# Supplementary material for: Chromosome assembly of large and complex genomes using multiple references
Source: Genome Res. 2018 Nov;28(11):1720–32. doi: 10.1101/gr.236273.118 (PMC6211643; doi:10.1101/gr.236273.118)
Supplement: Supplemental Material [file supp_gr.236273.118_Supplemental_Code.zip]

Archive with 505 entries (426 files):
- Ragout-2.1.1/
- Ragout-2.1.1/.gitignore
- Ragout-2.1.1/.travis.yml
- Ragout-2.1.1/LICENSE
- Ragout-2.1.1/Makefile
- Ragout-2.1.1/README.md
- Ragout-2.1.1/setup.py
- Ragout-2.1.1/bin/
- Ragout-2.1.1/bin/ragout
- Ragout-2.1.1/docs/
- Ragout-2.1.1/docs/INSTALL.md
- Ragout-2.1.1/docs/NEWS.md
- Ragout-2.1.1/docs/USAGE.md
- Ragout-2.1.1/examples/
- Ragout-2.1.1/examples/E.Coli/
- Ragout-2.1.1/examples/E.Coli/ecoli.rcp
- Ragout-2.1.1/examples/E.Coli/mg1655.coords
- Ragout-2.1.1/examples/E.Coli/mg1655_contigs.fasta
- Ragout-2.1.1/examples/E.Coli/references/
- Ragout-2.1.1/examples/E.Coli/references/DH1.fasta
- Ragout-2.1.1/examples/E.Coli/references/MG1655-K12.fasta
- Ragout-2.1.1/examples/H.Pylori/
- Ragout-2.1.1/examples/H.Pylori/helicobacter.rcp
- Ragout-2.1.1/examples/H.Pylori/SJM180.coords
- Ragout-2.1.1/examples/H.Pylori/SJM180_contigs.fasta
- Ragout-2.1.1/examples/H.Pylori/references/
- Ragout-2.1.1/examples/H.Pylori/references/ELS37.fasta
- Ragout-2.1.1/examples/H.Pylori/references/G27.fasta
- Ragout-2.1.1/examples/H.Pylori/references/Gambia94_24.fasta
- Ragout-2.1.1/examples/H.Pylori/references/Puno120.fasta
- Ragout-2.1.1/examples/H.Pylori/references/SJM180.fasta
- Ragout-2.1.1/examples/S.Aureus/
- Ragout-2.1.1/examples/S.Aureus/aureus.rcp
- Ragout-2.1.1/examples/S.Aureus/usa300.coords
- Ragout-2.1.1/examples/S.Aureus/usa300_contigs.fasta
- Ragout-2.1.1/examples/S.Aureus/references/
- Ragout-2.1.1/examples/S.Aureus/references/COL.fasta
- Ragout-2.1.1/examples/S.Aureus/references/JKD6008.fasta
- Ragout-2.1.1/examples/S.Aureus/references/N315.fasta
- Ragout-2.1.1/examples/S.Aureus/references/RF122.fasta
- Ragout-2.1.1/examples/S.Aureus/references/USA300_FPR3757.fasta
- Ragout-2.1.1/examples/V.Cholerae/
- Ragout-2.1.1/examples/V.Cholerae/cholerae.rcp
- Ragout-2.1.1/examples/V.Cholerae/h1.coords
- Ragout-2.1.1/examples/V.Cholerae/h1_contigs.fasta
- Ragout-2.1.1/examples/V.Cholerae/references/
- Ragout-2.1.1/examples/V.Cholerae/references/H1.fasta
- Ragout-2.1.1/examples/V.Cholerae/references/O1_biovar.fasta
- Ragout-2.1.1/examples/V.Cholerae/references/O1_Inaba.fasta
- Ragout-2.1.1/examples/V.Cholerae/references/O395.fasta
- Ragout-2.1.1/lib/
- Ragout-2.1.1/lib/networkx/
- Ragout-2.1.1/lib/networkx/convert.py
- Ragout-2.1.1/lib/networkx/exception.py
- Ragout-2.1.1/lib/networkx/LICENSE.txt
- Ragout-2.1.1/lib/networkx/relabel.py
- Ragout-2.1.1/lib/networkx/release.py
- Ragout-2.1.1/lib/networkx/version.py
- Ragout-2.1.1/lib/networkx/__init__.py
- Ragout-2.1.1/lib/networkx/algorithms/
- Ragout-2.1.1/lib/networkx/algorithms/block.py
- Ragout-2.1.1/lib/networkx/algorithms/boundary.py
- Ragout-2.1.1/lib/networkx/algorithms/clique.py
- Ragout-2.1.1/lib/networkx/algorithms/cluster.py
- Ragout-2.1.1/lib/networkx/algorithms/core.py
- Ragout-2.1.1/lib/networkx/algorithms/cycles.py
- Ragout-2.1.1/lib/networkx/algorithms/dag.py
- Ragout-2.1.1/lib/networkx/algorithms/distance_measures.py
- Ragout-2.1.1/lib/networkx/algorithms/distance_regular.py
- Ragout-2.1.1/lib/networkx/algorithms/euler.py
- Ragout-2.1.1/lib/networkx/algorithms/graphical.py
- Ragout-2.1.1/lib/networkx/algorithms/hierarchy.py
- Ragout-2.1.1/lib/networkx/algorithms/isolate.py
- Ragout-2.1.1/lib/networkx/algorithms/matching.py
- Ragout-2.1.1/lib/networkx/algorithms/mis.py
- Ragout-2.1.1/lib/networkx/algorithms/mst.py
- Ragout-2.1.1/lib/networkx/algorithms/richclub.py
- Ragout-2.1.1/lib/networkx/algorithms/simple_paths.py
- Ragout-2.1.1/lib/networkx/algorithms/smetric.py
- Ragout-2.1.1/lib/networkx/algorithms/swap.py
- Ragout-2.1.1/lib/networkx/algorithms/vitality.py
- Ragout-2.1.1/lib/networkx/algorithms/__init__.py
- Ragout-2.1.1/lib/networkx/algorithms/approximation/
- Ragout-2.1.1/lib/networkx/algorithms/approximation/clique.py
- Ragout-2.1.1/lib/networkx/algorithms/approximation/dominating_set.py
- Ragout-2.1.1/lib/networkx/algorithms/approximation/independent_set.py
- Ragout-2.1.1/lib/networkx/algorithms/approximation/matching.py
- Ragout-2.1.1/lib/networkx/algorithms/approximation/ramsey.py
- Ragout-2.1.1/lib/networkx/algorithms/approximation/vertex_cover.py
- Ragout-2.1.1/lib/networkx/algorithms/approximation/__init__.py
- Ragout-2.1.1/lib/networkx/algorithms/approximation/tests/
- Ragout-2.1.1/lib/networkx/algorithms/approximation/tests/test_clique.py
- Ragout-2.1.1/lib/networkx/algorithms/approximation/tests/test_dominating_set.py
- Ragout-2.1.1/lib/networkx/algorithms/approximation/tests/test_independent_set.py
- Ragout-2.1.1/lib/networkx/algorithms/approximation/tests/test_matching.py
- Ragout-2.1.1/lib/networkx/algorithms/approximation/tests/test_ramsey.py
- Ragout-2.1.1/lib/networkx/algorithms/approximation/tests/test_vertex_cover.py
- Ragout-2.1.1/lib/networkx/algorithms/assortativity/
- Ragout-2.1.1/lib/networkx/algorithms/assortativity/connectivity.py
- Ragout-2.1.1/lib/networkx/algorithms/assortativity/correlation.py
- Ragout-2.1.1/lib/networkx/algorithms/assortativity/mixing.py
- Ragout-2.1.1/lib/networkx/algorithms/assortativity/neighbor_degree.py
- Ragout-2.1.1/lib/networkx/algorithms/assortativity/pairs.py
- Ragout-2.1.1/lib/networkx/algorithms/assortativity/__init__.py
- Ragout-2.1.1/lib/networkx/algorithms/assortativity/tests/
- Ragout-2.1.1/lib/networkx/algorithms/assortativity/tests/base_test.py
- Ragout-2.1.1/lib/networkx/algorithms/assortativity/tests/test_connectivity.py
- Ragout-2.1.1/lib/networkx/algorithms/assortativity/tests/test_correlation.py
- Ragout-2.1.1/lib/networkx/algorithms/assortativity/tests/test_mixing.py
- Ragout-2.1.1/lib/networkx/algorithms/assortativity/tests/test_neighbor_degree.py
- Ragout-2.1.1/lib/networkx/algorithms/assortativity/tests/test_pairs.py
- Ragout-2.1.1/lib/networkx/algorithms/bipartite/
- Ragout-2.1.1/lib/networkx/algorithms/bipartite/basic.py
- Ragout-2.1.1/lib/networkx/algorithms/bipartite/centrality.py
- Ragout-2.1.1/lib/networkx/algorithms/bipartite/cluster.py
- Ragout-2.1.1/lib/networkx/algorithms/bipartite/projection.py
- Ragout-2.1.1/lib/networkx/algorithms/bipartite/redundancy.py
- Ragout-2.1.1/lib/networkx/algorithms/bipartite/spectral.py
- Ragout-2.1.1/lib/networkx/algorithms/bipartite/__init__.py
- Ragout-2.1.1/lib/networkx/algorithms/bipartite/tests/
- Ragout-2.1.1/lib/networkx/algorithms/bipartite/tests/test_basic.py
- Ragout-2.1.1/lib/networkx/algorithms/bipartite/tests/test_centrality.py
- Ragout-2.1.1/lib/networkx/algorithms/bipartite/tests/test_cluster.py
- Ragout-2.1.1/lib/networkx/algorithms/bipartite/tests/test_project.py
- Ragout-2.1.1/lib/networkx/algorithms/bipartite/tests/test_spectral_bipartivity.py
- Ragout-2.1.1/lib/networkx/algorithms/centrality/
- Ragout-2.1.1/lib/networkx/algorithms/centrality/betweenness.py
- Ragout-2.1.1/lib/networkx/algorithms/centrality/betweenness_subset.py
- Ragout-2.1.1/lib/networkx/algorithms/centrality/closeness.py
- Ragout-2.1.1/lib/networkx/algorithms/centrality/communicability_alg.py
- Ragout-2.1.1/lib/networkx/algorithms/centrality/current_flow_betweenness.py
- Ragout-2.1.1/lib/networkx/algorithms/centrality/current_flow_betweenness_subset.py
- Ragout-2.1.1/lib/networkx/algorithms/centrality/current_flow_closeness.py
- Ragout-2.1.1/lib/networkx/algorithms/centrality/degree_alg.py
- Ragout-2.1.1/lib/networkx/algorithms/centrality/eigenvector.py
- Ragout-2.1.1/lib/networkx/algorithms/centrality/flow_matrix.py
- Ragout-2.1.1/lib/networkx/algorithms/centrality/katz.py
- Ragout-2.1.1/lib/networkx/algorithms/centrality/load.py
- Ragout-2.1.1/lib/networkx/algorithms/centrality/__init__.py
- Ragout-2.1.1/lib/networkx/algorithms/centrality/tests/
- Ragout-2.1.1/lib/networkx/algorithms/centrality/tests/test_betweenness_centrality.py
- Ragout-2.1.1/lib/networkx/algorithms/centrality/tests/test_betweenness_centrality_subset.py
- Ragout-2.1.1/lib/networkx/algorithms/centrality/tests/test_closeness_centrality.py
- Ragout-2.1.1/lib/networkx/algorithms/centrality/tests/test_communicability.py
- Ragout-2.1.1/lib/networkx/algorithms/centrality/tests/test_current_flow_betweenness_centrality.py
- Ragout-2.1.1/lib/networkx/algorithms/centrality/tests/test_current_flow_betweenness_centrality_subset.py
- Ragout-2.1.1/lib/networkx/algorithms/centrality/tests/test_current_flow_closeness.py
- Ragout-2.1.1/lib/networkx/algorithms/centrality/tests/test_degree_centrality.py
- Ragout-2.1.1/lib/networkx/algorithms/centrality/tests/test_eigenvector_centrality.py
- Ragout-2.1.1/lib/networkx/algorithms/centrality/tests/test_katz_centrality.py
- Ragout-2.1.1/lib/networkx/algorithms/centrality/tests/test_load_centrality.py
- Ragout-2.1.1/lib/networkx/algorithms/chordal/
- Ragout-2.1.1/lib/networkx/algorithms/chordal/chordal_alg.py
- Ragout-2.1.1/lib/networkx/algorithms/chordal/__init__.py
- Ragout-2.1.1/lib/networkx/algorithms/chordal/tests/
- Ragout-2.1.1/lib/networkx/algorithms/chordal/tests/test_chordal.py
- Ragout-2.1.1/lib/networkx/algorithms/community/
- Ragout-2.1.1/lib/networkx/algorithms/community/kclique.py
- Ragout-2.1.1/lib/networkx/algorithms/community/__init__.py
- Ragout-2.1.1/lib/networkx/algorithms/community/tests/
- Ragout-2.1.1/lib/networkx/algorithms/community/tests/test_kclique.py
- Ragout-2.1.1/lib/networkx/algorithms/components/
- Ragout-2.1.1/lib/networkx/algorithms/components/attracting.py
- Ragout-2.1.1/lib/networkx/algorithms/components/biconnected.py
- Ragout-2.1.1/lib/networkx/algorithms/components/connected.py
- Ragout-2.1.1/lib/networkx/algorithms/components/strongly_connected.py
- Ragout-2.1.1/lib/networkx/algorithms/components/weakly_connected.py
- Ragout-2.1.1/lib/networkx/algorithms/components/__init__.py
- Ragout-2.1.1/lib/networkx/algorithms/components/tests/
- Ragout-2.1.1/lib/networkx/algorithms/components/tests/test_attracting.py
- Ragout-2.1.1/lib/networkx/algorithms/components/tests/test_biconnected.py
- Ragout-2.1.1/lib/networkx/algorithms/components/tests/test_connected.py
- Ragout-2.1.1/lib/networkx/algorithms/components/tests/test_strongly_connected.py
- Ragout-2.1.1/lib/networkx/algorithms/components/tests/test_weakly_connected.py
- Ragout-2.1.1/lib/networkx/algorithms/connectivity/
- Ragout-2.1.1/lib/networkx/algorithms/connectivity/connectivity.py
- Ragout-2.1.1/lib/networkx/algorithms/connectivity/cuts.py
- Ragout-2.1.1/lib/networkx/algorithms/connectivity/__init__.py
- Ragout-2.1.1/lib/networkx/algorithms/connectivity/tests/
- Ragout-2.1.1/lib/networkx/algorithms/connectivity/tests/test_connectivity.py
- Ragout-2.1.1/lib/networkx/algorithms/connectivity/tests/test_cuts.py
- Ragout-2.1.1/lib/networkx/algorithms/flow/
- Ragout-2.1.1/lib/networkx/algorithms/flow/maxflow.py
- Ragout-2.1.1/lib/networkx/algorithms/flow/mincost.py
- Ragout-2.1.1/lib/networkx/algorithms/flow/__init__.py
- Ragout-2.1.1/lib/networkx/algorithms/flow/tests/
- Ragout-2.1.1/lib/networkx/algorithms/flow/tests/test_maxflow.py
- Ragout-2.1.1/lib/networkx/algorithms/flow/tests/test_maxflow_large_graph.py
- Ragout-2.1.1/lib/networkx/algorithms/flow/tests/test_mincost.py
- Ragout-2.1.1/lib/networkx/algorithms/isomorphism/
- Ragout-2.1.1/lib/networkx/algorithms/isomorphism/isomorph.py
- Ragout-2.1.1/lib/networkx/algorithms/isomorphism/isomorphvf2.py
- Ragout-2.1.1/lib/networkx/algorithms/isomorphism/matchhelpers.py
- Ragout-2.1.1/lib/networkx/algorithms/isomorphism/vf2userfunc.py
- Ragout-2.1.1/lib/networkx/algorithms/isomorphism/__init__.py
- Ragout-2.1.1/lib/networkx/algorithms/isomorphism/tests/
- Ragout-2.1.1/lib/networkx/algorithms/isomorphism/tests/iso_r01_s80.A99
- Ragout-2.1.1/lib/networkx/algorithms/isomorphism/tests/iso_r01_s80.B99
- Ragout-2.1.1/lib/networkx/algorithms/isomorphism/tests/si2_b06_m200.A99
- Ragout-2.1.1/lib/networkx/algorithms/isomorphism/tests/si2_b06_m200.B99
- Ragout-2.1.1/lib/networkx/algorithms/isomorphism/tests/test_isomorphism.py
- Ragout-2.1.1/lib/networkx/algorithms/isomorphism/tests/test_isomorphvf2.py
- Ragout-2.1.1/lib/networkx/algorithms/isomorphism/tests/test_vf2userfunc.py
- Ragout-2.1.1/lib/networkx/algorithms/link_analysis/
- Ragout-2.1.1/lib/networkx/algorithms/link_analysis/hits_alg.py
- Ragout-2.1.1/lib/networkx/algorithms/link_analysis/pagerank_alg.py
- Ragout-2.1.1/lib/networkx/algorithms/link_analysis/__init__.py
- Ragout-2.1.1/lib/networkx/algorithms/link_analysis/tests/
- Ragout-2.1.1/lib/networkx/algorithms/link_analysis/tests/test_hits.py
- Ragout-2.1.1/lib/networkx/algorithms/link_analysis/tests/test_pagerank.py
- Ragout-2.1.1/lib/networkx/algorithms/operators/
- Ragout-2.1.1/lib/networkx/algorithms/operators/all.py
- Ragout-2.1.1/lib/networkx/algorithms/operators/binary.py
- Ragout-2.1.1/lib/networkx/algorithms/operators/product.py
- Ragout-2.1.1/lib/networkx/algorithms/operators/unary.py
- Ragout-2.1.1/lib/networkx/algorithms/operators/__init__.py
- Ragout-2.1.1/lib/networkx/algorithms/operators/tests/
- Ragout-2.1.1/lib/networkx/algorithms/operators/tests/test_all.py
- Ragout-2.1.1/lib/networkx/algorithms/operators/tests/test_binary.py
- Ragout-2.1.1/lib/networkx/algorithms/operators/tests/test_product.py
- Ragout-2.1.1/lib/networkx/algorithms/operators/tests/test_unary.py
- Ragout-2.1.1/lib/networkx/algorithms/shortest_paths/
- Ragout-2.1.1/lib/networkx/algorithms/shortest_paths/astar.py
- Ragout-2.1.1/lib/networkx/algorithms/shortest_paths/dense.py
- Ragout-2.1.1/lib/networkx/algorithms/shortest_paths/generic.py
- Ragout-2.1.1/lib/networkx/algorithms/shortest_paths/unweighted.py
- Ragout-2.1.1/lib/networkx/algorithms/shortest_paths/weighted.py
- Ragout-2.1.1/lib/networkx/algorithms/shortest_paths/__init__.py
- Ragout-2.1.1/lib/networkx/algorithms/shortest_paths/tests/
- Ragout-2.1.1/lib/networkx/algorithms/shortest_paths/tests/test_astar.py
- Ragout-2.1.1/lib/networkx/algorithms/shortest_paths/tests/test_dense.py
- Ragout-2.1.1/lib/networkx/algorithms/shortest_paths/tests/test_dense_numpy.py
- Ragout-2.1.1/lib/networkx/algorithms/shortest_paths/tests/test_generic.py
- Ragout-2.1.1/lib/networkx/algorithms/shortest_paths/tests/test_unweighted.py
- Ragout-2.1.1/lib/networkx/algorithms/shortest_paths/tests/test_weighted.py
- Ragout-2.1.1/lib/networkx/algorithms/tests/
- Ragout-2.1.1/lib/networkx/algorithms/tests/test_block.py
- Ragout-2.1.1/lib/networkx/algorithms/tests/test_boundary.py
- Ragout-2.1.1/lib/networkx/algorithms/tests/test_clique.py
- Ragout-2.1.1/lib/networkx/algorithms/tests/test_cluster.py
- Ragout-2.1.1/lib/networkx/algorithms/tests/test_core.py
- Ragout-2.1.1/lib/networkx/algorithms/tests/test_cycles.py
- Ragout-2.1.1/lib/networkx/algorithms/tests/test_dag.py
- Ragout-2.1.1/lib/networkx/algorithms/tests/test_distance_measures.py
- Ragout-2.1.1/lib/networkx/algorithms/tests/test_distance_regular.py
- Ragout-2.1.1/lib/networkx/algorithms/tests/test_euler.py
- Ragout-2.1.1/lib/networkx/algorithms/tests/test_graphical.py
- Ragout-2.1.1/lib/networkx/algorithms/tests/test_hierarchy.py
- Ragout-2.1.1/lib/networkx/algorithms/tests/test_matching.py
- Ragout-2.1.1/lib/networkx/algorithms/tests/test_mis.py
- Ragout-2.1.1/lib/networkx/algorithms/tests/test_mst.py
- Ragout-2.1.1/lib/networkx/algorithms/tests/test_richclub.py
- Ragout-2.1.1/lib/networkx/algorithms/tests/test_simple_paths.py
- Ragout-2.1.1/lib/networkx/algorithms/tests/test_smetric.py
- Ragout-2.1.1/lib/networkx/algorithms/tests/test_swap.py
- Ragout-2.1.1/lib/networkx/algorithms/tests/test_vitality.py
- Ragout-2.1.1/lib/networkx/algorithms/traversal/
- Ragout-2.1.1/lib/networkx/algorithms/traversal/breadth_first_search.py
- Ragout-2.1.1/lib/networkx/algorithms/traversal/depth_first_search.py
- Ragout-2.1.1/lib/networkx/algorithms/traversal/__init__.py
- Ragout-2.1.1/lib/networkx/algorithms/traversal/tests/
- Ragout-2.1.1/lib/networkx/algorithms/traversal/tests/test_bfs.py
- Ragout-2.1.1/lib/networkx/algorithms/traversal/tests/test_dfs.py
- Ragout-2.1.1/lib/networkx/classes/
- Ragout-2.1.1/lib/networkx/classes/digraph.py
- Ragout-2.1.1/lib/networkx/classes/function.py
- Ragout-2.1.1/lib/networkx/classes/graph.py
- Ragout-2.1.1/lib/networkx/classes/multidigraph.py
- Ragout-2.1.1/lib/networkx/classes/multigraph.py
- Ragout-2.1.1/lib/networkx/classes/__init__.py
- Ragout-2.1.1/lib/networkx/classes/tests/
- Ragout-2.1.1/lib/networkx/classes/tests/historical_tests.py
- Ragout-2.1.1/lib/networkx/classes/tests/test_digraph.py
- Ragout-2.1.1/lib/networkx/classes/tests/test_digraph_historical.py
- Ragout-2.1.1/lib/networkx/classes/tests/test_function.py
- Ragout-2.1.1/lib/networkx/classes/tests/test_graph.py
- Ragout-2.1.1/lib/networkx/classes/tests/test_graph_historical.py
- Ragout-2.1.1/lib/networkx/classes/tests/test_multidigraph.py
- Ragout-2.1.1/lib/networkx/classes/tests/test_multigraph.py
- Ragout-2.1.1/lib/networkx/drawing/
- Ragout-2.1.1/lib/networkx/drawing/layout.py
- Ragout-2.1.1/lib/networkx/drawing/nx_agraph.py
- Ragout-2.1.1/lib/networkx/drawing/nx_pydot.py
- Ragout-2.1.1/lib/networkx/drawing/nx_pylab.py
- Ragout-2.1.1/lib/networkx/drawing/__init__.py
- Ragout-2.1.1/lib/networkx/drawing/tests/
- Ragout-2.1.1/lib/networkx/drawing/tests/test_agraph.py
- Ragout-2.1.1/lib/networkx/drawing/tests/test_layout.py
- Ragout-2.1.1/lib/networkx/drawing/tests/test_pydot.py
- Ragout-2.1.1/lib/networkx/drawing/tests/test_pylab.py
- Ragout-2.1.1/lib/networkx/external/
- Ragout-2.1.1/lib/networkx/external/__init__.py
- Ragout-2.1.1/lib/networkx/external/decorator/
- Ragout-2.1.1/lib/networkx/external/decorator/__init__.py
- Ragout-2.1.1/lib/networkx/external/decorator/decorator2/
- Ragout-2.1.1/lib/networkx/external/decorator/decorator2/_decorator2.py
- Ragout-2.1.1/lib/networkx/external/decorator/decorator2/__init__.py
- Ragout-2.1.1/lib/networkx/generators/
- Ragout-2.1.1/lib/networkx/generators/atlas.py
- Ragout-2.1.1/lib/networkx/generators/bipartite.py
[truncated: 205 more entries]
