# Supplementary material for: Chromosome assembly of large and complex genomes using multiple references
Source: Genome Res. 2018 Nov;28(11):1720–32. doi: 10.1101/gr.236273.118 (PMC6211643; doi:10.1101/gr.236273.118)
Supplement: Supplemental Material [file supp_gr.236273.118_Supplemental_Code.zip › Ragout-2.1.1/bin/ragout]

#!/usr/bin/env python2.7

#(c) 2013-2014 by Authors
#This file is a part of Ragout program.
#Released under the BSD license (see LICENSE file)

"""
This script does all the necessary preparations
and invokes Ragout
"""

import os
import sys

LIB_DIR = "lib"
BIN_DIR = "bin"

#Check Python version
if sys.version_info[:2] != (2, 7):
    print("Error: Ragout requires Python version 2.7 ({0}.{1} detected)."
          .format(sys.version_info[0], sys.version_info[1]))
    sys.exit(-1)

#Setting executable paths
ragout_root = os.path.dirname(os.path.dirname(os.path.realpath(__file__)))
lib_absolute = os.path.join(ragout_root, LIB_DIR)
sys.path.insert(0, lib_absolute)
sys.path.insert(0, ragout_root)

bin_absolute = os.path.join(ragout_root, BIN_DIR)
os.environ["PATH"] = bin_absolute + os.pathsep + os.environ["PATH"]

#Ragout entry point
from ragout.main import main
sys.exit(main())
