# Supplementary material for: Chromosome assembly of large and complex genomes using multiple references
Source: Genome Res. 2018 Nov;28(11):1720–32. doi: 10.1101/gr.236273.118 (PMC6211643; doi:10.1101/gr.236273.118)
Supplement: Supplemental Material [file supp_gr.236273.118_Supplemental_Code.zip › Ragout-2.1.1/examples/E.Coli/ecoli.rcp]

.references = dh1
.target = mg1655

dh1.fasta = references/DH1.fasta
mg1655.fasta = mg1655_contigs.fasta
