# Supplementary material for: Chromosome assembly of large and complex genomes using multiple references
Source: Genome Res. 2018 Nov;28(11):1720–32. doi: 10.1101/gr.236273.118 (PMC6211643; doi:10.1101/gr.236273.118)
Supplement: Supplemental Material [file supp_gr.236273.118_Supplemental_Code.zip › Ragout-2.1.1/examples/E.Coli/mg1655.coords]

/home/volrath/Bioinf/ragout/test_datasets/examples/E.Coli/references/MG1655-K12.fasta /home/volrath/Bioinf/ragout/test_datasets/examples/E.Coli/mg1655_contigs.fasta
NUCMER
[S1] [E1] | [S2] [E2] | [LEN 1] [LEN 2] | [% IDY] | [TAGS]
=====================================================================================
1 15441 | 15441 1 | 15441 15441 | 100.00 | K-12-MG1655	seq33
15387 16731 | 1 1345 | 1345 1345 | 100.00 | K-12-MG1655	seq81
16678 19850 | 1 3173 | 3173 3173 | 100.00 | K-12-MG1655	seq67
19796 20563 | 86894 87661 | 768 768 | 90.49 | K-12-MG1655	seq17
19796 20513 | 718 1 | 718 718 | 100.00 | K-12-MG1655	seq90
20459 20563 | 134691 134587 | 105 105 | 99.05 | K-12-MG1655	seq10
20459 20563 | 87444 87340 | 105 105 | 100.00 | K-12-MG1655	seq21
20509 223679 | 1 203124 | 203171 203124 | 99.98 | K-12-MG1655	seq4
66606 66727 | 167125 167001 | 122 125 | 83.46 | K-12-MG1655	seq2
72135 72218 | 18169 18254 | 84 86 | 90.70 | K-12-MG1655	seq13
138676 138827 | 18535 18685 | 152 151 | 83.66 | K-12-MG1655	seq39
138677 138827 | 18358 18507 | 151 150 | 83.55 | K-12-MG1655	seq39
138678 138827 | 13914 13766 | 150 149 | 88.00 | K-12-MG1655	seq47
138679 138823 | 29830 29974 | 145 145 | 89.04 | K-12-MG1655	seq37
138680 138822 | 162542 162684 | 143 143 | 86.81 | K-12-MG1655	seq3
138687 138818 | 127389 127519 | 132 131 | 85.71 | K-12-MG1655	seq6
216051 216137 | 10509 10422 | 87 88 | 90.91 | K-12-MG1655	seq51
216055 216138 | 80815 80899 | 84 85 | 92.94 | K-12-MG1655	seq20
223625 225326 | 1 1702 | 1702 1702 | 99.47 | K-12-MG1655	seq78
225272 225361 | 516 427 | 90 90 | 100.00 | K-12-MG1655	seq94
225278 225364 | 1 88 | 87 88 | 96.59 | K-12-MG1655	seq123
225278 225388 | 1 111 | 111 111 | 98.20 | K-12-MG1655	seq138
225307 225388 | 1 82 | 82 82 | 100.00 | K-12-MG1655	seq145
225334 225685 | 1 352 | 352 352 | 99.72 | K-12-MG1655	seq99
225631 225791 | 161 1 | 161 161 | 100.00 | K-12-MG1655	seq127
225631 225721 | 91 1 | 91 91 | 98.90 | K-12-MG1655	seq143
225637 225793 | 157 1 | 157 157 | 98.09 | K-12-MG1655	seq94
225739 228766 | 3027 1 | 3028 3027 | 99.77 | K-12-MG1655	seq68
228712 228813 | 102 1 | 102 102 | 99.02 | K-12-MG1655	seq141
228712 229005 | 1 294 | 294 294 | 100.00 | K-12-MG1655	seq20
228759 228880 | 281 160 | 122 122 | 99.18 | K-12-MG1655	seq106
228928 229006 | 7981 8059 | 79 79 | 100.00 | K-12-MG1655	seq57
228951 239152 | 1 10202 | 10202 10202 | 100.00 | K-12-MG1655	seq57
236931 237008 | 217 294 | 78 78 | 100.00 | K-12-MG1655	seq20
239098 239332 | 235 1 | 235 235 | 98.30 | K-12-MG1655	seq113
239278 239377 | 174 75 | 100 100 | 96.00 | K-12-MG1655	seq124
239278 239377 | 37873 37774 | 100 100 | 98.00 | K-12-MG1655	seq39
239278 239377 | 1 100 | 100 100 | 98.00 | K-12-MG1655	seq47
239278 257907 | 18685 56 | 18630 18630 | 99.99 | K-12-MG1655	seq51
247454 247541 | 195496 195582 | 88 87 | 90.91 | K-12-MG1655	seq4
248133 248335 | 80751 80948 | 203 198 | 86.83 | K-12-MG1655	seq20
248137 248342 | 35111 34906 | 206 206 | 86.41 | K-12-MG1655	seq36
248137 248342 | 35212 35007 | 206 206 | 85.92 | K-12-MG1655	seq36
248164 248337 | 257 85 | 174 173 | 88.64 | K-12-MG1655	seq110
248231 248344 | 34174 34286 | 114 113 | 85.96 | K-12-MG1655	seq32
253333 253465 | 45374 45242 | 133 133 | 93.23 | K-12-MG1655	seq13
253338 253465 | 111650 111777 | 128 128 | 96.09 | K-12-MG1655	seq11
253340 253466 | 74385 74259 | 127 127 | 96.06 | K-12-MG1655	seq12
253340 253465 | 10957 11082 | 126 126 | 96.83 | K-12-MG1655	seq46
257900 269819 | 55 11974 | 11920 11920 | 100.00 | K-12-MG1655	seq55
262667 263878 | 40159 41368 | 1212 1210 | 84.57 | K-12-MG1655	seq22
264918 266005 | 46297 47385 | 1088 1089 | 86.62 | K-12-MG1655	seq22
265999 268286 | 47943 50230 | 2288 2288 | 85.38 | K-12-MG1655	seq22
269425 269790 | 7663 8027 | 366 365 | 89.92 | K-12-MG1655	seq59
269765 270985 | 1221 1 | 1221 1221 | 99.75 | K-12-MG1655	seq84
270805 270985 | 10758 10578 | 181 181 | 99.45 | K-12-MG1655	seq56
270931 273233 | 2303 1 | 2303 2303 | 100.00 | K-12-MG1655	seq71
271106 271414 | 97126 96818 | 309 309 | 91.91 | K-12-MG1655	seq17
273175 273250 | 76 1 | 76 76 | 98.68 | K-12-MG1655	seq5
273179 273629 | 451 1 | 451 451 | 99.78 | K-12-MG1655	seq21
273245 273629 | 4152 4536 | 385 385 | 92.49 | K-12-MG1655	seq63
273575 273849 | 1 275 | 275 275 | 100.00 | K-12-MG1655	seq107
273795 274373 | 40905 40327 | 579 579 | 100.00 | K-12-MG1655	seq37
273795 274373 | 1 579 | 579 579 | 91.38 | K-12-MG1655	seq66
274265 274373 | 1 109 | 109 109 | 99.08 | K-12-MG1655	seq76
274319 278440 | 1 4122 | 4122 4122 | 100.00 | K-12-MG1655	seq65
278386 279156 | 86893 87663 | 771 771 | 90.27 | K-12-MG1655	seq17
278387 279104 | 718 1 | 718 718 | 98.75 | K-12-MG1655	seq90
279050 279154 | 134691 134587 | 105 105 | 99.05 | K-12-MG1655	seq10
279050 279154 | 87444 87340 | 105 105 | 100.00 | K-12-MG1655	seq21
279100 289912 | 10813 1 | 10813 10813 | 100.00 | K-12-MG1655	seq56
279155 279335 | 181 1 | 181 181 | 100.00 | K-12-MG1655	seq84
288535 289451 | 21544 20628 | 917 917 | 80.96 | K-12-MG1655	seq8
289652 289857 | 57957 57752 | 206 206 | 99.51 | K-12-MG1655	seq22
289858 290628 | 86894 87664 | 771 771 | 90.27 | K-12-MG1655	seq17
289858 290575 | 718 1 | 718 718 | 98.75 | K-12-MG1655	seq90
290521 290625 | 134691 134587 | 105 105 | 99.05 | K-12-MG1655	seq10
290521 290625 | 87444 87340 | 105 105 | 100.00 | K-12-MG1655	seq21
290573 314507 | 23935 1 | 23935 23935 | 100.00 | K-12-MG1655	seq49
314453 315707 | 1 1255 | 1255 1255 | 100.00 | K-12-MG1655	seq82
315653 339079 | 1 23427 | 23427 23427 | 100.00 | K-12-MG1655	seq50
338975 339061 | 17462 17547 | 87 86 | 89.77 | K-12-MG1655	seq36
338975 339061 | 17662 17747 | 87 86 | 89.77 | K-12-MG1655	seq36
338980 339202 | 49 271 | 223 223 | 96.41 | K-12-MG1655	seq108
338980 339061 | 19 99 | 82 81 | 96.34 | K-12-MG1655	seq36
338980 339138 | 37405 37241 | 159 165 | 79.76 | K-12-MG1655	seq36
339025 339295 | 1 271 | 271 271 | 100.00 | K-12-MG1655	seq108
339055 339154 | 1 99 | 100 99 | 97.00 | K-12-MG1655	seq36
339073 339154 | 17467 17547 | 82 81 | 90.36 | K-12-MG1655	seq36
339073 339154 | 17667 17747 | 82 81 | 90.36 | K-12-MG1655	seq36
339073 339172 | 23328 23427 | 100 100 | 98.00 | K-12-MG1655	seq50
339118 339339 | 1 223 | 222 223 | 95.96 | K-12-MG1655	seq108
339166 339265 | 23328 23427 | 100 100 | 97.00 | K-12-MG1655	seq50
339241 374490 | 1 35248 | 35250 35248 | 99.97 | K-12-MG1655	seq36
339259 339339 | 23328 23409 | 81 82 | 96.34 | K-12-MG1655	seq50
356702 356787 | 23323 23409 | 86 87 | 89.89 | K-12-MG1655	seq50
356707 356787 | 49 130 | 81 82 | 90.48 | K-12-MG1655	seq108
356902 356987 | 23323 23409 | 86 87 | 89.89 | K-12-MG1655	seq50
356907 356987 | 49 130 | 81 82 | 90.48 | K-12-MG1655	seq108
374145 374355 | 37413 37204 | 211 210 | 85.45 | K-12-MG1655	seq36
374146 374390 | 115917 115673 | 245 245 | 85.43 | K-12-MG1655	seq13
374146 374351 | 9621 9826 | 206 206 | 86.06 | K-12-MG1655	seq51
374149 374324 | 83 257 | 176 175 | 86.03 | K-12-MG1655	seq110
374153 374391 | 238 2 | 239 237 | 89.58 | K-12-MG1655	seq100
374153 374493 | 338 1 | 341 338 | 89.21 | K-12-MG1655	seq100
374153 374343 | 18361 18168 | 191 194 | 83.76 | K-12-MG1655	seq13
374153 374444 | 80948 80665 | 292 284 | 84.01 | K-12-MG1655	seq20
374168 374425 | 1 257 | 258 257 | 85.28 | K-12-MG1655	seq110
374211 374407 | 29467 29661 | 197 195 | 87.94 | K-12-MG1655	seq44
374231 374495 | 115933 115668 | 265 266 | 85.07 | K-12-MG1655	seq13
374247 380538 | 34906 41197 | 6292 6292 | 99.95 | K-12-MG1655	seq36
374247 374456 | 37412 37204 | 210 209 | 86.79 | K-12-MG1655	seq36
374247 374452 | 9621 9826 | 206 206 | 86.54 | K-12-MG1655	seq51
374254 374589 | 338 4 | 336 335 | 89.12 | K-12-MG1655	seq100
374254 374444 | 18361 18168 | 191 194 | 84.77 | K-12-MG1655	seq13
374254 374545 | 80948 80665 | 292 284 | 84.69 | K-12-MG1655	seq20
374254 374443 | 15759 15572 | 190 188 | 84.77 | K-12-MG1655	seq25
374254 374389 | 172548 172414 | 136 135 | 91.18 | K-12-MG1655	seq8
374269 374526 | 1 257 | 258 257 | 85.17 | K-12-MG1655	seq110
374309 374508 | 29464 29661 | 200 198 | 88.61 | K-12-MG1655	seq44
374332 374589 | 115933 115674 | 258 260 | 83.71 | K-12-MG1655	seq13
374348 374557 | 37412 37204 | 210 209 | 85.38 | K-12-MG1655	seq36
374348 374553 | 9621 9826 | 206 206 | 87.02 | K-12-MG1655	seq51
374355 374494 | 172548 172410 | 140 139 | 88.57 | K-12-MG1655	seq8
374410 374589 | 29464 29643 | 180 180 | 88.04 | K-12-MG1655	seq44
374456 374567 | 172548 172438 | 112 111 | 92.92 | K-12-MG1655	seq8
376545 376653 | 35014 34906 | 109 109 | 87.27 | K-12-MG1655	seq36
376545 376754 | 35115 34905 | 210 211 | 86.38 | K-12-MG1655	seq36
376545 376753 | 35216 35007 | 209 210 | 85.85 | K-12-MG1655	seq36
376577 376750 | 257 83 | 174 175 | 85.88 | K-12-MG1655	seq110
380484 381163 | 680 1 | 680 680 | 100.00 | K-12-MG1655	seq12
380484 381163 | 680 1 | 680 680 | 100.00 | K-12-MG1655	seq8
381109 381814 | 1 706 | 706 706 | 100.00 | K-12-MG1655	seq91
381762 390986 | 1 9225 | 9225 9225 | 100.00 | K-12-MG1655	seq58
390933 392187 | 1255 1 | 1255 1255 | 100.00 | K-12-MG1655	seq82
392133 525008 | 1 132876 | 132876 132876 | 99.99 | K-12-MG1655	seq13
410300 410493 | 35103 34913 | 194 191 | 84.42 | K-12-MG1655	seq36
410300 410493 | 35204 35014 | 194 191 | 84.42 | K-12-MG1655	seq36
410301 410386 | 51627 51710 | 86 84 | 90.70 | K-12-MG1655	seq4
410320 410493 | 257 87 | 174 171 | 86.36 | K-12-MG1655	seq110
437374 437501 | 111777 111650 | 128 128 | 93.75 | K-12-MG1655	seq11
437374 437509 | 74260 74393 | 136 134 | 92.65 | K-12-MG1655	seq12
437374 437497 | 11082 10959 | 124 124 | 95.16 | K-12-MG1655	seq46
437374 437506 | 4498 4630 | 133 133 | 93.23 | K-12-MG1655	seq51
489154 489293 | 77659 77798 | 140 140 | 89.36 | K-12-MG1655	seq24
489156 489293 | 29974 29837 | 138 138 | 90.58 | K-12-MG1655	seq37
489163 489299 | 192844 192708 | 137 137 | 89.05 | K-12-MG1655	seq3
507800 507941 | 35053 34913 | 142 141 | 86.62 | K-12-MG1655	seq36
507800 508049 | 35154 34906 | 250 249 | 85.71 | K-12-MG1655	seq36
507805 508042 | 3 238 | 238 236 | 86.25 | K-12-MG1655	seq100
507805 508042 | 103 338 | 238 236 | 86.25 | K-12-MG1655	seq100
507805 508026 | 223 2 | 222 222 | 87.17 | K-12-MG1655	seq110
507805 508042 | 80716 80948 | 238 233 | 85.00 | K-12-MG1655	seq20
507805 507987 | 29644 29464 | 183 181 | 85.79 | K-12-MG1655	seq44
507806 508065 | 35248 34991 | 260 258 | 82.95 | K-12-MG1655	seq36
507848 508042 | 80662 80849 | 195 188 | 86.22 | K-12-MG1655	seq20
507905 508042 | 2 138 | 138 137 | 88.57 | K-12-MG1655	seq100
507905 508042 | 29645 29509 | 138 137 | 88.57 | K-12-MG1655	seq44
524087 524628 | 1510 2051 | 542 542 | 82.17 | K-12-MG1655	seq74
524696 525008 | 313 1 | 313 313 | 91.37 | K-12-MG1655	seq29
524954 525944 | 1 991 | 991 991 | 100.00 | K-12-MG1655	seq88
525890 566048 | 1 40160 | 40159 40160 | 99.99 | K-12-MG1655	seq38
525890 526258 | 1 369 | 369 369 | 91.06 | K-12-MG1655	seq69
566003 567257 | 1 1255 | 1255 1255 | 100.00 | K-12-MG1655	seq82
567204 573863 | 6660 1 | 6660 6660 | 100.00 | K-12-MG1655	seq61
573810 573885 | 76 1 | 76 76 | 100.00 | K-12-MG1655	seq5
573811 574264 | 454 1 | 454 454 | 99.78 | K-12-MG1655	seq21
573812 574264 | 4083 4536 | 453 454 | 89.25 | K-12-MG1655	seq63
574210 574484 | 1 275 | 275 275 | 100.00 | K-12-MG1655	seq107
574430 575012 | 40905 40323 | 583 583 | 100.00 | K-12-MG1655	seq37
574430 575008 | 1 579 | 579 579 | 91.38 | K-12-MG1655	seq66
574900 575012 | 1 113 | 113 113 | 98.23 | K-12-MG1655	seq76
574959 577543 | 1 2585 | 2585 2585 | 100.00 | K-12-MG1655	seq70
577350 577543 | 26013 26206 | 194 194 | 93.81 | K-12-MG1655	seq48
577489 577719 | 1 231 | 231 231 | 100.00 | K-12-MG1655	seq115
577665 579586 | 1 1922 | 1922 1922 | 100.00 | K-12-MG1655	seq75
579532 580585 | 1054 1 | 1054 1054 | 99.53 | K-12-MG1655	seq85
580531 607284 | 26754 1 | 26754 26754 | 99.98 | K-12-MG1655	seq46
580882 580971 | 284 373 | 90 90 | 98.89 | K-12-MG1655	seq97
580927 581037 | 1 111 | 111 111 | 96.40 | K-12-MG1655	seq135
580927 581037 | 1 111 | 111 111 | 95.50 | K-12-MG1655	seq137
580983 581298 | 2079 1764 | 316 316 | 94.30 | K-12-MG1655	seq73
596201 596328 | 111779 111652 | 128 128 | 99.22 | K-12-MG1655	seq11
596203 596330 | 74260 74387 | 128 128 | 99.22 | K-12-MG1655	seq12
596203 596326 | 45242 45365 | 124 124 | 95.16 | K-12-MG1655	seq13
596203 596328 | 4498 4623 | 126 126 | 96.83 | K-12-MG1655	seq51
607230 608574 | 1 1345 | 1345 1345 | 100.00 | K-12-MG1655	seq81
608520 687124 | 78605 1 | 78605 78605 | 100.00 | K-12-MG1655	seq24
609312 609468 | 18530 18685 | 157 156 | 85.44 | K-12-MG1655	seq39
609314 609468 | 13919 13766 | 155 154 | 91.67 | K-12-MG1655	seq47
609316 609457 | 56789 56930 | 142 142 | 90.91 | K-12-MG1655	seq1
609316 609456 | 69291 69151 | 141 141 | 88.03 | K-12-MG1655	seq10
609316 609462 | 17191 17045 | 147 147 | 91.89 | K-12-MG1655	seq3
609316 609468 | 27977 28129 | 153 153 | 90.26 | K-12-MG1655	seq3
609316 609466 | 1119 1269 | 151 151 | 88.82 | K-12-MG1655	seq52
609317 609458 | 99537 99397 | 142 141 | 90.21 | K-12-MG1655	seq11
609317 609467 | 56068 56218 | 151 151 | 89.47 | K-12-MG1655	seq19
609319 609468 | 18359 18507 | 150 149 | 86.09 | K-12-MG1655	seq39
609320 609439 | 82831 82711 | 120 121 | 91.80 | K-12-MG1655	seq11
609320 609464 | 29830 29974 | 145 145 | 90.41 | K-12-MG1655	seq37
609321 609463 | 162542 162684 | 143 143 | 88.19 | K-12-MG1655	seq3
609323 609468 | 14125 13980 | 146 146 | 86.49 | K-12-MG1655	seq37
609327 609456 | 73102 72974 | 130 129 | 90.84 | K-12-MG1655	seq12
609327 609466 | 97161 97022 | 140 140 | 89.44 | K-12-MG1655	seq13
609327 609463 | 192714 192850 | 137 137 | 92.03 | K-12-MG1655	seq3
609327 609442 | 21548 21433 | 116 116 | 91.45 | K-12-MG1655	seq37
609328 609465 | 127389 127525 | 138 137 | 89.93 | K-12-MG1655	seq6
609339 609442 | 110118 110015 | 104 104 | 89.52 | K-12-MG1655	seq7
609340 609458 | 87254 87137 | 119 118 | 87.39 | K-12-MG1655	seq14
609340 609466 | 86030 85905 | 127 126 | 89.06 | K-12-MG1655	seq19
687070 687145 | 76 1 | 76 76 | 100.00 | K-12-MG1655	seq5
687071 687524 | 454 1 | 454 454 | 99.78 | K-12-MG1655	seq21
687072 687524 | 4083 4536 | 453 454 | 89.25 | K-12-MG1655	seq63
687470 687744 | 1 275 | 275 275 | 100.00 | K-12-MG1655	seq107
687690 728594 | 40905 1 | 40905 40905 | 99.99 | K-12-MG1655	seq37
687690 688268 | 1 579 | 579 579 | 91.38 | K-12-MG1655	seq66
688160 688272 | 1 113 | 113 113 | 98.23 | K-12-MG1655	seq76
698621 698758 | 97024 97161 | 138 138 | 90.58 | K-12-MG1655	seq13
698621 698745 | 85907 86030 | 125 124 | 87.30 | K-12-MG1655	seq19
698621 698765 | 77661 77805 | 145 145 | 90.41 | K-12-MG1655	seq24
698621 698761 | 28125 27985 | 141 141 | 87.23 | K-12-MG1655	seq3
698621 698765 | 118315 118171 | 145 145 | 89.04 | K-12-MG1655	seq4
698621 698765 | 13770 13913 | 145 144 | 90.41 | K-12-MG1655	seq47
698622 698764 | 162684 162542 | 143 143 | 86.01 | K-12-MG1655	seq3
698622 698762 | 13985 14125 | 141 141 | 85.11 | K-12-MG1655	seq37
698626 698762 | 1262 1126 | 137 137 | 89.05 | K-12-MG1655	seq52
698626 698757 | 127519 127389 | 132 131 | 89.39 | K-12-MG1655	seq6
698627 698765 | 99397 99534 | 139 138 | 87.86 | K-12-MG1655	seq11
698627 698758 | 192845 192714 | 132 132 | 92.42 | K-12-MG1655	seq3
698629 698758 | 72974 73102 | 130 129 | 90.00 | K-12-MG1655	seq12
698639 698765 | 18485 18360 | 127 126 | 87.50 | K-12-MG1655	seq39
698639 698765 | 18663 18538 | 127 126 | 87.50 | K-12-MG1655	seq39
698640 698745 | 87150 87254 | 106 105 | 88.79 | K-12-MG1655	seq14
698643 698758 | 21433 21548 | 116 116 | 91.45 | K-12-MG1655	seq37
698643 698746 | 110015 110118 | 104 104 | 93.27 | K-12-MG1655	seq7
707047 707158 | 73102 72991 | 112 112 | 92.04 | K-12-MG1655	seq12
707047 707162 | 77798 77683 | 116 116 | 90.60 | K-12-MG1655	seq24
707047 707162 | 192714 192829 | 116 116 | 89.74 | K-12-MG1655	seq3
707047 707162 | 29837 29952 | 116 116 | 90.60 | K-12-MG1655	seq37
707047 707162 | 13906 13791 | 116 116 | 93.97 | K-12-MG1655	seq47
707047 707158 | 1130 1241 | 112 112 | 87.61 | K-12-MG1655	seq52
707048 707162 | 162549 162663 | 115 115 | 88.79 | K-12-MG1655	seq3
707048 707162 | 127389 127502 | 115 114 | 89.74 | K-12-MG1655	seq6
707049 707158 | 97103 96994 | 110 110 | 94.55 | K-12-MG1655	seq14
707056 707158 | 87258 87157 | 103 102 | 88.35 | K-12-MG1655	seq14
707059 707162 | 110118 110015 | 104 104 | 91.43 | K-12-MG1655	seq7
707060 707158 | 99514 99417 | 99 98 | 92.93 | K-12-MG1655	seq11
707060 707162 | 86030 85929 | 103 102 | 86.41 | K-12-MG1655	seq19
714469 714609 | 1125 1265 | 141 141 | 88.65 | K-12-MG1655	seq52
714470 714605 | 99531 99397 | 136 135 | 85.40 | K-12-MG1655	seq11
714470 714615 | 77802 77657 | 146 146 | 86.49 | K-12-MG1655	seq24
714470 714610 | 29833 29973 | 141 141 | 85.11 | K-12-MG1655	seq37
714471 714616 | 27985 28130 | 146 146 | 84.93 | K-12-MG1655	seq3
714473 714615 | 13907 13766 | 143 142 | 84.72 | K-12-MG1655	seq47
714474 714610 | 192714 192850 | 137 137 | 86.86 | K-12-MG1655	seq3
714475 714607 | 127389 127520 | 133 132 | 84.33 | K-12-MG1655	seq6
714482 714605 | 87259 87137 | 124 123 | 87.90 | K-12-MG1655	seq14
714483 714585 | 73093 72991 | 103 103 | 91.35 | K-12-MG1655	seq12
714483 714611 | 162557 162685 | 129 129 | 87.79 | K-12-MG1655	seq3
714484 714589 | 69367 69473 | 106 107 | 85.19 | K-12-MG1655	seq11
714485 714595 | 155733 155623 | 111 111 | 86.49 | K-12-MG1655	seq9
714486 714586 | 110118 110018 | 101 101 | 91.09 | K-12-MG1655	seq7
714487 714610 | 86030 85908 | 124 123 | 85.04 | K-12-MG1655	seq19
728688 728941 | 253 1 | 254 253 | 94.51 | K-12-MG1655	seq19
728805 728941 | 137 1 | 137 137 | 96.35 | K-12-MG1655	seq40
728890 730937 | 4 2051 | 2048 2048 | 97.85 | K-12-MG1655	seq74
730883 731197 | 315 1 | 315 315 | 92.09 | K-12-MG1655	seq103
730883 731554 | 672 1 | 672 672 | 99.26 | K-12-MG1655	seq92
731500 732144 | 1 645 | 645 645 | 98.76 | K-12-MG1655	seq93
732090 732272 | 183 1 | 183 183 | 97.27 | K-12-MG1655	seq122
732218 732445 | 228 1 | 228 228 | 96.93 | K-12-MG1655	seq116
732218 732347 | 130 1 | 130 130 | 95.38 | K-12-MG1655	seq132
732218 732534 | 2233 1917 | 317 317 | 94.97 | K-12-MG1655	seq72
732391 732536 | 1 146 | 146 146 | 94.52 | K-12-MG1655	seq7
732391 732525 | 1 135 | 135 135 | 91.85 | K-12-MG1655	seq79
732396 733425 | 1 1030 | 1030 1030 | 100.00 | K-12-MG1655	seq87
732398 732506 | 1 109 | 109 109 | 98.17 | K-12-MG1655	seq140
733371 734015 | 1 645 | 645 645 | 98.91 | K-12-MG1655	seq93
733961 734143 | 183 1 | 183 183 | 99.45 | K-12-MG1655	seq122
734089 734316 | 228 1 | 228 228 | 97.81 | K-12-MG1655	seq116
734089 734218 | 130 1 | 130 130 | 96.92 | K-12-MG1655	seq132
734089 736321 | 2233 1 | 2233 2233 | 99.96 | K-12-MG1655	seq72
734262 734392 | 1 131 | 131 131 | 96.95 | K-12-MG1655	seq7
734262 734365 | 1 104 | 104 104 | 97.12 | K-12-MG1655	seq79
734267 734405 | 1 139 | 139 139 | 94.29 | K-12-MG1655	seq87
734269 734377 | 1 109 | 109 109 | 99.08 | K-12-MG1655	seq140
735646 735795 | 151 1 | 150 151 | 93.38 | K-12-MG1655	seq128
735741 735904 | 201 38 | 164 164 | 98.17 | K-12-MG1655	seq121
735741 735886 | 1 146 | 146 146 | 96.58 | K-12-MG1655	seq130
735832 735904 | 79 7 | 73 73 | 100.00 | K-12-MG1655	seq147
735930 736079 | 2578 2728 | 150 151 | 95.36 | K-12-MG1655	seq69
735937 736079 | 1 144 | 143 144 | 95.14 | K-12-MG1655	seq131
736135 736321 | 187 1 | 187 187 | 96.79 | K-12-MG1655	seq121
736135 736265 | 15 145 | 131 131 | 94.66 | K-12-MG1655	seq130
736212 736290 | 79 1 | 79 79 | 97.47 | K-12-MG1655	seq147
736236 736469 | 1 234 | 234 234 | 92.74 | K-12-MG1655	seq112
736236 736321 | 1 86 | 86 86 | 98.84 | K-12-MG1655	seq144
736267 736469 | 204 2 | 203 203 | 98.52 | K-12-MG1655	seq119
736416 736628 | 213 1 | 213 213 | 97.65 | K-12-MG1655	seq118
736574 736652 | 79 1 | 79 79 | 100.00 | K-12-MG1655	seq146
736574 736958 | 1 385 | 385 385 | 98.44 | K-12-MG1655	seq96
736598 736708 | 1 111 | 111 111 | 100.00 | K-12-MG1655	seq136
736598 736814 | 42178 41962 | 217 217 | 96.31 | K-12-MG1655	seq34
736904 737138 | 235 1 | 235 235 | 97.87 | K-12-MG1655	seq113
737084 737257 | 174 1 | 174 174 | 100.00 | K-12-MG1655	seq124
737084 737194 | 37873 37763 | 111 111 | 95.50 | K-12-MG1655	seq39
737084 737194 | 1 111 | 111 111 | 97.30 | K-12-MG1655	seq47
737084 737183 | 18685 18586 | 100 100 | 97.00 | K-12-MG1655	seq51
737195 737346 | 2577 2728 | 152 152 | 97.37 | K-12-MG1655	seq69
737196 737588 | 392 1 | 393 392 | 92.88 | K-12-MG1655	seq72
737196 737551 | 772 418 | 356 355 | 93.54 | K-12-MG1655	seq72
737203 737346 | 1 144 | 144 144 | 100.00 | K-12-MG1655	seq131
737292 737442 | 151 1 | 151 151 | 99.34 | K-12-MG1655	seq128
737388 737588 | 201 1 | 201 201 | 97.01 | K-12-MG1655	seq121
737388 737533 | 1 146 | 146 146 | 100.00 | K-12-MG1655	seq130
737479 737557 | 79 1 | 79 79 | 100.00 | K-12-MG1655	seq147
737503 737737 | 1 235 | 235 235 | 100.00 | K-12-MG1655	seq112
737534 737737 | 204 1 | 204 204 | 93.63 | K-12-MG1655	seq119
737683 737895 | 213 1 | 213 213 | 97.18 | K-12-MG1655	seq118
737841 737919 | 79 1 | 79 79 | 100.00 | K-12-MG1655	seq146
737841 738083 | 1 243 | 243 243 | 96.30 | K-12-MG1655	seq96
737865 737975 | 1 111 | 111 111 | 96.40 | K-12-MG1655	seq136
737865 780042 | 42178 1 | 42178 42178 | 100.00 | K-12-MG1655	seq34
779776 779952 | 264 89 | 177 176 | 93.26 | K-12-MG1655	seq95
779777 779852 | 76 1 | 76 76 | 100.00 | K-12-MG1655	seq149
779798 780042 | 259 1 | 245 259 | 85.50 | K-12-MG1655	seq109
779798 780239 | 464 89 | 442 376 | 74.44 | K-12-MG1655	seq95
779988 780064 | 1 77 | 77 77 | 100.00 | K-12-MG1655	seq148
779988 780064 | 5369 5445 | 77 77 | 100.00 | K-12-MG1655	seq62
779988 780064 | 5491 5567 | 77 77 | 100.00 | K-12-MG1655	seq62
779988 780120 | 5613 5747 | 133 135 | 98.52 | K-12-MG1655	seq62
780011 780118 | 1 109 | 108 109 | 99.08 | K-12-MG1655	seq139
780066 780141 | 76 1 | 76 76 | 100.00 | K-12-MG1655	seq149
780066 780345 | 266 1 | 280 266 | 86.57 | K-12-MG1655	seq34
780087 780345 | 259 1 | 259 259 | 100.00 | K-12-MG1655	seq109
780291 780368 | 1 78 | 78 78 | 100.00 | K-12-MG1655	seq148
780291 780368 | 5369 5446 | 78 78 | 100.00 | K-12-MG1655	seq62
780291 780368 | 5491 5568 | 78 78 | 100.00 | K-12-MG1655	seq62
780291 780424 | 5613 5747 | 134 135 | 99.26 | K-12-MG1655	seq62
780314 780422 | 1 109 | 109 109 | 100.00 | K-12-MG1655	seq139
780370 780445 | 76 1 | 76 76 | 100.00 | K-12-MG1655	seq149
780370 780543 | 266 91 | 174 176 | 88.14 | K-12-MG1655	seq34
780370 780646 | 263 1 | 277 263 | 83.33 | K-12-MG1655	seq95
780391 780543 | 259 107 | 153 153 | 96.73 | K-12-MG1655	seq109
780391 780854 | 464 1 | 464 464 | 100.00 | K-12-MG1655	seq95
780591 780766 | 267 91 | 176 177 | 93.26 | K-12-MG1655	seq34
780592 780667 | 76 1 | 76 76 | 100.00 | K-12-MG1655	seq149
780613 780766 | 259 107 | 154 153 | 87.82 | K-12-MG1655	seq109
780800 780875 | 76 1 | 76 76 | 100.00 | K-12-MG1655	seq149
780800 780877 | 266 189 | 78 78 | 100.00 | K-12-MG1655	seq34
780800 780882 | 263 181 | 83 83 | 98.80 | K-12-MG1655	seq95
780821 781067 | 247 1 | 247 247 | 100.00 | K-12-MG1655	seq111
781013 914321 | 133309 1 | 133309 133309 | 100.00 | K-12-MG1655	seq11
802543 802670 | 11084 10957 | 128 128 | 99.22 | K-12-MG1655	seq46
802545 802670 | 74260 74385 | 126 126 | 98.41 | K-12-MG1655	seq12
802545 802672 | 45242 45369 | 128 128 | 93.75 | K-12-MG1655	seq13
802545 802672 | 4498 4625 | 128 128 | 96.09 | K-12-MG1655	seq51
814784 814925 | 56067 56209 | 142 143 | 88.28 | K-12-MG1655	seq19
814785 814923 | 69290 69151 | 139 140 | 87.14 | K-12-MG1655	seq10
814785 814940 | 15283 15439 | 156 157 | 87.90 | K-12-MG1655	seq11
814785 814925 | 77808 77667 | 141 142 | 90.21 | K-12-MG1655	seq24
814785 814922 | 17190 17052 | 138 139 | 90.65 | K-12-MG1655	seq3
814785 814925 | 13916 13775 | 141 142 | 89.44 | K-12-MG1655	seq47
814787 814925 | 35049 35189 | 139 141 | 87.23 | K-12-MG1655	seq5
814788 814925 | 29830 29968 | 138 139 | 87.94 | K-12-MG1655	seq37
814789 814923 | 162542 162677 | 135 136 | 85.29 | K-12-MG1655	seq3
814791 814925 | 14125 13990 | 135 136 | 85.40 | K-12-MG1655	seq37
814791 814925 | 1126 1261 | 135 136 | 86.86 | K-12-MG1655	seq52
814795 814925 | 192714 192845 | 131 132 | 89.47 | K-12-MG1655	seq3
814807 814923 | 86031 85915 | 117 117 | 88.14 | K-12-MG1655	seq19
814808 814923 | 73089 72974 | 116 116 | 88.98 | K-12-MG1655	seq12
814808 814926 | 87254 87136 | 119 119 | 89.17 | K-12-MG1655	seq14
814808 814905 | 21535 21437 | 98 99 | 93.94 | K-12-MG1655	seq37
814808 814925 | 127401 127518 | 118 118 | 90.76 | K-12-MG1655	seq6
814808 814905 | 110117 110019 | 98 99 | 88.00 | K-12-MG1655	seq7
831481 831640 | 15276 15434 | 160 159 | 86.96 | K-12-MG1655	seq11
831491 831611 | 77805 77686 | 121 120 | 91.80 | K-12-MG1655	seq24
831491 831611 | 17187 17068 | 121 120 | 92.56 | K-12-MG1655	seq3
831491 831611 | 35050 35170 | 121 121 | 89.43 | K-12-MG1655	seq5
831498 831611 | 56799 56912 | 114 114 | 92.11 | K-12-MG1655	seq1
831498 831611 | 1129 1242 | 114 114 | 90.43 | K-12-MG1655	seq52
831499 831611 | 73102 72990 | 113 113 | 91.15 | K-12-MG1655	seq12
831499 831611 | 192714 192826 | 113 113 | 93.86 | K-12-MG1655	seq3
831499 831610 | 21548 21437 | 112 112 | 94.64 | K-12-MG1655	seq37
831500 831635 | 162549 162684 | 136 136 | 86.86 | K-12-MG1655	seq3
831501 831610 | 97103 96994 | 110 110 | 93.64 | K-12-MG1655	seq14
831503 831611 | 133498 133603 | 109 106 | 88.18 | K-12-MG1655	seq3
831506 831611 | 21361 21256 | 106 106 | 91.51 | K-12-MG1655	seq19
831511 831611 | 20932 20831 | 101 102 | 84.47 | K-12-MG1655	seq40
844849 844955 | 14006 14111 | 107 106 | 85.19 | K-12-MG1655	seq37
844849 844954 | 155629 155733 | 106 105 | 85.85 | K-12-MG1655	seq9
898883 899039 | 99382 99537 | 157 156 | 87.90 | K-12-MG1655	seq11
898884 899037 | 35203 35049 | 154 155 | 88.39 | K-12-MG1655	seq5
898888 899046 | 82682 82841 | 159 160 | 86.96 | K-12-MG1655	seq11
898889 899039 | 56218 56068 | 151 151 | 90.79 | K-12-MG1655	seq19
898890 899041 | 1269 1118 | 152 152 | 87.58 | K-12-MG1655	seq52
898891 899041 | 69142 69292 | 151 151 | 88.74 | K-12-MG1655	seq10
898898 899020 | 87137 87258 | 123 122 | 88.71 | K-12-MG1655	seq14
898901 899040 | 17052 17191 | 140 140 | 91.43 | K-12-MG1655	seq3
898903 899022 | 21242 21361 | 120 120 | 90.00 | K-12-MG1655	seq19
898909 899029 | 20822 20944 | 121 123 | 82.93 | K-12-MG1655	seq40
898916 899017 | 133604 133504 | 102 101 | 89.22 | K-12-MG1655	seq3
914267 914469 | 203 1 | 203 203 | 99.51 | K-12-MG1655	seq120
914415 1049105 | 1 134691 | 134691 134691 | 100.00 | K-12-MG1655	seq10
983556 983706 | 15431 15281 | 151 151 | 88.74 | K-12-MG1655	seq11
983565 983704 | 99399 99537 | 140 139 | 87.14 | K-12-MG1655	seq11
983565 983704 | 56207 56068 | 140 140 | 88.57 | K-12-MG1655	seq19
983565 983705 | 77669 77809 | 141 141 | 88.03 | K-12-MG1655	seq24
983565 983702 | 35187 35049 | 138 139 | 87.77 | K-12-MG1655	seq5
983566 983705 | 17052 17191 | 140 140 | 90.00 | K-12-MG1655	seq3
1006919 1007033 | 22307 22192 | 115 116 | 92.24 | K-12-MG1655	seq3
1049000 1049105 | 87339 87444 | 106 106 | 99.06 | K-12-MG1655	seq21
1049001 1049771 | 87661 86891 | 771 771 | 90.14 | K-12-MG1655	seq17
1049051 1049768 | 1 718 | 718 718 | 98.89 | K-12-MG1655	seq90
1049715 1093522 | 1 43808 | 43808 43808 | 100.00 | K-12-MG1655	seq32
1067575 1067682 | 162559 162666 | 108 108 | 92.59 | K-12-MG1655	seq3
1083888 1084000 | 9732 9619 | 113 114 | 85.96 | K-12-MG1655	seq51
1093468 1094722 | 1255 1 | 1255 1255 | 100.00 | K-12-MG1655	seq82
1094672 1096419 | 1 1748 | 1748 1748 | 99.89 | K-12-MG1655	seq77
1096365 1096600 | 1513 1748 | 236 236 | 99.58 | K-12-MG1655	seq77
1096546 1096781 | 1513 1748 | 236 236 | 100.00 | K-12-MG1655	seq77
1096745 1096882 | 10650 10787 | 138 138 | 98.55 | K-12-MG1655	seq10
1096828 1268370 | 171543 1 | 171543 171543 | 100.00 | K-12-MG1655	seq9
1112638 1112742 | 69368 69473 | 105 106 | 85.85 | K-12-MG1655	seq11
1112638 1112748 | 14110 14000 | 111 111 | 86.49 | K-12-MG1655	seq37
1206786 1207027 | 42205 42446 | 242 242 | 95.04 | K-12-MG1655	seq2
1207664 1208030 | 43147 43513 | 367 367 | 92.64 | K-12-MG1655	seq2
1222433 1222787 | 34727 35082 | 355 356 | 89.04 | K-12-MG1655	seq22
1222787 1223140 | 39348 39702 | 354 355 | 95.49 | K-12-MG1655	seq22
1268316 1268647 | 1 332 | 332 332 | 98.50 | K-12-MG1655	seq101
1268488 1268669 | 62074 61892 | 182 183 | 90.27 | K-12-MG1655	seq19
1268593 1268905 | 1 313 | 313 313 | 100.00 | K-12-MG1655	seq104
1268593 1268905 | 1 313 | 313 313 | 96.81 | K-12-MG1655	seq105
1268593 1268773 | 1 180 | 181 180 | 96.69 | K-12-MG1655	seq45
1268851 1269182 | 1 332 | 332 332 | 98.80 | K-12-MG1655	seq101
1268999 1269204 | 62098 61892 | 206 207 | 88.52 | K-12-MG1655	seq19
1269128 1269440 | 1 313 | 313 313 | 96.81 | K-12-MG1655	seq104
1269128 1269440 | 1 313 | 313 313 | 100.00 | K-12-MG1655	seq105
1269128 1269314 | 1 186 | 187 186 | 96.79 | K-12-MG1655	seq45
1269386 1269717 | 1 332 | 332 332 | 100.00 | K-12-MG1655	seq101
1269558 1269738 | 62074 61892 | 181 183 | 90.27 | K-12-MG1655	seq19
1269663 1269842 | 1 181 | 180 181 | 96.69 | K-12-MG1655	seq104
1269663 1269848 | 1 187 | 186 187 | 96.79 | K-12-MG1655	seq105
1269663 1286307 | 1 16645 | 16645 16645 | 99.92 | K-12-MG1655	seq45
1281373 1281627 | 30418 30672 | 255 255 | 83.14 | K-12-MG1655	seq39
1283247 1283660 | 32289 32702 | 414 414 | 82.89 | K-12-MG1655	seq39
1286105 1298721 | 16265 28881 | 12617 12617 | 99.97 | K-12-MG1655	seq45
1286467 1286551 | 578 662 | 85 85 | 97.65 | K-12-MG1655	seq64
1286761 1286845 | 578 662 | 85 85 | 97.65 | K-12-MG1655	seq64
1298718 1394119 | 52 95453 | 95402 95402 | 100.00 | K-12-MG1655	seq18
1394060 1394646 | 40319 40905 | 587 587 | 99.83 | K-12-MG1655	seq37
1394064 1394176 | 113 1 | 113 113 | 98.23 | K-12-MG1655	seq76
1394068 1394646 | 579 1 | 579 579 | 91.38 | K-12-MG1655	seq66
1394592 1394866 | 275 1 | 275 275 | 100.00 | K-12-MG1655	seq107
1394812 1395265 | 1 454 | 454 454 | 99.78 | K-12-MG1655	seq21
1394812 1395264 | 4536 4083 | 453 454 | 89.25 | K-12-MG1655	seq63
1395191 1395266 | 1 76 | 76 76 | 100.00 | K-12-MG1655	seq5
1395212 1421417 | 1 26206 | 26206 26206 | 100.00 | K-12-MG1655	seq48
1421224 1421417 | 2392 2585 | 194 194 | 93.81 | K-12-MG1655	seq70
1421363 1421593 | 1 231 | 231 231 | 99.57 | K-12-MG1655	seq115
1421539 1426074 | 1 4536 | 4536 4536 | 100.00 | K-12-MG1655	seq63
1425690 1426074 | 385 1 | 385 385 | 92.49 | K-12-MG1655	seq21
1426020 1426294 | 1 275 | 275 275 | 99.27 | K-12-MG1655	seq107
1426240 1426818 | 40905 40327 | 579 579 | 91.38 | K-12-MG1655	seq37
1426240 1430352 | 1 4113 | 4113 4113 | 100.00 | K-12-MG1655	seq66
1429785 1430110 | 607 282 | 326 326 | 94.48 | K-12-MG1655	seq89
1430232 1430352 | 121 1 | 121 121 | 92.56 | K-12-MG1655	seq89
1430298 1430680 | 1 383 | 383 383 | 100.00 | K-12-MG1655	seq97
1430581 1430997 | 26403 25987 | 417 417 | 95.44 | K-12-MG1655	seq46
1430626 1430736 | 1 111 | 111 111 | 99.10 | K-12-MG1655	seq135
1430626 1430736 | 1 111 | 111 111 | 100.00 | K-12-MG1655	seq137
1430682 1432760 | 2079 1 | 2079 2079 | 99.90 | K-12-MG1655	seq73
1432706 1465988 | 1 33283 | 33283 33283 | 99.98 | K-12-MG1655	seq41
1465934 1466639 | 706 1 | 706 706 | 100.00 | K-12-MG1655	seq91
1466585 1467267 | 1 683 | 683 683 | 100.00 | K-12-MG1655	seq12
1466585 1467264 | 1 680 | 680 680 | 100.00 | K-12-MG1655	seq8
1467210 1467374 | 1 165 | 165 165 | 100.00 | K-12-MG1655	seq126
1467320 1468540 | 1221 1 | 1221 1221 | 100.00 | K-12-MG1655	seq84
1468360 1468540 | 10758 10578 | 181 181 | 100.00 | K-12-MG1655	seq56
1468486 1526262 | 57777 1 | 57777 57777 | 100.00 | K-12-MG1655	seq29
1525950 1526262 | 132564 132876 | 313 313 | 91.37 | K-12-MG1655	seq13
1526208 1527198 | 1 991 | 991 991 | 99.60 | K-12-MG1655	seq88
1527144 1527512 | 1 369 | 369 369 | 91.06 | K-12-MG1655	seq38
1527144 1529871 | 1 2728 | 2728 2728 | 99.96 | K-12-MG1655	seq69
1529721 1530113 | 392 1 | 393 392 | 92.88 | K-12-MG1655	seq72
1529721 1530076 | 772 418 | 356 355 | 92.42 | K-12-MG1655	seq72
1529728 1529871 | 1 144 | 144 144 | 96.53 | K-12-MG1655	seq131
1529817 1529967 | 151 1 | 151 151 | 97.35 | K-12-MG1655	seq128
1529915 1530113 | 199 1 | 199 199 | 98.49 | K-12-MG1655	seq121
1529915 1530058 | 3 146 | 144 144 | 99.31 | K-12-MG1655	seq130
1530004 1530082 | 79 1 | 79 79 | 98.73 | K-12-MG1655	seq147
1530028 1530262 | 1 235 | 235 235 | 94.04 | K-12-MG1655	seq112
1530028 1530113 | 1 86 | 86 86 | 98.84 | K-12-MG1655	seq144
1530059 1530262 | 204 1 | 204 204 | 99.02 | K-12-MG1655	seq119
1530208 1530420 | 213 1 | 213 213 | 100.00 | K-12-MG1655	seq118
1530366 1530444 | 79 1 | 79 79 | 98.73 | K-12-MG1655	seq146
1530366 1530750 | 1 385 | 385 385 | 98.96 | K-12-MG1655	seq96
1530390 1530500 | 1 111 | 111 111 | 97.30 | K-12-MG1655	seq136
1530390 1530608 | 42178 41960 | 219 219 | 95.89 | K-12-MG1655	seq34
1530696 1530930 | 235 1 | 235 235 | 99.57 | K-12-MG1655	seq113
1530876 1530986 | 174 64 | 111 111 | 95.50 | K-12-MG1655	seq124
1530876 1568748 | 37873 1 | 37873 37873 | 100.00 | K-12-MG1655	seq39
1530876 1530986 | 1 111 | 111 111 | 98.20 | K-12-MG1655	seq47
1530876 1530975 | 18685 18586 | 100 100 | 99.00 | K-12-MG1655	seq51
1536047 1536460 | 13998 13585 | 414 414 | 82.89 | K-12-MG1655	seq45
1538077 1538331 | 11965 11711 | 255 255 | 83.14 | K-12-MG1655	seq45
1545562 1546836 | 44891 43617 | 1275 1275 | 79.98 | K-12-MG1655	seq14
1550063 1550212 | 13765 13914 | 150 150 | 87.42 | K-12-MG1655	seq47
1550064 1550219 | 77657 77813 | 156 157 | 85.44 | K-12-MG1655	seq24
1550064 1550214 | 118319 118168 | 151 152 | 83.66 | K-12-MG1655	seq4
1550069 1550214 | 192850 192704 | 146 147 | 83.78 | K-12-MG1655	seq3
1550084 1550204 | 72982 73102 | 121 121 | 90.24 | K-12-MG1655	seq12
1550084 1550191 | 85923 86030 | 108 108 | 86.24 | K-12-MG1655	seq19
1550086 1550211 | 29956 29830 | 126 127 | 87.50 | K-12-MG1655	seq37
1550087 1550210 | 162666 162542 | 124 125 | 87.20 | K-12-MG1655	seq3
1550087 1550203 | 127505 127389 | 117 117 | 86.44 | K-12-MG1655	seq6
1550241 1550390 | 13765 13914 | 150 150 | 87.42 | K-12-MG1655	seq47
1550242 1550390 | 77657 77806 | 149 150 | 86.09 | K-12-MG1655	seq24
1550242 1550391 | 118319 118169 | 150 151 | 83.55 | K-12-MG1655	seq4
1550247 1550382 | 192850 192714 | 136 137 | 84.78 | K-12-MG1655	seq3
1550262 1550382 | 72982 73102 | 121 121 | 90.24 | K-12-MG1655	seq12
1550262 1550369 | 85923 86030 | 108 108 | 86.24 | K-12-MG1655	seq19
1550264 1550389 | 29956 29830 | 126 127 | 87.50 | K-12-MG1655	seq37
1550265 1550388 | 162666 162542 | 124 125 | 87.20 | K-12-MG1655	seq3
1550265 1550381 | 127505 127389 | 117 117 | 86.44 | K-12-MG1655	seq6
1568694 1569925 | 1232 1 | 1232 1232 | 99.35 | K-12-MG1655	seq83
1569871 1570168 | 94769 94472 | 298 298 | 86.05 | K-12-MG1655	seq19
1569871 1630638 | 60768 1 | 60768 60768 | 100.00 | K-12-MG1655	seq26
1630584 1632662 | 1 2079 | 2079 2079 | 99.47 | K-12-MG1655	seq73
1632347 1632763 | 25987 26403 | 417 417 | 95.68 | K-12-MG1655	seq46
1632608 1632718 | 111 1 | 111 111 | 100.00 | K-12-MG1655	seq135
1632608 1632718 | 111 1 | 111 111 | 99.10 | K-12-MG1655	seq137
1632664 1633046 | 383 1 | 383 383 | 100.00 | K-12-MG1655	seq97
1632992 1633112 | 4113 3993 | 121 121 | 92.56 | K-12-MG1655	seq66
1632992 1633917 | 1 926 | 926 926 | 100.00 | K-12-MG1655	seq89
1633273 1633598 | 3871 3546 | 326 326 | 94.48 | K-12-MG1655	seq66
1633863 1634916 | 1 1054 | 1054 1054 | 98.20 | K-12-MG1655	seq85
1634862 1648921 | 14060 1 | 14060 14060 | 100.00 | K-12-MG1655	seq53
1648867 1649572 | 1 706 | 706 706 | 100.00 | K-12-MG1655	seq91
1649518 1871063 | 221601 56 | 221546 221546 | 99.99 | K-12-MG1655	seq1
1684792 1686283 | 153081 151590 | 1492 1492 | 81.10 | K-12-MG1655	seq8
1814189 1814330 | 77668 77809 | 142 142 | 90.91 | K-12-MG1655	seq24
1814189 1814325 | 192844 192708 | 137 137 | 91.97 | K-12-MG1655	seq3
1814189 1814322 | 1260 1127 | 134 134 | 91.79 | K-12-MG1655	seq52
1814193 1814330 | 17054 17191 | 138 138 | 92.75 | K-12-MG1655	seq3
1814193 1814331 | 28114 27976 | 139 139 | 89.21 | K-12-MG1655	seq3
1814207 1814320 | 82711 82824 | 114 114 | 92.11 | K-12-MG1655	seq11
1871055 1976580 | 56 105581 | 105526 105526 | 100.00 | K-12-MG1655	seq16
1976527 1977294 | 86894 87661 | 768 768 | 90.49 | K-12-MG1655	seq17
1976527 1977244 | 718 1 | 718 718 | 100.00 | K-12-MG1655	seq90
1977190 1977295 | 134691 134586 | 106 106 | 99.06 | K-12-MG1655	seq10
1977190 2064633 | 87444 1 | 87444 87444 | 99.99 | K-12-MG1655	seq21
1990066 1990141 | 106203 106278 | 76 76 | 100.00 | K-12-MG1655	seq8
1990066 1990141 | 106314 106389 | 76 76 | 100.00 | K-12-MG1655	seq8
1990066 1990141 | 106425 106500 | 76 76 | 100.00 | K-12-MG1655	seq8
2042549 2042652 | 8484 8587 | 104 104 | 98.08 | K-12-MG1655	seq21
2056047 2056150 | 4271 4374 | 104 104 | 97.12 | K-12-MG1655	seq21
2056047 2056131 | 6680 6764 | 85 85 | 100.00 | K-12-MG1655	seq21
2056047 2056150 | 21982 22085 | 104 104 | 98.08 | K-12-MG1655	seq21
2057870 2057954 | 8503 8587 | 85 85 | 100.00 | K-12-MG1655	seq21
2060260 2060363 | 8484 8587 | 104 104 | 97.12 | K-12-MG1655	seq21
2064249 2064633 | 4152 4536 | 385 385 | 92.23 | K-12-MG1655	seq63
2064579 2064853 | 1 275 | 275 275 | 99.27 | K-12-MG1655	seq107
2064799 2065381 | 40905 40323 | 583 583 | 99.66 | K-12-MG1655	seq37
2064799 2065378 | 1 580 | 580 580 | 91.39 | K-12-MG1655	seq66
2065269 2067018 | 1 1750 | 1750 1750 | 100.00 | K-12-MG1655	seq76
2066965 2067670 | 706 1 | 706 706 | 100.00 | K-12-MG1655	seq91
2067616 2068295 | 1 680 | 680 680 | 100.00 | K-12-MG1655	seq12
2067616 2068295 | 1 680 | 680 680 | 100.00 | K-12-MG1655	seq8
2068243 2099827 | 1 31585 | 31585 31585 | 100.00 | K-12-MG1655	seq42
2099768 2099844 | 77 1 | 77 77 | 98.70 | K-12-MG1655	seq5
2099773 2100223 | 451 1 | 451 451 | 99.78 | K-12-MG1655	seq21
2099839 2100223 | 4152 4536 | 385 385 | 92.49 | K-12-MG1655	seq63
2100169 2100443 | 1 275 | 275 275 | 100.00 | K-12-MG1655	seq107
2100389 2100970 | 40905 40324 | 582 582 | 100.00 | K-12-MG1655	seq37
2100389 2100967 | 1 579 | 579 579 | 91.38 | K-12-MG1655	seq66
2100859 2100967 | 1 109 | 109 109 | 99.08 | K-12-MG1655	seq76
2100918 2168247 | 1 67330 | 67330 67330 | 100.00 | K-12-MG1655	seq25
2116489 2116676 | 35102 34913 | 188 190 | 85.28 | K-12-MG1655	seq36
2116489 2116676 | 35203 35014 | 188 190 | 85.28 | K-12-MG1655	seq36
2168198 2169452 | 1 1255 | 1255 1255 | 100.00 | K-12-MG1655	seq82
2169398 2227233 | 1 57788 | 57836 57788 | 99.91 | K-12-MG1655	seq28
2227179 2227381 | 1 203 | 203 203 | 100.00 | K-12-MG1655	seq120
2227327 2286995 | 59669 1 | 59669 59669 | 100.00 | K-12-MG1655	seq27
2286941 2287391 | 451 1 | 451 451 | 99.78 | K-12-MG1655	seq21
2286941 2287012 | 72 1 | 72 72 | 100.00 | K-12-MG1655	seq5
2287007 2287391 | 4152 4536 | 385 385 | 92.49 | K-12-MG1655	seq63
2287337 2287611 | 1 275 | 275 275 | 100.00 | K-12-MG1655	seq107
2287557 2288135 | 40905 40327 | 579 579 | 100.00 | K-12-MG1655	seq37
2287557 2288135 | 1 579 | 579 579 | 91.38 | K-12-MG1655	seq66
2288027 2288135 | 1 109 | 109 109 | 99.08 | K-12-MG1655	seq76
2288081 2302765 | 1 14634 | 14685 14634 | 99.65 | K-12-MG1655	seq52
2289197 2289349 | 27975 28127 | 153 153 | 87.58 | K-12-MG1655	seq3
2289198 2289349 | 15281 15432 | 152 152 | 87.58 | K-12-MG1655	seq11
2289199 2289349 | 77809 77659 | 151 151 | 88.82 | K-12-MG1655	seq24
2289199 2289347 | 17191 17043 | 149 149 | 88.59 | K-12-MG1655	seq3
2289199 2289342 | 13917 13774 | 144 144 | 87.59 | K-12-MG1655	seq47
2289205 2289345 | 14126 13986 | 141 141 | 88.65 | K-12-MG1655	seq37
2289206 2289341 | 99531 99397 | 136 135 | 86.86 | K-12-MG1655	seq11
2289206 2289349 | 56074 56217 | 144 144 | 88.89 | K-12-MG1655	seq19
2289206 2289342 | 29833 29969 | 137 137 | 89.05 | K-12-MG1655	seq37
2289206 2289343 | 35053 35191 | 138 139 | 87.94 | K-12-MG1655	seq5
2289207 2289340 | 56797 56930 | 134 134 | 91.79 | K-12-MG1655	seq1
2289209 2289322 | 82824 82711 | 114 114 | 90.43 | K-12-MG1655	seq11
2289210 2289339 | 73102 72974 | 130 129 | 86.92 | K-12-MG1655	seq12
2289210 2289345 | 192714 192849 | 136 136 | 91.97 | K-12-MG1655	seq3
2289210 2289321 | 21548 21437 | 112 112 | 88.50 | K-12-MG1655	seq37
2289211 2289326 | 162549 162664 | 116 116 | 88.98 | K-12-MG1655	seq3
2289211 2289343 | 127389 127520 | 133 132 | 84.96 | K-12-MG1655	seq6
2289222 2289321 | 110118 110019 | 100 100 | 90.00 | K-12-MG1655	seq7
2289223 2289341 | 87254 87137 | 119 118 | 88.24 | K-12-MG1655	seq14
2289223 2289350 | 86030 85904 | 128 127 | 84.50 | K-12-MG1655	seq19
2302412 2302748 | 209599 209263 | 337 337 | 94.07 | K-12-MG1655	seq2
2302493 2302642 | 45310 45465 | 150 156 | 73.62 | K-12-MG1655	seq12
2302503 2302861 | 209621 209263 | 359 359 | 97.21 | K-12-MG1655	seq2
2302525 2302878 | 14281 14634 | 354 354 | 96.05 | K-12-MG1655	seq52
2302598 2302670 | 73 1 | 73 73 | 100.00 | K-12-MG1655	seq152
2302606 2302755 | 45310 45465 | 150 156 | 74.23 | K-12-MG1655	seq12
2302616 2302974 | 209621 209263 | 359 359 | 96.94 | K-12-MG1655	seq2
2302638 2302991 | 14281 14634 | 354 354 | 95.20 | K-12-MG1655	seq52
2302711 2302783 | 73 1 | 73 73 | 100.00 | K-12-MG1655	seq152
2302719 2302868 | 45310 45465 | 150 156 | 73.78 | K-12-MG1655	seq12
2302729 2512349 | 209621 1 | 209621 209621 | 100.00 | K-12-MG1655	seq2
2302751 2303087 | 14281 14617 | 337 337 | 94.07 | K-12-MG1655	seq52
2302824 2302896 | 73 1 | 73 73 | 100.00 | K-12-MG1655	seq152
2302832 2302981 | 45310 45465 | 150 156 | 74.23 | K-12-MG1655	seq12
2302937 2303009 | 73 1 | 73 73 | 100.00 | K-12-MG1655	seq152
2338329 2338429 | 172454 172560 | 101 107 | 90.74 | K-12-MG1655	seq8
2338332 2338414 | 68632 68548 | 83 85 | 90.59 | K-12-MG1655	seq5
2345184 2345350 | 25471 25644 | 167 174 | 85.23 | K-12-MG1655	seq30
2345225 2345349 | 46098 46219 | 125 122 | 83.46 | K-12-MG1655	seq4
2468837 2469203 | 60341 60707 | 367 367 | 92.64 | K-12-MG1655	seq9
2469904 2470145 | 61344 61585 | 242 242 | 95.04 | K-12-MG1655	seq9
2512295 2513639 | 1 1345 | 1345 1345 | 100.00 | K-12-MG1655	seq81
2513585 2519329 | 1 5747 | 5745 5747 | 99.57 | K-12-MG1655	seq62
2518953 2519028 | 1 76 | 76 76 | 100.00 | K-12-MG1655	seq148
2519073 2519150 | 1 78 | 78 78 | 100.00 | K-12-MG1655	seq148
2519195 2519272 | 1 78 | 78 78 | 100.00 | K-12-MG1655	seq148
2519218 2519327 | 1 109 | 110 109 | 99.09 | K-12-MG1655	seq139
2519275 2519350 | 76 1 | 76 76 | 100.00 | K-12-MG1655	seq149
2519275 2519352 | 266 189 | 78 78 | 100.00 | K-12-MG1655	seq34
2519275 2519357 | 263 181 | 83 83 | 98.80 | K-12-MG1655	seq95
2519296 2519542 | 247 1 | 247 247 | 99.60 | K-12-MG1655	seq111
2519488 2660514 | 1 141027 | 141027 141027 | 100.00 | K-12-MG1655	seq3
2536530 2536678 | 1267 1119 | 149 149 | 88.59 | K-12-MG1655	seq52
2536532 2536677 | 56213 56068 | 146 146 | 91.78 | K-12-MG1655	seq19
2536532 2536678 | 77663 77809 | 147 147 | 91.89 | K-12-MG1655	seq24
2536539 2536678 | 69152 69291 | 140 140 | 90.00 | K-12-MG1655	seq10
2536539 2536678 | 15421 15282 | 140 140 | 91.43 | K-12-MG1655	seq11
2536539 2536677 | 99400 99537 | 139 138 | 90.65 | K-12-MG1655	seq11
2536539 2536675 | 35186 35049 | 137 138 | 92.81 | K-12-MG1655	seq5
2536540 2536678 | 28115 27977 | 139 139 | 89.21 | K-12-MG1655	seq3
2536541 2536678 | 56926 56789 | 138 138 | 92.75 | K-12-MG1655	seq1
2536541 2536660 | 21242 21361 | 120 120 | 93.33 | K-12-MG1655	seq19
2536542 2536654 | 87143 87254 | 113 112 | 88.50 | K-12-MG1655	seq14
2536554 2536663 | 133604 133498 | 110 107 | 90.99 | K-12-MG1655	seq3
2536555 2536674 | 82711 82831 | 120 121 | 92.56 | K-12-MG1655	seq11
2536555 2536655 | 20831 20932 | 101 102 | 87.25 | K-12-MG1655	seq40
2541679 2541794 | 92619 92505 | 116 115 | 92.24 | K-12-MG1655	seq10
2547462 2547614 | 1117 1269 | 153 153 | 87.58 | K-12-MG1655	seq52
2547463 2547601 | 56788 56926 | 139 139 | 89.21 | K-12-MG1655	seq1
2547464 2547616 | 77809 77657 | 153 153 | 90.26 | K-12-MG1655	seq24
2547464 2547602 | 17191 17053 | 139 139 | 89.21 | K-12-MG1655	seq3
2547467 2547611 | 192706 192850 | 145 145 | 89.66 | K-12-MG1655	seq3
2547472 2547617 | 14124 13979 | 146 146 | 84.93 | K-12-MG1655	seq37
2547472 2547612 | 29834 29974 | 141 141 | 87.23 | K-12-MG1655	seq37
2547487 2547585 | 110118 110020 | 99 99 | 87.88 | K-12-MG1655	seq7
2547488 2547600 | 87254 87143 | 113 112 | 85.84 | K-12-MG1655	seq14
2566160 2566343 | 134116 133933 | 184 184 | 91.30 | K-12-MG1655	seq5
2566160 2566345 | 134216 134031 | 186 186 | 92.51 | K-12-MG1655	seq5
2652985 2653090 | 82819 82711 | 106 109 | 88.18 | K-12-MG1655	seq11
2652985 2653091 | 17176 17067 | 107 110 | 90.99 | K-12-MG1655	seq3
2652991 2653091 | 15305 15406 | 101 102 | 89.22 | K-12-MG1655	seq11
2652991 2653091 | 21356 21255 | 101 102 | 90.29 | K-12-MG1655	seq19
2652991 2653090 | 20932 20831 | 100 102 | 86.27 | K-12-MG1655	seq40
2652992 2653091 | 35071 35171 | 100 101 | 94.06 | K-12-MG1655	seq5
2660333 2660604 | 25379 25651 | 272 273 | 87.81 | K-12-MG1655	seq30
2660421 2724138 | 140843 204560 | 63718 63718 | 99.99 | K-12-MG1655	seq3
2682120 2682255 | 99533 99399 | 136 135 | 85.29 | K-12-MG1655	seq11
2682120 2682262 | 77804 77662 | 143 143 | 88.19 | K-12-MG1655	seq24
2682120 2682262 | 29831 29973 | 143 143 | 86.01 | K-12-MG1655	seq37
2682120 2682244 | 18361 18484 | 125 124 | 87.20 | K-12-MG1655	seq39
2682120 2682244 | 18539 18662 | 125 124 | 87.20 | K-12-MG1655	seq39
2682120 2682262 | 118172 118314 | 143 143 | 86.81 | K-12-MG1655	seq4
2682120 2682251 | 13912 13781 | 132 132 | 88.72 | K-12-MG1655	seq47
2682126 2682251 | 127388 127512 | 126 125 | 87.30 | K-12-MG1655	seq6
2682127 2682262 | 82822 82687 | 136 136 | 86.86 | K-12-MG1655	seq11
2682127 2682241 | 21547 21433 | 115 115 | 89.66 | K-12-MG1655	seq37
2682127 2682242 | 1131 1246 | 116 116 | 88.98 | K-12-MG1655	seq52
2682133 2682256 | 73095 72973 | 124 123 | 91.94 | K-12-MG1655	seq12
2682135 2682255 | 87258 87139 | 121 120 | 88.43 | K-12-MG1655	seq14
2682135 2682263 | 14112 13984 | 129 129 | 87.79 | K-12-MG1655	seq37
2682137 2682244 | 17861 17968 | 108 108 | 92.59 | K-12-MG1655	seq32
2682138 2682241 | 110118 110015 | 104 104 | 88.46 | K-12-MG1655	seq7
2682139 2682252 | 86030 85920 | 114 111 | 87.72 | K-12-MG1655	seq19
2712282 2712428 | 18535 18680 | 147 146 | 83.78 | K-12-MG1655	seq39
2712282 2712418 | 95768 95632 | 137 137 | 89.86 | K-12-MG1655	seq5
2712284 2712428 | 27980 28124 | 145 145 | 89.66 | K-12-MG1655	seq3
2712286 2712422 | 56794 56930 | 137 137 | 91.97 | K-12-MG1655	seq1
2712286 2712422 | 97167 97031 | 137 137 | 89.05 | K-12-MG1655	seq13
2712292 2712404 | 82823 82711 | 113 113 | 93.86 | K-12-MG1655	seq11
2712292 2712423 | 99527 99397 | 132 131 | 89.47 | K-12-MG1655	seq11
2712292 2712421 | 73102 72974 | 130 129 | 90.00 | K-12-MG1655	seq12
2712292 2712428 | 77798 77662 | 137 137 | 92.03 | K-12-MG1655	seq24
2712292 2712428 | 14121 13985 | 137 137 | 86.86 | K-12-MG1655	seq37
2712292 2712407 | 21548 21433 | 116 116 | 90.60 | K-12-MG1655	seq37
2712292 2712423 | 29837 29968 | 132 132 | 92.42 | K-12-MG1655	seq37
2712292 2712428 | 18367 18502 | 137 136 | 84.78 | K-12-MG1655	seq39
2712292 2712428 | 13906 13771 | 137 136 | 90.58 | K-12-MG1655	seq47
2712292 2712427 | 1130 1265 | 136 136 | 91.97 | K-12-MG1655	seq52
2712293 2712423 | 127389 127518 | 131 130 | 90.08 | K-12-MG1655	seq6
2712304 2712407 | 110118 110015 | 104 104 | 90.38 | K-12-MG1655	seq7
2712305 2712423 | 87254 87137 | 119 118 | 89.92 | K-12-MG1655	seq14
2712305 2712435 | 86030 85901 | 131 130 | 87.12 | K-12-MG1655	seq19
2724006 2724103 | 145 47 | 98 99 | 94.95 | K-12-MG1655	seq14
2724074 2724207 | 148 281 | 134 134 | 97.01 | K-12-MG1655	seq106
2724084 2724254 | 171 1 | 171 171 | 100.00 | K-12-MG1655	seq20
2724153 2724254 | 1 102 | 102 102 | 99.02 | K-12-MG1655	seq141
2724200 2727226 | 1 3027 | 3027 3027 | 99.60 | K-12-MG1655	seq68
2727172 2727269 | 98 1 | 98 98 | 100.00 | K-12-MG1655	seq142
2727172 2727678 | 1 516 | 507 516 | 95.55 | K-12-MG1655	seq94
2727174 2727319 | 1 155 | 146 155 | 92.90 | K-12-MG1655	seq127
2727215 2727289 | 1 75 | 75 75 | 100.00 | K-12-MG1655	seq150
2727235 2727319 | 1 85 | 85 85 | 98.82 | K-12-MG1655	seq143
2727265 2727413 | 149 1 | 149 149 | 100.00 | K-12-MG1655	seq129
2727573 2727672 | 100 1 | 100 100 | 96.00 | K-12-MG1655	seq123
2727589 2727672 | 84 1 | 84 84 | 97.62 | K-12-MG1655	seq138
2727624 2729325 | 1702 1 | 1702 1702 | 99.53 | K-12-MG1655	seq78
2729271 2729507 | 125773 125536 | 237 238 | 96.25 | K-12-MG1655	seq14
2729271 2729507 | 88784 88547 | 237 238 | 96.25 | K-12-MG1655	seq20
2729453 2815859 | 86407 1 | 86407 86407 | 99.99 | K-12-MG1655	seq22
2757903 2758108 | 261 56 | 206 206 | 99.51 | K-12-MG1655	seq56
2765630 2767917 | 10441 8154 | 2288 2288 | 85.38 | K-12-MG1655	seq55
2768475 2769563 | 8160 7073 | 1089 1088 | 86.62 | K-12-MG1655	seq55
2770025 2770701 | 24975 24299 | 677 677 | 81.09 | K-12-MG1655	seq47
2774492 2775701 | 6033 4822 | 1210 1212 | 84.41 | K-12-MG1655	seq55
2776158 2776512 | 45231 45584 | 355 354 | 95.49 | K-12-MG1655	seq9
2780778 2781133 | 45584 45938 | 356 355 | 89.04 | K-12-MG1655	seq9
2815670 2815883 | 216 1 | 214 216 | 92.13 | K-12-MG1655	seq98
2815805 2816158 | 354 1 | 354 354 | 100.00 | K-12-MG1655	seq98
2815829 2815964 | 1 135 | 136 135 | 97.06 | K-12-MG1655	seq125
2815943 2816134 | 190 1 | 192 190 | 91.15 | K-12-MG1655	seq22
2816104 2816273 | 1 170 | 170 170 | 100.00 | K-12-MG1655	seq125
2816219 2816572 | 354 1 | 354 354 | 94.38 | K-12-MG1655	seq98
2816358 2816548 | 190 1 | 191 190 | 90.10 | K-12-MG1655	seq22
2816518 2994437 | 1 177920 | 177920 177920 | 99.99 | K-12-MG1655	seq6
2943905 2944029 | 162548 162673 | 125 126 | 87.30 | K-12-MG1655	seq3
2943906 2944029 | 73101 72978 | 124 124 | 88.80 | K-12-MG1655	seq12
2943906 2944042 | 77797 77660 | 137 138 | 89.93 | K-12-MG1655	seq24
2943906 2944035 | 192715 192845 | 130 131 | 90.08 | K-12-MG1655	seq3
2943906 2944037 | 14120 13988 | 132 133 | 84.56 | K-12-MG1655	seq37
2943906 2944019 | 21547 21433 | 114 115 | 90.60 | K-12-MG1655	seq37
2943906 2944036 | 29838 29969 | 131 132 | 89.39 | K-12-MG1655	seq37
2943906 2944022 | 18368 18484 | 117 117 | 86.44 | K-12-MG1655	seq39
2943906 2944022 | 18546 18662 | 117 117 | 86.44 | K-12-MG1655	seq39
2943906 2944036 | 118179 118310 | 131 132 | 85.71 | K-12-MG1655	seq4
2943906 2944030 | 13905 13780 | 125 126 | 92.13 | K-12-MG1655	seq47
2943906 2944037 | 1131 1263 | 132 133 | 84.96 | K-12-MG1655	seq52
2943909 2944030 | 95754 95632 | 122 123 | 88.71 | K-12-MG1655	seq5
2943914 2944042 | 86034 85906 | 129 129 | 86.15 | K-12-MG1655	seq19
2943917 2944019 | 110118 110015 | 103 104 | 90.38 | K-12-MG1655	seq7
2943918 2944035 | 99514 99397 | 118 118 | 90.76 | K-12-MG1655	seq11
2943918 2944029 | 87254 87143 | 112 112 | 88.50 | K-12-MG1655	seq14
2945409 2945485 | 47339 47415 | 77 77 | 98.70 | K-12-MG1655	seq5
2945519 2945595 | 47339 47415 | 77 77 | 98.70 | K-12-MG1655	seq5
2945629 2945705 | 47339 47415 | 77 77 | 98.70 | K-12-MG1655	seq5
2994383 2995088 | 706 1 | 706 706 | 100.00 | K-12-MG1655	seq91
2995034 3128219 | 1 133186 | 133186 133186 | 100.00 | K-12-MG1655	seq12
2995034 2995713 | 1 680 | 680 680 | 100.00 | K-12-MG1655	seq8
3040343 3040498 | 209518 209369 | 156 150 | 74.23 | K-12-MG1655	seq2
3040343 3040498 | 14362 14511 | 156 150 | 73.62 | K-12-MG1655	seq52
3040343 3040498 | 14475 14624 | 156 150 | 74.23 | K-12-MG1655	seq52
3068006 3068128 | 162678 162555 | 123 124 | 91.94 | K-12-MG1655	seq3
3068007 3068122 | 99399 99514 | 116 116 | 88.98 | K-12-MG1655	seq11
3068007 3068122 | 85915 86030 | 116 116 | 88.14 | K-12-MG1655	seq19
3068007 3068135 | 77669 77798 | 129 130 | 90.84 | K-12-MG1655	seq24
3068007 3068135 | 192843 192714 | 129 130 | 90.00 | K-12-MG1655	seq3
3068007 3068135 | 29966 29837 | 129 130 | 90.00 | K-12-MG1655	seq37
3068007 3068135 | 1259 1130 | 129 130 | 86.92 | K-12-MG1655	seq52
3068011 3068135 | 13781 13906 | 125 126 | 93.70 | K-12-MG1655	seq47
3068011 3068130 | 95633 95753 | 120 121 | 90.98 | K-12-MG1655	seq5
3068011 3068134 | 127512 127389 | 124 124 | 88.80 | K-12-MG1655	seq6
3068015 3068135 | 18487 18367 | 121 121 | 90.24 | K-12-MG1655	seq39
3068015 3068135 | 18665 18545 | 121 121 | 90.24 | K-12-MG1655	seq39
3068023 3068135 | 82711 82823 | 113 113 | 91.15 | K-12-MG1655	seq11
3068023 3068126 | 87156 87258 | 104 103 | 89.52 | K-12-MG1655	seq14
3068024 3068130 | 96994 97100 | 107 107 | 92.59 | K-12-MG1655	seq14
3068024 3068126 | 14010 14112 | 103 103 | 91.35 | K-12-MG1655	seq37
3068024 3068135 | 21437 21548 | 112 112 | 92.92 | K-12-MG1655	seq37
3068024 3068123 | 110019 110118 | 100 100 | 91.00 | K-12-MG1655	seq7
3069292 3069418 | 4497 4623 | 127 127 | 96.06 | K-12-MG1655	seq51
3069293 3069418 | 111777 111652 | 126 126 | 98.41 | K-12-MG1655	seq11
3069293 3069426 | 45242 45377 | 134 136 | 92.65 | K-12-MG1655	seq13
3069293 3069420 | 11082 10955 | 128 128 | 99.22 | K-12-MG1655	seq46
3108340 3108463 | 136124 136247 | 124 124 | 92.74 | K-12-MG1655	seq8
3128165 3128746 | 40324 40905 | 582 582 | 100.00 | K-12-MG1655	seq37
3128168 3128746 | 579 1 | 579 579 | 91.38 | K-12-MG1655	seq66
3128168 3128276 | 109 1 | 109 109 | 99.08 | K-12-MG1655	seq76
3128692 3128966 | 275 1 | 275 275 | 100.00 | K-12-MG1655	seq107
3128912 3129365 | 1 454 | 454 454 | 99.78 | K-12-MG1655	seq21
3128912 3129364 | 4536 4083 | 453 454 | 89.25 | K-12-MG1655	seq63
3129291 3129366 | 1 76 | 76 76 | 100.00 | K-12-MG1655	seq5
3129314 3184171 | 54858 1 | 54858 54858 | 100.00 | K-12-MG1655	seq31
3184117 3184797 | 681 1 | 681 681 | 100.00 | K-12-MG1655	seq12
3184118 3184797 | 680 1 | 680 680 | 100.00 | K-12-MG1655	seq8
3184743 3185448 | 1 706 | 706 706 | 100.00 | K-12-MG1655	seq91
3185394 3268147 | 178095 95342 | 82754 82754 | 99.99 | K-12-MG1655	seq5
3201164 3201291 | 139 3 | 128 137 | 85.51 | K-12-MG1655	seq100
3201164 3201291 | 239 103 | 128 137 | 86.96 | K-12-MG1655	seq100
3201164 3201291 | 339 203 | 128 137 | 85.51 | K-12-MG1655	seq100
3201164 3201290 | 5458 5325 | 127 134 | 85.93 | K-12-MG1655	seq23
3201164 3201291 | 29508 29644 | 128 137 | 85.51 | K-12-MG1655	seq44
3201164 3201290 | 172549 172414 | 127 136 | 83.94 | K-12-MG1655	seq8
3201165 3201287 | 36335 36213 | 123 123 | 91.13 | K-12-MG1655	seq23
3201165 3201291 | 25559 25685 | 127 127 | 83.72 | K-12-MG1655	seq30
3229273 3229458 | 46673 46858 | 186 186 | 92.51 | K-12-MG1655	seq3
3229373 3229556 | 46673 46856 | 184 184 | 91.30 | K-12-MG1655	seq3
3267721 3267857 | 192704 192840 | 137 137 | 89.86 | K-12-MG1655	seq3
3267731 3267846 | 21548 21433 | 116 116 | 93.10 | K-12-MG1655	seq37
3267735 3267842 | 97101 96994 | 108 108 | 96.30 | K-12-MG1655	seq14
3267735 3267857 | 127392 127513 | 123 122 | 88.71 | K-12-MG1655	seq6
3267736 3267856 | 73097 72978 | 121 120 | 90.98 | K-12-MG1655	seq12
3267981 3292254 | 95621 71348 | 24274 24274 | 99.96 | K-12-MG1655	seq5
3292301 3363649 | 71349 1 | 71349 71349 | 100.00 | K-12-MG1655	seq5
3295018 3295102 | 174018 173936 | 85 83 | 90.59 | K-12-MG1655	seq2
3295019 3295102 | 172459 172545 | 84 87 | 85.23 | K-12-MG1655	seq8
3316235 3316311 | 128968 128892 | 77 77 | 98.70 | K-12-MG1655	seq6
3316235 3316311 | 129078 129002 | 77 77 | 98.70 | K-12-MG1655	seq6
3316235 3316311 | 129188 129112 | 77 77 | 98.70 | K-12-MG1655	seq6
3328447 3328601 | 15438 15285 | 155 154 | 88.39 | K-12-MG1655	seq11
3328452 3328579 | 56218 56091 | 128 128 | 93.08 | K-12-MG1655	seq19
3328459 3328597 | 1263 1126 | 139 138 | 87.94 | K-12-MG1655	seq52
3328461 3328601 | 99397 99535 | 141 139 | 87.23 | K-12-MG1655	seq11
3328461 3328584 | 87137 87258 | 124 122 | 88.71 | K-12-MG1655	seq14
3328463 3328601 | 69151 69288 | 139 138 | 87.77 | K-12-MG1655	seq10
3328464 3328601 | 17052 17188 | 138 137 | 92.81 | K-12-MG1655	seq3
3328479 3328579 | 133604 133505 | 101 100 | 94.06 | K-12-MG1655	seq3
3328480 3328600 | 82711 82831 | 121 121 | 89.43 | K-12-MG1655	seq11
3328480 3328579 | 20831 20931 | 100 101 | 86.14 | K-12-MG1655	seq40
3363575 3364028 | 454 1 | 454 454 | 99.78 | K-12-MG1655	seq21
3363576 3364028 | 4083 4536 | 453 454 | 89.25 | K-12-MG1655	seq63
3363974 3364248 | 1 275 | 275 275 | 100.00 | K-12-MG1655	seq107
3364194 3364776 | 40905 40323 | 583 583 | 100.00 | K-12-MG1655	seq37
3364194 3364772 | 1 579 | 579 579 | 91.38 | K-12-MG1655	seq66
3364664 3364776 | 1 113 | 113 113 | 98.23 | K-12-MG1655	seq76
3364722 3421335 | 1 56614 | 56614 56614 | 100.00 | K-12-MG1655	seq30
3390097 3390316 | 238 2 | 220 237 | 83.40 | K-12-MG1655	seq100
3390097 3390407 | 338 2 | 311 337 | 81.92 | K-12-MG1655	seq100
3390097 3390365 | 80948 80666 | 269 283 | 80.42 | K-12-MG1655	seq20
3390100 3390281 | 140846 141026 | 182 181 | 87.10 | K-12-MG1655	seq3
3390189 3390372 | 140843 141026 | 184 184 | 87.23 | K-12-MG1655	seq3
3390192 3390365 | 167166 167000 | 174 167 | 85.23 | K-12-MG1655	seq2
3390192 3390308 | 36332 36216 | 117 117 | 86.44 | K-12-MG1655	seq23
3390280 3390406 | 162324 162198 | 127 127 | 83.72 | K-12-MG1655	seq5
3421281 3421561 | 1 281 | 281 281 | 97.86 | K-12-MG1655	seq106
3421440 3421570 | 169 39 | 131 131 | 97.71 | K-12-MG1655	seq20
3421507 3421738 | 1 232 | 232 232 | 100.00 | K-12-MG1655	seq114
3421680 3421853 | 174 1 | 174 174 | 99.43 | K-12-MG1655	seq20
3421685 3421806 | 160 281 | 122 122 | 99.18 | K-12-MG1655	seq106
3421752 3421853 | 1 102 | 102 102 | 99.02 | K-12-MG1655	seq141
3421799 3424825 | 1 3027 | 3027 3027 | 99.77 | K-12-MG1655	seq68
3424771 3424868 | 98 1 | 98 98 | 100.00 | K-12-MG1655	seq142
3424771 3424918 | 1 157 | 148 157 | 92.99 | K-12-MG1655	seq94
3424773 3424924 | 1 161 | 152 161 | 92.55 | K-12-MG1655	seq127
3424814 3424888 | 1 75 | 75 75 | 100.00 | K-12-MG1655	seq151
3424834 3424924 | 1 91 | 91 91 | 100.00 | K-12-MG1655	seq143
3424870 3425221 | 352 1 | 352 352 | 100.00 | K-12-MG1655	seq99
3425167 3425277 | 111 1 | 111 111 | 98.20 | K-12-MG1655	seq138
3425167 3425248 | 82 1 | 82 82 | 100.00 | K-12-MG1655	seq145
3425191 3425277 | 88 1 | 87 88 | 96.59 | K-12-MG1655	seq123
3425194 3425283 | 427 516 | 90 90 | 100.00 | K-12-MG1655	seq94
3425229 3426930 | 1702 1 | 1702 1702 | 99.47 | K-12-MG1655	seq78
3426876 3427020 | 203124 202980 | 145 145 | 99.31 | K-12-MG1655	seq4
3426962 3468240 | 41279 1 | 41279 41279 | 100.00 | K-12-MG1655	seq35
3468186 3469216 | 1 1031 | 1031 1031 | 100.00 | K-12-MG1655	seq86
3469162 3581504 | 112283 1 | 112343 112283 | 99.95 | K-12-MG1655	seq15
3469162 3469350 | 1 189 | 189 189 | 96.30 | K-12-MG1655	seq64
3581436 3581555 | 87325 87444 | 120 120 | 96.69 | K-12-MG1655	seq21
3581451 3581555 | 134587 134691 | 105 105 | 99.05 | K-12-MG1655	seq10
3581451 3582221 | 87661 86891 | 771 771 | 90.53 | K-12-MG1655	seq17
3581501 3582218 | 1 718 | 718 718 | 100.00 | K-12-MG1655	seq90
3582168 3617350 | 35183 1 | 35183 35183 | 100.00 | K-12-MG1655	seq40
3596407 3596529 | 15293 15413 | 123 121 | 82.93 | K-12-MG1655	seq11
3596417 3596520 | 21358 21256 | 104 103 | 85.71 | K-12-MG1655	seq19
3596419 3596520 | 82811 82711 | 102 101 | 84.47 | K-12-MG1655	seq11
3596419 3596520 | 17168 17068 | 102 101 | 87.25 | K-12-MG1655	seq3
3596419 3596520 | 133504 133603 | 102 100 | 86.27 | K-12-MG1655	seq3
3596420 3596520 | 35071 35170 | 101 100 | 86.14 | K-12-MG1655	seq5
3617215 3617350 | 136 1 | 136 136 | 97.06 | K-12-MG1655	seq19
3617296 3619346 | 1 2051 | 2051 2051 | 100.00 | K-12-MG1655	seq74
3618805 3619701 | 131955 132851 | 897 897 | 81.69 | K-12-MG1655	seq13
3619292 3619606 | 315 1 | 315 315 | 100.00 | K-12-MG1655	seq103
3619292 3619963 | 672 1 | 672 672 | 96.29 | K-12-MG1655	seq92
3619909 3620553 | 1 645 | 645 645 | 99.22 | K-12-MG1655	seq93
3620499 3620681 | 183 1 | 183 183 | 100.00 | K-12-MG1655	seq122
3620627 3620854 | 228 1 | 228 228 | 99.56 | K-12-MG1655	seq116
3620627 3620756 | 130 1 | 130 130 | 94.62 | K-12-MG1655	seq132
3620627 3620903 | 2233 1957 | 277 277 | 96.75 | K-12-MG1655	seq72
3620800 3620903 | 1 104 | 104 104 | 98.08 | K-12-MG1655	seq7
3620800 3622343 | 1 1544 | 1544 1544 | 100.00 | K-12-MG1655	seq79
3620805 3620934 | 1 130 | 130 130 | 91.54 | K-12-MG1655	seq87
3620807 3620903 | 1 97 | 97 97 | 97.94 | K-12-MG1655	seq140
3621858 3622256 | 453 851 | 399 399 | 97.24 | K-12-MG1655	seq80
3622256 3622674 | 418 1 | 419 418 | 92.62 | K-12-MG1655	seq72
3622257 3622432 | 2553 2728 | 176 176 | 96.59 | K-12-MG1655	seq69
3622257 3622637 | 797 418 | 381 380 | 92.15 | K-12-MG1655	seq72
3622289 3622432 | 1 144 | 144 144 | 98.61 | K-12-MG1655	seq131
3622378 3622528 | 151 1 | 151 151 | 99.34 | K-12-MG1655	seq128
3622474 3622674 | 201 1 | 201 201 | 100.00 | K-12-MG1655	seq121
3622474 3622619 | 1 146 | 146 146 | 98.63 | K-12-MG1655	seq130
3622565 3622643 | 79 1 | 79 79 | 100.00 | K-12-MG1655	seq147
3622589 3622823 | 1 235 | 235 235 | 94.47 | K-12-MG1655	seq112
3622589 3622674 | 1 86 | 86 86 | 100.00 | K-12-MG1655	seq144
3622620 3622823 | 204 1 | 204 204 | 100.00 | K-12-MG1655	seq119
3622769 3622981 | 213 1 | 213 213 | 100.00 | K-12-MG1655	seq118
3622927 3623311 | 1 385 | 385 385 | 98.70 | K-12-MG1655	seq96
3622951 3623061 | 1 111 | 111 111 | 97.30 | K-12-MG1655	seq136
3622951 3623169 | 42178 41960 | 219 219 | 95.89 | K-12-MG1655	seq34
3623257 3623491 | 235 1 | 235 235 | 98.30 | K-12-MG1655	seq113
3623437 3623547 | 174 64 | 111 111 | 97.30 | K-12-MG1655	seq124
3623437 3623547 | 37873 37763 | 111 111 | 98.20 | K-12-MG1655	seq39
3623437 3650109 | 1 26673 | 26673 26673 | 100.00 | K-12-MG1655	seq47
3623437 3623536 | 18685 18586 | 100 100 | 99.00 | K-12-MG1655	seq51
3637201 3637350 | 18508 18359 | 150 150 | 87.42 | K-12-MG1655	seq39
3637201 3637350 | 18686 18537 | 150 150 | 87.42 | K-12-MG1655	seq39
3637202 3637355 | 77657 77811 | 154 155 | 91.67 | K-12-MG1655	seq24
3637202 3637343 | 13980 14122 | 142 143 | 84.72 | K-12-MG1655	seq37
3637202 3637350 | 118319 118170 | 149 150 | 88.00 | K-12-MG1655	seq4
3637204 3637329 | 85905 86030 | 126 126 | 87.40 | K-12-MG1655	seq19
3637206 3637349 | 29974 29830 | 144 145 | 90.41 | K-12-MG1655	seq37
3637207 3637342 | 192850 192714 | 136 137 | 90.58 | K-12-MG1655	seq3
3637210 3637353 | 1262 1119 | 144 144 | 87.59 | K-12-MG1655	seq52
3637211 3637352 | 99397 99537 | 142 141 | 89.44 | K-12-MG1655	seq11
3637216 3637341 | 127513 127389 | 126 125 | 92.13 | K-12-MG1655	seq6
3637217 3637342 | 72978 73102 | 126 125 | 93.70 | K-12-MG1655	seq12
3637217 3637333 | 87143 87258 | 117 116 | 88.89 | K-12-MG1655	seq14
3637217 3637348 | 162673 162542 | 132 132 | 88.72 | K-12-MG1655	seq3
3637227 3637342 | 21433 21548 | 116 116 | 94.83 | K-12-MG1655	seq37
3637227 3637330 | 110015 110118 | 104 104 | 93.33 | K-12-MG1655	seq7
3637231 3637340 | 96994 97103 | 110 110 | 94.55 | K-12-MG1655	seq14
3647735 3648411 | 45159 45835 | 677 677 | 81.09 | K-12-MG1655	seq22
3650055 3650130 | 76 1 | 76 76 | 100.00 | K-12-MG1655	seq5
3650056 3650509 | 454 1 | 454 454 | 99.78 | K-12-MG1655	seq21
3650057 3650509 | 4083 4536 | 453 454 | 89.25 | K-12-MG1655	seq63
3650455 3650729 | 1 275 | 275 275 | 100.00 | K-12-MG1655	seq107
3650675 3651263 | 40905 40317 | 589 589 | 99.83 | K-12-MG1655	seq37
3650675 3651253 | 1 579 | 579 579 | 91.38 | K-12-MG1655	seq66
3651145 3651257 | 1 113 | 113 113 | 98.23 | K-12-MG1655	seq76
3651205 3664282 | 1 13078 | 13078 13078 | 100.00 | K-12-MG1655	seq54
3664228 3665459 | 1232 1 | 1232 1232 | 99.92 | K-12-MG1655	seq83
3665405 3706489 | 94769 53685 | 41085 41085 | 99.99 | K-12-MG1655	seq19
3665405 3665702 | 60768 60471 | 298 298 | 86.05 | K-12-MG1655	seq26
3674140 3674268 | 127397 127525 | 129 129 | 86.15 | K-12-MG1655	seq6
3674143 3674259 | 99515 99399 | 117 117 | 88.14 | K-12-MG1655	seq11
3674144 3674259 | 73089 72974 | 116 116 | 88.14 | K-12-MG1655	seq12
3674144 3674248 | 87254 87150 | 105 105 | 87.04 | K-12-MG1655	seq14
3674144 3674269 | 77785 77659 | 126 127 | 89.06 | K-12-MG1655	seq24
3674144 3674254 | 162561 162674 | 111 114 | 87.72 | K-12-MG1655	seq3
3674144 3674273 | 192727 192857 | 130 131 | 87.12 | K-12-MG1655	seq3
3674144 3674266 | 14108 13985 | 123 124 | 85.04 | K-12-MG1655	seq37
3674144 3674245 | 21535 21433 | 102 103 | 87.38 | K-12-MG1655	seq37
3674144 3674267 | 29850 29974 | 124 125 | 87.30 | K-12-MG1655	seq37
3674144 3674251 | 18380 18487 | 108 108 | 86.24 | K-12-MG1655	seq39
3674144 3674251 | 18558 18665 | 108 108 | 86.24 | K-12-MG1655	seq39
3674144 3674269 | 13893 13768 | 126 126 | 87.40 | K-12-MG1655	seq47
3674144 3674270 | 1143 1270 | 127 128 | 84.50 | K-12-MG1655	seq52
3674144 3674245 | 110117 110015 | 102 103 | 86.54 | K-12-MG1655	seq7
3698206 3698282 | 1 77 | 77 77 | 98.70 | K-12-MG1655	seq104
3698206 3698282 | 1 77 | 77 77 | 98.70 | K-12-MG1655	seq105
3698206 3698282 | 1 76 | 77 76 | 97.40 | K-12-MG1655	seq45
3703956 3704106 | 15433 15283 | 151 151 | 90.13 | K-12-MG1655	seq11
3703956 3704083 | 35198 35071 | 128 128 | 92.31 | K-12-MG1655	seq5
3703967 3704106 | 69151 69290 | 140 140 | 87.86 | K-12-MG1655	seq10
3706550 3760341 | 53792 1 | 53792 53792 | 100.00 | K-12-MG1655	seq19
3738981 3739100 | 15300 15419 | 120 120 | 90.00 | K-12-MG1655	seq11
3738981 3739086 | 82816 82711 | 106 106 | 91.51 | K-12-MG1655	seq11
3738981 3739085 | 97098 96994 | 105 105 | 88.57 | K-12-MG1655	seq14
3738981 3739100 | 17173 17054 | 120 120 | 93.33 | K-12-MG1655	seq3
3738982 3739085 | 21540 21437 | 104 104 | 92.31 | K-12-MG1655	seq37
3738984 3739086 | 20934 20831 | 103 104 | 85.71 | K-12-MG1655	seq40
3738986 3739087 | 133504 133604 | 102 101 | 90.29 | K-12-MG1655	seq3
3760206 3760341 | 136 1 | 136 136 | 97.06 | K-12-MG1655	seq40
3760287 3762337 | 1 2051 | 2051 2051 | 99.95 | K-12-MG1655	seq74
3762283 3762597 | 315 1 | 315 315 | 100.00 | K-12-MG1655	seq103
3762283 3762954 | 672 1 | 672 672 | 96.29 | K-12-MG1655	seq92
3762900 3763544 | 1 645 | 645 645 | 99.38 | K-12-MG1655	seq93
3763490 3763672 | 183 1 | 183 183 | 100.00 | K-12-MG1655	seq122
3763618 3763845 | 228 1 | 228 228 | 96.93 | K-12-MG1655	seq116
3763618 3763747 | 130 1 | 130 130 | 100.00 | K-12-MG1655	seq132
3763618 3763922 | 2233 1929 | 305 305 | 97.70 | K-12-MG1655	seq72
3763716 3763918 | 1335 1537 | 203 203 | 86.27 | K-12-MG1655	seq38
3763791 3763918 | 1 128 | 128 128 | 98.44 | K-12-MG1655	seq7
3763791 3763894 | 1 104 | 104 104 | 98.08 | K-12-MG1655	seq79
3763796 3763918 | 1 123 | 123 123 | 98.37 | K-12-MG1655	seq87
3763798 3763906 | 1 109 | 109 109 | 100.00 | K-12-MG1655	seq140
3763856 3765297 | 1 1442 | 1442 1442 | 100.00 | K-12-MG1655	seq80
3764308 3764706 | 1059 1457 | 399 399 | 97.24 | K-12-MG1655	seq79
3765243 3765425 | 183 1 | 183 183 | 99.45 | K-12-MG1655	seq122
3765371 3765598 | 228 1 | 228 228 | 97.37 | K-12-MG1655	seq116
3765371 3765500 | 130 1 | 130 130 | 93.08 | K-12-MG1655	seq132
3765371 3765674 | 2233 1930 | 304 304 | 95.07 | K-12-MG1655	seq72
3765544 3939519 | 1 173930 | 173976 173930 | 99.97 | K-12-MG1655	seq7
3765544 3765647 | 1 104 | 104 104 | 98.08 | K-12-MG1655	seq79
3765549 3765689 | 1 141 | 141 141 | 94.33 | K-12-MG1655	seq87
3765551 3765659 | 1 109 | 109 109 | 98.17 | K-12-MG1655	seq140
3875604 3875706 | 85929 86030 | 103 102 | 86.54 | K-12-MG1655	seq19
3875604 3875707 | 77683 77786 | 104 104 | 89.52 | K-12-MG1655	seq24
3875604 3875707 | 162663 162560 | 104 104 | 88.46 | K-12-MG1655	seq3
3875604 3875707 | 192829 192726 | 104 104 | 90.38 | K-12-MG1655	seq3
3875604 3875707 | 21433 21536 | 104 104 | 92.38 | K-12-MG1655	seq37
3875604 3875707 | 29952 29849 | 104 104 | 93.27 | K-12-MG1655	seq37
3875604 3875707 | 13791 13894 | 104 104 | 93.33 | K-12-MG1655	seq47
3875604 3875707 | 127502 127400 | 104 103 | 90.38 | K-12-MG1655	seq6
3875607 3875707 | 14009 14109 | 101 101 | 91.09 | K-12-MG1655	seq37
3875608 3875706 | 99417 99514 | 99 98 | 88.00 | K-12-MG1655	seq11
3875608 3875707 | 72991 73090 | 100 100 | 91.00 | K-12-MG1655	seq12
3875608 3875706 | 87157 87254 | 99 98 | 90.91 | K-12-MG1655	seq14
3875608 3875707 | 1241 1142 | 100 100 | 90.00 | K-12-MG1655	seq52
3875609 3875707 | 28098 28000 | 99 99 | 87.88 | K-12-MG1655	seq3
3939465 3939739 | 88510 88784 | 275 275 | 99.27 | K-12-MG1655	seq20
3939471 3939739 | 125505 125773 | 269 269 | 99.26 | K-12-MG1655	seq14
3939685 3941386 | 1 1702 | 1702 1702 | 99.65 | K-12-MG1655	seq78
3941332 3941761 | 516 1 | 430 516 | 82.17 | K-12-MG1655	seq94
3941338 3941512 | 1 175 | 175 175 | 99.43 | K-12-MG1655	seq123
3941338 3941416 | 1 79 | 79 79 | 98.73 | K-12-MG1655	seq138
3941503 3941617 | 115 1 | 115 115 | 100.00 | K-12-MG1655	seq133
3941511 3941659 | 1 149 | 149 149 | 90.00 | K-12-MG1655	seq129
3941605 3941759 | 155 1 | 155 155 | 98.06 | K-12-MG1655	seq127
3941605 3941689 | 85 1 | 85 85 | 100.00 | K-12-MG1655	seq143
3941707 3944733 | 3027 1 | 3027 3027 | 99.70 | K-12-MG1655	seq68
3944679 3944780 | 102 1 | 102 102 | 98.04 | K-12-MG1655	seq141
3944679 4033462 | 1 88784 | 88784 88784 | 99.99 | K-12-MG1655	seq20
3944726 3944847 | 281 160 | 122 122 | 99.18 | K-12-MG1655	seq106
3944895 3944972 | 7981 8058 | 78 78 | 100.00 | K-12-MG1655	seq57
3980628 3980715 | 89 2 | 88 88 | 100.00 | K-12-MG1655	seq102
3980628 3980715 | 325 238 | 88 88 | 100.00 | K-12-MG1655	seq102
3980629 3980715 | 209 123 | 87 87 | 98.85 | K-12-MG1655	seq102
4025331 4025627 | 53549 53833 | 297 285 | 81.67 | K-12-MG1655	seq14
4025331 4025634 | 53641 53931 | 304 291 | 82.74 | K-12-MG1655	seq14
4025340 4025527 | 115716 115910 | 188 195 | 87.24 | K-12-MG1655	seq13
4025343 4025626 | 35204 34913 | 284 292 | 84.01 | K-12-MG1655	seq36
4025344 4025627 | 50 339 | 284 290 | 83.39 | K-12-MG1655	seq100
4025344 4025528 | 150 339 | 185 190 | 85.05 | K-12-MG1655	seq100
4025344 4025626 | 25644 25376 | 283 269 | 80.42 | K-12-MG1655	seq30
4025393 4025627 | 2 239 | 235 238 | 85.12 | K-12-MG1655	seq100
4025393 4025573 | 29645 29464 | 181 182 | 87.17 | K-12-MG1655	seq44
4025394 4025626 | 115673 115910 | 233 238 | 85.83 | K-12-MG1655	seq13
4025429 4025626 | 9830 9628 | 198 203 | 86.83 | K-12-MG1655	seq51
4025441 4025531 | 38448 38358 | 91 91 | 86.02 | K-12-MG1655	seq8
4025493 4025577 | 195500 195583 | 85 84 | 92.94 | K-12-MG1655	seq4
4033194 4033462 | 125505 125773 | 269 269 | 100.00 | K-12-MG1655	seq14
4033408 4035109 | 1 1702 | 1702 1702 | 99.88 | K-12-MG1655	seq78
4035055 4035144 | 516 427 | 90 90 | 97.78 | K-12-MG1655	seq94
4035061 4035147 | 1 88 | 87 88 | 96.59 | K-12-MG1655	seq123
4035061 4035171 | 1 111 | 111 111 | 100.00 | K-12-MG1655	seq138
4035090 4035171 | 1 82 | 82 82 | 97.56 | K-12-MG1655	seq145
4035117 4035468 | 1 352 | 352 352 | 100.00 | K-12-MG1655	seq99
4035414 4035574 | 161 1 | 161 161 | 98.14 | K-12-MG1655	seq127
4035414 4035504 | 91 1 | 91 91 | 100.00 | K-12-MG1655	seq143
4035420 4035576 | 157 1 | 157 157 | 100.00 | K-12-MG1655	seq94
4035522 4038550 | 3027 1 | 3029 3027 | 99.70 | K-12-MG1655	seq68
4038496 4038597 | 102 1 | 102 102 | 100.00 | K-12-MG1655	seq141
4038496 4038664 | 1 169 | 169 169 | 98.82 | K-12-MG1655	seq20
4038543 4038823 | 281 1 | 281 281 | 99.29 | K-12-MG1655	seq106
4038769 4164590 | 1 125773 | 125822 125773 | 99.96 | K-12-MG1655	seq14
4038769 4038868 | 4268 4169 | 100 100 | 100.00 | K-12-MG1655	seq64
4038815 4038913 | 204525 204428 | 99 98 | 94.95 | K-12-MG1655	seq3
4082434 4083708 | 21913 23187 | 1275 1275 | 79.98 | K-12-MG1655	seq39
4092366 4092650 | 80653 80949 | 285 297 | 81.33 | K-12-MG1655	seq20
4092458 4092748 | 80653 80956 | 291 304 | 82.74 | K-12-MG1655	seq20
4125953 4126071 | 99396 99514 | 119 119 | 89.17 | K-12-MG1655	seq11
4125954 4126075 | 15424 15302 | 122 123 | 88.71 | K-12-MG1655	seq11
4125954 4126071 | 56209 56091 | 118 119 | 89.92 | K-12-MG1655	seq19
4125954 4126071 | 77667 77785 | 118 119 | 87.39 | K-12-MG1655	seq24
4125954 4126071 | 192845 192727 | 118 119 | 89.92 | K-12-MG1655	seq3
4125954 4126076 | 13990 14113 | 123 124 | 87.90 | K-12-MG1655	seq37
4125954 4126075 | 35189 35066 | 122 124 | 88.71 | K-12-MG1655	seq5
4125954 4126071 | 1261 1143 | 118 119 | 88.33 | K-12-MG1655	seq52
4125956 4126075 | 162677 162557 | 120 121 | 88.43 | K-12-MG1655	seq3
4125960 4126071 | 17055 17167 | 112 113 | 88.50 | K-12-MG1655	seq3
4125960 4126071 | 28113 28001 | 112 113 | 85.84 | K-12-MG1655	seq3
4125960 4126075 | 13781 13897 | 116 117 | 88.89 | K-12-MG1655	seq47
4125960 4126071 | 127512 127401 | 112 112 | 88.50 | K-12-MG1655	seq6
4125967 4126071 | 85926 86030 | 105 105 | 87.04 | K-12-MG1655	seq19
4125967 4126071 | 29955 29850 | 105 106 | 88.79 | K-12-MG1655	seq37
4125973 4126075 | 72990 73093 | 103 104 | 89.52 | K-12-MG1655	seq12
4125974 4126075 | 21437 21539 | 102 103 | 89.32 | K-12-MG1655	seq37
4125974 4126071 | 110019 110117 | 98 99 | 90.91 | K-12-MG1655	seq7
4135811 4135920 | 82712 82821 | 110 110 | 93.64 | K-12-MG1655	seq11
4135811 4135917 | 72991 73097 | 107 107 | 92.59 | K-12-MG1655	seq12
4135811 4135915 | 21257 21361 | 105 105 | 88.57 | K-12-MG1655	seq19
4135811 4135920 | 21437 21546 | 110 110 | 95.45 | K-12-MG1655	seq37
4135811 4135920 | 13795 13904 | 110 110 | 94.55 | K-12-MG1655	seq47
4135811 4135918 | 95647 95754 | 108 108 | 96.30 | K-12-MG1655	seq5
4164322 4164590 | 88516 88784 | 269 269 | 100.00 | K-12-MG1655	seq20
4164536 4166237 | 1 1702 | 1702 1702 | 99.94 | K-12-MG1655	seq78
4166183 4166698 | 516 1 | 516 516 | 99.03 | K-12-MG1655	seq94
4166189 4166288 | 1 100 | 100 100 | 98.00 | K-12-MG1655	seq123
4166189 4166276 | 1 87 | 88 87 | 95.45 | K-12-MG1655	seq138
4166440 4166554 | 115 1 | 115 115 | 97.39 | K-12-MG1655	seq133
4166448 4166590 | 1 143 | 143 143 | 92.36 | K-12-MG1655	seq129
4166542 4166696 | 155 1 | 155 155 | 97.42 | K-12-MG1655	seq127
4166542 4166626 | 85 1 | 85 85 | 98.82 | K-12-MG1655	seq143
4166644 4169670 | 3027 1 | 3027 3027 | 99.60 | K-12-MG1655	seq68
4169616 4169717 | 102 1 | 102 102 | 100.00 | K-12-MG1655	seq141
4169616 4169784 | 1 169 | 169 169 | 99.41 | K-12-MG1655	seq20
4169663 4169943 | 281 1 | 281 281 | 100.00 | K-12-MG1655	seq106
4169889 4169988 | 1 100 | 100 100 | 100.00 | K-12-MG1655	seq14
4169889 4174156 | 4268 1 | 4268 4268 | 100.00 | K-12-MG1655	seq64
4173495 4173579 | 16711 16627 | 85 85 | 97.65 | K-12-MG1655	seq45
4173495 4173579 | 17005 16921 | 85 85 | 97.65 | K-12-MG1655	seq45
4173968 4174156 | 112095 112283 | 189 189 | 96.30 | K-12-MG1655	seq15
4174102 4175132 | 1031 1 | 1031 1031 | 99.81 | K-12-MG1655	seq86
4175078 4205920 | 1 30843 | 30843 30843 | 100.00 | K-12-MG1655	seq43
4205866 4206078 | 202910 203124 | 213 215 | 98.60 | K-12-MG1655	seq4
4206024 4207725 | 1 1702 | 1702 1702 | 100.00 | K-12-MG1655	seq78
4207671 4208100 | 516 1 | 430 516 | 81.78 | K-12-MG1655	seq94
4207677 4207851 | 1 175 | 175 175 | 100.00 | K-12-MG1655	seq123
4207677 4207764 | 1 87 | 88 87 | 96.59 | K-12-MG1655	seq138
4207842 4207956 | 115 1 | 115 115 | 100.00 | K-12-MG1655	seq133
4207850 4207998 | 1 149 | 149 149 | 90.00 | K-12-MG1655	seq129
4207944 4208098 | 155 1 | 155 155 | 98.06 | K-12-MG1655	seq127
4207944 4208028 | 85 1 | 85 85 | 100.00 | K-12-MG1655	seq143
4208046 4211073 | 3027 1 | 3028 3027 | 99.67 | K-12-MG1655	seq68
4211019 4211120 | 102 1 | 102 102 | 100.00 | K-12-MG1655	seq141
4211019 4211189 | 1 171 | 171 171 | 99.42 | K-12-MG1655	seq20
4211066 4211187 | 281 160 | 122 122 | 100.00 | K-12-MG1655	seq106
4211135 4293912 | 1 82778 | 82778 82778 | 100.00 | K-12-MG1655	seq23
4216459 4216592 | 162199 162325 | 134 127 | 85.93 | K-12-MG1655	seq5
4247347 4247469 | 7 138 | 123 132 | 85.61 | K-12-MG1655	seq100
4247347 4247469 | 107 238 | 123 132 | 87.12 | K-12-MG1655	seq100
4247347 4247469 | 207 338 | 123 132 | 85.61 | K-12-MG1655	seq100
4247347 4247469 | 29640 29509 | 123 132 | 85.61 | K-12-MG1655	seq44
4247347 4247469 | 162202 162324 | 123 123 | 91.13 | K-12-MG1655	seq5
4247348 4247469 | 172418 172548 | 122 131 | 83.21 | K-12-MG1655	seq8
4247350 4247466 | 25587 25471 | 117 117 | 86.44 | K-12-MG1655	seq30
4293858 4294082 | 1 225 | 225 225 | 100.00 | K-12-MG1655	seq117
4293915 4294025 | 111 1 | 111 111 | 97.30 | K-12-MG1655	seq134
4293971 4294195 | 1 225 | 225 225 | 97.33 | K-12-MG1655	seq117
4294028 4294138 | 111 1 | 111 111 | 100.00 | K-12-MG1655	seq134
4294028 4294119 | 1 92 | 92 92 | 98.91 | K-12-MG1655	seq44
4294084 4294308 | 1 225 | 225 225 | 99.56 | K-12-MG1655	seq117
4294141 4294251 | 111 1 | 111 111 | 97.30 | K-12-MG1655	seq134
4294197 4294419 | 1 225 | 223 225 | 98.22 | K-12-MG1655	seq117
4294254 4294364 | 111 1 | 111 111 | 97.30 | K-12-MG1655	seq134
4294367 4294456 | 111 20 | 90 92 | 96.74 | K-12-MG1655	seq134
4294367 4324025 | 1 29661 | 29659 29661 | 99.99 | K-12-MG1655	seq44
4323828 4324010 | 183 1 | 183 183 | 98.36 | K-12-MG1655	seq100
4323828 4323969 | 283 142 | 142 142 | 97.18 | K-12-MG1655	seq100
4323828 4324061 | 80895 80666 | 234 230 | 85.00 | K-12-MG1655	seq20
4323828 4324043 | 34968 35185 | 216 218 | 90.45 | K-12-MG1655	seq36
4323856 4323961 | 172565 172460 | 106 106 | 99.06 | K-12-MG1655	seq8
4323871 4324210 | 340 1 | 340 340 | 97.94 | K-12-MG1655	seq100
4323872 4324161 | 80949 80666 | 290 284 | 84.51 | K-12-MG1655	seq20
4323872 4324008 | 162325 162198 | 137 128 | 85.51 | K-12-MG1655	seq5
4323873 4324112 | 115910 115668 | 240 243 | 85.60 | K-12-MG1655	seq13
4323873 4324309 | 53924 53520 | 437 405 | 81.35 | K-12-MG1655	seq14
4323873 4324004 | 36335 36213 | 132 123 | 85.61 | K-12-MG1655	seq23
4323873 4324143 | 34913 35185 | 271 273 | 91.64 | K-12-MG1655	seq36
4323928 4324125 | 29464 29661 | 198 198 | 97.98 | K-12-MG1655	seq44
4323956 4324111 | 172565 172410 | 156 156 | 94.90 | K-12-MG1655	seq8
4323966 4324243 | 34906 35185 | 278 280 | 90.75 | K-12-MG1655	seq36
4323968 4324261 | 80954 80666 | 294 289 | 83.39 | K-12-MG1655	seq20
4323972 4324310 | 339 1 | 339 339 | 100.00 | K-12-MG1655	seq100
4323972 4324108 | 162325 162198 | 137 128 | 85.51 | K-12-MG1655	seq5
4323973 4324208 | 115910 115673 | 236 238 | 86.55 | K-12-MG1655	seq13
4323973 4324407 | 53924 53522 | 435 403 | 81.94 | K-12-MG1655	seq14
4323973 4324104 | 36335 36213 | 132 123 | 85.61 | K-12-MG1655	seq23
4324028 4324225 | 29464 29661 | 198 198 | 97.47 | K-12-MG1655	seq44
4324056 4324161 | 172565 172460 | 106 106 | 99.06 | K-12-MG1655	seq8
4324071 4324407 | 340 4 | 337 337 | 96.45 | K-12-MG1655	seq100
4324072 4324362 | 80949 80665 | 291 285 | 83.45 | K-12-MG1655	seq20
4324072 4324208 | 162325 162198 | 137 128 | 86.96 | K-12-MG1655	seq5
4324073 4324308 | 115910 115673 | 236 238 | 86.55 | K-12-MG1655	seq13
4324073 4324204 | 36335 36213 | 132 123 | 87.12 | K-12-MG1655	seq23
4324073 4324383 | 34913 35226 | 311 314 | 90.51 | K-12-MG1655	seq36
4324128 4324325 | 29464 29661 | 198 198 | 98.99 | K-12-MG1655	seq44
4324156 4324307 | 172565 172414 | 152 152 | 94.77 | K-12-MG1655	seq8
4324172 4324308 | 162325 162198 | 137 128 | 85.51 | K-12-MG1655	seq5
4324173 4324407 | 115910 115674 | 235 237 | 84.81 | K-12-MG1655	seq13
4324173 4324304 | 36335 36213 | 132 123 | 85.61 | K-12-MG1655	seq23
4324228 4324407 | 29464 29643 | 180 180 | 95.58 | K-12-MG1655	seq44
4324256 4496883 | 172565 1 | 172628 172565 | 99.96 | K-12-MG1655	seq8
4324261 4324367 | 173921 174021 | 107 101 | 90.74 | K-12-MG1655	seq2
4324272 4324407 | 162325 162199 | 136 127 | 83.94 | K-12-MG1655	seq5
4324273 4324403 | 36335 36214 | 131 122 | 83.21 | K-12-MG1655	seq23
4324276 4324362 | 68548 68631 | 87 84 | 85.23 | K-12-MG1655	seq5
4343740 4345231 | 186327 184836 | 1492 1492 | 81.10 | K-12-MG1655	seq1
4360574 4360697 | 113430 113307 | 124 124 | 92.74 | K-12-MG1655	seq12
4390383 4390458 | 74493 74568 | 76 76 | 100.00 | K-12-MG1655	seq21
4390495 4390570 | 74493 74568 | 76 76 | 100.00 | K-12-MG1655	seq21
4390606 4390681 | 74493 74568 | 76 76 | 100.00 | K-12-MG1655	seq21
4407171 4407275 | 21433 21537 | 105 105 | 94.29 | K-12-MG1655	seq37
4458436 4458526 | 80763 80853 | 91 91 | 86.02 | K-12-MG1655	seq20
4475340 4476256 | 1378 462 | 917 917 | 80.96 | K-12-MG1655	seq56
4496204 4496883 | 680 1 | 680 680 | 100.00 | K-12-MG1655	seq12
4496829 4497534 | 1 706 | 706 706 | 100.00 | K-12-MG1655	seq91
4497481 4505536 | 1 8056 | 8056 8056 | 100.00 | K-12-MG1655	seq59
4505143 4505507 | 11580 11945 | 365 366 | 89.92 | K-12-MG1655	seq55
4505466 4505662 | 10561 10758 | 197 198 | 98.48 | K-12-MG1655	seq56
4505482 4506702 | 1 1221 | 1221 1221 | 100.00 | K-12-MG1655	seq84
4506650 4604155 | 97506 1 | 97506 97506 | 100.00 | K-12-MG1655	seq17
4507030 4507338 | 2128 1820 | 309 309 | 91.91 | K-12-MG1655	seq71
4516550 4517262 | 6 718 | 713 713 | 90.60 | K-12-MG1655	seq90
4604101 4604425 | 1 325 | 325 325 | 100.00 | K-12-MG1655	seq102
4604102 4604189 | 36037 35950 | 88 88 | 100.00 | K-12-MG1655	seq20
4604223 4604309 | 36037 35951 | 87 87 | 98.85 | K-12-MG1655	seq20
4604338 4604426 | 36037 35949 | 89 89 | 100.00 | K-12-MG1655	seq20
4604371 4612400 | 8030 1 | 8030 8030 | 100.00 | K-12-MG1655	seq60
4612278 4612617 | 2 338 | 340 337 | 83.14 | K-12-MG1655	seq100
4612278 4612501 | 224 1 | 224 224 | 96.43 | K-12-MG1655	seq110
4612278 4612415 | 18221 18361 | 138 141 | 86.62 | K-12-MG1655	seq13
4612278 4612516 | 80715 80948 | 239 234 | 87.50 | K-12-MG1655	seq20
4612278 4612357 | 42536 42457 | 80 80 | 97.50 | K-12-MG1655	seq33
4612278 4612520 | 35151 34909 | 243 243 | 88.31 | K-12-MG1655	seq36
4612279 4612519 | 115673 115913 | 241 241 | 88.98 | K-12-MG1655	seq13
4612280 4612619 | 35248 34911 | 340 338 | 85.01 | K-12-MG1655	seq36
4612280 4612417 | 37271 37407 | 138 137 | 88.49 | K-12-MG1655	seq36
4612311 4612516 | 18153 18361 | 206 209 | 86.26 | K-12-MG1655	seq13
4612326 4612520 | 37216 37409 | 195 194 | 85.79 | K-12-MG1655	seq36
4612326 4612518 | 9818 9626 | 193 193 | 88.78 | K-12-MG1655	seq51
4612346 4612602 | 257 1 | 257 257 | 100.00 | K-12-MG1655	seq110
4612346 4612489 | 42569 42426 | 144 144 | 97.92 | K-12-MG1655	seq33
4612379 4612669 | 2 288 | 291 287 | 83.96 | K-12-MG1655	seq100
4612379 4612501 | 123 1 | 123 123 | 96.75 | K-12-MG1655	seq60
4612380 4612619 | 115673 115912 | 240 240 | 88.11 | K-12-MG1655	seq13
4612381 4612669 | 35248 34963 | 289 286 | 85.08 | K-12-MG1655	seq36
4612427 4612668 | 80665 80899 | 242 235 | 88.84 | K-12-MG1655	seq20
4612447 4612691 | 257 13 | 245 245 | 94.69 | K-12-MG1655	seq110
4612447 4612590 | 42569 42426 | 144 144 | 93.75 | K-12-MG1655	seq33
4612480 4612602 | 123 1 | 123 123 | 96.75 | K-12-MG1655	seq60
4612481 4612691 | 115673 115883 | 211 211 | 87.91 | K-12-MG1655	seq13
4612548 4639675 | 42569 15442 | 27128 27128 | 100.00 | K-12-MG1655	seq33
4612581 4612691 | 123 13 | 111 111 | 95.50 | K-12-MG1655	seq60
