# Supplementary material for: Chromosome assembly of large and complex genomes using multiple references
Source: Genome Res. 2018 Nov;28(11):1720–32. doi: 10.1101/gr.236273.118 (PMC6211643; doi:10.1101/gr.236273.118)
Supplement: Supplemental Material [file supp_gr.236273.118_Supplemental_Code.zip › Ragout-2.1.1/examples/H.Pylori/helicobacter.rcp]

.tree = (((sjm180:0.0400823,els:0.0217168):0.0344596,gambia:0.0652494):0.0217168,(puno:0.064641,g27:0.0526246):0.008389);
.references = els,gambia,puno,g27
.target = sjm180

els.fasta = references/ELS37.fasta
g27.fasta = references/G27.fasta
gambia.fasta = references/Gambia94_24.fasta
puno.fasta = references/Puno120.fasta
sjm180.fasta = SJM180_contigs.fasta
