# Supplementary material for: Chromosome assembly of large and complex genomes using multiple references
Source: Genome Res. 2018 Nov;28(11):1720–32. doi: 10.1101/gr.236273.118 (PMC6211643; doi:10.1101/gr.236273.118)
Supplement: Supplemental Material [file supp_gr.236273.118_Supplemental_Code.zip › Ragout-2.1.1/examples/H.Pylori/SJM180.coords]

[S1] [E1] | [S2] [E2] | [LEN 1] [LEN 2] | [% IDY] | [TAGS]
=====================================================================================
276 128206 | 1 127931 | 127931 127931 | 100.00 | gi|308183796|ref|NC_014560.1|	scf29
7267 7400 | 132762 132630 | 134 133 | 88.81 | gi|308183796|ref|NC_014560.1|	scf42
86972 87187 | 106055 105840 | 216 216 | 93.06 | gi|308183796|ref|NC_014560.1|	scf29
106115 106330 | 86912 86697 | 216 216 | 93.06 | gi|308183796|ref|NC_014560.1|	scf29
128155 128321 | 1 167 | 167 167 | 100.00 | gi|308183796|ref|NC_014560.1|	scf17
128169 128321 | 1 153 | 153 153 | 94.12 | gi|308183796|ref|NC_014560.1|	scf10
128169 128337 | 169 1 | 169 169 | 95.86 | gi|308183796|ref|NC_014560.1|	scf113
128275 138774 | 10500 1 | 10500 10500 | 100.00 | gi|308183796|ref|NC_014560.1|	scf87
128284 128390 | 1 107 | 107 107 | 96.26 | gi|308183796|ref|NC_014560.1|	scf170
128284 128390 | 1 107 | 107 107 | 98.13 | gi|308183796|ref|NC_014560.1|	scf41
128340 128448 | 1 109 | 109 109 | 97.25 | gi|308183796|ref|NC_014560.1|	scf88
128399 128561 | 151 1 | 163 151 | 85.89 | gi|308183796|ref|NC_014560.1|	scf105
128872 129291 | 86 505 | 420 420 | 92.86 | gi|308183796|ref|NC_014560.1|	scf58
138690 138791 | 1 101 | 102 101 | 95.10 | gi|308183796|ref|NC_014560.1|	scf132
138721 138791 | 71 1 | 71 71 | 100.00 | gi|308183796|ref|NC_014560.1|	scf85
138738 138847 | 1 110 | 110 110 | 100.00 | gi|308183796|ref|NC_014560.1|	scf14
138794 138858 | 1 65 | 65 65 | 100.00 | gi|308183796|ref|NC_014560.1|	scf19
138811 237234 | 1 98424 | 98424 98424 | 100.00 | gi|308183796|ref|NC_014560.1|	scf94
237169 237340 | 460 289 | 172 172 | 88.95 | gi|308183796|ref|NC_014560.1|	scf133
237189 237878 | 1 690 | 690 690 | 100.00 | gi|308183796|ref|NC_014560.1|	scf148
237825 239093 | 1269 1 | 1269 1269 | 100.00 | gi|308183796|ref|NC_014560.1|	scf143
237825 238487 | 1 669 | 663 669 | 85.50 | gi|308183796|ref|NC_014560.1|	scf38
238864 239093 | 1034 1263 | 230 230 | 91.30 | gi|308183796|ref|NC_014560.1|	scf38
239040 239254 | 1 215 | 215 215 | 100.00 | gi|308183796|ref|NC_014560.1|	scf121
239201 331313 | 1 92113 | 92113 92113 | 100.00 | gi|308183796|ref|NC_014560.1|	scf76
289395 289588 | 30587 30775 | 194 189 | 86.29 | gi|308183796|ref|NC_014560.1|	scf21
331260 331807 | 548 1 | 548 548 | 99.82 | gi|308183796|ref|NC_014560.1|	scf179
331716 331873 | 158 1 | 158 158 | 95.57 | gi|308183796|ref|NC_014560.1|	scf103
331724 331853 | 554 683 | 130 130 | 96.92 | gi|308183796|ref|NC_014560.1|	scf45
331754 331853 | 100 1 | 100 100 | 100.00 | gi|308183796|ref|NC_014560.1|	scf124
331800 331873 | 74 1 | 74 74 | 100.00 | gi|308183796|ref|NC_014560.1|	scf77
331820 331956 | 137 1 | 137 137 | 100.00 | gi|308183796|ref|NC_014560.1|	scf181
331903 331977 | 75 1 | 75 75 | 98.67 | gi|308183796|ref|NC_014560.1|	scf117
331903 332011 | 109 1 | 109 109 | 100.00 | gi|308183796|ref|NC_014560.1|	scf153
331924 332011 | 1 88 | 88 88 | 98.86 | gi|308183796|ref|NC_014560.1|	scf114
331924 332105 | 620 447 | 182 174 | 87.98 | gi|308183796|ref|NC_014560.1|	scf12
331958 332030 | 1 73 | 73 73 | 100.00 | gi|308183796|ref|NC_014560.1|	scf67
331977 332056 | 600 520 | 80 81 | 97.53 | gi|308183796|ref|NC_014560.1|	scf103
331977 332959 | 983 1 | 983 983 | 100.00 | gi|308183796|ref|NC_014560.1|	scf133
332449 332726 | 284 2 | 278 283 | 89.40 | gi|308183796|ref|NC_014560.1|	scf12
332517 332726 | 211 2 | 210 210 | 92.86 | gi|308183796|ref|NC_014560.1|	scf22
332520 332671 | 1 152 | 152 152 | 88.82 | gi|308183796|ref|NC_014560.1|	scf148
332674 332882 | 209 1 | 209 209 | 95.22 | gi|308183796|ref|NC_014560.1|	scf150
332829 332959 | 131 1 | 131 131 | 96.18 | gi|308183796|ref|NC_014560.1|	scf134
332829 333400 | 1 572 | 572 572 | 89.53 | gi|308183796|ref|NC_014560.1|	scf163
332907 333330 | 424 1 | 424 424 | 93.16 | gi|308183796|ref|NC_014560.1|	scf138
332907 333330 | 424 1 | 424 424 | 100.00 | gi|308183796|ref|NC_014560.1|	scf33
333277 333360 | 1 84 | 84 84 | 100.00 | gi|308183796|ref|NC_014560.1|	scf34
333307 333400 | 1 94 | 94 94 | 98.94 | gi|308183796|ref|NC_014560.1|	scf145
333307 351596 | 18290 1 | 18290 18290 | 100.00 | gi|308183796|ref|NC_014560.1|	scf52
334504 334788 | 1084 1365 | 285 282 | 81.44 | gi|308183796|ref|NC_014560.1|	scf145
334507 334750 | 1658 1893 | 244 236 | 83.33 | gi|308183796|ref|NC_014560.1|	scf163
351564 468681 | 117118 1 | 117118 117118 | 100.00 | gi|308183796|ref|NC_014560.1|	scf137
468628 469756 | 1129 1 | 1129 1129 | 100.00 | gi|308183796|ref|NC_014560.1|	scf110
469703 480853 | 11151 1 | 11151 11151 | 100.00 | gi|308183796|ref|NC_014560.1|	scf123
480800 481126 | 327 1 | 327 327 | 100.00 | gi|308183796|ref|NC_014560.1|	scf80
481073 481197 | 1 125 | 125 125 | 100.00 | gi|308183796|ref|NC_014560.1|	scf48
481073 481197 | 122 1 | 125 122 | 93.60 | gi|308183796|ref|NC_014560.1|	scf49
481081 481785 | 14293 14994 | 705 702 | 85.73 | gi|308183796|ref|NC_014560.1|	scf139
481144 484256 | 3113 1 | 3113 3113 | 100.00 | gi|308183796|ref|NC_014560.1|	scf164
484203 503087 | 1 18885 | 18885 18885 | 100.00 | gi|308183796|ref|NC_014560.1|	scf65
503034 503196 | 163 1 | 163 163 | 99.39 | gi|308183796|ref|NC_014560.1|	scf54
503143 525443 | 1 22301 | 22301 22301 | 100.00 | gi|308183796|ref|NC_014560.1|	scf131
525390 525827 | 438 1 | 438 438 | 100.00 | gi|308183796|ref|NC_014560.1|	scf9
525708 525827 | 22182 22301 | 120 120 | 97.50 | gi|308183796|ref|NC_014560.1|	scf131
525774 527120 | 1347 1 | 1347 1347 | 100.00 | gi|308183796|ref|NC_014560.1|	scf140
526882 527043 | 2 163 | 162 162 | 87.65 | gi|308183796|ref|NC_014560.1|	scf107
527067 527133 | 1 67 | 67 67 | 100.00 | gi|308183796|ref|NC_014560.1|	scf157
527080 527211 | 1 129 | 132 129 | 93.18 | gi|308183796|ref|NC_014560.1|	scf172
527088 527211 | 124 1 | 124 124 | 100.00 | gi|308183796|ref|NC_014560.1|	scf159
527158 527301 | 1 144 | 144 144 | 87.50 | gi|308183796|ref|NC_014560.1|	scf13
527158 527237 | 80 1 | 80 80 | 100.00 | gi|308183796|ref|NC_014560.1|	scf57
527184 527250 | 1 67 | 67 67 | 100.00 | gi|308183796|ref|NC_014560.1|	scf157
527197 527325 | 1 129 | 129 129 | 100.00 | gi|308183796|ref|NC_014560.1|	scf172
527199 527301 | 103 1 | 103 103 | 91.26 | gi|308183796|ref|NC_014560.1|	scf55
527205 527325 | 124 1 | 121 124 | 92.74 | gi|308183796|ref|NC_014560.1|	scf159
527272 527351 | 80 1 | 80 80 | 100.00 | gi|308183796|ref|NC_014560.1|	scf57
527298 527364 | 1 67 | 67 67 | 100.00 | gi|308183796|ref|NC_014560.1|	scf157
527313 527555 | 246 4 | 243 243 | 82.30 | gi|308183796|ref|NC_014560.1|	scf140
527313 527411 | 19 117 | 99 99 | 92.93 | gi|308183796|ref|NC_014560.1|	scf68
527319 527487 | 1 169 | 169 169 | 100.00 | gi|308183796|ref|NC_014560.1|	scf107
527383 527471 | 1 89 | 89 89 | 87.78 | gi|308183796|ref|NC_014560.1|	scf165
527434 527504 | 71 1 | 71 71 | 100.00 | gi|308183796|ref|NC_014560.1|	scf95
527451 527563 | 113 1 | 113 113 | 98.23 | gi|308183796|ref|NC_014560.1|	scf47
527451 527644 | 194 1 | 194 194 | 100.00 | gi|308183796|ref|NC_014560.1|	scf71
527469 527639 | 174 1 | 171 174 | 84.57 | gi|308183796|ref|NC_014560.1|	scf152
527496 527664 | 1 169 | 169 169 | 94.08 | gi|308183796|ref|NC_014560.1|	scf81
527586 527663 | 78 1 | 78 78 | 97.44 | gi|308183796|ref|NC_014560.1|	scf1
527593 527736 | 1 144 | 144 144 | 100.00 | gi|308183796|ref|NC_014560.1|	scf13
527616 527736 | 121 1 | 121 121 | 97.52 | gi|308183796|ref|NC_014560.1|	scf55
527634 527756 | 3 125 | 123 123 | 91.06 | gi|308183796|ref|NC_014560.1|	scf172
527641 527756 | 123 5 | 116 119 | 89.08 | gi|308183796|ref|NC_014560.1|	scf159
527683 527777 | 1 95 | 95 95 | 100.00 | gi|308183796|ref|NC_014560.1|	scf126
527710 527872 | 163 1 | 163 163 | 92.64 | gi|308183796|ref|NC_014560.1|	scf71
527724 527892 | 1 169 | 169 169 | 100.00 | gi|308183796|ref|NC_014560.1|	scf81
527738 527817 | 1 80 | 80 80 | 97.50 | gi|308183796|ref|NC_014560.1|	scf116
527764 527921 | 221 64 | 158 158 | 94.30 | gi|308183796|ref|NC_014560.1|	scf152
527821 527964 | 1 144 | 144 144 | 95.14 | gi|308183796|ref|NC_014560.1|	scf13
527844 527964 | 121 1 | 121 121 | 100.00 | gi|308183796|ref|NC_014560.1|	scf55
527844 527927 | 1 83 | 84 83 | 97.62 | gi|308183796|ref|NC_014560.1|	scf68
527862 527984 | 3 125 | 123 123 | 90.24 | gi|308183796|ref|NC_014560.1|	scf172
527869 527984 | 123 5 | 116 119 | 88.24 | gi|308183796|ref|NC_014560.1|	scf159
527884 528095 | 215 1 | 212 215 | 86.57 | gi|308183796|ref|NC_014560.1|	scf152
527911 528005 | 1 95 | 95 95 | 100.00 | gi|308183796|ref|NC_014560.1|	scf126
527938 528100 | 163 1 | 163 163 | 94.48 | gi|308183796|ref|NC_014560.1|	scf71
527952 528019 | 68 1 | 68 68 | 100.00 | gi|308183796|ref|NC_014560.1|	scf162
527952 528120 | 1 169 | 169 169 | 95.86 | gi|308183796|ref|NC_014560.1|	scf81
527966 528045 | 1 80 | 80 80 | 100.00 | gi|308183796|ref|NC_014560.1|	scf116
527992 528095 | 1 104 | 104 104 | 100.00 | gi|308183796|ref|NC_014560.1|	scf102
527992 528150 | 221 63 | 159 159 | 94.34 | gi|308183796|ref|NC_014560.1|	scf152
528042 528119 | 78 1 | 78 78 | 100.00 | gi|308183796|ref|NC_014560.1|	scf1
528049 528154 | 1 107 | 106 107 | 96.26 | gi|308183796|ref|NC_014560.1|	scf13
528066 528213 | 148 1 | 148 148 | 97.97 | gi|308183796|ref|NC_014560.1|	scf96
528072 528154 | 121 38 | 83 84 | 97.62 | gi|308183796|ref|NC_014560.1|	scf55
528072 528213 | 1 142 | 142 142 | 100.00 | gi|308183796|ref|NC_014560.1|	scf68
528097 528264 | 2 169 | 168 168 | 90.53 | gi|308183796|ref|NC_014560.1|	scf107
528160 528248 | 1 89 | 89 89 | 100.00 | gi|308183796|ref|NC_014560.1|	scf165
528195 528264 | 70 1 | 70 70 | 100.00 | gi|308183796|ref|NC_014560.1|	scf142
528211 528281 | 71 1 | 71 71 | 100.00 | gi|308183796|ref|NC_014560.1|	scf95
528228 528340 | 113 1 | 113 113 | 100.00 | gi|308183796|ref|NC_014560.1|	scf47
528228 528395 | 194 27 | 168 168 | 95.83 | gi|308183796|ref|NC_014560.1|	scf71
528273 528441 | 1 169 | 169 169 | 93.49 | gi|308183796|ref|NC_014560.1|	scf81
528287 528366 | 1 80 | 80 80 | 100.00 | gi|308183796|ref|NC_014560.1|	scf116
528313 528416 | 1 104 | 104 104 | 95.19 | gi|308183796|ref|NC_014560.1|	scf102
528313 528533 | 221 1 | 221 221 | 100.00 | gi|308183796|ref|NC_014560.1|	scf152
528313 528538 | 1 226 | 226 226 | 90.31 | gi|308183796|ref|NC_014560.1|	scf40
528360 528538 | 176 1 | 179 176 | 85.00 | gi|308183796|ref|NC_014560.1|	scf71
528427 528533 | 1 104 | 107 104 | 93.46 | gi|308183796|ref|NC_014560.1|	scf102
528480 528557 | 78 1 | 78 78 | 100.00 | gi|308183796|ref|NC_014560.1|	scf1
528486 528770 | 288 4 | 285 285 | 79.65 | gi|308183796|ref|NC_014560.1|	scf140
528487 528592 | 1 107 | 106 107 | 94.39 | gi|308183796|ref|NC_014560.1|	scf13
528504 528651 | 148 1 | 148 148 | 100.00 | gi|308183796|ref|NC_014560.1|	scf96
528510 528651 | 1 142 | 142 142 | 97.89 | gi|308183796|ref|NC_014560.1|	scf68
528535 528700 | 2 167 | 166 166 | 86.23 | gi|308183796|ref|NC_014560.1|	scf107
528592 528785 | 389 196 | 194 194 | 81.12 | gi|308183796|ref|NC_014560.1|	scf140
528598 528686 | 1 89 | 89 89 | 100.00 | gi|308183796|ref|NC_014560.1|	scf165
528633 528737 | 1 105 | 105 105 | 100.00 | gi|308183796|ref|NC_014560.1|	scf115
528684 528854 | 174 1 | 171 174 | 90.23 | gi|308183796|ref|NC_014560.1|	scf152
528694 528833 | 1 140 | 140 140 | 94.29 | gi|308183796|ref|NC_014560.1|	scf13
528694 528782 | 1 89 | 89 89 | 100.00 | gi|308183796|ref|NC_014560.1|	scf160
528717 528833 | 121 5 | 117 117 | 92.31 | gi|308183796|ref|NC_014560.1|	scf55
528729 528804 | 76 1 | 76 76 | 100.00 | gi|308183796|ref|NC_014560.1|	scf56
528751 528854 | 1 104 | 104 104 | 96.15 | gi|308183796|ref|NC_014560.1|	scf102
528751 528851 | 1 101 | 101 101 | 100.00 | gi|308183796|ref|NC_014560.1|	scf39
528808 528896 | 1 89 | 89 89 | 100.00 | gi|308183796|ref|NC_014560.1|	scf160
528843 528918 | 76 1 | 76 76 | 100.00 | gi|308183796|ref|NC_014560.1|	scf56
528865 529085 | 221 1 | 221 221 | 90.09 | gi|308183796|ref|NC_014560.1|	scf152
528865 529090 | 1 226 | 226 226 | 100.00 | gi|308183796|ref|NC_014560.1|	scf40
529039 529127 | 1 89 | 89 89 | 100.00 | gi|308183796|ref|NC_014560.1|	scf160
529074 548399 | 19326 1 | 19326 19326 | 100.00 | gi|308183796|ref|NC_014560.1|	scf108
548346 548824 | 1 479 | 479 479 | 100.00 | gi|308183796|ref|NC_014560.1|	scf166
548771 553289 | 1 4519 | 4519 4519 | 100.00 | gi|308183796|ref|NC_014560.1|	scf175
553221 553346 | 127 1 | 126 127 | 96.85 | gi|308183796|ref|NC_014560.1|	scf87
553236 553316 | 81 1 | 81 81 | 100.00 | gi|308183796|ref|NC_014560.1|	scf146
553263 553373 | 1 111 | 111 111 | 98.20 | gi|308183796|ref|NC_014560.1|	scf132
553263 553346 | 84 1 | 84 84 | 100.00 | gi|308183796|ref|NC_014560.1|	scf26
553293 553363 | 71 1 | 71 71 | 100.00 | gi|308183796|ref|NC_014560.1|	scf85
553320 553425 | 106 1 | 106 106 | 100.00 | gi|308183796|ref|NC_014560.1|	scf28
553372 553436 | 1 65 | 65 65 | 100.00 | gi|308183796|ref|NC_014560.1|	scf19
553383 553701 | 1 319 | 319 319 | 100.00 | gi|308183796|ref|NC_014560.1|	scf144
553389 553494 | 29084 28978 | 106 107 | 97.20 | gi|308183796|ref|NC_014560.1|	scf86
553648 554126 | 1 479 | 479 479 | 100.00 | gi|308183796|ref|NC_014560.1|	scf166
554073 631056 | 1 76984 | 76984 76984 | 100.00 | gi|308183796|ref|NC_014560.1|	scf125
630917 631056 | 927 1066 | 140 140 | 95.00 | gi|308183796|ref|NC_014560.1|	scf53
631003 631095 | 93 1 | 93 93 | 100.00 | gi|308183796|ref|NC_014560.1|	scf37
631042 631300 | 1 262 | 259 262 | 88.26 | gi|308183796|ref|NC_014560.1|	scf32
631042 632107 | 1 1066 | 1066 1066 | 100.00 | gi|308183796|ref|NC_014560.1|	scf53
631505 631746 | 32909 32668 | 242 242 | 83.88 | gi|308183796|ref|NC_014560.1|	scf120
631968 632107 | 76845 76984 | 140 140 | 95.00 | gi|308183796|ref|NC_014560.1|	scf125
632054 632146 | 93 1 | 93 93 | 100.00 | gi|308183796|ref|NC_014560.1|	scf37
632093 632723 | 1 631 | 631 631 | 100.00 | gi|308183796|ref|NC_014560.1|	scf32
632093 632354 | 1 259 | 262 259 | 88.26 | gi|308183796|ref|NC_014560.1|	scf53
632676 632777 | 102 1 | 102 102 | 100.00 | gi|308183796|ref|NC_014560.1|	scf111
632676 632753 | 33048 32971 | 78 78 | 98.72 | gi|308183796|ref|NC_014560.1|	scf120
632730 665777 | 33048 1 | 33048 33048 | 100.00 | gi|308183796|ref|NC_014560.1|	scf120
632869 633110 | 464 705 | 242 242 | 83.88 | gi|308183796|ref|NC_014560.1|	scf53
665599 665772 | 53457 53630 | 174 174 | 89.08 | gi|308183796|ref|NC_014560.1|	scf69
665724 665789 | 66 1 | 66 66 | 100.00 | gi|308183796|ref|NC_014560.1|	scf161
665808 665873 | 66 1 | 66 66 | 100.00 | gi|308183796|ref|NC_014560.1|	scf161
665820 665923 | 104 1 | 104 104 | 100.00 | gi|308183796|ref|NC_014560.1|	scf70
665870 666059 | 1 190 | 190 190 | 100.00 | gi|308183796|ref|NC_014560.1|	scf74
666006 701105 | 1 35100 | 35100 35100 | 100.00 | gi|308183796|ref|NC_014560.1|	scf109
666006 666819 | 1 814 | 814 814 | 88.71 | gi|308183796|ref|NC_014560.1|	scf79
700451 700752 | 1353 1668 | 302 316 | 85.44 | gi|308183796|ref|NC_014560.1|	scf75
700924 701105 | 1816 1997 | 182 182 | 91.76 | gi|308183796|ref|NC_014560.1|	scf75
701052 701131 | 80 1 | 80 80 | 100.00 | gi|308183796|ref|NC_014560.1|	scf30
701078 733051 | 31974 1 | 31974 31974 | 100.00 | gi|308183796|ref|NC_014560.1|	scf173
701291 701549 | 11198 10938 | 259 261 | 89.66 | gi|308183796|ref|NC_014560.1|	scf64
732998 735175 | 1 2178 | 2178 2178 | 100.00 | gi|308183796|ref|NC_014560.1|	scf46
735122 743799 | 1 8678 | 8678 8678 | 100.00 | gi|308183796|ref|NC_014560.1|	scf20
743453 743799 | 132426 132762 | 347 337 | 84.18 | gi|308183796|ref|NC_014560.1|	scf42
743753 745034 | 1282 1 | 1282 1282 | 100.00 | gi|308183796|ref|NC_014560.1|	scf169
744261 745034 | 774 1 | 774 774 | 79.87 | gi|308183796|ref|NC_014560.1|	scf91
744981 745393 | 1 413 | 413 413 | 100.00 | gi|308183796|ref|NC_014560.1|	scf158
745340 745523 | 1 184 | 184 184 | 100.00 | gi|308183796|ref|NC_014560.1|	scf154
745340 745523 | 184 1 | 184 184 | 95.11 | gi|308183796|ref|NC_014560.1|	scf3
745470 745587 | 118 1 | 118 118 | 100.00 | gi|308183796|ref|NC_014560.1|	scf59
745534 748311 | 1 2778 | 2778 2778 | 100.00 | gi|308183796|ref|NC_014560.1|	scf15
748258 748375 | 1 118 | 118 118 | 100.00 | gi|308183796|ref|NC_014560.1|	scf59
748322 748505 | 184 1 | 184 184 | 95.11 | gi|308183796|ref|NC_014560.1|	scf154
748322 748505 | 1 184 | 184 184 | 100.00 | gi|308183796|ref|NC_014560.1|	scf3
748452 748864 | 413 1 | 413 413 | 100.00 | gi|308183796|ref|NC_014560.1|	scf158
748811 748914 | 1 104 | 104 104 | 98.08 | gi|308183796|ref|NC_014560.1|	scf169
748811 750140 | 1 1330 | 1330 1330 | 100.00 | gi|308183796|ref|NC_014560.1|	scf91
750087 750226 | 6985 7125 | 140 141 | 89.36 | gi|308183796|ref|NC_014560.1|	scf29
750094 750430 | 8678 8332 | 337 347 | 84.18 | gi|308183796|ref|NC_014560.1|	scf20
750094 882855 | 132762 1 | 132762 132762 | 100.00 | gi|308183796|ref|NC_014560.1|	scf42
882802 882964 | 1 163 | 163 163 | 100.00 | gi|308183796|ref|NC_014560.1|	scf54
882911 914822 | 31912 1 | 31912 31912 | 100.00 | gi|308183796|ref|NC_014560.1|	scf139
899829 900470 | 2472 3113 | 642 642 | 87.13 | gi|308183796|ref|NC_014560.1|	scf164
914769 915316 | 548 1 | 548 548 | 100.00 | gi|308183796|ref|NC_014560.1|	scf179
915233 915326 | 554 647 | 94 94 | 94.68 | gi|308183796|ref|NC_014560.1|	scf45
915263 915945 | 1 683 | 683 683 | 100.00 | gi|308183796|ref|NC_014560.1|	scf45
915369 915714 | 600 252 | 346 349 | 90.29 | gi|308183796|ref|NC_014560.1|	scf103
915816 915965 | 150 1 | 150 150 | 95.33 | gi|308183796|ref|NC_014560.1|	scf103
915816 915899 | 84 1 | 84 84 | 95.24 | gi|308183796|ref|NC_014560.1|	scf179
915846 915945 | 100 1 | 100 100 | 97.00 | gi|308183796|ref|NC_014560.1|	scf124
915892 915965 | 74 1 | 74 74 | 100.00 | gi|308183796|ref|NC_014560.1|	scf77
915912 916048 | 137 1 | 137 137 | 100.00 | gi|308183796|ref|NC_014560.1|	scf181
915995 916069 | 75 1 | 75 75 | 100.00 | gi|308183796|ref|NC_014560.1|	scf117
915995 916103 | 109 1 | 109 109 | 99.08 | gi|308183796|ref|NC_014560.1|	scf153
916016 916103 | 1 88 | 88 88 | 100.00 | gi|308183796|ref|NC_014560.1|	scf114
916016 916149 | 620 490 | 134 131 | 93.28 | gi|308183796|ref|NC_014560.1|	scf12
916018 916417 | 56 452 | 400 397 | 90.27 | gi|308183796|ref|NC_014560.1|	scf45
916050 916122 | 1 73 | 73 73 | 100.00 | gi|308183796|ref|NC_014560.1|	scf67
916069 916668 | 600 1 | 600 600 | 100.00 | gi|308183796|ref|NC_014560.1|	scf103
916069 916149 | 983 904 | 81 80 | 97.53 | gi|308183796|ref|NC_014560.1|	scf133
916519 916648 | 554 683 | 130 130 | 94.62 | gi|308183796|ref|NC_014560.1|	scf45
916615 916751 | 137 1 | 137 137 | 100.00 | gi|308183796|ref|NC_014560.1|	scf181
916698 916772 | 75 1 | 75 75 | 100.00 | gi|308183796|ref|NC_014560.1|	scf117
916698 916803 | 109 1 | 106 109 | 92.66 | gi|308183796|ref|NC_014560.1|	scf153
916719 917338 | 620 1 | 620 620 | 100.00 | gi|308183796|ref|NC_014560.1|	scf12
917055 917570 | 511 1 | 516 511 | 91.47 | gi|308183796|ref|NC_014560.1|	scf133
917128 917338 | 211 1 | 211 211 | 93.84 | gi|308183796|ref|NC_014560.1|	scf22
917285 917493 | 209 1 | 209 209 | 98.56 | gi|308183796|ref|NC_014560.1|	scf150
917440 917570 | 131 1 | 131 131 | 100.00 | gi|308183796|ref|NC_014560.1|	scf134
917440 918030 | 1 591 | 591 591 | 91.05 | gi|308183796|ref|NC_014560.1|	scf163
917518 917941 | 424 1 | 424 424 | 100.00 | gi|308183796|ref|NC_014560.1|	scf138
917518 917941 | 424 1 | 424 424 | 93.16 | gi|308183796|ref|NC_014560.1|	scf33
917888 917971 | 1 84 | 84 84 | 100.00 | gi|308183796|ref|NC_014560.1|	scf34
917918 956930 | 1 39013 | 39013 39013 | 100.00 | gi|308183796|ref|NC_014560.1|	scf145
917918 918011 | 18290 18197 | 94 94 | 98.94 | gi|308183796|ref|NC_014560.1|	scf52
919001 919282 | 17093 16809 | 282 285 | 81.44 | gi|308183796|ref|NC_014560.1|	scf52
919006 919238 | 1660 1893 | 233 234 | 85.90 | gi|308183796|ref|NC_014560.1|	scf163
956877 958005 | 1129 1 | 1129 1129 | 100.00 | gi|308183796|ref|NC_014560.1|	scf110
957952 965992 | 8041 1 | 8041 8041 | 100.00 | gi|308183796|ref|NC_014560.1|	scf63
965939 968116 | 1 2178 | 2178 2178 | 99.86 | gi|308183796|ref|NC_014560.1|	scf46
968063 1018788 | 1 50726 | 50726 50726 | 100.00 | gi|308183796|ref|NC_014560.1|	scf21
998649 998837 | 50195 50388 | 189 194 | 86.29 | gi|308183796|ref|NC_014560.1|	scf76
1018735 1021972 | 3238 1 | 3238 3238 | 99.94 | gi|308183796|ref|NC_014560.1|	scf84
1021919 1022029 | 109 1 | 111 109 | 97.30 | gi|308183796|ref|NC_014560.1|	scf147
1021919 1022029 | 111 1 | 111 111 | 100.00 | gi|308183796|ref|NC_014560.1|	scf60
1021976 1022277 | 1 302 | 302 302 | 99.67 | gi|308183796|ref|NC_014560.1|	scf128
1022224 1022422 | 1 199 | 199 199 | 100.00 | gi|308183796|ref|NC_014560.1|	scf43
1022224 1022422 | 1 199 | 199 199 | 96.50 | gi|308183796|ref|NC_014560.1|	scf44
1022369 1022572 | 1 204 | 204 204 | 100.00 | gi|308183796|ref|NC_014560.1|	scf112
1022519 1076156 | 1 53638 | 53638 53638 | 100.00 | gi|308183796|ref|NC_014560.1|	scf69
1029518 1029654 | 55594 55456 | 137 139 | 93.53 | gi|308183796|ref|NC_014560.1|	scf141
1075975 1076148 | 179 6 | 174 174 | 89.08 | gi|308183796|ref|NC_014560.1|	scf120
1076110 1076177 | 68 1 | 68 68 | 100.00 | gi|308183796|ref|NC_014560.1|	scf180
1076131 1076236 | 106 1 | 106 106 | 100.00 | gi|308183796|ref|NC_014560.1|	scf174
1076183 1076372 | 1 190 | 190 190 | 100.00 | gi|308183796|ref|NC_014560.1|	scf74
1076319 1077132 | 1 814 | 814 814 | 88.71 | gi|308183796|ref|NC_014560.1|	scf109
1076319 1119881 | 1 43563 | 43563 43563 | 100.00 | gi|308183796|ref|NC_014560.1|	scf79
1083092 1083591 | 11091 10586 | 500 506 | 81.37 | gi|308183796|ref|NC_014560.1|	scf129
1119828 1122940 | 1 3113 | 3113 3113 | 100.00 | gi|308183796|ref|NC_014560.1|	scf164
1122299 1123000 | 14994 14293 | 702 702 | 86.81 | gi|308183796|ref|NC_014560.1|	scf139
1122887 1123008 | 125 1 | 122 125 | 93.60 | gi|308183796|ref|NC_014560.1|	scf48
1122887 1123008 | 1 122 | 122 122 | 100.00 | gi|308183796|ref|NC_014560.1|	scf49
1122955 1123281 | 1 327 | 327 327 | 100.00 | gi|308183796|ref|NC_014560.1|	scf80
1123228 1149633 | 1 26406 | 26406 26406 | 100.00 | gi|308183796|ref|NC_014560.1|	scf122
1149580 1151790 | 2211 1 | 2211 2211 | 100.00 | gi|308183796|ref|NC_014560.1|	scf31
1151737 1188485 | 1 36749 | 36749 36749 | 100.00 | gi|308183796|ref|NC_014560.1|	scf16
1188316 1188485 | 247 412 | 170 166 | 86.55 | gi|308183796|ref|NC_014560.1|	scf176
1188432 1188502 | 1 71 | 71 71 | 100.00 | gi|308183796|ref|NC_014560.1|	scf36
1188449 1188614 | 1 167 | 166 167 | 96.41 | gi|308183796|ref|NC_014560.1|	scf136
1188449 1188860 | 1 412 | 412 412 | 100.00 | gi|308183796|ref|NC_014560.1|	scf176
1188695 1188860 | 36580 36749 | 166 170 | 86.55 | gi|308183796|ref|NC_014560.1|	scf16
1188807 1188877 | 1 71 | 71 71 | 100.00 | gi|308183796|ref|NC_014560.1|	scf36
1188824 1199809 | 1 10986 | 10986 10986 | 100.00 | gi|308183796|ref|NC_014560.1|	scf136
1188824 1188990 | 1 166 | 167 166 | 96.41 | gi|308183796|ref|NC_014560.1|	scf176
1199756 1199971 | 216 1 | 216 216 | 100.00 | gi|308183796|ref|NC_014560.1|	scf106
1199920 1200086 | 1 167 | 167 167 | 96.41 | gi|308183796|ref|NC_014560.1|	scf17
1199920 1199987 | 68 1 | 68 68 | 100.00 | gi|308183796|ref|NC_014560.1|	scf83
1199934 1200086 | 1 153 | 153 153 | 95.42 | gi|308183796|ref|NC_014560.1|	scf10
1199934 1200102 | 169 1 | 169 169 | 100.00 | gi|308183796|ref|NC_014560.1|	scf113
1200042 1200341 | 10498 10184 | 300 315 | 88.57 | gi|308183796|ref|NC_014560.1|	scf87
1200049 1200158 | 1 110 | 110 110 | 100.00 | gi|308183796|ref|NC_014560.1|	scf170
1200049 1200158 | 1 110 | 110 110 | 98.18 | gi|308183796|ref|NC_014560.1|	scf41
1200105 1200217 | 1 113 | 113 113 | 100.00 | gi|308183796|ref|NC_014560.1|	scf88
1200164 1200311 | 148 1 | 148 148 | 100.00 | gi|308183796|ref|NC_014560.1|	scf104
1200164 1200311 | 151 1 | 148 151 | 96.03 | gi|308183796|ref|NC_014560.1|	scf105
1200258 1200341 | 84 1 | 84 84 | 100.00 | gi|308183796|ref|NC_014560.1|	scf4
1200288 1200403 | 1 115 | 116 115 | 83.90 | gi|308183796|ref|NC_014560.1|	scf156
1200288 1200402 | 1 115 | 115 115 | 100.00 | gi|308183796|ref|NC_014560.1|	scf7
1200360 1200424 | 65 1 | 65 65 | 100.00 | gi|308183796|ref|NC_014560.1|	scf18
1200363 1200885 | 9993 9484 | 523 510 | 88.72 | gi|308183796|ref|NC_014560.1|	scf87
1200371 1200508 | 2 139 | 138 138 | 93.48 | gi|308183796|ref|NC_014560.1|	scf78
1200381 1201009 | 1 629 | 629 629 | 100.00 | gi|308183796|ref|NC_014560.1|	scf58
1200880 1201009 | 570 699 | 130 130 | 97.69 | gi|308183796|ref|NC_014560.1|	scf78
1200958 1201046 | 4014 3926 | 89 89 | 97.75 | gi|308183796|ref|NC_014560.1|	scf0
1200958 1201156 | 1 199 | 199 199 | 100.00 | gi|308183796|ref|NC_014560.1|	scf97
1201103 1201318 | 216 1 | 216 216 | 100.00 | gi|308183796|ref|NC_014560.1|	scf106
1201267 1201433 | 1 167 | 167 167 | 94.61 | gi|308183796|ref|NC_014560.1|	scf17
1201267 1201334 | 68 1 | 68 68 | 100.00 | gi|308183796|ref|NC_014560.1|	scf83
1201281 1201433 | 1 153 | 153 153 | 100.00 | gi|308183796|ref|NC_014560.1|	scf10
1201281 1201449 | 169 1 | 169 169 | 95.86 | gi|308183796|ref|NC_014560.1|	scf113
1201387 1201824 | 10500 10064 | 438 437 | 87.56 | gi|308183796|ref|NC_014560.1|	scf87
1201396 1201505 | 1 110 | 110 110 | 98.18 | gi|308183796|ref|NC_014560.1|	scf170
1201396 1201505 | 1 110 | 110 110 | 100.00 | gi|308183796|ref|NC_014560.1|	scf41
1201452 1201564 | 1 113 | 113 113 | 100.00 | gi|308183796|ref|NC_014560.1|	scf88
1201511 1201661 | 148 1 | 151 148 | 96.03 | gi|308183796|ref|NC_014560.1|	scf104
1201511 1201661 | 151 1 | 151 151 | 100.00 | gi|308183796|ref|NC_014560.1|	scf105
1201608 1201691 | 84 1 | 84 84 | 100.00 | gi|308183796|ref|NC_014560.1|	scf4
1201638 1201827 | 1 190 | 190 190 | 100.00 | gi|308183796|ref|NC_014560.1|	scf156
1201638 1201742 | 1 105 | 105 105 | 84.91 | gi|308183796|ref|NC_014560.1|	scf7
1201720 1201900 | 1 181 | 181 181 | 82.26 | gi|308183796|ref|NC_014560.1|	scf78
1201774 1202472 | 1 699 | 699 699 | 100.00 | gi|308183796|ref|NC_014560.1|	scf78
1201785 1201912 | 1 128 | 128 128 | 92.97 | gi|308183796|ref|NC_014560.1|	scf58
1202343 1202472 | 500 629 | 130 130 | 97.69 | gi|308183796|ref|NC_014560.1|	scf58
1202421 1206434 | 4014 1 | 4014 4014 | 100.00 | gi|308183796|ref|NC_014560.1|	scf0
1202421 1202509 | 1 89 | 89 89 | 97.75 | gi|308183796|ref|NC_014560.1|	scf97
1206389 1206467 | 54735 54657 | 79 79 | 97.47 | gi|308183796|ref|NC_014560.1|	scf130
1206389 1206488 | 1 100 | 100 100 | 100.00 | gi|308183796|ref|NC_014560.1|	scf51
1206443 1206521 | 54735 54657 | 79 79 | 97.47 | gi|308183796|ref|NC_014560.1|	scf130
1206443 1206542 | 1 100 | 100 100 | 100.00 | gi|308183796|ref|NC_014560.1|	scf51
1206497 1206575 | 54735 54657 | 79 79 | 97.47 | gi|308183796|ref|NC_014560.1|	scf130
1206497 1206596 | 1 100 | 100 100 | 100.00 | gi|308183796|ref|NC_014560.1|	scf51
1206551 1206629 | 54735 54657 | 79 79 | 97.47 | gi|308183796|ref|NC_014560.1|	scf130
1206551 1206650 | 1 100 | 100 100 | 100.00 | gi|308183796|ref|NC_014560.1|	scf51
1206605 1261339 | 54735 1 | 54735 54735 | 100.00 | gi|308183796|ref|NC_014560.1|	scf130
1261208 1261733 | 527 1 | 526 527 | 92.42 | gi|308183796|ref|NC_014560.1|	scf133
1261209 1261501 | 300 1 | 293 300 | 90.03 | gi|308183796|ref|NC_014560.1|	scf12
1261291 1261501 | 211 1 | 211 211 | 100.00 | gi|308183796|ref|NC_014560.1|	scf22
1261448 1261656 | 209 1 | 209 209 | 100.00 | gi|308183796|ref|NC_014560.1|	scf150
1261603 1261733 | 131 1 | 131 131 | 95.42 | gi|308183796|ref|NC_014560.1|	scf134
1261603 1296636 | 1 35034 | 35034 35034 | 100.00 | gi|308183796|ref|NC_014560.1|	scf163
1261681 1262104 | 424 1 | 424 424 | 91.75 | gi|308183796|ref|NC_014560.1|	scf138
1261681 1262104 | 424 1 | 424 424 | 90.09 | gi|308183796|ref|NC_014560.1|	scf33
1263260 1263495 | 17090 16847 | 236 244 | 83.33 | gi|308183796|ref|NC_014560.1|	scf52
1263262 1263495 | 1089 1321 | 234 233 | 85.90 | gi|308183796|ref|NC_014560.1|	scf145
1296583 1296668 | 1 86 | 86 86 | 100.00 | gi|308183796|ref|NC_014560.1|	scf99
1296615 1308085 | 1 11471 | 11471 11471 | 100.00 | gi|308183796|ref|NC_014560.1|	scf64
1296615 1296840 | 1 226 | 226 226 | 96.46 | gi|308183796|ref|NC_014560.1|	scf75
1307552 1307812 | 31503 31761 | 261 259 | 89.66 | gi|308183796|ref|NC_014560.1|	scf173
1308032 1308111 | 1 80 | 80 80 | 100.00 | gi|308183796|ref|NC_014560.1|	scf30
1308058 1308239 | 35100 34919 | 182 182 | 91.76 | gi|308183796|ref|NC_014560.1|	scf109
1308058 1310054 | 1997 1 | 1997 1997 | 100.00 | gi|308183796|ref|NC_014560.1|	scf75
1308387 1308702 | 34747 34446 | 316 302 | 85.44 | gi|308183796|ref|NC_014560.1|	scf109
1309829 1310054 | 226 1 | 226 226 | 96.46 | gi|308183796|ref|NC_014560.1|	scf64
1310001 1310086 | 86 1 | 86 86 | 100.00 | gi|308183796|ref|NC_014560.1|	scf99
1310033 1325944 | 15912 1 | 15912 15912 | 100.00 | gi|308183796|ref|NC_014560.1|	scf135
1325900 1343399 | 1 17500 | 17500 17500 | 100.00 | gi|308183796|ref|NC_014560.1|	scf50
1343346 1343560 | 215 1 | 215 215 | 99.53 | gi|308183796|ref|NC_014560.1|	scf121
1343507 1343736 | 1 230 | 230 230 | 91.30 | gi|308183796|ref|NC_014560.1|	scf143
1343507 1344769 | 1263 1 | 1263 1263 | 100.00 | gi|308183796|ref|NC_014560.1|	scf38
1344101 1344769 | 607 1269 | 669 663 | 85.50 | gi|308183796|ref|NC_014560.1|	scf143
1344716 1345405 | 690 1 | 690 690 | 100.00 | gi|308183796|ref|NC_014560.1|	scf148
1345254 1345429 | 289 464 | 176 176 | 88.07 | gi|308183796|ref|NC_014560.1|	scf133
1345352 1353686 | 1 8335 | 8335 8335 | 100.00 | gi|308183796|ref|NC_014560.1|	scf2
1353641 1353745 | 1 105 | 105 105 | 97.14 | gi|308183796|ref|NC_014560.1|	scf61
1353641 1355874 | 1 2234 | 2234 2234 | 100.00 | gi|308183796|ref|NC_014560.1|	scf62
1355829 1410665 | 1 54837 | 54837 54837 | 100.00 | gi|308183796|ref|NC_014560.1|	scf61
1410612 1410692 | 81 1 | 81 81 | 100.00 | gi|308183796|ref|NC_014560.1|	scf146
1410612 1410722 | 112 1 | 111 112 | 94.64 | gi|308183796|ref|NC_014560.1|	scf87
1410639 1410749 | 1 111 | 111 111 | 100.00 | gi|308183796|ref|NC_014560.1|	scf132
1410639 1410722 | 84 1 | 84 84 | 97.62 | gi|308183796|ref|NC_014560.1|	scf26
1410669 1410739 | 71 1 | 71 71 | 97.18 | gi|308183796|ref|NC_014560.1|	scf85
1410696 1410801 | 106 1 | 106 106 | 100.00 | gi|308183796|ref|NC_014560.1|	scf28
1410748 1410812 | 1 65 | 65 65 | 100.00 | gi|308183796|ref|NC_014560.1|	scf19
1410759 1410871 | 1 112 | 113 112 | 97.35 | gi|308183796|ref|NC_014560.1|	scf144
1410765 1439848 | 29084 1 | 29084 29084 | 100.00 | gi|308183796|ref|NC_014560.1|	scf86
1439820 1440328 | 1 509 | 509 509 | 100.00 | gi|308183796|ref|NC_014560.1|	scf73
1440275 1443512 | 3238 1 | 3238 3238 | 99.97 | gi|308183796|ref|NC_014560.1|	scf84
1443459 1443567 | 109 1 | 109 109 | 100.00 | gi|308183796|ref|NC_014560.1|	scf147
1443459 1443567 | 111 1 | 109 111 | 97.30 | gi|308183796|ref|NC_014560.1|	scf60
1443514 1443815 | 1 302 | 302 302 | 100.00 | gi|308183796|ref|NC_014560.1|	scf128
1443762 1443960 | 1 199 | 199 199 | 96.50 | gi|308183796|ref|NC_014560.1|	scf43
1443762 1443960 | 1 199 | 199 199 | 100.00 | gi|308183796|ref|NC_014560.1|	scf44
1443907 1444110 | 1 204 | 204 204 | 100.00 | gi|308183796|ref|NC_014560.1|	scf112
1444057 1466309 | 1 22253 | 22253 22253 | 100.00 | gi|308183796|ref|NC_014560.1|	scf6
1466115 1466380 | 7722 7461 | 266 262 | 82.05 | gi|308183796|ref|NC_014560.1|	scf92
1466260 1466376 | 75870 75754 | 117 117 | 96.58 | gi|308183796|ref|NC_014560.1|	scf141
1466260 1474157 | 7898 1 | 7898 7898 | 100.00 | gi|308183796|ref|NC_014560.1|	scf92
1474104 1476314 | 2211 1 | 2211 2211 | 100.00 | gi|308183796|ref|NC_014560.1|	scf31
1476261 1581979 | 1 105719 | 105719 105719 | 100.00 | gi|308183796|ref|NC_014560.1|	scf129
1486846 1487351 | 7273 6774 | 506 500 | 81.37 | gi|308183796|ref|NC_014560.1|	scf79
1581930 1657799 | 75870 1 | 75870 75870 | 100.00 | gi|308183796|ref|NC_014560.1|	scf141
1581930 1582046 | 7898 7782 | 117 117 | 96.58 | gi|308183796|ref|NC_014560.1|	scf92
1602206 1602344 | 7000 7136 | 139 137 | 93.53 | gi|308183796|ref|NC_014560.1|	scf69
1657479 1657977 | 2683 2182 | 499 502 | 80.59 | gi|308183796|ref|NC_014560.1|	scf141
