# Supplementary material for: Chromosome assembly of large and complex genomes using multiple references
Source: Genome Res. 2018 Nov;28(11):1720–32. doi: 10.1101/gr.236273.118 (PMC6211643; doi:10.1101/gr.236273.118)
Supplement: Supplemental Material [file supp_gr.236273.118_Supplemental_Code.zip › Ragout-2.1.1/examples/H.Pylori/SJM180_contigs.fasta]

>scf0
GAGTTAAGCTCTCAATTAGTGGCTCACAAAGATAAAAAAGACGCCAAAAAACCTAAAAACTCAGTGGCCTAATGGCTTTGACTCTAAAAAAGCGTTTTTAAAAACGCTTTTTTGGATACTATCCTATCACTTTTTACCACTCTTCAAATTTTCGCATGCAGATTTTTCAATTTTTTCAATCAATATAGCTGTGTTTCTAAAAAACATACAAAGGGCGTTTAACCCTCTTCTAAAAGAGCGTGAGCGGCTTCTAGGACTTCAAGGGGCGTGATAGATCGCATGCACAAATGGTTTTTTTCATTTTTTAGAGGGCAAACTCGTTTCTTGCAAGGCGCACAGCTTAAATGGTGGTTCAACACAATCGTTTTTTGAACTTTATAGGGGCGAGTCTCTTTTTCATCAGTGGGACCAAAAAGAGCGATTAGGGGGGTTTGTGTGCTAGCGGCTACATGCATGGGACCGCTATCGTTAGTGATGAATAAATCTAAAACAGCGATGCGTTGTATCAATTCTTCAATGCTTGTTTTCCCGCACAGATTGTAAGCGTTACGGGATAATAAGGGGTTTTTTAATAAGCCTTTGATGAGTTTTAAAATTTCTTCAGAAACGATAGCGTCTTCTTTAGCCCCAAAAAAATAAATTTCATGCCCTTCTTCTAACAAAACAGCAGAAACTTCAGCGTAATAAGAAGCCAGCCATCTTTTAGCGCTCCCATAGCTTGCGCTAGGGTTAAAGCCGATTTTTTTAGGGGTGTTTGGGGTGTGAGTGGGGAGGTTAAAGGCCAGTTTTAAGGGTAAAACGCTTTTTTGATCCAATTCTTTTTTTAAAAATTGCGAAAATAAAAAGCAATACTTTTCCACTTGATGATACTCTTTAGGGGCAGCAGTTACCGCATGGCTGAGAAACAAAGAACGGAAAAATTGAGCAAAACCGATGCGAATGGGCGTTTTTGTCGCATAGAGCAAAAAAGCGGAATAAAAATGGTTGTTTAAAGCGATCGCTATATCGCAACGCCCTATTTTTTGAGCGAGCTTGTAAGTGGCTAGCAGCCTGAAAAAGGATTTTTTGGTGTCATCTATGAAAACGGCTTCTATTTTTTCATCTTTTTTGAAAAGTTCGCAAGTGATTTGTGGGCCCACTAAGATAAAATGCGCGTTAGGGTAGTGGTGTTTAAGGGTGTAAAAAAGCGAGCTTGCCATCACCCCATCGCCTAACCAATTAGGCAAACGCAATAAAATACGCATGCGTTTGGGCGCATTTACGCTCATCAATAGCCCTTTTTTAAAGATTTTAAGCTAAAATTTTAGCATACAAATACAAGGAAATGGAATGATTACCCCTAAAGTGTTGAGCGGGTTTAAAGACCGCTTGCCTAAAGATGCGATACAAAAAGCCCAGTTGCTTTCTAAAGTTTCAGTCGTGTTTCAAAGTTTTGGTTTTGTGCCGATTGAAACCCCTCATTTGGAATACGCTCAAACGTTATTGCCTGATGCGAGCAGCGATATTCAAAAAGAAATTTATCGCTTTAAAGACCATGGGGATAGAGATGTGGCTTTAAGGTTTGATTTGACCGTGCCATTAGCCCGCTTTGTCTCTTTGCACCACCAAATATTAGGCATGCCCTTTAAACGCTACGCTATAGGCAATGTCTTTAGGGGTGAAAGGGCACAAAAAGGGCGTTATAGGGAATTTACGCAATGCGATTTTGATTTTATAGGGAGCGAGAGCTTGGTGTGCGATGCTGAGATCATTCAAGTGATCATCGCTTCCTTAAAAGCCTTGGATTTAGAAGATTTTTGCGTCTCTATCAACCACAGAAAAATTTTGAACGGGATATGCGAATATTTTGGGATCTCTCAAGTGAATGAAGTGTTGCGCATTGTGGATAAATTAGAAAAAATTGGCTTGAATGGGGTTGAAGAAGAATTAAAAAAAGAGTGCGATTTAGATTCAAACACCATTAAAGAGCTTTTAGAAATGGTTCAAATCCAACAAAACGATTTAAGCCATGCGGAATTTTTTGAAAAAATTGCTTATTTGAAAGACTACAATGAAAATCTGAAAAAGGGCATACAGGATTTAGAAAGGCTATACCAGTTGCTAGGGGATTTGCAAATTTCTCAAAACCTGTATAAAATTGATTTTTCTATCGCTAGGGGCTTAGGGTATTATACAGGGATTGTGTATGAAACCACGCTTAATGACATGAAGTCTTTAGGGAGCGTGTGTTCAGGGGGGCGTTACGATCATTTGACTAAAAATTTTTCTAAAGAAAATTTACAAGGGGTAGGGGCTTCTATTGGGATTGACCGATTGATTGTGGCTTTGAGCGAAATGCAATTATTAGACGAGCGTTCCACCCAAGCCAAAGTCTTAATCGCTTGCATGCATGAAGAGTATTTTTCTTACGCCAACCGCTTAGCGGAGTCTTTAAGGCAAAGCGGTATTTTTAGCGAAGTCTATCCAGAAGCTCAAAAAATCAAAAAACCCTTTTCTTACGCTAACCACAAGGGGCATGAGTTTGTGGCTATCATTGGCGAAGAAGAATTTAAAAGCGAAACCTTAAGCTTGAAAAACATGCATTCAGGCATGCAGTTGAATTGCTTGAGTTTTTTAAAAGCCCTTGAAATCATTGGAGAAAACGATGAAGACTTATAATGTCGCTATTGTTGGGGCCAGTGGGGCGGTAGGCCAAGAGCTGATTAAAGGTTTAGAAAATTCTTTTTTCCCAATTAAGAAATTTGTCCCGCTCGCTAGCGTTAGGAGCGCTGGTAAAAAGATCAGAGCTTTCAATAAAGACTATGAAATTTTAGAAACCACGCATGAGGTTTTTGAAAAAGAAGAAATAGACATCGCCTTTTTTAGTGCTGGGGGGAGCGTGAGCGAAGAATTTGCCACAAGCGCTGCAAAAACGGCCTTAGTGGTTGATAATACGAGCTTTTTTAGATTGAATAAAAATGTGCCTTTAGTCGTGCCTGAAATCAACGCTAAAGAAATTTTTAACGCTCCCTTAAATATCATCGCTAACCCTAATTGCTCCACCATTCAAATGACGCAGATCTTAAACCCCTTACACCTCCATTTTAAGATAAAAAGCGTGATTGTTAGCACTTATCAAGCCGTGAGTGGGGCAGGAAACAAGGGGATAGAGAGTTTGAAAAATGAGCTAAAAACCGCATTAGAATGTTTGGAAAAAGACCCCGCTATTGATTTAAACCAAGCTTTGCAAGCCGGGGCTTTCGCTTATCCGATCGCTTTCAATGCGATCGCTCATATTGATGTTTTTAAGGAGAATGGCTACACGAAAGAAGAGCTAAAAATGGTGCATGAAACCCATAAAATCATGGGCGTGGATTTCCCTATCAGTGCGACTTGCGTGCGCGTGCCGGTATTAAGGAGTCATAGCGAGAGTTTGAGTATCGCTTTTGAAAAAGAATTCGATCTTAAAGAAGTCTATGAAGTTTTAAAAAACGCCCCTAGCGTGGTTGTTTGCGATGATCCCAGTCATAATCTTTACCCTACGCCCCTAAAAGCGAGCCACACGGATAGCGTCTTTATAGGGCGCTTGAGGAAAGATTTGTTTGATAAGAAGACTTTGCATGGCTTTTGCGTGGCGGATCAATTAAGAGTGGGGGCAGCCACCAACGCGCTCAAAATCGCTCTGCATTACATTAAGAACGCTTGAGTTTATTCAAAGATAACAAAGATGAATGCGCATGCGCTTGAATTAAGGATAAGGATCAATCTAACCCAATCTCTAAAAAAGAGCTTTAAGTTACTAGGTTTGCGATGTTAAACAAGGGTGTAATTGAATTTCTCAAGGCTTGATTGAGAGAAATGCTAATATTTGGTAGATCAAAAGGAATATAAAGGCTTACACTCAAGCAGAGAGTGAATGTTTAGCTAGCGAGTTATTGCCTATTATTCCATTTAAAAGGGTGTGAGTTTAAGGTATAAGGGAAACTTGTATCAAGTTTTGTTGGAATGGATTAGAAAAATCTGATTGGATTGACC
>scf1
AATTTCTCACACTCTTTTTTCTCTTTTTCATTCCTAGCTCTTGATACGCAGTCTAAATAAGCCTTAACGCTCTTTTTA
>scf2
TATTATTCTTTCATGGGGGCTGAACTCAAATACAGAAGGCTCTATAGCGTGTATCTCAATTATGTGTTTGCTTACTAGGTGGTGCAAATCCTCTTTTTAAGGGGGTTTCATTGCGAAATGCCCCCTATGCGCTTATGAATTTTGATTAAAATTTAGTTACCGGCACTTAAAAAAAGCACAAAAACCTTTTATAAACAATTCATTCAATCTTAAAAAACCTAGCTTTTTTTCATTTTCTTTTCTATGAAAATGTTCAAGCATTCTATGAGCAAGGCAAAACCAATGCCCGCATACAAATAATTTTTATCAACATGCAAATGCAAGCCTTCTAAAAACAAAAACACGCCCACAACGAGCAAAAACACAAAGGCTAAAGTTTTGATGCGATAATGCCTTTCAATAAAATCGCCAACGATTTTGGAAAAAAACATCATCACGATTACAGATAAAATAATAGCAAGCGCCATGACTTCTAGGTGTTTAGCGATCCCAATAGCCGTGATCACGGAGTCTAAAGAAAAGACAATGTCTAAAAACATGATTTCTATTAAAGCGATGAAAAAGCCAAACGCTTTTTTTTGGTGTTTTTCTTTAGGGTAGATCTGCTCTTTTAGCTCCGCTAACGCTTTAAAAGCCAAAAACGCCCCCCCTACAAGCAGCACCACATCACGCCATGAAAAGCTCATGCCCGCTATAGTGAATAAAGGCTTTTGCAAATGGCTGATGAAAAACAAGCTCCCTAAAAGCCCTATACGAGCGATCATCGCTAAGCCCAAGCCTAAAATCATGGCCTTATTTTGCTGGTGTTTGGGGAGTTTATAGACCATCACCGTGATAAAAATGATATTATCAATCCCTAGAACGATCTCTAAAAGCGTGAGCGTAGCCAAGGAGACTATGCCATGCGGTGTAGAAAGAGCGTCTAAGAGTGAGGATAAAAATTCCATAAAAGGCTACAACCAGCCTTTCTTTTTAAAATAGAGCACAGGCAAAATCGTAGAAATCGCCATGACAATCAGCGCAAAAAGATACCCGTATTGCCATTCTAACTCCGGCATGAATTTAAAGTTCATGCCATAAATCGTGCCAATCAATGTGGGGGGCATCATCGCCATGGTCGCCACAGTGAAGAGCTTGATGATTTTATTTTGCTCCACATTGACTTGAGAAGCGAACAGGTTTTGAATGTTATCAAGCGAGTTGAGATTGACCGTTGTAGACTCCACCAAAGAGCTAAAATCGGTTAGAATGATATTTAAATTATTTTTAGTATCGCTATCCACTTTATTGCTCCTTAATAAAGCGGTGATAATGCGCCGTTTGTCAAAAAAGGAATCCCTTAAAGCCACATTAAATTCTTGCAAATTGGACAAGCGCACTAAAATATCATCATGCGTAGAAGTTTCTTTGAAAATGATGTTTTTACGCAACAGGCTCGTTTGTTTGTTGATCCACTCCAAACATTCCACCCCTTTTTCAAAATACACTTCAAAGATTTTGGTTAGAATATCAAACCCGTCTTCAAATTTTTTAGGGCTAGCCAAAACCTTTTTTTGGATAGAATCAAAGATTTCTAAAGTCCCGTAATAAATCGTGAAAAGAATGTTATTAGACAAAATAAAGGTCGCCATTTCCGTGTGGAAAGTCTCATTTTCATCCTGGTTAGTGAAAAAAGCGTTGATCGTAACGCTGGAGCTGTCTTCCCAGTATTTGGTAACTGATGAGACTCGTTGGGAATGGTCTGTGTTGTAGTGGATAGCGTATTCTTGGCTTAGAGTGGCCAATTCATTGGGCGTAGGGTTGATTAATTCAAACCACAACACTTCATTTTCTTCTATATCAAAGCCATTAAAATCATTAAAGCGTTTTTTAATGACAAATTTTTGCTGTTTGAAAAACACGTTCACCATAAGCGATCCTTAGAGTTAATGGCGTTTATCCAAAACCTCAAAACAAGGTAAAATTTTGCCCTCTAATAATTCCAAACTCGCTCCCCCACCGGTGGAAATAAAACTCATGTTATCCTTTTCGCCCGCGCGGTTGATCGCATCAATGGTATCGCCCCCACCAATGAGCGAGAAAGCGTAAGTGTCAGCGATTTTGTGGGCTAAAAAGGTTGTGCCTCTGGCAAATTCTTGTTTTTCATGCACGCCTAAGGGGCCATTCCATAGGATCGTGGGCGCGCTCTCTATGACTTCAGAAAATAATTTCACGCTCGCAGGCCCTATATCAGCGATTTTGTGTTTAGGCTCAATGTCTTGGACGGGTGAAATTTTGATGTGTTTGGGGTTGAGAATATCATCAGTGGTTACAGCGTCTATAGGCAAATAGACTTTGACTTTTTTTTCTTTTGCGCTTTGTAATAACTCTAAGGCGTCTATTATCAAAGCGTCTTCTACAGAAGAATCTTGCACATCATAGCCTAAGGCTTTTAAGAAAGTGTTACTCATCGCTCCTGCAATGATGAGCTTGTCAATGAGATCTAAAATGTTTTTTAATAGGGTGAGTTTGGAGCTGACCTTAGCCCCCCCTACAATCAACAATAGAGGGCGTAAAGGGTGGTTAAACGCTTGATAAAACGAATCAATTTCTTTTTTGAGTAAAAACCCGCTCACTTTAACAGGGGCGAATTGCGCCGTGCCATAAGTGCTGGCATGCTTTCTGTGGCTCGTGCCAAAAGCGTCATTCACAAACACATCGCACAAGCTCGCTAAATCTTTAGCCAGATTTTCATCATTTTCTTCTTCGCCTTTTAAAAAGCGGATGTTTTCTAAAAGAAAAATCCTTGTGGGTGCGTTTTCGTTTAAAGCCTGCTTGAGTTGCACGATATTTTGAGAAAAAACCACTTCATGATTTAAAAGTCTTTCAAGGCGTTTTAAAAAGGGTTTCAAGCTCAATTTTTCTTCAACCCCTTTAGGGCGGCCCAAATGGCTCACTAAAATAATATCTTTAGCCTTATTGTCAATACAAAATTGGATGGTAGGCAAGCTCTCTCTAATGCGCGTATCATCGGTAATATTCAAATTTTCATCTAAAGGCACGTTAAAATCCACTCTGATAAGCACCCTTTTATGATTGACATCCACCTCTTGAATGTTTTTAACGTTTTGCATAAACGACATTTTAGCTAACATGAAAAATCCTTTCTTTTAATTTTGCACTATATATTGCGCCATGTCTATCAAGCGCTCGCTATAACCCATTTCATTATCATACCATGCCAATACTTTAGCATTTTTTTCGCCTATTGTCATGATTTGATCATCAATCACGATCGCGCTAAAAGGCGAAGAAATAAAATCGCTTGAAACGAGCCTTTCTTCATCAATGCTTACAACCCCTTTAAAGGCATGCTTACAAGCGTCTTTAAGCGCATGCTGAACGCTTGCTTTACTCACGGATTTTTTAAAATTTAAAGATAGATCCACCAAACTCACATTAGGGGTAGGCACTCTAATCGCAAGGCCTGTAACTTTAGGGCCTAAATGCGGTAAGACTAGCGAAATGGCTTTGCTCACGCCGGTGCTTGTGGGGATGAGGTTAAGGCCGGCCGCTCTAGCACGGCGGATGTCTTTGTGCTTGGTGTCTAAAAGGTTTTGATCGTTAGTGTAGCTGTGGATGGTGGTTAAAAGCGCGTTTTCTACTTTAAAGACTTCATCTAAGATTTTCAATAAAGGAGCGGTAGCGTTAGTCGTGCAAGAGGCGTTAGAAATCACGCTTTCATTATGATAATTAGTGTGATTCACCCCATAGACAAAGGTAGGGGCGTTTTGCGCGGGAGCGGAGATGATGACTTTTTTCACGCTGTTTTTAAGATGAGCGCTTGAAGCTTCTAGGGAATTGAATTTCCCCGTGCATTCTATGATGATTTCTGCGTTAGCGATAGAAAAATCAAGCTTGTTAATGTCTCGCTCATTCAACACTAAAATATTTTTACTATGCCCGATATTTAGGGTTCTATTGGCGTTTAATTGGGCTTCAAAATGCCCATGCACGCTGTCATGGCGGATCAAATGCAAAAGAGTCTCTAATTCAGCGGTGGAATTGATGGCTACGATTTCCACATCTTTTCTTTGACTAGCGACTCTTATAGCGCACAAACCGATGCGCCCAGTCCCATTGATAGCGATTCTAATTGGCATGTTTTCCCTTTATTTAAAAATTACTATTTTATCACAAATGCTTTTAAATAAAGGCATTCTTAAGGGGTTCTGCCTCATTAAGCATCAATCACAAGCTGAAATCAAAATCCTTATGATAAACCTTTCTATAAGCTTTTTGAACGCTTGTAAAAACCCCACTCCCTAAAAACCCCCTAGATAGTGGGCTAGGGTGAGGGGCTGTGATGATGATGTGTTTGTTTTTAGGGATTAGCGCGATCTTTTTTTGGGCGACTTTCCCTAATAACACCACGATTAAAGGGGAGATCGTTTCAAAAAGGCGTTCTAATATCCTGTCGCTAAAAGCTTCCCAGCCAATATGCTTGTGCGAAGCGGCTTGGTTTTTTTCCACGCTTAAAATAGCGTTCAATAACAGCATGCCCCTTTTAGCCCACGCGCTCAAATCCCCGCAACAAGGCACAGGCACGCCCAAATTCGCATGCAATTCTTTAAAAATATTTTTTAAGCTTGGAGGAATGGGGGCGTTTTTTTCCACGCTAAAGCTTAAGCCCATCGCCACCGGCAATTCTTGCTCATTTTCTAGGTAGGTGGAATGGTAGGGGTCTTGCCCTAAAAGGATGATTTTAACCGCATAAGGGGGCGTTAGATTGAGCGCATAAAACAGATTAGAGCTTTTGGGGAAAATGGTTTTAGGGCTTTTTAGGGCTTCTAGGTAGCGTTTTTCTATTTCTAAGAAATAAGGTTTTTTAAATTCGCTTTGCAAAAACTCCCTCCAAGCCAAACTCAAAGGAGCGTAGTCAAAAAGCTTCATGCGTTTAGTTCGTGGTAGTGTTTTAAATACTCTTTTTGCATGCGTTCTTGTAATTCTTCATACCAGGTGGGCGAGTTAAAATCAGGCGTATAGCTTTCTAGCATGACTAAACGGGTGCGGGCTTTATAGGCTTCTAGGGGCTTGGAATTAAAGATTTTAATGGAATTGATTAACACCATGGGCTGGATTTTGAGCTGGAATTTTTCAGCGATAATCTTAGCCCCTTGCTTGAAAGGGAGGAATTTTTCTCCTCCTTTGCCCCTAGTGCCTTCAGGGAAAATCACTAAAGGGCGGTTTTGGTCTAGTTTTTCTTTACATGCTTTCAAAAGGCTCACAATCCCCTTTTTATCCTCTCTGTCAATTAAAATCATTCCGGTATCCGTTAAGGCATGCCCATAAAAGGGGATTTCACCCAGCTCTTTTTTAGCGATCCAGCAAATATTACTGGGGTGGTAGGCTTCTAAGTAAATAATGTCTAGTAAGCTTTGGTGGTTTAAGACAATGAGTTTGGCGTCCGTATCAAAAGCGCCTATTTTTTCTAAATGAACCCCGGTAAGGGAAAAAAAGCACGAACAAGCCCTACGGCTGGAACGCGCGTTATTGTTTTTGCGGTTAAAATAATTGAAAACAATGATAACGGCTAAGCCTATAGCGATCACTAAAGCCCTATAAATCGCTCTTAAACTATTTGACTTCATCTTTTTTGACCCATCCTATTTGTTCATGCGGCGTTAGGATTTTATAATAATCATCATGCGAACCTAAGATTTTAATCGGCATTTCATTTTTAGAAAGCCCTAAAATGGTGGAATTTTGCGTGGGCAGAATGCGGATTTTTTTATGAGCGAGCAAAATAGCTGATTTTTGCGTGAATAAAAGGTGATACAAAACAAACCCTAAGCACAAAATCCCAAGCCCTAAAAAAATGAGTTTGCGCCCAAAAATGAAGAACAGCACCAAGAAAAACACGCACAAAGCGAGCAGCGCCACGTTAGAAAAGACTAAAAAATTGTTTTTAGGGATGAGATCGCTTTGAATACCGGTAGTGTCTTGAGTGGGAATGGCTGAAAAAGATAAGGTTTTAAACTGCCTATTAGAAAGCGAAAAATAATCAAAAGAAAGGCTTTGAAGGGTTTTAGGCAACACGCAATAATAAAAAACGCTCCCTTCTTTAGCCTTGATCTGGTTTAAAGAGGCGTTATCAAACCCCTGTTTTAGCGCTTCTTTGATGTGAAAATCTTCCCAATTAGCCTCTTTGAACGCTAATTCCATCACCAAAATATTGTTTTTATCGTCATAGTCTTTAGTTTTGTATTGCACAACTTGTAAATCTTTAGCCATGACATTCGCGTAACGAGGGTTTTTGGACAAATCCGTTACCTGCAAAGCAACTTTTGGGGCTATGGAATGATCGATGTATTTGTCTTTATTGGAAAACGCGCTCACTTCTAAGGACGGAATACTCGCTTTTATGCCCTTAATCTTGTAATAATAAGTCGCTCTGAAAAGCTCTTTTTCCACCTTTTTCCATTTAGGCATCTTATTCAAAAGCTCAATTTGGGTTTTATCCAACCCGTCTTTGATTTTGGCTTCCAAAAACTCAGCGTCAAACAGCAATAAATCATAAGTTACGCCTATAATTTGACCGATATAAACCGGGTTGTTTTCCAAGTCTTCTAATTGGGGGATTTTCACATAAGCCACTTTAGCTTTGATTTCTTCTGGCTCATGAGCGTTTTCAGCAACTAAAAAGCTTACCAAAAAGCTTAAAATCAAGCTGATGGTGGTAATGGTTTTCATTGAAAACGCATGAAAATTAAAACATAGTTTTATCATTCTTCAAATAAAAACCCCATGAGTTTTTATTTCTTCTTAGGCGCTTTTTCATCCATTTTCTCATCAACGATAGACCAGGTTTTCAAGCTGTCAATAGCGGTTTTTAGCTGAATATCATCATTGATCATTTTAGGAGTAACCTCTTTTTCCTCTTCATTTTTCTTGTCTTTATCCGCCTCTTTGGAATTAGGGGTTTTATCATCAAGTTTTTTAAGCTCTTGCTCTAAATGGTGTTTTAGATCCGCTTCTTTCAAGCTGAATTTGTTTTCATTTTCTGGCACTTTACCCGGATAAATCACAATATCAGGCGTGATCCCCTTAGCTTGAATGGTGCGCCCGCTCGGCAAATAGTAGCGCGCGGTCGTGATTTTAATCGCTTCGTCTTTATTGACAGGGAGCAGCACCTGCACGCTTCCCTTACCAAAGGTTTTTTCACCGATAATGATGGCTCGTTTATGATCTTGCAGTGCCCCTGCTACGATCTCGCTCGCACTCGCTGATCCGCCATTGACTAACACCGCTATAGGCAAATTGGTATAAGGGGCTCTGCCGTTAGCCTTGTATTCTAAATTTTCTTCTTTGTTTTTGCCTTTTTGAGAAACTAAAACCCCCTCTTTAATGAATAAGTTAGACAAGCCTACTGCTTGGTTTAATAACCCTCCAGGATTGCCTCTTAAATCCAACACGATCCCTTTAGCCTTAGGGTTAGCTTTTAAGCCTTCTAAAACCGATTTGGTAACATTCTTGTCAAAACCACTCACTCTCACATACAGATAAGGGGTTTCTTTAATCTTTTTCACATAGACAGAGGGGAGTTTAATGATGTCTCTAATGATGTTAAACACCAAGGGTTTTGGCTCGTTTTTTCTCACAATGGTGATCTGAATAGGGGTCTTTGGCTTGCCACGCATGAGGTTGATCGCATCATCAATGCTCATGCTCAGCGTGCTTTCGTTGTTGATTTTTAAAATGTTATCGCCTGACTTAACCCCAGCCTTGTAAGCGGGAGTGCCTTCTAGGGGGGCAATAACGGTTAAAACGCCATCGCGCATGCCCACCGTGATCCCAAGACCCCCAAATTCGCCCTCGGTTTGGGCTTGAAATTCCTTAAACTTCTTTTCATTCAAATACGCTGAATGCGCATCCAAATTAGAGAGCAAGCCCTCAATCGCTTTAGTCATGATCTCAGAAATACTGATTTTATCCACATATTTTTTTTCAATTTCTGAAACCACATTAGAGAAACGACTGAACGCTTCCACCCTTTTAGCCGCTAATTCTTGCGGATCTTCTTTAACCGGCTTGACCGGCTTTTTTTCCTTAACTTCACCACCATGCAAACTCACAGCAAGAGAAATCGCTAACAACCCTTTAAAAAGTCGTTTTGTCATTGTTAATAGCACCACCCATTTTTGAGATTAGAAAGAATCACCTTTAAGGTTTTATTCAATTTTTTGCGTTTATTCTATCTAAAATTTAGATAACATGCCCACTCATTCACTCATTTTGAGCCTAAACGATACAACAAAAACGCATAACTCCCCGATCCATTCACATGCAAATCGCA
>scf3
TAAAAAAGAATAGTAATTGGTGTTAATGGTAGGGATTTTAATGCCTAGTTCAATGCCATGCTGCGCGGAATGTTCGCTGTCTTTTTTCTTAGCTGTAGCGAGATTCGTCCTCAAGCCGAGATTGAACAAAAATTGGAAATTGGTAGCATTGACTTTCGCGCTGTAAGGGTTATTGAACGCGGTT
>scf4
ACAGAAAGATTTCATTAAATACGCAGAACAAAATTGCCAAGAAAAACATAATCAATTCTTTATTAAAAAAGCAGGAATTAAGGG
>scf5
GCGCGGGCTATCAAATCGGCGAAGCGGTGCAAATGGTCAAAAACACCGGTGAATTGAAAAA
>scf6
TTTAAAAACGAAATGTAATTATAGACATGCAATGCTTAAAGTTTGCTTAAATATAAAAAGATTTGGGGAAAGATTGAAGAATAAGTTCAGTAGAAGGGTTATTAGGCTGTTGTGAGTGCTTTGAATAGGTACTTAAAGGGGTATTAGGAGAGCAAGAAAGAGAGAAAGATTAAGGGAAGTTGCACTGGAGATAGGGATTAGATAGAGATTAGGGGGTAATTTATGGGGTTGTAGGGTTCTATTTGGTGGTAGGGGTATTTGTTAGCAAGAAGTAAAGTAGGATAGATTTTAAATCTACCCTTATGATAGCCAACACTCCTATTTATAGTAATGCTAACAATTCTTGCTTAAAGCCCGTGCTTTTATTTTTTGCATATTCTTTAAATATTTAGCATTTAGTGTCTCTACTAATGCTTTATTCTCGTTGAAGTAGTCTAAAATAAACTCGCACAATTTTTCTGCACTTAGGGTTTTATCAATAATACAACCCACAAAATCTTTATTGATATTCAATGATTTATCAATAAATTTATAATATTTTCCCCTAAACCATCTCTCACCGTTTGCTATCCCATCTTTTTCATTGATATTAAATTGCTGTGCAATTTCTTGATAGTCTGTCTCAAGAAATTTGTTGAATATATCCTGCTCATATTTTTTACCTTCCGTATTGATTTCAAGATTAGGTTTTTCAAACTTAAAATCTCCTTCATGTGTCATAACCAATACAATTCTAAAAATATCAATCTCTTTTGAAATAAATCTTAAGCCTCTCGCACAATTCTTGCCAAGCTTATTAATATCATTTTCGCAAAATACTTCCCACTTCACTCTATCATCGGCACTCATTTTTTGCTCTATTTGTTCTTTAACTTGTGCTAGAAACTCCACTACTTTTTTCACCCTAAATGGATTAAAATTTTCAGCTACTCCCTTGGCTATTTCATAATTGACTTCCATTATTTTGTGTAATTCGCTATTCATGTTTTGCTCCTTATGATAAAGTTTGTCTAATAATTTGTCGTATTGCTTGAAAAACACGCTTAAATCATGCAAATTCGCCACTTCTTCTAAACACTTGTTAATCCATTCTTTTATCTCTTTTTCATAGCAAAGGTTTTTAAAAAGTATGCCTTGCTCTAAATTTTCTAATTTAAGAATGTTTTCATTATTGCCCTTATAGAATAGCTTTGCATTACTCTCATCTAATTTAAAATCGCCTAAGCTGTTTTGACTAGGCAAGCGTTCTTCTTTTGTTAAATACAAAACACAAATATCTTGTGCATCCTTAACTTGATAGTCCTTAACTACGCCTAGAATATAATCAGAAATTTGATTTTTATTATCGCCTGCGTATATCTTATTTTCTAAAATAATATGCTTAAACCAATCGCTCAAAAACAAATCCATTCGCTTACTGCCATTTGTAGTAACTTCTTTTTCAACAATTTTAGTATCCGCACTATTAAAACCAAAACTTTCTAAATGACACACCTTTAAAAACGCCTTTAAAAACAAGTCTTTTTGATAGTGTTCCCCCATAGGGTCTAAGAATGAATATAAGATTTTAGAATGCCTTACTTCATCGCTCTCACTCATCAGCACGCTAAACACATTGTAATCATGCAAACCCCTAGCTCTTTTTATTTCAAGCTCTTTTAAAGCGAGTTTTATTTCATTAAAAAAAGTTCTATAATCACTCATTTTCTACTCCTTAAATTATTCCTTATGGCTTTTATCATAACTCCCCCCACAATACCATGTAAAGCTTTTAATCTCACTCAAAGTGTTGCACAACTCCTTTTTTGCTTGTGGGTCTAGCAAGTTTTGACTCTCTAGCACCTTAAAAGCTTGTTCGTTTAGCATTCTTAAATTGCGGTTGATATTGACTAATGGCGTAACTAACGCACCCGCCCCTGCTTCATAACAAGTATGCCCATCAACCCAATAAGCAAACGACCTGCTAAGACCTTTTACTTCTTCAGCAATTTTTTCTTGCTGTTTGACTAAATTTTGCGTTGCTTGTGCCATAGTTTCTAACGCCGTAGCCATTCTTTCTAAAATTTCTTTATTCTCACTCATTTTTTGACTCCCTTTTTAACTCACACACCCTTAGACTTTCTGTAATTTTCAATTAAAGGTTTAATTTCATCTTTAAAAAGAGCGATGTATTCATCACTTAGCCCTATAGTGCCTGTAGGGTGTGGGAAAGCTACAACTTCGCATTTTTCAAAACTTTGAAACCCTACCCTAAAAGACTTGCCTTCAAAAGGCTTAGTGATATAATTTGGCTCATTTTTAGCCTTACCTAGAAAATTTTCAGCATAAGGCTTAATTCTTTCATCATTTAAAGCCCTTAGCATATCAATCCCAAAGAAGAATAACAATTTAGGCTCTAGGACTTCCAAATGATGCAAAAAGCTTTCTTTGTGTTCTGCTTGAAAAAATGAATGATAGTTTTCGTTATCCATGCTGTCTGCTCCGTTGCTAAGCCAGTTTATCCCCATAAGACTTCTTTCAAACGCCCCCACTTTATCAAAGTCTGTTTCCAAGCAACAATCCATAAACCAAAAAATTTAGCAATGCGTTTTTGAAAAGCAAAATCATCTTTGCTAAGATAATTGACAAAATTAGAGAAGCAATGCTTTTTGCCTTTATAATCATCTAACAAATTAGCGATTTTATGTGGCTTTTTATCTCCATCAGTTCCAAATTGCAACCCACAAATTACAAGACCTTTCTTTTCATTTTCTTTAAACTTGCTATTAAAAGCTTTGATTTTTGAATACGCCATTTTTGTCCTTTTTTTAACTTTATTAACCCCACATGTATATAGAAAACGCCTAAAATATGGGGTTGAAAAAATTAAATGCGAAATTTGAAAAATTGAGTGGCTAGGTAAGAACCTAGATAGAGTAATAAGAAATTTTAATCTTACAAGAGAGAGAAGGCAAATTTTTAAGAATGAATTTCATTGTCAGCAATACCTAATTTTGATATGCCCAAAACTATAACCAAAAAATTTTAACAGATACACAATGAATTTTTAGGTCATTTCGCATTCAAAAGGCGTTTTTCTTTAAATTCCTGGTATTCTTTGATCGCATAATTCACAAAGGGTTTGATCGCAATCCCACCCCTAGAGGCAAAATCCCCATACACTTCCAAATACTTTGGCTCTAGCAATTTGACTAAATCTAATAAAATCGTATTGATACAGCTCTCATGGAAACTCCCATGGTTTCTGTAACTGAATAAATAGAGTTTTAAAGACTTGCTTTCTACCATTTTGTCTTTAGGGATATAGCGGATGTAGATAGTGCCAAAATCCGGCTGGGAAGTGATTGGGCAAAGGCTTGTAAATTCCTTGCATTCTAGAGTGATTAGGGGGTCTAAATTGGGGTTTGGGTTAGGGAAAGCTTCTAATAATTGGCTGTTGTATTCAAAAATATAGGGCGTTTTAGCGCCTAAGGATTTGAGGTTTGATTCAGGGGTCATTAATCTTTCCTTGATTTAAGTTATAATAAGGTTATTTTAACCCATTTTTAGGAAACTCATGAACCAACGCATAGAAATGATTACGGCTTTATTAGATGAAAAAAAGGCTTTTGATATTACGCACATTGATTTATCCAAAACCCCCTATTTGGTAGAAGATGTCATTATCGCCACCACGCTAGCGAATAAGCATGCCCTTTCTTTACTAGATGCGCTAAAAAACACCCTTAAGCCGTTAGGCGAAGTCTTTTACCAGATAGATGAGTCTAATGAAGAGTGGATCATTTTGGATTTAGGGGATTTGATGATCCATCTTTTCACAGAAGAATGCCGTAAAAAATTTGATTTAGAAGGGTTTTTGAACGCTTATAAAAGGGAGATTCCTTATCAAAACGCCTAAGAAACTCATCGCGCTTCTAGGGCCTAGCGGGAGCGGGAAAAGCGCTCTTTCCATTGAATTGGCCCAAGAATTGGATGCTGAAATCTTTTCTTTGGATTCTTTGAGTATTTATAAAGACATCAATATCGCTTCGGCTAAACCGAGCCTGAAAGAGCGAAAAAATATCAAGCATTACGCCCTAGATCACCTTAACATTGATGAAAAAAATAACGCTTCTCTTTTTAAAACCCTTTTAGAGGACGCTATGAGGGTATCTTCTAAAGAAATTTTACTCATTGTGGGAGGGAGCAGTTTTTATCTCAAATCCATTTTAGAAGGTTTGAGCGATACGCCAAAACTTAGCGGTGAGGAGGTTGTAAAAATAGAGCGAGAAATTGCCGCTCTCACTAACCCTTATGCATTTTTAAAATCCATTGACCCTAACATGGCTTTTAAAATCCATCCAAACGACACCTACCGCACCCATAAAGCTTTAGAAATTTTTTATGCCACCCACACGCCCCCAAGCGAGTATTTTAAGGCTAACCCTAAAAAACCCTTTGAGCATGCTATCTCGTTATTCGCTCTGTCTGTTGAAAAAAGCGCGCTCCATAACAACATCAAACAGCGCACCAAAAGCATGCTTGATTGCGGCCTTATTGAAGAGATCAAAGCCCTTTATACCCAATACCCTAAAGATTCACAGCCTTTTAAAGCCATAGGCGTTAAAGAAAGCGTTCTTTTTTTAGAAAAACGACTCACTTTAAAGGAATTAGAAGAAGCGATTGTTTCTAACACCATGAAATTAGCCAAGCGCCAAAACACTTTCAATAAAACCCAATTCAATAACCTTTATATGGGGGGCGTTGAAGAGATTAGGCATGCGATTTTAAAACACTCAAAAAGCGATACAAGGGAGCGATAAATGGATACGCAAAATTTACCCGATCAAATTATCCCTATTTTTATGAGTTTTGATAAGAATTACGCACTAGGGGCAGGAGTTTGCCTTTATTCTTTACTCTCCCATGCGAGCAGACACACGAGCGCGATAGACTTTAGCCCTTTAAATCAAAGCAACCAACTTTTAAGCGCTAACATCGTGTATAAAATCCATTGTTTGATTAAAGGGGTTACTTTAGAGCAGCAAAACAAGCTTTTAAAAACCCTTGAGCCTTTTAAAAAATTCGCTTCATTAGAGTTTATCAATATCGATTCGCTGGATCATTCCATAGAAAGCTACCTTAATGAGTCTTGCTCCAAGCGTTATGGTGGGCTTCTTGTTTTGTGCCGGCTTTTGCTCGCTTCGCTCTTCCCTAATTATTCTAAAATCATTTCCATAGATGTGGATACGGTGTTTTTAGGCGATGTTGCAAGCGCTTATTTTGCGCTGGATAACGACCCCACTAAATTGCTTGGCATGGTGAGAGACACATTTTCTCACCTTCCTTTTGAAGCCTTTTGTGATTTTTGCGAGCGCACTTGTAAGAATTTTAAAATTGATTTTTCGCATTTTAGCACTAACGAATTACAACGCATCCATCAGGGCTTTAACATGGGCTTTTTGGTGGCGAATTTGGATTTGTGGCGCGAAAATGGGTTTGAAAAGATCGCTTTAGAGTTTTTGAAAAATAGGGGGAAAGATCTTTTCTACCCTGAGCAGTGTTTAATCAATATGGTGTTTTTAGAGCACATTTTAGAATTGCCTATTTATTATAATTGCTATTCTGATTCTTTCAAAGAACACTACCCTAAAAACATCGTTATGCTCCATTTCATCAAACACAAGCCCTGGCACTCTGTGAGTTCTTTAAACGGGCGTTTGATTTGCTATGAAGCTGAAGCGAGTTTTTGGCTTACAAACCTTTTTCGCACCCCTTTTAAAAACGATTTTTTTAAAGAACGCCTTGAAATAGCTAAAGACCAACAAATGCAATCTTTTAAAACCCACATCCGATCAAAAACGATTAAGGATTATTTTTGTTATAGGATAAAAAATATTTTGAAAAAAGTTTTCAAACCCTCTTAAAGGACATTCATGGAAAAATTATTGAAGTTTTTAAAATTCTTTGCCAGTAGCGTAACTCTAGATGAAAAATTTTTAATATTTCTTCTTTGCAACGCTCTTTCTAACGCTTACAAAAATAGCGATCTATTTTCTTTCTATAGAGGCTTTTTAGGTGCTTTTTTAATCGGGTTTGTGGTGTATTATGGTTGCGCGCTAATCCCTAAAAAACGCTTGAAATATTCATTAGAATGGCTGTTTATAGGAAGCGGTATTATTTTTAGCGTGGCAGAAATTTTTACGCTGTTTATGTTTAAAATGCCTTTTTCCAAAGGCTTGATTGACACGCTTTTAGCCACAAACAGCTCTGAAACGATGGCGTTTATAAAAAGCTATAAAAATTATTTGTTTTACTACGCTTTTATTTTGATCGCTTTGTTGATCGCCATTAAAATCATTCGCTTTAGAGCGCTTGTGCCTGGTGTGATAGCGGGCGTTTTAGGGCTTTCTATCCTCACCATAGGGAGCGTTCGTAACATTAAACACCTTACAAAGAACGATGCGATTTTAAAAAGATCATTGTTTTCTCTTTCCTTAACTAGGGGGTTTTATTCCGCCTATTTGAGCTTGTTTGATCGCCAACAAGCCATAAAATTTTATAGCTTTTTAAATAACCTTTATTTACCAAGCGATTATCTTTCTAGCACTGGCGATGTTAAAAATGTCGTCTTAGTCATCGGCGAAAGCGCGAGCAGAAATTTCATGCAACTCTATGGCTATAACGCCCCTAATAACCCCTTATTGAGCGAACTCGCCAACGAGAGAGAGAGAGAGAGAGTAACAACCTGTTCGTGTTTTCTGACACGATAAGCAAAGAAGGTAGCACTTCTGATGTCTTTGAAAGCCTGCTCAATTATAGCGATGCTGAAACGACTAAACCTTGGTATCATTACCACAACATGATAGACATTTTCAAGCGATCCCATTATGAAACTTTTTGGTTAGAAAAACAATTCGTCGATCAATGGTCATTGATACAAGATCTAGTTTCTAGTCGCTCTAAAAACCGCTACCTTCTTCAACGCGATAGAAATCTCTACTTCCTTCCTGGAGAATGGACAGGATATGATGAAGATATTTTAACTTTTTATTCCAAAAATATCCAACCCCAATTAAAAAGCAAGAATTTTATCGTGTTCCATTTGCGTGGCTCACACAAGACTTACAGCGAGCGTTTCCCTAAAAGCTTCGCCAAATTCAAACCAAGCGATTTGTCTTTTTCTAATTTGCATGTGAGCAATGATAGAGACAAGCAAATCGTCGCTGATTATGTCAATTCGCTTTATTATAACGACTTTGTTTTGAATGGGATTTTTAACCTCTTTAAAGATAAGGACGCTATTGTGTTTTACTTGAGCGACCATGCACAAGATGTTTTTGAAAGCGGCCCCACTTATGGGCATAGCTGCTCTAAAGCGGGATTAGAAATCCCTTTTATGATTTATGTGAGCGATATTTTTAAAGAAAAACACCCCGAGAAAGTCAAATTGATTAAAAACGCTTTAAACAAACCTTTCATGAGCGATGATTTAATCCATTCTCTTTTGCCTTTGGTGGGCATTCGCACTAAAGATGAAATAGAGAGTAAAAACCTTTTTAGCCCACAATTTGACGCCCAAAGAAAAAGGATTACTTGTCGTTGGGGGTTTGGATCATGATAGGACTAAATAATAATAAGGCTCTGTTCTCATCAATAGGGATAAGCTTGATTCCACATAAAGCCTTTCAACCCTACCTTAAAATTTTCACTTCTTCTTCTAAATGAATGCCGTATTCTTGTAACACTCTGGTTTTGGCGAGTTCTATCAAATCTAGCGCTTCTTCAAATTCTGCACCCCCCAAATTCACCAAAAAATTCGCATGCTCTCTGGCAAATCCCACCCTTTTTAGACAATAACCCCTTAAGCCCGCACCCTCTAAAAGCCTGCCCGCATGATCGTTAGGCGGGTTTTTGAAACAGCTCCCAAAATTAGGCAATTTGGGGTGGCTTTTGCGCATGCTTTGACACGCTTTTAAAACTTCTTGTCTAAAGCCATGCGTTTTTTTAAACCTCGCCCTTAAAACAATGCCGCCAAACCCACTGCTGCGATAGCCCAGCCCCAAAGCCTCTTTTTCTAGCCATTCGCCATTAATACAAGCGCTTTCTAAAACATTTTTGATTTCAAATTCTTTCATGCCGGCATTCATTTTAACTAACGCCCCTAAAGTGCCAGGCAATTGCCCTAAAAACTCCAAACCCTCTAAATCATTCGCCCTAAAATAACCAAAAATTTTAGACGAGTTGGCCGCTCCCCCTATTTCAACGCATTCACCCTTATCGCAAATATAATCGTAGTTTTTTCCTAATAAAGCGAGATTTTTCGCACTAGGGGCGATTAAAAGGTTGTTCGCTAAGCCTATGATCTGGTGTTCTTGAGAAATTTCATTATCGTTTTCTAAAACGCTCACTTTTAAAAGCGTGCCGATTTTCACGCTGCTGTAACGAGAAAAATCAATAATGGTTTCTAGCATTTTCTAGCCTATGATTTTAGGAATGAGCTTGATTAAGGTTTTAGTGTAATCTAAAAGCATGTTAGTCATCCACGGCATGGTTAAAATCAGCACCCCAATCACGGCTAAAATCTTAGGCACAAAAGACAAGGTCATTTCATTGATTTGAGTGGTCGCTTGAAAAATACTGACTAATAGCCCCACCACTAAGCCCGCTAGTAATACCGGTAAAGAAATCATCAAAGTGATTTTATAAGTCTCAATGGCGAGTTTCATGAGTTGTGATTCCATAACATTCCTTTTATCTTAAGATTTCTTCTAATTGCTGAAAGCTTTGTTCAAAAGGCTGCAAAGCGTTTTCATCTTGCACTAAAAATTGCTCCATTAAAGCCTTTTTCTTAATCGCTTCATCAAGCTCTTTATCGTTCCCCATTTGATAAGAGCCGATGCGAATGAGCATTTCATTTTCTTTCAATAACGCATACAAACGGCGGAATTTTCTCGCATAAAGGTTTTGAGACTCGCTGATGATGTCTTTAGCCACCCTTGATGCGGAGTTTAAAATATTGATAGGCGGGTAGATCCCATAATCGGTCAATTCCCTGCTTAAGACAATATGCCCGTCTAAAATACTCCTAGCTTGATCGGCTATAGGATCGCTCAAATCATCGCCCTCTACTAGCACGCTAAAAAAAGCCGTAATGCTCCCCTTATTTTCTTCCTTGCCCGCCCTCTCCATTAATTGAGGCAATAAGGAAAGCGCGGATGGGGGGTAGCCTTTGGAAGTGGGTGGTTCGCCTAAGGCTAAACCGATTTCTCTTTGAGCCATAGCGAAACGAGTCACTGAATCCATGATAAACAACACATCTAGCCCTTGGTTTTTAAAATACTCCGCCACGCTCATCGCGCAAAAAGCCCCGTATTTGCGCATCAAAGGGCTATCATCGCTCGTAGCGACCACCAACACGCAAGAGCTTAAATCCCCTTTTAAGTTTTTCTCTATAAATTCAGGGATTTCTCTGCCCCTTTCCCCAATCAAAGCGATCACTTTAATCGGCGCTAAGCAACCCCTAGTGATCATGCCCATTAGCGTGGATTTACCCACCCCAGAGCCGGCAAAAATGCCCAGTTTTTGCCCCTTACCGCAAGTCAAAAGCCCATCAATGCTCTTCACCCCCACGCTAAAGACCTCATCAATCAAGCCTCTTTTTAAAGGGGCTATAGGCGTTGTAATGACAGGCGCTAATCGTTCATAATCTAGCACCCCCTTATTGTCAATGACTTGCCCTAAAGGGTTAAGCACCCTCCCTAAAAGATTACGGCCCACAGGGAAATTCAACCCCTCTTTTAAAAACAGCACCTTATCGCCAGCCCTAGCCCCCTCTATAAAGTTAAAGGGCGTGAAACCAAACTGCTCTTTTTCTGCCACCACCACCATCCCCACGCATTCGCTGCCATCGCTTTTTTCAATCTTCACCACATCGCCCACAGACGGGTTAAAACCATCCGCATAAACGATATTGGGCATGATTTTTTTCACGCTCCCGTAGCGAGGCGATAGATCAAAATGCTGATTCAAGCGGTTTTTTAAGGATTTTAGGGGCATTTAAAGCTCTTTAGTCCACAAGACTTCAGCGATTTGGCGCTCATTATTGATCCTATTCACATGCACAATCACATCAATCGCACTTTTAAAATACGCGCGCATCAAATCTTTATCCAAAGAATGCGTATAACGCATGCTCAAATTCAGTGAAAGGGCTTCTAAAGTGTTTTGGGCGCTATTAGCGTGAATGGTTGAGAGCATGCCCTTATGCCCGGTGTTTCCTAAACGCAAGAAAAGTGCTGCATTCCTAGTGTCAATCTCGCCCACAATGAGCCTGTCTGGGTTTAAGCGCATGGCCATATTGAGAGCGTCTTCATAATTAAAGCGCGTGTTTTCTTGCTTGCCCACTAAAAGCCCCACGCAATTACTGAACGCTTTTAAATCCAATTCTTGGCTGTCTTCAACGCTCACCACCCTTTCATTTTTATTGACGCAGTCTAAAAGAGCGTTGAGTAAGCTTGTTTTACCGCTTGAAGTCTCCCCGCTAATGAGAATGTTATGCCCTTTTAGGGCTAAATCTTTCAAACCCTTTGGATCGCTTGCTTTAAAAGTGAAATCCTCTAAACTTAAGGGCTTAAGCCTAGGCACACGGATATTGAGCGTGATTTGATTGTTTGTGGTGATGCTAAAGTGATTCGCGCTCACCCTATAGCGCGTGAAAGGGATAGAGCAATTTAAGGTGGGGTGCTCTTCATCAAAAAACAACCCCCTAAAACTGGCCAATTGCTCGCAAAACCTCAATAAAAACGCCTTATCAAAAAGCGCATGCCCTCTTTTTTCTCGGGTGTTATTGATTTTATAGAGCCAAAGCTCCTGCTCGGTATTGATGATAAGCTCGGTGATCCCGCTTTCTAAAAAAGGGGTAAAATGGCCGATTAGGGCTTGTAAAACTCTATGGGTTTGTAAAGTTTCCAAAAAGCCCTATCCTTTTATCATCGCTCTTCTAAAACCTCTTCGCAACGCTTGCAAGGGGTGTTTTCTAGCTCGCTTTTAAAACGCCAACACCTGGGGCATTTATAAAAGGGGGCTTTAAAGAGCGTGAATGCTGGCGTTTCGCTCAATTTTTCTTTTGCAACCCCTACAAAGCTTACCATCAGCAATTCTTCTACTAAATTTTCACGCAATGCTTTTTCTTTCACTTCAATAGCGCACTCCAACGAATTTTTGATCACGCCTTCTTTTTTCAATCGGTCTAACTCTTCATTAAAGGCAGAACGCAAGGCTAAAACGGCTTCAAAATTTTCTGGTTTTTTAAACTCTTTGAGGTGGAGTTTTTCTGAAACGCTAATGCCTTTTAAATCAAACACATCTTTGGCTTGTAAAAACGCGCACAGCACCTGACTATGCTCTAAAACCTCTTCAATCGTGTGCGTTAAAATCGGGGCTAAAAAGTAGCACAATTGACTAGCCACAGCGAGTAAGACCATTTGAATGGCTTGGCGTTTTTTATTGTTTTTGCCATCGCAATACAAGCTATCCTTACAAGCGTCTAAATAAATCCCGCTCAATTCATTGGTAACAAACGCCATTAAAATATTCAAGCCTTTCACAAAATCATGCTCTTCAAACGCGCTATTGACTCCAGCACTTATGGTTTCTAAAGCCTCTAATATAAAATGATCTAAAGGGCTAAAATCATGGGAGCGTTCTAAATCCTTAAGATCCATATCGCTAAAATTAGCGAGTAAGAATTTCAGGGTGTTGCGGAATTTTTTATAATGCTGTTCTGTTTGAATAAAAAAGGTTTGAGAGACCCTCAAATCGTTTTGATAGTCATTAAACGCCACCCACAAACGCACCACATCGCTCCCATGCTTTTTGAGCAAGTTGTCCAAAGACACCACATTGCCCTTAGATTTGCTCATTTTCTCGCCCTTTTCATCTACGATAAATCCATGCGTAATGACCTTTTTAAAAGGGGCTTGGTTGTTTAAAACACAACCGATTAAAAGCGAGCTTTGAAACCACCCCCTATGCTGATCGCTCCCCTCTAAGATCACATCGCTAGGACTTCGCCCTTTTTCTCCATGGTAGTCTTCTAAAACCGCCTTAAAGGTGCTACCGCTATCAAACCACACGTCTAAAATGTGCATGACTTTTTCGTAATGCTTGGCGTCCTCTTGATAGCTAGGGGGTAATAAATCTTTCACGCTATACTCCCACCACACATCACAGCCTTTTTTTTCAAAAAGATGGGCTGCATGCTCTAAAACTTCGCTTTCAAAACAAGGCTTATTCGTGCGTTTGTCTATGAAAAAGGCCAGTGGCACGCCCCATTTTCTTTGCCGGCTCAAGCACCAATCAGGGCGGTTTTCTATCATGGTTTTTAGGCGGTTTTTCCCGCTGCTTGGCACAAATTCCACCTTTTCAATCGCATTCAAAGCCACTTCTCTTAAGGTTTTTTGAGAGCCATCATTTTGGATAAAAGGCTCATCCATTAAAATAAACCATTGCGTGGTCGCTCTGTAAATCACAGGCTTGTGCGTCCTCCAGCAATGCGGGTAGGAATGCTCAATCTCTCGCTCTAGCAATAAAGAATCGCCCAATTGCTCTACAATGCGTTTTTGAGCCTTAAAAACATGCTCGCCCAGATAGCTTTCATCTAATAGTTGGTTATGGATAATGCCCTCATCATAGCAACCCTTTTCATCTACAGACATTAACACTTCTAAATTATATCTTAAGCCTAAATAATAGTCCTCTTCACCATGCCCAGGTGCGGTATGCACGGCTCCTGTGCCATCTTCTAAACCGACATGCTCTCCTAGAGTGATTAGGGAATCTCTTTGGTTTAAAGGATTGGTGGCCTTCAAATATTCTAAATCATTGGAATTGAATTCATGCGTGATCTCGCTATCCACCACCCCTAAAGCGGCTAACTTTTCATGCAAGGCTTTAGCGACTAAATAGCCTTTTTGGGTGAGCGCATAAACAGCGTCTTTTTTCAAAGCGATCGCCACATTCGCATACAAAGTCCAGGGCGTGGTCGTCCAAATCACCAAGCTCGCTTTTTTGACTTTTAACTTTTCTAAACTCTCCTTTTTCAAATCAAACGCCACGAAAATGGAGGGCGATTTTTTCATCTTGTATTCCACTTCAGCTTCCGCTAAAGCACTCTCGCATGCATAACTCCAATAAATAGGCTTATGGCGTTCTTTCAAAAGCCCTTTTTTAGCCACTTCCACTAAAGCCCTATAAATGCTCGCTTCAAATTTAAAATCCATGGTTTTATAAGGATCTTCAAAATCCCCCAAAACGCCTAATTGCAAAAACTCGTTCTTTTGGATTTCTAAAAATTTTTTCGCATGATCTCGGCACTTTTCTCTAAACAGCGTGGGGTTTTCTAGGCTCGTTTTTTCTTTTTCTAATCGCTCTAAAATTTGCTGCTCAATGGGCAAGCCATGGCAATCCCAACCGGGCGTGTAATAGATTTTCTTCCCTTTAAAATATTCTCTTTTAATAACAATATCTTTTAAAATCTTATTTAAGGCATGCCCTAAATGCAAATGCCCGTTCGCATAAGGCGGCCCGTCATGCAAGGTGAAATCCCCATGGTTATCTTTCCTAGCTTGCATGCGTTTAAACGCTTGTTGCTTTTGCCATTTAGCGTAAGTTTTAGGCTCATTAACGCTCAAATTCCCTTTCATAGAAAAGGTGGTTGTGTTTAAGTTTAGGGTGTCTTTGTATTCTTTCACTGATTGTTCCTTAATCTTTTATCTTTATTCTTTTGTTTTAGGAGCGATATAAAGGTGCGTGTCTTTTCGCGGCACATTTTTTAAAGTGGGGATTTGTAAAATCGTGTATTCTTCTATCCCTTTTAAATAGTGCAAGCTAATCGCATCGCCTATTTTCACTTCTTTACTGGGCTTAGCGCAACTCCCATTGAGCCACACCGCTCCTACGCTGCACATATCTGTCGCTAAAACGCGCCGCTTCACTAAACCCACTGATTGTAAAAATTTGTCTATTCGCATGCGTTTATTTTACCCTATTCTTTAAGTTTTTATCCATAACTTATAAGGGTTTTAGTTTTAGCATGTTAGCATTCAGCCACCACTCTTTTTAAGGAATTTGCTTGAAGTTTCAAATCGTGAGTTTGTTAGCCGCTCTTTTATTAGTCTCTTGCTTGCCCCCTAAAGGCCATCATTCTGGTTTGGTGAATATGTATATCGCTCACCAAGGCCAAAGCGTGCGCACTTATTGGCGCAAAATAGATAGAGGAGTTGTCGCCAAACACAATGAAACGCTTGAAAAAAACCCTAAAGCAAAGCTCAAAGACCCTAGAGGGCCTTTGTTCATGCTTGGGAGTGAGCGCTTCATGCTTTTATGGAAAAACCGCTACGCTTTAGCCAAAGTCCAATCGTTTAGGCTAGAGCCTGGGTTTTATTACTTGGATTCTTTTAGCGTGGAAACTCAAAAAGGCATCTTGCAGAGTGCTCCTGGCTATTCATACACCAAAAATGGCTACGATTTCAAAAACAACCGCCCCTTTTTCCTAGCCTTTGAAGTCAAACCTGACAGCAAGATCGTTCTTCCTAGCGTGGAATTGAGTCTGATTAAAACCCCTAGAGGCTTTTTAGGGGTGTTTTTATTTGACAATAACGAAAAGGGGGCTAATACCCAATGGATTGAAGGGAGCTTGAATTTAAAGCTTAAAAACGCTTCTTTTAAAGACGCATGGGGGTTGGAACCATAAAGCATGAAGCGATCGCTCGCTTTTCGTAAGCCCTTTATGTATGATTAGATTGTAAAAAACGCTTTAAGCATTTTTTAGATTTTGTTATCCCTATTCAATTGGAACAAAGCCATTAATTTTTTAAAAACTTTTAAAAACGATAAACATAATCCGCGCTCCAAGTAACATAGCTTTCAAAAATGCCCCTAGGGATTTTTGCATGTAAAACCCTAGCACTTTCGCAAGTCTTTAGCTTCTTTAAAGAACAACTAGGAGCGTCGCCATGAACGCTCGCGCTCAATTCTAGCGTGTGGCGCTTATCGCCCATTCTTAGCCCTAGTGAGCCATAGCCCTGAAATTGCGCCAATTGCGCTAATATATTACCAAAATCTTTAAGAACATTGGCTGTTACGCTCTCACCCCCTAGCCCAGCCCCTATAAAATAACCGATGAAAAACTTCTCATTTTCATACACATTGTGTAAAAAATCCATAAAAAAGCTGTAAGTTGACATTGTTATCATACCACCATTAAAAAAAGAAACAGGACTTATTGTGTCTATGGGTATCACTCCAAATAAGTATTGTTGGTATTTATCTTTTTCCATGTAATTACCCGCTTTATAGGAATATTGGAACCCTCCTCTAACGCCAAAACCCATTTTTTTAATCTTAACAGGAGCGATATACTGATATACCCCACCTTAAAATTAAAGCCGTTTAAAATGGTGCTGGGATCTTTTCTTTCTAAGAGTCTTCCACTAAAGTAGTGAGGTAGCAAAACAAAACTATCTTTATAAGCTAAATTCCATGAAAACATCCCGCTATAGCCAAGACCAGCAAAAAAAGCGCTTTTATCCGCTCTTTGATTTTTAGCCTTAGCTTTTTCTTCCGCTAAAGCTTCTTGAACTTTCTTTCCAACGAGTTTATCAAGCTCGCTCTCATCTATAGCGTGGCTAAGATTAAACCCTAGCATAGAACAAAAAGCTAAAAATAAAAATTGGGTTTTTAAAAAATGGGGGGGTAATTTGCATACCCTTTCCTTGATTGAAAAATTGTTTTAATATTTTGAATATTGTAAAACATTGAAGCTTAAATTAAAAGTCTTAACAATATTATTGGATAAAAAATTACTTTTTATAGGCATTAATGAGTATTTTTAACATTAATGAATGTTTGTAAAAATAAAAATCAAGCGTGTTGCGGTGGTTGGATTGGATTTAATGGGTTTGATCAGAATGGGTTAGAATGGAATGATTGTATTTTAAAGTCAAAGCCAGAGACAACCCTAGTCAAGTTGCCCCTAGCCACACCGATATTACTCGTGATGCCCGTGGCAACAACCTTCTTCTTGATGATGACTATCGCTAGTGCTGCAACAACCTTCTTCATGATGAGAGCTGTGGTGGTGATGGTGGTGTTCACCGCCGTGATAGTGGTGGTGGTGTGTGTGGTGGTGATGGTGGTGGTGCCCGCCGTGTTGTTCTTCATGGTGTGCCATGATGACTCCTTTGATTAAAAATTTAAATTCTAGCTCACTGGCTAGGATTTTATTCTACAATATAAAATCTAATTAATTGTTAATGAAAGGAATTTTAACGCTAATTTTTAATCCATATTCCCTAAATTTTGAAAAAAAAGTTTTCAAATTTGTTGGGAGAGTTTTTTCTCTCTCAATTGCCCGCAAGCCGCTTCAATATCCAAGGCTTTAGACTCTCTAATGGTGCATAATAAACCTTTGGAGTTTAAAAAATCCGCAAACATTCTAGCGCTCTCTAAGCTGGGGCGTTCAAACTTAGAGCCTTCATGCGGGTTGAATAAAATCAAATTCACTTTGGATTTAATGCCGTTTAAAAGTTTTAAAAGTTTTTTAGCGCAATCCAAGCTATCGTTTAAATCTTTGATCAAAAGGTATTCAAACATCACTCTTTTGCGTTGCTCTAAAGGCCATTTTCTCACCTCATTCAAAACGCATTCAATGTTGTATTTTTTATTCAAGGGCATTAAAGACGAGCGCGTTTTGTCATCTACGGCGTGTAAGGATATGGCTAATTGCACGCCTAAGTTTTTGCCCGCTAAAATAGGGATTTTATCGGCTACGCCACTCGTGGAAATGGTGATTCTTTTAGGTGAAATTTGCATGCCGGTATTGAAAATTTCAATCGCTTTACACACCTCATCTAAATTGTTCAAAGGCTCGCCCATTCCCATAAAAACAATGTTGAGCGCTTTTTCAATGGGGAGGTTATTGTCTTCTTTAATGAGTAGGGCTTGTTGGATAATCTCGCTCGCTTTTAAGTTCCTTACAAAACCGCCTTTTTGAGTGAAACAAAACGAGCAACCCACTTGACAGCCGATTTGACAAGACACGCATACGGTGTATTTTTCTCCCTCTAAAATAGCGTTCGTCTCTTCATCAATCTTTTTGTCTTTCATTTTCAACAACACCGCTTCAAAAGTGTGGTTGTCCCTTAAAGATTTAAAAAGGTATTTTTTAGAGCCATCAACGCTCTCCCTCACATGCGTGATTTCTATCGTGCGCAAAGTAAATTCTCGCTCCAAATAAGCGATAAAATCTTTTGAAAAATTATTTTGCATGTCTTTAAAGCTTGTTTTATACTTCGCATAGAGCCACAAATAAAGCTGTTTGGCCCTAAAACTTGGTTTTAAAAGTTGGCTCAATTCATCTAAAGTGAAATCATAAATACTAGCCTTCATGCTTTAAGCCCTAATTCTAAAAGTTGGTGCAAGTGCAAGACCCCTAAAACCTTATTGCGATCATCTACGCACACCAAAAGCTGAATCTTATGGCACTCTAAAAATTCTAACGCTTCTAAAAGAAGGGCGTCTAAATTCTTAAAGCTTTTAGGTTTTAAAGTGGCAAAATGCCTCACTTCGCTCTCCAAGCTAAGCCCTTTTAATAGTGCCCTACGGACATCGCCATCGCTTAATACCCCCACAAGCTCGTTGTTGTCATTGACTAAAATCGCGCTGCCTAAGCGTTTTTCACTCATTTCTATGAGCGCGTCTTTAAAACTTGTGCTAGGAGCGATTAGGGGGAGGTTCGTGGTTTGCAGCAAGTCTTTAACCTTGACAAAAAGTTTTTTGCCTAAAAGCCCACCCGGATGAAAGGAGGCAAAATCTTCTTGGCTAAAGTTTTTCGCTCGCATCAAGCATGCCATTAAAACATCGCCTAACGCTAAAGTTAGGGTGGTGGAAGTCGTTGGAGCGGTGTTGATCGGGCAAGCTTCTTTTTTGATTTTCAAGCTCAAATAATAATCGCCGAGTTTAGAGAGCGAGCTAGTAGGGCTTTTAGTGAAAGTGATGATTTTATGGCTTAAGCGTTTTAAATGGCTCACCAGATTCAATAATTCTAAAGACTCGCCCCCATAGCTAATCATTAAAATCACATCGTTTTTTTCCACCATGCCCAAATCCCCATGCATGGCTTCTGTGGGGTGTAAAAACGCGCTCCTGTTACCGGTGCTTAGCATGGAAGCAGCGATTTTTTGCGCCACTAAAGCGCTCTTGCCCACGCCCACTATTACAAGCTTACCCCCCTTTTCTTGGCTTTTTAAAATGAGCTTGACAATCGCTTCCAAATCGTTAGGTTCTTGGAATTGCTTAACGCTTTCTAAAAGTGCGCTCGCTTCATCTCTTAAGACTTGTATAGCGGTAGCGTTACAATCAAAAAGAATGGGCATGACAAATGATAGCCGGGTATTTTCTAAACTTTTTAAAGAGCGCTTTTCTGATGAAATTACGAGTGTGATCTTCTAATTTTTTAGGGTTATTCAAAATTTCGGCGTTGCTGGATTTCAATAACACCTCTAAGCCCCCTTGAATTTCTTTGATCAAATGCTTTTCATCTTTAAAGCCCACAAGCCCTAAACTAGAAAATTGAGAGTTTTCTAAAAGCGCTTGCTTGTTTTTATTCACAAAAATCGTAGCCACAAACACCCCCAAGCTAGCGACTTCTTCTCTTTGTTGCACGATGCTTGTGTCAATACTCAAATTGCTTTGGTTATCCACATAGCTTTTCCCGCTTTTAATCGTGCCGACTTTTTTGATAAACGCAGGGCCAACTTCCACCTGATCGCCATCTTCCATTAAATAGATATTTTTTTCAGGCACCCCGCAAGCAATAGCGGTTTGCTTGTGGCGCGCGACATGGTTATATTCCCCATGCACGGGCAAGAAAAACTTAGGCTTAATGAGTCTTAACATGAGCTTTTGCTCTTCTTGGGCGGCATGCCCGCTCACATGGATATTGTCAAATTCTTGATAAGCCACTTTAGCTTCTTTTTTGATCAAGAAATTCAATACCGCTGAAACGCTCGCTTCATTGCCAGGAATGGCTTTAGCGGAGATGATGACTAAATCGTTGGGTTTGATAGAAATGTGGCGGTGCTCATCAGTCGCCATGCGATAAAGCGCGCTCATGGTTTCGCCTTGCGAGCCGGTCGTTACGATTAAGACTTCATTATCCGGGTATTTAGCGACTTCATTGGCCTCAATAAAAGATTGATAAGGCAAATGGATATAGCCTAATTCTCTGGCGATGTCTAGGTTTTTTTCCATAGAGCGCCCGATCACAGCGATCTTGCGGTTGTATTTAATGCCGTATTGTATGGCTTGATACACCCGGTGGATATTGCTAGAGAATGTGCTCATAATCACCCTCCCTTGCGCTTCTTTAAAAAGCGTATCAAAAGCCGGCGCTATGGTGCTTTCACTCGGTGTGGTCCCGGATTTATGGGAGTTAGTGGAATCGCTTAAAAGAAGCATCACCCCCTTTTCGCCATAGTGCGCCAAACGATACAAATCCGTGGGCAAATTATCCACCGGGGTGTGATCGATTTTAAAATCGCCGGTGTGGATGATGGTTCCCGCTTTAGTTTGGATCGCTAAAGCGCTGCTGTCAATGATAGAATGCGTGATGTGGATCCATTCAATGATAAATTCGCCCACGCTAATGGGGCAACGCTTTTCTACGATTTTAAAATACGAGCGGTATTTTTTCAAACCATGCTCGTCAAACTTGCTCCCAATCAGCCCCAAACTCAAAGGCGTGCCATAAAGGGGGAATTGCAACTCTTTAAACAAATAAGGCGTGGCCCCTATGTGATCTTCATGGGCATGGGTGATGATAATACCGGCGATTTTGTCCTTAATTTGGTGCAAGTAGGAAAAATCCGGGATTAAAATATCCACGCCAAAAAGCCCTTCTTTAGGGAAGCTCATGCCCACATCAATCACGATTGCGCTCTTTGGGGTTTCAATGACCATCATGTTCCCCCCAATCTCGCCCAAGCCCCCTAAAGGCGTGATTTTAACGCTCGCTTTAGAGTTTAGATTCATCTTATAATGCGGGTTTAAATGCTCCACTTGGATCTTGTTATTCGCTTCAACGCCCTTTTTTAACTCTTTATGAAAGCCTAAAGTCCCTCTCTCATTCACATGCAAAATTTCCGTAACGCCCTCTACTTTATTGCTATCCAATTCTTCTTTGGCGTAATTTCTAGTCTTTTGGGGGGCGTGTTTAGCTTTGTGGTTGTTTGGTTTTTTGTTGGGGCGATGCTCTTTTTTATGGTGCGAAGGCGCTTCATGGTTTGAATACTCTGCGTTTTTTTGCGCGTTTTCTCTGAAACGCTTTTTGCGGTTGGTGAATCGCTCAAACGCTCCGGCTCGCATCTCATCAGCTTTTGAATTTTCACTGCTGTTTTCATGGTTTTCATTGTTTTCATAATGGTTGTTATCAGTCATAACGATTATTCCTTCATTTCAATTTTTTAAAAAGGCATTAGCCTTTTAAAAGGTAATTTAAGAGCTTGAGATAATCTTTTACCTCAGACGCCCTCACGCTTGTTGGTTGGTTTTCTAATGCTAGAAAATCTAACACCTTATCAAGCTTTTCTTTATAAGAAACGCTTTTTTTAAGATTGTTTGAAAGCGTCTTCCTAGGAGATGAGAAACAAGCTTTCAAAAAATCTTCTAATGTTTCAAACCCTTTTTGTAGGGCTTCTTCAAAAAATGGCGCTTGGGCTAATGAAGCTAACGCCTTTTCTTTCAGCGGCTCTTTGATCACTTCAAACACGCTAGAAAACACCTTTGGAGACGGGCTAAACGCGCTAGGCGGCACATCAAACAAAAGGGTAGCATCCCCTATCGTGTGAGCTAAAACGCTTAAGGCATTTTGCGAACCTTTAGCGCAAAATTTGAGCGCCACTTCCTTTTGCGTCATCACCAATAAGCCCCTGCATTTAGGGTCTTTGAGCGCATTTAAAACAAGCCTAGTAGCGATATAATAAGGCAAATTAGAGATCAAAAAATAAGGCTCTTCTTCTTTCAAAAAAAGAGCGTCTTTTTCCACTAATTCTAATTTAAAAGGCTTTTTTTGTGCCTTTAGTTTTGATCGCATTTTCTCGCACAAGCTGCTATCTATCTCATAAGTCTTTAAAGGATAGCGATCCAACAACTTAAGAGTCAAATCCCCTAGCCCCACGCCAATTTCAATTAATCTTAACGAATTTAAGGGAGGCAAAGCATTAATAATTCTGTCTAAAAACGACTCGTCCGTTAAAAAATGCTGTCCTAAAGACTTTTTAGCTACTACCATAAGAAGCGCTTCAAAACTCCTCATATTATACCTTAAAAAGGGGATTTGTCTTTCCTTTTTAATGCAACTTTTTTATTATAGCTTTTTTCATTCAAAGATGTTGGTAGTTTTGACAATAGGAGCGCTTCAATTGGCACTCGTATTAAAAATTAGTATTAAAATCTTTTTCGTTAATAATTGGTTAGATTTTGCATTATAAAATGAAATCCTAGCCAATGAGCTAGAATTTAAATTTCAATTAAAGGAGTCATCATGGCACACCATGAACAACAACACCAAGCGCAACAACAGCAACAACAACAGGCTAACAGCCAACACCACCACCATCACCACGCACACCACCACCATTATTATGGCGGCGAACACCATCACCATAACGCGCAACAACACGCCGAACAACAAGCAGAGCAACAAGCTCAACAACAGCAACAACAACAAGCACACCAACAGCAACAGCAAAAAGCGCAACAACAAAACCAACAATATTGATTGGGGCGTTTGTGGGGGCGGCCTTAGGGCTACTCCTAGCTTTTAGCTCTTTTGATCCAGTAAATCTATCCATTTAAACTAACTTTTTTAACTCCATTAGATTTTTAAACTTTTAAAATCCCTCTTTTGATGGTTATCAAATGGCTCTGTTTTCTATCCAATAAAGATTAGGTTTATTAATGAGTGGTCATAATGGGGCGTAAAACTTTGTCTTGCGTATTTGGTGCGATCTAGGGGCGTTTTAAGGGGGTTTGTTGTAAAATCTCATCACGCCCCATAGTTGCGATATGGGGCAAATCCTATGTCAAAAGGAGCATGCCATGAAACACAAAAATGGCAAACGCTCTTGGAAAACATTATACTTTGAGTTTGCTTTTTTGGGGTTTAAAGTGGTCTTTTCTATAGAAAAGTAATGTATTAGCCAAAGTTCCCC
>scf7
TGATTATGTTTTTCTTGGCAATTTTGTTCTGCGTATTTAATGAAATCTTTCTGTGTATTAATTGTCTTTTGTTTTTCTTGTTCTGTCTTTTGTTTTTCTTGTTCTGTCTTTTGTT
>scf8
TATTTTTCCGCAATATTCTTATTGAGATCATCGTATTTTGTAGTGAGATCATCGTATTTT
>scf9
TTGTCAAGATGATTGTCTGAGCTTTCTTCTTTTAAAAGATCTTCAAAATGATTGACTTCTGTTGCTTCTTCATTGGATAAATCTTGGGGTGAATGTTGTTGGGCTTTTTTAGAAGTTTCATCATCAATTAAGCCCGTTTGAGTTTCTTCTTGATACTCATTATTTTCTTGATCGTCTTCTTCGTTCAATTCTTGGGTTTCTTCATCTAAATTCTTTTGCTGAGTGAAAGGTCTTTTATTATCAACTAATTTTCTGGCTTTTTTGAATAACTTGTCTGCTAGACTGCCATTGCTAGATTCTGAAGTTTCATTACCTTCAGAATCCATTTGAGTTTGGGTTTCTTCTAGCTTGTCTTCATCAAAATGGGTTTGAGTTTCTGTGGAATTGTCAAGATGATTGTCTGAGCTTTCTTCTTTTAAAAGATCTTCAAAATGATTG
>scf10
ATTTCAAGCATTTTAGCTTGAGCTTTAGAGCGTATTTTTAAATTTTCTTTTTGCTATTCTTCTGTAGCGTTAAAATCTCTAGGATCTAATTCTAAATAAGCGATAGAACTTGGTTTATAAAAATCCACTTGTTTAGCGATAGCTTTTTGTGAA
>scf11
GACTGCGTATCAAGAGCTAGGAATGAAAAAGAGAAAAAAGAGTGTGAGAAATTACTCAC
>scf12
TGTCTATAACGCTAAACTGAACGTGGCGAACTTCCAATTCTTATTCAACATGGGAGTGAGGATGAATCTCGCCAGGTCTAAGAAAAAAGGCAGCGATCATGCGGCCCAGCATGGGATTGAGTTAGGCGTGAAGATCCCTACCATCAACACCAATTACTATTCCTTCATGGGGGCTGAACTCAAATACAGAAGGCTTTATAGCGTGTATTTGAATTACGTGTTCGCTTATTAAAAGCTCACATTAAACCCTTTTGTGAAACTCTCTTTTTTTGGGGGTTTCTTTTTTAAATTCTTTTTTTTAAATTCTCTTTTTTTTAAATTCCTTTGTTTTTTGGGGTTTGATCTTTTTCTTTTTGTTGATTTTTCACTGATTTTTCAACCCGCTTTTTAAGTTTTTATTTTTTGGGGGGGTTTGAACTTTCTTTTTGCTGATCCCCACTACTTTCGCTTTTCAATCTTTAAGTTTTGATTTCTAGTTTATCCCACTCTATCGCTTGCGCTATAATGAGCTGATATTTTTAATAAAGGAATAAGCATGCCTAACACCACCAACAAAGATTACACCCAATACAGCGAAAAACAGCTTTTTAATTTAATCCATCAATTAGAGCGAAAAATCA
>scf13
AGCGTTAAGGCTTATTTAGACTGCGTTTCAAGAGCTAGGAATGAAAAAGAGAAAAAAGAGTGTGAGAAATTACTCACTCCTGAAGCGAGAAAACTATTAGAAGAATCTAAAAAAAGCGTTAAGGCTTATTTGGATTGCGTATCT
>scf14
TATCTAGCGCAGGAAGTGTGCAAAGTTACGCCTTTGGAGATATGATGTGTGAGAGAGAATGCGTTGGAGCTCAAACTCTGTAAAATCCCTACTATAGGGACACAGAGTGA
>scf15
TGCAATACAGAAGGCTTTATAGCGTGTATCTCAATTATGTGTTCGCTTATTGAAAAATCTCCTTTTTAAAATAGGGGGAGCTTCATCAAATCTATTTTGATAGTTATCATATTTGATGAAAATAAAGTCAAAAACAAAATCAACCAGATCACCCAATTATCTTTGATAATTGGGTGATCTAAGAGAATCGTTCAATACTCTTCAAACATTTCTTGGATTTTTGCCTTATCATTCGTTTTAGTTAGAGCGAGTTGTAAAAGCACCCTAGCTTTTTGGGGGTTTAAATTGTCGCTTGTGATGAAGCCATAAGCCTTGTCATCAATCTCGCCTGAAGTAACCTCACCGCTGCCTACCCTGCTAGAACGAACGATAACCACCCCCATTTGGCTCGCTTCTTGCATCGCTTTTAAAAACCCAGCGCTCACATTCCCATTACCCACCCCGGCTATCACAACGCCTTTTGCATGCGATTTCAGACTCGCTTGGAATAAATCGGGTGTCATGCTAGCATGCGTGTAAATAATATCCACTTTAGGCAAGGGGGTTTTTAGCTCTAAAATAGAAAATTCGCTCTCTGTCGTGTGTTTTCTTAAAGGTTGCATGTAATAACGTGCCTTGCCATAATACACGCTCCCTATCGCGCCGCTGTTTAAAGCTTTAAAGGTGGAAGTGTGGGTGGTGTGCGTTTTAACTACCTCTCTAGCGCTAAAAATAGTATCGTCCATCACCACTAGCACGCCCTTATTCGCGCTTTTTTCATTAACCGCTACGCTCACAGCATTATATAAATTCAAAGCCCCATCCGCGCTCAAAGAAGAAGCGTTACGCATCGCTCCCACTAGCACGACCGGTTTTGTGGAGCGTAAAACCAAGTTTAAAAAATACGCGCTCTCTTCTAAAGTGTCCGTGCCATGCGTGATGACCACGCCTTGAATACGGCTATTATCTAGCAACTCTTGGACGCGTTGGGCGAGCTTGAACCATATTTCTTCATTCATGTCTTGTGAGCCGATATTAGAAACCTGCTCCCCTTGAATGCGAGCGATCTTGTTGAGACTGGGGATAGCCTTCAAAAGCTCTTTGACACCCAACTCACCGCTCTTATAACGGCCCAAACTCGCACTTGCGCCACTCCCTGCAATCGTCCCCCCTGTCGCTAATAAAGCAATGGTAGGTAAATTTTGAGCCATGACTTGCCCCTTCAAGCAAAGTAAAAGAATCAAAAATTTCAAAAACATTCTCATTATAGACTACCTTTTGAAATTTAAAAGATTTTATAGTATAGTAAAACATCGTTAAAATAAATTTAAAAAGGGTTAATGGTGGATGCCTTTTTTCAAATTATCGTGTTACTTTTTTCGCTTTTTTTAGGGGCAAGGCTAGGGGGCTTGGGAGTGGGCTATGCGGGGGGTTTGGGCGTGCTTGTTTTATGCTTATTTTTGGGGCTAAACCCGGGCAAAATCCCTTTTGATGTGATTTTAATCATCATGGCAGTCATTAGCGCTATTAGTGCCATGCAAAAAGCGGGGGGCTTGGATTACTTAGTCAAAATCGCTGAAAAAATTTTAAGGAAACACCCCAAGCAAATCAATTATCTCGCACCAAGCGTGGCGTATTTTTTAACGATACTAGCCGGCACTGGGCATACGGTTTTTTCCTTGATCCCAGTGATTGTGGAAGTGAGCCAGAGCCAAAACATCAAACCCAAAGCGCCTTTAAGCTTAGCGGTAGTCTCTAGTCAAGTCGCTATTACCGCAAGCCCGGTGAGTGCGGCGGTGGTGTTTATGAGCGGCATTTTAGAGCCTTTAGGAGCAAATTATCTCACCCTTTTAACGGTTTGGATCCCTACGACTTTTTTAGCATGCATGCTCACGGCGTTTATTATGGGTTTTACTGATTTGAAATTAGACAGCGACCCGCATTATTTAGAACGCTTGGAAGCGGGCAAAATTTCGCCCCCTAAAATCAAAGAAGAAAAAGAAACCTCAAAAAGCGCAAAATTATCGTTATGGATTTTTATCGGCGGGGTTGTAGCGATCGTTTTTTATGCGAGCGCGATTTCTAAAAATATCGCTTTTGTTAGCCCGGTGGTTTTAGGCAGAGATCAAGCGATTGTGTCTTTCATGCTGAGCGTGGCGACCCTCATTGTGCTTTTTTGCAAAATTAACGCTAATGAGATCGCTCATTCAAGCGTGTTTAAATCCGGCATGCAAGCGTGCGTGTGCGTGTTAGGCGTGGCGTGGTTGGGCGATACTTTTGTGAGCAATCATATAGATGAAATCAAGCGATACGCTTCCTTTTTGATCGCTGATTATCCGTTTTTATTAGCCGTAGCACTCTTTTTGGCTTCCATGCTTTTGTATTCGCAAGCCGCCACCTCTAAAGCGCTCATCCCAAGCGTGATCACAGCCTTAGGCATTAGCGCTAACCACACGGAGCATTTGTATATTATCGTGGCTTCTTTTGCGAGCGTTTCGGCGTTGTTTGTGTTACCCACTTACCCCACTTTACTAGGAGCGATCGCTATGGATCATACCGGCACCACTAAAATGGGTCGTTATGTGTTTGATCATGCGTTTTTAATCCCTGGGGTTTTAGTCGTGTCTTTGAGCGTGGCGTTAGGGTTTGTTGTCGCGCCGTTAGTTTTGTAGATTTTATCACCAACGATAAAAGCTTTGATGTTGCGATTTTTCTAAACCCCCTTAAAAAAGAGAGTTTAAACCATTCAATAAGCGAACACATAATTGAGATACACGCTATAAAGCCTTCTGTATTGCA
>scf16
GAAACAAGGAAATGAAAGTATAGTCATAGAAAGCTTAAGGTTTGCTTAAATTATAAAAATTTTTGACAGAGTAGGTTAAAATTTTAAAACGATCGGATTTTGAAAAATCTCAATACCACCAACCACCGCCAAAAACACGCGCGCATTCCCCATAAAACCACCATTAAGCGCTAATTCCGTTTTCAAAAATCACTTAATAGAGAGCAAAAAGTGAAACCATGGGTTAGAAAAACCCACTCAAGCTATCTTAACCCTTTTAAATTGGGTGCTTTTTTGTCCCCTTGGTGGGGGGATCGTGTTAGTTCTTCTTAAAGAGTTGGTCTTTAAATGGGTTGTTAAAAGGCTCGTTGGTGGAAAAGTTCTTTTTCTTGGATGTGTACTGATTTTTTGGCAAGTTATCTACAATGTCAGCGACACTGCGTTCTCTCACATTGCAAGACTTATTCAAGTCTGAAGGGACAGAATTGGGGCTTTCTTGAATGTTGGCGATGAAGACTTCAAAGCCTTTCTCCCAAGCGGCTTCTAACACAGGCACAAAATCGGTATCCCTGCTGAACAGCAAAATACACCCTCCTTGTTTGGTGCAATACAGCTTGGTAATATCGTGTGCCAACAGTGCATCAACTTGTTTTTGACGCAACTTTAATTAAGGTATGAAAATCTTGGCTTCTAGACCATTATAGACTTCTTTGTCTTCGAACTTATATACGAATTTGAACTTTACCCGCCCGACTCGTAATTTCACTTGATTTTGTTGGGCGATCGCATGGTTGAAAGATTGGATAATCCCTGATTTATTCACTCTTTCCTCATAATCTTTAGGATTCTTCTCTTTATACTCCTCAAGTTCTTCGTTTTTATTGCCCTTGATTCTAGGTTCAACTTCTGTGAAAGGCTCAGATACATAAAAATAGATCCGCTTCAATTCCTCTTCAGGCTCCAAAAACGAACGGATTAGCGCTAAGAGTTGATCGGGATTGTTGAAATTAAAATTAGGCTCTTTTAAACGCTCATCCGTTTCTTGGATTGCTTTCAAATCAGCGAGAAGATTTTCCCAATCCACAAAAATCGTGGTTTCAGTTTTTTCCATGATTTCTCCCAAAATATGAATTTTGCCATAAGGGTTGAGTATAGCATGGGGATCTAAATATGCCTTGTTTCTTAAAAAAATAAAGGTTCTGTTCTCATCAAACAGACATTCAAAGCCTTACTTAATTTCTTTCATTTTTTAAAAACTTTATGGTAAAACTTTCTTGAGAATATAGGGGGATATTTCGCGCTTTAATACTTTCAAACCCTTTAAATCCCCCTAACTTGATCGCTTTTTTTAAGGAGTTATCGTTTAACTTGCGTCAAGCTTTTTGTATTTTAATGGTAAAAAACGCTTTTTAACCTTTTTTAAAATTTGACAACCAACGCTCCATTAAAGACAGAGCTAAAATTCAGTTTAACAGATAGCAAGCCAGAAAAGAAGCGGTTAAAGCTTTGCCTTGAAAAAACGAACGCCAACGCTAAAGAAAACTTTAAAAAAGTTGGTAGTAAAAACTAAAATAAAACTAAAATAAAACTAAAATAAAAACTATAAAAGGGATTAAAAAAACTCTTCTCAAGCCAATCCAATCCATTGAAAAAGTTTTACCCCAATTTTAAGAGAAGCGGTTAAAAAACGGATTCCAACCCCTAAAGAGCGTTCTACCCATCAGCATGATGGATAAAAGAATCTTAACAGAAATTAATGGCGGACTTCTTTAATCCTTGCTGCCTTACCTCTCCTATCGCGCAAGTAGTAGAGCTTCGCGCGACGCACCCTACCCACACGCAACACCTCAACGCTCGCCAAACTTTCGCTATAAAAAGGGAAAATTTTCTCCACGCCGATATTGTTAGCCCCTATTTTACGCACGCAAAAAGTCTTATCCACGCCATTGCCTCTAATCGCAATGCACACGCCCTCAAAATACTGAGTTCGTGTTTTTTCGCCTTCTTTAATGGTAATACCCAATCTCAAAGTATCGCCGGCCTTAAATACTGGCATGGTCTTGTCTTTTAATTGAGCGTCTTCAAACTGCTGAATGTAGCGGTTTTTCATGTGTTTTCCTTAATGTTAATTTCATGATTTGTGCTGTTTGAATAAATCAAGGCGGTAGAATTTTGTCCTTAATTTTGACAAATCAAGTTTTAGTTGCTTGATTTTAGCATGATTTCCTTTAGAATATTCTAAAGGAGCAGGGATTTTATTGATTTCTTTGGATTTAAAAACAGCGTTAGCGAAATTAGGGGCTTCCAAATAATGGTTTTCAAAGCTCTCATTTTCTAAAGATTGAGCGTTACCCAAAACCCCTTGAATGTGGCGAGCGATACTATCTATCAAGCACAACGCCCCAAGCTCGCCCCCTGTTAAAATAAAATCGCCTATACAAAAAACTTCATCAGCGCTCAATTCAATAGAGCGTTCATCAAAGCCCTCATAACGCCCGCACACCAAAACGACATGCTTTTTTTGAGCCAAACGCATCGCATCTATTTGCTTGAAAGGCTTGCCCACCGCGCTTAAAAAAATCGTGTGTTTAGGGTTTTTAACGGAATGGAGCGCGTTTTCTACCATCTCAGGGTCTAAAATTTGCCCTGCACCCCCACCAATGAGCGTGTGATCCGCTTTTTGATATTTATTAGCGCTAAAATCCCTAAGGTTTAACACTTCTAATTCAAAAAGATTTTTTTCTAACGCTCTTTTTAAAATAGAATCTTCAAAATAAGGCCATACGAGTTGCGGGAAAAGGGTTAAAACGCTGAATTTCACTCAACTATTCTCTAAAAGCGTTTTAGCGTTACGGGTGGTTATTTTTTTGTCTTGCAAAAGGATTTCTTGGATATAAAGATCCCTATAAGGGATTAAAAAAATCTTAGCCAAACCTTTTTCAACCAAGTTCAGCGTGGTTTCAACCATGAAATAATCTGTTTGAGAAATCCTTTGGATTTCTATGACTTTTCCTAGAATCTCGTTTTCTTCCACCACGCTAAGCCCTACTAAATCGCAATAAAAAAACTCGCCCTCTTTTAAAACACAGAGTTTTTTACTCTCTGCTTCGCTCATAAAAAGCCCTAAATTAGTCAGCTCTTTAGCCTTTTCGGGCGTGTGGATAGTTTCTAAAAATAATAGGTTTTTGGCATGTTCATAAGAATGGATCACATAGTCTTTAAAAGAAGAAGCGCGAGAGAAAGCGTTGATTGGAGCAACGCTCACCTTAACGCCTTTTTTTAAGCACTCTGGAAAATCGCTCTCCAAATGAAGCTTTAACCCCCCATTAAGCCCCACGCTTTTACCAATTCTGCCCACTAAAAGCATAGAAACCATTCAAGGCGTTTGATCGCCTAAACCATGGGGATTTTTATCGCCGTTTTTACTAGCAAAAACAACGATTTTATAAGAAAACCCGTCTTTGGCTTTCACACCAGAAACAAACGCCTTAATCGCGCTCACCATTTTGCCCTCTTTACCGATCACATGCCCCATGTCTGATGGGTGGGTATAAATAGTGATTTGTTTGACTTTATCTTCTAAAAGCGTGTACTCCACGCTCAAAGCTTGCGGAAAAGAAACAACCTTTTTTAAATATTTTTCTAAAAAAGCCGCCACGCAATACGAATAGTCCTTACACTCAGCTTGAGAAAAAGGCGTGTTCAAAGGATCTAATTCGCGCATTTAGCCTCACAAAACCTTAGGCTTTTTGAGAAAGTTTTTCCACCCTCTCGCTCATTTTAGCCCCCACGCCTTTCCAGTAATCCAAGCGCTCCTTATCAATTTTAATATCTTTAGGCTCGCTTAAAGGGTTGTAATACCCAATGGATTCAATCCAACCTCCATCTCTTCTTTTCCTAGAATCGGTTACCACCACTCTGTAAAAAGGCTTTTTCTTTCTCCCAATGCGCGTGAGTCTAATGACTGTCATTACAAAAATCTCCTAAAATATTCATATTAAATTTGAAATTATACAACAAAAGCGCCTAAAACATGCTTAAAAGTTAGTGCATTTTAGGGGGCGTTTGATTTTTAGCCTGACTCATTAGATTCATCAAATCGCTAATGCCCTTTTTATTGGTTAAGCGTTTCGCCATTTTGCTCGCTTGATCAAAGCGTTTGATGATGCGATTGATTTCAGACACTTCTAAGCCGCTCCCTAAAGCGATCCTTTTTCTTCGGCTGCCGTTTAAAATCTCGGGGTTTTCTCGCTCTTTTTTGGTCATGGAATTGACCATGGCCTTGATTTTTTTCACTTCTAAAGAGCTTTCTAAATCCGTGTCTTTTAGCACGCTTGCCATATTCCCTAAACCTGGAATCATAGAGATCAGAGAACTCATAGAGCCTAATTTTTTCACTTTTTCAATCTGGTTTAAAAAGTCATTGAAAGTGAATTGCCCTTTTTTGAGCTTTTTGCTCAAATCTTTGGCTTCATTGGGGTTTAAAACGCTGGCGGTTTTTTCAGCGAGCGAGATAATATCTCCAGCCCCCATCAAACGCCCCACAATCCTTTCAGGCACAAACACGTCTAAATCAGGGATTTTTTCCCCGCTCCCAATAAAACGCAAGGGTAAGCCTAATTGATAAATGATGCCTAAAGCGATACCCCCTTTAGAATCGCTATCAAATTTGCTTAACACCACCCCACTCACGCCTATTTCTTCATTAAAGGTATTCGCGCTTTTGACCCCATCTTGCCCGCTCAAGGCGTCTGCGACATACAGCACTTCATGGGGGTTTAAGATTTCTTTAACTTCCTTTAATTCTTGCATAAGCTCTTTATCAATGGCTAAACGCCCCGCACTATCCACGAGTAAAACATCAAATTGCGCTTCTTTAGCCCTTTTTAAAGCGTTGTTAGCGATTTCTTTCACGCTTTTATTTTCTTCGTAAAACACTTCCACGCCCACCTGTTCGCCCAAAACCTTTAATTGCTCCACCGCCGCTAAGCGTTGCAAATCGCATGCGCATAAAAGCACTTTTTTATTTTTGGTTTTTAAATAATGAGCGAGTTTAGCGGTGGTGGTTGTCTTACCGCTCCCTTGCAAACCGGCCATTAAAACCACGGTGGGGGGCGTTTGAGCGAAAGTGAAACCACTGCTCCCTTTAGCGCTTAAAATTTCTAACAAACTCTTTTCTAAAGCGTTTAAAAATTGCTGCTTACCAATGCCATTGAGTTTCGTTTGACTTTCCACTTTTTTGAGCAATTCTCTAGCCACTTTATGATGCACATCGTTTTTTAAAAGCGTTTTTTTCAATTCATCTAACGCCCGATCTAGCGCTTTTTCATCATCTTGAAAGCGGATTTTATTGAGCGCGTTTTTAAACCCATCGCTTAACGCTTGAAACATTTTCTATCCTTTTATTATGGTTGTTCTAACAAATCCAATTCTTGCTTAATTTTACTTTCTTTTTCTAAAAGCGTTTTTAAACTCTCTTTGGCTTTTTCTAGCACGCTTTTAGGCGCGTTTTTGACAAAATTTTCATTGTGCAAATTGAGTTTTAATTTTTCTTTTTCCAATTTTTCCAACTGCTTTTTTAAACGCGCAACAAGCGGGCTTAAATCAAGATTTTCTAAATCCGCATAAGTTTGGCAAAATTCCCCCACATCGCTCACGCTTTTTAAAGGCTTGAGAGCTATCACGCTGACTTTTTCTAACCTCGCTAATTTTTGGGCGTAAGTTTGCAAACGCTCTGTGTTTTCTATTTTCTCCCTTAATCCCACGCTCGCTTCTTTTAAAACAATCGGTGGGGTTTCTAGCATGATTTTCAAACGCCTTAAAGACACGATGCAATCTTTAATCACTTCAAATTCATGCTCTAATTTTTCATCTCGCACCAAATCTTTAGGGTAAGGCATGACCATGATAGAATGAGTGTTTTCTAGATCCGTGTTACTGAGCTTGTGGTATAAAGACTCGCTAATAAAAGGCATGAAAGGGTGCAAGAGTTTTAAAGCTTCTTTTAACACGCTCCCTAATTCGTCTATCGCTTCATTTTCCACTTTAGAAAATTCAATGAACCAATCGCAAAATTCCCCCCACAAAAAGCGGTATAACAAAGTCGTGGCGTCATTAAAACGATAGTTATCTAAAGCGTTACGAACCTCTTTAGTAACAAGATTCAAGCGCGATTTCGCATAACGCCCCAAAGGCGTTTGGTATTCGTTCAAACGCTCTCTATCTTTAAAAGCTTCTTGTTTGAGTTTCAAATAACTCACCGCATTGAAAATCTTGTTGGCAAAATTCTTGTTATTTTCTAAATGCGTAGTAGAAAGCTTAATGTCTCTGCCCGTAGCGCACAAATTGGCTAAAGTGAAACGCAGGCTATCCGCGCCGTATTTTTCTATCATCTCTAAAGGATCGATCACATTACCTTTAGATTTGCTCATTTTTTCACCCTTTTCATCCCTCACTAAGGCGTGCAAGTAAATATCCTTAAAGGGCAATTCGCCTAAAAGCGATTCGCTGCAAAAGAGCATCCTAGCCACCCAAAAAAAGAGGATGTCAAACCCAGTAATGAGCGTTGTGTTAGGGTAGAAATCTTTCAAATCGTTTTCATTAAACAAACCGCTTTTTTCTTGCCCCCACCCTAGAGTGGAAAACGCCCATAGCCCTGAACTAAACCATGTGTCTAGCACATCTTTATCTTGCTCTAGCGTTTCGCTCTTGCAAGTAGGGCAATTTAAAGGGGTATCAAGGCTTACGAACTGGTGGTTATTTTCACAAGTAAATACCGGTATTTGATGCCCCCAAAACAATTGCCTGCTGATGCACCAAGGGCGTAATTCCCTCATCCAAGCGTTATAATTATTGATCCAATTAGAAGGGTAAAATCGCGCCAAACCTTGTTGGATTTTTTCAATAGAACTTTGAGCGATTTCAGGCTTGACAAACCATTGTTTAGACACATAAGGTTCTACCACATTATGGCAACGATAGCAATGCCCCACTTGATGCGTGTGTTCTTCTATCTTTTCTAATAAGGCGCTTTCTTTTAATGCTGCTACGACCTTGTCTCTGGCTTCTAATCGTTCTAAATTTTCAAACTCCCCACAATGCGCGTTCAAAATCCCCTTTTCATCAAAGATTTTAATCGTTTCTAAATGGTGGCGTTTGCCCACTTCATAATCGTTAAAATCATGCCCGGGGGTAACTTTCACACACCCTGTGCCAAACTCCATTTCCACATGTGCATCAGCGATAATAGGGATTTTGCGATTGATTAAAGGCAAGATCGCTTTTTGCCCCACCAAATGCTTATACCTCTCATCGTTAGGATTGACCATAAGTGCGCTATCGCCAAACAAAGTTTCAGGGCGTGTGGTGGCCACCACTAAATAATCTTTTTGATTTTCTAAATAATATCTAATATAATACAACGCCCCCTTACGCTCTTCATACTCCACTTCAATATCGCTCAGTGCCCCATCTTTAGTGCACCAATTCACCATGTAGTTATCTTGAACGATGAGGCCTTGTTCATACCATTTCAAAAACGCCAATTTAACCGCTCTTTGCAAGCCCTTATCCATCGTGAAACGAGTCCTAGAAAAGGCCGCACTCACGCCTAAACGCTTCATTTGCTCTAAAATCGCTCCCCCGCTCTTTTCTTTCCATTCCCACACTTTTTGAACGAACTCTTCACGCCCTAAATCTTCTTTTTTAATCCCTTGATTTAAAAGTTGCTTTTCTACGACATTTTGCGTTGCAATGCCGGCGTGATCAAGCCCTGGCTGATACAAAGTCTTATACCCGTCCATGCGTTTGTAGCGCGCTAAAATATCTTGCAAGCTTAAAGTTAGGGCATGCCCTATGTGTAAAATACCGGTCACATTAGGAGGGGGCATCATCAAGCAAAATCGTTTGCCTTTTTCTTGGATTTTTTCATTGCCGTCAATTTCAAAATACCCCCTATGAGAGCAAATTTCATAAATCTTTTTTTCTATCTCTTGGGGTTGGTAGGTGGTGGGTTCTTGTTTCATTGTTATTATTATCCTAAAATAGAGCGTTCTTTCAAAAATGGTTGAATTTTGGAACGCCTTTTGCTTTTACGCTTTCAATTGTTGCGTATTTTTTCAAAATTATACAACAAAGCATTTAAATTAAAAAGGATAGCCCAGTGAATTACTTTTTAAAAGCCCCTATTTTAGGATTTGAGCATATCAATGAAGTGCGTTTGGAAAAAATTGATTCCTTATTCAGCCGATTGGTTAGTCAAACGAACTCGCCCATGGCGTTGGATATGGTGTTAGTGAATCCTTATTGTTTGAGGGAATACAGCTTTGTGATACCCAAATACATAGAATTACTGCTAGAATTAGATTCTCATTCCAAAGTTGAGGTGTATTGCGTGGTCGTGTTGCAAAAAAATTTAGAAGATTCTATGGTTAATTTCTTAGCCCCCTTAGTGTTTAATTCCAAAAATGGCTTTGGCGCTCAAGTGGCGCTTTCTATGATGGATTATCCGGATTTTGGCTTTAGAGATCCTTTAAAAAGCTTTGTGGTTAAAGAAAGAGAACGAGCTTAAAGGTTTTTAACATGAAGTTCGCTCTTACAGGGGGAGGCACAGGGGGGCATCTCTCTATCGCTAAAGCCTTAGCCATAGAATTAGAAAAACAAGGCATAGAGGCTATTTATTTAGGCTCCACTTACGGGCAAGATAAAGAATGGTTTGAAAATAGCCCCCTGTTTAGCGAACGCTATTTTTTCAACACGCAAGGCGTGGTCAATAAGAGCTTTTTTAAAAAAATAGGCTCTTTATTCTTGCAAGCTAAAGCCGCTTTTAAGGCTAAAGAAATCTTAAAAAATCACCAGATCACGCACACCATTAGCGTGGGAGGGTTTAGTGCAGGGCCGGCGAGTTTTGCAAGCTTACTCAATCACATACCCCTTTATATCCATGAGCAAAATGCGATTAAAGGCTCTCTTAACCGTTACCTTTCCCCTAAAGCTAAAGCGGTGTTTTCAAGCTACGCGTTTAAAGATAAGGGAAATCATGTTTTAACCTCCTATCCCGTGCAAAACGCTTTTTTTGATTCCGCTAGGATTCGCACGGAAATCAAGCATATTTTATTTTTAGGCGGTTCGCAAGGGGCAAAAGCGATCAATGAATTCGCTTTATTAAACGCTCCCAAACTCACCAAACAAGGGATTCAAATCACGCATATTTGTGGCTCAAACGCTCATGAAAGAATGCGTTTTTTTTACCAGGAATTAGGGCTATTGGACAAGATAGAATTGTTCGCTTTCCACAACAACATCACAGAAGTCATGCATAGAGCGGATTTGTGCGTGAGCCGAGCTGGAGCGAGCAGCGTGTGGGAATTGTGCGCTAACGGCTTACCCACGATTTTTATCCCCTACCCTTTTGCGAGCAATAACCACCAGTATTACAATGTCTTAGAATTTGAAAAAGAAAACTTATGCTATATCGTGCCTCAAAATGAATTATTGCCTAAAAAGCTCTTTGAAGTCATTAGAAAGCTCAACCAAAAAGACGATCAAGGCAATAAAAACCTAACCGCTATCAGCAACCAATTGCAACAAAAAATCGCTAAAGACGGCGCAAAAACCATTATTGAAACGATTTTGAACACCTAAAATAGCCCATTTTAATCAACAATTAAGCGACTAACCATTAAACTTAAGCGATAAATAAGATAAAATTTAGGATAGCTCAAATCTTTATAAAAAGAAAAGGATAACCCCTTGCAAAACTTTGTTTTTAATAAAAAATGGCTTATCTATTCTAGCCTACTCCCCTTATTTTTTCTTAATCCCTTAGCGGCTGAAGATGATGGGTTTTTTATGGGGGTGAGTTATCAAACTTCTTTAGCCATTCAAAGGGTGGATAACTCAGGGCTTAACGCCAGTCAAGACGCATCCACCTACATCCGCCAAAACGCTATCGCTCTAGAATCTGCGGCAGTGCCTTTAGCCTATTATTTAGAAGCGATGGGGCAACAAACTAGAGTTTTAATGCAAATGCTCTGCCCTGATCCTTCCAAGCGCTGTTTGCTCTATGCAGGGGGCTATCCTAATAAAGAAAATAATGGCGATACAGGCAACAACCCCCCAAGAGGCAATGTCAATGCCACCTTTGATATGCAATCTCTGGTCAGTAATTTAGACAAGCTCACCCAACTCATCGGCGAGACTCTAATCCGTAACCCTGAAAATCTTTCTAACGCTAAACTCGTTGAAGTCAAATTCGGCAATCAAAGCACTGTTATTGCCTTGCCTAGTGGTCTAGCCAATGTCATGAACGCTTTAAACGATGATATTACCAACGCTTTAACCACGCTTTGGTATAACCAAACCTTAACGAATAAATCTTTTAGCACCCCTGATGGCAGTCCTGTGAATTTTAGCCCTAAAGTCTTGCAACACCTTTTACAAGACGGCTTAGCCACAGCCAATAACAATCAAACCATTTGCAGCACTCAAAACCAATGCACCGCTACTAATGAAGCTAAATCTATCGCTCAAAACGCCCAAAACATCTTCCAGGCTTTAATGCAAGCAGGGATTTTAGGAGGCTTAGCGAACGAAAAGCAATTTGGCTTCACTTACAACAAAGCCCCTAATGGTAGCGATTCCCAACAAGGCTACCAAAGCTTTAGCGGCCCGGGTTATTACACCAAAAATGACACTAGCACCACGCAAGCGCCCTTAAAAGAATTACCCGCTGGAGCGACGGTTGGAACAGGCAATGGCCAATACACCTACCACCCTAGCTCGGCAGTCTATTATTTAGCTGATAGCATCATCGCTAATGGCATCACCGCTTCTATGATTTTTTCAGGCATGCAAAATTTCGCCAATAAAGCCGCTAAACTGACAGGCACTTCAAGCTATAGCCAGATGCAAGAAGCGATCAACTATGGACAAAGCTTGCTTAGTAACACCGTAGCGTATGGGAATTTTATCACCAATTGGGTCGCTCCCTATTTGGATTTAAACAATAAAGGTTTGAATTTCTTGCCTAGCTATGGAGGAAAAGCTAATACCAATAATGTAACCCCTAATTTAACCCCGCAACAAGCCCAACAAGAGCAAAAAGTCATCATGAACCAACTAGAGCAAGCCACAAACGCCCCCACCCCTGCGCAAATAGACAAGATCTTAGCCAACCCCTATTCCCCCACGGCAAAAACTTTAATGGCTTATGGGCTTTATCGCTCTAAAAAAGTGATTGGCGGGGTGATTGATGAAATGCAAACTAAAGTGAATCAAGTCTATCAAATGGGCTTTGCTAGGAATTTTTTGGAGCATAATTCTAATTCTAATAACATGAACGGCTTTGGCGTGAAAATGGGCTATAAGCAATTCTTTGGCAAAAAGCGCATGTTTGGGCTTAGGTATTATGGTTTTTATGATTTTGGTTACGCGCAATTTGGCGCAGGATCTTCTTTAGTGAAAGCCACTCTCTCTAGCTATGGGGCAGGCACAGACTTTCTTTATAATGTTTTTACCCGAAAAAGAGGGACTGAAGCGATAGATATAGGTTTTTTTGCCGGCATCCAACTTGCAGGGCAAACCTGGAAAACGAATTTTTTAGATCAAGTGGATGGCAACCATCTTAAGCCTAAGGACACTTCTTTCCAATTCCTTTTTGATTTAGGCATAAGGACTAATTTTTCCAAAATCGCCAAGCAAAGAAGATCTCGTTTTTCTCAAGGGATAGAATTTGGCCTTAAAATACCGGTGCTTTATCACACCTATTACCAATCAGAAGGCGTTACAGCGAAGTATAGAAGAGCCTTTAGTTTTTATGTGGGCTACAACATAGGCTTTTAATCAAACAAAATAAGGGAAAAATATGATAAAAAAAGCTAGAAAATTCATACCATTCTTTTTAATTGGCTCTCTCTTAGCTGAAGACAATGGCTGGTATATGTCTGTAGGCTATCAAATCGGTGGCACGCAACAATTCATCAATAACAAACAACTTTTAGAAAATCAAAACATCATCAACAGCGTAACTCAAAGCGCGATCAATATTGCAGGGCCTACTACCGGTCTTATCACTTTAAGCTCTCAAAGCGTCATTGACGCTTTAGGCTATGGGGTGAGTAACACCGTGGGCAACCAATTAGAGGGCATTTCTAATATCCTAAATCAAATTGGCAAAAGAAAAGACTTTTATTCTAGCCGTCAAATCTCTAGCATTTCCCAGCAAATCATAGGGCTTAAAGGAAGCTCTGATCCTTTAAAAGCCCATTCTTCACAAATCACAGCCAAACTCCTCTCTAGCACCCAGAGCGCGTTTGATCAAGGCATTACGCTAAGCTCTAACATCATTAGCTCTATCAATAGCCTTAATCCTAGCAACAACGCCAAAGAAGTCAAAGCCCAGCTCCAAAACACCACGCAATCCATGGCAGAATTATTGCAACAAATTGAACACAGCATCACTAAAACCACTAGCACCACTTACGCGCAATCCTTACTCTCCAATCTGACCGATGCGGTGAATGCCTCTAGCAATAATACCGCTTATGTGAGCGCTTTAAAAAATGCTTTAACCACTCTTGGGGTGGGGTATTTCCCTACGACAACCACAACGCATGTGGTGTTAAACCCACCGGGACAAATCGTATTTTATCCAACTAATTCCATTTTAGGCTCTACTTCTTCAAACAGCAATAACCAACAACAATACAACAACACCCTTTTAATGAACACCTTACAAGGGGGATTAAGCGCTAATACTCAAAATAACCCCAATGGTTGCGCCAATCAAATCCAATGCTTAGAGCAATTCATCCAAAATTTAGCCCCTTTAGCCGCAACCCCCACTTCAAATAACCAAGCCAACCAGCAAGTCCAAGCCATCGCTCAGAAGCTTCAAAGCGTTGCTATCAACGCTTTAGACAACAATGCGATCAACAACACCACCTATAATTTAAACAACTTGCACAACGCTTTGAATTTCCAAGCCTATGAAAGCACGATAGAACAATACAATAACGCTTTAAAACAAATTTCTTGGATCAGTTTTAGCGAGCCTAAAAACCTGCTCAAAAACACTTCTAATAACTACCAAATCGGCACCGTTACCAACGCTCAAGGGCAAAATATCAGCGCCTATGATTGCACAAGCGCTACCGGGAGCATTTCTAACGATACTTCTAGTGGGATTTCATGCAAAGCCACAAGTTCCACGAATAACACAAACAACACAAATAGTTTTGACAATTCTTTAGTCGCTACCTCCAAAGTCCAAACCATAGGGGGCAAAGAGCAGATCGGCGTGAATTCTTTTAACCTTGTTTCTCAAGTGTGGAGCGTTTATAACTCTTTAAAAACTTCAGAAGCCAATTTGCAAAAAAACGCTCAGATACTATGCCCAAATGGCAGTAACGGCTCGCAAAATACATGCAATAACAACAATTCTTTGGGGGGTTTGAGCATCAGCGGGAACTCCCAATTGCAAAATATCTTAAGCTCTGGGACTAGCACTAATACTCAAGCTAAAAGCAACGCTTCCAAACTAAAAGCGACGGTGGTGGTGAATAATGAAGAAGAAGCTAAAACGACTAACTTCAATCAAAGCAGTGGGGCAACCACTCAATCCCCTAACAGCACGGTGATGGGCGCTTTAAACACCGTATTGCAAAATGTCAGCAATTTCCAACAAAGCATTCAAAGCGCTTTTCAAAACCAAGAAAGTAATATCCAAGCTTGGGCGAATGCGATTTATAACACTAATGGGAGTCAGTCGCAAGAGATGACTCCTAACACTAACCAAGATTTACGCATCCAATTAAGAGCGAATTTTTACCAGCTCATCAATACCATTAACCAGCAAGTGCCTACAGACATGAGCGCTTTAATCGCTCAAACCCAACAAACCCAACAAACAAGTGGATCAGCAACAAACAATCCATGCGCAAATGGAATGAATGGGAGTAATAATAGCAACTGGTGCTATCAGCAGTGGTCCGATTCTAAGGCTTATTACAGCGGGTTGCAAAGCGCTTTAGGGTATCAAACACAAGCGACAACTCAAAGCGGGAGCAGTGGTGGGAGCAGTGGTGGGAGCAGCATCACCTACAATGTCCAACAAATCACGCTCACTAGTGGTGGTTTGCTCAATAATATCATTTCATCTCTTAAGAGTTTTAGCAGTAGCGGAAATAATGGGGGTAATGGGAACGGAAACATCAACACAGCCTACCAAATGCTCACAGACGCCAGCGATGGGAAATTAGGGACTTATAGTAGTAGTAGTAGTAGTGGCAGTAATAACGGCTATACGCCATGCAATAGCGGAGCGAATGGAAATAGCAGTAATTGCTACACCCCCAACAAACAAAGCACCACAAGCGCCACCACCGCAAACACAGCCACCGCAACCGACAGCAACTTGCAAAAAGTTTATAATGACGCCCAAAAAATAGCCAACATTATCGCCAGCTCTGGGAATAATAAAGGCGTTGAAAACGGCTTAAAACAATTCTTTGAAGCGTTAAAAAGTAATAGTAGTAGTCTCAGTAATTTGTGTAATGGTAGTAATGGTAGTAGTGGCACTAGCTCTACTTGCTCCGGTGGGCTTATCAACCTTTTAGGGGCAATCCCCACCAATGGGGTGAGCGACACGAATAATTTAATTAATCTGCTCACTGAATTCATTAAAACCGCCGGGTTTATCCAAAATAATGATACTAATGTATCTACTAGTCTTACAAGCGCTTTTCAAGCCATTACGAGCGCTATTTCTCAAGGGTTTCAAGCCTTGCAAAACGATATTAGCCCTAATGCGATTTTAACCTTGCTCCAAGAAATCACTTCTAACACCACCACCATTCAGTCATTCTCGCAAACCTTACGGCAGCTTTTAGGGGATAAAACTTTCTTTATGGTGCAACAAAAACTCATTGATGCGATGATTAACGCTAGAAATCAGGTTCAAAACGCGCAAAATCAAGCCAATAACTACGGCTCTCAACCCGTTTTAAGCCAGTATGCGGCCGCTAAAAGCACCCAACACGGCATGAGCAATGGCTTAGGGGTTGGTTTGGGCTATAAATACTTCTTTGGTAAGGCTAGGAAATTGGGCCTTAGGCATTATTTTTTCTTTGATTACGGCTTTAGTGAGATAGGCTTAGCCAATCAAAGCGTGAAAGCGAATATCTTTGCTTATGGGGTAGGCACGGATTTTTTATGGAATCTATTCAGGAGGACTTACAACACTAAAGCGTTGAATTTTGGGCTATTTGCTGGGGTCCAATTAGGCGGTGCAACTTGGCTTAGCTCTTTAAGGCAACAAATCATTGACAATTGGGGGAACGCCAATGACATCCATTCAACGAATTTTCAAGTGGCGCTGAATTTTGGGGTGCGCACCAACTTTGCGGAATTTAAGCGTTTTGCTAAGAAATTCCACAATCAAGGGGTCATCAGCCAAAAGAGCGTGGAATTTGGGATCAAAGTGCCTCTCATCAATCAAGCGTATTTGAATAGCGCCGGGGCTGATGTGAGTTATAGGAGGCTTTATACTTTCTATATCAATTACATCATGGGGTTTTAAAAAAGACGTTTCATGGAAACCTTACAATTCATCGGCTATGGGAATATGGCTCAAGCGATTTTAGAAGGCTCTCATGAGATCTTATCCAAGCGTTTTATTTTAGAAATCACCGGAAGAAACCCTGAAAAAATCGCCCCTTTTTTACAAGAAAAAAACATTCAAGCTCAAATCGTGCCTTATAAAGACGCTATTGATATACACCAAAAATTCGTGTTTTTACTTTTTAAGCCTTATAACCTTAAGGATTTTAATTATCAAGGGCAAGCCAAAAGCGTTTTGAGTGCACTAGCTGGCGTGAGTTTTGAAGCTTTAAGTAATGCGATTAATTCTTTGCATTACTTAAAATGCATGCCTAACATTGCGAGCAAATTCGCCCTATCTTCTACGGCGGTGTGTGAAAAATCACCCATGCCCTTAATAAGCCAAAAGGCTTTGAGCATTATTGAGAGTTTTGGGAATTGCGTGCGAGTGGGCAATGAAGAGCAGGTGGATGCCAGCGTGGCGACAAACGGGAGCGCGCTTGCGTTTTTAAGCTTGGTAGCGAGCAGTTTGAAAGACGCCGGCATCAGAGAGGGCTTGAACGCTAGAGATTCTTTAGAGTTGGTAAAAATGAGTTTTAAAGGCTTTGCCAAGCTGTTAGAAAAAGAACGCCCTGAGACGATCATAGAGCAAATTTGCACCCCTAAAGGCGCAACGATTGAAGGCTTGAGCGTTTTAGAAAAAAAGGGGGTTAGAGGAGCGTTCATCAAAGCATGCCATGAAAGCGTGAAAAAAATGCGTCTCTAAAAATTACACTCTTAAAAATAAGCGCGATGCATTTAGACAGACAGAGTTTAGAAAAAGCCAAGCATTTGATCCAAAGCGGTCTGATTGATACCATAGAAGTAGGCACAATCAAGGGCTTGCAAGAAATCCATCGGTTTTTATTTGAAGGGCTGTATGAATTTGCCGGTAAAATCAGGGATAAAAATATCTCTAAAGGGAATTTCAGGTTCGCTAACTGTTTGTATTTGGATTTGATTTTACCCAGAATTGAAAGCATGCCGCAAAATAATTTCAATCAAATCATAGAAAAATATGTGGAAATGAATATCGCTCACCCTTTTTTGGAAGGTAATGGCAGAGCGACTAGGATATGGCTTGATTTGTTGCTTAAGAAGGAATTGAAAAAAATCGTGCTTTGGGATAGGATTGATAAAGCCGCTTATTTGAGTGCAATGGAAAGGAGTCCTGTGAATGATTTGGAAATCAAAACGCTTTTAAAAAAGCATTTGAGTTCTAATATCAACGATCCCTTAACTTTCATTAAAGGCATCACGCAGTCGTATTATTATGAAGGGCTTTGAAAAAATACTAAAATCATTTTTTATAATCCAATACGAAAGAGTTTGACGCTAGTCAAGAGATAGTTTTTTATAATGCGATCTTAGGGGATTAGTGGGATTTAGTTGGGGGTTGCAGGAGAAAATGTTTTACCTCCTATCCCCCCCTTTACTATAAAATAAAATTTAAAATATAAGACAAAATAATTAAAGCCCCATTTTAAAAGAAATTAAAAGCTTTATTTGTAAGCATTAAAGCAATCTAAAACTAATCTTGTGTCCGTTCAATCAAACTCAAAGGCAAGCTAAAAGCCTTAATGAGTTCGCCCTCTTTTTGGCGTTGTTCGCCCCTATCTTTTTCATGGTCATAGCCCAGCAAGTGCAACACCCCATGGATGAATAAAAGAGCGATCTCATCTTCTAAGCTATGCCCTAATTTCAGGGCGTTTTCTTGAGCTAATGGCGCATTAATGACCACGCTCCCTAAAGGGGTGTGAGGGATCGCTTCTAAAGGGAAGCTCAAAACATCGGTAGCGTAATCGCAGTTCCTTAAATCCCGGTTGATTTCTCGCATGGTTTCATCGCTCACTAAAACAAGCTCAATGATTTGAGTGGGGGCTAAAACATTTGCGATTTTTTCTAATAATAAAAAATCCGATTCTAGTGGGGTTTGGTTGTCTATTTCTAGCATCAATAAGATATAAAAAGAAGTTTAAAAAAGCCCTAAAATTTAGGGCTTATAAAGATTAAGCGAAAGAACCTTTAACTTGTTCTACCCATTTTGAAATCCTCTCATCAGTGAGATCATCTTGATTGTCTTCATCAATCACTAGACCCACGAATTTACCGCCTTCTACCGCTTTAGAAGCTTCAAAATGATAACCATCAGTGGGAGTTTGCCCTACCACTTTGCCGGCTTTAGCTTTTTCATAAATGTGGAAAATGCCTTCCGCAAAAGTTTCGCTGTAAGTGTCTTGATCGCCCAAGCCCACAAGCCCAATGGTTTTATTCGCAAAGTCGCTCGCTTCTAGCGTGCCTAAAAAGTCTTCCCAATCTGTTTGCAAATCGCCCGCACCAGCTGTTGGAGCGACTAGAATAACCTTTGTAAAGCCATTAAATTGCTCTTTAGAAGCCTTAGCCACATCAATCACTTCAGCATTACCAATAGCCTTGCTGATTTTTTCGGCAATGGCTTCAGCGTTCCCGCTGTCTGTCCCAAAAAAGATACCAATTTTTCCCATGTTCTCAATCCTTATTTTTAAGATATTAACGCACCCACTTTATGCGAATGCTTGTGGGTGTAGTCTAGCGCATTTAATTAAACATCTTGCTTAAAAACCCATTTTGTGCGAATATCGTTTCAATAAAAACCATATTAAAAGCGCGATAAGAGCAAAACTTATCACAAAAAACGAAGTGTAATGAGAAAGCCTTTCATACAGCGTTTTCACCCAATCGCTCGCTTTAAAAGAAACGCTCCCCACGATCAGCGCCCACAAAAAACTAGACAAAACATTAAGCCATAAAAACCTTTTTAAAGGGTATTTGCTAAAACCAACCGCCAAAGGCACAACGCTTTTAACCCCATAGAGATATTTATTGACAAAAATCATGAGCAAGGCGTAGCGTTTCACCCACAAACTCGCCAAAGCAAGCTTTCTTCTATGCTTTTGGAAATACTTTAAAAATTCTCTTTTTTGATAGCGGGCAAAGACCACAAGAGCCCCACTCCCTACCATATTCCCTAAAAAAGCGACAAGAATGGTTATTTTTATATCCAAAGCGTGCGTGGTAGCGCTCAAAATGGAAGCGATGACAATCCCCACATACCCACCCCCTAAAGAATATAAAAATAAAATAAGATAACCCCACTCCTTAAAACCCTCTTGAAAACGCAACAACGCTTCTTGCATAAAAACCCTCTTTTGATTCGTTTTTATTTTCATGTTATCCAAACTTATTAACCTATTGGTGATTTAAACGCTATCTTTTAGTATAATGACAGCATTATCCTAATAACCTAAAAGATATAGAGATGAATACAGAAATTTTAACCATCATGTTAGTTGTCTCAGTGCTTATGGGATTGGTAGGCTTAATAGCGTTTTTATGGGGGGTTAAAAGCGGTCAGTTTGACGATGAAAAACGCATGCTTGAAAGCGTGTTGTATGATAGTGCGAGCGATTTGAACGAAGCGATTTTACAAGAAAAACGCCAAGACCCCAAAAATTAAAAAAAATAAAAATAAAAAGGATAGAAAATGAGTCAAGAAATTTTAGATGTGTTGATAGTGGGCGCAGGGCCTGGGGGCATTGCCACAGCGATAGAATGCGAAATAGCCGGCGTTAAAAAGGTGCTTTTATGCGAAAAAACCGAAAGCCATTCAGGCATGCTGGAAAAATTTTATAAAGCCGGTAAAAGGATTGACAAAGATTATAAAAAGCAAGTCGTAGAGCTTAAGGGGCATATCCCTTTTAAAGACAGCTTTAAAGAAGAAACTTTAGAGAATTTCACTAACCTTTTAAAAGAGCACCGCATCACGCCAAGCTATAAAACCGATATTGAAAGCGTGAAAAAAGAGGGCGAGCTGTTTAAAATCACCACCACTTCTAACACAACCTATCATGCTAAATTTGTGGTGGTTGCGATCGGGAAAATGGGCCAGCCAAACCGCCCTACTACTTACAAAATCCCTGTCGCACTCTCCAAACAAGTGGTTTTTAGCATCAATGATTGTAAGGAAAATGAAAAAACCCTTGTGATCGGCGGAGGCAACTCAGCGGTGGAATACGCCATTGCTTTGTGCAAAACCACCCCTACCACCCTCAATTACCGCAAAAAAGAATTCAGCCGTATCAATGAAGACAACGCTAAAAACTTGCAAGAAGTCCTAGGCAACAACACGCTTAAAAGCAAGCTTGGAGTGGATATTGAAAGCCTAGAAGAAAATAACACTCAAATTAAGGTCAATTTCACCGATAACACGAGCGAGAGTTTTGATCGCTTGCTGTATGCCATCGGCGGCTCTACCCCTTTAGAATTTTTTAAACGCTGTTCTTTAGAACTGAATCCTAGCACCAATATCCCTGTAGTGAAAGAAAATTTAGAGAGCAACAACATCCCTAATTTATTCATCGTGGGCGATATTTTATTCAAATCAGGAGCGAGCATCGCTACCGCTTTAAACCATGGCTATGATGCCGCTATAGAAATCGCTAAAAGGTTGCAATCTTAAAGCAAACTCACTCAGCAAACGGCTTAGCCTTATACAAAAAGAAAAAGAGTGCTATAAGCGTAAGGGCAAAATGCATGGTTATGATAGTTAGGGGCGAAAAGTAACGCAGTTCTAGGCTGCTGAGCGATAAGATTAGCACAGAGACCACGCGCACACAGCTTGATAAAAGCGATGAAAGCGATGAAATGTTGTTTTTAGAAACAAATTTGGAGAATTGATACCCCAAGCAATAACTCATGTAAGCAAAAAACGCCACCATGAGCGCATACACCCCTATGAAACAATAAGGGATATTGCTAAGCAATAAGGGGCTAACGCCCAGCAACACCAAAAGCGAACTTAGGGCGATTTTTTGGTTGCAATTTGAAGCTTTTAAAAAATGAATGAGGATGGAAATCACTTGAAAAGCGATATAAAATATAAAAAGGTATTGCTCTTTAATGCCTTGTTTTAAAAAATACGCTTGCCACATTTGAAAATGGCTCATAAAAAAGACGGGCGTAATCAAATGCCCCACTAACAAAATTTTAAGCTTGGGGTTATCTTTAAGCTCTTTAAGACTGCCTTTGACCTGCTCTTTAAGGAGTTTCAAACTTTTTTGGCTTTTAAAATCTTCTTCTTTTTCTTTAAAATAAATGATGATCGTTAGCGCACAGAGCATGATTAAAAAAATCCCCACAATATACAGCATCGCATGGACTTTGAGATACAAAAACGACCCCAAAGAACTCCCTATAATCATGCCTAAATAAGTAATTTGATTGTTTTTGGCTAAAAACTTGGATAAATCTTTTTTATTTTCTTTAATGTCCGTGATGAGTGAAGCTTCAATCGTGCCGCTAGAGCATGCGCTATACAAACCATACAGCCCCCACGCTAAAAGCATGAGAATAAAGCTATCAAAAAACAGCACAAACGAAAAACTAGCGATTAAAAAGGCGTTAGAAACCAGGAATAGGTTTTTTCGGCTCATCAAATCCGCTAAAACACCGCTTGGGTATTCAGCCACCAGCACGCAAAAGCTAAAAAAGGTTTGCACGAGCAAGATTTCACTCAAACTAAGCCCTTTAGAAAGCAACAAAGGGGTTAAAATCGCATGGGGCAAACTTTGAGCGATGATTAAGAGAAAATTCGCCCCATAGTAAGCTAAAATGTTTTTTCTTAACATTTGAAAATTATAACTAAAACTAGCTTATAATACAGCGTTATATCTTTTCATTAAGGGGTATTGATGCTAACCCAATTAAAAACTTATCCAAAATTACTCAAACATTATGAAGAAATTAAAGAAGCACACATGCGCGACTGGTTTTCTAAAGACAAAGAGCGAGCGAGCCGTTATTTCGTGCAATTGGAAAGCTTGAGCTTGGATTATTCCAAAAACCGCTTGAACGATACCACTTTAAAGCTTCTTTTTGAATTAGCGAATGACTGCTCTTTAAAAGAAAAGATTGAAGCGATGTTTAAGGGCGAAAAAATCAACACCACCGAAAAAAGGGCCGTTTTACACACCGCTTTAAGAAGCTTGAATGACACTGAAATTTTACTAGATAACATGGAAGTGTTAAAAAGCGTTCGGAGCGTTTTAAAACGCATGCGAGCCTTTAGCGATAGCGTGAGGAGCGGTAAAAGATTGGGTTATACCAATCAAGTGATCACCGATATTGTCAATATCGGCATTGGGGGGTCAGATTTAGGCGCTTTAATGGTTTGCACCGCCTTAAAACGCTACGCCCACCCAAGATTAAAAATGCATTTTGTGTCTAATGTGGATGGCACACAGATTTTAGACGTTTTGGAAAAAATCAATCCGGCCAGCACGCTTTTTATCGTGGCCTCTAAGACTTTTTCCACTCAAGAAACCTTAACCAACGCCCTAACCGCTAGAAAATGGTTTGTAGAAAGAAGCGGCGATGAAAAGCATATCGCTAAGCACTTTGTAGCGGTATCCACCAACAAAGAAGCCGTGCAACAATTTGGCATTGATGAGCATAACATGTTTGAATTTTGGGATTTTGTAGGGGGGCGATATAGCTTGTGGTCGGCTATTGGCTTATCCATTATGATCTATTTAGGGAAGAAAAATTTTAACGCTCTTTTGAAAGGGGCGTATTTGATGGATGAGCATTTTAGAAACGCCCCTTTTGAAAGCAATTTGCCCGTTTTAATGGGGCTAATTGGCGTGTGGTATATCAATTTTTTCCAATCCAAAAGCCATTTGATCGCCCCTTACGATCAGTATTTAAGGCATTTCCCTAAATTCATTCAGCAACTGGATATGGAAAGTAATGGCAAACGCATCAGCAAAAAAGGCGAAACCATCCCCTATGACACCTGCCCTGTTGTTTGGGGCGATATGGGCATTAACGCTCAGCATGCCTTTTTCCAGCTCTTGCATCAAGGCACGCATTTAATCCCCATTGATTTTATTGCCTCTTTAGATAAAAAGCCTAACGCTAAAGGCCATCACGAGATTTTATTCAGCAATGTTTTAGCGCAAGCGCAAGCCTTCATGAAAGGCAAAAGCTATGAAGAAGCGCTTGGGGAATTGCTTTCTAAAGGCTTAGACAAAGATGAAGCCAAAGACTTGGCCCACCACAGGGTGTTTTTTGGCAACCGCCCCTCTAATATCCTTTTATTAGAAAAGATTTCACCAAGCAATATTGGGGCATTAGTGGCTCTTTATGAGCATAAAGTCTTTGTGCAAGGGGTTATTTGGGATATTAACAGCTTTGATCAATGGGGCGTGGAGCTTGGGAAAGAGTTAGCCGTGCCGATTTTACAAGAATTAGAAGGGCATAAAAGCAACGCTTATTTTGACAGCTCCACTAAGCATTTAATAGAATTGTATAAGAATTACAACCAATAGGCTTTGTTTGATAACAAGATAAAACCTAAAAAACGATAAAACAAAGCTTAACCCCCATTCTCAAGCGCTCCATTCAAAATCATCCGTTAATCATAACGGATTTTAGCACCATATATTAGCCATTTGAATTTAAAGAGAGTAAATTTTCCACAAATTAATCGTTTTTAGTTTTTAAAAGCTTGACTTTCTCATCATACGCATTATTTTACATATTATAATTATTTCAAAGCTAAGAATAATAAAAACTAAAGAATAGATTTATCTTTAAAAGTATTTGCATTTATCAATCTCATTTTAGGAGGCATGCATGAAAAAGGCAAGTCAGGTTTTATTCTTTGGGGCATTTTTAAGCTCTTCTTTACAAGGTTTTGAAGCTAAGCTCAACGGCTTTGTGGATCAATCTAGCACGATCGGTTTTAACCAGCATAAAATCAATAAAGAAAGAGGCATCTACCCTATGCAGCAATTCGCAACGATTGCGGGCTATTTAGGGCTTGGTTTTAGCCTGTTACCCAAAAAGGTTTCAGACCATGTTCTAAAAGGCAAAATAGGGGGCATGGTCGGATCTATTTTCTATGACGGCACGAAGAAGTTTGAAGACGGCTCTGTGGCTTATAACCTCTTTGGTTATTACGATGGGTTTATGGGGGGCTATACGAATATCTTACAAACCGATAGCCTTGAAACACAGAACATGAAACACAACAAAAATGTCCGCAACTATGTCTTTAGCGACGCGTATTTAGAATACGCCTATAAGAATTATTTTGAAATAAAAGCCGGGCGCTATCTCTCCACTATGCCTTATAAAAGCGGTCAAACGCAAGGCTTTCAAGTTTCTGGGCAATACAAGCATGCGCGCTTGACTTGGTTTAGCTCTTTTGGGAGGGCGTTCGCTTATGGTTCGTTTTTAATGGATTGGTTTGCCGCACGGACCACTTATAGCGGAGGCTTTACCAAAAATGATAAGGGAGGTTATGATAGCCATGGGCGAAAGGTGCTTTATGGCACGCATGCGGTGCAACTCACCTATAAACCTCATCGTTTCCTCATAGAAGGCTTTTATTACCTTTCGCCTCAAATCTTTAACGCTCCGGGCGTTAAGATTGGTTGGGACTCTAACCCCAATTTTAGCGGCACAGGCTTTCGCTCTGATACGGCTATCATAGGGTTTTTCCCCATTTACTACCCTTGGATGATCGTTAAATCCAATGGAAGCCCGGTCTATAAATACGACACGCCTGCCACTCAAAACGGGCAAAACCTCATTATCCGCCAACGCTTTGACATCAACAATTACAATGTTTCAATCGCTTTTTATAAAGTCTTTCAAAACGCTAATGGTTGGATAGGCAACATGGGGAATCCAAGCGGTGTGATCATGGGGAGTAACAGCGTCTATGCGGGTTTTACAGGCACAGCCCTTAAAAGAGACGCCGCTACCATTTTCCTTTCTTGTGGTGGCACTCATTTTGCCAAAAAATTCACATGGAAATTCGCCACACAATACTCCAATTCAGTGGTCTCTTGGGAAGCGAGAGCGATGATCTCTTTAGGCTATAAATTCAATGAATACTTGAGCGGTAGCGTGGATCTTGCGTATTATGGCGTGCATACTAACAAAGGCTTTAAACCGGGTGAAAACGGGCCTGTGCCTAAAGACTTCCCCGCCCTTTATTCTGACAGGAGTGCGTTATACACGGCTCTAGTAGCGTCTTTTTGATGCTACCCTATGATTATGGTAGGCGTCTTTTAGATGTTATGATCATAAAAAATAGCAAGCGTTTTTTTGACGCTATCACGATAATAGGGTAGGCATCTTTTTAGATGCTACGATCACAAAATATAGGCGTTTTTTAACGCTGTTCCTCTAATCTCTATATGTAAAATTTCTTTTCAAGCAAAGCCCTTTTTTAAATCGCATACCCATTATGTGAGTGGGGTGGTGAGTAAAATGCAAGTTCATTTTTAATTTAAAGCAAGCGATAGCTTTTTAAAAGCGCTTCTTTTAGAGTTAGGGGGATTTAGTTGGGGGTTAAAAGGAGGAATGATCTCAAAAATACCCCCTATCCATTTCAAGAAATGAATTTAAAACGAAGCAGCCAAAACCCCATTTTTAAGAGATTAAAATAAAGTTTTAATACCCCTATTAAATTAACAGAGCCAAAATTTTAATCGCTTCTTGTAAGGATAGGGTCAAACTTTTCAATGGATTTAAAGGGGGTTAAAACCCCTTTTTATTCAAGCGGCTTTGATATAGGGCGTTTCAGCTAGTGGCGGGTAAATTTGATTTTTAAAATAAGCGTTTGAGCAAATCCTAACGCTCACGATTAAAACCAGTAGCGCTACAAGCATGAAAAACACACATAAAATCGCATCAATCGCATGGTTAAAAAAGGATTTTTGGAGCGTTTTTAGCGCTTTTTCATCGGTAGTGGTAGCCATTTTTTCTTTGATGATTTGCATTTGCGCCACATGCGAAACATTATTCAGCACGCTATCATTACTTTTTGGCACCACTTTTAAAATACCGCTATAAAAAGTGATGGATAAAATCAAAACTGCCGGCAAGGCGCTTATCATCGCCCCCTTAAAACGCCCCATTTTAAACAACACCACCGTAACCAACAACAACGCCATGCCCGCTAACATCTGATTGCTCACGCCAAATAAAGGCCATAGCGTATAAATCCCCCCTTTAGGATCAATCGTGCCTTGATACAAGAAATACCCCCACCCCACCACGCACAAAAGAGTGGCAAAAATCCCAGCCTTATAAGAGCTAAGATTGCCCAAAGGCTTATAAACATTACCGAGCAAATCTTGAATCATGAAACGAGCGGTTCGTGTACCAGCATCCACAGCGGTTAAAATGAACAAAGCTTCAAACAAGATCGCAAAATGATACCAAAACGCCATCACGCTTGGATCCCCTAAAATGTGATACACAATCATCGCTAAACCAATCGCAAAAGTGGGCGCCCCACCGGTGCGACTCAAAATGGAGCTTTCGCCGATGTTTTTGGTCATCTCATTGATTTCTTCAGCGCTGATACTAAACCCCCATGAGCTAATCACCGAAGCCGCATCAGCTATATCTTTACCGATACTCACTTCTGGCGAATTGATAGCGAAATAAAGACCTGGGTGCAAAATCCCTGCGCACACCAACGCCATAAGAGCCACAACGCTCTCCATCACCATAGAGCCATAGCCCACTAGCCTTGCGTCGCTTTCTTTAGCGAGCATTTTAGGGGTCGTGCCTGAAGAAATTAAAGCATGAAAACCGCTAATCGTCCCGCAAGCCACCGTGATAAACAAGAAAGGGAACACGCTTCCTGCAAACACAGGCCCACTGCCATCTACAAAGGGCGTGATTTTAGGGATTTGTAAAGGCGGAGCGACAAAAATAATAGCCACAACCAACACCCCTATAACGCCAATTTTTAAAAAAGTGCTTAAATAATCTCGTGGAGCGAGTAAAAACCATACCGGTAAAATAGAAGCCACAAAACCATAGCCCATGATCATCCACGCTAAAGAACTGGCATCAAAGGTGAATATTGACGCTAATTTAGGATCTAAAGAAACATATTTACCCGCATAAATCGCTATAATCAATAGGATAAAGCCAACAACAGAAACTTCTAAAATCTTATGCGGCCTGAAAAACCGCATGTAAAGCCCCATAAGAATCGCAATGGGAATGGTCATAGCGATCGTAAAAAAGCCCCAAGGCGAATGCGCTAAAGCCTTCACCACCACCATCGCTAAAATCGCAATGATAATGAGCATGATCCCTAAAATACCCAAACTTGCGATCATGCCTACAAATTGACCCATTTCAAGCTTGATCATTTCGCCTAAAGACTTGCCATCGCGCCTAATGGAAGCAAAAAGCACCACAAAATCATGCACGCAACCCCCTAAAACCGAGCCTATCAAAATCCATAAGATAGAGGGCAAGTAACCCATTTGAGCGGCCAGTATCGGGCCTACTAAAGGGCCAGCCCCAGCAATAGCGGCGAAATGATGCCCAAAGGTGATCGCTTTATCGGTTGGCACAAAATCCCTGCCGTCATTCCTTACGCATGCGGGCGTGGCTCTGTTATCATCCAGCTTTAACACCCTATAAGCGATAAAATGGCTATAAAAACGATAGCCTATGCTATAAATGCAAGCGCTCGCTACTACAAGCCATAGCGTGTTAATGCTCTCGCCCTTGTGTAAGGCTAACACCCCTAAACAGATCGCCCCTAAAATAGCGGCAAAAACCCAAGCCAAAGAAACTAAACTTTTTTGCATGTTCTCTCCATTTAATGGTTGTTTAACCATTATTGTTAATTTCAGCCAGTTTTTTATTATAATTCAAATTTTCTTTGAATAAAGACTGAATGGCTCATAAACTTTCCATAATAAAGGCTTGGGTTTTCCAAACTTCTAACAATTAGGGTAAATAAGGGCCGTTTTTGAACATGATGCTTTAAAGCGTCATTAATTTTAAGGTATAGCGTTATGGCATTAGATTGGGATTTTATGTTTCACTCCATCCCTGCGTTTCTTAAGGGGTTAGAACTCACGCTTTATATTTCTTTTTTTGGGATTTTGCTCTCTCTTTTGGTGGGGTTTTTGTGCGCGATTATCTTGTATTTTAAAACGCGCTTTATCTCCCCTATTGTCTATATCTATGGCGAAATTTCTAGGAACACGCCCCTACTCATCCAGCTTTTCTTTTTGTATTACGGGTTGAATGAAATCGGTTTGAGCGCTTTAGAGTGCGCGATTTTAGCGTTAGGGTTTTTGGGTGGGGGGTATATGAGTCAAAGTTTTTTGCTTGGGTTTAAAAGCTTAGCGTCCATTCAAAAAGAAAGCGCTTTGAGTTTAGGTTTTAGCCCTTTGAAAATGATGTATTACATCATTTTGCCTCAAAGTTTAAGCGTTTCTATGCCTTCTATAGGAGCGAATGTGATTTTTTTACTCAAAGAAACTTCTGTGGTGGGCGCGATAGCCCTAACCGATATTATGTTTGTGGCGAAAGATTTTATTGGCATTTATTACAAAACGACTGAAAGCCTTTTGATGTTAAGCGTTGCTTATTTGATCGCTTTGCTCCCTTTAAGCGTTTTGTTTGTGATCTTAGAGCGTTTCTTTAAAAAGAAAGCGGCTTAAAAATGGGAGTTTTACTAGAATTAGACAATCTTAAGCGTTTGTTAGAAGGGTTTGAGATTACGCTTTTGATCGCTCTTAGCTCTGCGGTTATTTCAATCGTTGTTGGGATACTTTTGGGAAGTTTGATGGCGTTTGGTTCTAAAATAGTGGTTTTGGCGTGTCGTGTGTATTTAGAAAGCATTCGCATCATCCCGCTTTTAGCATGGCTTTTTATCGTGTATTTTGGGTTAGCGAGCTGGTTTGATTTGCATATTAGCGCTGTTTTGGCGAGCGTGATTGTTTTTAGCTTGTGGGGTGGCGCTGAAATGATGGATTTAACCAGAGGGGTTTTAACTTCCGTGAGCAAACACCAAATAGAAAGCGCTCTGGCTTTAGGCATGGATTCAAAAAGGGTGATTTTTAACATTATTTTCCCCCAAAGTTTTTTGTCTTTATTGCCCTCAAGCCTTAATTTATTCACGCGCATGATTAAAACCACGGCTTTAGTTTCTCTCATTGGAGCGATTGATTTGTTAAAAGTGGGCCAGCAAATCATAGAGCTTAACCTCTTACGCATGCCCAATGCGAGCTTTGTGGTTTATGGCGTTATCTTAATGTTTTATTTTAGTTTATGCTATAGTTTGAGCCTGTATAGTTCCTATTTAGAAAAAAAATTCCAACACATTAGAGGGTAAAATGAGCGTGATTTTAGAAACCAAAGGGTTAAAAAAAACCTATCAAAACCATTTGGTTTTAGACGGCATCAATTTCACCTTAAATAAGGGTGAAGTGGCAGTGATTTTAGGGCCTAGCGGGTGTGGGAAAAGCACTTTTTTAAAATGCCTAAACGGGCTTGAAAAGATTGATGAGGGTGAAATTCTTTTTGAAAACACTAACCTCAACACCAACGCCACTAACTGGAATAAAATGCGCCAAAAAATAGGCATGGTGTTTCAAAATTATGAATTATTCCCGCATTTAAATGTGCTGGATAATATCTTACTCGCTCCCATGAAAGTGCAAAAACGATCCAAAGATGAGGCCATTTCTCAAGCCATAGAGCTTTTAAAACGAGTGGGTTTGGAGCATAAACAACAAGCTTACCCTAAAGAATTGAGCGGCGGGCAAAAACAGCGAGTAGCGATCGTGCGTTCTTTGTGCATGCGGCCAAAAATCATGCTTTTTGATGAAGTAACCGCCTCTTTAGACCCTGAAATGGTTAAAGAAGTTTTAGAAGTGATTTTAGAATTAGCCACAACGGGCATGAGCATGGTGATTGTAACGCATGAAATGAAATTCGCGCAAAAAATCGCTCATAAAATCGTGTTTTTTGATAGCGGTAAGATCGCTGAAGAAAACAGCGCTAAAGAATTTTTTAACCACCCGAAATCTCAAAGAGCGCAAAAATTTTTAGAAACTTTTCATTTTTTAGGGAGCTGTTAAATAAAGTTTGCTAAAAAGATGATTTCAATTTCAAAAAAAGGTGTTTTTATGAAAACAAACGGGCTTTTTAAGGTATGGGGACTATTTTTAGTTTTAATCGCTTTAGTCTTTAGTGCATGTTCTGATAGCCATAAAGAAAAAAAGGACGCTTTAGAGGTCATTAAACAAAGAGGGGTTTTAAAAGTGGGGGTTTTTAGCGATAAGCCTCCTTTTGGCTCTGTGGATTCTAAAGGGAAATATCAAGGCTATGATGTAGTCATCGCTAAACGCATGGCCCTTGATTTATTGGGCGATGAAAATAAGATTGAGTTTATTCCTGTAGAAGCTTCAGCTAGGGTGGAATTTTTAAAAGCCAATAAAGTGGATATTATCATGGCTAATTTCACGCGCACTAAAGAAAGAGAAAAAGTCGTGGATTTCGCTAAGCCGTATATGAAAGTCGCTTTAGGGGTGGTTTCTAAAGATGGGGTCATTAAAAACATAGAAGAGTTGGAAAATAAAGAGTTGATTGTGAATAAAGGCACGACAGCGGATTTTTATTTCACTAAACACTACCCCAATATCAAACTTTTGAAATTTGAGCAAAACACAGAGACTTTTTTAGCCCTTTTAAACAATAAAGCTATCGCTCTAGCCCATGACAACACTTTATTGCTCGCTTGGATAAAACAGCACCCTGAATTTAAATTAGGCATTACAAGCCTTGGCGATAAGGATGTGATCGCTCCAGCGATTAAAAAAGGCAACCCTAAGCTTTTAGAATGGTTGGATAACGAAATGGATTCCCTCATTTCTAGCGACTTTTTAAAAGAAGCTTACAAGGAAACTTTAGAGCCTGTTTATGGCGATGAAATCAAACCGGAAGAAATTATTTTTGAATGATTTCTTTAGGCTTTGATTTCTTGACAGGGTGCGTTTTTATTGCTAAATTAGCAATTTTGTGATCTTTTTGTTTTTAATTTTGAGATATATTTGTTTGATTTTACATTGAAAGGATTGTTTGATGAATCATTTTTATAAGCGTTGTTTGAAATTTTCGTTGGTTGGGTTGCTAGGGCTTTTGAGCGTTCAGCTTGACGCTAGGAGTTTTGTTGATGGGGATTTAGACATTCAAAAATTCAGTTATGAAGATTCTCTACTTAAAAAGGGAGACCCTAATGGCGTGCATAAGGTTCAGGTGCGAGATTATAAGGGCAAAATGCAAGAGGCTGAGATCCACTCAGAAATACGCATCAAGCTCAAACCGGGGGTTAAAAAAGAAGTTAAAAAAGGCAAGATTTATAGCGCTCAAATCAATGATGGCATGTGCTATGCTTTTAGAATGCTCCAAACTGGCGATAACACCACAGGCCTTGATTCTAAAGAATTCCCCAAGCAAAGCCGTGAAAAAAAGGGTCGAGTGATTACTTTAATCGGTAAAGATGAAGTGCCTTATCTTATTTTAGAAACAGATTGCCAAGTGGGCGATATTGCACAGATCTCTTTGGTGGGTAATTTTGATGGCACCGGGTTTCTTACGGAATATAAATTCAAAGACGCTAAACCCATTTACTAGTCTTTATTCTTCGCTTCATTCTTAAAATCTCTTAATCTCTTGTGGTTAGGGGATTTTTTTATTCATTAGCAGTGTTTTTGATTGCATCTTAAAAATTTTAAAAACCCTGTTTGTGTTTTTGCCTCAAGTTGTTAAAAAAGCTCTGCTCTCATCAAATACTGACAAATAAAACCTTTTATAGAGCGCTTGTTTGATTAAAGTCAAGTTCTTTATTACTGATTTTAAAAACAAGCTAAAAGAAAGAAAATAAAAGAGAAACCCCCCCCTTTTTTTAGGAGTTTTCTTCTTGCTTATACCCTTTAAGCGCAAAGAAGAGGATATAAAAATAGCACAACAACGGCACACCATAAGCGTAGAGCAAATTTGATTCGGTTGCTGTTAGCATGTCTGTAACCGCACCTTGAATGGGGGGGATTAACGCTCCTCCCACAATCGCCATGCTAATCACCCCAGAAGCCTTAGAAGTGAGATGCCCTAAATTGAGCGTAGCCAAAGAAAAGATGGTAGGGAACATGATAGAGTTGAAAAAGCCCACAAAAGTCAGAGCGAATAAAGCGATCTTGCCTCCAATGATAATGGCTAAAGCAATGAGAACAATAGAGCTTAAAGCGTTGAAAGCCAAGTATTTATTAGGGGCAATTTTATTCATCAACACACTGCCTAAGAAACGGCCCACCATCGCGCCTCCCCAATAATACACCAAGTAATGCGCGCTTGATTGAGGGTCTAAATTCAAAAGCTTTTCAAAGCTTAGCACCAAGAATGAGCCAATCGCCACTTCTCCTCCCACATAAAAAAAGATCCCTAAAGCCCCAAAAACAAAGTGTTTGTGCGAAAACAGGCTTTTTTGCGTCGTCTCTTTGGGCATTTCTTTTTCCACATCAGGCAATTTCAAAAGATACATGATGAGCGCCAAAAGAAGCGAAAACACCGCCAAGCCCAAATAAGGCATTTGAACGCTTTTAGCGTCCGCTAATTTGTCTATCAAACTTGCATTATCGCCCATTTTAGTCGTGCTAAAAATCAACAAGCTCCCAAAAATAGGCCCTAAAGTTGTGCCAAGCGAATTGAACGCTTGGACTAAAACCAGGTTTCTGGCTTCTTTACCTTTAGAAAGCAAGGTTACAAAGGGATTACCAGCGGTTTGCAAGCACACAATCCCGCTCGCTAAAATAAACAACGCTCCTAAAAAAAACCCATAGGAGCCAAAATGCGCCGCCGGGTAAAACAATGCGCACCCCGTCGCTGTGATCACAAAACCAAGCACCACACCAAAAGGGTAGCCGATTTTACTGATCACATTCCCAAAAACTCCTCCCATGATGAAATACGCCCCAAAAAAGCAAAATTGAATGAGCGAAGCTTCAAAATAGGTCAAGTCAAAAATGGGTTTTAAATGCGGGATTAAAATATCGTTTAAAACCGTGATAAAACCCATTAGAAAGAATAGCGCTGTCAAACTCCCCAGCGCCAAAGTGTTAGAAGTTTTTTGCATACCTTCTCCTTTTTTATTGAGTTGATATAATAATAATGATATTACAATTATTTTAAGATAATAATCTGTCTAAATAAAGAAAAAGAGGCATGAAATGGGTAAAAAAATGCAAAGCCCCTTAAAAAGAGCTTAACGAAAGATAAATACAGAAACAGAAATGATGCAGAGAATGATGATGCCTGAATTGAGCGCTTTGAAGTCTTTTTGAACCAATTTGATGATACTATAAGACAAAAAGCCAAAGGCTAAGCCATCGGCAATGGAGAAGGTTAAAGGCATCATCACCACGGTTAAAAAAGTGGAAACGCTAATGGCCATGTCTTTAAAATTCACCCCCTCTAACACGCTAAACATCAAAACCCCTACTACCACTAGCACCGGATAAATCGCGTTGCTGGGAATGGCTTTTAAAAGAGGCAAGCAAAAGAGCGTTAAAACAAAAAATAATCCGGTAAAAACCGCTGTCAGCCCTGTGCGGCCCCCCTCTTCAACCCCACTCGCGCTCTCTATAAAAGCTGTCGTAGTAGAAACGCCCACCACCGCGCTCCCTAAAGAAGCCACCGCATCCGCTTCCAAAGTCCTTTCCAATTCCTTATTTTTTTCTTCATCATTGAAAAAATCAGTCTTGTGGCCAATCCCTGCAAGCGTGCCTAAAGAATCAAACAAATCGGTTACAAAAAAAGTGATGATGACTGGCACTAACGCTAAAGTGAAAGCCCCACTCGCATCAAAAAAAATGCCCTTAATGTCTAATTGGAAAGCGATAGGACTAATGCTAGCAGGCATAGAAAAAAATTCGCTAGGGTAAGGGGCTAGCTTTAAAACCCATGCGAGAATGGAAGTGATTAAGACCGCTATAATAAAAGAACCCTTGATTTTAAGCGTGTAGAGCGCGAAAGTCAAAATGATCCCCACAACCCCCAATAACACATGCGGATCGCCAAAATCGCCTAAGGTTACAAGCGTAGCCTTATGGGTAACGACAATATGCATTTCTTTAAGGCCAATGAATGCGATAAAAGCCCCTATCCCCGCGCTCACCGCACGCCTTAAATCGATAGGAATGCTTCGCATGACCCAACTTCTAAATTTAGTGAAAGACAAAATCACAAAAATCGCTCCCGAGAGCGCTACGATGCCTAAAGCGCTCTGCCAAGGGAGTTTTAGCCCCTGAACCAATCCAAAGCTGAAATAAGCTGACAACCCTAAGCCCACGCTCATAGCGATGGGGGTGTTTGCCCATAACCCGTTAAACACACTCGATAAGATAGTGATAATGGCAGTCGCGCTCAAAAGGGCTTCATAAGGCATGTTGGCGTGAGAAAGGATAAGAGCGTTTAAGGGCACGATGTAAATCATGGTGATAAAGGTCGTTAAACCCGCTCTAAACTCGGTGGCAATGTTCGTGTTGTGTTCTTTAAGCTTGAAAAACCCCATGTTAGATAACTCCTTACTATTTGGTATAGATTAATTTAATAAGGGGCTTTGGGGTTATGCTAGCGCTATTTTATTTTAAATTGCCTTAAGATGCTTGATTGTGTTGTTTCAATCAAAAGAAGTGAGTAAAAAATCCTTTTTTAAAACTCCGCTTTGTAAAGTCATTTTAAACTCTTTAATGGTTTTTGAGAGCGTTTTTTTAAATTTGATTGGTATTGGTTTTAAGAGAGATTGTTATAAAACAAAGACCCCCATAAGTTGGATTTATGGGGATAATCTTCAAAAAGGAGCTTGCCATGAAAACTAAAAATGGCGAAAGCGAGTATATTATACCTTGAAATTTCTTTTTTGGGGTGTAAAGCGGTTGTTTTTTTGAAAATTTTTAACTTTAGAGGTTTTTTATTAGAGTTCAAATCCCCCCCCCTTTTTTAAAAAAGAGGGTTTAAACCATTCAATACGCAAACACATAATTGAGATACACGCTATAGAGTCTTCGGTATTCTAGTTTAGTTCCCAAGTAAGAATAGTAATTCGTGTTAATGGTAGGGATTTTCACGCCCAATTCCATGCCATGTTGAGCCGCATGATGGCTATCTTTTTTCTTAGGTCTAGCGAGATTGGTTCTCAAGCCCAAATTGAATAAGAATTGGAAATTAGCCGTATTCACTTTAGCGCTATAAACATTGCTGATGGTTTTTAAATTCACAAATTGAGAATTAAGCCATGAAGTCCCTGCTAAGGCGATTCCTCCAAAAAGCCCAAAAGAAATCTGGTTATTCTTGCCTAAAAAGTTGGTTTTTTTATCATTGATGAAGTTAAACAACAAATCGCTACCCACCCCATAAGTCCACACATCAGAAGCCGAGTTAAAGAAATTGGATTTGATGTAGGCGTGGTTGTAATCAAAGAAACCATAATACCTTAACCCCCATCTTTTCTTTTCTCCAAAAAATTGCTTATAACCCACTTGCACGCCAAAGCCATTCAAGGCGCCGTTATTCGTGGTTGAAGAAGCGATCATGCCCATATTCCTAAAAGGGTTGTTGCCAAGTTCTTGAATAAGGGTGTTGGCTAGGGTTTGCGCTTGATTGATTTGAGGCGTTTGGTTGTTAAAATCAGCGGCGCTTGTTTTTAACAAAGACTGAGTTTCTTCCACGCCAGCACACCCGTTCCCCCAGTTGCTCTTTTGATTTTGCATCTCCATGTTTGCGCCACTTATAGCACTCTTATCGCATTTCCCTATGTATTCTTTAAGATGGCCTGAAGAAAGTTTGCTAAAATCGCTCTCCACTTGATTGGCTAGTTTTAAAATTTCTGCTTGAGATTGCGCGTTTTTGAGCATTTTTTGAGCTAAAGCCGTAAGACTGCTAGGGGTGTTAAGGTTGAGATTTTGGGGTTGTGTGATATTTTTTGGTTGGTTGGCGCTGAGTTGTTGGGTTTCTTGAACGATTTTTTGCGCATTATTAATCATGTCTGAAGCGGCACTAAACTCCGCACCAAAAGTCTCGCATGATTTTTTGCCGCCACCGGCTGTTTGCCATGAAGGGATGTTTGTGCCATTAGTTCCACCATTGCTACTAGATTTCGCTATCAACATGGGGCAATAATCTTTAAGGGTATTAACAATCGTTTGCGCTTGAGTCAAAAGATTTTGCGCATCATTAGTTGTATCAATAACAGAAGTTGTCGTTTTAGTTTGATTATCTTGTTGATACTTTGATGTGGTTACATGCGCTTCTAATTTTTCCCCTTTGCTATTTAAAGGAGCAAGCCCGGCTTGTTTTAAAGCTTTTGAAAGAATCTGATAAGCTTCATGGATTTTTTCATATTGCTCAATGGATAGAGAAACACCCTTGTCTGCTTTTAATGTATTTGTGCCATTAGAACTATGAGAGCCATTACTATTTGTGCTCCCACCGCAATTGATTGTAGTGCCGTTGCCATTCTCATCGGTGTAGTGGAAATTTTTTTGATTGTTTTCGCCTGGACTTTTGGTATAACCTCCGCATATGACCGCATAACCCATGCTATTCCATAGCCCTAACACCGATCTCAACGCTAAAAGCGTGGCTTGATAGGCAGGGGAATTGGTTGTCCCACCGGCTAAAGTTTTTGCGCGTTCGTTCAAATTATTAACCGCTTGGTTGATCGCTTGCGCGCTTGTCTTTGAGTTTGTGCCACTATCGTTGGTTAAAAGCCGGCTTAATTGTTCATAAGCGTCTGAAAGTTTTTGCACCTTGTCGGCGTTTTTCACTTTTTGAACCGCTTCACCGATTTGATAACCCACGCTTAAAAAAACGCCGTTGTCTTCAGCATGGAGCAATGATGACGCAAGAGTTAGAGAAAGCAGAATCGTTTTTTTTGTTTTTTTCATAAGATGTTCCTTAAAGTAATGTTTTATTGCAAAATGTATCAAAATGAGAATTTATTTACAATGCGTTTAATTATGACATAAATTTATTGAATTTCAAAAAAAGTTTTAGGGTGTTTTGATGCACTCAATCAAACTTTTAAGAGTGTTTTTAATTTAATTGGGATTTGGTTTTAGAAAGATTGTTGTAAAATAAACACCCCCATAAGTGCAATTATGGGGATAAATCCATAAAAGGAGTTTGTCATGGCTACCAAACATGGCAAAAACTCTTGGAAAACATTATACCTTGAAATTTCATTTTTGGGGTGTAAAGTT
>scf17
CTTGTGGGTTTCTCATTTCAAGCATTTTAGCTTGAGCTTTAGAGCGTATTTTTAGATTTTCGTTTTGCCATTCTTCTGTAACATTAAAATCTTTAGGGTCTAGTTCTAAATAGGCGATAGAACTTGGTTTATAAAAATCCACTTGTTTAGCGATAGCTTTTTGTGAA
>scf18
AAACAAAAGACAGAACAAGAAAAACAAAAGACAGAACAAGAAAAACAAAAGACAGAACAAGAAAA
>scf19
GAATGCGTTGGAGCTCAAACTCTGTAAAATCCCTACTATAGGGACACAGAGTGAGAACCAAACTC
>scf20
AATGAAGGGGCTAGCCACTTTAAGGTGTTTTTTAATTACGGGTGGGTGTTTTAAGTATAAAATCCATTAAGTGCGAAATCCATGACAGAAATAATATTTTTTTAAATAAAAGCCTTATTTTTGTCTCTTTTTCGTATAATAAGATTTAAGTTAGTATTGATAGTGGTACGCTAAGATTTTTCAATCTTGTGCGATCCAATCAGTATTTCTTAATAAGATCATAGCTTTAATATTCAAAATAATATAGAAAGGAAAGTTATGTATGCGGCTCATCCTATTAAACCCCTAAAAGCCCCTAAACTCAAGACTAAATTTTTAAGGCGTGTGTTTGCGGGCGCGTCTATTAGGCGTTGGAATGACCAAGCATGCCCTTTGGAATTTGTGGAATTAGACAAACAAGCCCATAAAGCGATGATTGCGTATCTGCTCGCTAAAGATTCAAAAGATAGGGGTAAAGATTTAGATTTAGATCTTTTAATCAAGTTCTTTTGCTTTGAATTTTTGGAGCGCTTGGTTTTAACCGATATTAAACCCCCTATTTTTTACGCCCTCCAACAAACGCACAGCCAAGAATTAGCCTCCTATGTCGCACAAAGTTTGCAAGATGAAATCAGCGCGTATTTTTCTTTAGAGGAACTCAAAGAGTATTTAAGCCACAGACCCCAAATTTTAGAAACTCAAATTTTAGAGAGCGCGCATTTTTATGCGTCTAAGTGGGAGTTTGATATTATTTATCATTTTAACCCCAACATGTATGGCGTGAAAGAAATTAAAGATAAAATTGACAAGCAACTCCACAATAACGAGCATTTGTTTGAAGGGCTTTTTGGGGAAAAAGAAGATCTGAAAAAACTGGTGAGCATGTTTGGGCAGTTGCGTTTCCAAAAGCGCTGGAGCCAAACCCCACGAGTGCCGCAGACTAGTGTTTTAGGGCATACCTTATGCGTGGCGCTTATGGGGTATTTATTGAGTTTTGATTTAAAAGCTTGTAAAAGCATGCGGATCAATCATTTTTTGGGCGGGCTTTTCCATGATTTACCCGAGATTTTAACCCGAGACATTATCACACCCATCAAACAAAGCGTTGCGGGGCTTGATCATTGCATTAAAGAAATTGAAAAAAAGGAAATGCAAAACAAAGTCTATTCTTTTGTCTCTTTGGGCGTTCAAGAAGATTTGAAATATTTCACCGAAAACGAGTTTAAAAACCGCTACAAAGACAAGTCTAACAAAATCATTTTCACTAAAGACGCTGAAGAATTGTTCACGCTTTATAACAGCGATGAATATTTTGGGGTTTGTGGGGAGCTTTTGAAGGTGTGCGATCATTTGAGCGCGTTTTTAGAAGCCCAAATCTCTCTTTCTCATGGCATTTCCAGTAACGATTTGATTAAAGGGGCTCAAAACCTTTTAGAATTGCGATCCCAAACAGAACTACTTGATTTGGATTTAGGGAAGTTGTTTAGGGATTTTAAGTAATGAACTATAAAGAATTACTAGAATTTAACGATTACGCTATGGATTTAACCATTCGCATGGCTCATCATAGCACTGCTATTGAAAACAATCCTTTGAGCCTTGCTGAAACTATAAGCATTTTAACCACTGAATACATTCCTAGAGAAATGCCTCAAAGAGCTTTCTTTGAAGTGAAAAACTATCAAAACATGCTCCCTTTTCTATTAGAAAATCTAGATAAAGGACAAAGCGTTGATAGCTTTTTTATAAGAGAGTTGCATGAGATTTTAATGAATTTTTTACTCCCTAATAAGGGGGCTTTCAAAACGACTGATAATACCATTTTAGGAGCTAGTTTTGAAACGACCTCTCATTTTCAAGTGCCTATGGCTATGAAAGAATGGTGCGATAACCTCAATTATAAGATGAAAACCTTACAAGATAAAGAAGAAAAACTAAAAGCTATTTTAGAACAACACATTTTGTTTGAAAGGATACACCCTTTTAGCGATAGTAATGGTAGAGTGGGCAGAATGCTAATCTTTTATAGCGTTTTAGAGCAAAACTTAATACCATTTGTGATCACCAAAGGACAAAAAGAGGCTTACATTAAGGCTTTAGACACGCACAATACAGAAATCTTATACCAACTCGCCAAAGTATCCCAAGAGTTTGAACTCACACGCATACAAGGGCAAATGGTATTGAATAAGAATAAGCCCTAAAATCATGGTTTTCAAGCGCGCATCAAATAGAGCCTTTTCCTTTCGCTTGAAGAAGCGATGTTGAGCAATTGGCGGTATTTGGTGATCGTTCTTCTTACCATTTTCAAATGGAATTTTTCTTCAATGAGTTCTAAAATCTTAGCGTCGCTCAAAGGCTCTTTTTTGTCTTCATTTTTAATCAATTCTAAAAGATAGTCTTTAATCACAGCGTTTGAAGTCTCGCTATTGTCTAAGGCGGTGCTAAAGAAATGTTTAATAGGGAAAACCCCCCTTTCGCATGCCAAATATTTATTAGAAATGGCCCTTGAAATCGTGCTTACAGAGTGGTTAAACTCATTGGCTAAATCTAATAGCTTTAAAGGACGCAATTTTTTACCCTTAAAAAAATCGTATTGATACTCTAAAAGCATCAGACCGATTTTATAAATCGTGGCTTTTCTCAAATTTAACGCATCAATCAAATCTTTAGCCTCTTTTAATTTTTCTTTCAAATAATCGCTATCCTTAAAGCGATTTTCTTCTAAACTGATCGTCGGGTAGCTCTCATCGTTCAAACGCACAATCATTTCATTATCCACTTCTAAAATAAAAAGCTCAGGAATGACTTCTATTTCTTTTTCTAAAAACTCAATAGCTGGGGGGTTTTTAAAGGATTTTAAAATCTTTAAAGCCTTTTCGTAATAAAAATCTTTAGAAAATTCGTGGTGTTTTTCTAAATTTAAAATGATTTTTCGCACTTCTTCATAAAGCTCGTTATTGTCCAATTCCCTACTCTCTAACTGGAATAAAAAGCTCTCTTTCACGTCTTTAGCGCCAATGCCAGCGGGATTAAGGTAACTAAAACGCTTGCGCACTTTTTCATAAACTTCGCTCTCCACCCCTAAAATTTTAGCCCTTTCTTCAATGTTTTCTTCAAAATACCCTTCACTATCCAGCCCGCTGATAATATCCATAGCGATTTTTTGAGAGGTTTCAGTAGGAAAGAGAGGGGGAATGATTTGAGCTTCTAGGGTTTCAAAAAGGCTTTTAGATGCGATTGCGAAATTTTCTAAATGATCGCTGCTCTTTTTAGCGCTAAAACGATCGCTAAAATTTTTGATGCGTTTGTTTTCAATTTTGATTAAGGGGTTATCTAAAGCATTTTGTTTCAACACTTCTTCTAAATCTTCAAGCTCGCTTTGCAAAATGGGGAGCCACCCTTTTAAAGTAGCGTTTAACTTGTTTTTAGGGCTAAGGTTTGCACGTAAGATCGCCATGTCTATACCTTAAAATTTTCCCCTAAATAATACTTACGCACCAAAGCGTTTTCATAAATTTCATTAGCGTTCCCGCTCGCTAAAAGCGTGCCGCTTTTAATCACATACGCCCTGTGGCACACGCTCAAAGTCTCTCGCACATTGTGATCAGTGATCAACACGCCAATATTTAATCCAATCAAGCTTTCAATGATTTTTTGAATGTCAATCACTGCGATCGGATCCACGCCCGCAAAAGGCTCATCTAATAGCACAAATTTAGGGTTTTTCATTAAAGCCCTAGCGATTTCTACGCGCCTTCTTTCTCCCCCACTCAAGCTCATGCCCTTGCGCTCTCTTATGGCTTGGATATTAAAAGCATCAAGCAAGCTTTCCATTTTTTCTTCGCTCTCTTTAGAGTTTTTAAAAGTGCTCTCCCCCGCTAGGGCTAGATTCTCTTCCACGCTCAATTCTTTAAAAATACTGGATTCTTGGGGCAAGTAGCCTATACCTAAGTTAGAACGCTTGTGTAAGGGGTATTTAGCTAAATTGACATCGTTTAAATAAACGCTCCCCCCACTAGGCTCTAAAAGCCCACATATCATATAAAAGGTGGTGGTTTTACCCGCCCCATTAGGCCCTAAAAGCCCCACCACTTCGCCGCTTTTCACTTCTAAAGAAACGTCTGAAACGATTTTGGTTTTTTTAATCTGTTTGTTTAAATGCTCTGCTTTTAAAATATCCATTCAAACGGCCCTTTAAGCGATCTTTATTGTATAAAAACGGCTAGTTGATTCGGTTTTGATTTCCACAACCTTAATAGCTAAATCGTATTTTTTTAAAATTTTTTCTAATTTTTCATCGCCCCATTCCACAAAATGGATCCCCTTTTCTAACAAGCACTCCAACATGCCAAGCTCCAAGCAAGCCTCTAAATCGCGCATGTAAAAATCGTAATGGAACACGCTCTCGCTATAAGCATGCATCAAGCTAAAGGTTGGGGAAGTCGCTTGAATGTCTAAACCCAAATGTTTCAAGCACGCTTGAACTAAGGTCGTTTTACCGCTCCCCACAACGCCCTTTAAAAGCACCACTCCCTTAAAATCATCTTTTAAAATTACAGCCGCCACTTTGTCCAACTCATCTAAATTCGCCCTCATAACAATTCCACGCTTTTGATTTCAAACTCGCTCTTAATTTCTTCAATCAGCTCAGAGTGGTTAGCCATAAATTCTTGCAACGCTGTTGGGGCTTCTTTGGGTTTGGCTTCTTTAGTCTCTTTAGTTTCGTTTTCTTTAATCTCTTTTTCTTGAACCTCTTTAGTGTCGTTTTCTTTCGTTTGAAGCGCTTTTCCAACCGCTTCTTTAGTATCGTTTTCTTGCATTTCAGCCGTCGTTTCGGTGGTTGGTTTGGGCTTTAAGGGGGGGAATTTAAACTCTTTAACCTCTTGAGTTTCTAGAGTGCTTTTATTTTCCAAATGATTTTTTAAAGCGATTTTGATATTTTCGCCCTTGCCAAAAATCCCATCAACGATACTTTTCACGATTTTAAATCGTTCTCTTAAAAGCTCTTTATCCTTATCAGCGGCTAAAGACTCCCAAGTCAAGGTTTTAGTCTGGCTGTCAAAATCAATGAAACGGATATTTTTTTCAAACACCGCCCCTAATTCGTAGTTGCGCTCATAAACCAATGTTTGAACTTGCTTGAAAAGGTTGTGGAAAATGCGATCTTTAGCTGAAAGCATGGGAGTTTGTGGGGCTTCTGCGCTCGCTATTTTTTCTGTTCCCTCTATCCTTTCTGCTTGTTCTATTTTTTCTGTGCTTTTGGGTTCTTGTTTAGAGTCGTTATAGCTTATGCTAGGGTTTTGATTGAAAGGGGTTTGCTCTAATTCTACAATCGCATCATCTAGGGCTTTGAGTTTTAAAGCTTCTTTGAATTTCATTTTCAATAACAACAGCACAAAACTAGCATTTGCCCCTTCTTTTAAAAGGCTCAAACTGCTCATAATGATTTTAAAAAAGCGCTCTATTAAAAGAATGGAATAAGTATCAGGGCTTAATAATTTCGCTTTCAAAAAAAGCATCATTTCTTCTAAAACGCTCTCGGTTTCATAATTTTCTAAAATGGCATAACGCTCCTGTAATCGCGCTTCATCTTGGTTGATTAAACTTTGGAAAAAATCTTCTAAAACGCTCCTGTCAATCGCTCCTAACATTTCAGCCACCTTGCTTTCTGTGATAGCGTTATCGCAATAATTGATGGCTTGCTCTAAAAGAGTGATCGTGTCCCTCAAACTCCCTTGCCCGCTGTGAGCCAGTTTTTCTAACGCGCTACTTTCATAACTCACTTGTTCTTTTTCTAAAATGGTTTTTAAATGAGAAATAACGGAATTTTCAGGGATTTTTTTAAACCTGAAATGCTGGGTGCGGCTGAGTATGGTAGCGGGCAATTTCAAAGCGTCCGTTGTCGCTAAAAGGAATTTCACATGGCTAGGAGGCTCTTCTAAAGTCTTTAAAAGCGCGTTAAACGCTTCGGTGGTGAACATATGCACTTCATCAATGATAAAGATTTTATAGCGCCCAAAGCTTGGTTTGTAGCGCGTTTGCTCTATGAGATTACGGACATCATCAATCCCCCTATTAGACGCCCCATCCATTTCTATAATATCTATATGGTGGTTGTTTAAAGCGCTCTGGCATTGGGTGCAAGTATCGCAAGGCACAGCCTTTGGCCCTGTTTCGCACATTAAAGCCCTAGCAAAAATCCTAGAAGAGCTGGTTTTGCCTGAACCTCTTAACCCGCTGAATAAATAAGCGTTAGCCAAACGCTGGTTGTTTAGGGCTAAAGAAAGCGTTTTAGCCACGCTCTCTTGACCGACTAGCTCGCTAAAATGTTTGGGGCGGTATTTTAACGCTAAAACTTGCATAGTGGTTGTAATCCTTAAAACTCATTTAGGAGTATTGTAATGCAAAATGACTTAAAACTAGCCCCTTTTTAGGTTTTACTCAATAGCGCTAAAAAATCCCTAAATAAAGTAACGCTAAGCGTTCCCATGATAGCGGTTACAAAGAGATTCACCCCCATAAAGATTTTTTGGTTGTTTAAAAGTTTGGAGCCATAGCGTAAAGATAGGGTGCATAACAATAAAAGCCAAGAAAGAGCCGCCGATAAAGTGCCGGCTAAAAAGACAAATTTTTGCGCTAAATTAAAAGACAAAGCGCTCGCGCCAATTAAAAACACCATTTCCAAATACACTTGAGGGTTGAGTAAGGTAACGCCTAAAGTGAATAATAAGGTCTTTTTTAAGGATAATTTTTTGGGGGTTTGGACTTGCTTCTTTTTAAAGGTTTGAAAAAGGGTTTTTAAAGCTAAAAAAGCGTAAAATCCGGTAAAAACCGCCCCAAATAAATTCAAAAACAAGCTCAAATAAAGGTTTTTAGCGAAATAAGCCCCCACGCCAAACACGCCCATGCTCATTAACACAATATCGCACATAAAACACAGAGCGCAAATCAAAAACACATAATTCCTAGCCATGCCTCGCTCTATAATAAACAAGGATTGCGCCCCCACCGCCGCACACAAAGAAATCGCTAAACCAAAACCTTCTATAAAAACCACAAACATCTTGATCCTTTCACTCAAAATAAGCCAAAAACTACCAACGCCATACAAACCAATCATTCAAAATGGTATTTTAAAATTTTAGGGTTTAAAACGACCTTTATAAATAAAAATTAAATGATGATGCACAATGATTGCACGAAATTTAAAAATCTCATTTTTTAGCGCTCTTAGTGGCGTTTGAGAATAAGTTAAAATTAACATGGTAAAATGCCAAAATTTGCTGTCGTTGTGCGGCAAAAATTTAGACAACAAGGAATTGGGAATGAGAAAGAGTTTGTCTTTTTGCCTGTTAGCTTTGCTTGGATTACAGGTTTTAGACGCTAGGGATTTTTCGCAACTCAAAAACGAAGAACTTTTAAAATTAGCAGGCACTCTGCCTTCTAATGAAGCGATCGATTATCGCATGGAAGTGTCTAAACGCCTTAAAGCTTTAAAAGCTGAAGACGCTAAGAAATTCCGCGCGAATTTCAGCCGGATCGCTAGGAAGAATCTTTCTAAAATGAGTGAAGAAGATTTCAAAAAAATGCGTGAAGAAGTGCGTAAAGAATTAGAAGAAAAAACCAAAGGTTTGAGCGATGAAGAAATTAAGGCAAAAGGGCTTAATGTGAGCGTTTGCAGCGGCGATACGAGAAAAGTTTGGTGTAGGGCTGTTAAGAAAAAAGACGAACATTGTTCTCCTAAGTGAGATAAAATTTAATTTAAAAGGATAAAAAATGAAAAAAGCGTTGAAAATACTTTCTGTTAGCGCGTTGCTATTTGTGGCTTTGAACGCCAAAGATTTCAGTAAAACAAGCGATGAAGATTTGGCTAAAATGGCTGGCGTTGTCGCTCCGCAGGATATTGTGGATTACACAAAAGAGTTGAAAAAGCGCATGGAAAAGATGCCTGAAGACAAGAGAAAGGCATTTCATAAACAATTGCATGAATATGCGACTAAAAACACAGACAGCATGACCGTAGCGGATTTTGAAGCCCGCCAAAAAGCCGTTAAAGAAGCGCTTAAAAAAGGCAATATGGAAGACATGGATGATGATTTTGGGTTGAGATCATGCAAGCATGGGAAAAAGCACAAACACCACAAACACGGTGGTCATGATAAACATGGCAAAGGGCATGACAAAGAACAAGGTAAAAAAGACCACGATCATGATGATCATGGCGAAAATGAAAAATAAAGCTTAAATTACACCACTTTCTCTATCAAAGCTTCAAATCCTTTAAGCAGAAATCCTAAACGCTTTGAGCGTTTGGGGTAAATGCGTTCTGTTAAGCGTTATCAAAATTCTGTTCTCATTAAATATTGCTTATAAAATTCAAAAGATGGTTTCATTATTACAAAAATTAACACTCCAAAGATAAATAGTTAAAAAACACCCAAAAATCTTTTTTTTTTTTTTTGAAATCCAATAAATTTATGGTAAAGTTAAACATATTGTAAATAAATTTTCATTTCTATTCATGTTTACAATAAAAAAATTACTTTAAGGAACATTTTATGAAAAAACGAATTTTTACTTCTCTCTCTCTCTCTCGCTTGCGGCACCATCGCTCCACGCTGAAGACAACGGCTTTTTTGTGGGCGCGGGCTATCAAATCGGCGAAGCGGTGCAAATGGTCAAAAACACCGGTGAAT
>scf21
AATGAAGGGGCTAGCCACTTTAAGGTGTTTTTTAATTACGGGTGGGTGTTTTAAAACGCTAAAATATTGAAAAGCTCAATCAAGCTCTAATCTCATTGCGATGCGCTCCATAGGGATCTAGGGGGATTTTAATGAGATTGCAGAGAGGAATTATAATATTCTCTCACCCCCTTAAGAGTTTTACAACAAAATGAAATCTAAAACGATAAGTTTAAAAATCTTTGCAAAAATCTTTGAATATTAAGAATTTCATCATCACCAAAATCCACCAACGCTAAGCGTTAAACCCTTACAACAAAGGTGCTAAAACACCCTATTAAAACTTAAATAATAACGCTTCATTTTTTAGCTTTTTCTCTCTTTCTCCACGAAATTCCTCTATATTTTTAATTCTAGGGTCAATATGATTTTTTTAAAATATGGTCTGATGAAAATCGGCTCAATCTTGGTTGAATGATTCAAAGGTTTGCACATCCTTCATGCTGTGGGCGACACTTCGTGTTGGGTATTAGATTTATTATAAATTGGCGCCATTAAAAGCGATGTAATAAAGGCAATTAAAGAAACTATGAGAATATAAAAGCTTAAACCATAACTTTGCAAACTTTCAGGCGCTGCTATAGCTTTTGCGTTTAACCAGCTTGAAAGTTGAGGGGTAAAGCCAGCGGTTATAGCATAGGCTATGTTATAAGCGAAGGAAATCCCACTAAAACGGATTTTGGCACTAAACACATCGCTCATAAAAATGGGGCAAAAATTCATAATACCCGCGCAAAAGCAAGCTAAAAAGTATAAAACTATGGTATTTACTAAACTTGGCACGTTAGAATAAAATTCTTTAAAGAATAAAAAGCCAAAAAACCCAAAGGCCACACTAAAAGCCATACAAACTTTGTGCGGTTTGATTTTATCAGCCAAAAACCCGGTTAAAACAATAGAACTTACAATACCGACAAGTCCTAAAATTTGAAAATAGGTTTTTTCAAACGGAGTGAAATGAAAATTAGGATGCTTGAGAGTAAAATTGGGAACAAAAAGGATAAAAATCAAAATGCAAGCGGTTAAAACCCAAGTGATAAGCATGGAGATTGATATACCAAAGAGAGAGTTTTTAAACACCTCTTTAAGCGGGAATTTGACTAAGGCATCGTCTTGCTTCATTTGCTGAAAAACAGGAGTTTCTTCTAAAAAGCGCCTCAAATACACAGAAATGATACCAAAAATCCCTCCAAGCCCAAAGGCAACCCTCCAAGCCCAATCTTCAACAACAGGCTTGTCAAAAACCATATAAATCCCGATATAAACCAAACTCCCAAGCAAGATCCCAGAAACTACGGAAGCGGTTAAAAAACCGATATAAGTGTTTTTTTGCCCTTGCGGGGCATGTTCATGGACAAAAACCCAAGCGCCAGGCAATTCACCACCCACAGCAACGCCTTGACAAATCCTAACAAACACCAAAAAAACAGGAGCTATGTAACCAAGATAATGAGCGTTTTTGGGGGTAAGTCCCATGCTATCCACGCCAAAACCCACCAAATGATCAAAAGTTGGCATTAAAGCTAGCGCAAAGGTTGGGATCACCATTAATAAAATAGAGAGCATGAACATGTTTTTACGACCGAATCTATCCCCAAAGTGGGCCATCACTATGCCACCAAGCGGGCGCGCCAGATAACCTGCGGCAAAGATACCATAAGTGTTGATTTCAGACCAAATAGGGCTGAGCGTGTTTGGGAAAAAGTGTTTGGCAATGATGCTCGTAAAAAATACAAAGATGATAAAATCGTAAAATTCTAAAGTCCCGCCAAGCGAAGATAACCCTAAGGTTCTTATCTCTTTTTTGCCTAAATGTTTTATTGATTATCCTTTCACTAAGGTTATTGCCCTTTTAAATTTTTCATTTTGAAACTAAGATTGATAAAATTAATATAGATACCTTACACCTTAACGGCATTTTTAGATAACAAGCAGTAAATGAAATTTATTAGCGTTCAAAAATTGGTTCATTCTATCTTTTTTATCATTAAGCATGACTTAAACGAGTTTACATTTTGTTTTACCCGTTTTGTCAAAACGCTTTACTTGATTCTATCAGCCAAAAAAACACTCCTATGAAGACTTAGGCAATAACACTTCCTTTAATTTTTTAATGATAGCTTCTTCTCTTTTTTCACGAAATTCCTTGATGTTTTCCCATTCTAATTTTAGGGTAGGGTCAATATAATTTCTTTCTTTATACTCTTCTATGGCTTTCTCATCTTTATATTCTTCTTTGAGCCACACCTCAGGGTCTTTATCCTTTTTGGCTTGGTTCTCTGCGCCTTCTAAAAGTTGGAGATTGTATAGATGATTCCCACACTCATAGAAATCTTTATCCAATTTTTTATTTTCCTTTTTAAACTTGGACTTTGGATAAATATGGTCTATATGAAAAGTGGTGGTTTTGTAGTCCAGGTTTTGGTATAAGATTTGTAAAATAGGAAAGACTTTAGCATGGCTATCAAAAAACACCATGTCTTCTATAGCATCGTTAGTGATTTTTAAAGGCCATGTTTGGTGTTTGGCTAAATTGTGGTTGAATGCTTCAAAAGTGCGAGCTTCTTTGATGCTATGAGCTATGGCGCTTAATTTTGTATCCGTTGAAGGAGTAAAATAACTCGTGATTTGAGCGTTGCGGACAAATTTTATGACTTGTTGTTCTTCATCGTTTTTATCCATTTTTGGATTTAAAAAATAAAAATAGGCTAAAGTGGATAAAATATAAGCTGAACCCAAATATTTTACATAACCAAAATTTTCTAATGGTTCTGTAGCGTTATAAATGCTCTTTGTGATTTTTTCCCAATTGTCTTCAATCTCTTTGATATTTTTTTTATTAAAATTTCTTAATTCAAAAGTAGTGTCTTTACCAATGAGAAGCAAGCAAGTTTTTAGCACCTGGTCTTTCCCCACATTTGAAAAACCTTTGCCTTTTAAAGCATCCACTAGCTCATTCATTTTTTCTCTAATATCGCTTGAAAAGCTTGCTGTCAAAATAGACATCAATAAATCAGAATAGCTTAACTTGACTCCACCACTATTGACACGGATAAAGATATTTAAAACCTTATTAAGATTTTTTTCTTTTTCTTCAAAAAATGAAATGAGCTGTTTGTTGTGAAAAGCGTCTTTTAGTTTTTCTAGTAAGTCCAATTCGTTCTTTTCTAATCTATGTTCGTTCACATAATTCAAAACACCACTTTCCAACTCTAAAATATCCCCCACCTTAAACCACCAATGTTTTTTATCGTTTTCAGGCGTTTTGGCATGAAATTCAAACTGGTAATTGTCTTCTGGGTTGTCCATGTTTGGCTGGTGTTTCAAGTTCAAATACAAACGCTTTTCTTCATAAGCGTTAGGGTTGTTGATTTTAGCGTTCTTTTTCTTAAGCGTTGCCTTTAAGCCCAATATAAAGCGAGGTCAAGCGTTGTTGGCCATCTAGGACAATATACAAATCATCGCACTTGATTTCTTCAATACGCATTTTTTCATTGTGGGGTTTTCGCTCATCGTAATTTGTAATGAATTGATAGAGTTGGAAATTGAGTTTATCGCTATCTTGTTCATCGCTCTTGGCTATATCCTCCTTTTGTAATTTCCAAAATAAAAAAGAGCCAATAGGATAGCCCCTAAGAATGGAGTCAAAAAGTTGCTCTATCTTTTTTTATCGGCTTTTTTGAGCCACACGTATTCACGCTGAATGTCAGGCAAAAAATAACGAGCATTCAATCCATCTACCACTTCTTTAATACTTCTATCCAAGAACACACCCATGAGAATCTCCTTATTTTGTATTATTTAGGCTGTATTATAATCAAATATTAGAATGAGCCAACCTAATTTAAGATTTTTTCCACGCGCTTTTGGATCACTTCTAAAACCAAGCAAAAAAGCCAGTAAATCAAAGCGGCTTCCAAGTAAATAGGCAAAAAATCATAGCTAGCGTTCGCTTTTTGCTGTGCGATTCTAAAAACCTCTGCGATAGTTACCACAGACGCTAAAGAAGTTTCTTTAAAAAGGCTGATGAAAGTGTTACTCAGGCTTGGCGTGGCGACTTTGAGCGCTTGAAAAAAGATGACATGCCAAAAGGTTTGCAAGTAATTCAAGCCCAAACTCAAGCTTGAATCCCATTGATCTTTAGGGACAGAAAGAAAGCTCGCCCTTAAAGTCTCTGAAGCGTATGCCCCCACATTAAAAGAAAACGCAATAATGCCTGCCGGGATTGGATCCATATAAACCCCAAGAGCGGGCAAACCATAAAACACCACCACAATTTGGACCAATAAAGGCGTGCCTCTAATGAGCGAAACATAGAAATTCACGCCCGTTAATAAAGCCTTATGAACGAAATGTTTAGGGGGAGCGATTTTAATGAGAGCCACCATAACCGCAATAAATAATCCCAAAATGAAAGAAATGATCGCTAAAGGCAAAGAAATGCAAAAAGCGGCTTTTAGCATGGGGTAGAAAGCCTCTAACAATAATTCCAAACGCTCCTTGCTCAAATCTAAAGATTCAAAAAACAAAGACAGGTTATGGTTGGCTGACATCTTTTCCAAAAAATTGTTCGCCTAAGCGTTTTAAAACCCCTTTGTTGATCAATCTTTGCATCGCCTGGTTGATAAGCTCTAAGGCTTTTTCTTGGTGCTTGTTAATAACAAAGGAAGCGCCCCCATCCTTTTCTTTGGACTCCCATGCGATTTTAAAGGGGTTGTTTTTATGGGTGTTTAGGTAGTTTAAGATCGCTAAAGAACTATTTAAGGTCAAATCGGCTCGTTTTTGCACCACTAACAACAAGGCTTGCGCCATAGAATCCACCGAAACGATTTGAGCGTCGTATTTAAAAGCGATTTCCCCATAAGTGGAGCTTAAAGTGTTAGCCGCCTTTAAGCCCTTAATATCTTTAATGTCCTTAATGCGGTTTTCATCTTTTCTAACGAGCATGATCGTGCCTGAATAGCTATAAGGCAAGCTTTTGTCAAAAGCCGCTTGGCGTTTTTTAGTCGTCAAACTCACCTGGTTAGCGACCATATCAAAACGCCCCGATTTCAGGCCTGTAAGCATGATATCCCATGAAGTTTCATGGAATTTGATTTTCACGCCAAGCTCTTTAGCCAACTCCCTAGCCACCTCCACATCGTAGCCGGTGAGCTTGCCCTCTTTATCATGGTAAGTGAAAGGGGGGTAAATGCCTTCTGTGCCAACGCTGATCGTTTCTTTATTGACAAGTTTTTCATACAAGCCAGAAGCGTTCAAAAAACCCCAAAAAAAGCCTATTACCAATAAAAAGAGAAATAAAACTTTTTTCATTTTTTAATCAATCCTAATCATTATTTTTCGCGCATTCTAGCGCAAAATAAAAATTTTGCATGGTTTGATTTCACACATAGACACGCTCCAAGCGTTTAGATAGGGTGCTGATGGTTTCATAAGGAATGGTGTTTAAAAGCGCAGCAATCTCGCTTGCGTCATTAGCCTTAGCGCTTTTATCCCCAAACAAGATGACCTCATCGCCCTCTTTAGCTTCAATATCATTGAGTTTGACAAAGCACTGATCCATGCACACCTTGCCAATAAGGGGGGCTAATTGGTTATTGATCGCTACTTGAATGCGATTGCCTAAAGCGCGCATTAACCCGTCCGCATACCCTAGAGCTAAAACGCCCACTAAAGTCTCTTCATTCGTATAAAAATGCTCGCCATAGCCAATAAATTCGCCTTTTTTAACGCTTCTGATTTGAACGATTCGCGCTTTTAAACTGATAACATTTTTCAAGATGGTTGGGCATGATTCTTTCATTTCATTAGAGGGGTAAAAACCATAGAGCATGATGCCTGGGCGATAGAGGTTTAACAAACGATTTTCATTCCCGTTACACAAAGAAAGGATACCGGCGGAATTATAAGCATGGCGGTATTGGAACTCTATTTTTTGATCCAAAAGCTGCTCTAAAAAAGCGTTAAAGGCTTTCATTTGGTTTTTAGCATGGGTTTTAATCTTAGCATCAGCGTTGCTTAAATGCGTGAATATCCCTTCCACTTCCAAGCCTTTTAAAGCACGGATTTTTTTAATGGTTTCTATGCTTTTAAAATTAGGCTCTAAACCCAAGCGGTGCATGCCGGTATCAATTTTGATGTGCACTTTTAAGCGTTTTTGAGATTTTAAAGCCATTTGGGAAAAAACTTCTGCTTGTTCAAGGCTAAAAACCATAGCGCTCAAATCGTTATCAACCAGCATGGAAGCGTTAGCGTTAGGGCTATAACCTAAGATCAAAATGGGGGTTTTAGAAAAATGAGAACGCAACTCTAAAGCTTCATCTAAGGTCGCTACCCCTAAATAATTAGCCCCTTCTTGTAAAAAAATTTCGCTCGCTTTAATCGCCCCTGCCCCATAAGCGTTCGCCTTGACAACCGCCATGATACAAGCGTCTTTAGGGACAATGCTTTTGACTGCATGAAAATTATGTCTTAAAGAAGCGGTATCCACTTCTACAAAACTCGCCCTTTTTAACATGTCATTTTACTTGTTAGAATGCTTGCTAAAATACCAACGAGTTTCAGAATAAACCACTTTATGCAATAAAATCAAAGCGATCAAATTAGGGATAGCCATAAGCCCATTAGAAAGATCCGCTAAATTCCACACAAAATCAATTTTAGCCATAGCCCCCACCATCACACTCGCTAAAAAGATCAAGCGGTAATATTTCACTTTTTTTTCACCAAAGGCGTATTCAGTGCATTTTTCCCCATAATAAGCCCAACCAATGATCGTAGAGTAGGCAAAAAAGATCATGGTCAAAAAAATCACCACTGCCCCTAATGAGCCTAGAAAATACTCCGTGCTTTTTAAAGTGAGCAAATTAGCGCTTAATTTTTCCCCATTAGGGAGCAAGGTGTTGTATTCTGGCGCCATTAAAATCACGCTCGCTGTTGCCGAGCACACTATTAAGGTTACAATAAAGGTTTGGAGCATGGATACTAGGGCTTGGCGCACCGGGTGGCGCGTTTGAGCGCTTGCAGCAATAATGGCTGAGCTCCCTAACCCCGCTTCATTAGAATACAACCCCCTAGCCACGCCGGTTTTTATCATCGTCGCTACCAACGCACCGCTCGCTCCGCCCACAACGGGTTTAGGGTTAAAGGCTTCTTCAAAAATGAGTTTGATCGCTTGAATGGCTAAATCAAAATGGCTGACAATAATATAAATAATAGCGATCAAATATAAAAGCACCATCACAGGAGCTAAGTAAGAAGTGAATTTACCAATGGATTTAATCCCCCCAATGACAATGAAAGCGGTTAAAATCGTGAGCAATAAACCTGAAACCCAAGTGGGCAAGCTTGCTTGTTCACTCAAAATGGAAGAAACCGCATTAGATTGCGTCATGTTACCGGTGCCAATGCTCGCAATAATCGTAAAAATCGCAAACGCCATGGCGAGTTTGGGCATGTTAAGGCCGTTTTTGATGTAATACATAGGCCCTCCGTTGTATCCAAACGCCCCTTTTTCCCGGTATTTCACCGCTAAAATCCCCTCAGAATACTTAGTCGCCATGCCAACAAGCCCGGTAACCCACATCCAAAACACCGCTCCTGGCCCTGCAATGCTGATAGCGGTCGCTACGCCTACGATACTCCCAATGCCTACAGTCGCCCCTAAAGAGAGCATGAGGGCGGAAAATTGCGAAATGTCGCCCTTAGATTGGGACTCTTTGTCAAAAAGGATTTTGATCGCATAAAAAATCTTACTGAATTGCAAACCCCTAAGATAGAAAGTTAAAAACAAGCCGGTGCCTACTAATAAAATTTGCATGGGAATCCCCCACACAAAATTAGATAACAAACGCACCACCGAATCAATCGTTTCCATAAAAACTCCTTAACAAACTAGGGTTTAAAAAAGAAATTCCTTAATCCCTAAAAAATGCAGAAAAAAGCATAATATCGGCATTTTTTTCATTCGCTCCGTCTTGGCTTAAATTGGCGATGATTTTACCAATGGCCGGGCCAAAAGTGATGCCAAGCCACCCAAGCCCTGTCGCATGGATTAAGTTTTTATAGCGTTTGTCATAGCCCAAATAAGGAATATCATTAGGGGTTAAGGGCCTGAAACCGCACCATTCTATGGCGTCTTTCATTTCAAAAGGCTGCGTGAAAGCGGCTAAATTCTTTTTCATGTTAGCGATTTGCTCTTTATCAATGAGGGCGTTATTGGTGTTTAATTCCAGTTTAGAAGTGATCCTTACAGTGTCTCTTCGTGGGGTCATTGCCATAAAAATATCCGCAAATAAAGAAGAGGTTTTGGGCTTTAATTCTTCAGGCATTTTAAAGGTGATGCTATAGCCTTTAGCCCCCATCATTAAAAAATCGTTTTTGGTTTTTTTAATGAGGGTGGGGTTAGCCCCGGTGGCCAGAATGATTGTTTCTGCTTGGATTTTTTCCTTATGCGTGATAACACCATCAATGAGGTTATTTTTAAACTCAAAATCGATCACTTCTTCATTATAAAGGAACTCCACGCCAACATTTTGTAAATATTCTTGCAAAGAGCACACCACTTCGCCCGGATCCACATGCGCGTTTTCGGTCAAAAGCACGCTCCCACAGATATTGTCATTAGCGATAGGCATGTATTCTTTGGTTTCTTTCACATTCAAAATCTTATAAGCGCCGCTGTTATCGCAAGTTTTAATCTTTTTTTCAAAATTTTCTTCTAAAGTGTAGATCATCAACAACCCATCTTCTTTATACCAAAAATCCATGCCGTCTTCTAGCATTTGATGATACATATCAACACTCAGCCACCCGTAGCGTTCAAACAACGCCATGGTGCGGTGCGTGGATTTGGCGTTCGCACTTGTCATAAACTTTAAAATCCATTGATAGAGCTTTAAATTAAGCCCAAAATGGAATTTTAAAGGGGCTTGGTTTTTGAGCATGAGCTTTAGGGTGTCTAACACCACACCAGGGCATGAGAGAGGGGCTTTTTTAAACGCAGAAATAAGCCCGGCATTCCCAAAAGAAGTGCCGTTTGCGCCATCGCTTTTTTCAATCACGCAAACCTTATGCCCTAACTTGTGCATAGAATACGCGCAAGAAAGCCCTACAATCCCACCGCCGATTACCACAACCTCTTTTTTCATGCTGATAACCCCTTTAATAAGATCACTTAATGGCTATCGCTTCAATTTCTACTAAAGCGTCTTTAGGCAGTTTAGCCACTTGAAAAGTCGCTCTAGCCGGATAAGGCTCTGTAAAATAGCTCCCATAAATTTCATTCACCACCGCAAAATCGTCTAAACTTTTCAATAAAATAGTCGTTTTAACCACGCTATCCATCCCTAACCCTGCTTCTTTTAAAATCGCTTTGATATTTTCCATGGACTGCGTGGTTTGAGAATGAATGTCCGCGCCTTTAAATTCGCCGGTGCTTACATCAATGCCTAATTGCCCAGAGACAAAAACAAGATCGTTAGTAGCGATAGCTTGAGAGTAAGGGCCTATAGCCTTTGGGGCTAGCGTTGAATGGATGACTTCTTTCATGATTGAAACTCCTATGATTGTGTATTATGCTAACTATTATTATGCAATCAAATTAAAAAGAAATAAAAAACGAACGCAAAACGCCATGAATTTTCATCCTGTTATAAGGTATTGTATATTTTTTACCCATATTTAGAAATTCTTAAACGGGTTTTGTTTGAATGGAAACTCAAAACATTATTGTTCATTTTTTAAATAAAAGGGGTTTTGGCTGTTTTTGATTGGTTTTAAAATCAGTTTTGAAATTTTTCATAAGCCCTTGACTTTTATTATTGAGTTTAGATACAATAACAATCGTCTTTTTGAATAAAGAGCGCGGGAATAGCTCAGTGGTAGAGCACGACCTTGCCAAGGTCGGGGCCGCGGGTTCGATCCCCGTTTCCCGCTCCATATTTTGATTTAACTTCTAGAGCATGGTTTCTATTTAGTTTGCCCAGGTGGTGGAATTGGTAGACACAAGGGACTTAAAATCCCTCGGTAGCAATACCGTGCCGGTTCAAGTCCGGCTTTGGGCACCATCGTTGCAAATTAAACCAAATTAAACATGGTTTGATTTTGTTATCTCAATAGATGTGCTATTGTTAAATTTAAGGCGACATAGCCAAGTGGTAAGGCATGGGTCTGCAAAACCTTGATTCCCCGGTTCGAATCCGGGTGTCGCCTCCATATTGTAGTCATTTAGGGACTTTTGCAAGGGACTTTTATGAAAATAGCGGGAGATGGCTGAGTGGTTGAAAGCGGCGGTCTTGAAAACCGTTGAGGGTCATACCTCCGGGGGTTCGAATCCCTCTCTCCCGGCCACTTGATTAAAATCTTTTAAGCGATTTGTTTTGGCAAATTCATCTCTTCTTTTAATTAATAAAGAATTTTGTGAATATTGATTGTCTCTTTTAATTGAAATTTAAAGATTAGTTTAAAGGATTTTATTCGGTGGGATTGTCAGCATCAAGCCTCATTGTTCCTCTTAGCGTTATTTTAATGGTTTTTCTCACTAAGCGAGTTGCGCTCTCGTTATTTATAGGCATTTTAGTGAGTGCTGTTTTAATGCATTCGTTACACCTTTCCCAACTCGTAGAATATATTTATCATAAAATCACTTCCGTTTTTTACACTTATGAGCCAGAAAAGGGGCTTGATTTCAGTCTTTCCAACCTCTATGTTTTTGGGTTTTTAATCTTTTTAGGCGTCTTAAGCCAGGTGATTTTAAAATCCGGTAGCGTGCAGAACTTTGTCAAAAAAGCTAAAAAATACTCAAAAAACGCCAAAACCCCCGAATTTATCGCCTTTTTTTCAGGCATTATTATTTTTGTAGATGATTATTTTAACGCCCTAACCGTGGGGCAAATCTCAAAATCTTTAAACGACGCTCATAACTCCACACGAGAGCGCCTAGCTTATATTATAGATTCCACTTCAGCACCAGTGTGCTTATTAGTCCCCATTTCTAGCTGGGGGGCGTATATCATGGGGATCATGAATAACGACAGCTCGCCCTTATTAAAAGATAGTTTTTCGGTGCTTGTGCAAAGCTTAAGCAGTAATTATTATGCGATTTTTGCGCTCATTGCAGTCTTTCTCACCATTTTATGGCAAATCAACCTCCCTGGCATGAGGAAGTATCAAAACATAGGCGTGAAGGATTTTTATAGCGAACAAGAAGAAGGCTCTTCAAAACTAGCCCCCTTAAGCCTGTTACCCCTTTCTATTTTATTATTGATCGTGTCCATTTCATCATTGATTTTTTATACAGGAGTGGTCTTAAAAAACACTGATGCGAGTTTTTCGCTCTTTTATGGGGGGCTGTTTTCGCTCATTGTTACCTATCTTCTAGCTTATAAGTTTTTAGAAAAAGGGAGTTTTTTTAAACTCATTGTTGAAGGCTTTAAGAGTGTGGGGCCGGCGATACTAGTCTTAACGCTCGCTTGGGCTATCGGGCCTGTGATTAGAGATGACGCTCAAACGGGGATTTACTTGGCCCACATCAGCAAGGGATTTTTAAACAGTGGGGGAGGTGCGTATATGCCTTTAATCTTTTTTTTAATTTCTGGGTTTATCGCCTTTTCTACCGGCACAAGCTGGGGAGCGTTTGCAATCATGCTGCCCATTGGAGCGGGCATGGCCAATGAAAGCGATATTATTTTGATTGTTTCAGCGATCCTCTCAGGCGCGGTTTATGGCGATCACACAAGCCCCATTTCTGACACGACTATACTATCGGCTACGGGGGCAGGGTGTTCGGTGCAAAGCCATTTTATCACGCAACTCCCTTATGCGACTATTGCGATGCTTTGCAGCGCGGTGAGTTTGGGGGTGGCAAGTTTTATACATTCTCGCTCGCTCGCGCTTGTAATCGGTGTGGCTTTGCTTGTGGGGGTGTTTTATCTTTTAAAAAGGTTGTATGGTGAAAACTAAAAACTTGAATATTGATTGAAGTAAAAATTAAAAATCCCATTTTTTAAAATTAAAATAAGGTTTTAGCGATCCATGTTGGATTAAAAAAGAGTCTTATTTCATTATCAATCAATTAAAAAAAGTTATTCAAAAATAACTATCAATTATAAAAATCTTCACAAACCTCTAAATCGTAACGCTTTTTAAAAAAATACATTTTTTTTAATTTTTTAATCAACCATTAAGGTGTTTTAGGTTAAATTTCCTTATCTGTTAAACATACGGATAATGTTATATCTAAGGAAAGAAAATGGGGTTAGGACACTAATAAGTTTAGGGATTTTGTTAAGCGTTTTGAATGGCGATGATCTGAGATTGTATTCAAAGCCTTTAGTCTATTCGGCTGGAAGTGGGATTATTGGGATTGATATTGACAAACGGACATTTTACAAACGAGCGTTCGCTTTCACGATGAAATCGTTGTTCGGTGAAAACTTGCTTTTGTTTGTCAAATTAAAGCATTCTGCGTTGACGAGCAAACACATGAAAGGGCCTTTGGAAAACCGCCATCACCATTCTTTCACTAAAAATTATGAAAAAGCGGTTAATGGTTGTCAAAAGTATTTCCATATCAAATTGCCTGAAGGCGCTCCTAGCAACTTCAAATCAGGTTCATACATGGCCACTATGGTGGTGCGTTTTTAAAGCGTTATTTGGAGGTATTCTTTAATACCATTATCATCTTTTTCTTATTATCTTTTAAGAACACAAATTTAGCTTTTTTAAATCTTCTTAGGATTTTTTATCCCACTAGCACGAAAAACTCTGTCCTTGTCGCAAGATGCAAGCGCATAGCCGTTAGGCTAAAAGAGGTTAAAATCCCCCTAGTCTTTTATAGGGTAGGAAATGTCCATGCAGACTTTAAAAAACAAAGCCTTTCGTGTTAGCGTTCAATGTTTAGTTAGGAAGCTTCTTTCTTTAGAAAGGAACACTCTCACATTGATTGAGTGGGGTATTTTCAAGATATGGATAAAAATTCGTAGAAGAAAAATAAAAAGGCTTTGTTTCCATCAAATACGGGTTACTAAAACCTTTTATGGTAGGTTATAGCGTATTTTTGGCTTTAATTGTTTCTTTTTAAAGGATTAGTCTCATCAGGGTTTAAAGGATTAGTCTCTTTCCTCTTATCATTTGGCACTAAAAGCGACTCCATTAGCCCATTTCTTGAATTTTTTGTAATCATCTACTTTTATCTGCCCTAAAAATATGAAGTAAAACAAACCCCCTACAAAAACGCTTCTAATTTATAAGCTTTTTTATGCTCTTGTTTCAAATCCATGTAAGCGTTTAAAAGCATGTATTCTTCAAAGGATAAAACCGCTAGATGCTCCTTAGCGAGATCGTTCATTTCTAATTCTAACAACACGAATAAAAAGGCTTTTTGCGCCTTATCGTCTTCTTGGCTTAAAATCTCAAAAAACTGGAACCATTGATCGGGGACAAGAAATTTTTGCGCTTTTTGCGCGAGCTTTAAATAATCATTCTTGTCATAACCCACCTTTTTGCAAAGCTCTGAAATTTTTAAAGTGTCTGTGTTTAAAGATTTTTCAAAAAAGGCTTTTAAAAAAGACTTCACGCACTCTTTGTCCAAGTTATCTTGCATCGCATTCAAAGCCTTTAAAACCTCTTTTTTGCTGCCTTTTTGGGCGATTTCTATAAAAGCGTAGCGGCGTAATTCCAAAGGGATTTGCGCGTTTGTTAAAACTTCAAAGGCGTTTTTTAAATCGTTATGAATGAAAGCTTTCAAGCGTTTAGAAAAATAAGCATGCTCATAAGCTAGGGAATGTTTAGCGTGATCTTTAGGCTCAAGGGTGTTGTTTTCTATATTGTGGTAATGTTTAAAAAGGTTATCCACTTTTTCGCACCCGCTACTTGGCGTGTTTAAATCAGCCTTTAAATCATAGCGGGCTAAGATTTGAGAGAGGTTTTTAGCGAGATCGCTTTTAAATTTCGTTTTTAAAAAAGTCTTTTGGGTGTCTTGGGACAGGATTTGTTTGAGCAATTTGTCAAAATCCTTTTTTTCATGGTATAAGCGGATTTTATGGCTGAGATTGTATTTGAATAAAAAAACCCATGAAAAAAAAGCGAACATGCCCAAAACGCCCATAAGCCATACGGCAATGGGGAGGTTAAAGCTATAGCTCCCTAAATTGAAGGCGTAAGCTTGCGGATCAATACTATAAACAAACACGCCAAAACCCACGATAAACAAAAATGTAAAAATAATATAAAAACGCATGCACGCCTCCTATTTATGGTATGGATGCTTAAAAATAATGCTCAAAGCCCTATAGATTTGCTCGCATAAGACAATCTTAGCCACTTCATGGCTAAAAGTCATCTCGCTCAAACTCCAAGCTTGACAATCCTTTAAAAAATTTTCTTCAAACCCATACGCTCCAGCGATAAAAAAATTAATATTAAGATGATTTTCTAACATTTTACTAAACGCAAAACTATCGCCCCTTTGAGCTTTAGGGTGTAAGGCAATATTTTTTGCCTTAGGGTTTAAATACGGCTCAAAGGCTAGAGAGTAGCTTTTTTGAGCGAGTTCTTTAGAAATTTTTTGAGCGTTGGCGGTATTTTTAGGGAATAAATCCACTAATTCCAGCTCGCAATCAAATCGCTTGCATTGCTTTTGATAGATGTTCACTAACTCTAAAGGCGAACTTTTAGCGATAGAATACACCACGCAACGCATCAATGTTAAAACTTTAAAAAATCTTTGAAGTCTTATGCATCATCATAGCGATGAGATCGCTTAAAGTTTTTTTCAAATCCTTCCTATGCACAATCATATCAATCAAGCCATGTTCTAATAAAAATTCCGCCGTTTGAAAGCCCTCAGGCAAATCCGCCCCTATAGTTTGCTTAATCACCCTAGGCCCTGCAAAACCTATCATCGCCCCAGGCTCTGCGATAATGAGATCCCCCAAAAAAGCAAAAGACGCGCTAACGCCCCCATAAGTGGGATCGCTTAAGAGCGAAATGAAAGGGAGTTTGGCCTCACTCAATCGGTTCAAAGCCGCGCTCGTTTTAGCCATTTGCATGAGCGAATAAGTGGATTCTTGCATCCTGGCCCCCCCACTCGCTGAAACAATCAATAACGCTTCTCTTTTAGCGACCGCGCGATTGATCGCTCTTACGATCTTTTCCCCCTCCACAGAGCCTAAACTCCCCCCCATAAAGCTAAAATCAAACACCACGATTTGCAAAGGCATGCGGTTGATTTTAGCCTCACCGCTGATCACTGAGCTTGGGCGGTTAGTCCTTTTTTCGTATTTTTTAATGCGTTGTTTATAACTCTCTTTATCCACGAAATTTAAAGGATCATTAGGCCGTAAGTGCTTGTCAAACTCTTCAAAACTCCCCACATCGCATAAAAATTCAATCCTTTCAGTCGCGTTCATGCGGAAATGGTAATGGCATTTCAAACACACGCTGTATTTACTAAACACTTCTTTATGATACATTAACGCATAACATTTAGGGCATTTCACCCAATGGCTTGGCTGTTCTTCCTTACTTGGTGCTGTCCGCAATTTATTGATCTTAAAATTTTTAAAGAAATCTGCAAATCCCATGTTTTTCCTTAATTTTGCAGTTTTGTTAGGATTGTATCCAAGTTTTGCTTATAATAAACCAAATTAGCTTAAGAGTAGTGATGCAAGGGTTTCTTTTACAAACACAAAGCATAAGAGATGAAGATTTGATCGTACGCGTTTTAACCAAAAACCAACTCAAAACCCTCTATCGTTTCTATGGCAAACGCCATAGCGTGCTGAATGTGGGGCGTAAAATTGATTTTGAAGAAGAAAACGATGATAGATTTTTACCCAAGTTAAGGAATATTTTGCATTTAGGCTATATTTGGGAAAGAGAAATGGAGCGCTTGTTTTTTTGGCAACGCTTTTGCGCTCTTTTGTTTAAGCATTTAGATGGCGTGCATTCTTTGGATAGCATCTATTTTGACACTTTAGATGATGGGGCTAACAAACTCTCCAAACAGCACCCCTTAAGAGTGATTTTAGAAATGTATGCAACGCTTTTGAATTTTGAAGGGCGCTTGCAAAGTTACAATTCTTGTTTTTTATGCGATGCAAAATTAGAGCGTTCTGTCGCTTTAGCGCAAGGGTTTATTTTAGCACACCCCTCTTGTTTGAAAGCTAAAAGCCTGGATTTAGAAAAAATCCAAGCTTTTTTTCGCACTCAAAGCACGATTGATTTAGAAACAGAAGAAGTGGAAGAATTATGGCGCACGCTGAATTTAGGGTTTTAAAAGGTTAAAAATGAAATTTAAATTTTTGAATATGGATAATGAGAGCGGTTTTATTTTGATTGAAAAAGAATTGAAACGATTAAACATTCTCGCTCAAGTCAAAGAAGATTGCATTGAATTAAAAGGCGAGAATATCAAACAAGCAAGAATCTATCTTAAAACGCTTTTTAATTCTAACATTGTGGAATTAGACGATCATCAAAAAAGCGCAAACGCTTTAATAGAGCGCTTGAAATCTTTAGGTTTAAAAATTGCGGTGGCTGAAAGCTGCTCTGGGGGGTTATTATCGCATGCATTCACTTCCATTAGCGGGGCTTCAGCGGTTTTTATGGGGGGTGTTGTGTGTTACAATGAAGAGGTCAAGCGCGAATTATTGAAAGTCAATGCCACGACTTTAAAAGTCTTTGGGGTTTATAGCGAAGAATGCGTGAAAGAGATGTTATCAGGCGTGTTTTTAAATTTTAAAGTGGATTTAGCACTGGCGATGAGTGGGGTGGCTGGCCCTAATGGGGGGAGTAAGGCTAATCCTGTAGGCACGATTTATATTGGCGTGCAAAAATCAGGATCTCAAGCTCTAATCGATCGCTGTTTTTTTGAAGGGGACAGAGAAAGCGTTCAAAATAAAAGCGTAGAGCATGCCCTAAACATGCTCGCTAGAATGCTATAAAACTACCTTAACGCGCAAACGCTACCAAATTCTTTTTGAGCGACTTTAGCGATGTAAGCGATTTCATTATCGTTAAGGTTTTCAACGCTCGCTTTTAAATACCTTTTGATTTGCTCAATCTGGCAACCCACTAGCTTGATTTTCACCACAGCCACCTCCGATTTTAAATTCGTGTAAGTGTCGGCCACTTGAATCTTAGTCGCTAGGTAATTATAGATAGCGTAGCTGATATTCGTAGCCGTTTGCTCAGACTCATGGAATTGCTCCATGAAGCGTTTTTTATACCTTATCATGATTTCATGAAAAACCACGATCAAGCTCAATTTAGCGTTCAAAGTCGCTTGCTCAATCCCTAAATATTTGTTATTAACAGGGATATACGCCACGCCCATTTCTTCGTAGGGGACTTTAGGGTCTTCAAAAACCCAAGCAGGAGCATCAGACAATTCTGATTTCATGTCCTTTAAATCAGAGACTAAAATCCCATCATCTCTTAAAAGACTCTTAGCGCTTAATGAAACGCTTGAAAACACCCCTAAAAGAGCGATTAAAACCATTCTTTTAAACAAAATACCACTCCTTAAACTTTAATTTAGGTTTGATTATAGTTAAAAAGTTTTTGATTTTGTTTAATCACAACCAAGTAATTGCATCAACTTTTGATTTTCGTGATTTTTGGCTCGCTTCTGCCACCCTCTTGCCCAAAGCGATCAAGCATGCGATTTTAGGCTTATTGATACGCTCTTCTAAAACTTCGCCCACTTTTAAAGGATCAAAGCCTCCAATAATGCAACTATCCAATCCCATTAAGCTCACGCCCATGCAAATTTGCCCCACAGCGATATAGCATTGCTCTAAAATATAGCTTTCTAATCTTTGCATGCTGTGGTTGAATCTCACGCCAAGCATTTGAGAAAAAGATGGGATCACTCTAACTTTATAAGACTCCGGATAGAGGTTTTGCATGTAGTGGCTGTGCGGTAACAACTCGCTGGGTCTTAAAGGGCATACCACCATTAACGCTGAAGCGCTTTTAATCATTTCTTCATTAAAATAGCTGTGCGCTGCAATTTGTTTTTTTACATCCTTATTAGTAACCATCACAAAACGCCATGGCTGCGTGTTGTAAGAGCTTGGCGATAGCCTGGCGATTTCAGCGATTTCTTCTAATTCTTCGCTAGAGAACTCATAATGGCTATCAAACATCTTGCAAGAATGGCGCTCGTTTAATAGTTGTCTTCTTTTTTCGTGATCCAAAAATTTCATTGATTTTCCTTTATTTTTTTAGAATTTTTGTAGCATACAATAAAATCCCTAACGAAACAATTACCATAAATAAGCTTAAAATCTGCCCCATGCTCAAATTCAAAAAATAAACCCCCATTTGGCTATCTGGCTCTCTGTAAAATTCCGCAATAAAGCGCATCAAGGAATACCCCAAGCCATAAACCACAATAAGCAACCCATGCGTTTTGGTGTGTTTTTTAGCCCACAGCACCATTAAAAACACAATAACCCCCTCTAAAAACGCTTCAATCAATTGGCTAGGATAGCGCAATTCATGATCCACCATAATGCCTATGATTTGCCCTAAATGGCTGTCTTTAGGGATAACTCTCCCCACAAGCTCCTGATTTAAAAAATTCCCAATCCTCCCAAAAACATACCCTAAAGGCAGGCTAATCGCAATCAAATCCAAATAAATCAAAAGCTTTTTCAAATCCTTACGGCTATAAAGATACGAAGCGATCAAAAACCCCACCAACCCCCCATGATAGCTCATCCCACGAATGCCTACAAAATCCCCATTGCTATCAAAAGGGTTAAAGATTTGCCAAAAATGCGTCAAATAATAGCTGGAATTAGGCTCATAAATAAGAATGTATCCTACCCTTGCCCCTAGCACAATGCCAAGCTCCGCCCATAGAAAATAACTCTCAAATTCCTTCCTTTCAATGGGGAATCGCTTGGGGTCTTTTTGGATCATTCGTAACGCCATATAAAAAGCGGTAACAATCGCGCACGCATACGCCAAACCATACCAATGCACTTCAATACTGCCAAGACTAAAAGCGATAGGGTTAAATTGATCATAAATCGTATTCCAAGCGTTCATGATCAATCCTTAAAATTCAAATTCTTTAGGGGGGATCGCTTCAAATTCATACCCTAGTAGCGCGATTTTATGCGCATGGAGCATCAAGCGTTTGGCTGAACCTGGCTCATTATTATAAAGCGTATCGCCTATAATGGGGTGGTTGATGTGCTTTAAATGGACTCTGATTTGATGCGTTCTTCCGGTTTTGATTCCCACTTTTAAAAGGGTTTTTTTATTGATGATTTTTAAGGGCGCAATTATCGTAACCGCTTCTTGCCCTTTTTTAGAGATTTTGCTGAAAGCTTTAGTGGTTTTAATCGTAAGAATGGGAGCGTTGATTTCTCGCTCTTCTTCTATAATGCCTTGAGCGAGCGCTAAATATTCCTTTTTAACCGCCCTGTCTTTAAAAGCCTTTTTAGCTTTTAAGTGAAATTCTGAATTTTCTTTCACCAATAAAATCACCCCGCTTGTTTCTTTATCCAAGCGGTGCAACAAAACCCAACCTTTGAAAAAAGAAACCAGATCATAGCTCTCTATAAAGGGGGGTTTAAAAAGGGCCAGAATGTTTTCATCTTCAAAAATCACGCTGGGTTTTTCAACCTTTTGGACGCTAAAGCGCGTGTTTTCGGGTAATTCTTTTCTGGCAACCATCAATTTCTTCCCCCCTACACTCACTAACCCCAAATCAATCAAAGCTTTGGCTTTTTTATGCGAAATGTTTTCTTGAACGCTCAATATTTTATAAGCTTTTTCCATGTTTATCCTTATCCTTTTTAACGTTTAATGAATGCGAGCAATTCGTTTAAATCATGCCCATTCTCTAAAAAACGCGCCACGCCTAAATTTTTGTAATCTAAAAGAGCGTCTAACAAATCCTCTTTTGGAACGATTTTGTAAGGCTTGATTAATTCAAACAACGCTACTTGGTTGAAAATATACTCCCCTGTGATCAAGCGTGCATTAAAAAACGCCGGCTCTAAAGGGTTATGCCCCCCCATTTTGACAAACGAACCCCCTAAAATGACAATATCTGCGATTTGATAGAAGTTATTCAATTCCCCCAAGCGATCCACTAACAAAATATCGCATTCCACAAAACCCTTTGAAGAAAAACACTCCCAACTAAAACGAGTCGTTTTTAAAGCATCTTGCAATAAATTTTGCACGCTTTTAAAACGCTCAGGGTGGCGCGGCACGATAAAAAGCCTTGCGTTTTTATGCGTCTTTTTGAACTTTAAAAACGCTTTTAACCCTAATTCCTCTTCACCCTCATGCGTGCTGGCTAAAACAATGTTTAAAGCGCTTGGGTTTTTAGGGTAAAACGAAGCGGTTACAGGCTTTGAAAAACGCTTGATATTCAAAAAATCCACCACTTTTTTTGCCCCTAGATTCAACAAGCGCTTTTTATCGTCCTTGCTTTGCGCTAAAACCAAATCAATGCGTTTGAATAAAAGCGCATAAAAAAAAGAAAAACGCTGGTATTTAGGGTAAGAACGAACACTGATCCTAGCGTTAATGAGCATGGTTTTTGCCCCTAATTTTTGAGCCGTATCAAACACATTAAACCACAATTCCGCTTCTGTAACCACCAAAGTTTTTAAGCGTTTTAAGTTTTTTTTCCATGCAAATAATAGGGTTTCAAAAGGCAAGTAACGCACTTCTATATGCTCCAAATTCTGGTAAGTTTGAGCGGCTAATTCAAAACCGGTATTAGTGGTAACGCTAATTAAAATCGGCTCTTTTAAAGCTTGAACGATTGGCTCTAAGGATTTGACCTCCCCATAAGAGCATGCATGAAACCAAAAAACCGGCTCGCTTTTTAAAAAATTGTCTTTGAGAAAAAAACGAGCCTTTAAAGAATGGCGGTATTTTTCCTTAAAACTCCAAAAAAAGATGAAAGGCGCACCAAGAAGATGCCCCAAAGTTAAAAATAAAAGGTAGAAAAACTTAAACAATCAAACTAATTCTTGGCTTTCTTCTTGACTTTCTTTTGGAGGTTGAGCGCTGTTTTCATACGCGCCCTCAGCGTATAAAATACGCCCGCAATACGGGCAAGTGATCATATCCCCACTCGTTAGCACTTCAGTATAAATCTTATCGTTCAATCTAATAAAACAACCCCCACAAGCCTGTTTTTTGATCGTTACAATGCTCGTGTTTTTCGCCCATCTTCTAATCCTTTCATAAAAGCTATAGATTTTAGGCTCGGTTTTTTCCACGAGATCTTCTTTCTTTTTAAAGATGATTTGTTGGGTTTCTTTGATGTTTTTGACTTCGTTTTCCACTAAACTTTCCAATTCCAGCGCCAATTTTTCAAGCTCTAGCATTTCTTTTTTCAAATCCTCTTGTTTTTCGCTTTTGTGCTTGATTTCATTTTGCAGGTTTTCAATTTCTCTGTTGGCCTGGTTGGATCGCTCTTTAGCAATATCTTCTTCAATGTTTAAAGAGCGCAATTCCCTTTCGGATTTGATCTCGCTCATTTTCTTTTGGATGCTGGCGATTTTAGCGTTTGCGTCTTGTAAGGTTTGCTCGTTTTTGGAAACCTGTAATTTTAGGGCTAATTTTTCCTCTTCTAAATTCAAAATCGCTTTATTTTTAGCTTCTTTATCATTCAAGGCTTTATCCAAGTCTTTGCGTTTTTCTCTGATCAATGGCTCTAAAGAGTCAATTTCTTTATCCAAATGCGAAATTTCAATCAATTGTTTGAGGTGGGTGTTCATCGCTTTCCTTTAAATGATTTGCAAGGGGTTTTTAAGATTCTCTATTGTAACCAAATAATTGAAAGAATGCAAAATTTCAGCCATAATCAGCGCAAAACCCCTTTCGCTATAATAATGCGTGGCGTCAATCAAGCTTATCCCTAAAGATTGAGCGATCATAGCATCATGGTATTTCACATCGCCTGTAACCAAACAGCTTTGCACTTTTAAAGAAGAGAACATGGACGCTCCCGATCCGCACACAAACGCTAAATCTTTAATGATTGGAGAACTTTTGACACACGCTAATAATCCCACCCCTAGAGAAGATTTGATTTTTTTCACCAACGCATCAAATTCTATATTAGCGTTTTCTTTCACTAACATAAGGCCTTTTTCTATCAAGCCATCAAACCCTAAAAGCGCGTGCGCGAAATGTTTGTTTAAATGCGTTTTGTCAAAATTCGTGTGCATGCTGATGACTGAAATGTTTTTTTGGATTAAGATTTTTAAAATATTCCCCGGATAAGCCTCGTAGCTAAGCGTTTTTAAGGGCTTGAAAATTAAAGGGTGGTGCGTGATGATTAGGGCGTTTTGTGGGGCGTTTAGAGCGATGTTAGGCGTGATTTCTAAACATGCGACAATCTCGCTAAATTCATGGTTTTCACTCCCCACATTCAACCCGCTATTATCCCACGATTCTTGGAGTTCAAAAGGCGAAAGGCGACTCAAGACTTCCAACACTTCTTTGACTAACGCCATTTTAAGCCTTTGTTAAAGCGTTTTTTAGGCGCTCTTCTCTCTCTTCTTCTTGCTCTTTATAAAGAACGGCACACCCTTTGGCTAAATCCCTAATCTGTAAAATATAATTTTGTCTTTCAGCCACCGAAATCGCCTTTCTGGCGTCTAAAATATTGAAAAAATGCGAGCATAGCATCACGAAATCATAAGCCGGCAAGGGGAGCTTGTTTTTTAAGCAATGCAAGGCTTCGGCTTGGGCGTTTTTAAACATTTCTAACAGCCTTTCCACGCTCGCTATTTCAAAATGATACTTGCTGAATTCGTATTCGCTTTCTAAATGCACTTGCATATAACGCACGCTTTCATTATCCTTTTTAGCCCATTCAATCTCTAGGATATTTTCCACTTTTTGGACATACATCGCTAATCTTTCTAAGCCGTAAGTGATTTCCACAGGGATAGGGCTGCAAGGAATGCCCCCCACTTGCTGGAAATAAGTGAATTGCGTAACCTCCATGCCATCAAGCCACACTTCCCAGCCAAGCCCCCACGCCCCTAAAGTCGGACTCTCCCAATTGTCTTCTACAAATCGTATGTCATGCTCATTAAGGTTTATCCCTAACACTTCCAAGCTTTTTAAATAGAGTTCCTGGATATTAGAAGGGCTAGGCTTGATGACCACCTGAAATTGATAATAACTCCCCAAGCGGTTAGGGTTTTCCCCATAACGCCCATCAGTAGGCCTTCTAGAGGGCGCGACATACGCCACATTCCACGGCTTTTTATCCAAACTCCTTAAAAGCGTGGCGGGGTGGAACGTCCCAGCTCCTGCAGGAATATCATAAGGCTGGATCACCAAACAGCCTTGATCTTTCCAATACTCTTGTAATTTTAATAATAAACTTGAAAAATCTTGCATGCTCTCTTTCCTTTTAAGCGCGTCTGATCAAATCGTTCATGCTCTCTAGCACACTCTTACCCTTTAAAAGCAAGGCTAATTCGCTCGCAATGGGCGTATAAATGCCGTATTTTCTAGCGATTTCCACAATGGCGTTGGTCGTTTTCACCCCTTCAGCCACTTCGCCTAATTCTTCTAAAACCACCTCTAAAGGCTTGTTTTGGGCTAGCCCCAAACCCACACGATAATTCCTAGATAAAATAGAATTAGCGGTTAAAAACAAATCCCCAGCCCCAGAAAGCCCTAAAAAAGTCTCCGTCTTACCCCCAAAGAACGCCCCAAAGCGCTGCATTTCCACCAAACCCCTAGACAATAAACTCGCCTTAGCGCTATTGCCTAATTTCAAGCCATCACAAACCCCCCCAGCAATGGCTATCACATTTTTATACGCACCAGCGATTTCACCCCCTATGATGTCTTGTTGGGCGTAGGCTCTGATAAAAGAGGGGGTTTTATTGGCAAATTCTAGCGCTAAAGCCTGATTATTAGAATGAATGACTAACGCGCAAGGCAGGCCTTGAATGATTTCAGCCGCAAAACTCGGGCCCGCTAAAAAACACAAAGAATTAGGATCGATAAAATCCTTTGCGATCTCGCTCACAAACGCCCTGTTTAAAACCTCTATCCCTTTAGAAGCGATTAAAACCTTAGCGTTTTTGGGTAAAGAAGCGTTTTGAAACCATTCCCTTAAATGCTGCACGCTAATAGCGATGACATAGAGCGCTGCTTTCAAGCCTCTTTGTAAATCCACTTGCTCTATGGGGGCAGAACCTTTAGAAATCAAAGCGTCATTGAGCTTTTTTAACGGCTCGTTTAGATCGCGCCTTGAAATGATTTTGACTTCATTCTTTTCTCCAAAAGCAAAGGCTAAAGCCCTCCCCCACGCCCCGCCACCAAATACTGCAATTTCCATTAAATTCCTAATCTCATTGATTGTAAAACTCACCATTTTACAATAATAAGTTTAAAATAGCCCTTACATTCAAAACGCTGTCTTTGATTAAAAATAGGGTAGTTTAAAAAATTTTTTAAATTTTAAAAAATGGGATTTAAATTGCTTTACTTTAAACTCATTCTCTTAAGGGGATAGGGGGGTATTTTGAAATAACTCTCCCCCTTAACCTCCTTAAGTATCCCACTAACCCAAAAATACCGCTTCAAGGGGTTATCGCTTGCTTGACGCAAGCTCTTTTACTTTGATTATAAAAAATGCTTTCAGTATTTTTAAATTCTTAATTGCTGTTTTCTTATTTGCCAAACAAATCATTAAAAAGGCTTTCAAAAAAGCCTGGCTTATCGCCATTTTTCCACTTTCGCAAATCGTTTTGAAAATCACTATTATTTAACCAATTCTCTTGATAATCTCTCTCATTTGCTTCTTTAAAGTCCTTAAGTATTGATAAATTTCTTAAAGAATAGTCTAATTGGAGCAGTTTATTGTAATATTCTATTTTCTCTCTGTATTCTCGGATTTCTTCTTGGCTCAAATCCCAAGAGTCTATACCATACATGTTGAGTTCCTTGTAAAACAGCACCATTTTTTTGATTAGTTTGCTTCATCGTCCTCTTCGTCGTCGTTTTGTTCTTTGTATTTTTCCCAAGTAAAAGCGCTCACACGATCAAAAACCTTATCAACGCTTTCTTTAAACAAGCCAATCACTTCGTTCAATCGCGCTAAACTCTCTCTTTTGGATTCTTCTTGCTCGGAAAATTCTTTTTCTAAATTCTCAATTCTTCTAAAAATTTTATCGCTAAAATCATCAAAGCCTTTTTGCATCAAATCCAATTTGACAGAATGCAATTCGCTTTGGTAACGTTTGAATCGGTTAGCGTCTTGCTCAATAGCCTTTTCATACATCCGATGCACCTCGTATAAATATCCTAAAATTTCGTTTTGTTTCTCGCTCCTTTGATTTAACTTCATTAAAAATTCCTCAAGCGAGTCAAAAACGGGGCTTTTTTCGCTGAACTCTTTGTATTCTTGATACCTTGTAGCGCTGTAAGCGCAAATCCCTTTAAATTCAATGCCATTATCTTTTAAAGTCTCTCTAATTTTCTTAGCGACTTCTTCTAATTGGATTTTGGTGCGCCTATCAGCCCTACTCAATACGATAAAAACCTGCTTGCCTTCTTCGTATAATTCTTGCAAAAACTCTAAATCATCGCTTTCAATACCCCCACGCTCGCAACTAATAAGCCATAAAATGTGTTTGGCGTGCTTTAGGGATTCTTTAGAGGCTTCTTTGTCCCCACCCGTATAGCCTTGATTGCCGGGGTTATAGCCAGGCGTGTCTATGAAGCATAAAAATTCAAAAGGCACGCTAGGAGCGCTCAAAAGCATGAAGGGCATGATCTCTTTGAGATTAAAGCCAAGGGATTTTAAAAACTGATGATCAAAAGCGAGATTAGGCAATTCCACCATGCCCTCATTTTGAGAAAACCCCATTAAAACTTCTTTTTTACCCTTTAGGCAATAAGTGGGGATAGCTGTGGTGGGATCTATGTCTTCAGGGAGTTTTAATTTCAAGCCCAACAAATTGTTTAAAAAAGTGGATTTGCCCGCGCTAAACCCTCCCCCCACCGCAACGATGGTTTTTTGGAACAAACTAGGGTAGCTCGCTACCAATTGCAATTCTTTTTGGATTTCTTGGAGCGTCAGTAACGCTATTTCCTTTTCTTTGAGCGAATCCACGCCGCTAGCGAACTCTAAAAACTCGTTGCCTAAGACGCTCTGGTATTCTTCTAGCCCTTCATTGCTTGTTTTGGCGTTTAAAATACGAGCGATCAAATCGTAGCGCTCCTTTAAGCCCTCTGTATTGTGGTGGTTTTCAGCCTTGCTATTATCATTAAAAATGCCCTTAAAAAAATTAACGCTCATTGGATCCCCTTTAAAGCTTGGATTTGCGCGTCTAATTGAGCGATGGATTGTTCTTTGTTTTGCGCTTGATTGTGCAAGTCTTGCATGTTTTCTTTAAGTTTTTTAAGCGTATCGCTAGCGAAGTTTTGCTTTTTTAAATTCTCTCTTAAACCTCCGATGTAGCCTTTCACATCTTGTTTAGCCTCAGCTTCAAAACCTCTCGCATGATTTTCCACGCTTTGTATGAAAGCATTAGCTTCATCGCCTTTTAAAAAGCCCGTTTTCCCCCTTATCTCGCCAGGAAGCTTATCGGCATAATCAAACTCTTTAAATTCAATGGAATCTAAAACAGCTTTCACGCTTTTTTTGAAAGCCACCTCATCAATCAAATCATCAGAGATGATTTCGCGCAATTGAGAAAAGACTTTAGCGTAGAGTTCTTTTTTGAAAACGACTTTAAAAGAATCAGCACTGTCATTCAAAGCGCTTTCGCAGCGTTCATGCATCTCTGTTAAATAATCAACCACCGCTCCGGCTTTAACGCTCGTTACTTTTTTATAATATCCTTTTTGTTCATAGCCCCAATCATCGCTAAACGCTTGGCCAAAAAACCTCGCAAATCTCCCTAAAAAGCCATCTTGTTTAACTTTTTTTAGAACATATTCATTATCTTCACCTTTTTGGTGTTCATTATTCTTTTCAGTTTGTTGGATAAATTTTTCTAATGTTTTTTCCAAGCCATCTTCAATATTGGTAAAGAAATCATCAATAAAATTTCCATACACCTCATCAAACCCTGTTTCAATCTCAGTAGAGAGTTTTTCATAAGCCCTTATTTGCTCTTTGATAGTGCTAATATCAGCGCTTTTAACCCTCTTTTTTTCTTCTTCTAAATCTTGCAACAACTGCGTTATGAATTTATGGAGGTTGTTGGCTTGGCTTTTCGCATAATTTTGCAATTTTTGAGACTTGATTTTTTCTTTCTCTTGGGCGGCTTTTTTTAAACGCTCTTCAATCGCACCCATATTGCTTAAAAACAATAAGCTTTCTTTAGACTTATCATCGCTACTAAAAGCGTCAGGGTAAGCGTCTCTTAAATTCCGTAAGGCATTGTGATACTCTTCTGTTTTTTGGCTTCTTTCCCAAGAAGCTTGGTTGTTGGAATCTTTATACATGCTAAAGCAAACCCCTGAAGCCAAAATGACGCCATTTTGTTTCGCTTTTTCAAAAACCTCTCGTTGGTTAGGGTAGTTTTCAATCAACGCTCCCATGATATTATTTAATTGAGATGAAAGGGCTTTTTGCGCGTTTTCTAAGGCTGTAGGGAGGTGTTGGCGAGATTTTTCTACCTCACTCATAGAAAGAACAGCGCTATCGGCTTGGCTTGCCACGAAATAAATTTCTTGAAGGCCTTCTTTGTTAGAAACCCTGTCAAACAAACTCATATCGCTCTCCGTTAAAAACTGATTAGAAGGGCTTATGATAAACACCACATCGCAATCTTTCAATAAGGCTTTAGTGCGCTCTTCTCTGGAAGCGATGGGATCATTCACTCCTGGGGTGTCAATCACTTCCAAATCTTTAAGGTTAGGGTTATTCAAAGAAATTCACACCGCTTTAGTGTAGGGCATATACTTCCCGTCCGCGCCCACGAATTGGAGCAATTTTTGATTCAGCTCTTGTAAGCTGTTGGCTTGAATGCGCGGATCTAAGTTTTTCGTGTTGAGCGATCCGCTTTTTTTTATTTTTTCGTATTGATCGTGTGATGAAACGAGTTTTTCGTCCCATTTTAATTTATTTTTAGCGATCCTTTCAGCCCTTTTGTTGATTTCTTCATCGCTTAAAATATTCTCTTTGGGCGCTGCTTCATCGCTTTTATTTCTGCTAAACTTGTTGCTAAGATTCTTAAATCTCTCTTTAGTCCTATTTGCCAAACTCTGTTTTTCTTTTTGCTTTTTGACTTCTTCTCCAACAATCCTGTTAAACTCCCTTACATACCGTTCATGTTCGTTTTCAAGCTCTAAAATATCCTTTGGGCTATAAAACTCCACTTCAGCGCTCAGGGTTTGGGCGTATTTTAAAAGGGTAAGGCTAGCGGTCATGGGCGTTGCCGCTTTGGGTAAAACCTCTACACCCTCAAAAATCAAAGCGTTTAAGAGCGAGCTTTTACCCGCTTTCACGCGCCCGATGATACCGACTTTAAGATCCCTATCTTCAGCCTGCATTTCTTTTAGCGTTTTCTCTAACTCTTCTGTTTTAATCACAGCGTTATCGCTCATAAAAGGCCTCGCTCTTTCTTGCAAGCCTTGTTCTTGTAGCGTTTTTTCAATTAAAGCGCTTTTTTGATGAGTTCTTGCATATTCATTATTAATCCTTTAAATATTGTTGTTCTAAATCGCTTAAAGCGTTGATCTTGTTTTCTAAGATTTGTTTTTGACTTTCTAAATCGTTTAGGTGTTTTTCTTTTTCTGTTTGAGCGAGCACGATTTCTTGTTTTTTATGCGTGATTTCCAGTTCGCACCGATCTCTTAAAGATTTTAGGGAATTTTCCAAGCATTCATTAAACAAGCCCGGTAAAACTTTTTTAAGCTTGTATTGAACCTCTGGTATCACTTTGACTTCAATCAAATTTTCTAATTTCGCCCGCTCTTTTTCCTCGTTTCTAAAGAATGAAGCGATGATATTAGGCAACAAAGTCAATAAATCTTTTAAAAGAGGTTTTAGCCCTTGCAAGATCAGCGCGAAGGGTCTTGTAACCGGGTTCTTGGATAAAATCACGCTTAAAGCGTTGATCCCTAATTCAAGGCCATGCTCTAAATTCACAGACAAATCGCTAGGAAGCTGCGTGTTGTTCAAGCTTGCAAATTCCGCACAAAAATCTTTTGAAAAAGAAAGGTTGATCTTTTCAATCTCTAATTTAGCGTTTTTGATCAAGCTTTGCTGCATGATGCTTTCTATTTCACTATTGAACTCGTTAGGCTTGTTGATTAAGGAGGCTAAATAGGATTTTTGCTCCCTAACCTCTTCTATGACTTTTTTAACCACCGATCCCACAGCCACGCTAGAATATTCTTCTTCTAAATTAGCCCTTAATTTTTCATAGGTTTTTTCAATGTCTTTAACGCCCAAATCCAACGCTTGTATTTCTTCTAAAGCCTTTTCTTTAGAATAATCAAAGCTTTTAATCACGCTTTTTAAGCTGTTTTGTAACTGGGAATTTAAAAACTTCAATCGTTTCAAATACAAAGCGCTAAAAAGCTTTTCAGCGTCTATTTTATCCGCTACCTCTAAAAGAGCGTTGTTGTCTTTATTAGAATGGATAAGATGCGTTGTCAAATCAAGGTGATCTTGGATTTGATCTTGAATGTAGCGAGAGATTTCTCCCACTTGCGAAGGCGTTCTTAAATCCGTTTTACTCAAAATAAAGCTAAGGCCTTTGTCAAACTCTAAAAGGTTTTTTAATTACCTAACCATGCGTTTGGTGAGATTGCCCTCTTCTACGCTTACAAGAATAACAAAATGCACGCCCCTTTCCAAATATTCCAAAATGGCATGGGTGTGGCTTGAAATGGGGCTATCAAAGCCTGGCATATTCACAAACACTAAAGGAGCGCTGTTTTTCAAAGCTTCATTATTCAAATAAACCTTAAGGTAGGAATACTTCGCCGCATTGTCTTTAATCGCCTCAAAACTTTGCTCATTCAGTTCAAAACTCTCTGTTTTTTTCATCATTGTTTGAAAAAGCCTCTATGCGTTCGTTAGCGCTATAGTGTAACTCAGTGGCTAAAGAAGTCTCTGGCGTGATACCGGTAGGCAAAACGCTACTGCCTAAAAAGCGGTTTAATAGCGTGCTTTTGCCTACACTAAAATTCCCCACAATGGGTATCACAAGCTGTTGTTTTTGAACGCTTGCTAAAAGAATAGAGCATTCTGTTTTATCAATTTCCACTTCTTTTAAAACTTCTAAAACCTGTTCTAAAAACTCCACAAAATTTATCTGTGCGCGTAAAATCATTACCAATCCTTTAAAATTAAAAATTAAAATCTAAACAAGACGCAAAAATCCCTAAAATATAGATAGGGTTTATATGGGTATGGGTTTATATGGGGGTGAAAAGATAAAGCGGCTGACTAGAGAGAGAGAGAGAAAAAGCGGATTTTTAAGAATAATCATCATTACAAACTCCTAGCACCATTTAATAGTGGGTATTATACTTGATTTTTCACAATCAAAACTAAAAAACTCAAAAATATTAAAGAGCTTGATTTTAATCAAGCGATAGCTTATAAAAAGCGGTCTTCTTGGGTTAGGGGGATTTAGTTGGGGGTTAAGGGGGGTATTATCGCAAAATACCCCCCTATCCCCTTAAGAGAATGAGTTTCAAAAACAAAGTAACTAAAACCCCATTTTTTAAAAAAGTTAAAAATTTTAGTTATTGGCATTTAATGAAAAACGCCATGCGTTTTACAACCCATGCGTTTGAGAATAAAACAATTTCATCTCTTTAGAAGCGAACTGATTTTTTAAATCTTTTGCTAGAGGTAAAGCGATCTCATCGCTTAAAAAAAGCTTGAATTTAGCGTAGTCTTTGCGCCCGCTCACCTGCTCTTTTTGGCTTAAAAGCAGCGAAGAAGCGGCGTATTTATAGCATTCCACATAAAAAAAATCATCAAAGCCTTTTTCAAATAAATAATCTATTAAAGCGTCTTTCAAACAAATATCAATATAAATTTCTAAAGCGAGCATGCGAAATCCCTTAATTGATTTTAATCTTTTTAGCAATGAGCATGAACATGGGCGGCAGTAGGAGTAAGGTTAAAGCGCTTGAGGTAACTAAGCCCCCAAGCACCACGATCGCTAAAGGTTTTTGGACTTCTGATCCCACGCTATGAGAAAATAATAAAGGTATCAAACCCAAACCGGCAATGCAAGCGGTCATTAAAACCGGCCTCAAACGCCTTTTAGCGCCCAATAAAACGCATTCTTCTACGCTTTTTCCTTGCAAGAGAAGCTCTTTAAAATAGCCTATCATCACCACGCCATTTAAAACCGCAATCCCAAAAAGAGCGATAAAGCCCACGCTCGCCGGCACTGAAATATATTCCCCTACCACAAACAACGCAATAAGGCCTCCGGTAACCGCAAAAGGGATATTCAAAAGAATGAGCAAGGCTAAAGGAATGCTTTTAAAAGTGAAAAAAAGAATGAAAAAAATCGCTAAGATGCTTAAAGGGATAACGGTAGAAAGCCTTTTATTGGCCCGTTGCTGGTTTTCAAACTGCCCCCCATAGGTGATATAGTAGCTAGGAGGGAGTTTGATGTTTTGAGCGATCACTTTTTTAGCCTCTTCTACAAAAGAGTTCAAATCGCGCCCCACCACATTGCTGCGAACCACGCTCATGCGCCTTGAATTTTCACGCACGATAGAAACAGGGCCATCCACTTCTTCAATTTTAGCGATAGAAGTGATAGGCACTAGAACGCCATATTTGGAAGTCAAGGCTAAACTTTTGATTTTAGTGATAGAGCTTGCAAAATCGCTCTCTTGGCGGATCATCACTGGCGTGCGTGAAATCCCTGTAGGGATCACATCCACGATCAAACCCTCTAAAGCGGATTTTAAAAACTTGGAAAATTCATCGCTACTAATCCCCACATCCGCCATCGATTCTTTATTAGGGGTTACATACAAATAATTCACGCCCTCATTGAGCGTGGTTAAAACTTCACTAGAGCCTTTAATCCCTTTTAAAACTTGCGCGATTTGAAAGCTCAATTTATTCAATTCGCCAATATCATCTCCAAAAATCTTAACCGCTAAATCCCCCCTAACCCCTGTAAGCATTTCAGAAATCCTCATTTCAATGGGTTGGGTGAAAGAAAAGTTAATCCCCTTAAAGTCTTTTAAAGAATCCATGATTTTTTCTAATAATTCGTCTTTAGTTTTCACGCTCCATTCTTTTTTAGGGATGAAAGAAATAAAAGTATCGGTTTGATTCAAACCCCCCAAATCCAGCCCCAATTCATCGCTCCCTGTGCGCGCGACAATGCTTTTAACTTCCTTGACATGCTTTTTAATCGCGCTCTCAATGTTTAACATGAGATCCCTAGATTGATCTAAAGAAATAGAAGGGGTGGTTTCCACGCTCAAAACCACATCGCCCTCATCTAAAGCGGGCATGAAATTCTTCCCCACAAAAGGGAATAAAGAAAGGCTCGCGATTAAAAAAACAAACGCTCCCAAAATCACTTTTTTAGGGTTACGCACAAAAAATTCCAATAAAGGGGCATAGATTCTGTTTAAAAACCTCGTTAAAAAGGTTTCGCTATGGGGCGTGGCTTTTAAGACAAGAGAGCTCACTACAGGAATAATAGTGATGGATAACACTAAAGTGCCTAAAAGCGCATACACAATGCTTTGCGCTAAAGGCCTAAACATCTTGCCCTCTAACCCCTGTAAGGTCAAAATCGGCACAAAAAACACAATGATGATCACCACCCCGCTCACCACTGAAACAGCGATTTCTTTGCAAGAGCGATAGATCGCATGGAGTTTAGTGGTTTTAGTGTTAGCGCTTAATTTTTCAAAAGCGTTTTCCACCACCACCACGGCTGAGTCAATGAGCATGCCTATAGCGATAACCAACCCCCCCAAACTCATCAAGTTCAAAGTCAAATTATTGAGCTTGATAAAAATAAACGCCACGGACAAGCTTAAGGGTAAAATCACCCCCACAGCCACGCTCGCCCTCAAATTCCCTAAAAATAAAAAAAGCGTGATGATGATTAAAACAACGGCTTCAATGAGTGTTTTAGAAACGGTGGCAATGGCTTTTTGCGTGAATTCTGAGCGATCATAAAAAACATTAATGGAAACGCCATTCGGTAAAAAGGGTTTTAATTCTTCTAGTTTTTGATACACTTGAGTGATGATTTCTTTGGTGTTAGCGTCTTTTAAAGAAAGCACCAAGCCCTCTGTGGTCTCGCCCACGCCATCTTTAGTGACAAACCCCAAACGGGTGCGAGACTGGCTGATGACTTTCGCAAAATCCTTAATGTGCAAATGCCCTAAATTAGTGGAAACGGTGATTTTGCCAATGTCTTCTAAACTCAAGGAAGCGGTTTGGATTTTGACTAAAAAGGTTTCGCCATCCCTATCCACGCGCCCCGCTCCGCTGTTTCTTAAATTCACTCTCACAGCCGATTCTAAATCAGAAATACTCACCCCAAGCCTTGCCATGTCATTAAAATCCGGCACGATCACAAACGCCCTGCTAAAGCCTCCAATAGAATTGACATCCGCCACACCGCTAATCATTCTTAATTGCGGGCGGATCACAAAGTCTAAAAGCTGTCGTTTTTCTATCTCGGTGATATTGCCATCAATGGTGAACATAAAAATGTCTGACAACGGCGTAACAATGGGCGCCATGCCCCCCTCAACCCCCACGGGTAAATCTTTCATCACGCTGCTCAAGCGCTCATTGACAATGTTTCTTGCTAAATAAATATCCACGCTGTCATCAAAATCTATCGTAATATCTGAAATAGAATATTTTGAAATACTTCTTAAAGATTTTTGCCCTTTCAAGCCTAAAAGCTCCAATTCTAAAGGGCGCACGATGTTATTTTCCATTTCTTCAGGGCTAGAGCCAGGGAGTTTTAAAATGATTTTAACTTGAGTGGGCGAAATATCCGGGAAAGCATCTACTGGAGTGTTAATAAAACTATAAGTCCCAAAAAACAAAACAAGAATCGCGCCAACAATCACGATTATTCGCTGGCGTAAGGAAAATTCAATAATGGAAGCGAGCATCATTCTTCCCCTAGATTGTTGATCATGCCTTTTAACCCTATCAATGACCCCACTGCCACGCTGTCATTGGGGTGTAAATTTTGAGCGTTCACGATAAAAATCTTGCTGCGCTCTTCTAAAACTTGAACCGCCACAGGCCTAAAACCTTTAGGCGTTCTCACAAACACCAGGTAATCTTTCCCGTTTCTGATTAAAGCGTTTGAAGGGATTAAAACCGAGTCTTTGGGTTGTGAGCCTTGAATATACATTTCTACCATTTCCCCCACATGGTAATTGCCCTCATCTAATAAAGCGGTGGCTAAAATCGTGTTAGAGCCTTTGTCTAACACCACCGAAACGCTTTGGATTTTCCCGATTTTTTCCCCCTCTTCATTATAGACCGGCGAATCCCTTTTAATGGTTTTAGAAACGCCTACAGGCAATTTGATTTGAGCGATCAAATCATCGCTTTTTGAAATACGCACATAACTAGTGAAAGCCAAAATCTTCTCGCCCACATTTTTAGGCGCTAACGCTAAAAGACCGCCATCTCTAGCCACAATCCTAAAACCATACTGGCCTTTAGGGTTTTTAGGATCCACGCCAAAGCTTTTGAAAGTGGATTCTAGTTGATTGACTTTTAAGCCCATTTCTTCGCTGGATAGAAAGCTCGTTTGATACTCCCTTTTAGGAATGACACCAGCCCTATAAAGCTCTAAATCTTTTTTAGTAATATCTTTAGCGATTTTTAATTTATTTTGATTGTTTTGTAATTCAAAATACAAATTGCTCAGATCAATAGAGCTCACTTCACAGATCGCATCTCCAGCCTTCACCTGCTCGCCCTCTCTTTTATAAACCGCAACCACAGACGCATCAAAACTCAAACTCTGCACCACAGAGCTTTTACTATCAAAATCAATATAAGCGTTAAAAGGAAGCCCTTTACTAAAAATTTCTTTATCTAATTTAACAACCTTTAACCCCATAGGTTGCAAGTTTTTTTCTTCTAAAACAATTTCTGGATACTCTTTGGCCTCTAAAGAAACGCCCATTGAAAAAACACCCATTAACATAAGCCACAATAACGCCCATTTCAATGCAATACTCCTAATCTGGTCAAGCTCTCCCCTAAAGTTTCTTCTAAAAGCGCGCTAATATCAATGTATTCAATCTTAGCTTCCGCTAGAGTGATGAGGGCGTCCATGTAAGAATTTTGATAAATCAAGTATTCAAAAAGCCCGATTTTTTGGGCTTCATAAGCGATGCGTCCCATTTCCATCAAACGCTTCTTATTGGCAATGGCTTCTTTTTGGGTTTCAATGTATGCTTCTTTGGTTTTGAGCTGGTTTAAGTAGGAGTTGGCGTTGATTCTAATGTTTCGTTTCATCACTTCATTTTGCGCGAGCGTCCCGCTTTGCAAATCCAAGAATTTACGCTTTTGATAGATATTTTTAGGCGTTACTGGTAAAGGGATATACACTTCCACAGAAAGATTAGTTGAAGAGTTATAGCTTTCAGAGCCAATCCCAAATTCAAATCCATTAAACACATCTCTATTAGCCAATTTCGCATTCACCTGATAATCTTTAGCCGTCAAATCCAAAATATCCACATACAACGAGCGATCCAATTTAAACTTTAAAGCTTCAGGTTCTAAGCGCACGTATTCAAAATCCAAACCGATCACCTTGACATCATGCAAATGGTTTAAATAAGTGTCAAAATGCGCCCCCTCTTTGACCGGCTCCACAATAGCGAGCATCGTGTCTAGCATTTTTTCTAAATCTATGAGTTTGGTTTCCACATTGGTTTTAGCGAGTTTGGATTCCAAATAAGAATTATTGAAGTTGATGTAATCCTTTTCGCTCATGCTGCCGGCTTTAACTTTTTCTTTAGCGATTTTGAGCTGCGAATAAAAGTTCGCTTCTCGTTGCACATACACCTGATACTTTTCCTTAGTCATCACATAAGTCAAATAAAGGCGTTTAGCACCAATAAAAGCGAGATTTTTACTCAATTGATAACTTTTATCGTATTGAATGGTTTTAATAGAAAGGCTTTTGGATAAAAGCGAGCTCACCCATGGGAGCTTGGGTCTTACCATTAAAAGGGTTCTGGGTTGCGCTTCTATAATGCCTTGGAAGTTTTTCACCATAGAAGTTTCATTCATAATGTAAGGGAAATCCCAAGCGTTCACGGAGCGTTGCTCATTCAAACGGCTTTTAAAATCGGCTTTTTTACCGATCAACTCCATAGAGTTGGTTTCCACTTCTTTAAAAAATTCTTGTAGGGTAAAGGTTTTTGCATCAAGCATGCCCGCACTAAACATGCTCATCAAAAAAGTTGCCCCCAAACAAAAACGCCACACCCTTTGGCAGCGTTTGAAGCCGCTAAATCGCAATTTCTTTAATGTCCCCAATTTCTAAGAAACTTTGATACACGCCCCACAAGAAATTTTTACGATTTTTTTGGATTTCTACATCTTTATCCATCACCAGCACGCTTTTAAAATATTCTTCTAAAGGCGCATGCAAACCAAAATAAGCCTCTATTTTGCTATCCAAACTCTCAAAAGTGCTTGTTTTGATCGCATTGAACGCTTCAAAAAGGGCATGCTCTTGCGATTCTTTGAAAAGACTTATAGAAAACTCGCTTGATTCGTTAGGGTTTCTGTCTTTATTGATATTGGCTAGGCGTTTGAAAGCACTAAAAAGCAACTCTTTTTTTTGAGCGTTCTTGGGATCGTCTAAAAAGCGTTTTAAGGCTTTGACTTTTTGAATGATTTTAACAATACCTCGCTCGTTGGTGTTTAACACACTCCTTATGATAGAGGGGTTACAATCTATTAAATTATTAAAGCGCTCCAGTAAAAACTTCTCTAAAACCTCTAAATCAAAGCTTTGATAAACGCCCACTTTTTCAAAGAGGTTTTTTAAATCCGCTTTCAAATCAAATTCTAACCCGTAATGCGCGATGATTTTCAATAGCCCAAAACTCAAGCGCCTTAAAGCAAAAGGATCTTTAGAACCGCTAGGGATTTTACCCACGCTAAAAAGAGAAAACAGGCTGTCTAATTTCAAGCTCAAAGCCACGATCGCGCTAAAAACGCTAGAGGGCAAGGGAGCGTTTTCGCTTGCGGGCAAATACTGCTCTTTCACACTCAAGGCGACTAACTCGTTTTCATTTTGTTTTAAAGCGTAGTAATAGCCCATGATCCCTTGAAGCTCGCTAAATTCATACACCACTTCACTGAGTAAATCCGCCTTAGCGATTCTAACGGCTCGGCCAACCAATTCAAGGGCTTTTTCTAAAGGCATGTTTAAAGATGAAGCGTATTTTTGCGTCAAATATTGAGCGATGATTGCTTCTCGCTCCATTTTATCTTTTAAAGTCCCTAAACCTTGCACAAAAACCACGCTCTCTAAAGGGGCGTTATCTAAAGGCTTTTTGAGATCGTTTTCATAAAAGAAAACCGCATCGCTCAAACGGGCTTTTAAAACCTTTTGATTGCCTAAAATGATTTTTTGCTTGTCTTTATTGATAGCGTTGCTCACCACAATAAAGCCGTTGTGTAATGTTGGGCTTTCTTGGCTTTTTTGATTAAAAACCGCAAAATAGCGTTGGTTTTCTTTCATGGAAGTGGTGATGATTTCACTGGGTAATTTTAAAAACGCCTTATCAAACTCCCCTAAAAGCGCGCTGGGGTATTCCGTGATCGCTACCACCTCATCTAATAAATCCCTATCTATTTCTACGATGATGCGATGCTTTGTTTCTAGCTCTTTAATTTCTTGTAAGATTTTAGCTTCGCGCTTTTTAGGGTCTAAAATGACATGGTTTTTTTCTAAAACTTCAAAATAGGCTTTAGGGCTATCCACTTGGATAAAATCAAAACCCTCTTGTCGGTGCGCTTTTGTGGCTTGTTTGGTTTTAAAGCCATACTCTTTGACTTCAATATCGTTAAAATTTTCCCCATTAAACAACACGCAAATATTATGAATGGGTCTGATAAAGCTTTTTTCCACATTGCCCCAACGCATAGACTTCCCGAAATTCAAACTCTCTAAAAACTCTAACACAATGGGCATGATTAAGTCTTTTGTAGGCTCTTTCGCATGGATTTTAGCGTGATAAAGCACCTCTTTATTGTTTTTAAACGCTGTTTGGAAATGCTGGTGATCTTTTAACCCTAATTTTTGATAAAACCCTAAACCTAACTCGTTCAACCCTTGCGTTTTATCTTCATTGTTGCATGCGATTTTAACGGGAGGCCCAAAAAATTCCTCTTTGGTTTCTTGGGTTAAAAGGGGGAAATCTTTAACCAACAAACACAAACGCCTAGGGGTGTAAAAAATCTCTATATTTCCCACTTCTAAAGCGCACTTATTAAAAAGAGCGTGGAGTTTTTTAGGCATTTCTTTATATTCATTCAATAACGCTTGAGCGGGCAATTCTTCAACCAAAATCTCTACTAACAATTCATCTGAATGCAAAATCTCAATTCTCCCTAAAAAACAAAATCACTTTTAATACTAAATCATGTTAGAATTATACTTGAATTTATTCTTAGTTTAGTTTATTTCTCAACACAAAAGGTAGGCGTTTTGAAACATTTAACCCCACTCACTCACACCATCTTTAAAGCCTTATTGCTAGGCACAGCCTTGAGTGCATCTTTAAGCTTAGCCGCAGCAGAAAGCTCCGCTAAAACAGAGCCTAAGTCCGCTAAATGGGTTAAAAACAAGCCCAAATCGCCCGTTACTAAAGTCATGATGACCAATTGCGATAGTATTAAAGATTTTAACGCTAAGCAAAAAGAAGTTTTAAAAGCCGCTTACCAATTCGGCTCTAAAGAAAATTTAGGCTATGAAATGGCAGGTATTGCGTGGAAAGAGTCATGTGCAGGGGTTTATAAAATCAATTTTTCGGATCCGAGCGCGGGCATTTACCATGCGTATATCCCTAGCGTTTTAAAAAGCTATGGGCATAATAACAGCCCCTTTTTGCGTAACGTGATGGGGGAATTGCTCATTAAAGACGATGCGTTTGCTTCTGAAGTGGCCCTAAAAGAGTTACTCTATTGGAAAACGCGCTACCATGACAACCTAAAAGACATGATCAAGTCTTACAATAAGGGCAGTCGTTGGGAAAAAAACGAGAAAGCTAACGCTGATGCTGAAAAATATTACGAAGAGATACAAGATAAAATCAGGCGTTTGAAAGAATCTAAAATCTTTGATTCGCAGTCCAGTAATGACCAAGAATTGCAAAAAAGTGCTAATAGCAACTTAGATCTAGACCCTATCGGCAACGCCATGCCCCAAGCCTTAATTGCCAAAGAAACTCAAACAGAGGAAACCCAAGCAGAGAAATCCCAAGAAATGAAAGAGGCAACTAGCGAGCAAACAGCCAACAAGCCAGAAAAAGCAAAAGATAAACCCATGTATTTCGCTCAAATCAATAGTGCTGATTTCACACCCGCTAAAAAAAGCCCAAAAAAACCGGCTAAAGCGAATCCAAAACGCTCCCCCAAAAATAATATAAATAATACTAAAAGCCACGCTAAAACCGCTTCCAAAAAACAAGAAGTGTGCAAAAATTGCTCTCCAGGGCAAAGGAATGCGATTTTAGCCAACCACATCACTCTCATGCAAGAGCTTTAAAAGTCTGAAAAATGGCGCAAAAAACTCTTTTGATTATCACTGATGGCATTGGGTATCGTAAAGATAGCGATCATAACGCTTTCTTCCATGCCAAAAAACCCACTTATGATTTGATGTTTAAAACCTTGCCTTATAGCCTGATTGATACGCATGGCTTGAGCGTGGGCTTACCTAAGGGGCAAATGGGGAATTCTGAAGTGGGGCATATGTGCATTGGGGCTGGTAGGGTGCTCTATCAGGATTTAGTCAAAATTTCTTTAAGTCTTCAAAACGATGACTTAAAAAACAACCCCGCTTTTTTAAACACGATCCACAAAAGCAAAGTGGTGCATCTTATGGGTTTAATGAGCGATGGAGGCGTGCATTCACACATTGAGCATTTTATCGCTTTGGCTTTAGAATGTGAAAAATCCCATAAAAAAGTCTTTCTGCATTTAATCACCGATGGGCGCGATGTCGCTCCTAAAAGTGCTTTAACTTATTTAAAGCAAATGCAAAATATCTGCAATGAAAACATTCAAATCGCTACCATAGGTGGCCGTTTTTATGCGATGGATAGGGATAATCGCTTTGAAAGGATTGAACTTGCATATCATAGCTTAATGGGGCTTAATCACACGCCTTTAAGCCCTAGCGAGTATATCCAAAGCCAATACGATAAAAACATCACCGATGAATTTATCATGCCCGCTTGTTTTAAAGATTATTGTGGCATGCAAGATGACGAAAGCTTTATTTTTATCAATTTCAGGAACGATAGGGCTAGAGAAATCGTGAGTGCTTTAGGCCAAAAGGAATTCAGTGGCTTTAAGCGTCAAGCTTTTAAAAAACTCCATATCGCTACCATGACCCCTTATGACAACACTTTCCCCTACCCTGTTTTATTCCCTAAAGAAAGCGTTCAAAACACGCTCGCTGAAGTGGTCTCTCAACACAACCTGACCCAAAGCCATATCGCTGAAACTGAAAAATACGCACATGTAACCTTTTTCATCAATGGCGGAGTGGAGGCACCTTTTAAAAATGAAAACCGGGTGCTTATCCAAAGCCCAAAAGTTACCACTTATGATTTAAAGCCTGAAATGAGCGCTAAAGAAGTAACCCTTGCGGTGTTAGAGCAAATGAAACTAGGCACGGATTTGATCATTGTGAATTTTGCTAATGGCGATATGGTGGGGCATACGGGGAATTTTGAAGCGAGTATTAAGGCGGTAGAAGCAGTGGATGCATGTTTAGGGGAAATCCTTTCACTGGCTAAAGAATTGGATTACGCCATGCTTTTAACAAGCGATCATGGGAATTGCGAACGCATGAAAGATGAAAACCAAAACCCCTTAACCAACCACACCGCCGGGAGCGTGTATTGCTTTGTTTTAGGGAATGGAGTCAAATCCATAAAAAACGGAGCATTAAACAATATCGCTAGCAGCGTGTTAAAACTCATGGGCCTTAAAGCCCCAGCAACGATGGACGAACCCTTATTTTAAACTAAAGGAAAAGAATGCAAATTGATGATAAACTATTGCAACGCTTGGAAAAATTGAGCATGCTAGAGATTAAAGACGAGCGTAAAGAGAGCGTTAAAGGCCATTTAGCGGAGGTTTTAGGCTTTGTGGAAAACATCTTCGCTTTAGAAACTAGTGTGCTAAAAACAGATACAGAGCTATGCACCCCTTTAAGAGAAGACGAACCCAAAAGCCAACCTAACATTGCCAAAGAGATTTTAAGCCAGAACAAACACAGCCAGGATCATTATTTCGTTGTGCCCAAAATCATTGAATAGGCTTCATTGAATAGGTTTTATTGAATAGGCTTAATATCAAGTGAAAAGCTTGATTCTTGAAATCAAATAGGCAGAAAAAAGCTATCGCTTGATTAAAATCAAGCTTTTTTACATTTTATTTTTAAAAGGGCTTTCAGCCTTTTTTTAACTCATCAAGAATTTCCACTAACCCCGCAATCGCTTTTTTGATTTCTTCATGCGTGATAATATAAGGGGGCATGAGATAGATCGTGTTGTTTAAAGGGCGTAATAACAAACCTTTTTTTAGAGCTTTTTTAAAAACCGCCAAACTCAAACGCTCTTTAGTTTGAAGAAAAACTTCAAAGGCAAAGACCATGCCCAAATGCCTTAGATTAGACACCACTTGCCGCTCTATCAAGGGTTTTAACGCGTTTTGGAGCGCGCTAAAAATAAACTCGCTCAAAGCCTTGTTTTTTTCAATAACATTTTCTTTTTCAAAAATATCCAGCGTGGCGTTCGCGCATGCGCATGCTAGGGCGTTTCCTGTGTAGCTGTGCGAATGCAAAAACGCTTTATTTTCTTCATAGGGGGCGTAAAATTGGTTATAAATTTCATTATGGGTTAATAGCGCGCTTAAAGGCAAATACCCCCCACTAATCCCCTTAGACAAGCATAAAAAATCAGGCTCGATCCCGCATTGTTCATAAGCAAACATGCTCCCTGTACGCCCAAACCCGGTAGCGATTTCATCAAAAATAATGTGGATGTTTTTTTGCTTGCACCATAAAACGGCTTGTTTTAAATACTTCGTGCTATAAATATGCATATTCCCCGCGCATTGCAAAAGCGGCTCTGCAATGAAGGCGCAAATTTCTTCACCATGCTCATCTAACAAACGCTTTAAAGCGTTCAAACTATTTTCTATTTCATTGTCGTTTTTAGGCACGGGCGTGATGAGATTCTTGAGCAATAAGGGGGTGTAAGTGTCTTTATAAAGTTTCACATCGCCCACGCTTAACGCTCCCAAAGTCTCGCCATGATAAGAATTAGAAAGCGATAAAAAAAGCTTTTTAGGGCGCGTTTGATCTTTTAAAAAATGGGCGTGATAGCTCATTTTCAAAGCGATTTCAATGCAAGATGAGCCGTTATCCGCATAAAAACATTTATCCATATGAGTGAGCTGGCAAAGCCTTTGAGAGAGCGTGATAATGGGCTTATGGCTAAAAGAAGCCAAAAGGACATGCTCTAGATCATCAATTTGATTTTTAAGCTGCTGGCTGATGTAGGCGTTATTATGCCCAAAAAGATTCACCCACCATGAGCTGATTAAATCCATGTAAGCGTTATCATTAAAATCATAGAGGTAAATCCCTTGAGCCTTTTTAATGGGGATAATGGGGAAATTTTGATGCTCTTGCATTTGCGAGCAAGGGTGCCAAAGATATTCCAAATCCAAAGCGGCTAAATTTTCTTGAAAATTCATGTTAAAAACTCTCTATAATAAGGATAATTTTAATAACCTTTGGTTAAAATAAGGTTATTTGATTTTACTATAAGGTTGTTTAAACCTGAATTTCACATTTTTGATTTTTTAAAAGGGATTAGAGTTCTTATGATTGAATGGATGCAAAATCATAGAAAGTATTTAGTGGTTACAATATGGATAAGCACGATCGCTTTTATTGCCGCCGGAATGATAGGCTGGGGGCAATACAGCTTTTCTTTAGATAGTGATAGCGCTGCCAAAGTGGGACAGATTAAGATTTCTCAAGAAGAATTAGCCCAAGAATACCGCCGCCTTAAAGACGCATATGCTGAGTCTATCCCTGATTTTAAAGAACTCACTGAAGATCAAATCAAAGCCATGCATTTGGAAAAAAGCGCTCTAGATTCGCTCATCAATCAAGCTTTATTAAGGAATCTCGCTTTAGATTTAGGGCTTGGCGCTACGAAGCAAGAAGTGGCCAAAGAGATCAGAAAAACGAGCGTTTTCCAAAAAGATGGCGTTTTTGATGAAGAATTGTATAAAAATATCTTAAAACAAAGCCATTACCGCCCCAAGCATTTTGAAGAAAGCGTTGAAAAGCTTTTAATCCTTCAAAAAATCAGTGCTCTCTTCCCCAAAACCACTACCCCTTTGGAGCAATCCAGCCTATCGCTTTGGGCAAAATTGCAAGACAAATTAGACATTCTTATCCTAAACCCTAATGATGTTAAAATCTCTCTTAATGAAGAAGAGATGAAAAAATATTACGAGTCTCATAAAAAGGATTTTAAAAAGCCCACAAGCTTTAAAACACGCTCTTTATATTTTGACGCTAGTTTAGAAAAAACTGATTTGAAAGAGTTGGAGGAGTACTACCATAAAAACAAGGTGTCTTATTTGGACAAAGAGGGGAAATTACAGGATTTTAAAAGCGTTCAAGAGCAAGTCAAGCATGATTTAAGCATGCAAAAAGCGAATGAAAAAGCCTTAAGGAGTTATATCGCTCTAAAAAAAGCGAACGCACAAAACTACACCACGCAAGATTTTGAAGAAAACAACTCCCCCTATACTGCTGAAATCACGCAAAAACTCGTCGCTCTCAAGCCCCTTGAAGTCCTAAAACCAGAGCCTTTTAAAGATGGTTTTATCGTGGTGCAGCTCATCTCTCAAATTAAAGACGAATTGCAGAATTTTAATGAAGCCAAAAGCGCTCTTAAAACCCGCCTAACTCAAGAAAAAACCCTTATGGCGTTGCAAACTTTAGCCAAAGAAAAGCTTAAGGATTTTAAAGGCAAAAGCGTGGGCTATGTAAGCCCTAATTTTGGAGGCACTATTAGTGAGCTTAACCAAGAAGAAAGCGCTAAGTTTATCAACACCCTTTTTAACCGCCAAGAAAAAAAAGGGTTTATTACTATTGGTAATAAAGTGGTGCTTTATCAAATCACAGAACAAAATTTCAACCACTCCTTTAGCACAGAAGAAAGCCAGTATATGCAGCGTTTAGTCAATAACACTAAAACGGATTTTTTTGATAAAGCGTTGATAGAAGAATTGAAAAAACGCTATAAGATAGTCAAATACATTCAATAAATGCAAGGGGAAATCATGGAACATAAAGAAATCGTTATAGGGGTTGATATAGGCTCTAGAAAGATTTGCGCCATAGTGGCTGAATTTAAAGAAGGGATTTTGCGCATCATTGGCACCGCCCATCAAGACTCTAAAGAAATCAATTCAAAAGCCATTAAAAGAGGGCGTATCAATAGCCTTGCTCACGCTTCTAACGCCATTAAAGAAGTGATTAATAGCGCTAAAAAAATGGCAGGTTTGAACGCTGATGAAGACAGGAATAACCCCATTTCCTCCTTTAGAGAATCGTATTACCCTAAAACTAAAGCGATTGTTTCTTTTTCTGGGGCTTATACTGAAAGCATTAGAGATGTTACCGGTGTGGCTAGCACTAAAGACAATGTGGTTACTATAGATGAAATCAATCGCGCTATCAATAACGCATGCGCTAAAGCAGGCTTGGATAATGATAAACATATTTTGCATGCTCTCCCTTATCGCTTCACTTTAGACAAACAAGAAGTGAATGACCCCTTAGGAATGAGCGGGACTCGCCTAGAAGTCTTTATCCACATCGTCTATACAGAAAAAAACAACATTGAAAATTTAGAAAAAATCATGATCCAATCTGGGGTGGAGATTGAAAACATCGTGATCAATTCTTATGCAGCCTCGATTGCCACCTTGTCTAATGACGAAAGGGAATTGGGCGTGGCTTGCGTGGATATGGGCGGAGAGACATGCAACCTTACGATTTATAGCGGCAATTCCATACGCTATAACAAATACTTACCCGTAGGCTCTCACCATTTAACCACGGATTTGTCGCACATGCTCAATACCCCATTCCCTTACGCTGAAGAAGTTAAGATCAAATACGGGGATCTTTCTTTTGAAAGCGGCGCAGAAACGCCCTCTCAAAGCGTCCAAATCCCTACCACCGGCTCGGATGGCCATGAAAGCCATATTGTGCCGCTTAGTGAAATCCAAACTATCATGAGGGAAAGGGCTTTAGAAACCTTTAAAATCATCCACAGAAGCATTCAAGATAGCGGTTTAGAAGAGCATTTGGGTGGGGGCGTTGTTTTAACCGGTGGCATGGCTTTAATGAAAGGGATCAAGGAATTAGCCAGAACCCATTTCACTAATTACCCTGTTCGTTTGGCAACCCCTGTGGAAAAATACAATATCATGGGCATGTTTGAAGACTTGAAAGATCCTCGCTTTTCAGTCGTGGTCGGCTTGATTTTATACAAAGCAGGGGGGCATACTAATTATGAAAGGGATTCTAAAGGGATTATCCGCTATCATGAAAGCGATGATTACACAAGAACAGCCCATCAATCAAGCCCTACCCCCCACATCCATTCATCGCCCACAGAAAGGAATTTGAGCGATTTAAAAACCCCTAACGCTCCTTTAAACACCGCTAAAAACGATGATTTCCTACCCATAAAACCCACTGAGCAAAAAGGTTTTTTTCAAAACCTCTTGGATAAGATTTCTAAAATCTTTTAAGATACAGCCATTTCTTTATGCGATAAAAACGCCTTGATAGTTATCAAAAGCCAGAAAACATGGTATAATCCTTTAGCTATTTATCAAAGTTTAAGATTTGCAAAAATCGTATCTCAAGGGGAATGTGGCTATGGTTCATCAATCAGAGATGGAAAATTATAGTATCGGTCAAGCGAGCATTGAAGAAGTAAGCGATCCAGCTTATAAAGGGGCTAAGATTGTCGTCATCGGTGTTGGAGGTGGTGGGTCTAACATGATCAAACACTTGGTTGAATACGGCGTGCATCAAGATGTTACCCCCATTGCAACGAACACTGATGGCCAACACCTCAAAAACAATCCCGCTCCGGTTAAAATCCTTTTAGGTAAAGAGTCTACTGGAGGTTTAGGCGCTGGAGGGGTTCCTGATATTGGTAGGAAAGCCGCTGAAGAAAGCGCTAATGAAATTAGAGAAGCGATTAAGGACGCCAAATTAGTCATTGTTTCTACAGGGCTTGGAGGAGGGACTGGGACTGGAGCCACCCCTACTATCGTTAAAATCGCAAAAGAAGTGGGAGCGCTCACGATTGCTATCGTTACTAAGCCTTTCAAATACGAAGGATCTCAAAAAAGCAAGAAAGCCGAAGAGGGGTTAAAGGAGTTGGAGCAATCTAGCGATTCTATTTTGGTTATCCCTAATGATAAAATTCTTTTGACCATGAAAAAAAACGCCAGCACCAAAGAATGCTATAAGGAAGTTGATGATGTCTTGGTTAGGGCCGTGAGCGGTATTTCTACGATCATCACTAAGCCCGGTGATATTAATGTTGATTTTTCCGATTTAAAAAGCGCTCTTGGTTTTAAAGGCTTTGCGTTAATGGGTATTGGTGAAGCCACTGGCGAAGAATCCGCTAAATTAGCGGTGGAAAATGCGATCCAATCGCCTCTTCTTGATGACGCTTCTATTGATGGGGCTAAGAGCATTATTGTCTTTTTTGAGCACCACCCTGATTATCCTATGTATGCTTATTCTCAAGCTTGCATATCTATTCAAGAACGAGCCAATCAAGATGTTGATGTTAAGTTTGGCCAACACACGAGCGAGAGTATCCCCATTGATCATGTGCGCGTTACCATCATTGCAACCGGTGCTGAAAGAAACAGCGGTGGAGCGGGTTTGGAATCTATCGCTACGCCTTCTCAGCCTGTGGTGAAACAAACAAGAAAAGTGGGTAATAGCGATTTTTTAAGAATCCCCACTGAAGAAGAACTATCCACGCCCACAGCCATAAGGATCCAGCAAGATTAATTGCAGATCTCGCTTTCCCCCTATTTTTATAGGGTCATAATAAAGCGGTTTGTTGGGTTTGCTCTCATTTATTTTTTTAGAATAAAATTAAAAAGCTTTGATTTTAAAACTTTAATCTTTCGGTATGCTGACTTTTAAAGTGTTTAGGGGATTTTAAAGTGCTTAAAGGGGAATATCCCAAAGCACCCCTTGGTTAATGAAACGCTAGAAACCCATTTGGCAAAAACCAAGGGCTTTGTTTTTCACACTCACCACCCCTAAAACTATACGCCCCATTATGAATTTGTGAGGTCAATGCATTTTTAACTTGATTGAGTTCTGCATTCTTAAGGACGGATTTGAGGGACTTCAATGACTAGATGATTGAAATCCTCACCGCTTTATCAATCTCAAAGATAAAATCATATAAGTGGTGTCTTTAATCAAAGCATAAACTAGGTCTATGTTTTCTACTTGTCTTATCGCTAATAAGGTGTCGTGGGATAATTTCGTGCTCACATTGATGAGCTGATTTAAAAGGTCTTGTTCGTTAATGGAACAATACCCAGAGTTAGTATCAAATTGATTAGTTTTAAGGGGTTTGGGTTTGTATGTGTTATCTAGAACGCTATCCATAGTAAAGGAAGCGTTCAAGTCGTAGGAGTATCCAGGAACCCACTTGCTCCAATTTTCCCAACCACCCCTAGTTCCTCTTATTTTTCTCTGCCCGTTCTCTATCAAATTGGCTTTTAATTTAGCAAGAACACTGTTAGCGGTATTACCTTGAGATAAGGCTTTATAGCCACCAAACCCAAATCTGCTTGTTTTTCCATCAGCTTTTATTTTACGCATAAACTCCGTGAAAGCAATCAAAAAGTCAGGGTTTGACTGACCATTAGGTAAGGCTTCATCAGCGATAGAGTTCCTAAATTTAGGGTCTTTTAATTCAGCAAAGGGTTCTCTAAGTCTTGTTTTTTCCCATCAAGCATCAAGTAGGGGTAATGGGTGGTGCATATTAAAGTGAATACAGCCCCACGCTTATCTTTAGGGCTGTTGATAATAATGCTGTCTTGGTTGAACTCCCTACCCAAATTCACTATGATGTCTTTGAATTGATTTTTATTATGGAATGGTTTGAGTTCAAAACAAATGAAGCTAGTTTCTATGTTAGCTTGTGGCATACCTGCTTCTCTGTATAACCTTTAACAATTTTGTATCCTATGTAGCCCTTGTATAGGTCTAGCTTTTTTCTCAACCACTTGGTTCTTTTTTCGTTATCAGCGTTAGTGAGCATAAAGGGTTTTAAAAGGGCTTCAACTTCCTCTTTTTTCTCGCCCTTTGTTGTCGCATTCAGTTCTAAAATCTTGGTGGCTTCTTTTAATCCATAATCCGCAATAATGGCTTTATCGTTATAAGTCCTATAACCAGAGATAACTGCTACTGGGCAGTTTAGCATCCGATCGCATAATCGGCTCATAGATAAAGCGGTGGTATTCATTTTTTGAGCCATAGTCAAATCATCATAATGCACCAGGTTATTGTCTCTTTTTGACCTTGTGTTTAAAACGGCTCTTAACACTGACTTTTTCTTATCACACTCTTTTAGTTGGGCGGATAGGGATTGGTTAGGATTGACAGAGATTTTAAAGAGAGGTAGTTGGCTTCTAGCTTCCTTGTATTCCTTAAAGGCGGGCATCAATGAGAGATGATAACGAATGAGAATGGATAGGACCTTTTTCGTTATCCAATAAGTTAGACTTGGTGCGTTTAGAATTATCCGCACCGATGAAAAGGTTTTTAAAATCGCTTGACATAGGGTCTCCTTTAAAAATCAAGTATCACTACAATCAATGCGTCTCACGCCAATCACTTAGAAGAGTCTTGATTTTTAATAGCAATATCTAGCTTGTTGAAAGGGATTTCAATACGATTAGCGTCTAGGGCGTTTTTGATGCGTTCAATGAGTTCGCTCCTCACATTAAAGATCCCATCTTCAATCTTTGCCCAAACCCTAATAGTGAAATTCAATGAACTTTGTCCAAAATCCGTGATTCCAATGAAAGTGGGCATGTTTTTATCAATTTTTTCCATCCCGTCAATAACATCTTTTATCGTCTTATGCACCAGTTCAATATCGCTCCCATACCCTACCCCACAGACCCATTCAATGCGCCGACACGCCGTGTTATTGCTATTGATAATATTAGAATTAGCGACACTTCTATTGGGTAAAACCGCCAAACGCCCGTCATGCAAGCGTAAAGAAGTGTTAAAAAAATTAAGTGCTTCTACTTTGCCTTCTAGGCCAGAGATTTCAATGATGTCTCCTTTCTTGAACGGGTGCAAGATGATAAGGATTATCCCTCCAGCAATGCTTGAAAGGTAATCTTTTAAAGCCAACGCCACCGCAATTCCCACCGTTCCTAAAACAGTGATAATAGAGGTGGTTTGCACGCCTAGCGTGCTGAGTGCAATGATTGTGGTGATGATAAGGATTAAGATAAAAGTAACCTGCGCGACAAAATTCGCTAAAATCTCATCCTTTTTGGATAAAAGTTTCATGGTTTTGTTCCGTAAGAAAAACGAAAAATAAAAACCGATACAAAAGACAACAATAGCCTTGATTAAGATTATCCCAAAATGCTTTGCCTGCGGGAAAAAATCCACTAACAGCGTTTTAATTTCATCCATAAATCTTTCCTTGCAAATCACAAAATCGCTAAAAGAGACAAGATAACTTACCCTTATGTAGCTAATTTTGACATGTTAGCATGTTTAGGGCTAACCTTATTACCACAACTCAAACGCTCAATCCAGTATTAGCGATAAATTCAGTGGCTTTTAAGATGCTGTCTAATGAAAAGGGTTTTTTTAGCGTTGAATCTAGAGATTACTTTATACACACCCCCAACTTGATGGCTACCACTCACTTTATGGTAATGGTTACCCCCTAGTTTGGCTTTAATGGATTTTATCGTTACGCTATCAACAGATACCGCTCTATAAGATTTTCGCATAAAAGCCATGGTGTGTTTAAAAGTCTCTGAGTAATTCTTTAAGAATTTAGAGGAGTTAGGGCTTTCTCAATTTTGGTCAATATTGGTGTGGTTAGCTACTTTAATCCTTTGATCTCTTCTATAAGGCTTATAACCCGCTCCTTCCTTTTTCTCAAAGAATAAAACTTTTTTCTTAAATCCATGTTTAATTGATACGGACTCTTTTCTTGCCAAAGATATAAATCTTAAACTTTTTAAAAAATTGGATTTTAAGTTTTATTTTATTACGTTAGATTTTATTTTGTTTTCAAACTCGTTTTCTTAAAACCCCTAAAAACTTTGAATA
>scf22
TGTCTATAACGCTAAACTGAACGTGGCGAACTTCCAATTCTTATTCAACATGGGGGTGAGAATGAATTTAGCCAGATCTAAGAAAAAAGGCAGCGATCATGTGGCTCAGCATGGGATTGAGTTAGGCGTGAAAATCCCCACCATCAACACGAACTACTATTCTTTCATGGGGGCTGAACTCAAATACAGAAGGCTCTATAGCGTGTATTTG
>scf23
GCATTAGTTAGCATTAGTTAGCATTAGTTAGCATTAGTTAGCATTAGTTAGCATT
>scf24
TAAAAATACGCTCTAAAGCTCAAGCTAAAATGCTTGAAATGAGAAACCCACAAGCC
>scf25
AGGTTTTTTGGCGTCTTTTTTATCTTTGTGAGCCACTAATTGAGAGCTTAACTCAGGTTTTT
>scf26
CCAAAGGCGTAACTTTGCACACTTCCTGCGCTAGATACGAATGTATGGGGATATTATACCACGAATTGGTAGCATTCATCCCAA
>scf27
TCCCTACAGGTCTCACACATCATATCTCCAAAGGCGTAACTTTGCACACTTCCTGCGCTAGATA
>scf28
TCACTCTGTGTCCCTATAGTAGGGATTTTACAGAGTTTGAGCTCCAACGCATTCCCTACAGGTCTCACACATCATATCTCCAAAGGCGTAACTTTGCACACTTCCT
>scf29
TTAAAAAGGCTTAAAGCGAAAGCAAGCTGGTTGTTTTTAATCTTTTTTTCTTCTAACATGCTAGAAGCGATTTTTTTAATTCCTTCATTACCGCTCTCAAACGCATACAACAATTCAACCACAGCCCCCCTGGCTTGAGTTCGTGTCGCCATTTTAACCCTTGAGAGTTTGGCACAAGCTCAATAATTCAATGAGAGTGCTCATCGCTTCAAAGCCCTTATTACCGGCTTTACTGCCCGCTCTTTCAATCGCTTGTTCAATATTGTCCGTGGTCAGCACGCCAAAGCTTACCGGCATGCTGTATTTGAGCATCGCGTTGGCAATGCCCTTAGTCGCTTCCGCGCTCACGTAGTCAAAATGCGGAGTCCCCCCTCTAATGATCGCTCCTAAAACGCACACGCCATCGTATTTTTCACTCCCTAACAACCTCTCTAAAATGAAAGGCAATTCATAAGCCCCAGGCACCAGCACGATGTCTAAAAGATCCTCATCGCCCCCATGCCTTTTAAAGCAGTCAATCGCCCCTTCTTGCAATCTGTCTGTGATGATATGATTGAAGCGCGATGTTAAAATAGCGACTTTTTCATTCCCTTGCAATTGCAATTTCCCTTCTATGATTTGCATGAAATTCCTTTAAAATAAATTTTGGATTTTTAACATGTCGGCTACTAAATGTTCTAGCTCGCCAGGTTTTAGCATGTTCGCTCCGTCGCTTAGGGCGTTTTTAGGATCAATGTGCGTTTCAGCGAACAACCCATCAATCCCCACCGCCGCCGCCGCTCTGGCTAAAATAGGGGCAAAAGAGCTATCGCCTGAACTTTTCCCATTCGCTCCCCCTGGCATTTGCACGCTATGAGTAGCGTCAAAAATCACAGGGGCAAACTCTCGCATGATTTTTAAAGAGCGCATATCCACCACTAAATTCCCATACCCAAAGCTGCTCCCCCTTTCACATAGCCACACGCCATTTTTTAACGCTGTTTCATAAGTGGGGCTTTGAATGCTTTTATCTCTCGTTTTAAGGGCTTTTAGAACGGAATATTGCATGTCTTTTGGGTTCATGAATTGCCCTTTTTTGATATTGATAATAGCGTTAGTTTGGCTCACTTCTACAATCAGATCCGTTTGGCGGCACAAAAACGCCGGGATTTGTAAAATATCCGCCACTTTGGCCGCTGCACTTGCTTGATAGCTCTCATGCACATCGGTTAAAATTTTATAACCAAATTCATCTTTGATGGTTTGTAACATTTCTAAGCCTTTTTCTAAACCAGGCCCTCTGTAACTCTCTAAACTCGTGCGGTTCGCCTTATCAAAACTCGCTTTAAAGTAAAAATCCAACCGCTCGTTGCTGGCTAGGGGTTGTAATTTAGTAGCGATACTTCTTAGATTTTCTAAGCTCTCAATGACGCATGGACCAGCGATTAAAACGGATTTAGGGGTTTTTGTTTTAGAAGTTTTCATGACTTTTCCTTTGTTTAATGCTTTCTTCAATCGGCTCAAAAAAATGGCTTTCAAAATTATAATTATAAATCCTGCCTGTTTCTATGATATAGTGCCAACCAAAAATTTTTAGTTCGTTATTCATCACTCTTTCTTGAATGAAATCATAGCTTAAGAGGTTGTTGAGTTGCAAGCGCACATTCAAACGCTCTGTAAGCCATGAACGCTTGGCGAAATGGCTGCTGAATTGCGGGTGGTTTTTTAATTCTTCTTTAATGGGCTCTAAGAATTGTATCCAGTCTGCAATGTAGGGGGTTTTAGCTTTGGTGGTTTCATCATTAATTAAATGAATGCTCCCACAAGCCCCACAATCGCTATGCCCGCAAATAATTAAATTTTGAATGCCCACATGCACAATAGCGTATTCAATGCTCGCCATAGTAGAAAGGGACTCTTTATAGCTTGTTTTAGGAGGGATCACATTGCCCATGTTGCGAATCACATACAATTCGCCCGGCTTGGTGCCTGTGATTAGATTAGGCACGACTCGTGAATCCACGCAAGAAATGAACAAAGTGTGGGGCTTTTGCTTGGTTTTTAAGCTCTCATAAAGCTCTTTAAGCTCTTCATATTCATTCTCTTGAAACTCTAACGCTCCTAAAAACGCTTTCACTCTTTAACCCTTAAAATCTCATTTGATTAAAATTCGTTTGTTTTTAAAACGCTTATCATAGCTAAAAATCTTGCATTTCTTTTTGTTATAATGGCGTTATTTTACACTTTAAAGGGCTTTCATGCAATTGTGTGTCGCATTGGATTTAGAAAAAAAAGAGGACAATCTTTTTTTATTGCAAGAATTGAAGGGCTTAGATTTATGGGCTAAGGTGGGGCTTAGATCGTTTATAAGAGATGGGGCTGTTTTTTTAGATGAAATCAGAAAGATTGATGGGAATTTTAAGATTTTTTTGGATTTGAAGCTCTATGATATTCCTTATACTATGGCAAATGCCGCGCTAGAATGCGCGAAATTAGAAATTGACATGCTCACCGTGCATTTAAGCAGCGCTAAAAGCGCGCTAACCATTTTAATGCAACGCTTAAACGCTCTTAAAAAACGCCCCTTGATCATGGGCGTGAGCGCTTTAACCAGCTTTAGTGAAGAGGAATTTTTGATGGTGTATAACGCCCCCTTAAAAACTCAAGCGATTAAATTGAGTGCTATGGGTAAAGAGAGCGGGATTGATGGGGTGGTGTGTTCGGTGTTTGAAAGTTTAGCGATTAAAGAGGCTTTAGGTAAGGACTTTTTGACTTTAACCCCTGGCATAAGGCTGAATAAAAACGATAAAGAAGATCAAGAAAGGGTGGCGAACGCTAAAGAAGCTAAACAAAATTTAAGCGATTTTATCGTGGTGGGTCGCCCCATTTATCAAGCTAAAGAACCTAGAAAAGTGGTTTTAGAGCTTTTAAAGGATTGTTAAATGCGGGTGTTAGAAACGATTGCTACTTTAAGAGAATATCGTAAAAGTTTGAAAGAAAGCGTGGGGTTTGTGCCGACTATGGGGGCTTTACACAAAGGGCATCAAAGCTTGATAGAAAGGAGTTTGAAAGAAAATTCCCACACGATTGTAAGCGTTTTTGTCAATCCCACGCAATTTGGGGCTAACGAAGATTTTAGCGCTTACCCGCGCCCTTTAGAAAAGGATTTGGCTTTGTGTGAAAAATTAGGCGTTAGTGCGGTGTTTTTGCCTAAAGTGAGCGAAATGTATCCCTATGAAGCAGAGCAACGCCTAAAACTCTATGCTCCTAAATTTTTATCTAGCTCTTTAGAGGGAGCGGTGCGTAAAGGGCATTTTGATGGGGTGGTTCAGATCGTGTTAAGATTGTTCCATCTTGTTAATCCTGCTAGAGCGTATTTTGGCAAAAAGGACACCCAACAGCTTTTAATCATCCAGCATTTAGTCCAAGATTTGCTTTTAGACATTGAAATAGCGCCATGCGAGATCGTGCGCGATAGCGATAATTTGGCTTTAAGCTCTAGGAATGTGTATTTGAATGCCACAGAAAGAAAACAAGCCCTAGCCATTCCAAAAGCTTTAGAAAATATCCAGCAAGCCATAGACAAGGGCGAAAAAGCGTGCGAAAAACTGAAAAAACTAGGGCTTGAAATTTTAGAAAATTTAGAAGTGGATTATTTGGAATGTTGTAACCACAAGCTAGAACCCTTAAAAACCATAGAGCCAGCTAATACGCTGGTTTTGGTGGCGGCTCGTGTGGGTAAAACCAGGCTTTTAGATAATTTATGGGTGTAGTTTGAAATTTTTGTGGCGACCCTTGAAAGATTTGAACTTCCGTTTCCACCGTGAAAGGGTGGTATCCTTGGCCACTAGATGAAAGGGTCATTTTTAACGATTGACTATTATTTGGAAATAAAGCGTAGAAAATGATTTAAAAAGTTCTTGGTGGCGGAGCGGACGGGACTCGAACCCGCGACCCCCTGCGTGACAGGCAGATATTCTAACCAGCTGAACTACCGCTCCCTATCCAAAATCCATAGCCTAAAAATGCATGCTTTAGTCATGGTGGTCGCTATAAGACTCGAACTTATGACATCTACCTTGTAAGGGTAGCGCTCTACCAACTGAGCTAAGCGACCAAAATATTGAGATAAAATCCAACTAAACCCGTATAAAAGAGTGGTGACTCCTAGGGGATTTGAACCCCTGTAACCACCGTGAAAGGGTGGTATCCTAACCACTAGATGAAGGAGCCACGATGCTCATGGTGACCCGTGTTGGATTTGAACCAACGGCCCATTCCTTAAAAGGGAATTGCTCTACCAGCTGAGCTAACGGGTCTCACAAAAAGATAATGATACAATTTTTTTTAACGCTTGTCAAGAATAATTGAAAAATATTGCGGTTTTTATAGAAACGACACGCTCTTAAAACGGCATGGGTAACAACTATTACGCTTAAAATTTGGTTGCGTTTAATGCTACAAGGATCACAATAGACGCCATGCGTTTTAATGTTGGTTAGCGTTAGTTTTGGGGGTTTAAAAAGGCTTTGTTTTTCCCAAGCGCTAATAAATCTTATTAGGATTTAATGCTTTTTTTATTTAAAAAATTTCATTTTTAAAAAATGGGTTTTTGTTTTATCGTTTTAGATCTCATTTTGTTGTGAAAATCATTCTATTGAGTTTGTTTAAAGTATTTGAAAACGCATTTCCTTAAGGAAGTAGGGGGTATTTTGAAACCATTCTCTCCCTTTTAACCCCACTAAACCCCTAAAAAGACCGCTTTTTTTAAAAGCTATCGCTTGCTTACACAAGCTCTTTTATTGTTGGTTATAAAAAACACTAAAAAGGATTTTCCATCAAACCCCCCCCAAAAAAAGAAAGACTTTAAAAAAGAAACCCCCAAACAAAGGCTTCAAAACAAAAACCCCAAAAAAATGGAGTTCAAAAAAAATGGAGTTCAAAAAAGAAAGGGTTCAAAAAAAATAATTTAAAAAACCCCCAAAAAAAAAGAAAGACTTTAAAAAAGAAACCCCAAACAAAGGGTTCAAAAGAAACCCACCCAAAAAAGGGAGTTTAAAAAAGAAAGGGTTCAAAAAAAATAATTTAAAAAACCCCCAAAAAAGAGAGTTCCACAAAAAAAGAGAATTTAACGCGAGCTTTTAATACGCAAACACATAATTCAAATACACGCTATACAATCTTCGGTATTGGAGTTGAGTGCCTAGCAAAGAATAGTAATTCGTGTTGATCGTGGGGATCTTCACGCCCAATTCCACGCCATGCTGAGCGGCATGATCGCTCGCTTTCTTTTTGTTTTTAGCGAGGTTCATTCTCAAGCCCAAGTTGAATAAGAATTGGAAATTCGCCACATTCATTTTAGCGCTATAGAAATTATTGAAGGTTGCTAAATTCACATACTGGGAATTCAGCCACGAAGTGCCGGCTAACGCAATACCCCCAAACACCCCAAAAGAAATCTTATTGTTTTTGGTGGCTTTATCATTGATAAAGTTATAGAGGACATCTGTCCCTACCCCATAAGTGAACACATCAGAAGCCGAATTGAAAAAGCTGGATTTGATATAAGCATGGTTGTAATCAAAAAAGCCGTAATACCTTAATCCCCACCTTCTTTTTTCACCAAAAAATTGCTTGTAGCCCACTTGCACGCCGATCCCATTCATGGCACCATTGTTGGTTTGAGAGCTGATTAATCCAACGCGTCTGAAAGGGTTATGCCCTAATTCTTGCGTGGCGCTTAATAATTGCGAATAAGCGCTTTGGTTGACTTGATAAACGGTCTGTAAGCCCCCAGGGTTATTAGGGTTAGTGGATTGGCTTATCAAATTTTTAAGGAATGGGGAATTGGGCGTGTTTGAAGCGGTCGTGGTGATGCTGTTATAAGTGTTGTTTAAAGTGCTAAGGCTGCCTCTAAAATCAAGTATCGTGCGCGCCAACAACTCAGATTGCTTGATCTGCTCGGCTTGAGTGCCAAAATGCACAAGGCTGTTATTTAGGGCGGTTATCGTCTCTTCCACATACGCGCAACCCGCTCCCCAAGTGTTGTTAGTAACCCCTTCATTAGGTAATGTGCCGCCCCCATTGCGGCAAGCTGCCAAGTAATTTGATACAAATTGGCTTGGGATAGTGTCAAGGTCTTTTTTCATTTGATCGGCTAGTTCAAGCATCTTGGCTTGCGCTTGCGCGTGATTGAGCATGTTTTGAGCGAAAGCCCTATCAGCAGAAGTGTAAGGATTGAAATCTTGCGGCGCGTTTTGATTGCTTTGTTGGTTAAGGCTTTGAGCTTGCGCGACGATTTCTTGGGCGTTTTTGATCATGCTAGTAACGGCGCTAAACTCCGTGGCAAAAACCTGACACACGTTCCCTGACGTATTTAAACCCCACGGCGCCCCTCCATTTTGTCCTTGATTGTGATTGACCCATGGGCAGTTTTTAGTGAGAACGCCTATCATTTTACTGGCTTCTTGCAAAAGATTTTGCGCGTCATTAGTAGTAGTAGTAGTTTCCTTACTAGTTTGCCCATTAGTTTGCGTTGTTATGGTTATAGTTACTTGTTTTCCTGCACTATCCAAAATAGGAAATCCGCTATCTTGTTTTAAAGCCTGTTGGATAGCTTGATAAGCGTCGTTAAGCTTTTTCATGTTCTCAATGCTTAAAGGGCCGCTAACCCCGTTGTTATAACCGGTTAAATTGCAATTAATGGAGCTTGAATTGTGTCCTGGTTGGCCATCAAAAATTACGCTTGCTTGCCCACTATTACCAGGACCGCATTGGACATTATAGGCGATCACATTCCACAGCCCCACCGCCGCATTCAACGCCAAAGAGACGGCTTGATACGCCGGGGAATTGGTTTTTTCGCCAATTAGCCCTTGCGTGTTTGCTTTTAAATTATCGATCGCAGCATTGATTTCTGAAGGGCTGCTCGCGTTCGTTACCGCCTGATTGAGGTTGTTAAAATTGGTTAAAAGGTTGCTCAAATTCTCATAAGTGTCTGAAAGTTTTTTCAATTCGCCGGTGTTTTTCATCATTTGAGCGGCTTCACCGATTTGATAGCCCGCGCTGATAAAAAAGCCGTTGTCTTCAGCGTTTAAAAGCGATGAAGCGAGAGAGAGAGAGAGTTAAAAAGGTTTTTTTCATAAATATTCTCCTTGGAATTAAATTGAGTGATTGGAATTTGATACATTAAGGATGTATTTAAAGCATTGTAGCATGAAATTCGTTTTTTTTTTTTTTTGTCATTTGGAGAAAATTTAGAATTTTTGCATTTTTTGTGCGTTTGTTTGGGTGGTATTGGAAAGGGTTTTTAGATTTTGTTTTAATGGAACGCTAACGATAAAAGCTTGATTTTAATGGGGATTTTTTGTTGCGCGTTTTTCAAAAAAAAGCGGTTTTGTGAGATAAAAAGCCCCCAAGAAGGGGGCTGTTATAAAAAATAGTATTAAAAAGCAAGGGGGCTTACATCATGCCGCCCATGCCTCCCATTCCGCCCATGCCACCCATATCAGGCATTGCTGGGGCCGCTTTTTCTTCTTTGATTTCATGCACGGTGGCTTCTGTGGTTAAAAGCAGGCTTGAAACCGAAACCGCATTTTGTAAAGCGATCCTTTCTACTTTTAGGGGGTCAATAATGCCTTCTTTAAACATGTCCACATACTTGCCATTGCTAGCGTTAAAACCAAAATGCCCTTCGTGTTTTTCTACTTCATTCACGACCACACCGCCATCATAACCGGCATTGATAGCGATTTGAGCTAATGGGGCTTTAATGGCGCGCATGATGATTTCATAGCCCACTTTTTCATCATCGTGTAAATTCAAATGCACTTTTTGAGCCGCACGAATGAGAGCCGCACCGCCGCCAATCACAATGCCTTCTTCAACCGCCGCTTTAGTCGCGCTCAACGCGTCATCAACCCGGTCTTTTTTCTCTTTCATTTCCACTTCACTCGCAGCGCCCACTTTAATCACAGCCACACCGCCAGAGAGTTTAGCCAATCTTTCTTGCAATTTTTCTTTGTCATAATCGCTTGTCGTGCTTGCAATTTGGGTTTTGATTTGCGCGACTCTGTCTTTAACATCATCGCTATGGCCTTTGCCATCTACGATCGTGGTGTTGTCTTTGTCAATCACAATCCTTCCAGCTTTGCCTAAAAACTCCACTTCAGCGTTTTCTAGACTCAAGCCCAATTCTTCGCTAATGACTTGACCGCCGGTTAAAATAGCGATGTCTTTGAGCATTTCTTTTCTTCTGTCCCCAAAGCCTGGAGCTTTAACCGCTGCGATATTCAACACGCCTCTTAATTTATTCACCACTAGAGTCGTTAAAGCTTCGCCCTCAATGTCTTCAGCGATGATTAAAAGCGGTTTGCCCTCTTTCATGGTTTTTTCTAGTAGCGGGAGGATGTCTTTCATGCTAGAGATTTTTTTATCCGTTAAAAGGATGTAAGCGTTATCCAATTGAGCGGTCATTTTCTCAGCGTTGGTTACAAAATAAGGGGAGAGGTAGCCTCTATCAAATTGCATGCCCTCTACGACATCTAATTCATCTTCAATGCCCTTAGCTTCTTCAACGGTGATCACGCCGTCTTTGCCCACTTTTTCCATAGCGTCAGCGATGAGTTTCCCGATATTGTGATCGGAGTTTGCAGAAATGGTCGCTACTTGGGTGATTTCTTCTTTACCGCCTACTTTTTTGCTCGCTTTTTTAAGCTCATTGATGATCGCTTCAGCGGCTTTATCCATGCCTCTTTTCACTTCAATAGGGTTAGCCCCAGCCGTGATATTCCTCAAACCTTCTTTAAAAATGCTATAAGCCAGCACGGTCGCGGTGGTCGTGCCATCGCCGGCTGCATCAGCGGTTTTGCTCGCTACTTCTTTAACGAGTTGAGCGCCCATGTTAGCCACCGGGCAACTTAATTCAATCTCTTTAGCCACGCTCACGCCGTCTTTGGTGATGCTTGGAGCGCCATAGCTTTTTTGGATCAACACGTTCCTGCCTCTTGGCCCCATGGTTACTTTAACAGCGTCATGGAGTTGCCTCACGCCTTCAAATAGAAGGTTTCTTGCGCTATCTGAAAATTTAATTTCTTTTGCCATTTTGTATCCTTAATAATAATGTTTTTTAGTGTTTTTTGTGATCATGACAGCAAGCTTCATGCTCTTTAGCATGCTTATGATCATGATTACCTGTATGACAGCAAGAGCCTGAGCCCACAATGCCTAGAATGTCTTCTAGTTCTAGCACCATGTATTCAGTGCCGTCTAAAACGATTTCTGCGCCTTTGTATTTGCCAAAAGCGATCACATCGCCTTCTTTAACGCATTTGCAACCCTCACTGATTTTATGGCTAACCGCTTTGACTACGCCCATTAAAGGCTTTTCTTTAGCGTTATCAGGGATGATGATGCCTGAACTGGTTTTGTTCTCTTCTTCAAGTCTTTCTACTAAGACCCTTTCTCCTAATGGTTGAAACTTCATTTCAGTTCTCCTAAGTTTTGATAAATAAAATAGAAATTTAGCGCTTATTGTTATTAAGCGACATAACTATAGCGCATTTTTAGGGATAAGTCAAGCCATAAAAACAAATATAAGACTATAACTATAAGGATTATTAAGTCTATTTGTATCAAGTTTCATTAGTTTAAAAATATAAGGATTAGAAAAAAGAGGCGTTATTAACAAACCTTTTTGAAGATTTTATTTATTGAGTATAATCCCTTTTGAGAAAGTCAAACCAAAAAAGCCCAGAAAGCATGAAAAATGATTCTTAAAAGTTCCATTGATCGCCTTTTACAAACGATAGACATTGTAGAAGTCATTAGCTCTTATGTGGAATTGAGGAAATCAGGCTCTAGCTACATGGCTTGTTGCCCTTTTCATGAAGAAAGGAGCGCGAGTTTTAGCGTCAATCAAATTAAAGGGTTTTACCATTGCTTTGGATGTGGGGCGAGTGGGGATAGCATTAAATTTGTGATGGCGTTTGAAAAACTTTCGTTTGTGGAAGCGCTTGAGAAATTAGCCCACCGATTCAATATAGTTTTAGAGTATGACAAAGGCGTTTATTACGATCATAAAGAAGATTACCACCTTTTAGAAATGGTGAGCTCGTTGTATCAAGAAGAGCTTTTTAACGCCCCGTTTTTTTTGAATTATTTGCAAAAAAGAGGGCTTAGCCTAGAGAGCATCAAAGCGTTTAAATTAGGCTTATGCACGAATAGAATTGATTACGGCATTGAAAATAAAGGCTTAAATAAGGACAAGCTCATTGAATTAGGCGTGCTAGGCAAAAACGATAACGATCAGAAAACCTATTTGCGCTTTTTGGATCGCATCATGTTCCCTATTTATAGCCCTAGCGCTCAAGTGGTGGGTTTTGGAGGGCGCACCTTAAAAGAAAAAGCGGCCAAGTATATCAATTCGCCCCAAAATAAACTCTTTGATAAATCCAGCTTGCTCTATGGCTACCATTTGGCTAAAGAACACATTTATAAACAAAAGCAAGTCATTGTAACAGAAGGGTATTTGGATGTGATTTTATTGCACCAGGCGGGTTTTAAAAACGCCATAGCCACGCTTGGGACGGCTTTGACGCCATCGCATTTGCCCTTGCTTAAAAAAGGCGATCCAGAAATCCTTTTGAGCTATGATGGGGATAAGGCAGGGCGAAAGGCGGCTTATAAAGCGAGCTTGATGTTGGCTAAAGAGCAAAGGAAAGGGGGGGTAATTTTGTTTGAAAACAACCTAGACCCAGCGGATATGATCGCTAATGGCCAGATTGAAACCTTAAAAGACTTGTTATCGCGCCCCATGGCTTTTATTGAGTTTGTTTTAAGGCGCATGGCAGATTCCTATCTTTTAGACGATCCTTTAGAAAAAGATAAGGCTCTTAAAGAAATGTTAGGGTTTTTAAAAAACTTTTCCTTGCTTTTACAAAGCGAATACAAGCCCTTAATCGCTACGCTTTTACAAGCGCCTTTGCATGTTTTAGGGATTAGAGGGCCAGCTTCTTTTCAGCCTTTTTACCCCAAAACAGAAAATCTTAATCAAGCTCAAAAGTTCGCCCATGTTCCTAACACGATGAGTTTAGAATTTTTAGAAAAATTAGTGATCCGCTACCTTTTAGAAGACAGAAGCTTGTTGGATTTAGCGGTGGGTTATATCCATAGTGGGGTATTCTTGCATAAAAAACAAGAATTTGACGCTTTGTGTCAAGAAAAATTGGACGACCCTAAATTAGTTGCGTTATTATTAGATGCGAATTTACCCCTAAAAAAAGGGGGGTTTGAAAAGGAATTGCGTTTGTTGATCTTGCGCTATTTTGAGCGGCAACTCAAAGAAATCCCTAAAAGCCCGCTTTCTTTTAGCGAAAAAATGATCTTTTTGAAAAAGGCTCGTCAGGCCATTATGAAATTAAAACAAGGAGAATTAGTCGCCATATGAAAAAGATTAAAGCTTTAGCCCTATTTAGTGGGGGGTTGGATAGTTTGTTGTCCATGAAATTGCTCATCGATCAAGGCATTGAAGTAACCGCTTTGCACTTTAATATAGGGTTTGGGGGGAATAAAGATAAAAGAGAGTATTTTGAAAACGCCACCGCGCAAATCGGGGCTAAGCTCTTGGTGTGCGATATTAGAGAGCAGTTTTTTAACGATGTGTTGTTCAAGCCCAAATACGGCTATGGGAAGTATTTCAACCCTTGTATTGACTGCCATGCCAACATGTTTAGGAACGCTTTTTATAAAATGCTTGAATTGAACGCGGATTTTGTTTTGAGCGGGGAAGTGCTAGGGCAACGCCCTAAATCCCAAAGGAAAGAAGCGCTCAATCAAGTGAGGAAATTAGTCAGAGAAGTGGGTAAAGAGGCTCGTTTTGATCCCATTTTAGACCGAACGCAAGCAAGCGGTGAAAAACCGCAATTTTTAGATGAATTACTCTTAAGGCCCATGAGCGCTAAACTATTAGAGCCTACTTTCATGGAAAAAAAGGGTTTTGTTGATAGAGAAAAGCTTTTAGATGTGAGTGGTAGGGGGCGCACTAGGCAATTGCAAATGATCAAAGATTACGGCTTGAAATATTATGAAAAGCCAGGTGGAGGGTGCTTGCTTACAGACATTCAAGTGAGTAATAAGATTAAGAATTTGAAAGAATACAGAGAAATGGTGTTTGAAGACAGCGTGATTGTCAAAAACGGGCGTTATTTTGTCCTACCCCATAACGCTCGTTTGGTGGTGGCAAGGAATGAAGAAGAAAACCATAAGCTAGACATTGAGCACCCCTTAATGGATAAGATTGAATTATTAAGCTGTAAAGGCCCTTTGAGTTTAGTGGATAAAAACGCCAGCAAAGAAGATAAAGAATTAGCCGGCCGTATCGCTTTAGGCTATGCTAAGACTTTAAAAAATCAAGCTTACCTCATTCAAATAGGGAATGAAAAGCGCGAGCTTTACCCTTTGGATAAAGAGAACGCTAGAGAGTATTTGTTCGCTTGAAAGGGAGTTTCTTTGAGGGTTTTAGGGGTTTTCTTTTATGCTATAATGGAAAAAGCTCTAATCATTAAGCTATTTGCTAGGAGGTTTGCATGCAAGAGTTTTTAGGTTTTGGTGTGGTGGGGAATTTTGCAGGGCATTTGGAGCAAGCAGGAGAGAGTCATAGTTTTATTAACATGAAAAGTGAAGAAAAGGACGCCCCTAAGGGGCTATTCCCTTTTTATATCCCGTATGAGAATTGCTATTTGGGGCGTTGTTGCATTAATAACCATAAGATTATTTTGCCTAGTGATCCACATTTAAGGGTGCAAGCAGAGCCAGAAATCGCTTTAGAATGCGATGTTAAATACGATGAAAAACATTTGGTAACCAAGCTTGTGCCTAATTTTTTCATGGCGTTTAATGACGCTTCTGTGCGCAATTTAGACGCTGCAAAGCTCTCCCAAAAAAAGAATTTTTCACCAGCTTCTAAAGGTATAGGGCAGAAATTGCCTATTGACAGGTTTGTTTATGGGGGGGTGTGTAACAATTTTTCTATCGCGTCTTTTTTGAAATACAATAATGTTTGGTACATTTACGGGGAAAACAGCAAATTGCTCAAATACGAGTTTTTTTATCAAAAGCTTTTAGATTGGATTAAAGACCAATTAAACCACCAACAAGATGGCGACTCTTTAGAGGCTCTAAGACCTTTTTTAGAGCGCCATAATTTCCCTACTAAAATGATTTTTGCGATTGGGGCTACCCCTTATCTGCCTTTTGCACAAGAGCATTTCTTACAAAAAGGCGATGAGGTGGTGATTATCGCTTACAACCATTTACAATACAGTTTTGAAAAGATTCAAAGCCTCTTAGAAGAAGACGCCCTACAAACCAAAGAACACGCTAATCTTTCTTATGTCTATCAAATCGTAGAATAGTAAGGCTTTTTTCTCTTTAGCTTTGCTTTTTTACCCCTTTTAAAGATCAAAACCACCCCTTTTAACCCCCTTTTAGAGGATTTTTATGGTTTTTTTGAGATAATTAAACCTTAGAAAGTTAATTAAAATTAAACAAAAGGGTTTTGATGTCCGCTCATTTTTTAAAAATCGTTTTTTTAGTAGGCATGTGCGTTTCAAGTTTGTTCGCTGAAGGTTTAGAGGGGTTTTTTAACGCCCTAGAAGCCCAGCTCAAAAGCCCCATCGCTAAGGGGATTTTAATGGTGATTTTCATAGGGATCGCCATTTATGTGTGGAGGAATTTGGACCGGTGGAAAGAGATTTTATTCACGATCCTTGGCGTGGTGTTTGGGATCTTTTTATTCTTTAAAGCCCCGAGTTTGGCGAATTGGTTTATGGGAATTTTTTAATGATTATCCTATCAGCGAGCGTGAAGAATTTGCGTGAAATTTCGGTTAAAGAAAAATTTTTATGGCTGAACGCCAAGTCTTATTTGATTTCTGTTTTTGCGCCTTTTATTTTGCTCCCTTGGATTGATTTATTGAGCGCTTTTTTATTGTATTTAGGGTTTTTAGCGCTCTTTAGCGTGCTGGAATTTTTTGATGAAGACATTGCAGATATTATCGTGGCTAAAAGCAAAATAAAGACTAAAACCAAATGTTATAGAGCGTAGGATGTTAGAAAAGTTTTTAGGCGCTATCAAACAAAAAGTTTCAAATTATTTTTTAGGGGCTTTGCCTAAAAGCTATTCTATGAGTGAAGAAAACAACATTTTAGGCTTGTATGATGAGCATTTTTTACTCACTAAAAACGAAAACTTAGTGGGAATCCTCCGTTTAGAGGGGGTGAGTTACACCCATTTAAGCACAGAGCAATTGCAAGATCTTTTCACCGAGCGCCAAATGGCGTTGGATTCTTTGGAAAAAGTCGTGGCGCGCCTGGTGGTTAAAAGGCGTAAAATTGATTATCAACAAAACATTCAATCTGATTCTAAACACTTGCAAGCGATCTTGAATCAGTTTGAAAACAAAGAAGTGTATGAAAATCGGTATTTTTTGGTTTTAGAAAGCGCGCATTCCTTGCAGGGCGTTTTGGAGCATAAGAAAAAATCTCTCATGCATGCCAATAGGGAAAATTTTAAGGATATTCTCTCTTATAAAGTGCATTTTTTGCAAGAAACTTTAAAAAGTTTAGAAATCCAGCTCAAAAATTATGCCCCCAAACTCTTAAGCTCTAAAGAGGTTTTGAATTTTTACGCAGAATACATTAACGGGTTTGATCTCCCCCTAAAGCCCCTAGTAGGGGGGTATTTGAGCGATAGCTATATCGCTAGTTCCATCACTTTTGAAAAAGATTATTTCATTCAAGAAAGCTTCAATCAAAAAACCTACAACCGCTTGATTGGTATTAAAGCTTATGAGAGCGAGCGCATCACTTCTATAGCGGTGGGAGCGCTTTTATACCAAGAAACGCCTTTAGATATCATCTTTTCTATAGAGCCTATGAGTGTGCATAAAACGCTGAGTTTTTTAAAAGAGAGAGCCAAATTTAGCATGTCTAATCTCGTTAAAAACGAGCTTTTAGAATACCAAGAATTAGTCAAAACTAAACGATTATCCATGCAAAAATTCGCCCTAAACATTCTTATCAAAGCCCCTAGTTTAGAGGATTTAGACGCTCAAACAAGCTTAGTTTTAGGGCTTTTATTTAAAGAAAACTTAGTGGGCGTTATAGAAACTTTTGGCTTGAAAGGGGGGTATTTTTCCTTTTTCCCTGAACGCATCCATTTAAACCACCGCTTGCGTTTTTTAACCTCTAAAGCCCTAGCGTGTTTGATGGTGTTTGAAAGGCAAAATTTAGGTTTTAAGGCTAATTCATGGGGGAATAGCCCTTTGAGCGTGTTTAAAAATTTGGATTATTCCCCTTTTTTATTCAATTTCCACAACCAAGAAGTGAGCCACAATAACGCTAAAGAAATCGCCAGAGTGAATGGGCATACTTTAGTTATAGGGGCAACCGGAAGCGGTAAAAGCACGCTGATTAGCTTTTTAATGATGAGCGCTTTGAAATACCAAAACATGCGCCTTTTAGCCTTTGACAGGATGCAAGGGCTGTATTCTTTCACCGAATTTTTTAAAGGGCATTACCATGATGGCCAATCTTTTAGCATCAACCCCTTTTGTTTAGAGCCTAATTTACAGAATTTAGAATTTTTGCAATCCTTCTTTTTGAGCATGTTTGATCTCGCCCCTTCAAGGGATAAAGAAGCCCTAGAAGACATGAATGCGATTTCTAGCGCGATTAAGAGCCTTTATGAGACTTTATACCCTAAAGATTTTAGTTTGCTAGACTTTAAAGAAACGCTTAAAAGAACTTCATCTAACCAACTAAGCTTGAGCTTGGAGCCGTATTTGAATAACCCCCTTTTTAACGCTTTGAATGACGCATTCAATTCCAACGCTTTTTTAAATGTGATAAACCTAGACACCATCACCCAAAACCCTAAAGACTTAGGGCTTTTAGCCTATTACTTGTTTTATAAAATTTTAGAAGAATCCAGGAAAAACGACAGCGGTTTTTTGGTTTTTTTAGACGAGTTTAAATCCTATGTGGAAAACGATTTATTGAACACCAAAATCAACGCTTTAATCACGCAAGCCAGAAAAGCTAATGGCGTGGTGGTGTTGGCTTTGCAAGACATTTACCAATTAAGCGGGGTTAAAAACGCCCATAGTTTTTTAAGCAACATGGGGACTCTCATTTTGTACCCGCAAAAAAACGCTAGGGAGTTGAAACACCACTTCAATGTGCCTTTGAGCGAAACTGAAATTTCTTTTTTAGAAAACACCCCTTTGTATGCCAGACAGGTTTTAGTCAAAAATCTGGGTAACGGGAGTTCCAACATGATTGATGTGAGTTTGGAGGGCTTGGGGCGTTATTTGAAAATCTTTAATTCAGATTCTAGCCATGTCAATAAAGTGAAAGCGTTACAAAAAGACTACCCTACAGAGTGGCGTGAGAAACTTTTGAAGAGCTAGTTTTAAAAAAGTCAATATCGTGTGAAACACTCCTATTCAGATGGCTAAGGCACACAAGAAATTAAGGGGCTCTGCTGTATTCCTACCCTGAAGCGTTACCCTAAAGTCCTATTGCATAGGTCTAAATAAGAGCTTGGGGATCATTTTAACCATAGAAAGCTTATGTTTTCATTAAAAATGTTATGATACGCTCAAATTAGTCAAGCAAACAAGCAAAAAAATTAAAAGGGTTAGATTGAAAATATTCGTTCTGTTGATGTCGGTAATTTTAGGAATATCATTAACAGGTTGCATAGGCTATCGTATGGACTTAGAACATTTTAACACGCTCTATTATGAAGAAAGCCCTAAAAAAGCTTATGAATATTCCAAACAATTCACGAAGAAAAAAAAGAACGCTCTTTTATGGGACTTGCAAAACGGCTTGAGCGCTTTATACGCAAGGGATTACAAGACTTCTTTAGGGGTATTGGATCAAGCCGAGCAACGCTTTGATAAAACCCAAAGCGCTTTCACAAGAGGGGCTGGTTATGTGGGCGCTACCATGATTAATGATAACGTGCGCGCTTATGGGGGGAATATTTATGAGGGCGTTTTAATCAATTATTACAAAGCGATAGACTACATGCTTTTGAACGATAGCGCGAAAGCTAGGGTGCAATTCAACCGCGCGAATGAACGCCAGCGCAGGGCTAAAGAATTTTATTATGAGGAAGTGCAAAAAGCCATTAAAGAAATCGATTCTAGCAAAAAGCACAATATTAATATGGAACGCTCTAGGGTAGAAGTGAGCGAGATTTTAAACAACACCTATTCTAATTTAGACAAATACGAAGCTTATCAAGGTTTGCTTAACCCGGCGGTTTCGTATCTTTCAGGGTTGTTTTACGCTTTAAATGGGGATAAGAATAAGGGGTTAGGCTATCTTAATGAAGCCTATGGGATCAGTCAAAGCCCTTTTGTAGCTCAAGACTTGGTTTTTTTCAAAAACCCTAACAGGAGTCATTTCACTTGGATCATCATTGAAGATGGCAAAGAGCCGCAAAAAAGCGAATTTAAAATTGATGTGCCTATTTTTATGATCGATTCGGTTTATAACGTGAGTATAGCCTTGCCCAAGCTAGAAAAAGGGGAAGCGTTTTATCAAAATTTCACTCTTAAAGATGGAGAAAAAGTAACGCCCTTTGACACTTTAGCCTCAATAGATGCGGTGGTCGCTAGCGAGTTTAGGAAGCAATTGCCCTACATTATCACTAGGGCTATTTTATCGGCCACTTTTAAAGTGGGCATGCAAGCGGTGGCGAACTATTATTTGGGGTTTGTTGGAGGGTTAGTAACTTCCTTGTATTCAGGTGTTAGCACCTTTGCAGACACCAGAAACACGAGCATTTTTGCCCATAAAATCTATCTCATGCGTATCAAAAACAAAGCTTTTGAAAATTATGAAGTTCGAGCTGATTCTATTGACGCTTTTTCGTTTTCATTAAAGCCTTGTAAAAGATCGCTTGAAAGCCCTAAAATCATTGACGCTAGGGAATTGCTTTCTGGGTTTGTAACAGCCCCACAAATCTTTTGCTCTAACCGCCATAATATTTTATATGTGCGCAGCTTTAAAAACGGGTTTGTTTTGAGTCGTTTAAAATGATTTAAAAAAACCCCCAAAGATAGTTTTTAAGTGTCGTTGGCATTAAACACAAACACGATATAATTATAAAACGATACGAAAACCTAAATTAAGGGGAAGTCATGGCTGATAGTTTAGCGGGCATTGATCAAGTTACGAGTTTGCATAAAAATAACGAGTTGCAATTGTTGTGTTTCAGGCTGGGTAAAAACAAGGATTTGTATGCGGTCAATGTCTTTAAGATCCGTGAAGTGGTGAAATACCATGGCAATCTCACTATCATCAGCCACGAAAACAATTCGCTCGTTGAGGGCTTGATCATTATAAGAGAGCTCACCATTCCCTTGATTGATATGAAAAAATGGTTTTATTATGACAGCCAGAACAAAAACAAGGATTTACGCCCTTACAGGATAGAAAAAGAAAAAGGCGAAGACGATATTGTCATGATTTGTGAGTTTTCTCGTTGGACCATAGGGGTTAGGATCTATGAAGCGGATAGGATTTTGAGCAAGAAATGGACTGAAATGGAGCAAAGCGCTGGGTTAGGGGGATCTGCTGGGAACAACAAGCTCGTGAGCCGCACGCGCTATTTTGACGGGCGTTTGGTGCAAGTGGTGGATATTGAAAAAATGCTTATAGATGTGTTCCCTTGGATTGAAGATGAAAAACACAACGATTTAGAAACGCTTTCTAAAATCCATTCTAACCAATGCGTTTTGCTCGCTGATGACTCCCCAAGCGTTTTAAAAACCATGCAAATGATTTTAGACAAGCTGGGCGTCAAGCATATAGATTTTATCAATGGTAAAACCTTATTGGAGCATTTATTCAGCCCGACAACCGATGTGAGCAATATTGGCCTGATTATTACCGATTTAGAAATGCCAGAAGCGAGCGGTTTTGAAGTGATCAAGCAGGTTAAAAACAATCCTTTGACTTCAAAAATCCCTATCGTGGTCAATTCTTCTATGAGCGGGAGCTCTAATGAAGACATGGCCAGGAGTTTAAAAGCCGATGATTTCATCTCCAAGTCTAACCCTAAAGATATCCAGCGGGTGGTTAAGCAATTTTTGGAATTAGCATGAAAAAATACAGCGCTATCCCCACCCCTTGCTATGTGCTAGAGAGCGAACGCTTAGAAAAAAACGCCAAGATTTTAGAAATCGTGTGCCAACAAAGTGGGGCAAAGGTCTTGCTCGCTTTAAAGGGGTATGCGTTTTGGCGTGAGTTTGGGATTTTGAGACAAAAATTGAACGGGTGTTGCGCGAGCGGTCTTTATGAGGCTAAGCTCGCTTTTGAAGAATTTGGGGGGCGAGAGAGCCATAAGGAGATTTGCGTTTATAGCCCGGCTTTCAAAGAGGCTGAAATGAGCGCGATTTTACCCCTAGCGACAAGCATTATTTTCAACTCTTTTTACCAATACGCCACCTATAAAGATAGGATTTTAGACAAAAACAAGCAATTAGAAAACTTGGGCTTAAGCCCCATTAAAATGGGTTTGAGGATCAACCCACTTTATAGCGAAGTAACCCCAGCGATCTATAACCCATGCTCTAAAATGAGCCGGTTAGGGATTACGCCTAGCGGATTTGAAAAGGGAGTCAAAGAGCATGGCTTAGAGGGGGTGAGCGGGTTGCATTTCCACACGCATTGCGAACAAAACGCTGACGCTTTGTGCCGGACTTTAGAGCATGTAGAAAGGCACTTCAAACCTTATTTAGAAAACATGGCGTGGGTGAATTTTGGTGGGGGGCATCATATCACTAAGAGCGATTATGATGTGAATTTGCTCATCCAAACGATTAAGGATTTTAAAGAGCGTTATCATAATATAGAAGTGGTTTTAGAGCCTGGGGAAGCCATAGGGTGGCAATGCGGGTTTTTAATCGCAAGCGTGATAGACATCGTTCAAAACGATCAAGAAATTGCGATTTTAGACGCTTCTTTTAGCGCTCACATGCCCGATTGCTTAGAAATGCCTTATCGCCCTAGTATTCTTAAGGTTTCTGTAGAAAATGACGAAGAAATTATTGAAGTTGAAAAGGGCGAAAATCAAGGGGCGTTTTCTTATTTTTTAGGCGGCCCTACTTGTTTAGCGGGGGATTTTATGGGGAGTTTTAGCTTTGAAAAGCCTTTAAAAAGGGGCGATAAAATCGTGTTTCAAGACATGCTCCATTATACGATCGTCAAAAACAACTCGTTTAATGGCGTGCCGCTCCCAAGCCTGGCTAAACTGGATCAACAAGGGTTTAAAATCCTTAAAAACTTTTCTTATGAAGATTATAAAAACAGAAATTAAGGTTTTTGATTAAGGCTTTTTGGGGCTTGTAAAAAGGCTTACGCACAACATTCCAACACCAAGCCCGGCCAACACCGCACCAATGGTGTGCATGTCTAAATAAATGCGAGCGAGCATGGTTAAAGGGATTAAAGGCAAGAGCCACAAGTATTTTTTAAAAGAATAACGGCGCATTAAAAACGCCACCGCCAAACCCACCATAGACGAATGCCCGCTTGGCATGTTGAAATTACCCCCATAAGGGCGCTCGCCCAAACGCTGATCATTGATCGTTACATGGTTTAAGGCTCTTTTGGTGGCATGCGTGAGAAAAGTTGTAGCGATAGAAGCGTTAGCGACTTGAAAAAGCCCTATCGCATCTCTTTGGATCAAGGGAATCGCCACAGATAAAATCGTAGGGATAAAGCGTGCGTAATGCTCGGTGAAATGAAACACCAAAGGCACGCTAGGCTGTTTAGGGACTTTAGGGAAAGGTGCAAAAATGCCTAGTAAAATCAAACCCAAACTGAGCGCTAACAAAGTTTTAGAAAAGCTTTTGGGTAGGCTTTCACAAAATTTTTGTTTAAATAAGAATTTTTTCATGAGTGTTATTTTACTCTTTTTTGTGTTTAAGCAGATCTAAAGAAGGGCGATAAACAACGCTAGGGTTTTTAAAATCTTCAAACACCCCTAAAACGCTATGGAAAATCACATTTTGATTAATGGGGGTTTGGGTTTGGATAATGGAATGCTCCTTTTTAAAAAGATCATTGGCATAAACGATAAAGGGGATCTCGTATTGCTCTTTAGGGGCGATGCTTTTAGGAATGCCATGCAAATAGAACGCTTCTTCGCCCAAGCTTTCGCCATGATCGCTTAAATAGATCATTAAGGCGGGCTGTTTGGCGTTTTCAAGCATGCTAATGATTTTGTCTAACAGATAGTCGTTGTAAAAAATGGTGTTGTCATAGGCGTTAATCAGGCTTTCTTTGGAGCAAGAAGACAGATCAGCGCTTGAGCAATAAGGCTTAAACGCCCTAAAATTTAAAGGCACTTTGTTGTCATAGTTGGGGCCATGCGAGCCGGCAAGGTGTAAGATGAGTAAGACATTTTCGTTAGAGCGTTCTTTTAAAAGATCAAGCAAATTATAGAGTAAGGATTCATCATAAGGGGCGATCGCTTCGCAATTGGGGCATTTTTGAATCAATTCATAGTTTTTAAGATAGCTGGTAACCTTAACGTTCTTTTCGCCGTCATTCGCGCTATACCAAAAGACTTTGATACCGGCTTTAGTCAAGTAAGTGGGCAAGTTTTCATAAACGCCCAAGCTGTTTTTAAAAGAAGAATCTAAAATGCATTCCAAACTCGCTGTCGTGTAAGTGGCGCAAGAAGTGGCGTTAAAAAGAGTGAGTTCGTGATTTTCTAAGCGTTTGCTTAGTCTTGGGGTGGTGGGTTTTTGATAGCCATAAAGGGCGTAATTATGCTTCCTAGCACTTTCGCCAATGACTAGCACCACAAACGAATGAGAATGGTTGGGCGAAAAGAGAGGGAGCGGCTTGATAGTGGGGGCGAAAAATTTAAGAGCGCTCACTCTAAAAGCGTTCACGCTATAAGCAAAGGGCAAAATTAAGCCCCCTATGAATTTCGCATGCTTGTCAAACCACAGCCAATTTTTAGCGTTAGCTAAAGCGCTAGCGATAAAAATAAACACTAACGCTAAGATCGCTAAAAAGGGCGCTTTTTTAGAAGAATTTTTGATGGGGATTTTATAAATGATATAGCCGGGTAACACCCCAAAAACAACGATAAAAACAAATAATTTAACGCTCAAAAAGCCTAAAACTTCATGCGTATTGGTGTTTAAGACATTGCCCATCATGCTCTTATTTAAAAACACCTTATAAGCGCTAATGAAATAGAAAGCGACAGAATTGAGCCAACTAAAAACTATCGCGCTCCAACGCATCAAAGAAGCAGAGATCAAACCTAACGCTAAAAAAAGAGTGCCATTAACGCAAAAAAGCACCACAACCATCATGGCGATAAAACTAACTTGGTTGCTTTCTTTATAAACATAAGCGAATAAGGGGAAATGGTATAAAACGCCAAAAATAAGGCTATAAAGCAGACCGGCTTGCAGACAACTTAGGGGCTTTAAAAACTTCAGATGGAATAATGATGTCAAACACGCCCCTTAAAATCAATCGATCTTAGGATTATATCGTAGGTATGGGGATTTTATGGTTTATTTTAAGGGTGGTTGCGTTTAAGAGCTTTAAAGCGCGTTTGTTGTAGGGTTTCATCACGCCCCATAGTCGCAATATGGGGCAAATCCAAATAAGGAGCATGCCATGAAGCGTAAAAGTGGCAAACGCTCTTGGAAAGAATTATACTTTGAGTTCACTTTTTTTGGGCTTAAAGTGGTGGTTTTAATGAAACGCTAATTTATAAGAGCGTTCCCTAAGCCTAAAAAGCTTAGGTGTTTCCTTATGTGAAGCGGGTTTGTCCTTGACTTTGGGGCGTTTGCATTGGGTTATAAAAATGATCGCTTGAATAACGCTAATTTTTATTTAGATTGTAAAAAACGCCCTTGAGTATTTTTTATGATTAACGCTTGAAGTCAAAAAACTTTATTTGGTGGAAAAAATTAAAAAAGTTTAGAAAAATAAAAGCTTTATGAAAAGTTAAAAAGCGAGTGAGAGAAGTCAGCGAAAAAAGATTAAACCCCCTAAAAAGAGGGTTTAAAAAGGGGTTTAATGCTTTAGTAAGCAAACACATAGTTGAGATACACGCTATAAAGCCTTCTGTATTGCAAGGTAGTGCCTAGCAAAGAATAGTAATTCGTGTTGATCGTGGGGATCTTCACGCCTAATTCCATGCCATGTTGCACGCTATGATCAGCGCCTCTTCTCTTATTTCTGGCGAGATTGGTCCTTAAGCCCAGATTGAATAAGAATTGGAAGTTAGAGGTGTTGATTTTAGCCTTATAGTAATTGTTCACATTCGCTAAATTCACATACTGAGAATTAAGCCATGAAGTCCCTGCTAGTTGGATACCGCCAAACGCGCCAAAAGAAATTTTATTGTGTTTAGTGGCTTTATCGTTGATGAAATTCACTAACAAATCGCTCCCCACGCCATAAGTCCAAACATCAGAATCGGAGTTGAAAAATTGGGATTTATTATAGGTGTGGTTGTAATCCACAAAGCCGTAGTATCTCGCGCCCCATCGTTTGTTTTTCCCAAAGAATTGCTTATAGCCCACTTGAAAGCCGATCCCATTCATCGCGCCGTTATTGGTGGTAGAAGCAGCGATCAGCCCGGCGCGTCTGAAAGGGTTACTGCCGAGCTCTTGGCTCCTGGATTGCACTTGAGAATGGATGTTGGAGTCAATGTAGTAGTTATCCTGTATGCCTTGCGGGCTATTAGGGTTAGTCTTTTTGCTCACCACATTTTGTAAAGATTGCGCATCAGGCAAGCTTGAAATGGCCGCTGTGATGCTGTCATAGTGTTCGCCTAGCTTTTTGTATTGGCCGCTGAAGTTCGCTAAAGTGTAGGCGAGATTTCGCGCGTTATGGATTCGCTCCGCTTGGTCGCCAAAATGAGCGATGCTGTCTTTTAGACTCGTTAAGGTCTCTCCCACATACGCGCAACCGGCTCCCCAAGTGTTAGAAGTAACCGTGCCAGATGGCGTGCCACGGAGATTGCCATCGCTACCCTTTTCATGGCACACCCCTAAAGAGTCTTTTACGAACGCTGCAGGGATTCTTTCAAAGTCTTTCACCACTGCTTGGGCGCGGTTTAAAATCTCCGCTTGCGCTTTGGCGTTAGCGAACATGCTTTGGGCAAAGTTGGCGTCTTTATAGGGGTTGAATGTCTTCCCGGTGTCTAGGTTGTGCTGGTTTTGCGCGTTTGCAGCAACGATCTTGGATTGCTCTACGGCTATTGCAGCGTTTTTGATCATGTCTTGAATCGCGCTGATTTCATTTTTAAAAATCCCGCATGCGCTCCCATCGCCTTTCAAATATATTCCTTCCCATAAACTACCACTACTCGCACCACCTGCACCACCATTATTGATCCATGGGCATGCGCTATTAAGGGTAGTTATAATGGTGCTAGCTTGTTCTAAAAGAACTTGAGCGTTATTTTTTGTAACAATTTCTTCTCCATTATTATTGTTATTATTGTCCCCATTTTTTTTGTTGATTGTGAATTTGAGTTCTGTGTTGGTGTCGCTTAAGGCAGGAATATCTTGCCCGCTTGTTCCAAAAGCCTTTTGGATGATCTGATAAGCTTTATTGATTTTCGCGTAATTTTCAGTGGATAAAATGCTGTATGGTCCTGGTTCATAATTAGTAGTGCCACAAGTAATGGTAGTCCCTCCCCATTGATTTGTTGGTGTGTTTTCAAAGGTTTGAACGCCCCCATTTTTGCTGCTGTCTTTGCCAGGGCCACAAGGGCTGATCGCATAGCTCATGACTTGCCACAACCCCGCTGCCGCATTCAAGGCTAAAAGCACCGCTTGATACGCCGGGGAATTCTTTTTATCATTGATTAAATTCTTCGCGCTCGCATTCAAATTAGTCCTTGCGTTATTGATAGCGTTGGGGTCGGAGGACTGCCTGATGAGAGTGTTTAGGGCGCTGTAACTCGTTAAAAGATGGTTCAATCTTTCATAACTATCTGAAAGATCTTGAATGCCTTTAGTGTTTTTCACCATTTGAGCGGATTCACCGATTTGATAACCCGCGCTCACAAAAAAGCCGTTGTCTTCAGCACTTAAAGTGGAAACTAAAAGCGAACCTAAGGTTAATGACAGAAATTTTTTCTTCATGTTTTCTCCTTTTATGAAATGAATGGATTTTGTCAGTAGATCTTGCGGAAATGTATCTTTAAGTAATTCTATATCGCAAGCTTTCGTTAATATAGTATAAATTAATGCGATTTTGATATTAATTAGGCGTTTTTGCCCTTTCAAAAAAAAAAAAAGGTTTTTGTAGCGTTTCTAAACAAATATTAAACCAATAAAGGTCATTTTAAAAGAAATGAGGTTGTTTGAATAGGGGTAACTATAAAAAAAGGGGGTTTTTTAACTTTGATTTTTTGAGATTTGTTATAAAAAAGGATTTTTCTTTAGATTTGTTGTAAATTTTGTTATAAAAAGGATTTTTTTAAGGAGATAGAAAGGTTTTGCAATCATTCCCCCCAAACACTCAAGGGTTCTTTAAAAAAGCGGTGGTTTCAATGAAACGCTAATTTCTAAGAGCGTTCCCTAAACTTAAAACGCTCAAGGGTTCTTTAAAAAAGTGGGGTTGTCCTTGAGTGTTGGGGCGTTTGCATGCGGTTATTTAAAAATTACCGCTTGCTTGGTGCGAGATCCTTGCTCTTTTAAAAAGGCTTTGAGCGTTTCTTAAAACTATCACCAACGCTTTATTAAAACAAAGCCTAGCTTAAGATTAATCCCCCACATAGACTTGTCTTGGGCGCGTGATCCTAGCTTGCGGGCTTTTGACATGCTCTAATAATTGAGCGCACCAGCCCACGGTTCTGCCAATGACAAACACCGGCGTGAAAAAACGCACCGGGATTTTTAAAGCCCTTAAAATGGTGCCGGAGTAAAAATCCACATTAGGGTAGAGATTCCTTTCAATGAAATACTCGTCTTTTAGCGCGATTTCTTCCACTTTGGCGGCGATTTCGCTCAAGCGTTCGTCCATTTTAACGCCTTTTTGGTGCAGTTCGTCTTTCAAGCCTTTTAAGATTTTAGCGCGCGGATCGTAGCTTTTATACACCCTATGCCCAAAGCCCATGAGTTTAAAATTGTCGTTTTTGTCTTTCACGCGTGCGATGTATTTATCCACATTTTTCACATCGCCGATTTCTTCTAATTGTAAAAGCACTTTTTCATTCGCTCCGCCATGCAAATGCCCCCACAAAGCGCTAATGCCAGCGCTTATAGCTGCATAAGGATGCACGCCGGTGCTAGCGACATTCCTTACCGTGGTAGAAGAGGCGTTTTGGCTGTGATCAGCGTGTAAGGTTAGGATTTTATCAAAGGCTTCTATTTCTAGGGGTGTGATTTCTACTTCGCCTTGAGTGGTGTGTTTCAAGCGGCTGTAAGGATACCCTCTCAGCATGAAAAGGATATTTTCCACATAAGAGCGCGCGATATCCGGATAAATAATAGGTGCTCCCACTTCATTACGATAGCAAATAGCCGCAAGCGTGGGGATCTTAGCGACAATCCTTCTGGCCATCGTTTGGTAATCTTCTTCAGTGTGCATGTTTTGGTGCGTGGAATAAAGGGTGGATAAAATAGACACACCGCTAGAGAGCTTCGCCATAGGGTGGGCGTTACTAGGGAAAGCTGAAAACATGTTTAACAAGCTCTCATGTATAAAACTTCTGTGGCGCAATTCCAATTCAAATTCCAAGCTTTCATCTTGATTTTTGGGTAATTCCCCTGTGAGGAGCAATTTGCACACATCTACATATTTGTATTTGGCGACTAAATCTTCTATTCTATGCCCTCTGTAATACAATTCGCCTTTTTTGCCATTGACATAGCTGATCTTAGATTGGCACCCGGCAGTGGAAGAATACCCTGGATCGTAAGAAAAAAACCCGGTCGTTTCAAAAAGCTTGGAAAAATCCACCGCTTTAGGCCCACGAGTGCTTTCAATCGTTTCAAATTCATAGCGTTCATTATTTTCATTATTGATTAAAGTAACAGACATTTGACTTCCTTAAGTTTTTAGGATGATAGCACTCCATTATAAGCCAAAAAATTAAATGGTTTCTTTTTAAAAACATTGCGTTTTTTCAAGTTATTTCCAACCGCTACTTTTAAACACGCATTCAAAAAAGATTTTTAGGGGTTATATAGTATTTTTGCGCTAGTATAGTTACTTCAATTTTATAAAAAGGACAAGAGATGGCTTACAACCCTAAAATTTTACAAAAGCCTAAAGAGGGCGAAGAAATTACGATTAAAGACAACAAATTGCATGTGCCAAACCACCCCATTATCCCTTTCATTGAGGGCGATGGCATTGGATCAGATATTACCCCTGCGATGATTAAGGTCGTGGATAGCGCGGTTCAAAAGGCTTATAAGGGCGAGAAAAAAATCGCATGGTATGAGGTGTTTGTGGGCGAAAAATGCTATCAAAAGTTTAAAGATTACAAGGAATTAAGCCCAGAAGAGCAATGGCTGTTACCGGACACTATTGAAGCGATCAACCATTATAAAGTTTCTATTAAAGGGCCTTTGACCACGCCTATTGGTGAGGGGTTTAGATCTTTGAATGTAGCGTTACGCCAAAAAATGGATCTGTATGTGTGCTTGAGGCCGGTTCGGTGGTATGGGAGTCCGAGTCCGGTTAAAGAACCACAAAAAGTGGATATGGTGATTTTTAGAGAAAATTCTGAAGACATTTATGCGGGCATTGAATGGCAAGAAGGCAGCGTGGAAGCGAAAAAACTCATCCATTTTTTACAAAATGAATTAAAGGTTAAAAAAATCCGCTTCCCTGAAAGTAGCGGCATAGGGGTAAAACCCATTAGTAAAGAAGGCACAGAGAGGCTAGTGAGAAAAGCGATTGAATACGCTATTGATAACGACAAGCCAAGCGTAACTTTTGTGCATAAAGGTAACATCATGAAATACACCGAAGGGGCGTTCATGAAATGGGGCTATGCGCTCGCTCAAAAAGAATTTAACGCTCAAGTCATTGATAAAGGCCCATGGTGTTCTTTGAAAAACCCTAAAACCGGTAAAGAAATCATCATTAAAGACATGATCGCTGACGCGTTCTTGCAACAAATCCTCTTACGCCCTAGCGAATACAGCGTCATTGCGACCATGAATTTGAATGGGGATTATATCTCTGATGCGTTAGCGGCGATGGTGGGGGGTATTGGTATCGCTCCTGGGGCTAATCTTAACGACACAGTGGGCATGTTTGAAGCCACCCATGGCACCGCTCCTAAATACGCCGGGCTGGATAAAGTCAATCCGGGGTCTATTATTTTGAGTGCGGAAATGATGTTAAGGCATATGGGCTGGGTGGAAGCGGCTGATTTGATTGTCTCTGCTATGGAAAAAGCGATTAAGAGCAAGAAAGTCACTTATGATTTCGCTCGTTTGATGGATGGGGCTAAAGAAGTCAAATGCTCTGAATTCGCTAGCGTGATGATTGAAAACATGTGAAAGAGCGTTTTTTAAGCTCTGGTGTTTGAATGCAATTATAGGCTAATACTATCATTAAGGAATAAAGTTGATAAAATTTGTGCGTAATGTGGTTTTATTCATTTTAACAGCGATCTTTTTAGCACTCATGCTTTTGGTGAGCTATTGCATGCCCCATTATAGTGCGGCTGTCATTAGTGGGGTGGAAGTCAAAAGAATGAATGAAAATGAAAACACGCCCAATAATAAGGAAGTAAAAACCCTCGCTAGAGATGTCTATTTTGTGCAAACTTACGACCCTAAGGATCAAAAAAGCGTAACCGTTTATCGTAACGAAGACACGCGCTTTGGCTTCCCTTTTTATTTTAAGTTTAATTCAGCTGATATTTCAGCTCTCGCTCAAAGTTTAGTCAACCAGCAAGTGGAGGTGCAATACTATGGCTGGCGGATCAATTTGTTTAACATGTTCCCTAATGTGATTTTTTTAAAGCCCTTAAAAGAGAGTGCTGACATTTCAAAACCCATTTTTAGCTGGATTTTATACGCCTTGCTGTTAGGGGGCTTTTTTATCAGCGTGCGTTCTGTTTGCACTTTATTTAAGGGCAAAGCTCATTAATTCTTTCAGGCTTTGTTGGAAAATCACAATGGGGTTATTGGAGCGTGTATTAAAAAGCTCAATATAGGGCAAACTGATGCTGTGAAAAGCGGTGTTATTTTCCCTCAAATTGATAGCGATTTTATAGTCTAGTTGGTGGGATTTCAATAAAAAGTCATTCAGCAAACAATCATTAATCAAGCCCAAATTATCATGGCTAATCAAAAGCATTTTGGCTTTTAATTTTAGGGCCAAATCTAGCATGTTTTCTTCTAAAGTGATAGGCACGCATAGCCCCCCAGCCCCTTCAACGATGACTAAATCGTAAGTCTTGGTGAAATTTTGGAGGCGTTGGGTTAAATGATTGGTGTCAATGGGGGCGTTTGGATCTTCTTCTTGTTGGGCGATGAGGGGGGCTGAAGCTTTATGATAACGATAGAATGAAATGTCTTTTAAGGTTAAAGAGCGATCTAAAAGGCGGTTATCCTGTAAGAATAGGTGTGCATCGCTAAAGTGGTTGGTTGTGTCATTAACGCCCGTTTCAATGGGCTTTAATAAAATCGTTTTAACGCCACAAGCGTTGCAATATTGGGCTAATAGCCTAGCGCATGTGGTTTTTCCGGCATTGGTGTTAGTCGCGCTGATAAAGAGCATGGTTTAACCCTTAAATTTATAGTCATTACCCCTAAACTGATAAGCCCCATCAAAGATTTGAGCGGTCAATACATTTTTGATTTGTGGTAACTTCACATTTTTAAGTGCTTCTCTTGGGACTTCAATGACTAGTCTCTCAAACGCTTGGTCATTTAAAGGGTTATCAATATCAAAAACGAAACTTAAGATATTGTGGAGCGAGTTATAGGTAACCTTGTCAATTAACGCATAATTAAGTCTAACGCCCTCTGCTTGCTCTATGGCGGTAACGATACTTTTAGATAGTCTAGGACTAATATTATCAAGTTGTGTCGCTAAATCTGTCGGCGAAATAAAGCAATAACCCGCATCGGTGTCTATGGTGTTAGCAAGCACTTTAGCAATCAATGTCCTACTCACTTTTTTACCTTGTCTTAAAGCCTTAACAAGGTTATTGACTTTAATGTTTCGTTTCATACCTTGTTTGAAATCATCGCTTACCGCACATTTTCGTGCTTCTATGCGTTTAATCGCTTGTTCTTGTCTTTCTATCATTGCGTCCAAAAAGAACTCTTTAGGGTGTCCATACCCACGAGTGATTTTCTGTAATGCTTTAATATTGCTTCTAATGTCCTCGCCAATAGTCTCTATACCCAATTTAGAGTAATCATAGGGCATACAAGTCGCTTTTAATTCTGTCTTAACGACTTTATTGAGAGCGAGTTTATTAAGACCGATACCCTCTTTATTCCTAGAAAGAAAAGTATAAACGCTGTCATTTATGCGTGTGAGAGCTTGTGGTAAGTCGCTAGGAACTGAAAATTTAATCCCTGTGAATTTAGCCCATACCTTACCAAAACTATTAGGGCTAGAGCTTATCAAATCTATCCTATAAGTCTTATTCTTATTAGCAAGCATTTGTCCGCCATAGCAAATCGCTGCTTGTCTGAATTGTTTTCCCCATATCAATAAGTGGTTTTTCAAATCAAATGTGCTACTAGGTTCGTTTTGAAATACAAAAAAGCTAACCTCTTTGTCTGGTAAAATATTGTCTTTAGGGTTGTCTTTCCAATATCCTAACACTTCAATATAACCAATGAAGTCCCTATCAATATTCAATATGTCTTTTAGCTGTTGTGTCCTTGCCATATTTTCTTTTCTAGTGTAGCGATACCTCTCAACAAATTTATCACTAGACATAAGGTCTCTCATTGTGGAGTTTCTGTTTTTAAAGAATTTATCTACATAACCCCTACCCAATTTGTTATAGAGTGTCGCATAAATGTCCTCAATCATGTCTTTGTAATTTTTAAATTTTGTGGTTTCTTTACCATTTTCAGGTTGTGGGTGAAAGAACTCATCAACTTTAATAGGGTCGTATGGGTCTAAATCCACAGATTGACTTAACCAATATTGAGCTATTATGTCCGCATTTTTAGGGTCTGCTCCGCTCTTATAAGCATAGATTAGAGCGTTTTGTTCTTTTTCGGTAAAGTCTTTATAAAAAGCGTCTTTAAAAGGTCTAAATGCAGAGATAGTCCCAAAAGGTAGTCCGCTCGCAATCTTTTTATAAATACTGATAAGATTAGAGCTTTCAATTGTAGAGCCTTTAATAGTCTTGTGGCTCATATCATATTTAAGTCGTGAGATTTCATCGCCAACAGCATCTAAAAACTTGCTTAAGGGCATCGCCTTACCAAGCACCCTAACGCTAGGTTTATTTTGTCTAGCTAATTTCTTGTCCGCTAACGCTTTATCAATAGATGCTGTCAAAGAAGTGTTTCTTTTAGGTTCATCATCAACAAATTCTAAAAAATCGTAATTCAATAACATTATCGTGTCCTTTTCTTTAAGCGAGATTGTAGCGCTTTATCTTTGAGCTTTCAGCGGGTCATTAGGGTTTATTTGGTATAATATCAAAACTTCATTTAAGGTTGGTTCTTATGAATATTTTATTTGGGATTAGCGACACGCAAGAATGTTATAACGCTATTAAATTCGCTGTCAAATTAGCCCATTCGCTTAAAGAGGTCCGTTTCACTCTATTGCATGTGAGCATGGAAGTGTTTATTTATAGCGAAAGCGGGATGATGGATTATGGCCAAACAGAAGCCTTAGAAGAAGAAAAGGCTAAGGCTTTGTTAAAGCAATTTGAAGACGCTTTCAAAAAAGAAAATATAGAGTGCGAGAGCGTTTTAAAAAGCGGTGATTTGATTGATGTGGTCTTGGATATGGCTAAGGATTATGATTTGTTATTGATCGGGGCGAGCGAGTCTAATTTGTTGTATCGTTTGTTCATTTCGCACCAAAATAGCCTTGTTGAACAATCCAGTATCCCTGTTGTGATCGCTAAGTAGCATGAAAATGCATCAAATACCCACCCCCACCATGTCGCAAGTGATCATGCTTAATGACTCCATTACGACAGCGGAATTTATGGTTTCTGCTTTAAGGGATTTTTTTGACAAGCCTTTAGAAGAAGCTCAAAAACTCATGCTAAGCATCCATCGTGATGGCGATGGGGTTTGTGGCGTTTATCCTTATGAAATCGCCATATATAAGGCGGTATGCGTGAGGGACAAAGCCAGAGCGTTAAGATTCCCTTTAAGATTAATGGTGCAAGAGGTAAAATAATGGACAAATTCAATAAAGATTTGAATGAAGTTTTATCTCATGCTTTAGATTTAGCCCTAGATTTTAACCATGTCCTTTGCACCACAGAGCATGTGCTGTTAGCCGTTTTAGAGCATGGGATTGGAATAAGGATTTTTAATGCTTTAGAAGAAGATAACTACCATAAAATGGAGCAAATCCTTAAAGACTACTTGCAACAATATATTCCTTTAAAAAACGATCCAACCAAAGTACCAGACAGGAGTCCCGTATTAGCAAGAGTATTTAAAAAAATGTATGCGAGTTACTTGGATAGCGTGGGCGTGGAAGAATTGCTTATTTTCATTTTAGAATACGATGATTGTTACGCTTCAAAACTCCTGGATAGTTTTGGCATCACTCGTTCGTATTTCAAGTCCGCTTTATTGGATTTTGATAACCCTAATGATATTAATGATAATGACATTAATAATGAAGAAGCGCCCAAAAACACTCCCCTAAAAAAATACGCTAAAAATTTGAGCGCTTTAGCCCAAAATAACGCTTTAGATCCAGTCATTGGCAGAGAAGAAGAGATTTTAAGAGTGATAGAAATTTTAGGGCGCAGAAAAAAGAATAACCCGCTTTTAATTGGCGAAGCGGGCGTAGGGAAAACATCCATCGCTGAAGCTTTGGCTTTAAAAATCGCTCAAAAAGAAGTGCCGGAGTTTTTGCAAGAATATGAAGTCTATTCTTTGGATTTGGCTTTAATGGTGGCTGGGGCAAAATACAGAGGGGATTTTGAAAAACGCTTGAAAAAAACGCTCAAAGAAATCCAACAAAACGGCCGCATCATTTTATTCATTGATGAAATCCACACCCTTTTAGGTGCAGGGAGCAGTAACGCTGGGAGCTTGGATGCGGCGAACATATTAAAACCGGTTTTAACGGATGGGGGCTTGAAATGTTTAGGAGCGACCACTTTTGAAGAATACCGCAGCGTGTTTGAAAAAGACAAGGCTTTTAACAGGCGTTTTTCAGTCATAAAAGTTGAAGAGCCTTCTAAAGAGGCGTGTTACTTGATTTTAAAAAAGATCGCTCCCCTTTATGAAGAACACCACCAGGTGCGTTATAATGAAAGCGTGTTTAAGGCATGCGTGGATTTGACGAGTTATTACATGCATGATAAATTCTTGCCGGATAAAGCGATTGAATTGCTAGATGAGGTGGGATCAAGGAAAAAGATCAACCCTAAAAAAGGCAAAAAAATCAGCGTTGATGACGTGCAAGAAACGCTCGCTCTAAAGCTTAAAATCCCTAAAATGCGTTTAAACAGCGATAAAAAAGCCCTTTTAAGGAATTTGGAAAAATCGTTAAAAAATAAGATTTTTGCCCAAACAGAAGCGATCAACCTTGTCAGCAATGCGATCAAAATCCAGCATTGCGGGCTTTCTGCAAAAAATAAGCCTGTGGGGAGCTTTTTATTCGTGGGGCCTAGTGGGGTGGGGAAAACAGAATTGGCTAAAGAATTGGCCTTGAATTTGAATTTGCATTTTGAACGCTTTGACATGAGCGAATACAAAGAAGCCCATAGCGTGGCAAAGCTCATCGGTAGCCCTAGCGGTTATGTGGGGTTTGAGCAAGGGGGGTTATTGGTGAATGCGATTAAAAAGCACCCGCATTGTTTGCTGCTTTTAGATGAGATAGAAAAAGCCCACCCTAATGTGTATGATTTGTTGTTGCAGGTGATGGATAACGCCACTTTGAGCGATAATTTAGGCAACAAGGCGAGTTTTAAGCATGTGATTTTGATTATGACTTCAAATGTGGGGAGTAAGGATAAGGACACGCTAGGGTTTTTTAGCGCTAAAAACACCAAGTATGATAAAGCCGTTAAAGAGCTTTTGACCCCTGAATTACGCTCCAGGATTGATGCGATCGTGCCGTTTAACGCGCTCAGTTTGGAGGATTTTGAACGCATTGTCTTTGTGGAATTAGACAAATTAAAAGCCCTAACGCTAGAGCAAGACATAACCTTAAAATTCCATAAAGAAGTTGTGAAATTTATTGCGCAAAAAAGCTACCAAACGACTTTAGGAGCGAGAGAAATTAAAAAAATCATTCATAATGAAATCAAAACTAAATTAAGCGATATACTGCTCTTGCAATCGCTTAAAAAACCTTGTAAGATTGCTTGCTTGCTAGAAAAAAACCAATTGGTTTTAAAAGAAATCAAGTGCACGCAAAAGGTGAAAGAAAATGACTTTTGAAATGCTTTATAGTAAAATCCATAGGGCTACTATCACAGACGCTAACCTCAATTATGTAGGCTCGATCACCATAGATGAGGATTTAGCCAAGTTCGCTAAGCTCAGAGAGGGCATGAAAGTAGAAATCGTGGATGTCAATAACGGCGAACGCTTCAGCACCTATGTGATTTTAGGGAAAAAAAGGGGCGAAATTTGCGTCAATGGCGCAGCAGCCAGAAAGGTGGCCATAGGCGATGTGGTGATCATCTTAGCTTATGCGAGCATGAATGAAGATGAAATCAATACGCATAAGCCAAACATCGTGCTAGTGGATGAAAAGAATGAAATTTTAGAAAAGGGTTAGAGATGGATTTTAGTCAATTGGGCGGGCTAAGCGGGTTATTAGACGGCATGAAAAAAGAGTTTTCCCAACTAGAAGAAAAAAATAAAGACACGATCCACACTTCCAAAAGCGGTGGGGGAATGGTGAGCGTGAGTTTTAATGGGTTGGGGGAGTTAGTGGATTTGCAAATTGATGACAGCCTGTTGGAAGATAAAGAAGCGATGCAAATCTATTTGATGAGCGCTTTGAATGACGGGTATAAAGCCGTAGAAGAAAACCGAAAAAATTTAGCCTTTAACATGTTAGGGAATTTTGCTAAATTGTGATGTTTCACAAAGCCTTTATCGTTCTATGGTTTTTTTTGAATGGCTTAGGGGCTTATGATTTCAAGCATTGTCAGGCGTTTTTTAAAAAAGCGAGCCTTCAAAAAGGGGGCGTGGCTTTAAAAGAATTGCCTAAGGGCGTGTATTTATATTATTCCAAAACCTACCCCAAACACGCCAAAGTCATCAAATCCGATCCCTTTGTAGGGTTGTATTTGTTGCAAAGCGTGCCGAGCGAGTATTTTTATACCTTAAGGGATTTGGACAAAGACGCCCTTATAAGACCAATGGCTAGCATAGGGGATAAAGAAGCCCTAGAAGCACAATTATTAGTGGGGCAAAAAGGCTATGATCGCTACGCTCAAATTTCGCAAAAGACTCAAAAAAATGGCGTTATCAGCAATATTTGCTATCAAATGCTAGGGCTAGGGGTAGGGGGGAATGGCTTTATAGAAACGAAATTTATCAAGCGCTTTTTAAACCAACAAGAGCCTTATTATGGGGATATTGGGGTGCGTTTAGAAGAACATCATAAGCGTTTAGTGGTAGCACAATTTGATCCCTTTTTCCCTAAAAACCCTTTTTTAAAAAACGATGAAATCCTAGCGATCAATGATTACAAGATCCACTCGTTAGCGGAGTTTGAATGGGTGGTGAGCAATCTTAAATACCAAAGCCTTGCCAAAGTGAGAATCAAACGAAACCACAAAATCAAAGAAGTAACGCTCAAAGTCAATAAGCGTTATGGGGGGTTTTTACTCAAAGACACTTTTTTAGAGCGCTATGGCATCGCTTTAGACGAGCGTTTTATCATCACTAAAATAGGCGCTCATTTGCCCAAAGGCCTAGATTTTTTAAAGCTTGGGGATAGGATTTTATGGGTGAATTCTAAAAGCGTTTCGTTCAACCCGAAGGCTTTAAGAGAAGCGTTAAGCACGCCTAAAATTGAATTATTAGTCTGGCGTAAAGGCTTTGAATTTTACATTAAAGTCCGTTGAAGTATTGATGAAACATGACGCTTATGAGATTATCCTTTCTTGGTTTATCACGCCTCTCACGGCGATTTTAGGGCGTTTCGCTGAATTTTTTCTCTACACCTTGCATGCGCAATTGGTGTTTAATAGCGTGGTCGCTTTGGCGTTCATGCTCTTTGCTTATAGGAGTTTGAAGGAACAGAACTTCTTCAGCGCCAGCGTGCTAACAGAAGCGTTATTGTTTGTGGGGTTTTTTGCGCTTTTTAACTACGCTTTAAAAAATCCCATGCATTTTTATGAATTTTTCCAAAACGCTATTTTTATTGCGCCTAACATGATCACTCAAAGCCTCTCTCAAAGCTTGAGTAACTTTTCTAACCACGCACTTTCTTTAGATTTTATCTTTAATCATGGTTTTTATGCCCTTAGCTTCATCAGCGATTTGAGCCATAATGAAATGTCTGTGTGGCTTTTTTTAAGTATTTTGCAAGGGCTTTTTTTGAGCGTGCTGTTTGCGATCATCATTTTAGTGTATTTAGAAGTGCATGTGTGGTGCTCTTTAGGGGCGCTGTTTTTAGCGTTTGGGTTTTTTAAAACCTGGAGGAGCGTTGTGTTTATATGCCTAAAAAAATGCTTCGCTCTTGGGTTTTACAAGCCTTTTTTGTTGTTGGTGGGGTTTTTGAATGTTTCAGTTACTAAGGCGTTAATGGATGCTAGCATGCAAGAAAAACAAGACTTAAGCCTTTTATTAGTGGTAGCGTTATTTTTGTGTTGCGTTTTTATCATAGGCGTGCCTTTTTTCATCAACGCTTTGTTTAGGGTGCAAAACAGCCTTAAAGAAACTTACAAACTCGCCACCAATTTGAGCGCCAACCTCAGCCAAAACGCCCTTAGTTCCTTACAATATATCACGACCTCGCCCGCTCCCTCTAGCGTTTCTCCTTCTACAAGCGGAAGCGTTTCTAAAGAAAAAGAAACGCATTCCCCCACATTTAAGGTAGAAACCACTCAATTAGATGTAAAAATCCCAAATTTCAAGCAAAAAAAGGTTAAAAAGGATACAATAAATACAAAAAATGAAATTTAAATAAATAGGAATTTAATGAGAATTTTTTTTGTTATCATGGGACTTGTGTTTTTTGGTTGCACCAGTAAGGTGCATGAGATGAAAAAAAGCCCTTGCACCTTGTATGAAAACAGGTTAAATCTCGCATGAGAGAAAAGCCTTTCAACAGCGAGCAGTTGATTTATTTAGAAGAGCTTTTAAGCCACCAAGAAAAGCATTTAGAAAACAAGCTTTCTGGTTTTTCGGTGAATGATTTGGACATGCAAAGCGTGTTTCGGTTGGAAAGGAACCGCTTGAAAATCGCTTATAAACTCTTAGGCTTGATGAGTTTTATCGCTCTTGTTTTAGCGATCGTGTTAATCAGTGTTCTACCCTTACAAAAAACCGAACACCATTTCGTGGATTTTTTAAACCAAGACAAGCATTACGCCATTATCCAAAGAGCGGATAAAAGCATTTCCAGTAATGAAGCGTTGGCTCGTTCGCTCATTGGGGCGTATGTGTTAAACCGAGAGAGCATTAACCGCATTGACGATAAATCGCGCTATGAATTGGTGCGCTTGCAAAGCAGTTCTAAAGTGTGGCAACGCTTTGAAGATTTGATTAAAACGCAAAACAGCATCTATGCGCAAAGCCATTTAGAAAGAGAGGTCCATATCGTCAATATTGCGATCTATCAGCAAGACAATAACCCCATTGCGAGCGTCTCTATTGCGGCTAAACTCATGAACGAAAACAAGCTGGTGTATGAAAAGCGTTATAAAATCGTATTGAGCTATTTGTTTGACACCCCGGATTTTGATTACGCTTCCATGCCTAAAAACCCTACCGGCTTTAAAATCACCCGCTACAGCATCACTGAAATCGCGCCGACTAACAGGGGCGATTGATGCGTAAGATTTTATATGCCCTCATGGGCTTTTTGTTGGCTTTTAGTGCTTTAAAAGCCGATGATTTTTTAGAAGAAGCGAACGAAACAGCCCCGGCGCATTTAAACCACCCCATGCAGGATTTAAACGCCATTCAAGGGAGCTTTTTTGATAAAAACCGCTCAAAAATGTCCAACACTTTGAACATTGATTACTTTCAAGGGCAAACCTATAAAATCCGCTTGCGTTATGCGATGGCGACCTTATTGTTTTTTTCAAAACCCATTAGCGATTTTGTTTTAGGGGATAAGGTGGGTTTTGATGCGAAAATCTTAGAAAGTAACGATCGCATTTTGCTCATCAAACCCCTACAAATTGGCGTGGATTCTAATATCAGCGTGATTGATAGTGAAGGTAAGATTTTTTCTTTCTATGTGTTTTCTACCACTTTCACCAGCTCCAAACACCCTAATTTACAGGTTTTCATAGAAGATAAAAACTATTATTCTAACGCTTTTTTGAAGCCGCAAAATAAAGAAAATGTCCTTGAAAATACCCTTGAAAATGCCCCCACAAACAACAAACCCTTAAAAGAAGAAAAAGAAGAAACCAAAGAAAAAGAAGAAGAGACTATAACTATTGGCGATAACACTAATGCGATGAAAATTATTAAAAAAGACATTCAAAAAGGTTATAAGGCTTTAAAAAGCTCTCAAAGGAAATGGTATTGTTTAGGGATTTGTTCTAAAAAATCCAAACTCTCTTTGATGCCTAAAGAAATCTTTAACGACAAGCAATTCACTTATTTCAAATTTGACAAAAGATTAGCGCTCTCTAAATTCCCGGTGATTTATAAGGTCGTTGATGGCTATGATAACCCGGTGAATACAAGGATTGTAGGCGATTACATTATCGCTGAAGACGTTTCGGCTAAATGGACTTTAAGGCTGGGTAAGGACTATTTGTGCATCCGTTTTGTCAAAAAGGCTAAAGATGAATAAGTGGCTTAAGGGGGCGATTGTTTTTGTAGGGGGTTTTGCAACGATTACAACCATTTCTTTAGTCTATCATCAAAAGCCAAAAGCCCCCTTAAATAACCAGCCTAGCCTTTTAAATGACGATGAGGTGAAATACCCCTTACAAGACTACACCTTCACTCAAAACCCACAGCCAACTAACACAGAAAGCTCCAAAGACGCTACTATTAAAGCCTTACAAGAACAGCTCAAAGCCGCTTTAAAAGCCCTAAACTCCAAAGAAATGAACCATTCCAAAGAAGAAACTTTTACCAGTCCTCCCATAGATTTAAAAACAAACACAACCCCCCCTAAAAAAGATTTTTCTCCAAAGCAATTAGATTTATTAGCCGCTCGCATCACCCCTTTCAAACAAAGCCCTAAAAATTACGAAGAAAACCTGATTTTTCCTGTGGATAACCCTAATGGCATTGATGGTTTCACTAACCTTAAAGAAAAAGACATTGCCACTAATGAAAACAAGCTTTTACGCACCATTACAGCCGATAAAATGATACCCGCTTTTTTGATCACGCCCATTTCTAGCCAGATCGCTGGTAAAGTGATTGCGCAAGTGGAAAGCGATATTTTCGCTCACATGGGCAAGGCTGTTTTAATCCCCAAAGGCTCTAAAGTCATAGGCTATTACAGCAACAATAACAAAATGGGCGAATACCGCTTGGATATTGTATGGAGTCGCATCATCACTCCCCATGGCATCAATATCATGCTCACTAACGCTAAAGGGGCGGACATTAAAGGCTATAACGGCTTAGTGGGGGAATTGATTGAAAGGAATTTCCAGCGCTATGGCGTGCCGTTACTGCTTTCTACGCTCACTAACGGCTTATTGATTGGGATCACTTCGGCTTTAAACAACAGAGGCAATAAAGAAGGAGCCACCAATTTCTTTGGGGATTATCTTTTATTGCAATTGATGAGGCAAAGTGGCATGGGGATCAATCAAGTGGTCAATCAAATTTTAAGAGACAAGAGCAAGATCGCCCCCATTGTGGTGATTAGAGAGGGGAGTAGGGTCTTCATTTCGCCCAATACTGACATCTTCTTCCCTATACCCAGAGAGAATGAAGTCATCGCTGAGTTTTTGAAGTGACTTAAAAATGCCCAATTAAAAACGCTATAATAACCCTAAAAAACAAAAGAGAGCCTGACAAGAAAACCCATGAAAATTAAAAATATCTTACTGAGTGGGGGGAGCGGCAAGCGCTTATGGCCTTTAAGCCGTAGCCTATACCCTAAGCAATTTTTAAAGCTTTTTGACCATAAAAGCTTGTTTGAATTGAGTTTTAAAAGAAACGCTTCCTTAGTAGATGAAACGCTCATTGTGTGCAATGAAAAGCATTATTTTTTAGCCCTAGAAGAAATAGAGAATGAAATTAAAAACAAAAGCGTGGGTTTTTTATTAGAGAGCTTGAGTAAAAACACCGCTAACGCCATCGCTTTGAGCGCTTTAATGAGCGATAAAGAAGATTTGCTCATCGTTACGCCAAGCGATCATTTGATTAAAGACTTTCAAGCGTATGAAAATGCAATAAAAAAAGCGATTAATTTAGCCCAAAAAGGTTTTTTAGTCACTTTTGGCGTAAGTATTGACAAGCCTAATACGGAGTTTGGGTATATTGAAAGCCCTAACGCTCTAGATGTCAAGCGATTCATTGAAAAGCCAAGCCTAGAAAAAGCGATAGAGTTTCAAAAAAGCGGGGGTTTTTATTTCAATAGCGGCATGTTTGTTTTCCAAGCGGGCGTTTTTTTAGACGAACTAAAAAAGCATGCCCCTACTATTTTAAAGGGGTGTGAAAGAGCGTTTGAATCGTTAGAAAACACGCATTTTTTTGAACAAAAGATCGCTCGTTTGAGCGAAAAGAGCATGCAAGATTTAGAAGACGTGAGTATTGATATAGCCTTAATGCAGCAAAGCCACAAAATCAAAATGGTAGGATTAAACGCCAGATGGAGCGATTTAGGGAATTTTAACGCCCTTTTTGAAGAAGCGGCTAACGAGCCTAAAGAAAATGTCAGCCTGAATCAAACGCCTGTTTTTGCCAAAGAAAGCGCAAATAATTTAGTGTTTTCTCATAAAGTGAGCGCTCTTTTAGGCGTTGAAAATTTAGCCATTATTGACACTAAAGACGCTCTTTTAATCGCTCATAAAGACAAGGCTAACGATTTAAAAGCTTTAGTGAGCGAGGTAGAAATAAACAACCAAGAATTGTTGCAAACGCACACTAAAGTGTATCGCCCTTGGGGGAGTTATGAAGTCTTGCATGAGAGCGGGTGTTACAAGGTTAAGATTTTAGAAGTCAAACCTAACGCAAGGCTTTCTTTACAAAAGCATTTCCACAGGAGCGAACATTGGGTGGTGATTAGCGGGATGGCGAGCGTGGAGTTGGATCATAAAATGTTTGAATTGCAAGCTAATGAATCCACTTATATCCCTAAAAACACCTTACACCGCCTGGCTAATTACGGCAAAATCCCTTTAATTATCATAGAAGTTCAAGTGGGCGAGTATGTCGGTGAAGACGATATTGTAAGAATTGATGATGATTTTAACAGACAAAATCAAAACGCCTAATCAAAAAAATTTAATATAAGGAAAAATAATGAAAGAAAAAATCGCTTTAATCACCGGGGTTACCGGGCAAGACGGGAGCTATCTGGCTGAATACTTGCTCAATTTAGGTTATGAAGTGCATGGGTTAAAAAGGCGCTCTTCTAGCATCAACACTTCTAGGATCGATCATCTGTATGAAGATTTGCATAGCGATCATAAAAGGCGTTTTTTCTTACACTATGGGGATATGACCGATAGCTCTAATCTCATCCATTTAATCGCTACCACTAAGCCTACAGAAATTTATAATTTAGCCGCTCAAAGCCATGTGAAAGTCTCTTTTGAAACCCCAGAATACACCGCTAACGCTGATGGTATTGGCACGCTTAGGATTTTAGAGGCCATGCGGATTTTAGGCTTAGAAAAGAAAACGCGCTTTTATCAAGCCAGCACGAGCGAATTGTATGGCGAAGTCTTAGAAACCCCACAAAATGAAAACACCCCCTTTAACCCACGAAGCCCCTATGCGGTCGCTAAAATGTATGCCTTTTACATCACCAAAAATTACAGAGAGACTTATAGCTTGTTTGCGGTTAATGGCATTCTTTTTAACCATGAGAGCAAAGTAAGGGGCGAAACTTTTGTCACTCGTAAAATCACACGAGCCGCTAGCGCGATAGCGTATAACTTAACGGATTGCTTGTATTTAGGGAATTTAGACGCTAAAAGAGACTGGGGGCATGCCAAAGATTACGTGAAAATGATGCATTTGATGCTCCAAGCGCCCATCCCCCAAGATTATGTGATCGCTACAGGAAAGACCACGAGCGTGCGCGATTTTGTGAAAATGAGCTTTGAATTTATCGGTATCAATTTAGAATTTCAAAATACAGGGATTAAAGAAATCGGTTTGATTAAAAGCATTGATGAAAAAAGAGCGAACGCTTTAAACTTAAACTTAAGCCATTTAAAAACGGGCCAAATCGTGGTGCGCATAGACGAGCGTTATTTCAGGCCTACTGAAGTGGATTTGCTTTTAGGCGATCCCACTAAGGCAGAAAAAGAGCTAGGCTGGGTTAGGGAATACGATTTAAAAGAGTTGGTTAAGGACATGTTAGAATACGATTTAAAAGAATGCCAGAAAAACCTTTACTTGCAAGAGGGGGGTTATATTTTAAGGAATTTTTATGAATGAGATTATTTTAATCACCGGCGCTTATGGCATGGTGGGGCAGAACACGGCGTTGTATTTTAAAAAAAACAAGCCTGATGTTACTTTACTCACCCCTAAAAAGAGCGAATTGTATTTGTTGGATAAGGACAACGTTCAAGCCTATTTGAAAGAATACAAGCCTACAGGCATTATCCATTGTGCCGGGAGAGTGGGGGGCATTGTCGCTAACATGAACGATCTTTCAACTTACATGGTTGAAAACCTGCTGATGGGCTTGTACCTCTTTTCTAGCGCTTTAGATTCGGGCGTGAAAAAAGCCATTAATCTAGCGAGCTCTTGCGCTTATCCTAAATACGCCCCTAACCCCTTAAAAGAGAGCGATTTATTGAACGGCTCTTTAGAGCCAACGAATGAAGGCTACGCTTTAGCCAAACTTTCTGTGATGAAGTATTGCGAATACGTGAGCGCTGAAAAGGGCGTTTTTTATAAAACCCTAGTGCCTTGCAACCTTTATGGCGAGTTTGACAAATTTGAAGAAAAGATAGCGCACATGATACCAGGGCTTATCGCTAGGATGCACACCGCTAAATTAAAAAATGAAAAAGAGTTTGCGATGTGGGGCGATGGCACGGCCAGAAGAGAGTATCTAAACGCTAAAGATTTAGCCAGATTCATTTCTCTAGCTTATGAGAATATCGCTTCAATCCCTAGCGTGATGAATGTCGGCTCTGGCGTGGATTACAGCATTGAAGAGTATTACGAAAAAGTCGCTCAGGTTTTAGACTATAAGGGCGTGTTTGTCAAAGATTTATCCAAACCAGTGGGCATGCAGCAAAAGCTTATGGATATTTCCAAACAAAAGGCTTTAAAATGGGAATTAGAAATCCCTTTAGAGCAGGGCATCAAAGAAGCTTATGAGTATTATTTGAAACTTTTAGAGGTTTGAAATAAAATCAAGGCTTTTATAGAGCTATAAAAACGCTTTGCTATTAGGCGTCAGGCTAGCGGTAGTTGCGATATTGTGATCATTTAGCTTCAAACAAACTTTGATCCATTAAAAGGGGTTTGGTGTGCGGCTTCGCTCTCAATTTCAAGCGCTTTCAAAAAGCAAGGTGTGTTAGCATTTTAATTTTTCATAAAGAGCTAGGGGGTGAGGAATGTAAGGGGGCTTTTTTGTTAGGCTAATTACCAACTTCTTTGCATTAAAAACAAACTCGTATTTTACAAGAGAGAGTTTTGATTGGCGTGAGATTTATCTTTTAGATGAGCGGGCAATTCTCTCTATTGAACTGAATGTCCTAGATTTCTATGCTGTCTGTTTTAGAGGTGATTGTCAGTTGGTTTTTACTTTCCAAAAACCCAAGTCCCTTTATCAGTCTCTATGCTAACTTCTTTTATATGCTGACACCGAAATAAATAAAATTGATAGCTATCGCCAAATCCTAGCGTTTTATTGATCTTAAAATAAGGAAATCCATCGTTATCATAATTCCCACGATTGATTTTTGCACTCAATATAGCGATACTATCAACATTTGAAATGGTGTCTATCCAATAAAGGCTGTTCCTAAAAGTTACTTCAATATCTATTGGTGGTTTTTCACTACCACTACACTCCACAAAAACACAGCAAACCCAAAAATGACCGCTAATATCAAGCCCGCTTTTTTATAACCCACCACTAACACCCTCTTATTGCAAGTTTTCTTTCAAATGCCTTGAGTATAGTAGACTTAGAATTAGCTTAGGTGATCTCTAAAAATTTTAGAGAGCAAAGGCGGTAGGGTTTTAAAAAGCGCTTTAGCTTTAACAAATCCTAGGCAATAATTCGCCCTCTGGCATCTCTAAAATCCTTTCAAAACCCCATGCGTTCTTTAAAACCACGCTAGGATAGGGGTTTTCAAACACTTTGCCGATCACGCAAGCGTTTTTCGCTTTCTCATTACTTTTTAAAATTTCTAAGGCTTTTGGGGCGTCTTTTTGATTGAGCGCTAACACAAACACCCCCTCATTAGCCAGCGCGTAGGGTTCTAGCCCTAAAATCTCGCAAATCCCTTTCGTTTCTTCTTTTAAGGGGATTTTTTCTTCTTCTATAACGATTTTCACTCTAGAGCTGTTCGCCCATTCGTTCAGCACGCTCGCTAACCCGCCCCTAGTCGCATCTCTTAAAGCATCAATTTTGAGATCGCTTAAAAATAGGGGTTTCAATAAGGGATAGAGCAGTTGGCAATCGCTTTCTAGATTCGTTTTAAGCTTGATTTCATGACGCATCGCAAACAGGCTTGCCCCATGATTGGCGATAGTGTCGCTTAGGATAATGGCTTGCCCTTGTTGTAAATGGTGCGAAGAAATCCCTGGCTTGATGATTTTACCTATACAGGTTGTGTTGATAAAAAGCTTATCCACGCTCCCCTTTGGCACGACTTTAGTGTCTAGGGAAAGGAGTTTTAAGTTGGCTTTAAACAATTCTTTTTGTATGGATTGTAAGATTTGCTTTAAAAGAGGGATTTCTAAGCCTTCTTCTAAAATAAAACCCATATTCAAATACAAAGGTTCGCCCCCTTGCACGCTCACATCATTCGCGCTCCCGCAAACGCAAAGCTTGCCTATATCGCCCCCATTAAAAATTAAGGGCGTGATGACAAAACTATCCGTGCTCACGCAATATTCCCCACTAGCTTTAAATGTAGGAGCGTCTTCATCAAACGCAATAATGAATTCTTTTAAATAGGGCATAAAGACTCGCTCAATTAAAGCGTTTGTTTCTTTCCCTCCGTTCCCGCATGCTAGAGTTACGCTATCCATTTTTATCCTTTTTTGATGATTGTAGGGTTGAAATACGCCATTAAGGCTTGACCGACAGGGATACTGCTATCATTAGGGGGGAAATGCTTGTGGAAAAAATACTGCCTTTGAAGCTTTTTCAATCGTTTGGCTAATTGTTCGCACAACAATTGGTTGCAAAACACGCCCCCACTGCACACCACGACATGCTCTTTAAAAGGCGCAATCAAAGCGGTAATGATTTCTACTAGGCTGTTAAAAAACTTCTTAGCGATGCGCTCAGGCTCTAAAACGCCCAAATCCTTTTCAAACGCTTGATAAAATTCCTTCAAACACACCACGCTGTTTTTGATTTCAAAAGGGTAAAAAGCGATCTCATCGCTTTGTAAGGCCAGATTTTCTAAAACCTGTCCGCTCTCGGCTTCAAAACTGATCGTTCCCACCACGCCCAAACTAAACGCCACTATATCAAACAAACGCCCTATGGAGTTGGTGGCTATGCTTTGAATTTTTTTGTCATGCATTTGTTGGAAAATTTCTAATTCGTCTTCTTTGAAATGCTTTTGAACGCGTTTTAAAAGCTTGTTGAGTTGGTGTTTTAAAGCGATTTCTAAAACCAAGCGTTTAGGCTCTTTGATCGCTTTTTGCCCTCCTAAAAGCCAAAATTCTTCAAATCTGGCCGTTTCTTCAATGCGTTCAAAATCCCCCACAAAACACTCCGCCCCATAAATCTTATTTTCGTAAGCCCCACTCCCATCCCAGACAATACCTATAAAGGGGTGGTTTAAATGCGGGTCTTGTAACAATGCGTCTAAGATACTCGCTAAAAAGTGGGCATGGTGGTGCTGGACTTGCAACAAGGGCGTATTAAAATCAAAAGCCATTTTAGTGGTGGTGTAGTTTTGATGCTTATCGCAAGCTAAGAGCGTGGGTTTAAAATCATAGGTTTTTAAGAAAAAATTCAAAGTTTCTTTAAAGTGCTTTTCATTTTCTAAAACGCTCAAATCCCCACAAAAAGGCGAGAGTAAAAGAACAGAAGTCTCGCTATCTAATAAACTAAAATGCCCTTTTTGCTCCGCTCCAAGCGCTAAAATCTTTTTTGGCGAACCATTAGAGCGTTTAGGCAAAGTGAGGTAAAGGGGGGCAAACCCCCTAGCCAAACGCATGGGGCGAATCGCATTATCCACGCGCTGCACGATACTATCATCAATCCTGTGGATGATAGCACGGTTGTGCGTGAGCTTAAAATCAAAAATGAAACTCAAGGCGTCAATCTCAGCCTCATCGCTCGCTAAAGGGAGGGAATTGAAATTCGCGCTCGTGAACACAATAGGGGAATCCAATAAATCCAGTAATAAAGCATGCAAAGGGGTATAGGGCAAGATAACGCCATAAAAAGGGGAGTTTTTAGCGATATTGGGGGCTAATTTTGTATCGGGTTTTTTACGCGCTAAAAGAATGGGGGTGCTTGTAGAATTCAAGCTCTCGCATTCTAATGCATTTAAAAACGCATGCTGTTTGGCTGAGTTTAAATCTTTAAACATGAGCGCAAAAGGCTTTAGGGGGCGGTTTTTTAAAAGCCGTAATCTTTCTATGGTTTGAAAATTCCTCGCATCGCACAAGAGAGCAAAGCCTCCCAAACCTTTAAGAGCGATGATTTTACCCCTTTGAAGGTCTTTAGCGCATTCTAAAAGAGCGTCATCATTCTTGAATTGTTTATAATTGAGCGCGATACCGCACTTTTTGCAGCTGATGCCTTGAATGTGGAATCGCTTGTTATGAGCGTCTTTATAAACGGATGCACAAAATTTGCAGAGCTTGAAAGGTTTTAGGGCGGAGTTTTCTCTGTCATAGGGCAAAGCGTTTAAAAGGCTGTATCTCGCTCCGCACTTCGCGCAAGAATTGAAAGCGTAATAAAAATAGGGGGAGTTTTTATCCCTGATTTCGTGCAAGCAATCCTTGCACACGCCTAAATCTTTAGGGATTTGGCTGAGCAGATTTAAGGGGTGGTTCTTGCTTTCTAAAATCCTAAAACCATTGAAATGAAGTGCCTTATCATAAGGGCTAATAATGATTTTTTCCACCAACGCTAAAGGGGGTAATCCTTTTTTGAGGGCGTTTAAAAAAGACTCTGTTTGATGAGCGGGTAAGATGATCTCTAAAGCCGCTTGGGTGTTACGCGCAAAGCCTACAAGCTCTAATTTTTGAGCCAGGGTATAAATAAAAGGGCGCATGCCCACGCCTTGAACCACGCCAAAAAGCGTGATTTGATTCAATAAAGTTGCATCGTTACACAATGCAAACTCCCATGCTGTTTGATTAGAGTATTACAATCAACCCCTATCACTTCTAAGGGCGTGTGTCGTCTTAAGGTTTCTAAAATGAGCGCGTCTTTAGGGTCGTTGTAAGTGGGGACGATGAGAGCGTTATTGCACAATAAAAAATTCACATAAGTTGCCGGTAAGCGCTGTTGGTTTTCATCATAAATGGCTTTAGGGATTTCTAGGGGGATGAGTTTATAAGGCGTGCCGTCTAGTTTTTTAAAGGTTTTTAATTCTTCTTGCATTTTTTTTAAGGCTGTGTAATGCTCATCGTTTTCATCTTCGCATGCGCTATAAACAATGGTGTCTTTATCCAAAAAGCGAGCGAGCGTGTCGGTATGGCTATCCGTGTCATCGCCTTTGAGATAGCCATAAGAATACCACAGCACTTGTTTAGCTCCTAATTCCTTTTTAAGCATGGTTTCTATTCCATTTTGATTCAAATGGGGGTTACGATTTTTTTCTAGCAGGCATTGGGTGTTGGTCAAAATGCTCCCGGCCCCATCGCTTTCTATGCTCCCGCCCTCTAAAATATAGGGCATCGTTTTTAAAGGGTGTTTTAAAAATCCTAAATGTTTGAGTTTGGAATTCACCTGATTGTCTAAATTGGATGGGTATTTTAACCCCCAGCCATTAAAACCAAAATCCAAGCACTCCAAAACGCCATGATTTTCAACGCTGATCGCTCCAAAATCCCTAGCCCATGTGTCGTTAGTGTCGACCTTTGCGATCTCTACACCGGGTAAGTCTTTAAGCGTCTCATAACCGATAGTATCGCTAGTATGGACGCACACTAACACTTTAGCATGTTTGGCTATGGTTTGAATGATGTGTAAAAAGCTCTCCCTGGCCTCTTCAATACAATACGCCCAGTCGCCAAACTCGTGGGGGAAAGCCATTAGAATCGCTTGGATTTTTTCAAACTCCGCTAACATTCTTTTCATTCAAAATATCCTTTTAAATAACTATAACACAATCTCATTCAAATAGCGTTTTTAAAACAAATTCAAACGCTTTTTAGCGGTTTGAAAATATTCTTTTTCTGATTCTATACCGATAAAATTCCGTTCTAAATTTTTGCACGCTAAGCCGGTGGTGCCGCTCCCCATGAAAGGATCCAACACGATGTCATTAGGGTTTGTGTGGATGGAAATGATTTTTTCCATTAAGGCTAGGCTTTTTTGCGTGGGGTGTTTGGTTTTTTCAAGCCCGCTCACCACAGGGCTTTTTAAGATCAAGGGCCGCAAATATTTTTCATTTTTGGGTTTGTTAAACACCCATTTGGCTTTCTTTTTAACCGCCCACAGGGCAAATTCCGTGTCTTGGACATAGCGCCGGTGGATGTTTCTTGGCATGGGATTAGTTTTAACCCATTGGATAAAGTCTTTGACCACAAAGCCGTTTTCTTCTAAAAAATCAGCGATATAGCTTATAAACCTGTAAGAGCAAAAAATAATTATGCAGCCGTTTGGATTGACTAAGGGGGCGTAGCGCGTGATCCATTCTAAAAGCTTGAAATTTTTATCCCATTCCCCAAAATCTATACCTTGCCTTTTAGCGCTCTTTAGGGTGGAAAAATTGTTTTTAACCGAAATGTTGTAAGGAGGATCCGTGATGATCGCATCTACTTTTAAATTTTGTTGGTAAAAATCCTTGATGATTTCAAAAGCGTCAGCGTGATAAATTTGTATCATTTTCTTAAGCTTTTTAAGATCGCTTTGCCTAAGGCTAGGGCTAGAAGAGGAGGCACGGCGTTACCGATTTGCTTGCAAACGCTCGTTTTATTGCCATAAAAGATATAATTGTCGCTAAAACTTTGTATCCTGGCGGCTTCTCTGGGCGTGATAGAGCGGTGCAATTCAGGGTGGGAATTGGTGCCATTACTCGGGGTGTCAAAGCGTGTGTCTATGGTGGGGCTGATTTTATTCCAATTTAAGCGCCCCCATGTGCTTTTGAATTGTTGTTTGCCATGCAAGTTTTTAGGCAAGCATTCTTTGCCTTGCTCTTTATTGATGAGCTTTAATTTCTCTAAAGCGGCTTGCGAGTGGTTGGTGGCTTGGTGGTTGTATAATTTAGGGCTATCTTTTCGCATTAAAGCCTGATAGTTTGATTGGATAGGGTTTAAATAGTCGCTCTCAAACGCCCCCTCATTAGAACAAAGATAAGCCAAATCGCTTATGGCCTCTTGAATATTCACGCTTTGAGAAGGCTCTAAAAGATTGAAATCAAAACTAAAACGACTAGCCCCTACAATAAAAGCCCTCTCCCTGTTTTGAGGCACGCCATAATCTTTAGCGTTTAGGATTTGATAGCTCAATTGATACCCTAAAGCGTTCAATCTTTCTTTGATTTCTTCTAAAAAATAGCCTTTAGTGCAAGAGATGAGATTTTTCACGTTTTCAATGATAAAAATTTCTGGCTTTATGGCTTTGACTACTTCTATATATTCTAAGAATAAAAAATTCCTAGGGTCTTTTAGCCCTAAATTTTTCCCTTTATTAGAAAAGCCTTGACATGGAGGCCCGCCAATGATCATGTTGATTTCTAATTTTTTAGCCAGTTCGATGACTTTTTCTTTAATTTCGGTTTGAGTGATGTCCCCACAAACGCCTATGGCGTTTTTATGGTTGTTTTCAAAAGTGATTAGGGCTTGTTTATCGCAATCTAGCCCTATTAAAGCGTCAAACTCTTTTAAATATTCTAATCCAGCGCTAAAACCCCCAGCCCCACAAAATAAATCTAAAATTTTATAATTCATTTCAAGCTTTCATAAATTTTATCAATAAGCGTTAAAAAATCATCGGTTTCAAAACGCAATTGTGCGAACTCCAAATTACCTTTATTGCGTTTTAAAATCTTTCCAATCAAGCGTTTTTGAAACCCTTCTGCGCTAGCCCCCTTTTTTAAAGCCCTATGACAAGTAGGGCAAAGTTTAGCGAGATTTTCTAAAACATCTAATTCTTTATTTTTGCCTAAAGAAATCACATGGTGTATTTCAGTGTAGTAGGAATCAGATCTTTGAGTGATTTGATATAAAGGTAAAGAAAGAAAACTTCTTTCTTTAATGTCGTAATCATCGCAACATGCGTTGCAAACATTAGGCGTTGAAAGGCGATAAAAATTGATGATTTTGCTATCTCGTTTAAATTCCTCGCTATTTTGAATCAATCCTAACTGTTCCCTTAATTCTTTAATTCTTTTTTTATCTAAATCTTGTTGATAAACATTATTCAAATAAAAATGAGCGCGTTCTGTAAAGCCATTACCATGATACTTTGTTGTTGGCGGATAGTTTAATTTATAATAAATACCATCATAAATAAGAGTAGTTTTAAAAACATGCTCAGCGATTCGCGCTTTATAAGGGTTAAACAGACCGATATGGTGTAAATACCAATCCAAATAAATCCTGAATTGAGCGTTTCGTTGGTTAATGCCTTGCGCATATTTAGGTTGTAATTCCCTAAAATTAAAATTCAGCACTTCGCTAGGGATATTGAAAAGATCGATTAAATAATGGAACTTGTTAAATTCTAAAGGGCTATGAAAGAAGTAATCTGAAGTTAAAAAAAATTCGTTGCGCATCAATGCTGCCCCTGCTTTCAAAAAAGCCGCTTAAAAAGCGTTTTTTATATTCTTGTATACATTCTCGATATTCTTTATCATAATATGGCGTTAAAGATGAGTAAAGAGACAAATTGTCTATGAGCAGGTTTAAAAGTTTCTTGTAAAAAGCGTTTTCGTCTAAATGCAAGTCGTTTTCTAAAATGAAAACAAAAGTTCCTTTGATTTTTGTAACGCTTTCTTGATTGGATTGCCAAATTGGATATGCGCTTAAAGTGTTGAGAGCGTTTAAAACTTGCACTTTGCTTTCTTCATAGCCAGAGATAAATTTTGAATCCTTGTAAGAACACACCCCATAAATACAACCATTTTTAATTTGGAAACGGCTCAACAACACCCCCAAATTAAAGGGATCAATGGCGTTTAAAAAGCGAGAAACAAGCAACAATAACCTTTCATTTTTTAAAGGATTATAAAACAGCGCTCATTAGTTTTTGTTTAAAGGTTTTAGAATGCTACTAACAAAGTATGGCTTAAGAAAAGGATAAGATAAATCAATCGGGTTTTTATAGCCAGTTTCAATAAAACTTATTAAAATTTTAGCTTGAAAGCTCTTAAATCGTTTTTATCTAGCAAATATTGCCAACTTGGATCTTTGTTCTTGTTAAAATCAAAATAAAAAGTATCTATTGTTTGCAATAATTCCCATGTGGTATTGACTTGAGAAAAGATAGTTGTCTTGAGACCCATATTCAACACGAAAATGTAATGCTTCCAATCATATACGCCTTGAGTGTCATTAAAAATTACATTTGTTTTAGCTAATAAACAGATATATTGAAAATCTCTATCAATTAGGCGGGTTTGATTATTAGGGTGGGCGTAAATAAAATGCTGATTGGGCGTGAGCGCGATAAGATTTTCTATACAATCAGCAATAAGAGGAAAGTCTTGAACAGGGAAAATATGGTGCATTTGTGTGGCTTGCACTGTTTCATTTTCTCCCTTTACTTCAGAAAGAGAATGATTGAATTTATCATTATATTGCTTCACCACTTTCTTAGCTTTTGAAATAAGATAGTTAGAATTAGCAATCCTTTTAGAGTTTATAAGATCGTATTCTTGTCTGGTGATATTTTTATCTTTTCCTATATCTCGCCAATTGATACGATTGTAATTAAGCTCATCTTTTGTAATTATGGTGTTGGATAAAAACCCTTTTCTTGTGCCTTTTTTACCATAATAAAAAGCTAAAGGATTGATAATTTTAGTAAAAATCCTAAAACATTCCGTAGTGTTTTTGATTGCTGTGTTATTGATAGTAAAATGAGTGAAACCATCTTTTAGTTGTTTAAAACTTTCTGTGTCTTGTTTTTGTAAAAAGTTGTCAAATATAGGATCAATCCCACTATCCATTAATACCTTTTGAATGTATAAAATAAGGAATTTTAAAGCGTTTGTTTCTCTTTGCATGAGATATTCTAATAGCTCTATGTTTTGTATGGTATAAATATTTCTATTGCCAGTTTTTGTTTCAAATAAAATACCGCTATAGGCTAATAATTTAATAGGCTGAGAAAAAAACTTATCGTATTCATGCATGGAAAAGTCAGAATTTAAATCAGGTTTAGAAAAAATCATTTTAACATTTTCATTGGTGTAATGGCTATCCCAAATATCCCTAATAGAAAATGATTTTTCAATATTATATTGCGTAAATTCTAAAATACAATCAGCAACAATAGACAACACATCAGGGGTGCATTTTTGATCTATCCATCGCGCGTTTTGTGTTTTTCTAATATCATAATTTCTAAGTTTTAAAAAATTAATAATTTGCTGTTCCTTCATTAGCTACTCTTTAAAATCCCAAACCAAAAGCAACTCATGCTATCAATATTTAAGGTGCGCGTTTGATAATTCCTAGCGATTTTATAAAAATCTCTAAATTCAATGCTAGAGATATAATCGCATTGTTTCTTGCTTAAAGATATAGGGTTTTTAGGGATTAAAATAGCCACAGAGCCGTTAACCACATAGCCTTTTTCTTTTTTTAAAATCCTTGGTTTATAGGTCATATTGGGGGTTAAATAGACATCATCTCTGTCTAAAAATGAAGCTATCTTGAACGGGTTTAAAACCTCTTCTTGAATGTAGCTATCGTAATTTTCAATGCTAATAATCTTTCCGTTTTCATCAATATTGCGAGATTTAATCACACGAATACCATTTTTAACTAACACAGAATTAGTGATTTGTCTGTCTCTAAACACTTCAAAAAGACCAAACTGCATGGAATGAAACACCTTATCAAAAAAAGCGTTGCGATAGATAACCCAATAGGGCAACCGCTTGTCAAAAATATAGCTTGGCTTTTGTTTGATGCTTAGATTTAGGGGTAATGAACGTGCTAAAATTTCTTTTGATTTTTGTGTAACAATAGCAATTGTTTCTACTAAAACACCCTTAAAACCAAGCTCACCAAAATCTAAAATCGCTCCTACTCCCTTTTTTTCAAGCTTAGTTCTGGTTTCTGCATACTCTTTAGTGTTTAAAAGGTTTTTAGGCATAACCATCGCTGTAAAGTTAGCTAGTTTTAAAGACTTTTCTAAAAAAATCCCTGCTAAATGAGTGAGCCCTAAACTATAACCTTTAAATCTTTCATGCGTTTTGCCAAAAGGAGGATTACCCACAATTAAATCCACTTTGCCGCATTCATAGGCTAGAAAATCTGTGCAAATCAATTCCATTTCAAAATTGTTAGGAATGCAATCTTTATATAAAATCTCTAAAATTTCTAAACTATTTTTATCAATATCTATACACTTCAAATAAACTTTTTTAACAGAAGCGTATTTTTTAAAAAGAGCGCTTAAGAAATTCCCACACCCTACACTTGGCTCTATGATAGTAATGCTCTCTTGTTTAAAGCTTGGCAATAACTTCGCTATCTCATTAATAATAAAAGGGTTTGTAAAATACGCGCTTTTTTCTATGCGTTTAGAATTAGACATTTCTGCCAAACTCACCAAACTCGCTCTTGCAATCTTGTTTTTATTCTCTAAAATAAATCGCTTCAAATTTTTTGGCTCTAACAAATGGTGTGCATCAATAAGCCTAATGATTTCTTTAGGCTCTAAGTGGGTTTGAGACATGAAGTTTTTTATTTTTATAGCAATTTGCTTAAAAATAATCGTTGGAACAGCTTCACCGATACTTTGTCTTATATTCATTTCGTTTTGTTTGGAGATTTTTTCTTTTTCTTGTTGTTTAAGGGCGTTTAATTCTTGTAATTCTGAATCTAACCACTTAAAACGGCTAGGGATATTCATTAAAAACATCAGCTCTCTAATGGAAAACACTCTGTCATCTTTGGGGTGGATCGTGTTTTGACTAGCCATTTGGTCGCTTCTTGTATGAATGCAAGGGGCAACGCTATGATATTTTTGCCTTTTATATTTATCGCCATTTTTAGAAACATTTAAGACAATCTTATTACCGACCATTCTATGAGGCTTTTTGTTTAATTCTGTATTCTCAAACGCGCTTTGTCCTTCTTTTAAATCCTTAATCCATTCTTGCATATGCTTTGGATAAGTTCTAAAACTATGATAAAAATCCGTGCTATCATACTCGCCCCAAGCAAGTGGTTTTAATGAGCCTATCACTTCTTTTAAGGTTTTTTCTTGTTTGAAATCAGGGAAAAATTCTAACGCGCTTATAAAATCTTTAAACTCTTTACAAACCCCTATCACTAAAGTTCTTGTTCGGCTTGAATTAGCTCCAAAATTTTTAAAATTGATTACCTCATCATAGAGCCTATAATCGCCACTCAAATTTTGCTCTATCATAGATCCTATTTCTAGCAAATTGTCATTTTTGTCTATACAACCTGTTTTATAAAAACTAGGGACATTTTCTAAAATAAAAAATCTGGGTTTGATTTGTTTGATCAAATCAATGCTCTCAACCACCAAAGAATTCCGTTTGATTTCATCGTTTTTCTTTTTATGATTGGCCACGCTCATGCCTTGACAAGGTGGGGTTGCTACCACTAAATCAACCCTATCATTACCAAATTTTTTAGAATAAAATTCAATTTGCTTTAAAATTTTTTCTTTTGTTTCTGGCTTTTTAATGTCCCCACTAATGTAGCTTTCATCTAATTTGCATTTGCGATTAATCCTTTGGATATTCAAGCGTTTTTCTAAAATTTCATTGGTTGCAATGCATTCAAACCCTTCTTCTAAAAACCCATAGCACCCTACTCCTGCCCCAGAAAATAAAGAAATATAGGTTAAGGTTTGATTAAAGAGCATAAGGGGGATTTAAAGATTGGATCAAACTCATTTGAAGCGCCTCAACGCCTCAAGCTCTCAATTTCTTTAAGCATGGTTTCAAAAGCCTCTTTAGTGCCTGCTCGCACGCTAGAAAACAAACTAAACGCAACAATAGCTATGCTCGCCACAATAAAGCCCGGAACGATTTCATAAATATCCAAAAAGCTTTTGCCAAATTTATCGTATAAAATCACTGTGCTAGCCCCAGAGAGCATGCCAGCAATCGCACCAATGCGTGTCATTCTTGACCAAAAAAGCGAGAATAAAATCACAGAGCCAAAACTTGCACCAAAGCCAGCCCATGCGTAACTCACGATGCTGAGAATGCTAGCGTTTCTATCCGTTGAAATGAAAAAAGCGATGCAAGCCACCCCTAAAACCGAAAGCCTAGAAATAACCATCACTAGTTTTTGCGGGGCGTTTTTATTGAAAATCGTCGCATAGAAATCTTCAGCAATGGTAGAAGAGCTTACAAGCAGTTGCGAACTGGCCGTGCTCATCACCGCCGCTAAAATCGCGCTCAATAAAATGCCTGTGATCCAAGGGTTAAAGAGCAATTGACTCATCACAATGAAAATCTTTTCAGGGTCTTCTAAACTCAAATCAAATTTATGCACATAAGCAACGCCTAAAAGCCCCATAGCGCATGCCCCAATCAAGGAAATAACCATCCAAGAAATCCCAATAGTGGTCGCTTTAGGGACATCTTTAATGGAGCGGATAGACATGAAGCGCACTAAAATATGGGGTTGCCCAAAATAGCCTAACCCCCAAGCAAGGCTTGAAATAATGGCGACTATGCTAGAGCCTTGCAAGAAAGAAAGGTTTTCAGGCTTGATTTCTCTAATGATCTTAATCCCTTCTCCAATCCCTCCAAGATGGATTATCATAACGATTGGAACCACGATTAAAGCGCTCATCATCAAAAGCCCTTGAATCAAATCCGTCCAGCACACCGCCTTATACCCCCCTAAAAAGGTGTAAGAGACAATAATCAGCGTGCCAATGCTTAAAGCGTAGGTGTATTGAATGCCAAAGGTCGCTTCAAAGAGTTTAGCCCCACTCACCAGCCCTGAAGAAATGTAAAAAATAAAAAAGATCAAAATCACAAAAGCTGAAATCAAGCGCAAGATGTGTTTATCATCGCTAAAGCGCGTTTCAAAATAATCTGAAATGGTAATAGAATTAGCGATCACGCTCGTATAAATGCGTAAGCGTTTAGCCACAAAAACCCAGTTAATGAACGCGCCCAAACTCAACCCTATGGCGATGTGTGAATTGATCAAGCCCCCCACATATAAAGCTCCAGGCAATCCCATTAAAAGCCACCCGCTCATATCGCTCGCCCCCGCGCTCAAAGCGCTAATGATAGGGCCCATGGAACGATCGCCTAAGAAATAATCTTCAGTCGTTTCATTCTGTTTGTAAAAATAAAAACCAATATAGAGCATTAACAGCGAATAAGCGACAAACATCGTAACAATAGGGGTGCTTAAAACAACATGTCCCATTTTGATCTCCTTATTTAATACAATATTTATTTTTCAGCACAGCATGATTTGTGGCAAGTTGGTTGCCTTAAAACCCTTGAGCCTAAATTCCCGTAACGATGATAAGAGATGCTAACCGATCGCTCTAAGTGGTAATACAGCAATTCAAAACGCCCGTTCAAGCAGGGTTTAGCCGTGGCTAAAACCATCCCTAAAGCGCTCGCTTGCTTGTGCAATAAATCCAAATCGCTTTTTAAATAACGGACACGATTGAAAGCGTTCAATTTTTCGCTAAATTTTTGCAAGCTTTCATAAACAATAGGGGCGTTTGCTTGGAGCGCTTTTAAGCATTCTAAGAAAAATGATAAATCTTTGTTCGCTCGTTCGTTTTCTATGCTGAGCGTTAAAGGGATTTGAGAAACTAAACATGCTAAAACAACGCCTAACATATCGCTTAAAGTGTCTTTTTCGGTGATGCGATAGCCCACGCTTTTAACTTTAGTGTAGGAAAAAAGGTTGTCTTCGCCTCTGATTTTGACATAGTCTTTAGCTTGGCTGAATTCATGCTTGTAATGATAAGCGTAACTCTTTGCCATAAAAATCGCGCGCTTCAACTCATGCGTGTGTTCATCATAGCCTTTTTGAGTCAAGCCCTCTAAAGCTTCGCTTAAGGGGTTTTTTAGGGTGTTTTCATCTTCTTCTTCTTGGTGAATATTCACAAATTGCGTGATATAGTTAAAAATGCCCACCTTTCTCCCAAACCCCACAGCCGATTTTTTAACCCCCCCAAAAGGCTGGCGTAAGACAATCGCTCCTGTGGTGGGTTTGTTGATATAGATATTACCGGCTTCAATGCGTTCTAAATAATATTCCCACTCCCTTTCGTCCAAAGACTCTAACGCGCTCGTCAGCCCGTAACCGGTAGAATTGACTATCTCTATCGCTTCGTCTAAATCTTGCGCTTTCATCACGGATAAAATGGGTGTAAAAAGCTCAGTTTGGTGCGTGAAATCGCCTTTTTTAGTGCCGTATTTGATGCTTGGCTTCATCAAATAGGGGTTATCATTGACAAAGCTTACCGGGATTTCGTAATTTTCATAGCTTCTCAATTCGTCTATGGCTTTGATGACCTTTTCATTAGGCTTGTCCGCTAGAGTGCCAATTTTGTTTTTGAAATCAAAAGGATCGCCAACGCTAAGGCTTAGAGTCGCGTCTATCAAAGTCTTTTTGAAATTCTCATCTTCATAAACTTCTTTTTCCAACACTAAAAGCGAAGTGGCGGAGCATTTTTGCCCCGAATTGCTAAAAGCTGAATGGATAACGTTCTTAATCGCTTGATCCCTGTCTGCCATTTTGCTCACAATGGTGGCGTTTTTACCGCCCGTTTCAGCGCTCAAGGCTAAAGTGGGATTAGCTTTTAGCATTTTATAAGCGGTGTCTTCGCCCCCGGTTAAAATAGCAAACTGGATGCTTTCATCTTTTAAAAGGTGTTCGCTAATATCGCTCCCTTTGGAGGGCAAGTAAATGAGCGCATCTCTTGGCACGCCCGCATCCCAAAAGCACTCACAAAGCTTATAACCCGTTACGCTAGACAAACTTGAGGGCTTGTAAATCACCCGATTGCCAGCGGCTAGGGGGGCAGCGATAGTGCCTACAGAAATGCCCACAGGGAAATTCCATGGGGCAATGACCACACCCACGCCTTTGGGGGTGAATTTCGTCTTTTTATTTTGCCCTTGTAACACCCTTAAGCTGTAAGGGTAAAACTCTAAAAAGTCAATGGCTTCGCTCACTTCAGCGTCTGTTTCAGCGAAAGTCTTACCCACTTCTAAAGCCGAAATCCCTATCAAATCGCCTCGCCTTTCTCTAAAAAGCTGGGCGGTTTGACTCATTAAGGCATGGATTTCTGTAAAGCTTTTTTGACTGAAATGGCTCTTATCGCTTTTAGCCACTTCTAGGGCTTTTAAAATCGCTTCCCTATCCGCTAAATGCACGCTAGCGATTTTTTTATGATGGATTTTATCAAAGACTTCTAAAGGGGTTAAATTAGGATCTTCAAACCTCCCATCCATTTCTGGGTAAAGTTCTAAAATAGGGGCGTTATGCATTTTTTCGCGCACTTTTTTAGCCCATTCTCGGTTGGCTTTTAAAATAAAATCGGTATCGCTTTCGTTTTTAAAGGAGTGGTTTGGGTAAGTGGTATGCCCGCTTTGTTTGGCGTTTCTATCTTGAGTCCTGTGGGTGGCATTGTCTAAAGTAGCGATTCCTTTAAGGCTGTTTAAAAAGCGTTGCTCTTGGTCTTTCCATTCGCTCGTGCCTACTTTGAGGTTAAAGAAAGCTTTCATGAAATTATCGCTTGAGGTGTTTTCATCTAGCCTCCTCACCAAGTAAGCGATCGCATTGTTAAAATGCGCTTCATCGCACACCGGTGCATAAAGAATGAGTTTGTGCATCTCTTTTAGTTCCTGGCTCGCTTGCAAGCTCATGCCCTCTAGCATTTCAAAGCTAAAATGCTCTAACACAACAGGGTCATTAAGGGCATGGATGCGCGTATAAACATAAGCGATTTCAAAAATATTATGGCTTGCTGCACCAATATGAATGTATTTATAATTATCGCCCTCTAAAACAAAATCCAGCATTTTATTGTAATTAGAATCGGTGTCTTGCTTATTGGAAAATGTGGGTAACGCCCAGTCTTTCACGGAAGCGATAGTCTCTTCGCTCTCCATATTCGCTCCCTTAACAAAGCGGATTTTAATGGGCTTTAACCCTTTTAAAACCCTTTCTTTAGAAAAAGCGTGCAGTTTTTTCAAATATTCATAAGAATCCGGGATATAGGCTTGCAACACAATACCAGCGTTCAAATCAAATTTAGCGATGGATTCCATAAAAGACTCCACCGTGAGCTCTAAATCCCTAAATTCCTCCATATCCAAATTGATAAATTTAGGCATGCCTTGCTTTTTTTCTTCTTCTAAAGCCAGGGCATAAAGAGCGTCTAGGCGTTTGACAATCTCTTTTTTAGAGTATTCAAAATCAAGGATATTGATTTGAGAAAAAATCGTTGTGATTTTAATGGAAATGTATTGAATGTAGTTGGATTTTAGGGCTTGAGAGTATTTTTCAAAACGCGCATTAGCTTCTTCTTCGCCTAAAACCTCTTCGCCAATAAAATTCACATTCAAAATGATTTTTTCATTTTTTCTTTTTAAAATCCGCTCTTTTAATTGGCTCTCTTCTTGATCCAAGACCATCGCTTTCGTGTCGCTTCTGATTTTATTGACAAAGAAAGGCACGCTCATATCAGGGAGCATTTTCCCAAAGCTTAAAAAGCCCATTAAAAGCAATTTTTCAAATGAAGAAAAAATCTCACGGCTTTTGTATTTGTCTAAAACATGCTCAATCATTTCAAAGCGGGCTTTATTGTCTAGGCATCTAAAACTCCGATCCATAAGCTCTATGAGCATGACTTTGTTTTCAGGGTTATTTAAAAGCTTTTGCATTTTAGAGTGGAACGCTTTTTCTTGCTCGCTCAAATGGTTACTGATACTATCTTGCAGTTTTTTAGCTAATTCTAATGAATCGTCAATGATTTTTTGCATGAGCTTACCTTTTATTTAAGAATTTGGCTTGATTGTAGCATGTTTTAAGTAGGTTTTTAAGCGGTCATTTTTAATAATGATTTTTATTTTTTGGTTGTTTTCATACTAAATGAATTTAATTATTAAAATTGATTTTTTTAAAAGTGGTAATTATTTACCGCTTAAGATAAAAATTAGAGGAATTTTTTATCTTTTAAAAAGTTCATTTACTTTTCGTTTAAAAATAAATTATATCATCCGCATCGTGTAATTTAAAGTTTAGCTTATTCAATTAAACGATTTTAAATTAAACGGATTTATAACAAATTTTACAAACAAAGGATATAAAATGAAAACAATTAAAAATGGTATTATGATTGGCACACTCGGTGCGTTGTTATTGAGCGGCTGTTCTAGCTTTGATACTCAGCGTTTCGCTTGTCTCCCTAAAGACCATTCTTCAAAAGACGCTTCTACCAAAAAAGAAGCGCAATACATGCCTAAGGGCTTTTTTGACCCTTATTCTTCTAGTTTAAACCACTGGGATTCTACATTCTAGGGGTTTATTAGAGGGGGCGAAAAAAGGGGGGGTAATAAAGCTCATTTTAAGTTTTCTCAAATTACAATAACAATCTTTTTAACACTGATATAAGATAAAAGGAGATATTCTTATGAGTGGTGCTCATATTGCAGAAAATACGAATAATGGGAAAATAGAAAAACCAAATACTCCAAATCCCACCGCTTCCACCCCCCCACCCCCCCAATAATGAAGAGCTTTTAAAATCTGTTGAAGATCTTACAGATCGCTTTAAAAAACTAGAAAGCAAATTAGAAGACCTTGAACCCCTTATAAAAATCTCTCGTTGCATAGGCTGCTTTTTTGGAAAATCCTCTAACGACACCCAAGAAAATCCAAAAGACGCTTTAAAAAAAGAGGAAGAGCTTAAAGAAGTCCGAGAGGAAAACGCCAAACTAAATAGAGATAAAAATGATCTAGCTAGAGAAAAAGGTAAGCTAGATGGACAAAATAAAACACTGATTGAAACAAATCAAGAACTAACAGCAGAAAAAACAGAATTAAATAACAAGATTACTAGGTTATCCACAGATAAAGAAAATCTAACTAAAGACAAAACAGATCTGACTAACAAAAACGCCGAATTACAAAAGCGAGTGAAAGAGTTAGAACAATCTCAGCAAGCTTTAAAAAATGGAAACGACGAACTATTAAAAGATAGAGAAAAACTAACCACACAAAACACCGAGTTAGCTGAAAAAATTAAAGCGCTAACCACAGAAAAAACAGAATTAAATAACAAGATTACTAGGTTAACCACAGATAAAGAGAATCTAACTAAAGACAAAGAAAACCTAACCACAGCGCTATCAACAGCAAAAACCCAAGCCGAACAAACGAGCCAAAAACTAAACGAGTTAGAGCGAAGGCACGCTCCATACCAAAAATTAGAAAAACTCTATGAAGTCTTTTTGGAAGTCAAAGATCGCTTGAATTTTAATTTTGTAGCAACAACTCACAGCGCAATGGACTTGATCGCATCTGTTCTTAGCGATAGCAAATACTATGTAGAAAACCTTTATAACAAAGCGAGCCAAGAATTAAGCGATAAGAGGAGCGATAAGGGCGAAAAATTAGCTGAATTGTTTGATTTGCTTTTTGAATATATTAAAGATAGTAAATTTGAGCGTTTGAAAGAGCCAAGCGCTTATGACTATTCTTGTAAAACGCTATACCCAGAGCAAAACTCTTCTCAAAAGATACAAAGAGTGGTCTTAAGAGGCTACACATACGACAAAAAAATAGCATGTTACACTATCGTGGATATGGGATCATAAATGGGAAGGCTCATTGAAAAATGGTTTGGCTTCTCTCAAATCAGAGAAGAATTAGAAGCTCGTATCGGCGAGTTAGAAGATGAAAACGCCGAATTGTTAAGAGAAAAAAACGACTTATTTGTAGAAACTAGCGGGTTAAAAGACGCTAACAATCAATTACGACAAAAAAACGACAAGTTATTCATAACAAAAGACAAGCTAACCAAAGCAAACACCGAACTATATAGAGAAAGAAATGATCTAGCTAGAGAAAAAGAAAATCTAAACAATCAGCTTAATGCATCACAAAAGCAAGTGAAAGAGTTAGAACAATCTCAGCAAGTTTTAAAAAATGAAAAAGCCGAGTTATCAAAAGAAAAAGAAAATCTAACTAAAGCAAACACCGATCTGAAAACCGAAAATGACAAGCTCAACCACCAAGTTATCGCGCTCAATAAAGAGCAGGGTAGCCTCAAACAAGAGCGAGTGCGATTGCAAGATGAGCATGGGTTTTTAGAAAAACGATGCACCAATTTAGAAAAAGAAAACCAACGCCTAACCGAAAAACTCAAACAATTAGAAAGCGCTCAAAAAAGCTTGGAAAACACTAACAACCAATTACGGCAAGCTTTAGAAAACTCTAACGCCCAATTAGCGCAAGCTGAAGAAAAAATAGCCACAGAGAAAACCGAGCTGGAGCGAGAAATCGCGCGCTTAAAGAGCTTAGAGGGTATGGAAGCTAAAAGCGACCTGGACTTACACAACAGGCGTTTAGCGAGTGCAAACCAGGATTTAAAACGCCAAAACCGAAAATTAGAAGAAGAGAACATAAAGCTCAAAGAGGAGGCTGGTAATGTCATTTGACGAAGAAACAGAAGACGAAGACTTTGAGAACTCATAAAGGAAGTAGAAGAGTTAGAGAACTCTTATTATTTTTTAAAAGGTGAAAACGCCGAATTATCAAAAGAAAAAGAAAGGCTAGCCAACAAAAACGACAAATTACAAAAGCAAGTACATGAGCTAGAAAATTCTTATCATCTTTTAAAAAATGAAAAAACCGATTGGCTAAAAGAAAAAGAAAGGCTAAAAAAAGAAAAACACAAACTAGTCATAGAAAAAGAAATTCTAAACGATCAGCTTAATGCATCACAAAAGCAAGTGCAAGCGTTAGAACAATCTCAGCAAGCCAAAAGCGACCTAGACTTACACAACAGGCGTTTAGCGAGCGCAAACCAGGATCTCAAACGCCAAAACCGAAAATTAGAAGAAGAGAACATCGCCCTCAAAGAGAGGGTTGATGGCTTGAAAGAGCAACTCTCCAAACCACAAAAACCACAATAAAGGAAATATCATGGTAAAAGAAAAAAGTTTAGAACTGCCTCTTGGCCACCCCTTAGTAGAGAAATTGTGCGATCGGTCTTTAAAAGATGGAGTCAAATCCAATGAAAAAATTGAGCTGAATTTCAAAAAAGAAGTGCTAGAAGAGTATCGGACCAAGTTCAAGCAAGCGCTGCGGGTGCTTCATGCGATCGTCAATAATGAGACTTCTTTAAGGTATCTTTCTGATGACAATCAAAAATTCTTAGAGGATTTAGCGCAAGCTGAAAAGATCGCTAATGAGCAAATAGAAAAAGCCTTAGAGATCGTTTCTACTAGCGATGTGTATGTGGATTTTGAAAAATTTAAAGAGTTGATGCTCAAGGTGGATAATATAGCGGTAGGCCTTAAGAGTTATAGCCAAAGCCAATTGCTTGATTTAAATGGAGGGCATTGGGATTTAGAGGCGCCTAGCACACCTAAAGAAAGCGTAACCTTTAGGTTTGATAATTTAGACCCTAGCGGCAAAGAAATGGATTTTTATGCGCGCTCAAGTTTGAAGGATTTAAAAAAGGGCGTTGTCGCTATTGACTTTGGGACTAAAAGCACGACCGCAGCCTATATGGATAAGAACGGAAGATACTGCTTGCTCTCTATTGGCGGGAATGTAGATGACGCAAGCCCTACAAAGTTTGAAAACCCCACGATCATGGAGTTTAGGTACAGAAAAAAATTTATTACAGGATACGACGCGCTAAACCACCGCCCTTTCACAGAAAAGAACGATATAGAAGTGGCGCATGAAGCCCAAAAGAACGCTGCAGGCGTTAAGGGGAATGATTTGTATCGGTTTTTTCTAAATTGAAGCAATGGGCTGGAGCGGATGAAAAACAGAATTTTAGGGATTTAGATGAGGATTTTTCTTTAGAAAGCTTTGCTCACTGCACGGATTTTAACCCCATAGAAATCTATGCTTACTATATTGGCCGCTTGCATCAACAACATGCATAATGGCGTGTTTTTGAAATACTTTTTATCCTATCCCATCAAGTATGAAAAGCATCAGGCTGAAAAAATCAGAGAGAGTTTTGAAAAAGGCTTGAAAAAATCCTTACCCAGGCATGTTTTTGACGATGAAAAAACGGCTAAAATGTTCAAAGTGGGATTGAGAGCGAGCGAGCCTAGCGCGTATGCCATTAGCGCTTTAGAAAGCTATGGGTTTGATAAATCCGCAAAATTAGACAAGCCCATTTATTACGGGGTGTTTGATTTTGGGGGCGGGACGACGGATTTTGACTTTGGCAAATGGGAAAAAAGCGCTAACCCTAAATTCGCTTACAAAATGATGCATTTCAGCAGTGGAGGGGATAAGTATTTAGGCGGTGAAAATTTATTGGAATTGTTGGCTTTTGAAGCGTATGGCCAAAATTTTCAAACGCTGAAAGAAAAAGACATTGTCATCGCTAAGCCCAACTATGACAAAATCAATGAGCAACGCTTTGGATCTTTTATGCAAAAATCCAGAGAAGCGCGCTTGAATTTGCAAACGATTGCTTCTAAATTGTGCCCTTTTTTAGAAAATTTAGACGCTCATATTATAGAAGCGATAGAAGAAAATGAAGAGTTTGAGATAAAAGGCTTTGAAAAGGATTCTAAAATCGCGCTGTTTGATAGGAATGGGAACGATATACCAGAAATCGAACTCAAAATGGATTATAAAGAGCTTTTAAACCTTTTAAAAAGCAAGATAGATGACGGCGTTGCCAACTTCTTTGCAGGGTTTTCTAAAGTGATGGCTGAAAACATTGACAATCAGTGTCGGGCGTTTCATATTTTCTTAGGAGGGAATGCGAGCCAATCGGTGTTGGTCAAACAAGCGTTTGAAAACGCCAAAGAAAAGGAGCTCAAAGCTTACAAACAAAAGACTTCTAAAGATGATTTCACATTCATTCTTTATGAGTCTCTAGGCACAGAAGAGTCAAAAAAACAGATTTTAGAGCTTGCAGGAGAAGATGCTTTAGAGGCTTGGGGGGGTGATGTGAAGCCCACTTGCAAAACCGGTGTGGCTTTTGGGCTTTTAGAGAGCAGGAACAAAGCAGGTGGGATTGAAATGCCCTCTATAGACGCTAATCCTGTGTTTAAATACGATTTGGGCGTTGAAAAAGAAGGGAAATTCCACGCTAAAATCAGTCGGGATTCTTTAAAGCCTAATGAATACCAAATTTTCCAAACTAAAGAAGAATGGGGAGGCTTTGATGGGTTAGAGATGCGCTACAGCGACAAGTCTCTCGCCAACACCAACACTTTAAACATTCAAGACACGCAAATGATTTCCATAGCGTTAGAAGAGGTTGAAGAAGTGGATGTGAAAGTGTGTTGCGTGGATTCTAAAAGCATTAAAGTGGGGCTGTTTAAAGACGGCCAATTAATCTATGAAAGCGAGGTAGAAAAATTATGATGACTAAGAACGCTTACGCGTTTGTCGTGATTGAAAAAAGTATTATAGTGTTTAAACGCGCCAAAGATAAGGGGCTAATCAATATCACGGAAGGCTTTGCACCTTTAAAAGAGGGCTTTTTGAGAAGTTTTAAAGAGCGTTGCAATGTGGAATTTTTAGAAAATTTAGACCTTTTGTTTTTGTATGACTATCAGTTTTCAAGCGAGGTTTTTTCCTTGTGTAAAGATTTGAAAAATTCCATTTGGGACAGGAAGCTTGTGGTAGCGTTAGTGGAGGCTTTGGAGAATTTTAAGGGCTTGAATTTGTCTCTTAAAATAGAAGACAGGCATTCTAACAGCTTGGGTAATGGCGCAAAAAAATTGCTCACCAACGCTGATTTGGGGAGTACCCATAAAACAATCGTGATAGACAGCATGAAAACATACCACCAAAGCCAACAAGAAAAATACAAAAGAGAAAGAGGCGAAACGCTAGAGGTTCGCCCCACAACACCCCCTAGCTATGGGGGTGGGAGCATTAGAATCAGCGGCGATAAAAAGCCTGATTCTAATGAAGAAAATTTTTAAAAGAAAGGACAACCGATGAGCAGAGTGCAAATGGATACCGAAGAGGTCAGAGGATTTGTAGGGCATTTAGAACGCTTTAAAGAGTTACTGAATGATGAGGTGAATAGCTTGAGCGGCCATTTTCATAATTTAGAATCATGGCAAGACGCTAGAAGAGACAAATTTAGCGAGGTGCTGGATAATTTGAAAAGCACTTTCAACGAGTTTGATGAAGCCGCACAAGAGCAAATCGCATGGCTTAAAGAGAGAATTAGGGTTTTAGAGGAAGATTATTAAGGGGTGGTTTATGGCTGAATGGAAAACGGACACAGAAGAAGTCAAAAAGGTTGTTAGAAGATGCAGGGATTTTAAAGAATCTCTGCAAGAAAAAAGGTGTGGTGGTTTTATCAAAGACCTTGATAGTTACGCTCTAAAAATCCTAGTAGAGCGCAGAAAAATTGAAATGCAATTGGAAAAAGCCATAGGAGAATTAAAAAAAGCCATAAAGGAGCGAAGTGGTTTTTGGGGATTTCTTGGAGAGCTTGGGAGAGATTTTGGTAATGCGGTAGGGTCGGTTATCTCTCCTGTTAAATTATGCGCTGAACTTTGTGAAAAGGGCTTAAACCTTATGGAAGACAATATAGAAAAATGGGAACACAATGTAAGGTTATTGGAACGAATGCTTGAAATCTACGCCACTCAAGCCAAAGCGAGCGTGGATCTTGTGAATCAAGCTTGGGAGGGCGTTAAAAAGAGGTTGCATTTTTATACCGATAAGCACCAGGAATTTATCAGGCGTTTGAAACAAGCGAGCGATGCGATAGATAACGAATATAACTTTCCAACCCCAGGCGTTTTAATGGAATACGATTTTGAACGGCCTACTTTCTCTTATAACCCTAAAAAAAGCGTTTTTAATGAACGATTGAAAGATTTGAGGGAAAATTTTAGCGCTTCTTTATACGCTGATTTGAAAGACAAGATCAACGCTTTCTCTAAGAAGGATCGCGCTAAAGCCTCTAAAGAGCGAGAGTTGGAAAATTTAGAGGATTTGACGGGCGCATCTTCTTATGATGAAAACCCTAACAATGGATTAGATCGCTTGGCAAGCTCTAAAGAGCGAGAATTTGAAAAGAGTTTAGAGGATTTGATGCCAAGCGTTTTAAGCGTGCCTTCTTATAACGAAAGCTTGACTTTAGCCAAAAAGAATTGCGTTAAAAATTGTAAGAAAGCTTTAGAAGGTTTTACAGAAAAAATCAAAGAAGCCCCCAACGATTCAAACGCTATCAATGAAGCTTTTGATAGCTTAGAAAGAGAGTTAGAAATAGCTACGGAAAATTTGAGTCAAAAAATAGATCCCGTTTTAGAACGGAATGAAGATTATGCGCAAAAAGCGTTGGAGTATAGGGAGTTTTTAGAAAGCCGTAAAGAGGGCTTTATTGTAGATGAAAAAAACCCCTATCCGGAAGAAGTCCGCTTTAATGCGTTGCGTTTGGCGGAATTTGATAGCGTTTTTAGCGCCATTGTGCCTTTAGAAGATTTAGATAAACCTGCATGCTCATCATGCCCTAAAGGCTTTACAAGCCGTGCTTAAAGACAACGATTTGGGCTTTGATGCGACAGATTTGGAACAGATCGCAAAAGGATTCATCCCTAGGGGGTATTTGTGGCATTTTGACGCGAATGTTTTAGGGAATGTGGCGTTGGTGAGAGAAGAGTTATTATTAGGCGTGAAACACACGAAAGGATACAAACTATGGACAACATTCCTACAAACACAGAACTGAATTGGGAATTTGTAGAGCCGCTCAATGAGAATGCGTTCCATTTATTAGAAGAGCGATTAAAAATAGGCTTGAGCGATGAATTTAAGGACTTTATCAACCGATCAAATTATGGTTTTAGCCAATGGCGTTATTTCATGGTGGGCAATGAATCCTACACATTCAAACATGTTTTGAACTTCAATTTAGAGAGCTTGTTGATTGATTTCATGCAGAGCTTAAAAGAATGGTTAGAGCCTGAAGAAATCATCTTTGCTAATGACGGGTATGGGGGGTATTATCTTTTGAATACGGCTAGTGATGTGGTGCTGTTTTTAGACACTGATGATGGCTCAAAACATGCGCTGTTGCACCTTAAAATGTTTTTAAAAAAACTGGAATCAAGGGGTTAAAATGTTTTCTCATAAAGTTTATTTGGAGGGTTGCGCCCTTGAATTAAGAAGGATTTGCGATGATTTTGCAGAAAATGCCATGCAAGATGATTTAGGGCAGAAACTCAGGAGTGAGGTGTTAGAGGACATGCTAAAAATCGCGCATGATTTAGAAAATTTAGAGCAAGACACGCAATCCCAAAGAAGAAGGATTGATGAGCAAATTGAAGAAGCCAAGAGTTTGATGAAGAAAATTGATAGGAATTTCCACTCACAGAGCGAGATTGATAAGCTTGTGCGTGAAGCCAAAGAGCATGAGAAAGAAGCCAATAGACGCTATGATGAATACTTAAAATCTAAGGATAAAGAATGATTGGAATCAATACCTTGTTGCAAAAACTGGATGATGCCCTAGATAAAGTTGTCCATCAAAAAGAGCCAGAGAGTTTTCTCAAGCCGATCGTTTCAGAAATAGAGGAATATCAAAAGAATATCAGGAAAATCCAAGCGCAATTCACAGACGTGCCGCAATTCAATGAAACGAAAGCTTACCCCCACTTTTTAAGCTGTGGTTTATTGGAAATTAAAGGCAAAAATGGCACTAATATGGATTTTTGCTTGCCTAAAGTTTATCCTTTCCCCCCTAAAAGCTTGTATATAGAGCATGAAAAAGACGGGCAGTTTTTAAGAGAAATGCTCATACGCTTGCTATCTAGCGCGCCTTTAGTGCAATTAGAAGTGATCTTAGTTGATGCGCTGAGCCTAGGGGGCATTTTCAACCTGGCGCGACGGCTTTTGGACAAGGACAATGATTTTATTTACCAGCAAAGGATTTTAACCGAAAGCGAGGAGATAAAAGAAGCCCTAAAGCATTTGTATGAATATTTAAAGGTCAATTTGCAAGAAAAATTAGCCGGTTATAAAGATTTCGCGCATTATAATGAAATCAAAAAAGACAAATTGCCTTTAAAAGCGCTTTTTTTAAGCGGGGTAGATGTTTTGAGTAGCGATGCGCTTTATTATTTGGAAAAAATCATGCGTTTTGGCTCTAAAAATGGGGTTTTGAGCTTTGTCAATTTGGAGAGCGAAAAAAATAATAAACCCGCAGAAGATTTGAAACGCTATGCGGAGTTTTTTAAAGACAGGACAGGTTTTGAGCGCTTAAAATACCTTAATGTGGAAGTGATCAATGATCATGGTATCCAATCCCAGCACATGCAAGACTTCGCTACTAAAATTAAAGCGTATTACGAGCAAAAGAAACAAGTTAAAAGGGAATTGAAAGACTTACAAAGAGAGCAAGAATTTTGGACCAAAAGCTCTCAGTTTAGAGTGTCTGTGCCGGTGGGGTGGGATATTAACCACAAAGAGGTGTGTTTTGAGATCGGTGAAGCGCAAAACCACACGCTCATTTGCGGGCGCAGCGGGAGCGGGAAATCCAATTTCTTGCATGTGTTGATCCAAAATCTGGCTTTCTACTACGCGCCTAATGAGGTCCAACTCTTTTTATTAGACTATAAAGAGGGGGTGGAATTTAACGCATACACAGATCCGATTTTAGAGCATGCGAGATTGGTGAGCGTGGCGAGTTCGGTAGGTTATGGCATGAGTTTTTTAAGCTGGCTTTGCGATGAAATAAAAAAAAGAGCCGAGCTATTCAAGCAGTTTAATGTGAAAGATTTGAGCGATTACCGAAAGCATGAAAAAATGCCCAGATTGATCGTAGTGGTTGATGAATTTCAGGTGCTTTTTAGCGATAACTCCACTAAAGGGAAAGAGAGCGTGGAACGATCTTTAAACACTCTGCTTAAAAAGGGCCGCAGCTATGGGGTGCATTTAATTTTAGCCACTCAAACCATGCGCGGCGCTGAAATTGATTCAAGCTTTAAGGCTCAAATCGCCAACCGCATCGCTTTGCCTATGGACGCAGAAGACAGCACTAAAATTTTGGACGATGATGCGGCTTGTGAGATTCAAAAACCAGAAGGCATTTTCAACAACAACGGAGGGAATAGAAAATACCACACCAAGATGAGTATCCCTAAAGCCCCTGATGATTTCAAATCTTTTCTCACAAAAATACACGCTGAATTTAACCAAAGAAATCTCGCGCCCATAGATCGTAAAATCTATAATGGCGAGACACCTTTAAAAATGCCCAACACCCTTAAGGCTAATGAAATGCGTTTGCATCTGGGCAAAACAGTGGATTATGAGCAAAAGGACTTGATAGTGGAGTTTGAAAGTAACGAATCGCATTTGCTGGTGGTGAGCCAAGATTTAAACGCTCGCATCGCTTTAATGAAGCTTTTATTCCAAAACATTAAGAGCACGAACAAAGAATTGGTTTTTTGCAATAAAGAAAAACGCTTGATAAGGTTTTTTGATGCGCAAAAAGAATACGGCATCACGCCTGTAGAAAATATTTTAAGCGTTTTAGACACCGCTATGAATCCTTAATAGCACGCTTGTGATAGACAATCTCAACGAAGCGAAAGAATTGCACGACAAAGTAGGGGCGGAAAAGTTAAAATCGTTTTTAGAAAAAGCCATAGACAACGAGCAGTATTGCGTCATTTTTGCGCATGACTTTAGGCAAATTAAAACTAATTACCATTTTGACAAGTTAAAAGAATTGTTAAACAACCACTTCAAGCAATGCCTGGCCTTTAGGTGCAATGGGGAAAACTTGAATGCTATCAAAAGCGATTTACCTTTACCAAGCGAACTCAACGTGCTATTTGTAGAGCTTTCCAAAGACAGCCACACTGAATTCAGGCCTTTCAGCTTACAAGGTTAAAAAAGAGAGTTAAAAAAGAGAGTTAAAAAAGAGAGTTAAAAAGAGAGTTAAAAAGAGAGTTAAAAAGAGAGTTAAAAAAGAGAGTTAAAAAAGAGAGGGGTTAAAAAGACTAAAGGGATTTAGTCTTTTTGAAGCGCTTTTAAACCTTTTGCGTGATGGTTTGCGTGGTGAAACGAGCGATTTTTTCTCTTAAATGCAATAAGGGTTCTGAACCTTTCGCTAAAGCTTTCAGGCATAAATGAGAACTAGCAATCTCGCTCACGGCTCCATCCACCCCTTCGCTCTCTTCAATCAATCCTCGTGCACCAGACAGCTCTATGGGGCAATTGACAAGCACCAAATTCAAATAATGCGTGTAGCCATTAAACATGCACATATTATTCATGTCAGTGGTTTTGGGATCTAAAATCGTATTATCATAATAGATGGGTTTCTCATCTTGTAAAATAGCGATTTTGGTGTGCAAGCGGTTGAATTGGAACAACTCATTACGAGCCACTCGCCCGGCGACAATGATTTCACTATAAAGCAATTGAGAGCCAGAGCGTAAAGAAATCGTAGTATTGCCCTTAAAATGTGCGTTTTCAAAGGGGATTAACGGGAAAGGTGCAAAGTCTAAAAAGGCGTTTTCCCCCACAACGATATGCATGTCTCTGCTGGCAAACCCGTCTTCAGTGTTATGGATTTTTTCAAAGGATTGCGAAGTGATCCTTAGCTTGCAATTTGGACCGATGTTTAATTGCATGTCTTGCGCATCGCCTTTCATTAAGCCAGGGCTTACCGCTAAGAGCATGATTTCAGCTAAATCGTCTTTAGGGTAAAAGGGTGCCATGAGCTTAAAGGGGGGCGTGAAAAAATTGTCTTCAATCACGCACCGCCCGTCAGCCCCTATTTTGGTTTTTAACCTGAGCTTGGATTCTTGAGCGTAAGTGTTCATCAATCTTCCAATAAAGCGTTGCGCTTGATCCAAGCGATCACATCGTCTAGGCCTTCTTTAGCACGGATATTCGTAAAAATAAAGGGCTTTTCGCCGCGCATCTTTTTAGAATCCCTTTCCATGACTTTCAAGTCCGCTCCCACATAGGGGGCTAAATCAATCTTATTGATGACAAGCAAGTCTGAGCGCGTGATTCCTGGCCCGCCTTTCCTGGGGATTTTATCGCCCTCAGCCACATCAATCACAAAGATCGTAAAGTCCGCTAGCTCTGGGTTGAAAGTCGCTGAAAGGTTGTCGCCTCCGCTTTCAATCAAAAGCAGTTCCAAATTAGGGAAACGGCCATGCATTTCTTCTACCGCTTCTAAATTCATAGAAGCGTCTTCTCTAATGGCGGTGTGAGGACAGCCCCCCGTTTCTACGCCAATAATCCTCTCTCGTGGCATCACCGAATTTTTACACATAAACTCTGCGTCTTCTTTAGTGTAAATATCATTAGTGATGACCGCCATGTCGTAATCCTTTGACATGTGGCGCGTTAAAGCTTCAATCAAGGCGGTTTTACCGCTTCCTACAGGACCACAAACTCCAATTTTTACCATAAAATTCCTTTCAATTTGAGATTAAAATTCAAGACATATAAAGGCGCGAGTATAAACTCTCATGCTGCATCGCCTTAATGTCGTTTTGAACGCTTGCCGTGCACAGGTGGCTTTCGTCTAATTCTAGGGTTTTTTCTATGAGCTGGTTAAAAGGGCTTTGCAAGCTCAATAAGATTTTTTGCCCGTCGTTTTGGGATAGAGGGACGCTTTTAACGCAGTTGATCACCATGTTAGAAGTTTGCGCATAAAGATAATGCCTTAAAGCCTTTTTCAATTCAATCCCCAAACTCGCCGCAAAAACGCCATAGCTAGTGGCATGGGTGGGATCTTTGGTTTTTTGAGCGTAAGCGTTAAAAAATTCGCCCATGTCTAATTCGTTCATGGCTTGTAAGGTTTTAATGAAACGATTGCCTAGCTTTTGATTGGCTAATCGCAATTCCATGGGGCTTGTGGATAGCCTAACCATTTCTTCAACCCCTAAAATTTTTTTTAAATCTTGTTGGAGAGTGCTTTCATAGGTTAATTTCAAGCTCAGCATTTCCGTGTAAAGGAACTGGCTAGAGAGATTGGCTTTTAAATATTCTAAAGCGCTTTCTTTATTGGTAACCTTTTTTTGCTGGATGTAAGTTTCTAGCCCAAAAGAATGCGTGTAAGATCCAATAGGGAACACCGCATCATTGACTTGCAGAATCAGAAATTCGTTATCCACATGAGCATTGTTGTCTGTCTTTGGAGTTTTTGGGGGCGTACCCACGCTTTTTTCAGTGCTTTTCACGCTTTTTCCTTTATCCATCTGTTATTTTTCTATTTCATGACCACTTTAAAATCGCTCGCTAGTGAGACCTTAAAATTAGGCTCACTATGGGGCATGCTCACGGTTAAGCGATCTTTGGAATCCAGTTTTGAACTTAAAACACGATTTTGAACCCCTAGCTTTTCTAACAAGGCTAGTGTGGGCTTTTCAAATGGTGTTTTAAATTCAAATTGAGACTCGCCATAGTATAAAGCCGCATGGCGATTTCCTATTTCATAGCATATTTTAGCCACTTCTGCCACGCTCTTAGCTTGGATGTGAATGACTTCAGAATCCAAGATATTAACGGCGATGATTTCCTTTTCTTCTTTAAATAAAATATCCCCTTGAGAGAGACCCAACTTGGGAGCGTCTTTAAGGCGTATGGCTATGTCTTTGCCTTGCCTGGTTTTAAAGCGAGCGATTTTTTTCCTCGTTTCAAACCATTCCAAATCCACATGATCCACATTGAAATCCAAGGGGTTTAAATCCCTTAGATTGCCAACTAAACGCTCTATGATCATCTCACACCCAGTGTTGGATAAAGAGTAACCAAGCAGGGATCCAAGCGGTTAAAATACCCTCAATGATAGCAAGCCATGGAGTGAATTTCCCTAAAGGGATTTTCAAGATGTTTTCAATGAAAGCGGTAAGCCACAAAACACCCCAAGCCAACCAAATGATCGCCCACCAATCGCCTTCAGTGATGCCTAACACTTTGTGGTCATCAAGCATATCGCTATAGTGGGATAAAATCGCAGCAGGAACAGTGTTGATCGCTACGAATAGGCTATACCAAGAGTAGGGCCTCCAATCCAAACCAAAAGTGTGGTTGATGGCCGCATACAAGTAGGTAAAACCAAACAATAACCCAGTCGCTGGCCCATAGAAATTAGTTAAATGGTGCGATACTTGAGCAATATCTTCAGCACCTTCTACAGGGGCTGTAGGGTTGAGAGCGGAATAAGTGATGACAACCACATTACAAATAATGGAGAGCCCGCCCACAAAAAAGTTCATCACCGCAGTGCTTTTAGGATCGACTTTGGTTAATCCGCAAATCCCATTGCTGATTAAAACAATCCCAACATATAACAATACAAGTCCTAGCATTGCCTTTTCCTTCCAAACAAAAATTTTTACAACAAACGCACCTTACGAATAACTTTTGTTGCTTGAGCTAATCATAAAGAAAAATAGTAAATTGACAAAAAATAAAAACAAAAAAAAGCCCCCAATTTTTTGATAAACAAAAAATCAGAGAGCTAAAAAATAAGGACTAAGGAGTGTCGCTCCTAAAAATCCTAGAAAATTAAAAATCCTAGAAAAAATCCTAGAAAAAATCCTAGAGAAAATCCTAGAAAATGCTAAAGAGTTGCGCCAAGCTCACTTTATTGGCTGGTTTAGAAGTGACTTCTTTGCCATCCACGAACACATGGTAAGTTTCAGGATTGACTTCAATGTGAGCGGTAGTGTCGTTGAATTGCATGTCTTTTTTAGTGATGTTTCTGCAATTTTTTACCGGCAACACTTGTCTTTCAAGTCCTAATTCTTCTTTAATGCCTTTATCATAAGCCGCTTGAGACACAAAAGTGATGTTTGCATCGTATTTAGCTTTACCATGATGAGCGAACATTTCTCTGTAATAAACTGGTTGTGGGGTAGGGATAGAAGCGTTTGCATCGCCCATTTGGCTTAACGCAATGAATCCGCCTTTAATGATCATGTTGGGTTTCACGCCAAAGAATGCTGGACTCCACAATACCAAGTCAGCCACTTTGCCCACTTCTACAGAACCTACATACTCGCTAATCCCATGAGCGATCGCTGGGTTAATGGTGTATTTAGACAAGTAGCGTTTGATTCTGAAGTTGTCGTTATCGCCTTTTTCTTCTTTCAAGCGGCCAAATTCTTTTTTGTTTTTGTCAGCTGTTTGCCAAGTTCTGGTGATAACTTCACCCACACGACCCATAGCTTGAGAGTCAGAACTAGTGATTGAGAAAATCCCCATGTCATGCAAAGTGTCTTCAGCCGCAATGGTTTGAGGGCGGATCCTTGAATCAGCGAACTGGACATCTTCTTTAATGCTTTTATCCAAGTGGTGGCACACCATAAGCATGTCCATGTGTTCGGCTTCTGTATTCACGGTGAAAGGGATAGTGGGGTTAGTGGAAGCGGGTAGAATGTTGTGTTCGCCGGCTACTTTAATAATATCAGGAGCGTGTCCGCCGCCAGCGCCTTCAGTGTGGAAAGTGTGCATAGTGCGTCCGGCAATGGCTGCCATAGTGTCTTCTACACAACCGGCTTCATTCAAAGTGTCTGTGTGGATAGCGACTTGCACATCGTATTTGTCCGCAACATCTAGCGCATGATTGATTGCAGAAGGAGTGGTGCCCCAGTCTTCGTGGATTTTAAAGCCAATCGCACCGGCTTCAATTTGATCGGCTAAGCTCGCGTCGTTAGAAGCGTTACCTTTAGCCAAGAAACCTAAGTTCATAGAATATTCTTCAGCCGCTCTGAGCATCCATTTTAAATTTCTTCTGCCTGGAGTGATAGTAGTCGCGTTAGTGCCATCAGCAGGGCCAGTTCCGCCACCAATCATGGTTGTTACACCGCTTGCAAAAGCTGTAGGGATTTGTTGGGGTGAAATGAAGTGGATGTGTGTGTCAATACCACCAGCCGTTACGATCAAGCCTTCACCGGCTAAGGCTTCAGTAGCAGGACCCACGCTAAGATTGTTTTTAACGCCATCTTGCATGTCTTTGTTACCGCCTTTACCAATGCCAGCGATTTTGCCATCTTTAATACCAATATCCGCTTTATAAATACCGGTGTAATCCACGATTAAAGCGTTAGTGATGATTAGATCCAGTTCTTCTTTGCTGGGGTTGTTGGATTGGCTCATGCCTTCTCTTAAAGTTTTACCGCCACCGAATTTAAGCTCTTCGCCATAAATGGTGTAGTCATGTTCTACTTCAGCGATCAAATCTGTATCGCCCAATCTCACTTTATCGCCTGTAGTAGGGCCATACATAGAAACATATTCTTTTCTGCTAATCTTTTTCATTTCTTACTCCTTAATTGTTTTTACATAGTTGTCATCGCTTTTAGCGCCATGAAAACCACGCTCTTTAGCTCTGTGTAAAGCAATTTTTTTGCTTTCGTTGTCTGCTTGCCTATCAACCAATGCGTTAAATCCAAAGATTCTTCTGTTACCGCCAATGTCAATCAACTCTACGGATTTTTCTTCGCCAGGTTCAAACCTTACCGCTGTCCCGCTCGCAATGTCTAAGCGTTTGCCGAAAGTTTTTTCTCTGTCAAAGTCTAAGCATCTATTCACTTCAAAGAAATGGAAGTGTGAGCCGATTTGAACCGGTCTGTCGCCAACATTTTTAACTTTCACGCTAACGGCTTTTTTGCCTTCGTTGATAGTGATGTCTTCATTTTTTAAGAACAACTCACCAGGAACTAATTTACCATTAGCCTCAATAGGGGTATGCACGGTTACGAGTTTGGTCCCATCAGGGAACATCGCTTCAATACCCACTTCATGGATCATGCTTGCCACACCATCCATCACATCATCCGGTTTTAAAAGAGTGCGTCCTTCTTGCATCAATTCAGCCGCAGTCTTTTTACCAGCTCTCGCTTCTTCCATAATATGGGCACTAATCAAAGCTACCGCTTCCACATAGTTAAGCTTAATGCCTTTTTCTTTGCGTTTTTTAGCCAATTCTCCAGCATAGTGGAGCATCAACTTATCTAACTCTTTTGGGGTGAGTTTCATCTCATTCTCCTATTCTTAAAGTGTTTTTCCTTGAAGACATAACGAAATCAAGGTTGGATGTAATTGTAGCAATCTTTTGATTTACTAAGATTAACAGAAGCGCTCATTAACTAATTATTATTTAAAATGAATTAGTGTTATAGTTTTGAAGCGCTATAAAAGCGTTATTGGGAGCGCGTTTAATACCCCTTTAGAATTTATAAAGATCAAAAACTCGCAAAAAAATGAGAATTAAAATTGGAGTGATAATGGTGGCCACGACTGGACTTGAACCAGCGGCCACTACCATGTCAAGGTAGTGCTCTACCAACTGAGCTACGCGACCTTTTATTTTAAAAAGAGTGATTATGCCTTAATTTTGTTTTGTTTTTGCTTAAAAAAGAATTGTTTCAACAATAAAACGCCCACGCCCACATCTATCATGACATCAGCGAAATTAAAAATGGCAAAATCAAACCCATAATGATAATACACATAATCCACCACGCCCCCATGCACAAACCGGTCTAAAACATTAGAAACCCCAGCGCCAAACACCATGCCAAACTCTATCGCATGGTTTTTAAAAAGCTCCTTTTGGCGCATTAAAAAAATAAAAAGCCCTAAAATCAAAAGGATTTGCAAGTATTTCAAACCCCCCTCTAAAAAACTGAGCAACGAAAACGCCACGCCTTTATTGAACACTAAAACAATATCTATAACCAAACTTTCATAGCGAAACCCCTCTAAAATAGCGTGTTTAATCGCTTGATCCACGCCAAAAATAAGAAAAAAAACCCCTATAAAAACCAACAGGCTTTTTTTAGTGGCGTTTAGCACAAATGCCCTTCAAAAAATTCTTTCAATTCTTGCATTTTGGATTCTAAAAGTTTTTCGTCTTTAGCTTCTAAAAGGATTCGTAATTTGTTTTCAGTGCCGCTATAACGGATTAAATGGCGGATCTCTAGTTTGTCTAATTCTTTTAAAAGAGCACTATAACCTTTTAGGCTTTCTAAAGGAGGCTTTTTTTGGACATTCAAATTCACTAGGCTTTGGGGGTATAATTCAAAGGGGTTTAGTGCAACAGAGCTCACTTGCTTACTTTCTAGCACTAACGCGCTCACTTGCAAAGCGCACACCAAACCATCGCCTGTTTTAGCGTAATCGCTAAAAATGATATGCCCGCTTTGCTCGCCTCCAAAATTGGATCTATTCAATCGCATGCATTCGCTCACAAACTTATCCCCAATCGCGCAATGCTTCAATTCTAAATCTTGGGATTTTAAGTATTCTTTAAGGGCTAGATTGCTCATGTTAGTAGCGACAACCGCTTGAGAAGAAAGGGCGTTTTTAGATTTTTGATAAACCCCTAACACCCCTAAAAGCTTATCCCCATGCACGATATTCCCTAAATTATCCACCACCACTAGCCTATCGGCATCGCCATCAAAAGCAAAGCCCAGATCCGCACGGTATTTTTTCACTTCCTGGCTCAATTGGTTAGGGTGTAAAGCCCCGCATTGCTCATTAATGTTACACCCGTTAGGCTCATCATTGATCACTAACACATCAGCCCCAAGCTCGCTAAAAACGACCGGAGCCACCTTATAAGCCGCGCCATTAGCCGTATCTAGCACGATCCTTAAATTTTGCAAATTCAAATGTTTGGGGAAAGAGTGCTTCAAATGCGCGATATAACGCCCTATCACATCGTCTATCCTTTTAGCGCTACCGACGCTCTCGCCCACTTTATAGCTGGAATGCAGTAATCCTTCATCATGAAAGATTTCTTCAATCGCTTTTTCTTCTTCTTCTTTGAGTTTATAACCATAAGAATTGAAAAACTTGATGCCATTGTCTTCAAAAGGGTTGTGGCTCGCGCTTATCATAATGCCCGCATCGCAGCGCATGTCTTCGGTTAAAAAAGCGATCGCAGGGGTAGGCATAGGCCCTATTTGAATCACATTATAGCCTATGGAAGTGAGAGCGCTCACTAAAGCGTTTTCTACCATATAGCCGCTTTTTCTGGTGTCTTTACCGATTAGAATTTTATTTGTTTGAGAATGTTTTTTAAAATACAACCCCGCAGCAATGCCTAAACGCATCACAAACATGGGAGTGAGTTTCACCCCTGCTTTACCCCTCACGCCATCAGTTCCAAAAATTTTCATCGTTGTAAAATACCTTTTAAACTATTTTTAATCAATTTTTAGATAGAATTATGCCAAATTTTACATTACAAAGGGATTAAAACAAGGCTATGGCAAATCATAAGTCCGCAGAAAAGCGAATCAGACAGACCATTAAAAGAACCGAACGCAACAGGTTCTATAAAACTAAAATTAAAAATATCATTAAAGCCGTGCGTGAAGCGGTCGCTGTCAATGATGTAGCAAAAGCTCAAGAGCGTTTGAAAATCGCTAACAAAGAATTGCATAAATTTGTCAGCAAAGGGATTTTAAAGAAAAACACCGCTTCTAGGAAAGTTTCAAGGCTTAACGCTTCAGTGAAAAAAATCGCTCTCGCTTAGTTTTGGGGCGTTTTTGACTTCTTTAAGCTCAGTAACGGGTTTTTATTATTGGGCTTCTTTTTAAGTTTTGCGTTTTTTGAATTGTCGCGTCTTTTTATATATCTTTTTATTGATAGGTAATCTCGCATGTCCATTCTAGCTGAAAAGCTTTCTTCCATTCTCAAACGATACGACGAACTCACAGCGTTGCTTTCTAATGCTGAAGTGATTAGCGATATTAAAAAGCTCACCGAATTGAGCAAAGAGCAAAGCTCCATTGAAGAAATCTCCATAGCGAGCAAAGAGTATTTGAGCGTTTTAGAGGATATCAAAGAAAATAAGGAGCTTTTAGAAGACAAGGAATTGAGCGAGCTGGCTAAAGAAGAGTTAAAAATTTTAGAAATCCAAAAAAGCGATCTAGAAACTGCCATTAAGCAACTCCTTATCCCCAAAGACCCTAACGATGATAAAAACATTTATTTAGAGTTAAGGGCCGGCACGGGGGGCGATGAAGCGGGCATTTTTGTGGGGGATTTGTTTAAGGCGTATTGCCGTTATGCGGATTTGAAAAAATGGAAAGTAGAGGTAGTGAGCTCTAGCGAAAACAGCGTAGGGGGCTATAAAGAAATCATCGCTTTGATTAAGGGCAAGGGCGTGTATTCAAGGCTCAAATTTGAAGCAGGCACGCATCGAGTCCAAAGAGTCCCCGAGACAGAATCTCAAGGGCGTATCCACACTTCCGCTATCACAGTAGCGATCATGCCTGAAGTAGATGATGTAGAAGTTACCCTCAACCCTAGCGATTTAAAGATTGAAGTGTTTCGCGCTGGCGGGCATGGGGGGCAATGCGTCAATACCACAGACTCTGCGGTGCGCATCACGCACCTCCCCACCAATATCAGCGTGAGCATGCAAGATGAAAAATCCCAGCATAAAAACAAGGATAAAGCCCTAAAAATCTTAAAAGCGCGCCTTTATGAAAAACAAATTGAAGAACAGCAACTCGCTAACGCTAAAGACCGAAAGGAGCAAGTGGGTAGTGGGGACAGGAGTGAAAGGATCCGCACTTATAATTATCCGCAAAACCGCTTGAGCGAGCATAGAATCAATTTAACTCTGTATAGTTTAGAAGAAATCATGCTTTCAGGGAATTTAGATGAAGTGATTAACCCTTTAATCGCCCACGCCCAAAGCCAGTTTGAATGAGATTTTTACATGATACGATAAAAGCGATAAAACAGCTTTTTTAAGATAGCCACCCATTAGACCAAAAACCCTAAAAGCTCTAAATTTTCGCCCCACCAAAAACAGCGTAAGAGTTCCCATAAAATCTAGTTATAAATATAATTTTAAATTATTTATATAATAAATGCACTTTTAAAAAATAAAACGATTTATTTAACCTATTCTTAACGAAAAATTCACTTTTTTGTGATATAACTCCAAAGCTTACTATAAGAGCGGATTGTATTCTGTGGAAGCGAATGTATTCAAGGACAACTCTCAAATTTTGATAGCTCCCTATATTTTTGCGCCATAGCATGAATGCAATAAAAAAAGAAATCCTTAGGATTTCTCACATTAAGGAGTTTTAAATGAAAAAGGTTTTTTTAGGTATGGCATTAGCCTTTAGTGTGTCTATGGCAGAAAAAAGCGGCGCGTTTTTAGGAGGGGGGTTTCAATATTCTAATTTAGAAAACCAAAACACCACCCGCACCCCAGGTGCTAACAATAACACCCCGATAGACACTTCAATGTTTGGCAGCAATCAAACAGCTCCAGCCCAAGAAACGCAAAGCGCTTCCAAACCGGACACTAAAGTCAATCCAAGCACAATCTGGATGAAAAAATAAGGGAGGAAGTTATGAAAAAGTCATTCAAAAAATTAGGCTTTTTCTCTTTAGCAACGAGTAGCGTGCTTTTAGGGAGCATGAACGCTACCGATTTAGAAACCTACGCAGCATTGCAAAAACCATCGCATGTTTTTGGTAATTATGCTGAAAAGGATAAGGATAGTAAATTAACAAGCGATTCACCAACGCAACAACAAGCCCAAAAAGCAGCCCAAAACACCGCTTCAAGCGGCACACCAACCCCACCAACTAAAGAGGAACCAAAACACACCGCTTCAAGTGGCACACCAGCTCCATCAACCCCACCAGCTAAAAAAGATGAAACAAGTGGCACACCAAGCGCTAGTGGGAGTTCTGTGGCAAGCCAGCTAACCAAAGATACCACTATGGTTAATAATCTTAAGAGCGTGAGCGTGAGCGCGATGAACACCACTTTAAGTGGGGTAACGCAACTCTCTCAGCAAACCGCAGCGATCAGCAATCTTTTGAGCGGTAATCCTAATTTAGGCAGCGTGATTTCCAACGCTCAAGGGCTAAGCAGCGCGTTTAGCGCGTTAGAAAGCGCTCAAAACACTTTAAAGGGTTATTTAGATTCTTCTAGTGCGACGATTGGGCAATTGACAAACGGCTCTAATGCGGTCGTGGGCGCGTTAAATAAAGCTATCAATCAAGTGGATATGGCTCTAGCCGATCTTGCTACAGCTGATACGCAAAAAACGCAAGCCGTTACGCTTGCAACTGCTAGCGCAACGACAACGACAGATGCCATCAATTTCTTAAACGCACTAAAAAACAATCTAACGGCTCAAAAAGACGCTTTTATGAATGTGCATAAAAACATTCAAACCGCTGTCGCTCAAGCCCAAGCAACCTACACGCCAAGCGTGATCAACACCAATAATTACGGGCAAATGTATGGGGTAGATGCGATGGCAGGGTATAAGTGGTTCTTTGGTAAAACCAAACGCTTTGGCTTTAGGTCTTATGGATACTACAGCTATAACCATGCGAATTTAAGCTTTGTGGGGAGCCAGCTTGGAATCATGGAGGGCGCGTCTCAAGTGAATAACTTCACTTATGGCGTGGGCTTTGATGCGCTCTATAACTTCTATGAAAGTAAAGAGGGCTATAACACAGCAGGGTTGTTCTTAGGCTTTGGGTTAGGAGGGGATTCGTTTATCGTTCAAGGAGAGAGCTACTTGAAATCTCAAATGCAAATTTGCAACAACACCGCAGGCTGTTCAGCGAGCATGAACACGAGCTATTTCCAAATGCCGGTCCAATTTGGCTTTAGGAGCAATTTCTCTAAACACAGCGGGATTGAAGTGGGCTTTAAATTGCCTTTATTTACCAACCAATTCTATAAAGAAAGGGGTGTAGATGGATCGGTAGATGTGTTCTATAAAAGGAACTTCTCTATCTATTTCAACTACATGATCAACTTCTAAGCCTTTCTCTCTTCTTTCCAACAGAGGGTTTTCTCTCTGTTGGTTTCTTTTTTCTTTTTTTGCGGTGTTTGTTTTGTTGTGTTGGGGGGCTAGGTTTTTGTTTAGATAAAAACTAAAGAAGCGCTTAAAACAAAACCTTTTGTTTTTTAGGTTTTATTTTTTACTTTGGCTTGTTTTTAAAAGTCATTTTGATTTCTAAAAATAGTCTATAATGCTTTCAACAGATATTTTTTAAGGTTATAAATGAAAGCTATAAAAATACTTTTTATAATGACACTCAGTTTAAACGCTATTAGCGTGAATAGGGCGTTGTTTGACTTAAAAGATTCGCAATTAAAAGGGGAATTAACGCCAAAAATAGTGAATTTTGGGGGTTATAAAAGCAGCACCACAGAGTGGGGAGCTACGGCTTTAAACTATATCAATGCGGCTAATGGCGATGCGAAAAAATTCAGCGTGCTAGTGGAAAAAATGCGTTTTGGCTCTGGCATCTTGGGGAATTTAAGAGCGCATGCGCATTTAAGGCAAGCCCTAAAATTGCAAAAGAATTTGAAATATTGCCTTAAAATCATCGCTAGGGATTCTTTTTATAGCTACCGCACCGGTATTTATATCCCCTTAGGCATTTCTTTAAAAGATCAAAAAACGGCTCAAAAGATGCTCGCTGATTTGAGTGTGGTAGGGGCGTATCTTAAAAAACAACAAGAGAATGAAAAGGCTCAAAGCCCTTATTACAGGAGTAACAACTATTACAACTCTTACTATAGCCCTTATTATGGTATGTATGGCATGTATGGAATGGGTATGTATGGCATGTATGGCATGGGCATGTATGATTTTTATGACTTTTATGATGGCATGTATGGTTTCTACCCTAACATGTTTTTCATGATGCAAGTTCAAGACTACTTGATGTTAGAAAATTACATGTATGCGCTCGATCAAGAAGAGATTTTAGACCATGACGCTTCCATTAACCAACTTGATACGCCTACTGATGATGACAGAGACGATAAAGACGATAAATCCTTACAGCAGGCAAATCTTATGAGCTTTTATCGTGATCCCAAATTCAGCAAAGGCATTCAAACCAACCGCTTGAATAGCGCTTTAGTCAATTTAGACAACAGCCGCATGCTCAAAGACAATTCGCTTTTCCATACCAAAGCCATGCCCACTAAAAGCGTGGATGCGATAACTTCTCAAGCCAAAGAGCTTAACCATTTAGTGGGGCAAATCAAAGAGATGAAGCAAGACGGGGCGAGTCCTAGTAAGATCGATTCGGTTGTTGATAAAGCTATGGAGGTTAGGGACAAATTAGACAACAACCTCAACCAACTAGACAATGACTTAAAAGATCAAAAAGGGCTTTCAAGCGAGCAGCAAGCCCAAGTGGATAAAGCCTTAGACAGCGTGCAACAATTAAGCCATAGCAGCGATGTGGTGGGGAATTATTTAGACGGGAGTTTGAAAATTGATGGCGATGATAGAGACGATTTGAATGATGCGATGAATAACCCTATGCAACAATCTGCGCAACAAACGCCTACTAGCAACATGGCCAACACCCATGCAAATGACAGCAAAGATCAAGGGGGTAACGCGCTCATAAACCCTAACAGCGCCACTAACACCGATGATCACAATGATGATCACATGGACGCTAACACCACAAATGATACTAGCACCACTGACACCCCCACTGACGATAAAGATGCTAGCAGCAACAATACCGGCGATATGAATAGCACGGATACCGGCAACACGGACACCGGCAATACGGATACCGGTAACACTGATGATATGAGCAACATGAACAACGGCAACGATGATGCGGGTAACGCTAATGACGACATGAGCAACGACATGGGCGATGACATGAACAACGCGAACGACATGAACGACGACATGGGTAATGGCAACGATGACATGGGCGATATGGGGGATATGAACGACGATATGGGTGGCGATATGGGAGACATGGGGGATATGGGCGATATGGGCGATATGGGGAATTGAGATTAACCCCAATATCAAAGAGTGATAGCCAAAACTTTAAGGAATATTTTTATCCCACTAGCGCGAAAAACTCCGTCCTTTAGGGTGCAAGATGTAAGCGCTTAGGCTATATTCAAGCTAACAAAATACCTCTAGTCTTTTTAGGCTAGAAAATGCCAATGCAGGCTTTAAAGAGCAAGGCCTTTCGTGTTAGTATTCAATGGAATGCTTTAGTTAGGAAGCTCCTTTCTTTAGAAAGGGGCGCTCTCACTTATAGTAAAAATGATTCTTTTAGGTGGTAGGGGGTATTTTGCGATGAAAACCCCTTTTAACCCCCCCAACTAACTCCCCTAAAAACGCTTTTTAAAGAACCTTTCGCACTAGCGTTTTTTAGGGCACTTTATAAAAAGCCCTTTAGGCGGTTTTATATTTTAGACGCTCAAAATTAAAAGCAGAAATCAAAATTTCTTCTTGCTCACATCTTCTAAAATATCTTGGGAGATCCCATCAATTTTAGTGCTGACTTGTAAAGAATGATTAGCGATAGTTAAATTATCCTGCACATCTTGTTGCAAGGCGTTAATGGAATTGTGGATGTTTTCTACGCCCTTGTTTTGCATTTTGATAGACTCAGCGTTATCGGCAATGCTTTGAACTAAAATATTAATATTGGCTTCAATCTCGCTGAGCGATTTTTGCGTCCTTTCAGCGAGCTTCCTAACTTCATCAGCCACCACCGCAAAGCCTCTGCCATGCTCGCCAGCTCTTGCGGCTTCAATAGCAGCGTTTAGGGCTAATAGATTCGTTTGATCGGCAATATCTCTAATCATATCCACCACGCTTTTAATGTCTTCGCCTTGAGAGATCATCTCTTGGCTTTTAGAATCAATCGTTGTAATAATATTAGTGATTTCTTCTAAGGATTGAGTGGTGTTTTTCAGGCTCCTTTCTTGTTTGTGGGCGGTTTTGGTTAAATTATCCACGCAAGTTTTTAAATCTTTGGATTCATGATTGAGCGCGTTTGCAAACCCTAAAGAAGCTTTAAGCATGCTAGAAATTTCTTGCCCTAAAGTGTTGAGCGCTTTTTCCATGTTGGCTTTAGGATTTTGGATGTGGTGGGTGAAATCCAGGTTTTTATAATGCTCTAGGGCGTTATTTAGGGCTTCAATATTGGCGCCAATTTGGTTGCGAAAATACTGGATAATGCTATTAATCGTATTTCTTAAAGCTTGCAAATCTTTATTTTTAGGCACGCATGCGATTTCTTGCGTGAAATCCCCACTTTCCACATAATTTGTTACTTCAATGCTGTTTTGAATGGCTTTATTATCGGCTTGAATGCTTTCTTGGGTTTTAAGAATGTTTTTATTGATAGAAGCTTGCATTTGCCCGATTTCATCATAAGCGCTTGGGGGCGTTAGGCTTATGGCATGGTTACTTTTGGGGTTGTTAAGCAAGTTGAAAAAATCATTTAGGGTGTTATTGACCCTACCGATGCGTTTGGTTATGAGACTAGAAATAATGATAAAGACTAAAAGGGCTAACACCAGCACGCCTAAAATCAAAGTGGTGATAATAATGAATTTGGTGTTTGTCGCTTCTTTAAAGACTAAAGATTTATTGACATATTTTCCGATTGCCCAACGCCAATGATTGCCGTTATTCCCTTTTTCTTCAAAAAAATCAAAGGGCTGTATGGCTAAAAAGGTTTCTGTATTCCCGCTCAATGAATGGTAGCTCAAAGTGCCCGCTTCGTTTTGATTGTAATACTCCACAGCCTTAGCGACTCGTTTATCTGGATTGATAGCGCTTAAAATCTTGTCTTGGATCTCACGATTAGGGTTGATTAAAAGCCTGCCGTCTTTCCCCATTAAAAAGGTGTTGCTCTTTTTCTTGCCTATTACATCGGTATAAAAAGCGTCAATGTTTAAAAAGAAATTCAGCGCGCCTATAACATTTTGATTCTTGCCCATTAGGGGGAGGGTAATATCCATGCCATAGATTTTATCGCCATTAACCTCTTTATAATAGGGATCTGAACGGGTTATACTTTTGAGCGAATGGATTTGATTGATCATGTTTTCATTGAGCGCAATACTAGGGTAAGCGATTTTTGAATCCATGTTCATTGCAGTGATAATTCGTTCATTATTATTCGTATAAATTGCACTAATCAATAGCACATGGGGGTTTGCCAGCAAAAACTCAGAGAGCATGCGCTTTTTTAGGGTGTCGTTGATAGCGCTATTTTCATCGCTTAAGAATTTTTCAAGGGTGTTAGCACCAATAAAAATACGCTTCATAATGCCTTGAATTTTAAAACTGACTAACTGAGCCTTTTTTTGCAGCAATTCTGTGGCTTGGCTTTGCAACACGCTTTCAACCTTGTAGCTGATAATAACGCCCATAACAGCGCTAATGACAATAACAACCGCACACACCATCATGACAATTTTAGAACCAATTCTTGTAGATCTCATTCCCTTTGCCCTTTTAAAACTATTGATAGAGAATGATTATTATACATTATTTTGAAATTTTAATGAAACAAGGGAGGACAAAAAAGCAGAAAATAAAAGAGAGTCAAAACCCTCCAAAGCTCCCCCAAAGGAGAGGCAAAAAGAAATAAAAATTACCTTTTGGAGAATTGCGGGCTTCTTCTGGCCTTTCTTTTACCATATTTTTTGCGTTCAACCACCCTTGAATCCCTAGTGAGCAAACCCTTAGGTTTTAAAATGGCTCTAAAAGCAATATCATAAGCGTTTAAAGCTTTAGAAATGCCATGCCTTAAGGCTTCCGCTTGCGCTGAGTAGCCCCCACCAAAAACCACCGCTTTAATATCCACAGATTGTTCTTGTTTGGTTAAAAGCAAGGGCTGCATGACTTTCATTTTAATGGCTTCATGCCCGCCTAACCATTGATTCAGGCTTTGCTCATTGATACTCAATTCGCCTTTACCCGGAGTGAGCCACACTTTAGCGATAGCGGTTTTTCTTTTACCGGTAGCATAGATTTTTCTCATTTAGCGTCCTTTTTGCTAGTTTGTGCGGTGTGAGGGTGCTTATCATCACGATAAACTTTGAGTTTTTTAATCATCGCTTTCCCTAATTTCGTTTTAGGGAGCATGCCCCTAACGGCTAAGTGGTAGAGCTTTTCGGGGGTTTTTTCTAGCATTTCTTGGAGAGTCTTGCTCTTGGTGCTGCCAAAATAGCCTGAATGAGTAAAATACTCTTTATCTTCTAATTTCATGCCTGAAAATTTAACCTTATTAGCGTTGATAACCACCACAAAATCCCCACAATCCACATTAGGGGTGTAAAAAGGGCGGTGTTTGCCTCTTAAAAGCACAGCGATTTCAGTGATCAAGCGACCAAAAACTTTGTCTTTAGCGTCTAAAACGACCCAATCACGAACGATGTCATTGACTTTAGCAGTCTTTGTCATGAGAATCCTTTGATAAAATTAAAGCACCCATTATAAGGAAATAAGCTTAAATATTGCTGAATTTAAGGAAAGTTTAAAGTTTAAAAATAAGATTTTTTAAAAAATTTGTATGATTGCTTTTGATTTTATGGTCAAACTCATTTCTTAAGTAAAACGCATTTTCTTAAAAGAATAGGGGGGTATTTTACAATAACCCTCCCCTACAACCCCAACTAAAAACCCCCTAACCCCAAAAGACCGCTTTTTAAAGAGGCTATCACTTGCTTACGCAAGCTCTTTTATTGTATTTATTTTAAAAAATGCCCTTAAGCTTTTTTAATTTTGTTACTCATATTTAATAAGCCAAAGCCTTTATTTTTGCTCTTGATTGAGCCTTTCTTCTATCTTTTTGATTTGTTGGCTCATTTTAGCGCTTGCGTTGATTTGATTGATGAGCATGTAAAGGTTTATCATCATCAAAAGCACCACCACAATCCCTAAAAAAAACACGATTTGAACGGCTTTTTTAGCGATTTCTCGGGCTTCTTGTTCTTTTTGCATGCGTTTTAATTTTCCAATTCTTCTGGGGATAAATCTTTATAAAAGCGTTCTAATTCAAAGCTCTCGCCCAAATACGCAGCGATTTCTTGGGAATCCACAAGGGCGTTTTGCAAGCAACTCGTCGCGCCTGGAGAGGGGGTCATGTTAAAAGTGATGCCTTTATGGGTGCAAATCTTTTTTTCGCCTAATTCCAGCTTTCGCTTGGTTTTGTCTAAAACTTGCGGGCGCACTTCGCCAAAACCATGAGCGTATTCTAAATCTTCTAGGCTAAGAGAGGGGATGATTTTTTGAGCGTCTTTTAAAAACTTCCTTTTACCGATAATGGGCAATTCAAAAACCATGTTTTTAAACACATAATTACGGATTTCTTTATCGCTCATCAAATCAAACGCAATCTTAAACACATCTTTATTCAAATCCATTTTCAACAATTCCAAGCTAATACCCTTAAGCCAGCATTTGTTGCGTTCTAATTTAGGCATCGTTAAAGCGGTAGGTCCGATTCGTGTTTTTCCTTTAATGACAGCATCTGGGTCGCCATGCACGGCTGCAAAAGGGAGCTTGGGGTTTTGAACGGTATAAACCTTACCCCTTAATAAATCCGGCACAAAATAAAAGCTGCCCGCCACAGGCAAGCACCCTAAATCCAAGCCATAACCCATGCTCTGAGCCAAAGGCAAAGCGTAAGAGCCGGCATTGACCAGCACGAATTTAGCATACACTTCTTCAGCGTCTTCTGAAATTACGGCGTAAGTGTCGTTGCGTTTTTCAATCTTTTTCACTTTGAAATCCAAAAACACCTGGTTGTTAGGCTTTAATTTTAGGGCTTCTTCAACGAAGTTTTCACTCAACTTCGCAAAATTCATCGTGCTCCAATCTTTTTGATACCCATGCCCGATAATGTTTTCATGCCTGTCTATGCCATTAGCCCCTAAAATCACATTAGGCTCTAATTCTTTAATCTTTTGTTTGTCAAATTCTTCTAACCCCACAAAGATTTCTTTAAAGGATTCGTAGCGTTTTTTCATGAACTCGCATTCTTCATCGCCCACGCCTATAGCCATTTTCTGGGTTTCAAAAATCACTTCATTTTGCAAGCCTTTATTGAGCGCGTATTGCCTGGTTTTATAAGCGCTCAAACGCACTTTTTTAGCTTTTTCAGGAGTGTAATTCGTTTCAATAGAGCCATCATGAATGGTTTGCGAATTAGCCTTAGCGCTAGAGCTGATTTGAGCTAATTTAGAGCATTTTTCCACGATAGCCACGCGTTTTAAAGAGCTGTATTCGCTCAAAGTATAAAAGGTCGCACACCCTGAAACCCCACCTCCAATAATAACAGCATCAAATTCCATACTCATTGTCTTTCTCCAAATGTTTTAAATTGATAAATCGTAATCATAGTATAAGAAAATCAATTCGCATTCAAAGGGCTTGAAGTTTTATTGACAAAATCTTTCAAATCGCTCATTCCAAGCACCCTATCAATCAATAATTTCTTTTTAGAAAACGCTCCATTATGTTCTTCCGCTAGCCATAATGAAGTGATCACCACGCCTCCTATTTTATGACTCAAGGTTTTAAAATGCTTTTGGGTTTGCACCGACCAAATGCTGTGAGCGACTATCGCTTGATGGTTGTGTGCGCCCAAATAGAGCATGATATGCCCTTTTAAATAGATGAGCGTTCCAAAAGGCGTGGCGTTTTTAAGGATGTAATCTTCTTTTTCTTTGGCTTTCATGGAGCTTAAATCCACATAATTGTTCGCGTAACGGCTTTGCGCGTAGGAATTTCTGGGGAGCAAAATACCAAAATTAGCGAAACTATCCCTAGTGAAAGCCGAGCAATCCCTATTACCTAATAGTCCACCCCAGCCGTATTTTTGCCCTAGCATGGTGTCTATAAAATACGCCATGTTCTCGCTGTTAAAAGCCTTAGGGAAAACAAAAAAATCCTTTTCTTCTAAGATCACGCTTTGTAAAGTCGCATAGCCCTTAGCGTCCCTCAAAAAACCATAGGCTTTCAATTCCTTTTTTTGGGGTTTTTGAGATGCGTTTTGACTTTGGGGGATGAGAGCGAACAATTCGCCCACCCTAGCATCGGTGTAAAAATCCCCATAGTCTGTATAAAGGGGGATTTTATCTTTTATAGGCATGACATAATTTTTAAGCTTGGTTAAAAGCTCTATGTCTTTATCGTGCATGTAGGCTAAATCGCTAACTTTGATCCAGCCATAAACAAAACTGCTTTGAATGTGGGCGTAAGTTTTATCTGTATTAAAATGTGTGATCAAAACCGGCGTGCCTTGAAAAATCAGCGAATTTTGATACCTGTCAAAGGGATAGCCTTTTGGAGAAAGATAATAAGGTTTGTTAGTAGGCACAGCCCTTACATCGCTATCTCGCACTACAACAGCCTTAATCTTAGCACTCGGGTAATGCTCAATATCCATGCTTTTAATAAGCTCATCATTGAAAGCTTTTGCGTTGGGTTTTAGATCTTCGCCATAACCGGTGGATTTATTCATCTCTTTGAGAATCCAAAACACTTCTTTTTTATTGCTTTTGACTTTCGCATCTAGCCATGGGGAATACCACGCTTTGAGGTAGCTCTCTTTTAGATTTTCTCTTAACGCTTGGGGGTCAATGCTTTGGTTATTATGACTGCCATTTTGAGAGCTTGCAAGATAGCTTGAAGCCTCTTGGGGCAAGGATAAATCTTTGAGCGTGAAATCCTTTTTCATGCAACCCACAAACAAAAACAAGAAAACTACAAGAAAATAACGCATGCTTTAGAGAACCTTAACATCAAATGCGCAAATAGTTTCTTAAAATGCGCCCGTATTGCGGGCTTCTCAATTTTTTAATCGCAGAGCTTTCAATCTGGCGCACCCTTTCTCTAGTAACATTCAATTCCTTACCGATTTCTTCTAAAGTCCGATCGCTTTCATCGTCCAAAAGCCCAAAACGCATGCGGATCACCGCTTTTTCTCGCTCATTCAACTGATCCAAAACGCTTTCAATCTGGGCTTTTAAATCTTCGCGCATGATGTGATCAATGGAGCTAACGATATTTTTATCTTCCACGAAATCCCCAAATTTGCCGTCATCATCATTGCCGACTGGGGTTTCCAAACTGATAGGCTCTTTAGTCACCTTAATCACATTCTTCACTTTATCTAACGAAAGCCCCACTTCTTCAGCCACCACTTCCAAATCAGGCTCTTTGCCGGTTTCTTGAATGTGTTTGCGCATGACTTTATTGATGCGATTAATCGTGTCAATCATGTGAATGGGGATGCGGATAGTGCGGGCTTGATCGGCTATGGCTCTGCTGATAGCTTGCTTGATCCACCAGGTCGCATAGGTGGAAAACTTGAAGCCCTTTTCATGCTCAAACTTATCCACTGCTTTCATCAAGCCGATATTGCCCTCTTGAATCAAATCCAAGAATGGCAAGCCTCTGCTCGTGAATCGTTTAGCGATGCTCACCACCAACCTTAAATTGGATTTAGCCATTTTGTTTTTAGCGCGATCGGAAATCAATTTCCCTCTTTTGATTTGCTCTAAAATTTCTTTTAGCTTGTTAGGGGCTAAATCAAAGCCTTCTTCGCTCGCTTCTTTAGTCAAAAAGAGTTTTTTGAGATCCATATACACGCTCACCATAGTCGCTTCTGGCACTTGAGCGATAATATCTTCTTTAGTCATGTTAGTGATATTGGCAAGGATTTTTTTATGGTTAGCGATGAGAGTGTCATTGAATAAGGGCAGTTTGTATTCCAAGCGTTTCAACTCTTTTTCAAACCCATCGCCGCTTTTTAAAGTGGTTTCCATCGTTTTGACTAATTCATTAATCAGTTTGCTGGTAGGCTCTAAATCATAGAGTCTGTCTTTGAGCGTTTGGCGTTTGTAAGCTAGAGTCAATGAACGCACCAATTCGTCTTCTTCGTCTTCTTTTTCATCTATGGGGGCTTCAAGAGCTTTAAGCCATTCTTTTTTAGCCTTGTCTAGGGCTTTAAAGCTTTCTTGAACCTTTTCTACGCGCTTCTTGTCTTTTTCAGAAATGACTTTTTTCCTTTCTTCGTTTTCTTCGTATTCTTCGCTGTCATCATCTTTTTTAGGATCGCTCACGCTATTTTCATCGTCATCATCAAAGCTCCTGAAAAGCTCTTTGACTCTTCTTTCACGATTGATTAAAGCGTCTTTATACGCATAGATAAAATCAATCAAATACGGCACCGAGCAAATCGCGTCTAAAATAATGTCTTCACCCAAGCGGATTTGCTTGCTCAATTCGATCTCTTCATCTTTGCTTAAAAGTTTTATATCCCCCATCTCACGCAAATACATGCGTACCGGACTATCACTTCTGCTCCACTCTAAAAAATCCTTTTCTTTCAAAAAGTCATAGCCATCTTCTAATTCTTCATCTAAAACTTTTTGCTTTTCTTCAGTTTTTTTAATCTTGTCAATCGCATTGAGTTTTTTAGCGTATTCTGAAGAGCTGACTAGTTTCTTTTGGTATTTTTGGCACAATTCTTTGATTTTTTTGATTTGGGCTAGAGTGGGGACTTTCGCACTGATTTGAATGATAGACTCATAAGAAACGCAATCGCTTAAGGAATTAGCGAACAATTCTTCCAACGCTTCATTAAAACTAAGCTTTTTAACAGGAACAAGTTCTTTCGCTTTAGCTTCTTTGATTTTGCTTTCTTTGGTTTTATTTTCTTTAATTTTGCTCTCTTTGGCTTTATTGTTTTCCTTAGTTTTATTTTCTTGTGCGACTTCTGTTTTGGCTTCCTGTTCAGCTCTTTTGGGGGCTTTTTCTTCGTTAGCTTTCTTTTTCATTGGACACTCCATAAAATAAAGAACCCATGCTTTCAACCAAAAAGCTAGGTCTATAAGATAAGATACACCTAATCCTTTTTTATTTTACTAAAAAATAGCTTAAATTCTAATTATAAGATGAGTTTAAAATAAAATTTAAAACCCCCCATTTTTTAAAAAATAGGGTTTCAATTGTTTGCGTTTGGTAAAAACAAACCTAAAGCTCATCCACCATGCTTTTTAAAAATTTCGCTGAAGTTTGAGCGCTTTTTTCTAAAAACGCATCAAAGCTCATGTTAGCTTCCTCATCAGCGTTATCGCTAATGCTCCTTAGCACGCAGCATGGCACGCCAAATTTTTGGCACACAAACGCCACGCTCGCCCCCTCCATTTCCACCGCGCTCGCTTTAAACTCGCTAACTAAAAACTCTTTCCTTTCTTTGCTATGGACAAACTGATCGCCTGATGCGATGACGCCTTCTTTGAGCGCGATATGCTGCTCATTAGCGACTTTTTTAGCTAAAGCGTTTAAACTTTCGCTCGTTTCAATAAAAATCGCACTTTCAGGGATAAACCCTAAAGGGTGATCAAACGCGCTCAAATCCACATCATGCTGGACTAATTGATTGGCCACTAGCAAATCATTGATTTTTAAATCTTTAATTAAGCTTCCAGCCACCCCGCTAAAAAGCACCTTTTGAACGCCAAACGCTAAGATCATGCTCGTCGTGGTTAAAGTGGAATGCACCTTGCCAATCTTGCTATAAGCGACAACGATTTCCTTATTATGATAAACGCCTTTATGGAAAACATTCCCCCCTAAAGGGATTTCTTCAAAACCCACGCCAAACAATTCTAAAATAGGGGTTATTTCTTCTCTCATCGCCCCTAAAATGCCAATTTTTTGCACCACTTTCTCCCCATCACACGTATTCTTCTAAAAATTCAATGGCTTCATCAAGCCCTTTATTATCCCCCACGCTTATGGTGGACTTGTTGCTCAAGCGCTTGTTAAGCCCCTTTAACACACTCCCACAGCCTAATTCAAAAAAGACATCCACTCGGTCATTATTGGATTTCACGCAGTCTTGATAACGCACCGGCTGAGTGAGTTGCAAGCTCAATAATTCAACGGCTTTTGCTTTATTATGATACGCTTCGTTAGTCGCATTGGAGATGATTTCAAAATGGAATTTATCTTTTAAGCTTTTTTCTAGCAATTCCTGGAATTTAAAAGTCATAGGCTCTAAAAAAGGGCAATGACTCGCCACACTCATTTCTAAAAAAACCACCCTTTTAGCCCCCATTTCCTTTAAAGTCGGCTCTAGGGCTTTCAAATCGTCTTTAATCCCGGCTAAAACCACTTGCATGCCGCCATTGAAATTCGCGCACCACACATTTTTGGTTCTTTGACACAAACTCAAAAGGCTTTCTTCAGAAACGCCCAAAACGACCATCATGGAAGCGTCTTTATTCGTGCACGCTTCTTGCATCATTTTGCCTCTTTGGTGCGTGAGTTTAAGGGCTTTTTCAAAATCTAGCGCCCCGCTCAAAGATACCGCGCTCACTTCGCCGAGCGAATGCCCTAAAGCAAAAACGGGTTTTAACCCCCCATTTACTTGCTTGTTGAGCAATTGGTAAGCGATATAGCTCACTAAATAAATGGCAGGCTGGGTGTAAGCGCTCTCTTTTAAAAGCTCATTTTCTTCAAAAAGCGTTTTTTTCATATCCACTTTAAGCGCGTTAGAAGCCCTTTCAAACAATTCTTTAGCTAGGGTGTGGCTCTCATAGAATGACTTTCCCATTCCTATACATTGCGAGCCTTGCCCTGGAAATAATAGCGCGTATTGCATGGTGTTATCCTTTAAATTTTATTAATCCATAATTTAAAATTGTAATATAAAAGCCCTTAGTTTTGTTTAGAAACCATTAAAGTTTAAGGTTTATTTTAACTTATTTTTACTATAATTCTACTTTTTGAAGGACAGGTGGGTGAGTTGGCTGAAACCACATCCCTGCTAAGGATGCGTAGCCGTCAAGGTTACCGAGGGTTCGAATCCCTCCCTGTCCGCCAGCCTTTTTACCTTTAAAAACTTTTTGTTTAGAATGTATTAACGAGACACCATAGTTTCTAAGCATTCCTTTTACGACACTCCTTTTACAGATTTTACAAATACAAATTTTAGGTTGGGTGAAGAGAGACACCCAGCCTAAACCCTATCAATCCACTGCGGTATTTTCAAACATTTTGAGTATAATCGTTTCCACTACAATCACAAAAAAGAAAGAACATGACTTACAGAGAATTAGGTAAAAAAGTTTTAGAACAAGCAGAGAAGCCTTTGAGCAAGGAAGAAATTTTTGAGAGAGCTTGTGAAATGGGATTGGATAAAGAATGCAACGATGGAAAAATACTTCTTCATAGTCTTGGAAGTCAGCTTGGTGAACACGACATTTCTAACGACGAGAAGCAATTTTATGTTGCACGCAAAGAAGGAAAAACCTTTTTCTATTGGCTCAAATCTCGTGAAAGAGAATTTCCTCCACAAAAAACCCTAGATGCCAAAGAAGAAGATGATGAGCAGAGCGAGTGTTCAGACACAGCCAAAAAACAAAAAAACTCTTTTAATGAAAGGGATTTGCACCCACTGCTTGTGAAATTCCTTAATGAAGATCCAAATTTCAAGCTTCTATGTAAAACCATCCGCCATGAAGAATGTAAAAAAGGCATAGGGGGCGAATGCAAGTGGAATTATCCTGACATCGTGGGCGTGTATTTTCCCTATAATAAATATTTTCCCTACAATGGATATAAAGAAGAAACTTTGAAATTTTTACACCATACCGGTCAAAAAAGACACAAGCTTTTTTCCTTTGAGCTTAAAAAAGAGCTTAGTCTTTCCAATTTAAAAGAGAGCTATTTTCAAGCGGTGAGCAATTCTACTTGGGCTAATGAGGGGTATTTGGTGGTTTTTGGGATTGAAGATAAATATAAAGATAAAATTTTGGATGAATTAAAACGACTCAACCAAAGCTTTGGTATAGGGGTGATCAAGCTAGAATCTGAGATTTCAAACTCCAAAATTTTGTTGCCAGCTAAAGAAAGAGAGATTGATATACCCACACTTAACATGCTTGTAGAACAAAGTCCGAAGGATTTTAAGCCTTTTATGGAAAAGATTAACAAGCAAATTGAAAAAGGACTTGATACGGCAGTGGATATGGGGGAGTTTTTTGATGAAGTGCTTGATGATGAAGCAATGCAAAAATACATTAAAGATAAAGGCATTAAAGTAGAATAAAAAATGAAAGTGCCTTGTCTTTCTCGCCCCATTTTTAAAAGCCAAGACCAGCTTTTCACCCTTTATCAAGGGGATTGTAATGAGGTGTTGCCCCAATTTGAAAATGCTTTTGATTTGATTTTTGCCGATCCGCCTTATTTCCTTTCTAATGACGGCTTAAGCATACAGAGCGGTAAGATCGTGAGCGTCAATAAAGGCGATTGGGATAAAGAAAATGGGATTAACGATATTGATGAATTTAATCACCAGTGGATCAACAACGCCAAAAAGGCTTTAAAAAACACAGGAAGCCTTTTAATCAGCGGGACTTACCACAACCTTTTTTCTTTGGGGCGCATTTTACAAAAATTGGATTTTAAGATTTTAAACCTCATCACCTGGCAAAAAACCAACCCTCCTCCCAATTTCAGCTGCCGTTATTTGACGCATTCCGCTGAGCAAATCATTTGGGCGAGGAAAAGCTTCAAGCACAAACATGTTTTTAACTATGAGGTTTTAAAAAAGATCAATAATGATAAACAAATGCGTGATGTGTGGAGCTTCCCAGCGATCGCTCCTTGGGAAAAAGCTAATGGCAAGCACCCCACTCAAAAACCCCTCGCTTTGTTGGTGCGCTTGCTTTTAATGGCGAGCGATGAAAATTCCCTCATTGGCGATCCTTTTAGCGGGAGCTCCACCACAGGCATTGCGGCTAATCTTTTGAAGAGGGAATTTATCGGCATAGAAAAAGAAAGCGGGTTTATCAAAATATCCATGAACAGAAAATTGGAATTAGACGCTCGCTATAAAGAAATCCGATCTAAAATCAAAGATTTAAACCACTAGTAAGCCCCTTTTTTTAAGCCACTTTAAGCGTTATACTTTTGGGATTTCACCTCAAAATGGGATTCTATTTTCACCCATTCCTTACAAAGGATATTCTCATGCCCAAAAAGCCAGTGTTTGGGGCCAATAATGATTTTTTCTGGATTGTTTATCAAATAAGCCGCCCACCAGCTATAAGTGCTGTTAGCGATAATGCCATGCTTGCAAGATTGTATGAGCAGCATGTCCCAATACGCCTCTTCGTCTTTATCCCTAGTGGTCATGTCCATAAAAGGGTAGCCAAGATCAAGATTTTGCGTGAATTTTAAGTCTTCGCAAAACACAAAAAGCTTCATGTTTGGCACGCGCTTTGCCATATACTCAAGCGCCTTTTTTTGATAGTCAATACCAAGCTGACAGCCAATCCCCACATAATCCCCTCTTCTTATATGCACAAACACGCTGTTTTTAGCGGCTAAAATCAAAGAAAGCTTGCGGTGGTATTCTTCCTCTTTTTTATTATTATTCTTATTATTTTCTGGGGGGGGGGGGTAGAATGAAGGTTTGCTTGATTAAAGGGGATATAGCATCAAAATATCGTGGATCTTGGAAGTAACCATAAAAATAAGTCAAGCGGCTTGGCTTTAACAATTTAGGCTCGTATTCAAAAACGATTTCTTGACTCACCCTATCAAACCCCATGCATTTGAGTGCCTCTCTTACTAGCTTGGGGAGGTGTTGCATTTTAGCTATAGCGATTTCTTTAGCGCTCGCATAGGGCAAATCAATAGGGAAAAGCTCTAATTGCATTTTCCTATTGCTCCAATCAAAAGAAGTAATATCCAATAGCACAGGCGTATTAAGGTGTTTTTGCAAACTTTTCGCGAAAGCGTATTGGAACATTTGATTCCCAAGCCCCCCACAAATTTGCACCACCTTAAAAGCCATTCAATCCCTTTATATTTTCAAATAAAACGCTCATTTTAGCTTATTTTAAAGCCCTTTTTCAATAAAAACCTAAAAAGTGGGGTAACGCCTTCAAATCATTTGAATTTTTTATTTGAAAAAGACGCGTATGAGGGTTCTAGCAAGCGTTCTTGGTATTCTAAAAGAATCCTGTCTTCGCTATTGAGCGAGTAGGCTTCATCGTATTTGCGCTTGATGATGCCCTTTAAAATGGTGTGCTGGACCTGGTATTTATCTTCTTTAAGCATTTCATCGACTAAAGCGTAAAGCTGAATGTCTTGAATGAGTAAATCTGAAATTTTAACGCTCTCTTTATCAAACAATTCTTCATTAGTGCAATATTCATTCACTAAAATAAGCACCCGGTCATACACATCCGATGCGATCTTAGCGTTTAGGGTTCTATAAATGTAATCTTTGATTTTTTTGAGCTGCTCTTCTAAATCTTCACTGGCCTTGCTCGCTAAGGCTAGAATGCTTAAGATTTGAACTAGAGTCATCATTTTATGGCTTAAAGAGCGGGTGCGCCATTTAATGAGAAGACGCATGAAATAAGACATTTTGACAGAAAGGCTACAGGGGAGGGTGTTTTTCTTGGGTTTTGGCATGCTTAGTTTCTTTTAAAAAAGGATTTTGTGCTTTAATTATATAATTTTAAAATTAAATTTAGGAGTATAGAGATGAAAACATTCAAAAAAGGCGCAATCTTAGACGCTAAAAGCGTGGGGTTAAAAGCGCTAGAAGTTTTAAAAGAAGTGGCGGATTTTGATTTTTATGAGGTTACTTCGCCCAGTCAAGTGGTTGAGCGCTGCAAAGACGCTGAGATTGTAGTGCTGAATAAAGTCGTTATCACCCAAGAGGTTTTAAGCCAATTGCCTAAACTCAAACTCATTTGCATCACCGCTACAGGCACGGATAATGTGGATATAAAAAGCGCAAAAGCTTTAGGCATAGAAGTTAAAAATGTGAGCGCTTATTCTACGGAATCTGTAGCCCAGCACACTTTAGCGTGCGCGTTGTCTTTGTTGGGGAGGATCAATGATTACGATCATTATTGCAAAAGCGGGGAATATAGCCAAAGCGATATTTTTACGCACATTAGCGGTATGAAAATGGGGCTTATTAAAGGGGGTCAATGGGGGGTTATTGGTTTAGGAACTATCGGTAAAAGAGTCGCCAAACTCGCTCAAGCTTTCGGGGCAAAGGTGGTGTATTATTCCCCTAAAGATAAAAAAGAAGAGTATGAGCGCTTGAGTTTAGAGGAATTGCTTAAAACAAGCGGCATTATCAGCATTCATGCCCCCTTGAATGAAAGCACGCGCGATTTAATCGCTCTAAAAGAATTGCAAAGCTTAAAAGATGGGGCGATTTTAATCAATGTGGGGCGTGGGGGCATTGTGAATGAAAAGGATTTGGCTGAAATTTTAGAAACCAAAGATTTGTATTACGCGAGCGATGTGTTTGTGAAAGAGCCTTTTGAAAAAGATCATGCGTTTTTGAACCCAAAGATCCAAAATAAATTGCTTTTAACCCCCCATATCGCATGGGCGTATAGCGACAGCTTGAAAACCTTAGTAGAAAAAACCAAAGAAAATATCCAGGATTTTTTAGCTTCTCAAAAATAAAAGTAGGATTTTATGGAGAGGTGGGTTTAATTGTTTGAGTTTTTTCTCTTTTGCCATAAAATCTAAAAAATGGAGTAGGGTTTAATCGTTTTTAATGGTTATCAGACAATCCATTAAATTTAACCCATTAAGAAAAAAGCCTTTAAGGTGGATTGACCCCCAAAGGCTTTTATGATAGAGAGCGATTACATCTTAGAAATATCAATTTTAAAGGTGTGGATTTCATCTTCTAAAAAGACTTTAACCACCACCACGCCCGGGGTTTTAAGGTTTTTGGTATCCACTACCACAAACCCTCCCCTAGCCTTACCTTCAACGTTAAGGGTGTTGTTTTTAAGATAATTGATCGCTAGGATCTTTAAAGCTTGGCGGCTTTCTTGCATGACCTCTTGCTCTTCTACATCATCCATCATCATCATGCCAAAGCCTGGCCCATACATGCCCATTCCCCCATACATCATGCCGTTATAAGCTAAAAAACTCCCTTGCCCGTAATAAAACATAGGCGGGGTGATCATATTGACATTATCAATAGGAGCGGTCGGCACGCTGATATTAAAGCTTTGTAAAATGCCCTCAAAATCAAAACTGGATTTCATCACCTGTCTCAAGCTTAAGACCGGTAAATTCGTTTGGTTGATAGACACTGAAATGGCTTTACGGCTAAACACCACAGGATTTCCCTCTATAACTTGCGCCGCTACATACAGCACTAAGGGGGATTCATTCAAACCTTTCAATTTGCTTTGAGCGATTTCTAACTGGACTTTAGACTTGGCTTGCGTGGAGGTCATCACTTGAATCCCATTATTATAAGATGTAACATGTTCAGGCGTGATCTTATAGCTCGCGCAAGCGCTCATCAGTAAGGCTACCGCTACTAAAACGATTTTTTTCATTCAAACTCCTTTCATTCAGTTTAATTTTCGTTTAGAATTTCCTTATTATAGTGTAGTTTGACTTAAAATTAAGATTTTATCAGAAACAAGAGCTTAAAAAGCTTTAATGCGTGTTTTCTAGCCACAAAAGGATAGAAGATTTGATCTCATTGAGTTTTAAAACTTCTTGGTGCTTGATTCCTTTCTCAAATAAATCATCAAGGCGCTGACTATCTGGAGTATTGTAGCTGTTTTTAAGCGTTTCTAGGGCGGTTTTGTCGTTATCGTTTTTCTTTTGCTCGTTTAGGGCTAAAAGGGTGGTTCTAGGGAATTTTTCATAAGAGGCGGTGGCAGAAACAAGGGTTTTTTCATTAGTTTTCAAGCTGGCGTTTAAAGCGGTGGCGGTGTGGGGGTCAATCAGGTATTGGTGCTCTGCATAAACTTCTTGGATTGTTTTCAAACAATCTTCATCTGAGCAGCTCGCGCAAGAAAAATGCTCCTGTAAAAGGGCTAATTCTTTAGGCTTTAAGGCATAAAATTTCTCTTCTTCTAAAGCTTGCATCAATTCCAGCGTTCGCTCAAACCCAAAAAGGCTAAAAAGCACTCTTTCCACATTGGAGCTTTTTAAAATATCCATAGCCGGCGAGTAGGTTTGCTTTAAAGAGCGCTTAGTCAAATCGTAACGGCCTGTCTCTATAAACTCTCTTAAAACATCGTTGCTGTTGGTTACGACCTTGATTTTAGCGATATTCAAGCCCATTTTTTTGGCATAAAACGCCCCTAATGCGTTCCCAAAATTACCGCTAGGTATGGCTAGGGTGATTTTTTCTTTAGAATTGATCGCGCCTTTTTTATACAATTCTAAAAAGCCCCAGATATGATAGACGATTTGAAAAGCGATGCGCCCAAAATTCACGGAATTAGCCACGCTTAATTTCAATTGGCGCGCTTTTAAAGCGCTGTTAAAATCATCGTCTTTTAAAAGGTTTTTGAGCGCGTTTTGCGCATCATCAAAATCCCCACTGATCCCAAAGACCTTTAAATTGCTAGCGCTTTGGGTAACCATTTGGAGTTTTTGGACCAAACTTGTGCCGTCTTTGGGGTATAAACACACCACAAAAACATTAGGCATGCCCGCCAAACTTTCTAAAGTCGCAGGGCCGGTATCGCCACTGGTAGAAACGAGCATTAAATATTTTTCATTTTTCCCCACCGCTAGATTAGAAAACAAGCTCGCTAAAGGCTGTAACGCCATGTCTTTAAACGCCAAACTAGGCCCATGGTAGAGTTCTTGGACAAAAAGCCTTTCATTGAGCGCAAAAATAGGGGCTGGGTTTTTAGGGTTATCAAAATTTTCATAGCGTTTTAAAGCGCTTGCTAGTAAATTTTTAGGGATTTCTAAATTTAAAAGCTCAAACACATGCTCTACTAATTCGCTATAGCTCATGCCCAAACAATCTTGCCATTCTAGCGTTTCAAAATGCTCTAAAGTGTAAAGCCCGCCTTTGGGGGCGTTGGGGTTTAATACCGCTTCAATAAAATCAATCTTTCTTTCTTTCAAAGAGCGCGTGGGGACAAAAGGCATTATTCTTCCTTACCATAATTTTTAGCCATAGCATACCCTAAAAGAGCGAATGCAACCTTAAAATGGTTTTTTAATGAGAGTGGTTGATCGTTTTTTTAATCCGGTTTAATTTTGGATTTATGCTTATAATACTATAATGCGGTTTAAAATTTTGCCGCAAATGGGCAAAAAATTCATCATAGTAAGGTTGTGTTTTGTCTAAAGGTTTGAGTATCGGTAATAAAATCATATTGTGCGTGGCGTTGATTGTGATCGTGTGCGTGAGCATTTTAGGAGTGTCCTTAAACAGCAGGGTGAAAGAGATTTTAAAAGAAAGCGCCCTGCATGCTATGCAAGATAGTTTGCATTTCAAGGTTAAGGAAGTGCAAGGGGTTTTAGAAAACACTTATACGAGCATGGGCATTGTCAAAGAAATGCTCCCTAAAGACACCAAAAGAGAAATCAAAATCCAATTGTTAAAAAACTTCATTTTAGCCAATTCGCATGTCGCTGGGGTGAGCATGTTTTTTAAAGACAGAGAAGATTTAAGATTAACGCTTTTAAGGGATAACGATACGATTAAGCTAGTGGAAAATCCGTCATTGGGGAATAACCCTTTAGTGCAAAAAGTGATGAAAAATAAAGAAATTTCTAAAAGCTTGGGTTATTATAGGAAAATGCCTAATGGGGCGGAAGTTTATGGGGTTGATATTCTTTTACCTTTATGGAATGAAAACACCAAAGAGGTTGCAGGGGCTTTGATGATCTTCTTTTCTATTGACAGCTTCAGCAATGAAATCACTAAAAACAGGAGCGATTTGTTTTTAATTGGCGTTGGGGGTAAAGTGCTTTTGAGCGCGAATAAGAGTTTGCAAGACAGATCTATCACAGAAATTTATAAGAGCGTGCCTAAAGCCACCAACGAAGTGATGGCTATTTTAGAAAACGGCTCTAAAGCGACTTTAGAATACCTGGATCCCTTTAGCCATAAGGAGAATTTTTTAGCCGTTGAAACCTTTAGAATGCTAGGCAAAACAGAAAGTAAAGACAATTTGAATTGGATGATCGCTTTAATCATTGAAAAAGACAAGGTCTATGAGCAAGTAGGATCGGTGCGTTTTGTGGTGATCGTGGCGAGCGTTATCATGGTGTTAGCCTTGATTATAGCGATCACTCTCTTAATGCGAGCGATCGTGAGCAATCCTTTGGAAGTGGTTTCTAGCACCTTATCTCATTTCTTCAAATTATTGAACAATCAAGCCAATTCCAGCGGTATTAAATTGGTTGAAGCGAAATCTAATGACGAATTAGGCCGCATGCAAACAGCGATCAATAAAAATATCTTGCAAACCCAAAAAATCATGCAAGAAGACAAGCAGGCCGTCCAAGACACCATTAAAGTGGTTTCAGATGTGAAAGCAGGGAATTTTACGGTGCGCATCACAGCTGATCCCGCAAGCCCTGATTTGAAAGAATTGAGAGACGCGCTAAATGGGATCATGGATTATTTGCAAGAAAGCGTGGGGACTCACATGCCAAGCATTTTCAAAATCTTTGAAAGCTATTCTGGTTTGGATTTTAGAGGCCGGATCCAAAACGCTTCGGGTAGGGTGGAATTGGTTACTAACGCTTTAGGGCAAGAAATCCAAAAAATGCTAGAAACTTCGTCTAATTTTGCCAAAGATTTAGCGAACGATAGCGCGAATTTAAAAGAATGCGTGCAGAATTTAGAAAAGGCTTCAAACTCCCAACACAAAAGCTTGATGGAAACTTCCAAAACGATAGAAAATATCACCACTTCCATTCAAGGCGTGAGCTCTCAAAGTGAAGCCATGATTGAGCAAGGGCAAGACATTAAAAGCATTGTGGAAATCATTAGAGACATCGCTGATCAAACGAACCTATTAGCCCTAAACGCTGCTATTGAAGCCGCAAGAGCGGGCGAGCATGGCAGAGGTTTTGCGGTGGTGGCTGATGAAGTTAGGAAACTTGCTGAAAGGACGCAAAAATCGCTCAGCGAGATTGAAGCCAATATCAATATTTTAGTTCAAAGCATTTCAGACACGAGCGAAAGCATTAAAAACCAGGTTAAAGAAGTAGAAGAGATTAACGCTTCTATTGAAGCCTTAAGATCGGTTACTGAGGGCAATCTAAAAATCGCTAGCGATTCGTTAGAAATCAGTCAAGAAATTGACAAAGTCTCTAACGATATTTTAGAAGACGTGAATAAAAAGCAGTTTTAATGCTCATTCATATTTGCTGTTCAGTGGATAACCTGTATTTTTTAAAAAAGGCTAAAGAGGCTTTTGCGGGTGAAAAAATTGTAGGGTTTTTCTATAACCCCAATATCCACCCTTATAGCGAATACTTGTTGCGTTTAGAAGATGTGAAACGCACTTGCGAGATGCTAGGAATTGAATTGCTTGAGGGCGATTATGAATTAGAAAAATTTTTAGATAAAGCTAAGGGTAAGGAATTGTTAGGGGAAAAAAGCGAACGCTGTTTTGAGTGCTTTGATTTACGCTTAGAAGCGAGTGCGTTGAAAGCCTTTGAATTAGGGGAAGAAAGATTCACCACCACCTTACTCACAAGCCCTAAAAAAGACCCTAACCAGCTCATCGCTAAGGGACAGCACATCGCGCAAAGGCACAATTTGGAATTTGTTGTGTTTAGAAACGATAATTTTGAACATTTCAAAAGCGAGTTGGATTTAAATTTGCAAGCTTTGGCGAGAGAAAACGAGCTTTATCGGCAAAATTATTGCGGTTGCCAATTCGCTTTAAAAATCCAAAAAGAATCCCAAAACAGAAGCCCCTTTGAGCTTTATTCGCCTTTAAAACGCCAGATTTTACCCGCAAGCGTTGAAGAAAGAACGCAAGTTTTTAGAGGATTAGAAGCGGCCAAAAAGAATGGCAATAAGCCTTTTTTAGCCCAAAAAACGATCGCAACTTACCGCTTATTAAATGGGGGCGTGTGGCTTTCTAAAAATTCAAACCCCTTGAATTGCTGCATTCTAGCGCGCTCTAAAAGTAAGGCTAAAGTTAGGATCAACGATTTAAGGTGGGTTTTTTCTCAGCGTTTAAGCGCGTTAGTAGGTTATAGCCAAAGAGATGAAACCTTGTTTTTAACTTTAGAAGGTCTTAATACTCTTATGGCAAAAAACTACGATAATTTAAAAGAGTTAAACCTTAACCCCTTAAATTATGAAGAAGAGTTGTCTTTAAGGGCGTTAGTGAGCGGGAGCGAGAGTATTAACCCTATTATCGTGCTAGAAGAACGCATAGAAAAGACCCTTTTTGTAGAAATTAAAAGCGTTTTTCAAGAAGAAAAGGTGTTTTATTTGCTCTAAGCTAAACTTTAAAATATAGCGTTGTATGAGTGGGGGTTATAGTAAAAACATGCAAGTAATTTAAAGTTAATTTAAGATAATTAGGCACAATAGTCGTAAAAAGTTTAAGGTTGTATTTGAAAACTCTGTTTGTTGTTTATCTCTTTTTATCGTTGAACCCACTCTTTTTAGAAGCTAATGAAATCACTTGGTCTAAATTCTTGGAAAACTTTAAAAACAAGAATGAAGACGACAAACCCAAACCCCTAACTATTGAAAAAAACAATGAAAAACAGCAAATCTTAGACAAAAACCAGCAAATCTTAAAAAGGGCTTTGGAAAAAAGCCTTAAATTTTTCTTTATTTTTGGATACAACTATTCGCAAGCCACTTTTTCAACTTCTAACCAAACCTTGACTCTTGTAGCTAATAGCATAGGGTTTAACACCGCTACGGGCTTGGAGCATTTTTTAAGAAACCACCCTAAAGTCGGTTTTAGAATCTTTAGCGTTTATAACTATTTCCATTCTGTTTCGCTCTCTCAGCCTCAAATCCTAATGGTGCAAAATTACGGAGGCGCGTTAGATTTTTCTTGGATTTTTGTAGATAAAAATATTTATCGCTTTAGGAGTTATTTAGGAATCGCTTTAGAACAAGGGGTGTTATTAGTGGATACGATTAAAACCGGTGCGATCACAACCATCATTCCTAGAACCAAGAAAACCTTTTTCCAAGCCCCTTTTCGTTTTGGTTTTATCGTGGATTTTATCGGCTATTTGTCCTTGCAATTAGGGATTGAAATGCCTTTAGTGAGGAATGTTTTTTACACCTACAACAACCATCAAGAAAGATTCAAACCACGATTTAACGCTAATCTTTCTTTAATCGTTTCGTTTTAATCCCCCTTTTCCCCTTTTAAACAAGCCCATCACTTTCCTAGGGTATTTCAAAAACATGGAAAAAACATTCGCTTGAATGCCGTTTTCTTTACATGCTCTTATGTTTTCTTTATTCCTTAATAAAAGGCTTTTAAACCCGCTCGTGCTAACTCCCCCGGTGCGCATGATAACTAACACTTCTTTCAAGTAAGAAAAGCTTATTTTTTGCACCACAAACAAGCGGATGATCATCTCAAAATCCGCTGAAATTTTATAATCGGTTTTGTATAGCCCGTAGCGTTCATGAATGGCTTTTTTAACAAAGAGCGTGGGGTGGGCTGGCACCACGCCATAAAGCAAGGTTTTAGGGTTAAACTCCCCGCTTTCATAATAACGGACCACTTTTTCTAAACGATCCGGTTTGACAAAAACCAGATCCGCATACACGCTATCGCAATTTTTGTTTTCAAACTCATGCACCACTTTTTCTATCACAAACTCATCAATATAAAAATCATCGCTATTCAATAAAGCGATAATATCCCCACTAGAACGCCTTATGCCCTTATTCATAGCGTCATAAATGCCCTTATCTTTTTCACTCACCACGCAAGCGATTTTGTCTCTATATTTTTGAATGATTCCTAAAGTGCTATCCGCGCTAGCCCCGTCTATAATGATGTATTCAATGTTTTTATAAGTTTGATGAAGCACGGAAAGAATGGTGTCTTCAATGGTTTTTTCGCTATTAAAACACGCCGTGATCACAGAAACTTTTAACAATCCAACCCTCTTTTTTGATAAACTCCCCCTAATTAAGTTTTAAACAAATTCACTTGTTTGTCTAAATTCATGGTCGTTTCGCTCACATGCGTAGCGATGTTTAAAATATCTGAAGAATCGGCTAAAGTGTTAGAAGCTACTTTTTCCACTTCTACAAAATCGCTTACCATAGCTTCAATTTGGTGTCCGGATTTGGCGTAATCGTCCATGCTTTGATTGCTGTCTAATACGACTGAGCTTAAATTGGAACTCATTTTTTCGTAAGTTTCTTGCACGCTTTTACTCATATCGCTCAAGCGCTCCATTTTTTGCGAATTGAGATTCATTTGCGAGCTTACGGCATTGATTTCTTGGACAATCACCATGATGGTGGAATTGATTTCGGCTAAAGACTTTTGAGTGCGCCCGGCTAAATTCCTAACTTCATCAGCCACCACCGCAAAGCCTCTGCCATGCTCGCCGGCTCTTGCGGCTTCAATAGCGGCGTTTAGGGCTAATAGATTGGTTTGATCGGCAATATCATTGATAATATCCAAAATGGATTTGACATCATCAGCGTTACGGCTTAGTTGCTCCACTTTGCTAGAGAGTTCCTCTTCAGTGTGCGCGCTCTCTGTGATTTGAGAAAATAAATCCCCGATCGCATCCTTACTCTCTTTGACAAGTGCTTGCGTTTCCATCAAACGCTTCCTTAACCCTTGAGACTGCTCTATGGAAGCATTCATCATGCTCGCTATATTAGTGGCTTTATTTTTTACGGAATTTAGGGTGGTTGATGAATTTTTCATGCTCTTTTGGGTTTCTTGCACGATTTGGACTAATTTACCCATTGAAGTTTTATTGAGGGTGGAAATCCCTTTAATCTGTTCTATGATCAAGCGGGCGTTTTCCACAAACAAATTGACCCCACGGCCCACTTGCGAGATTTCATCGTTGCGATCATCCACATCAATTTTGGCCCTCAAATCCTTATCCCCATGGCTGAAAGCGTTGATTTTAAGGACCAGTTCGTCAATGCGTTTCACGATTCTTAATTTAGCGTATATGAGAGTCAAAACCACTAACGCTACCGTCGCTGCCAGTATCCAAAGGAATAGTTTTGTGGTGTTTTCATTAAAAACCTTACCCACGCTCTCTGTGATCGCTTTATTTTCTGTGTTAATGTCAGTGTAATAAGAAGTCGCTGCGATCACCATTTGAGACACCTCATCATAATGCGAGTAGGCGAATTTTTTCTCCGGCACGCCTCCATCGTATTTAGGCATTTTATAATAAGTGTAGCCTCCCCCTTTTTTAGCCGCTTCCAAATACCCCCTAACATAATACACCCCATCAACGCTCTGAGCGTCAAGCCCTGATTGGCCTACGGTTTTAGGATTGACCGGATCAAACAGCACCACCCCGTTTTTATCCACCACCACCATATAAATCATGCCCTTATCGTCGTTGATGCGTTTAAAATAATCTAACGCCATTTTTCTTGCAGTGGCATTATCAAAATTTTTGTAATATTCATGAATGCCCTGTTCAAGAATTTTTGTCATGTAAGCGAGCGTTTTTTCACGCTTTTTGTATTGCTCGGTTTCTAAATGCTCCATGAGTTGCGCTGACACATCTTTTTGCATAACCTTTACAAAACCAATAAAAAGCCCCCCTAAACCTAAAAGAGCGGCTAGCACGACAAACATAATACGAGTCCCCAGCGAAGCAAATACTGAAGCAAACATCATTTATCTCCTATCAATCATTTTTAAGTCAAACCCTAATTTTACCAAAAAAAAAAAATGAGAGACGCAAAATAAAATTAAAACCCGGTTGTTTGAAAACCGCTGAAAAAGTGAAAAGCCAACAATCTAGGATTATAGAACATTCCTTTTTAAGTTAGGCTTAAAGAATAAATAATAAAAATAAAAAATCTTATTTTACTTCACTCTCTTTAATGGATTTGACATTCAAAGTCCTCCCGTCTTTTGAAGTGGGGATTTTGATGCTCCCCTCTTTTAATTTTTCTCTCAATTTTTCCAACAACGGGTTTTTGAAATTGTAGTTGATGATTTCCCAGTTATGTTCTAGTTCAGGGGTTACTTTCTTGCCTTTTTTTTCAGTGATGTATTTAATAATCAAATCCCGTATTTGCCCGTTATCTTGCAGTTCATCGTAAGAATCATAATACCTATCAGCGTCTGTAACCAATTTTAAAGTCGTGGATAATGTCCCGAATCGGTAATTGTTGATCGCTAATTTATACACCGCTTTTAAATCAATGGGTTTTCCGTTAATTGTCGGATTAATAATCCTTTGCCCGGCGGGTTTGGTAACATCAACTTGGTATTTCACGCCAGAAAACATATCAAAATTATAGCCACGAATATTTTCATTAAAACTGATCGTCAAATCTCCTGGTTGCAACTGGTTGTAAAATCGGTATGACCATTCCATGTATTTCAACAGGTTTTCACCCGTTATATGCACTCCAATGAGCGTATTAGCGAACTTGTAAATGTAGGCGACATCTTTTCTTTTGAAAGGCCCTTTTTTCAAATTCGCCCCAAAATTGAACAAGGCTGCCGCTGAAACATCGGCGTTTGCATAATATTTTTGGACTTTATTAATCAATTCTATCACCGGTGTTTCTTGCAAGGCGGCGGTTGGCATCGTGGTGATTTTTTCTTCCCCTGTGATAAAATCAGGCCTGTCAATAAAGGTTTTTGTAACCTCGCCAACCACTTCATTAGCGTATTCTTTTGATTTTTTATCCACATATTCGTATTTTTTCGCTAACTCTTCATCTTCTGGCACATCTTTTGTGGGTAAATTTTCAGTCGTTATGGTTTTTTTCTTCGTTTTAGTGTCAAACACCACCACGCCCTTTGCCAGATAAGCCCCATACGCTCCAGGCTCAATGGTATGCACCTTTCCCACTTTGGTGTTATAAACCGCATGCTCATGCCCGGCAAAAATGATGTCAAATTGCGGGAATTTTTTCGCCAAATCCGGTATCCCATCGCCACCTTTTTCATCTTCTCGCCCCAAGTGAAAAGCGCCAATCAAAATATCATACTTCCCTTTTAGCTCTTTCAAGGTCTTTTTTAGCGCTTCTTCAGCGTCCAAAAACTCCAACCCTGCAAAATGTTCAGGCGTAGAGGCCTCCCAAGTTGGGACATGCGGCACCAAAAACCCCACAACCGCCACCCTCACGCCATCAATTTTTTTAATCACATAAGGTTTTACAAACGGCTTATTGTCCGCAGTTTTAATGATATTCGCATTCACGACATCGCCATTAAACCCCTTGATATTTTTTTCTAAAAAATCTTTACTGAAATTAAACTCATGATTCCCAAGCACACGAATGTCAAATTTCAAATCGTTTTCGGCTCGAACTAATGGGTGGATAGGCTCATCGTTAAACAACTCCGCGCTATTACCTTGCAACAAATCCCCGCTGTCAATCAAAACCACGTTTTTATTTTCAGCCCTCTGCTTTTTGATTAAAGTCGCAATCCTTGTCAAGCCGTTATTGGGTTTTTGCTCCCCCACCGCATAATCATACGAAAAAAGCCGCCCATGAATGTCTGAAGTTTCCAAAAACACGATTTTGACTTCTTTTGCAGATATTGAAAGCGCCAGCGTGAAAAAGACGGCTAAAATTAATTTTTTCATTGAAATTTTCCTAGTGAAAGATATTCATAGCATTATTTTTACATGAAATTAACGCTGATGCGATGATTTTGATTGGCATGCAACGCCTAAAACGCCTAAAATGGGTAAGAGGGTAGGGGGAGCAAAGATCATTCCCCCTTAATCAAACCCCCACTTCAGACCATTCAGCGCGTTTGTCTAAAAAAGCACGCGCTAAATTCTGCGCGCCCTCTAAAGTGTGGTTAGCCGCCCAACCGCATTGCTTTTCATTGCTGGCAGGCACTTCTTTAGCCTTCAACACATCTTGCATCGTCTTTTCTAAAACCTCTAAAATCTCTGTGTAATTGTCATGGTTTAACACCGTGAGATAAAATCCCGTTTGGCAACCCATAGGCGACCAATCCACGACATAACTGGCATGATTGCGGATAATTTCAGCGACTAAATGCTCTAAAGAGTGTAGGCTTGGCATGTCCATGTGATCTTGGTTGGGCTGCTTGAAGCGCACATCGTATTTGACAATCAAATCCCCATTAGCACCCTTTTTGCGATCAGCGATACGCACATAAGGGGCTTTGACTTTGGTGTGATCCAAATTGAAACTCTCTACATTCATTTTCATGTTTTTAATTCCTTTATTCATAAATTGTAATGAAACTTTAGCTTATTTTAGCGAACGCTTGCTCTAAATCTTCTAACAAATCCTGTTCATGCTCAATTCCTACAGACAAGCGCACCAAACCATCTCTAATCCCGGCGGCTTCTCGTTGCTCTTTAGGGATACACGCATGGGTCATAAACGCCGGAATCCCAACCAAGCTTTCCACCCCTCCCAAACTCTCGCCTAAAATGAATAATTTAAGGCTTTCTACAAAAAGAGCCGCCTCGCTGTCATTTTTAAGAATGAAAGAGAGCATCCCGCTAAAACCACGCATTTGGGCTTTGGCTAGCTCGTAATTAGGGTGGGTGGGAAGGCCCGGGTAATAAACCCTTTCCACTTTAGGGTGTTTTTCTAAAAATTCAGCCACGCAAAGGGCGTTTTTTTGATGAGCCTCCATGCGCAATCCCAGCGTTTTAATCCCTCTTTGCAACAGCCAGCTGTCTTGAGGGCCTAAAACCCCACCGATAGCGTTTTGGAAAAAAGCGATCTCTTGGGCTAGCGCTTCATTATTGGTGGTTACAAGCCCAGCGACGACATCGCTATGCCCGCCTAAGTATTTTGTGCCACTATGCGCCACAATGTCCGCCCCCAAAAGAAGCGGGTTTTGGCAATAGGGGGTGGCGAAAGTGTTATCCACGATAGTGAGCAAACCATGATCTTTAGCGACACTGGCGCATTGCGCTAAATCGGTGATTTTAAGCAAGGGGTTACTAGGGGTCTCTAAATAAAGGGCTTTGGTGTTGGGTTTGATAGCCTTTTTAATTTGGGATAGATCGCTAGTGTCTATAATGGTACATGAAAGCCCGTTTTTGACAAGCACCTTATTAAACAAGCGGAAAGTCCCCCCATAGACATCATCGCCCAATAACACATGATCGCCTGATTGCAAGAGGGAAAAGACAGCGTGGATTCCGGCTAAACCAGAAGCGAAGGCGAACCCCTTAACCCCCCCTTCTAAATCAGCGATGAGTTCTTCTAAAGCAAAGCGCGTGGGGTTGCCTGAGCGAGAGTATTCATAGCCCTTGTGGCGGCCTATGGCGTCTTGGCGGTAGGTGGAAGTTTGATAAATAGGCACGCTCACCGCCCCCGTTGTCGCGTCTTCACTAATGCCCCCATGGATTAATTTGGTTTGCATGCGCATGGTTTTTCCTTTTGATGAATTCATGAATAAATACCTTTAGAAAGATAACGATCGGCCATGTCCGGGAAAATGGTTAAAACCTGGCTGCCTTCGGGGAGGCGTTGCACCTCTTTCAAGGCTGCCACAAAAGCTGCCCCACTAGAGCTCCCCACTAATAAGCCGTTTTTCTTGGCTAACTTCCTAGTGTAGTTAAAACCCTCTTCATCTGAGATCGTTTCAAAACGATCAATATCCAAGTTTGCAAAAAAAGGAGGGATGAACTCCACGCCAATGCCCTCAATCTCATGAGGCCCAGGCTCTCCCCCATTCAAAATAGAACCCTCCGGCTCCACCCCAATCAAGCGAATGTTAGGGATGCGTTCTTTCAAATACTTAGCCATGCCTGCAAAAGTGCCACCACTCCCTATCCCAGCTACAAAGCTCGTAAGGTTTGTGCCTAATTCTTGGACAATTTCAGGGGCTAGGGTGTGGTAGTAGGCTGCGGGATTATCAGGGTTTTCAAATTGCAAGGGCAAATAGCTATCAGGGATGCTTTCGGCTAATTCTTTACTTTTTTTAATGGCGCCAGAAATCCCCTCACTAGTAGGCGTGTTGATCACTAAAGCCCCCAAAGCTCTCATGATTTGTTGTTTTTCTGTGCTGAATTTTTCCGGGACAACAAAGATGGTTTTGAGATGGTGCTTGAGCGCCACTAGGGCTAGAGCGATGCCGGTATTGCCTGCGGTAGGCTCAATGATGGTCGTTGTGGAAGTGATTTTGTGCGTTCTAAACGCTTCTTTTATGAGGTATTGGCCTAAGCGATCTTTAACGCTCCCTCCTGGGTTTAGATGCTCTAGTTTGGCGTAAATGGCGGACTTTAAGGGAATGGGGTAATCCTTTCTGGTGAATTTAAAAATGGGGGTGCGACCTATGGCGTCTTGCATTGCGGTAAGGATCATGATTTCTCCTATAATTAATAAACAATAAAACTCAATTTTGCGATTATGCCTAAACTCATTAAATGGAGTAAAATTAAGGGTAAAATGTTGGTTTATTGAGATGGATTAAGGAGTTTTCATGAAAACGATAGAATGGAATGAGGAGCAAAGAAAAGCGTTTCAGGACTTGTTAAGAGAGTTTGTAGCGTCAATTGACGCTAAAGCGCAAGAAGGAAAACAAATGGGTAAAAAACCAAAGATACCAAAGTATGCTTCATGCCAAAACGGGCTGAACAAGTTTTTAGCGCCATGGGGTTATGCGTGTAAAATCAGTCCTGGCTCTGGGAATTTATCCCATGAGCCATCAATCGCTTTTTGCCGTCAGGATATTTTAGGGGAAGGGTTTGTCAATGGTGAGAAACCAACCCCAACAAAAGGTTTTTATATTTGGCTTGCTTACTATTGGCGCAACGATTTAGAAAAGATTTTTCTTTGCATAGGTCGATCCATAGAGAAGAATGGGGAAACAGAGTGTCAAAAATGCTTGGCGTATGACAAGATCGTTAAACTTGATGGAGACGCCTATTATCAAGAGGGCTATGACGATTTAGAAGCCCATCTTGAAAGCATTACCAACGATTTTTTACGCTTTGCTAACGAATTCAATCAAATCCCCACTGCGTGTTTTGAGTTAGGGCCATCTAGCACAAGCCATTAAGAAATAACTTTATGAAATAACCCCATACCAAAAAGGAACTCTCTCATAAGGGATTTTCCTAAAATCCCACCAACGCTTTTAAGCTAAACCTTAAAAAGCTATCGTTTGATTAAAACCAAGCTTTAATATTTGGATTAAAAAACGCTATTTTTTAGATTTTGCAATCAGTATCCCATTGATGAAAATGAGAAAAGCAAGCGGGTTTTGATTAAAACCGCCCGCTTGAAAGAAGTTTTTAAGCGCGTTTAAATTTTATTCCACTTCCGCATCAATCACATCATCGTCTTTTTTCTTGGGCTGCTCGGCGTTGTTTTTATTCGCCATGGCTTCGCCTAATTTTTGAGCCGCTTGCACTAACGCTTTGGTTTTGTCTTCAAGCTCCGCTTTAGTAGCGTTATCGTTTTTGATGCAATCTTTAAGAGCATTAATAGCGTTTTGGATCTCGTTAGCGTCGTTTTCGTTCAAATTCGTTTTATGCTCATCAAGGCTCTTTTGGGTTTGGTGCGCCAAACTATCGGCATGGTTTCTCGCTTCAATCACTTCTTTTTTCCTAGCGTCTTCTTCTTTGTGCAATTCAGCGTCTTTCACCATTTTTTCAATCTCGCTATCAGACAACCCGCTAGAGCCAGAAATTTTAATTTCTTGGCTTTTGCCGGTATTTTTATCTTGCGCTGACACGGTTAAAATCCCGTTAGCGTCAATATCAAAGGTTACTTCAATTTGCGGCACGCCTCTTGGAGCGGGAGCGATGCCTTGCAAATCAAATTTACCCAAAGATTTATTATCCCTTGCCAATTCCCTTTCGCCCTGTAAAACCATAATGGATACAGCGGGCTGGTTGTCTTCAGCGGTTGAGAACACTTGAGATTTTTTCGCAGGAATAGTCGTGCCTCTATCAATCACTTTAGTCATCACGCCCCCTAAAGTTTCAATCCCAAGGCTTAAAGGCGTAACGTCTAATAAAAGCACATCTTTCACATCGCCTTTTAACACGCCCCCTTGAATGCTCGCTCCCACCGCTACGACCTCATCGGGATTGACGCTTTTATTCAACTCTTTATTAATAAACGCTTTCACCCTTTCTTGGACTTTAGGGATACGAGTAGAGCCGCCCACCATCACCACTTCTGAAATCTCATTTTTGGTTAGCCCCGCGTCTTTGATCACGCTTTCAATTTTAGAAATCGTTTCTTCCATGAGATCTTCTGTCAAGCTTTCAAATTTAGCCCTAGTGAGTTTTTTAACCAAGTGTTTAGGCCCGGTAGCGTCTGCGGTGATAAAAGGCAAATTGATTTCAGTCTCCATCGCAGAGCTTAGTTCTTTTTTAGCGTTTTCAGCCGCTTCTTTCAGGCGTTGCAACGCCATCACGTCGTTTTTAATTTCAATGCCCGTTTCGCTTTTAAATTCAGCCGCTAAAAAATCAATCACACGATTGTCAAAATCATCGCCTCCTAAAAACGCATCGCCCCCTGTGGCTAAAACTTCCACGACATTATCGCCCGTTTCTAACACGGTAACGTCAAAAGTCCCCCCACCCAAATCATAAACCATGATTTTTTCGCTCTCTTTTTTATCCAAGCCGTAAGCTAACGCCGCACTAGTAGGCTCATTGATGATCCTTAAAACATTAAGCCCTGCAATCGTGCCGGCTTCTTTAGTCGCTTTCCTTTGGCTGTCGTTAAAATAAGCAGGAACGGTGATAACCGCTTCTGTAACGCTTTCGCCTAAATAACTTTCAGCGTCTTCTTTGAGTTTCATTAAAATTTTGGCTGAAATTTCTTGAGGGGTATAAATTTTACCCGAAATCTCAATCGCGCAAGCCCCATTCCTATCCACAATCTTATAAGGCAAGCGTTTTTCAGCTTCTTTAGCCTTATCTTCATTAAACATCAAGCCCATGATTCTTTTAATAGAATAAATGGTCTTTTCTGGGTTGGTTACCGCTTGTCTTTTGGCACTCTCGCCCACTAAAATCTCGCCCTTATCCGTAAAAGCCACAATAGAAGGAGTGGTGTTTTTACCCTCTTTATTTGCAATAATCTTCGCTTCATTGCCTTCATACACCGCCATTGCGGAGTTGGTTGTCCCTAAATCAATTCCAATAACTTTTCCCATGCGTTATCCTTTCTTATTAAAATAAATGTTTTTAATCGTTTTTAGCAATGCTCACCATTGCCGGCCTCAAAACCCTACCCTTATACTTGTAACCCTGCTGCAAAACCTGCACGATTTTCCCGTTTTCTTTTTCTTCGCTTTTGACTTGCATGATCGCATTGTGGAAATTAGGATCAAATTCTTCTAAGCATTCAATCCCCTCAATGCCATGCCTTGCCAAAACTTCATGCAGCTTTTCCATCGTAAGCTCCAAGCCTTTGGTTAAAGCGCTCTCTTTATCCACTTCTACAGCACTCTTATGAGCCCCAAGAAGCGCATCAATCACCGGCAATAGATCCAATGCGATCTTTTCATACGCATACTCTAACGCCATGCTTTTGTCTCTTTCTAAGCGCTTTTTCACGTTTTCAAAATCCGCATGCACTCTTAAGTATTTTTCGTGCATTTCTTGGTATTTAAGCTCAAAATCTTCCTTGATCTCGCCTTCTTTTTCGTGCGCTTCTTGCTTTTCTCCACCTTGTTGTTCTTTGCAAGTGCAAGCCTTTTGATAAGACTCTGGCTCTTTTGGGCTTAAATCGTGTTCTTGGTTGTGTTCATCTTTCATTATTCCTCCTTAGAAATCGTTTGAAAAAACCCTTCATAATCGCATTCTAGTTTCCCCACGCAAAGCAGTTGCATCCGCTCGTTTTGAAATTCTATAGGGCGTATTACCAGTATGCAATCAGGCTCTATAAAATGCAAACCCTTTTTGAAACGCTCCAAAACCTTACCCCCTAAAATGTCAAAAAATAAAGGGCTGTTTAAAAGCGTTTTTAACCCCATCAGATTAAAGCGTGTGATTTGCGCACTGGAATACTCCAAACGCTCTAATTGTCTGGCCAAACTCAACGCATTGACAGAAGCAGCGATGGAGCGCACTTCTTTAACGCTTCTGCCCACAAGTTCTAATAAAAACTTCTCCATTTTAACGCTGTAACCCAGCGTGCAAGAAAACGCCAAAAAGTCCAAAATCAAAAAGCGTTTTTCGCATTCAATGACTCTTTCTAAACGCTCCAAACTGGGTTTTTTTAACAGCGTAAAAAGCCCAAAATCCTCACTCGCGCTTTTTAAGCGTTTTTCATTTACCTTTAAAACTTCAAAGCGCAACGACTTTTGCCAATAGTTTTCAAACGCCTTAAAAGTGGGCAATCTAGCGCCGCTAGAATGGGCTTGATGGAGCATGCCCTCTTTAGAAAGGATTTGAAAATAATTCCTGATCGTCGCGCAAGACACTTTCAAATTCGCCAACTCTTTTAAGCGTTTAGAGCTAATGGGTTCTAAAGTCTGCAGATAGGTTTTAACAAACGCATCTAACAAACTCTCTTTTTTATTCAAATCAGAACCTACTTTAATTCTTCTTAACATCATTATTTGAAAAATCTCGTCAATCACCATTTTGATGAAAGAACGATCGCATTATAGCGCAAAAAGTTAATAATCTATCACTTTTTTAAACAAGTGATAAAAATTATCCGATTTTTCTTTAAAGTTTAGTCTGTATCACTAAATTTATTTACTAGCATTAAATTAGGATTTTTTATAGAGTTGATTTAATTTAGATCTGTTGGGCAACTAATACCTTTTATTAAAAAAACTTGTTATCATGCTAAACATGAACACACACACAAGAGGCATTGACAGCAATCTGATTTATTCGCTCCAAAGCATTTCATTATCCATGTTTAGAAAGGGTTTTTTTGGGCTTTATCAAGGCTCCATTTCGGCGCGCATTGGCACCAATCAATTTGTGATCAATAAAAGAAACGCTGTTTTTGATCAATTGAATGAAAACACCTTATTAGTCTTGCATGACAAGATAGATTACCGCTGGAAAGAAGCGAGCCTGGATTCGCCCATTCATGCGAGCGTGTATCGGGAGTTTTTGGACGCTAAATTCATCGCTTACGCGCGCCCTCCTTATAGCCTAGCGTATTCCTTGCGCCACAACCGATTGCTCCCTAGGGATTATTTAGGGTATCGTTCTTTGGGCGAAGAAATCGCCATTTTTAACCCCAAAGATTATGACAGCTGGCAAGAAAGAGCGGATACAGAAATTTTACGCCAATTGCAAGAGAGTAAGAAATATTTTGTTTTCATTAAGGGGTGTGGGATTTTTGCCTACCATAGGGAGCTTTCTAAACTCATGGAAGTTTTTGATTTGATTGAAAACTCATGCAAGGTTTTACGATTGGGCGATTTAATGGATTATTGCTATAATGATGATCCACGATTGAGCGTGTAGAAAGCTAAAAAGGATAAAACATGACCATCAACACCCACTACACCCCTAATTTCACGCAACTCCAAACCTTGAACAATATCAATAATGACGCAACCATAAAAGATAGGAATCAAGTAGAGCAGGATTTACAACAAAGCAGTATTCAAGATGGTTTCAGCCAAGATGATACGCAAAATACCCCTGATTTTGACCGACTACAAGCTTTAAACGCTATCAACAACGACGGTGGGATCAAGGATAAATCCCAAGTTGAAAAAAGCCTTGCTGATAGCGAAAATGTCCCTGAAATTTATTCCAGCCTGGACACATACGCTTAAAGACGCATACGCTTTTAAAAAAGGGGGGTTTTTTACCATTCTTTCAAAGCCATTTTAATCGCTTCTATCACGCAATCCATCCCACCCGCTAAACTGAAAAGCCAGTATTTGTGCGCGTAAATGTATTCTAATTGCTTAGCCCTTAATCCGTCTTCATTATTCGTTTTTTTACACACGATTTCAGCGATATGCAATTCCTGGTGGAAGATGTAAGATTGTATCGCATCCATAAAATACGAATTGAATCGCTTGTCATCAAAAAGCTCTTTAACATTATCAATTTCAGCGCTCAAATGCTCTAATTCTTCAAAATCCAACTCTTCTAATTTGTTTTTTTCATGAAGCTTTTCCACTTTTTCTAAAAACTCTGCCACCTTTAAAAACGCTTCTTCAACTTGCGTTTTTTTCTCATTGGCGTATTTGATGATTTCTTCGCATTTTTGCTTGGCGATCTTTAAATTTTTAGCCTGCTCTGATCGGGTAGGATAAATAAGATTGATAGGAGGCTTTGGCTTGGATTTGTCTATTTTTTCGCACACTTCTTTAAAGGGCATTTCTTTAGTCCCTTTAATCCTAGCCCCCCCTTCAGTAGCGTTAATGACTTCTAGTTTATAGGGCGTGTTGAAAATATCTTTTTCAAAAAATTCTAAGAAAAGCTTCCACACTAAAGTGGTCTCTACTTCCCCGTTACCCCCATATTTTTCTATAAAAATCTTGTCTTTATCCTTTTTAGGCTTAATCTCCCTATCGCCATAAATCGCCCCACTGGCATGGCTGTTACCGCTTTGCGAAAAGCTCAAATCTTGCCCGATAAACACGCACCTTTTGAAACGAGAATGCACCACTAATTCATACGCCATGTTCGCTGCGCTCATGCCTATGCCCACATAACCATACTGGTGCAAATCAAAAAGGTTGGTATAGCCAAAGGGGCGGAAACTGAATTGCTTAACCCCCTTTTTAATCGCTTGAATCAATCGTTTATGCACAATGGAAGTCAGAGCAAAAATAACGCCTTCTTGAAAATCTAAGGGGGTTTCTTCGTAGAATTTCGCCGTTAAATCCACCCTTTCTAAAGACAGCACAATATCAGGCTTGATACCGGCTCTGGCTAGAATAGGGAAAGAAGCGTCTATGCAAAAAAGCGTCGCATAAGGAGCGATTTCTTTTAAAAGGGGGAGTTGCTTGTTCAAACTGGGCCCGGTTGAAACGATAATCGCAGTGTCTCTGTTTTTTAAAGCGTTCACAAAATCCACTAAACTAGGGCTTTTGATGACTTCAGGCAGATTAGCGGCATGCTGTTTGATGCCTATGAGCGCGTCTTTAGCGTCATTGCCTACGCTAATAGCACCATGCTCTAAAGCGCGCGTGAAATGCTGGTTGATTTCTATCATTTGATGGGAGTATCGTTCATAATAAGCGTTAAAAAGTTTTAAATCATACATTCTTGCGTATAAACGAGATTTTTTATCCATATCAAACAATGAAGCGATCATGTTGTAATTGCAAAAACTCGCATGCAACAAAATCAAACGATTTTCTAAAATCTCAGTGGAAAAATCCAAGAGATTTAACACGATGAAAATAATTTCTATTTCAGGCTCAATGACCACCAAGCGCTTTAAATTGCCATTACCTAAAAGCAAGCGATAAAACACCCCATTACCCAAACCAAAATAATACAAATAAGGATAAAGCATGTAAATTTCGCTATTTTTGTATAGCTCTAAGCTTGAATCTAGCGGGCTTTTTTCAAATAAGGGGGTGTTTGTTTCTTTATCTAAGAGGTTGAAATTCGCGCTATCATTCCCTAAAAACACTTCGTATTTTTTGTTTTCTTTAATGGCTTTGAGCTTTGCGAACAAGAGAGGATCTTTTTTGAAAAGAGCTTGTAAGTTTTTTTGATAAATATCCATCATTTTAACTTATAAAAATAACTGATAAAAAGGGCTAACGCCCCTTTGAATCAAGGGCTACTATTGTAAAAGCCTTAAGACATTTTGTTGCACCGCATTCGCTTGCGCCATAGCAAAACTCCCGCTTTGCGCCAAAATATTGTATTTAGAAAAGTTCGCGCTCTCTTCAGCAAAATCCACGTCTCTGATTTGAGATTCAGCCGCTTTAACATTCACCTGGGTTACAGAAATATTATTAATGGTGGTAACCAATTCCATTTGCACCGAACCCATATCCGATCGGATCTTATCTAATTGCGTGCGCGCTGAATCTGCCATATCCATCACAATCATCGCCCCCTTAAGGCTTGTTACCCCAGCCCCTATACCTTGAGAATTGGTCTCAGCTTGCGCGCCATTAGCGTTCGCTCCGGCTGCTGAAGCCACATTCGCATCAAAAATGCCCCTAACCGCTCTCAAATTCACGGTGTATTCTGCCACCCCTTGAGCGGAATGAAAGCCCACATGGCTGAAATTCACGCCGCTCACGATGATGTCTCTAGCGTCGGTTCTCGTCAAGGTTAAGCGCCCAATAACCGCATGCTGTGTCCCAGAAATCCCTGCAAAATTCCCTCCCCCAAAAACCTGACCGCTCGCGCTCGCTGCATGCACTGAAATCGCACGCCCGTCAATGGAGTGCAAATTAATGCGCCCTTGAATATCCATGCTCGCTTCCACGCCGGTCCTGTCTTTGACGGAGTTAATGGCGTTAGTCAATCTCCCGTCAGCGTCGTTTTTATGCACATCATTCACGGTTCCAATTTCTACGCCATTAATGGTGAGCTCCCTAACGGTTCCTGATTGCACAGGAGTGCCGCCGGTGGCCATGACATTATAAGAAGCCCTAACGCCTAGAGTGTTAGAAAAGCGATTGATGATCTCGCTTAACGCCCCAATCCCTGTGCCAGCACTTGTGGAAATGCGCACGGTTTCAATCTTATAATCATTCACGCCATTGACTTGTTTGAAATTCAAACCCACTTCAGTCAAGTTTTGCGCCGCCGCGCTAGCGAGCATGCCTTCACCGCTAAAAGAAGAGGTTTCCATGCGCACATGCCCGATCTTATCCGAACTCGTTGAACCAATAGACGCCTTAACTGTGGTGTTAGAATACGCGCCAATTTGAAATTCTTTGTTAGAAAAACTTCCTGAAAGCATTTGTTGGCCGTTAAAGCTTGTGGTGTTAGCGATGTTGTCTAGTTCTTCTAACAACCTTTGAATATCGCTCTGGAGCGCTCTTCGGCTTTCTAAAGTTTGCCCGTCTTGAGCGGCTTGAACGGCTTTGGTTTTAATGGTGTCTAAGATTTTGATTTGCTCATCCATCGCTTTATCAGCGGTTTGAACCATACCAATAGCGTCATTAGCGTTGCGGATCGCTTGACCCAAATTCGCGCTTTGACTCCTTAAGCTATCAGCGATCGCCATCCCACTAGAATCGTCAGCGGCTTTATTGATCCTAAGCCCTGAGCTTAACTTTTCAAGCGAGCTTGAAAGGTCTCTGTTGTTTTGAACCCCTACCGCATGAGAAGTTAAAGCGGCGATATTGGTATTTATCCTAAAACTCATGTTTGCATCCTTTGCATAGATATTTGCTGTTATTCAAGCAAAGGGTGTTCCAACTCTTTGATTTTTAGCGCTGTTATGGTTTTTATGGTTTAATAGGGCGTTTAGTCAAAATTCTATGCTACAATCATTCATTAATAGGTATAAACATTTCATTAAAGGCGTTCCATGAAGCACCTTATTATCGTAGAATCCCCCGCAAAAGCCAAAACCATTAAAAATTTTTTGGATAAAAGTTACGAAGTTATCGCCTCTAAAGGGCATGTTAGGGACTTGTCCAAATTCGCTTTAGGCATTAAGATTGATGAAATAGGCTTTACCCCTAATTATGTCGTGGATAAAGACCATAAAGAGCTTGTCAAACAGATCATAGAGCTTTCTAAAAAGGCATCTACCACCTACATCGCTACCGATGAAGACAGGGAAGGGGAAGCGATAGGCTATCATGTGGCATGTTTGATTGGGGGGAAATTAGAGAGCTATCCTAGGATCGTTTTTCATGAGATCACGCAAAATGCGATTTTAAACGCTCTAAAAACCCCACGAAAAATTGACATGTCAAAAGTCAATGCCCAACAAGCCAGGCGCTTTTTGGATCGGATCGTGGGTTTTAAACTCAGCTCGTTGATTGCATCAAAAATCACTAAAGGTTTGAGCGCTGGGCGGGTGCAAAGCGCGGCTTTAAAGCTTGTGATTGATAAAGAGAGAGAGATTAAAGCCTTTAAGCCTTTAACCTACTTCACGCTAGACGCTTATTTTGAGCCGCATTTAGAAGCGCAACTCATTAGCTATAAGGGCAACAAACTCAAAGCCCAAGAGCTTATTGATAAAAAAGAAGCTCAAGAGATTAAAAACGAATTAGAAAAAGAAAGCTACACTATTTCTAGTATTATTAAAAAATCTAAAAAATCCCCCACACCGCCCCCTTTCATGACTTCTACTTTACAGCAAAGCGCTTCCAGTCTTTTAGGCTTTTCGCCCACAAAAACCATGAGTATCGCTCAAAAATTGTATGAAGGCGTAGCCACTCCGCAAGGGGTTATGGGGGTGATCACTTACATGAGGACCGATAGCTTGAATATCGCTAAAGAAGCTTTAGAAGAAGCGAGGAATAAGATTTTAAAAGATTATGGCAAAGACTACTTGCCCCCTAAAGCCAAAGTCTATTCCAGCAAGAATAAAAACGCCCAAGAAGCCCATGAAGCGATCAGACCCACTTCTATTATTTTAGAGCCAAACGCTTTAAAAGACTACCTTAAGCCTGAAGAATTAAAGCTCTATACCTTAATTTACAAACGCTTTTTAGCTTCTCAAATGCAAGACGCTCTTTTTGAAAGCCAAAGCGTGGTTGTGGCTTGCGAAAAAGGCGAGTTTAAAGCGAGTGGCAGAAAACTCCTTTTTGATGGCTATTATAAAGTTTTAGGCAATGACGATAAGGACAAATTGCTCCCCAATTTGAAAGAAAATGACCCCATTAAATTAGAAAAATTAGAGAGCAACGCTCATGTTACAGAGCCTCCAGCGCGCTATTCAGAAGCGAGCTTGATTAAAGTTTTAGAAAGTTTAGGCATAGGCAGGCCCAGCACCTACGCCCCAACGATTTCCCTTTTACAAAACAGAGACTACATCAAGGTAGAAAAAAAGCAAATCAGCGCTTTAGAGAGCGCTTTTAAAGTGATAGAAATTTTAGAAAAGCATTTTGAAGAAATCGTGGATTCCAAATTCAGCGCTTCTTTAGAAGAAGAACTGGACAATATCGCTCAAAATAAAGCCGACTACCAGCAAGTCTTAAAGGACTTTTACTACCCTTTTATGGATAAAATTGAAGCCGGGAAAAAGAATATCATCTCTCAAAAAGTGCATGAAAAAACCGGCCAATCATGCCCTAAATGCGGGGGGGAATTAGTCAAAAAAAATAGCCGTTATGGAGAGTTTATCGCTTGCAACAATTACCCTAAATGCAAATACATCAAACAAACTGAAAACGCTCACGATGGAGCCAAGCAAGAATTGTGCGAAAAATGCGGAGGGGAAATGGTGCAAAAATTCAGCAGAAACGGGGCGTTTTTGGCTTGCAACAACTACCCTGAATGCAAAAACACCAAATCGTTAAAAAACACCCCTAACGCCAAAGAAACAATAGAAGGCGTGAAATGCCCAGAATGCGGAGGGGATATTGCCTTAAAAAGGAGTAAGAAAGGCTCGTTTTATGGCTGTAACAATTACCCTAAATGCAATTTTTTATCCAACCATAAACCCATCAATAAACGCTGTGGAAAATGCCATTATTTGATGAGTGAAAGAACCTATCGCAAAAAAAAGGCGTATGAATGCATCCAATGCAAAGAGCGCGTGTTTTTAGAGGAAGATGATGGCTAAAGAAAATCCGCCTATCGTTTTTGGGCCTGTTTTATCCAGGCGTTTTGGCAGATCTCTAGGCGTGGATCTATCGCCCTCTAAAAAACAATGCAATTACAATTGCATTTATTGCGAGTTGGGTAAAGCCAAGCCCATTGAACGCATGGAAGAAGTGATAAAAGTGGAAATCTTTATTAACGCCATTCAAAACGCCCTAAACAACCTTGCTACCCCCATTGATGTTTTAACCATTACCGCTAATGGCGAACCCACTCTATACCCTCATTTATTAGAGCTTATCCAAAGCGTCAAGCCTTTTTTAAAGGGCGTTAAAACTTTGATTTTAAGCAACGGCTCACTCTTTTATGAGCCAAAAGTCCAGCAAGCCTTGAAGGAATTTGACATCGTTAAATTTTCTTTAGACGCTGTTGATTTGAAAGCCTTTGAAAGAGTGGATAAGCCCTATTCTAAAGACATTGATAAGATTTTAGAGGGGATTTTGAGCTTTTCTCAAATTTATCAAGGGCAACTGGTGGCTGAGGTGCTGTTGATTAAGGGCGTGAATGATAACGCGAACAACTTAAAACTCATCGCTGCATTTTTAAAAAAAATCAATACCGCTAGAGTGGATTTAAGCACCATAGACAGGCCCTCAAGCTTTAAAGCCCCTAAATTGAGCGAAGACGAATTATTAAAATGCTCTTTATTTTTTGAAGGGCTTTGCGTGAGTTTGCCTAAACGATCCATTGCTCAAGCCAAAAAATTGATTTCTTGCGGTATAGACGAATTGCTCGCTTTAATTTCCAGGCGCCCTTTAAGCACAGAAGAAGCCCCCCTAATACTGGATCCTAACGCTTTTAAGCATTTAGAAACCTTATTAAACCATAAGCAAATTACGATTAAAAAAGTCGGCTCTTTAGAGTTTTATTGCGCGTTTTAACCTCCATTTGTAACCTGTAGTTTTACCTTATTTTAGGGATAGCTTGAGCTTTTAAATAAGGATCTCTTTATATTGTCAAATAACGCCACAACACCATAAAAAATGATCTCAAAAGCCGACAGATAATTAAAAACTTAATGTTTTTAACCGCTACATCCTTTTACTATAACCATAACCCACTTTTTCTGCTTTTTTTTCAGTATTAGCCGCTGCTTCTATTTCTTTATTGATATCAGCAACGATGTTTTGAATGATTGAAAAGCTTTGAAAGGGTGAAAGGTTGGCTTGTGGGTTTCTCATTTCAAGCATTTTAGCTTGAGCTTTAGAGCGTATTTT
>scf30
CCACAAGCCCCAAGAGAACCTATCCGTGATTTTTATGATTACGGCTATAGTTTTGGGCATGCTTGGTGATCTTAAATGAG
>scf31
ATAATTTAAGCAAACCTTAAGCTTTCTATGACTATACTTTCATTTCCTTGTTTCAGCAAGGGCTTTAAAAAGCCGCTAACTTACAAGGATAGCTGATTAAAAGCAAACGATCTTTGAAAACTAAGCAAATTGATAGAAGTTCTTTTTAAAGGGATATTCTAAAACAATAAGTAATGACTTATCAAGTAGAGTGGGGGTTTTTATAACTCCCATTCTTTGATAAGGAATGCTTATCCAACTTGCCAATTGATTTCATTGATTATGATGGTTATATCATTATGATTGATGACTGAATGGCATGAGAGTATTTTATTCAGGTTAGCGTTTGGCTAAACCTTTTTAAAAAGTTTCTTTCTGTTTTGTTGTTGTAATACTTAAGAACACAACCCGTTTTATTCAATAAAGTATAAAACGAGTTCTTGTGATACGCTAAAGCTGTTGTTAGGAATAACAACAGCCTATCAAAAAACAAAAGAGCTTTAGGACAAACACTTTTATGGAGAGTTTGATCCTGGCTCAGAGTGAACGCTGGCGGCGTGCCTAATACATGCAAGTCGAACGATGAAGCTTCTAGCTTGCTAGAATGCTGATTAGTGGCGCACGGGTGAGTAACGCATAGGTCATGTGCCTCTTAGTTTGGGATAGCCATTGGAAACGATGATTAATACCAGATACTCCCTACGGGGGAAAGATTTATCGCTAAGAGATCAGCCTATGTCCTATCAGCTTGTTGGTAAGGTAATGGCTTACCAAGGCTATGACGGGTATCCGGCCTGAGAGGGTGAACGGACACACTGGAACTGAGACACGGTCCAGACTCCTACGGGAGGCAGCAGTAGGGAATATTGCTCAATGGGGGAAACCCTGAAGCAGCAACGCCGCGTGGAGGATGAAGGTTTTAGGATTGTAAACTCCTTTTGTTAGAGAAGATAATGACGGTATCTAACGAATAAGCACCGGCTAACTCCGTGCCAGCAGCCGCGGTAATACGGAGGGTGCAAGCGTTACTCGGAATCACTGGGCGTAAAGAGCGCGTAGGCGGGATAGTCAGTCAGGTGTGAAATCCTATGGCTTAACCATAGAACTGCATTTGAAACTACTATTCTAGAGTGTGGGAGAGGTAGGTGGAATTCTTGGTGTAGGGGTAAAATCCGTAGAGATCAAGAGGAATACTCATTGCGAAGGCGACCTGCTGGAACATTACTGACGCTGATTGCGCGAAAGCGTGGGGAGCAAACAGGATTAGATACCCTGGTAGTCCACGCCCTAAACGATGGATGCTAGTTGTTGGAGGGCTTAGTCTCTCCAGTAATGCAGCTAACGCATTAAGCATCCCGCCTGGGGAGTACGGTCGCAAGATTAAAACTCAAAGGAATAGACGGGGACCCGCACAAGCGGTGGAGCATGTGGTTTAATTCGAAGATACACGAAGAACCTTACCTAGGCTTGACATTGAGAGAATCCGCTAGAAATAGTGGAGTGTCTGGCTTGCCAGACCTTGAAAACAGGTGCTGCACGGCTGTCGTCAGCTCGTGTCGTGAGATGTTGGGTTAAGTCCCGCAACGAGCGCAACCCCCTTTCTTAGTTGCTAACAGGTCATGCTGAGAACTCTAAGGATACTGCCTCCGTAAGGAGGAGGAAGGTGGGGACGACGTCAAGTCATCATGGCCCTTACGCCTAGGGCTACACACGTGCTACAATGGGGTGCACAAAGAGAAGCAATACTGCGAAGTGGAGCCAATCTTCAAAACACCTCTCAGTTCGGATTGTAGGCTGCAACTCGCCTGCATGAAGCTGGAATCGCTAGTAATCGCAAATCAGCCATGTTGCGGTGAATACGTTCCCGGGTCTTGTACTCACCGCCCGTCACACCATGGGAGTTGTGTTTGCCTTAAGTCAGGATGCTAAATTAGCTACTGCCCACGGCACACACAGCGACTGGGGTGAAGTCGTAACAAGGTAACCGTAGGTGAACCTGCGGTTGGATCACCTCCTTTCTAGAGAAAAGCTTTTAACATTCGCTTGTTAAAAGCCAAAGAGTATTACTTGACAAAAGAACTTCTTGTTGCTTAGTTTTGAAAGATTGAGCTTATTCTTTCTTTTTTAAATCTTGATTTTTCATTTGATTTTTGATTTTGGTTTGATTGATTTTAATACTTGTTTTTGGTTTTTTCTTGTTTCTTAAATCTTGCTTTTTTCATTCTTGTGTTT
>scf32
AGATTTTGAAAAATTCGTTCAAGAGCTTTATGATGCGCAAAGCATGTTAAAATCCGATTGGTTCCATTCTGATTATTGTTATCAAGAATTATTGCCCCAAGAATTCGGGTGCTATTTAAGCCATTATCTTTTATGGAAAGAATGCGTCAAATTAAACCAACCGGTCGTCATTTTAGAAGATGATGCAATGCTAGAGTCTAATTTCATGCAAGCCTTAGAAGATTGCTTGAAAAGCCCTTTTGATTTTGTGAGGCTCTATGGGCATTATTGGGGAGGCCATAAAACCAATTTGCGCACTCTCCCTATCTATACAGAGGCTGAAGAGGCCGAAGCACCTATGGAAAAAATACCTATTGAAAACCATGAAGTTACCCCCCCCCCCCAATTCCGCACAAGATACGCAACAAGATTTTATTATTGAAACGCAACAAGACCCCAAAGAACTACCTGAGCCTTGCAAAATAGCGCCCCAAAAAATTTCTTTTAACCAAGTGGTTTTTAAAAAAATTAAAAGAAAGCTCAACCGCTTCATTGGAAGTATTTTAGCTCGGACAGAAGTGTATAAGAATGTCGTGGCAAAATACGATGATCTCACTACAAAATACGATGATCTCAATAAGAATATTGCGGA
>scf33
GCAGCAAATACAGCAAGCCGAAAACATCGCTGACACTCTAGTGCATTTCAAATCTAGATACAGCGAATTGGGCAACACTTATAACAGCATCACCACCGCGCTATCTAGTGTTCCTAACGCTCAATCTTTGCAAAATGTGGTGAGCAAAAAGAACAACCCCTACAGCCCGCAAGGCATAGAAACCAATTACTACTTGAATCAAAACGCTTACAACCAAATCCAAACGATTAACCAAGAATTAGGGCGTAACCCCTTTAGGAAATTGGGCATCGTCAGCTCTCAAACCAACAACGGCGCGATGAATGGGATCGGTATCCAAGTGGGCTACAAGCAATTCTTTGGCCAAAAAAGAAAGTGGGGCGCTAGGTATTACGGCTTTTTTGATTACAACCATGCGTTCATCAAATCCAGCTTCTTCAACTCG
>scf34
GATTTGAAATGCACTAGAGTGTCAGCGATGTTTTCGGCTTGCTGTATTTGCTGCTCTTGAGTGCCAAAATGCGCGATGCTGTTG
>scf35
TTCTTTATTCTTTATTCTTTATTCTTTATTCTTTATTCTTTATTCTTTATTCTTTAT
>scf36
AAAAACTCTTGGAAAACATTATACCTTGAAATTTCATTTTTGGGGTGTAAAGTTGTTGTTTTATTGAAGCG
>scf37
GATTTTAACATGCTTTGCGCATCATAAAGCTCTTGAACGAATTTTTCAAAATCTTGATGTTTAGGGCTAATAGCGTCAAAGATTTGAAAAACA
>scf38
TTCTGGGGAATTAGGGTTTTGAGTGGCATGCGTCATGTTTTGAAGAGACTTAGCATTAGGCAAGTGAGAGATACCATTATTAATCGCTGTAGAGTCTTTATTCAGGGTATTAAGGGCTTCTTTAAAATTCAAAATGGTTTGAGCCAAAGCCCTATCCTGATTGACCTGGTTGCCATAATAAGCGGTGTGTTGCTCTAAGGAATTGAGAGTTTCTTTCACAAACGCGCAACCTGAACCCCAAGTGTTATTAGTGATCACGCCAGCCGATCCTGCTTTACATTCTTCTAAATCCCCTTGAATAGGCCCTTGAATGCTGTGGAAATTATTAGCAACTTGTTGGGCTAAACCTAAAATCTCTGCTTGAGCTTCAGCTCTATTGAGCATTTTTTGAGCGAATTCTTTGTTTTTAGAAGTGTAGGGGTTGAAATTGTTGGGTTGCGTGATTTGGGCGTTTTCGTTAGCGTTAAGCTGTTTGGTTTTTGCTAGGGCTGTTTGAGCGTTTTTGATCATCTCATTAATTGCGTTAAAAGAAGGGCCAAAAATATCCATCACATTCCCAGGCGTAGAACTCAACCCCCACGCTTTACCGCCATTGCTCGTTTGCACATGCGGGTTTTGAGTCATAAGGACTTGCATGATAGTGGCGGCTTGTTGCAAAAGGTATTCAGCGTTATTATTGTATGTCAATTGTATCGTAGGCGAGAATGATGATCCGCCTGAATAATAGGTTGGGATCTCTTTCCCATTCTCATCATAATAATGCTGTATGATATTGTTTTGTGTGGTGGTCTTATAATTGGTTTGTTGTATGTTGACTACCCCTGTTTTGGTGGTGTCATTCAAGGCAGGCATTCCGCCTCCTTTGTTTTGGTTTAAAGCGGTTTGGATAATTTGATAAGCTTGGTTGAGTTTTTGGTATTCATCAATAGATAGAATGCCATTAGGACCTGTCCCATACGCTTGATTGCAAGTGGTGGTTGTCCCATTAAGGGCTGGTGTGTTACCAAACGATTGGTAGCTTTGATTATTGGTAGGGCCAGGGCCACAGCCAATAAAAAGGGCTATGACTTGCCACATGCCCACAGCGGCATTGAGCGCTAAAGCCACAGCTTGATAGGCGGGGGAAGTGGTGGTAGCACTAGTGAGATTGATCGCGCTTGAGCTTAAATTATCAATCGCACCCGTGATAGCGCTAGGCGTGCTGGCTAGATTGACTAAGGAATTTAAGTAATTGTATTGGTTTAAAAGGTTGCTTAAGTTATC
>scf39
GAATGCGAGAAATTACTCACGCCTGAAGCGAGAAAGCTATTAGAAGAAGCTAAAAAAAGCGTTAAGGCTTATTTAGACTGCGTTTCAAGAGCTAGGAATGA
>scf40
GAATGCGAGAAATTACTCACGCCTGAAGCGAGAAAGCTATTAGAAGAAGCTAAAGAGAGCCTTAAAGCTTATAAAGACTGTCTCTCTCAAGCTAGAAATGAAACTGAAAGGAGAGCCTGCGAGAAATTACTCACCCCTGAAGCGAGAAAACTATTAGAGCAAGAAGTTAAAAAGAGCGTTAAGGCTTATTTAGACTGCGTTTCAAGAGCTAGGAATGAAAAAGAGA
>scf41
TATAAAAATCCACTTGTTTAGCGATAGCTTTTTGTGAATAGGGCAGAGATTCTAGCTCTTTTTGCAAATAAGCTATAAGCTCTTGCGCTTTTGATCCTCTTTGAGAGCGG
>scf42
[truncated: 1,382,485 more chars]
