# Supplementary material for: Chromosome assembly of large and complex genomes using multiple references
Source: Genome Res. 2018 Nov;28(11):1720–32. doi: 10.1101/gr.236273.118 (PMC6211643; doi:10.1101/gr.236273.118)
Supplement: Supplemental Material [file supp_gr.236273.118_Supplemental_Code.zip › Ragout-2.1.1/examples/H.Pylori/references/ELS37.fasta]

>gi|383749063|ref|NC_017063.1| Helicobacter pylori ELS37 chromosome, complete genome
TAAAACGCCCTCAATTCAAGGGTTTTTGAGTGAGCTTTTTGCTCAAAGAATCCAAGATAGCGTTTAAAAA
TTTAGGGGTGTTAGGCTCAGCGTAGAGTTTGCCAAGCTCTATGCATTCGTTGATGATGATAGGGTTTTGC
GTGGGCGTGAAGCCAATTTCATACGCTCCTAAGCGTAAAATCGCCTTTTCCATGCTCCCTAATCGCTTGA
AATCCCAGTCTTTTAAATGCGGCTCAATGAGGGCGTCAATTTCATTGATTCTTTCTAACACGCCATTAAA
AAGGCTTAAAGCGAAAGCAAGCTGGTTGTTTTTGATCTTTTTTTCTTCTAACATGCTGGAAGCGATTTTT
TTAATTTCTTCATTACCGCTCTCAAACGCATACAACAGTTCAACCACAGCCCCCCTGGCTTGAGTTCGTG
TCGCCATTTTAACCCTTGAGAGTTTGACACAAGCTCAATAATTCAATGAGGGTGCTCATCGCTTCAAAGC
CCTTATTGCCGGCTTTACTGCCCGCTCTTTCAATCGCTTGTTCAATATTGTCTGTGGTCAGCACGCCAAA
GCTTACCGGCATGCTGTATTTTAGCATCGCGCTGGCAATGCCTTTAGTCGCTTCCGCGCTCACATAGTCA
AAATGCGGAGTCCCCCCTCTAATAATGGCTCCTAAAACGCACACGCCATCGTATTTTTCACTCTCTAACA
ATTTGTCTAAAATCAAAGGCAATTCATAAGCCCCAGGCACCAGCACGAGATCTAAAAGCTTTTCATCGCC
CCCATGCCTTTTAAAGCAATCCATCGCCCCTTCTTTTAATCTGTCTGTGATGATATGATTGAAGCGCGAG
GTTAAAATAGCGACTCTTTCATTCCCTTGTAATTGCAATTTCCCTTCTATGATTTGCATGAAATTCCTTT
AAAATAAATTTTGAATTTTTAACATGTCGGTTACTAATTGTTCTAACTCATCAGGTTTGAGCATGTTTGC
CCCATCGCTTAGGGCGTTTTTAGGATCAATGTGCGTTTCAGCGAATAACCCATCAATCCCCACCGCAGCC
GCCGCTCTGGCTAAAATAGGGGCAAAAGAGCTGTCCCCTGAACTTTTCCCGTTCGCTCCCCCTGGCATTT
GCACGCTATGAGTGGCGTCAAAAATCACAGGGGCAAATTCTCGCATGATTTTTAAAGAGCGCATATCCAC
CACTAAATTCCCATACCCAAAGCTGCTCCCCCTTTCACACAGCCACACGCCATTTTTTAACGCCGTTTCA
TAAGTGGGGCTTTGAATGCTTTTATCTCTCGTTTTAAGGGCTTTTAAGACAGAATATTGCATGTCTTTTG
GGTTCATGAATTGCCCTTTTTTGATATTGACAATAGCGTTAGTCTGGCTCACTTCTACAATCAGATCCGT
TTGGCGGCACAAAAACGCCGGGATTTGTAAAATATCCGCTACTTTGGCTGCCACGCTTGCTTGATAGCTC
TCATGCACATCGGTTAAAATCTTATAACCAAATTCATCTTTGATAATTTGTAACATTTCTAAGCCTTTTT
CCAAACCAGGCCCTCTATAACTCTCCAAACTCGTGCGGTTAGCCTTATCAAAACTCGCTTTAAAATAAAA
ATCCAATCGCTCGTTGCTGGCTAGGGGTTGTAATTTAGTAGCGATGCTTCTTAGATTTTCTAAGCTCTCA
ATGACGCATGGCCCGGCGATTAAAACGGGTTTAGGGGTTTTTGTTTTAGAAGTTTTCATGACTTATCCTT
TGTTTAATGGTTTCTTCAATCGGCTCAAAAAAATGGCTTTCAAAATTATAATTATAAATCCTGCCTGTTT
CTATGATATAGTGCCAACCAAAAATTCTTAATTCGTTATCCATCACTCTTTCTTGAATGAAATCATAGCT
TAAGAGGTTGTTGAGTTGCAAGCGCACGTTCAAACGCTCTGTAAGCCATGAACGCTTGGCGGAATGGTTG
CTGAATTGCGGGTGGTTTTTTTAATTCTTCTTTAATAGGCTCTAAAAATTGTATCCAGTTTGCAATGTAA
GGGGTTTTAGCTTTGGTGGTTTCATCATGGATTAAATGAACGCTCCCGCAAGCCCCACAATCGCTATGCC
CGCAAATGATTAAATTTTGAATGCCCACATGCGCAATAGCGTATTCAATGCTCGCAATGGTAGAAAGGGA
TTCTTTATGGCTTGTTTTAGGGGGGATCACATTACCCATGTTGCGGATCACATACAATTCGCCCGGTTTG
GTGCCTGTGATTAGATTAGGCACGACTCGTGAATCCACGCAAGAAATGAACAAAGTGTGGGGCTTTTGCT
TAGTCTTTAAACTCTCATAAAGCTCTTTAAGCTCTTCATATTCATTCTCTTGAAACTCTAACGCCCCTAA
AAACGCTTTCACTCTTTAACCCTTAAATCTCATTTTCTTAAACTTGGTTTTCATTTTAAAACGCTAATCA
TAGCTAAAAATCTTGCATTTCTTTTTGTTATAATGGCGTTATTTTACACTTTAAAGGGCTTTCATGCAAT
TATGTGTCGCATTGGATTTAGAAAAAAAAGAGGACAACCTTTCCTTATTGCAAGAATTGAAGGGCTTAGA
TTTATGGGCTAAGGTGGGGCTTAGATCTTTTATAAGAGACGGGGCTGTTTTTTTAGATGAAATCAGAAAG
ATTGATGAAAATTTTAAGATCTTTTTGGATTTGAAGCTCTATGATATCCCTTATACGATGGCAAATGCCG
CGCTAGAATGCGCGAAATTAGAAATTGACATGCTCACCGTGCATTTAAGTAGCGCTAAAAGCGCGCTAAC
CATTTTAATGCAACGCTTAAACGCTCTTAAAAAACGCCCCTTGATCATGGGCGTGAGCGCTTTAACGAGC
TTTAGCGAAGAAGAATTTTTGATGGTGTATAACGCCCCTTTAAAAACTCAAGCGATCACATTAAGCGCTA
TGGGTAAAGAGAGCGGGATTGATGGGGTGGTGTGTTCGGTGTTTGAAAGTTTAGCGATCAAAGAGGCTTT
GGGTCAAGGCTTTTTGACTTTAACCCCTGGCATAAGGCTCAATAAAAGTGATAAAGAAGATCAAGAAAGG
GTGGCGAACGCTAAAGAAGCCAAACAGAATTTAAGCGATTTTATCGTGGTGGGCCGCCCCATTTATCAGG
CTAAAGAGCCTAGAGAAGTGGTTTTAGAGCTTTTAAAGGATTGTTAAATGCGGGTGTTAGAAACGATTGC
CACTTTAAGAGAGTATCGTAAAAGTTTGAAAGAAAGCGTGGGGTTTGTGCCGACTATGGGGGCTTTACAC
AAAGGGCATCAAAGCTTGATAGAAAGGAGTTTGAAAGAAAATTCCCACACGATTGTAAGCGTTTTTGTCA
ATCCCACGCAATTTGGGGCTAACGAAGATTTTAGCGCTTACCCGCGCCCTTTAGAAAAGGATTTGGCTTT
GTGTGAAGAATTGGGCGTTAGCGCGGTGTTTGCGCCAAAAATTGGCGAAATGTATCCCTATGAAATAGAG
CAACGCCTGAAACTCTACGCCCCTACATTTTTATCCCATTCTTTAGAGGGAGCGGTGCGTAAGGGGCATT
TTGATGGGGTTGTTCAGGTCGTGTTAAGATTGTTCCATCTTATCAATCCTACTAGAGCGTATTTTGGTAA
AAAGGACGCCCAACAGCTTTTAATCATCCAGCATTTAGTCAAAGATTTGCTTTTAGACATTAAAATAGTG
CCATGCGAGATTGTGCGCGATAGCGATCATTTGGCTTTAAGCTCTAGAAATGTGTATTTGGATACAACAC
AAAGAAAACAAGCCCTAGCCATTCCAAAAGCTCTAGAAAACATCAAGCAGGCCATAGATAGGGGCGAAAA
AGCGTGCGAAAAACTAAAAAAACTAGGGCTTGAAATTTTAGAAAATTTAGAAGTGGATTATCTGGAATGT
TGTAACCACAAGCTAGAGCCTTTAAAAACCATAGAGCCAACTAACACGCTCATTTTGGTGGCGGCTCGTG
TGGGTAAAACCAGGCTTTTAGATAATTTATGGGTGTAGTTTGGAATTTTTGTGGCGACCCTTGAAAGATT
TGAACTTCCGTTTCCACCGTGAAAGGGTGGTATCCTTGGCCACTAGATGAAAGGGTCATTTTTAACGATT
GACTATTATATTAAAAAGCGTAGGAAATGATTTTAAAAGCACTTGGTGGCGGAGCGGACGGGACTCGAAC
CCGCGACCCCCTGCGTGACAGGCAGATATTCTAACCAGCTGAACTACCGCTCCCTATCAAAACCCCATAG
CCTAAAAACGCATGCTTGAAGCTAAGTCAAAAATGGTGGTCGCTATAAGACTCGAACTTATGACATCTAC
CTTGTAAGGGTAGCGCTCTACCAACTGAGCTAAGCGACCACAATATTGAGATAAAATCCAACTAAATCTG
TATTAAAAGAGTGGTGACTCCTAGGGGATTTGAACCCCTGTAACCACCGTGAAAGGGTGGTATCCTAACC
ACTAGATGAAGGAGCCACTACGCTCAAATGGTGACCCGTGTTGGATTTGAACCAACGGCCCATTCCTTAA
AAGGGAATTGCTCTACCAGCTGAGCTAACGGGTCTCACAAAAAGATAATGATACAATTTTTTTTAACGCT
TGTCAAGAATAACTGAAAAATATTGCGGTTTTTATAGAAACGACACGCTCTTAAAACGGCATGGGTAACA
ACTATTACGCTTAAAACTTGGTTGCGCTTAATGCTACAAGGATCATAATAGATGCCATGCGTTTTTAATG
TTGGTTAGTGTTAGTTTTGGGGTTTTAAAAAGGCTTTGTTTTTCCCAAGCGCTAATAAATCTTATTAGGA
TTTAATGCTTTTTTTGTTTAAAAAATTTCATTTTTAAAAAATGGGTTTTTGTTTTATTGTTTTAGATCTT
ATTTTGTTGTAAAACGCATTTTCTTTTATTTTATTTTCTTAAAGAGATAGGAAGTATTTGAAATCACTCT
CCCCCTTTTAACCCCACTAATCCCCAAAAAGAAGCGCTTTTTTAGAGATTACCGCTTAACTTAACGCCAA
GTTTCCCACTAACTAATTATCAAAAACACTAAAAAGGATTTTCCATCAAACCCCCCCAAAAAAAGGGAGT
TTAAAAAAGAAACCCCTTAAAAAAGAAGCCCTCCTAAAACAAAGGGTTCAAAAAAAAGGGTTCTCCCCTA
AAAAGGGAGTTCAAAAAAAGGAGTTTAAAAACAAAGGGTTTAAAAAATCAAAAAAACAAACCCCCCAAAA
AGAGGGAAAAAAGGGAGCTTCATAAAGGGCTAAACGTCAATAAGCAAACACATAATTCAAATACACGCTA
TAAAGCCTGCGGTATTGGAGTTGAGTGCCTAGCAAAGAATAGTAATTGGTGTTGATCGTGGGGATCTTCA
CGCCTAATTCCACGCCATGCTGCGCCGCATGATCGCTCGCTTTCTTTTTGTTTTTAGCCAGATTCATTCT
CAAGCCCAGGTTGAATAAGAATTGGAAATTCGCCACATTCATTTTAGCGCTATAGAAATTATTGAAAGTC
GCTAAATTCACGTATTGAGAATTAAGCCACGAAGTGCCGGCTAAGGCGATACCCCCAAACACCCCAAAAG
AAATCTTGCTGTTTTTGGTGGCTTTATCGTTGATGAAGTTATAAAGGACATCAGTCCCTACCCCATAAGT
GAACACATCAGAAGCCGAATTGAAAAAGCTGGATTTGATATAAGCATGGTTGTAATCAAAAAAGCCGTAA
TACCTTAATCCCCATCTTCTTTTTTCACCAAAAAATTGTTTATACCCTATTTGCACGCCGATCCCATTCA
TGGCGCCGTTGTTGGTTTGAGAGCTGATTAATCCAACGCGTCTGAAAGGGTTATGCCCTAATTCTTGCGT
GGCGCTTAATAATTGCGAATAAGCGCTTTGGTTGACTTGATAAACGGCCTGTAAGCCCCCGGGGTTATTA
GGGTTAGTGGATTGGCTTATCAAATTTTTAAGGAATGGGGAATTAGGCGTGTTTGAAGCGGTCGTGGTGA
TGCTGTTATAAGTGTTGTTTAAAGTGCTAAGACTGCCTCTAAAATCAAGTATAGTGCGTGCAAGCAACTC
AGATTGCTTGATTTGCTCGGCTTGAGTGCCAAAATGCACAAGGCTGTTATTTAAAGCCGTTATCGTCTCT
TCCACATACGCGCAACCCGCTCCCCAAGTGTTGTTAGTAACCCCATCATTAGGTAATGTCCCACCTCCAT
TGCGGCAAGCTGCCAAGTAATTTGTGATAAATTGGCTTGGGATAGTGTTAAGGTCTTTTTTCATTTGAGC
GGCTAGTTCAAGCATCTTGGCTTGCGCTTGCGCGTGATTGAGCATGTTTTGAGCGAAAGCCCTATCAGCA
GAGGTGTAAGGATTGAAATCTTGTGGCGCGTTTTGATTGCTTTGGTTAGCGTTAAGGCTTTGAGCTTGCG
TTACGATTTCTTGGGCGTTTTTGATCATGCTAGTAACGGCGCTAAATTCAGCGCTAAAGATTTGACACGC
ATTCCCGCTTGTATTGATGTTCCATGGGCTACCATTACCCGGAGCGTTTTCATCATGCGTGGATCGCACC
AAGGGGCATTGGGTGTTAAGGACATTCATGATCGTGCTGGCTTGTTCTAAAAGGTTTTGAGCGTTATTGG
TGAATTGAAAGGTTTGGCTTTCTGTGTTGTTACTACCACTGCTAGCTACACCATTATTGCTACTATTTGT
TTTACAGAATTTATTCACACCACCGTTAATATCAGCAGTTTGTTTGCATTCGTAGGTGTAGGTTACGGTC
ACTTTTGTGCCTTTCCTGTCCAAGACAGGAAACCCGTTTCCTTCTTTTAAAGCTTGTTGGATAGCTTGAT
AGGCTTTATTGAGTTTTTCAAATTCTTGGATAGACATGGATTTACCAGGACCAGTCGCTTCATACCGGTT
GCAAGTGATGCTCGTTGTCCCACTTCCTGGTTGGTTATTGAAAACAACGCTACCAGGCCCACTATCTGTG
CCATTGCCATTCCCGCACATTATCGCATAGCCTATCACGTTCCACAGCCCCACCGCCGCATTCAACGCTA
AAGAGACGGCTTGATACGCCGGGGAATTGGTTTTTTCGCCAACTAGCCCTTGCGTGTTTGCTTTTAAATT
ATCGATCGCAGCGTTGATTTCTGAAGGGCTGCTCGCGTTCGTTACCGCCTGATTGAGGTTGTTGAAATTG
CTTAAAAGGTTGCTCAAATTCTCATAAGTGTCTGAGAGCTTTTTCAATTCGCCGGTGTTTTTCACCATTT
GAGCGGCTTCACCGATTTGATAGCCCGCGCTGATAAAAAAGCCGTTGTCTTCAGCGTTTAAAAGCGATGA
AGCGAGAGAGAGAGAGAGAGAGTAAAAAGGTTTTTTTCATAAATATTCTCCTTGGAATTAAATTGAGTGA
TTGAGATTTGATACATTAAGAATGTATTAATGTATTTGAGATTATTGTAGCATGAAATCGTTTTTTTTTT
TTGTCATTTAGAGAAAATTTAGAATTTTTGCGTTTTTTACGCGTTTGTTTGGGTGGTAAAGAGTTTTTAG
ATTTTGTTTTAATGGAGCGCTAATGATAAAAGCTTAACAGAGATTTTTGTTTGCGTGTTTTTCAAAACGA
GCGGTTTTGTGAGATAAAAACCCCCCAAGAAGAGGGCTTTTATAAAAAATGGTATTAAAAAGCAAGGGGG
CTTACATCATGCCGCCCATGCCTCCCATTCCGCCCATGCCACCCATATCAGGCATTGCTGGGGCCGCTTT
TTCTTCTTTGATTTCATGCACGGTGGCTTCTGTGGTTAAAAGCAGGCTTGAAACCGAAACCGCATTTTGT
AAAGCGATCCTTTCTACTTTTAAGGGGTCAATAATGCCTTCTTTAAACATGTCCACATACTTGCCATTGC
TGGCGTTAAAACCAAAATGCCCTTCGTGTTTTTCTACTTCATTCACGACCACGCCACCATCATAACCGGC
ATTGATAGCGATTTGAGCTAATGGGGCTTTAATGGCGCGCATGATGATTTCATAGCCCACTTTTTCATCA
TCGTGTAAATTCAAATGCACTTTTTGAGCCGCGCGAATGAGAGCCGCACCGCCGCCAATCACAATGCCTT
CTTCAACAGCCGCTTTAGTCGCGCTCAACGCGTCATCAACCCGATCTTTTTTCTCTTTCATTTCCACTTC
ACTTGCAGCGCCCACTTTAATCACAGCCACACCGCCAGAGAGTTTAGCCAATCTTTCTTGCAATTTTTCT
TTGTCATAATCGCTTGTCGTGCTTGCAATTTGGGTTTTGATTTGAGCGACTCTGTCTTTGACATCATGGC
TATGGCCTTTGCCATCTACGATCGTGGTGTTGTCTTTGTCAATCACAATCCTTCCGGCTTTGCCTAAAAA
CTCCACTTCAGCGTTTTCTAGACTCAAGCCTAATTCTTCGCTAATGACTTGACCGCCGGTTAAAATAGCG
ATGTCTTTTAGCATTTCTTTTCTCCTGTCCCCAAAGCCTGGAGCTTTAACCGCTGCGATATTCAACACGC
CTCTTAGTTTATTCACCACTAGAGTCGTTAAAGCTTCGCCCTCAATGTCTTCAGCGATGATTAAAAGCGG
TTTGCCCTCTTTCATGGTTTTTTCCAATAGCGGGAGGATGTCTTTCATGCTAGAAATTTTTTTATCCGTT
AAAAGGATGTAAGCGTTATCCAATTGAGCGGTCATTTTCTCAGCGTTGGTTACAAAGTAAGGGGAGAGAT
AGCCTCTATCAAATTGCATGCCCTCTACGACATCTAATTCGTCTTCAATGCCCTTAGCCTCTTCAACGGT
GATCACGCCGTCTTTGCCCACTTTTTCCATAGCGTCAGCGATGAGTTTCCCAATATTATGATCCGAGTTG
GCAGAAATGGTCGCCACTTGGGTGATTTCTTCTTTACCGCCCACTTTTTTGCTGGCTTTTTTAAGCTCAT
TAATGATCGCTTCAGCGGCTTTATCCATGCCTCGTTTCACTTCAATAGGGTTAGCCCCAGCCGTGATATT
CCTCAAACCTTCTTTAAAAATGCTATAAGCTAGCACGGTTGCGGTGGTCGTGCCATCGCCGGCAGCATCA
GCGGTTTTGCTCGCTACTTCTTTAACGAGTTGAGCGCCCATGTTAGCCACCGGGCAACTTAATTCAATCT
CTTTAGCCACGCTCACGCCGTCTTTGGTGATGCTTGGAGCGCCATAGCTTTTTTGGATCAACACATTCCT
GCCTCTTGGCCCCATGGTAACTTTAACAGCGTCATGGAGTTGTCTCACGCCTTCAAATAAAAGGTTTCTT
GCGCTATCTGAAAATTTGATTTCTTTTGCCATTTTGTATCCTTAATAATAATGTTTTTTAGTGTTTTTTG
TGATCATGACAGCAAGCTTCATGCTCTTTAGCATGCTTATGATCATGATTACCTGTATGACAGCAAGAGC
CTGAGCCCACAATACCTAGAATGTCTTCTAGTTCTAGCACCATGTATTCAGTGCCGTCTAAAACGATTTC
TGCACCTTTGTATTTGCCAAAAGCGATCACATCGCCTTCTTTAACGCATTTGCAACCCTCACTGATTTTA
TGGCTAACGGCTTTGACTACGCCCATTAAAGGCTTTTCTTTAGCGTTATCAGGGATGATGATGCCTGAAC
TGGTTTTGTTCTCTTCTTCAAGTCTTTCTACTAAGACCCTTTCTCCTAATGGTTGAAACTTCATTTCAGT
TCTCCTAAGTTTTGATAAATAAAATAGAAATTTAGCGCTTATTGTTATTAAGCGACACAACTATAGCGCA
TTTTTAGGGATAAGTCAAGCCATAAAAACAAAGCTAAGATTATAATTATAAGGATTATTAAGTCTATTTG
TATCAAGTTTCATTAGTTTAAAAATATAAGGATTAGAAAAAAGGGGCGTTATTAACAAACCTTTTTGAAG
ATTTTATTTATTGAGTATAATCCCTTTTGAGAAAGTCAAACCAAAAAACCCATTAAAGAAAGCATGAAAA
ATGATTCTTAAAAGTTCCATTGATCGCCTTTTGCAAACGATAGATATTGTAGAAGTCATTAGCTCTTATG
TGGATTTGAGGAAATCAGGTTCTAGCTACATGGCTTGTTGCCCTTTTCATGAAGAAAGGAGCGCGAGTTT
TAGCGTCAATCAAATTAAAGGGTTTTACCATTGCTTTGGGTGTGGGGCGAGTGGGGATAGCATTAAATTT
GTGATGGCATTTGAAAAGCTTTCGTTTGTGGAAGCGCTTGAGAAATTAGCCCACCGATTCAATATAGCTT
TAGAGCATGACAAAGGCGTTTATTACGATCATAAAGAAGATTACCACCTTTTAGAAATGGTGAGTTCGTT
GTATCAAGAAGAGCTTTTTAACGCTCCGTTTTTTTTGAATTATTTGCAAAAAAGAGGGCTTAGCCTAGAG
AGTATTAAAGCGTTTAAATTAGGCTTATGCACGAATAGAATCGATTACGGCATTGAAAATAAAGGCTTGA
ATAAGGATAAACTCATTGAATTAGGCGTGCTAGGCAAGAGCGATAAAAAGGATAAAACCTATTTGCGCTT
TTTGGATCGCATCATGTTCCCTATTTATAGCCCTAGCGCTCAAGTGGTGGGTTTTGGAGGGCGCACCTTA
AAAGAAAAAGCGGCCAAGTATATCAATTCGCCCCAAAGTAAGCTTTTTGATAAATCCAGTTTGCTCTATG
GCTATCATTTGGCTAAAGAACACATCTATAAACAAAAGCAAGTCATTGTAACAGAGGGGTATTTGGATGT
GATTTTATTGCATCAGGCGGGTTTTAAAAACGCCATAGCCACGCTTGGGACAGCTTTAACGCCATCGCAT
TTGCCCTTACTTAAAAAAGGCGAGCCAGAAATCCTTTTGAGCTATGATGGGGATAAGGCAGGGCGGAATG
CGGCTTATAAAGCGAGCTTGATGTTGGCTAAAGAGCAAAGAAAGGGGGGGGTGATTCTATTTGAAAACAA
CCTAGACCCAGCGGATATGATCGCTAATGGCCAGATTGAAACCTTAAAAAATTGGCTATCGCGCCCCATA
GCTTTCATTGAATTTGTTTTAAGGCGCATGGCGGGTTCTTATGTTTTAGATAATCCTTTAGAAAAAGATA
AGGCCCTTAAAGAAATGTTAGGGTTTTTGAAAAACTTTTCCTTGCTTTTACAAAATGAATACAAGCCCTT
AATCGCTACCCTTTTGCAAGCGCCTTTGCATGTTTTAGGGATTAGAGGGCCAGCTTCTTTTCAGCCTTTT
TACCCCAAAACAGAAAATCTTAATCAAGCTCAAAAGTTCGCCCATGTTCCTAACACGATGAGTTTAGAAT
TTTTAGAAAAATTAGTGATCCGCTATCTTTTAGAAGACAGGAGCTTGTTGGATTTAGCGGTGGGTTATAT
CCATAGTGGGGTATTCTTGCATAAAAAACAAGAATTTGACGCTTTGTGTCAAGAAAAATTAGACGACCCT
AAATTAGTTGCGTTATTATTAGATGCGAATTTACCCCTAAAAAAAGGGGGGTTTGAAAAGGAATTGCGTT
TGTTGATTTTGCGCTATTTTGAGCGGCAACTCAAAGAAATCCCTAAAAGCCCGCTTTCTTTTAGCGAAAA
AATGATCTGTTTGAAAAAGGCTCGCCAGGCCATTATGAAATTAAAACAAGGAGAATTAGTCGCCATATGA
AACAAATAAAAGCTTTAGCCCTATTTAGTGGGGGGTTGGATAGTTTGTTGTCTATGAAATTACTCATTGA
TCAAGGCATTGAAGTAACCGCTTTGCACTTTAATATAGGGTTTGGGGGGAATAAAGATAAAAGAGAGTAT
TTTGAAAACGCCACCGCGCAAATCGGGGCTAAGCTCTTAGTGTGCGATATTAGAGAGCAGTTTTTTAACG
ATGTGTTGTTCAAGCCCAAATACGGCTATGGGAAGTATTTCAACCCTTGTATTGACTGCCATGCCAATAT
GTTTAGGAACGCTTTTTATAAAATGCTTGAATTGGATGCGGATTTTGTTTTGAGCGGGGAAGTGCTAGGG
CAACGCCCTAAATCCCAAAGGAAAGAAGCGCTCAATCAGGTGAGGAAATTAGTCAGAGAAGTGGGCGAAG
AGGCGCGTTTTGATCTTATTTTAGACCGAACGCAAGCAGGCGGTGAAAAACCGCAATTTTTAGATGAGTT
GCTTTTAAGGCCCATGAGCGCTAAACTCTTAGAGCCTACTTTCATGGAAAAAAAGGGTTTTGTTGATAGA
GAAAAGCTTTTAGATGTGAGTGGTAGGGGGCGCACTAGGCAATTGCAAATGATCAAAGATTACGGCTTGA
AATATTATGAAAAGCCAGGTGGGGGGTGCTTGCTTACGGACATTCAAGTGAGTAATAAGATTAAGAATTT
GAAAGAATACAGAGAAATGGTGTTTGAAGATGGCGTGATTGTCAAAAACGGGCGTTATTTTGTCTTGCCC
CATAACGCTCGTTTGGTGGTGGCAAGGAATGAAGAAGAAAACCATAAATTAGACATTGAGCACCCCTTAA
TGGATAAGATTGAATTGCTAAGTTGTAAAGGCCCTTTGAGTTTGGTGGATAAAAACGCCAGCAAAGAGGA
TAAAGAATTGGCCGGCCGTATCGCTTTAGGCTATGCTAAGACTTTAAAAAATCAAGCTTACCTCATTCAA
ATAGGGAATGAAAAACGCGAGCTTTACCCTTTGGATAAAGAGAGCGCTAGGGAGTATTTGTTCGCTTGAA
AGGGGAGTTTTTGAGAATTTTAGGGGTTTTCTTTTTATGCTATAATGGAAAAAGCTCTAATGATTAAGCT
ATTTGCCAGGAGGTTTGCATGCAAGAGTTTTTAGGTTTTGGTGTGGTGGGGAATTTTGCAGGGCATTTGG
AGCAAGCAGGAGAGAGTCATAGTTTTATTAACATGAAAAGCGAAGAAAAGGACGCCCCTAAGGGGTTGTT
CCCTTTTTATATCCCGTATGAAAATTGCTATTTGGGGCGTTGTTGCATTAATAACCATAAGATTATTTTG
CCTAGTGATTTGGATTTGAAGGTGCAAGCAGAGCCAGAAATCGCTTTAGAATGCGATGTTAAGTATGATG
AAAAACATTTGGTAACCAAGCTTGTACCTAATTTTTTCATGGCGTTTAATGACGCTTCTGTGCGTAATTT
AGAAGCCACAAAGCTCTCCCAAAAAAAGAATTTTTCACCAGCTTCTAAAGGTATAGGGCAGAAATTGCCT
ATTGACAGGTTTGTTTATGGGGGGGTGTGTAACAATTTTTCTATCGCATCTTTTTTGAAATATAATAACA
TTTGGCACATTTATGGGGAAAACAGCAAATTGCTCAAATACGAGTTTTTTTATCAAAAGCTTTTAGACTG
GATCAAAGACCAACTAAACCACCAACAAGATGGCGATTCTTTAGAGGCTCTAAGACCTTTTTTAGAGCGC
CATAATTTCCCTACCAAAATGATTTTTGCGATTGGGGCTACCCCTTATATGCCTTTTGCGCAAGAGCATT
TTTTGCAAAAAGGCGATGAGGTGGTGATTGTTGCTTACAACCATTTACAATACAGTTTTGAAAAGATTCA
AAGCCTCTTAGAAGAAGACACCCTACAAGCCAAAGAACACACCAATCTTTCTTATGTCTATCAAATCGTA
GAATAGTAAGGCTTTTACACTCTTTGGCTTTGCTTTTTTACCCTTTTAAAGATCAAATGCACCCCTTTTG
ACCCCCTTTTAGAGGATTTTTATGATTTTTTTGAGATAATAAAGCGTTATAAAGTTAATTAAAATTAAAC
AAAAGGGTTTTGATGTCCGCTCATTTTTTAAAAATCGTTTTTTTAGTAGGCATGTGCGTTTCAAGTTTGT
TCGCTGAAGGTTTAGAGGGGTTTTTTAACGCCCTAGAAGCCCAGCTCAAAAGCCCCATCGCTAAGGGGAT
TTTAATGGTGATTTTCATAGGGATCGCTATTTATGTGTGGAGGAATTTAGACCGGTGGAAAGAGATTTTA
TTCACGATCCTTGGCGTGGTGTTTGGGATTTTTTTATTCTTTAAAGCCCCGAGTTTGGCGAATTGGTTTA
TGGGAATTTTTTAATGATTATCCTATCAGCGAGCGTGAAGAATTTGCGTGAAATTTCGGTTAAAGAAAAA
TTTTTATGGCTGAACGCCAAGTCTTATTTGATTTCTGTTTTTGCGCCTTTTATTTTGCTCCCTTGGATTG
ATTTATTGAGCGCTTTTTTATTGTATTTAGGGTTTTTAGCGCTCTTTAGCGTGCTGGAATTTTTTGATGA
AGACATTGCAGATATTATCGTGGCTAAAAGCAAAATAAAGACTAAAACCAAATGTTATAGAGCGTAGGAT
GTTAGAAAAGTTTTTAGGCGCTATCAAACAAAAAGTTTCAAATTATTTTTTAGGGGTTTTGCCTAAAAGC
TATTCTATGAGCGAAGAAAACAACATTTTAGGCTTGTATGATGAACATTTTTTACTCACTAAAAACGAAA
ACTTAGTGGGCATTCTCCGTTTAGAGGGGGTGAGTTACACCCATTTAAGCACAGAGCAATTGCAAGATCT
TTTCACCGAGCGCCAAATGGCGTTGGATTCTTTAGAAAAGGTCGTGGCGCGCCTGGTGGTTAAAAGGCGT
AAAATTGATCACCAACAAAACATTCAAGCTGACTCTCAATACTTGCAAGCGATCTTGAATCAATTTGAAA
ATAAAGAAGTGTATGAGAATCAGTATTTTTTAGTTTTAGAAAGCACTCACTCTTTGCATGGCGTTTTAGA
ACATAAGAAAAAATCTCTCATGCATGCCAATAGGGAAAATTTTAAGGATATTCTCTCTTATAAAGCGCAT
TTTTTGCAAGAAACTTTAAAAAGCCTAGAAATCCAGCTCAAAAATTATGCCCCCAAACTCTTAAGCTCTA
AAGAGGTTTTGAATTTTTATGCAGAATACATTAATGGGTTTGATCTCCCTTTAAAGCCCCTAGTAGGGGG
GTATTTGAGCGATAGCTATATCGCTAGTTCTACCACTTTTGAAAAAGATTATTTCATTCAAGAAAGCTTT
AATCAAAAAACCTATAACCGCTTGATTGGCATTAAGGCTTATGAGAGCGAACGCATCACTTCTATAGCGG
TGGGAGCGCTTTTATACCAAGAGACTCCACTAGATATTATCTTTTCCATAGAGCCTATGAGCGTGCATAA
AACACTGAGTTTTTTAAAAGAGAGAGCCAAGTTTAGCATGTCTAATCTCGTTAAAAACGAGCTGTTAGAA
TACCAAGAATTAGTCAAAACCAAACGCCTATCCATGCAAAAATTCGCCCTAAACATTCTTATCAAAGCCC
CTAATTTAGAGAATTTAGACGCTCAAACTAGCTTAGTTTTAGGGCTTTTATTTAAAGAAAATTTAGTGGG
CGTTATAGAAACTTTTGGCTTGAAAGGGGGGTATTTTTCCTTTTTTCCTGAACGCATCCATTTAAACCAC
CGCTTGCGTTTTTTAACCTCTAAAGCCCTAGCGTGTTTAATGGTGTTTGAAAGGCAAAATTTAGGCTTTA
AGGCTAATTCATGGGGGAATAGCCCTTTGAGCGTGTTTAAAAATTTGGATTATTCCCCTTTTTTATTCAA
TTTCCACAACCAAGAAGTGAGCCACAATAACGCTAAAGAAATCGCCAGAGTGAATGGGCATACTTTAGTT
ATAGGGGCAACCGGAAGCGGTAAAAGCACGCTGATTAGCTTTTTAATGATGAGCGCTTTGAAATACCAAA
ACATGCGCCTTTTAGCCTTTGACAGGATGCAAGGGCTGTATTCTTTCACCGAATTTTTTAAAGGGCATTA
CCATGATGGCCAATCTTTTAGCATCAACCCCTTTTGTTTAGAGCCTAATTTACAGAATTTAGAATTTTTG
CAATCCTTCTTTTTGAGCATGTTTGATCTCGCCCCTTCAAGGGATAAAGAAGCCCTAGAAGACATGAATG
CGATTTCTAGCGCGATTAAGAGCCTTTATGAGACTTTATACCCTAAAGATTTTAGTTTGCTAGACTTTAA
AGAAACGCTTAAAAGAACTTCATCTAACCAACTAAGCTTGAGCTTGGAGCCGTATTTGAATAACCCCCTT
TTTAACGCTTTGAATGACGCATTCAATTCCAACGCTTTTTTAAATGTGATAAACCTAGACACCATCACCC
AAAACCCTAAAGACTTAGGGCTTTTAGCCTATTACTTGTTTTATAAAATTTTAGAAGAATCCAGGAAAAA
CGACAGCGGTTTTTTGGTTTTTTTAGACGAGTTTAAATCCTATGTGGAAAACGATTTATTGAACACCAAA
ATCAACGCTTTAATCACGCAAGCCAGAAAAGCTAATGGCGTGGTGGTGTTGGCTTTGCAAGACATTTACC
AATTAAGCGGGGTTAAAAACGCCCATAGTTTTTTAAGCAACATGGGGACTCTCATTTTGTACCCGCAAAA
AAACGCTAGGGAGTTGAAACACCACTTCAATGTGCCTTTGAGCGAAACTGAAATTTCTTTTTTAGAAAAC
ACCCCTTTGTATGCCAGACAGGTTTTAGTCAAAAATTTGGGTAATGGGAGTTCTAACATGATTGATGTGA
GTTTGGAAAGCTTGGGGCGTTATTTGAAAATCTTTAATTCAGACTCTAGCCATGTCAATAAAGTGAAAGC
GTTACAAAAAGACTACCCTACAGAGTGGCGTGAGAAACTTTTGAAGAGCTAGTTTAAAAAAGTCAATATC
ATTTTGAAGCACTCCTATTCAGATGGCTAAGGCACACAAGAAATTAGGGGACTCTGCTGTATTCCTACCC
TGAAGCGTTACCCTAAATTCCTATTGCATAGGTCTAAATAAGAGCTTAGGGATCATTTTAGCCATAAAAA
GCTTATGTTTTCATTAAAAATGTTATGATACGCTCAAATAGTCAAGCAAAAAAATGTCAATTAAAAGGGT
TGGATTGAAAATATTCGTTCTGTTGATGTCGGTAATTTTAGGAATATCATTAACAGGTTGCATAGGCTAT
CGTATGGACTTAGAACATTTTAACACGCTCTATTATGAAGAAAGCCCTAAACAAGCTTATGAATATTCCA
AACAATTCACTAAGAAAAAAAAGAACGCTCTTTTATGGGACTTGCAAAACGGCTTGAGTGCTTTATACGC
CAGAGATTACGAGACTTCTTTAGGGGTATTAGATCAAGCCGAGCAACGCTTTGATAAAACCCAAAGCGCT
TTCACAAGAGGGGCTGGTTATGTGGGCGCTACCATGATTAATGATAACGTGCGCGCTTATGGGGGGAATA
TTTATGAGGGCGTTTTAATCAATTATTACAAAGCGATAGACTACATGCTTTTAAACGATAGCGCGAAAGC
TAGGGTGCAATTCAACCGCGCGAATGAACGCCAACGCAGGGCTAAAGAATTTTATTATGAGGAAGTGCAA
AAAGCCATTAAAGAAATCGATTCTAGCAAAAAGCACAATATTAATATGGAACGCTCTAGGGCAGAAGTGA
GCGAGATTTTAAACAACACCTATTCTAATTTAGACAAATACGAAGCTTATCAAGGCTTGCTTAACCCAGC
GGTTTCGTATCTTTCAGGGTTGTTTTACGCTTTAAATGGGGATAAGAATAAGGGGTTAGGCTATCTTAAT
GAAGCCTATGGGATCAGTCAAAGCCCTTTCGTGGCTCAAGACTTGGTTTTTTTTAAAAACCCTAACAAGA
GTCATTTCACTTGGATCATCATTGAAGATGGTAAAGAGCCGCAAAAAAGCGAATTTAAAATTGATGTGCC
TATTTTTATGATCGATTCGGTTTATAATGTGAGTATAGCCTTGCCCAAGCTAGAAAAAGGGGAAGCGTTT
TATCAAAATTTCACTCTTAAAGATGGAGAAAAAGTAACGCCCTTTGACACTTTAGCCTCAATAGATGCGG
TGGTCGCTAGCGAATTTAGGAAGCAATTGCCCTACATTATCACTAGAGCCATTTTATCGGCTACTTTTAA
GGTGGGCATGCAAGCGGTGGCGAACTATTATTTGGGGTTTGTTGGAGGGCTAGTAACTTCGTTGTATTCA
GGTGTGAGCACCTTTGCAGACACCAGAAACACGAGCATTTTTGCCCACAAAATCTATCTCATGCGTATCA
AAAACAAAGCCTTTGAAAGTTATGAAGTTCGAGCCGATTCCATTGACGCTTTTTCGTTTTCATTAAAGCC
TTGTAAAAGATCGCTTGAAAGCCCTAAAATCATTGACGCTAGGGAATTGCTTTCTGGGTTTGTAACAGCC
CCACAAGTCTTTTGCTCTAACCGCCATAATATTTTATATGTGCGCAGTTTTAAAAATGGGTTTGTTTTGA
ACCATTTAAAATGATTTAAAAAAACCCCCAAAGATAGTTTTTAAGTGTCGTTGGCATTAAACACAAACAC
GATATAATTATAAAACGATACGAAAACCTAAATTAAGGGGAAGTCATGGCTGATAGTTTAGCGGGCATTG
ATCAAGTTACGAGTTTGCATAAAAATAACGAGTTGCAATTGTTGTGCTTTAGGCTGGGTAAAAACAAGGA
TTTGTATGCGGTCAATGTCTTTAAGATCCGTGAAGTAGTGAAATACCATGGCAATCTCACTATCATCAGC
CACGAAAACAATTCGCTCGTTGAGGGCTTGATCATTATAAGAGAGCTCACCATTCCCTTGATTGATATGA
AAAAATGGTTTTATTATGACAGCCAGAACAAAAACAAGGATTTACGCCCTTACAGGATAGAAAAAGAAAA
AGGCGAAGACGATATTGTCATGATTTGTGAGTTTTCTCGCTGGACCATAGGGGTTAGGATCTATGAAGCG
GATAGGATTTTGAGCAAGAAATGGACTGAAATGGAGCAAAGCGCCGGGTTAGGGGGATCTGCTGGCAATA
ACAAGCTCGTGAGTCGCACGCGCTATTTTGACGGGCGCTTGGTGCAAGTGGTGGATATTGAAAAAATGCT
TATAGATGTGTTCCCTTGGATTGAAGATGAAAAGCACAACGATTTAGAGACGCTTTCTAAAATCCATTCT
AACCAATGCGTTTTGCTCGCTGATGACTCCCCAAGCGTTTTAAAAACCATGCAAATGATTTTAGACAAGC
TGGGCGTCAAGCACATTGATTTTATCAATGGTAAAACCTTATTAGAGCATTTGTTCAACCCAACAACCGA
TGTGAGTAATATTGGTCTGATTATTACCGATTTAGAAATGCCAGAAGCGAGCGGTTTTGAAGTGATCAAG
CAGGTTAAAAACGATCCTTTGACTTCAAAAATCCCTATCGTGGTCAATTCTTCTATGAGCGGGAGCTCTA
ATGAAGACATGGCCAGGAGTTTGAAGGCCGATGATTTCATTTCCAAGTCTAACCCCAAAGACATACAGCG
GGTGGTTAAGCAATTTTTGGAATTAGCATGAAAAAATACAGCGCTATCCCCACCCCTTGCTATGTGCTAG
AGAGCGAACGCTTAGAAAAAAACGCCAAGATTTTAGAAATCGTGCGCCAACAAAGTGGGGCAAAGGTCTT
GCTCGCTTTAAAGGGATATGCGTTTTGGCGTGAGTTTGGGATTTTGAGACAAAAATTGAACGGGTGTTGC
GCGAGCGGTCTTTATGAGGCTAAGCTCGCTTTTGAAGAATTTGGGGGGCGAGAGAGCCACAAAGAAATTT
GCGTTTATAGCCCGGCTTTCAAAGAAGCTGAAATGAGCGCGATTTTACCCCTAGCGACAAGCATTATTTT
TAACTCTTTTTACCAATACGCTACTTATAAAGACAGGATTTTAGATAAAAACAAGCAATTAGAAAACTTG
GGCTTAAGCCCCATTAAAATGGGTTTGAGGATCAACCCACTCTATAGCGAAGTAACCCCAGCGATTTATA
ACCCATGCTCTAAAATGAGCCGGTTAGGGATTACGCCTAGCGGATTTGAAAAGGGGGTGAAAGAGCATGG
CTTAGAGGGGGTGAGCGGGTTGCATTTCCATACGCATTGCGAGCAAAACGCTGACGCTTTGTGCCGGACT
TTAGAGCATGTGGAAAGACATTTCAAGCCTTATTTAGAAAATATGGCGTGGGTGAATTTTGGTGGGGGGC
ATCATATCACCAGGAGCGATTATGATGTGAATTTGCTCATCCAAACGATTAAGGATTTTAAAGAACATTA
TCATAATATAGAAGTGATCTTAGAGCCTGGGGAAGCCATAGGGTGGCAATGCGGGTTTTTAATCGCAAGC
GTGATAGACATCGTTCAAAACGATCAAGAAATTGCGATCTTAGACGCTTCTTTTAGCGCTCACATGCCCG
ATTGCTTAGAAATGCCTTATCGCCCTAGTATCCTTAAAATTTCCGTAGAAAACGATGAAGAAATTATTGA
AGTTGAAAAGGGCGAAAATCAAGGGGCGTTTTCTTATTTTTTAGGCGGCCCTACTTGTTTAGCGGGGGAT
TTTATGGGGAGCTTTAGTTTTGAAACGCCTTTAAAAAGGGGCGATAAAATCGTGTTTCAAGACATGCTCC
ATTATACGATTGTCAAAAACAACTCGTTTAATGGCGTGCCGCTCCCAAGCCTGGCTAAACTGGATCAACA
AGGGTTTAAAATCCTTAAAAACTTTTCTTATGAAGATTATAAAAACAGAAATTAAGGTTTTTGATTAAGG
CTTTTTGGGGCTTGTAAAAAGGCTTACGCACAACATTCCAACGCCAAGCCCGGCCAACACCGCGCCAATG
GTGTGCATGTCTAAATAAATGCGAGCGAGCATGGTCAAAGGGACTAGGGGTAAGAGCCACCAGTATTTTT
TAAAAGAATAGCGGCGCATTAAAAACGCCACCGCCAAACCCACCATAGACGAATGCCCGCTTGGCATGTT
GAAATTACCCCCATAAGGGCGCTCGCCCAAACGCTGCTCATTGATCGTTACATGGTTTAAGGCTCTTTTA
GTGGTGTGCGTGAGGAGGGTTGTAGCGATAGAGGCGTTAGCGACTTGAAAAAGCCCTACCGCATCTCTTT
GGATTAAAGGAATCGCCACAGATAAAATCGTAGGGATAAAGCGTGCATAATGCTCGGTGAAATGAAACAC
CAAAGGCACGCTTTGGTGTTTAGGGACTTTAGGGAAAGGCGCAAAAATGCCTAATAAAATCAAACCCAAA
CTGAGCGCTAACAAAGTTTTAGAAAAGCTTTTAGGCAGGCTTTCACAAAATTTTTGTTTAAATAAGAATT
TTTTCATGCGTGTTATTTACTCTTTTTTGTGTTTAAGCAGGTCTAAAGAAGGGCGATAAACAACGCTTGG
GTTTTTAAAATCCAAAAACACCCCTAAAACGCTATGGAAAATCACATTTTGATTAATGGGGGTTTGGGTT
TGAATGATGGAATGCTCCTTTTTAAAAAGATCATTGGCATAAAGAATAAAGGGGATCTCGTATTGTTCTT
TGGGGGCGATGCTTTTAGGAATGCCATGCAAATAGAACGCTTCTTCGCCCAAACTTTCGCCATGATCGCT
TAAATAAATCATTAAGGCGGGCTGTTTGGCGTTTTTGAGCATGCTAATGATTTTGTCTAACAGATAGTCG
TTGTAAAAAATGGTGTTGTCATAGGCGTTAATCAGGCTTTCTTTGGAGCAAGAAGACAGATCAGCGCTTG
AGCAATAGGGTTTAAACACCCTAAAATTTAAAGGCACTTTATTATCATAGTTGGGGCCATGCGAGCCGGC
AAGGTGTAAGATGAGTAAGACATTTTCGTTAGAGTGTTCTTTTAAAAGGTCAGGCAAATTATAGAGTAAG
GATTCATCATAAGGAGCGATCGCTTCACAATTGGGGCATTTTTGAATCAATTCGTAGTTTTTACGATAGC
TGGTAACCTTAACATTCTTTTCGCCGTCATTCGCGCTATACCAAAAGACTTTGATACCGGCCTTAGTCAA
ATAAGTCGGCAAATTTTCATAAGCGTTGTTTTTAAAAGAAGAATCTAAAATGCATTCTAAACTCGCTGTC
GTGTAAGTGGCACAAGAAGTGGCGTTAAAAAGAGTGAGTTCGTGATTTTTTAAGCGTTTGCTTAATCTTG
GGGTGGTGGGTTTTTCATAGCCATAAAGGGCGTAATTATGCTTCCTAGCGCTTTCGCCAATGACTAGCAC
CACAAACGAATGAGAATGATTGGGCGAAAAGAGAGGGAGCGGCTTGATAGTGGGGGCGAAAAATTTAAGA
GCGCTCACTCTAAAAGCGTTCACACTATAAGCAAAGGGCAAAATTAAGCCCCCTATGAATTTCGCATGCT
TGTCAAACCACAGCCAATTTTTAGCGTTAGCTAAAGCGCTAGCGATAAAAATAAACACTAACGCTAAGAT
CGCTAAAAAGGGCGCTTTTTTAGAAGAATTTTTGATGGGGATTTTATAAATGATATAGCCGGGTAACACC
CCAAAAACAACGATAAAAACAAATAATTTAACGCTCAAAAAGCCTAAAACTTCATGCGTATTGGTGTTTA
AGACATTGCCCATCATGCTCTTATTTAAAAACACCTTATAAGCGCTAATGAAATAGAAAGCGACAGAATT
GAGCCAACTAAAAACTATCGCGCTCCAACGCATCAAAGAAGCAGAGATCAAACCTAACGCTAAAAAAAGA
GTGCCATTAACGCAAAAAAGCACCACAACCATCATGGCGATAAAACTAACTTGGTTGCTTTCTTTATAAA
CATAAGCGAATAAGGGGAAATGGTATAAAACGCCAAAAATAAGGCTATAAAGCAGACCGGCTTGCAGACA
ACTTAGGGGCTTTAAAAACTTCAGATGGAATAATGATGTCAAACACGCCCCTTAAAATCAATCGATCTTA
GGATTATATCGTAGGTATGGGGATTTTATGGTTTATTTTAAGGGTGGTTGCGTTTAAGAGCTTTAAAGCG
CGTTTGTTGTAGGGTTTCATCACGCCCCATAGTCGCAATATGGGGCAAATCCAAATAAGGAGCATGCCAT
AAAGCTAAAAGTGGGAAGCGTAAAAGTGGCAAACGCTCTTGGAAACTATTATACCTTGAAATTTCTTTTT
CTTGGTTTAGGGTAGTGTTTTTGATAAAACGCTAATTTATAAGAGCGTTCCCTAAGCCTAAAAAGCTTAG
GGGTTTCCTTATGTGAAGCGGGTTTGTCCTTGACTTTGGGGCGTTTGCATTGGGTTATAAAAATGATCGC
TTGAATAACGCTAATTTTTATTTAGATTGTAAAAAACGCCCTTGAGTATTTTTTATGATTAACGCTTGAA
GTCAAAAAACTTTATTTGGTGGAAAAAATTAAAAAAGTTTAGAAAAATAAAAGCTTTATGAAAAGTTAAA
AAGCGAGTGAGAAGTCAGTGAAAAAAGATTAAACCCCCTAAAAAAGAGAGGGTTCAAAAAAGAAATCCCT
TAAAAAGGGAGTTTTAAGCTTTTAGTAAGCGAACACATAGTTCAAATACACGCTATAAAGCCTTCTGTAT
TGCAAGGTAGTGCCTAGCAAAGAATAGTAATTCGTGTTGATCGTGGGGATCTTCACGCCTAATTCCATGC
CATGTTGCACGCTATGATCAGCGCCTCTTCTCTTATTTCTGGCGAGATTGGTCCTTAAGCCCAGATTGAA
TAAGAATTGGAAGTTAGAGGTGTTGATTTTAGCTTTATAGTAGTTATTCACATTCGCTAAATTCACGAAT
TGAGAATTAAGCCATGAAGTCCCGGCTAGTTGGATACCGCCAAACGCGCCAAAAGAAATTTTATTGTGTT
TAGTGGCTTTATCGTTGATGAAATTCACTAGCAAATCGCTCCCCACGCCATAAGTCCAAACATCAGAATC
GGAGTTGAAAAATTGGGATTTGTTATAGGTGTGGTTGTAATCCACAAAGCCGTAGTATCTCGCGCCCCAT
CGTTTGTTTTTCCCAAAGAATTGCTTATAGCCCACTTGAAAGCCGATCCCATTCATCGCACCGTTATTGG
TGGTAGAAGCGGCGATTAAGCCGGCGCGCCTGAAAGGGTTATTGCCGAGTTCTTGACTCCTGGATTGCAC
TTGAGAATGGATGTTGGAGTCAATATAGTAGTTATCCTGTATGCCTTGCGGGCTGTTAGGGTTAGTCTTT
TTGCTCACCACATTTTGTAAAGATTGCGCATCAGGCAAGCTTGAAATGGCCGCTGTGATGCTGTCATAGT
GTTCGCCTAGCTTTTTGTATTGGCCGCTGAAATTCGCTAAAGTGTAGGCGAGATTGCGCGCGTTATGGAT
TTGCTCCGCCTGGTCGCCAAAATGAGCGATGCTGTTTTTTAGATTCGTTACGGTCTCTCCCACATACGCG
CAGCCGGCTCCCCAAGTGTTAGAAGTAACCGTTCCAGATGGCGTGCCACGGAGATGGCCATTTTGCACTT
CATGACACACCCCTAAAGAGTCTTTCACGAACGCTGCAGGGATTCTTTCAAAGTCCTTCACCACTGCTTG
AACGCGGTTTAAAATCTCCACTTGCGCTCTAGCGTTAGCGAACATGCTTTGAGAAAAACTAGCGTCTTTA
TAGGGGTTGAATGCTTTCCCAGTGTCCAGGTTGTGCTGGTTTTGCGCGTTTGCAGCAACGATTTTGGATT
GCTCTACGGCTATTTCAGCGTTTTTGATCATGTCTTGAATCGCGCTGATTTCATTTTTAAAAATCCCGCA
CGCGCTCCCATCGCCTTTCAAATATATTCCTTCCCATAAACTACCACTACTCGCACCACCTGCACCACCA
TTATTGATCCATGGGCATGCGCTATTAAGGGTAGTTATAATGGTGCTAGCCTGTTCTAAAAGAACTTGAG
CGTTATTTTTTGTAACAATTTCTTCTCCATTATTACTACTCGTGTTTCCATTACTTTTATTGATTGTAAA
TTTGAGTTCTGTGTTGGTGTCGCTTAAAGCAGGAATATCTTTTCCGCTGCTTCCAAAAGCCTTTTGGATG
ATTTGATAAGCTTTATTGATTTTCGCGTAATTTTCAGTGGATAAAATGCTGTATGGTCCTGGTTCATAAC
CAGTAGTGCCACAAGTAATGGTAGTGCCTCCCCATTGATTTGATGGCGTATTGTGGAAAGTTTGAACGCC
TCCATTTTTGCTTGTGTCTTTACCGGGACCACAAGGGCTGATCGCATAGCTCATGACTTGCCACAACCCC
GCTGCCGCATTCAAGGCTAAAAGCACGGCTTGATACGCCGGGGAATTCTTTTTATCATTGATTAGATTCT
TCGCGCTCGCGTTCAAATTGCCCCTTGCGTTGTTGATAGCGTTGGGGTCGGCGGACTGCCTGATGAGAGT
GTTTAGGGTGCTGTAACTCGTTAAAAGATTGTTCAATCTTTCATAGCTGTCTGAGAGATCTTGAATGCCT
TTGGTGTTTTTCACCATTTGAGCGGATTCGCCGATTTGATAGCCGGCACTCACAAAAAAGCCGTTGTCTT
CAGCGCTTAAAGCGGAAACTAAAAGCGAACCTAAGGTTAATGACAGAAATTTTTTCTTCATGTTTTCTCC
TTTTCTTTTTAAAATAAGATTGATTTTATCCGTAAATCTTGCAGAAGTGTGTCTTTAAGTAAGACCATAG
CGCAAGCTTTCGTTAATATAATATAAATTAATGGGATTTTGATATTAATTGGGCGTTTTTGCCCTTTCAA
AAAAAAGGTTTTTGTAGCGTTTCTAAACAAATATTAAACCAATAAAGGTCATTTTAAAAGAAATGAGGTT
GTTTTAATGGGGGGTGGCTATAAAAAAAGGGGGGGTTTTTAACTTTGGTTGTTTGAGATTTGTTGTAAAA
AGGATTTTTCTTTAGATTTGTTTGTAATAAAGCGGTTTTAAAAGAAATGAGGTTGTTTGAATGGGGGTGG
CTATCAAAAAAGGGTTTTTAACTTTGGTTGTTTGGTTGCTTTAGATTTGTTGTAATAGTGATTTTTTCTT
TAGATTTTGTTATAAAAATGATTTTTTCTTTAGATTTGTTGTAAATTTTGTTATAAAAATGATTTTCTTA
AGGAGATAAAAAGGTTTTGCAATCATTCCCCCCCCAAACACTCAAAGGTTCTTTAAAAAAGCGGGGTTAT
CCTTGAGTTTTGGGGCGTTTGCATGCGGTTATTTAAAAAGCTTGGTGCGAGTTTCTCACTCTTTTAAAAA
GGTTTTGAGCGTTTCTTAAAACTATCATCAACGCTCTGTTAAAACAAAGCCTAGCCTAACATTAATCCCC
TACATAAACTTGTCTTGGGCGTGTGATTCTAGCTTGCGGGCTTTTGACATGCTCTAATAGTTGAGCGCAC
CAGCCCACGGTTCTGCCAATGACAAACACCGGCGTGAAAAAACGCACCGGGATTTTTAAAGCCCTTAAAA
TGGTGCCGGAGTAAAAATCCACATTGGGGTAGAGATTCCTTTCAATGAAATACTCGTCTTTTAGCGCGAT
TTCTTCCACTTTCGCAGCGATTTCGCTCAACCTCTCGTCCATTTTAACGCCTTTTTGGTGCAGTTCGTCT
TTCAGGCCTTTTAAGATTTTAGCGCGCGGATCGTAGCTTTTATACACCCTATGCCCAAAGCCCATGAGTT
TGAAATTGTCGTTTTTGTCTTTCACGCGCGCGATGTATTTATCCACATTTTTCACATCGCCGATTTCTTC
TAATTGTAAAAGGACTTTTTCATTCGCTCCGCCATGCAAATGCCCCCATAAAGCGCTAATGCCAGCACTT
ATGGCGGCATAAGGATGCACGCCGGTGCTAGCGACATTCCTTACCGTGGTAGAAGAGGCGTTTTGCCCAT
GATCAGCGTGTAAGGTTAGGATTTTATCAAAGGCTTCTATTTCTAGGGGCGTGATTTCTACCTCGCCTTG
AGTGGTGTGTTTTAAGCGGCTATAAGGATACCCTCTCAGCATGAAAAGGATATTTTCCACATAAGAGCGC
GCAATATCCGGATAAATAATGGGCGCTCCCACTTCATTACGATAGCAAATAGCCGCAAGCGTGGGGATTT
TAGCGACAATCCTTCTGGCCATAGTCTGGTAATCTTCTTCAGTGTGCATGTTTTGGTGCGTGGAATAAAG
GGTGGATAAAATAGACACACCGCTAGAGAGTTTCGCCATAGGGTGGGCGTTACTAGGGAAAGCTGAAAAC
ATGTTTAACAAGCTCTCATGCACAAAGCTTCTGTGGCGCAATTCCAGTTCAAACTCCAAGCTTTCTTCTT
GATTTTTGGGTAATTCCCCTGTGAGGAGCAATTTGCACACATCTACATATTTGTATTTGGCGACTAAATC
TTCTATTCTATGCCCTCTGTAATACAATTCGCCTTTTTTGCCGTTGATATAGCTGATCTTAGATTGGCAC
CCGGCGGTGGAAGAATACCCTGGATCGTAAGAAAAAAACCCGGTCGTTTCAAAAAGCTTGGAAAAATCCA
CCGCTTTAGGCCCACGAGTGCATTCAATCGTTTCAAATTCATAGCGTTCATTATTTTCATTATTGATTAA
AGTGACAGACATTTGACTTCCTTAAGTTTTTAGAATGATAGCACTCCATTATAAGCCAAAAAATTAAATG
ATTTCTTTTTAAAAATATTGCGTTTTTTCAAGTTATTTCCAATCGCTACTTTTAAACACGCATTCAAAAA
AGATTTTTAGGGGTTATATAGTATTTTTGCGCTAGTATAGTTACTTAAATTTTATAAAAAGGATAAGAGA
TGGCTTACAACCCTAAAATCTTACAAAAGCCTAAAGAGGGCGAAGAAATTACGATCAAAGACAACAAATT
GCATGTGCCAAACCACCCCATTATCCCTTTCATTGAGGGCGATGGCATTGGATCTGATATTACCCCGGCG
ATGATTAAAGTCGTGGATAGCGCGGTTCAAAAGGCTTATAAAGGCGAGAAAAAAATCGCATGGTATGAGG
TGTTTGTGGGCGAAAAATGCTATCAAAAATTTAAAGATCATAAAGAATTAAGCCCTGAAGAGCAATGGTT
ATTACCGGACACTATTGAAGCGATTAACCATTATAAAGTTTCTATCAAAGGGCCTTTGACCACGCCTATT
GGTGAGGGGTTTAGATCTTTGAATGTAGCGTTACGCCAAAAAATGGATTTGTATGTGTGCTTGAGACCGG
TAAGGTGGTATGGTAGCCCAAGTCCGGTTAAAGAACCACAAAAAGTGGATATGGTGATTTTTAGAGAAAA
TTCTGAAGACATTTATGCGGGCATTGAATGGCAAGAAGGCAGTGCGGAAGCGAAAAAACTCATCCATTTT
TTACAAAATGAATTAAAGGTTAAAAAAATCCGCTTCCCTGAAAGCAGCGGCGTAGGGATAAAACCCATCA
GTAAAGAAGGCACAGAGAGGTTAGTGAGAAAAGCGATTGAATACGCTATTGATAACGACAAGCCAAGCGT
AACTTTTGTGCATAAAGGTAACATCATGAAATACACTGAGGGAGCGTTCATGAAATGGGGCTATGCGCTC
GCTCAAAAAGAGTTTAACGCTCAAGTCATTGATAAAGGCCCATGGTGTTCTTTGAAAAACCCTAAAACCG
GTAAAGAAATCATCATTAAAGATATGATCGCTGACGCGTTCTTGCAACAAATCTTATTGCGCCCTAGCGA
ATACAGCGTCATTGCGACCATGAATTTGAACGGGGATTATGTCTCTGATGCGTTAGCGGCGATGGTGGGG
GGTATTGGTATCGCTCCTGGGGCTAATCTCAATGACACGGTGGGCATGTTTGAAGCCACCCATGGCACCG
CTCCTAAATACGCTGGGCTGGATAAAGTCAATCCGGGGTCTATTATTTTGAGCGCGGAAATGATGTTAAG
GCATATGGGTTGGGTGGAGGCGGCTGATTTGATCGTCTCTGCTATGGAAAAAGCGATTAAGAGCAAGAAA
GTCACTTATGATTTCGCTCGTTTAATGGATGGGGCTAAAGAAGTGAAATGCTCTGAATTTGCTAGCGTGA
TGATTGAAAACATGTGAAAGAGCGTTTTTTAAGCTCTGGTGTTTGAATGCGATTATAGGCTAATACTATC
ATAAGGAATAAAGTTGATAAAATTTGTGCGTAATGTGGTTTTATTCATTTTAACAACGATCTTTTTAGCG
CTCATGCTTTTAGTGAGCTATTGCATGCCCCATTATAGCGTGGCTGTCATTAGCGGGGTGGAAGTCAAAA
GAATGAATGAAAATGAAAACACGCCCAATAATAAGGAAGTAAAAACCCTCGCTAGAGATGTCTATTTTGT
GCAAACTTACGACCCTAAGGATCAAAAAAGCGTAACCGTTTATCGTAACGAAGACACGCGCTTTGGCTTC
CCTTTTTATTTTAAGTTTAATTCGGCTGATATTTCGGCCCTCGCTCAAAGTTTAGTCAACCAGCAAGTGG
AAGTGCAATACTATGGCTGGCGGATCAATTTATTTAACATGTTCCCTAATGTGATTTTTTTAAAGCCCTT
AAAAGAGAGTGCTGAGATGTCAAAACCCATTTTTAGCTGGATTTTATACGCCTTGCTACTAGTGGGCTTT
TTTATCAGCGTGCGTTCTGTTTGTGCTTTATTTAAGGGCAAAGCTCATTAATTCCTTTAGGCTTTGTTGG
AAAATCACAATGGGGTTATTGGAGCGTGTATTAAAAAGCTCAATATAGGGCAAACTGATGCTGTGAAAAG
CAGTGTTGTTTCCTTTTAAATTGATAGCGATTTTATAGTCTAGTTGGTGGGATTTCAATAAAAAGTCATT
CAGCAAACAATCATTAATCAAGCCCAAATTATCATGGCTAATCAAAAGCATTTTGGCTTTTAATTTTAGG
GCCAAATCCAGCATGTTTTCTTCTAAAGTGATAGGCACGCATAACCCCCCAGCCCCTTCAACGATGACTA
AATCGTAAGTTTTGGTGAAATTTTGAAGGCGTTGGGTTAAATTGTCTGTGTCAATGGGGGCGTTTGGATC
TTCTTCTTGTTGGGCGATGAGGGGGGCTGAGGCTTTATGATAACGATAGAATGAAATGTCTTTTAAGGTT
AAAGAGCGATCTAAAAGGCGGTTATCCTGTAAGAATAAATGCGCATCGCTAAAGTGGTTAATGGTGTCAT
TAACGCCCGTTTCAATGGGCTTTAACAAGATCGTTTTAATGCCACAAGCGTTGCAATATTGGGCTAATAG
CCTGGCGCATGTGGTTTTTCCGGCATTGGTGTTAGTCGCGCTGATAAAGAGCATGGTTTAACCTTTAAAT
TTATGGTCATTACCTCTAAAGTGGTAAGCACTCTCAAAGATTTGAGCTGTCAATACATTTTTAATTTGTG
GTAACTTCACATTCTTTAACGCTTCTCGTGGGACTTCAATCACTAATTCCTCAAACGCTTGGTCGCTCAT
AGGGTTATCAATATCAAAAACGAAACTTAAGATATTGTGGAGCGAGTTGTAGGTGATTTTATCAATCAAC
GCATAATTTAGTCTAATTCCCTCTGCTTGCTCTATGGCGGTAACGATGCTTTTAGATAGTCTAGGGCTGA
TGTTACCAAGCTGTGTCGCTAAATCTGTCGGCGAGATAAAGCAATAACCCGCATCAGTGTCTATGGTGTT
AGCAAGCACTTTAGCAATCAATGTCCTACTCACTTTTTTTCCTTGTCTTAAAGCCTTAACAAGGTTATTG
ACTTCAATGTTTCGTCTCATACCTTGTTTGAAGTCATCGCTTACCGCACATTTTCGTGCTTCTATGCGTT
TAATCGCATTTTCCTGTCTTTCTATCATTGCGTCCAAAAAGAACTCTTTAGGGTGTCCATACCCACGAGT
GATTTTCTGTAATGCCTTAATATTGCTTCTAATGTCCTCGCCAATAGTCTCTATACCCAATTTAGAGTAA
TCATAGGGCATACAAGTCGCTTTTAATTCTGTCTTAACGATTTTATTAAGAGCGAGTTTATTAAGACCGA
TACCCTCTTTATTCCTAGAAAGAAAAGTATAAACGCTGTCATTTATGCGTGTGAGAGCTTGTGGTAAGTC
GCTAGGAACTGAAAATTTAATCCCTGTGAATTTAGCCCATACCTTACCAAAACTATTAGGGCTAGAGCTT
ATCAAATCTATCCTATAAGTCTTATTCTTATTAGCAAGCATTTGTCCGCCATAGCAAATCGCTGCTTGTC
TGAATTGTTTGCCCCATATCAATAAGTGGTTTTTCAAATCAAATGTGCTACTAGGTTCGTTTTGGAACAC
AAAGAAACTAACTTCTTTGTCTGGTAAAATATTGTCTTTAGGGTTGTCTTTCCAATATCCTAACACTTCA
ATGTAACCAATGAAATCTCTGTCAATATTCATTATGTCTTTTAGCTGTTGTGTCCTTGCCATATTTTCTT
TTCTAGTGTAGCGATACCTCTCAACAAATTTATCACTAGACATAAGGTCTCTCATTGTGGCGTTTTTCTT
AAAGAATTTGTCTGCATAAAAATTGCCTAATTTGTTATAGAGTGTCGCATAAATGTTCTCAATCATATCT
TTGTAATTTTTAAATTTTGTGGTTTCTTTACCATTTTCAGGTTGTGGGTGAAAGAACTCATCAACTTTAA
TAGGGTCGTATGGGTCTAAATCCACAGATTGACTTAACCAATATTGAGCTATTATGTCCGCATTTTTAGG
GTCTGCTCCGCTCCTATAAGCATAGATTAGAGCGTTTTGTTCTTTTTCGGTAAAGTCTTTATAAAAAGCG
TCTTTAAAAGGTCTAAACGCCGAGATAGTCCCAAAAGGTAGTCCGCTCGCAATCTTTTTATAAATGCTGA
TAAGATTAGAACTCTCAATTGTAGAGCCTTTAATAGTCTTGTGGCTCATATCATATTTAAGTCGTGAGAT
TTCATCGCCAACAGCATCTAAAAACTTGCTTAAGGGCATCGCCTTACCAAGCACCCTAACGCTAGGTTTA
TTTTGTCTAGCTAATTTCTTGTCCGCTAACGCCTTATCAATAGATGCTGACAAAGAAGTGTTTCTTTGTG
GCTCATCAACAAATTCTAAAAAGTCGTAATTCAATAACATTTTGTGTCCTTTTTCTAAGCGAGATTGTAG
CGCTTTATCTTTGAGCTTTCAGCGGGTCATTAGGGTTTATTTGGTATAATACCAAAAATTCATTTAAGGT
TGGTTCTTATGAATATTTTATTTGGGATTAGCGACACGCAAGAATGTTATAACGCTATTAAATTCGCTGT
CAAATTAGCCCATTCGCTTAAAGAGGTCCGTTTCACTCTATTGCATGTGAGCATGGAAGTGTTTATTTAT
AGCGAAAGCGGGATGATGGATTATGGTCAGACAGAAGCCTTAGAAGAAGAAAAAGCTAAGGCTTTGTTAA
AGCAGTTTGAAGACGCTTTCAAAAAAGAAAATATAGAGTGCGAGAGCGTTCTAAAAAGCGGCGATTTGAT
TGATGTGGTTTTAGAAATGGCTAAGGATTATGATTTGTTATTGATCGGGGCGAGCGAGTCTAATTTGTTG
TATCGTTTGTTCATTTCGCACCAAAATAGCTTGGTTGAACAATCCAGTATCCCTGTTGTGATCGCCAAGT
AGCATGGATAAGCGGCATGAAAATGTATAACATACCCACCCCCACCATGGCGCAAGTGATCATGGTTGAT
GACCCCATTACGACAGCGGAATTTGTGATCTCTGCTTTGAGGGATTTTTTTGACAAGTCTTTAGAAGAGG
CCAAAGCCCTCACATCAAGCATCCATCGTGATGGCTGTGGGGTTTGTGGCGTCTATCCTTATGATATTGC
CAGGCATAGGGCAGCATGGGTTAGGGATAAGGCCAGAGAGCTAGATCTCCCCTTAAAATTATTGGTAGAA
GAGATAAAATAATGGCTAAATTCAATCAAGATCTCAATGAAGTTCTAAACCAAGCTTTAAATTTAGCCCT
AGATCTCAACCACGCCCTTTGCACCACAGAGCATGTGCTACTAGTCATTTTAGAGCATGAGAGCGGGGCA
AAGATTATTGGCGCTTTAGAAAGAGATGACTATGATAAATTAAAACAAATCCTTAAAGACTATTTGTTGC
AATACGTGCCTTTAAAGAGTGATCCAGCCAAAATGCCTGCCAGGAGTTTTGTGCTATTAAGAATGCTTAA
AAGAATGTATGCGAGTTGTTTTGAGAGCGTGGGCGTGGAAGAATTGCTTATTTTAATGCTGGATCACCCC
GATTGTTACGCTTCAAAACTCATGGATAGTTTTGGCATCGCTCGTTTGTATTCTAATCCTGCTTTATTGG
ATTTGGATAACCATGGTATTCCTAATGACATTAATGATAATGAAGAAGCGCCCAAAAACACTCCCCTAAA
AAAATACGCTAAAAATTTGAGCGCTTTAGCCCAAGACAACGCTTTAGATCCAGTTATTGGCAGAGAAGAA
GAGATTTTAAGAGTGATAGAAATTTTAGGGCGCAGAAAAAAGAATAACCCGCTTTTAATTGGCGAAGCGG
GCGTAGGGAAAACCTCCATCGCTGAAGCTTTGGCTTTAAAAATCGCTCAAAAAGAAGTGCCGGAGTTTTT
GCAAGAATATGAGGTTTATTCTTTGGATTTAGCTTTAATGGTGGCTGGGGCAAAATACAGAGGGGATTTT
GAAAAACGCTTGAAAAAAACGCTCAAAGAAATCCAACAAAACGGCCGTATCATTTTATTCATTGATGAAA
TCCACACCCTTTTAGGTGCAGGGAGCAGTAACGCTGGGAGCTTGGATGCGGCGAACATATTAAAACCGGT
TTTAACGGATGGGGGCTTGAAATGTTTAGGAGCGACCACTTTTGAAGAATACCGTAGCGTGTTTGAAAAA
GACAAGGCTTTTAACAGGCGCTTTTCAGTCATAAAAGTTGAAGAGCCTTCTAAAGAGGCGTGTTACTTGA
TTTTAAAAAAGATCGCTCCCCTTTATGAAGAACACCACCAGGTGCGTTATGATGAGAGCGTGTTTAAGGC
ATGCGTGGATTTAACGAGTGATTACATGCATGATAAATTCTTGCCGGATAAAGCGATTGAATTATTAGAT
GAGGTGGGATCGAGGAAAAAAATCAACCCTAAAAAGGGCAAAAAAATCAGCGTTGATGACGTGAAAGAAA
CGCTCGCTCTCAAGCTTAAAATCCCTAAAATGCGTTTGAGCAGCGATAAAAAAGCCCTTTTAAGGAATTT
AGAAAAATCGCTTAAAAATAAGATTTTTGCCCAAACCGAAGCGATTAATCTTGTCAGCAATGCGATTAAA
ATCCAGCATTGCGGGCTTTCTGCAAAAAATAAGCCTGTGGGGAGCTTTTTATTCGTGGGGCCTAGTGGGG
TGGGGAAAACGGAGTTAGCTAAAGAATTGGCCTTGAATTTGAATTTGCATTTTGAACGCTTTGACATGAG
CGAATACAAAGAAGCCCATAGCGTGGCAAAACTCATCGGGAGTCCTAGCGGTTATGTGGGGTTTGAGCAA
GGGGGGTTATTGGTGAATGCGATTAAAAAGCACCCGCATTGTTTGTTGCTTTTAGATGAGATAGAAAAAG
CCCATTCTAATGTGTATGATTTGTTGTTGCAAGTGATGGATAACGCCACTTTGAGCGATAATTTAGGCAA
TCAGGCGAGTTTTAAGCATGTGATTTTGATTATGACTTCAAATGTGGGGAGTAAGGATAAGGATACGCTA
GGGTTTTTTAGCGCTAAAAACACCAAGTATGATAGAGCCGTTAAAGAGCTTTTGACCCCTGAATTACGAT
CTAGGATTGATGCGATCGTGCCGTTTAACGCGCTCAGTTTGGAGGATTTTGAACGCATTGTCTCTGTGGA
ATTAGACAAATTAAAAGCCCTAGCATTAGAGCAAGACATAGCCTTAAAATTCCATAAAGAAGTTTTGAAA
TTCATCGCGCAAAAAAGCTATCAAACGACTTTAGGAGCGAGAGAAATTAAGAAAATCATTCACAATGAGA
TCAAAACTAAATTAAGCGATATACTGCTCTTGCAATCGTTTAAAAAACCTTGTAAGATCGCTTGCTTGCT
AGAAAAAAACCAATTGGTTTTAAAAGAAATCAAGCGCGCACAAAAGGTGAAAGAAAATGACTTTTGAAAT
GCTTTATAGTAAAATCCATAGGGCCACTATCACAGACGCTAATCTCAGTTATATAGGCTCGATCACCATA
GATGAGGATTTAGCCAAGCTCGCTAAGCTCAGAGAGGGCATGAAAGTAGAAATCGTGGATGTCAATAACG
GCGAACGCTTCAGCACCTATGTGATTTTAGGGAAAAAAAGGGGCGAAATTTGCGTCAATGGCGCAGCAGC
CAGAAAGGTGGCCATAGGCGATGTGGTGATCATTTTAGCTTATGCGAGCATGAATGAAGATGAAATCAAT
GTGCACAAGCCGAGCATCGTGCTAGTGGATGAAAAGAATGAAATTTTAGAAAAATAAGGGATTAGAGATG
GATTTTAGCCAATTGGGTGGGTTATTAGACGGCATGAAAAAAGAGTTTTCCCAACTAGAAGAAAAGAATA
AAGGCACGATCCACACTTCCAAAAGCGGTGGGGGAATGGTGAGCGTGAGTTTTAATGGGGTGGGGGAATT
AGTGGATTTGCAAATTGATGACAGCCTGTTAGAAGATAAAGAAGCGATGCAAATCTATTTGATGAGCGCT
TTGAATGATGGGTATAAAGCCGTAGAAGAAAACCGAAAAAATTTAGCCTTTAACATGCTAGGGAATTTTG
CTAAATTGTGATGTTTCACAAAGCCCTTATCGTTCTATGGTTTTTTTTGAATGGCTTAGGGGCTTATGAT
TTCAAGCATTGTCAGGCATTTTTTAAAAAAGCGAGCCTTCAAAAAGGAGGCGTGGCTTTAAAAGAATTGC
CTAAAGGCGTGTATTTATATTATTCCAAAACCTACCCTAAACACGCCAGAGTCATCAAATCCGATCCTTT
TGTAGGGTTGTATTTGTTACAAAGTGCACCAAGCGAGTATGTTTATACGTTAAGGGATTTAGACAAAGAC
GCCCTGATAAGGCCTATGGCTAGCATAGGGGATAAAGAAGTCCTAGAAGCGCGATTATTAGTGGGGCAAA
AAGGCTATGATCGCTACGCTCAAATTTCGCAAAAGATTCAAAAAAATGGCGTTATCAGCAATATTTGCTA
TCAAATGTTAGGGCTAGGGGTAGGGGGGAATGGCTTTATAGAAACGAAATTTATCAAGCGCTTTTTAAAC
CAAAAAGAGCCTTATTATGGGGATATTGGGGTGCGTTTAGAAGAACATCATAAGCGTTTAGTGGTAGTGC
AATTTGATCCCTTTTTCCCTAAAAACCCTTTTTTAAAAAACGATGAAATCCTAGCGATCAACCATCAAAA
GATCCACTCGTTAGCGGAGTTTGAATGGGTGGTGAGCAATCTTAAATACCAAAGCCTTGTAAAAGTAAAA
ATCAAACGAAACCATCAAATCAAAGAAGTAACGCTCAAAGTCAATAAGCGTTATGGGGGGTTTTTGCTCA
AAGACACTTTTTTAGAGCGCTATGGCATCGCTTTAGACGAGCGTTTTATCATCACTAAAATAGGCGCTCA
TTTGCCCAAAGGCTTGGATTTTTTAAAGCTTGGGGATAGGATTTTATGGGTGAATCATAAAAGCGTTTCG
TTCAACCCGAAGGCTTTAAGAGAAGCGTTAAGCGCGCCTAAAATTGAATTATTAGTCTTGCGTAAAGGCT
TTGAATTTTACATTAAAGTCCGTTGAAGTATTGATGAAAAATGACGCTTATGAAATCATTCTTTCTTGGT
TTATCACGCCTCTTACGGCGATTTTAGGGCGTTTCGCTGAATTTTTCCTCTACACCTTGCATGCGCAATT
GGTGTTTAATAGCGCGGTCGCTTTGGCGTTCATGCTCTTTGCTTATAGGAGTTTGAAAGAACAGAATTTC
TTCAGCGTTAGCGCGCTTTTAGAAGCGTTATGGTTTGTGGGGTTTTTTGCGCTGTTTAACTACGCTTTGA
AAAACCCTTCGCGCTTTTATGAATTGTTTCAAAACGCTATCTTTATTGCGCCTAACATGATCACTCAAAG
CCTTTCTCAAAGCTTGAGTAACTTTTCTAACCACGCGCTTTCTTTAGATTTTATCTTCAATCATGGTTTT
TATGCCCTTAGTTTCATCAGCGATTTGAGCCATAATGAAATGTCTGTGTGGCTTTTTTTAAGCGTTTTGC
AAGGGCTTTTTTTGAGCGTGCTGTTTGCGATCATCATTTTAGTGTATTTGGAAGTGCATGTGTGGTGCTC
TTTAGGGGTGCTGTTTTTAGCGTTTGGATTTTTCAAAACCTGGAGGAGCGTTGTGGTTATATGCCTAAAA
AAATGCTTCGCTCTTGGGTTTTACAAGCCTTTTTTGTTGTTGGTGGGGTTTTTGAATGTTTCAGTTACTA
AGGCTTTGATAGACGCTCATATGCAAGAAAAACAAGACTTAAGCCTTTTATTGGTGGTAGCGTTATTTTT
GTGTTGCGTTTTTATCATAGGCGTGCCTTTTTTCATCAACGCTTTGTTTAGGGTGCAAAACAGCCTTAAA
GAAACTTACAAACTCGCCACCAATTTGAGTGCCAACCTCAGCCAAAACGCTCTTACTTCCTTACAATATA
TCACGACCTCGCCCGCTCCCTCTAGCGTTTCTACTTCTACAAGCGGTAGCATTTCTAAAGAAAAAGAAAC
GCATTCCCCCACATTTAAGGTAGAAACCACTCAATTAGATGTAAAAATTCCAAATTTCAAGCAAAAAAAG
GTTAAAAAGGATACAATAAATACAAAAAATGAAATTTAAATAAATAGGAATTTAATGAGAATTTTTTTTG
TTATCATGGGACTTGTGTTTTTTGGTTGCACCAGTAAGGTGCATGAGATGAAAAAAAGCCCTTGCACCTT
GTATGAAAACAGGTTAAATCTCGCATGAGAGAAAAGCCTTTCAACAGCGAGCAATTAGTCTTTTTAGAAG
AGCTTTTAAGCCACCAAGAAAGGCATTTAGAAAACAAGCTTTCTGGTTTTTCGGTGAATGATTTGGACAT
GCAAAGCGTGTTCAGACTGGAGAGAAACCGCTTGAAAATCGCTTACAAGCTCTTAGGCTTGATGAGTTTT
ATCGCTCTTATCTTAGCGATCGTGTTAATCAGTCTTCTACCCTTACAAAAAACCGAACACCATTTCGTGG
ATTTTTTAAACCAGGACAAGCATTACGCCATTATCCAAAGAGCGGATAAAAGCATTTCTAGTAATGAAGC
GTTGGCTCGTTCGCTCATTGGGGCGTATGTGTTAAACCGAGAGAGCATTAACCGCATTGACGATAAATCG
CGCTATGAACTGGTGCGCTTGCAAAGCAGTTCTAAGGTGTGGCAACGCTTTGAAGATTTGATTAAAACCC
AAAACAGCATCTATGCACAAAGCCATTTAGAAAGAGAAGTCCATATCGTCAATATTGCGATCTATCAGCA
AGACAATAACCCCATTGCGAGCGTTTCCATTGCGGCTAAACTAACGAATGAAAACAAGCTTGTGTATGAA
AAGCGTTATAAGATCGTATTGAGTTATCTGTTTGACACCCCGGATTTTGATTACGCTTCCATGCCTAAAA
ACCCTACCGGCTTTAAAATCACTCGCTACAGCATCACTGAAATCGCGCCGACTAATAGGGGCGATTGATG
CGTAAGGTTTTATACGCTCTCATGGGCTTTTTGTTGACTTTTAGCGTTTTAAAAGCCGATGATTTTTTAG
AAGAAGCGAACGAAACAGCACCGGCGCATTTAAACCACCCCATGCAGGATTTAAACGCCATTCAAGGGAG
CTTTTTTGACAAAAACCGCTCCAAAATGTCCAACACTTTGAACATTAATTATTTTCAAGGGCAAACCTAT
AAAATCCGCTTGCGTTATGCGATGGCGACTTTATTGTTTTTTTCAAAACCCATTAGCGATTTTGTTTTAG
GGGATAAGGTGGGCTTTGATGCGAAAATCTTAGAAAGCAACGATCGTATTTTACTCATCAAACCCTTACA
AATCGGCGTGGATTCTAATATCAGCGTGATTGATAGTGAGGGCAAGATTTTTTCTTTCTATGTGTTTTCT
ACCACTTTCACTAGCTCCAAACACCCTAATTTGCAGGTTTTCATAGAAGATAAAAATTATTATTCCAACG
CTTTTTTGAAGCCCCAAAAAGAAAATAAAGAAAATACCCTTGAAAACGCTCCCACAAACAACAAACCCTT
AAAAGAAGAAAAAGAAGAAACTAAAGAAAAAGAAGAAGAGACTATAATTATTGGCGATAACACCAACGCG
ATGAAAATTATTAAAAAAGACATCCAAAAAGGCTATAAGGCTTTAAAAAGCTCTCAAAGGAAATGGTATT
GTTTATGGGCTTGTTCTAAAAAATCCAAACTCTCCTTAATGCCTGAAGAAATTTTTAACGACAAACAATT
CACTTATTTCAAATTTGACAAAAAATTAGCGCTCTCTAAATTCCCGGTGATTTATAAAGTCGTTGATGGC
TATGATAACCCGGTGAATACTAGGATTGTGGGCGATTACATTATCGCTGAAGACGTTTCGGCTAAATGGA
CTTTAAGGCTGGGTAAGGACTATCTGTGCATCCGTTTTATCAAAAGGAGCAAAGGTGAATAAGTGGCTTA
AAGGGGCGGTTGTTTTTGTGGGGGGTTTTATAACGATTACAAGTATTTCTTTAATCTACCACCAAAAGCC
AAAAGCCCCCTTAAATAACCAACCTAGCCTTTTGAATGACGATGAGGTGAAATACCCCTTACAAGACTAC
ACATTCACTCAAAACCCACAGCCAACTAACACAGAAAGCTCCAAAGACGCTACTATTAAAGCCTTACAAG
AACAGCTAAAAACCGCTTTAAAAGCCCTAAACTCCAAAGAAATGAATTATTCCAAAGAAGAGACTTTTAC
TAGCCCTCCCATGGATCCAAAAACAACCCTCCCTAAAAAAGATTTTTCTCCAAAACAATTAGATTTACTG
GCCGCTCGCATCACCCCTTTCAAACAAAGCCCTAAAAATTACGAAGAAAACCTGATTTTCCCCATGGATA
ACCCTAATGGCATTGATGGTTTCACTAACCTTAAAGAAAAAGACATCGCCACTAATGAAAACAAGCTTTT
ACGCACCATTACGGCTGACAAAATGATACCCGCTTTTTTGATCACGCCCATTTCTAGCCAGATCGCTGGT
AAAGTGATTGCGCAAGTGGAAAGCGATATTTTCGCTCACATGGGCAAAGCCGTCTTAATCCCCAAAGGCT
CTAAAGTCATAGGCTATTACAGCAACAATAACAAAATGGGCGAATACCGCTTGGATATTGTATGGAGTCG
CATCATCACTCCCCATGGCATCAATATCATGCTCACTAACGCTAAAGGGGCGGACATTAAAGGCTATAAC
GGCTTGGTGGGGGAATTGATTGAAAGGAATTTCCAGCGCTATGGCGTGCCATTACTGCTTTCTACGCTCA
CTAACGGCTTATTGATTGGGATCACTTCGGCTTTAAACAATAGAGGTAATAAAGAAGAGGTGACTAATTT
CTTTGGGGATTATCTTTTATTGCAATTGATGAAGCAAAGCGGCATGGGGATCAATCAAGTCGTGAATCAA
ATTTTAAGAGACAAGAGCAAGATCGCCCCTATTGTGGTGATTAGAGAGGGGAGTAGGGTTTTCATTTCGC
CCAATACTGACATCTTCTTCCCTATACCCAGAGAAAATGAAGTCATCGCTGAGTTTTTGAAGTGACTTAA
AAAATGCCAGATTAAAAACGCTATAATAACCCTAAAAAACAAAAGAGAGCGTGATAAGAAAGTTCATGAA
AATTAAAAATGTCTTATTGAGTGGGGGGAGCGGCAAACGCTTATGGCCTTTAAGCCGTAGCCTATACCCT
AAGCAATTTTTAAAGCTTTTTGATCATAAAAGCTTGTTTGAGTTGAGTTTTAAAAGAAACGCTTCCTTAG
TAGATGAAACGCTCATTGTGTGCAATGAAAAACATTATTTTTTAGCCCTAGAAGAAATAGAGAATGAAAT
TAAAAACAAAAGCGTGGGTTTTTTATTAGAGAGCTTGAGTAAAAACACCGCTAACGCCATTAGTTTGAGC
GCTTTAATGAGCGAGAGGGAAGATTTACTCATCGTTACGCCAAGCGATCATTTGATTAAAGATTTTCAAG
CGTATGAAAATGCGATAAAAAAAGCGATTAATTTAGCCCAAAAAGGCTTTTTAATCACTTTTGGGGTGAG
TATTGACAAGCCCAACACGGAGTTTGGGTATATTGAAAGCCCTAACGCTCTAGATGTCAAGCGATTCATT
GAAAAGCCAAGCTTAGAAAAAGCGATAGAGTTTCAAAAAAGCGGAGGGTTTTATTTCAATAGCGGCATGT
TTGTTTTCCAAGCGGGCGTTTTTTTAGACGAATTGAAAAAGCATGCCCCTACTATTTTAAAGGGGTGCGA
AAGAGCGTTTGAATCGTTAGAAAACGCGTATTTTTTTGAAAAAAAGATCGCTCGTTTGAGCGAAAAGAGC
ATGCAAGATTTAGAAGATGTGAGCGTGGATATAGCTTTAATGCAACAAAGCCACAAAATCAAAATGGTAG
GATTGAACGCCAAATGGAGCGATCTAGGGAATTTTAACGCTCTTTTTGAAGAGGTGGCTAACGAGCCTAA
AGAAAATGTCAGCTTGAATCAAACGCCCATTTTTGCCAAAGAGAGCCAGAATAATTTAGTGTTTTCTCAT
AAAGTGAGCGCTCTTTTAGGCGTTGAGAATTTAGCGGTTATTGACACTAAAGACGCTCTTTTAATCGCCC
ATAAAGATAAGGCTAAAGATTTAAAGGCTTTAGTGAGCGAGATAGAAATAAATAACCAGGAATTATTACA
AACGCACACTAAAGTCTATCGCCCTTGGGGGAGCTATGAAGTCTTGCATGAGAGTGGGTGTTATAAGGTT
AAGATTTTAGAAGTCAAACCTAACGCTAGGCTTTCTTTGCAAAAACATTTCCACAGGAGCGAACACTGGG
TGGTGATTAGCGGGATGGCGAGCGTGGAGTTGGATCACCAACCGTTTGAATTGCAAGCTAATGAGTCCAC
TTATATCCCTAAAAACACCTTACACCGCCTGGCTAATTACGGCAAAATCCCTTTAATTATCATAGAAGTT
CAAGTGGGCGAGTATGTCGGCGAAGACGATATTGTAAGGGTTGATGATGATTTTAACAGACAAAATCAAA
ACGCCTAGTGAAAAAATTTAATAAATAAAATTTAATAAAGGAACAATAATGAAAGAAAAAATCGCTTTGA
TCACCGGGGTTACCGGGCAAGACGGAAGCTATCTGGCTGAATACTTGCTGAATTTGGGTTATGAAGTGCA
TGGGTTAAAAAGGCGCTCTTCTAGCATCAACACTTCTAGGATCGATCATCTGTATGAAGATTTGCATAGC
GATCATAAAAGGCGTTTTTTCTTACACTATGGGGATATGACCGATAGCTCTAACCTCATCCATTTGATCG
CTACCACTAAGCCTACAGAGATTTATAATTTAGCCGCTCAAAGCCATGTGAAAGTCTCTTTTGAAACCCC
CGAATACACCGCTAACGCCGATGGTATTGGCACGCTAAGGATTTTAGAGGCCATGCGGATTTTAGGCTTA
GAAAAGAAAACGCGCTTTTATCAAGCCAGCACGAGCGAATTGTATGGCGAAGTCTTAGAAACCCCGCAAA
ATGAAAACACCCCCTTTAACCCACGAAGCCCCTATGCGGTCGCTAAAATGTATGCCTTTTACATCACCAA
AAATTACAGAGAGGCTTATAACTTGTTTGCGGTTAATGGCATTCTTTTTAATCATGAGAGCAGGGTAAGG
GGCGAAACTTTTGTAACCCGTAAAATCACACGAGCCGCTAGCGCAATAGCGTATAACTTAACGGATTGTT
TGTATTTAGGGAATTTGGACGCTAAAAGAGACTGGGGGCATGCCAAAGATTATGTGAAAATGATGCATTT
AATGCTCCAAGCACCCATCCCACAAGATTATGTGATCGCTACAGGAAAGACCACGAGCGTGCGCGATTTT
GTGAAAATGAGCTTTGAATTTATCGGTATTGATCTAGAATTTCAAAATACAGGGATTAAAGAAATCGGTT
TGGTTAAAAGCATTGATGAAAAAAGGGCGAACGCTTTACAATTGAATTTAAGCCATTTAAAAACAGGCAA
AATCGTGGTGCGTATAGATGAGCGTTATTTTAGGCCTACTGAAGTGGATTTGCTATTAGGCGATCCCACT
AAGGCTGAAAAAGAGCTAGGCTGGGTTAGGGAATACGATTTAAAAGAGTTGGTTAAGGACATGTTAGAAT
ACGATTTAAAAGAATGCCAGAAAAACCTTTACTTGCAAGATGGGGGCTATACTTTAAGGAATTTTTATGA
ATGAGATTATTTTAATCACCGGCGCCTATGGCATGGTGGGGCAGAACACGGCGTTGTATTTTAAAAAAAA
TAAGCCTGATGTTACTTTACTCACCCCTAAAAAGAGCGAATTGTATTTGTTGGATAAGGACAACGTTCAA
GCTTATTTGAAAGAATACAAGCCTACAGGCATTATCCATTGTGCCGGGAGAGTGGGGGGCATTGTCGCTA
ACATGAACGATCTTTCAACTTACATGGTTGAGAATTTACTGATGGGCTTGTACCTCTTTTCTAGCGCTTT
AGATTTGGGTATCAAAAAAGCCATTAATCTAGCGAGCTCTTGCGCTTATCCTAAATACGCCCCTAACCCT
TTAAAAGAGAGCGATTTATTGAACGGCTCTTTAGAGCCAACGAACGAAGGCTACGCTTTAGCCAAACTCT
CTGTGATGAAGTATTGCGAATACGTGAGCGCTGAAAAAGGCGTTTTTTATAAAACTCTAGTGCCTTGCAA
CCTTTATGGCGAGTTTGACAAGTTTGAAGAAAAGATAGCGCACATGATACCAGGGCTTATCGCTAGGATG
CACACCGCTAAATTAAAAAATGAAAAAAATTTTGCGATGTGGGGCGATGGCACGGCCAGAAGAGAGTATC
TAAACGCTAAAGATTTAGCCAGATTCATCGCTCTCGCTTATGAGAATATCGCTTCAATCCCTAGCGTGAT
GAATGTCGGCTCTGGAGTGGATTACAGCATTGAAGAGTATTATGAAATGGTCGCTCAGGTTTTAGACTAT
AAGGGCGTGTTTGTGAAAGACTTATCCAAACCAGTGGGCATGCAGCAAAAGCTTATGGATATTTCCAAAC
AAAAGGCTTTAAAATGGGAATTAGAAATCCCTTTAGAGCAGGGCATCAAAGAAGCTTATGAGTATTATTT
GGAGCTTTTAGAGGTTTGAAATAAAATCAAGGCTCTTATGGGGTTATAAAAACGCTCCGCCATTAAGCGT
CAGGCTAGCGGTAGTTACGATATTGTGATTATAGATTAACTTCAAACAAGATTTAACCATTAATGGGGGG
TTTGGTCGCTTCGCTCTCAATCTCAAGCACTTTCAAAAAGCGAGGCGTGTTAGCATTTTAATTTTTCATA
AAGAGCTAGGGAGTGGTGGAAAGTGGGGGCTTTTTCTATGAGTCTCATTATCGCTTGCTTTGCATGAAAA
ATAAACTCCCAAAGGGCTATGACAATAATTTCTAAATTGTATTGTCTGTTTTAGATTGTTAGTTTGTTTT
TATTTTGTAGAAATCATGACATCATTTTCTAGCAAATGTAAAATCCCAAGTCCCTTTATCAGTCTCTATA
CTGACCTCTTTGATATGCTGACAACGAAGTATATAAAATTGATAGCTATCGCCAAATCTTAGCGTTTTAT
TAATCTTGAAATAAGGAAATCCATCGTTATCACAATTCCCACGATTGATTTTTGCACTCATTATAGTGAT
ACTACCAACATTTGAAATGATGCTTATCCAATAAGGATTGTATCCAAAAGTCATTCTAAGATCTATTGGT
GGTTTTTTTGGCAGTTTTTCATCAAACGCTTCTCTTATCTTTTCCTTTATCTTTTCTTTTTTTATTGTCT
CTTCCTCTTTTATCTTTTTTTTAATTCCTTTCTCTTTTATTATCTTTACTATCTTTTTTTTGCGTAATCA
CTCTTACACCCAGAAAAAAACACAGCAAATCCAAAAACGATCGCTAATATCAAGCCCGCTTTTTTATAAC
CCGCCACTAACACCCTCTTATTGTAAGTTTTCTCAAATGGATTGAGTATAGTAGACTTAGACTTAGCTTA
GGCGATCTCTAAACCATTTTTAGGGCAGGCTTAAAACGATTAAAAAATGACGGCGTGTTAACAAATTCTA
GGCAACAATTCGCCCTCTGGCATCTCTAAAATCCTTTCAAAACCCCATGCGTTCTTTAAAACCACGCTAG
GATAAGGGTTTTCAAACACTTTGCCAATCACGCAAGCGTTTTTCGCTTTCTCATTACTTTTTAAAATTTC
TAAGGCTTTTGGGGCGTCTTTTTGATTGAGCGCTAACACAAACACCCCCTCATTAGCCAGCGCGTAGGGT
TCTAGCCCTAAAATCTCGCAAATCCCTTTCGTTTCTTCTTTTAAGGGGATTTTTTCTTCTTCTATAACGA
TTTTCACTCTAGAGCTGTTCGCCCATTCGTTCAGCACGCTCGCTAACCCGCCCCTAGTCGCATCTCTTAA
AGCATCAATTTTGAGATCGCTTAAAAATAGGGGTTTCAATAAGGGATAGAGCAGTTGGCAATCGCTTTCT
AGATTCGTTTTAAGCTTGATTTCATGACGCATCGCAAACAGGCTTGCCCCATGATTGGCGATAGTGTCGC
TTAGGATAATGGCTTGCCCTTGCTTTAAATGGCGCGAAGAAATCCCTGGCTTGATGATTTTACCTATACA
AGTTGTGTTGATAAAAAGCTTATCCACGCTCCCCTTTGGCACGACTTTAGTGTCTAGGGAAAGGAGTTTT
AAGTTGGCTTTAAACAATTCTTTTTGTATGGATTGTAAGATTTGCTTTAAAAGAGGGATTTCTAAGCCTT
CTTCTAAAATAAAACCCATATTCAAAAACAAAGGTTCGCCCCCTTGCACGCTCACGTCATTCGCGCTCCC
GCAAACGCAAAGCTTGCCTATATTGCCCCCATTAAAAATCAAGGGCGTGATGACAAAACTATCCGTGCTC
ACGCAATATTCCCCACTAGCTTCAAATTTAGGGGCGTCTTCATCAAATGCAACAATAAATTCTTTTAAAT
AGGGCATAAAGATCTGCTCAATTAAAGCGTTTGTTTCTTTCCCTCCGTTCCCGCATGCTAGAGTTACACT
ATCCATTTTTATCCTTTTTTGATGATTGTAGGGTTGAAATACGCCATTAAGGCTTGACCGACAGGGATAC
TGCTATCATTAGGGGGGAAATGCTTGTGGAAAAAATACTGCCTTTGAAGCTTTTTCAATCGTTTGGCTAA
TTGTTCGCACAACAATTGGTTGCAAAACACGCCCCCACTGCACACCACGACATGCTCTTTAAAAGGCGCA
ATCAAAGCGGTAATGATTTCTATTAAGCTGTTAAAAAATTTCTTAGCGATGCGTTTGGGTTCTAAAACGC
CCAAATCCTTTTCAAACGCTTGATAAAATTCCTTCAAACCCACCACGCTGTTTTTGATTGTAAAAGGGTA
AAAAGCACTCTCATCGCTTTGTAGGGCTAGATTTTCTAAAACCTGTCCGCTCTCTGCTTCAAAACTGATC
GTTCCTGTTAAATCCAAACTAAACGCTACTATATCAAACAAACGCCCTATGGAATTGGTGGCGACGCTTT
GAATTTTTTTGTCATGCATTTGTTTAAAAATTTCTAATTCGTCTTCTTTAAAATGTTTTTGAACGTGCTT
TAAAAGCTTGTTGAGTTGGTGTTTTAAAGCGATTTCTAAAACCAAGCGTTTAGGCTCTTTGATCGCTTTT
TGCCCCCCTAAAAGCCAAAATTCTTCAAACCTAGCCACTTCTTCAATGCGTTCAAAATCCCCCACAAAAC
ACTCCGCCCCATAAATCTTATTGTCATAAGCCCCACTCCCATCCCAAACAATACCTATAAAAGGGTGATT
TAAATGCGAATCTTGTAATAATGCGTCTAAGACGCTCGCTAAAAAGTGGGCATGGTGGTGCTGGACTTGC
AATAAGGGCGTATTAACTTTAAAAGCCATTTTAGTGGTGGTATAGTTTTTATGCTTGTCGCAAGCTAAGA
GCGTGGGTTTAAAATCATAGGTTTTTAAGAAAAAATTCAGGGTTTCTTTAAAGTGTTTTTCATTTTCTAA
AACGCTCAAATCCCCACAAAAAGGCGAGAGTAAAAGAATGGAAGTCTCGCTATCCAGTAAGCTAAAATGC
CCTTTTTGCTCCGCTCCAAGCGCTAAAATCTTTTTGGGCACGTTAAAAGAGCGTTTGGGCAAAGTGAGGT
AAAGAGGGGTAAACCCCCTAGCCAAACGCATGGGGCGAATCGCATTATCCATGCGCTGCGCAATGCTATC
ATCAATCCTATGAATAATGGCGCGGTTGTGCGTGAGCTTAAAATCAAAAATAAAATGAAGCGAATCGATC
TCTTTTTCATCGCTCGCTAAAGGGAGGGAATTGAAATTCGCGCTCGTGAACACAATAGGGAAATCCAATA
AATCCAGTAATAAAGCATGCAAAGGGGTATAGGGCAAAATGACGCCATAAAAGGGGGAGTTTTTAGCGAT
ATTGGGGGCTAATTGGGTGTCAGGTTTTTTATGCACTAAAAGAATGGGGGTGCTTGCAGAAATTAAGCTC
TCGCATTCTAACGCGTTCAAAAACGCATGCTGTTTGGCTGATTTTAAGTCTTTAAACATGAGCGCAAAAG
GCTTTAGGGGGCGGTTTTTTAAAAGCCGTAACCTTTCTATGGTTTGAAAATTCCTCGCATCGCACAAGAG
AGCAAAGCCCCCCAAACCTTTAAGGGCGATGATTTTACCCTTTTGAATGTCTTTAGCACATTCTAAAAGA
GCATCATCATTTTTGAATCGCTTATAATTGAGCGCGATACCGCACTTTTTGCAGCTGATGCCTTGAATGT
GGAATCGTTTGTTGTTGGCGTCTTTATAAACGGATGCACAAAATTTGCAGAGCTTGAAAGGTTTTAGGGC
GGAGTTTTCTCTGTCATAGGGCATGGCGTTTAAAAGGCTGTATCTCGCCCCGCACTTCGCGCAAGAATTG
AAAGCGTAATGAAAATAGGGGGAGTTTTTGTCTCTGATTTCGTGCAAGCAATCCTTGCACACGCCTAAAT
CTTTAGGGATTTGACTGAGCAAATTTAAAGGGTGGTTCTTGCTTTCTAAAATCCTAAAATCATTGAAATG
AAGCGCCTTATCATAAGGGCTAATAGTGATTTTTTCAACCAACGCTAAAGGGGGCAATCCTTTTTTTAGA
GCGTTTAAAAAAGACTCTGTTTTATGAGCGGGTAAGACAACCTCTAAAGCCGCTTGGGTGTTACGCACAA
AACCTACAAGCCCTAATTTTTGAGCCAGGGTATAAACAAAAGGGCGCATGCCCACGCCTTGAACCACGCC
AAAAAGCGTGATTTTATTCAATAAAGCTGCATCGTTACACAATGCAAACTCCCATGCTGTTTGATTAAGG
TATTGCAATCAACCCCTATCACTTCTAAGGGCGTGTGTTGTTTTAAGGTTTCTAAAATGAGCGCGTCTTT
AGGGTCGTTGTAAGTGGGGACGATTAAAGCGTTATTGCACAATAAAAAATTCACATAAGTTGCCGGCAAG
CGTTGTTGGTTTTCATCAAAAATGGCTTTGGGGATTTCTAGGGGGATGAGTTTATAAGGTGTGCCGTCTA
GTTTTTTAAAGGTTTTTAATTCTTCTTGCATTTTTTTTAAAGCTGTGTAATGCTCATCGTTTTCATCTTC
GCATGCGCTATAAACAATGGTGTCTTTATTTAAAAAGCGAGCGAGCGTGTCGGTATGGCTATCCGTGTCA
TCGCCTTTGAGATAGCCATAAGAATACCACAGCACTTGTTTAGCCCCTAATTCCTTTTTAAGCATGTTTT
CTATTCCATTTTGATTCAAATGGGGGTTACGATTTTTTTCTAGTAGGCATTGGGTGTTAGTTAAAATGCT
CCCAGCCCCATCGCTTTCTATGCTCCCGCCTTCTAAAATATAGGGCATCGTTTTTAAAGGGTGTTTTAAA
AACCCTAAATGTTTGAGCTTGAAATTCACCTGATTGTCTAAATTGGACGGGTATTTTAACCCCCAGCCGT
TAAAACCAAAATCCAAGCACTCTAAAACGCCATGATTTTCAATACTGATCGCTCCAAAATCCCTAGCCCA
TGTGTCGTTAGTGTCAACCTTTGCGATCTCTACGCCCGGTAAGTTTTTAAGCATCTCATAACCGATAGTA
TCGCTAGTATGGACGCACACTAGCACTTTAGCGTGTTTGGCTATGGTTTGAATGATGTTTAAAAAACTTT
CCCTAGCTTCTTTGATGCAATATGCCCAGTCGCCAAACTCATGGGGGAACGCCATTAGAATCGCTTGGAT
TTTTTCAAACTCCGCTAACATTCTTTTCATTAAAAATATCCTTTTAAATAACTATAACACAATCTCATTC
AAATAGCGTTTTTAAAAGCTAGCTCAAACGCTTTTGCGCGGTTTGAAAATATTCTTTTTCTGATTCTATA
CCGATAAAATTTCGCTTTAAATTTTTGCACGCTAAGCCGGTGGTGCCGCTCCCCATGAAAGGATCTAGCA
CGATGTCATTAGGGTTTGTGTGGATGGAAATGATTTTTTCCATTAAGGCTAGGCTTTTTTGCGTGGGGTG
TTTGACTCTTTCAAGCCCGCTCATCACAGGGCTTTTTAAAATCAAAGGCCGTAAATATTTTTCATTTTCG
GGTTTGTTAAACACCCATTTGGCTTTCTTTTTAACCGCCCACAGGGCAAATTCCGTGTCCTGGACATAGT
GCCGGTGAATGTTTCTTGGCATGGGATTATTTTTAACCCACTGGATAAAGTCTTTGACCACAAAGCCGTT
TTCTTCTAAAAAATCAGCGATATAGCTTATAAACCTGTAAGAGCAAAAAATAATTATGCAGCCGTTTGGA
TTGACTAAGGGGGCGTAGTGCTTGATCCATTCTAAAAGCTTGAAATTTTTATCCCATTCCCCAAAATCTA
TGCCCTGTCTTTTAGCGCTCTTTAGGGTGGAAAAATTATTTTTAACCGAAATGTTATAAGGAGGGTCTGT
GATGATCGCATCCACTTTTAAATTTTGCTGGTGAAAATCCTTGATGATTTCAAAAGCGTCAGCGTGATAA
ATTTGTATCATTTTCTTAAGTTTTTTAAGATCGCTTTGCCTAAGGCTAGGGCTAGAAGAGGAGGCACAGC
GTTACCGATTTGCTTACAAACACTCGTTTTATTGCCATAAAAGATATAATCATCGCTAAAACTCTGTATC
CTGGCGGCTTCTCTGGGCGTGATAGAGCGGTGCAATTCGGGGTGGGAGTTGGTGCCATTACTGGGAGCTA
TTAAATGAGAGCGGTTAAAAAAGTCGTTGTCTATGAGCAGGTTTAAAAGTTTCTTGTAAAAAGAGTTTTC
GTCTAAATGCAAGTCGTTTTCTAAAATGAAAACAAAAGTTCCTTTGATTTTTGTAACGCTTTCTTGATTG
GATTGCCAAATTGGATATGCGCTTAAAGTGTTGAGAGCGTTTAAAACTTGCGCTTTGCTTTCTTCATAGC
CAGAGATAAATTTTGAAGCCTTGTAAGAACACACCCCATAAATACAACCATTTTTAATTTGGAAACGGCT
CAACAACACCCCCAAATTAAAGGGATCAATGGCGTTTAAAAAGCGAGAAACAAGCAACAATAACCTTTCA
TTTTTTAAAGGGATTATAAAACAGCGCTCATTAGTTTTTGTTTAAGGGTTTTAGAATGCTACTAACAAAG
CATGGCTTAAGAAAGACTAAGATAAGTCAAGCGGGTTTTTATAGCCGGTGTCAATAAAACTTATTAAAAT
TTTAGCTTGAAAGCTCTTAAATCGTTTTTATCTAGCAAATATTGCCAACTTGGATCTTTGCTCTTGTTAA
AATCAAAATAAAAAGTATCTATTGCTCGCAATAATTCCCGTTTATTATTGACTTGAGAAAAGATAGTTGT
TTTGAGACCCATATTCAACACAAAAATGTAATGTTTCCAATCATATACATCTTGAGTGTCATTAAAAATT
GTATTTGTTTTAGCTAATAAACAGATATATTGAAAATCTTTATCAATCAAGCGGGTTTGATTATTAGGGT
GGGCGTAAATAAAATGCTGATTGGGCGTGAGTGCGATAAGATTTTCTATATAATCAGCAATAAGAGGAAA
GTCTTGAACAGGGAAAATATGGTGCATTTGTGTGGCTTGCGCTGTTTCATTTTCTCCTTTCACTTCAGAA
AGAGAATGATTGAATTTATCATTATATTGTTTCACCACTTTCTTAGCTTTTGAAATAAGATAGTTAGAAT
TAGCAATCCTTTTAGAGTTTATAAGATCGTATTCTTGTCTGGTGATATTTTTATCTTTTCCTATATCTCG
CCAATTGATACGATTGTAATTAAGCTCATCTTTTGTAATTATAGTGTTAGATAAAAACCCTATTTCTTGT
GCCTTTTTTACCATAATAAAAAGCTAAAGGATTGATAATTTTAGTAAAAATCCTAAAACATTCCGTAGCG
TTATTGATTGCTGTGTTATTGATAGTAAAATGAGTGAAACCATCTTTTAGTTGTTTGAAACTTTCTGTGT
CTTGTTTTTGTAAAAAGTTGTCAAATAAAGGATAAATCCCACTATCCATTAATACCTTTTGAACGTATAA
AATAAGGAATTTCAAAGCGTTTGTTTCTCTTTGCATGAGATATTCTAATAGCTCTATGTTTTGTATGGTA
TAAATATTTCTATTGCCAGTTTTTGTTTCAAATAAAATACCGCTATAGGCTAATAATTTAATAGGCTGAG
AAAAAAACTTATCGTATTCATGCATGGAAAAGTCAGAATTTAAATCAGGTTTAGAAAAAATCATTTTAAC
ATTTTCATTGGTGTAAGGGCTATCCCAAATATCCTTAATAGAAAATGATTTCTCAATATTATATTGCGTA
AACTCTAAAATACAATCAGCAACAAGAGACAACACATCAGGGGTGCATTTTTGATCTATCCATCGCGCGT
TTTGTGTTTTTCTAATGTCATAATCTCTGATTTTTAAAAAATCAATAATTTGCTGTTCTTTCATTAGCTA
TCCTTTAAAATCCCAAACCAAAAGCAACTCATGCTATCAATATTTAAGGTGCGCGTTTGATAATTCCTAG
CGATTTTATAAAAATCTCTAAATTCAACGCTAGAAATATAATCGCATTGTTTCTTGCTTAAAGATATAGG
GTTTTTAGGGATTAAAATAGCCACAGATCCATTAACCACATAGCCTTTTTCTTTTTTTAAAATCCTTGGT
TTATAGGTCATATTGGGGGTTAAATAGACATCATCTCTGTCTAAAAATGAAGCTATCTTGAACGGGTTTA
AAACCTCTTTTTGAATGTAGCTATCGTAATTTTCAACGCTAATAATCTTTCCGTTTTCATCAATATTGCG
AGATTTAATCACACGAATACCATTTTTAACCAACACAGAATTAGTGATTTGTCTGTCTCTAAACACTTCA
AAAAGACCAAACTGCATGGAATGAAACACCTTATCAAAAAAAGCGTTGCGATAGATAACCCAATAGGGCA
ACCGCTTGTCAAAAATATAGCTTGGCTTTTGTTTGATGCTTAGATTTAGGGGTAATGAACGTGCTAAAAT
TTCTTTTGATTTTTGTGTAACAATAGCAATTGTTTCTACTAAAACACCCTTAAAACCAAGCTCGCCAAAA
TCTAAAATCGCTCCTACTCCCTTTTTTTCAAGCTTAGTTCTGGTTTCTGCATACTCTTTAGTGTTTAAAA
GGTTTTTAGGCATAACCATCGCTGTAAAGTTAGCTAGTTTTAAAGACTTTTCTAAAAAAATCCCTGCTAA
ATGAGTGAGCCCTAAACTATAACCTTTAAATCTTTCATGCGTTTTGCCAAAAGGAGGATTGCCCACAATT
AAATCCACTTTGCCGCATTCATAGGCTAGAAAATCTGTGCAAATCAATTCTATCTCAAAGTTGTTAGGAA
TGCAATCTTTATATAAAATCTCTAAAATTTCTAAACTATTTTTATCAATATCTATACACTTCAAATAAAC
TTTTTTAACAGAAGCGTATTTTTTAAAAAGAGCGCTTAAGAAATTCCCACACCCTACACTTGGCTCTATG
ATGGTAACGCTCTCTTGTTTAAAACTTGGCAATAACTTCGCTATCTCATTAATAATAAAAGGGTTTGTAA
AATACGCGCTTTTTTCTATGCGTTTAGAATTAGCCATTTCTGCCAAACTCACCAAACTCGCTCTTGCAAT
CTTGTTTTTATTTTCTAAAATAAATCGCTTTAAATTTTGTGGCTCTGATAAAGAATGCAAATCAATAAAC
TTAATGATTTCTTTATAGCTTAAATGGATTTGAGACATAAAATTTTTAATTTTTAAAGCGATTTGCTTAA
AAATAATCGTTGGAACAGCTTCGCCGATACTTTGTCTGATGTTCATTTCGTTTTGTTTGGAGATTTTTTC
TTTTTCTTGTTGGTTAAGGGCGTTTAATTCTTGTAATTCTGAATCTAACCACTTAAAACGGCTAGGGATA
TTCATTAAAAGCATCAGCTCTCTAATGGAAAACACTCTGTCATCTTTGGGGTGAATCGTGTTTTGGCTAG
CCATCTGGTCGTTTCTTGTATGAATGCAAGGAGCAACGCTATGATATTTTTGCCTTTTATATTTATCGCC
ATTTTTAGAAACATTTAAGACAATCTTATTGCCAACCATTTTATGGGGCTTTTTGTTTAATTCTGTATTC
TCAAACGCGCTTTGTCCTTCTTTTAAATCCTTAATCCATTCTTGCATATGCTTTGGATAAGTTCTAAAAC
TATGATAAAAATCCGTGCTATCATACTCGCCCCAAGTAAGTGGTTTTAACGAGCCTATCACTTCTTTTAA
GGTTTTTTCTTCTTTAAAATCAGGGAAAAATTCTAACGCACTCACAAAATCTTTAAACTCTTTACAAACC
CCTATCACTAAAGTTCTTGTTCGGCTTGAATTAGCTCCAAAATTTTTAAAATTGATTACCTCATCATAGA
GCCTATAATCGCCACTCAAATTTTGCTCTATCATAGATCCTATTTCTAGCAAATTGTCATTTTTGTCTAT
ACAACCTGTTTTATAAAAACTAGGGACATTTTCTAAAATAAAAAATCTGGGTTTGATTTGTTTGATCAAA
TCAATGCTCTCAACCACCAAAGAATTCCGTTTGATTTCATCGTTTTTCTTTTTATGATTGGCCACGCTCA
TGCCTTGACAAGGTGGGGTTGCTATCACTAAATCAACCCTATCATTACCAAATTTTTTAGAATAAAATTC
AATTTGCTTTAAAATTTTTTCTTTTGTTTCTGGCTTTTTAATGTCCCCACTAATGTAGCTTTCATCTAAT
TTGCATTTGCGATTAATCCTTTGGATATTCAAGCGTTTTTCTAAAATTTCATTGGTTGCAATGCATTCAA
ACCCTTCTTCTAAAAACCCATAGCACCCCACTCCTGCCCCAGAAAATAAAGAAATATAGGTTAAGGTTTG
ATTAAAGAGCATAAGGGGGATTTAAAGATTGGATCAAACTCATTTGAAGCGCCTCAACGCCTCAAGCTCT
CAATTTCTTTAAGCATGGTTTCAAAAGCCTCTTTAGTGCCTGCTCGCACGCTAGAAAACAAACTAAACAC
CACAATAGCTGCGCTCGCTATAATAAAGCCCGGAACGATTTCATAAATATCCAAAAAGCTTTTGCCAAAT
TTATCGTATAAAATCACTGTGCTAGCCCCAGAGAGCATGCCAGCAATCGCACCAATGCGTGTCATTCTTG
ACCAAAAAAGCGAGAATAAAATCACAGAGCCAAAACTTGCGCCAAAGCCAGCCCATGCGTAACTCACGAT
GCTGAGAATGCTAGCGTTTCTATCCGTTGAAATGAAAAAAGCGATGCAAGCCACCCCTAAAACCGAAAGC
CTAGAAATAACCATCACCAATTTTTGGGGGGCGTTTTTGTTAAAAATCGTCGCATAGAAATCTTCAGCAA
TGGTAGAAGAGCTTACAAGCAGTTGCGAACTGGCCGTGCTCATCACCGCCGCTAAAATCGCGCTCAATAA
AATGCCTGTGATCCAAGGGTTAAAGAGCAATTGACTCATCACAATGAAAATCTTTTCAGGGTCTTGTAAG
CTCAAGTCAAATTTATGCACATATGCAACGCCTAAAAGCCCCATAACGCATGCCCCAATCAAAGAAATAA
CCATCCAAGAAATCCCAATAGTGGTCGCTTTAGGCACATCTCTAATGGAGCGGATAGACATGAAACGCAC
TAAAATATGGGGTTGTCCAAAATAGCCTAACCCCCAAGCAAGGCTTGAAATAATGGCGACTACGCTAGAG
CCTTGCAAGAAAGAAAGGTTTTCAGGCTTGATCTCTCTAATGATTTTAATCCCCTCTCCAATACCGCCAA
GATGGATTATCATAACGATCGGCACCACGATTAAAGCGCTCATCATCAAAAGCCCTTGAATCAAATCCGT
CCAGCACACCGCCTTATACCCTCCTAAAAAGGTGTAAGAAACAATAATCAGCGTGCCGATGCTTAAAGCG
TAGGTGTATTGAATGCCAAAGGTCGCTTCAAAGAGTTTAGCCCCGCTCACCAGTCCTGAAGAAATGTAAA
AAATAAAAAAGATTAAAATCACAAAAGCCGAAATCAAGCGCAAGATGTGTTTGTCATCGCTAAAGCGCGT
TTCAAAATAATCTGAAATGGTGATGGAATTAGCGATCACGCTCGTATAAATGCGTAAGCGTTTGGCCACA
AAAACCCAGTTAATCAAGGCGCCCAAACTCAACCCTATGGCGATGTGTGAATTGATAAGCCCCCCCACAT
ATAAAGCTCCCGGTAATCCCATTAAAAGCCACCCGCTCATATCGCTCGCTCCCGCGCTCAAAGCGCTAAT
CACAGGGCCCATGGAGCGATCGCCTAAGAAATAATCTTCAGTCGTTTCATTTTGTTTGTAAAAATAAAAA
CCAATATAGAGCATTAACAGCGAATAAACGACAAACATCGTAACAATAGGGGTGCTTAAAACAACATGTC
CCATTTTGATCTCCTTATTTAATACAATATTTATTTTTCAGCACAGCATGACTTGTGGCAAGTGGGTTGC
CTTAAAACCCTTGAGCCTAAATTCCCGTAACGATGATAAGAAATGCTAACCGATCGCTCTAAGTGGTAAT
ACAGCAATTCAAAACGCCCGTTCAAGCAGGGTTTAGCCGTGGCTAAAACCATCCCTAAAGCGCTCGCTTG
CTTGTGCAATAAATCCAGATCGCTTTTTAAATAACGGATACGATTGAAAGCATGCAATTTCTCGCTAAAT
TTTTGCAAGCTTTCATAAACGATAGGGGCGTTTGCTTGGAGAATTTTTAAGCATTCTAAGAAAAATGTTA
AATCCTTGTTCGCTCGTTCGTTTTCTGCGCTGATTGTTAAAGGGATTTGAGAAACTAGACATGCTAAAGC
CACGCCCAACATGTCGCTTAAAGTGTCCTTTTCGGTGATGCGATAGCCCACGCTTTTAACTTTAGTGTAG
GAAAAGAGGTTGTCTTCGCCTCTGATTTTGACATAGTCTTTAGTCTGGCTGAATTCATGCTTGTAATGAT
AGGCGTAGCTCTTTGCCATAAAAATCGTGCGCTTCAACTCATGCGTGTGTTCGTCATAGCCTTTTTGAAT
CAAGCCCTCTAAAGCTTCACTTAAGGGGTTTTTTAAGGCGTGTTCGTCTTCTTCATCTTGGTGGATATTC
ACAAATTGCGTGATATAGTTGAAAATGCCTACCTTCCTCCCAAACCCCACAGCGGATTTTTTAATCCCCC
CAAAAGGCTGGCGCAAAACGATCGCTCCTGTGGTGGGTTTGTTGATATAGATATTACCGGCTTCAATGCG
ATCTAAATAGTATTCCCACTCCCTTTCATCTAAAGACTCTAACGCGCTAGTCAGCCCGTAACCGGTAGAA
TTGACTATCTCTATCGCTTCGTCTAAATCTTGCACTTTCATGACCGATAAAATGGGCGTAAAAAGCTCAG
TTTGGTGCGTGAAATCGCCTTTTTTAGTGCCGTATTTGATGCTTGGCTTCATCAAATAGGGGTTATCACC
AACAAAGCTTGCCGGGATTTCGTAATTTTCATAGCTTTTCAATTCATCTATGGCTTTAATGACCTTTTCG
TTAGGCTTGTCCGCTAGAGCACCGATTTTGTTTTTGAAATCAAAAGGATCGCCCACGCTAAGGCTTAGAG
TCGCATCTATTAGAGTCTTTTTGAAATTCTCATCTTCATAGACTTCTTTTTCCAACACTAAAAGCGAAGT
GGCAGAACATTTTTGCCCCGAATTGCTGAAAGCTGAATGGATAACATTCTTAATCGCTTGATCTCTGTCT
GCCATTTTGCTCACAATGGTAGCGTTTTTACCGCCTGTTTCAGCGCTCAAGGCTAAAGTGGGGTTAGCTT
CTAACATTTTATAAGCGGTGTCTTCACCCCCGGTTAAAATGGCAAACTGGATGCTTTCATCTTTTAAAAG
GTGTTCGCTAATATCGCTCCCTTTAGAGGGCAAGTAAATGAGCGCATCTCTTGGCACGCCCGCATCCCAA
AAGCACTCACAAAGCTTATAACCGGTCACGCTAGACAAACTTGAGGGCTTGTAAATCACCCGATTGCCAG
CGGCTAGGGGGGCAGCGATAGTGCCTACAGAAATACCCACAGGGAAATTCCATGGAGCGATGACCACGCC
CACGCCTTTAGGGGTGAATTGGGTTTTTGTGTTTTGCTCTTGTAACACCCTTAAGCTGTAAGGGTAAAAC
TCTAAAAAGTCAATGGCTTCACTCACTTCAGCGTCCGTTTCAGCGAAAGTTTTACCCACTTCTAAAGCCG
AAATCCCTATTAAATCGCCTCTTCTTTCTCTAAAAAGCTGAGCGGTTTGACTCATTAGAGCATGGATTTC
TGTGAAGCTTTTTTGACTGAAATGACTCTTATCGCTTTTAGCCACTTCTAAGGCTTTTAAAATCGCTTCT
TTATCCGCTAAATGCACGCTGGCGATTTTTTTATGATGGATTTTATCAAAGACTTCTAAAGGGGTTAAAT
TAGGATCTTCAAACCTCCCATCTATTTCTGGGTAAAGCTCTAAAATAGGAGCGTTATGCATTTTCTCGCG
CACTTTTTTAGCCCATTCTCGGTTAGCTTTTAAGATAAAATCGGTATCGCTTTCGTTTTTAAAGGAGTGG
TTTGGGTAAGTGGTATGCCCGGTTTGTTTGGCGTTTCTGTCTTGAGTCCTGTGGGTGGTATTGTCTAAAG
TGGCGATTCCTTTAAGGCTGTTTAAAAAGCGTTGTTCTTGGTCTTTCCATTCACTCGTGCCTACTTTGAG
GTTGAAGAAAGCTTTCATGAAATTATCGCTTGAGGTGTTTTCATCTAGCCTCCTCACCAAGTAAGCGATC
GCATTATTAAAATGCGCTTCATCGCACACCGGCGCATAAAGAATGAGCTTGTGCATCTCTTTTAGTTCCT
GGCTCGCTTGCAAGCTCATGCCCTCTAACATTTCAAAGCTAAAATGCTCCAACGCAACAGGGTCATTAAG
GGCATGGATGCGCGTATAGACATAAGCGATTTCAAAAATATTATGGCTCGCTGCACCAATATGAACGTAT
TTATAATTATCGCCCTCTAAAACAAAATCCAGCATTTTATTGTAATTAGAATCGGTGTCTTGCTTATTTG
AAAATGTGGGTAACGCCCAGTCTTTCATAGAAGCGATCGTCTCTTCGCTCTCCATGTTCGCTCCCTTAAC
AAAGCGGATTTTAATGGGCTTTAACCCTTTTAAAACCCTTTCTTTAGAAAAAGCGTGCAGTTTTTTCAAA
TATTCATAAGAATCAGGGATATAAGCTTGCAACACAATACCAGCGTTCAAATCAAATTTAGCGATAGATT
CCATAAACGATTCCACCGTAAGCTCTAAATCCCTAAATTCTTCCATATCCAAGTTGATGAATTTAGGCAT
GCCTTGTTTTTTTTCTTCTTCTAAAGCCAGGGCATAAAGAGCGTCTAAGCGTTTGACAATCTCTTTTTTA
GAGTATTCAAAATCAAGGATATTGATTTGAGAAAAAATCGTCGTGATTTTAATGGAAATGTATTGGATGT
AGTTGGATTTTAGGGCTTGAGAGTATTTTTCAAAACGCGCATTAGCTTCTTCTTCGCCTAAAACCTCTTC
GCCAATAAAATTCACGTTCAAAATGATTTTTTCATTTTTTCTTTTTAAAATCCGCTCTTTCAATTGGCTT
TCTTCTTGATCCAAGACCATAGCTTTCGTGTCGCTTCTGATTTTATTGACAAAGAAAGGCACGCTCATAT
CAGGCAGCATTTTCCCAAAGCTTAAAAACCCCATTAAAAGCCATTTTTCAAACGAGGAAAAAATCTCACG
GCTTTTGTATTTGTCTAAAACATGCTCAATCATTTCAAAGCGGGCTTTATTATCCAAACACCTAAAACTC
CGATCCATAAGCTCTATGAGCATGACTTTGTTTTCAGGGTTGTTTAAAAGCTTTTGCATTTTAGAGTGGA
ACGCTTTTTCTTGCTCGCTCAAATGGTTACTGATACTATCTTGCAGTTTTTTAGCTAATTCTAGTGAATC
GTCAATGATTTTTTGCATGAGCTTACCTTTTATTTAAGAATTTGGCTTGATTGTAGCATGTTTTAAGCGG
GTTTTTTAAGCGGTCATTTTTAATAATGCCTTTTAATTTGTGATTGTTTTCATACTAAATGAATTTAATT
ATTAAAATTGATTTTTTTAAAAGTGGTAATTATTTACCGCTTAAGACAAAAATTAGAGGAATTTTTTATC
GTTTAAAAAGTTCATTTACTTTTCGTTTAAAAATGAATTTTATCATTCTCGCCGTGTAATTTAAAACCAT
TGAATGAAACGATTTTAAATTAAACGGATTTACAAGAAATTTTACAAAACAAAGGATATAAAATGAAAAC
AATTAAAAATGGTATTATGATTGGCACACTCGGCGCGTTGTTATTGAGCGGTTGTTCTAGCTTTGATACT
CAGCGTTTCGCTTGTCTTCCTAAAGACCATTCTTCAAAAGATGCTTCTACCAAAAAAGAAGCGCAATACA
CGCCTAAGGGCTTTTTTGACCCTTATTCTTCTAACTTAAACCACTGGGATTCTACATTCTAGGGGTTTGT
TAGAGAGGGCGAAAAAGGGGGGGGAAATAAAGCTCATTTTAAGTTTTCTCAAATTACAATAACAATCTTT
TTAACACTGATATAAGATAAAAGGAGATATTTTTATGAGTGGCGTTCATATTGCAGAAAATACGAATAAT
GAGAAAATAGAAAAACCAAATACTCCAAATCCCGCCGCTTCCACCCCCACCCAATAATGAAGAGCTTTTA
GAACTTGTTAGAGATGTTAGAGAACTTAAAGATCGCATTAAAAAATTAGATGATAAATTAGAGGATCTCG
AACCCTTTATAAAAATCTCTCGTTGCATGGGTTTCTTTTTTAGAAAATCCTCTAACGACATCCAAGAAAA
CCCAAAAGACGCTCAAAAATCTACCAATTTCCAAGAGAAATACACCAAGCCGACTGAAACCACCGAGCTA
GTTGAAAAAAAATCAAAAGCTGACAGCAGACAAAGAAAACCTAACTAAAGAAAAAACAGATCTGACTAAC
AAAAACGCCGAATTACAAAGGCAAGTGAAAGATTTACAAGACTCTAAGCAAGTTTTAGAAAATGTAAAAA
CCGATCTGACTAACGAAAACACCAAGCTAAAAAATGAAAAAACAGAGCTGACTGAAAAAAATCAGAGGCT
AACCACAGAAAAAACAGAATTAAATAACAAGATTACTGGGTTATCAACAGAAAAAGATAATCTAACTAGA
GACAAAGAAAACCTAACTGCAGCACTATCAACAGCAAAAGGACAAGCCGAACAAACGAGCCAAAAACTAA
ACGAGTTAGAGCGAAGACACGCTCCATACCAAAAATTAGAAAAACTCTATGAAGTCTTTTTGGAAGTCAA
AGATCGCTTGAATTTTAATTTTGTAGCAACAACTCATAGCGCAATGGATTTGATCGCATCTGTTCTTAGC
GATAGCAAATACTATTTAGAAAGCCTTTATAAGAAAGCGAGCCAAGAATTAAGTGATAAGAGGAGCGATA
AAGGCGAGAAATTAGCTGAATTGTTTGATTTGCTTTTTGAATACATTAAGGATAGTAAATTTGAACGCTT
GAAAGAGCCAAGCGCTTATGACCATACATGCAAAACGCTATACCCAGAGCAAAACACTTCTGGAAAGATG
CAAAGAGTGGTCTTAAGAGGCTATAAGCACAATAATAAAGTGTATTACACTATCGTGGATATGGGATCAT
AAATGGGAACACTCATTGAAAAATGGTTTGGCTTCTCTCCAATCAGAGAAGAATTAGAAGCCCGCATTGG
TGAGTTAGAAAATGAAAACGCCGAATTATTCACAACAAAAGAAAAGCTAACCAAAGAAAACACCGAGCTA
GCTTACAAAAACAATAAGCTATTCAAAGAAAACGAAAAAATCAGCGGGTTAGAAAACGCTAACGATCAAT
TATGGCAAGCTAAAGACAAGCTCACTAAAGAAAACACCGAGCTAACCCATAAAAACGCCGCGCTGACTGA
AAAAACCGCCGAATTGAAAACCGAAAACGACAAACTCAACCACCTAGTTATCGCGCTCAATAACGAGCAG
GGTAGCCTCAAACAAGAGCGAGCGCAATTGCAAGAAGAGCGGGGGTTTTTAGAAGAACTATGCGCTAATT
TAGAAAAAGAAAACCAACACCTAACCGACAAACTCAAAAAGTTAGAAAGCGCTCAAAAAAATTTGGAAAA
CACTAACAATCAATTACGGCAGTCTTTAGAAAACTCTAACACCCAATTAGCGCAAGCTAAAGAAAAAATA
GCCATAGAAAAAACCGAGCTGGAGCGAGAAATCGCGTGCCTGAAGAGTTTAGAGGGTATGGAAGCCAAAA
GCGAGCTGGACTTACACAACAGGCGTTTAGCGAGTGCAAACCAGGATTTAAAACGCCAAAACCGAAAATT
AGAAGAAGAGAACATCGCCCTCAAAGAGAGGGTTGATGGCTTGAAAGAGCAACCCTCAAAACAACCAAAA
TCATAATTGAAGGAGAAATATCATGGTAAACCCCTTACAAAGTTTAAGACTGCCTCTTGGCCACCCCTTA
GTAGAGAAGCTGTGCGAGCTGTCTTTAAACAATAAAGCCGCATTCAATGAAAAAAGTAAAGTCAATTTCA
AAGAAGAAGTGTCAAAAGAAGATCAAACTAAGTTTGAACGAGTGCTGCGGGTGCTTCATGCGATCGCCAA
TAATGAGGTTTCTTTAAGGTATCTTTCTGATGAAAATCAAAAATTCATAGAGGATTTAGCACAAGATAAA
AAGATCACTAATGAGCAAATAGAAAAAACCTTAGAGATCGTTTCTACTAGCGATGTGGATGTGGATTTTG
AAGCATTTAAAGAATTGATGCTCAATGTGGATAACATAGCGGCAGGCCTTAAGAGCTATAGCCAAAGCCA
ATTGCTTGATTTGGACGGAGGGCATTGGGATTTAGAGGCGCCTAGCGTGCCTAAAGAAAGCGTAACCTTT
AGGTTTGATAATTTACCCAAAGACCCTAACGGCAAAGAAATGAACTTCTATGCGCGCTCAAGTTTGAAGG
ATTTAAACAAGGGCGTTGTCGCTATTGACTTTGGGACTAAAAGCACGACCGCAAGCTACATGGATAAGAA
CGGAGATTACCGCTTGCTCTCTATTGGCGGGCTAGCAGATGACGCAAGCCCAACAAAGTTTGAAAACCCT
ACGATCATGGAGTTTAGATGTAAAGAAAACTTTCTTAACGCTTATAAGGCGCTAGATTACCGCCCTTTCA
CAGAAAAGAACGATATAGAAGTGGCGCATGAAGCCCAAAAGAATGCTGCAGGCGTTAAAGGCAATGATTT
GTATCGGTTTTTTTCTAAATTGAAGCAATGGGCTGGAGCGGATGAAAAACAGAATTTTAGGGATTTAGAA
AAGGATTTTCCTTTAGAGAGCTTTACTGACTGCACGGGTTTTAACCCCATAGAAATCTATGCTTACTACA
TCGGCCCGCTGCATCAACAACATGCACAATGGCGTGTTTTTGAAATACTTTTTATCCTATCCGATCAAGT
ATGAAAAGCATCAGGCTGAAAAAATCAGAGAGAGTTTTGAAAAAGGCTTGAAAAAATCCTTACCTAGGCA
TGTTTTTGACGATGAAAAAACGGCTAAAACTTTCAAAGTGGAATTGAGAGCGAGCGAGCCTTGCGCGTAT
GCCATTAGCGCTTTAAAAAGCTACGGGTTTTTTAAATCAGAGAAGTTAGACAAGCCGGTTTATTACGGGG
TGTTTGATTTTGGGGGCGGGACGACGGATTTTGACTTTGGCAAATGGGAAAAAAGCGCTAGCCTCAAATT
CGCCTACAAAATGACGCATTTTAGCAGCGGAGGGGATAAGTATTTAGGCGGTGAAAATTTATTGGAATTG
TTGGCTTGGGAAGCGTATGGCCAAAATTTTCAAACGCTGAAATCAAAAGACATTGTCATCGCTAAGCCCA
ACTATGACAGGATTGATACGCAACGCTTTGGATCGTTTATGCAAAACTCCAGGGAAGCGCGCTTGAATTT
GCAAGAGATCGCTTCTAAATTACGCCCTTTTTTAGAAAATTTAGACGCTGATATTATAGAAGCGATAGAA
GAAAATGAAAACTTTGAGATAAAGGGTTTTGAAAAGGATTTTAAAACCATGCTGTTGGATAGGAATGGGG
TAGAAACAGAATGCGATCTTAAAGTTGATTGCAAAGAGCTTTTAAACCTCTTAAAAGACAAGATCAATGA
AAGCGTTGCCAACTTCTTTGCCAGATTTTCTAAAGTGATGGCTGAAAACATTGATGATCAGTGTCGGGCG
TTTCATATTTTCTTAGGCGGGAATGCGAGCCGTTCGGTGCTAGTCAAACAAGCGTTTGAAAGCGCCAAAG
AAAAGCAGCTCAAAGATTACAAGCAAAAGACCTCTAAAGACGATTTCACATTCATCATTTACGAGCCGCT
AGGCACAGAAGCCTCAGACAAACAGATTTTAGAGCTTACAGGAGAAGACGTTTCTAACACGCCCGCTTAT
TTGAAGCCCACTTGCAAAACCGGGGTGGCTTTTGGGCTTTTAGAAAGCAGGGACAAGCCTAATGGGATTG
AAAGGCCCTCTATAAGCTCCAACCCTGTGTTTAAATACGATTTAGGCATTGAGATAGAGGGGAAATTCCA
CGCTAAAATCCATAGGGATTCTTTAAAACCTAATGAATACCAGATTTTCCAAACTAAAGAGGAATGGGGA
GGCTTTGATGAGTTAGAGATACGCTACAGCGACAAGTCTCTCGCCAACACCAACACTTTGGACATTCAAG
ACACGCAAATGATTTGCATAGTGCTAGAAGAGGTTGAAGAAGTGGATGTGAAGGTGTGCTGCGTGGATTC
CCAAAGCATTAAAGTGGGGCTGTTTAAAGACGGCCAATTGATCTATGAAAGCGAGGTAGAAAAATTATGA
TGACTAAGAACGCTTACGCGTTTGTCGTGATTGAAAAAAGTATTATGGTGTTTAAACGTGCCAAAGACAA
GGGGCTAATCCCTATCACTGAAGGCTTTGCGCCTTTAAAAGAGGGCTTTTTGAAAAGTTTTAAAGAGCGT
TGCAATGTGGAATTTTTAGAAAATTTAGACCTTTTGTTTTTGTATGACTACCCGTTTTCAAGCGAGGTTT
TTTCCTTGTGTAAGGATTTGAAAAATTCCATTTGGGACAGAAAGCTTGTGGTAGCGTTAGTGGAGGCTTT
GGAGGGTTTTAAGGGCTTGAATTTGTCTCTTAAAATAGAAGACAGGCATTCTAATAGCCTGGGTAATGGC
GCAAAAAAATTGCTCACCAACGCTGATTTAGGGAGCAACCACAAAGCAACCGTGATAGACAGCATGAAAA
CATACCACCAAAGCCAACAAGAAAAATACAAAAGAGAAAGAGGCGAAACGCTAGAGGTTCGCCCCACAAC
ACCCCCTAGCTATGAGGGTGGGAGCATTAGAATCAGCGGCGATAAAAAGCCTGATTCTAATGAAGAAAAT
TTTTAAAAGAAAGGACAACCGATGAGCAGAGTGCAAATGGATACCGAAGAGGTCAGGGAATTTGTAGGGC
ATTTAGAACGCTTTAAAGAGTTACTGAGTGATGAGGTGAATAGCTTGAGCGGCCATTTCCATAACTTGGA
TTCATGGCAAGACGCTAGGAGGGATAAATTTAGCGAGGTGCTGGATAATTTGAAAAGCACTTTCAACGAG
TTTGATGAAGCCGCACAAGAGCAAATCGCATGGCTTAAAGAGAGGATTAGGGTTTTAGAAGAGGATTATT
AAGGATAATTTATGGCTGAATGGAAAACAGACACAGAAGAAGTCAAAGAGGTTGTTAGAAGATGCAGGGA
TTTTAAAGAATCCCTGCAAGAAGAAAAATGCAGTCCCTTTATCAAAGACCTTGATAGTTACGCGCTAAAA
ATCATAGTAGAGCACAGAAAAATTGAAGTGCAATTGGAAAAAGCCATAGGAGAATTAAAAAAAGCCATAA
AGGAGCGAAGTGGTTTTTGGGGATCTGTTTTAGATTTTTGTGGAGGTGTTTGTGATGCAGTCTCGACTAT
TTTCCCTCCTGCTAAATTAGGCGCTGAAGCTTGTGAAAAGGGCTTAAACCTTATGGAAGACAATTTAAAC
CTTATGGAAGACAATATAGAAAAATGGGAACACAATGTAAGGTTATTAGAACGAATGCTTGAAATCTACT
CCACTCAAGCCAAAGCGAGTGCGGATCTTGTGAATCAAGCTTGGGAGGGCGTTAAAAAGAGGTTGCACTT
TTATACTGATAAGCACCAGGAATTTATCAGGCGTTTGAAACAAGCGAGCGAAGCGATAGATAACGAATAC
AACTTTCCAACCCCAGGCGTTTTAATGGAATACGATTTTGAACGGCCTACTTTCTCTTATAGCCCTAAAA
AAAGCGTTTTTAATGAACGGTTGAAGGATTTGAGGGAAGATTTTAGTGCTTCTTTATACGCTGATTTGAA
AGACAAGATCAGTGCTTTTTTTTATAGGGATCGCGCTAAAGCCTCTAAAGAGCGAGAATTTGAAAAGAGT
TTAGAGGATTTGATGCCAAGCGTTTTAAGCGTGCCTTCTTATAACGAAAGCTTGACTTTAGCCAAAAAGA
ATTGCGTTAAAAATTGTAAGAACGCTTTAGAAAGTTTTACAGAAAAAATCAAAGAAGCCCCCAACGATTC
AAACGCTGTGAATGAAGCCTTTGATAGCTTGGAAACAGAGTTAGAGCGCGTCACAGAAAATTTGAGTCAA
AAAATCGATCCCGTTTTAGAACGCAATGAAGATTATGCGCAAAAAGCGTTGGAGTATAGGGAGTTTTTAG
AAAGCCGTAAAGAGGGCTTTATTGTAGATGAAAAAAACCCCTATCCGGAAGAAGTTAGATTTAATGAGTG
GCGTTTAGCGGAATTTGATAGCGTTTTTAGCGCCATTGTGCCTTTAGAAGATTGGAATAAAACCGCATGC
GCTCATCATACCCTAAAGGCTTTACAAGCCGCGCTTAAAGACAACGATTTGGGCTTTGATGCGACAGAAC
TGGAACAAATCGCAAAAGGATTCATCCCTAGGGGCTATTTATGGCATTTTGACGCGAATGTTTTAGGGAA
TGTGGCGTTGGTGAGGGAAGAATTATTATTAGGCGTGAAACACACGAAAGGATATTCACTATGGACAGAA
TTTTTACAGAAACAGAATTGAATTGGGAATTTGTAGAGCCGCTCAATGACCATGCGTTGAGCGATCTAGA
AGAGCGGTTGAAAATAGGCTTTAGCGATGCGTTTAAGGACTTTATCAAACGATCAAATTATGGTTTTAGC
CAATTGCGTTATTTCATGGTGGGCAATGAATCCTACACGTTCAAACATGTTTTGAATTTCAATTTAGAGA
GCTTGTTTATTGATTTCATGCAGAGCTTAAAAGAATGGTTAGAGCCTGAAGAAATCGTCTTCGCTAATGA
CGGGTATGGGGGGTATTATCTTTGGAATACCACCACTGATGTGGTGCTGTTTTTAGACACCGATGATGGC
TCAAAAAAAGCGCTATTAAATCTTAAAATGTTTTTAAAAAAACTGGAATCAAGGGGTTAAAATGTTTTCT
CATAAAGTTTTTTTGGAGGGTTGCACCAATGAGTTAAAAAGGATTTGCGACTATTTCGTAGAAGAGGCCA
TGCAAGATGATTTGGGGCAGAAACTTAAAAGTGAGGCGCTAGAGGACATGCTAAAAATCGCGCATGATTT
AGAAAATTTAGAGCAGGAAACTCAATACGAAATGAGAAAAATCAACGAGCAACTTGAAGAAGCCAAGTCT
TTGGAGGGGCAAATTCATATGAATTTCCATTCACCAAGCGAGATCGATAGGCTTATGCGTGAAGCCAAAG
AGCATGAAAGAGAAGCCAAGAGGTGCTATGATGAATATCTTAAGGATAAACATGATTGATGCGGGTAATT
TATTAAAAGAATTGGACGACGCCTTAGATAAAGTTATCGCTAAAAAAGAGCCAGAGAGTTTTCTCAAGCC
GATCGCCTCACGAATAGAGGACTATCAAAAGAGTATCAGGCAAATTCAAGCGCAATTCACAGACACGCCA
AAGTTCAATGAAGAGGGTGCTTACCCTAAATTTTTAAGCTGTGGTTTATTGGAAATTAAAGGCAAGAATG
GCGCTAACATGGAATTTTTATTGCCTAAAGTTTATCCTTTCCCCCCTAAAAGCTTGTATATAGAGCATGA
AAAAGACGGGCAGTTTTTGAGAGAAATGCTCATGCGCTTACTCTCCAGCGCGCCTTTAGTGCAATTAGAG
GTCGTCTTGGTTGATGCGTTGAGTTTGGGGGGCATTTTCAATCTGGCCAGAAGGCTTTTAGATAAAGACA
ATGACTTTATTTACCAGCAAAGGATTTTAACCGAAAGCAAGGAAATAGAAGGAGCCTTAAAGCATTTGTA
TGAATACTTAAAGGTTAATTTGCAAGAAAAATTGGCCGGTTTTAGAGATTTTGCGCATTATAATGAAAAA
GAAAAAGACCGCTTGCCTTTAAAAGCGCTTTTTTTAAGCGGGGTAGATGTTTTGAGTAAAGACGCGCTTT
ATTATTTGGAAAAGATCATGCGTTTTGGATCTAAGAATGGGGTTTTGAGCTTTGTCAATTTGGAGAGTGA
AAAAAACAATCAATCCGCAGAAGATTTGAAAAATTATGCGGAGTTTTTTAAAGATACGACAAGTTTTGAA
CGCTTTAAATACCTTAATGTAGAAGTGGTGAATGATCAAGGTATTCAATCCCAACACATGCAAGACTTCG
CTGATAAAATTAAAGCGTATTACAAGCAAAAAAAAGAAGTTAAAAGGGAGTTGAAAGACTTACAAAAAGA
GAGTGAATTTTGGACTAAAAGCTCTCAGTATGAAGTAAGCGTGCCGGTGGGGTGGGATATTAACCATAAG
GAAGTGTGTTTTGAAATCGGTAACGAACAAAACCACACGCTCATCTGCGGGCGCAGCGGGAGCGGGAAAT
CCAATTTCTTGCATGTGTTGATCCAAAATCTAGCCTTCTACTACGCGCCCAATGAAGTCCAACTTTTTTT
GTTAGACTATAAAGAGGGGGTGGAATTTAACGCGTATGTAGCAGATACCCCTTTAGAGCATGCGAGGTTG
GTGAGCGTGGCGAGTTCGGTGGGTTTTGGTGTTAGTTTTTTAAGCTGGCTTTGTAAAGAAATGCAAGAAA
GAGCCGATCGGTTCAAGCAATTCAATGCGAAAGATTTAAACAATTACCGAAAGCATGAAAAAATGCCCAG
ATTGATCGTAGTGGTTGATGAATTTCAGGTGCTTTTTAGCGATAATAAATCCACTAAAGTGGTGGAGGGG
CATTTAAACACCCTGCTTAAAAAGGGCCGCAGCTATGGGGTGCATTTAGTTTTAGCCACTCAAACCATGC
GCGGCACTGACATTAATCCAAGCTTTAAGGCTCAAATCGCTAACCGCATCGCTTTGCCTATGGATGCAGA
AGACAGCAGTAGTGTTTTGGGCGATGATGCGGCTTGTGAGCTTGTCAGGCCAGAAGGCATTTTCAACAAC
AACGGAGGGCATAAAAAATACCACACCAAGATGAGTATCCCTAAAGCCCCTGATGATTTCAAATCTTTTC
TCACAAAAATACACGCTGAATTTAACCAAAGAAATCTCGCGCCCATAGATCGTAAAATCTATAATGGCGA
GACACCTTTAAAAATGCCCAACACCCTTAAGGCCAATGAAATGCGTTTGCATCTGGGCAAAGAAGTGGAT
TATGAACAAAAAGACTTGATAGTGGAGTTTGAAAACAACGAATCGCATTTGTTAGTGGTGAGCCAAGATT
TAAACGCTCGCATCGCTTTAATGAAACTCTTATTCCAAAACATTAAGAGCGCGAACAAAGAATTGGTTTT
TTGCAATAAAGAAAAACGCTTGATAAGGTCTTTTGACGCACCAAAAGAATACGGCATCACGCCTGTAGAA
AATATTTTAAGTGTTTTAGACACCGCTATGAATCCTAACAGCGCGCTTGTGATAGACAATCTCAATGAAG
CGAAAGAATTGCACGACAAAGTAGGGGCGGAAAAGTTAAAATCGTTTTTAGAAAAAGCCATAGACAACGA
GCAGTATTGCGTCATTTTTGCGCATGACTTTAGGCAAATTAAAGCTAATTACCATCTTGACAAGTTAAAA
GAATTGTTAAACCACCACTTCAAGCAATGCCTAGCCTTTAAGTGCAATAGGGAAAACTTAAACGCTCTCC
AAAGCGGTTTACCTTCACCAAGCGAACTCAACACGCTATTGATAGAGCTTTCTAAAGACAGCGTTACTGA
ATTCAGGCCTTTCAGTTTATAGGGTTAAAAAAGGGGGAGCTAAAAAAGGGGGGTTAAAAAGACTAAAGGG
TTTTTTAATCTTTTTAAAGCGTTTTCAAACCTTTTGCGTGGTGTTTTGCGTGATGAAGCGAGCGATTTTT
TCTCTTAAGTGCAACAAGGGTTCTGAACCTTTCGCTAAAGCTTTCAGGCATAGATGAGAACTAGCAATCT
CGCTCACGGCCCCATCCACTCCTTCGCTCTCTTCAATCAATCCTCGCGCACCAGACAGCTCTATGGGGCA
ATTGACAAGCACCAAATTCAAATAATGCGTATAGCCATCAAACATGCACATGTTTGTCATGTCGGTGGTT
TTGGGATCTAAAATCGTATTATCATAATAGATCGGTTGGTTATCTTTTAAAATAGAGATTTTAGTGTGCA
AGCGGTTGAATTGGAACAATTCGTTTCGCGCCACTCGCCCGGCGACAATGATTTCACTATAGAGCAATTG
AGAGCCAGAGTGTAGAGAAATCGTGGTATTGCCCTTAAAATGCGCGTTTTCAAAGGGGATTAAAGGGAAA
GGCACGAAGTCCAAAAAGGCGTTTTCCCCCACAACGATATGCATGTCTCTGCTGGCAAACCCGTCTTCAG
TGTTATGGATTTTTTCAAAGGATTGCGAAGTGATCCTTAACTTGCAATTTTGACCGATGTGTAATTGCAT
GTCTTGCGCATCGCCTTTCATTAAGCCAGGGCTTACCGCTAAAAGCATGATTTCAGCTAAATCGTCTTTA
GGGTAAAAGGGCGCCATGAGCTTAAAGGGGGGCGTGAAAAAATTGTCTTCAATCACGCACCGCCCATCAG
CCCCTATTTTGGTTTTTAACCTGAGCTTGGATTCTTGAGCGTAAGTGTTCATCAATCTTCCAATAAAGCG
TTGCGCTTGATCCAAGCGATCACATCGTCTAGGCCTTCTTTGGCGCGGATATTCGTAAAAATAAAGGGCT
TTTCGCCACGCATTTTTTTAGAATCCCTTTCCATGACTTTCAAGTCCGCTCCCACATAGGGGGCTAAGTC
AATTTTATTGATGACAAGCAAGTCTGAGCGCGTGATTCCTGGCCCGCCTTTTCTGGGGATTTTATCGCCC
TCAGCCACATCAATCACAAAAATCGTAAAGTCCGCTAGCTCTGGGTTGAAAGTCGCTGAAAGGTTGTCGC
CTCCGCTTTCAATCAAAAGCAGTTCCAAATTAGGGAAACGGCCATGCATTTCTTCTACGGCTTCTAAATT
CATAGAAGCGTCTTCTCTAATAGCGGTATGAGGACAGCCTCCTGTTTCTACGCCAATAATCCTCTCTCGT
GGCATCACCGAATTTTTACACATAAACTCTGCGTCTTCTTTCGTGTAAATATCATTAGTGATGACCGCCA
TGTCGTAATCCTTTGACATGTGGCGCGTTAAAGCTTCAATCAAGGCGGTTTTACCGCTTCCTACAGGACC
ACAAACTCCAATTTTTACCATAAAATTCCTTTCAATTTGAGATTAAAATTCAAGACATATAAAGGCGCGA
GTATAAACTCTCATGCTGCATCGCCTTAATGTCGTTTTGAACGCTTGCCGCGCACAGGTGGATTTCGTCT
AGTTCTAGGGTTTTTTCTATGAGCTGGTTAAAAGGGCTTTGCAAGCTCAATAAGATTTTTTGCCCGTCGT
TTTGAGATAGTGGGACGCTTTTAACACAGTTGATCACCATGTTAGAAGTCTGTGCATAAAGATAATGCCT
TAAAGCCTTTTTCAATTCAATCCCCAAACTCGCCACAAAAACGCCATAGCTAGTGGCATGGGTGGGATCT
TTGGTTTGTTGAGCGTAAGCGTTAAAAAATGCGCCCATGTCTAATTCGTTCATGGCTTGTAAGGTTTTAA
TGAAACGATTGCCTAGCTTTTGATTGGCTAATCGTAATTCCATGGGGCTTGTGGATAGCGTAATGATTTC
TTCAACCCCTAAGATTTTTTTTAAATCCTGTTGGAGGGCGCTTTCATAGGTTAATTTCAAGCTCAGCATT
TCCGTGTAAAGGAACTGGCTAGAGAGATTGGCTTTTAAATACTCTAAAGCGCTTTCTTTATTGCTAACCT
TTTTTTGCTGGATGTAAGTTTCTAGCCCAAAAGAATGCGTGTAAGATCCAATAGGGAACACCGCATCATT
GACTTGCAGAATCAGAAATTCATTATCCACATGAGTATTGTTGTCTGTCTTTGGGGTTTTTGGGGGCATA
CCCACGCTTTTTTCAGTGCTTTTCACGCTTTTTCCTTTATCCATTCTGTTATTTTTCTATTTCTTTTCTA
TTTCATGACCACTTTAAAATCGCTCGCTAGTGAGACCTTAAAATTAGGCTCACTATGGGGCATGCTCACG
GTTAAGCGTTCTTTGGAATTTAGTTTTGAACTTAAAACACGATTTTGAACCCCTAGCTTTTCTAGTAACG
CTAGTGTGGGCTTTTCAAATGGCGTTTTAAATTCAAATTGAGATTCACCATAGTATAAAGCCGCATGGCG
GTTTCCTATTTCGTAGCATATTTTCGCTACTTCAGCCACGCTCTTAGCTTGGATGTGAATGACTTCAGAA
TCCAAGATATTAACGGCGATAATTTCCTTCTCTTCTTTAAATAAAATATCCCCTTGAGAGAGACCCAACT
TGGGAGCGTCTTTAAGGCGTATGGCTATGTCTTTGCCTTGCCTGGTTTTAAAGCGAGCGATTTTTTTCCT
CGTTTCAAACCATTCCAAATCCACATAATCCACGCTGAAATCCAAGGGGTTTAAATCCCTTAGATTGCCT
ATTAAACGCTCTATGATCATCTCACACCCAGTGTTGGATAAAGAGTAACCAAGCAGGGATCCAAGCGGTT
AAAATACCCTCAATGATAGCAAGCCATGGAGTGAATTTCCCTAAAGGGATTTTCAAGATGTTTTCAATGA
AAGCGGTAAGCCACAAAACACCCCAAGCCAACCATATGATCGCCCACCAATCGCCTTCAGTGATACCTAA
CACTTTGTGGTCATCAAGCATATCGCTATAGTGGGATAAAATCGCAGCAGGAACAGTGTTGATCGCTACG
AATAAGCTATACCAAGAATACGGCCTCCAATCCAAACCAAAAGTGTGGTTGATAGCCGCATACAAGTAGG
TAAAACCAAACAATAACCCAGTCGCTGGCCCATAGAAACTAGTCAAATGGTGCGATACTTGAGCAATATC
TTCTGCACCTTCTACAGGGGCTGTAGGGTGGAGAGCGGAATAAGTGATGACAACTATATTACAAATAATG
GAGAGCCCACCCACAAAAAAGTTCATCACCGCAGTGCTTTTAGGATCGACTTTGGTTAATCCGCAAATCC
CATTGCTGATTAAAACAATCCCAACATATAACAATACAAGTCCTAGCATTGCCTTTTCCTTCCAAACAAA
AATTTTTACAACAAACGCACCTTACGAATAACCTTTGTTGCTTGAGCTAATCATAAAGAAAAATAGTAAA
TTGACAAAAAATAAAAACAAAAAAAAGCCCCCAATTTTTTGATAAACAAAAAATCAGAGAGCCTATAAAC
TAAGGATTTAAGGAGCGTTGCTCCTAAAAAATCCTAGAAAATGCTAAAGAGTTGAGCCAAGCTCACTTTA
TTAGCTGGTTTAGAAGTTACTTCTTTGCCATCCACGAACACATGGTAAGTTTCAGGATTGACTTCAATGT
GAGCGGTAGTATCGTTGAATTGCATGTCTTTTTTAGTGATGTTTCTGCAATTTTTTACCGGCAACACTTG
TCTTTCAAGCCCTAATTCTTCTTTAATGCCTTTGTCATAAGCCGCTTGAGACACAAAAGTGATGTTTGCA
TCGTATTTAGCTTTACCATGGTGAGCGAACATTTCTCTGTAATAAACTGGTTGTGGGGTAGGGATAGAAG
CGTTCGCATCACCCATTTGACTTAACGCAATGAATCCGCCTTTGATGATCATGTTGGGTTTTACGCCAAA
GAATGCTGGACTCCACAATACCAAGTCAGCCACTTTGCCCACTTCTACAGAACCTACATACTCGCTAATC
CCATGAGCGATCGCTGGGTTAATGGTGTATTTAGACAAGTAGCGTTTGATCCTAAAGTTGTCGTTATCGC
CTTTTTCTTCTTTCAAGCGGCCAAACTCTTTTTTGTTTTTGTCAGCTGTTTGCCAAGTTCTAGTGATAAC
TTCACCCACACGGCCCATCGCTTGAGAGTCAGAACTAGTGATGGAGAAAATCCCCATGTCATGCAAAGTG
TCTTCAGCCGCAATGGTTTGAGGGCGAATCCTTGAATCAGCGAACTGAACATCTTCTTTAATGCTTTTAT
CCAAGTGGTGGCACACCATAAGCATGTCCATGTGTTCGGCTTCTGTATTCACGGTGAAAGGGATAGTGGG
GTTAGTGGAAGCGGGTAGAATGTTGTGTTCACCGGCTACTTTAATAATATCAGGAGCGTGTCCGCCGCCA
GCGCCTTCAGTGTGGAAAGTGTGCATAGTGCGTCCAGCAATAGCTGCCATAGTGTCTTCTACACAACCAG
CTTCATTCAAAGTGTCTGTGTGGATAGCGACTTGCACATCGTATTTGTCCGCAACATCTAACGCATGATT
GATTGCAGAAGGAGTGGTGCCCCAGTCTTCGTGGATTTTAAAGCCAATCGCACCGGCTTCAATTTGATCG
GCTAAGCTCGCGTCGTTAGAAGCGTTACCTTTAGCTAAGAAACCTAAATTCATAGAATATTCTTCAGCCG
CTCTGAGCATCCATTTTAAATTTCTCCTACCTGGAGTGATAGTAGTCGCATTAGTGCCATCAGCAGGACC
AGTTCCGCCACCAATCATGGTTGTTACACCGCTTGCAAAAGCTGTAGGGATTTGTTGGGGTGAAATGAAG
TGGATGTGTGTGTCAATACCACCAGCCGTTACGATCAAACCTTCACCGGCTAAGGCTTCAGTAGCAGGAC
CCACGCTAAGATTGTTTTTAACGCCATCTTGCATGTCCTTGTTACCGCCTTTACCAATGCCAGCGATTTT
GCCATCTTTAATACCAATATCCGCTTTATAAATACCGGTGTAATCCACGATTAAAGCGTTAGTGATGATT
AAATCCAGTTCTTCTTTGCTGGGGTTGTTAGATTGGCTCATGCCTTCTCTTAGGGTTTTACCGCCACCGA
ATTTAAGCTCTTCGCCATAAATGGTGTAGTCATGTTCTACTTCAGCGATCAAATCTGTATCGCCCAATCT
CACTTTATCGCCTGTGGTAGGGCCATACATAGAAACATATTCTTTTCTGCTAATCTTTTTCATTTCTTAC
TCCTTAATTGTTTTTACATAGTTGTCATCGCTTTTAGCGCCATGAAAACCACGCTCTTTAGCTCTGTGTA
AAGCAATTTTTTTGCTTTCGTTGTCTGCTTGCCTATCAACCAACGCGTTAAATCCAAAGATTCTTCTGTT
ACCGCCAATGTCAATCAATTCTACGGATTTTTCTTCGCCAGGTTCAAACCTTACCGCTGTCCCGCTCGCA
ATGTCTAAGCGTTTACCGAAAGTTTTTTCTCTGTCAAAGTCTAAGCATCTATTCACTTCAAAGAAATGGA
AGTGTGAGCCGATTTGAACCGGTCTGTCGCCAACATTTTTAACTTTCACGCTAACGGCCTTTTTGCCTTC
GTTGATAGTGATGTCTTCATTTTTTAAGAACAACTCACCAGGAACTAATTTACCATTGGCCTCAATAGGG
GTATGCACGGTTACGAGTTTGGTCCCATCAGGAAACATCGCTTCAATACCCACTTCATGGATCATGCTTG
CCACGCCATCCATCACATCATCCGGTTTTAAAAGAGTGCGTCCTTCTTGCATCAATTCAGCCGCAGTCTT
TTTACCAGCTCTCGCTTCTTCCATAATATGGGCACTAATCAAAGCTACTGCTTCTACATAGTTAAGCTTA
ATGCCTTTTTCTTTGCGTTTTTTAGCTAATTCTCCAGCGTAGTGGAGCATCAACTTGTCTAACTCTTTTG
GGGTGAGTTTCATCTCATTCTCCTATTCTTAAAAAGTGTTTTTCCTTGAAGACATAACGAAATCAAGGTT
GGATGCAATTGTAGCAATGTTTTGATTTACTAAGATTAACAGAAGCGTTCATTAACTAATTATTATTTAA
AATGAATTAGTGTTATAGTTTTGAAGCGCTATAAAAGCGTTATTGGAAGCATGTTTAATACCCTTTAGAA
TTTATAAAAATCAAAAAACCCACAAAAAAATGAGAATTAAAATTGGAGTAATAATGGTGGCCACGACTGG
ACTTGAACCAGCGGCCACTACCATGTCAAGGTAGTGCTCTACCAACTGAGCTACGCGACCTTTTATTTTA
AAAAGAGTGATTATGCCTTAATTTTGTTTTGTTTTTGCTTAAAAACGAATTGTCTTAACAATAAAACGCC
CACGCCCACATCTATCATGACATCAGCGAAATTAAAAATGGCAAAATCAAAGCCATAATGATAATACACA
TAATCCACCACGCCCCCATGCACAAACCGATCTAAAACATTAGAAACCCCAGCGCCAAACATCATGCCAA
ACTCTATCGCATGGCTTTTAAAAAGCTCCTTTTGGCGCATTAAAAAAATAAAAAGCCCTAAAATCAAAAG
GATTTGCAAGTATTTCAAACCCCCCTCTAAAAAACTGAGCAAGGAAAACGCCACGCCTTTATTGAACACT
AAAACAATATCTATAACCAAACTTTCATAGCGAAACCCCTCTAAAATAGCGTATTTAATCGCTTGATCCA
CGCCAAAAATAAGAAAAAAAACCCCTATAAAAACCAACAGGCTTTTTTTAGTGGTTTTTAGCACAAATGC
CCTTCAAAAAACTCTTTTAATTCTTGCATTTTCAATTCGAGCAATTTTTCGTCTTTAGCTTCTAAAAGGA
TTCGTAATTTGTTTTCAGTGCCGCTATAACGGATCAAATGGCGGATCTCTAGTTGGTCTAATTCTTTTAA
AAGAGCGCTATAACCTTTCAGGCTTTCTAAAGGAGGCTTTTTTTGGACATTCAAATTCACTAGGTTTTGA
GGGTATAATTCAAAGGGGTTTAACGCAACAGAGCTTACTTGCTTACTTTCTAACACTAACGCGCTCACTT
GCAATGCGCACACCAAACCATCGCCGGTTTTAGCGTAATCGCTAAAAATGATATGCCCGCTTTGCTCGCC
TCCAAAATTGGCTTTGTTCAATCGCATGCATTCGCTCACAAACTTATCCCCAATCGCGCAATGCTTCAAT
TCTAAATCTTGGGATTTTAGGTATTCTTTAAGGGCTAAATTGCTCATGTTTGTAGCGACAACCGCTTGAG
AAGAAAGGGCGTTTTTAGATTTTTGATAAACCCCTAACACCCCTAAAAGCTTATCCCCATGCACGATATT
CCCTAAATTATCCACCACCACTAGCCTATCGGCATCGCCATCAAAAGCAAAGCCCAAATCCGCGCGGTAT
TTTTTCACTTCCTGGCTCAATTGGTTAGGGTGTAAAGCCCCACATTGCTCATTAATGTTACACCCGTTAG
GCTCATCATTAATCACTAACACATCAGCCCCAAGCTCGCTAAAAACCACCGGAGCCACCTTATAAGCCGC
ACCATTAGCCGTATCTAGAACGATCCTTAAACTCTGTAAATTCAAATGTTTGGGGAAAGAGTGTTTTAAA
TGCACGATATAGCGCCCTATGACATCGTCTATCCTTTTAGCGCTACCGATGCTCTCGCCCACTTTATAGC
TGGAATGCAGTAATCCTTCATCATGAAAGATTTCTTCAATCGCTTTTTCTTCTTCTTCTTTAAGCTTATA
ACCATAAGAATTGAAAAACTTGATACCATTATCTTCAAAAGGGTTGTGGCTCGCGCTTATCATAATGCCC
GCATCACAGCGCATGTCTTCGGTTAAAAACGCGATCGCAGGGGTGGGCATAGGCCCTATTTGAATCACAT
TATAGCCTATGGAAGTGAGAGCGCTCACTAAAGCGTTTTCTACCATATAGCCGCTTTTTCTGGTGTCTTT
ACCAATTAAAATTTTATTCGTTTGAGAATGTTTTTTAAAATACAACCCGGCAGCAATGCCTAAACGCATC
ACAAACATGGGGGTGAGTTTCACCCCTGCTTTACCCCTCACGCCATCAGTCCCAAAAATTTTCATCGTTA
TAAAATGCCTTTTAAACTATTTTTAATCAATTTTTAGATAGAATTATGCCAAATTTTACATTACAAAGGG
ATTAAAACAAGGCTATGGCAAATCATAAGTCCGCAGAAAAGCGAATCAGACAGACCATTAAAAGAACCGA
ACGCAACAGGTTCTATAAAACTAAAATTAAAAATATCATTAAAGCCGTGCGTGAAGCGGTCGCCATCAAT
GATGTAACAAAAGCTCAAGAGCGTTTGAAAATCGCTAATAAAGAGTTGCATAAATTTGTCAGCAAAGGGA
TTTTAAAGAAAAACACCGCTTCTAGGAAAGTTTCAAGGCTTAACGCTTCAGTGAAAAAAATCGCTCTCGC
TTAGTTTTGGGGCGTTTTTGACTTCTTCAAGCTCAGTAGTGGGTTTTTATTGTTGAGCTTCTTTTTAAGT
TTTGCGTTTTTTAGATTGTTGCATCTTTTATTCACATCTTTTTATAGGTAGTCTTGCATGTCCATTCTAG
CCGAAAAGCTTTCTTCCATTCTCAAACGATACGACGAACTCACAGCGTTGCTTTCTAGCGCTGAAGTGGT
TAGCGATATTAAAAAACTCACCGAATTGAGCAAAGAGCAAAGCTCCATTGAAGAAATCTCCATAGCGAGT
AAAGAGTATTTGAGCGTTTTAGAGAACATTAAAGAAAATAAGGAGCTTTTAGAAGACAAGGAATTGAGCG
AACTGGCTAAAGAAGAGTTAAAAATTTTAGAAATCCAAAAAAGCGATCTAGAAACTGCCATTAAGCAACT
CCTTATCCCTAAAGACCCTAACGATGATAAAAACATTTATTTAGAGTTAAGAGCCGGCACAGGGGGCGAT
GAAGCGGGCATTTTTGTAGGGGATTTGTTTAAAGCGTATTGCCGTTATGCGGATTTGAAAAAATGGAAAG
TAGAAATAGTAAGCTCTAGCGAAAACAGCGTAGGGGGCTATAAAGAAATCATCGCTTTGATTAAGGGCAA
GGGCGTGTATTCAAGGCTCAAATTTGAAGCAGGCACGCATCGAGTCCAGAGAGTCCCCGAGACAGAATCT
CAAGGGCGCATCCACACTTCCGCTATCACAGTAGCGATCATGCCTGAAGTAGATGATGTGGAAGTTTCTA
TCAACCCTAGCGATTTAAAGATTGAAGTGTTTCGTGCTGGTGGGCATGGGGGGCAATGCGTCAACACCAC
AGACTCTGCGGTGCGCATCACGCACCTTCCCACCAATATCAGCGTGAGCATGCAAGATGAAAAATCCCAG
CATAAAAACAAGGATAAAGCCCTAAAAATCTTAAAAGCGCGCCTTTATGAAAAACAAATTGAAGAGCAGC
AACTCGCTAACGCCAAAGACCGAAAGGAGCAAGTGGGTAGTGGGGACAGGAGCGAAAGGATCCGCACCTA
TAATTACCCGCAAAACCGCTTGAGCGAACATAGAATCAATTTAACTCTGTATAGTTTAGAAGAAATCATG
CTTTCAGGGAATTTAGATGAAGTGATCAACCCTTTAATCGCTCATGCTCAAAGCCAGTTTGAATAGGATT
TTTACCATCAAACGATACGACAAAAGCGATAAAACAGCCTTTTTTAAGATAGCCACCCGCTACTACCAAA
AACCCTAACATGCTCTAAATTTTCGCCCCACAAAAACAGCGTAAAAGCTTCCATAAAATCTAGTTAAATA
TAATTTTAAATTCTATATATATATTTTTATATATAAATACACTTTTAAAACATAAAACGATTTATTTAAC
CCATTCTTAACAAAAAATTCACTTTTTTGTGATATAACTCCAAAGCTTAATATTTGTAAGAGCGAATTGT
ATTCTGTAGAAGCGAATGTATTCAAGGACAACTCTCAAATTTTGATGATCCCCTATATTTTTGCACCATA
GCATGAATGCAATAAAAAAAGAAATCCTTAGGATTTCTCACATTAAGGAGTTTTAAATGAAAAAAGTTTT
TTTAGGTATGGCATTAGCCTTTAGTGTGTCTATGGCAGAAAAAAGCGGTGCGTTTTTAGGAGGGGGGTTT
CAATATTCTAATTTAGAAAACCAAAACACCACCCGCACCCCAGGCGCTAACAATAACACCCCGATAGACA
CTTCAATGTTTGGCAGCAACAAAATAGCTCCAGCCCAAGAAACGCAAAGCGCTTCCAAACCGGACACTAA
AGTCAATCCAAGTGCAAGTTGGATGAAAAAATAAGAAAGAAGTTATGAAAAAGTCATTCAAAAAATTAGG
CTTTGTCTCTTTAGCGGCTAGTAGCGTGCTTTTAGTGAGCATGAACGCTACCGATTTAGAAACCTACGCG
GCATTGCAAAAATCATCGCATGTTTTTGGTAATTATGCTGAAAAGGATAAGGATAGTAAATTAACAAGCG
ATTCGCCAACGCAACAACAAGCCCAAACTCAAGCCCAAAACACCGCTTCAAGCGACAGCAAAGAAGCGAC
AACGCTTGAAAACACCGCTTCTACTGACAACACAACCGCCACAACTGATGAAGCTTATACAACAAGCACT
GACACTACTGTAGCTGATGCGGCTAAACAAGTAGAAACCGATAACACAGCCGTTCAAAACGATGAAAAAA
CTTTAAAAACAGATGTAGCTAAAGTTCAAGCTGATGCTAGCACTAAAGATTTTGATGAAACCACTTTTAA
AGCCGATCAACAAGCAGAGCAAACCGCTGAAACAGATTTACAAAAGGCTGAAAAAACTTTTGACACTGAT
CAAAGCACTTTAAACACAGATTTACAAGATCAGACGAAAACACCAACCCCACCAGCTAAAAAAGATGAAA
CAAGTGGCACACCGAGCGCTAGTGGGAGTTCCATGGCAAGCCAGCTAACCAAAGATACCACTATGGTTAA
TAGTCTTAAGAGTGTGAGCGTGAGTGGCATGAACACCACTTTAAGTGGGGTAGAAACCATGTCTCAACAA
ACCGCAACGATCAGCAATCTTTTGAGCGGTAATCCTAATTTAGGCAGTGTGATTCCTAACGCTCAAGGGC
TAAACAGCGCGTTTAGCGCATTAGAAAGCGCTCAAAACACTTTAAAAGGCTATTTAAATTCTTCTAGCGC
GACGATTGGGCAATTGACAAACGGCTCTAATGCGGTTGTGGGCGCGTTAGATAAAGCTATCAATCAAGTG
GATATGGCTTTGGCCGATCTTAGTGCAGCTGATACGCAAAAAACGCAAGCCGTTGCACTTGCAGCTGCTA
GTGATAGTGCAACGACAACGACAGATGCCATCAATTTCTTAAACGCGCTAAAAACCAATCTAATGGCTCA
AAAAGACGCTTTTATGAGCGTGCATAAAAACATTCAAACCGCTGTCGCTCAAGCCCAAGCAACCTACACG
CCAAGCGTGATCAACACCAATAATTACGGGCAAATGTATGGGGTAGATGCGATGGCAGGGTATAAGTGGT
TCTTTGGTAAAACCAAACGCTTTGGCTTTAGGTCTTATGGATACTACAGCTATAACCATGCGAATTTAAG
CTTTGTAGGGAGCCAGCTTGGAATCATGGAAGGCGCGTCTCAAGTGAATAACTTCACTTATGGCGTGGGC
TTTGATGCGCTCTATAACTTCTATGAAAGTAAAGAGGGCTATAACACGGCAGGGTTGTTCTTAGGCTTTG
GGTTAGGAGGGGATTCGTTTATCGTCCAAGGAGAGAGCTACTTGAAATCTCAAATGCGAATTTGCAACAA
CACCGCAGGCTGTTCAGCGAGCATGAACACGAGCTATTTCCAAATGCCTGTGGAATTTGGTTTTAGGAGC
AATTTTTCTAAACACAGCGGGATTGAAGTGGGCCTTAAATTGCCTTTATTTACCAACCAATTCTATAAGG
AAAGGGGCGTAGATGGATCAGTAGATGTGTTCTATAAAAGGAACTTCTCTATCTATTTTAACTACATGAT
CAACTTCTAAGCCTTTCTCTTCTTTTCAATAGAGGGTTTTCTCTCTGTTGGTTTCTTTTTTTTGCGATAT
TTGTTTTGTTGTGTTGGGGGGGGGTTAGGTTTTGTTTAAGAAAGTTTTTTAAAACTAAAGAAGCGCTTAA
AACAGAACCTTTTGTTTTTTAGGTTTTATTTTTTACTTTGGCTTGTTTTCAAAAGTCATTTTGATTTCTA
AAAATAGTCTATAATGCTCGCAAGAGATATTTTTTAAGGTTATGAATGAAAATTGTAAAAATATTTTTTA
TGATGACACTCAGCTTGAACGCTATCAGCGTGAATAGGGCGTTGTTTGACTTAAAAGATTCGCAATTAAA
AGGGGAATTAACGCCAAAAATAGTGAATTTTGGGGGTTATAAAAGCAGCACTAGTGAGTGGGGGGCTAGC
GCTTTAAACTATATCAATGCGGCTAATGGCGATGCGAAAAAATTCAGCGCGTTAGTGGAAAAAATGCGTT
TTAACTCTGGTATCTTGGGGAATTTTAGAGCGCATGCACGTTTAAAGCAAGCCCTAAAATTGCAAAAGAA
TTTGAAATATTGCCTTAAAATCATCGCTAGGGATTCTTTTTATAGTTACCGCACCGGTATTTATATCCCC
TTAGGCATTTCTTTAAAAGATCAAAAAACGGCTCAAAAGATGCTCGCTGATTTGAGTGTGGTAGGGGCGT
ATCTTAAAAAACAACAAGAGAATGAAAAGGCTCAAAGCCCTTATTACAGGAGCAACAACTATTACAACTC
TTACTATAGCCCTTATTATGGTATGTATGGCATGTATGGAATGGGTATGTATGGCATGTATGGCATGGGC
ATGTATGATTTTTATGACTTTTATGATGGCATGTATGGTTTCTACCCTAACATGTTTTTCATGATGCAAG
TTCAAGACTACTTGATGTTAGAAAATTACATGTATGCACTCGATCAAGAAGAGATTTTAGACCATGACGC
TTCCATCAACCAACTTGATACGCCTACTGATGATGACAGAGACGATAAAGACGATAAATCTTCGCAACCA
GCAAATCTCATGAGCTTTTATCGTGATCCCAAATTCAGTAAAGGCATTCAAACCAACCGCTTGAATAGCG
CCTTAGTCAATTTAGACAACAGCCGCATGCTCAAAGACAATTCGCTCTTCCACACTAAAGCCATGCCCAC
TAAAAGCGTGGATGCGATCACTTCTCAGGCTAAAGAGCTTAACCATTTAGTGGGGCAAATCAAAGAAATG
AAGCAAGACGGGGCGAGTCCTAGTAAGATCGATTCGGTTGTTGATAAAGCTATGGAAGTGAGGGACAAAT
TAGACAATAACCTCAACCAATTGGACAATGACTTAAAAGATCAAAAAGGGCTTTCAAGCGAGCAGCAAGC
CCAAGTGGATAAAGCCCTAGACAGCGTGCAACAATTAAGCCATAGCAGCGATGTGGTGGGGAATTATTTA
GACGGGAGTTTGAAAATTGATGGCGATGACAGAGACGATTTGAATGATGCGATGAATAACCCTATGCAAC
AACCTGCGCAACAAACGCCTATTAACAACATGGACAACACCCATGCAAATGACAGCAAAGATCAAGGGGG
TAATGCACTCATAAACCCTAATAACGCCACCAACGATGATCACAACGATGATCACATGGACACTAACACC
ACTGACACCGGCAACGCAAACGACACCCCCACTGATGATAAAGATGCTAGCGGCAACAATACCGGCGATA
TGAATAACACGGATACCGGCAACACAGACACCGGCAATACGGATACCGGTAACACTGATGATATGAGCAA
CATGAACAACGGCAACGATGATGCGGGTAACGCTAATGACGACATGAGCAACGACATGGGCGATGACATG
AACAACGCGAACGACATGAACGACGACATGGGTAATGGCAACGATGACATGGGCGATATGGGGGATATGA
ACGACGATATGGGTGGCGATATGGGAGACATGGGGGATATGGGCGATATGGGGAATTGAGATTAACCCCA
ATATCAAAGAGTGATAGCCAAAACTTTAAGGAATATTTTTATCCCACTAGTGCGAAAAACTCCGTCCTTT
AGGGTGCAAGATGTGAGTGCATAGCTGTTAGACTATATTCAAGCTTAAAAGATGACAAAATACCTTTAGT
CTTTTTGGGGTAGGAAATATCCATGCAGACTTTAAAGAACAAAGCCTTTCGTGTTAGCATTCAATGGAAT
GTTTTAGTTAGAAAGCCCCTTGCTTTAGAAAGGGGCGGTTTCACAGTAAAAACGATTCTTTTAAGGTAAT
AGGGGGATATTTTGCGATGAATACCCCTTTTAAAGAGCCTTTTATATTAGCGTTCGTTAGGGCGAAAGCC
CCTTGCTTTAGAAAAAGGGGGCGGTTCCATATTTTAGACGCTCAAAATTAAAGGCAGAAATTAAAATTTC
TTCTTGCTCACATCTTCTAAAATATCTTGGGAGATCCCATCAATTTTAGCGCTGACTTGTAAAGAATGAT
TAGCGATAGTCAAATTATCCTGCACATCTTGTTGCAAGGCGTTAATGGAGTTGTGGATGTTTTCTACGCC
CTTATTTTGCATTTTGATAGACTCGGCGTTATCGGCAATGCTTTGAACTAAAATATTAATATTGGCTTCA
ATCTCGCTGAGGGATTTTTGCGTCCTTTCAGCGAGCTTCCTCACTTCATCAGCCACCACCGCAAAGCCTC
TGCCATGCTCGCCAGCTCTTGCGGCTTCAATAGCAGCGTTTAGGGCTAATAGATTCGTTTGATCGGCAAT
ATCTCTAATCATATCCACCACGCTTTTAATGTCTTCACCTTGAGAGATCATCTCTTGGCTTTTAGAATCA
ATCGTTGTGATAATATTAGTGATTTCTTCTAAGGATTGGGTGGTGTTTTTCAGGCTCCTTTCTTGCTTGT
GGGCGGTTTTGGTCAAGTTATCCACGCAAGTTTTTAAATCTTTGGATTCATGATTGAGCGCGTTCGCAAA
CCCTAAAGAAGCTTTAAGCATGCTAGAAATTTCTTGCCCTAAAGTGTTGAGCGCTTTTTCCATGTTGGCT
TTAGGATCTTGGATATGGTGGGTGAAATCCAGGTTTTTATAATGCTCTAGGGCGTTATTTAGGGCTTCAA
TATTGGCGCCAATTTGGTTACGAAAATACTGGATAATGCTATTAATCGTATTTCTTAAAGCTTGCAAATC
TTTGTTTTTAGGCACGCATGCGATTTCTTGCGTGAAATCCCCATTTTCCACATAATTTGTTACTTCAATG
CTGTTTTGAATGGCTTTGTTATCGGCTTGAATGCTTTCTTGGGTTTTAAGAATATTTTCATTGATAGAAG
CTTGCATTTGCCCGATTTCATCATAAGCGCTTGGGGGCGTTAGGCTTATGGCATGGTTATTTTTGGGGTT
ATTGAGCAGGTTGAAAAAATCATTTAGGGTGTTATTGACCCTACTGATGCGTTTGGTTATGAGACTAGAA
ATGATGATAAAGACTAAAAGGGCTAATACCAGCACGCCCACAATCAAAGTGGTGATGATAATGTATTTGG
TGTTTGTCGCTTCTTGAAAGACTAGAGATTTGTTAATGTATTTCCCAATTGCCCAACGCCAATGATTGCC
GTTATTCCCTTTTTCTTCAAAAAAATCAAAGGGCTGTATGGCTAAAAAGGTTTCTGTATTCCCGCTCAAT
GAATGGTAGCTCAAAGTCCCCGCTTCGTTTTGATTGTAATACTCCACAGCTTTAGCGACTCGCTTATCCG
GATTGATAGCGCTTAAAATCTTATCTTGGATCTCATGATTAGGGCTGATTAAAAGCCTGCCATTTTTCCC
CATTAAAAAGGTGTTGCTCTTTTTCTTGCCTACCACATCGGTATAAAAAGCGTCAATGTTTAAAAAGAGG
TTTAAAGCACCTATAATATTTTGATTTTTATCCTTTAAGGGGAGGGTAATATCCATGCCATAGATTTTAT
TGCCATCAACCTCTTTATAATAGGGATTTGAATGGGTTATATCTTTGAGCGAACGGATTTGATTGGTCAT
ATTTTCATTGAGCGTGGTATTAGGGTAGGCGATTTTTGAATCCAAATTCATAGCACTGATAATTCGTTCA
TTATTATTCGTATAAATCGCGCTAACCAATAACACATGAGGGTTTGCCAGCAAAAACTCAGAGAGCATGC
GCCTTTTTAGGGTGTCGTTGATAGCGCTATTTTCATCGCTTAAAAATTTTTCAAGGGTGTTAGCGCCCAT
AAAAATACGCTTCATAATGCCTTGAATTTTAAAACTGACTAACTGAGCCTTTTTTTGCAGCAATTCTGTG
GCTTGGCTTTGCAACACGCTTTCAACCTTGTAGCTGATAATAACGCCCATAACAGCGCTAATGACAATAA
CGACCGCACACACCATCATGACAATTTTAGAACCAATTCTTGTAGATTTCATTCCCTTTGCCCTTTTAAA
ACTATTGATAGAGAATGATTATTATACATTATTTTGAAATTTTAATAAAATAAGAGAGAAAAAAAGCAGA
AAATAAAAGAGAGCCAAAGCCCTCCAAAGCTCCCCCAAAGAAGAGCTAAAGAAATAAAAATTACCTTTTG
GAGAATTGCGGGCTTCTTCTGGCCTTTCTTTTACCATATTTTTTGCGTTCAACCACTCTTGAATCCCTAG
TGAGCAAGCCCTTAGGTTTTAAAATGGCTCTAAAAGCAATATCATAAGCGTTCAAGGCTTTAGAAATGCC
ATGCCTTAAGGCTTCCGCTTGCGCTGAATAGCCCCCACCAAAAACCACCGCTTTAATATCCACAGATTGC
TCTTGTTTGGTTAAAAGCAAGGGCTGCATGACCTTCATTTTAATGGCTTCATGCCCGCCCAACCATTGAT
TCAGGCTCTGCTCATTGATACTCAATCCGCCTTTACCCGGAGTGAGCCACACTTTAGCGATAGCGGTTTT
TCTTTTACCGGTAGCATAGATTTTTCTCATTTAGCATCCTTTTTGCTAGTTTGTGCGGTGTGAGGGTGCT
TATCATCACGATAAACTTTGAGTTTTTTAATCATCGCTTTCCCTAATTTCGTTTTAGGGAGCATGCCCCT
AACGGCTAAGTGGTAGAGCTTTTCAGGGGCTTTTTCTAGCATTTCTTGGAGAGTCTTGCTCTTGGTGCTG
CCAAAATAGCCTGAATGGGTAAAATACTCTTTATCCTCTAATTTCATGCCTGAAAATTTAACCTTATTGG
CGTTGATAACCACCACAAAATCCCCACAATCCACATTAGGGGTGTAAAAAGGGCGGTGTTTGCCTCTTAA
AAGCACAGCGATTTCAGTGATCAAGCGGCCAAAAATTTTGTCTTTAGCGTCCAAAACGACCCAATCACGA
ACGATGTCATTGACTTTAGCAGTCTTTGTCATGAGAATCCTTTGATAAAATTAAAGCACTCATTATAAGG
AAATAAGCTTAAATATTGCTGAATTTAAGGAAAGTTTAAAGTTTAAAAATAGGGTTTTTAAAAAATTTGT
TTGACTGCTTTTGATTTTATGGTAAAACTCATTTCTTAAGTAAAATTCATTTCCTTAAGGGGATAGGGAG
GTATTTTACAATAACCCTCCCCTACAACCCCCAACTAAAAACCCCCTAACCTCAAAAGACCGCTTTTTAA
AGAGACTATCACTTGCTTACGCAAGCTCTTTTATTGTATTTATTTTAAAAAAATGCCTTTGAGCTTTTTT
AATTTTGTTATTCATGCTTAATAAGCCAAAGCCTTTATTTTTGCCCTTGATTAAGCCTTTCTTCTATCTT
TTTGATTTGTTGGCTCATTTGAGCGCTCGCGTTGATTTGATTGATGAGCATGTAAAGGTTTATCATCATC
AAAAGCACCACCACAATCCCTAAAAAAAACACGATTTGAACGGCTTTTTTAGCGATTTCTCGGGCTTCTT
GTTCGTTTTGCATGCGTTTTAATTTTCCAATTCTTCTGGGGATAAATCTTTATAAAAGCGTTCTAATTCA
AAGCTCTCGCCCAAATACGCAGCGATTTCTTGGGAATCCACAAGGGCGTTTTGCAAGCAACTCGTCGCGC
CTGGAGAGGGGGTCATGTTGAAAGTGATGCCTTTATGGGTGCAAATCTTTTTTTCGCCTAATTCCAGTTT
TCGCTTGGTTCTGTCTAAAACTTGCGGGCGCACTTCGCCAAAACCATGAGCGTATTCTAAATCTTCTAGG
CTAAGAGAGGGGATGATTTTTTGAGCGTCTTTTAAAAATTTCCTTTTACCGATAATGGGCAATTCAAAAA
CCATGTTTTTAAACACATAATTACGGATTTCTTTATCGCTCATCAAATCAAATGCGATTTTAAACACATC
TTTATTCAAATCCATTTTCAACAATTCCAAGCTAATGCCCTTAAGCCAGCATTTGTTGCGCTCTAATTTA
GGCATCGTTAAAGCGGTAGGCCCGATTCGTGTTTTTCCTTTAATGACAGCATCAGGGTCGCCATGCACGG
CTGCAAAAGGGAGTTTGGGGTTTTGAACGGTATAAACCTTGCCCCTTAATAAATCCGGCACAAAATAAAA
GCTACCCGCCACAGGCAAGCACCCTAAATCCAAGCCATAGCCCATGCTCTGAGCCAAAGGCAAAGCGTAA
GAGCCGGCATTGACCAGCACGAATTTAGCATACACTTCTTCAGCGTCTTCAGAAATTACGGCGTAAGTGT
CGTTGCGTTTTTCAATCTTTTTCACTTTGAAATTCAAAAACACCTGGTTGTTAGGCTTTAATTTTAGGGC
TTCTTCAACGAAGTTTTCACTCAACTTCGCAAAATTCATGGTGCTCCAGTCTTTTTGATAACCATGCCCG
ACAATATTTTCATGCCTGTCTATGCCATTAGCCCCTAAAATCACATTAGGCTCTAATTCTTTAATCTTTT
GCTTGTCAAATTCTTCTAGCCCCACAAAGATTTCTTTAAAGGATTCGTAGCGTTTTTTCATGAACTCGCA
TTCTTCATCGCCCACGCCTATAGCCATTTTCTGGGTTTCAAAAATCACTTCATTTTGCAAGCCTTTATTG
AGCGCGTATTGTCTGGTTTTATAAGCGCTCAAACGCACTTTTTTAGCTTTTTCTGGAGTGTAATTCGTTT
CAATAGAGCCATCATGAATGGTTTGCGAATTAGCCTTAGCGCTAGAGCTGATTTGAGCTAATTTAGAGCA
TTTTTCCACGATAGCCACGCGTTTTAAAGAGCTGTATTCGCTTAGGGTATAAAAGGTCGCACACCCTGAA
ACCCCACCTCCAATAATAACAGCATCAAATTCCATACTCATTGTCTTTCTCCAAATGTTTTAAATTGATA
AATCGTAATCATAGTATAAGAAAATCAATTCGCATTCAAAGGGCTTGAAGTTTTATTGACAAAATCTTTC
AAATCGCTCATTCCAAGCACCCTGTCAATCAATAATTTCTTTTTAGAAAACGCCCCATTATGCTCTTCGG
CTAACCATAATGAAGTGATCACCACGCCTCCTATTTTATGGCTCAAGGTTTTAAAATGCTTTTGGGTTTG
CACTGACCAAATGCTGTGAGCGACTATCGCTTGATGGTTGTATGCACCCAAATAGAGCATGATATGCCCC
TTTAAATAGATGAGCGTGCCAAAAGGCGTGGCGTTTTTAAGGATATAGTATTCTTTTTCTTTGGCTTTCA
TAGAGCTTAAATCCACATAATTGTTCGCGTAGCGGCTTTGTGCGTAGGAATTTCTGGGGAGCAAAATACC
AAAATTAGCGAAACTATCCCTAGTGAAAGCCGAGCAATCCCTATTGCCTAATAGCCCACCCCAGCCGTAT
TTTTGCCCTAGCATGGTGTCTATAAAATACGCCATGTTCTCGCTGTTAAAAGCCTTAGGGAAAACAAAAA
AATCCTTTTCATTCAAGATCACGCTTTGTAAGGTCGCATAGCCTTTAGAATCCCTCAAAAAACCATAGGC
TTTCAATTCCTTTTTTTGGGGTTTTTGAGGTGTGTTTTGACTTTGGGGGATGAGAGCGAACAATTCGCCC
ACCCTAGCATCGGTGTAAAAATCCTCATAGTCTGTATAAAGGGGGATTTTATCTTTTATAGGCATGACAT
AATTTTTAAGATGGGTTAAAAGCTCTATGTCTTTATCGCGCATATAGGCTAAATCGCTAACTTTAATCCA
GCCATAAACAAAACTGCTTTGAATGTGGGCATAAGTTTTATCTAGATTAAAATGCGTGATTAAAACCGGC
GTGCCTTGAAAAATCAGCGAATTTTGATACCTATCAAAAGGATAGCCTTTTTGAGAAAGATAAAAAGGCT
TGTTAGTAGGCACAGCCCTAACATCGCTATCTCGCACTACAACAGCCCTAATCTTAGCGCTCGGGTAACG
CTCAATATCCATGCTCTTAATCAGTTCATCATTGAAAGCTTTTGCGTTGGGTTTTAGATCTTCGCCATAA
CCGGTGGATTTATTCATTTCCTTAAGGATCCAAAACACTTCTTTTTTATTGCTTTTGATTTTCGCATCTA
GCCATGGGGAATACCACGCTTTGAGGTAGCTCTCTTTTAGGTTTTCTCTTAACACTTGGGGGTCAATGCT
TTGGTTATTATGACTGCCATTTTGAGAGCTTGCAAGATAGCTTGAAGCCTCTTGGGGCAAGGATAAATCT
TTGAGCGTGAAATCCTTTTTCATGCAACCCACAAACAAAAACAAGAAAACTACAAGAAAATAACGCATGC
TTTAGAGAACCTTAATGTCAAATGCGCAAATAGTTTCTCAAAATGCGCCCGTATTGCGGACTTCTCAATT
TTTTAATCGCAGAGCTTTCAATCTGGCGCACCCTTTCTCTAGTAACATTCAATTCCTTGCCGATTTCTTC
TAAAGTGCGATCGCTTTCATCGTCTAAAAGCCCAAAACGCATGCGGATCACCGCTTTTTCTCGCTCATTC
AATTGATCCAAAACGCTTTCAATTTGCGCTTTCAAATCTTCGCGCATGATGTGATCAATGGAGCTAACGA
TATTTTTATCTTCCACGAAATCCCCAAATTTGCCGTCATCATCATTGCCGACTGGGGTTTCCAAACTGAT
AGGCTCTTTAGTAACCTTAATCACATTCTTCACTTTATCTAACGAAAGCCCCACTTCTTCAGCCACCACT
TCCAAATCAGGCTCTTTGCCGGTTTCTTGAATGTGTTTGCGCATGACTTTATTGATGCGATTGATCGTGT
CAATCATATGGATGGGGATGCGGATGGTGCGGGCTTGATCGGCTATGGCTCTGCTGATAGCCTGCTTGAT
CCACCAGGTCGCATAGGTAGAAAACTTGAAGCCCTTTTCATGCTCAAACTTATCCACCGCCTTCATCAAG
CCGATATTGCCCTCTTGAATCAAATCCAAGAAAGGTAAGCCTCTGCTCGTGAATCGTTTAGCGATGCTCA
CTACCAACCTTAAATTGGATTTAGCCATTTTGTTTTTAGCGCGATCGGAAATCAATTTCCCTCTTTTGAT
TTGCTCTAAAATTTCTTTTAGCTTGTTAGGGGCTAAATCAAAGCCTTCTTCGCTCGCTTCTTTAGTCAAA
AAGAGTTTTTTGAGATCCATATACACGCTCACCATAGTCGCTTCTGGCACTTGGGCGATAATGTCTTCTT
TAGTCATGTTAGTGATATTAGCAAGGATTTTTTTATGGTTTGCGATCAGGGTGTCATTGAATAAGGGCAG
TTTGTATTCCAAGCGTTTCAACTCTTTTTCAAACCCATCGCCGCTTTTTAAAGTGGTCTCCATCGTTTTG
ACTAATTCATTAATCAGTTTGCTAGTAGGCTCTAAATCATAGAGTCTGTCTTTGAGCGTTTGGCGTTTGT
AAGCTAGAGTCAATAAACGCACCAATTCGTCTTCTTTTTCATCTATGGGGGCTTCAAGAGCTTTAAGCCA
TTCTTTTTTAGCCTTGTCTAGGGCTTTAAAACTCTCTTGGACCTTTTCAACGCGCTTCTTGTCTTTTTCA
GAAACGACTTTTTTCCTTTCTTCGTTTTCTTCGTCTTCTTCGCTGTCGTCATCTTTTTTAGAATCGCTCA
CGCTATTTTCATCGTCATCATCAAAGCTCCTGAAAAGCTCTTTAACCCTTCTTTCACGATTGATTAAAGC
GTCTTTATACGCATAGATAAAATCAATCAAATACGGCACCGAGCAAATCGCGTCTAAAATAATGTCTTCA
CCCAAGCGGATTTGCTTGCTCAATTCAATCTCTTCATCTTTGCTTAAAAGTTTTATATCCCCCATTTCAC
GCAAATACATGCGCACTGGGCTATCGCTCCTGCTCCACTCTAAAAAATCCTTTTCTTTCAAAAAATCATA
GCCGTCTTCTAATTCTTCATCTAAAACTTTTTGCTTTTCTTCGGTGTTTTTAATCTTGTCAATCGCATTG
AGTTTTTTAGCGTATTCTGAAGAGCTGACCAATTTCTTTTGGTATTTTTGGCACAATTCTTTGATTTTTT
TGACTTGGGCTAGAGTGGGGACTTTTGCGCTGATTTGAATGATGGACTCATAAGAAACGCAATCGCTTAA
GGAATTAGCAAACAATTCTTCTAATTCTTCATTGAAACTGAGCTTTTTAACAGGGATAAGTTCTTTAGCC
TTAGCTTCTTTAATTTTGCTCTCTTTGGCTTTATTGCTTTCTTTAGCTTTGTTTTCTTGTTTAATTTCTT
GTGTGGCTTCTGCTTTGGCTTCCTGTTTAGCTCTTTTGGGGGCTTTTTCTTCGTTAGCTTTCTTTTTCAT
TGGACACTCCATAAAATAAGAACCCATGCTTTCAATCAAAAGCTAGATCCATAAGATAAGATACACCTAA
TCCTTTGTTATTTTACTAAAAAATAGCTTAAATTCTAATTATATTGTTGGAATTTGGTTTTGTTTTACTG
AATATTGATCGCAAAATCATCAAAAAGCGTAACACTAATCAAGCGATAGCCTTTAAAAAATGAGTTTAAA
TTAAACTCTAAACCCCCCATTTTTTAAAAATTAGGATTTTAATTGTCTGCATTTGGTAAAAACAAACCTA
AAGCTCATCCACCATGCTTTTTAAAAATTTCGCTGAAGTTTGAGCGCTTTTTTCTAAAAATGCATCAAAG
CTCATGTTAGCTTCCTCATCAGCGTTATCGCTAATGCTCCTTAACACACAGCATGGCACGCCAAATTTTT
GGCACACAAACGCCACGCTCGCCCCCTCCATTTCCACCGCGCTCGCCTTAAATTCGCTAACTAAAAATTC
TTTCCTCTCTTTGCTATGCACAAACTGATCGCCTGATGCGATGACGCCTTCTTTGAGCACGATATGCTGC
TCATTAGCGATCTTTTTAGCTAGGGCGTTTAAACTTTCGCTCGTTTCAATAAAAATCGTGCTTTCGGGGA
TGAACCCTAAAGGGTGATCAAACGCGCTCAAATCCACGTCATGCTGGACTAATTGATTGGCCACTAGCAA
ATCATTGATTTTTAAATCTTTAATTAAGCTTCCAGCCACCCCACTAAAAAGCACCTTTTGAACGCCAAAC
GCTAAAATCATGCTCGTCGTGGTTAAAGTGGAATGCACCTTGCCAATCTTGCTATAAGCGACAATGATTT
CCTTATTATGATAAACGCCTTTATGGAAAACATTCCCCCCTAAAGGGATCTCTTCAAAACCCACGCCAAA
CAATTCTAAGATAGGGGTTATTTCTTCTCTCATCGCTCCCAAAATGCCAATTTTTTGCACCATTTTCTCC
TAATTCACACGTATTCTTCTAAAAATTCAATGGCTTCATCAAGCCCTTTATTGTCCCCCACGCTTATGGT
GGGCTTGTTGCTTAAACGCTTGTTAAGCCCCTTTAACACGCTCCCACAGCCTAATTCAAAAAAGACGTCC
ACTCGGTCGTTGTTGGATTTCACGCAGTCTTGATAACGCACCGGCTGAGTGAGTTGCAAGCTCAATAATT
CAACGGCTTTCGCTTTATTGTGATACGCTTCATTAGTCGCATTGGAGATGATTTCAAAATGGAATTTATC
TTTCAGGCTTTTTTCTAGCAATTCCTGGAATTTAAAAATCATAGGCTCTAAAAAAGGGCAATGGCTCGCC
ACACTCATTTCTAAAAAAACCACTCTTTTAGCCCCCATTTCCTTTAAAGTCGGCTCTAGGGCTTTCAAAT
CGTCTTTAATCCCGGCTAAAACCACTTGCATGCCGCCATTGAAATTCGCGCACCACACATTTTTGGTTCT
TTGACACAAACTCAAAAGGCTTTCTTCAGAAACGCCCAAAACGACCATCATAGAAGTGTCTTTATTCGCG
CACGCTTCTTGCATCATTTTGCCTCTTTGGTGCGTGAGTTTAAGGGCTTTTTCAAAATCTAACGCCCCAC
TCAAAGACACCGCGCTCACTTCGCCGAGCGAATGCCCTAAAGCGAAAACGGGTTTTAACCCCCCATTTGC
TTGCTTGTTGAGTAACTGATAAGCGATATAGCTCACTAAATAAATGGCAGGCTGGGTGTAAGCGCTCTCT
TTTAAAAGCTCATTTTCTTCAAAAAGCGTTTTTTTCATATCCACTTTAAGCGCGTTAGAAGCCCTTTCAA
ACAATTCTTTAGCTAGGGTGTGGCTCTCATAGAATGATTTCCCCATTCCTATACATTGCGAGCCTTGCCC
TGGAAATAATAGCGCGTATTGCATGGTGTTATCCTTTAAATTTTATTAATCCATAATTTGAGATTGTAAT
ATAAAAGCCCTTAGTTTTGTTTAGAAACCATTAAAGTTTAAGGTTTATTTTAACTTATTTTTACTATAAT
TCTACTTTTTGAAGGACAGGTGGGTGAGTTGGCTGAAACCACATCCCTGCTAAGGATGCGTAGCCGTCAA
GGTTACCGAGGGTTCGAATCCCTCCCTGTCCGCCAGCCTTTTTGCCTTTAAAAACTTTTTGTTTAGAATG
TATTAACGAGACACCATAGTTTCTAAGCATTCCTTTTACGACACTCCTTTTACAGATTTTACAAATACAA
AATTTAGGTTGGGTGAAGAGAGACACCCAGCCTAAACCCTATTAAGGGTTGTAAAGCGCAAAAAATATAT
AATTAAAGAAAGACATTAAAACGGAGTAAAAATGAAAAATCATCTGCCTTTTGATACTTTTTTAAAAAGC
CTTAAGACAAGCAATAGGACTTTAGATTTTTTCACCGATTGGCAAAAGTGTCTCAAAAATAAAAATGAAA
TAAGTATCGCTTTAAACCACTTGAATTTTTTACTTGGGAAAGATACAAAAGAGCTTAAAAATTGTATTAA
AAGTCTTTTTAAAGAATACCCCAAAGCTTTTAATGTTTTAAATATTCTCATTGCTGTGAGGGATAAAGAT
GATGTAGTGCTTGATGCTAATGGCAATTTTTACCCCTTATATTCTTATTTTGAAGATGATGAAAAAGTTT
ATGAGTTTATTCGTCAAACGGGGTTGGAGCAAATTTTTTGTAACAGAAATATTAAAGATTTAAATGATTT
TGTTTTTGGTGTAGAAGTGGGGCTTGATAGCAATGCGAGAAAAAATCGCAGCGGAAAAGTCATGGAAAAT
CATCTTAGCAGTCTTTTTTTTCAAGCTCAATTAAATTTTAAAGAACAAGTAGATATTAGAGAATTTAAGG
ATTTACGCCAGGCTTTTGGAAATGATATTAAAAAATTTGATTTTGTTATTTTTGGTAAAAATAAAACTTA
TTTTATAGAGGCTAATTTTTATACCATTAGTGGGAGTAAGCTTAATGAGGTCGCAAGATCCTATCAAGAC
TTAGCTTTAAAATTTGAAGCGTTCCCTAATTACGAATTTATTTGGATAACTGATGGCATAGGTTGGCTAG
ACGCTAAAAGCAAACTCCAAGAAGCTTACAAATCTGTAGAAATCTATAACTTAAGCTATGTGAATGATTT
TATATCAAAGGTGCAAAAATGATAATCGCGCATTCTAATGAAATCGCACACCCCATTTTTAAAAGCCAAG
ACCAGCTTTTTACTCTTTATCAAGGGGATTGCAATGAGGTTTTACCCCAATTTGAAAATGCTTTTGATTT
GATTTTTGCCGATCCGCCTTATTTCCTTTCTAATGACGGCTTAAGCATACAGAGCGGTAAAATCGTGAGC
GTCAATAAAGGCGATTGGGATAAAGAAAATGGGATTAATGGTATTGATGAGTTTAATCACCAGTGGATCA
ACAACGCCAAAAAGGCTTTAAAAAACACAGGAAGCCTTTTAATCAGTGGGACTTACCACAACCTTTTTTC
TTTGGGGCGTGTTTTACAAAAATTGGATTTTAAGATTTTAAACCTCATCACTTGGCAAAAAACCAACCCT
CCTCCCAATTTCAGCTGCCGTTATTTGACGCATTCGGCTGAGCAAATCATTTGGGCGAGAAAAAGCCACA
AACACAAGCATGTTTTTAACTATGAGGTTTTAAAAAAGATCAATAACGATAAACAAATGCGCGATGTGTG
GAATTTCCCAGCGATCGCTCCTTGGGAAAAAGCAAATGGCAAGCACCCCACTCAAAAACCCCTCGCGCTG
TTGGTGCGCTTGCTTTTAATGGCGAGCGATGAAAATTCCCTCATTGGCGATCCTTTTAGCGGGAGCTCTA
CCACAGGCATTGCGGCTAATCTTTTGAAAAGGGAATTTATCGGTATAGAAAAAGAAAGCGAATTTATCAA
AATATCAATGGATAGAAAAATAGAATTAGACACTCGCTATAAAGAGATCCGATCTAAAATCAAAGATTTA
AACCTCTAGTAAGCCCTTTTTAAGCCGATTTAAGCATTATACTTTTGGGATTTTACCTCAAAATGGGATT
CTATTTTCACCCATTCCTTACAAAGAATATTTTCATGCCCAAAAAGCCAGTGTTTGGGGCCAATGATGAT
TTTTTCTGGATTGTTTATCAAATAAGCCGCCCACCAGCTATAAGTGCTATTAGCGATAATGCCATGCTTG
CAAGATTGCATGAGCAGCATGTCCCAATACGCTTCTTCGTCTTTATCCCTAGTGGTCATGTCCATAAAAG
GGTAGCCAAGATCAAGGTTTTGCGTGAATGTTAAGTCTTCGCAAAACACAAAAAGCTCCATGTTTGGCAC
GCGCTTTGCCATATACTCAAGCGCCTTTTTTTGATAGTCAATACCAAGCTGACAGCCAATCCCCACATAA
TCCCCTCTTCTTATATGCACAAACACGCTGTTTTTAGCGGCTAAAATCAAAGCAAGCTTGCGGTGGTATT
CTTCCTCTTTTTTTTATTATTTTTATTATTTTCGGGGGGGGGTAGGGTGAAGGTTTGCTTGATTAAAGGG
GATATAGCATCAAAATATCGTGGATCTTGGAAGTAACCATAAAAATAAGTCAAGCGGCTTGGCTTTAATA
ATTTAGGCTCGTATTCAAACACGATTTCTTGACTCACCCTGTCAAACCCCATGCATTTGAGCGCGTCTCT
TACTAGCTTGGGGAGGTGTTGCATTTTAGCCATAGCGATTTCTTTTTCGCTCGCATAGGGCAAATCAATA
GGAAAAAGCTCTAATTGCATTTTCCTATTGCTCCAATCAAAAGAAGTAATATCCAATAGCACGGGCGTAT
TAAGGTGTTTTTGCAAACTTTTAGCGAAAGCGTATTGGAACATTTGATTCCCAAGCCCTCCGCAAATTTG
CACCACCTTAAAAGCCATTCAATCCCTTTATATTGTCAAATAAAACGCCTATTTTAGCCAACTTTAAAGC
CCTTTTTCAATAAAAGCCCAAAAAGCGGGGCAAACATCGCTTTAAATCATTTGAATTTTTTATTTGAAAA
AGACGCGTATGAGGGTTCTAGCAAGCGTTCTTGGTATTCTAAAAGAATCCTGTCTTCGCTATTGAGCGAG
TAGGCTTCATCGTATTTGCGCTTGATGATGCCCTTTAAAATGGTGTGCTGGACTTGGTATTTATCTTCTT
TAAGCATTTCATCCACTAAAGCGTAAAGCTGAATGTCTTGAATGAGTAAATCTGAAATTTTAACGCTCTC
TTTATCAAACAATTCTTCATTAGTGCAATATTCATTCACTAAAATAAGCACCCGGTTATACACATCCGAT
GCGATTTTAGCGTTTAGGGTTTTATAAATGTAATCTTTGATTTTTTTGAGTTGCTCTTCTAAATCTTCAC
TGGCCTTGCTCGCTAAGGCTAAAATACTTAAGATTTGAATGAGAGTCATCATTTTATGGCTTAAAGAGCG
GGTGCGCCATTTAATGAGAAGACGCATGAAATAAGACATTTTGACAGAAAGGCTACAGGGGAGGGTGTTT
TTCTTGGGTTTTGGCATGCTTAGTTTCTTTTAAAAAAGGATTTTGTGGTTTAATTATATAATTTTAAAAT
TAAATCTAGGAGTAAAGAGATGAAAACATTCAAAAAAGGCGTAATCTTAGACGCTAAAAGCGTGGGGTTA
AAAGCGCTAGAAGTTTTAAAAGAAGTAGCGGATTTTGATTTTTATGAGGTTACTCTGCCCAGTCAAATCG
TTGAACGATCAATTGAAGCTGAAATTATGGTATTGAATAAAGTCGTGATCACTCAAGAGGTTTTAAGCCA
ATTGCCTAAACTCAAACTCATTTGCATCACCGCTACAGGCACAGATAATGTGGATATAAAAAGCGCGAAA
GCTTTAGGCATAGAAGTCAAAAATGTGAGCGCTTATTCTACAGAATCCGTAGCCCAGCACACTTTAGCGT
GCGCGTTGTTTTTGTTGGGGAGAATCAATGATTACGATCGTTATTGCAAAAGCGGGGAATATAGCCAAAG
CGATATTTTTACGCACATTAGCGGTATGAAAATGGGGCTTATTAAAGGGGGTCAATGGGGGGTTATTGGT
TTAGGCGCAATCGGTAAAAGAGTCGCCAAGCTCGCTCAAGCTTTCGGGGCAAAGGTGGTGTATTATTCCC
CTAAAGATAAAAAAGAAGAGTATGAGCGCTTGAGTTTAGAGGAATTGCTTAAAACAAGCGGCATTATCAG
CATTCATGCCCCCTTAAATGAAAGCACACGCGATTTAATCGCTCTCAAAGAATTGCAAAGCCTAAAAGAA
GGGGCGATTTTAATCAATGTGGGGCGTGGGGGCATTGTGAATGAAAAGGATTTGGCTTTAACTTTAGAAA
CCAAAGATTTGTATTACGCGAGCGATGTGTTTGTGAAAGAGCCTTTTGAAAAAGATCATGCGTTTTTGAA
CCCAAAGATCCAAAATAAATTGCTTTTAACCCCCCATATCGCATGGGCGTATAGCGACAGCTTGAAAACC
TTGATAGAAAAAACCAAAGAAAATATCCAGGATTTTTTAGCTTCTCAAAAATAAACACAAAAAAAAGGGG
GGGGTTTAATCGTTTGGCTTTTCTCCCTTTTTACCATGAAAATCTAAAAAATGGGGTTTAATCGTTTTTA
ATGGTTATCAGACAATCTTGCTGGATTTAACCCATTAAGAAAAAAGCCTTTAGGTGGATTGACTCCCAAA
GGCTTTTATTAAAGGGGGCGATTACATCTTAGAAATATCAATTTTAAAGGTGTGGATTTCATCTTCTAAA
AAGACTTTAACCACCACCACGCCCGGGGTTTTAAGGTTTTTGGTATCCACTACCACAAACCCTCCTCTAG
CCTTACCTTCAACATTAAGGGTGTTGTTTTTTAGATAATTGATCGCTAGGATCTTTAAAGCCTGGCGGCT
TTCTTGCATGACCTCTTGCTCTTCTACATCATCCATCATCATCATGCCAAAGCCTGGCCCATACATGCCC
ATTCCCCCATACATCATGCCGTTATAAGCTAAAAAACTCCCTTGCCCGTAATAAAACATAGGCGGGGCGA
TCATATTGATATTATCAATAGGGGCGGTCGGCACGCTGATATTAAAGCTTTGTAAAATGCCCTCAAAATC
AAAACTGGATTTCATCACCTGTCTCAAGCTTAAGACCGGTAAATTCGTTTGGTTGATAGACACCGAAATA
GCTTTACGGCTAAACACCACAGGATTTCCCTCTATAACTTGCGCCGCCACATACAGCACTAAGGGGGATT
CATTCAAACCTTTCAATTTGCTTTGAGCGATTTCTAGCTGGACTTTAGACTTGGCTTGCGTGGAGGTCAT
CACTTGAATCCCATTATTATAGGAAGTAACATGTTCAGGCGTGATCTTATAGCTCGCACAACCACTTATC
AGTAAGGCTATCGCTACTAAAACGATTTTTTTCATTAAAATCCCTTTCATTCAAAGTTTAATCTTCGTTT
AGAATTTCCTTATTATAGTGTAGTTTGACTTAAAATTAAGATTTTATCAGGAATAAGGGCTTAAAAAAGA
TTTAATGTAGGCTTTCTAACCACAAAAGGATAGAAGATTTGATCTCATTGAGTTTTAAAACTTCTTGGTG
CTTGATCCCTCTTTCAAACAAATCATCAAGGCGTTGGCTATCCGGGGTATTGTAGCTGTTTTTAAGCGTT
TCTAGGGCGGCTTTATCGTTATCGTTTTTCTTTTGCTCGTTTAGGGCTAAAAGGGTGGTTCTAGGGAATT
TTTCATAAGAGGCGGTGGAAGAAACAAGGGTTTTTTCGTTGGTTTTCAAGCTAGCGTTTAAAGCGGTGGC
GGTGTGGGGGTCAATCAGGTATTGGTGCTCTGCATAAACTTCTTGGATCGTTTTCAAACAAGCTTCATCT
GAGCAGCTTGCGCAAGAAAAATGCTCCTGTAAAAGGGCCAATTCTTTAGGTTTTAAGGCGTAAAATTTCT
CTTCTTCTAAAGCTTGCATCAATTCTAGCGTGCGTTCAAACCCAAAAAGGCTAAAAAGCACCCTTTCCAT
GTTAGAGCTTTTTAAAATATCCATAGCCGGCGAGTAAGTTTGCTTTAAAGAGCGGTGGGTTAAATCGTAA
CGCCCTGTCTCTATAAACTCCCTTAAAACATCGTTGCTGTTGGTTACGACCTTGATTTTAGCAATATTCA
AGCCCATTTTTTTGGCATAAAACGCCCCCAAAGCGTTCCCGAAATTACCGCTAGGTATGGCTAGGGTGAT
TTTTTCTTTAGAATTGATCGCGCCTTTTTTATACAATTCTAAAAAGCCCCAAATATGATAGACGATTTGA
AAAGCGATGCGCCCAAAATTCACGGAATTAGCCACGCTTAATTTCAATTGGTGCGCTTTTAAAGCCTCGT
TAAAATCATCGTCTTTTAAAAGGTTTTTGAGCGCGTTTTGCGCATCATCAAAATCCCCACTGATCCCAAA
GACCTTTAAATTGCTAGCGCTTTGGGTAACCATTTGGAGTTTTTGGACTAAACTCGTGCCGTCTTTGGGA
TATAAACACACCACAAAAACATTAGGCATGTCCGCCAAACTTTCTAAAGTCGCAGGGCCGGTATCCCCAC
TTGTGGATACTAACACCAAATACTTTTCGTTTTTTCCTACCGCTAGATCAGAAAACAAGCTCGCTAAAGG
CTGTAACGCCATGTCTTTAAACGCCAAACTAGGCCCATGGTAGAGCTCTTGGACAAAAAGCCTTTCATTG
AGTGCAAAAATAGGGGCTGGATTTTTAGGGTTATCAAAATTTTCATAGCGTTTTAAAGCGCTTGCTAATA
AACCCTTAGGAATCTCTAATCCCAACCGCTCAAACACGCATTCTACTAGCTCGTTATAGCTCAGATTCAA
ACAATCTTGCCATTCTAGCGTTTCAAAACGCTCTAAAGTGTAAAGCCCGCCTTTGGGGGCGTTGGGGTTT
AATATTGCTTCAATAAAATCAATCTTTTTTTCTTTCAAAGAACGCGTGGGGACAAAAGGCATAATGATTC
CTTTTTAATATTTGGATAATTTCAAGTCGTAGCATACCCTAAAAGAGCGAATGCAACCTTAAATGGTTTT
TTAATGAGAATGATTGATCGTTTTTTTAATCCGGTTTAATTTTGGATTTATGCTTATAATACTATAATGC
GGTTTAAAATTTTGCCGCAAATGGGCAAAAAATTCATCATAGTAAGGTTGTGTTTTGTCTAAAGGTTTGA
GTATCGGTAATAAAATCATATTGTGCGTGGCGTTGATTGTGATCGTGTGCGTGAGCATTTTAGGGGTGTC
CTTAAACAGCAGGGTGAAAGAGATTTTAAAAGAAAGCGCTCTGCATTCTATGCAAGATAGTTTGCATTTC
AAGGTTAAGGAAGTGCAAGGGGTTTTGGAAAACACTTATACGAGCATGGGCATTGTCAAAGAAATGCTCC
CTAAAGACACCAAAAGAGAAATCAAAATCAAATTGTTAAAAAACTTCATTTTAGCCAATTCGCATGTCGC
TGGGGTGAACATGTTTTTTAAAGACAGAGAAGATTTAAGATTAACGCTTTTAAGGGATAACGATACGATT
AAGCTAGTGGAAAATCTGTCATTGGGGAATAACCCTTTAGTGCAAAAAGTGATGAAAAATAAAGAAATTT
CTAAAAGCTTGCCTTATTATAGGAAAATGCCTAATGGGGCGGAAGTTTATGGGGTTGATGTTCTTTTACC
ACTATTCAAGGAAAACGCTCAAGAGGTTGTAGGGGCTTTGATGATTTTCCTTTCTATTGACAGCTTCAGC
AATGAAATCACTAAAAACAGGAGCGATTTGTTTTTAATTGGCGTTAAGGGTAAAGTGCTTTTGAGCGCGA
ATAAGAGTTTGCAAGACAAATCTATCGCAGAAATTTATAAGAGCGTGCCTAAAGCCACCAACGAAGTGCT
AACTATTTTAGAAAACGGCTCTAAAGCGACTTTAGAATACCTAGATCCCTTTAGCCATAAGGAAAATTTT
TTAGCCGTTGAAACCTTTAAAATGCTAGGCAAAACAGAAAGTAAAGACAATCTCAATTGGATGATCGCTT
TAATCATTGAAAAAGACAAGGTCTATGAGCAAGTAGGCTCGGTGCGTTTTGTGGTGATCATAGCGAGCGC
TATCATGGTGTTAGCCTTGATTATAGCGATCACTCTCTTAATGCGAGCGATTGTGAGCAATCCTTTGGAA
GTCGTTTCTAGCACCTTATCTCATTTCTTTAAATTATTGAACAATCAAGCCAATTCCAGCGGTATTAAAT
TGGTTGAAGCGAAATCTAATGACGAATTAGGGCGCATGCAAACAGCGATCAATAAAAATATCTTGCAAAC
CCAAAAAATCATGCAAGAAGACAGGCAAGCCGTCCAAGACACCATTAAAGTGGTTTCAGATGTGAAAGCA
GGGAATTTTGCGGTGCGCATCACGGCTGAGCCCGCAAGCCCTGATCTGAAAGAATTGAGAGATGCGCTAA
ATGGGATCATGGATTATTTGCAAGAAAGCGTAGGGACTCACATGCCAAGCATTTTCAAAATCTTTGAAAG
CTATTCTGGTTTGGATTTTAGAGGCCGGATCCAAAACGCTTCGGGTAGGGTGGAATTGGTTACTAACGCT
TTAGGGCAAGAAATCCAAAAAATGCTAGAAACTTCGTCTAATTTTGCTAAAGATTTGGCGAACGATAGCA
CGAATTTGAAAGAATGCGTGCAGAATTTAGAAAAGGCTTCCAACTCCCAACACAAAAGCTTGATGGAAAC
TTCCAAAACGATAGAAAATATCACCACTTCCATTCAAGGCGTGAGCTCTCAAAGTGAAGCGATGATTGAA
CAAGGGCAAGACATTAAAAGCATTGTAGAAATCATTAGAGATATTGCCGATCAAACGAATCTATTAGCCC
TAAACGCCGCTATTGAAGCCGCAAGAGCCGGCGAGCATGGCAGAGGCTTTGCGGTGGTGGCTGATGAGGT
GAGGAAGCTCGCTGAAAGGACGCAAAAATCGCTCAGCGAGATTGAAGCCAATATCAATATTTTGGTTCAA
AGCATTTCAGACACGAGCGAGAGCATTAAAAACCAGGTTAAAGAAGTAGAAGAGATCAACGCTTCTATTG
AAGCCTTAAGATCGGTTACTGAGGGCAATTTAAAAATCGCTAGCGATTCGTTAGAAATCAGTCAAGAAAT
TGACAAAGTCTCTAACGATATTTTAGAAGACGTGAATAAAAAGCAGTTTTAATGCTCATTCATATTTGTT
GCTCGGTGGATAACCTGTATTTTTTAAAAAAAGCTAAAGAGGCTTTTGCGGGTGAAAAAATTGTAGGGTT
TTTCTATAACCCCAATATCCACCCTTATAGCGAATACTTGTTGCGTTTAGAAGACGTGAAACGCACTTGC
GAGATGCTAGAAATTGAATTGCTTGAGGGCGATTATGAATTAGAAAAATTTCTAAATAAAGCTAAGGGTA
AGGAATTGTTAGGGGAAAAAAGCGAGCGCTGTTTTGAATGCTTTGACTTGCGCTTAGAAGCGAGCGCTTT
GAAAGCCTTTGAATTAGGGGAAGAAAGATTCACCACCACCTTACTCACAAGCCCTAAAAAAGACCCTAAC
CAGCTCATCGCTAAGGGACAACACATCGCGCAAAGGCACAATTTGGAATTTGTTGTGTTTAGAAATGATA
ATTTTGAACATTTTAAGAGCGAGTTGGATTTAAATTTGCAAGCTTTGGCGAGAGAAAACGAGCTTTACAG
GCAAAATTATTGCGGTTGCCAATTCGCTTTAAAAATCCAAAAAGAGTCCCAAAACAGAAGCCCCTTTGAG
CTTTATTCGCCTTTAAAACGCCAGATTTTACCCGCAAGTATTGAAGAAAGGACGCAAGTTTTTAGAGAAC
TAGACGCAGCTAAAAAGGACGCTAATAAGCCTTTTTTAGCCCAAAAAACGATCGCAACTTACCGCTTATT
AAATGGGGGCGTGTGGCTTTCTAAAAATTCAAACCCCTTGGATTGCTACATTCTAGCGCGCTCTAAAAGT
AAGGCTAGAGTTAGGATCAACGATTTAAGGTGGGTTTTTTCTCAGCGTTTAAGTGCTCTAGTGGGCTATA
GCCAAAGAGATGAAACCTTGTTTTTAACTTTAGAAGGCCTTAATACCCTTATGGCAAAAAACTACGATAC
TTTAAAAGAGTTAAACCTTAACCCCTTAAGTTATGAAGAAGAGTTGTCTTTAAGGGCGTTAGTGAGCGGG
AGCGAGAGTATTAATCCTATTATCGTGCTAGAAGAGCGTACAGAAAAAACCCTTTTTGTAGAAATTAAAA
GTATTTTTCAAGAAGAAAAAGTGTTTTATTTGCTGTAAGCTAAACTTTAATGGAGCGATAAATTCTTGTA
ATAAAAAATCATTAAAGTTGGTTTTAGTTATCCATGCTTGATGGGAACAAAACCTAAAACAATATATCAT
TTTAAAATATAGCGTTGCGTGTAAGTGGGGGTTATAGTCAAAACATGCAAGTAATTTAAAGTCAATTTAA
GATAATTAGGCACAATAGCCGTAAAAAGTTTAAGGCTGTATTTGAAAACTCTATTCAGTATTTATCTCTT
TTTATCGTTGAATTTACTCTTTTTAGAAGCTAAAGAGATCACTTGGTCTCAATTCTTGGAAAATTTTAAA
AACAAGAATGAAGACGACAAACCTAAACCCCTAATTGTTGATAAAAACAATGAAAAACAGCAAATCCTAG
ACAAAAACCAGCAAATCTTAAAAAGGGCTTTAGAAAAAAGCCTTAAATTCTTTTTCATTTTTGGATACAA
CTATTCGCAAGCCACTTTTTCAACTTCTAATCAAAGCTTGACCCTTGTAGCTAATAGCATAGGGTTTAAC
ACCGCTACGGGTTTAGAGCATTTTTTTAAGAAACCACCCTAAAGTCGGTTTTAGAATCTTTAGCGTCTAT
AACTATTTCCATTCTGTTTCCCTCTCTCAGCCTCAAACCTTAATGGTGCAAAATTATGGGGGCGCGTTAG
ATTTTTCTTGGATTTTTGTAGATAAAAATATTTATCGTTTTAGGAGTTATTTAGGGATCGCTTTAGAACA
AGGGGTGTTGTTAGTGGATACGATTAAACCAGGTGCTATCACAACGATTATCCCAAGAACCAAAAAAACC
TTTTTTCAAGCCCCCTTTCGTTTTGGTTTTATCGTGGATTTTATCGGCTATTTGTCCTTGCAATTAGGGA
TTGAAATGCCCTTAGTGAGGAATGTTTCCTACATTTACAACAACCATCAAGAAAGATTCAAGCCACGATT
TAACGCTAATCTTTCTTTAATCGTTTCGTTTTAGTCCCCCCCCTTTCCCCTTTTAAACAAGCCCATCACT
TTCCTAGGGTATTTTAAAAGCATGGAAAAAACATTCGCTCTAATGCCGTTTTCTTGGCATGCTCTTATGT
TTTCTTTATTCCTTAATAAAAGGCTTTTAAACCCGCTCGTGCTAACCCCCCCGGTGCGCATCACCACTAA
CGCTTCTTTCAAGTAAGAAAAGCTTATTTTTTGCACCACAAACAAGCGGATGATCATCTCAAAATCCGCT
GAAATCTTATAATCGGTTTTGTATAGCCCATAGCGTTCATGAATGGCTTTTTTGACAAAGAGCGTGGGGT
GCGCTGGCACCACGCCATAAAGCAAGGTTTTAGGGTTAAACTCCCCGCTTTCATAATAACGCACCACCTT
TTCCACGCAGTCAGGTTTGACAAAAACCAGATCCGCATACACGCTATCGCAATGCTTTTTTTCAAACTCA
TGCACCACTTTTTCTATCACAAACTCATCTTTGTAAAAATCATCGCTATTCAATAAAGCGATAATATCCC
CACTCGCACGCTTTATGCCCTTATTCATGGCGTCATAAATGCCCTTATCTTTTTCGCTCACCACGCAAGC
GATTTTGTCCCTATATTTTTGAATGATTCCTAAAGTGTTATCCGCGCTAGCCCCGTCTATAATGATGTAT
TCAATGTTTTTGTAAGTTTGATGAAGCACGGAAAGAATGGTGTCTTCAATGTTTTTGTAAGTTTGATGAA
GCACGGAAAGAATGGTGTCTTCAATGGTTTTTTCGCTATTAAAACACGCCGTGATCACAGAAACTTTTAA
CAATCCAACCCTTTTTTGATAAATTCCCCCTAATCAAGTTTTAAACAAATTCACTTGTTTGTCTAAATTC
ATGGTCGTTCCACTCACATGCGTAGCGATATTTAAAATATCTGAAGAATCCGCTAAAGTTTTAGAAGCCA
CTTTTTCCACTCCTACAAAATCGCTTACCATAGCTTCAATTTGGCGTCCGGATTTAGCGTAATCGTCCAT
GCTTTGATTGCTGTCTGACACGACTGAGCTTAAATTAGAACTCATTTTTTCGTAAGTTTCTTGCACGCTT
TTACTCATATCGCTCAAGCGTTCCATTTTTTGCGAATTGAGATTCATTTGCGAACTCACGGCATTGATTT
CTTGGACAATCACCATGATAGTAGAATTGATTTCGGCTAAAGACTTTTGAGTACGCCCGGCTAAATTCCT
GACTTCATCAGCCACCACCGCAAAGCCTCTGCCATGCTCGCCAGCCCTTGCGGCTTCAATAGCGGCGTTT
AGGGCTAACAGATTCGTCTGATCGGCAATATCATTGATAATATCCAAAATGGATTTGACATCATCAGCGT
TACGGCTTAGCTGCTCCACTTTGCTAGAGAGTTCCTCTTCAGTGTGCGCGCTCTCTATGATTTGAGAAAA
TAAATCCCCGATCGCATCCTTGCTCTCTTTGACAAGCCCTTGCGTTTCAATCAAACGCTTCCTTAACCCT
TGAGACTGCTCTATGGAAGCATTCATCATGCTCGCTACATCCGTGGCTTTATTTTTTACGGAATTTAGGG
TGGTTGAGGAATCTTTCATGCTCTTTTGGGTTTCTTGCGCGATTTGGACTAATTTATCCATTGAAGTTTT
ATTGGAAGTGGAAATGCCTTTAATCTCTTCCATAATCAAGCGGGCGTTTTCCACAAACAAATTGATCCCA
CGGCCCACTTGCGAGATTTCATCGTTGTGATCACCCACATCAATTTTGGCCCTCAAATCCTTATCCCCAT
GGCTAAAAGCGTTGATTTTAAGGACCAGTTCATCAATGCGTTTCACGATTCTTAATTTAGCGTATATGAG
CGTCAAAACCACTAACGCTATCGTCGCTGTCAGTATCCAAAGGAATAGTTTTGTGGTGTTTTCATTAAAA
ACCTTATTCACGCCTTCTTTAATCGCTTTATTTTCGGTGTTAATGTCAGTGTAATAAGAAGTCGCTGCGA
TCACCATTTGAGAAACTTCATCATAATGCGAGTAGGCGAATTTTTTCTCCGGCACGCCCCCATCGTATTT
AGGCATCTTATAATAAGTGTAGCCTCCCCCTTTTTTAGCCGCCTCCAAATACCCCCTAACATAATACACC
CCATCAACGCTCTGAGCGTCAAGCCCTGATTGGCCCACGGTTTTAGGATTGACTGGATCAAACAGCACTA
CCCCATTTTTATCCACCACCACCATATAAATCATGCCCTTATCGTCGTTGATGCGTTTGAAATAATCCAA
CGCCATTTTTCTTGCAGTAGCATTGTCAAAACTTTTGTAATACTCATGAATGCCCTGTTCAAGAATTTTT
GTCATGTAAGCGAGCGTTTTTTCACGCTTTTTGTATTGCCCGGTTTCTAAATGCTCCATGAGTTGCACTA
ACACATCTTTTTGTATAACCTTTACAAAACCAATAAAAAGCCCCCCTAAACCCAAAAGAGCGGCTAACAC
GACCAGCATAATACGAGTCCCTAGCGAAGCAAATACTGAAGCAAACATCATTTATCTCCTAATAAATCAT
TTTTAAGTCAAACCCTAATTTGAGAGTTCAGCTTCTAAATGCACCCCCCCCCCCGAAAAATGAGTGGTGC
AAAGTAAAATTAAAATCCGGTTGTTTGAAAACCGCTGAAAAAAGCGAAAAGCCAACAATCTAGGATTATA
GAACATTCCTTTTTAAGTTAGGCTTAAAGAATAAATAATAAAAATAAAAAATCTTATTTAACTTCACTTT
CTTTAATGGATTTGACATTCAAAGTCCTCCCGTCTTTTGAAGTGGGGATTTTGATGCTCCCCTCTTTTAA
TTTTTCTCTCAATTTTTCCAACAACGGGTTTTTGAAATCGTAGTGGATGATTTCCCAGTTATGTTCTAGT
TCAGGCGTTACTTTTGCGCCTTTTTCTTCAGTGATATATTTAATAATCAAATCCCGTATCTGCCCGTTAT
CTTGCAGTTCATCGTAAGAATCATAATACCTATCAGCGTCTGTAACCAATTTTAATGTCGTGGATAATGT
CCCGAATCGGTAATTGTTGATCGCTAATTTATACACCGCTTTAGGGTCAATGGGTTTGTTGTTGATTGTC
GGATTAATAATCCTTTGCCCGGCGGGTTTGGTAACATCAACTTGGTATTTCACGCCAGAAAACATGTCAA
AGTTATAGCCACGAACATTTTCATTAAAACTGATCGTCAAATCCCCCGGTTGCAACTGGTTGTAAAATTG
ATACGACCATTCCATGTATTTCAACAGGTTTTCACCCGTGATATTCACCCCAATGAGCGTATTAGCGAAC
TTGTAAATGTAGGCGACATCTTTTCTTTTGAAAGGCCCTTTTTTCAAATTCGCCCCAAAATTGAACAAGG
CTGCCGCTGAAACATCGGCTTTTGCGTAATATTTTTGCACTCTATTAATCAACTCTATCACCGGTGTTTC
TTGCAAGGCGGCGGTTGGCATCGTGGTGATTTTTTCTTCCCCTGTGATAAAATCAGGCCTGTCAATAAAG
GTTTTTGTCACTTCGCCGACCACTTCATTAGCGTATTCTTTTGATTTTTTATCCACATATTCGTATTTTT
TCGCTAACTCTTCATCTTCTAGAACATCTTTTGTGGGTAAATTTTCAGTCGTTACGATTTTTTTCTTCGT
TTTAGTGTCAAATACCACCACACCCTTTGCCAGATAAGCCCCATACGCTCCAGGCTCAATGGTATGCACC
TTTCCCACTTTAGTGTTATAAACCGCATGCTCATGCCCGGCAAAAATGATGTCAAATTGCGGGAATTTTT
TCGCTAAATCAGGTATTCCATCGCCACCTTTCTCATCTTCTCGCCCCAAATGAAAAGCGCCAATCAAAAT
ATCATACTTCCCTTTTAACTCTTTCAAAGTCTTTTTCAACGCTTCTTCAGCGTCCAAAAACTTCAATCCT
GCAAAATGTTCAGGCGTAGAGGCCTCCCAAGTTGGGACATGCGGCACCAAAAACCCCACAACCGCCACCC
TCACGCCATCAATTTTTTTAATCATATAAGGTTTTACAAACGGCTTATTGTCCGCAATTTTGATAATATT
CGCATTCACGACACCGCCATTAAACCCCTTAATATTCTTTTCTAAAAAATCTTTACTGAAATTAAACTCG
TGATTGCCAAGCACACGAATGTCAAATTTCAAATCGTTTTCGGCTCTAACTAGCGGGTGGATAGGCTCAT
CATTAAACAACTCCGCACTATTGCCTTGCAACAAATCCCCGCTGTCAATCAAAACCACATTTTTATTCTC
AGCCCTCTGTTTTTTGATTAAAGTCGCAATCCTTGTCAAGCCGTTATTGGGTTTTTGCTCGCCAATCGCA
TAATCATACGAAAAAAGCCGCCCATGAATGTCTGAAGTTTCTAAAAACACGATTTTGACTTCTTTTGCCG
ATATTGAAAGCACCAGCGTGAAAAAGATGGCTAAAATCAATTTTTTCATTGAAATTTTCCTAGTGAAAGA
TATTCATAGCATTATTTTTATATAAAATTAACGCTGATACGATGATTTTGATTGGCACGCAACGCCTAAA
ACGCCTAAAATGGATAAGGGGGTAGGGGAGTAAAATTATTCCCCCCATTCATCAAACCCCCACTTCAGAC
CATTCAGCGCGTTTGTCTAAAAAAGCGCGCGCTAAATTCTGTGCGCCCTCTAAAGTGTGGTTAGCCGCCC
AACCGCATTGCTTTTCATTGCTCGCAGGCACTTCTTTAGCCTTCAACACATCTTGCATCGTCTTTTCTAA
AACCTCTAAAATCTCTGTGTAATTGTCATGGTTTAACACCGTGAGATAAAATCCCGTTTGGCAACCCATA
GGCGACCAATCCACGACATAACTGGCATGGTTGCGGATAATCTCAGCGACTAAATGCTCTAAAGAGTGTA
GGCTAGGCATGTCCATGTGATCTTGGTTGGGCTGCTTGAAGCGCACATCGTATTTGACAATCAAATCCCC
ATTAACGCCCTTTTTGCGATCAGCGACACGCACATAAGGGGCTTTGACTTTAGTGTGATCCAAATTGAAA
CTCTCTACATTCATTTTCATGTTTTTAACTCCTTTATTCATAAATTGAAATGAAACTTTAGCCTATTTTA
GCGAACGCTTGCTCTAAATCTTCTAACAAATCCTGTTCATGCTCAATCCCCACAGACAAGCGCACCAAGC
CATCCCTAATCCCTGCAGCTTCTCGTTGTTCTTTAGGGATACACGCATGGGTCATAAACGCCGGAATCCC
CACCAAACTTTCCACCCCGCCCAAACTCTCGCCTAAAATGAATAGTTTAAGGCTTTCTACAAAAAGAGCC
GCCTCGCTGTCATTTTTGAGAGTGAAAGAGAGCATCCCGCTAAAGCCGTGCATCTGTTTTTTGGCCAATT
CGTGGTTAGGGTGAGCACTCAAGCCCGGGTAATAAACCCTTTCCACTTTAGGGTGTTTTTCTAAAAACTC
AGCCACACAAAGAGCGTTTTTCTGATGGGCCTCCATGCGCAATCCTAGCGTTTTAATCCCTCTTTGCAAC
AGCCAGCTGTCTTGAGGGCCTAAAACCCCACCGATAGCGTTTTGGAAAAAAGCGATCTCTTGGGCTAGCG
CTTCATTATTGGTGGTTACAAGCCCAGCGACCACATCGCTATGCCCGCCTAAGTATTTGGTGCCGCTATG
CACCACAATGTCCGCCCCCAAAAGAAGCGGGTTTTGATAATAGGGGGTGGCAAAAGTGTTATCCACGATA
GTGAGCAACCCATGATCCTTAGCGACACTAGCGCATTGCGCTAAATCGGTGATTTTAAGCAAGGGGTTAC
TAGGGGTTTCTAAATAAAGGGCTTTGGTGTTGGGTTTGATAGCCTTTTTGATTTGGGATATATCGCTAGT
GTCTATAATGGTGCAAGAAAGCCCGTTTTTGACAAGCACTTTATTAAACAAGCGGAAAGTCCCCCCATAA
ACATCATCGCCCAATAACACATGATTGCCTGATTGCAAGAGAGAAAAGACAGCGTGGATCCCAGCTAGTC
CAGAAGCAAAAGCAAACCCCTTAACCCCCCCTTCTAAATCGGCGATGAGCTCTTCTAAAGCAAAGCGCGT
GGGGTTGCCTGAGCGAGAGTATTCATAGCCCTTATGGCGGCCTATGGCGTCTTGGCGGTAGGTGGAAGTT
TGATAAATAGGCACGCTCACCGCCCCCGTTGTCGCATCCTCACTAATGCCCCCATGGATTAATTTGGTTT
GCATGCGCATGGTTTTTCCTTTTTTATTGAATTTTTATGAATAAATACCTTTAGAAAGATAACGATCGGC
AACATCCGGAAAAATGGTTAAAACCTGGCTACCTTCGGGGAGGCGTTGTGCTTCTTTCAAGGCTGCCACA
AAAGCTGCCCCACTAGAGCTCCCCACTAATAAGCCGTTTTTCTTGGCTAACTTCCTAGTGTAGCTAAAAC
CCTCTTCATCTGAGATCGTTTCAAAACGATCAATATCCAAGTTTGCAAAAAAAGGGGGGATGAATTCCAC
GCCAATGCCCTCAATCTCATGAGGCCCAGGCTCTCCCCCATTCAAAATAGAACCCTCCGGCTCCACCCCA
ATCAAGCGAATATTAGGAATGCGCTCTTTCAAATACCTAGCTGTGCCAGCAAAAGTGCCACCACTCCCTA
TCCCGGCTACAAAGCTCGTAAGGTTTGTGCCTAACTCTTGGACAATCTCAGGGGCTAGGGTGTGGTAGTA
AGCGGCGGGATTATCAGGGTTTTCAAATTGTAAGGGCAAATAGCTATTAGGGATACTTTCGGCTAGCTCT
TTACTTTTTTTAATGGCGCCAGAAATCCCCTCGCTAGTAGGCGTGTTGATTACTAAAGCCCCCAAAGCCC
TCATGATTTGTTGTTTTTCTGTGCTGAATTTTTCCGGGACAACAAAGATGGTTTTGAGATGGTGCTTGAG
TGCAACTAGGGCTAGAGCGATGCCGGTATTGCCTGCGGTAGGCTCAATGATGGTTGTTTTAGAAGTGATT
TTGCCTGTTTTAAACGCTTCCTTTATAAGATATTGGCCTAAGCGGTCTTTAACGCTCCCTCCTGGGTTTA
GATGCTCCAGTTTGGCGTAAATAGCGGACTTTACGGGAATGGGGTAATCCTTGCTGGTGAATTTAAAAAC
GGGGGTGCGGCCTATGGCGTCTTGCATTGTGGTGATAATCATCATTCCTCCTATAACAAACAATAAAATT
CAATTTTGCGATTATACCTAAACTCATTAAATGGAGTAAAATTTGGGATAAAATTTGAGCTTATTAAGAT
CGATCCAAGGAGCTTTCAATGAAAACGATAGAATGGAATGAAGAGCAAAGAAAAGCGTTTCAAGACTTAT
TTAAGAGAGTTTGTAGCGCTAATAGACGCTAAAGCACAAAGAGGAAAAGCAAACGGATAAAAACCCAAAA
GATACCAAAATACGCTTCATGCCAAAACGGGCTGAACAAGTTTTTAACGCCATGGGGTTATGCGTGCAAA
ATCAGTCTTGGCTCTGGGAATTTATCCCATAAGCCATCCATCGCCTTTTGCCGTCAGGATATTTTAGGGG
AAGAGTTTGTCAATCGTGAAATACCAACCCCAACAAAAGGTTTTTACCTTTGGTTTGCTTACTATTGGCG
CAACGATGCAGAAAAGTTTTATCTTTGTATAGGTCGATCCATAGAGGAGAATGGGGAAAAAGAGTGTCAA
AAATGCCTGGCGTATGACAAAATCATTGATCCTGATGGAGACGCTTATTATCAAGAGAGCTATGACGATT
TAGAAGTCGATCTTGAAAACATTACCAACGATTTTTTACGCTTTGCTAATGAATTTAATCAAATCCCCAC
TGCGTGTTTTGAATTAGAGCCATCTAGCGCAAGCCATTGAGAAACACCCTCATACCAAAAAGAACTCTTT
CATAAGGGATTTTCCTAAAATCCCACCAACGCTTTTTAAGCTAAACCTTAAAAAAAGCTATCGCTTGATT
ACAATCAAGCTTTGATATTTGGATTAAAAACGCTATTTTTTAGATTTTGCAAGCGGTATCCCATTGATGA
AAATGAGAAAAGCAAGCGGGTTTTGATTGAAACCGCCCGCTTGAAAGAAGTTTTAAAAGCGTTTTTACTC
CACTTCCGCATCAATCACATCATCGTCTTTTTTCTTGGGCTGCTCGGCGTTGTTTTTATTCGCCATGGCT
TCGCTTAATTTTTGAGCCGCTTGCGCTAATAATTTTGTCTTGTCTTCAAGCTCCGCTTTAGTAGCGTTAT
CGCTTTTGATGCAATCTTTAAGAGCGTTAATGGCGTTTTGGATCTCGTTAGCGTCGTTTTCATTCAAATT
TGTTTTATGCTCATCAAGGCTCTTTTGGGTTTGGTGCGCCAAACTATCGGCATGGTTTCTCGCTTCAATC
ACTTCTTTTTTCCTAGCGTCTTCTTCTTTATGCAATTCAGCGTCTTTAACCATTTTTTCAATCTCGCTAT
CAGACAACCCGCTAGAACCAGAAATTTTAATCTCTTGGCTTTTGCCGGTATTTTTATCTTGCGCTGACAC
GGTTAAAATCCCGTTAGCGTCAATATCAAAGGTTACTTCAATTTGCGGCACGCCTCTTGGAGCTGGAGCG
ATGCCTTGCAAATCAAATTTACCCAAAGATTTATTATCCCTTGCCAATTCCCTTTCGCCTTGTAAAACCA
TAATAGACACGGCGGGCTGGTTGTCTTCAGCGGTTGAGAACACTTGAGATTTTTTCGCAGGAATAGTCGT
GCCTCTATCAATCACTTTAGTCATCACGCCCCCTAAAGTTTCAATCCCAAGGCTTAAAGGCGTAACGTCT
AATAAAAGCACATCTTTCACATCGCCTTTTAACACGCCCCCTTGAATGCTCGCGCCCACCGCTACAACTT
CATCAGGATTGACGCTTTTATTCAACTCTTTATTAATAAACGCTTTCACCCTTTCTTGGACTTTAGGGAT
ACGAGTGGAGCCTCCCACCATCACCACTTCTGAAATCTCATTTTTGGTTAGCCCTGCATCTTTGATCACG
CTTTCAATTTTAGAAATCGTTTCTTCCACGAGATCTTCTGTCAAGCTTTCAAATTTAGCCCTAGTGAGTT
TTTTAACCAAGTGTTTAGGCCCGGTAGCGTCCGCTGTGATAAAGGGCAAATTGATTTCAGTCTCCATCGC
AGAGCTCAGTTCTTTTTTAGCGTTTTCAGCCGCTTCTTTCAAGCGTTGCAACGCCATCACATCGTTTTTA
ATTTCAATGCCCGTTTCGCTTTTAAACTCAGCCGCTAAGAAATCAATCACACGATTGTCAAAATCATCGC
CCCCTAAGAACGCATCGCCCCCTGTGGCTAAAACTTCCACGACATTATCGCCTGTTTCTAACACGGTAAC
GTCAAAAGTCCCCCCACCCAAATCATAAACCATGATTTTTTCGCTCTCTTTTTTATCCAAGCCATAAGCT
AACGCCGCGCTAGTAGGCTCATTGATGATCCTTAAAACGTTAAGCCCTGCAATCGTGCCGGCTTCTTTAG
TCGCCTTCCTTTGGCTGTCGTTAAAATAAGCAGGAACGGTGATAACCGCTTCTGTAACGCTTTCGCCCAA
ATAACTTTCAGCGTCTTCTTTGAGCTTCATTAAAATTTTGGCTGAAATTTCTTGAGGGGTATAAACTTTA
CCCGAAATTTCAATCGCGCAAGCCCCATTCCTATCCACAATCTTATAAGGCAAGCGTTTTTCAGCTTCTT
TAGCCTTATCTTCATTAAACATCAAGCCCATGATTCTTTTAATAGAATAAATGGTCTTTTCTGGGTTAGT
AACCGCTTGTCTTTTGGCGCTCTCGCCTACTAAAATCTCGCCCTTATCCGTAAAAGCCACAATAGACGGA
GTGGTGTTTTTACCCTCTTTATTCGCAATAATCTTTGCTTCATTGCCTTCATAAACCGCCATTGCGGAGT
TGGTTGTCCCTAAATCAATCCCAATAACTTTTCCCATGCGTTATCCTTTCTTATTAAAATAAATGTTTTA
ATCGTTTTTAGCAATGCTCACCATTGCCGGCCTCAAAACCCTACCCTTATACTTGTAACCCTGCTGCAAA
ACCTGCACGATTTTCCCGTTTTCTTTTTCTTCGCTTTTGACTTGCATGATCGCATTGTGGAAATTAGGAT
CAAATTCTTCTAAGCATTCAATCCCCTCAATGCCATGCTTTGCCAAAACTTCATGTAGCTTTTCCATCGT
AAGCTCCAAGCCTTTGGTTAAAGCGCTCTCTTTATTTTCTTCTGCAGCGCTCTTATGAGCCCCAAGAAGC
GCATCAATCACCGGCAACAGATCCAATGCGATTTTTTCATACGCATACTCTAACGCCATGCTCTTGTCTC
TTTCTAAGCGCTTTTTCACGTTTTCAAAATCCGCATGCACTCTCAAGTATTTTTCGTGCATTTCTTGGTA
TTTAAGCTCAAAATCTTCCTTGATCTCGCCTTCTTTTTCGCCCGCTTCTTGCTTTTCTTCACCTTGTTGT
TCTTTGCAAGCGCAAGCCTTTTGATAAGACTCTGGCTCTTTTGGGCTTAAATCGTGTTCTTGGTTGTGTT
CATCTTTCATTATTTCTCCTTAGAAATCGTTTGAAAAAACCCTTCATAATCGCATTCCAATTTCCCCACG
CAAAGCAGTTGCATCCGCTCGTTTTGAAATTCTATAGGGCGTATTACCAGTATGCAATCAGGCTCTATAA
AATGCAAACCCTTTTTAAAACGCTCCAAAACCTTACCCCCTAAAATGTCAAAAAATAAAGGGCTGTTTAA
AAGCGTTTTTAACCCCATCAGATTAAAGCGTGTGATTTGCGCACTGGAATACTCCAAACGCTCTAATTGT
CTGGCCAAACTCAACGCATTGACAGAAGCAGCGATGGAGCGCACTTCTTTAACGCTTCTGCCCACAAGTT
CTAATAAAAACTTCTCCATTTTAACGCTGTAACCCAGCGTGCAAGAAAACGCCAAAAAGTCCAAAATCAA
AAAGCGTTTTTCGCATTCAATGACTCTTTCTAAACGCTCCAAACTGGGTTTTTTTAACAGCGTGAAAAGC
CCGAAATTTTCACTCGCGCTTTTTAAGCGTTTTTCATTCACCTTTAAAACTTCAAAGCGCAACGACTTGT
GCCAATAGTTTTCAAACGCCTTAAAAGTGGGCAATCTAGCGCCGCTAGAATGGGCTTGATAAAGCATGCC
TTCTTTAGAAAGGATTTGAAAATAATTCCTGATTGTCGCGCAAGATATTTTCAAGTTTGCCAACTCTTTC
AAGCGTTTAGAGCTAATGGGTTCTAAAATCTGCAGATAGGTTTTAACAAACGCATCTAACAAACTCTCTT
TTTTATTCAAATCAGAACCTACTTTAATTCTTCTTAACATCATTATTTGAAAAATCTCGTCAATCACCAT
TCTTGATGAAAGAACCCTCGCATTATAGCATAAAAAGTTAATAATCTATCACTTGTTTTGAAAAAGTGAT
AAAAATTACCTGATTTTTCTTTAAAGTTTAGTCTGTATCACTAAATTTATTTACTAGAATTAAATTAGGA
TTTTTTATAGAGTTGATTTAATTTAGATCTGTTGGGCAACTAATACCTTTTATTAAAAAAACTTGTTATC
ATGCTAAACATGAACACACACACAAGAGGCATTGACAGCAATCTGATTCATTCGCTCCAAAGCATTTCAT
TATCCATGTTTAGAAAGGGTTTTTTTGGGCTTTATCAAGGCTCTATTTCAGCGCGCATTGGCGCAAATCA
ATTTGTGATCAACAAAAGAAACGCTGTTTTTGATCAATTGAATGAAAACACCTTACTGGTTTTGCATGAC
AAGATAGATTACCGCTGGAAAGAAGCGAGCCAGGATTCGCCCATTCATGCGAGCGTGTATAGGGAGTTTT
TGGACGCTAAATTCATCGCTTACGCGCGCCCTCCTTATAGTTTGGCGTATTCCTTGCGCCACAACCGATT
GCTCCCTAGGGATTATTTAGGGTATCGTTCTTTGGGCGAAGAAATTTCCATTTTTAACCCCAAAGACTAT
GACAGCTGGCAAGAAAGAGCGGATACAGAAATTTTACGCCAATTACAAGAGAGCAAAAAATATTTTGTTT
TCATTAAGGGGTGTGGGATTTTTGCCTACCACAGGGAGCTTTCTAAACTCATGGAAGTTTTTGATTTGAT
TGAAAACTCATGCAAGGTTTTACGATTGGGCGATTTAATGGATTATTGCTATAATGACGATCCACGATTG
AGCGTGTAAAAAGCTAAAAAGGATAAAACATGACCATCAACACCCATTACACCCCTAATTTCACACAGCT
CCAAACCTTGAACAATATCAATAATGACGCAACCATAAAGGACAGGAATCAAGCAGAGCAGGATTTACAA
CAAAGCAGTATTCAAGATGGTTTCAGCCAAGATAATGCGCCAAACGCCCCTGATTTTGACCGATTGCAAG
CTTTAAACGCTATCAATAACGACGGCGAGATTAAAGATAGATCCCAAGTTGAGAAAAATCTTGTTGATGG
CGAAAATATCCCTGAAATTTATTCCAGCCTAGACACATACGCTTAAAAGGGGTTTTACCACTCTTTCAAA
GCCATTTTGATCGCTTCTATCACGCAATCCATCCCACCCGCTAAACTAAAAAGCCAGTATTTGTGCGCGT
AAATGTATTCTAATTGCTTAGCCCTTAATCCGTCTTCATTATTCGTTTTTTTACACACGATTTCAGCGAT
GTGCAATTCCTGGTGGAAGATGTAAGATTGTATCGCATCCATAAAATACGAATTGAATTGCTTGTCATCA
AAAAGCTCTTTAATGTTGTCAATTTCAGCGCTCAAATGCTCTAATTCTTTAAAATCCAACTCTTCTAATT
TTTTTTCTTCATGAAGCTTTTCCACTTCTTCTAAAAATTCTGCCACCTTTAGAAACGCTTCTTCAACTTG
CGTTTTTTTCTCATTGGCGTATTTGATGATTTCTTCGCATTTTTGCTTGGCGATCTTTAAATTTTTAGCC
TGCTCTGATTGGGTGGGATAAATAAGATTGATAGGAGGCTTTGGCTTGGATTTGTCTATTTTTTCGCACA
CTTCTTTAAAGGGCATTTCTTTAGTCCCTTTAATCCTAGCCCCCCCTTCAGTAGCGTTAATGACTTCTAA
TTTATAGGGCGTGTTAAAAATATCTTTTTCAAAAAATTCTAAGAAAAGTTTCCACACTAAAGTGGTCTCT
ACTTCCCCATTACCACCGTATTTTTCTATAAAAATCTTGTCTTTATCCTTTTTAGGCTTAATCTCCCTAT
CGCCATAAATCGCCCCACCAGCATGGCTGTTACCGCTTTGTGAAAAGCTCAAATCTTGCCCGATAAACAC
GCACCTTTTGAAACGAGAATGCACCACTAATTCATACGCCATGTTCGCTGCGCTCATGCCTATGCCCACA
TAACCATACTGGTGCAAATCAAAAAGGTTGGTATAGCCAAAGGGGCGGAAACTGAATTGCTTAACCCCCT
TTTTAATCGCTTGAATCAATCGTTTATGCACAATGGAAGTCAGAGCAAAAATAACGCCTTCTTGAAAATC
TAAGGGGGTTTCTTCGTAGAATTTCGCCGTTAAATCCACCCTTTCTAAAGACAGCACAATATCAGGCTTG
ATACCGGCTCTGGCTAGAATAGGGAAAGAAGCGTCTATGCAAAAAAGCGTCGCATAAGGAGCGATTTCTT
TTAAAAGGGGGAGTTGCTTGTTCAAACTGGGCCCGGTTGAAACGATAATCGCAGTGTCTCTGTTTTTTAA
AGCGTTCACAAAATCCACTAAACTAGGGCTTTTGATGACTTCAGGCAGATTAGCGGCATGCTGTTTGATG
CCTATGAGCGCGTCTTTAGCGTCATTGCCTACGCTAATAGCGCCATGCTCTAAAGCGCGCGTGAAATGCT
GGTTGATTTCTATCATTTGATGGGAGTATCGTTCATAATAAGCGTTAAAAAGTTTTAAATCATACATTCT
TGCGTATAAACGAGATTTTTTATCCATATCAAACAATGAAGCGATCATGTTGTAATTGCAAAAACTCGCA
TGCAACAAAATCAAACGATTTTCTAAAATCTCAGTGGAAAAATCCAAGAGATTTAACACGATGAAAATAA
TTTCTATTTCAGGCTCAATGACCACCAAGCGCTTTAAATTGCCATTACCTAAAAGCAAGCGATAAAACAC
CCCATTACCCAAACCAAAATAATACAAATAAGGATAAAGCATGTAAATTTCGCTATTTTTGTATAGCTCT
AAGCTTGAATCTAGCGGGCTTTTTTCAAATAAGGGGGTGTTTGTTTCTTTATCTAAGAGGTTGAAATTCG
CGCTATCATTCCCTAAAAACACTTCGTATTTTTTGTTTTCTTTAATGGCTTTGAGCTTTGCGAACAAGAG
AGGATCTTTTTTGAAAAGAGCTTGTAAGTTTTTTTGATAAATATCCATCATTTTAACTTATAAAAAGGGC
TAACGCCCCCTTAAATTAAGGGCTGTTTTATTGTAAAAGTCTTAAGACATTTTGTTGCACTGCATTCGCT
TGCGCCATAGCAAAACTCCCGCTTTGCGCCAAAATATTGTATTTAGAAAAGTTCGCGCTCTCTTCAGCAA
AATCCACGTCTCTGATTTGAGATTCAGCCGCTTTAACATTCACTTGGGTTACAGAAATATTATTAATGGT
GGTAACCAATTCCATTTGCACCGAACCCATATCCGAGCGGATCTTGTCTAATTGCGTGCGTGCTGAATCT
GCCATATCCATCACAATCATCGCCCCTTTAAGGCTTGTTACCCCAGCCCCTATACCTTGAGAATTGGTCT
CCGCTTGCGCACCATTAGCGTTCGCTCCAGCTGCTGAAGCCACATTCGCATCAAAAATACCCCTAACCGC
TCTCAAATTCACGGTGTATTCTGCCACCCCTTGAGCGGAATGAAAGCCCACATGGCTAAAATTCACACCG
CTTACAATGATGTCTCTAGCGTCGGTCCTAGTCAAGGTTAAGCGCCCAATAACCGCATGCTGTGTCCCAG
AAATCCCTGCAAAATTCCCTCCCCCAAAAACCTGACCGCTTGCGCTCGCTGCATGCACTGAAATCGCGCG
CCCATCAATGGAGTGCAAATTAATGCGCCCTTGAATATCCATGCTCGCTTCCACGCCGGTCCTGTCTTTG
ACGGAGTTGATCGCATTAGTCAATCTGCCATCAGCGTCGTTTTTATGCACATCATTCACGGTCCCAATTT
CTACGCCATTAATGGTGAGTTCTCTCACGGTTCCTGATTGCACGGGAGTGCCGCCGGTGGCCATGACATT
ATAAGACGCCCTAACGCCTAAGGTGTTAGAAAAGCGGTTGATGATTTCGCTTAACGCCCCAATCCCTGTG
CCAGCACTTGTAGAAATACGCACGGTTTCAATCTTATAATCATTCACGCCATTGACTTGTTTGAAATTCA
AACCCACTTCAGTCAAGTTTTGCGCGGCTGCGCTAGCGAGCATGCCTGCACCGCTAAAAGAAGAGGTTTC
CATGCGCACATGCCCGATCTTATCTGAGCTCGTTGAGCCAATAGACGCCTTAACCGTGGTGTTAGAATAC
GCGCCAATTTGAAATTCTTTGTTAGAAAAACTTCCTGAAAGCATTTGTTGGCCGTTAAAGCTTGTGGTGT
TAGCGATATTGTCTAGTTCTTCTAACAACCTTTGAATATCGCTTTGGAGCGCTCTTCGGCTTTCTAAAGT
TTGCCCATCTTGAGCGGCTTGAACGGCTTTGGTTTTAATGGTGTCTAAGATTTTGATTTGCTCATCCATC
GCTTTATCTGCGGTTTGAACCATACCAATAGCGTCATTAGCGTTGCGGATCGCTTGACCCAAATTCGCGC
TTTGACTCCTTAAACTATCAGCGATCGCCATCCCACTAGAATCATCAGCGGCTTTATTGATCCTAAGCCC
TGAGCTTAACTTTTCAAGCGAGCTTGAAAGGTCTCTGTTGTTTTGAACTCCTACCGCATGAGAAGTTAAA
GCGGCGATATTGGTATTTATCCTAAAACTCATGTTTGCATCCTTTGCATAGATATTTGCTGTTATTCAAG
CAAAGGGTGTTCCAACTCTTTGATTTTTAACGCTGTTATGGTTTTTATGGTTTAATGGGGCGTTTAGTCA
AAATTCTATGCTACAATCATTCATTAATAGGCATAAACATTCCATTAAAGGCGTTCAATGAAGCACCTTA
TTATTGTAGAATCCCCCGCAAAAGCCAAAACCATTAAAAATTTTTTGGATAAAAATTACGAAGTCATCGC
CTCTAAAGGGCATGTTAGGGATTTATCCAAATTCGCTTTAGGCATTAAGATTGATGAGACAGGCTTCACT
CCTAATTATGTCGTGGATAAAGACCATAAAGAGCTTGTCAAACAGATCATAGAGCTTTCTAAAAAGGCAT
CTACCACCTACATCGCTACCGATGAAGACCGAGAAGGGGAAGCGATAGGCTATCATGTGGCATGTTTGAT
TGGGGGGAAATTAGAGAGCTATCCTAGGATTGTTTTTCATGAGATCACGCAAAATGCGATTTTAAACGCT
CTAAAAACCCCACGACAAATTGACATGTCAAAGGTCAATGCCCAACAAGCCAGACGCTTTTTGGATCGGA
TCGTGGGTTTTAAGCTCAGCTCGTTGATTTCATCAAAAATCACTAAAGGTTTGAGCGCTGGGCGGGTGCA
AAGCGCGGCCTTAAAGCTTGTGATTGATAGAGAAAGGGAAATCAAAGCCTTTAAGCCTTTAACCTACTTC
ACGCTAGACGCTTTGTTTGAGCCACATTTAGAAGCGCAACTCATCAGCTATAAGGGTAACAAACTCAAAG
CCCAAGAGCTGATTGATGGGAAAAAAGCCCAAGAGATTAAAAACGAATTGGAAAAAGAAAGCTATATTAT
CTCTAGTATCGTTAAAAAATCCAAAAAATCCCCCACACCGCCTCCTTTCATGACTTCCACTTTACAGCAA
AGCGCTTCCAGTCTCTTAGGCTTTTCGCCCACAAAAACCATGAGTATCGCTCAAAAATTATATGAGGGCG
TAGCCACCCCGCAAGGCGTTATGGGGGTGATCACTTACATGAGGACTGATAGCTTGAATATCGCTAAAGA
GGCTTTAGAAGAAGCGAGGGCTAAGATTTTAAAAGACTATGGCAAAGACTACCTACCCCCTAAAGCCAAA
GTCTATTCCAGCAAGAATAAAAACGCCCAAGAAGCCCATGAAGCGATCAGGCCCACTTCCATTATTTTAG
AGCCAAACGCTTTAAAAGACTACCTTAAGCCTGAAGAATTAAAGCTCTATACTTTAATTTATAAACGCTT
TTTAGCTTCTCAAATGCAAGACGCTCTTTTTGAAAGCCAAAGCGTGGTTGTGGCTTGCGAAAAAGGCGAG
TTTAAAGCTAGTGGGAGAAAACTCCTTTTTGATGGCTATTATAAAATCTTAGGCAATGACGATAAGGACA
AATTGCTCCCTAATTTGAAAGAAAATGACCCCATTAAATTAGAAAAACTAGAGAGCAACGCCCATGTTAC
AGAACCTCCAGTGCGCTATTCAGAAGCGAGTTTGATTAAAGTTTTAGAAAGTTTAGGCATAGGCAGGCCC
AGTACCTACGCCCCAACGATTTCTCTTTTACAAAACAGAGACTACATCAAGGTAGAAAAAAAGCAGATTA
GCGCTTTAGAGAGCGCTTTTAAAGTGATAGAAATTTTAGAAAAGCATTTTGAAGAAATCGTGGATTCCAA
GTTCAGCGCTTCTTTAGAAGAGGAACTAGACAATATCGCTCAAAATAAAGCCGATTATCAGCAAGTCTTA
AAGGACTTTTACTACCCCTTTATGGATAAAATTGAAGCCGGGAAAAAGAATATCATCTCTCAAAAAGTGC
ATGAAAAAACCGGCCAATCATGCCCTAAATGCGGGGGGGAATTAGTCAAAAAGAATAGCCGTTATGGGGA
GTTTATCGCTTGCAACAATTACCCTAAATGCAAATATGTCAAACAAACTGAAAACGCTAATAATGAAGCC
ACGCAAGAATTGTGCGAAAAATGCGGAGGGGAAATGGTGCAAAAGTTCAGCAGAAATGGAGCGTTTTTGG
CTTGCAACAACTACCCTGAATGCAAAAACACCAAATCGTTAAAAAACACCCCTAACGCCAAAGAAACAAT
AGAAGGCGTGAAATGCCCAGAATGCGGAGGGGATATTGCCTTAAAAAGGAGCAGGAAAGGTTCGTTTTAT
GGCTGTAACAACTACCCTAAATGCAATTTTTTATCCAACCATAAGCCCATCAACAAACGCTGCGAAAAAT
GCCATTATTTGATGAGTGAAAGAATGTATCGCAAAAAAAAGGCGCATGAATGCATTAAATGCAAAGAACG
CGTGTTTTTAGAGGAAGATAATGGCTAAAGAAAATCCGCCTGTCGTTTTTGGGCCTGTTTTATCCAGGCG
TTTTGGGAAGTCTTTGGGCGTGGATTTATCGCCCTCTAAAAAACAATGCAATTACAATTGCATTTATTGC
GAGTTGGGTAAAGCCAAGCCCATTGAGCGCATGGAAGAAGTGATCAAAGTGGAAACCTTGATTAACGCCA
TTCAAAACGCCCTAAACAACCTTGCTACCCCCATTGATGTTTTAACCATTACCGCTAATGGCGAACCCAC
GCTATACCCTCATTTATTAGAGCTTATCCAAAGCATCAAGCCTTTTTTAAAGGGCGTTAAAACCTTGATT
TTAAGCAACGGCTCACTCTTTTATGAGCCAAAAGTCCAGCAAGCCTTAAAGGAATTTGACATCGTTAAAT
TTTCTTTAGACGCTATTGATTTGAAAGCCTTTGAAAGAGTGGATAAACCCTATTCCAAAGACATTAATAA
GATTTTAGAGGGGATTTTGCGCTTTTCTCAAATCTATCAGGGGCAACTGGTGGCTGAAGTGCTGTTAATC
AAGGGCGTGAATGATAGCGCGAATAATTTAAAGCTCATCGCTGCCTTTTTAAAACAAATCAATATAGCCA
GAGTGGATTTAAGCACCATAGACAGACCCTCAAGCTTTAAAGCCCCTAAATTAAGCGAAGATGAATTATT
AAAATGCTCTTTGTTTTTTGAAGGGCTTTGCGTGAGTTTGCCTAAACGATCCATAGCTCAAGCTAAAAAA
TTGATTTCTTGCGGTATAGACGAGTTGCTCGCTTTAATTTCCAGGCGCCCTTTAAGTGTAGAAGAAGCCC
CCCTAATCTTAGAGCCTAGCGCTTTTAAACATTTAGAAACTTTATTAAACCATAAGCAAATCACGATTAA
AAAAGTCGGCTCTTTGGAGTTTTATTGCGCATTTTAATCTCCATTTGTAAGTTTTACCTTACTTTAGGGA
GCTTAAGCTTTTAAAAAGGTTCTCTTTTATTACCAAATAACGCCACCATAAAAAATCAAAAGCCGACAGA
TAATTAAAAACTTGGCGTAATGTTTTTAATCGCTACATCCTTTTACTATAACCATAACCCGCTTTTTCTA
CTTTTTTCTCGGTATTAGCAGTTGCTTCTATTTCTTTACTAACATCAGCAAATATTTTTTGAACGAACAA
AAGGCTCTGAGAGGTTGAAAGGTGGGCTTGTGGGTCTGGTTTTAAACTCCTCATTTCAAGCATTTTAGCT
TGAGCTTTAGAGCGTATTTTTAGATTTTCTTTTTGCCATTCTTCTGTAGCGTTAAAATCTCTAGGATCTA
ATTCTAAATAAGCGATAGAACTTGGTTTATAAAAATCCACTTGTTTAGCGATAGCTTTTTGTGAATAGGG
CAGAGATTCTAGCTCTTTTTGCAAATAAGCTATAAGCTCTTGCGCTTTTGATCCTCTTTGAGAGCGGGGT
TGTTTAGAGTTTGGGAGGTGTTTTGGCTGGATAGGGGTTTGATTGGTTTTTGTGGGTTTAGGGGTTTTGC
ATTCAGCTTCTACTTCTATACCAATACCAGCCTTAATTCCTACTTTTTTAATAAAGAATTGATTATGATT
TTCTTGGCAATTTTGTTCTGCTTTTTTAATGAGATCTTTTTGCGTATTGTTTGTCTTTTGTTTTTCTTGT
TCTACTTTTATTTGGTTATTAGTCTCTATATTGCTTGTCTTTTGTTTTTCTTGTTCTGTCTTTTGTTTTT
CTTGTTCTGTCTTTTGTTGTTCTTGTTCTACTTTTATTTGGTTATTAGTCTCTATATTGCTTGTCTTTTG
TTTTTCTTGTTCTGTCTTTTGTTTTTCTTGTTCTGTCTTTTGTTGTTCTTGTTCTACTTTTATTTGGTTA
TTGGTTTCTATATTGCTTGTCTTTTGTTTTTCTTGTTCTAGTTCTATCCCACTCTTGTTTGCTCTATCCC
TAGCGTTTTCAGCTTCCTTTTGAGTTTCAGCCACTTCCTTTTTGGATTGGTCATCAGCAAAACACACATT
CATAAGCATGGCTGTTAAAGCTGTTACACCTATTGCTGAATTAAACCATGAGTTAGGATGCGTTTTTAAA
TAATCATCCGCAGTCTTAACATTCCCGCATATCCAATCGCTTTTTTTAATTTGTTTTTTTATCGAGTCTT
TTATCGCCTCCCAAAAAGCAATCCCCATTATAGACATTCCCACATTCTTAAAAACTTTCTTTTCTTTTGC
CGTTTTTCCTAACTTCATCATCATTGTTGCAAGCATTACTAAAACCCTTATAATAGGCATTTAAATCCTT
TCAAAAAACAATCTCACCTTTCAAAATCTTATTATTGTAGTGTATATAGCCATATTTAATCGCTATTAAA
CAATTGGTTTGAAAAATTGTGAGAGTCAATCCAATCAGATTTTTCTAATCCATTCCAATAAAACTTGATA
CAAGTTTTCCTTATACCTTAAACTCACACCCTTTTAAATGGAATAATAATAAGCGATTTTTCTATGGCAA
GAAACTGATTGATGTCTCCTAGAAGCTAAAAACGATTTTATGGTGTTTTCTTATGCCTACATCCTTTTAC
TATAACCATAACCCGCTTTTTCTACTTTTTTCTCGGTATTAGCAGCTGCTTCTATTTCTTTACTAACATC
AGCAAATATTTTTTGAACGAACAAAAGGCTTTGAGAGGTTGAAAGATGGGCTTGTGGGTCTGGTTTTAAA
CTCCTCATTTCAAGCATTTTAGCTTGAGCTTTAGAGCGTATTTTTAGATTTTCTTTTTGCCATTCTTCTG
TAACATTAAAATCTCTAGGGTCTAGTTCTAAATAAGCGATAGAACTTGGTCTATAGAAATTCACTTGTTT
AGCGATAGCTTTTTGTGAATAGGGCAGAGATTCTAGCTCTTTTTGCAAATAAGCTATAAACTCTTGCGCT
TTTGATCCTCTTTGAGAGCGGGGTTGTTTAGAGTTTGGGAGGTGTTTTGGCTGGATAGGGATTTGATTGG
TTTTTGTGGGTTTAGGGGTTTTGCATTCAGCTTCTACTTCTATAGCAATACCAGCAATACCGGTCTTAAT
TCTTGTTTTTTTAATAAACAATTGGCCATGTTTTTCTTGGCAATTTTGTTCTGTTTCTTTAATGAAATCT
TTCTGTTCTTTAATCAAATCTCTTTGTGTATTAATTGTCTTTTGTTTTTGCTGTTCTAACTCTATCCCAC
TCTTATTTGCTTTTTGTTTTTCTTGTTCTACTTTTATTTGACTATTAGCGAGTTCTATCTCACTCTTATT
TGTTTTCTGTCTTTCTTGTTCTGTTTTCTGTCTTTCTTGTTCTAACTCTATCCCACTCTTATTTGCTTTT
TGTCTTTCTTGTTCTGTTTTCTGTTGTTCTTGTTCTGTCTTTTGTTTTTCTTGTTCTAGTTCTATTTGTT
TATCAATATCACCAGCACTACAAGCGGCTAATAATAAACTTGTCGCTATTGTTAATCCTGAATATTTCCA
CCAATTGATTTGATTTTCTTTTTCAGCTTGTTTGGATTTATCCTGGACTTTATCGTCCAATTCTTTCGCT
TTCTTGCACGCAACATGGGTCAATACTACTAATGCCGCATTGCTTTTCTTGGGGTGTTTTTTTACAAGTT
CTCTAACTTTCTTTACAATTTTTGTAAAAAACCCACTAATTGATCTGATCGTATTTGTAATGGCGCTCGC
TTGTTTAAAATGAGCCTCTTTATTTGCCTTTGTGTCAGCTGTCTCTGTGTTTTTGCCAACTTTATTTGTT
TTTTCTGTTTTTACTGATTCCATTACCAACCTTTTTTCAAAAAACAATCCCACTTTTCAAAATTATATCA
TGGAAACTAATACGAAAAACCCACTCAAGTTAGATCAACCCATTTATTATCAAGTTAAGCCATGGTCTTT
CAACTCTTTTTCTAACTTGGCTACGGCGTTCCAAGTGGGGATCACGCTATCAGGGTTTAAAGAAATGGAA
GTGATGCCTTCTTTGACTAAAAACTCTGTCACTTCAGGGTAATCGCTTGGGGCTTGCCCGCAAATCCCGC
AATATTTGTTGTGCCTTTTACAAGCTTCAATCGCTTTTTTAAACATTTTTAGCATCGCTTCATTCCTTTC
ATCAAAGACATGGCTGACTAACTCGCTGTCTCTATCCACGCCTAAAGTGAGCTGGGTTAAATCGTTTGAT
CCAATAGAAAAGCCATCAAACAAGCTTAAGAAATCATCAGCCAAAATGACATTCACCGGTAATTCGCACA
TGATATAAATTTCAAGCCCGTTTTTACCGGATTCTAGATTGTTTTTTCTTAAGATTTCTAGGACTTTTTT
ACCCTCTTCAATGGTGCGCAAAAAAGGGATCATCACTTTCATGTTGGTTAAGCCCATTTCTTCCCTCACT
AACGCTAAGGCTTCACACTCCCATGAAAACGCTTCATTATAGCTCTCTGAATAATACCGACTAGCCCCCC
TATAGCCAAGCATGGGGTTTTCTTCATTAGGCTCATAGCTAGAGCCGCCAAGCATGCGCATGTATTCATT
GGATTTGAAATCGCTAGTCCTTACAATCACAGGTTTAGGGTAAAACGCTGCGCTGATCATGCCAATGCCT
TCAGCGATTTTTTTCACAAAAAAATCTTTAGGGTTAGCATAGCCTGCCATGAGGTTTTCAATTTCATTTT
TTTCTTTCACGCTTTTTTTGTGGTGCAAATCCACTAAAGCTAAGGGGTGGGCTTTGATTTGGTTTAAAAT
AATCATTTCCATTCTGGCTAACCCTACGCCGTGATTAGGGAGCTGAGAAAAGCTGAAGGCTTTTTCAGGG
TTTCCAATATTGATATAAATTTTTGTTTGCGTTTCTTGCATGTTAGAAAGCTCCACCCTTTCAATTTCAT
GCTCATAAATGCCCGCATACACATAGCCCTCTTCGCCCTCAGCGCAAGAAACCGTGATTTCCATGCCGGT
ATAAAGGCTATCAGTCGCCCCGCTCACCCCAACAATAGCTGGAACGCCAATTTCTCTCGCCACAATCGCC
GCATGGCAAGTGCGCCCTCCACGATTGGTGATAACCGCGCTCGCTTTTTTCATGCAAGGCTCCCAATCTG
GGTCGGTGTTATCCGTAACTAAAATTTCGCCCTCTTTAAAAGAATTCATATGCTCCAAATCATTGATGAT
GCGCACTTTCCCTGAGCCAATTTTACTCCCAATCGCTCTGCCTTGTAAGATAATCTCTTTCTTTTCGTTA
GGGTTTTTGAACTTGAATTTTTCAAAGACTTGACTTTCTTCTTTACTTTTTTGGCTTTGAACGGTTTCAG
GGCGCGCTTGAACGATAAAGATTTCCCCGCTATCGCCATCTTTAGCCCATTCTATATCCATGGGGCGGTA
TTGTTTGGCTTCTTTAGAGTAATGTTTTTCAATTTCAATGGCGTATTTGGCTAAAATCAGCACGTCTTCA
TCGCTCAGTGAAAAGGATTGCCATTCTTTTTTGGTGGTTTTAATGTTTCTAGTAGGGTGTTCGCTACCCC
TTGGGGCATAGACCATTTTTTGCGTTTTATTGCCGAGTTGGCGTTTGATAATGGGGCGTTTGTTTTGTTC
TAAAGTGGGCTTAAACACATAAAATTCATCAGGGTTTATCGTGCCGCCCACCACATTTTCGCCCAACCCC
CACGCTGAAGTGATAAACACTGCATCTTTAAAACCGGTTTCAGTGTCAATAGAAAACATCACGCCCGCGC
TGCCTTTATCCGCTCGCACCATTTTTTGCACCCCCACACTGAGCGCGACTTTTAAATGATCAAACCCACG
ACTCGCTCTATAACTAATCGCTCTATCGGTAAAAAGCGACGCTAAACAGGATTTGATATAGTGGATCAAT
TCTGTTTTACCCTTAATGTTTAAATAAGTGTCTTGCTGCCCGGCAAAAGAAGCGTCCGGCAAATCTTCTG
CAGTAGCGGAACTCCTTACAGCCACATCGGCTTCTTTCATGTTGTATTGCTGGCTTAAAATCTCATAAGC
TTGAAAAATCTCATCCCTCAAATCGCTAGGAAAAGGCGTGCCAAAAATAAGCTCTCTGATTTGTTTGGAG
CGGATTTTTAACACATCAATTTCCGTGGCATCAACATTTTCTAAAAGCTCTATGATTTTTTGCTTAGCCC
CCCCTTGCTCTAAAAGATACCAATACGCTTCGCTCGTGATCGCAAAGCCATCAGGCACTTTAATACCAAT
TGGCACTAATTCTTGAAACATTTCACCAATGCTAGCGTTCTTGCCCCCAACTAGATTCACATTCTTATTG
TTCAACTCTTTGAAAAACTTGATATATCGCACAAAACTCCCTTAAAATGATCATTAAGTCTCTTAAAACA
TAAAATATAATAATGATAGCATGATAGAGCTTTAGTTTGAGCTAGTTTGTATTCTAAGCTTTCTAATAAG
GGGCGTATTCTTTTTGGTTTATGATTTTATTGTATAATGAGCGGTTAGTTAGGTATTTTTGAATAGAAAG
GGTAGTTTTGTATAGGCGGTTATTGTTGAATTTGCTTTGTATGGTGTTTTTACAAGCGTGTTTAAAGCCT
ATGAGCGACCCTAAAGCTGAGAAAGTGGATTCGCAAGTGCAATGCGGGTTTGGCTCAAAAGATTGTTAAA
TTTTAAGGTTTGAAGAAAGGAAACATAAGTTTTAAAGAATGAGTGCGGAACTGATTGCTGTTTATAAAGA
CGAGCAAATAATAGATTTAGAGAGCGCGAAAGTCTTAGGGCTGAGCGATGGGATTGAAGCGTTAAAAGGG
AGCGAGCCGATATATTTTGATGATTCGCCTTTGGCTTTAGAAGTGATCAGGCATTCATGCGCGCATTTGC
TTGCGCAAAGCTTGAAAGCCCTTTATCCGGACGCGAAATTTTTTGTAGGTCCTGTGGTAGAAGAGGGGTT
TTATTACGATTTTAAGACTTCTTCAAAAATCAGCGAAGAGGATTTGCCTAAAATTGAAGCGAAAATGAAA
GAATTTGCGAAGTCAAAGCTCGCTATCACTAAAGAGGTTTTAACCAGAGAGCAAGCTTTGGAGCGTTTTA
AGGGCGATGAATTAAAGCATGCGGTGATGAGTAAAATCAGTGGCGATGCCTTTGGCGTGTACCAACAAGG
CGAGTTTGAAGATTTGTGTAAGGGGCCGCATCTCCCAAACACCCGTTTTTTAAACCATTTCAAGCTCACT
AAACTGGCTGGGGCTTATTTGGGCGGCGATGAAAACAATGAAATGCTCATTAGAATCTATGGCATCGCTT
TTGCCACCAAAGAGGGCTTAAAAGACTATCTTTTCCAAATAGAAGAAGCGAAAAAACGAGATCACAGAAA
GCTGGGCGTGGAGCTAGGGCTTTTTAGTTTTGATGATGAGATAGGGGCGGGCTTACCTTTATGGTTGCCT
AAAGGGGCAAGGCTTAGGAAGCGCATTGAAGATTTATTGAGTCAAGCGTTACTTTTAAGAGGCTATGAGC
CGGTTAAAGGCCCTGAGATTTTAAAGAGCGATGTGTGGAAAATCAGCGGGCATTATGACAACTATAAAGA
AAACATGTATTTCACCACGATTGATGATCAAGAATACGGCATAAAGCCCATGAATTGCGTGGGGCATATT
AAAGTCTATCAAAGCGCTCTACACAGCTACAGGGATTTGCCTTTAAGGTTTTATGAATACGGCGTGGTGC
ATCGGCATGAAAAAAGCGGCGTGTTGCATGGGCTTTTAAGGGTTAGGGAATTTACCCAAGATGATGCGCA
TATTTTTTGCTCTTTTGAACAGATCCAAAGCGAAGTGAGCGCGATTTTAGATTTTACGCATAAAATCATG
CAAGCGTTTGATTTTAGCTATGAAATGGAATTATCCACAAGGCCGGCTAAATCCATAGGCGATGATAAAG
TTTGGGAAAAGGCCACTAGTGCTTTAAAAGAAGCCCTAAAAGAACACCGCATTGATTATAAGATTGATGA
AGGGGGAGGGGCTTTCTATGGGCCTAAGATTGACATTAAAATCACTGACGCTTTAAGGCGTAAATGGCAG
TGCGGCACGATTCAGGTGGATATGAATTTGCCTGAACGCTTCAAGCTCGCTTTCACTAATGAGTGCAATC
ACGCTGAACAGCCGGTGATGATCCACAGAGCGATTTTAGGCTCGTTTGAAAGGTTTATTGCGATTTTGAG
CGAACATTTTGGGGGGAATTTCCCTTTCTTTGTCGCGCCCACTCAAATCGCTCTCATTCCTATTAATGAA
GAGCACCATGTTTTTGCTTTGAAATTAAAAGAGGAATTAAAAAGGCGCGATATTTTTGTAGAAGTGCTGG
ATAAAAACGACAGCTTGAATAAAAAGGTGCGATTAGCCGAAAAGCAAAAAATCCCTATGATTTTAGTGTT
AGGGAATGAAGAAATGGAGACCGAAATTCTATCCATTAGAGACAGAGAAAAACAAGCTCAATATAAAATG
CCCTTAAAGGAGTTTTTAAACATGGTTGAATCTAAGATGCAAGAGGTTAGTTTTTGAGTAGAAGCGAAGT
GTTGTTAAACGGAGACATTAATTTTAAAGAAGTGCGTTGCGTGGGCGATGATGGCGAAGTGTATGGGATT
ATTTCTTCCAAAGAAGCGCTAAAAATCGCTCAAAATTTAGGCTTGGATTTGGTTTTGATTTCAGCGAGCG
CGAAGCCCCCTGTGTGTAAGGTGATGGATTATAATAAATTCCGCTACCAAAATGAAAAGAAAATCAAGGA
AGCCAAGAAAAAGCAAAAGCAAATTGAAATCAAAGAGATCAAGCTTTCCACTCAAATCGCGCAAAACGAT
ATTAACTACAAAGTCAAGCATGCGAGAGAATTTATTGAAGCCAATAAGCATGTCAAATTCAAAGTGGTTT
TAAAGGGTAGGGAGAGTCAAAATTCAAAAGCCGGGCTTGATGTGCTTTTGAGAGTCCAAACGATGATGCA
AGATTTAGCCAACCCTGAAAAAGAGCCAAAAACCGAGGGGCGTTTCGTTTCGTGGATGTTTGTGCCTAAG
GCTAAAGAAGCCCCCAAAAACGAAAAGAAAACCAAAGAAAATAACCCGCCTTTTAATCGTATTAACCTTA
TGAAAGGAGAAAATCATGCCAAAAATGAAGACTAATCGCGGCGCGTCTAAGCGTTTCAAAGTTAAAAAAA
ACTTGATTAAGCGTGGCAGTGCTTTTAAAAGCCATATTTTGACTAAAAAAAGCCCCAAGCGCAAAGCCAA
TCTAAACGCGCCAAAACATGTGCATCACACTAACGCGCATTCTGTCATGTCGTTGCTTTGCAGGGCTTAG
GAATGCTCATTAGAAAGTGGAGTTAATCCCCTTGTTTAAGGGAAAGTCGTTTGAAAAACGCACCTAAAAA
TATTTTAAAAAGAAAGGTAAAGAAATGAGAGTTAAAACAGGCGTTGTGCGCAGAAGACGCCATAAAAAAG
TCTTAAAACTCGCTAGAGGGTTTTATAGTGGCAGAAGAAAGCATTTTAGAAAGGCTAAAGAACAGCTTGA
AAGGAGCATGTATTACGCCTTTAGGGATCGCAAACAAAAGAAAAGAGAGTTCAGGAGTTTGTGGGTGGTA
AGGATTAATGCGGCTTGCAGGATGCACAATACAAGTTATTCGCGCTTCATGCATGCTTTAAAAGTGGCTA
ACATTGAATTAGACCGCAAGGTTTTAGCAGACATGGCGATGAATGACATGCAAGCTTTTACAAGCGTGTT
AGAGAGCGTGAAAGAGCATCTTTAGCCTCTATTGGCTGTTAAGGTTTTAGTTTTAGCCTAAAAAAGGTGA
GAGGATTTAGGAATTTTTACTAAAAAGTTCCTAAAATTGATTTTTGTTTCAATTTATTCTCATTCAATCG
CTATATTTAATCAAAAAGAAAGCAATTTTATAGTAGAATGTAGCATTTAGAACTCAAATAGAGAAAATGT
AGAAGGAAGGAATACATGAAGAAATCTGTTATAGTAGGTGCTATCTCTCTAGCAATGACAAGCTTGTTAT
CAGCAGAGACCCCTAAGCAAGAAAAAGCTATTAAGACTAGCCCTACCAAAAAAGGTGAAAGAAATGCTGC
TTTTATAGGGATTGATTACCAGTTAGGTATGCTTAGCACTACCGCTCAAAATTGTTCCCATGGGAATTGT
AATGGTAATCAAAGTGGGGCTTACGGCTCTAACACGCCTAACATGCCTACAGCGTCAAACCCAACAGGAG
GGCTTACTCATGGCGCTCTAGGGACTCGTGGGTATAAAGGCTTAAGCAACCAACAATACGCTATCAATGG
TTTTGGGTTTGTTGTAGGGTATAAGCATTTTTTTAAGAAATCCCCGCAATTTGGAATGCGTTATTACGGA
TTCTTTGATTTTGCAAGCTCTTATTATAAGTATTACACTTATAATGATTATGGCATGAGAGACGCTCGCA
AGGGTTCTCAAAGTTTCATGTTTGGCTATGGGGCTGGCACAGATGTGTTGTTTAACCCGGCTATTTTCAA
TCGTGAGAACTTGCATTTTGGGTTTTTCTTGGGCGTTGCGATTGGTGGCACCTCTTGGGGTCCAACAAAC
TATTATTTTAAGGACTTGGCTGATGAATACCAAGGGAGTTTCCACCCATCAAATTTCCAGGTCTTAGTTA
ATGGTGGGATCCGCTTAGGCACTAAACACCAAGGTTTTGAAATTGGCTTGAAAATCCAAACCATTCGCAA
CAATTATTATACCGCTAGTGCGGATAATGTTCCTGAAGGGACTACCTATAGATTCACCTTTCACCGCCCC
TATGCCTTTTATTGGCGTTACATTGTAAGCTTTTAAGGTGTTTTAGGGTTAATCTTATGGGGGCATAGAA
AAGGGCTTTTGCTCTTTATGGCCTTTTATGACTTTCTTGTATCAAAGCCGTTGTTTAATCAATACGGCCA
CTCAGCAAAAATGAAATCGCAACCTTTACATACAATTGAACTCACCAACAACCGCACACAGACAAGTCTT
TGAAAAATCAAAAATGAGTTCATTATTTTTAAAAATAAGGGATATAGGTTAGCTGTTTTAATGGAGCGCT
GATCATAAAATCTAAAAATCAATTGGCTATTAAAGTGCTATAAGTTATCTTTAATCAATCAGATGATAGA
ATTTATTTCTTATTTTTGAATTGGGAGTATTTGATGAAAAAATTGGCGTTTTCTTTATTATTTACAGGGA
CTTTTTTAGGGCTTTTTTTGAATGCGAGTGATTTTAAGAGCATGAATGATAAGCAACTATTGGAGCAAGC
AGGGAAAGTTGCTCCTAGCGAAGTTCCAGAGTTTCGCGCAGAAATCAATAAGCGATTAGCAGTGATGAAA
GAAGAAGAGCGTAAAAATTATAAAGCGGATTTTAAGAAAGCGATGGATAAGAATTTAGCTTCTTTAAGCC
AAGAAGATCGCAACAAGCGTAAAAAAGAAATTCTTGAAGTGATTGCTAACAAAAAGAAAACAATGACCAT
GAAAGAATATCGTGAAGAGGGGTTGGATTTGCATGATTGTGCATGCGAAGGCCCTTTTCACGATCATGAG
AAAAAAGGGAAAAAAGGGAAAAAACCAAGCCATCATAAGCATTAACGCTTAAGGTGTGCTAACTTTTTTT
GATTTTTGTGAAACCACGCTGTAAGCCCCTAGCTTTTGGCTGTGGGGATTAGGGCGTTTTCGTGTTATGA
TTGTCATGGCGTTTGGGCACTTAAAATAGAGGCTACTTGCTTGTTGGGTGGGCTTTGTTACTCTTAAATC
CTTTAGCTGTAAAGAGTGTCTCAAATTTTTAGGGTTAAAGTTTTTGGAGTGTTTGTATTTTTTGGATATT
TATAGTATCATACCCAATAGTAAAGACCCTTTGAAAGTCTGTATTTTAAGACGGTTAAAACAGCTTGAAT
TCTGGGTGGTTTTTTATCAATAGAAGAAGATTTCAAAAGAGAGCTTTTATGAAGAACGGTATCTATTTTT
GTTGCGGTTATATATTAATTAGGAGTTTGGTGTGAAACGGATTTTATTTTTTTTAGCGGCTACGACTTTT
TTGTTGAGAGCAGAAACGGATTCTGCCACTATTAACACTACAGTTGATCCCAATGTTATGTTTTCTGAAA
GCTCCACAGGGAATGTGAAAAAAGACCGCAAGAGGGTTTTAAAGAGCATGGTTGATTTGGAAAAAGAGCG
CGTGAAGAATTTTAACCAGTATTCTGAAACCAAGATGAGTAAGGGCGATTTATCCGCTTTTGGAGCTTTC
TTTAAGGGGAGCTTGGAAGATTGCGTGGAGCAAAAGATTTGTTATTATGAGCATAGGAATGGTAAGGTTT
CTTTTGTGGTGAATGACAGAGAAAAGTTTTATAAGCATGTGCTTAAAGACTTAGGGACAGAGCTTTCACT
CCCTTTGTTCAACTGGCTTTACAAAGGCTCGGATTTTGGGGCTTTGCATGAGCAGTTTGGGGATATGTAT
GATGGGTATATCAAATACTTGATCAGCATGGTTAGGGTGAGCCAAAAAGAAAAGGCTAGAAAACTGGATG
CAGTCGCTCTTAAAAAAATGGAAGAACAAGCTGAGAAAGACACTAAGGCAGCGTTTCAAAAGAGGAGCAG
TGGGGAGCTTCAAGACCATACTGATAGCCCTGAATTTATAAGCTCTTCTAAGAGGATACAGAACGCTTCT
AATTCGGATCTAGACCCTATGACTAACGCTAACACGCTCAAAGAAACAGCTTCAAAAGAGCCAGAGACTT
CTTCAAAAAAGGAAAAAAAGCCCAAGAAAAAACGACGCCTTTCAAAGAAAGAAAAGCAACAACAGGCCTT
GCAACAAGAGTTTGAAAAACAAATTAGCGACTCTAGTAAGTCTGAAAAATAGCAAAATAGCCCTAGCTTA
CCTTTGAGTAGGGGGGCTTTCAATAAGTTTCTTAAGCACTCCTTTTTGGGCTTTTAGCTTTCTATCGTTA
AATTCTCTTATATTGGGACTATCTTTTTAAAAACCACCGCTTTTTTAAAATCTTTAGACTTCAAGCTTTT
TGGCTTTTTTGCGGTAAGCTTAAGGTCTTGTTACGCAAAAATCTTTGAAATATAGCGATTGACAGAGTTA
AACATAACCTCAAGACATTCTAACGCATTTTATAGAGCGTGTAAAAAGTTTTTAATGGAGTATTGGCATT
GATGCCTTTGAGTGTTTTTCACAATCAAAAAAAGTTTGCAAAAAGCGAGTGATAGTTTCTCATAACATGC
TCTTATGGAGTTAGGGGGATTTTTAAAAGGGGTTGTAGGGGAATGATTTCAAAAAATATCCCCATCCCCT
TATGAGTTTTAAATAAACTTTTTACTACAAAATGAAATCCAAAACGATGGAATAACGCTTTAAAACCCTA
TGTTTAAAATTTTTGAAGGATATTAAAGTTGGATAAGATTTATTTGCATTTGATAAAAACAAAGCCTTTT
TTAGGAAATAAAACCCCTAAAGATTAGAGCTATCCCTTAGCATTCTAAAGTCTTAGCTAACCCCCCTAAT
GAAGTCTCTTTGTATTTTTCATTCATGTCTTTTCCGGTCGCATACATCGTAGCGATCACTTCATCTAAGC
TCACTTTAGGCTTGTATTCATCTTCTAAGGCTAGTTTAGAAGCGCTAATCGCTTTAATCGCTCCTAAAAC
ATTGCGTTCAATACAAGGGATTTGCACCAAGCCCCCCACCGGATCGCATGTCAATCCTAAATGGTGTTCC
ATAGCGATTTCACTAGCGATTAAAACCTGTTGCGTGGTCGCTTGGCACAAATGAGCTAACCCCCCCGCAG
CCATAGAGCTTGCCACGCCAATTTCAGCCTGACACCCCGCTTCTGCGCCGCTCAAGGAAGCGTTTTTCTT
GTAAAGATAGCCAATCGCCGCACTAGTGAGTAAAAAATCATTGATGGCCTTTTGCGATAAATTTTCAAAC
AAATGGTTTTTAGCGTATAAAAGCACGCTTGGCACCACCGCACACGCTCCATTAGTGGGGGCGGTTACCA
CCTTTCCTCCGCTGGCGTTTTCTTCAGCAATGGCGCGAGCGTAAAGCGAAATGTAATCAATCAACGCTAA
GGGGTCTTTCCCGCTTGTGGGGTGTTTTTCTAGGCGCGTTTTAACGCTTGGGGCCAGTCGTGTTACTTTC
AAAGAACCAGGCAGATACCTTTCTTTAGAATTAGCCCCATTATCATAACACTCAAGCATCGCATGATAGA
TTTTAGTCATCGTTGCATCAGGGCAGTTTTTCAGGGCGTTTTCTCTCAAACGCACGATTTCAGCGATACT
TTTTTGGTGTTTTTGGCATAATTCTAGCAATTCCTTAGCGCTTGAAAAATCATAAGCAATACTTTCATTC
CCACCCTCTTCAGACAAGTTGTCTAATTCTTTTTCAGTATAGACAAACCCTCCACCGACAGAATAATAAG
TCTCTTCTTTTAAAACCTCATTTTTAGCGTTAAAAGCTTTTAGAATGAGGGCGTTTTGGTGTCTGGCTAA
AGGTTTGTTGTCAAAAATCAAATCTTTAGAATAATCAAAAGGAATGCAATGCTGGTTAGCGAGTCTTAAA
ACTTTGTTTTCAAGCGCTTCATGCAATAAGGCTTTTTTGGTTGTTACCTCTAATTCGTTAGCGTAAATGC
CATGCAAGCCAATTAAAACCGCCTCATCGCTCAAATGCCCTTTACCGGTCAAGGCTAATGAGCCATGCAA
GGTGATTTGAACGCGCACAACCTGCTCTAAAACGCCTTTTAACGACCCGCAAAATCTCGCTCCCGCTTCC
ATAGGCCCTATGGTGTGTGAAGAGCTAGGCCCCACGCCGATTTTAAAAATGGATAAAATAGAAAAACTAG
CCATTAAAATAGTCCTAAAAACACGCTCAAAGCCGTTAAGCTCCCAAAGACAAACACAAAAATATCCACT
TTGAAGTTTCTAAAACGCTTCAAACTAGAAACGCTATAAAAAGCTATCATGGGCATCACAAACAGAATGA
GCGCGATAATGGGGCCGCCTAAATTTTCAATAAAATCCAAGATATTAGGGTTAATATAAGCCACAAGCGT
GATAGTCAACCATAAAAAAATCGTTACGCCAACGCTCAGGGTTTTAGAAGCTTTTTTCAACTTTAAACTT
TGAATGATAATGCCTTCTAAACCTTCCTTAGCCCCATAATAATGCCCAAAAAAAGATGAAAAAATCGCTA
AAAAAGCCACCACAGGCCCCGCATAATTGATTAAAGGGTTGTTTAGGGTGTTAGCGAAATAGCTTAAAAT
GGGGATGTTTTGTTCCCTTGCTTTCACAAAATCATCAGCATTCAAGCACATGACGCACGAAAACACAAAA
AACATCACAAACCCTAAAAGCATCAGCGATGTCCCTAATTCAATTTGATTGAGTTTATATTCTTTGAAAG
CGCCGTATTCTTTTTCCACATTTTGAGTGAAGGTTGAAATAATGGGGCTATGATTGAATGAAAACACAAG
CACCGGTAAGGTTAGCCAAATCGCTAACACAAATTCTTTAAAGCTCGGCACCACAAAAAGATTAGCGCCT
TGCCAATAAGGGATAAGATACAAAGAAAAAAGCAATAAAATCAAGCATAAAGGATACACTAAAGCGTTAC
AAATGCGCGTCACAATCGTGGCGTTAAAAACCATCACCAACATCATTAAAGAAACTAACGCTACAGCCAG
TAATCCCCGATGAAAAGGCGCTAAATGCAACTGGTTAGTGAAAAAGTGATCAAACACGTTAGTGATACCC
ACCCCATAAGCCAAGCAAATAGGATAAATCGCCAAGAAATAAAGCAAAGTGATAAGAAAACCCCATTGAG
CACCAAAATGGGAGCGAACGACCATGGTAATGTCTTCTTTGTCTTTAGATCCTATGAAATAAGCTAAGGC
TCTATGCCCTAGATAAGTTAAAGGGAATATAATCGCGCTCATCACCACAATAGCCCATATCCCATGCCCA
CCGGCTCTAATAGGCAAAAATAAAATCCCAGCCCCCACCGCCGTGCCAAATAAAGACGCTATCCAACGCA
AATCAAACAAATTGAGTTTTTTAGGATCTCTTGGAACTGCTTTTTCTTGTACCATGCTATTAAACCGCCC
TTTTATCGTGTTAAAGAGTTTTCATTGTAGCATAAAGCTTTTTATGATTGGGGTTTTTTGAGATTGAGGG
GTGGTTTTGGGTGCGCATTTATTTTCTAAAATCCACGATTTAACCCGCACAAGCTATAATAACGCTTAAA
AAAAGATTAATAAAGGATTATAGAAATGTCAAACACAACCTGGTCGCCCACTTCATGGCATTCTTTTAAG
ATAGAGCAACACCCCACTTACAAAGATAAGCAAGAATTAGAAAGGGTCAAAAAAGAATTGCACTCCTACC
CTCCTTTAGTGTTTGCTGGCGAAGCGAGGAACTTGCAAGAGCGTTTAGCCCAAGTCATTGACAATAAGGC
GTTTTTGTTGCAAGGGGGCGATTGTGCGGAGTCGTTTTCTCAATTTAGCGCTAATCGGATTAGGGACATG
TTTAAAGTGGTGATGCAAATGGCGATCGTTCTCACTTTTGCCGGCTCTATACCGATCGTGAAAGTGGGGC
GCATTGCCGGGCAATTTGCCAAGCCTCGCTCCAATGCGACTGAAATACTGGATAATGAAGAAGTGTTGAG
TTACAGAGGGGATATTATCAATGGGATTTCCAAAAAAGAAAGAGAGCCAAAGCCTGAAAGAATGCTTAAA
GCTTATCATCAAAGCGTAGCGACTTTAAACCTTATCAGAGCTTTTGCCCAAGGCGGGTTAGCGGATTTAG
AACAAGTGCATCGTTTCAATTTGGATTTTGTCAAAAACAACGACTTTGGGCAAAAATACCAGCAAATCGC
TGACCGGATCACGCAAGCTTTAGGGTTCATGCGAGCATGCGGGGTGGAGATAGAAAAAACGCCTATTCTT
AGGGAAGTGGAATTTTACACCAGCCACGAAGCGTTACTGCTCCATTATGAAGAGCCTTTGGTGCGTAAGG
ATAGTTTGACTAACCAGTTTTATGATTGCTCCGCGCACATGCTGTGGATTGGCGAAAGGACAAGAGACCC
TAAGGGCGCGCATGTGGAGTTTTTAAGGGGGGTTTGTAACCCTATTGGCGTGAAAATCGGGCCTAATGCG
AGCGTGAGCGAAGTGTTGGAATTGTGCGATGTTTTAAACCCGCACAACATTAAGGGGCGTTTGAACTTGA
TCGTGCGCATGGGTTCTAAAATGATTAAAGAGCGTTTGCCTAAGCTTTTACAAGGGGTGTTGAAAGAAAA
ACGCCATATTTTATGGAGCATTGATCCCATGCATGGCAACACGGTTAAAACCAGTTTGGGGGTTAAAACA
AGGGCTTTTGATAGCGTGTTAGATGAAGTGAAAAGCTTTTTTGAAATCCATAGGGCTGAAGGGAGTTTGG
CTTCAGGGGTTCATTTGGAAATGACAGGTGAAAATGTTACAGAATGTATCGGTGGCTCGCAAGCGATCAC
CGAAGAGGGTTTGAGCTGCCATTACTATACGCAATGCGATCCAAGGCTAAACGCCACTCAAGCCCTAGAG
CTCGCTTTTTTAATTGCTGACATGCTTAAAAAACAACGCGCTTGATTGAAATCAAGATAATAAGAGGCTT
TAGTCAAGCGATCGTTTCTTGTAATGCGTTCTATAGGGGGATTTAGTTGGGGTTGTAGGGGGGAGTTATT
TCAAAATACCCCAGTTATCCCCTTAAGAGAATGAGTTTTGTGTAAAATAAAGTTTTAAAAATTAAAGGAT
AATAAGGTTAAATAAGGTTTTGAGTGCCGACATTTGATGAAAACAGAGCCAAATATTAATCTATCTTTAA
CTCTTTTTCTTTATAATTATCGTAAGCATTTTAATATTCAAAGGAGCTTGAAATGAGAATTTCTCTTTTA
GCTGTAATTTTAGCGTTATTGTTTGTGGCTTGCCACGAAACTAAAAAACAAATCTTACAAAACGAAGCCG
ATAGCACCCCTTCAGAAAAAACCATCTGGCAACCTGAACAAAAATAAAAAATTGTAAAAATCCTCAAAGG
CATTTTTTAAAATAAACACCATAAAAAAGCTAGCGGGTGATAGTTTTTTGTAAAGCGATCTTAGGGGCTA
TTAAAGGGGAATGGTTTCAAGACACTCCCTATCCCTTATGAAGTTTTATTATCAAACGAAGTTTAAAAAC
AAGTTTTTAAAAGTGAGAGAGTAGCTAAAAAATCTCAAATTAAAACGGGCGAAAGCTAGAGAGTTAAACT
ACAAACTCTCTAAAACCTTTTGAGCATGCCCTTTCGCTTTGACATTGTAGAAGCATTTTTCTAAAACGCC
TTGCGTGTTGATAATGAAAGTGGAGCGGATAATCCCCAAATGCTCCTTCCCATAAAGCATGCGTTTGCCA
TAGGCTTTGTAAAGATTGGCGGCTTTTTTATCTTCATCGCAGAGCAAAATCACATTCAAAGAGCATTGGC
TGATAAATTTTTGATGCGATTGAGAATTATCAGGGCTTACGCCTACGACAACAGCGTTTTTCTTTTCAAA
TTCACTAAACAGAGCACTAAAATCTTTGGCTTCTAAGGTGCATCCGGGGGTGTTGTCTTTAGGGTAGAAA
TACAGCACCACTTTTTTATGGAGCAAATCCTTTAAAGAAATTTCTACGCCATCGCTGTTTTTCAATCTAA
AATCAGGGGCTAATTGCCCTACTTCTAATTTTTCCATTCTTATCCTTTAGTAGAGAATGACAGCGACTTT
TTGAGGCCCATGCACCCCAAAAACGGTTTTTAATTCAATGTCAGCTGTCCGGCTAGGCCCGCCAATAAGG
AGCATGTTTGTGGGTAATACGCCGTTTTGGCCTTGATTTTTTAAAGCTTGCACGCCTTCACTCAAGTTGC
GCACAATGGATTCTTTTTTCAATAGGATAATGCAATTAAGGGTGATGAGCGAAAGCAATCGTGGGCTTGC
ATGCGAAGAAACTGCCCCGATCATGCCCAAGCTTGAAATCCCACAAACCCCATGCAATAAAGCCGTATCA
ATCTCAAACAATTCTTCACGCATCGCTTCAATTTCTTTATCATAAGGCTGTAAAGTGAAATCCTTAAACG
CTTCAAAATTCAAATCCAAATCCGTAGAGTGTAAGACTTTTTTGCTTTGAAAATTTTCTAAAGCCTTTAA
AATGGCTTGCTCTAAATTTTCTTTAGCGCTTTCAATGACTTCGGCTTTATTCAACACCTGGAAATGCTTG
TACTCTTCCACCAAATCTTCAAATTCTACTTTAATGATATTTCTATAAGCAGGGTTTGCTCCCTGAATGG
CATGCTTGGCTTTAGCTTCTTTAATGCGCTTTAAAATAAGCTCTTTACTCATAAATCACCCCTTCTAAGT
GCTGGACTTTGGCATGCAAGCTTGTGTCCATATTGGGTAAGGTCCTCACGCTCGCCCACTCTTTGACTAA
AGGCAGTATGGGGGCTAAAAGCTTGCCTAAAGGCGAGAAAAATTGAGCCATTTTCAATTGGAAACGCCAC
TTAGCCCCATCGCTTGCCATTTTGGCAAACATTTTCATAGAGAATTTTTCCATCCCGCTGTGTTGGGTGC
TTTTAGCCCCCTTAACTACGCCCCTGCCCTCGCCCACTTTATCGGCTCGTAAATCCCTAATGAGTTCTGC
TAAAGGGATTTCTACAGGGCACACTTCAGTGCAACGCCCACAAAGACTGCACAAATTAGGGATATGCCCG
TAATTATTCAGGCCAAAGAGTTGGGGGGATACCACCACGCCTATAGGGCCAGGATAAGTAGAAAGATAGG
CATGCCCACCGATTTTGTCATACACAGGGCAGTGGTTCAAACAAGTCCCGCAACGAATGCATGAAAGAGC
GCGATAATACTTTTCATCAGCCAAAATATTAGAGCGGTTGTTGTCTAATAAAATGATGTGGGCTTCTTTA
GGGCCGTCTAAATCGCCCTCTTTTCTGGGGCCTGTGATAATGTTTTGATAGCAAGTGATAGGCACGCCCA
CAGCGCTTGGAGCGAGCAGATTGTTTAAAATCGCTGCATCATCAAAGCTTTCTACTAATTTTTCAATCCC
ACAAATAGCGACATGCACATCGCATGCGGTGGTGCTCATTCTGCCATTGCCTTCATTTTCCACTAACCAG
ATCGCTCCCTCATTAGCGATAGCGAAATTCACCCCACTAATCCCCATTTTAAAGCTTTCAAATTCCTTGC
GCATGTGCTTTCTAGCAATCGCATTAAGCTTTTCAGGCTCTTCTTCGTAAGCGGCGTTGAGTTTTTCTTC
AAAAATCTTACCGATTTGCTTGCGGTTTTTATGGATAGCCGGCACGACAATATGCACAGGGTGTTCATTA
ATGAGCTGGATAATCAATTCGCCCAAATCCGTTTCTTGCGCTTGAATGCCTTTTTCTTTCAAGTAATGGT
TCAAGCCAATTTCTTCGCTCGCCATGGATTTTTGTTTTAAAATGCGCTTGATATTTTTTTCTTTAGCGAG
GTTGTAAATGATTTCATTAGCTTCATCGCCGTCTTTAGCGTAATGGATTTTAAAGCCGTTTTTGGTGGCG
TTTTTTTCAAACAATTCCAAATACTCATCAAGCCTAGATAAAATTTTAAGCTTGACTTCTTTGCCTAATT
CCCTTAAATTTTCCCACTCGCTGTAACGATTTTTAAGGAGATTCTTACGATTAGCCCTTAAGGTATCCAT
TGCAGAACGCAAATTTTCCCTTAATTGCATATCGCCTAATTGGTCGGTGATGATTTCTTCGTATTCTTGG
TCGCTATGATATTTTTCCATTGATCATTCCTTAAAATAATTCTTTAATGTTAAAGCCCAAGCCTTGAGGC
TAAAAAGTCATAAAAATGCATGGGTTTTGTCAAAGAACCCATTTTTTGCATAGCGGTGCTGATATTCATC
AAACACCCCGCATCCGCTGAAACAATCACATCCACATGACGGCTTTCTATGTCTTTAATCTTTTCTTTGA
CCATAACCGCTGAAATTTCAGGCTCTTTAACCGAAAAAGTCCCCCCAAACCCGCAGCATTCTTCTTCTTT
TTCCAATTCAATGAGTTCCACATTTTTAAGCTGTCTGATGAGATTTTTCGCCGAGTCAATCACTTTAGCC
ACCCTTAAGGCATGGCAATTAGAATGCCATGTGATTTTAAGGGGTTCGCCCTTATCTTCATACTTGACTT
GCAATTTTTTATCCAAAAATTCGCTCAATTCATACACCCTAGAGCAAAAATCTTTAACCATGTTGAATTC
CGCATGCCCTTCAAACAATTCCAAATAATCATGCCGCATCATCCCTGTGCATGAACCGCTAGGCAAGATA
ATAGGGTAGTCGTTATTGGAATAAAGTTTGATATTGTATAAAACGACCTTTTTAGTCTCTTCATAGTATC
CTGAGTTGTAGCTTGGCTGGCCGCAACATGTCTGGTCTTTTTTAAAAACCACTTCCAAATTTTCCTTGCG
GAGTAATTTGATAGCGTTAAGCGATGCGTTGCTGTATATGGCTGCTCCTAGACAAGTAGCAAAGAAATTG
ACTTTCAAAGAAGACTCCTTAAAATTCTAAATTAAGAGTTTCAAACACAATATAATACTCAAAATTAGTA
AGATTGTAACCACAAGTTGATAAACCCACTCGCTCAAACATTGTTACTAAAATAAACCACAAACCCATTA
AATTTGACTTAATATTAAATGCTACTTAAAATTAGTTTTTTCTTTTAAGTAAGATAAAAGAATACTTTTA
ATTATTCAAGGAAAATGCATGGAATTTTATCAAGTCTATGACCCATTAGGCCATATTTGGCTGAGCGCTT
TAGTCGCACTTTCGCCTATTGCACTCTTTTTTATTTCTCTTATTGTCTTTAAACTTAAAGGGTATAGCGC
TGGGTTTTTAAGCTTAGCGCTTTCAATCCTTATTGCGTTATTTGTGTATAAAATGCCTGTTCAAATGGTG
AGCGCGAGTTTTTTCTATGGCTTTCTTTATGGCTTGTGGCCGATCGCATGGATTGTGATCGCTGCGATTT
TTCTTTACAACCTTTCAGTGAAATCCGGGTATTTTGAGATTTTAAAAGAAAGCATTTTAAGCTTGACGCC
GGATCATCGCATTTTAGTGATTTTGATCGGGTTTTGTTTTGGCTCGTTTTTAGAAGGCGCGATTGGTTTT
GGAGGCCCGGTAGCGATCACAGCGGCGATTTTAGTCGGCCTTGGGCTAAACCCCTTATACGCTGCCGGAT
TATGCCTAATCGCTAACACCGCTCCTGTAGCTTTTGGCGCGGTGGGCATTCCTATTACGGCAATGGCTAG
CGTGGTGGGTATCCCTGAATTAGAGATTTCTCAAATGGTGGGCAGGGTGTTACCCATTTTTTCCATTGGT
ATTCCTTTTTTCATCGTGTTTTTAATGGATGGTTTTAGAGGGATTAGAGAGACTTTTCCTGCAGTGGCCG
TTACCGGATTTAGTTTCGCTATCGCGCAATTTTTAAGCTCTAATTATCTAGGGCCACAGCTCCCGGATAT
TATTTCAGCTTTAGTGTCATTGATTTCTACCACTTTGTTTTTAAAATTCTGGCAACCCAAACGCATTTTC
ACCAGCAATGGCAAAGAGCCTACGATTGGCACAGAAAAACACCATATTTGTAAGGTGATCGTGGCGTGGA
TGCCTTTTGTGTTGCTCACGATTACGATTATCATATGGACGCAACCCTGGTTTAAAGCGCTCTTTAAAGA
AGGCGGGGCTTTGGCGTTTTCTAGCTTTGCGTTTGAATTTGATTCTATCAGTCAAAAGATTTTTAAAACC
GCTCCCATTGTTACTGAAGCAAAAAGCTTTCCTGTCGTGTTCAAATTCCCCTTGATTCTAACGACAGGCA
CTTCCATTTTTTTAGCCGCCATTTTGAGCGTGTTTTTGCTGCGCGTGAAAATCAGCGATGCGATAGGGGT
GTTTGGGGCCACTTTAAAAGAAATGCGTTTGCCGATTTTAACCATTGGCGTGGTTTTAGCGTTTGCGTAT
GTGGCTAATTATAGCGGCATGAGCGCTACGCTCGCTTTAGCGTTAGCAGATACCGGGCATGTTTTCACTT
TCTTTTCGCCTATTGTAGGCTGGCTTGGGGTGTTTTTAACCGGAAGCGATACGAGCTCTAATCTTTTATT
TGGCTCTTTGCAAATGCTCATCGCCACACAGCTTGGCTTGCCTGAAGTGCTTTTCTTAGCGGCCAACACT
TCCGGGGGCGTTGTGGGCAAAATGATAAGCCCTCAAAGTATTGCTATCGCTTGCGCGGCGGTGGGGTTAG
TGGGGAAAGAGAGCGAATTGTTCAGATTTACGGTAAAATACTCCGTCGCTTTGGCGATCATTATGGGGAT
TATTTTCACTCTTATTGCTTATGTCTTCCCCTTTATTATCCCCATCATTCCTAAATAAGGGGGTTTTTAA
AGAGATCTAGCGCTAAGAGAATATTTTTAAAAGGGATTTTTTAGTGCTAGAATTTCATCAAATTTATGAC
CCTTTGGGTAACATTTGGCTGAGCGCTCTTGTGGCCTTATTGCCGATTTTATTATTTTTCTTATCTTTAA
TGATTTTTAAGCTCAAAGGTTATACAGCGGCCTTTTTGAGCGTGGCCTTATCAGCCATTATTGCGGTTTT
AGTGTATAAAATGCCTGTTAGCATGGTGGGTTCAAGCTTCCTTTATGGCTTCCTTTATGGCTTATGGCCG
ATCGCTTGGATCATCATTGCAGCGATTTTTTTATACAAACTCAGCGTTAAATCCGGCTATTTTGAAATCT
TAAAAGAAAGCGTTCAGTCCATCACTTTAGATCACCGCATTTTAGTGATTTTGATTGGCTTTTGTTTTGG
ATCGTTTTTAGAAGGTGCAATCGGCTTTGGAGGGCCTATTGCCATTACCGCAGCGATTTTAGTGGGATTA
GGGTTAAGCCCTTTATACGCTGCTGGGTTATGCCTAATCGCTAATACTGCTCCTGTGGCCTTTGGTGCAG
TGGGTATCCCTATAAGCGCGATGGCGAGCGCGGTAGGGGTGCCGGCGATTTTAATTTCAGCCATGACGGG
TAAAATCCTTTTTTTTGTGAGCTTGTTAGTGCCGTTTTTCATCGTGTTTTTAATGGATGGCTTTAAGGGG
ATTAAAGAGACTTTTCCGGCCGTTTTTATCGCGGCTTTTTCTTTCGCTGGCGCGCAATTTTTAAGCTCTA
ATTATTTAGGGCCAGAATTGCCCGGCATTATCTCAGCCCTTGTCTCACTCGTTGCAACAGCGCTCTTTTT
GAAATTTTGGCAGCCTAAAGCGATTTTTAGAAGCGACGGCAAAGCGGTCTCATTCACTAAAACTAACCAT
CATATCTGTAAGGTTTATGTCGCTTGGTCTCCTTTTGTGATTTTGGTTTTAGTGATTGTGTTATGGATAC
AGCCTTTTTTTAAGGCTTTATTTGAAAAAGACGGCTTGTTAGCTTTTTCTAATTTTTATTTTGAATTCAA
TAACATCAGTAACCATATCTTTAAAAGCCCGCCCTTTGTAGAAGCCAATCAAAGCGTGAGTTTTCCGGTG
GTGTTTAAATTTCTCTTAATCAACACGGTTGGCACTTCCATTTTTTTAGCCGCTCTTATTAGCATGCTCG
TTTTAAGGGTGCGAGTGAGCGATGCGCTGAGCGTCTTTGGCGAGACTTTAAAAGAAATGCGTTACCCCAT
TCTCACCATTGGTTTAGTCTTAAGCTTTGCCTATGTGTCTAATTACAGCGGGATTTCTTCCACTCTAGCC
TTAGCGCTCACCCATACGGGTCTGGCTTTTACTTTTTTCTCGCCCTTGATCGGGTGGGTAGGCGTGTTTT
TAACCGGAAGCGATACGAGCTCTAATCTTTTATTTGGCTCTTTACAGCAACTCACCGCCCAACGATTGCA
CCTCCCTGAGGTTTTAACCCTAACGGCTAATACCGTGGGTGGCACTTTGGGCAAAATGATAAGCCCTCAA
AGCATCGCTATCGCTTGTGCGGCAGTGGGATTAGCCGGGAAAGAGAGCGATTTGTTCAAATTCACGGTTA
AATACTCCCTTATTTTTGTAGCGATCATGGGAGTCGTGATCAGTGCGATTGCGTATTGGATCCCTGAAGT
GGTGCCTGCGATAAAGTAGAGCCATTTTAGATTTGGCAGGGTTTAACCCCCAAATAAATTTTTTTGTTTT
AAAAAATTCAGGATTTTAAGCGTCATAGAGCTTATAGGTAAGGTTTCTAAGTCTTTAAGGCTATAAAAAC
GAACGGGGTTTTTTAGATCCTTTATCGTAGCGAGATAGAGGTTTAAATTGAGCTTGAATTTAGTGTGGCT
GTGTTTGATCGCACCTAAAAAGGGGAGTTTGCATTCTAAATTTTCTTTTAAGTCAGGGAAATGGTGCATC
CCAAAATAGAGTTTTTGCTCTATTTTTTCTAAAGCGATTTGGTTATTTTGGATCACAACGCCCAAGTAAC
GCTCTTCTTGAATGATCTCTTGTTTTTTCTTAAGCGTGTGTTTTTCTAGGTGGTTTTTACCTAAACAATA
AGGATTGAAAGGGCAAATCGCGCATTTGGGTTTAGGGGAGCAGATTAAAGCCCCTAGATCAATTAGGGCT
TGGTTATGATTAAAGCTTTCATTAGAATTAAGAAAGTCATTCGCCTTAATTTGTAAGTCTTTAGCGTGGA
TATTAGGATCCAAACCAAAAAGCCTTAAAAGCACGCGCTTGATATTAGCGTCCACGCATGCGCTCTTTTC
TCTAAAGCCAAAACACAAGATCGCATTAGCCGTGTATGCGCCAATCCCAGGGAGTTTTAACAGACTTTGA
TAGTCATTGGGTAGCTGTGAGTGGTGTTCTTTCACGCAAATTTCAGCGCTTTTTTTTAAATTTTTAGCCC
TTGAATAATAACCAAGCCCTCGCCAGAGCAATAAAACCTCTTCTAATGGAGCGTTCGCTAAGTCTTTTAA
AGTGGGGAAAGCTTCTAAAAAAGGGGAATAAAAACGCTCAACCACCGTGTTGATTTGGGTTTGTTGGCTC
ATCACTTCACTGATATAGACTTCATAAGGAGCGTTAATGCCCTTTAAATTCCTAAAAGGTAAATCCTTTC
GCCCACATTCTTCATACCATTTTAAAAGGGCGTTGTGTAAAGTTTCCAGCTACAACCACCTATAAGCGAT
GAATTTGACCCAAGGCGCGCACACGCTTAAAAACACGATTAAATACAAAAAGCCAAAAATAAACCCCCAT
TTCCAAAAATCCTTACTTTGAATATACCCGCTCCCATAATAAATGGTGGATGGGCCTGTGCCATAGGGGG
TTAAAATCCCCATAATCCCTAAAGAAAGCATTAAAAACAAGCTTAGTTCTTGCAAATTAACCCCTTGAAG
GTGCGAACCAATCCCTACAAAAAGCGCGAATAACGCGCTCACATGAGCGGTGATGCTAGCGAAAAAATAG
TGCGACAGATAGAATAAGGCTACAATAAACAATACCGCTATTAACGGATCTAAGTTAGCATGCTCTAAAA
AATTTTGAGCCGCATTGCCGATAAAATTTAAAAACCCTACATTTTTAAGCCCGCCAGCCATCGTGAGTAG
CGATCCCAGCAATAAAAAAATGTTAAACGCGCTCTTGTTTTTAATGATGTCTTCATAGCTTACAATCTTA
CAAAACGCCATTAACACCATGACAATCAAAGCCGTTGCGCTCGCATGCAAGCCTAAAGATTTGCCAAAAA
TCCAACCTAGTAAAGCCAATAAAGTGAGGCTGAGCATTAAAATTTCTTTTAAAGAAAACCTTCCCATGCC
CTCTAATTCCTTTTTAGCCCACAAACTCACTTCTTTTGAGCCTTTTAAGGTGGGTTTGCAAGTTTTATAC
GCTAATAAAGGCACGAGTAAGATTAAAACCACACCACAAGGCAAGAACGCTAAAAACCACGAAAACCATG
AGATTTCATTCACGCCCATTTTGGCAGCGATTTCCATTGCTAGGGGGTTAGGAGCGAGCGCGGTTAAAAA
CATGGACGAAGTGATGCAAGTTGAAGCCAAAGCGACCCACATCAAATACGCGCCGATTTTGTCAGGGTTA
TTGTTGGGGGTAGAACCCATTAAAGGCGGGATAGAAGAAACGATGGGATAGAGTATGCCCCCACTTCTAG
CCGAATTGCTAGGGATAAAGGGGGCTAGACACAATTCGCTCAAACCGATCGCATAGCCCAAACCTAAAGG
GGTTTGCCCTAAAAACCTAATCAGTAAAAGAGCGATCCGTTTCCCTAACAAGCTTTTTTCATACCCTAAA
CCCAAAATAAAAGCGACAAACACAAGCCACACCGTTTTATTCGCATACCCGCTCAAACCCCATGAAATAG
CCTTATTAGCGCTCGCTACCTCACTGCTCGCTCCAATTTTTAACGCTATACACAGCACTAACGCGCTTAG
CGCTATCAAACCTGATGGCACCGGCTCTAGAATTAGCCCTATAATCATGCCCATGAAAATACAAAAATAA
AGCCATGCGTTAGGGTTTAACCCATCCGGTGCGCCTAAAAAATACAATAGTGCTGCGATAAAAAAAGGGG
CAAGAATGGTGAGAGTTTGTTTAGTCATGTTTAACCTTTAGCCAAAGATAGTAATAATTTGGCTTAAAAA
TATCATTCAAATGGGATTGAGTTATTACAATGTTACAGAAAAAGATTAAAAATTAAGCTTTTTGAAAAAG
ATAAAACTTTATAATTATGTTTATCTTTGTTGAATTTACTACAAATAGGAGTATTGTATGCAAGAAAATG
TGCCTTTGAGTTATGATTATTCTATTAGCAAACTATTTCTTTATGCGATGGTTGGCTTTGGGATAATAGG
CATGTTAATAGGGATCGTGTTAGCCTTTGAATTGTCTTTCCCTAACTTGAATTACATTGCAGGGGAGTAT
GGCGTTTTTGGCCGCTTACGCCCTTTACACACGAATGCGGTGATCTATGGTTTCACTCTTGGAGGGATTT
GGGCGAGTTGGTATTACATCGGTCAAAGGGTGCTTAAAATCACTTACCACCAACACCCCTTTTTGAAAAT
TGTAGGGCTATTGCATTTTTGGCTCTGGATTCTTCTTTTAATTCTAGGGGTCATTAGCCTGTTTGCTGGT
CTTACTCAATCTAAAGAATACGCCGAATTGATGTGGCCTTTAGATATTATTGTGGTTGTGGCATGGGTGC
TATGGGGGGTTAATATGTTTGGGAGCATGAGCGTTAGGAGGGAAAATACCATTTACGTGTCTTTATGGTA
TTACATCGCTACTTATGTGGGTATAGCGGTGATGTATATCTTCAATAACCTTTCTATCCCCACCTATTTT
GTCGCTGATATGGGGAGTGTTTGGCATTCTATTTCTATGTATTCAGGCAGTAATGATGCGCTCATTCAAT
GGTGGTGGGGGCATAATGCGGTCGCTTTTGTCTTTACGAGTGGGGTGATTGGCACGATTTATTATTTCTT
GCCTAAAGAGAGCGGTCAGCCTATCTTCTCTTACAAACTCACTTTGTTTTCTTTCTGGAGCTTGATGTTT
GTTTATATTTGGGCAGGCGGACACCATTTGATTTATTCCACCGTGCCTGATTGGGTGCAAACCCTTTCTA
GCGTGTTTTCAGTGGTGTTGATCTTGCCTTCGTGGGGGACAGCTATTAACATGCTTTTAACGATGAGGGG
ACAATGGCACCAGCTCAAAGAAAGCCCTTTAATTAAATTCTTAGTTTTAGCTTCAACTTTCTACATGCTT
TCCACTTTAGAAGGCTCTATTCAAGCCATTAAGAGCGTGAACGCCTTAGCCCACTTTACCGATTGGATTA
TAGGGCATGTGCATGATGGCGTGCTTGGGTGGGTAGGCTTCACTTTGATTGCGAGCATGTATCACATGAC
GCCTAGGCTTTTCAAAAGAGAGATTTATTCAGGAAGGCTTGTAGATTTCCAATTTTGGATCATGACTTTA
GGGATTGTGCTTTACTTTTCGTCCATGTGGATTGCAGGGATCACGCAAGGGATGATGTGGAGGGATGTGG
ATCAGTATGGGAATCTCACCTACCAATTTATTGACACGGTTAAGGTGCTAATCCCTTATTACAATATTAG
AGGCGTTGGGGGTCTTATGTATTTTATTGGATTTATTATTTTTGCTTACAATATTTTTATGACCATCACG
GCAGGCAAAAAATTAGAGCGTGAGCCCAATTACGCCACGCCTATGTCTCGATAGGGGAGGTTGGAAATGT
TTAGTTTTTTAGAGAAGAATCCGTTTTTTTTCACTCTTGCGTTTATTTTTGTGTTTGCGATCGCGGGCTT
GGTGGAGATTTTGCCTAACTTCTTCAAATCCGCTCGCCCGATTGAAGGCTTACGGCCTTATACGGTTTTA
GAGACAGCGGGGAGGCAAATTTATATCCAAGAAGGTTGCTATCATTGCCATTCCCAACTCATTCGCCCTT
TCCAAGCTGAGGTGGATCGATATGGTGCGTATAGTTTGAGTGGGGAATACGCGTATGACAGGCCATTTTT
GTGGGGTTCTAAAAGGATTGGCCCTGATTTGCACAGGGTGGGGGATTATCGCACAACCGATTGGCATGAA
AAGCACATGCTAGATCCTAAAAGCGTTGTGCCGCACAGCATCATGCCAGCCTATAAACATTTATTCATAA
AAAAGAGCGATTTTGACACCGCTTATGCGGAAGCTTTGACGCAAAAAAAGGTTTTTGGCGTGCCTTATGA
CACCGAAAACGGCGTGAAATTAGGGAGCGTAGAAGAAGCGAAAAAAGCCTATTTAGAAGAAGCGAAAAAA
ATCACAGCCGACATGAAAGACAAGAGGGTGCTAGACGCCATTCAAAGAGGTGAAGTGTTAGAAATTGTGG
CTTTGATCGCTTATTTGAATAGCTTGGGTAATTCCAGGATCAACGCTAATCAAAACGCTAAATAAGGGGT
GAATGATGGATTTAGAAAGTTTGAGAGGTTTTGCGTATGCGTTTTTCACCATTCTTTTTACGCTCTTTTT
GTACGCTTATATTTTTAGCATGTATAGAAAGCAAAAAAAGGGCGTCGTGGATTATGAGCGATACGGGTAT
TTAGCGTTAAATGACGCTTTAGAAGATGAGTTGATTGAACCACGCCATAAAGAAGTTCATGATAAGGGCA
TAAAGGAAAGTTGAAATGGATTTTTTAAACGACCATATAAATGTTTTTGGCTTGATTGCAGCGCTTGTGA
TTTTAGTTTTAACCATCTATGAATCCAGTTCGCTCATTAAAGAAATGCGCGACAGCAAATCCCAGGGTGA
GCTTGTAGAAAATGGGCATTTGATTGATGGGATAGGGGAGTTTGCCAATAATGTGCCAGTAGGCTGGATC
GCAAGCTTTATGTGCACGATTGTGTGGGCTTTTTGGTATTTTTTCTTTGGGTATCCGCTGAATAGCTTTT
CTCAAATCGGGCAATACAATGAAGAGGTTAAAGCGCACAACCAAAAATTTGAAGCCAAATGGAAGCATTT
GGGTCAAAAGGAATTGGTGGATATGGGGCAAGGCATCTTTTTAGTCCATTGTTCGCAATGCCATGGCATC
ACCGCTGAGGGCTTGCATGGGAGCGCTCAAAATCTGGTGCGTTGGGGTAAAGAAGAGGGTATTATGGACA
CCATTAAGCATGGCTCTAAAGGCATGGATTATCTCGCTGGGGAAATGCCCGCTATGGAATTGGACGAAAA
AGATGCTAAAGCGATCGCAAGCTATGTGATGGCAGAAATTTCTAGCGTTAAAAAAACCAAAAACCCTCAA
CTTATTGATAAAGGCAAGGAATTGTTTGAAAGCATGGGCTGCACAGGCTGTCATGGCAATGATGGTAAGG
GCTTGCAAGAAAATCAAGTGTTTGCAGCTGATTTGACCGCTTACGGCACAGAGAATTTTTTGAGAAATAT
CTTAACGCATGGCAAAAAGGGCAATATAGGGCATATGCCATCATTCAAATATAAAAACTTTAGCGATTTG
CAAGTTAAAGCGTTAGCCGAATTTATCCAATCGCTAAAACCCTTAGAAGATTAAAGGAAAAGAGATGAAA
TTTTTAAACGGATTAGCAGGGAATTTACTGATTGTGGTTATTTTATTGTGTGTGGCCGTTTTTTTTACGC
TCAAAGCGATCCATATCCAAAAAGAGCAAGCTACCAATTATTACCGCTATAAGGATATTAACGCTTTAGA
GACAAAAAACACCCAAAACCGGGCCAATTATGAATTAGTCAATCAAGGGAGTAAAAAATGAAATTCACGA
CTTTAGAAAAAATCTTAGCCTTAATGGTAGTAGCGACCATTTTAATGACGATTGTTATTTCTTTTGTGCC
TAACTTGTTTTTGTTTAGCACATGAAAGGCTTATGGCTTGTAATCTCTTTAGTTTTTGTTGGTTTTTTGT
GGGCTAATGAATCTTATGTTTTTAACAATTCTAAGGGGCGTTTAACAGAAAAAAGCGTTGCGTTTATAGA
GGGCGTTTCTAAAGAGCTTTATCTTAAAACAGGCGTGCGTTTTGCGATTGACATGACGGATTTTGAAAAA
AATCCTATCGCTCTAGCGACTAAAAAAGAGCGCCAAAGCTATCAAGAGGGCTTTTTAAAGCAGCTCAGAC
CCCCTTTTGTGGTATTCTTTTTCTACCATGACGCTCAAAAAATAGAATTGGTGGCTAACCCTAAAGATTT
GCTAGACACTGATAAAATCTTTTTTGAAAAAATCGCTCCCTTACTCCCTACCAACGCCAAAGAATACACG
CCTCAAAGGATTTCAGCCATGCTCATTAACGGCTATTCGGTCGCAGTAGACGCTTTAGCAGAAAAATATC
ATGTGAATATCGCGCAGAATTTTAACGCTCCTAAGGGAGTAACTTTTGTAAAGGTGGTCATTTATATTTT
GTTATTGACGCTTTTGGGCGCGTTTTTGGGGCTTTATTTTTTTAAAAAATCTTAAGAGGGAAAATCAATG
AAAGAAAAAAATTTTTGGCCTTTAGGGATCATGGGCGTGCTCATTCTTGGGCTTGGGATCGTGGTGTTTT
TGGTGGTGTTTGCCTTAAAAAATTCGCCTAAAAACGATTTAGTGTATTTCAAGGGTCATAACGAAGTGGA
TTTAAACTTTAACGCCATGCTTAAAACCTATGAAGATTTTAAAGCTAATTATCGTTTTTTAGTGGGTTTA
AAGCCCCTTACCGAAAGCCCTAAAACCCCCATTTTGCCCTATTTTTCTAAAGGCACGCATGGGGATAAAA
AACTCCAAGAAAACCTTTTAAAAAACGCTTTGATTTTGGAAAAATCCAACACGCTTTATGCGCAATTGCA
ACCGCTCAAACCCGCTTTAGATTCGCCAAATATTCAAGTGTATTTAGCGTTTTATCCCAGCCAATCACAG
CCTAGATTATTAGGAACGCTTGATTGTAAGATTGCATGCGAACCTTTAAAATTTGATTTGTTAGAGAGCG
ATAAAAGGGGGCGCTATAAGATCCTTTTTAAATTTGTTTTTAAAAATAAAGAAGAATTGATTTTGGAGCA
ACTGGCTTTTTTAAAGTAGCGCGTTTAAAAAATGCCTTTAGCGTTTTTTATTGGCACTCAATCATTAAAA
AAGCCTGAATTTTCTATCCAAACGGGTATAATAAGGCTATGGGTTTTTTAAAAGTTTTTAAGCATGATGC
TTTGGGGCAATTAGGGAATGTTGTTGTAGGGAATTTTTTAATCACGCTCACTATTTTAGCGGTTTGTTTT
TCCTCTCAAAGCGCTGAAGAAACGACCATGCTCACCCTAAGCTACACGCTCTTTTTTGTCTTGGGGGCGT
TTTTACTGGCCGCAATCAGTGTGGGAGCGATCAAAAATCTCAACGCACTTTTTTCTAAAAGGGGGGTTTT
AAGCTTTTCTTTACCTATTAGTTTAGAGTCTTTATTGCTCCCTAAGATCTTGCTCCCCATGGTGTTTTTT
ATCTTCAGTTTGTTCTGGTTTGTGGCGAGCGTGCGTTTGGGCTATTATCTTTTTAACGCGCAATCCAGCG
TGTTGTTTATCTTGCACACCGCTTTAAAAACCTTTGCGTTAAAACCCACTAAAACTATAGGCGTTGCGCT
GTTTTTAGGGCTTGTTTTAATGAAATTTTTATTTGTTTTGAGCGTTTTAAACGCTGCTAGGATCAAAAAA
GCGCGTTTTTTACTAGGGGGGCTGTTATTCATTTTGGTGGGGGTTGTTTTGGAATTAGCGTTTAATTCGT
TACTGCCCTTAATGAGCTCTAGTTTAAGCATCAATGAGGGGTTTTATTATTTCTTGCAACAACAAGAATT
ACAAGAAAACAAATACTACCTTTTATGGGGAGTGGATTTTTTAAAAATCCTTTTATTATATGGGATGATC
CGTTACTTGCTTATGCGTAAATTAGAATTGGATTAAGAAAAGCGGTATTTTAAATATTCATCAGTGAGCA
AGCAATCTTTAGTCTTTAACAAGTTAGCATAAAACCCATGCTGATAGCCCAATTCAAAAAGCTTGTCTAT
GGCGAGAATTTGAACCTCACTTAAGCGCGTTGAAGTTTCGTTCGCATACAAGCTTAAATAAGTTTGTAAG
CGCTCTTTATTGACACGAATGAGCGAACGCTCTAACAGCATGCTAGAGAGCAAATTTTGATGTTTTAGCG
CAACTTCAACCGCTTTAATCAAAGCCTTTTTAATCAAAATCGCGCGATATAAGGGGATAGAGCGCCTAAT
CGCCATGCCCCCTAAAGGCAAAGGTAAATCCATTTCAATGAATTCTTTCCAAACATCCCACAATTCTTTT
TCCACTTCTAATTCATTATGAAAATCCAAGATATTTTCATGGATGAGCACGCCCGCATGCACTTTATCTT
CCAAAACCGCTTTTTCAATGTCTAAAAAATTCATGTAAGCGATATGCGCGTGTTTGTAATAGATTTTAAA
CAAGAGGGCGTTTGTGGTGTGTTCCCCGCTGAGCGCGACTTTAAAGTCTTTTTTCAATTTCACGCCCTTT
TTTTTCACTAATTTAGGCCCATAGCCATTCCCAAAGCTTGTCGCTGTAGGGAGCAAGGCGTAATCGTTCG
CAATTTTAGGGTATAGCCCAAAGCTTATCGCACTCACATCATAAGTATTTTTTAGGGCTTCTTGGTTTAG
GGTTTCAATATCCAGGGCAATATTGTGGAATGTTTTATTTTTAATGGGGCAATCTATCCAGCCAAACTTA
ATCGCATAATACATGAAAATATCATCAGCATCAGGGCTATGAGCGACACTAATCAAAGTAAAATCCTTTT
GTGATAGGGTAAGTCCTTTTATTATAATAGATTTTAGGCTAGGATTTGATAGAATAAACAAATCAAATTC
AATAAGGTAATTTAATGGCAATAGATGAAGACAAACAAAAAGCGATTTCTTTAGCGATCAAACAAATTGA
TAAGGTTTTTGGTAAGGGGGCGTTGGTGCGCCTTGGGGATAAGCAAGTAGAAAAGATTGACGCTATTTCT
ACAGGCTCGTTAGGGTTGGATCTGGCTTTAGGGATTGGGGGCGTTCCAAAGGGTAGGATCATTGAAATTT
ATGGGCCAGAGTCAAGCGGAAAAACCACTCTAAGCTTGCACATTATCGCAGAATGCCAAAAAAATGGTGG
CGTGTGCGCGTTCATTGACGCTGAACATGCCCTAGACGTGTATTATGCTAAGAGATTGGGCGTGGATACG
GAAAATTTACTCGTTTCCCAACCAAGCACGGGCGAAGAAGCTTTAGAGATTTTAGAAACGATCACCAGAA
GCGGAGGGATTGATTTAGTGGTGGTGGATTCGGTGGCGGCTCTTACGCCTAAAGCAGAGATTGATGGGGA
TATGGGCGATCAGCATGTGGGCTTGCAAGCAAGGCTTATGAGCCATGCGTTAAGAAAAATCACCGGTGTC
TTGCACAAGATGAACACTACTCTCATTTTTATCAATCAAATCAGGATGAAGATTGGCATGATGGGTTATG
GGAGTCCAGAGACCACAACCGGGGGTAATGCCTTAAAATTCTATGCGAGCGTTAGGATTGATATTAGAAG
AATCGCCTCTCTCAAGCAAAACGAACAGCATATCGGTAATAGGGCTAAAGCCAAAGTGGTTAAAAATAAA
GTCGCTCCGCCCTTTAGAGAAGCGGAATTTGACATCATGTTTGGGGAAGGGATTTCTAAAGAGGGCGAAA
TCATTGATTACGGCGTGAAATTAGACATTGTGGATAAGAGCGGGGCATGGCTTAGCTACCAGGATAAAAA
GCTAGGGCAAGGCCGAGAAAACGCTAAAGCCCTACTGAAAGAAGATAAAGCCCTAGCGAATGAAATCACT
CTTAAGATTAAAGAGAGTATTGGCTCTAATGAAGAGATCATGCCCTTACCCGATGAGCCTTTAGAAGAAA
TGGAATAAAAGGATTTTGATGCTAACCATTAAAGATATTCATGCTTTAGAAGTGATGGATAGTAGGGGCA
ATCCTACCATTCAAGCCAGCGTGATTTTGAGCGATAACACTAAGGCGAGCGCGATTGTGCCTAGCGGGGC
GAGCACCGGTAAAAGAGAAGCGTTAGAATTAAGGGATAATGACAAAACCCGTTTTTTGGGTAAAGGGGTC
TTAAGGGCATGCGAAAATGTCAATAGCGTGATCAAACACCATTTGATAGGGCTTGAAGCGACTAGTCAAG
CCTTTGTGGATGAGAGGTTAAGGGCTTTGGATGGCACGCCTAATTACGCTAATTTAGGGGCGAACGCTGT
TTTGGGCGTTTCTATGGCGTTAGCAAGGGCTAGCGCGAAGGCTTTAAATCTGCCATTATACCGCTATTTA
GGGGGGGCTAACGCTCTGACTTTGCCGGTGCCGATGCTCAATATCATCAACGGCGGAACGCATGCGAATA
ATTCCATAGACTTTCAAGAATACATGATCATGCCTTTAGGGTTTGAGAGTTTTAAAGAAGCCTTAAGAGC
GAGCGCAGAAGTCTATCACACGCTTAAAAAACTTTTAGATGGAAAGAATCAGCTCACAAGCGTGGGCGAT
GAGGGGGGTTTTGCGCCTAATTTTAACAACAATGTAGAACCCCTTGAAGCCATTTCTCAAGCCATTGAAA
AAGCCGGCTATAAATTAGGCGAGGAAATAGCGCTCGCTTTAGATGTGGCGAGCAGTGAGTTAGTGGATGG
AAATTTTAATTACCATTTAAAGGGTGAAAATAAGATTCTAGATTCGCATGAATTAGTGGCTTATTATAAA
GAGTTGGTGGCAAAATACCCGATCGTGTCCATTGAAGATGGTTTGAGCGAAGACGATTGGGAGGGTTGGG
CGTTTTTGAGTAAGGAATTAGGGCGTCAAATCCAGTTAGTGGGCGATGATTTGTTTGTAACGAACGCAAG
CATCTTGCAAAAAGGCATTGAAAAAAACATTGCGAACGCCATTTTGATCAAACCCAATCAAATCGGCACC
ATTAGTGAAACTTTAGAGACCATAAGATTGGCCAAACACCATGCCTATCAATGCGTGATGAGCCATAGAA
GCGGGGAGAGTGAAGACAGCTTTATCGCCGATTTTGCGGTCGCATTGAATACGGGAGAGATTAAAACCGG
ATCCACCGCAAGGAGTGAAAGGATCGCTAAATACAACCGCCTTTTGGAGATTGAGCATGAATTAAAAGGG
GGGATTTATATCGGTAAAGAGTTGTTTAAGCATGGCTGAAAGCCTTTTTGAAAACGATAAAATCAAAGAC
AACAAAGCACGAGATTTTTTTTATAGCCATAGCTCCCTTATTGTCTTTTTCCTTTTACTGCTTGGGTTTG
GGTATTATTTAGGGAAGTTGCTTTTTGGGGGTTCTTCTTTAGAGGTTTATTTGGATTTAAGGGACAAGCA
TGAACGATTGCAGCAAGAAATCACCGAATTGCAAAGCAAGAATGTGCGTTTGCAAAAGCGTTTGTTTGAA
TTGAGAGAATTACGGCCTAGAGATTAGATTTAAGGAAATGGTAGTGTTAAAAAAGACGATAGGTTTGGTG
GCGGTTTTAAGCGTTTTATTAGCCAGAGACAACCCTTTTGAGCCTGAAATCAATTCTAAGAATTTGCAAG
GGGGCTTTAATGGGATCTATGATAGCTATTTTAAGGAAATCCATGTGGATTTGCCCACGAGCGCTAGGAT
TTTAAAACAAATCACGCTCACCTATCAGGATATTGATGGCTCTATCCATTCTAAAGTCGTGGGCATTGAT
AAAAGCATTGATTGGCATTACCCTTTAAAACTTTCCCAACACACCCTTGATCAAGACGCCTTTGAAAAAC
GCTACCAGATCCAAGATTTTGATTTTTTAATGGCAAACAACACGATGATCTTGCGTTCCCCTTATAAAAT
TTTGCGCTCTTTTGTGCTAGTCAATCCTTATAGAATCGTGTTAGACACGCAAAAAGGCCCTTTGGATATT
TATCAAAATAGGGATTTAAACCAGAAGTTTTTTTCTCACATTAAAGTCGGCACGCACAAAGATTATTACC
GTATCACGCTCATTTTAGACGGGAAATACCGCTATTTTTTGGAAGAAAAAAATGGGGCGTATGAATTGAA
ATTGAAATAAAAGCATGCAGCATTTAGTCTTAATCGGTTTTATGGGGAGCGGTAAAAGCTCTTTAGCGCA
AGAATTGGGGCTGGCTTTGAAATTAGAAGTGTTGGATACGGATATGATCATTAGCGAGAGGGTGGGCTTG
AGCGTGAGGGAGATTTTTGAAGAGCTTGGCGAAGACAATTTCAGGATGTTTGAAAAAAATTTGATTGATG
AATTAAAAACGCTCAAAACCCCCCATATCATTTCTACCGGTGGGGGCATTGTGATGCATGAAAATCTTAA
GGGTTTAGGCACAACTTTTTATCTCAAAATGGATTTTGAGACCTTGATTAAGCGTTTGAATCAAAAAGAA
AGGGAGAAACGCCCCCTTTTGAATAACCTTACTCAAGCCAAAGAACTTTTTGAAAAACGCCAAGCCCTCT
ATGAAAAAAACGCCTCCTTTATCATTGATGCAAGGGGTGGTTTAAATAATTCTTTAAAACAAGTGCTACA
ATTCATCGCATAAATTTTTTTTAAAGGCCTTTTGATGTTAAGTAGAGACATTGTCCAATATTCCAAGATC
CGCACCGAGCTATACGCTTATCTTACCTATTTGTTTTCGCACAATATCCGCAACCACCTCCCTGAAATCA
CTTTGGATTATTTAAACAAACAGATCAGAAAAATGCACGCTGAAATCAAAATGGCAAAAAGTTTTTTTGT
ATTAGACGCTAAGGGCATGCTAATTCTTAAGCCAAGTCAGCTTAAAGAACAGGGGCATAAGGAGGGGATA
TTAGAGCATGATTTAACAGAAGGGATTGAATTAGAATCGCATGCCAGTTTTAGCGATAAGTATTATTTTT
ATCAAGCCGTGAGTGAAAAGCGTTGTATTTTAACCGACCCTTACCCTTCTAAAAAAGGAAACCATTTAGT
AGTGAGCGCATCTTACCCGGTGTATGATCAAAATAACGATCTAGCGTTTGTGGTGTGCTTGCAAATCCCT
TTGAGGGTGGCGATTGAGATCAGCTCGCCTTCAAAGTATTTCAGGACCTTTAGCGAAGGGAGCATGGTCA
TGTATTTTATGATTTCTATCATGCTCACTTTAGTGTCGTTGCTTTTATTTGTGAAATGCATTTCTAGCTT
TTGGACAGCGATTGTCAATTTTAGCAGTTTTGACATTAAAGAAGTGTTCCACCCCATTGTGCTTTTAACC
CTAGCCTTAGCCACCTTTGATCTAGTCAAGGCGATTTTTGAAGAGGAAGTTTTGGGTAAAAATAGCGGGG
ATAATCACCATGCGATCCACCGCACGATGATCAGGTTTTTAGGCTCTATCATTATCGCATTAGCCATTGA
AGCGTTAATGTTAGTGTTTAAATTCAGCGTGAGCGAACCGGATAAAATCACTTATGCGGTGTATTTGGCT
GTCGGCGTGGCGGTGCTTTTGATCAGTTTAGCGATTTATGTCAAATTCGCCTATAGCGTGTTGCCCAAAC
GAGAACGCTAAGAGTTAAAAAATTTTTCTTTTAAGCGTTTGAAAATCCTATTCAATCTAAAAAAGACATA
TTCTAAAAGGGTTTTTTTATTGAGTAGGGGGGCAAGAAATTCAAAGGTTTTTTGTTTGTCTTTAAGGCTT
AAAAAATCTGTCATTTGTTTGAGGAATTTCACGGAATATTCAGCATAAAAAGGGGTTTTTAAAAGAGTCT
CATGCCATTCTTTAGAATATAAAGCAGAGGGTGAAACCCAAGGTTTCCCTATAAAATAAAAATGCAGCAT
GACGATTTCTTGTTGGCTAGGAATGAAGCGTTTTTGATTGACCATGAAAGGGTGGGCGTTGTAAATATAA
GGTAAGATTAAAACTTTTTGATAGCATGCGAGCGTTAAAAGGTCCTGTTCAGGGCAAAACACGCACTGGC
CTTTTTGATGGGATAAGTTCAATAAGCGCTCTTCTAAATGATCAGCACGCCACAGCTTTAAATTCACGAT
TAAAAACCCAACATTATAGTGGTTTTCACAAATGATTTTCATGTCTTTTTCTTTAAGGTAATGCTCATGG
AGAAAAAATTTTTGGCGAGGCTCTCTCTCCCTTTCTGTTTGGAAATGTTTAAGGCTTTTAGGAGAAGAAA
AATCCTTAGCCGCTCCAAAATAATAACCATCTAGCGGGATAAAAAAACTCTCGCTCACATCGTTTAAAAA
CAAAGTGTCCGCATCAAACATGATAATTTTGTCGTATTGTGGGAATAAAGAAGCCAAAAACAAGCGGCAC
ATGACCATTTTAGAAAAGCGAGTCTTAGCGTAAATATTGAGTTGCAAAAAAGCTTCATGGATTTTATCAA
TCGCAGAGGGTTCTACTGAAGGGGTATAAAGATTAGGGGTTGAAATGTCTAAAAAATCCACGCTCATAAA
AGCGCTAAAGGGGGCTAGAGTCTCTTTTAATTTGCGTTGGTTTTCAAGGCTTAAATTATCCACCAAGCAG
TGGATTTTATAAAAAAGTTTTTTATCATGGTGTTCTGTTTTAGCGCAAGCCAGCATGGAATACAGGCTCA
CGCCCGCCGGGATGGCGTAATGATTGTCAAAAGCGATAACAATAGGAATAATAATACTCATTTTAAGTGG
TTTCCCTAAAATAGGTTTTTAATTAAATTTAATCCAAAAGTTGAATTTATTTTTTGACAATATTATACTA
TAATAACCAATTAGATTGGGGTTTTACTGATTTTTCTTTGTGTGAGCTTTGGCTTAGTTTTGTAAGGAAT
GAGATGATAAAGAGTTGGACTAAAAAGTGGTTTTTGATTTTATTTTTAATGGCGAGTTGTTTCAGTTATT
TGGTGGCTACAACCGGTGAGAAATATTTTAAGATGGCTAATCAAGCCCTTAAGAGGGGGGATTACCATAG
AGCGGTGGCTTTTTATAAGAGGAGCTGTAATTTGAGGATGGGGGTTGGTTGCACGAGTTTAGGCTTTATG
TATGAAGATGGCGATGGCGTGGATCAGAACATTCCAAAAGCCGTTTTTTATTACAGAAGAGGGTGTAATT
TAAGGAATCATCTCGCTTGCGCGAGTTTAGGCTCTATGTATGAAGATAGCGATGGCGTTCAAAAAAACCT
TCCAAAGGCTATCTATTATTATAGGAGAGGGTGCCACTTAAAGGGTGGGGTGAGCTGCGGGAGTTTAGGC
TTTATGTATTTTAATGGCACGGGCGTTAAGCAAAATTATGCCAAAGCCCTTTCTCTTTCTAAATACGCTT
GCAGTTTGAATTATGGCATTAGTTGTAACTTTGTAGGGTATATGTATAGGAGTGCCAAAGGCGTACAGAA
GGATTTGAAAAAAGCCCTTGCGAATTTTAAAAGAGGGTGCCATTTAAAAGACGGAGCGAGCTGTGTGAGT
TTAGGATACATGTATGAAGCCGGTCTTTATGTCAGACAAAATGAAGAGCAGGCCTTGAATCTTTATAAAA
AGGGTTGTTATTTAAAAAGGGGGAGCGGTTGTCATAATGTGGCGGTGATGTATTACACCGGTAAGGGCGC
TCCAAAGGATTTAGATAAAGCCATTTCATATTACAAGAAAGGGTGTACTTTAGGCTTTAGTGGTAGTTGT
AAAGTGTTAGAAGAAGTGATTGGCAAGAAGTCTGATGATTTGCAAGATGACGCGCAAAACGACACGCAAG
ATGATACGCAATAAGTTAAAGCTTAGGGGCTAATGATTAAAACTCATCTTATAGAAATCTTTCACCTCTC
TTGCTATTCAAATAGGGATTGAAGCGTCTCTATTGATGGGTATTGAGACGCAATAAAATCTAAACGCTTA
GAATTTGGATCCGCTCTCATCTGCTAATAACTAAAGCCTTATTGATTTTTTAATTTTTTAAAAAATGGGG
TTTTGATCATTCTATTTTCAAACTCATTTCCTTAAGTAGGATAGGGGGGTATTTTGAAATAATCCCCTTA
CAACCCTCCCTTAACCCCAAGACCGCTTCTAAAAAGCTATCGTTTGACTAGGAATCAAGCTCTTTACTAT
TTTTATTTTTAAAAATACTTTGAGTATTTTTAAACTCCTTAGCAGAAAGCCCAAATACCTTTAGCGTTTG
AATTGAATGCTACTCATTCATAGTGTAATATCCCCATGCATTCGCATCTATGGTAGGAAGCGTTGGGAGT
TACGCCTTTTAAAGGTATGGTGCATAAAAGATTAAATGCACTTTGGACGCTCAAACTCTGTAAAATCCCT
AATTATAGGGACACAGAGTGAAAGCCAAACTCTCCCCTAACATCAGTCTAAAAAAGCTTAAATGCCTTTA
GCGTTTGGGCGTTCCACTTTCACTATGGATTGTAAAAATGCCTTTGAGCCTTTTAGCCTTTCACTCAATA
TTCGTATAAAGTGCGACCACATCATCATCGTCTTCAATCCTATCCAATAATTTTTCGGTAAGCTCCATTT
GTTCGTCATTCAATTCAATGGGCGTTGTGGCGATGCGTTGCAAACTCGCTTTTAAAATAGGTAATTTCAA
GCTTTCAAATCCCTCATTTAAGAGCTTGAAGCTGTTATAATCCCCCCTAATAATAATCTTGTCTTCTACT
TCTTCTAATTCTTCCAAGCCATAATCAATGAGAGCGAATTCTAAATCTTCTAGGCTGAGTTTTAAATTTT
CCACTTCATTTTTCAAGCATTCAAACACGCTTTTTCTATTAAACATAAATTCTAAAGAGCCATTAGGCAC
GATGCTCGCTCCTTGCGTTTTATTGAAATAGCTTTTAAGGTTGGCAATGGTTCTAGTGGGGTTATCAGTC
ATGCATTCCATGATGATTAGCACGCCAAAATTCGCCTTACCCTCATAAGTGATCTCGCTCAAATTCCCCT
CTTTACTGCTCGCTCTTTTAATCGCCGCATCAATATTGTCTTTAGGCATGTTTTGCGCTTTAGCGTTTAA
AATCGCTGTTCGCAGTTTGGCGTTCGTGTCCGGCTCGCTCCCGCCATCTTTTGCCGCTAGAGTGATCGCT
TTGGCGAGCTTGGGGAAAACCTTACTCATCTTATCCCATCGTTTTTCTTTGGCCGCTCTTCTGTATTCAA
ACGCTCGTCCCATTCAATTCCTTTGTAATAAGTTAGCCACTTCTTTAGCATGATAGCTAATAATCATATC
CGCTCCCGCTCTTTTAAAACAAGTCATCGTTTCTAATAAAACGCTTTCATAGTTGATCAGGTTGTGTTTT
TGCGCGAGTTTGAGCATGGCGTATTCCCCGCTCACGTTATAGAGCGCTAAAGGGAGCAAAGTGTGATCTC
TAATCTCTTTAACAATATCCAAATACGCCAAAGCCGGTTTCACCATTAAAATATCCGCACCCTGTTTTTC
ATCTTCCAAACTTTCTAAAAGCGCTTCTTTTTGGTTAGCGTAATCCATTTGATAGCTTTTGCGATCGCCA
AAACTCGGCGCAGAATTGGCCACATCTCTAAAAGGCCCATAGTAGTTGCTCGCAAATTTGGTGGAATAGC
TCATGATGGGCGTGTGGGTATAGCCGGCGTTATCTAGCGTTTTTCTCAAGCTCAAAACATTCCCATCCAT
CATGTTGCTTGGGGCTAGAATATCCACACCGCTTTCAGCCAAAATAAGCCCTTGAAGATTTAAAATCTCT
AGCGTTTTATCGTTAGACACAGAATCGTTTTCTAAAATCCCGCAATGCCCATGGTCGGTGTATTCACAAA
AACACAAATCCGCTATAACGATCAAAACCTTAAATCGTTTTTTAATTTCTCTCGTAGCTTTTGCGACAAT
ATGATCCTTATTTAACGCATGGCTTCCTGCAGCGTCCTTATGTTTAGGAATGCCAAACAATAAAACGGCT
TTTATACCAAGCTCCACTAATTCTTCGCATTCTTTTAAAAGAGGCTCCATGCTCATTTGATAAACGCCAG
GCATGGAGTTGATCTCATTTTTAATATAACTATCGCTTTCTATGACAAATAAGGGAGCGATGAAATCATC
AATATTCAGGCGCGTTTCTCTTATCATCGCTCTTAAGTTTTCGCTGCTTCGTAATCTTCTCAATCGTTTG
AACATGTTCTCTCTTTATTGTTTTTCTTTAACCCCATAATTGGCTTTTTCTATCCCCTTCATTGCGCTCA
CCTCTCTCAAATTTTCGGGGGGGGGGGGTAACTCTTCATCATCTTCTTCTAAATCGTAAAAACTATTAAA
AACGCAATCATGGATAGTGAAACAAATTCTTCCATTGCTGTAATGATAGCTCAAATTCAATCCCATAGCC
TCTAAAGCGTTTTTAATGATATACATGCCTAACCCAAACCCATGGGCTTGGCTAGGGTTAGAAGATTTAA
AATAAGGTTGCAAATACTTTTCAAAATCTTCTTTTAAAGGTTTGCTTTTATTGGACACCACTAAATTATT
GCCGATGAAATCCAAAAACACCTGTTTGTCATCGCTGTATTTGATCGCATTGTCTATCATGTTTTTTAAC
GCTATAGCAAACAATTCAAAATCCGCTTCAATAATGTAATTGGAAGAGGACACATGGATGGGGCTTTTTT
TATCCTCGTCAATTAAAAGCATTTTTTCAATTTTATCGATCAAATCGCTCATTAAAAATTTTTCTTTATT
GCTCCCATAATTTTTGGAAGCGAGCTGCTCAATGCGGGCAAATTGCTCAATCAACATGTTCAAGTGATCA
AATATAGATGAAAAGCGCTTGTAAGACAGCTCTTCTTTGAGCATAGAGCTTAGTATCTTGCCCTTAGTGA
TAGGGGTGCGTAATTCATGCATGATGGAGCGCAAAAACAAAACCCGAGATTCATTCATCGCATTGATTTT
TTGGATGCAATTGTCAAATTCGTTAGCCAGATCCCCTATTTCATCTTTTTGCTTGCTTTTACAACTCACG
CTTTTATCCCCTTGAGCGAAGCGTTTCACTTGAGATCTTAACTCTCTTAAGGGCAATAAACTCTGCAAAA
CAAATAAAAAAAGGAATAAAATCAATAATAAACCCACCGTAATAGCCAAGAAATAATTCCTGTAAGAAAC
CGAATGCAAATCTTTGTAAAGCACAAAATGTTCATCCTTTTTTAAAAGGATAAAAACCATATCGCTGAAT
TTAAACACTTCAGCATACCCAATATTCCTATGGTGCAACTGGTGGCGTCTTTTGGCTAAAACCTTTTCTA
AATTTTCTATTGTGGTTTCTCTAAAACCGATTTTATAGAGGTAATCTTCTATGGCTCTATAATCAGAGTA
GTTATTTAAAATTTCATTGATAGTGGTAACAAACTGGTAATGGCGCATTTCGTTTTGATAGTTTTCGTGG
TTGATTTGAGAAGACACGAAATAGTAAGCGAACGCTCCAAAACTAAAGAGCGTTATCACAAACAAAGCGA
TAACTTTAAAAAAGATAGAGAAACGCAAAACCCCTTAACTCCTTATTAGAATATCAGTATTCTAATTTAT
AACCAATCCCTCTAACAGAGATGATATATTGCGGTTGTTTAGGATTTTTTTCAATCTTAGATCGCAAACG
GCCAATGATCACATCAATGCTTTTATTAGAGCTTTCAGGGTTGATGCTCTCGCTTTCAATCGCAATGCTT
TCACGGCTAAACACATAACCTTTTTTGCTAATGAGAAGCGAAAGGATTTCATATTCAGCCCTAGTTAAGT
CTAGCTTTTTTTCATGCATATACACTTCTCGGCTATCCTTATCTACCCTAAAGATATTCGCATCGCCTGG
CTCACTCACTTCTTCTTTTTTATGAGAACGCCTGAGTAAGGATTGGATGCGAGCTAGTAATTCTTTAGGA
TCATAGGGTTTAGGGAGGTAATCATCAGCCCCATAATCTAGCGCTTTAATCTTATCTTCCACATCGCTTC
TTGCTGAAGAAATAATAATAGGGATATGTTTTTGTTTGGAGATGCGCCTACACACTTCAAGCCCGTCTAA
ATTAGGCAAAGTTAAATCCAACAACAACAAATCATAATTTTGTGTGTTAGCCGCACTAAGACCGGTATAT
GGCTCATCGTAATTGGTTACATGAATGCCATGTTGGAGCAAAAACTCGCTCAAAAACTCGGCTAATTCCA
TATCATCTTCTATCATTAAAACTTCTATCATACTTCAATTAACTCCTTCAATGATTTTTGCAACTTTAAA
AACGATTAACTTTGTTAATGTTTTAAGGGACTAATTCTAGCATTTTATTACTAAAGATACCTTAAAGATG
TCTTAAAAATAAAAATTCAAAACATTATCATAGTTATTAATGGAATTTAAGGCTTTGTTTTCATGGAATA
TTGAAAAATAAAGTCTTATTTTTTAATGTTTTTAAAAAATTCCTTTGATCGTTTTTCACTCTGTGTTTTC
TCGCTCCAAAGATTCCAATCGTTTTTCAAGCACGCTCAATTGGTATTGCAAGAAACGCGCCACTAAATCC
AAACGCTTCATGGCTTCTTTTTCTTCTAAAGCTTGCATGCCTTTCAATAACACTAAAGTTCTTTCTAGTA
AGTTTTTTAAAAAAACCCGCTCGTTTGGAATTGGTGCTTGCGTGGGGTTTTCTTGTGTGATTTCTTCTGT
AATGATTTCTTGTGCTTCTTCTTTTTCTTCTGTATTTTCTTCTGTGATTTTTTCTTGGGTTTCTATTTTA
GCAGCGTTTTTTGGTTCTAAAGGGGTGTTTTGCAAATAAGGGGGCGTTTTAAAAAAAGAGGGCGTTTTTT
GCACCGCATCAAAGTTATTATCAATGGTTTTAGCCATTTTTTCAATTTCATTAAGGGTTTCTGAAATAAT
GTTTTTCAATTCCATTCTACCAGCCATTGTTCTAAATTCTCAACGCTCAAACGATCCCCTTTGATAAAAT
TTAAATAGTGCCTCTCCAATATTGCATCATATTTGAAAGGAGCGCCATTTTTTTGGATTTTTTCCAAACG
CTTTATTTGTTTTAACGCCTCTGCATGGTCAGGGGTTTTGTTTAAAATATTAGTATAAATTTGCAACGCT
TCTTCAAAAAATCCTTGTTCTTCGTAAATATGAGCGAGCGTGATAGTTTCTAAGGGCATGCGTTTCTCTA
ATCGTTTGTAATACCTAATCTCTAAACGCCATTTTTAGACTCTACTTGGGTGCGCAAAAAACTAAAAGCT
GGTAAAGGTGCAGGCAGTCGCACTAAATTCACATTCCCGCTATGGATAGTTTCTAACTCGGTGTTATTTT
CTAAAAGGATTTTATACAGCACTAAATAAGAGCGTTTTTCAAAGGTGTAAATCTTGCCAATTTCATTGAC
TATGGGCGTGATAGCCGCATTTTTGGGAGCGATGATTTCATAAGCGGTGTTAGTGGTAGTGGTGAATTTG
CATGCAAAAAAACGCCCGTCTTCGGTGATTTCGCCATTGACCTGAAAATCCCCTTCGCTGATGGCTGTTT
GGTGGTTTTGAGTGTCTAGCCTTTCAAAAGGCCTTCGCATCAAATAGCCATCGGTAAAACCCCTGTTTTT
AAGCGTGTTCAATTCGCTAGCATAAAAACTCGGCTTTAAGGTGTTATGGTAAAAATCATCAACCGCTAAA
CGATAGATGCGCGTGGTTTGCGCAGCGTAGTAACTGGACTTGGTACGCCCTTCAATCTTAAGCGCGCTAA
TGGCGTTGGAACTTAAAATTTCAGCGATATGGCCAGAGAGATTCAAATCTTTAGCGTTAAAAATATGCGT
GCCTACGCCCTCTTCTTCAACCAACCTCATCATCACGCCGTTATCAGGGTTTTTCACATAATATTCATAA
TCAAACCGGCAATCATTCGCGCAACTCCCTCTATTAGGCACGCGCCCCTTTTGTAAAGCCGAAATCAAGC
AACGCCCTGAAAAGGCAAAGCACATGCTCCCATGCACAAAGATTTCTAATTCCAAATTAGGTAGGGCTTT
TTTAATTTCAATCGCATCATTCAGGCTCAATTCCCTAGCGCACACGATGCGTTTAACCCCTAAATCATAA
AACACTTGCGCATCTAGCGTGTTTAAAACATTCGCTTGCGTGGATAAATGGATAGGAATATGCGGGGCGA
TTTTTGAAGCGAGTTTGATGACACCAGGTGCAGCGATAATAAAAGCGTCTGGCTCTAGCTCTGCCATTTT
AAAAAGATGCTCTTCTAAAAGTTTGAGCTGTGAATTGAAAGGGAAACCATTGATGGTCGCATAGACTTTT
TTATTCAGCACATGGGCGTAGTCAATCCCTTCTTTAAAGGTCTCTAAAGTGAATTCCTTGCTAGCACGAT
TGCGTAAAGAAAAATGGCTCACTCCCCCATAAACCGCATCAGCCCCATAGTTGAGAGCGATTTTAAGTTT
TTTTAAATTACCAGCTGGAGAGAGTAATTCAACTTGATTCAAAACTACTTGGCTCCAAAAGAAGCGATCA
AAGCTTCAATATCGTCCGCACTGGCTAAATCTTTATCGTCATCGCCGGTGATAAAAGTCGCTGAACTCAC
GCGCTTAGAATCATCAATTTTGCCCTCAAAAAGAGAATTCATGTATTGGCTGAGCGCTCGCATGACATTA
ACCACTCGTTCAATTTTTTGGCGGTGGATGTCTTGAAATTGCATAATATCCATCGCTTGCATGGAGCTAT
CAGAGCAATTAGCGGCTTCTTCTTCAATGCTTTTAAGGGCGTTTAGGATTTCTTGTTGCTCATTGAGCGC
GGTTTTAAAAGATTCCACATGGGGGAAATGGCCATGCAAATTGTCAAAAATTTCTTGGTGTTTTTGCAAA
GGTTCTTGGATCTTTTTAACCATTTTAGCGATTTTTTCAGCGCTAGCCCCGATCAAATCCAATTGATCAA
AAATTTGCGTGGCTTTCACTTCAGAATCTCTTGTAACATCGTCTAATTGATGCACGACTTTATGCTCTTC
AGTGGGGGGAGGGGGAGGCCATTCATTAGGGCTAATCTTGCCGTATTTTTCAGCGTCTTCTTTTTTGACG
GTCATTTTTTCACTAGAGCTTTCTTTGGATTCTTTAACCTCTTCTTTAGCCTCTTCTTTAGCCTCTAGGG
CTTCCAAGTTTTCCAAATCGCCACCATTCATCAAAGCGTCTAATTCTTCTTGTGTCATTGTTGTTCCTTA
TGCGTTTAAAAAGCGTTTTATAGTAACCATAATTTATCGGCTATCATTTTAGCGCACTTAAGCTTTAGCA
ATCAAAACGCCCTCTAAAATCGCATCAATATCGCCGTCTAAAATCGCTTCCACATTGCTATAAGCAATAT
TGGAGCGCGCGTCTTTGACTTGCTGGTAGGGGGCTAAAACATAGCTTCTTATTTGATGCCCCCAACCGAT
CTCGCTTTTTTCTTCATTTTTGGCGCTGCTTTGTTGCTTTTCTAATTCCAATTCATAAAGCTTGGATTTA
AGCATTTTTAACGCGCTCGCTTTGTTTTTATGCTGGCTCCTGTCGTTTTGGCATTGCACCACAATACCGG
TAGGGAAATGCGTGATCCTGACCGCACTTTCTGTTTTATTGACATGCTGACCGCCTGCCCCACTGGCTCT
GTAATAATCATAACGGACATCTTTTTCATCAATTTCTATATCAATATCATCGTCTAATTCAGGGCTAATT
TGCACGCTCGCAAAACTCGTGTGCCGTTTGGCGTTCGCATCAAAGGGCGAAATCCTTACAAGCCTATGCA
CCCCGCTCTCGTTTTTCAAATAGCCATAAGCATTTTCGCCCTTAATGATAAAGGCGACCCCTTTAATGCC
CGCTTCTTCGCCATCTTGATAATCTAAAATCTCGCTTTTAAAGCCCCTTCTTTCTGCCCACCTCAAATAC
ATGCGATATAAAATACTCGCCCAATCTTGGCTTTCAGTCCCCCCCGCTCCAGGCTGAATGGTGATAATAG
CGTTTGAGGCATCGTTTTCACCGCTTAACATGATTTCAATTTCCACTTTTTGGACGCTGTGCTCTAAAAC
AGGAGCCTCTTCATAGAGCAAGGATAAAGTAACCTCATCGTTATCGTTTTGAGCGAGTTCAAACAATTCC
ACGCTTTCATCTAAAGAATTTTTGGTTTTTTGATAGGTTTCTAGCAAGCGGTTCAAGCGTACTTTTTCTT
TATTGGTGTCTCTAGCCTTTAAAACATCTTGCCAAAAATTAGGGTCTTCTTGCTCTTTTTCAATGCGTTC
TAATTCTTGTTTGATCCTTTCAGGCTTGATGATTAAAGCGATATTATCGCATTTGTTTTGCAAGCTTTTT
AACAATTCGCTATAGGTGTAGTTATCCACAAACAGAACCTTTATGAGTGGGGTTTTGAACTTGCCATTAT
AGCATTGTTAAAAGCCATTTTAATTCTCAAACCTTAAAATTTCAATTTCGCCCTGAACTAATCCCACCCC
TTCATCAATCAAAGCGATAGAATCAACTTGCGCAAGGGCTTGAATCGCTCCTGAGTCATAGCGGTTGTCG
TTGTAAGGAATGAATTGGTTGTTTGAATAGTTGCCTAAAATTAAATGCGTTCGTTCGCTTTTAAGCTTTA
AAGGGGCATTGATTTGAGCCTTAAAGGGTTTTAGTTTAAAATCTTTATTTAAAGATAAGCGCTCTAGTAA
GGGTAGAATCAAAACTCGTAAAACCAATAAGCAGCTTAAAGGATTACCCGGTAAGCCTATAATGATACTT
TGATTGAGTTTGGCTAAAGTTACCGGTTTTCCAGGTTTGAGATTGACTTTTTCATAATAAAAAAGGGCGT
TTTTTTCTTTCAAAGCGTCTTTAAAAAAGTCTTTATCCCCCACACTCACCCCCGCGCTTGAAAGGATGAC
ATCATAATCTTGTAATTCAAGTATTTTAAGTTGTAAATCTTTATCGTCTTTTAAAACCCCTAGAAAATGC
GTGTTGTAGTTTTTAAGCATGTTAAAAACACCCACTGAATTAACATCATAAACCTGGCATTCTAGGGCGT
TTTGCCCTAAAGGCACTAATTCATCGCCGCTGCTAAAGAGAGCGATTTTTAATTTCCTAAACGCTTTGAT
TTCTTTGAACCCTTGAGAGGCAATGAGTGCGATATGCCCATAATTCAAACGGGTATTTTTAGGGACTAAC
ACGCTGTTTAAAGAAGCGTTCTCGCCCTTTTGACGGATATTGGCGTGAATTTTAAAATCTTTAGGAGCTA
GGGCGAAATCTTTATGACTCTCTAGCATGCACTCTATAGGGACAATCGTTTCTATTCCCTTTGGCACCAT
CGCTCCAGTCATGATTTTAACGCATTCATTCTCTTTAACTTCTAAAGCACTCACATCATCTCCGGCAAAG
ATGTGCTGGATGACTTGAGTTTTTTGGCCCAAGTCTCGCATTTTAAACCCATAGCCATCCATTGCGCTTT
GATTGAATTTAGGCAAGGCGTGAGTGCAAATAATATCCTCTGCTAGAATACGCCCTATGCTTTCAAACAA
AGAGACAACCTCTACTTCTAAGGGTTTTAGGGGAATGCTAGAATGGATTTTTAGAGCTTCTTTAAAACTA
ATCATATTGATCCTTTAAAAGATTTTGCTAATGGCGCTAAAGGCCAAGCTGATTTCTTCTTTAAAACGCC
CCATGATAGCCGAAGCGATTAAAATAATGCCCACAAACCCGATCGCAATTTTAACCGGAAACCCGATAGC
GAGCAGGTTGAACTGAGGGTGGGTTTTCATGATCATGCCAAAAATAATATCGCTCAATAACACCAAGCAT
AAAATAGGGAACGCCATAGAAAACCCTATGACAAACAAATGCGAAAAGGCTTTGACAATGTTTTTAGCCA
ACGCTGGCTCAAAGACAAATTGCCCTAAAGGGACGGCTCTTAAGCTGTGATCCACAAACAAAATGATTTG
ATGGTGGAACGATAAATCCAATAAAATTAAAATCGCTAACAATAAAAGGGCTTGCCCCACAATGGGTTTT
TGCGATCCTGAAATAGGATCATACGCGCTCGCCATCGTAAGCCCCATAGAAAAGCTGATGCTATCGGTTG
CAAACACTAAGCTTGCAAAGACGATTTGTAAAAAGACAGACGCGCACACCCCTAAAAACAGCTCGCATAA
ACAAGCGATGATAAAACTCTCTGGCGTGTAAGCGGCGTTTGAAAACTCTAAAGTGGGGTAAAAAATCGCG
CTCACATACAAGCTCAAAGCCCCACGCACCGACAAAGGCACTAAATGGTTTTCAAAAAAAGGGAAAAAAG
ACAGCACGCCGCTAACCCTTAAAAACAACAAGAAAAAATCCCTAACATGGGGGGTGCTAAGCTCTTGAAT
AAAATCTAGCATTCTTTTTCTTTAAGGATAAAAAAGTAGTGCGTTAGCATAAGGGTTTGTAATAAAGTAG
CAAAAAAATTAAAAAAAGGGATTAAGGAAAAAAGATAGCAAAAAAAAGAGAAACGATAGTGCTTCAATCG
GTGTTGTTTGAGTAGGTTTTGATAACTTTGATGATTGAAAATTGCGCTGGCTATGTCCAAACTCATGGTG
TTTTTGAAAAAAAGAAAATGCGGGATTATAGAAAGAAAGACCCCAAAGACCCCTATAAAGGGAATGAAAT
AAAAGGGCGTTAAAAGCGCTAACAATACAAGCATAAGAATGAGCACTTTTAAAAAATATTTAATAGAAAA
AAGAATAGAGCCAAAATCTTCTAAAACGACATGGGGATAATATTTTTGGTGCAAATAAGAGACCACTAAA
GGGGTGTAAAAAATAGACACAAAAACATTGATGACTAAACTCAAAAGAATCGCAATCCAAAAAATAAGGA
AATACACCAACGCTTTAAAAACCCAAACAAACACACCAGCAAAAAAGCCTTGAGAATGGGAATAGTCATT
TAAAGATTGCGGCAATAAAGTTTGGCAATAATTCACAATACTCCCGCCATTGTAATAAAAAACAGCTCCA
AAAAACGCCAAGCTCAAAAGGATAGGGCCAAGATTGATTAAAAGCATTCTAGCGCTTAAAAAATCATTAA
AACTTTTTTTAAAAATGGATAGAAACAAAACCATAAGCCTTTTTTAAACTCACTTTTTAAGGGGTATTTA
AGCACAAAGTCCCTTAATCTTACCTAGTAAGCTTATAAACATTGAGATTGACTAAAGGTATAGAAGTTAT
TTAATATAGAATAACATGCAGTAATAAATACATTATGGGGTAAAATAATAACCCTAGTAACCAAGGAAAG
AAAATGCATGCAACAATAATTACGAATATTATATTCATCATTGCATCGAGGATTGTCTTTTCCTTTCCAA
AAAAGAATAAAACAACACCTCCAAAAAGGATAAAACAACAAAACAAAAAGATAATAAATATTGTAACACC
TGCTGCGACGAACACTTTTACCCGCTTTGAATGGAATGAATAACTTTAAGCATTTCTTACCCCTTAATGT
GAATTTTCTAAATCATGGTAGCCGATTTTGTTTTAAATTTGCTATAATGTGAATTTAATGATGAAAATTA
GTTTAGAGTGGAGAACACACAATGAAAAAAAATATCTTAAATTTAGCGTTAGTGGGTGCGTTGAGCATGT
CGTTTTTGATGGCTAAGCCGGCTCATAATGCGAATAACGCTGCACATAACACAAAAAAAACGACTGATTC
TTCAGCAGGCGTGTTAGCGACAGTGGATGGCAGGCCTATCACCAAAAGCGATTTTGACATGATTAAGCAA
CGAAATCCTAATTTTGATTTTGACAAGCTTAAAGAGAAAGAAAAAGAAGCCTTGATTGAGCAAGCTATCC
GCACCGCGCTTGTAGAAAATGAGGCTAAGGCAGAAAAGCTTAATCAGACTCCAGAATTTAAAGCGATGAT
GGAAGCGGTTAAAAAACAGGCTTTAGTGGAATTTTGGGCTAAAAAACAGGCTGAAGAAGTGAAAAAAGTC
CAAATCCCAGAAAAAGAAATGCAAGATTTTTACAACGCTAATAAAGATCAGCTTTTTGTCAAGCAAGAAG
CCCATGCTAGGCATATTTTAGTGAAAACCGAAGATGAGGCTAAACGGATTATTTCTGAGATTGACAAACA
GCCAAAGGCTAAAAAAGAAGCCAAATTCATTGAGTTAGCCAATCGGGATACGATTGATCCTAACAGTAAG
AACGCGCAAAATGGCGGTGATTTGGGGAAATTCCAGAAAAACCAAATGGCTCCGGATTTTTCTAAAGCCG
CTTTCGCTTTAACTCCTGGGGATTACACTAAAACCCCTGTTAAAACAGAGTTTGGTTATCATATTATTTA
TTTGATTTCAAAAGACAGCCCTGTAACTTATACTTATGAGCAAGCCAAACCCACCATTAAGGGGATGTTA
CAAGAAAAGCTTTTCCAAGAACGCATGAATCAACGCATTGAGGAACTAAGAAAGCACGCTAAAATTGTTA
TCAACAAGTAGATGAGATGTTATCATGTTAGTTAAAGGCAATGAAATCTTATTGAAAGCCCATAAAGAAG
GTTATGGGGTAGGGGCATTTAATTTCGTGAATTTTGAAATGCTAAACGCTATTTTTGAAGCAGGAAACGA
GGAAAATTCCCCGCTTTTCATTCAAGCGAGTGAAGGAGCGATCAAATACATGGGGATTGATATGGCGGTG
GGCATGGTGAAAATCATGTGCGAACGCTACCCACACATTCCTGTAGCTTTACACCTAGATCATGGAACGA
CTTTTGAAAGTTGCGAAAAAGCCGTGAAAGCGGGTTTCACTTCTGTGATGATTGACGCGTCTCATCATGC
GTTTGAAGAGAATTTGGAATTGACTTCTAAAGTGGTCAAAATGGCGCATAACGCTGGAGTGAGCGTGGAA
GCGGAGCTGGGGCGTTTAATGGGGATTGAAGACAATATTTCGGTAGATGAAAAAGACGCGGTGTTAGTGA
ATCCTAAAGAAGCGGAGCAGTTTGTCAAAGAATCTCAAGTGGATTACTTAGCCCCAGCCATTGGGACAAG
CCATGGAGCGTTTAAGTTTAAGGGCGAGCCAAAATTGGATTTTGAACGCTTGCAAGAAGTCAAAAGGCTC
ACTAATATCCCTTTAGTTTTGCATGGAGCGAGTGCGATACCAGATGATGTGAGGAAATCTTATTTGGACG
CTGGAGGCGATTTGAAAGGCTCTAAGGGCGTGCCTTTTGAATTTTTACAAGAATCCGTGAAAGGGGGGAT
CAATAAGGTCAATACCGACACGGACTTAAGGATCGCTTTCATCGCAGAAGTGCGCAAGGTGGCTAATGAA
GATAAGAGCCAATTTGATTTGAGGAAGTTTTTTTCTCCGGCCCAATTAGCGCTTAAAAATGTGGTCAAAG
AGCGCATGAAACTTTTGGGTAGCGCTAATAAAATTTAATCAACAAGGAAAGAATGTAACATGGCAATTGG
GATGAGCGAGCTCAAAAAGGGCTTGAAAATTGAATTGGGCGGTGTGCCTTATAGGATCGTAGAATACCAG
CATGTCAAGCCCGGCAAGGGTGCGGCTTTCGTGCGCGCGAAAATCAAGTCGTTTTTGGATGGCAAGGTGA
TTGAAAAGACTTTCCATGCTGGGGATAAGTGCGAAGAACCTAACTTGGTTGAAAAAACGATGCAATACCT
TTATCATGATGGCGATACATACCAATTCATGGACATAGAGAGCTATGAGCAAATCGCTTTGAACGACTCT
CAAGTGGGTGAGGCTTCTAAATGGATGCTAGACGGCATGCAAGTGCAGGTTTTATTGCATAATGACAAGG
CGATTTCAGTGGATGTGCCGCAAGTTGTGGCTCTAAAGATTGTGGAAACGGCTCCTAATTTTAAGGGCGA
TACTTCAAGCGCGAGCAAAAAGCCAGCGACTTTAGAAACCGGTGCGGTTGTGCAAGTGCCTTTCCATGTT
TTAGAGGGTGAGACGATTAAGGTGAATACGGAAACAGAAGAGTATCTTGAAAAGGTGAAATGAGATTATC
TTTTTATTGAGTTAGCGTTTTTAAACACAGCCTTTTTGTCATAAGGGGTGTTATCAGCCCCTTATTTGAG
CTTTGTTTAAAATGCGTGTGGAATCTGTGGTTAAAAATTATTTAAAATGGATTAACTTTTTTATTGATTG
TCAATAAAAATATTCAAAGGCATTTTTTAAGATTAAACATAAGAGATTGATATAAAAGATTGATATAATC
AAGCGGATAACCTCTTAAAAAGCATTCTTTGGGGGTTAGGGGGATAAAAGAGAGAGAATTTTATTACCCC
ATTTAAAAGAGTGTGAGTTTAGACATAAGGACTTGCACCGAGTTTTATTGAAATAGATATAAAAATCCAC
TTAAATTATTTTGACCCAATTTATTTTGCTACAATCATACTAAAGCAGAAGATAGTTGGCGGATAGAATG
AAACAAGAAATAAAATATCAAACAGACTTTACAATACCATGATGGCGTTAAGAGTTTAAATGAGCAAATA
TAATTGCATAGATTTATTTAGTGGGGCTGGCGGTTTATCATTGGGCTTTGCGAATACAAATAGATTCAAT
ATTTTAGCCCACATTGAGTGGGAAAAACCTATGGTTGCTACACTGAGAAACGCTTTAAACAAACGCTTCA
AGATTAGTGAAAAAGAAACAAAAAAAAGAGTTATTAAATTTGATATTCAAAAAACTGATGAATTGATAAA
TGGCTCTTGGAGTGATGAAACTCTTAAAATTTATGGATCTGATAATGATGAAAGCGTTAGCCAATTTGGG
TTAAATGGCGTAATTAGTGGTAAAAAAATAGATGTTATCTTTGGCGGTCCTCCTTGTCAAGCTTATTCTC
TTGTGGGTAGAGTGCAAGATAAACACTCTATGAAATATGATTATAGGAATTATCTTTTTGAAAGTTTTGT
TAAAATAGTTGATTATTACCAACCACAATGCTTTGTGTTTGAAAATGTTCCTGGCATGCTTAGCGCAAAA
CCGGGTAATCAATTTGTAAAAGATAGGATTTATGAATCTTTTTCAAAAATAGGGTATGAAATTAAAAAAC
CAAATGAAATGAAAGAGATAATCTATTCTAGCGATGATCATGAAGTCCCACAAACCAGAAAACGAGTGGT
TGTATTTGGCGTTCGTAAAGATAATAAAGAATGGTTATTCAAATTTTATCAAAATCTAGACAATCTCAAA
TCAAAAAACCCACCGCTTAGCGTTAAAGACGCTATTGGCCATTTACCCAAGTTTAGACCACTCAAAACGC
CCTTAAAAATCAATAATAAAAACATTTCTCACGAACTTATTGGCACAAATAATTTGACACAAAATTTTCC
ACGATATAATAATTTACGAGATTTAAAAGCGATGAAATTTTGGATTGAAAACAACATGAATAACGCTTCT
GCAAAAGAAAAGCTTGACTTTTACACTAAGATTACGGGAAAAGTCTCAAACCATAACAAATACAGGAATT
TAGAATGGGATAAACCATCGCCAACCTTAGTGGTGCATTTGCAAAAAGATGGTTTTATGTTTATACACCC
AGAAGCCAATCAAAGCCGCTCAATCACCATAAGAGAAGCAGCGATTTTGCAGACTTTCCCTAATGATTTT
GAATTTATCGGATCGCAAGCGGCTTGTTTTAAAATGATAGGCAATGCAGTGCCAGTTAATTTTGCCAAAA
ATATAGCCCTAGCAGTGGCAAAGGTCTTAGATGAAAAAAACTAATATAAATATTTTAGTAGCTTGTGAAG
AAAGCCAAAGGGTGTGCAATGAATTTAGAAAGCTTGGTTTCAACGCTTATAGTTGTGATTTATTAGAATG
TAGTGGCGGGCATCCTGAGTGGCATTTTAATTGCGATGTTTTTGAAGTGATTGGAAATAAAGGCGGTGTT
TTGCAAAATGGCAAACATGCAAAAGTTTCGCAATGGGATATGATGATAGCGCACCCGCCTTGCACCTTTT
TAGCTGTTAGTGGAGCGAAGTGGTATTAACACCCTAAAGATAAAGATTTGCCCATAGAACAAAAAAGACC
CCACCCCAAATTCCCCAACCGTGCAAAAGACAGAGAAGAAGCTTCAAAATTCTTTATGGATTTAGTGGAA
GCAAAAATCCCTTATATTGCAATAGAAAACCCCATTGGCATAATGAATACAAGATACAAAAAGCCCAATC
AAATAGTCCAACCTTACCACTTTGGCGATAGCGCATCAAAAAAGACTTGTTTGTGGCTTAAAAACTTACC
ACCCTTAAAATATACAAATATCGTTGATCCTGGCGAGTTTATAGAATTTAAAAGCGGTAAAAAAATAGTA
AAATGGTATAGCGATGGACTGACTAAAACAAAATCAGCCAAAGAGCGTCAAATTTGGAGGAGTAAAACAT
TTCCAGGATTTGCAAAGGCGATGGCAGAGCAGTGGGGGGAGTTTGTAAAAAATGAGATGTTTAAAAAGGT
GAAAAATGAAAGTTTATCCCACTAGCGCGAAAAACTCCGTCCTTTAGGGCGGAGATGTAAGTGCTTAGAC
ATCAGGCTATTTGAATATCGTTTCACCTAGATCCATTCGCTTTTTAGCGCATTCTATTAAAAATCAAAGT
TAGCTAGTTAATGCGGTGTTTCTTGTTCTTGTATGTATTGCTTAATCATCTCTAAAGGTGCACCCCCACA
ACTCCCAGCGAAATAACTAGGCGACCATAAATGCTTCCCCCACAAACTAGCTTCAACGCTTTTGAAATGG
TGTTGTCTAGTCAAACGACTGCTAACGCCTTTTAAAGAATTAACTAACTTACTCACGCTCACTTTTGGAG
GGTAGTTGATAAGCAAATACACATGATCGCTCTCCCCATCAAATTCTACCAATTCGCTCTCAAAGTCCTT
ACACACTTTGGCAAACACCGATCCTAAAAAATCTATCACTTCCTTGTTGAACGCTGAACGCCTGTATTTA
GTAACAAATACCAAATGCACATGCATTAAAAAAACACAATGTCTTCCGTGTCTCATATCATCAATTTTTT
TCATAGACCTATTTTAACAAAAAGAGGTTAAAATACTTCTATGAAAGTCAATAAGGGTTTTAAATTCCGC
TTGTATCCCACTAAAGAACAACAAGATAAATTGCAACACTGCTTTTTTGTCTATAACCAAGCTTATAATA
TTGGCTTGAATTTACTGCAAGAGCAATATGAAACCAACAAAGATTTACCTCCCAAAGAAAGAAAGTGGAA
AAGATCAAGCGAGTTAGATAAAGCGATTAAACACCACTTGAACGCTAGGGGGTTAAGCTTTAGTAGTGTG
ATAGCCCAACAATCACGCATGAACGTTGAAAGGGCTTTAAAAGATGCTTTTAAAGTTAAAAACAGGGGCT
TTCCTAAATTCAAAAACTCTAAATCCGCCAAACAATCTTTTTTGTGGAACAATCAAGGCTTCTCTATCAA
AGAGAGCGATGAGGAACGCTTCAAGACATTCACTCTGATGAAAATGCCTTTACTCATGCGCATGCATAGA
GACTTCCCCCCTAATTTTAAAGTGAAACAAATTAGTATCTCTTGCAGCCATAGAAAATATTTTGTTAGCT
TTAGCGTGGAATACGAACAAGACATTACTCCCATCAAAAACCCTAAAGATTGTGTGGGGCTAGATTTGAA
TATCCTTGATATAGCTTGTTCTTGTGGCATAAACAACCATGAAAAACTAACGGATTTTAAGCAATACCAA
ACAGACATGAAAGAATTACTAGGGATAGAAATAGACAAAGAGTTGGATACTAAACGACTCATCCCTACTT
ATTCCAAATTGTATTCTTTAAAAAAATACTCTAAAAAATTTAAAAGATTACAAAGAAAACAAAGCCGTAG
GGTGTTAAAGTCTAAACAAAACAAAACCAAATTAGGAGGTAATTTTTACAAAACCCAAAAGAAATTAAAC
CAAGCCTTTGACAAGTCTAGTCATCAAAAAACAGACAGATACCATAAAATCACAAGCGAACTTTCAAAGC
AATTTGAATTGATAGTAGTTGAAGATTTGCAAGTAAAAAACATGACTAAAAGAGCTAAACTCAAAAATGT
TAAACAAAAGAGTGGGCTTAATCAATCTATCAACAATACTTCATTCTATCAAATCATTTCTTTTTTAGAT
TACAAACAACAGCATAATGGCAAATTGTTAGTGAAAGTTCCCCCACAATATACGAGTAAAACTTGCCATT
GTTGTGGGAATATCAACCACAAGCTTAAATTAAATCATAGGCAATATTGGTGTTTAGAATGCGGGTATAG
AGAACACAGAGACATCAACGCTGCGAACAATATTTTAAGCAAAGGGTTAAGTCTTTTTGGGGTAGGAAAT
ATCCATGCAGACTTTAAAGAACAAAGCCTTTCGTGTTAGCGTTCAATAGAATGCTTTAGTTAGGAAGCTC
CTTGCTTTAGCAAGGGGTGGTTTCACTTACTTGAATCTAGCCTTTAATAAGTTTTTTAGGGATTTAAAAA
AAGGTTTAGTGAGTTACCCTAAATTTAAAAAGAAAAGAGAGTTTCAAGGTTCTTTTTATATAGGGGGCGA
CCAAATTAAAATCATTCAAACAGCTAATACTGATTATTTAAAAATACCTAACTTACCTCCAATCAAACTC
ACTGAAAAACTAAGATTTCAAGGCAAAATCCATAACGCTACCATCACTCAAAAGGGCGATCATTTCTATG
CTTCAATCTCTTGTGGTATTGATGAGAGTGAATACAAGCGAACCCATAAACTCCAAGAGAGTCATAATAA
ACTAGGGATTGATATAGGGATTAAATCCTTTGTGAGTTTGTCTAATGGCTTAAATATCTATGCCCCTAAG
CCCTTAGATAAGCTTACTAGAAGGCTTGTAAGAATTAGCAGACAACTGAGTAAAAAAATCCACCCAAAAA
CCAAAGGGGATAAAACCAAGAAATCTAATAATTACTTAAAGCATTCTAAAAAGCTTACCCACTTGCATGA
AAAAATCGCTAACATCAGACTTGATTTTTTACACAAGCTCACAAGCTCTCTTATAAGACACTCCAACTCG
TTTTGTTTGGAGAGTTTGAAAGTCAAAAACATGTTTAAAAATCACAGGTTAGCTAAATCTTTAAGCGATG
TTTCTATGTCTGTGTTTAACACGCTGTTAGAATATAAAGCCAGATACTCTAATAAAGAAATTCTAAGAGC
TGATACTTACTATCCAAGCTCTAAGACTTGCTCTAATTGTCAAAAGGTTAAACAAGATTTAAAACTTAAA
GATAGGATTTATCAATGCCTAGAGTGTGGCTTTGAATTAGATAGAGATATAAACGCTGCTATCAATCTTT
TAAAGCATTTAGTAGGTAGAGTTACTGCCGAATTTACGCCTATGGACTTGACGGCTCTGTTGAATGATTT
ATCCAATAATCGTTTAGCAACTAGCAAGGTTGAACTAGGAATACAACAAAAATCCCAAATTGAGAGAATT
TTATAGCTCTTTATAGGATTTTATAGGTTTGTAGTAACGGCTAGAGTGAAAGAGTTTGAAGAAGAAAAAA
AAGGATCTAACAATGAGTAATATTTATTCTGTATTAAAATGGGTCAATGTAGTTTTTATGCGAAGGGCAT
TTTTTACCTTGTTTATTTTTTGTTGTTTGCGGGAACGCTAAGAAAAAGTCCTTGCTTTCATATTAAAGCC
CTATTTTACTGAACTTATTGGATAAAACCTGCTTTAAGTTAAATTGATCCCATTCTGTTATAAAATATAA
AAAATCAAATCTTAAAGGAAAATCATGCAAGAAAATCAAACCATTCCTTTTAAATGCCCCGAGTGTCAAG
CGCCAATTAATGTGAGTGAAGCGCTATACAAACAGATTGAGCAAGAAAATCAAAGCCGGTTTTTAGCCCA
GCAAAGAGAGTTTGAAAAAGAGGTGAATGAAAAAAGAGCGCAGTATCAAAGCTATTTCAAAAATTTAGAG
CAAAAAGAAGAGGCCCTAAAAGAGCGGGCAAAAGAGCAACAGGCTCAATTTGATGATGCAGTCAAACAAG
CGAGCGTGCTAGCCTTGCAAGATGAAAGGGCTAAAATCATTGAAGAAGCCAGAAAAAACGCTTTTTTAGA
GCAGCAAAAGGGCTTGGAATTGTTGCAAAAAGAATTAGATGAGAAGTCCAAACAAGTTCAGGAATTGCAC
CAGAAAGAAGCGGAAATTGAAAGGCTCAAAAGAGAAAATAACGAAGCAGAGAGCCGATTGAAGGCTGAAA
ATGAAAAAAAATTGAATGAAAAATTGGATCTGGAAAGGGAAAAAATAGAAAAAGCCTTGCATGAAAAAAA
TGAATTGAAATTCAAACAGCAAGAAGAGCAATTAGAAATGTTAAGAAACGAGTTGAAAAACGCTCAAAGA
AAGGCGGAGTTAAGCTCGCAGCAACTCCAAGGCGAGGTGCAAGAATTAGCGATTGAAGAGTTTTTGAAGC
AAAAATTCCCCCTAGATAGCATTGAAGAAATCAAAAAAGGGCAAAGAGGGGGCGATTGCATTCAAGTGGT
GCACACTAGGGAATTTCAAAATTGCGGGAAAATTTATTATGAGAGCAAACGCACTAAAGAATTTCAAAAA
GCTTGGGTTGAAAAGCTTAAAAGCGACATGCGAGAGATTGGGGCTGATGTGGGGGTCATTGTGAGTGAAG
CCTTGCCTAAAGAGATGGAGAGAATGGGGTTATTTGAAGGGGTGTGGGTGTGTTCGTTTGAAGAGTTTAA
GGGGTTGAGCGCGGTGTTAAGAGAGGGGGTTATTCAAGTGAGTTTGGCTAAAAAAAGTCAGGAAAATAAG
GGCGATAAAATGGATCTGCTCTATCATTATTTGACAAGCTCTGAATTTTCTATGCAAGTGAATGCGATTA
TAGAGGGGTTTGAACAATTGAGAGCGGATTTAGAAAGCGAAAAACGCGCGATGAATAGGATTTGGAAAAG
CAGGGAAAAGCAAATGGAAAAAGTGTTTGAGAGCACGATCAACATGTATGGCTCTATCAAGGGCATTGCG
GGTAATGCGATAGGGCAAGTGAAAGCGTTAGAGCTTGGGTATGATGGGGAAGATTTAGAAGATTAGTTTT
AGTGGTGTGCGTTGAGATAATATTATGTTAGGAGAAAATATGGGCAATAAAGATCATAGTAAAGGTTCAA
GTTGGCATAAATGGGATTTGCATGTGCATACGCCATATACATATTCAAATAAGGAGTATCAATGTTCTGA
AGAGGATTTTATACAAAAACTATGCGATAGCGAGATTGATTGTATTGGATTAACGAACTATTTTAAGTTT
AATGAGAAAGAATTTGAATTAAAAGAAAAAATAGAAAAGAGGGGCATTAAGGTTTTTTATAATTTAGAAG
TCAGGTTGGATTATCAAAATAAGGAAGATCAGTGTTTGGATTTCCATATTATTTTTTCAGATAAGGTTAC
ACAACAAGAAATAGACAATTTTTTAAGGAATGCAGATGCCAATGTTGGTGGAACTGAGAAAAAACTTGCA
GATTTAGAAAAAGATGATTTTGATAAAGCGGTAGTTAATTTTGATCAATTGTTGGAATGTTTAGAGAAAG
AGTCTTTAAAATTGAGAGGAAAGTATTTATTAGGGTTTTTATCAAGAGGGCATGGCAGTTCTCGCAGTAG
CAGTAATTATGAAAAAATAGTTAAAAAAGTGCATTTTTTAATCCACTCATCAAATAAGCAAGAAAACCTT
AAAAAGGATAGAGAATTTTGGCTTAAATATAACAAACCTCTCATACAGAGCAGCGATGCCCACGAAGAGA
AGCAAATAGGGAACAAATACACTTGGATAAAGGCTGAAAAAACCTTTGAAGGGTTAAAACAAATTATTTA
TGAGCCAGAAACAAGAGTGAGCATTGATGAAGAGAAACCTCAAGATCCTTTGTATAAGATAGATTGTGTG
GGGTTGCACTTTAATGAAGATATAAAAATTACCAATGAAAAAGGCGATACTCCTTTTTGTTATGCAGGAT
TTAATGAAACACTATTTTTTAGTCCGAACTTTACTTGTGTGATAGGGGGTAGAGGGAGCGGTAAAAGCAC
TTTGTTGCAATTGATAGCCTCAGCAATTAAAAATAATAGTTTTGTGAAAGTCTTAAAGCATGAAACTATT
CAAAAATATATAGAGATACAACCAGACATAGACATAGTAGATAGCGTAGAGTATTTAGCTCAAAATGAGG
TAGAAGAATTTGCGACTAATGTCTCAAAATTCACGGAGGCTATTTTTAACCGAATAGATAGCAAGTCAAG
TGGAAAACCTAAGGAGTTAGAAAAACAAATTACAAAAAGCATTGAAAAATTTGATGAGCAAATTAGATAT
TGGCAAGAAAAGAATAAGCTAGAAGAACAACTAAAAGAGAGCGAGAAAATAAGAAAGAAATACCAAAGCA
TTATAAACACTTTTACATGTGAAACCACCCCTTGCTAAAGCAAGGAGCTTCCTAACTAAAGCATTCTATT
GAACGCTAACACGAAAGGCTTTGTTCTTTAAAGTCTGCATGGATATTTCCTACCCCAAAAAGACTTAACC
CTTTGCTTAAAATATTGTTCGCAGCGTTGATGTCTCTGTGTTCTCTATACCCGCATTCTAAACACCAATA
TTGCCTATGATTTAATTTAAGCTTGTGGTTGATATTCCCACAACAATGGCAAGTTTTACTCGTATATTGT
GGGGGAACTTTCACTAACAATTTGCCATTATGCTGTTGTTTGTAATCTAAAAAAGAAATGATTTGATAGA
ATGAAGTATTGTTGATAGATTGATTAAGCCCACTCTTTTGTTTAACATTTTTGAGTTTAGCTCTTTTAGT
CATGTTTTTTACTTGCAAATCTTCAACTACTATCAATTCAAATTGCTTTGAAAGTTCGCTTGTGATTTTA
TGGTATCTGTCTGTTTTTTGATGACTAGACTTGTCAAAGGCTTGGTTTAATTTCTTTTGGGTTTTGTAAA
AATTACCTCCTAATTTGGTTTTGTTTTGTTTAGACTTTAACACCCTACGGCTTTGTTTTCTTTGTAATCT
TTTAAATTTTTTAGAGTATTTTTTTAAAGAATACAATTTGGAATAAGTAGGGATGAGTCGTTTAGTATCC
AACTCTTTGTCTATTTCTATCCCTAGTAATTCTTTCATGTCTGTTTGGTATTGCTTAAAATCCGTTAGTT
TTTCATGGTTGTTTATGCCACAAGAACAAGCTATATCAAGGATATTCAAATCTAGCCCCACACAATCTTT
AGGGTTTTTGATGGGAGTAATGTCTTGTTCGTATTCCACGCTAAAGCTAACAAAATATTTTCTATGGCTG
CAAGAGATACTAATTTGTTTCACTTTAAAATTAGGGGGGAAGTCTCTATGCATGCGCATGAGTAAAGGCA
TTTTCATCAGAGTGAATGTCTTGAAGCGTTCCTCATCGCTCTCTTTGATAGAGAAGCCTTGATTGTTCCA
CAAAAAAGATTGTTTGGCGGATTTAGAGTTTTTGAATTTAGGAAAGCCCCTGTTTTTAACTTTAAAAGCA
TCTTTTAAAGCCCTTTCAACGTTCATGCGTGATTGTTGGGCTATCACACTACTAAAGCTTAACCCCCTAG
CGTTCAAGTGGTGTTTAATCGCTTTATCTAACTCGCTTGATCTTTTCCACTTTCTTTCTTTGGGAGGTAA
ATCTTTGTTGGTTTCATATTGCTCTTGCAGTAAATTCAAGCCAATATTATAAGCTTGGTTATAGACAAAA
AAGCAGTGTTGCAATTTATCTTGTTGTTCTTTAGTGGGATACAAGCGGAATTTAAAACCCTTATTGACTT
TCATAGAAGTATTTTAACCTCTTTTTGTTAAAATAGGTCTATGAAAAAAATTGATGATATGAGACACGGA
AGACATTGTGTTTTTTTAATGCATGTGCATTTGGTATTTGTTACTAAATACAGGCGTTCAGCGTTCAACA
AGGAAGTGATAGATTTTTTAGGATCGGTGTTTGCCAAAGTGTGTAAGGACTTTGAGAGCGAATTGGTAGA
ATTTGATGGGGAGAGCGATCATGTGTATTTGCTTATCAACTACCCTCCAAAAGTGAGCGTGAGTAAGTTA
GTTAATTCTTTAAAAGGCGTTAGCAGTCGTTTGACTAGACAACACCATTTCAAAAGCGTTGAAGCTAGTT
TGTGGGGGAAGCATTTATGGTCGCCTAGTTATTTCGCTGGGAGTTGTGGGGGTGCACCTTTAGAGATGAT
TAAGCAATACATACAAGAACAAGAAACACCGCATTAACTAGCTAACTTTGATTTTTAATAGAATGCGCTA
AAAAGCGAATGGATCTAGGTGAAACGATATTCAAATAGCCTGATGTCTAAGCACTTACATCTCCGCCCTA
AAGGACGGAGTTTTTCGCGCTAGTGGGATAAAAACTATTTGGACAAAAAAGACAAATTGCAAAAAAAACG
CAAAGCGCTCATTGATTTAGAACAATCTAAAGAAGGATTTTTGACTTTTATTAAAGAATTAAAACGGGTG
GTGAATTTTGAATCAAAAGAAAACATGAAAGAAAATAGCTATGATAAGGTCTATAACCAACTCAAACAAG
ATATTTGTAAGGAACTTGAACGGATAGATATAAATATAAAAAACGGGTGTTTTAAAAGCGAAGATGAGAA
AATAAGGACGCTAGGAGCAGAACGCGAAGCATTGAGCCAAGAGATTAGGGAATTTCTTAAAGAAAAAGGC
GTGAGCGATGAAAGTATAGGAGATATTAGAAACGCTAATGACCATTTAGCAAAAATAAAAATGGATATTA
ATGATTTAAAGCATGAAATAAAAGAGAACGCTAACAAAATAGAGAATTTTTCTTATGAAGATATGGATAA
AAATATTGAAGAATTTAAAGATCAAATCAATGAGAAATTAAGCAAAATCAATTCGGCTTTTGAAGAAATT
TCAAAAAATCACAAAGAAGTGAAACCAATTACCATAGAATATCGTTTGAATGAAGATATTTTTGAAGAGG
TTTTTGAGGATTTTGATAAGTTGGTGGATAAGGATTTTAAGATCCAAAAACACCAATCAAAAATCAAGGA
ATATTTAAAAGAAATTGGATTAAAAGACATTATAAATAAGCAACACGCAGAATTTATAGAAGAGCTTTAT
AACTCAATTGACAATAAAAAAGCGGCATTTTATGAAACCATGAAAGATATATTTGATAGAGAAATTCATT
TTCAAATCTATCGGCTTCTCATTCTCAAACATTTAAGGAATGTTGAAAAATATAAAATTTTTGAAGTCCG
TTATGACAAAAGAGCTTTAAATGAAACTTCATTTGGGCAAAAATGCACGGCTGTATTGATTGTCCTTTTA
TCTTTAGGGAATAACCCCATCATTATTGATGAGCCAGAAGCGCACTTGGATAGCGCTTTAATCGCTAATT
ATTTAGTTACTCTAATTAAAAAGCAGAAACAAAAAAGACAAATTATTTTTGCCACCCATAACGCTAATTT
TGTTTTGAACGCTGATGCAGAGCTAATTATTCAGTTAAAAAATGAGAATAATAAGATAGTTGCACAGTCT
TTTATGATTGAGAGCGATGCATATAAAGAGAATTTATTAAAATTAGAGGGAGGCGAAAAAGCTTTTAAGG
ATCGTGAAAGAAAGTATGGTATTACAAAAGATAAAAATTAAGGGTTGGTAACATGCGTATCGTATTTATG
GGAACGCCTGGTTTTGCTGAAGTGATCTTAAGGGCGTTGGTTGAAAATAAAAATAACCAGATAGAAGTGG
TGGGGCTATTCACTCAAATAGATAAACCTTTTGGGCGCAAAAAAGAATTGAAAGCCCCAGAGACTAAAAC
ATACATTTTAGAAAATCATTTAAATATCCCCATTTTCCAGCCGCAAAGTTTGAAAGAGCCTGAGGTTCAA
ATTTTAAAAGACTTGAAGCCTGATTTTATCGTGGTGGTGGCTTATGGTAAGATTTTGCCTAAAGAGGTTT
TAGCCATCGCTCCTTGCATCAATGTGCATGCGTCATTATTGCCCAAATACAGGGGGGCTTCGCCCATTCA
TGAGATGATACTCAATGACGATAAGATCTATGGCATAAGCACCATGCTTATGGATTTGGAGTTGGATAGC
GGGGATATTTTAGAAAGCGCTTCTTTTTTGAGAGGAGATTATTTGGATTTAGACGCTTTAAGTTTAAAAT
TAGCGCATATGGGGGCGGATTTACTTCTTTCAACGCTCAAAAATTTCTCTTCCATCACAAGAAAGCCTCA
AGATCACGCGCAAGCTAGTTTTTGTAAAAAAATCACCAAAGCTGATGGTTTAGTGGGTTTTAAAGACGCT
AAAATCTTGTTTTTAAAATCGCTTGCGTTTAAATCTTGGCCAGAAATCTTTTTAGAAAACAGCCTCAAAC
TTTTAGAAGTGGAGTTGGTGGAGAATGAAAAGAGCCACAAGGAAGGCGAGATTTTAGAAATTGATGAAAA
AGGCGTTCTTGTGGGTTGTTTGAAGGGTAGCGTGCGTATAGCACAGTTGCAAGCGGTGGGTAAAAAGCCT
TTGAAAGCGAAGGATTATTTGAATGGCAAGCGTTTGAAAGTAGGCGGTATTTTGGTATGAGAAAATGTGA
AAAAAGGGTTTTTGATAGTTTGCCTTCCACGCAAACCTATCTTTTAGAAAAACTTAAAAGTAATGAACTC
AAAGCCCCTGTTTTAGTCTTGGCTAAAAACCAAAGCGCTGGGATAGGCAGTAGGGGGAATATTTGGGAGG
GCACAAAAAGCGCTTTGACTTTTTCGCTCGCTTTAAACGCAAGCGATTTGCCTAAAGATTTGCCCATGCA
AGCGAGCGCTTTGTATTTGGGGTTTTTATTCAAAGAAGTTTTAAAAGAATTAGGCTCTCAAACCTGGCTT
AAATGGCCTAACGATCTGTATTTAGGGGGTCAAAAAATAGGGGGCGTGCTGGTTAATATTTATAAGGGCA
TGCGGGTGTGTGGCATTGGCGTGAATAGGGTTTCAAATAAATGGGCATGTTTAGATATTGGCGCGAGCGA
TGATTTGATTATAAAGGGCTTTTTAAAAAAAATAGAAGAAAATCTTTTTTGGGGGGAAGTTTTAAGTAAG
TATGAGTTAGAATTTCATAAAAACCACTCTTTTAACTTCCATAATGATTGGGGCGAAGCGATGAGTTTGA
AAGATGCACAATTGTTAGAAGACGGCCGTATTTGTATTAAAGGTAAGATTTATGATAGGATGTGAGTATG
ATGAATGAAATCATTGCAGTGGCTAATCAAAAAGGGGGTGTGGGCAAAACGACAACAGCGGTTAATTTGG
CGGCTTCTTTAGCAGCGCATGAAAAAAAAATCTTGTTGATTGATTTTGACCCTCAAGCCAACGCCACTTC
AAGCTTGGGTTTTAGGCGCGATAAAATTGATTATGATATTTATCATGTGTTGATTGGCCGTAAGCAAATT
TCTCAAGTGATCTTAAAAACCCAAATGCCTTTTTTAGACTTAGTGCCTTCTAATTTGGGTTTGGCTGGGT
TTGAAAAAACCTTTTATGACAGCCAAGATGAAAATAAACGAGGCGAGCTCATGCTCAAAAACGCTTTAGG
GAGCGTGGTAAAGCTTTATGATTATATTATTATTGATTCCCCGCCAGCTCTTGGGCCTCTCACGATCAAT
TCGCTTTCAGCAGCCCATTCGGTGATCATTCCCATTCAATGCGAATTTTTCGCCCTTGAAGGCACTAAAT
TGTTGCTTAACACCATTAGAATGCTACAAAAAAGCACGAACCCTAAGCTCAAAATCAGAGGTTTTTTACC
CACAATGCATGTCCCTCAACTCAATTTGACAAAAGGGGTTTTAGCGGAATTGTTCAAGTATTTTGACTCA
GAGTTTTTTAGAGATTCAGCTACAGGAGAGTATATTATGATCCCTAAAAGCGTGAAATTAGCGGAATCGC
CTAGCTTTGGTAAGCCCATCTTGCTCTATGATATTAAATCTAATGGCAGTATCGCTTATCAAAAATTAGC
TCAAAGCATTCTTCAGGGGTAGTGATGGCAAAAAATAAAGTGTTGGGTAGGGGTTTAGCAGACATTTTCC
CTGAAATTAATGAAGTGTATGAGCAAGGGCTATATGAAAGAGCGAATCGGGTTGTGGAGCTTGGTGTTGA
TGAAGTGATGCCCAATCCTTACCAGCCTAGAAAGGTCTTTAGCGAAGATTCTTTAGAAGAATTAGCGCAA
TCTATTAAAGAGCATGGTTTGTTGCAACCGGTTTTGGTGGTGAGTGAGAACGGGCGTTACCATTTGATCG
CTGGTGAAAGGCGCTTAAGAGCGAGCAAATTGGCTAAAATGCCTACGATTAAGGCGATTGTTGTGGATAT
TGAGCAAGAAAAAATGCGCGAAGTGGCGTTGATTGAAAATATCCAGCGAGAAGATTTAAACCCTTTAGAG
TTGGCTAGATCTTATAAAGAGTTGCTTGAAAGCTATCAAATGACTCAAGAAGAGCTGTCTAAAATCGTTA
AAAAATCCCGAGCTCATGTGGCTAATATCATGCGTTTATTGACGCTCTCTTCTAAGGTTCAAAACGCTCT
TTTAGAAGAAAAAATCACTTCAGGGCATGCAAAAGTTTTGGTGGGTTTGGATGAAGAAAAACAAGAATTG
ATTTTAAATTCCATCATAGGGCAGAAACTCAGCGTGCGCCAAACAGAAGATTTAGCACGTGATTTTAAAA
TAAACGCAAATTTTGACAATAAAAAACATGGTTTCAAGCAAACCCAAACGCTCATCGCTGAAGATGAATT
AGAGTGCTTGAATCAAAGTTTGTGGGATCGTTACAAGCTTAAAGCGGCTTTAAAAGGGAATAAAATCATT
TTACGATGTTATGAAAATTCTCTTTTAGAGGCTTTTATGAAAAAAATGATGTCTTAACGCTTAGATATTC
TCAATTTTTAAGCGATTTTTTGTTAAGATAGAGTTAATGTTTTTATAACAAGTGCGAGTTTCAAATATTT
TTAGGATGAAAGAAATAGGTCATGAATATATCGGTTAACCCCTATTTAATGGCGGTCGTTTTTGTAGTGT
TTGTGTTGTTGTTGTGGGCGATGAATGTTTGGGTGTATAGGCCTTTGTTGGCTTTTATGGATAACAGACA
GGCAGAGATAAAGGATAGCTTGGCTAAAATCAAAACGGATAACACCCAAAGCGTGGAGATTGGCCATCAA
ATTGAGACTCTTCTTAAAGAAGCCGCTGAAAAGCGCAGAGAAATGTTAGCAGAAGCGATTCAAAAAGCCA
CAGAGTCTTATGACGCTGTGATCAAGCAAAAAGAGAACGAACTCAATCAAGAGTTTGAAGCGTTCGCAAA
GCAATTGCAAAATGAAAAGCAAGCGCTAAAAGAGCAATTGCAAGCGCAAATGCCGGTATTTGAAGACGAA
TTAAACAAGCGTGTGGCTATGGGTTTAGGGAGTTGATAGATGGTGTTAGTTAAAATAGTGTTAGGGTTTT
TGATCCTTTTAAGCCCTTTGTACGCTACTGGATTGGATATTTCACAAACAGACATTATAGAGCGATCTTT
AAATTTTCTCTTGTTTGTGGGGATCTTGTGGTATTTTTTGGCTAAAAGATTGCGTTCATTTTTACACTCC
AAAAGCCTTGAAATCTCCAAACGCTTAGAAGAGATTCAAGCCCAACTCAAAGTGAGTAAAGAAAATAAGA
AAAAACTCCTTAAAGAATTAGAGCAAGCCAAAGAAAAAGCTGAATTGATTATTTCTGATGCGAATAAAGA
AGCCTACACGATCACGCAAAAATACGAATTGCAAACCAAAATAGATGTGGAAAATTTGATCAAAAATTCT
AAGTCGTTGATGGATTTAGAAGTTAAAAAGATCAAAAGAGAGCTGGTTGAAAGCGTTTTTAAAGATCTAA
GAGAGAGCAAAAAAGTGTCTTTCAATGCGCAAGATTGCGTGAATATTTTGAAACAAAGGCTTTAAATGCA
AGATTTAAAAGTGATCTCCAAGCATTACGCTAAGGCGTTGAAAAACCACACTAAAAGCGATCTAGCGTTA
TTGGAAGAAATCGTTGTAGGGCTTAAAAATGTAGCAGAAGCCATAAAATTACACAAACTCAACCAGGTGT
TAGCCCATGTTTCTTTAAAAGTTAAAAAAGAGGTTGTGTTTGAAATCTTAGAAAAAATAACTTCTATAAA
AGCATGTTCAATTTTAAAGCCTGTAATGGAAGTGGTGTTAAAAAATAACAGGCTTGACATGCTGGAATTA
GTCGCTGAAGAGCTGTCCTTTGATTCTAAAAGGACTTTAGAAGCCACGCTTTTAGTCCTAGAAAAGCTTG
AAAATAGTGAACTAGAAGCCGTGCAACAAAAATTGCAAGCGCGTTTTAACGCCCCTGTAGAAATCGCTCA
AGACACTTGGTCTAAAAAAGGGGTTTCTTTGAGCGTTTCAAGCCTGGATTTAGAAATAGGCTTTTCTAAA
GAAGATATTTTAAAGAAAATAGAAAAACAGGTTATTCAATCTATTTAATCAATCTAAGGAGATAAAGATA
ATGTCCCAACTAAAATTGGAAGAAATCAGCTCGGTTATTGAAGAAAAAATCAAGAATTTTGAACTTGATT
GCGATATGGCTGAAGTAGGAAAAGTCGTTTCATACGCTGATGGTGTGGCTAAGGTTTATGGCTTAAATGG
TGTGATGTCGTATGAAATGCTGGAGTTTGAAACAGGGGATAAAGGCGTTGCGGCTAACTTAGAAGAAGAT
AGCGTTGGCGTGATTGTGTTTGGTTTTGGCAACAATATTAAAGAGGGGACTAGCGTTAAACGCACGAAGA
GTTTGATGAAAGTTCCTGTTGGCGATGCGGTTGTGGGGCGTGTGCTAAACGCTTTGGGTGAGCCTATTGA
TGGCAAGGGCGAGATAGAAACGAATGAGTTTAGCCTAATAGAGCAAAAAGCCCCGGGCATTATGGACAGA
AAATCGGTGCATGAGCCTTTACAAACTGGCATTAAAGCCATTGATGCGTTAGTGCCTATTGGGCGCGGGC
AAAGGGAATTGATTATTGGGGATAAACAAACCGGTAAAACCACCGTAGCGATCGATGCGATCATTAACCA
AAAAGGGCAAAATGTGATCTGTATCTATGTGGCTATTGGGCAAAAAGAATCCACTGTCGCGCAAGTGGTC
CGCAAATTAGAAGAATACGGGGCGATGGAATACAGCGTCGTGATCAACGCTTCGGCTTCCGATTCAGCTG
CGATGCAATATTTAGCCCCTTATTCAGGTGTGGCTATGGGGGAATACTTTAGAGATCATGCCCGCCATGC
CCTAATCATTTATGATGATTTGAGTAAGCATGCTGTCGCTTACAGAGAAATTTCTTTGATTTTGAGAAGA
CCCCCAGGTAGGGAGGCTTTTCCTGGAGATGTGTTTTATATCCACTCACGGCTTTTAGAAAGAGCGGCTA
AACTTTGCGATGAAAAGGGTGCCGGCTCTTTGACCGCACTCCCTATTGTGGAAACTCAAGCGGGCGATGT
TTCAGCTTATATCCCTACGAATATCATTTCTATTACAGACGGGCAAATTTTCTTAGAAACGGATTTGTTT
TATTCAGGGATCCGCCCGGCTATTAATGTGGGCTTGTCGGTTTCAAGGGTTGGAGGGGCCGCTCAAATCA
AAGCGACCAAGCAGGTTTCAGGGACTTTGCGCCTGGATTTAGCGCAATACAGAGAGTTGCAAGCCTTCAC
GCAATTCGCTTCTGATTTAGATGAAGCGAGTAAAAAGCAATTAGAAAGGGGGCAACGCATGGTAGAAGTG
TTGAAACAAGCTCCTTATTCGCCCTTGCCTATTGAAAAGCAAGTGGTCATTATTTATGCTGGGGCTAAGG
GCTTTTTAGACAGCGTGAGCGTGAAAAAAGTCGTGGATTTTGAAGAGCAACTGCACCCTTTCTTGGAAGC
AAAATACCCTCAAGTTTTAGAAGAGATCCACACTAAAAAAGTGCTAGATAAGGATTTAGAAGCCATGCTA
AGAAAAGTCTTAGAGGAATTTAAGCTCACTTATAGCGAGTAGGAGACGGCTAGAATATGGCGAATTTAAG
AGACATTAGAAAGAAAATTGGAAGCGTTAAAAACACGCAAAAAATCACGCATGCGATGAAACTCGTTTCC
ACTTCCAAGCTAAGAAAAGCTGAAGAAGTTGCAAGAAATTCCAGAGCGTATGCACTGAAACTAGACGCTG
TGTTTGATGATGTGCTATCCAAGATGAAAAATCAAGGGATTGAAGACATTCAAAGCAAGTATTTTAGGGA
ACTAGAAAGACTTGAAATCAAAAAAGTGGATATTATTTTTATCACAGCCGATAAGGGGCTTTGTGGGGGC
TTTAACACCAATACCATTAAAAAAGTTTTAGCATGCACGAATGAATACAAAGAAAAAGACATTAAAGTGC
GTTTGCGCGGTATTGGTAAAAAGGGTAATGAGTATTTTAGCTTTAACGGGATAGAGGTTTTAGACAAGAT
CAATAATTTGAGTTCTACGCCTAATTATGAACGCGCGCAGGAATTCATGAAAAAAGTGGTAGAGGATTAT
TTGAGTGGGAAAACCGATAAGGTGATCATCATTCATAATGGCTTTAAAAACATGATCACTCAAGAAATAA
GAGTCAAAACAATTTTGCCTATTGGGTATAAAATCATCCACCAAAACCCCAACCCTAGTGAGACGCAAGA
GACCATTACCAGCGAGCCAAGCGGGAGTGAAGATGAAATTTTAGACTCTTTGGCAGAAAAATATGTGGAG
TATAGTTTATACTACGCTTTGATTGATTCTTTAGCTGCAGAGCATAGCGCTAGAATGCAGGCTATGGATA
CAGCGACGAATAACGCTAAAGATTTGGTTAAAACTTTAACCATTTCTTATAATAAAGCCAGACAAGAGGC
GATTACGACCGAGCTAGTAGAAATCAATGCGGGCGTAGAAGCCCTAAAATAAAAATTATATTAAAATAAG
GAGCGATGAAAGCGATGGAAGGTAAAATCATTCAGGTTTTAGGCCCTGTGGTAGATGTGGAGTTTGAATC
CTATCTGCCGGCGATTTTTGAAGCGTTAGACATTAATTTTGAAGTCAATGGCGTTCAAAAGTCTTTAGTT
TTAGAGGTGGCAGCCCATTTGGGCGGTAATCGGGTGCGAGCGATTGCTATGGATATGACAGAAGGCTTAG
TGCGTAACCAAGCCGTCAAAGCTCGCGGCAAGATGATTGAAGTGCCTGTGGGCGAAGAAGTGTTAGGGCG
TATTTTTAATGTTGTGGGCGAGAGTATTGACAATTTAGAGCCTCTTAAGCCGTCCTTAACTTGGCCCATT
CACAGAAAAGCCCCTAGTTTTGAGCAGCAAAGCACTAAAACAGAAATGTTTGAAACCGGTATTAAAGTCA
TTGACTTGCTCGCACCTTATTCTAAGGGCGGTAAAGTAGGTTTGTTTGGTGGGGCTGGCGTAGGCAAAAC
GGTGATCATTATGGAGCTTATCCATAATGTGGCTTATAAGCATAACGGGTATTCGGTGTTTGCAGGTGTG
GGGGAGCGCACCAGAGAAGGGAACGATCTGTATTTTGAGATGAAAGAAGGGGGCGTTTTAGACAAAGTCG
CGCTGTGCTATGGGCAAATGAATGAGCCACCAGGCGCAAGGAATCGCATCGCATTCACCGGCTTGACGAT
GGCGGAGTATTTTCGTGATGAAAAGGGCTTAGATGTGTTGATGTTCATTGACAACATCTTTAGATACGCT
CAAAGCGGTGCGGAAATGAGTGCACTATTAGGCCGTATCCCTTCAGCCGTGGGGTATCAGCCCACGCTAG
CCGGGGAAATGGGGAAACTTCAAGAGCGTATTGCTTCCACTAAAAATGGCTCTATCACTTCGGTTCAAGC
GGTGTATGTGCCAGCAGATGACTTGACTGACCCAGCCCCTGCTTCGGTATTTGCGCATTTAGATGCGACT
ACGGTGTTGAATAGAAAGATCGCTGAAAAAGGGATTTATCCGGCGGTGGATCCCTTGGATTCCACTTCAA
GGATTTTAAGCCCTCAAATGATCGGTGAGAAGCACTATGAAATCGCCACCGGTATCCAGCAAGTTTTGCA
AAAATACAAGGATTTGCAAGATATTATTGCGATTTTGGGATTGGACGAATTGAGCGAAGAGGATAAAAAA
ACGGTTGAAAGGGCTAGAAAAATTGAGAAATTTTTATCCCAGCCGTTTTTTGTGGCTGAAGTGTTTACGG
GAAGTCCCGGTAAATATGTGACTCTCCAAGAGACTTTAGAGGGCTTTGGGGGGATTTTAGAAGGTAAATA
CGATCATATTCCTGAGAACGCGTTTTACATGGTGGGCAGCATTCAAGAGGTTTTAGAAAAAGCTAAAAAC
ATGAAAAATTCCTAAGGGTTTTGTGATGGCTTTGTTGAAAATTAGTGTGGTGGTTCCTGAGGGGGAAGTT
TATACAGGAGAGGTTAAAAGCGTTGTGTTACCAGGAGTTGAAGGGGAATTTGGGGTGCTTTATGGGCATA
GCAACATGATCACCTTGCTTCAGGCGGGAGTGGTTGAGATTGAAACCGAAAACCAAAAAGAGCACATTGC
GATCAATTGGGGTTATGCGGAAGTTACTAATGAACGGGTGGATATTTTAGCCGATGGAGCGGTCTTTATT
AAAAAAGAATCAGACGACAGAGACGATGCTATCTCTAGGGCTAAAAAGCTTTTAGAGGACGCAAGCTCTG
ACAGGTTAGCGGTCTCTAGCGTGCTCGCTAAGATTGAGTCTCTTTAAGGGGATAATCATGTTAGATTCAA
TCGTTTATTTTTTCAATAAGAGCGGGTTTGTTACCACGCTCGTTTTAGTTTGGATTTCGCTCTATTTGGT
GATGACTTTATGGGTCTTTTTGTATAAGAGCATTGTGTTAAAGATTGAACTCAGGCGCGAGATGCAATCT
TTGTCTAACATTCTTAATGGGGCGCAAGACGCTCCAGAGCATTTTATGTTTAATAAAAAAAGAAATGATG
AGATTAAAGGGTATTCTAAGGAATTGTTGCAAGCTTGGAAACACCAAGTTCTTAAGCAAAGCACGACGGG
TTTAGTGGTGTTGAGCATCATCTCTTCTACAGCCCCCTTTATTGGTTTGTTTGGGACGGTAGTTGAAATT
TTAGAAGCGTTTAACAATTTGGGCGCGTTGGGTCAAGCTTCTTTTGGAGTGATTGCGCCCATTATTTCTA
AGGCTCTTATTGCCACCGCTGCAGGTATTTTAGCAGCCATTCCAGCCTATTCTTTTTACTTGATTTTAAA
GCGCAAGGTGTATGATTTATCGGTTTATGTGCAGATGCAAGTGGATATTTTGTCTTCTAAAAAATAAAGC
TTTAAGGGGATTTTATAAATATCTTAAATAGGGAGTTAGAAGGTTTTTATGAATTATGATAACTATTGGG
ATGAAGACAAGCCAGAACTCAATATCACGCCCTTAGTGGATGTGATGCTTGTTTTATTGGCTATTCTTAT
GGTAACGACGCCCACTCTCACTTATAAAGAAGAGATTGCTTTGCCTTCTGGTTCAAAAACTGCTAGAGCC
ACTCAAGATAAAATGATAGAGATCCGCATGGATAAAGACGCAAAAATCTATATAGATAGTCAAACCTATG
AATACAACTCTTTCCCGGATACTTTCAACTTGCTTTCTAAGAAATACGATAAAGATACTAGGGTTAGTAT
CCGTGCGGACAAACGATTGACTTATGATAAAGTGATTTATTTGCTAAAAACGATTAAAGAAGCGGGGTTT
TTAAAAGTTTCTTTAATCACAAGTCCTTAAAAAGCAGGGCTAATTTGCATGAGTAAGAGCGCGATCTTTG
TTGTTTCTGGCTTTTTAGCGTTCTTGCTCTATGCTTTGTTATTGTATGGCTTGTTGCTAGAAAGGCACAA
TAAAGAAGCGGAGAAAATCCTTTTGGATTTGGGCAAAAAAAACGAACAAGTCATTGATTTGAATTTAGAA
GATTTGCCAAGCGAAGAAAAAAAAGATGAAAAAGCAGCTGAAAAAGCAGAAGAAAAAAAAGATGAAAAAG
TAGTTGAAAAAAATGCAACTGATAAGGAGGGCGATTTTATTGATCCTAAAGAGCAAGAAGAAAGCCTTGA
AAATATTTTTTCTTCACTCAATGATTTTCAAGAAAAGACAGACACAAACGCCCAAAAAGAAGAGCAAAAA
AATGAGCAAGAAGAAGAGCAAAGGCGTTTAAAAGAACAGCAACGCTTAAGAAAAAACCAAAAAAATCAAG
AGATGTTGAAAGGTTTGCAACAGAATTTGGATCAATTCGCGCAAAAACTAGAAAGCGTTAAAAACAAAAC
TTTAGATTTGCAAATCCCTAAACAAGATGGGGTTGATGAAAAGGCTTACCAAGAGTGGTACGCTCAAATC
TATCAGATTTTATATAAAGGTTGGAAAGGGGTTTTTTACCACAAGGCTTCAGTGAGCGCGCTGATTATGA
TCACTAAAGATGGAGAGTTTGATTATACCATTCTTAGCTACTCCGATTTTAAGGATTATAACAAGAGTGT
GATGACCCTTTTAAATGATTTAAAGAAAGTGGATTTTCCCCCCATATCCTGGAGGCAACATGATTTCTAT
TCAAGTTAATTTCACCACTAAGGAAGAATAATGAGGTATTTATGGCTTTTTTTAATATATACTATAGGGC
TTTTTGCAACAGATAAAACACTAGATATTATTAAAACCATTCAAAAACTTCCTAAGATTGAAGTGCGCTA
TTCTATAGATAACGATGCCAATTACGCTTTAAAATTGCATGAAGTCTTAGCGAATGATTTAAAGACTAGC
CAGCATTTTGATGTTTCTCAAAACAAGGATCAAGGCGCTATCAATTACGCAGAACTCAAGGATAAAAAAG
TCCATCTTGTAGCGCTGGTGAGCGTGGCGGTAGAAAACGGCAATAAAATTTCACGATTAAAACTTTATGA
TGTGGATACAGAAACGCTCAAAAAGACTTTTGACTACCCCATTTTAAGTTCAGATTTATACCCTTTTGCA
GCGCACAACATGGCTATTGTGGTGAATGATTATTTAAAAGCCCCTTCTATCGCTTGGATGAAGCGCCTTA
TTGTTTTTTCTAAATACATTGGACCAGGAATCACAAGCATCGCCTTAGCTGATTACACGATGCGCTATCA
AAAAGAAATCATCAAAAACAATAGGCTCAATATTTTCCCTAAATGGGCGAACGCTGAACAAACGGAGTTT
TATTACACGCAGTATGGCGAAAGAACGCCCATGATTTTAAAATACAACATTCAAAAAGCCACTCATGAGA
ATATCGCTAGTTCTCAAGGAATGGCTGTGGTCTCTAGCGTGAGTTCTGATGGCTCTAAAATTTTAATGTC
TTTAGCCCCTGATGGCCAACCGGATGTGTATTTGTATGACACGCATAAAAAAACTAAAACTAAAATAACG
CGCTATCCTGGGATAGATGTTTCAGGAGTGTTTTTAGAAGATGACAAGTCTATGGCTTTTGTTTCGGATA
GATCCGGCTATCCTAACATCTATATGAAGAAATTGGGCTTAAAAGAGAGCGCGGAGCAACTCCTTTATGA
AGGAAGAAGCAATGAATCCATTGACGCTTATAAAGACAGTATTGTGTATGTGAGCCGAGAAAACCTTAAT
GAATTTGGCAAAACGGTGTTTAATTTGAATTTGATCACCTTAAATAGCAAATATATCCGCAGACTTACCG
TGAATGGCTCTAACCAGATGCCTCGTTTTTCTACGGACGGGAGAAATATCATGTATATCAAAAAGACACC
CCAAGAATACGCCATGGGGCTTATTTTGCTAGACTATAATCAGAGTTTTTTATTCCCTTTAAAGAATGTG
AAAATACAAGCGTTTGATTGGTAAGGTTAAATTAAGCGAATGTGAGTTAATATTTACATTTATTAAAATT
TGATTCTTGGAGAATTTATAATGAAGAGATCTTCTGTATTTAGTTTCTTGGTAGCTTTTTTATTGGTAGC
TGGCTGTAGTCATAAAATGGATAATAAGACTGTGGCTGGCGATGTGAGCGCTAAAACGGTTCAGACTGCA
CCTGTTACTACAGAACCAGCTCCAGAGAAAGAGGAGCCTAAACAAGAGCCAGCTCCAGTGGTTGAAGAAA
AGCCGGCTGTTGAGAGCGGGACTATCATCGCTTCTATTTATTTTGATTTTGACAAGTATGAGATCAAAGA
ATCCGATCAAGAGACTTTAGATGAGATCGTGCAAAAAGCTAAAGAAAACCACATGCAAGTGCTTTTGGAA
GGCAATACCGATGAATTTGGCTCTAGTGAATACAACCAAGCGCTTGGCGTTAAAAGGACTTTGAGCGTGA
AAAACGCTTTAGTCATTAAAGGGGTAGAAAAAGATATGATCAAAACCATCAGTTTTGGCGAAACCAAACC
TAAATGCGTCCAAAAAACTAAAGAATGTTACAGAGAAAACAGAAGAGTGGATGTCAAATTAGTGAAGTAA
TTTTAGGATGAAAAGGCTTTTTTTTATCCCTTTTATCACTCCCTTTTTTCTCAATGGGGAGCCTTCAGCG
TTTGATTTACAAAGCGGGGCTACCAAAAAAGAACTCAAGCAGTTGCAAATCAATAGTAAGAATTTTTCTA
ATATTTTGACCAAGATCCATTCGCAAGTAGAGGCTAACACTCAAGCTCAAGAGGGTCTAAGGAGCGTTTA
TGAGGGGCAGGCTAATAAGATTAAAGATCTCAATAACGCTATCCTTTCCCAAGAAGAATCCTTACGAGCC
TTAAAAGCTTCGCAAGAAGTGCAGGCTAACACGCTTAAGCAGCAATCGCAAACTTTGGAGGATTTGAGGA
ATGAGATTCACGCTAACCAGCAAGCTATCCAGCAGTTAGACAAGCAAAATAAAGAGATGAGTGAATTATT
GACCAAGTTAAGCCAGGATTTGGTTTCACAAATCGCCTTGATCCAAAAAGCCCTCAAAGAACAAGAAGAA
AAAGCTGAAAAGCCGCTCAAATCAAGCGCTCCGGCTAATAAAAACCCCCCTTTGAAAGCCGAATCCCCAA
AAAATCAAGAGGGAAAAACTCAAGAAAAGGCGAAAATTGAGTTTGATAAAGATTTGTCAAAGCAAAAAGA
GATTTTTCAAGAAGCTCTGTCTTTTTTTAGAAACAAATCCTATGCAGAAGCCAAAGAGCGCTTGTTGTGG
TTAGAAGCCAATAGTTACAGACTTTATTATGTGCGTTATGTTCTTGGAGAAGTGGCTTATGGGGAAAAGA
GATACAGGGAAGCGATCAAGTATTACAAAGAGAGCGTTCTTTTAAATAAAAAAGCGTCTTACATGCCTGT
GCTTTTGTGGCATACGGCATGGTCGTTTAAAAAAATCAAAGACGATCAAAACTATTATAAATTTTTAAAC
ACTTTGCAGCACTTGTATCCTTCAAGCGAACAAGCTAAAATGGCGCAAAAAATCTTAGAAAACAAGGAGA
AACACCACCATGCAAAACCATGATTTAGAATCAATCAAACAAGCCGCTTTGATTGAATATGAAGTGAGGG
AGCAAGGCTCTAGCGAAGTGCTAGATGGCAATATTTCTAAAGAGCCTTTAGAGTTTATTATAGGCGCTAA
TCAAATCATAGTAGGGTTAGAAAAGGCGGTATTAAAGGCTCAAATTGGCGAGTGGGAAGAGGTTGTCATC
GCCCCAGAGGAAGCTTATGGGGTTTATGAAAGCAGCTATTTGCAAGAAGTCCCTAGAGATCAATTTGAAG
GCATTGAATTAGAAAAAGGCATGAGCGTTTTTGGGCAAACTGAAGACAACCAAACCATTCAAGCCACTAT
CAAAGACTTTAGCGCTACGCATGTGATGGTGGATTATAACCACCCGTTAGCCGGGAAAACTTTAGCGTTT
CGTTTCAAGGTTTTAGGTTTTAGGGAAGTGAGCGAAGAAGAAATTTTAGCTTCACACCATGGCGGTGGGA
CAGGTTGCTGTGGCGGTCATGGGGGTCATGGCGGGAAGAAAGGTGGGGGCTGTGGTTGCTCATGCTCGCA
TGGGTAGTAAGGTATAGGAGTATTTAAAAGGCAAGGTCATGAATAGTTCTAACCTCAAAAATTGGCTATT
CCCTACCATTTGCTTTTTTTTATTTTGCTATATTTTAATTTTTTTAATGTTTTTTATGTTTAAAAGTTTG
CAATCGCAATCGTTTGGCTCTGTGGCAGAAACCGGAAAAAAACCCATCACCACCACCAAGAAATTTGGTA
AGGAATTGCAAAAACAGATTTCAAAAATCCATTAACTTTTTTTCTTTTTTGCCGATACTTGCTGTAATGG
AATGAATATCAAATTAAAGGATTTTACAATGATTAATGCCGTTTCTTCTCTTGCTCCGGTGCAGTCTTTG
GGGAATTATAAGCGTGTGGAAAAGAATGAAAAAGTTGAAAACAATGAGGCCGCTCTTGACAGGGTAGCTG
AGATCAAGAAAGCGATTGAAAATAACCAGTATAAAATCAACTTGCATGAGACTTCTCACAAAATGGCACA
GGATTTATTGGGGATAAGCTAGGGGCTTCATTTCTAGGGGGGGTTTATTCTTGCTGTCGTTTTGTTTTTC
CATTAGATTTTAGTTTCTTTATGTTTTAAAATGAGTTTGTCGCTCTCTTAAATAGGGCATGTTTTGGTTG
TGTGTCAGGAATGATTGATTGGGAATTTTAACTTTTATGGATTTTTGTTCTGGTATTGGTGGAGGCCGTT
TGGGCTTGGAGCGATGCCATTTAAAATGCGTAGGGCATGCAGAAATCAATCATGAAGCCCTTAGAACTTA
TGAATTATTTTTTAAAGATACCCATAATTTTGGGGATTTGATGCGAATCAACCCTAATGATTTACCCGAT
TTTGATGCACTCATTAGCGGATTTCCTTGTCAGGCTTTTTCTATCAATGGCAAAAGGAAGGGGCTTGAAG
ATGAAAGAGGGACTATTATTTATGGGCTTATTCGCATTTTAAAAGTCAAACAGCCCAAATGTTTCTTGCT
TGAAAACGTTAAGGGCTTGATCCATCATAAGCAACAAGAAACTTTTAAAACCATTATCAAAGCCTTGCAA
GAAGCGGGCTATACAACTTATTATCAAATTTTAAACAGTGCTGATTTCCAATTAGCCCAAAAGAGAGAAC
GCCTTTATATCGTAGGGTTTAGGAAGGATTTGAAACACCCATTTCATTTCCCTTTAGGTTTAGCCAATGA
TTATTGTTTCAAGGATTTTTTAGACGCTGATAATGAATGCTATTTGGATGTGAGTAACGCTATTTTTCAA
AGATACTTGCGCAACCCATACAACCACAACCGGGTTTTTTTAGAGAATATTTTAGCTTTAGAAAACGCCG
TTTTAGACACAAGACAATCTGATTTAAGGTTGTATTTTAATGTTTTTCCTACCTTAAGGACTTCTCGGCA
TGGCCTGTTTCATATCCAAAAAGGCAAAATCAAAAGATTAAACGCTATTGAAAGCCTGCTTTTACAAGGA
TTTCCTAGGGATTTGATCGCTAAGATTAAAGACAATCCTAACTTTAAAGAAAGCCATTTGTTATCCCAAG
CGGGGAATGCGATGAGCGTGAATGTGATTGCTGCTATCGCTAAGCAAATGTTAAAGGCGATCTAATAAGG
GAGTTTTAAGGGGAAAATGATTTCAAAACACCCCCTATCCCCTTAAGAAAATGAGTTTTACAACAAACCG
AAAAATCCAAAATAAAAACGGCATAGTATTTGCTTGAATATTACTGAAACAAGAGCTAAAGGATTTGTTA
TGGTCGTTTTACATTCTCATTTAGAAAACGCGCTCAACCAATTGAAAGAATTGATTGATTTAACCGAGTG
CGATATAAGAGACATTAAGCTCGCTAAACACACCGAAATTTTTGAAAGAAACCATCAAAAACAGCTAGCG
ATTCAAGCTTTTGAAAAAGAAAAAGCGAATATAGATGTGCAAATATTGTCTTTAAAAAACCAATTCCCTG
ATAAAGAAATGAGTGAATTATTAGACGAAAAAACGAGCGATTTTTTAAACCAAATGCGAGAATCCTTGCT
TGTTTTGAAAGAAAAAAACTTGATCTATTCGCGCATGGCGTTTGCGGTTTCTGAGTTTTATTCTTCGCTC
ATCCAACAAATCATCCCCCATGACACTTGCGACTATAAAGGCTCTAGGCATGTGGGGAGCCATTTTTTAA
AAGTGCAGGCGTAAAATGGGCGGAATCTTATCTTCACTCAACACTTCTTACACCGGCTTGCAAGCCCATC
AGAGCATGGTGGATGTTACCGGGAATAACATTTCTAACGCTAGCGATGAATTTTATAGCCGTCAGCGCGT
GATTGCAAAGCCTCAAGCGGCTTACATGTATGGCACTAAAAACGTGAATATGGGCGTGGATGTGGAAGCC
ATTGAAAGGGTGCATGATGAGTTTGTTTTTGCTCGTTACACGAAGGCTAATTACGAAAACACTTATTACG
ATACAGAGTTTTCGCATTTAAAAGAAGCGAGCACGTATTTTCCGGACATTGATGAAGCGAGCCTTTTTAC
GGATTTGCAAGATTATTTTAACTCATGGAAAGAATTGTCTAAAAACGCCAAAGACTCCGCTCAAAAACAG
GCTCTCGCTCAAAAAACAGAAGCTTTAACGCACAACATTAAAGACACCAGAGAGAGGTTAACGACCTTAC
AGCATAAAGCGAGCGAAGAATTAAAAAGCGTGATCAAAGAAGTCAATAGCTTGGGTTCTCAAATCGCTGA
GATCAACAAACGCATTAAAGAAGTGGAAAACAACAAGAGCTTAAAGCATGCGAATGAGTTAAGGGATAAG
CGAGATGAGTTGGAATTCCATTTGCGAGAGCTTTTAGGGGGGAATGTTTTTAAAAGCAGCATTAAGACTC
ATTCGCTCACAGATAAAGACTCAGCGGATTTTGATGAGAGCTATAACCTTAATATCGGGCATGGGTTCAA
TATTATTGATGGCTCTATTTTCCATCCTTTAGTGGTTAAAGAATCCGAAAATAAAGGGGGTTTGAATCAA
ATCTATTTTCAAAGCGATGATTTTAAGCTCACTAATATTACCGACAAGCTCAATCAGGGAAAAGTGGGGG
CGTTATTGAATGTGTATAATGACGGCTCTAACGGGACTTCAAAGGGCAAGTTGCAAGATTATATTGATTT
GTTGGATTCTTTTGCTAGGGGTTTGATAGAATCCACGAATGCGATTTACGCTCAAAGCGCGAGCCATCAT
ATTGAAGGCGAGCCTGTGGAGTTTAACAGCGATGAAGCCTTTAAAGACACTAATTATAATATCAAAAACG
GCTCATTTGATTTAATCGCTTACAACACCGATGGTAAAGAAATCGCCAGAAAAACCATTGCTATCACGCC
CATTACAACCATGAACGACATTATCCAAGCCATTAATGCTGACACCGATGACAATCAAGACAATAACACC
GAAAACGATTTTGACGATTATTTCACAGCGAGTTTCAACAATGAGACTAAAAAATTTGTTATCCAGCCTA
AAAACGCTTCGCAAGGGTTGTTTGTCTCTATGAAAGATAACGGCACGAATTTTATGGGGGCGTTAAAACT
CAACCCTTTTTTTCAAGGCGATGACGCTTCCAATATCAGCTTGAATAAAGAATACAAAAAAGAGCCTACC
GCTATCCGCCCATGGCTTGCTCCTATTAATGGGAATTTTGATGTGGCGAACATGATGCAGCAATTGCAAT
ACGACAGCGTGGATTTCTATAACGACAAGTTTGACATTAAACCAATGAAAATCAGCGAGTTTTATCAATT
TTTAACCGGTAAAATCAACACGGACGCTGAAAAATCTGGGCGTATTTTGGACACTAAAAAGAGCATGTTA
GAAACCATTAAAAAAGAGCAGCTCTCCATTTCGCAAGTGAGCGTGGATGAAGAAATGGTGAATTTAATCA
AATTTCAAAGCGGCTATGCGGCTAACGCTAAGGTCATTAGCGCTATTGATCGGATGATAGACACTCTATT
GGGGATTAAACAATAAGTTTTCTACCCATAGCGTTTTGATCAAATAAGCCCTATTTAACTTATTTTTAAG
CTTTATTTGTTTTAAAACTCATTAACGATAATGGTTAATAGTATTATATAAGCGGTAAGCGAGAGGGTGT
TTTGTAAAGCTTGTGTTATAATAACAACGAAATTTTAAGCGTAACTGATTGAAAGGAAAACAGATGAGAC
GGAGTTTTTTAAAGACGATTGGCTTGGGCGTGATAGCGCTCTCTTTGGGTTTGTTAAACCCTTTGAGCGC
GGCGAGTTACCCGCCCATTAAAAACACTAAAGTAGGGTTAGCCCTTTCTAGCCACCCGCTAGCTAGTGAG
ATTGGGCAAAAGGTTTTAGAAGATGGGGGTAATGCGATTGATGCGGCTGTAGCGATAGGTTTTGCTCTAG
CGGTTGTCCATCCTGCAGCAGGCAATATTGGTGGTGGGGGTTTTGCGGTTATCCATTTGGCTAATGGTGA
AAATGTTGCGTTAGATTTTAGAGAAAAAGCCCCCTTAAAAGCCACTAAAAACATGTTTTTAGACAAGCAA
GGCAATGTAGTCCCTAAACTCAGTGAAGATGGCTATTTGGCGGCTGGGGTTCCTGGAACGGTGGCGGGCA
TGGAAGCGATGTTGAAAAAATACGGCACTAAAAAACTATCGCAACTCATTGATCCTGCCATTAAATTGGC
TGAAAATGGTTATGCGATTTCACAAAGACAAGCAGAAACCCTAAAAGAAGCAAGGGAGCGGTTTTTAAAA
TACAGTTCTAGCAAAAAGTATTTTTTTAAAAAAGGACACCTTGATTATCAAGAAGGGGATTTGTTTGTCC
AAAAAGATTTAGCCAAGACTTTGAATCAAATCAAAACGCTAGGCGCTAAAGGCTTTTATCAAGGGCAAGT
CGCTGATCTTATTGAGAAAGATATGCAAAAAAATGGGGGGATTATCACTAAAGAAGATTTAGCCAGCTAC
AATGTGAAATGGCGCAAACCCGTAATAGGGAGTTATCGTGGGTATAAGATCATTTCTATGTCGCCACCAA
GTTCGGGAGGCACGCATTTGATCCAGATTTTAAATGTCATGGAGAATGCGGATTTAAGCACTCTTGGGTA
TGGGGCTTCTAAGAATATCCATATCGTTGCAGAAGCGATGCGCCAAGCTTATGCGGACCGATCGGTTTAT
ATGGGAGACGCTGATTTTGTTTCGGTGCCGGTGGATAAACTCATTAATAAGGCGTATGCCAAAAAGATTT
TTGACGCTATCCAGCCAGATACGGTCACGCCAAGCTCTCAAATCAAGCCAGGAATGGGGCAGTTGCATGA
AGGGAGCAACACCACGCATTATTCTGTAGCGGACAGGTGGGGGAATGCGGTCAGCGTTACTTACACCATT
AACGCTTCTTATGGGAGTGCTGCTAGTATTGATGGGGCAGGATTTTTATTGAACAACGAAATGGATGATT
TTTCCATAAAGCCAGGAAATCCCAATCTCTATGGTTTAGTAGGGGGCGATGCGAATGCGATTGAAGCCAA
TAAACGCCCTTTAAGTTCCATGTCGCCTACGATCGTGTTGAAAAACAATAAGGTTTTTTTGGTGGTGGGA
AGCCCTGGAGGGTCTAGGATTATCACTACGGTGTTGCAAGTGATTTCTAATGTCATTGATTACAACATGA
ATATTTCTGAAGCGGTTTCAGCCCCTAGATTCCACATGCAATGGTTGCCTGATGAATTAAGGATTGAAAA
GTTTGGCATGCCCGCTGATGTGAAAGACAACCTCACTAAAATGGGCTATCAAATCGTTACCAAGCCGGTC
ATGGGCGATGTGAATGCGATCCAAGTTTTACCTAAAACTAAGGGGAGCGTTTTCTATGGTTCAACGGATC
CAAGGAAAGAATTTTAATCCTATTTAGCCTTATTTTTTTGGGAGGGGGCTTTTTAGCGAGAAAATCTTAA
ATTTAGTTTTAAAATTCATAAATATAGTGTAAAATTTCTCATTAAAAGAGATGATATTAGATCTAAAATG
GTGTATGCAGAATGGAGTTTGAGAATGTTTGCTGGTTTTAGAACGCATGCAGTTTCTTTTTTAAGATTGG
TAGCTATGGCATTATGTTTGATCTTATTAATAGCAGAGGAGTGGCAATGGGATACACAAGCAAATTAGCT
TTAAAGATTTGTTTAGTAGGTTTATGTTTATTTAGCACCCTTGGTGCAGAACACCTTGAGCAAAAAAGGA
ATTATATCTATAAGGGGGAGGAGGCTTATAATAATAAGGAATATGAGCGGGCGGCTTCTTTTTATAAGAG
CGCTATTAAAAATGGCGAGCCGCTTGCTTATGTTCTTTTAGGGATCATGTATGAAAATGGTAGAGGTGTG
CCTAAAGATTACAAGAAAGCGGCTGAATATTTTCAAAAAGCGGTTGATAACGATATACCTAGAGGGTATA
ACAATTTAGGCGTGATGTATAAAGAGGGTAGGGGCGTTCCTAAAGATGAAAAAAAAGCCGTGGAATATTT
TAGAATAGCTACAGAGAAAGGCTATACTAACGCTTATATCAACTTAGGCATCATGTATATGGAGGGTAGG
GGTGTTCCAAGCAACTATGTGAAAGCGACAGAGTGCTTTAGAAAAGCGATGCATAAGGGTAATGTAGAAG
CTTATATTCTCTTAGGGGATATTTATTATAGTGGGAATGATCAATTGGGTATTGAGCCAGACAAAGATAA
GGCGATTGTCTATTATAAAATGGCGGCTGATATGAGCTCTTCTAGAGCTTATGAAGGGTTGTCAGAGTCT
TATCGGTATGGGTTAGGCGTGGAAAAAGATAAGCAAAAGGCTGAAGAATACATGCAAAAAGCATGCGATT
TTGACATTGATAAAAATTGTAAGAAAAAGAACACTTCAAGCCGATAACTCTCAAGCTTGGGCTTGATTCA
AGGGTTTTTTGTTTTATACTAAGTAGCGTGTTTTTTGAACAATTGATTTGAAGCAATAGATTAAAAAATA
TTGCGTTTTTCATGGCTGAGTAGCCTTATAGCAAGAACTTTAGCCAAAATATTGTTCGCTATCATTTTGC
TGTTTGCCTTGCCTAAATACTCCCCCTGTTTTAACAAACCCCCTAAATTTACAAACTCCAAGCAATAGCG
AGCGGTTTTCATAAGCTTTTTAAAAACGACGCTAAGATCGCCGAGAGCCTAAAACCCGCTATCACGAAAA
ACTTAAGCCAAGGTTTAGCAACCACACTAAGCGGAGCGTTAAAATACCAATGGACTAAATTCACTTTAGG
AACGCTATACCGCAACGCACCCGATCGCATTTTAGGGATTAAACTACCCAAAGCTCTAAACGAAGCCACC
GCAGGAGCCGCCTTAAAGTATCACATTAAAAGAGCGCTAGAAAGAAGCCACTCAATAAGCGATTTTAGTA
AGCAGTTGGAATTAAGCGCGCAAAAATCCCACTTTAGCAACAACACGCTTAAAATCATTGAAGAACTTAA
TAACGGAATCAAACAAGCGAGCGAAGAAATCAAAGAAAAGGCTACTAAATACGAAAAAGCCTTACAAGAA
TTACAAAAGATTGATGAAAGCAAACTGACTAAAGAACAGCAACAAGTTTTAAAGGTTTTTAAGGGCGAGC
TAGACCAAACAGAAATTAAAGGGATAGATTTAAACGACCTCTATATTTTAGAACAAGGATCAAGGAATGC
GGGAGCTAGAAAAATACTAAGAAAGCATTACGGAGAAGAGAACACAGGCGAGCTAACGAACGACGAGCTA
ATCAACATGAGCGAAGTGATCAAAAACGGGAGCGTGTTATTAGAGAGTTTTGAAAGGATTAAAAACGGAT
TTAGATACGCTTACGAATGGGAGAATAACGGCGTTAAGCTTAGGTTAGTCGTAGATGATTTAAACAATGG
AAATAAGATTTTTGATTTTTATAGCGATAGGAATTTTAAAGATTTTAGGGATGCCAGTCTACACTCTGGA
GACCATCCCTATGAACCTAATCCTACAAAAAAACCGCTAACAGATCAAGAGGATTTATTAAAAACAAGCG
AAAATTTAAACGAAACCACACCCAAACCTACCAATTTAAGCCCCTTAGAGCAAGCCAACGCCGAAAAGTT
AGCGAAATTAGAAAGCGAAGCGAAAGAAAGCGAACAGGAATTTTTAAAAGCGAAAGAGCAAGAAGCCAAA
AGAAAAGAAGCGTTAAAAAAGAAATTAGAACACGAGCGAGGGAATGCAGGCAACATTGAAAGCCAGACTA
AAATAGAAGTAGGAAAAGATATACCCACACAGATCCAAGAGAGAATCCCAAAAAGCCGAGTAAGGCTGAA
CGAACGAGAGATTTACGACTTAGACTATGCGATCGTGAAAGCCAAAGACTTAAAACCAAGTTTTACCACA
GGCGGGACGCAAAAAAGAACCGACATGAACGAAGAACAGATTAAAAGCATTGCGGAGAATTTTGATCCTA
AAAAGATATTTGGGAGCGGAGGTTTTGAAGATTTACCGATCATTTTGCATGATGGGCAAGTGATCGCAGG
AAACCACCGCATAGCTGGCATGCTGAATTTCACGCCTAAAAGCCGTTTTGCTTACGAGAAAGCGATCAAG
GAATACTATCACATAGACTTAAAACCGGACGAGTTGTTAGTTAGAGTGCCACACAACCGATTAAACAACA
CCGAGATCAACAATTTAGCGGCTTCAAGCAATCAAGGACGCTTTAATAGTGAAAGCGATCATGCGATAGC
GGTTTTAAGCCACTATGAAGCGAAATTAAAAGAATTAGAAACGAAGTTAAACGCTGATAGCGTCTATTCT
TTAAAAAACATGGTGGCTAAAAATCTTAATTTTGACAAAGCCACGCATCCTAATGTAGGCGATAGTAATT
TAGCGTTGCTTATGTTTAACATGCCACGAACGAAAACGCAAGGGGTAGAGTTACTTAATCGTTGGCAGAA
AGAATTTTCAAACGATATTAAAAGCTATGAAAAGGTTAAAAAAATGTTTGTAGATAACGCCGGGAGTTTT
CATAATTTAATCCACGATATGAATTTCCCTAATGTAAGCCTTAACGCTTATTTAAGCGATATCATGGATC
GCAGTTTTGCTAATTTAAAAAATTATCAAACTACGAGCGAGAGCTTAAAAGATTTGAGCGAAAAATTCTA
TAAAACGAGTTCTTTAGAGATGTTTGAAAAGAGCGAACAAAACACGAGCGATATCAGCGAGATTTTAGGA
GGTGCGATCGCGCGATTTGCGAGGTTTGATGATCCTTCTAAAGCGTTATTTGAAGCGTTAAGAAGTGAAA
ACATTAAAAAAGGTTTGAAAGAATTTAAGATCGCTGATGTTACTAAGGACATGTTCGATCCTAAAAGTAA
GGAATTTAAGGATATTGATATTTATGATTTCACGCATTACCTTTTAATGGTCAATAGGGAACCGAATGAA
AATAACCTCGCATTAAATCGCTTGATTGAAGCCGTGAAGGACATGCAAAAAGAGAGCGAGAAAGGGATAA
AAAAACCAAAGCTTGAAAGCGAGTGGGGAGAGAATTATAGCGAGTTTAAAGGTGATGGATTAGGAGCGAT
TAACAAGCTATTAGAAACTAAAAAAGGTTTTGTAGCGGGCGCGTTTCATAAGGAAGGTTTAGGGGATATT
GATCTAGTTTGGGGAACGCCAAAGACTAAAGATAGCAACGGTTATGGATTAGCGCATATATTAGAAAAGA
GAGAAAAACAATACAAAAGGTTAGGATTAACAAACGAACAAGCCAAAGAAAGGACTAAAGAGTTATTAAG
GCAAATACCGGAAGTTATAGAGAAAGGCACTAAAGGGACGGATGATTTAGGGCGTGTGTTTGTAGATTAT
GGAAATAAGAGAGTGGGTTTAAATAATGAGTGGAAAAAAGAAAAATTAGAAAATCATTGGGTGATAAGCA
GTTATGAATTGTATGATACAGAGAAGCAAGCGTTACGGTCTACTCCGCAAGCAATCACTAAAGAAAAGGC
ATTTAATTCTTTAAACTCTGTAGAACCTAATCCTACCACAAAAAATTAAAAAAGGATTAAAATGATCAAT
TACCCTAATTTGCCTAATAGCGCGCTAGAAATCAAACAACAGCCTGAAGTGAAAGAAATCACTAACGAAC
TTTTAAAGCAATTACAAAACGCTTTAAATTCTAATAGTCTTTTTACCGAGCAAGTGGAATTAAGCCTTAA
AGGGATCGTTAGGATTTTAGAGGTGCTTTTGAGTTTGGATTTTTTCAAAAATGCGAATGAAATTGATAGC
AGTTTGAGAAATTCCATTGAATGGCTGAGTAACGCCGGCGAGAGCTTGAAAGCGAAAATGAAAGAATACG
AGGGCTTTTTTAGCGAGTTTAATACGAGCATGCATGCTAACGAGCAAGAAGTAACCGCTACTTTAAACGC
TAACGCTGAAAACATCAAAAGCGAGATTAAAAAGCTAGAAAATCAATTGATAGAAACCACTACCAGGCTT
TTAACGAGTTATCAAATTTTTTTAAATAACGCCAGAGATAGCGCTACTAACCAGATCACAGAAAACAAAA
CCCAAAGCCTTGAAGCGATAACGCAAGCGAGAGAAAGCAATCATTATCAAAACATTGATTTTTTTGAGAT
TGAATAAGGCGTGTTAAAAACCACTATAATACCCCTAAAAAATGCGAGTTTAAAGATGCCTTTATTTGAT
TTAAAAAGCCCTTATCCACCAGCAGGCGATCAGCCCCAAGCCATAGAGGCCTTAACGAAAAGCTTAAAAA
ATAACAACCATTATCAAACTCTAGTGGGGGTTACAGGGAGCGGTAAGACTTACACGATGGCTAATGTCAT
CGCTCAAACCAATAAACCCACTTTGATCATGAGCCATAATAAGACCTTATGCGCGCAGCTTTATAGCGAG
TTTAAGGCGTTTTTCCCGCATAATAGGGTGGAGTATTTTATCTCCCACTTTGATTACTACCAACCTGAAA
GCTATATCCCTAGGAGGGATTTGTTCATTGAAAAAGACAGCTCTATTAACGATGATTTGGAGCGTTTGAG
ATTGAGCGCAACCACTTCGCTTTTAGGTTATGATGATGTGATCGTGATAGCGAGCGTTTCGGCTAATTAT
GGTTTGGGTAACCCTGAAGAATATTTGAAAGTCATGGAAAAAATCAAAGTGGGCGAGAAGCGCGCTTATA
AGAGCTTTTTACTCAAACTAGTAGAAATGGGTTATAGCCGTAATGAAGTGGTGTTTGATAGGGGGAGCTT
TAGAGCGACGGGGGAATGCGTGGATATTTTCCCCGCTTATAATGACGCTGAATTTATTAGGATTGAATTT
TTTGGCGATGAGATAGAAAGGATTGCGGTCTTTGACGCTTTAGAAAGAAATGAAATCAAGCACTTGGATT
CTGTCATGCTTTATGCGGCCAGTCAGTTTGCCGTAGGGAGTGAGAGGTTGAATTTAGCCATTAAAAGCAT
TGAAGATGAACTCGCTTTAAGATTGAAATTTTTTAAAGAGCAGGATAAAATGCTTGAATACAACCGCCTC
AAACAACGCACCGAGCATGATTTAGAAATGATTAGTGCAACCGGTGTGTGTAAGGGCATTGAAAATTACG
CGCGCCATTTTACGGGTAAAGCCCCTAACGAAACACCTTTTTGTTTGTTTGATTATTTAGGGATATTTGA
GCGGGAGTTTTTAGTCATTGTAGATGAAAGCCATGTGAGTTTGCCGCAATTTGGGGGGATGTATGCAGGG
GATATGAGCAGGAAAAGCGTTTTAGTGGAATATGGTTTTAGATTGCCTAGCGCTTTAGACAACCGCCCTT
TAAAATTTGATGAATTTATCCATAAAAATTGCCAGTTCCTTTTTGTGTCCGCTACGCCCAATAAGCTAGA
ATTAGAGCTTTCCAAAAAGAATGTCGCTGAGCAAATCATTCGCCCTACAGGGCTTTTAGACCCTAAATTT
GAAGTGCGAGACAGCGATAAGCAAGTCCAGGATTTATTTGATGAAATCAAGTCAGTGGTGGCTAGAGGTG
AAAGGGTGCTCATCACCACGCTCACTAAAAAAATGGCAGAAGAATTGTGTAAATATTATGCTGAATGGGG
CTTGAAGGTGCGTTACATGCATAGTGAAATTGATGCGATTGAAAGGAATCACATTATCCGCTCTTTAAGG
CTTAAGGAATTTGATGTTTTAATAGGGATCAATCTTTTAAGAGAGGGGTTGGATTTGCCTGAAGTTTCTT
TAGTAGCGATCATGGATGCGGATAAAGAAGGGTTTTTAAGGAGCGAAACAAGCCTCATTCAAACCATGGG
GCGAGCCGCTAGAAACGCTAATGGCAAGGTTTTATTATACGCTAAAAAGATCACTCAAAGCATGCAAAAA
GCCTTTGAGATCACTAGTTACAGGCGCGCCAAGCAAGAAGAGTTCAATAAAATCCATAACATCACCCCCA
AAACCGTTACTCGCGCTTTAGAAGAGGAATTGAAATTAAGAGACGATGAAATTAGAATCGCTAAAGCCTT
AAAAAAGGACAAAATGCCTAAAAGTGAAAGGGAAAAAATCATTAAAGAATTGGATAAAAAAATGCGAGAA
TGCGCGAAAAATTTGGATTTTGAAGAAGCGATGCGCTTGAGAGATGAAATCGCTCAATTAAGAACGCTTT
AAAAACTATAAGTGTAGTTGAAACAAACCGAGTAATTGCGCCTGAAATCAACTTGGTATAACAAGCTGTT
GATCCCGTATTCTAAAAATCGTAAAACTTTGAGGACATCTCCACTATTATTGCTAATGTTATTCATGGAA
TAATAATGGTTAAAATAATAAGTAGGGATTTTAATCCCAAAGCCAAACTGGTTGCGCTTATTCCCTAAAC
GAACCCCTAAATTTACCAAAAACTGGAAACCATTTGGATCCACTTTCCCGCCAAAAGTGTCTAAAAGAAG
CACTTGATACAATAACGCATCGCTCAATTTGTCATACACCCCGGCAAAAGCAATCCCCAGATTGAACCCG
GCAAAAAACTTATCCCCATTATAAGCGTTAAGCAATAAATCCATATAAGTGCCATAAGTGGAAATGATAA
CAGACTGCGATTCTTTTTGGCCATAAAGAGAGGCGCTCAAATCATAAAACAGCCCCCACCTGAAGCCAAA
CCATTTCGTCTCTTCATGCTTACCCACCCATTTATAGCCCGCTTGCACGCCAAAACCATTAGACACATAC
GAATTTTTAAAAACAGGGCTTAAGCCATCGCTAAAAATAATCTGGCTCTTATTGAATTGCTGGGATAAAT
TCAAGTTGCTGTAGTTGTGCTGAATGCTCCCCAACTGATACCCAAGCCCCAGATAAAACGCCGATCTATC
CGCATAGCGTTTGATAGGCGAAACCACCTTTTTATTAAAAAAAGTGTAATCCCCTTTAGTCAAAACATCT
TTAAAACTATCCGCATGCAAGGCATAAGAAAGCCCTAAAATTAAGTATAACGCTCGTTTCAAAAAAGCCC
TTTGATTGAAATTTTAATTTTTTACAAATTGGTTTTAAACTTTATTGTATCGTTTTAAACTTTATTTAAA
CTCATTTTCTTAAGGGGATAGGGGGTATTTTGAAATAATTCCCCTAAAACCCCCAAAAAAACCCCTAACC
TTTCAAGAGCGTTTTTTTAAGAGACTATCGTTTGATTAAAATCAAGCTCTTTTATTATATTTATTCTAAA
AACGCTTTGAGTTTTTTTTAAATTCTGCAATCAATAATCCATAAGAACAAAATCTTTAGGTTTTTATAAA
AACGCGCCTTATTCAAACACCCTTTTAAAAATCGCTCCCACATTTTTAGTGTAATAGCTGTAATCAAAAC
ATGCTTTGATTTCATCCTCGCTCAAATATTTTTTCAAGCGTTCATCGTTGAGTAGGGCGTTTAAAAACAA
ATTTTCATCAGCGTTTTTAAAAGCGCCTTGTTGCAAAACCTCCCATATTTTCATCGCATTTTCTTGAACG
ATAGAATAGCTTTCTTCTCTACTCAAACCTTTTTTAGGCAATTCCAATAACACCCGTTGCGAAAAGACTA
GCCCCCCACTCAAAGCTAAATTTTTAAGCATGTTTTTAGGATAAACCACCAGATTTTCAATCACGCTATT
CAGGCGGCTGAGCATAAAATCGCTCGTGATAAACAGATCAGGCAATGCAAAACGCTCCACAGAGCTATGG
CTCATGTCCCTTTCATGCCATAAGGCGACATTTTCTAACATAGGGGTAGTAAAAGAGCGAATCACCCTGC
AAAGCCCGGTGATATTCTCGCTCAATATGGGGTTTCTTTTGTGGGGCATCGCAGAGCTTCCTTTTTGCCC
TGTTGAAAAAGCTTCTTCCACTTCATAGACTTCACTGCGTTGTAAATGGCGGATATTGATAGCGATTTTT
TCACAACTGCTCGCTAAAAGAGCCAGATCGCATGCAAGCCTAGCGTAGCGGTCTCTTTGAATGACTTGAT
TGCTGATATTGGCGGTTTTTAAGCCTAAAAATTCGCACGCTAATTCTTCTAATTCTAAAGGGGCGTGCGC
GAAATTCCCCATAGCCCCACTGATCGCTCCCACGCTGATAAATTCCATCGTTAAATCCAAGGCTTTTAAA
TGCCGTTTGATTTCATCAGCAAAAAGGGCTAACACTAAGCCAAAAGTAATGGGTTCGCCAAACACCCCAT
GGCTTCTGCCCACCATTAGCGTGTCTTTATGCTCTAAAGCCCTGTTTTTAAGGGTTTCATAAAGGTTTTG
AACGCCTTTTTGAATGAGCTTTAAGCTTTTGGTCATCAATAACGCCATAGCCGTATCAATGCAATCGCTA
GAAGTGATCCCATAATGAAAAAAGCGGGATTCTTCGCCCAAGCTTTCAGCCACGCAAGTAGTGAAAGCGA
TTAAATCATGCTTAGTGGTTTTTTCAATTTCTTTGATGCGTTCAAGATTGAATGCTGCTTTCGCACAGAT
TTTTTCACAATCGCTATCTTGGATTTGCCCAAGCTTGTTCCACGCCCTAACGACAGCTTTTTCCACTTCC
AAATAAGTTTCAAACTTGGTTTGCTCATTCCATAGGGCTTTCATTTCTTCATTCGCATAGCGTTCTAACA
CCGACAATCCTTAAAATCAAAATGGGATTTATGTTACTTTAAAGGGGTTTAAAGAATCAAGGGGAAAAAT
CACACAAGGCACAAAAAAGCCCCTTGATTTAATGGAAGGGTTATACTTTAGCTTCTTCTCTGCGTTGCAA
GTATTCCCAACGCTCATTCACATCTTTTTGCAATTCTTCAATAATGTGTTCGTTTTCCTTTTTGAAAAGG
TGTTTGAAGCGCTTTTGAGCCCCTAAATAATCCCTTACAGGAATGATATTTCTTGGGCGGTAAGTGATTT
TCAATTCCCTACCATTAAAGATTTCAAACAAGGGGAACATCAAGCTATCCACAGCCATATCCGCTAATTC
AATGGTCTTATTGGAATCAAATTTCCATTCAGTCGTGCATGGGCTAAGAGCGTTGATAAAGCAAGGCCCT
TCAGTGTCTAGTGCGGTTTTAATCTTTTTATTCATGTCTTTCCATTTGTTAGGCGAGAGTTGCGCCACAT
AAGGGACCCCATGGCTTGCCATGATATTGACGATGTCTTTTTTCTTTTCTTTTTTACCAAAGCTCACCGA
TCCCGCTGGCGTGGTAGAAGTGCTAGCCCCTAATGGCGTAGATCCGCTTCTTTGACCGCCGGTATTGGCG
TAGTTTTCATTATCCAAGCAAATGTAAGTCATGTCATGCCCTCTTTCCATGCAACCGCTGATGAATTGAA
GACCAATATCATAACTGGCCCCATCGCCCCCAAACGCCACAAATTTTGGCTTTTGACCTTGATAGCGGCC
CTTATTCACTAGCGCTTTATACATCGCCTCCACCCCTGAAATCGCTGTAGAGCCATTTTCAAAACCAATA
TGAATCCAAGGCACATCCCATGAAGTGTGCGGATACACAGCCGAGCATACCTCTAAACAACCGGTAGAAT
TGCCTAAAACAATAGGCCCATCTACAGCGTTTAAAACTTCGCGCACAATAATGCCATGCCCACAACCTGG
GCAAAGCAAGTGCGAGCCTTGAAATTTTTCAGCGCTTTGGCTAAAACCTTTGAGTGTTTTGACTTCTTTT
ACCATGATATTTCCTTTTTAAAAAAAGCTCATTTTAGGGCCGTGCAAACCTACGAATTGTTGGGTAGGGT
GCGTGAGCGTGCCTTTAAGAGCGTCTTCATTGATTTCTTCAAAAATTTCGCATAAATGCGCGATCGTCAT
ATCCCTTTCGCCTAAACCATAAATGTAGTTAGACACCACAGGGTGTTTAGTCCCTTGCGTTTGATACACC
GCGCTCGTTACTTCATTAAACATCGCCCCCATAGCGCCCGCTGGAGAGCTTTTGTCTAAAATCGCTAGAG
CCTTAAGATTTTTCAAATCCTGCCCCAATCTTTCATAAGGGAAAGGGCGCAAGGAATGGATGGTAGCCAC
GCCGGCCTTAATGCCTTTTTTACGCATTTCTTTAGCCGCTACGATCGCTGATTCATAAGTAGTGCCTAAC
GCAAAGATAGCGATTTCAGCGTCTTCTAGCTGGAAAGTTTTAGTCAAATGGTATTGTCTGCCTGTGAGTT
TAGCGAAATCATTGAACACTTCTTCAATCACAGAAGACGCGCTCATGATCGCATGGTGGAGTTGGGCTTT
ATGCTCATAATGCCATTCTTCTTCAGCTTGCGCACCATAGCTTACCGGTTTATCAAAATCCAAAAGGGAA
TGCTTGGTTTGGTATTCGCCCACGAATTGATAAGCCACTGCATCGCTCAAAGGGCGGACATTTTGCACGG
TGTGCGAGCATAAAAACCCATCTTGATTGACAATAGTAGGCACGCGCACCTTTTGATGCTCTGCGATTCT
AAACGCCATTAAAGTGAAATCGTAAGCTTCTTGAGGGTTGCATGTGCATAAACTGATCCAGCCTGAATCC
CTGCTTAAATACATATCCGAATGATCGCCATGGATATTTAAAGGGGCTGCTAAAGCGCGATTGACTAAAT
TCAAAACGATAGGCAAACGCATGCCAGAAGCCTGGTATAAAACCTCTACCATTAACGCCAAACCTTGAGA
GCTAGTCGCAGTGCTGACCCTTCCACCTGCTGCAGCAGCTCCCACGCATGCGCTCATAGCGGCATGCTCA
GATTCCACTAAAACAAACTCGCCATCAATATAGCCATTATCCTTAAAGGTGCCATAATTTTGCACAATGG
GGGTTGATGGGGTGATGGGATAGGCTGCGATGACATCAATTTGAGCCTGTCTTAAAGCGTTAGAGCTAGC
GGTATTGCCATCCCACACTTCTATCTCTTGCAATTCAATACTTTTTGCCATATTTTTTCCTTATGATTTT
TTCTTTTCTTGTTTTTGCGGCCATTGAGTGAGAGCGGTAGCAGGCTCAATTTGTTCTTCAAACATCCATA
GCGATTTGGGGTTGGTGGGGCAGACATCCACGCACACGCCACAGCCTTTACAATGAGAATAATCCACGCC
CTTTAACTTACCCTCTCTTGAAAGAATAGCAGCGTCTGGGCAATAAACCCAACAATTAAAGCAATTGATG
CAAATATTATTGTTATGCACAGGTTTAGCCACGCGCCAATGAGCCACTGAAGTGGTGAAGTAGCTTTGTT
CGGTGTAATGGCGCTCATCATTGTGTTTTTCCATTTCGCTTTGCGCGTTTTTTTCAAAAGGGAAGAGCAC
CGCTCCCATTTCAAATTCATTCCAATCTTTCATCTTTAATCCTTAATGTTATTGAACTTCTTCATAAGCT
CTTTGGATAGCGAGCATGTTAGCGTCAATGACTTCTTGCGTGAGTTTTTTGCCTAAAACTTTCTTAAAAG
CTTCTTTAAAAGCCCCGATTTCAAGCATGCCAGACACTTTCATTAAAGCCCCTAACATGGGCGTGTTAGG
GATAGGGCGTTTTAAGGTTTCCATAGAGATTTTTAAACAATCCACTAAAAACACCTTACGGGTTTTTAAT
TCAGGTTTTTTTTCAAACAATTCTTCTTTGCTGAGATAACTAGTGATGATATAGGTCGTGTCTTCTTTTT
CATTAGCGAAGATGTTTTCAATGAAAACCAAACCAGGATCAATCACCAGCACATAATCCGGTTGCATGAA
GCGCTCATGGTTTAAAATAGGCTCATCATCAACGCGGTTATAAGCCATCATAGCAGCCCCCCTTTTAGCT
GAACCATAGGAAGCGAACGCTTGCACTTCTTTGCCTGTTTTTGAAATCACATCAGCCAATCCTTTAGCAC
CGGTGATAGCGCCTTGACCAGCTCGCGCATGCCATCTAATTTGAAACATGGTAATATGTCTCCTTAATAT
CGTATAAAATAAATTGAATTTAGCCTAAATTATACAAGAAAAACTATTAATGTGTCTTATAACAATATCT
TTTTAGGAATTTTTATAGGAAAATGGGGGCATACTTACAAGAATTATGGCTATTTTATGGCTATTTATTC
TAAAAAGATAAGCGTTCTTAATCAAAACCACTAATATTTATTTTAAACTTTGTTATTATTAGGGCGTGAT
TTGATCTTAATCTATTAGGGCAAGTGTGGGGCAGGATAACAAAAGGAATTGGGTTATGGATAAAACAATG
GTTAAAATATTGATGGGCATGGCGTTATTATCATCGCTTCAAGCCGCAGAGGCAGAGCTTGATGAAAAAT
CAAAAAAACCTAAATTTGCGGACAGGAATACCTTTTATTTAGGGGTTGGGTATCAACTTAGCGCAATCAA
CACATCTTTTAGCACCGAGTCTGTAGATAAATCGTATTTCATGACCGGCAATGGCTTTGGTGTGGTGTTA
GGGGGGAAATTTGTGGCTAAAACGCAAGCTGTAGAGCATGTGGGTTTTCGTTACGGGTTGTTTTATGATC
AGACCTTTTCTTCTCACAAATCCTATATTTCTACCTATGGTTTGGAATTTAGCGGTTTGTGGGACGCTTT
CAATTCGCCAAAGAGGTTTTTAGGGTTAGAGTTTGGCTTAGGCATCGCTGGGGCGACTTACATGCCAGGA
GGGGCTATGCATGGGATTATCGCTCAAAATTTAGGCAAAGAAAATTCGCTTTTCCAATTGCTTGTGAAAG
TGGGTTTTCGTTTTGGCTTTTTCCACAATGAAATTACTTTCGGGTTGAAATTCCCTTTCATTCCTAACAA
AAGAACTGAAATTATTGATGGCTTGAGCGCGACCACTTTATGGCACCGCTTACCGGTAGCTTATTTCAAT
TATATCTATAATTTTTAGATATAGTTATTTAGGGATTTTAGATTTGACAAAATCAATCAACTCTCGTGTG
TCTATGGTTAGGGTTAAGAATTGCTGATAAGTAGTGATCCACTTGCCCCCTTTCCCATACAAATGATACC
CATCGCCCCCACCTACAAAGCTAAAAAACGCATCCGCTCGCACGCTTAACCATTTGTTTTTATAAAGATA
ATAAAGCCCTATCATGTCAAAATTAGGGGCTCTATACCATGGCAATCCGGTATAAAGGGATTGGCCATAA
GTGGCATAAAAATGCATTTGGGGCTTGTTGGAAAAATAGTATCTGTTAAAGATCCCAAAGCCTTTGTATT
GCACTTGGGCGTAAAATTCCCCCCCAAAGCTGTTATAAAATCGGGCGTTTTTGCACTCGCTAGCATAACG
CACGCAATAATGGGTTTGAGACGACTGCGTGCCAAAAGTCATGAAAATATTATCCATATAAGGCATGAGA
TTTTTAAAATCCGCTTTTAAATAAGCGTGGTAATAAACCCTGTCTAAAATGGTGGGGTTAGAGTATTTCC
CTATTTCGCCCCCTTGTGGGTTATCTTTTTGACTGAAATAGGGGTAGCCATTAGGCCATTGTGGGGTTGC
ATCGCCTGGTTTTAAGTAGGAATTCCCGCCGTAAGGGTAATTATCTCCCATGCTATGATGGTTGGCGTTA
TGAAAAATGACAAGCTGCCCCCCCAAACCTAAATACCCTTTAAGAAACTGAAATTCTGAAGAAACAAAAT
ACAAGAATTGGTTAAAATCGTAATTTTTCTTTTTGGGCTGGTTGTTCCAATTGCGCCCCCCATACCAATC
CACAACGCCCTCAAACCACCCATTCCACCAGCGGTTGGGATCATAAGCCGGTTTGAATTGGAACGCTCCT
CCCCTAAAAGTAGGGTCTATAAACCAAAAAAGTTTTTTAAAAGCGCTTAAAGGGTAATGCCCTATTTGAT
AGCTTCGCGGCACAATGCCTAAAAAAAATCTCAAATTTTTCCCTATGTATTGGTAATACATGGTAACCCC
CCACGAATAAGGGAAGTAGCTATAATGCGTGTGCAAATTTTGAATGAACCACGCTCCAAACATCAAGGCC
TGTCTTTTGTCTAATTGAACGCCAATTTGAGGCATGAGACGACCTTGCATTTTAGTTAGGCTATTCCAAT
AGGGGTTGTTATTTGGGGCCACTAAATTGAAGTTAAAGCTCATAAACTTCAAGTCATAGACAAAACTAGC
CGCTTTCACTAAGGGTGGTATTAAAAAACCTGAAAACAACAACGCATAAAGAGATTTTTTTAAGAAAATC
AAACTAAAATTCATCCCCTTTCATCATCTTTTAAAATTGCAGCATTTAAAATGGCGGCACTTAAAGACAA
AATGCGATTTTAAATTAATTTGCTTTAAAAACAACATAAAAACCAAAAAGTAGAACCCTTTCAAGTTCGG
TTTTTTTTTTTTTTTTGGATAAAATAGCCATTAAAAAAGGGTGTTTCATTTTTTATGACTTCAGCTTCAA
ACCATTCTTTTAAAGAACAAGATTTTCATATTCCTATCGCTTTTGCTTTTGATAAGAATTACCTCATTCC
TGCAGGCGCATGTCTTTATTCCTTGCTAGAAAGCATCGCTAAAGCCAATAAAAAAATCCGTTACACCCTA
CACGCTTTAGTGGTAGGTTTGAATGAAGAAGATAAAGCAAAGCTTAATCAAATCGCAGAGCCTTTTAAAG
AATTTGCCGCTTTAGAAGTGAAAGATATTGAACCTTTTTTAGACTCTATCCCTAACCCTTTTGATGAGGA
TTTCACCAAGCGCTTTTCTAAAATGGTGTTAGTGAAGTATTTTCTAGCGGATTTATTCCCCAAATATTCT
AAAATGGTGTGGAGCGATGTGGATGTTATCTTTTGCAATGAATTTAGCACTGATTTCTTAAACATTAAAG
AAAATGATGAGAATTATTTTTATGGGGTTTTGGAAGTTGAAAAGCACCACATGATGGAAGGGTTTTTGTT
TTGTAATTTAGATTACCAGCGCAAGAAAAATTTCACCTTAAGAATGCATGATCTTTTAAAGGGGAATGAG
GCTAAAGGGGAGTTGGATTTTACGAAATGGTGTTGGCCTAACATGAAAGCTTTAGGGATTGAATATTGCG
TTTTCCCTTATTATTACACCATTAAAGATTTTTCTAACGCGTATTTAAACGAGAATTACAAGAAAACCAT
TTTAGAGGCGCGAGAAAACCCTATCATCATCCACTATGACGCTTGGTGGGGAGCAGTGAAGCCTTGGGAC
TATCCTTTTGGTTTGAAAGCGGATTTATGGCTGAACGCTTTGGCTAAAACCCCATTTATGAGCGATTACA
CTAAGAAAATGCACACCAATGAGAGCTTTTATACCACAAAAATGGCTGAGCAGCATTATTTTTCTTCAGT
AAAATCTTCAAAAGAAATTCTTTTCAAAGCCCCGTATTTGTTTTTCAAATCGTATTTGTTTGTTGTGTTT
AAAGAAAGGAAGATCCATTCAAGAGTTTTTGAATTAACTTGTAATTTAGTGAAAAAATTTTTCAATAAGC
TTATTTATTTTGGGTTTTTGATGCCTAAAGCGTTAGTTAAAAGGGTGGTTAGTAAGATCCTTAGAGTTTT
AGGACTTCATGGGATTGTTAAAAAAATCCTAATCCAACTCAAGCTCTTGAAAAAGGGCTAAAGTAAAGGG
GTTAAAACCTTTTTTAAATTAATTTGCTTTAAAAACAACATAAAAATCAAAAACAGAACCCTTTCAAGTT
CTGTTTTTTTTGATAAAATAGCTTAAAAAAGGGCTAAAGTAAAGGGGTTAAAACCTTTTTTAAATTAATT
TGCTTTAAAAACAACATAAAAATCAAAAACAGAACCCTTTCAAGTTCTGTTTTTTTTGATAAAATAGCTT
AAAAAAGGGGTGTTTCATTTTTTATGACTTCAGCTTCAAGCCATTCATTTAAAGAACAAGATTTTCATAT
TCCTATCGCTTTCGCTTTTGATAAGAATTACCTCATTCCTGCAGGCGCATGTCTTTATTCCTTGCTAGAA
AGCATCGCTAAAGCCAATAAAAAAATCCGTTACACCCTACACGCTTTAGTGGTAGGTTTGAATGAAGAAG
ATAAAGCAAAGCTTAATCAAATCGCAGAGCCTTTTAAAGAATTTGCCGCTTTAGAAGTGAAAGATATTGA
ACCTTTTTTAGACTCTATCCCTAACCCTTTTGATGAGGATTTCACCAAGCGCTTTTCTAAAATGGTGTTA
GTGAAGTATTTTCTAGCGGATTTATTCCCCAAATATTCTAAAATGGTGTGGAGCGATGTGGATGTTATCT
TTTGCAATGAATTTAGCACTGATTTCTTAAACATTAAAGAAAATGATGAGAATTATTTTTATGGGGTTTA
TGACAAAATATACCCGTATGAAGGCTTTTTTTATTGCAACTTAACTTACCAGCGAAAAAATCAATTTTGT
AAAAAAATATTAGAAACCATACGCATGCAAAAAATAGATAAAGAACCGCAATTGACAGAATTTTGTCGTT
CAAAGATCGCGCCATTAAAAATAGAGTATTGTATTTTCCCACACTATTATAGCCTTTCTGAAGAGCATTT
AAAGGGCGTGGTCAATGCAATTTATCATAACACCATTAAACAAGCCCTAAGAGAACCTATCGTTATACAA
TACGACTCTCATCCTTATTTTCAAATCAAGCCTTGGACATATCCTTTTGGTTTAAAAGCGGATTTGTGGC
TGAACGCTTTGGCTAAAACCCCTTTTATGAGCGATTGGTCTTATTTGATCACAGGGGGTGGGGAGATAGG
TGGAGAAAAATGGCACTACTACCATAGCATCGTTGCCTACCATTACTACTTCCCTTTGTGGAAAGCAGAA
GAACAGATTGCCCATGACGCTTTTAAGACATTTTTAAAACATTATTTTTTGCACATTCATGAGATTCCCC
AAAACGCAAGGCGAAGACTATTCAAATATTGTATTTCAATACCGCTTAAGAGCTTTATTAGTAAAACCCT
TAAAATCCTAAAACTCCATGCACTAGCCAAAAAAATCCTAATCCAACTCAAGCTCTTAAAAAAGAGCTAG
GACCAAAGCCTTTAATCAAACGATTTTTTCATATCAATCACATAGCGGAATTTCGCTTTCCCATGGGTTA
GGTTATGATAAGCGGTGTCAATATCCTTGCCTAAAATCAAATCCACTTCAGGGTAAATATTGTGTTTGAT
AGAAAAATCCATCATCTCTTGGGTTTCTTTAATGCCCCCAATCAATGAGCCATAAACCTTGCGATTGCTT
AAATAGATAAAATCAAAAACGCTAAGCGCTGGAGCGACTTCTACAGGAGGGAGTCCCACAAGGGCTAATT
CGCCATTATAAGTTAAGAGCTTGAGGTAGTCTTTTAAATCATAATGGGTAGGAATGGTTGAAATGATAAA
GTCCAATTCCTCTTTGCATTGTTTAGGGTCAGTGTAGAAATGTTTAACCCCCATGCTCAAAGCGTCTTGC
TTTTTGTGGTCGTTTCTTGCAAAAACACTCACTTCAGCCCCCATAGCCACAGCGTATTTAACCGCCATGC
CTCCTAGCCCGCCAAACCCAGCGACACCAACTTTTGTGCCTTCAGTAACCTTAGAAAATTTTAAGGGCGA
ATAAGTGGTGATGCCCGCGCAAAGCAAGGGGGCTACTTTTTCTAAAGGAGCGTTTTTATCCACGCTAATC
ACATAGTTTTCATCCACGACAATATTATTAGAGTATCCGCCCATGTGGGGTTCATTGTCATGGAAAGAAT
CCAAACAATCATAAGTAAATACCACTTTGGTGCAAAATTGCTCTTGGTGTTCTTTACATGGCTTACAAGC
TTTGCATGAATTGACAAAACAGCCCACGCCCACCACATCGCCAACCTTAAATTTCTTAACTTCCTTACCC
ACTTCTTTGATGACCCCAGCAATTTCATGCCCAGGAACCATGGGATAAATGCCTTCTCTCCATTCGCTAT
AAGCGCTATGAACATCGCTATGGCAAATCCCTGCATAAAGAATGTCAATCAACACATCTTTAGGGCCTAC
AGCATGGCGGCTAAAATCATGGGGTTTGAAATGCCCGTCTTTAGAAAAAATAGCAAAACCTTTAGATGGA
ACTCTCATTAAAACTCCTTGTTTGATTAAAATACCGCTATTGTATCGTTTTTATGGTTTATTTATGTTTC
TATAGGTTTAACTAATTTTATAGCTGTTGGTTATATGGTAGCGTTGTTTGGCGCGTTTAAACGCACCCCT
TACACTAATCGCTTTTATCTTAAGCGGCTACTATTTGCTAAATTCTATCATGCAGTAAATAATTTTCTAA
CGCAATGCCCGCCCCATCAAGTCCGGGAGTTTTTTTCAGCACGACATGCACTGGGATGGAAGCGAGAAAC
GCTCCCATGCGCCCTTTCGTTTCAAAACGCGCTCTAAAGGGCGAAGTTTTAAAATAATCAATGAATCGTG
GGATAATCCCCCCACACAAATACACGCCCCCTCTAGCCCCCAAAGTGAGGGCCACATCAGCAGCGAGCGT
GCCTAGCATGGAGCAAAAAGTGTCCAAGGTCAATCGGCATATAGGGTAATCCCCATTCAAAGCGCGTTCG
CTAATGATTTGTGGGGTCAATTCAGCCTTGCTCAATTTCGCCACTTTTTCTAAGCCTTTGCGTTTAGACA
GGGCTTCATAAATCAACACCAAACCGCTACCGCTTAAAAACCTTTCCGCGCTCACATGGTTGAATTTAGA
GCGGGCGTATTGCCACACTAAAATTTCTAAATCATCAAAAGGGGCAAAGCTCACATGCCCCCCTTCGCCG
GGTAAGACTTTCAAAGAGCCATCGCTGTTTTGGATAAGAGTGCTTACCCCAAGCCCCGTTCCTGGCCCTA
AAATCGCTTTAGGAGCGTTGATTTCGCACTTAATCCCGCCTATTTGAGCCAGATCGTTTTCTTGCATCGC
GCTAATGGCATAGGCTTGCGCGACAAAATCATTGATGACAAGCAATTTTTTTAAAGTCAAACATTGCCGT
GTCGTTTCAATAGAAAAAGTCCAATGGTTGTTAGTCATTTGGACAAAATCCCCCATAATGGGCGTAGCCA
CAGCAAAAGAGCCATAAATAGGGTGCAGTTTAAGGCTTTCTTTGCATTTAGAAAGGTAAAACCGCACCGC
ATCGCTCAAGCTCTCAAAATCTTCGCACCTCAAGACTTCAATGCATTCAATCTGTCGTGGGGCGACTTCC
AAACCAAAGCGCGCGTTCGTGCCGCCAATATCGGCTAAGAGTCTTGGGTAAGTTTCAGTTTTTGGCATAA
AACACCTCCGTGGTAACTTTTTGAGAATGTAAAATCCGAGCGATCGGCAGAGAATAGGGAGCACTTTCTT
TTAAAGCTTTTTCTAAAACCTCCCTTTTTTCTACTCCGCTAATGCTTAAGAAAAGTTTTTCGCAATTTTC
TAAGGCGTTAACAGACATGCTCAGGCGTTCATAAGGAGCGTTAATTGGCTTAGTCAAAACGATATTTTCT
TTTTCTTCGTTTAAAAAAGCGCTCGTTTCGGGAAAAAGGCTAGCCGTATGCCCATCAGTCCCCATGCCCA
AAATGGCTAAATGGGGCTGTTTGAAATGCTGGTTAGCAAAATGAAAAAGCGCGTTTGTATCGCTAGAAAT
CTTTTTGGGCAAAAGCGGGTTGAAAGAAGCTTTTAAGGCGTTATTTTGCAACAAGTAGTCATGCAATAAT
TTGGTGTTGCTATCCTTGTGGCTAGTCTCTACAATGCGTTCATCTACCAAGCTGACTAAACACTCATGCC
ATTTGAGATCTAAAACGCTTAATTTTTGCAACAAGCTAATGGGTGAACGACCTCCAGAAAAAGCGATAGA
AACTTGATGATGCTTTTTTAAAGCGGCGTTAAAAAATTCTTTAAAACGCTCTATTAAAGCCTTGTGGCAA
TCTTTTAAACTTTCAAATTCAAACAATTGATAACCCATGAAAATCCCTTTATTGATAGAGTGTTTTTAAA
AATTCTGATTCGTTGAGATTATGGCTTTCATAGGAATATAAGGGCGTGGCGTTATTCATAAAACCCTCTA
TGAGCGTGTCAATAAAAACCCATGACGCTTCTAATTCCAACTGGTGGGCGAAATTATTGTGGTTATTTTG
TATCGCATCATAGAGCAACTTAGCGTAGGGCTGTAAAAATTCTTGTTCGTTGTGGGTTTCTAAAATAAGG
GGGTTTTGATGATCTTTTAGGGTGAGGGTGATTTTATCTTGAGAGAGGAAAAATTCTAGCGTATTGACCG
CGTTAAAATGGATTTTCACGCTCGCTTGGTTATGGGGCATTTTTTTAGCGTGCTTAAGGTAGAAAGGCAC
GCCTTTAAATTTAGGCGTATCCAAAAAGGCTTTAATAGCGACAAAAGTTTCTGTCTGGCTTTCTTTATTA
ACCTTATTTTCATCTCTATAGCCTTGATATTGGGCCCGAATAACCTGTTTTTTGAAATCTTTGGGGGGTT
GTAAGGTTTTTAAAACTTTGATTTTTTCTTTCCTTAAGTCTTTTAAATCGTTGGGTAAATCTGTAGCGAT
AAGGGATAAAACTTGCAAGAGATGGTTTTGAACCATATCCCTTAAAGCCCCGATTTTATCGTAAAATTCG
CCCCTTTCTTCCACCCCCAAAGTCTCATACACGCAGATTTCAACCGCACTGATTTGATCCCATAAAATGT
TTAAGATAGGGTTATTTAAGCGCAATTCAAGGATATTTTGAACGCCCTTTTTCCCTAAATAATGATCGAT
TCTAAAGATTTGTTCTTCTTTAAAAAAAGCGCTAATGCTTTGGAAAATCTCTTTACAAGTCTTTAAATCA
TGCCCTAAAGGCTTTTCTAAAATCAAGCGTGTGTTGGCGTGATTGAGCGCGTTTTTGGCTAAATGTTGGG
CGGTCGTTGCAAAAAAACTAGGCGAGATAGAAAAGTAGAAAATCAAGGGTTTATCTTTTGTAGCGATTTT
ACTCAATTCTTCAAAGTCTTTAGGGTTATCCAAACGGACGCGCAAATAACTGATATGGGCTAAAAATTCC
TCACCCTTTTCTCTTGAATGCAGTTGTGTCTTTTCACAAAGGAGTGCTAAAAACTCTTCATTGGATAGTT
CCTTACGCCCCGATGCGATAATTCTAGAATCTTTTTTAAAACCATAATGAGTATAAATTTCATAGAGCGA
AACAAAGAGCTTTCGCATGGCTAAATCCCCAGTCGCGCCAAAAAGAACCAAATCAAAATCTAACATCAAT
AACCCTTTTAGAGTGTTTTTAAGTTATTATTATATATTAAATCTTAATTGAAGGGGTGTTCATGCCTAAG
CATTCTTTAGAACAAATCAAAGAAAAAATTACAGAGCGTAGCAAAAAAACCAGAGAACTTTATTTAGAAA
ATATCTTTAACCCTAAAAACCAGCCCAAGATTGAGAGCTTGGGTTGCGCGAATATTGCGCATGTTACAGC
GAGCATGCCAGAGCATTTAAAAATGCCTTTAGGTTCGCATAAAAGAAAGCATTTTGCAATTATCACGGCT
TATAATGACATGCTTTCAGCCCACCAACCTTTTAAAAATTACCCTGACTGGATTAAAAAAGAGTTGCAAG
AGCATAACGCTTATGCGAGCGTCGCTAGTGGGGTGCCAGCGATGTGTGATGGTATCACGCAGGGTTATGA
GGGAATGGAATTGAGCTTATTCAGTAGAGATGTGATCGCCTTAAGCACCGCCGTGGGGTTAAGCCATAAT
GTCTTTGACGGGGCGTTTTTTTTAGGCGTGTGCGATAAAATCGTGCCAGGCTTGCTCATAGGAGCGTTAA
GCTTTGGGAATTTAGCGAGCGTGTTTGTGCCAAGCGGGCCTATGGTGAGCGGGATAGAAAATTATAAAAA
AGCCAAAGCGCGCCAAGATTTTGCAATGGGAAAAATCAACAGAGAAGAGCTTTTAAAAGTGGAAATGCAA
AGCTATCATGATGTGGGCACTTGCACTTTTTATGGCACGGCTAATTCCAATCAAATGATGATGGAATTTA
TGGGGTTGCATGTGGCTAATTCTAGTTTTATCAACCCTAACAACCCCTTACGAAAGGTTTTAGTAGAAGA
GAGTGCCAAAAGATTAGCGAGCGGGAAAGTCCTGCCTTTAGCCAAACTCATTGATGAAAAAAGCGTTCTT
AACGCTCTTATAGGCTTAATGGCAACAGGGGGTTCTACTAACCACACTTTGCATTTGATCGCTATCGCTA
GATCGTGTGGGGTGATCCTCAATTGGGACGATTTTGACGCAGTTTCTAATCTCATACCCCTTTTAGCTAA
AGTCTATCCTAACGGATCAGCGGATGTGAACGCTTTTGAAGCGTGTGGGGGCTTAGCGTTTGTGATCAAG
GAATTGTTAAAAGAGGGGCTTTTATTTGAGGACACGCATACCATTATGGATACAGAAACGCAAAAAGGCA
TGCAAAATTACACCAAAACCCCCTTTTTAGAAAACGACCAATTGGTGTATAAAGACGCCATCAATCATAG
CCTGAATACGGACATTTTACGCCCTGTTAGTGAGCCTTTTGCCGCTAATGGGGGGCTTAAAATTTTGAAG
GGTAATTTGGGGCGGGCCGTGATTAAAATCTCAGCCATTAAAGATGAGCACAGGAAAGTCAAGGCTAGAG
CGATTGTTTTTAAAACCCAAAGCGAATTTTTAGAACGCTTTAAAAATAAAGAATTAGAAAGGGACTTTGT
GGCGGTCTTGCCTTTCCAAGGACCTAAATCTAACGGCATGCCAGAATTACACAAACTCACCACGAATTTA
GGGGCTTTGCAGGATATGGGCTATAAGGTTGCGCTCGTTACGGATGGACGCATGAGCGGGGCGAGCGGGA
AAGTGCCTAGCGCGATCCATTTAAGCCCTGAGGGAGCGTTAAATGGGGCGATCATTAAGATTAAAGATGG
CGATTTGATAGAATTAGACGCTCCTAATAACGCCTTGAATGTGCTTGAAAAGGATTTTGAAAATAGAGGG
ATCAACCCTTTGTTTTTAGAAACCTTAGAAAATTTAGAAAAGCCTACTTTTGGGCTGGGTAGGGAATTAT
TCACGAGTTTGAGGTTGAATGTTAATACGGCTGAAGAGGGCGGCATGAGTTTTGGTATAAAGGTATAAAA
ATATAAAGGAGATAAAATGCAAGATAAAACAATAGAGGTTTTACAAATCAGCCCCATTGTCCCTGTGGTG
GTGATTGAGGATTTAAACGACGCTGTGCCTTTAGCACAAAGCCTGATAGAGGGGGGTATTCCAATCATAG
AAGTAACTTTGCGCTCCAGTTGCGCTTTAGAAGCCATAGAGCTTATCGCTAAGAATGTGCCAAAAATGCG
CGTGGGCGCTGGCACGATTTTAAATCCCACTCAATTAGAGCAAGCTCAAAATAGAGGGGCAGAGTTTTTG
ATTAGCCCGGGCCTTACGATAACGCTTTTAGAACACGCAAAGAAAAAAGACATGCCCCTAATACCTGGGG
TTTCTAGCAGTAGTGAAGTCATGCAGGCTTTAGAATTGGGCTATCACGCTTTGAAATTTTTCCCGGCAGA
GTATTGCGGGGGCGTTAAACTTTTAAACGCTTTTAACGGCCCTTTTAAAGGGGTGAAATTTTGCCCTACT
GGGGGGATTAGTGCAGATAACATGCGTTCTTATTTGAATTTAGAAAATGTTTTGTGTGTGGGGGGGAGCT
GGCTTACCCCTAAAGATTTAATTCAAAACAAAGAGTGGGATAAGATCACAGAAATTTGCAAGCGGGCGTT
AGCTTTAAGATAACAAAGAGATCATGGCATTTTGTATTTGCTTAATAACACTATAATAAAATTTTTAATA
AGGAGATACATCATGTTAGAAAATGTCAAAAAGTCCTTTTTTAGGGTTTTGTGCTTGGGCACATTGTGTT
TAGGGGGGTTAATGGCAGAGCAAGATCCTAAAGAGCTTGTGGGTTTGGGTGCAAAGAGCTACAAAGAGCA
GGATTTCACTCAGGCTAAGAAATATTTTGAAAAAGCGTGCGATTTGAAAGAAAATAGTGGGTGTTTCAAT
TTAGGGGTGCTTTATTATCAAGGGCATGGGGTGGAAAAGAACTTGAAAAAAGCCGCCTCCTTTTACGCTA
AGGCTTGCGATTTAAATTACAGCAATGGGTGTCATTTGCTAGGGAATTTATATTATAGCGGGCAAGGCGT
GTCCCAAAACACCAACAAAGCCTTACAATACTACTCTAAAGCGTGCGATTTGAAATACGCCGAAGGGTGC
GCGAGCTTAGGGGGGATTTATCATGATGGTAAAGTGGTAACTAGGGATTTTAAAAAAGCGGTGGAATATT
TTGCTAAAGCTTGCGATTTAAACGATGGCGATGGTTGCACGATATTAGGGAGCTTGTATGATGCAGGCAG
AGGCACGCCTAAAGACTTGAAAAAAGCGCTCGCTTCGTATGACAAAGCTTGCGGACTAAAAGACAGCCCA
GGGTGCTTTAACGCAGGGAATATGTATCATCATGGCGATGGCGTGGCGAAGAATTTTAAAGAGGCTCTCG
CTCGTTATTCTAAAGCATGCGAATTGGAAAATGGCGGAGGGTGTTTCAATTTAGGGGCTATGCAATACAA
TGGCGAAGGCGTAACAAGGAATGAAAAGCAAGCCATAGAAAACTTTAAAAAAGGCTGTAAATTAGGCGCT
AAAGGGGCATGCGATATTCTCAAGCAGCTCAAAATCAAAGTTTAGTTTGAATAAGGCTTGATTGAATGGC
TTTAAAAGCGAACTTTTGGGGGGTTAGGGGATTTTAGGGGAAGATTATTTTAAAACACTTCTTGTCCTCT
TAAGATAATGAGTTTAAAATAAAGCAACCAAAATTCTTTTTTTTAAAACTTAAAGAGTCGTTAAAGTTTA
AAAAAACCTTAAGTATTTAACTAAAACAAAGCCTTTATTTAAAACCCCTTAAGGGCTTTTATGGGTGAGT
AGGGGAGCGAAAGTTTGGCTTGTGGGCATGATTTCTATGCGGTTGATATTGACATGCAAGGGTTGTTCGT
AAATCCATAGCACAATGTTAGCAATATCTTGTGGCTTGAGGTAAAGGGTGTTTTCATAGACGGATTGGGC
TTTGATTTTATCGCCTTTAAAACGCACCATGCTGAATTCGGTTTCGCCACACAAACCAGGTTCAACATTG
CTCACTCTGATGTTAGTGCCAGCCAAATCCGCTCGCAAATTTAAAGAAAATTGCTTCACAAACGCCTTGC
TCGCTCCATAGACATTCCCACCAGGATAGGCGTAAGTGCCAGCGATAGAACCAAGATTGATGATAGTCCC
TTGGTCATACTCTATCATAGAGGGCAAGATCAAACGAGTGAGATACAATAACCCCTTGATATTCGTGTCT
ATCATGATTTCCCAGTCGTCTAGCTCGCATTCATAAGCCTTGTTTAAGCCTAGCGCTAAGCCGGCGTTAT
TGATTAAAGCGTCAATGCGATCCGTCATGGAAAAAATAGTCTCTATCGCCCGCTTAGTTTCAAGCTTGTT
CTTAAGATCAAAACACAAGGGAATGAAATGCTTGGGGTAAGCGAGCTGCAATTTTTTTAAATTCTCTTTT
CGCCTCCCTGTGCCAAAAACCACATGGTTTTTTTGTAAAAACGCCTTAGCGATTTCTAACCCAAACCCTG
AAGTCGCCCCGCTAACTAAAATGTGTGCCATTTCTGTCCTTTAAAATTTTAAAAAAGCCCCTTAAACCCT
TTTTCAAGCTTTTCTTTGAGCTTATCATCTTTAAGCAAATGGTCTAAACCTTTTTTAAGGGTGTCGTTTT
TTAGGATTTCTTTCAAGCCTTGTTGCAGGTTTTGTTGGATGGCTTTTTCGTTTAAAATGAGGGAAAATTT
TGGCTGGTGCATGTTGCCTTGAAGTTTCATTTTAAAAACGAATTTTAAAATTTCTGCATCCATGAGCATG
TCCATTTGCTTGGTGTTTAAATCCAATAAGCCGTTATGGATTTTCAATTGGGTTTTAGGGCTTTTTAAAC
TCAAATCAGAGAGCAGGCGTTGCTGGTTGATTTGGCTTACCAGATTGGCATCGTTATAAATTTCTTTAGT
AATATCAAATTTGGAAATGGAGTAGAGGAAGTCGCTGAATGCATTTTTGAGGAATCTTGCATTTTTTAGG
CGGGCTTTCAATACGCCTTGCTTAGCGATAAAATCATAATCCAAGTTAGTGTCTGCAATGGATTGGAAAA
ACTTAGGGTAATGGAATAAATCTAAAGCTTTTAAAGTGGAAATATTGGAAAAACGGGCTTTCAAATCTTT
ATTTAAAAGCGTGAAATCCAGCGCGCCGTCTAGCAAATTTGAATGACCGCTGATTTTTAAAAGTTTGGGG
CTTTGCTCTATAGCACCTTTTAAAGTCAAACTCCCTTTTAGGGGGTGGTTAATCATATTTTGGAGTTTGG
CTAGATTGGGTATTTCTAAAGTGTAGGGGGCGTTGAGTTTTAAAATAGAGAAAGAATATTCGCTTTTTAG
GGCTGTAAAATTAACTAAAGGGCTAGTTAGGGTGGTATCGCTGATGGCTTTGTTTTCTTTAAAATCGCTT
GAGTGCGAGAGGTTGAAAACAAGCGTGTCTTTAAGGTTTAAATGAAAGATTTGATTGATTAGGGCGTTAT
TGATTAAAGCGTTATTAGCTGTTAGGATCAAATGCCCCTCTAAAGGCTTTAGAGAGTTAAAATCTGCCTG
TAAGGACACTCTTGCGTTCGCATAAGCGGGGCGATTGATTAAATAAAGCAAATCTTCTAAATTGGCGTCT
TTTGCGTTCAAGCTTAAGTGAGAAAGCTTGAAATCATCTAAAAGGGCGTTGTAAGCAGTGTGGGATTGAG
CGACATTAGAGACGCCTTGAATCACAAGGGCTTTTCTATGCCCTTTGATATTCCCAGAAGTAACAATGGC
CCCCCTTAAAGGGTAGGGTATCCATTCTTTGAAAGAGCGTAAATCTTTAATATCTATATGGTAATTCAAA
TCCACGCTTTGCTTTAAAAGCGAGAAATCCCCCTTAAGAATGATCGTGGAATCGTCATTGGCTTGAGCTT
TAAAGTCCAAAGAGTTGAATCTCAATTTAAAGGTTTTAACGCTCAAGTAGCGTTCGTTCGGATTGATTTT
TTTCTCTATATACGAAGCGATGATTTTATTCCCCCATTCTGTGAAAAGGATAAGATAGACCGTTAAAAGG
CCGATTAAAAGAAGCGCGAGTAGGGTATAAAGAAGTTTTTTCATGTTTGTTTGTCCTTGAAATAAATTGA
ATGGAATATATTAGCTTGTTTTGTCATGGTTTCTAATATTTTTTATAAAGCCTTAATGAAAGGTTTGAAT
TGAGATAATAAAGAATTGAGCGCTTCAAAACCCACATTTTTCCAACAACACGCTTAAAATTATTGAAAGA
GTCAATAACGCCGTAAAGCTTAGCAGTAGGTGATTTAGGTAACGGAAACAAGAATTTTTATAGCGGTAGG
AATTTGACAGATTTTAGAGACGCCAGTCTACACTCTGGAAACCATCCCTATGAAAATAATCCTACACAAA
AACCGCTAACAAGTCAAGAGATTTTATTAAAAAGAACAGAAAATTTAAACGAAAGAACACAAGAAGCTAC
AAATTTAAGCCCCTTAGAGTAAGCCAAAGCCAAAAAGCTTGCGAAATTACAAAGCGAACAAGATTTTTAA
AATATACAAGGCAAACAAAAATCTAAAAAACTCAATCCAACTTGATCTTTGAATTTTAATTAAAAAGACT
TGCGGTGTTAAAAAGGATAATCTGATCGCTCAAGAATTTCCTAAACAAACATGATTAACACGATTGATGA
AAAGAGTTGTATCAAAAAAGAGGAATACAATGGTGGAGAATAGCGGGATCGAACCGCTGACCTCCTGCGT
GCAAAGCAGGCGCTCTCCCAGCTGAGCTAATTCCCCAAAGATGGTGAAAAATGGTGGGCTTAGGAGGAGT
TGAACCTCCGACCTCACCCTTATCAGGGGTGCGCTCTAACCACCTGAGCTATAAGCCCTTTAAAGCCAAT
AAAGATGAAATTATAGGTTAAACTTTCTTAAAAAATCCTTAAATGATAAATGGGATTAAAATGTTATAAT
AGCTGTTATTTTTTCATTTTAAAAGGGGTTTTATGGCATTATTATTCACAGGAGCGTGCGGGTATATAGG
CTCGCATACCGCAAGGGCGTTTTTAGAAAAAACCAAAGAAAACATCATTATTGTAGATGACTTAAGCACC
GGTTTTTTAGAGCATATCAAAGCGTTAGAGCGTTACTACCCTAATAGGGTTGTGTTTATTCAAGCGAATT
TGAATGAAACGCACAAATTAGACGCGTTTTTGAATAAGCAGCAACTAAAAGACCCTATTGAAGCTATTTT
GCACTTTGGGGCTAAAATCTCAGTAGAAGAATCCACGCGCTTGCCTTTAGAATACTACACCAACAACACG
CTCAACACTTTAGAGCTTGTCAAACTTTGCTTAAAACATGCAATCAAGCGTTTTATTTTTTCTTCCACGG
CCGTGGTTTATGGCGAGTCTGATTTTAGCTTGAATGAAGAAAGCCCCTTAAACCCCATTAATCCTTATGG
AGCGTCTAAAATGATGAGCGAAAGGATTTTGTTGGACGCTTCTAAAGTAGCGGATTTTAAATGCGTTATT
TTGCGCTATTTCAATGTGGCTGGGGCATGCATGCATAATGATTATACCACGCCTTACACGCTAGGGCAGC
GCACGCTTAACGCCACGCATTTGATCAAAATTGCATGCGAATGCGCGGTGGGGAAAAGGAAAAAAATGGG
GATTTTTGGCATTAACTACCCCACAAGAGATGGCACTTGCATTAGGGATTATATCCATGTAGATGATTTG
GCTAACGCGCATTTAGCGAGCTATCACACTCTTTTAGAAAAAAATAAGAGCGAGATCTATAATGTCGGCT
ACAATCAAGGCCATAGCGTGAAAGAAGTGATAGAAAAGGTTAAAGAAATCTCAAACAACGATTTTTTAGT
GGAAATTTTAGACAAACGACAGGGCGATCCAGCAAGCCTTATTGCCAATAACGCTAAAATCTTACAAAAC
ACCCCTTTCAAACCCCTTTATGACAACCTAGACACCATTATCAAAAGCGCTCTAGATTGGGAAGAACACC
TTTTAAGATTTCAATAATACACCCTGTGCAAATACAAGCCATTAGCCATTATGGGCGTTCTTATAGTGGC
TTTGAGGTTATGGATTTGCATTTCAATTTCAGCGAGCGTGATTTTTTCTAAGGAATATTGAACGCATGCT
TGAATGATCAAACGCACGCTGGAGCGTAAAAACGCATCGCCAATGATTCTAAACACCACGCACTCATGCC
CCATGATAAAGGTTTTATAAGCCAAAGCGTTAAAAATGATGCGATTAGGATTGGTTGTAGCCCCGCCTTC
TTTTTTAAACAAAGAAAAATCATGCTTGCCTGTGAATTGCTTTAAAGCGGTGTTTAACGCATCTAGTGAG
CCATAATCCCCACAAGCGATATAAGGCGCTAAAAAAGGCGTTTTTAAATTCTTCGTCAAAAGGTAACGAT
ACGCTCTTTTTTGAGCGTCAAAACGCGCATGGAAGTTTTTTTCTTCTAGTTTTTTTAAGACAATATGCGG
AGCGAGTTTGGGGGCTAGATAATAAAATAATTTATCAGCGCTCCAGTGTTTTGGAGCGTGAAAAGACAGT
GCTTGGTTGTTCGCATGCACGCCTTTATCCGTGCGCCCAGCCGCAATTACAACGCTTTTAATCCCTAGTG
CATTTAAAGCACCCTCTATTTTATCCTGAACGCCGAGTTTGTTGGGCTGTTTGGCATAGCCTAGAAAATA
CGCCCCATCATAAGCGATAGTAGCCTTAAAACACCGCATTTAATAACGCTTTAAAATGAATTTTCTAAAC
AACAAATAAGAGCCAAACGCCCAAATAAAGGGGAAGAAAAAGGTCATCAAAAACAAATCCGTAGAAATCA
CATGCACCATTAAAAAATAAACCCCAACCGCTCCAAGGACATAGAAATAACTCCAATTCGTTTTGAATCG
CGGGTTGGCGATGCCAAATAAGGGGATTAAAAACACGCTCGCTAAAGGGAATAAGGAAACTAAAATCGCT
TGAGAAAAACGCCGTTTTTGATTTTTATTAGCGTTTTTACCAAAGGCTTTTTTCCAATAGCCTAAATAAT
CCGTGCCTTGCAAATAAGCCGCATCATTAGAATTGAAAGACTTGAGCTTGTTGCGCAAATGCAATTCTTC
AAAATCAACTTTACGCATTTTATCGCCTTGAGTGAAATACGCATGCCCTTTGTATAAATTCAATTCAAAC
ACGCCGTTTTGATTGTTGATATTGCCTTTTTGGGCCAGAATGAAGCTTTCTTGAGAGAGGCTTTTATTGG
AAAAAAGCACTAAATTATCATAGGAATTGTTCTCAGCCTTATCCACATACACGAGCCAATCGCCTAATTT
TTGCCCAAATTCACCGGCCCTGATGTTAATATCAATCTTGTCTTTTTTTTGACGCAAAAACCCGTAATAA
GCGCTCTTAGAGGTGGGGATTAAAATGAGGGAAAACACTAATAAAATCGCGCTCACTAACAAACTTAAAG
GCACAAACGCTTTAGTCATTGTTTTAGGCGAAACCCCTAAAGAGAAAAACACTAACAATTCATGGTCATA
GCTAAGCCTTGAAAGCCCTAAAGCGCAAGCCGCAAAGAAAGTGATCGGCAAAATAAAAAAAATGGTTCCT
GGCAAGGAATACAAAAAGAGTTGCACCAGATCCAAAAAGCTCACTTTAATCACGAGCGTTACGCTTGCAA
TACTGATTAATAGCACAATGGAAGAGATAAAAAACAGCACTAAAAAGAAAGAGAAAAAGACCTGCGAAAC
CGCCATGAAAAGATAGTGTTTAACCATGCCTTAATCTTTTTTCATTCTTTATTGCACCCCATCTACAACA
GGCACAAACAAGCATTTTTCTAGCACTTTTTGGACGCACAAGGCGTTATTTTGCTTCACAAAGCGTTTGA
TCACTTGCTCGTTGTTTTCTTGAATGGGCGCAACTAATATCCCGCCTTCTTCAAGCTGATCAATAAGCGC
TTGGGGGATATTTTTAGCGCAAGCAGAGAACAAAATCCTATCATAAGGGGCGTATTGATCCCAGCCCTTG
TTCCCATCAGCGAATTTAACATGAACGTTGTCTAAACCGAGATTTTTAAGGCGCAAACGCGCTTCTAAAT
ACAGGCTTTCAATCCTTTCAACGCTAAAAACGCGCCTGAAAATTTGAGACAGCACCGCCGCTTGATAGCC
GCTCCCGCAGCCAATTTCTAGCACGCTATCCACATGATCGATTTCTAAATATTGTGTCATTTTGGCCACG
GTTAGGGGCGAAGAAATGTATTGTTGCGCTTGCATAGAAAGCGCGTTTAAAGTGTAGGCAAAATGTTTAA
AGGGGGCTGGCACAAAAACTTCTCTTTCAATGCTTTCCATAGCCTCTCTCACTTTGGGGTGCAAATTGAA
ACGCTTATTGATTTCTTCACACATTAAATGGTTTTTGATACTATTCAAACAAGCCCCTTAAAAATCATCA
AAACTCACGCTCCCTTTAGCGTAATTGCTCACCCTAGCTTCAAAGAAATTGGAGCGTTGCTCATTGAAAC
TTGAAAAGCTCTCTACCCATTTAATGGGGTGTTGGACGCCATAAACTTTAGCGATACCCACCTTACTCAA
ACGGCTATCCGCTAAAAACTGGATGTATTGCTCAATCAGGCTTGAAGTGAGCCCTAAAATCTTGCCTTGC
GTGATATAATCCCCCCATGAGGCTTCAATTTCTACCGCTTTTTTAAACATTTCTATGACTTCGTTAATCA
ATTTTGGCGTGAATAGATCCGCTCTTTCATTCCTTAAAGCGTTGATCATGTTTTGGAATAAAATCAAATG
CGTTACCTCATCTCTTTGGATAAAACGAATCATTTGCGCTGAGCCTAGCATTTTACCGCTCCTAGCCAAA
GTGTAAAAATAGCTAAACCCGCTATAAAAATAAATCCCCTCTAAAATCTGGTTAGCAAAAAGCGCTTTGA
GGATGTTTTCTTCTGTAGGGTTTTTGGCTAATTCCATATACACTTGCGCAATATAATCGTTCTTGCTTTT
TAATTGCATATCGTTACGCCACATGTCATAAATTTCTTCAGTATTCGCGCTTATGCTTTCTACCATCACC
GCATACGCATGGCTGTGTAAGGCTTCTTCATAAGCTTGACGCACCAAACACAAATTGATTTCGGGACTGG
TGATGAAGGGATTGATATTATCAATTAAATTATTCGCTTGCAAGCTGTCCATAAAAATGAGTTGCGCTAA
AGCTCTGTCATAACCGATCTTTTCTTCTGCACTCAATTTCAAATAATCCCTTTTGTCATCGTTCATGCTC
ACTTCTTCAGCAAACCAGGTGTTAGCGAGCATCGTTTTCCACAAATGATCCGCCCATTGATACTTGATTT
TATTCAAATCAAACATGCTTGTAGGATTGCCCCCAAAAATCTTTCTTTCATTCACACTTTCTGTAGAATT
GGGGTTGTAAATTTTCTTGCGTGAAACTTCCATTGTGTTCCTTAATTTCCTTAAAACTATCTAATGATAT
AGTCTTGTTAGAATACCTTAAAAGAATTTAAAACCCCCTAAAAGCCAGAAAAAACTCCAAATTTTAAAAA
ACTTCAATTTTTCAGTATTTTTAAAGGATTAAACAGCTAAAATACTGCTTCTTTATTTTCTACTTCTTAT
GTGCACGATGGCGTGCGGTGTGCGGAAGTGGCGAAATTGGTAGACGCACTAGACTTAGGATCTAGCGCCG
CAAGGCATGAAGGTTCGATTCCTTTCTTCCGCACCATTCTTAATGATTAAAATTTGAAGCCCTAAATGAA
ACTCATTCTATTTTAAAACCCTCAAAAGTTTTTAAAACGCTATGAGCGATGTTTTGAACGCTCTCTAAAT
TTAAATTCGCATGACAAGGCAAGGAAATTTCAGCGTTATAAAAATCTTCTGCGCTTTTTAATGGGGCTGT
ATTGAGGAGCTGTTGGTACAATTGGTATTGATAAATAGGCTTGTAATGCACTTGGGCTAAAATGCCAAGC
TTGTGCAAATTTTCTAAAATGAGTTTTTTGCATGTAAAAAATTTTTGGCACATTAAAATAGGATAAAGGT
GGTTAGAGCTTTGGTGTTTTAACAAGGGGTGTAAAGGGGTGAAATAAGGGTTATCTTTAAAAATCCTGTC
ATAAACTAGAGCGATTTCTTCTCTTTTTTGCATTAAAAGGGGGGCTTTTTTAAGCTGGCTCAAACCCAAA
GCGCTTTGGATTTCATTCAAGCGGAAGTTATGCCCTATGCTTTTGACTTCGCCTTCAAAAAAATCTTTTT
TGAGCATGCCATGAGAGCGAAACAATTTCATTTTTTCATACAATTCGCTATCGTTAGTAACGACCGCTCC
CCCTTCAGCCGTAGTGATAGGCTTAATGGCATGGAAACTAAACACGCTCGCTAACGCAAAGCCTCCTACT
TTTTTGTTTTGATACTCGCTCCCTAGAGCATGCGAACTGTCAGAAAGAAAACTCAAAGAATGCTTTTTGC
AAAGCTTTTGAATGCTTTCTATTTCTACGCTTTTACCGGCATAATCCACGCTCACTATGGCTTTGGTTTT
TTTAGTAATGAGCTTTTCTAGGGCCAATTCATCTATATTGCCATCGTTTTTGACTTCAGCAAACACGGGT
GTATAGCCGCTTTCTAAGAGCATGTTAGCCGTCGCTACAAAGCTTATAGGGGTGGTGATTATTTCATTAC
GATCAGCACTAAATTCGCTAAAATTCCTATAAAGCGTTAAAAGGGCTGAAGTCGCGCTGTTAAACACTAA
CGCATGTTTAACGCCCAAAAATTCGCACAAAGCTTCTTCAAACAAAAGAGAGCGTTTGCCTTGCGTGAGC
TGTTTGGAATTTAAAACCTCTAAAACAGCCTTTTTATCTTCTTCATCTAAACAAGGCTCGCTATAAGCAA
ACTCTTTCAAGCGAGCAAGTCTTGCAAGCGAGATGGGGTGATCTTGCTTGTGTCATGGACATCTTGGAAT
TTTTGAGCGTTCAGTCTCGTTTTATCTAAGGTGTTGTATTCCTTGTTCAAATGATTCGTTTCAGCGAGCT
GTTTTTTCCACTGGTGCAAAGAGTTTTGAATGTTTTCTTTCTCACTTTCTAATGATTTTGAAAATTTCTC
CAAAGCTTTCGTGTCATCAATGTCAATATTGCTAGGGAGTTTCAAACTATCGTTGCCTGATTTTTGGTTG
AAAGAATCAATCGCTTTATCCAAACGGCTTTTAAAACGCTCAAAATCGCTTCGATCTTTTTCATTATTAT
GAGCGTAAGATTTAGAAATCCCCACCAATTCTTTAGTGTCTTTATCCATGCCTTTTAAGCTTTTGAGACG
GCTTTCTAAATCCCCTATGGCTAGGTTATCCTGCTTAGCTTGTTTGGCTAATTTGATTTTTTCATCATTC
TCTGAAAGATTTTGAATTTCTTTATTCTCTTCTTTTCTTGCATGCGAACCAACCCTTTGGGTATGGTAAT
CCCTTACCATCAAAGACGGGTTATAATTGTTTGAAATCTTAGACATCCTATCCTCCACTTCATTTTATTT
CTTAAAGACAAGATAAGCAAACTCTATTCCTAAAAACATTTTAATGCACTTAATTCTATCTAAAAATATT
AATCTAACTCTAAAACCCTTTCTAACTCTTTGATGAGATTTGTAATTTCTTTCAATTCTTTAATATTGAG
AGTGAGTTTATAATTGACTTGATTATCAGGATTCATTGGCACCAATTGCTTTTTAAATTCATTTTGTTTC
ATAAAGTATTTTCTTTCTTTATGAATGTAATGGATTTCATCTTTTTTAAAAACTCTATAAAGTAATTGGT
CCTCGCACACTCCTAAGCAAATCAAAAAATCATAGTTGTATCGTGGGTTTATACCATTGAACTAAAAAAG
TGTTGTTGGTTCTGCCTTTTCGTGCGGTTTTGACTTCAAAAGACACACCGCTTTTTGTCATAATATCGTA
TTCATCATGAATAATGCCATCATTGATCACTCCATCTATAGCGTTAAGCACGCTTTTTAAAAACTCTTCG
CTAATCTGCCCTATAGCGTTGGCTTCAAAATCTCTAATTTTTGAAAAAATAGCATTGTAATCTTGCCCTA
AATTCAATTCTTCATGTTTTTTTTCAATAATTTTTAAAAAAGTTTGTTCTAAATCCATCAATTACCCTTT
AAGCTATCCAAACGATCATATAAGGCTTGAAAAATATGACTTTTGTCTAAATGATAGCAAGAATTAGTCG
CTAAACTTGCGTATTTTGTCCAATCAATTTCTTGGAATAGTTTTTTTAATTTAGCGTTTAAAACCTTGTC
AGTGCTAGTAAATACCACAGCAATACCAGATTGATACTTAACTTCCTCAAAGTTCTCTACAATTTGTGTG
CTTTTATAAAAAGTTGATGAAATGTAAAAGGATGCTTTTTGATTAAAAATCCACTCTTTACCGCATTCTC
TGTTTTTAGCCAATGAAACCGTGAAAACCTTGATATATTCGCTAAAGGGTTCTTTATGGCGATTCTTATA
CCAAGAAAATTCACTTTTTTTGCTTTGATACTTTTTGCTCTAAATTTGAAACACGCAATGCACATCCACT
TCTTTATTTTTAAAATCTATAAATGCATTTTTTTTCTAAGCGTTCGCTATAAAGCAGATTTAAACCTTTC
ACACGATACTTAATAGAGCCTTTTCCTTGACTTTCAAAGAACATGGGTAGGATAAAACACACAAAATCAC
AATTTCTAGCATGGTTGATAAATTCTAACGCCATAACCCCACGATGCCCAAAAGGAGGGTTGCCCAAGCA
AATCACTTTTTGATGCGTGGGCAATTTATAATTTAAAAAATCGCATTGAATAAATCCATCTCTTTTAGGT
TCAATATCTATACCAATGCGTCTATTTTTAGGAAACAAGTCATAAAACACCCCATCGCCTGCACTTGGCT
CTAAAAAAATAAAGTCATCTAGATTTTCGTATTTTTTAATCACTTCACAAGCTTTTTGAAAGCACTTTAA
AGCCACACTAGGCTTAGTGAAATACTGATCTAGAACATTGCTAGAATTTTCTTTCATCTCATTGCCATTG
ACATAGCGTTTAGGGGTAATTTCTTTAAACAAGGTTTGCATGAAAAAACTTTACTATAAAACCATAAAAC
TTAATGCTGACTTTTTCTGATCGTTTAAAATCCTTAAATCATGCTTAAGAAAATCCTTAAAACTTAAAAA
TTTTCTTCTAAATACTTCGTGTGGATTTTTGCTTGCCTGAAATCCGCATTTTCAAGCATTTCAAGGTGGA
AAGGAATGGTCGTTTTAATGCCTTCTACTTTAAATTCCTTTAAAGCTCTTTTCATCTTAGCGATCGCTCT
TTCTCTGTTTTCACCCCACACAATGAGCTTGCCAATCATAGAATCATAGTGCGTAGGCACGACATAATGG
GCATGCGCATGCGAATCAAGGCGCACATTCACCCCACCAGGAGCGATCCATTCGGTGATTTTGCCCGGGC
TTGGGTAGAATTTTTTAGGATCTTCTGCCGTGATTCGGCATTCTATCGCATGCCCTTTGAGAGAAAAGCT
TTCTTGATTGGGCAATTTTTCGCCTTGAGCGATCTTAATCATCCATTCAATGAGATTTAACCCGCTCACC
ATTTCGCTAATGGTGTGTTCCACTTGCAAACGAGTGTTCATCTCCATGAAATAAAAATCTTTCATGTTAG
AATCGAGCAAAAATTCAAAAGTCCCAGCCCCCACATAGCCGATATATTTAGCGGCTTTGATCGCTGTTTC
TAGCAAACGTTCACGAACGCCCTCTTCTAAAACCACCGCCGGAGTTTCTTCAATGAGCTTTTGCTGGCGT
CTTTGCACCGAGCAATCCCTTTCGCCCACATGAATGACATTGCCATGCTTGTCGGCTAAAATTTGGACTT
CAATGTGCTTGGGCTTGTTGATGAATTTTTCTAAATACACGCTCCCATCGCCAAACGCGCTCAAAGCTTC
CGTTTCTGCGGCTAAATAAAGATTTTTTAATTTGGATTTATCTCCTACGACACGCATCCCCCTTCCGCCC
CCACCAGCGGCCGCTTTAATGATAACAGGGTAGCCGATTTTATCAGCGATTTCTTCAGCTTCTTGATAGC
TTTTAAGCAACCCATCACTGCCCTCAATCACAGGCATGCCGGCTTCTTTCATCACGCTTTTGGCTTTGGA
TTTATCGCTCATTAAAGCCATGACTTTCGCACTCGGGCCAATAAATTCCAAAGAATGGTGTGAGCAAATC
TCTACAAAATTCTGATTCTCGCTCAAAAACCCATACCCGGGGAAAATCGCATCCGCTTCAAACAATTCCG
CCGCACTAATAATGGCCGGGATATTCAAGTAACTCTCGCTGGATTTGGCCCCCCCTATACACACTTTTGC
GCTAGCCGTATTGAGGTAGTGGGCGTCCTTGTCAGCGATAGAATAAATGGCTATGGATTCTTTACCCATT
TCTTGAATGGTTTGGATCGCTCTTAAAGCGATCTCGCCTCTATTAGCGATCAAAATGCGTGAAAGCTCTT
TTTTTTCTACCTTTTTATTTTCTTTATTCATGGGTTTTAAAGCTTTTCCACTTTGATGAGTTTCGTGCCG
TATTCTACCGGCTGAGCGTCCCCCACTTCAACAGAAACCACCTTGCAAGGGTATTCCACTTCAATTTCAT
TCATGATTTTCATCGCTTCTACAATACCCACGATTTGCCCTTTTTTAAGCGTATCGCCCGCTTTGACATA
AGGCTCAGCCCCAGGGGAGGGTGCATGATAGAAAGTGCCTACCATAGGCGAAAGCACGAAATCTTCTTTT
TTATCCACAATGGGGGTGCATACCATAGGCACAGGGGTTTGAGCGCTTGGCATGCTCGCTTCTACCATGA
TGGGAGCTTGAATGGAGGCTTGAGAATGAGTGGGATTTAACGCATTTTTTTTCGCATAAGCGGATTCTTT
ATCCAAAACCAGTTCAAAATGCTCATGCTTTAATTTCAAATGCCCTAAATCAGAAGCTTTAAATTCTTTG
ATCAACTCTTCAATTTCAGAAAGGTTCATAACGATCTATTCCTTATATTATTTTAAAATATGCCACAAAC
ACATCATCTTACTAACCATAAGCGTTTTTAGCAAAAAATTATTGTTATAATAACATAATTATTAACAAAC
TTTAAAGGCTTTGTGCGTATGGGATTAAAAGCGGATTCTTGGATTAAAAAAATGAGTTTAGAGCATGGCA
TGATTAGCCCTTTTTGCGAAAAGCAAGTCGGTAAGAATGTGATCAGCTATGGTTTGAGCAGTTATGGGTA
TGATATTAGAGTGGGGAGTGAGTTCATGCTCTTTGATAACAAAAACGCTTTGATTGACCCTAAAAACTTT
AATCCTAACAACGCGACTAAAATTGATGCGAGTAAAGAAGGGTATTTTATCTTGCCCGCTAACGCGTTCG
CTCTAGCCCATACGATAGAGTATTTTAAAATGCCTAAAGACACTTTAGCGATTTGTTTAGGCAAAAGCAC
TTACGCCAGGTGCGGGATCATTGTGAACGTTACGCCTTTTGAGCCGGAATTTGAAGGCTATATCACGATT
GAAATTTCTAACACCACCAATTTACCGGCTAAAGTCTATGCCAATGAGGGGATCGCGCAAGTGGTGTTTT
TACAAGGCGATGAAATGTGCGAGCAAAGTTATAAAGACAGAGGCGGTAAGTATCAAGGGCAAGTGGGTAT
CACTTTGCCTAAAATTTTAAAGTGATTTGAAGAAAGATAAAAACGCTTATCCTTTGAGCGTTGTTTATTT
TTCAATACAAACAATACCGCAATTTCTCAAAAATATATTATAATACGAAACTTTAGTTTGATTGAGTCAC
ACACTCTTTGAGAACAAAACGCTAAACCATTTAGGAAATTTAGGAAGTTACCATGCTAAAACTCGTTAGC
AGAACGATTTGTTTGTCTTTAATCGGCTTGTTCAACCCTTTAGAAGCCTTTCAAAAACACCAAAAAGATG
GCTTTTTTATAGAAGCCGGGTTTGAAACCGGGTTATTAGAAGGAACGCAAACTAAAGAACAAACAATAAC
CCAAAACACCCAAGAAATCTATGAAAACCCCCTAACCCACCCCCAAACTAAAGAGCAACCCAAAGAACAA
AACAAAAGCGATGCAGCCACCCCACAAAGCACTTACGGAAAATACTACATACCCCAAAGCACCATTTTAG
AAAAAGCAACCGAACTATTCACCACGGACAATATAGAAAATGGCTTAACTTTTTATTCTCAAAGCCCTGT
GTATGCGAATATGGTTAATGGGAGCGTAACCATACAAAACTTTCTGCCTTACAATTTAAACAATGTTGAA
CTGAGTTTTAAAGACGCTCAAGGCAAGGCAGTCAATTTAGGCGTGATAGAAACTATCCCCAAAGATTCTC
AAATCATTTTGCCTGCAAGCTTGTTTAATGATTCAGAATTTGAACAAGCTGATAGCTTTAATTACCAACA
ACTTCAAGCCACTGCCACACAATTTTCTGATGCTAACACGCAAAGTTTGTTTGAAAAGCTCAGCAAGATC
ACGACCAATGTAACGATGAGTTATGAAAACGCCGATACCAACAATTTTAAAGGTAATTGCCATGATTGTG
TGTCAGATTTCACCCCACAAACCGCAGAAGAATTGACCAATTTAATGCTAGATATGATAGCGGTGTTTGA
CTCTAAATCGTGGGAAGAAGCCGTTTTAAACGCCCCTTTCCAATTTTCTAACAGCCCATCAGAGTGCGGC
TCTGACTTTCCTAAGTGCGTGAATCCTTTCAATAACGGGCGTGTCGCTCCCATCTATGAAAAATACGTGC
TAACCCCACAATCCGTTATAGATGCGTTTAGAAGAACGATCAATCTTGAAGTGAATATCCTAAAATCAGG
GTTTGTAGGGCTAGGGTATGAACTTGATGATAATGATGGTAATCTGGGGATAGAAGCTTCTGCCTTAAAT
CCTGAAAAATTGTTTGGTAAAAATTTGAACAAAGTTGATATTGTGGAATTAAGAGACATTATCCATGAAT
TTAGCCACACTAAAGGCTATACGCATAATGGGAACATGACTTATCAAAGGGTGCGTTTATGCCAAGAAGG
AGATGGGCCAGAGGTGCGCTGTGAGGGCGGGCATGAAGTGGAGAAAAACGGCAAAGAAGAGCTAGAATTT
AGTAACGGGCATGAAGTGCGAGATCAGGATGGTTACGACTATGATGTTTGCTCTCGTTTTGGTGGCAAAA
ATCAGCCCGCTTTCCCTAGCAATTACCCCAATTCCATCTATACCAATTGCGCTCAAGTCCCCGCTGGGCT
TATAGGGGTTACTACCGCTGTTTGGCAACAGCTCATCAATCAAAACGCCCTCCCCATCAATTTCGCTAAT
CTAAACAGCCAAACCAACCATTTAAACGCCGGGTTGAATGCACAAAATTTTGCAACCTCTATGGTCAGCA
CGATCGTGCAAAATTTTTCCACCACTTCCACCACCACTTATCGCTCTTCAAGTAAAAATTTTAGAAGCCC
TATTTTAGGGGTTAATGTTAAAATAGGCTACCAACATTATTTCAATGACTACATCGGGTTAGCTTATTAC
GGCATCATCAAATACAACTACGCTCAGGCTAACGATGAAAAAATTCAGCAATTAAGCTATGGTGGGGGAA
TGGATGTGTTGTTTGATTTCATCACCAATTATGCTAATAAAAAGCAAGGCAATCCCACTAAAAAAGTTTT
TGCTTCCTCTTTTGGGGTGTTTGGGGGGTTAAGGGGCTTATACAATAGCTACTATGTTTTCAATCAAGTC
AAAGGAAGCGGTAATTTAGATATAGTTACCGGGTTTAATTACCGCTACAAGCATTCCAAATATTCTGTAG
GCATTAGCGTTCCTTTAATCCAAAGCGGTATTAAAATCGCTTCTAATAATGGTATCTATGCAGACTCTGT
TATTTTGAATGAAGGGGGCAGTCATTTTAAAGTGTTTTTTAATTACGGGTGGGTATTTTAGGGGTTAAAA
ATTGGCTTTAGCTCAAGCTTTTTAGCAAAAAATTAAGATCTTAAGTTTTTAAAATTTTATTTTTAAAACT
TTTGCAATACCCCCTAAATTTGCGCGATACTCGCTACAAACACGCATGCACTCTCAGATTTTAGCACCAT
ATCTAACGGGATGCGATAAATTTCACGCTCTTTAAAATACTCCCTTTCTTGTTCGCTAAAGCCCCCTTCA
GGCCCTATGATAATACCCTTTTCAAAATCCGCGCTTGCGGGTAAGGTTTCGCCGTTAAAATCTAAAACGC
TCGCCTTAGGGTAGGCTTTTAACACTTCTTTGGTGCTTGGAAACGCTTCCAATTCCATTAAAACGCTGCG
GCCGCATTGCTCGCAAGAATTAATCAGAATCTTTTGAAAGCGCTCTAATTTAGCACTGTCTATTTTTTCA
TTGCGCTGGCTAAAATCCGCATAGAATAAACTCAACTTGCTCACGCCTAATTGATTTAAAAAGGGTAAAA
TCTTTTCAATGCTTTTGATTTCAATCACGCTTAAGATCAAATGCGTTTTTTTACTAGCCATAATCTCTAA
TTTTTGCCCGCCCACTAACCTTAAAAGGGCGTGTTTTTTAGCGATTTCTGCATGCTCATAGGTGTATAAA
AAGCCGTCTTTTAAATTTCTTAAATCCAAATAGCTCGTGCTTTTGATACGCCTTGAGCGGTATAAATGGA
TATAACTCTCGCCTTCTATTTTTAAAACAGGCTCTTTGGCTAAAGGGTGGTAGACAAAACGCATTCAAAG
GCCCATTAACACAACAATAAGAATCGTTTCTAAAAAATACAGGATTTTAGCCTTTTTGATATAGGCTTCC
ATCCTTTCTTTTTTAGTGATAGCGAATTTCACGCTTTTATGGCGTTTGATTTCTGCAATCAGCATCAACA
ACAGCCCCAAAAGCATGACAACAGCGCTAAAAGAAAATTCAAACTGCTGCATCGCCCAAATAAAAATCCC
GCTCAAAAGAGCGATGCTTAAAAGAATGTAAATCGCTGGCATGACAAGATAGATTTTTTTGTTCAATTGG
ATGAAATTCTTTTCTTTAAAAAGGGTGTAAAGATTGATCATAAAGGCTAGGGCGAGCAAAGCGGCAAAAA
AGGCATGGACAAGCAAGGATTGAGCCATCACAGAAGAATCTTGTGTATTTAATGCTTGCAAACTCATCTC
TAACATTAACTTCTTTCTAACGATTTATTTTTTATTAATCGTTTTATTTTAGCATGTGCCAATGAATTTG
ATCAATGAAAAGCTTAATAATTTAGAAAATAACGCCACAAAATCCCCCAAAGAAGCGGTTGTTCTTTTGA
ATATGGGAGGGCCTAACAGCCTTTATGAAGTGGGGGTGTTTTTAAAAAACATGTTTGATGACCCCTTTAT
CCTTACCATTAAAAATAATTTCATGCGTAAGATGGTGGGTAAAATGATCGTCAATAGCCGCATAGAAAAA
TCCAAAAAAATCTATGAAAAATTAGGAGGCAAATCCCCTTTAACGCCTATCACATTCGCCCTTACAGAGC
GTTTGAACGAATTAGATCCTTCTCGTTTTTACACTTATGCGATGCGTTATACCCCCCCTTATGCGTCTAT
GGTCTTGCAAGATTTAGCCTTAAAAGAGGTAGAAAGCTTGGTGTTTTTTTCCATGTATCCGCAATATTCT
AGCACCACCACCCTTTCTAGTTTCAATGACGCTTTTAACGCTCTCAAATCTTTAGAAACTTTCCGCCCCA
AAGTGCGAGTGATAGAGCGCTTTTATGCTGACAAAAAGCTTAATGAAATCATTTTAAACACGATTTTAAG
CGCCCTAAACAACCGCAAAAGCCAGGATTTTGTCTTAATCTTTTCCGTCCATGGATTACCTAAAAGCGTT
ATTGATGCCGGCGATACTTACCAGCAAGAATGCGAACACCATGTGAGCTTGTTAAAAGAGTTGATGCAAC
AAAAAAATATCCCTTTTAAAGAAGTTTTACTCTCTTATCAATCCAAGCTAGGGCCTATGAAATGGCTAGA
GCCAAGCACTGAAGAGCTGATAGAAAAGCACCGCAAGTCTAATATCATTATCTACCCTTTAGCTTTCACG
ATTGATAATTCTGAAACGATCTATGAATTAGACATGCAATACCGCTTGATGGCAGAGCGCTTGGCGGTTA
AAGAATATTTAGTTTGCCCATGCTTAAACGATTCTATAGAGTTTGCAAAATTTATCATTGGATTAGTTAA
AAACCTTAAAAGTGAGTGAAATTTGCATAAAAAACGATTATTATAGTAAAATACCGAGTTTTCAAATCTA
TTAAAAAATAAAGGTTATTACATGTTTTCACTTTCTTATGTTTCCAAGAAATTTTTAAGCGTTTTATTAT
TGATTTCGCTGTTTTTAAGCGCTTGCAAATCCAACAATAAAGAAAAGTTAGATGAAAATCTTTTAAGCTC
TGGCTCTCAAAGCTCCAAAGAATTGAACGATGAGCGAGACAATATAGACAAAAAGAGTTACGCCGGTTTA
GAAGATGTTTTTTTAGACAATAAGTCTATTAGCCCCAATGACAAATACATGCTTTTAGTTTTTGGCCGTA
ATGGTTGCTCCTATTGCGAAAGGTTTAAAAAAGATCTCAAAAATGTCAAAGAATTGCGCGACTATGTTAA
AGAGCATTTTAGCGCTTACTATGTCAATATCAGCTACTCCAAAGAGCATAATTTTAAGGTTGGCGATAAG
GATAAAAATGATGAAAAAGAAATCAAAATGTCCACAGAAGAATTAGCGCAAATTTATGCCGTCCAATCCA
CCCCTACGATTGTTTTATCCGATAAAACCGGCAAAACCATCTATGAATTGCCCGGCTATATGCCCTCTAC
GCAATTTTTAGCCGTGTTAGAATTTATCGGCGATGGGAAGTATCAAGACACGAAAAACGATGAGGATCTC
ACTAAAAAATTAAAGGCTTACATCAAGTATAAAACCGATCTTTCTAGAAACAAATCAAGCTAGGAAAATG
CATGAAAAGCCTTAAGAGCTTGATTTATTTTTTGCTGGCTTCTTTTTGGGTCGCTATCCCTTTAATCGCG
CTCTATGCCTTAGCGTGTGCGATAGCCACTTTTATAGAAAACGATTACGGCACGAGCGCGAGTAAGGCGA
TTGTGTATAACACCTCTTGGTTCAATTTCTTGCATGCGTATTTGTTGGTGGTTTTAATAGGCACATTCAT
TAAATCTAAAGCTTTGAAGCGCAAAAGATACGCCAGCCTTTTTTTCCACAGCTCCTTGATTTTAATCATT
TTGGGGGCAGCCATCACGCGCTTTTTTGGCGTAGAAGGGCTTATGCATGTGCGAGAAAATAGCGCGCAAA
GCTCTTTTGAAAGTGCGGACACTTACCTTAATATCACTCTTAATGACACCACTAAACTTTCTTTAAAAAC
GCCTTTAACCTTTTATTATTCCAAACGATTAAGACCCATTCATGCCACTTTAGATCACAAGCCTTTAATT
TTAGAACCTTTAGAGATTTACAAGCAAAACGCCATTAAAAAAGATGACGCTACCATTTTAGTGTTAAAGG
CGACTTATAACGGCGTGAGCCACAAATTCAACCTCATTAAAACCAACAGGAATGAAGGCGTAGAAGAAAG
CGAGGTGTTTAAAGACGATAAGCTCTCTTTAAGTTTTGGATCCGCTTACATTGAATTGCCTTTCCAAATC
AAACTGAAGCGTTTTGAATTAGAGCGTTACGCTGGCTCTATGAGTCCCTCATCTTACGCTTCAGAAGTGG
AAGTGTTGAAATTGGATAACACTTTAATCAAACCTTATAGGATTTTTATGAACCATGTTTTAGATTATGA
AGGTTATCGCTTTTTCCAATCTTCTTATGACATGGATGAAAAAGGCACGATCCTTTCTGTCAATAAAGAT
CCGGGCAAAATCCCCACTTATTTAGGGTATACGATGCTTATTTTGGGGGCTTTGTGGTTGCTTTTGGATA
AAAACGGGCGTTTTTTAAAGCTTTCACGCTTTTTAAAATCCCAACAAGTTGCTAGTTTCTTACTCGCTTT
AATTCTAGTCAGCCCTTTTACTTCTTCGTTCGCCAATGAAGGCCCAATTGACATGCATGGGGGCAAAAGC
GCTAAAATTGAGCGACAAAAGATAGAAAATCCCGCCAATAAAGAAGATTCTAAAAGCACGATATTAGAGC
GTTTGAAGCGTTTAAGAGAGTATTCCAAAGACCACTTAAAAGCCTTTCAAAGGCTTCAAGTCCAGGATTT
TGATGGGCGTATCAAACCTCTTGATACCATCAGCATTGAATACATTCATAAGATTTTAAGGAAAGATGAT
TTTCAAGGGCTAAACGCCATGCAGGTGCTTTTAGGGATCATGTTTTTCCCCAATGATTGGCGCAGCGTTA
AAATGATTTACACTTCTAATAAAGCCTTAAGAAAGCTTATCGGCACGCCTTTAGACGAGAGCCGTATCGC
TTTTAGAGATGCGTTTGATAGCCGTGGGTATAAATTAAAAAATCTGGTTGAAGAAGCCAATCAAAAATCC
CCTAATGCGCGCAACGAGTTGGATAAAGATGTGTTAAAAGTAGATGAACGAATCAATTTAGTTTATACGC
TTTTTAGTGCTCAATTTTTACGCATTTTCCCTAGCGATAAAACCACCGCTTGGCTCTCGCCCATTGAAGC
GATCAACAGCCCCAATAAAGAAATTTCAAGCGTGGCAACGGAGTTTTTAAAAAATATTTTTAGCGGGTTT
GATGATGCTTTGAAAACCAATCAATGGGATAAAGTGGAAAAAACCCTAAAAGATTTAAGCATTTACCAAA
AAGAGCATGCCAAAAACCTCTATTTACCCTCTTCAAAAGTGGATTCTGAAATTTTTTTAAACCACACCAA
TTTTTTTAACCGCCTGACCTTGCCTTATATCTTTCTTGGGCTATTGCTTTTTATCGTTGTGATCAGCTCT
TTGGTTAAAAACACGATTCCAAATGTTTGGCTCACTAAAATCCTTTATATGGTCATCTTGCTTTGTGCGA
TCGCTCATTCTGTGGGGCTAATCTTGCGCTGGTATGTGAGCGGGCATTCGCCTTGGAGCAACGCTTATGA
GTCCATGCTTTATATCGCATGGGCTTCTGTTATCGCAGGGTTTATTTTACGCTCCAAACTCGCGCTATCG
GCTTCTAGCTTTTTAGCCGGTATCGCGCTCTTTGTGGCTCATTTAGGCTTTATGGACCCTCAAATCGGCC
ATTTAGTGCCGGTGTTAAAATCCTATTGGCTCAATATCCATGTCTCTATCATCACCGCCAGTTATGGCTT
TTTGGGCTTGTGTTTTGTGCTAGGGATTTTAAGCTTGGTTTTGTTTATCTTGCGTAAACAAGGGCGTTTC
AATTTAGACAAAACCATCCTCTCCATTAGCGCTATCAATGAAATGAGCATGATTTTAGGCCTGTTCATGC
TCACAGCCGGGAATTTCTTAGGCGGGGTGTGGGCGAATGAATCTTGGGGGCGCTATTGGGGGTGGGACCC
TAAAGAAACTTGGGCATTGATTTCTATTTGCGTCTATGCTTTAATCTTGCATTTGCGTTTTCTAGGCTCT
CAAAATTGGCCCTTTATTTTAGCGAGCAGCAGCGTTCTAGGGTTTTATTCGGTTTTAATGACTTATTTTG
GCGTGAATTACTACCTTTCTGGCTTGCACAGCTATGCCGCAGGCGATCCCTTGCCTATCCCTACTTTTTT
ATACTTTTTGGTAGCGATACCTTTTGCTCTCGTGATCTTGGCGTATTTCAAACGCCATTTGAGTTTGCCT
AAATTAGTTTAAAGGATAACCATGTTCCAGCCCCTATTAGACGCTTATATAGAAAGCGCTCCAATTAAAA
AAAAATTGCATATAAGTTCCCCCCCCCCCCCTAAAAATCGCTGTGGCGAATTGGTGGGGAGATGAAGAGG
TTAAAGAATTTAAAAAGAACATTCTTTATTTCATCTTAAGCCAACGCTACACAATCACTTTACCCCAAAA
CCCCGGAAAACCCGGGGAACTTCTTTTTGGGAACCCCCCTGGAACCCCCCAAAAAAACCCTACCCAATCA
AAACGCAAAAAAAGGGTTTTACCCGGGGAAAAAAAAACCCCCAATTTTCACCCTTTTTAATAACCCCAAA
GGTTTTGAAAAATTAAATTTAAAGGATCGTTATTTGAGGATGCCTTTATATTATGATAGGCTACACCATA
AAGCCGAGAGCGTGAATGACACCACCGCGCCCTACAAACTCAAACCTGACAGCCTTTATACTTTAAAAAA
GCCCTCCCATCATTTTAAAGAAAACCACCCTAATTTGTGCGCACTCATCAATAATGAGAGCGATCCTTTG
AAAAGAGGGTTTGCGAGTTTTGTCGCAAGCAACCCTAACGCTCCTAAAAGGAACGCTTTCTATGACGCTC
TAAACGCTATTGAGCCAGTTACTGGGGGAGGGAGCGTGAGAAACACTTTGGGCTATAAGGTTGAAAACAA
AAACGAATTTTTAAGCCAATACAAATTCAACCTGTGTTTTGAAAACACTCAAGGCTATGGCTATGTTACT
GAAAAAATCATTGATGCTTATTTCAGCCACACCATTCCCATTTATTGGGGGAGTCCTAGCGTGGCGAAAG
ACTTTAACCCTAAGAGTTTTGTGAACGTGCATGATTTTAAAAACTTTGATGAAGCGATTGATTACGTGAG
GTACTTGCACACGCACCCAAACGCTTATTTAGACATGCTCTATGAAAACCCTTTAAACACTCTTGATGGG
AAAGCTTACTTTTACCAAAATTTGAGTTTTAAAAAAATCCTAGATTTTTTTAAAACGATTTTAGAAAACG
ACACGATCTATCACAAACCCTCAACATCTTTCATGTGGGAGGGCGATCTGCATAAGCCGTTAGCATCTAT
TGATGATTTGAGGGTTAATTATGATGATTTGAGGGTTAATTATGATGATTTGAGGGTTAATTATGATGAT
TTGAGGGTTAATTATGATCGCCTTTTACAAAACGCCTCGCCTTTATTAGAACTCTCTCAAAACACCACTT
TTAAAATCTATCGCAAAGCTTATCAAAAATCCTTGCCTTTGTTGCGTGCAATAAGGAGATGGGTTAAAAA
ATAAGTTTGTAAAACAAACCCATTAAACCCCTTGCGCTATCATCGCAGACGCTACTTTTCTAAAACCAGC
GATATTAGCCCCTAAAACAAAATTAGTAGGGTCTTTAAACTCTTTAGCGGTTTGAGAAACATTCTTATAA
ATCTCTTTCATAATATGGTGTAATTTCGCATCCACCACTTCAAAACTCCAAGGGTGCATGCTCGCGTTTT
GCGCCATTTCCAAGCCGCTCACGCTCACCCCCCCAGCATTAGCCGCCTTGCCTATACCATAAGAAATCTT
AGCCTGTAAAAACAATTCAATCGCTTCATTGCTTGAGGGCATGTTCGCTCCTTCAGCCACGCATTTGCAT
CCGTTAGAAAGCAAAGTTTTAGCGTCTAAAACGCTCAATTCATTCTCAGTCGCGCTAGGAAAAGCCGCAA
AACAAGGCACATGCCATATGGCATTCCCTCCTTTGGGGTAATTTTCTGTGGGGGTGTATTTCGCGCTCTT
TTTTTCTAAAGCGTATTCTTTGATCCTCCCACGACGGATTTCTTTAATCTCTTTCAAAAGTTCTAAATCA
ATGCCGTCTTTATCATAAATCATGCCATTAGAATCGCTCGCCGTTACCGGTTTAGCTCCTATTTGAAGCA
GTTTTTCAATGGTATAAATAGCGACATTACCGCTCCCAGAAACGCTGCAAACCTTGCCCTCTAAAGAGCT
GTTCCTTTCTTGTAACATTTCTTCTGCAAAATACACGCACCCATAACCGGTAGCTTCTTTTCTGCACAAG
CTCCCCCCATAAGTGAGTCCCTTACCGGTCAATACGCCCTCAAAACGATTGACTAATTTTTTGTATTGCC
CAAACAGATAGCCAATCTCTCTTTCGCCCACTCCAATATCCCCGGCTGGCACATCAGTCGTGGCTCCAAT
GTGGCGGTATAATTCATTCATGAACGCTTGGCAAAAACGCATGATCTCATGCTCGCTCTTTTCTTTAGGG
TCAAAATCGCTTCCCCCCTTAGCGCCCCCCATAGCCAAAGTGGTGAGAGAATTTTTTAACACTTGCTCAA
AGCCTAAAAACTTGATCACGCTTTCATTCACGCTAGGGTGGAATCTCAAGCCCCCCTTATAAGGGCCAAT
AGCCGAATTGAATTCAACCCTACACCCCCGATTGACTTGGATTTGATGGTTATCATCTAGCCAACACACC
CTAAAAAAAATCTCCCTTTCAGGCTCAATCAAACGCTCTAAAATGGCATGCTTTTCATAGCTTTTATCGC
TGTCTAAAAGGGGTTTTAACGAAGTGATCGCTTCATAAACGGCTTGATGGAACTCTTTTTGATAAGGGTA
TTTTTTCTGTAAAGATTGGAGAATTTTTTCAACATACATGATCGGCATTCCTTTATTGTTTTAAGTGTTT
TTATTGTAACACTAAAAGGGTAATTAAGTTTTAACCTTATCTTAAAAAACTTTTTAAAACGCCCACAAAC
CCTCTATCAAAGCCGCTCAAATCCTTGTAAAACTCTGCATCATAACCGCAAAATTCCAAGCATTCTTTCA
AGCTTTTTAACTGGTCATACCCCATTTCACAAACCAAAAAAGGGATTTTTAATCCAGCGGCTAAAAAAAT
GATTTCTTTTAAGATTTCATCGCCTTTAACCCCCCCAAAAAGGGCTTCGTGCGGTTCTTTGAGGACGGAT
TTTTCCAAAGGATAATCTCTAGCGATATAAGGCGGATTAGAGACAAGCATTTCTATCATGGGCATATGAT
CCCAAAGGCGCGTTTGTTTTAAACAAACACGCTCTTTTAAATTAAAGCGTTCAATATTTTTTAACGCCAC
TTCTAAAGCTTTGGGTGAAATATCGCTCGCATGAATGGAAAGTTTAGGGTTTTCTAAAGCCAGACTGACA
GACACGCAAGCGCTCCCTATGCCGATTTCGCCTATTTCTTTTAAATGGTATTGAGAAATAACATCAAGAG
CTTTTTGGACTAAAATTTCGGTTTCAGGCCGTGGGATTAAAACATGCTCATTCACAAAAAAAGAACGCCC
ATAAAAATCACAGCTTTCTAATAAATACTCTATGGGGCAGTCATTCAAACGCTTTTCTACCAATTCAAAA
AAGCGTATCTCTTCTTCGTGGTTTAACTCTAAATAAGCATGCGTGTGCAAAAAAACCCTTTCTTTTTGCA
AGACAAAGCCTAATAAAATTTCAGACTCTAATCCCCCCCTAAAACCTTTTTGCGACAATCCTTTTTTGGC
TTTGTTTAGGGCTTGTGAAAGGGTCATTCAATTTCATAATCCAAAGCTTTCAAGCGCTCTAATAGGGGTG
GGTGCGTGAAATGCAAGAAAACATAAAAAGGGTGCGAATAAGGGAACGCTTTATTTTCACTCACAATGGA
CACTAACGCTTTGGCTAAAACCTCTTTAGAGCTTAAATTCGCCCCAAACTTGTCCGCATTGTATTCGTTC
TTTCGGCTAAAAAACCCGATCAAAGGCATGGCATAAAAGGAAAACATCGGCAAAAACAAGAGTAAAATCG
CAATCAAACTCGCTGGCGTTTGTGAGACATTAAAGCCTTCAAAAACGATCGGTGGCAAATGAGCGATCAA
AGCAAAAACAAGAGCGAGCAAGCCTCCCATAATCCCTAAACTTTTCAACAAATCCTTATTTTTAAAATGC
CCTAATTCATGCCCTAAAATGGCTAAAAGCCCTTCTGTCCCAACTTTAGAGATCAAAGTGTCAAACAACA
CCACCCGCTTGTTTTTACCCAAGCCCCCAAAATACGCGTTCAAACGCCCATCCCTCTTGCTAGCGTCCAT
CACAAAGATACCTTCAGATTTAAAACCCACCTTATCCATCATGCCCTCAATTTGACTCTCCAAATCCCTA
TTATTTAAGGGGGTGAATTGGTTGAAAAGCTGGGCGATTTTAGGGTAAAAAAGATTAGCCAAGATCATAA
AAACAAACACGACAAAAAACGAGCTAATCTCCCAATGTTCCACATGTTCAATGATCATAATGAGGGTGTA
AATCAACAACAACCCCACGCTTAAAGTGAGCGATAACCCTTTGAAAAAATCCTTGAAAAACAACGACAAG
CTCACCTTAGAAAAGCCAAATTCTTTATCCAAATGCATGGTGGTGTAGTAGCTAATGGGTAAAGCTAAAA
CGCTTTGAATCGCTAAAAACAACAAGGCAAACACCAAGTAACCTAGTGTTTCAGGAAGGTTTAAATAATG
CGTCAAATCTTCTAAATGCGTCAAACCAAAAAAGACCCAACTAGCAAAGATGATCCCGTCTAAAATTTGA
GAAATAATGGATAATTGCATTTTCCTAATGGCATAATTTCCCGCTTCTTCATAATCCTTTTGTGGGAGTA
AAACAGGTTTTTCGCAGAGCTTTTGACGGATAAATTTCAATTGCAAAATATCGCCTACAATGTAAGGAGT
CGTAAAAAAGAGCAAATAAAAAATACAAATTATCATATCTATCCATACATCAAGCATATTCCAAACTCCT
TTCTCCATTGAATTTACCAATAAAAGTGTAGGAATTATAACAATTTTTCAAAAATTTACCATAAAATTAA
ATAAGTATGGTAGAAAAAAGAGGCTGTTTTTGAGCGTTTTTAATCCAATCATAAAAAAGCTGTGTTATCC
AACCCGCTACCAACAAAAAGGTCTGTCATGCCCTATTCTTTTAAAAAGCGTTTTTTAATCGTTTATACCC
TTTCTACCTTGCTTTTAGTGGGGGTTTTGTTAGCGTTATTTTTCTTTTATGCGAAAAATAACCTATTAGA
AAACACCCAAATACGCATGCAATACACCGCTGATGCGATCGCTAAAAGCCTTTTAGAGTTGGATAATGCC
TCTTCTTTGGAGCCTTTAAAAATCCTAGAAGAACGATTCAAAAACACCCCCTTTGTCTTATTAGATGAGG
ACAACAAAGTCAAGTTTTCTAATATCGGGGCGTTTGTAGCCTCTTTTAAAAATGACGCCTTGATCAAAAC
CCCTTATTTTGCACTTAAAAAACAGGGCTTTTACCTCACAGACAGCGCCCCAACTAACCGCTTAGGGGTT
TCTAAAATCATTATTGCAGAAGAAGAAATTCAAAAAACCTTTATCCTCCTTTATAAAATGATGGGCTATG
TGTTTTTGGGTGCGAGTTTGTTTGTCGCACTAATAGCCATGTGGCTTTATCAAATCCAATAAAACTATAA
ATTTATTTTCATCAAATAAGGATAGTTAAAACGATTACTTTTCCACCAACACGGGCTTATTTTTGAAGCT
TTTAGTTGCATTTTCAAGCTGTTTTAGGGCTTCTTCTTTCGTTTTATAAGGGCCAATCAAATAATGCGTG
AGGGAGTCTTTTTTCTTTATTTGGTAAGGGAAAGTTTTGAGCGTTTGCAAAAAATCCTTACTGGGTGCGT
TCAAAAAAGCCCCAATTTGCAAGTAATACCCTTTAGGGACACTCGCATCTTTTAAGCTGGGTTTTACTAA
GCTCTTTTTATTCTCGCTTTTAGGCGGTTCTTTGTTTAAGGGCTGGGATTGCTTAATAGCAACCTCTTGC
TTATGGGCTTTCTTGATTTTTCTTTTCACCTTTTTGCCCTCTATATAAAAATCATATAAATCATGGATTC
TTTGCTTCACATAAGCTTCATAGCAATTCTTATAAATCGGGCTGTTTTCAATAGAAGCCTTGGGGCTTAT
TAGCATGACTAACGCCACGCATTCTTCATGGGCGACTTTGAGCCATTCTTCTTCGCTTTGCTCCAGGATT
TCTTTGATTTTAGGGAACTCATACTGCGTGCCTTTCCCCATATTTTCTAACATTTCTATAAGTTCTTCAT
GGACTTCATTGAGCCTTAATTGGATAGGGGGTAAATTTTTGGGCGTATTTTGAACGCTTTTAAGATCCGC
TTTTTTGTCTTCCAAACCAACAGCGTTTCTTAAAAAGAGGAAAACCAACAACAGAGTCATTTTTAATATA
CTTTTTTGCATTTACCACTCCCATGTCAAGCTTTCTGTCTTGTTGCTTTATGGTAATCAAAAATACCAAA
TACCACCATAAGAATGGTTTAAAACATGGGGTTTTAGTTACTTTATTTTATAGTAAAAGTCATTACCTTA
AGGGGATAGGGGTATTTTGCGATAATTCAATAGCTTTGATATAATAACTTTTAAAAACCATGAAAGGCTT
ATGATGCAATCTTTAAGTTTATTGAACCAGTTGGGCGCTAAAATTGACGAATTGATTGAAAAAATCCAAA
AACAAGAAGAAGAGTTGAACGCTTTACGCCAAGCAAACACCACCTTGAATGCACAAAATGAAGAAAAAGA
CATTCAAATCGCTATTTTATACGATGAATTGAGCACTAAAGATAAGGGTATTCAAGGTCTTTATGACAAA
ATCTCTGATTTATTGTCATAAACCATTAAAAACATGTCTTTAGAAAACGACAGCTTAGAAATCACTTATT
TAGGCAAACGCTATAAAATCTCTCTCAATAACACCTTTAGCGATGAGATGAAACGCACCCTAAAGGAGCG
TTTCCATAACCAAGAATTAAACGCCTTAGAGCTTTTAAAGGACTATTTGCATGAAAGTTGCCAGAACGAG
TATTTGCACAATGAACTCAAAAAGCTTTTAGAAAAAATCTCATCATGTTCTATCACTTAATCGCTCCTTT
AAAAAATAAAACCCCCCCTTTAACTTATTTTTCTAAAGAGCGACACCTTAAAGGGGCGTTAGTCAATATC
CCTTTAAGGAATAAAACGCTTTTGGGCGTCGTTCTTGAAGAAGTTTCAAAACCCTCTTTTGAATGCCTAG
AGTTAGAAAAAACCCCTTATTTTTTACTCCCCTTTCAAATAAAGCTCGCTATTTTTATCGCTCAATATTA
CTCAGCTAATCTTTCTTCAGTCTTAAGCCTTTTTGCCCCTTTTAAAGAATGCGATTTAGTGGGGTTAGAA
AAAATTGAGCCTGTTCTTAATATATTAAGCCAAACGCAAACAAACGCTTTAAAAGAATTGCAAAAACATT
CAGCAAGCTTGCTCTTTGGCGATACGGGTAGCGGTAAAACCGAAATTTATATGCATGCAATCGCTCAAAT
TTTAGAGCAAAAAAAAAGCGCTTTGTTGTTAGTGCCAGAAATCGCCCTCACCCCTCAAATGCAACAACGC
CTTAAAAGGGTTTTTAAAGAGAATTTAGGCTTGTGGCATAGCAAACTCTCTCAAAATCAAAAAAAACAAT
TTTTAGAAAAGCTTTATTCGCAAGAAATCAAATTAGTGGTAGGCACACGAAGCGCGTTGTTTTTACCCCT
TAAGGAGTTGGGTTTGATCATTGTAGATGAAGAGCATGATTTTTCTTATAAATCCCATCAAAGCCCTATG
TATAACGCTAGGGATTTATGCTTGTATTTATCCCATAAATTCCCTATTCAAGTGGTTTTAGGCTCTGCTA
CGCCAAGTTTGAATAGTTACAAACGCTTCAAAGATAAGGCTTTAGTGCGCTTAAAGGGGCGCTACACCCC
CACGCAAAAAAACATTATTTTTGAAAAAACGGAGCGTTTTATCACGCCCAAACTCCTAGAAGCGCTGCAA
CAAGTGATAGACAAAAACGAGCAAGCCATTATTTTTGTGCCTACAAGGGCTAATTTCAAAACCTTGCTGT
GCCAAAGTTGTTACAAAAGCGTTCAATGCCCTTTTTGCAGCGTGAATATGAGTTTGCATTTAAAAACCAA
CAAACTCATGTGCCATTATTGCCATTTTTCAAGCCCTATCCCTAAAATTTGCAGCGCATGCCAAAGCGAA
GTTTTAGTGGGTAAAAGGATAGGCACCATGCAAGTGTTGAACGAATTAGAAGGCCTTTTGAAAGGCGCTA
AAATGGCGATTTTAGATAAAGATCACACCAGCACGCCAAAAAAACTCCACAATATTTTAAACGATTTCAA
CGCTCAAAAAACGAATATCCTAATTGGCACTCAAATGATAAGCAAAGGGCATGATTACGCTAAAGTGAGT
TTAGCGGTTGTTTTAGGTATAGACAATATCATCAAATCTAATAGTTACAGGGCTTTAGAAGAAGGCGTGT
CGTTACTCTATCAAATCGCTGGGAGGAGCGCTAGGCAAATTTCTGGCCAAGTGTTCATTCAAAGCACCGA
AACCGATCTATTAGAAAATTTCTTAGAAGATTATGAAGATTTTTTACAATACGAATTGCAAGAAAGGTGC
GAACTTTATCCGCCTTTTTCAAGGCTGTGTTTGTTGGAGTTTAAGCATAAAAACGAAGAAAAAGCCCAAC
AATTGAGCCTAAAAGCCTCTCAAACCCTTTCTTCGTGTTTGGAAAAGGGCGTAATGCTCTCCAATTTCAA
AGCCCCCATTGAAAAAATCGCCTCTTCTTACCGCTACCTTATTTTGTTGCGTTCCAAAAACCCTTTAAGC
CTAATCAAAAGCGTGCATGCGTTTTTAAAATCCGCCCCCAATATCCCTTGCAGCGTGAACATGGATCCTG
TGGATATTTTTTAAAAACTCATGTTTTATATATTTATTGTTTTATTGTTTCAAAAAACTCATGTTTTTCT
GGCGACTAACAGCGTGAAATTCACCCATTTAAACAGCGCTTCCACATGTTTAAACCCCACGCTTTCCAAA
AGCGCGATATTTTCTTTCAAGCTATAAGGCACAAGCACATTTTCTAACGCTTCTCTTTTGAAAGCGATTT
CATTGTGGCTGTAGCCTTGATTTTGTTTATAAAGGTAGTATAGCTCTATCATTTGCTTGTCCAATATCCG
ATCCTCGCTCATGATCTTTTCGCCCACCAATAAAACCCCATTCAACGCAAGGCTGTTATAAATCTTTTTG
AGCAACACCTCTCTTTGCATGGGGCGGACAAATTGCAACACAAAAAGCAATGAAAACGCGCTCGCTTCTT
TAAACTCAACCTCTAAAAAATCCATGCATTCAAAACGGACATTGTTAAAATCTTTTAATTTTTCTTGCGC
TTTTTTAAGCATGGGCATGGAATTGTCAATCCCTACAAGCTCAATATCTTGTTGGATTTGTTGGTTAAGC
GCGATAAAAAAGTTCCCAGTAGAACAGCCTAAATCATAAATCAAGGGCTTAGACAAGGACTTAGGCAAGG
ACTTAGGATAGATATTTTCTTTTAAATTTTGAGCGATAAAATACGCCCCTAGATTCAACATTTCATGATA
GTAAGGAATGGAACGCTCTAGCATGTCGTCAAAAACATGGGCGACTTTCTCATCAAAGCAAAAGCGTTTG
TTTAGAGATTTGTTAAACAGAGTGTCTTTCATTCAAAAAAGAAGCGTGGTTTAAAAACCTTTAAACCACT
CTATGCAAAATAACGCTTAAGCTTTTTTATGCACCAACTCATTGATGTAGTAATCCACTGAGCCTAAGCC
TTCTTTTTTCGCCCATTCATAGCATTGAGAGACGAAATGCCAATTGACATGCCCATAGAATTTTTCCAAA
TACACAGGGCGTGCATTTTTGTGGTCAATATAATAAGCATGCTCCCACACATCCACCACTAAAAGCGGCA
CTTTTTTATCTGTAACTGGGGTTTGAGCGTTGCTCGTTTGAATGATTTCAATTTTTTGAGTGTCTAAATT
ATACGCTGCCCAATTCCAACCAGAGCCAAACAAAGTGGTCGCGCTCTTAATGAAGTCTTCTTTAAATTTT
TCTAGTGAGCCAAAATCTTTTTCCAAAGCCCCTTTTAACTCATCGCTTAGGGTAGTCGCTTTGGGGCTTA
GGCAATCCCAATAAAAATCGTGGTTATAAATTTGAGCGGCGTTATTGAACACGCCTCCGCTAGACTTCGT
CAAAATAGCGAACAAAGAACTTTTCTCAAAATCCGTGCCTTTGATTAAGTTATTCAAATTATTCACATAA
GTTTGATGGTGTTTCCCATGGTGGAAATCAAACGCTACAGGGCTTAAAAAATCTCCCATGCTGTCTTTAG
CAAAAGGCAACTCTCGTAATGTAAACATGTTTTCTCCTTGTGATCAGATAGCCGTATTGTAATCATTTTT
TAATACTTTTTGGTAAATCTTTTCTTAAAAATTAAATCGTTATGCAAATTTTGTAGATTTTAAGGGGTTT
TTTAAAATGAAAACGACTTTTTAAACAAATTCTTTCTAAATTTTTTAAAAGTTAATTTTAATTGACTATT
ATTCTAACGCAATATAGCAATTCAATTAGAAAGGATTTAACCATGCAAAAAGTTACTTTTAAAGAAGAAA
CATACCAATTAGAAGGGAAAGCCTTGAAAGTGGGCGATAAAGCCCCTGATGTGAAATTGGTCAATGGCGA
TTTGCAAGAGGTCAATTTGTTGAAGCAAGGCGTGCGTTTTCAGGTCGTTAGCGCGCTTCCTAGTTTAACC
GGATCGGTTTGCTTGCTCCAAGCCAAACACTTCAATGAGCAAGCCGGTAAACTGCCTTCTGTGAGTTTTA
GCGTTATTTCTATGGACTTACCTTTTTCTCAAGGGCAAATTTGCGGCACTGAAGGCATTAAGGACTTAAG
AATCTTAAGCGATTTTAGGTATAAGGCTTTTGGGGAAAATTACGGCGTGCTGTTGGGCAAAGGCTCTTTG
CAAGGCTTGCTCGCTCGATCGGTGTTTGTTCTTGATGATAAGGGAGTGGTTATCTATAAAGAAATCGTTC
AAAACATTTTAGAAGAGCCCAATTATGAAGCGCTTTTAAAAGTGTTGAAATAGGAAATCCTTAAAAGGAG
GGGGCTATAATCTAGTAAATCTCAACGCAAAAAGCCCCACTTGTTAAAAAGCGTTGGTGATAAAAACTAA
AAAATGAGAGGTTCTTTTTAATCCACTTAAAAAATTTTCACGCTATTTTTAAAAGAAAAGATTAAAAAAG
ACTCTATTTTCAATCAAACATTATCGCTTGATTTTAATCAAGCTTTTTAACGGAATAAGTCTTTCTCAAA
GCCCATAGGGGCTATGGATAAACTAAAATTTTTAGAAGTCTTTCTTTAAGATTTCTTCCACTCTTAAAAT
GGTTACGAGTCTATCGTTTTGTTTCCCAATGCCATAAGTTAAATTATTGTTATCGCTCAAAGTCTCTGGC
ACCGGATCAATATCCGTTTGCTTGATGCGAATGGCTTCAGTTAAGCGATCAATGAAAAACCCAGCGATCT
GATCGTTATGGCGCACCACCAAATAACGAGTGTCTTTGTTTTGCTTTTCAGCTTTCAACCCGAATTTTAA
ACGCAGGCTAATCAACGGGAAGACATTACCCCTTAAGTTGAACACGCCAAGCACATAGTTTGGGGTCTCA
GGGACTCGCGTGTAACCAATGGGTTTGACGATCTCTAAAATATTCAAAATAGGAATGGCGTATTCTTCAT
CGCCAATAATAAAGCCGATGAATTGCAAAATTTCTTCATTGTCTTCTTGTTTGGAACCTGCATTAGCTTC
TTTTTGTTTTTCAAATAAATCTTTTAATTGATTGCTCACGATTCGCCTCCTTCTAATTTAATACTGCGCT
TCACTACGGTGGTTAAATACTCACCGCTATAAGGTTTGGTGATGTATTCAGTCATGCCGGATTCAACGCC
ACGCATCCTATCGGTTTTAGTTACCCGACTGGTTACTGCAATCAAAGGCAGGTTTTTGAATTTATTGTAT
TTACGCACTTCAGAAGCGAAAGTGTAGCCGTCCATTTTAGGCATTTCAATATCCACTAAAATAGCGTCCG
GAATCTTATCGCCATTTTTAAGCATTTCTAAGCCTTCTAACCCATTAGTGGCCTCTAAAAGCGTGATGCC
TAATGGTTTTAAACATTTGCGGATAATCGCTCTGTCCGTGCTGCTGTCATCAATCGCTAAGACAATATAA
TCGCTAGGGGAATTTTTGCTCTTCGTGTTTTCGGATTCATTCATTAAGGTAGTGATATTGACCTTGATGC
TTTTTGCCATATCCATCATCGCTCCCACATCTACAATGAGAGTGATTTTCCCATCGCCCCTCACTGTAGC
GCCAGCAATGCCTCTAGTGTTTTTAAGATAGTAACCTAAAGACTTGATGACCACCTCTTCTTGACCGATC
AAATAATCCACAATCACGCCAATTTTTTGATCGGCCAAGCCAATGATGACCACATACACATCTGAGTTGG
ATTCCAAAATAGCATCCACTTTAAAAATATCAGAAAGGCGCACCAAAGAAAGCACCTCATCTCTCAAACG
CAACACGCTCTTGCCATCAACGGTGTAGATTTCATCTTGGCTGATACGCACGGTTTCTAAAACTGAAGAA
AGCGGGATAGCGTAGTATTCTTCTTGAACGCCCACGAGTAAAGCTTGAATGATAGCCAAAGTGAGAGGGA
TTTTAAGCTTTTGAGTCGTGCCTACCCCCACTTCTGAATCGATTTCAATGATCCCATTGAGCTTTTCAAT
ATTGGTTTTCACCACATCCATGCCAACACCCCTGCCTGAGACATTGGAAACGACTTTTGCGGTAGAAAAG
CCTGGCTTGAAAATGAGGTTAAACGCTTCCCTATCGCTCATGCCTTCAGCGTCTCTTTCGCTAATCACCC
CTTTTTCAATCGCTTTTTCTTTAAGCATCACAGGGTCTAACCCTTTGCCATCATCAGAGATTTTAATCAC
AATATGATTACCCTCATTATACGCACTCAATTGCACTTTACCGGTTTCAGGCTTGTTAAGCCTTCGTCTT
TCTTCTAAAGGCTCAATCCCATGATCGCATGAGTTGCGGATAATATGAATGAGCGGATCGCCAATCTCTT
CTACAATGGATTTGTCTAGTTCGGTTTCTTCGCCCTCAATGATTAATTCAATGCTCTTGCCTAATTCCCG
GCTCAAATCCCTTACCATGCGAGGGAATTTATTGAACACCTTGCCCACTGGTTGCATCCGGGTTTTCATC
ACCGCAAGCTGCAAGTCTGTCGTTACCGCTGAAATAGAAGAGACTACCTGGTTTAATTCCTCTAAAAACT
TTTCCCCATCATAGCGTTCTTCCACATCGCTATAGATTCTAATCAAGCGATTCTTGCCCAACACAAGCTC
GCCGATCAGATTCATCAAGTGATCCAAGCGGCGCACATCCACTCTAACGGTTTGCTCCACGCCAATAGAG
GGGGCTTTATTTTCTTCAGTATCGGCTTTAGCCTTAGCTTTAGTTTCGGTTTTAGGGGCTTTGGGGGTTT
CTGTTTTGGGGATTTCTTTTGCTGGGGTGACTTCTTGTTTGGCTTCTTGTTTTTTTTGGGCTCTTCGTTC
TTTATCGGCCTCTTGGCGTTTGTTAAGCAGGCGTTCAATTTCCGCTTCCACTTCTTCAGCGCTCATGTTA
GCGTAATCCAAATCCGGCTCATCGGCTAGCGGGTTATCGCTTGTAGGGTTTTCTGTAGTAGAGGCTTTTG
TTTCTGTCTGATTTTCTTCTTTATTTTCTTTTTTTACTTCTTTTTCTGGGGCTTCTTTAGTCCCTAAAGT
TTCTTTAACGCCCTCTAAATTTTGGCTCGTGATGGCTTGGAGCTGTTTGACCGCTTCTTCAATCTCGTTT
TCCTTGCCGTTATTAATATCCGATCCGGTGTCTCTAATCGTTACGAGTAAGGTTTTCATCAAATCAATGG
AGCGCAACACGACATCCATAATATCCGGCGTGATTTTGATTTCGCCCTTTCTGGCGCGATTTAAGACATC
TTCCATGTTGTGCGTGAGGTGCGTGAGAATGTTAAGATTCAAAAACGAGCTAGAGCCTTTAATGGTGTGG
GCGACTCTAAAAATGCGATTGAGCAAGTCCAAATCTTCAGGGTTATGCTCTAATTCCACCAGATCCTGAT
CCAACTGCTCATTCATTTCAAAGGCTTCAATCAAGAAGTCTTCCATTATTTCTTGCAAATCATCCATTTT
AAAACCCCTTTTTAGCGTTTGAGATAAGAGTATTTTACAATTTTATAAAAAGAATTACGCATTCTTATCT
AAAATTTTAGAAATTTCTTCGGTGAATTTTTCTGCGTCAAACTTGACTAAATACGCCACAGCCCCCATTT
CTTTAGCCCTTTCAGCGCTGTAATTATCGCAAATAGAAGAATTAAAAATCACAGGAATATAAGCAAACCT
AGGGTCTTTTTGGAGCTTGAATAAGAAATGATAGCCATCCATTTTAGGCATTTCAACATCTGAAATAATG
AATTTCAAATGCTTCCTCAAATCGTCCCCGTATTTTTTGAACAACATTTCTAATTTGTTCAACCCGTCTT
CCCCATCCACAGCTTCCGTGATGCTAAAACCCAATTTGCTCAAATGGTTTTTTAAGGTTTTTCTTGCGGT
CTTGCTATCGTCTAAAAACAACACTTCGCCTTCAAAATGCTGTTTGGGGGTGGATTCCTTAGCGCTTTTA
GCGTCTTCATTAAGCTTTAAATCGTCTAAAATGCTTTCTAAATCTAAAATGAGCAGGGTTTTGTCGTTTT
CAATGCGTGTCGTGCCGGTGATATTTTCTCTGTTGATACTATTAGAGGCGCTAAAGGATGCAGGCTCCAC
ATCTTTCCAGCTAATGCGCCTGATACGCCTAGCCGAATGGACTAAAAAGCCCAATTTAACATTGTTAAAT
TCCGTGATAATGACGATTTTTTCGTTTTCCTTGCTTTTATCTGGGATAATCCCTATCCATTTAGCCAAGT
CTATAAGCGGAATGATCGTGGAGCGCAAATCAAACACGCCGATAATGTAATCCAAATTCGTAGGGTATTC
AAAAAGGGTGGGCATGGGGATGATTTCTTGGACTTTAGCCACATTGATGCCATAAATCCCCTCATAAGGG
ACGCCCTCTTGCATGCCATAAATACGAAAATCCACGAGTTCTATCTCACTCAATTTTAAATCGTTAGCTG
TTTTTTCTGCCATGATTTAGGCGTCCTTATTTTGAGATGGTTCTAAAATGCTTGATGATACCTTAAAAAG
GCTTTGTTCGTAATAAAAGGAAGGCAGTGGGCAATAAATAGGCACATTCAAGGGGATTTTTGCACCGCTT
TTGAGGTGAAAATGCCCCTCTATAATGCCGTCAATGTTACCAATGTTAAGATTTTTAATGTAGTTTTGAT
AGGCTTTTAGGCGCTTTTCAATAAAGGTTTTTAATTCTTTTGGCTCTAATTCCCAAAGGCGGATGGGTTT
TTGATAGATGCGTTTTTTAAAAAGAGGGTATAAGGTTTTAAAACTTAATAAATTTAAAAAAGTTAAAAAA
AATCTAGCCCAAGTGGAAGTGAGCTGTGTGATGTAAAATTCATACGCTTTAGTAATGAATAAATCCCCAT
GGGCTAGTAAAAAGCGTTTGTTATCATATTGGAATAATACGGGTTGGTTTTGGCGCTCAAAAACCACCAC
TTTAAAATTGAATACAAAACGCATGGAAAAATCATGGTTGCCTTCAAAATAAAAGACTTGTGAAATTTCG
CTTAAAGCATGGATGAGATCAATGATTTTTTGCTGCTCTCTATCTAGGGGTAAATAGCCCACAAGAACAT
GGAAAATATCGCCCATGAAAAAGACTTGTGGGGGTTTGGCGCTTAAAAGTTCTTGAAGCGTATGGATTAA
ATGAGGGCTTTTGGGCAAAAAATGCGCATCAGAGATAAAAACAGCCCCATTTTTAAGCGTATAAGTTTCT
AGCATCTTACTCTTTGAACAAAAAAGAGCCAATCCTTAAAAGATTCGCCCCGCAAGCAATCGCTAATTCA
AAATCATCACTCATGCCCATTGAAAGAACGCTCGCACTCTTTAATCGGTCAAAAAGCTTTTTGGTGGTGA
TAAAGGATTTTTCAATTTTCTTTTCATCATCGGTGTGCGCCCCTATACACATCAGCCCCTTAAGCTTGAG
GTGCTTGCAAGTTTCACTGATTTGAGAATAAATTTCTAGCGCTTCTTCAGGCATTACCCCGCTCTTGCTT
TCCTCATACGCGCTATTAACCTGTAAAAGAGCGTTTAAATTGACGCCCAATATTTCGCAACGCTTTTCTA
TTTTTAGGGCGAGTTTTAAAGAGTCTAAAGAATGCAAAAGAGCGGGCTTTAAACTCAAAAGTGCATTGAT
TTTATTTTCTTGTAAAGAGCCTATCATGTGCCATTCAAGGGGCAAATGCTCTAAAGAATGCATTTTAGTT
TTTAAATCTTGAACTTTATTTTCTCCAAAAGCCCTTTGAGAGCAGTTGTAGTAATGTTGGATAGCTTCTA
AGGAAGCGTTTTTTGAAACAGCCACGATTTTGACAATATGATGCCTTGAATAGGCGGTGCGAGCCTTTTC
TATTTTGGTGATGAGAGAATCAATTTTTTGGCGATAATCTAACATAATCCTTCTTTATGGCTATTCTTTA
TAGATCTTCTTTGTGCGTGCTGAAAGAATGCGTGAGATGGAATTTTTGATTTAAAGTTTCAAAATCTTTT
AAAAGCCCTTTCTTTTTCAAATTTTCTATGACTTCCATGGAGCAATTGGTTTCGGTGGGCCATTCTCTAA
AATGTTTATCCATAACGCCCTTATTGGTAGCGTCTATAAAAAAACAATGTTTAGAGGTGAGGATATCACG
CTTGGCGTCAATATTATTAACGATGCGCCATAACAGCATGTAAGGGTTGTTTAAATCGTTGCTGGTATGC
TCTACAAAGATGACAATGCGTAAATGCTCTTCAAAACCGAGCAAGTTTTTAGCCAATTCAATGACGCTTT
TGTCTTTCTTTTCCACGCTGATCACGCAAATGGGGTTACGGGTGTGCGGGTAGTATTGCTTCAAAAGAAC
GATATTTTGCATTTTATCTTGTAAAAGCGCTAGTAGGGCGTTATCGTTTAAAAGCGTGGGGTAGGGGGTA
TTGCTTTTAGAGGTCGCATCAATACCGAGTTTCCCCCCCATAGCGTATTCAGGGCTTGCATGATCTAAGG
CGTCGCATATGCCTTGAGAGATGAGCGCGTTTTCTTTAGAAAAATTCTCTAGTATATACTCAATGATAGC
GTTGGTGTCTCTTAGATTAGGAGCGTCTTCATTGACAAAAATCGCATGTTTGACAAAGCTCATCTGCCCC
ACGCCCCAAAAAGCATGCATGACTTGCTTGGCATGAGCGTTATAGCGCGTGTGTATTTTGGCTAAAATCA
AATTATGAAACACCCCATTTTCTGGCATGTAATAATCTATGAGATTGGGGGCGTTCATTTGAAGCAAAGG
CAAGAACAAGCGTTCAGTCAAATACCCCATGCATTTGTCTTCTAAAGGAGGCTTACCCACCACAGTGGCT
AAGTAAATGGAATCTTTTTTATAGCTAATGGTTTTGACTTCTAAAACAGGGTAAGGCTCAATGGGGGTAT
AATAGCCAGTGTGATCCCCAAAAGGCCCTTCAAGCTCTAATTTCTCGCAATCCACAAACCCTTCTATCAC
AATATCGCAATCGCTTGGCACGCTCAAAGAGTTGCTTAGGCATGGCATTACGCGCGCTTTTTTTCCTCTC
ATAAACCCATAGAGCATGAGTTCATAAATCCCATAAGGTAAGGGGGCTGTCGCACACCATGTGTAGAGCA
AATCCCCACCAATAGCGATACTGACAGGCATTTTGACTTTAGCCTTAGCGTGTTCGTGGAAAAAGAGTTG
GGAGTCTTTATGGATTTGCCAGTGCAAGCCTAAATGGTTTTTATCATAAACTTGCAAACGATACATGCCT
AAATTCTTTTTTTTATGATCCAGGCTTTGGGTATAGACTTGCCCCATAGTGATAAAAGCCCCGCCATCTT
TTTCCCAAGTTTTTAAAACGGGTAGATCCCACAAATTGACTTCTTTATCTTGCTTGACAATGAGATCTTT
AGGGCGAGTGGTTTTTTTAGGGAAAATGTGTCTTAAATCCCATAAATCTTTTAAAACTTTCAAACTCTCA
GTGAAATTTTTAGGAGCACTAAAGTGCAAGAAGGCTTGCATGCGTTGTTGTAAATCCTCTATAGGGGTTT
TTAATAAAAGATCTAAGCGTTTGAAAGAGCCAAAAGCGTTCATCAAAACAGGCATGCCAAAGGTTTTGAT
TTGGTCATGCTCTTTTCTTATGGGTTGCGTGAATAAAAGGGCTTTGCCTCCATCAGGCTTTTTCGCTTCT
ATATACGCCAGATGAGCGATTTCTAAATCCACTTCAAGGGGGGTGTCAATGATTTTTAATTCATCATGTT
TTTTTAAAAGCTTTAAAAAATCTCGCATCCAACTACCTTAAATAACCACATAATGAACGCTTAAGCATGC
AGGAATGTTTTTAAGCTCTTCTAAAACTTCCAAAGAAACTTCTTCATCTACAATGATGAGCGCTAGGGCT
TCTTTTTGCGTGTTGCGCCCCAAACGAAAATCAGCGATATTAATGCCATGCCTAGCGAACGCGTTCCCCA
CGCTCCCAATAACGCCTGGAATATCCGTATTCCTGAATAGAAGCATTTTACCCTTTGGCTCTATATCAAT
ATGAAACCCATCAATCTCAGTGAGTTTTAAAATATCTTCTTCAAACACCGTGCCGCTCACGCTGATTGCG
CCATTAGCCACATTTAAAGTTAAAGAGAGCATGTTTTTATAGGGCGAAGCGCTTTCTTTAAGGCTAACCT
TAATCTCAATGCCTCTTTCTTTGGCCACAAAGGGGGCGTTAATGTAATTGATTTTATCCCCTACAACGGG
TTTTAACACCCCTACTAGTGTAAAAGCGACAAGGGCGTCTTTGAATTGGTTGATCTCCCCACAAAGACTG
AGTTCAATTTTTTGGCACACGCCCTTATGGATTTGACTGGAAAAATAACCCAATTTTTGCGCTAAATTCA
AGTAGGCTTTAACGCTTGCATCAAAAGCTTGCATGGGTAAATTCAAAGCATGCGGATGGCTTGAACCCCT
TAAAGATTCCATAACTCCTTGAGCGGCTTGTTTGGAAATTTCTTCTTGGGATTCTAAAGTGTTCGCGCCA
ATATGGGGGGTCGCATAAACATTAGGCAAATCTAAAAGCTTGTTATGAATGCCAGGCTCTTTAGAAAAGA
CATCAATGCCAAGCCAACGCACTTTTTTGGTTTCTAAAGCTTCATAAAGAGTGTCTTCATTATAAAGCCC
CCCTCTAGCGCAATTGATCAAAATAACCCCTTTTTTCATGCGCTCAATCTCTTTAGCGCCTATCATGTTA
ATGGTTTCTTTATTTTTGGGGGTGTGGATAGTGATCATATCGCATTGCAAAATGTCTTCAAAATTTTTTG
TGTAAATGACCCCTAAATCAGTGGCTTTTGAAGAAGGGATATAAGGATCATAGGCTAGAACCTCCATTTC
AAAGGCTTTAGCCCTAATGCCCACCCTAGAGCCAATATTCCCAAAACCAATGATTCCTAGTTTTTTATTT
TTCAATTCCGTGCCATACCAATCTTCTCTTTTCCATAACCTTTGGTGTTTGATTTGATCGTTCGCGCAAG
GGAATGAGCGCACTGCATTGATCAAGTGCGCCATGGTTAATTCCACAGCGGCAATCGTGTTAGCGGTAGG
GATATTCATCACTACAATCCCTTTTTGAGAGCAACTTTCTAAATCAATATTATCCACTCCCACGCCCGCT
CTTACGATGGATTTTAAATTAGTTAAGGGCTTTAAAAAATCGCTTGTGATAGGGGTCATGCTGCGAGTGA
TGAGCGCATCCATGGGGATGAGTTTTTCTAAAAGCTCCTTTTTGGGGCATTTGGAATAATCATGCAAGAC
AATGTCTTTTTGAGCTTCTAAAATTTGAATGCCTTTAGCATGGATGGGGTCGCAAATGGCTACTTGATAC
ATTTTTATCCTTTGAATTTAAAAAACAGCATGATAGCGTATTTTATAATAGTCTAAATCAGCCAGCAAGC
GTTCTTTTTTATTTTCATCTAAATAGATGATGAGGTTAGGTTGGTTTTTGGTGCTATCGTAAGCGTAATC
AATTTGTTCTTTTTTAAGGATTTCTTTTAAACACCACCATTGATAGTCCTTTAAATCCTTAATGATAAGC
TTTGAATATTCCCTTTTTTTTCTTCAAAAGGGATTTCAAAATAATGCTCCACAACGGGGTAATTGATAGA
TTCTTGTGCATCAAGGTTTTGAGAAAGGGAGTTATTGCGATCTTCTTCGTTATGAGGGGCTTTTTCATTG
TGAGAGGTTTCAGTGGGGCTATTTTCTTCTAGGTTGATGTCATGGTTTTTTGCGTCTGTTTGAGAGAGAC
CTTCATTGGTTTGAGAGATCGCATGAGAAGCAGTGGGCATTTCTTTTTTAACGCTTAAAAACAAATAGGC
TAAAACGCCAAGAGCGACAGCTAGGGAAATAAAAGCAACAACACCCTTAAATCTCATGCCATTCTCATGC
TTTTAAAATCACTCTTTAGAGTTTTTCTTTAAGAATATCCCCTAAAGTCATTTTATCATCGCTCGTGTTA
AAAGCTTGCAATTCTTCTTTTTCTTTTTTGCGCTCTAACCTATGCACAGAAGCACGCACCTTGTTGTTAG
ACTTTTCAATCGCAACCACCACGCATGTGATTTCTTGGCCTATTTTGATTTCATCTTTTTTCAAGGGGTT
CAAATCTTCATTTTTGATCAGCACATCAATGCCATCAGCATTAATGAATACGCCAAAATCCTTAATGCTC
ACCACTTTGCCTTGAATCACGCTATCTGTTCTATGCTTTTGAGCGAATTCTTCTGTAGGGGAAGTAACCA
AGTGCTTCGCGCTCAAAGAAATCTTTTTATCTTTTTTGTTGATTTTAAGGATTTTCACTTTGATCACATC
GCCAATTTTATAGTGGTCTTTGCATTTTTTATCTTTATCCCAAAAAGCGTCGTGATTGTGGAGCAAGCCA
TCCACCCCACCCAGATTCAAAAACGCCCCAAAATCCGTTAAAGTCGCCACTTTGCCCTCTACAATATCCC
CCACTTGGTGTTTGGATTCAAAAACATCAAAAGGCCTGTTAGTGAGTTGTTTTAAAGAAACCCTTAAGCG
GCGGTTTTTAGGATCAATGTCAATGATCTTCACATCAATCTCCTGCCCCACGCTCAAGTAATGGCTAGGG
TGGCTGACATTTTTATCCCAAGAGATTTCAGAAACATGCAAAAAGCCTTCAATATCATTACCAATATCCA
CAAACACCCCGTAATGTTCAATATTGCTCACCACCACCTTAATGGCGTATCCGGGTTTTAGTTTGTCTTG
GATCTCTTCCCATGGGTCTTCTATGGTCGCTTTTATGGAGAGTGAAAGGCGTCTTTTTTCTGCATCATAA
GCGATAGCTTTGACATAGACTTCATCGCCCTCTTTGTAGTATTTCTCAGGGTTTACTGGCCCTTTATGGC
TGATTTCAGAATAATGGACCAAGCCCTCAATCCCCTTAGCTTCTACAAAAATACCAAAAGGGGTGATCTG
GCGCACAACCCCTAACACCGGCTCTGTGGCTTCTAACAATTCCTTAGAAACCTCAAGCTGCCGTTTGTCA
TTGACTTCAAAGAATCGTTTGCGAGAAATATTGATAGAATGGTTTTCATTATCCACACGAATGATACACG
CTTTAATGCGTTTGCCGATATGGTTTGCGTCATTCTTTAAAGAAGAGTGCGAGCGGGAGAGGAAATACTC
CACGCCTTGAGACTCCACGATATAACCCCCTTTATTCTTGCCTACAATCTTGCCTTCAATAATAGCGTTT
TCATAGTTTTCGCCCAATTCTTCAATTTTAGCCTGAATCTTTTGTTGGGAAATGGCCTTTTTGTAGGAAA
CGCTAGGGTGTTCACCTTTCTCGGACACATGCACGACAATGGGGTCATTTTTTTGATACAGCAACTGCCC
CTTTTCATCGGTGATCTCACTCAAAGCCAAACGACCTTCTGTCTTACCGCCCACGCTCACCATGGCATAA
CCATCATTCTCATTGATGGAAACGATTAGCCCTTCTTTGATAGTGCCTTTTTCTAGGGTTTCTTCTTTTT
CTAATTCTTTTTTAAAGAGTTTTGCGAAGTTTTCCTCCTCGTCATTAAAGTTCTGATCATCTGCTATCTT
GCTCATTGACTGCCTTACTATAAAATAAATATAAAATCCTTAAGGGCATTGTATCCTTTTTTGGCTTACA
AAATCGTTTAAAAACTAACAATTAGCGGTTTTTTTAAAGAAAATTTTCAAAATGTGTTAAATCGTGCTGA
TTTTTTGCTTGACATTTTCTATAATCCAGTCCGGCGTGGAAGCCCCAGCGGTAATCCCGCACAATTTTTT
ATCCTTAAACCACGCTAACTCCAATTCGTTTTCATCTTCTACCAAGTAGCTGTCTTTGCAATGCTGTTTG
GCGATGCTTAGGAGCTGTTTGGTGTTTGAAGAAGTTTTACCGCCCACGACTATCATAATATCCACTTCCT
TACTCAAATCCAAAGCGGCTTTTTGGTTGTAAGAAGTAGCGTTACAAATCGTGTTAAAAATACGCACTTC
AGTGCATCTTTCCACCAAATAAGAAGCGATTTGCAAGAGTTTGGGGGTTTGTTTGGTGGTTTGGGAGACT
AAAGCCACTTTTCGTTGGAGCTTTTTTTCTTGCAATTCTTCTAACGAATTGACGACTAAAGCTTGGTTAG
TGGCATAGCTTATCACGCCCTTGACTTCAGGGTGGTTAATATCCCCAAAAAGCACGATTTGATACCCTTC
TTTACTCATGGATTCCACAATTTGCTGAGGTTTGATCACATACGGGCAAGTCGCATCAGTGATTTTAACC
CCCTTATTTTTCAAGTATTCTAAATCCTGCTTAGGAATACCATGGGTTCTTATAATCACGCTCTTATTTT
TAGGGATTTTTTTAGGATCTTCTTCAATTTTCACATTGAAGTTTTTTTCCAAACGATTGATTTCTTTAGC
GTTATGAATGAGCGAGCCAAAAATCAAGCTGTTTTGATTTTTTTCAGCGATTTGTATCGCTCTTTTGACG
CCAAAGCAAAAACCATAATCCTTAGCCATTTTAATTTCCATTGAGACTCCTTTTTTTGAATAGATTGAGC
CAAAGCTGAAAGGTTGGGAAAGAAATGTTCGCACATTCTAAATTATCAATTTCTAAAGGCAGTGCTAAAG
TTAAAACAGCAAAACTCATCGCAATCCTGTGATCATTAAAGCTTTGGATAAGGGGGGGTTTTTTTTGAGA
AAAGCGCTGTTTTAATGGGCTTATATCTTCTAATCCCTCTATGTAAAACCCATCTTCAAACTCTTCGCAC
TCAATCCCTAAAGCTTTGAAATTAGAAACAACCGCTTTTATCCTGTCGCTTTCTTTAGCTCGTAAATCTT
TAGCGTTTTTAACCATGCTTTTGCCTTTTGCAAAAAGCATAGCGATACTCAAAGCAGGGATTTCATCAAT
AAGACTAGCGATATTTTGATCAATATTGATCGCTTTTAAAGGGGCATGCTCTATATAAATATCGCCAATC
ATTTCTAAATCTTTGGACTTAATCGCATACTCTATGGAAGCGCCCATTTTTTTTAACGCTTCAAAAGCTT
CTATGCGAGTGGGGTTGAGCAAGACATTTTTTAAAAGAAGGCGGCTTTTTGGCGTAATCGCGCAAGCGAG
GGCGAAAAAAAACGCGCTAGACGGATCATTGGCTATAGTAAAATCAAAAGCTTCTAGGGGTTTTTCTAGG
GGTGAAATTTTTAAAACGCCATCTTGATTTTGAATGTTAGCCCCCAAACTTTTAAGCATGATTTCTGTGT
GGTTACGGCTAAGCTCATTTTCTTTATAGGCGCTTATGCCTTGAGCTTGCAAAGCGCTTAAAATAAAAGC
GCTTTTGACTTGAGCTGAAGCGATAGGGCTTTCATAATGGTAAGCTTTTAAAGGACTCCCTAAGATCGCT
AAGGGGGCGAAATGGTTATCCTCTCTCCCTAAAATCCTTGCCCCAAAAGCTTTCAAAGGCTCAATGATTC
TTTTCATGGGGCGTGCGTTTAAGGAATTGTCCCCACTTAAAACAAAAAGCCCTTTTTGAGCGCTTAAAAG
CCCGCTGTATAAACGCATACTGGTGCCAGAATTGTTGCAATTTAAAATCTTGTTAGGCTCTTTTATAGCC
GTTGGGGGCGTGATTTTAAAAGAATTTTTGGCGGTATTTTCCACTTTAGCCCCTAAATTTTGAGCGATTT
CTAAAGAGCTTAAACAATCTTCTCCCATTAAAAAATTCCGCACGAAACAAGGCTTTTGAGCGAGCAGGCT
AAAAATAACGGCTCTGTGTGAGAGCGATTTATCGCTAGCGTTAATGTCAAGCTCTATCACATATTATCCT
TTATGTTATCCCTTAAGGCGGGCGTTAAATTCTTTTTCTAAAATTTCAAGCGCTTTTTGCACGGCTGAAT
TAACCTCTTCATCATTCAGGGTTTTTTCTAAAGAATGGATCACGCAACGCACGCTTAAGGCTATGGTGTT
ATCGCTTTCTTTAAAAATATCAAGGGGTAGAATCTCGCTTAAATTAGGGATTTGAGCGTTCTTTAGGGCT
TTTTTAATCCTGCTAAAAGCGGTGTTTTCATCAATGATGAGAGTCAAATCCCTCACACTGCTAGGGTAAA
TGCTAAAGGGTTTTAATAGCATGGCAGGGCGTTTGAGTTTAGAAGCGTCTATCTCAGCGTAATAGCTTTC
AAACAAATCTAATTCCTGGATCACTTTAGGGTGGATTTTAGCGATCACGCCTATGATTTCATTGTTTTGA
ATGATTTTAGCGCTCTGGTAGGGGTGGTTAATGGGGGTTTGAGTGGTTAGTTTTTCCAAGCTAAAATCCC
CTATAATTCTTGAAACGCATTCAGCGAAAGAATAAAAATCCCAAGCCTTGCCCTTAGCGTCAGGGTAGCT
TTCTTTTTTTTGTAAGCCGCTCGCTAAAAAGCCTAGTTTTTGGATTTCTTCTCTCTTAGAGTTATACACG
CTCCCCTTTTCATAAAGGGCGATGCTTTTAAACCCTAAATTTTTATTCCTTAAGCTGGCGTCTAAAAGCC
CACAAACAAGACTCGTCCTTAGGGTGTTTAACTCCGTTGTGATAGGGTTTTGCAATTCTAGGGGATCTTC
TAAAACCTCAAAGCCTAGTTTTTGCTGTTTTTCTTTAGAATAAAACACATAATGAATGACTTCTTTAAAA
CCGCAAGCGAGAGCCTTGTGTTTAAGGTTTTCAAAAAAGCGGTGCGTGTCATAATGGGGGTTTGAATTTT
TGCTACTGACACAATTAAGAGACTTTGAGACTAGATTATCAATCCCTACAAAGCGCAAAATTTCTTCAGC
AATATCTTGGATCGTTTTAATGTCATGCCTGAAATTTGGTGCAATAACCTCTAAAATTTGGGGGTTTGAA
TTTGGCTCTTTTACGCTGACTTTAAAGCCTAAATTTTTTAAAATGCCTTGAATTTTTTCTTTTTCTACAG
CAAGCCCCAAAATTTCGGTAATGTCTTCAAGCTGGAATGTAAGGGTGCGATCTTTTAAAGAATGCTTGGT
TTGTTTGCTTTCTAAAATCGTGGCTTTTAAATGAGTGCTTAAAAAATTCAAGCCGTCTGATAAATTAGGG
TTACTCCCCCTAGCACTCCTATAAATAAGGGCGTTGTCTTTTTGAAGCGTTTTATCTTTTAGGGCGTGTA
ATTTTAAAGACAGGCTTATCGGATCAATATAACTTGCTTCTAAAAGCAAATGCTCGCTCAAATCTTTTTG
ATCTTGATGTTTGATAGCGATAGTGGAGCGTTTTTGATGGTTGATATAAACGCTTTCAAGATTGTTTTCA
TCGTTTTTCACGCTCAAATCCATAGGGGTTGTATTCAGGCTATAAGCGTTCATTATTACCCCACTAAAAT
GCGCACTAAATTCTATGAAATTGTTCAGGTCGTTCTCACTTAAGGCATTGTTATGAGCGAGCGAAAGTTT
GATATTTAAAGGGGTTTTTAAAGAATGATTGCAAATCAAATAATAAGCCAGATGCGACTCAATATTTTCA
TCTGCATGAAGCGCGATTGAATCGCTTGTTGGCGTAAAATTTAAAGCTTTAATGGGTTTTAGGGGCGTGT
GATAAAAGGTACTAATCTCTCTAGCAATACCTAAAACGCTCAAGCAATCCCCACGATTAGGAGTCAATGA
AATCTCTAAAACATGCGTGTTGAAAGGGGCGTATTCATGTAATTCCTTCCCTAAAACCAACTCCCCAACG
CTCTCATCTAATTCCAAGATGCCATCATTGATTTTAGGGAAGCCTAATTCAGTGCTAGAGCAAATCATGC
CATGGCTTTCAACCCCCCTAAGCTCCGTTTTAGCGATGGTGGTTGAGCCTATGATCGCTCCTTTGAGGGC
GACTGGCGCAAATTGGTTTGGCACGACATTTTTAGCCCCGCACACGATCTGCAACACTTCTTTACCCACA
TCCACTTGACACACGCTGAGTTTTTCAGCGTTTTTATGAGAGACTTTTTCTAAAACCTTACCCACAACCA
CATTTTTAGGGGCAACACAAGAAACACAGCTTTCCACTTCTAAACCTAAGCGGCTCAAATCCTCACAGAG
TTTGGCTATATCTTTAGGCGTATTGACAAAAACATTCAAATCATTGACGATCAGTTTCATTAAAAGCTCT
CCAACACTCTCAAATCAGTTTCAAAAAAACTGCGTAAATCATTGATTTGACAAGTCAGCATGGCTAATCT
TTCAATCCCCATGCCAAAGGCAAACCCGCTCATATTCTCATACCCTATGGCTTCAAACACCGCATTATTG
ACCATGCCACAGCCTAACACTTCTAGCCAACCTGTGTGCGAGCAAACCCTACAGCCTTCTTGCTTGCAAA
ACACGCAACTAATATCCACTTCAGCGCTTGGCTCTGTGAAAGGGAAAAAGCTAGAGCGCCACCTTAGTTT
CACGCTACCAAAGAAATAATGCAAAAAGTCTTCGATCACACCTTTTAAATGTGTGAAACGGATATTCCCT
TTTTGATCCACGACAAGCCCTTCAATTTGATGGAACATGGGCGTGTGGGTCAAGTCATAATCGCGCCTAA
AGGTTTCGCCTAGACAAATCATCTTAATGGGTGGGGTTTGTTCTTGCATGGTGTGGATTTGAACGGGCGA
AGTGTGGGTCCTTAAAAGCTTGTGATCTTTAAAATAAAAAGTGTCTTGCATGTCTCTTGCAGGATGGTAA
GGGGGCAAGTTTAAAGCGCTGAAATTATGGAAATCATCTTCCACTAAAGAGCCGATTTCAAGCTTGTATC
CTAAGGGGGTAAAAAATTCAATGATTTTATTTTTAGTATAATTCAAAGGGTGAGAAGAGCTTGTTTTGAT
AGCGTTAAACAAGCTCACATCAATTTTTTCTTTTTTCAAGCGTTCTTCTAATTCAAGCTCCAAAATAGCC
TTTTTTTTCCATTCAAAGGCTTTTTCAAACGCTTGTTTATAGTGGTGGATTTCTTTAGCAAAGGCGTTTT
TTTCTTCGCCGTTTAGATGTTTGAGCTGGTTGAATTTATCCGCAAAAACCCCCTTTTTGCCCAAAGCATT
CAAGCGCACTTCTTCTAACTCTTTGCTATTAGTAACCTTTTCTAATCGCTCTATTAAGGTGTGCAATAAC
GATCCTTATATTTTATTTTTAAAAAGCTATAATACAACTTTAATAAAAGAAAAACCTTAAAAGGGAGCAA
AAAAGCATGAATGTGTTTGAGAAAATAATCCAAGGCGAAATCCCTTGTTCTAAGATTTTAGAAAACGAGC
GTTTTTTATCCTTTTATGACATTAACCCTAAAGCTAAGGTGCATGCGTTAGTGATCCCTAAGCAAAGCAT
TCAGGATTTTAATGGCATCACCCCAGAGCTTATGGCTCAAATGACAAGTTTTATTTTTGAAGTGGTGGAA
AAATTAGGCATCAAAGAGAAGGGTTACAAGCTTTTAACCAATGTGGGTAAAAACGCCGGGCAAGAGGTGA
TGCATTTGCATTTTCATATTTTAAGCGGAGATAAACATTAAAAGCGTTGGTGGTATTTCGTGCAAGCGTT
TTTAAACAGGAGTTTTGCTCCCTTACTCAACCCTAACGAGAATCCTTTAGAGCAAGTTAAATCCAGTATT
ATTTTAAAAAAAGGGGTGTCTTATTTTGACTGGGGGGCTTCAGGCTTGGCGAGCGCTTTAGTGGAAAAGC
GCGTGAAATCCTTACTGCCTTATTACGCGAACGCTCATTCTGTCGCTTCTAAACATGCGATTTTAATGGG
CATGCTTTTAAAAGAATGCCAAGAAAAGTTAAAGCGTTCTTTAAATTTGAGCGCTAATCATTGCGTCTTG
AGCGCGGGGTATGGGGCGAGTTCAGCGATTAAGAAATTTCAAGAAATTTTAGGGGTGTGTATCCCTTCAA
AAACGAAGAAAAATTTAGAGCCGTATTTGAAAGATATGGCTTTAAAGCGTGTGATTGTAGGGCCTTATGA
GCATCATTCTAATGAAATCAGCTGGCGTGAAGGTTTGTGTGAAGTGGTGCGTATCCCTTTGAATGAACAT
GGCTTATTGGATTTAGAAATTTTAGAGCAAACTTTAAAAAAATCCCCTAACAGCCTGGTTTCTATAAGTG
CGGCTTCTAATGTAACAGGGTTGCTTACGCCCTTAAAAGAAGTTTCATCATTGTGTAAGAAATATCAGGC
CGATTTGGCTTTGGATTTAGCGAATTTTAGCGCGCATGCTAACCCTAAAGATTGCGAATACCAAACCGGT
TTCTATGCCCCTCATAAGCTTTTAGGGGGTATTGGAGGGTGCGGTCTTTTAGGCATTGCTAAAGATTTGA
TTGACACTCAAATCGCCCCGAGTTTTAGCGCAGGGGGCGTGATTAAATACGCTAATTGCACACGGCATGA
ATTTATTGATGAATTGCCTTTAAGAGAAGAGTTTGGCACGCCAGGATTGTTGCAATTTTACAGGAGCGCT
CTAGCGTATCAATTAAGAGACGAATGCGGTTTGGATTTTATCCATAAGAAAGAAAACAACCTTTTAAGGG
TGCTTATGCATGGCTTAAAAGACTTGCCCGCTATTAATATTTATGGGAATTTAACAGCGAGTCGTGTGGG
GGTAGTGGCTTTTAATATTGGAGGGATTTCGCCCTATGATTTAGCGAGAGTTTTAAGCTATGAATACGCT
ATTGAAACCCGGGCAGGTTGCTCTTGCGCGGGGCCTTATGGGCATGATTTATTGAATCTTAACGCTCAAA
AGTCAAGCGATTTTAACGCTAAACCCGGATGGCTTAGAGTGAGCTTGCACTTCACGCATTCTATAAACGA
TATTGATTATTTGCTGGACAGCTTGAAAAAAGCGGTTAAAAAATTGCGTTAAGCTAAAACTATTTTTAAG
GAAAAATTTGGATATTTTAGATTTGAATAAAGCGCAAGCGACACAACAAAATGAGCAAGAAGTAGAGGAT
AAAGAAAAAGAGTCTAAAGAGCCGGTGGTTTTAGAGGATTTGAGCGCTTTAGCATGGCTTGAATTAGAAG
AGTTCAGCCGCCTTTCAGGACTTCCTAAAGAAAGGATTTTGGAATTAGTGAATATCGGTAAAATCAAAAG
CAAAATAAGCCACAACAAGCTCTTAATTGATGCGAGCAGCGGGACGAACGCTCTAATCAAAAAAGTAGAA
AATAATTTGATTTCTATGGATATGAATGGGCGTTCTTTAGAGCCTGTGTTTGTGGAAAAGACCATTAACA
CGATTTTAAACTTGCATGATAAGGTCATTGGTGCTAAAGATGAAACGATTTCAGCCTTTAAAAATGAAAA
CATGTTTTTAAAAGACGCTTTAATCTCTATGCAAGAAGTCTATGAAGAAGATAAAAAAACCATTGATCTT
TTGCGCGATGAACTCAATCAAGCGAGAGAAGAAATTGAATTTATGAAGAGGAAATACCGCTTGATGTGGG
GGAAAGTCGCTGACATGAGCAGCGTGAATAAAAAGTAGTTTTAAATTAACGCCCATGATGAGGGCTTATT
AGCGGTAATTTTATGTGAATATGTGTTAGAATTTTAGGTGTTTTAACAGAATGCAAGCTTGAAGGAGAAC
CATGTCCATTTCACGCAGAAGTATCCTAACAAAAATCCCAATCGCGCTCGCTAGCGCTAATGTTTTGAAA
GCTGTTGGTGTTTTTGAAAAAGTAGAATCCATTCCGCATGCAACGCATTTTGGCCCCTTTATCGCAAAGG
TTCAAAACGGAGTGATTAAAGATATTGTCCCCCAAAAGAGCGATTATAACCCTACCATGATGTTAAAAGC
GATGGTTGATAGGGTGTATTCAGATAGTAGGGTGAAGTATCCTTGCGTGCGTAAGAGTTTCTTAGAAAAC
AAAAAAACCACAAAGAATTGCGCGGGAGAGAAGAGTTTGTGCGTGTGAGTTGGGATGTGGCGTTGGATTT
GGCGGCTAAAAAGCTTAAAGAAATCCCTAAAGAAAACATCTATAACGCCAGTTATGGTGGCTGGGGGCAT
GCGGGCAGCTTGCATCGTTGTCATCATTTAGCATGGCGTTTTTTTAACACGACTTTAGGGGGGGCTATTG
GCACTGATGGGGAATATGGCAATGGCGCGGCTGCAAGAATAAACCCTATGATTGTAGGGGATATGGAAGT
TTATTCGCAACAAACCACGCATGAAGAGATGATTAAAAATTGCAAGGTGTATGTCATGTGGGGGGCGGAT
TTATTCAAGTGCAACCGCATTGATTATTTCGTGCCAAACCATGTCAATGATGGCTACTACCCTAAATATA
AAAGAGCCGGTATTAAATTCATTAGTATTGATCCCATTTATACCGAAACCGCTCAAGCCTTTAATGCTGA
ATGGATACCCATTCGCCCTAACACTGATGTAGCGTTAATGCTAGGCATGATGCATTATCTTTATACAAGC
AATCAATACGATAAAGCGTTTATCGCTAAATACACTGATGGTTTTGATAAATTTTTACCCTATTTGCTAG
GAGAGAGCGATAATGTGCCTAAAACTTTAGAATGGGCGTCTCAAATCACTGGAGTGAGTGCAGAAAAAAT
CAAAGAATTAGCGGATTTATTTGTCTCTAAGCGCACTTTTTTAGCGGGTAATTGGGCCATGCAAAGAGCT
CAGCATGGCGAGCAACCGGATTGGGCGTTAATTGTTTTAGCCAGCATGATTGGTCAAGTGGGCTTATCGG
GTGGGGGCTTTGGCTTTTCTATGCATTATGGAGGAAACGCTCAAGCGAGCTCAGGAGCAAGAATTGTTCC
TATGATTTCGCAAGGGCATAATTCTGTAAAAAGCGTTATTCCAGCATCTAGAATTTCTGAAGCGATTTTG
AATCCGGATAAAGAAATTGATTTTATGGGTAAAAAACTCAAATTACCTAAAATCAAAATGATTTATAATT
GTGGGGCGGATTTGTTAGGGCATGAAGCTGATACAAACGAGCTGATTCGTGCTTTAAGGACCTTAGATTG
CGTGATCGTGCATGAGCCTTGGTGGACGCCTACGGCAAAATTTGCTGATATTGTCTTTGCTTCCACTAGC
ACTATGGAAAGAGATGATATTACTTTTGGAGGGAGTTATTCTAAAAATGTGGTTTATGCCATGCGTAAGG
TGATAGAGCCTGTTTATGAATCTAAAGACGATTATGAGATTTTCAGACAGCTTGCTTTACGCATTGGGGG
CAATGAAACAGAGCAGAAATTCACTGAATCTAAGAGTTACATGGAATGGATTAAGGGCCTTTATGAAAAA
AGCGATGGCCCTACTTTGAAATCGTTTGATCAATTTTGGAGGGATGGTTTTGTGGAGTTTGAAATCCCTG
AAAATGCGAGAAAGTTTGTGCGTCATGCGAAATTCAGGCAAGACCCTATTAATAATAAGCTGGATACAGA
GAGCGGGAAAATTCAAATTTTTTCTCAAAAATGCGCGGATTTTAAACGGGCCGATTTTAAAGGGCATCCT
ACTTGGTTTGAGCCAGCTGAGTGGCTAGGCTCTAAAATGGCTGAGATTTATCCGTTCCATTTAATCTCTC
CGCACCCAAAATACCGTGTCAATTCACAGCTTGATAACACTTGGGTTAGGAATGTGTATAAAATTCAAGG
CAGAGAGCCTGTAATGATCAACGAACTAGACGCTAATAAATTAGGCATTAGGAATGGTGAAATTGTAGAA
GTGTTTAACGCTAGGGGGAGGTTGTTAGCAGGGGCGTTTGTAACTAAGAATATCCGTCAAGGGGTTTTGA
GTATCCAAAAAGGGGCGTGGTATGACCCAGAAGATGAGAGGGTTAGAAACCCACGATGCAATGCAGGGCA
TGTGAATACGCTCACTTCTTTACGCCCCACAAGCAGCATGACACAAGCCATTTCAGCCAATACCGCCTTA
GTCAATATCAGAAGACTTAGAAGGTATGAATTAGTCAAACCCTACCATTCTATTTCAACACCAAGCATTA
TTGGGGCTTAAACGGAGTGAAAATACTAGCATGAGAGTGTTTTTACCCAATAAAGACTTAATAACTAAAG
ACTTGACTACTAGCCAAGCTAAAGCGTAATTCTCAATTTTTATATTATAATACCCAATCAATGCGTTTAA
TTTCTGTTTTCAATATTGACACTTAAAGGATAAAAGATGAATATTTTTCAAACGAGTTTGAAATGTTGCG
TGGGGTTGGTTTTATTTATGGGGGTCTTATTAGGGGATTCTAAAGCTTTTAAGGTTAGGGTGGATAAAAG
TTTGACTCCGCCCTTTTTGAATGTGCTTTCATTAGCTTTTAAACAAGACATGAAAAAAGAGATCATTTTT
GTGGTTACCAAAAGCAACAAATTGAGTAAAAAAGTGCTTTGTGATTTTGACGCTTTTTTATTGCCTGAGA
CTCTGATGAGTGGCATGCCTAAAAAAGCGCTATTCCATAAGGAGTTTTTATTCCAATCTAAAGAAAATAA
GACGCTCTATGTGTTTTCGCTGATTGATTCTCAATATTGCTCAAAAGGTGGAAATTACAGATACGAACTA
GAAAAATTAGAACGCTGGTTTGTGCAAAAAGCGCCTGAGTTGGCTGAAAGCTATAGGGTGAATTACAAAA
ATCAATACAATAAAACACAGATCCCACAAAAATAAAGAATGAGAGATGATTTTAGTATTAGATTTTGGGA
GCCAATACACACAGCTGATTGCTAGAAGATTGAGAGAGAGCGGGATTTATACAGAAATAGTCCCTTTTTT
TGAAAGCGTAGAAAACATTCAAAAAAAAGCCCCTAAAGGTTTGATTTTGAGCGGGGGGCCAGCGAGCGTG
TATGCTAAAGACGCTTATAAGCCCAATGAAAAAATCTTTGATTTGAATTTACCGATTTTAGGGATTTGCT
ACGGCATGCAGTATCTGGTGGATTTTTTTGGGGGGGTAGTGGTTGGTGCGAATGAGCAAGAATTTGGTAA
GGCTGTTTTAGAAATCGCTCAAAATTCTGTGATTTTTGAAGGCGTGAAGATTAAAAGCCTTGTGTGGATG
AGCCATATGGATAAAGTCACAGAATTGCCTAAAGGCTTCACTACCCTTGCAAAAAGCCCTAATTCCCCCC
ATTGTGCGATTGAAAACGGCAAGATTTTTGGCTTGCAATTCCACCCAGAAGTCATTCAAAGCGAAGAAGG
GGGTAAGATTTTAGAAAATTTTGCCCTTTTAGTTTGCGGCTGTGAAAAAACTTGGGGGATGCAGCATTTC
GCTCAAAGAGAAATTGTGAAACTGAAAGAAAAAATCGCTAACGCTAAGGTTTTGTGCGCGGTGAGTGGGG
GCGTGGATTCTACGGTGGTCGCTACGCTATTACACAGAGCCATTAAGGATAATTTGATCGCTGTTTTTGT
GGATCATGGCTTGTTGCGTAAAAATGAAAAAGAAAGGGTGCAAGCAATGTTTAAAGACTTGCAAATCCCT
TTAAACACAATAGACGCTAAAGAAATCTTTTTGTCTAAATTAAAGGGCGTGAGCGAGCCTGAGTTGAAGC
GAAAAATCATCGGCGAAACCTTTATTGAAGTGTTTGAAAAAGAAGCCAAAAAGCACCATTTAAAAGGCAA
AATTGAGTTTTTAGCCCAAGGCACTTTATACCCTGATGTGATTGAATCCGTGAGCGTTAAAGGGCCTTCA
AAAGTGATCAAAACGCACCATAATGTGGGCGGACTGCCTGAATGGATGGACTTTAAACTCATAGAGCCTT
TAAGGGAATTGTTTAAAGATGAGGTGCGCTTATTGGGTAAAGAATTGGGCGTTAGCCAGGATTTTTTAAT
GCGCCACCCCTTTCCAGGGCCTGGGCTTGCTGTAAGGATTTTAGGCGAAATCAGTGAGAGTAAGATCAAG
CGCTTGCAAGAAGCGGATTTTATTTTTATAGAGGAGCTTAAAAAAGCCCATTTGTATGACAAGGTTTGGC
AAGCTTTTTGCGTGCTGTTGAATGTCAATTCTGTGGGGGTTATGGGGGATAATCGCACCTATGAAAATGC
TATTTGTTTAAGAGCGGTAAACGCGAGCGATGGCATGACAGCGAGCTTTTCATTTTTAGAGCATTCTTTT
TTAGAAAAGGTTTCTAATCGTATCACTAATGAAGTGAGCGGTATCAATAGGGTGGTGTATGATATTACCT
CTAAACCACCAGGAACGATTGAATGGGAATGATTATCCGTAAAAATAGAGATAAAAAGTGGGATTTTTTG
GGTAAGATTAGAAATTGATTTTAAAGAAAAAGAAAGGAATTTAATGAAAAAAGGTAGTTTAGCGGTAGTT
TTAGGATCGTTATTAGTGAGTGGGGCGTTTTATGCGGCTCTAGCTGATGGAATGCCTGCAAAGCAGCAGC
ACAATAATACGGGCGAGTCCGTGGAGTTGCATTTCCACTATCCTATTAAAGGCAAACAAGAGCCTAAAAA
TAACCATTTAGTTGTCTTAATTGATCCTAAGATAGAGGCCAATAAAGTTATCCCTGAAAATTATCAAAAA
GAGTTTGAGAAGTCTTTATTCCTCCAATTGAGCAGTTTTTTAGAGAGGAAAGGCTATAGCGTTTCGCAAT
TTAAAGATGCTAGCGAAATCCCTCAAGACATCAAAGAAAAAGCGTTGCTCGTTTTACGCATGGATGGGAA
TGTGGCTATCTTAGAAGATATTGTAGAAGAGAGCAATGCACTTAATGAAGAAAGAGTTATAGACATGTCT
TCAGGGTATTTGAACTTGAATTTTGTTGAGCCAAAAAGTGAAGATATTATCCATAGTTTTGGTATTGATG
TTTCAAAGATTAAGGCTACGATTGAAAGAGTGGAATTGCGGCGCACCAATTCTGGAGGTTTTGTCCCCAA
AACTTTTGTGCATAAGATTAAAGAAACCGACCATGACCAAGCCATTAGAAAAATCATGAATCAAGCCTAT
CATAAAGTGATGGTGCATATCACCAAAGAGTTAAGCAAAAAACACATGGAACATTATGAAAAAGTTTCTA
GTGAAATGAAAAAACGAAAGTAGTTTTTAAGAAACGAAAAGCTTAAAGTCATTGAGAGCTGTTTTTAAAA
AGTAGCTTTTTAAAAGGGTGGGGGAGTTGGATTGATATCATTTTTGAGTGCCGCTTTTGATTTCAGCGGT
ATTTTTGAAAAATTACGCTCAAAAATTAGAAAATTCAGTTATAATAACGCTTAATGTGAAAATTTCGGGG
CGTAGCGCAGTCTGGTTAGCGCACTTGGTTTGGGACCAAGGGGTCGAAGGTTCGAATCCTTTCGCCCCGA
CCACTTTTTTGCATAATTTATTGTTCTGTTTAAAATTCTTTGGTAGAATATCGCTTCCTTTGAATGGTGG
GAGTAGCTCAGTCGGTTAGAGCATCAGATTGTGGTCCTGAGGGTCGTGGGTTCAATTCCCATCTTCCACC
CCATCTCATAAAATAAGCGTTTTACCAAGTTTATGTTAGTCATTCCTTTATTTGAATTGTAAGCGTTCGT
AGCTCAATTGGATAGAGCACCAGACTTCGGATCTGGGGGTTAGGGGTTCGACTCCCTTCGGGCGCACCAC
CTAACGCCAAATATCATGCGCTTGTAGCTCAGCTGGATAGAGCAACAGCCTTCTAAGCCGTAGGTCGCAG
GTTCGAGTCCTGCCAAGCGCACCACTTTTGACATTCTTTAAAGAGGAGTTATGGATTCTTTAGAGTGGGG
ATTACTCATTTTCTTAATTCTTGTTTTTCTTATAGGCATAGGATACTACATCTTTATGGTTCTTTCTTCT
AAAGATTGATCATTAAAAATAGCTCAATCACAAGAAGTAGGGTTGGAAACTCCTAAAACACAAATCTTGC
ATGAAAACATTGATAAAAGCGGTTATAAAAACCTAAAAAGTGAAACAGGAAAGTGAAACATGTAAGAATA
AAAGATATGCACATTATCCGTGACTTTATTGCACCGAACATGGAAAGCTTTTTGACTACGGCCTATGCGA
AATCCTACTATAAAAATATTAAAAATATTAAATAAAGCAAGATTTGTTAAAAATTAAGGCTGTATTTTAA
TTGTAAAATGTAAAAATACTCAAAGCATCGCATCAAGCGGTATAGCGATCTAAAAAGAGGCTCACAATTG
AGCTAAAGCCCGCTTTTTAGGGATAAATAAAAAGCGTTTTCAAATTGCATGGGTAACTTTATGGGGCGAA
GCGTTTCTAATTTTTGGTATAATCGCTAGAAATTGTGAGAAAAATTTTATCTTGTTTGAGTGGGGTTTTG
CATGCGTTTATTATTGTGGTGGGTATTGGTATTATCGCTCTTTTTAAATCCTTTGAGAGCGGTTGAAGAG
CATGAGACAGACGCGGTGGATTTGTTTTTGATTTTCAATCAAATCAACCAACTCAATCAAGTCATTGAAA
CTTACAAAAAAAACCCTGAAAGAAGTGCTGAAGTCTCTCTGTATAACACCCAAAAGAACGATTTGATTAA
AAGTTTGACTTCTAAAGTGTTGAATGAAAGGGATAAGATCGGGATTGATATAAACCAAAATTTAAAAGAG
CAGGAAAAAATCAAAAAGCGTTTGTCTAAAAGCATTAAGGGCGATGATTTCTACACTTTCATGAAAGATA
GATTGTCTTTAGATATTTTGTTGATAGATGAGATTTTGTATCGTTTTATAGATAAAATCAGGAGCAGTAT
TGATATTTTTAGCGAACAAAAAGATGTGGAAAGTATCAGCGATGCTTTTCTTTTGCGTTTAGGGCAATTC
AAACTCTACACTTTCCCTAAAAATTTAGGCAATGTCAAAATGCATGAATTAGAGCAGATGTTTAGCGATT
ATGAATTGCGTTTGAACACCTATACCGAAGTCTTGCGTTACATTAAAAACCACCCTAAAGAAGTGCTTCC
TAAAAATTTGATCATGGAAGTGAATATGGATTTTGTGTTAAACAAAATCAGCAAGGTTTTGCCTTTCACA
ACCCATAGCTTGCAAGTGAGTAAAATCGTGCTGGCTTTGACGATTTTAGCCTTATTGTTAGGTTTAAGGA
AATTGATCACTTGGCTTTTAGCCTTATTGTTAGATCGTATTTTTGAAATCATGCAGCGCAATAAAAAAAT
GCATGTCAATGTGCAAAAAAGCATTGTTTCGCCGGTTTCTGTCTTTTTAGCGTTATTTAGTTGCGATGTG
GCTTTAGATATTTTCTACTACCCTAACGCATCGCCTCCTAAAGTTTCTATGTGGGTGGGCGCGGTGTATA
TCATGCTTTTAGCATGGTTAGTGATAGCACTCTTTAAAGGCTATGGGGAAGCACTAGTTACGAATATGGC
TACCAAAAGCACGCACAATTTTAGAAAAGAAGTGATCAACTTGATTTTAAAAGTCGTGTATTTTTTGATC
TTTATTGTCGCGCTTTTAGGGGTTTTGAAACAACTAGGGTTTAACGTTTCAGCCATCATCGCTTCTTTAG
GGATTGGGGGGTTAGCGGTGGCTTTGGCGGTTAAAGATGTGTTGGCGAATTTTTTTGCTTCTGTCATCTT
GTTGTTAGACAATTCGTTTTCTCAAGGGGATTGGATCGTGTGCGGTGAAGTGGAAGGCACGGTGGTGGAA
ATGGGGCTAAGACGCACCACGATCAGAGCCTTTGATAACGCTCTTTTGTCCGTGCCTAATTCAGAGTTAG
CCGGAAAACCCATCAGGAATTGGAGCCGGCGTAAAGTGGGAAGGCGTATTAAAATGGAAATAGGCTTAAC
CTATAGCTCCAGTCAAAGCGCTTTACAGCTTTGCGTGAAAGACATTAAAGAAATGTTAGAAAACCACCCC
AAAATCGCTAATGGAGCCGATAGCGCTTTGCAAAACGCGAGCGATTACCGCTACATGTTTAAAAAGGATA
TTGTTTCTATTGATGATTTTTTAGGGTATAAAAACAATCTGTTTGTCTTTTTGGATCAGTTTGCGGACAG
CTCTATTAATATTTTGGTGTATTGCTTTTCTAAGACGGTGGTTTGGGAAGAGTGGCTAGAAGTCAAAGAA
GACGTGATGCTAAAAATCATGGGGATTGTGGAAAAGCACCATTTGAGTTTTGCTTTCCCATCACAGAGTT
TGTATGTGGAGAGTTTGCCAGAAGTTAGCCTGAAAGAAGGGGCTAAGATCTGAAATTATTGGTAGATGTA
TTCTTTGGTTAAGGGGAAAGTGTTATCCACGCTGTTGGTTAAAAGCAATTGGAATAAATCCGCACTCCCC
ACCCTGAAAGCGGATGCACAAGTCCTTAAATACAGATCCCACATGCGGATAAAGCGTTCATCATAGCCGA
GTCTTTTCACTTGGTCTAGGTTGTGGTTGAAGTTGTCTCGCCAAATGTCTAAAGTCTTAGCGTAATGGAT
GCGTAAACTTTCAGCCATGAGCAAGTGGAAGTCGCATTCGCTCATCACGCTCATCACTTCTCTTAAAGAG
GGCAAATAACCGCCTGGAAAGATGTATTTATCCACCCATGCGTTAGTCTTGCCTTCAAAACAGCATAAAA
TGGAGTGGAGCAAAAACATCCCGCCTCTCTTTAACACTTCTTTAACTTTTTTGAAATAAAAGGGCAAATT
ATCCTTACCCACATGCTCAAACATGCCCACGCTCACCACCTTATCAAAGCGGTATAAGCGCCCGTCTAAA
TCCTGGTAATTCAATAATTTGATCGTTACTTTATCCTCTAACCCTAACTCTTGGACTCGTTTGTTAGCCT
GTTTGTATTGCTCGCTAGAAATGGTGATCCCCATCACTTCTGCCCCGTATTCTTGCGCGGCTTTTATAGA
GAGATAGCCCCAGCCACAGCCTACATCCAGCAGTTTTTCGCCAGGCTTTAGGTGGAGCTTTTTTAAAGTG
TGATCTAATTTTTGGAGCTGGGCGGCATGGAGGGTGTCATCGTCTTTTTTGAAATACGCGCATGAATAGC
TTAAGGTTTCATCCAGCCAGATAGAATAAAAGTCATTCCCTAAATCGTAATGTTTAGAAATGTTGGAGCT
TTCTTTAAGGGGTTTTTGAACGGCTTTAGCGCTATCATGCTTGTGCAGATGCTCATAATTGGTTTGCAAA
TACAAAGAGTGCATCACCTCATCCATAGAGCCTTCAATATCAATCACGCCATCCATATAAGCCTCAGCGA
TCGTCAAAGACATGTCTTTTTTAATATCGCTAAATTTCAGGGGGCGATGGATTTTAAGGGTGAATTTAGG
CGAATGTTCGCCATTCCTATAAACGCTATTATCCCAAAAAACGACCTGATAATCGCCGTTTTTCCACTGC
TTGAACATGCTTTTGAGCAAAAATTTTGAAATCATCTGTCTATTCCTTGAACTCATTTTTCAATTTTTTG
AGCGTTAATTATAATGAATTTTAAGCTAAAAACACCCCACAAATAAGCATAAATTCAACCTCTATTCTCT
AAATTTTTAAAAGCATGTTAAAATTAAGAGATTTAAACAAATTTAAGGTAACACGATTATAAAGATGCAA
AAATCACTGATCACAACCCCCATTTATTATGTGAATGACATCCCTCATATTGGCCATGCTTATACGACTT
TGATTGCGGACACTTTAAAGAAGTATTACACGCTTCAAGGCGAAGAAGTCTTTTTTTTAACCGGCACCGA
TGAGCATGGGCAAAAGATCGAACAAAGCGCGAGATTGAGAAATCAAAGCCCTAAAGCTTACGCCGATAGC
ATTAGCGCGATTTTTAAAGACCAATGGGATTTTTTCAATTTAGATTATGATAGTTTTATCCGCACCACAG
ACAGCGAGCATCAAAAATGCGTGCAAAACGCCTTTGAAATCATGTTTGAAAAGGGGGATATTTATAAAGG
CGCTTATAGTGGGTATTATTGCGTGAGCTGTGAGAGTTATTGCGCGGCTTCTAAAGCGGACAACACGAAC
GATAAAGTCTTATGCCCTGATTGCTTGAGGGAGACCACGCTTTTAGAAGAAGAGAGTTATTTTTTTAAAT
TGAGCGCATATGAGAAGCCTTTATTGGAGTTTTACGCCAAAAACCCTGAAGCGATTTTGCCTATTTATCG
TAAAAATGAGGTAACTTCTTTTATTGAGCAGGGTTTATTGGATCTGTCTATCACGCGCACGAGTTTTGAA
TGGGGCATTCCTTTGCCTAAAAAAATGAACGATCCTAAACATGTGGTGTATGTTTGGCTGGACGCTTTAT
TGAATTATGCGAGCGCGTTAGGGTATTTGAACGGTTTAGACAATAAAATGGCGCATTTTGAACGCGCTAG
GCATATTGTGGGTAAGGATATTTTACGCTTCCATGCTATTTATTGGCCAGCCTTTTTGATGAGTTTGAAT
TTGCCCCTATTCAAACAGCTTTGCGTGCATGGGTGGTGGACGATAGAGGGCGTGAAAATGAGTAAGAGCT
TGGGTAATGTTTTAGACGCTCAAAAGCTCGCTATGGAGTATGGGATTGAAGAATTACGTTATTTTTTATT
GCGTGAAGTGCCTTTTGGACAAGATGGGGATTTTTCTAAAAAAGCGTTAATAGAAAGGATCAATGCGAAT
TTGAATAACGATTTGGGGAATTTGTTGAATCGCTTGCTAGGCATGGCTAAAAAATATTTCAATTATTCTC
TAAAAAGCGCCAAAATCACCGCTTATTATTCTAAAGAGCTAGAAAAAGTGCATCAAATTTTAGATAACGC
TAATTCTTTTGTGCCTAAAATGCAATTGCATAAAGCTTTAGAGGAATTGTTTAACGTTTATGATTTTTTA
AACAAACTCATCGCTAAAGAAGAGCCATGGGTTTTGCACAAAAACAACGAATCAGAAAAACTAGAAGCCT
TATTGAGCTTGATCGCAAACGTGCTGTTGCAATCAAGCTTTTTGCTCTATGCGTTCATGCCAAAGAGCGC
TATGAAATTAGCGAGCGCTTTTTGTGTAGAAATCACGCCCAATAATTACGAACGCTTTTTTAAAGCTAAA
AAATTACAAGACATGATTTTACAAGACACCGAGCCTTTATTTTGTAAAATGGAAAAAGTGGAAAAAGCCC
CACTAAAAGAAAATCAAGAAAAAGAAAAAAAAGCAGAAAAAGAAAAAGCCCCACCAACACAAGAAAACTA
TATCAGCATTGAAGATTTTAAGAAAGTAGAAATTAAAGTGGGGCTTATTAAAGAAGCTCAAAGGATTGAA
AAATCCAATAAATTACTGCGCTTAAAAGTGGATTTAGGCGAAAATCGTTTGAGGCAGATTATCTCAGGGA
TCGCTTTGGATTATGAGCCTGAAAGTTTGGTGGGGCAAATGGTGTGCGTGGTGGCTAATTTAAAACCCGC
CAAGCTCATGGGCGAAATGAGTGAGGGCATGATTTTAGCGGTGCGAGATAGCGATAATTTGGCTTTAATC
AGCCCTACTAGAGAAAAAATCGCAGGAAGTTTGATCAGTTAAATGCGATTAGGGGTGAATGAAGCCGTAG
AATTGAGTTTGGGTGAATTGCAAAACACGCCCTCAATCAGCTATTTTAATTCTATTGTTTTGTCTTTAAA
CAAAGTCCAAAAAGGCTCTTTATTTGTAGCCAAAGATCACACGCTCATTCCTAAAGCTTTAGAGTTAGGG
GCTTATGGGATTTTATACGCAGGAGAATATCCTTTAAGCGATAAGGATGTGGCATGGATCAAGCTTAAAG
ATACAGAGCATTCTTTGAACCATTTGTTTAAATTTTGCTTGTTGAACGAGCGCGTGGTCGGAGCGTTGTT
AAGCCCCATAGAATTAGAGATCGCTTCTAAAATCATCGTGAGCGGATTTGTGTGGTGCTTGAAAGAGAGC
CTTGAAGATTTATTCATTATGGAGGGGTGTAAAATAGCCTTTTTTGATAAATTGGAGTGGTTTCATTTGT
TTTACAAGCAAGAGCGCTTGAAAGAAGATTTAAAAGAAAGCCGTTTAATGATTCTCAACCAATCCTTTTT
TTGCAGCGCTTTAGTCTATGAAAAACAAGAATACGAATTAAAAATGCCATGCATCTTTTTAGAGCCTTTA
AAAAGGGTGATTCAATTGTGCGAGAAATTACAAATTGCGTTTGATTTGAATCTTTTGGGCAAAAAAGAAT
ACCCTTTAGATCATTGCAAGCCCTTTTTTGTGAATAAGAATCTAGAAATAGCCCTTTATGGCACAACGGC
AAGGGTGGTTGTTGCTGAGACTTCAAAAGAATTGTTTGAAATGATGCTTCAAAAAGCCTTTGAGACTTTA
TCGTGGGGGAAAATTGTCGTGTTTTGTCATAAAAACAGCGCGGCTTTCTTTAAAAAAACCAACCCTTATT
TTTACACCACCCAAAACAACTTAAAAGAGCAATTAAAAAATTTAGCGTTTAATTTCGCTTTTATTTATGG
GATTAGCTCTCATCATTTAGAATCCCTTTTAAACCCCCCCTTTTTTAAAAAAACCCCCACGCTATGGTAA
GTCATGCTGATTTGTAACGATAAATTCAATCCAAAAACCCTTTTAGAAGAAATCATGGCGTTAAGGCCAT
GGCGTAAAGGCCCTTTTGAAATTTCTCAAATCAAGATTGATAGCGAATGGGATAGCTCTATTAAATGGGA
TCTAGTCAAAAACGCCACTCCTTTAAAAGATAAGGTTGTGGCTGATGTGGGTTGCAATAACGGCTATTAC
TTGTTTAAAATGCTAGAATATAAGCCTAAAAGTTTGGTGGGGTTTGATCCGGGCGTTTTAGTCAAAAAAC
AATTTGAATTTTTAGCCCCCTTTTTTGATAAAGAAAAAAAATCATTTATGAGTCTTTAGGGGTAGAGGAT
TTGCATGAAAAATACTCTAACGCTTTTGATGTCATTTTTTGCTTAGGAGTGCTATACCACAGAAAAAGCC
CGCTAGAGGCTTTAAAAGCCTTATATCATGCTTTAAAAATAAAAGGGGAGCTGGTGTTGGATACGCTCAT
TATTAATTCGCCCCTAGACATCGCCCTTTGCCCTAAAAAAACTTACGCTAAAATGAAAAACGTTTATTTT
ATCCCTAGCGTTAGCACGCTAAAAGGGTGGTGCGAAAGGGTGGGGTTTGAAAATTTTGAGATTCTTAGCG
TTTCAAAGACCACGCCTAAAGAACAGCGTAAAACGGATTTTATTTTGGGGCAGAGTTTGGAAGATTTTTT
GGATAAAACGGATTATTCTAAAACTTTAGAGGGGTATGACGCTCCTTTAAGGGGGTATTTTAAGATGCTT
AAACCAAGCAAGCTTTAATAAAGGATTAAATAGTGCAAGAATCAGTCGTTCGTGTGGATTATGACTCTTT
AGAGACTTGTAAGAATTTCAAACCAAGCGTTGGCACTGAACTAGTCGTTTTAGAAAAAGATATAGCCCAT
GCGCGTTTCAAGGGCAATGAAAGCATGGTGTATGAAGAAAATTTTGTGCATGCCGGGTTTGTGCTTATTG
CGTGCAATTATGCGGCCTTGTGCGCGTTGAATAAAAGGCACAGCGTGGTGGTTTCTAATAACATCAATTT
TTACGCCCCCCTAGAATTGAATCAAGAAGCGCTCATTAAAGCGCAAGTGATTCAAGATGGCGTGAAAAAA
GCTGAAATAAAAATAGAGGCGTTTGTGTTAGACATTCAGGTTTTAGAGGGAATGATAGAAATTGTGGTGT
TTGATAAAAAGCCTTTTAAATTCAATTTTAAAGAAGAGTAGTTAATGGTTATTGTTTTAGTCGTGGATAG
CTTTAAAGATACTAGTAATGGCACTTCTATGACAGCGTTTCGTTTCTTTGAAGCACTGAAAAAAAGAGGG
CATGTGATGAGAGTGGTTGCCCCTCATGTGGATAATTTAGGGAGTGAAGAAGAAGGGTATTACAACCTTA
AAGAGCGCTACATCCCCCTAGTTACAGAAATTTCACACAAACAACACATTCTTTTTGCTAAACCGGATGA
AAAAATTCTACGAAAGGCTTTTAAGGGAGCGGATATGATCCATACTTATTTGCCTTTTTTGCTAGAAAAA
ACAGCCGTAAAAATCGCGCGAGAAATGCAAGTGCCTTATATTGGCTCTTTCCATTTACAGCCAGAACATA
TTTCTTATAACATGAAATTGGGGTGGTTTTCTTGGTTTAACATGATGCTTTTTTCATGGTTTAAATCTTC
GCATTACCGCTATATCCACCATATCCATTGCCCGTCAAAATTCATTGTAGAAGAATTAGAAAAATACAAC
TATGGAGGGAAAAAATACGCTATTTCTAACGGCTTTGATCCCATGTTTAGATTTGAACACCCGCAAAAAA
GCCTTTTTGACACCACGCCCTTTAAAATCGCTATGGTAGGGCGCTATTCTAATGAAAAAAATCAAAGCGT
TTTAATCAAAGCGGTTGCTTTAAGCCGATACAAGCAAGACATTGTATTATTACTCAAAGGCAAAGGGCCT
GATGAGAAAAAAATCAAACTTCTAGCCCAGAAACTAGGCGTAAAAACGGAGTTTGGGTTTGTCAATTCCC
ATGAATTGTTAGAGATTTTAAAAACTTGCACCCTTTATGCGCACACAGCCAATGTGGAAAGCGAAGCGAT
TGCGTGTTTAGAAGCCATTAGCGTGGGGGTTGTGCCTGTTATCGCTAATAGCCCTTTAAGCGCGACCAGG
CAATTCGCGCTAGATGAACGATCGTTATTTGAGCCCAATAACGCTAAAGATTTGAGCGCTAAAATAGACT
GGTGGTTAGAAAACAAGCTTGAAAGAGAAAGGATGCAAAACGAATACGCTAAAAGCGCTTTAAACTACAC
TTTAGAAAATTCAGTCATTCAAATTGAAAAGGTTTATGAAGAAGCGATCAAAGATTTTAAAAACAACCCC
AACCTCTTTAAAACCTTATCGTAACAAAAGGATAAAAAATGCAAGAAGTCCATGATTATGGGATTAAATT
TTGGAGCAATAACGAATTTAAGATAGAAAAAGGCTTGGTTAAAGTTTGTCATGGCAAAAACCCCTCGCTT
TTAGAAATCGTTCAAAGCGTGCGCGATAAGGGCTATAGAGGGCCTTTGTTGGTGCGATTCCCCCATTTGG
TGCAAAAACAAATCAAAAGCCTGTTTGATGCGTTTTCTTCAGCGATTAAAGAGTATCAATACAGCGGGGC
TTTTAAGGCGGTTTTCCCTTTAAAGGTCAATCAAATGCCCTCGTTTGTTTTGCCTTTAGTGCAAGGGGCT
AAGGGTTTGGATTACGGGTTAGAAGCCGGGAGCAAGTCCGAACTCATCATTGCGATGAGCTACACGAACT
CCACAGCCCCTATCACCGTGAATGGCTTTAAAGACAAGGAAATGATTGAGCTTGGCTTTATCGCTAAAAG
CATGCAACATGAGATCACTTTAACGATTGAGGGTTTGAATGAATTAAAAACCATTATCGCCGTGGCTAAA
CAAAACGATTTTGTAGCATGCCCTAAAATTGGCATTCGAATCCGTTTGCACAGTGCTGGCACTGGCGTTT
GGGCAAAGAGCGGGGGGATCAATTCTAAATTTGGCCTTAGCAGCACGGAAGTTTTAGAAGCGATGCGCCT
TTTAGAAGAAAACGACTTACTAGAGCATTTCCACATGATACATTTCCACATAGGCTCTCAAATCAGCGAT
ATTTCGCCCTTAAAAAAGGCTTTAAGAGAAGCGGGTAACTTGTATGCAGAATTGCGTAAAATGGGCGCTA
AAAATCTTAATAGCGTGAATATTGGAGGGGGGTTAGCCGTAGAATACACCCAACACAAGCACCACCAAGA
CAAGAACTACACTTTAGAAGAATTCAGCGCTGATGTGGTGTTTTTATTGAGGGAAATTGTGAAAAATAAA
CAGGAAATCGAGCCGGACATTTTCATTGAATCAGGCCGTTATATTTCCGCTAACCATGCCGTTTTAGTGG
CCCCGGTGTTAGAATTGTTTTCGCATGAATACAATGAAAAATCCCTAAAAATCAAAGAAAATAATAACCC
CCCCTTGATTGATGAAATGCTAGACTTGCTCGCTAATATCAATGAAAAAAACGCCATTGAATACTTGCAT
GATAGTTTTGATCACACCGAGTCGTTATTCACGCTTTTTGATTTGGGCTATATTGATTTGATTGACAGGA
GCAACACTGAAGTTTTAGCCCATTTGATCGTTAAAAAAGCGGTGCAATTGCTTTATGTTAAGGATCATAA
CGATATTTTACGCATTCAAGAGCAGGTCCAAGAGCGCTATTTATTGAATTGCTCGTTTTTCCAAAGCTTG
CCGGATTATTGGGGCTTGAGGCAGAATTTCCCGGTCATGCCCTTGAATAAATTAGACGAAAAGCCCACCA
GGAGCGCGAGCTTGTGGGATATTACTTGCGATAGCGATGGGGAAATCGCTTTTGATTCCACGAAGCCCTT
GTTTTTGCATGATATAGACATAGATGAAGAAGAATACTTTTTAGCGTTCTTTTTAGTGGGAGCGTATCAA
GAAGTTTTAGGCATGAAGCACAATTTATTCACGCACCCTACAGAATTTAGCGTGGTTTTTGATGAAAAAG
GCGATTATGAAGTGGAAGATATTTGTGAAGCCCAAACGATTTTAGATGTGCTAGACGATTTGGACTATGA
CACTAAAGAGATCGAGCGCCTTTTAAAGCAAAAAATTGAAGACAACAACCAACTGGACATGGAAGAAAAG
AAAGAAATCATGGGGCGCTTGTATGTCATGCTGAGCGAAAACGGGTATTTGCGCACGATTTCTTAAAAGA
ACGCTATAAATGGATCTAAACGACTTTAATCGTTATAAATCAATAAGAGAATGAAAAAAGAAAAAATAAA
ATCAAAGAATAAAAGAGAGATTAAAAAAAGAGACCCCCCACAAGAGAGTAGGGGGGAGGGGGGTTTAGTT
TTCTAAATTTTCAGCCTCGCCCTCATTTTCCTCCTCTAAAAACGCATCAAGCGACTCTTGGTCCATAAGC
CCCATATAAGGCGTAAAGTCTTTTAACAAATTCTCGGTAAGTCCCGCACAAGAGAGATTATACTTATTGA
TACCGCCATCGCATAAGAGTTGAGCGATAAACAACGCCTCGTTTTTGTTTTTAGGTAAAGTCGTAGCCCA
AAAACCATTAGGCGAAAAATCATTAAACTCCGCATCAAATTCCTCACGACCCTCCGCATACGATTTAATC
ACGCCACAGAATAAAGTAGTCGCAACTCTGTCCATATAATCAAAAGTGTCGTAAAAACAATCATCAGTAT
TACGACTTTCAATCATTTTAGACCACTCCGCATCGCTATGTCTATTTAGTCCTTTAGCGTTATTAAGAGC
GGTAAGAATGATAGCAGACGCTTGATGTCCTTTTCATTGATAAAACATAGGGGTTAATAACGCACCAATC
CTACTTTTTCTATCAGTAAGGAAATAGTCTTTAGCTACCACCGAGAAACTAGTCTCGCTTTTTTCCTCAA
AACCGAAAGAGAGTTTATACTTGTCCTCTTTTTCTTTAGGATCTTTAGGAGTTGAAGTCCTTTCTTTCAC
ACTCGGTCCGCTAGTTACCACTTTGATACCATCTAAAATGTCCGCTTTATCGTTTTTAGCGTGAAGTTTC
ATATGCTCGGTCAATGGAACTTTATTAAACCACTTTAAGAACTTATCGCTATTGAAAACATAAGTGGCTT
CATTGCCTTTTTGGCTCCTTAAGGTTACACGATTAAACCTAGATATTAATGACTTTAGCCTCCACCACTT
TGTCATTGATTGTGGCTTTGACTAACGCCCCTACTTTTAACTTATTTTCGTTTTGAAAACCCATTTTTTG
CTCCTTGCAATTTTAAATTTTAAAAATCCGCTATAATCGGTCGTTCAATGTTTTTTTAATGTTTTTATCT
TTTTGGCATGGCTTGTTCCTCCTTGTTGTGGGGTGGGCGCTTTTCAAATGCCCCCTTATTTTTAAGTGTC
GCATCATTTGATCTCTTTTAAAAGAGCGTTTTTAAAAGCTTTAATGGCGCTTTCGCCCACCAATTCAGCG
ATACGATAACGCATGATTAAAAAGTCTAATAGTTTTTCGCTCCTTTCTTTGATTTGCACAATGCCGAAAG
AAGCGTTTTTAGCCACTTCTTTTTCGCTATAAGAGCCTTTTAGGTATTCCTTTCTTTTTTCATCAAAAGG
CTTGTTGCTTAAAGAGCTGTTAGCGTTTTTAGGGATTAAGAGCAAGTTCCCTAAAGCATGCGCAATATGG
GGGTTTTTAGCCCAACTTTTTTCTTTAGCGCTATAGCCTTGATCGGGTTTTTGAGGCAAAATATGCTCAA
TGCTTTCTAGACTGCTATCAAAATTCAGAGTCGTTTCAGGGTTATGGTATAGCTCGTATTCATAAAGCAA
GTAATTCAACGCCTTGCCCCACTCATACCATTTTCTGGGTTTCTTTTTAGAATGGATACTCTCTTCAAGG
AATTCCAAAGCGCTATTGTTTTGTTTATTGAAAAAATGCTTTTCTAGCGTTGGGAGATCTTCAATGGCGA
TATTCCCCTCTCCTTCTTTATACGCTTGGAACGCCATAAAAGCCAATCCAATCCATTCATTTTTAGCTGT
ATCCCTACCAGCAACCCCATAGATCAAAAACCCGAAACGCTCTAAATATTCTAACAAGCCCTCTAATTCT
TTGGTGGTATAAGGCTGTTCATTAGCGCTTCTTCCAACAAGCTGTATGGTAAAAAGAGAGAGCAATAAGG
GCAGAAAAGCGTTATCGCTCAAAGCGTTTAAGCGCCGCATTTTGTCTAACAAGGTGCGCGTTTTAGGCGT
GATTTCTATCTTAAATTCTTTAAGGGTGATAGCTTTTTCATCAAGCGTGTGCAAGAAATTCCACACTTTA
GAAGAATAAGAAAGATAGAATAACAATTCGTCTATTTTTTCATATTCATCATCCAGGTTTGCATCATCGT
ATTTTCTATGGGCGTTAAATTCCATTTCCAATAACCTTTCTTTAAACTTGTTGCTGTTCTCGCCATAATA
ATACGCTACAAAATGCTTTAAAAACCTCTCTAAATCATCGTCTTTAAATTGCCTCAAATCGTCATAAACG
ATCGTGTAGGTTTTATTGATTTCTTGTTGAAGCGTTTCTAATTTTTGTCCATCGCAAATCTTGTGCGCTA
CAAAATGCAAGCGGTTTTTGAACAATTCCAAAGTGGATAGATCCTTACCACGATTGTTAATCGTTTCAAA
AGAGCTGAACGGATCGATTCGGTTATCATTCAATTCCACCACGCTAAAAAGCATTTTTTTAGTGAGGGCA
TCAAACATTTTTTCAAGCGTTCCAACAGGAGTATCGCTGATTTTTTCTTTAAAAAATGCGTAAGCGTCAA
TCAAATTTTTAGCGTAAAAAGAAGTTTGAAACCTTTCTAAATCTTTTTCTTCTTCAGTGATCGCCCTAAA
AGCTTCACTCAAGCCATAATACTTATAGGATAGAATGGGTTCGAGGTTCATTGAATCATACTTTGGGTCT
TTATGTTTAGTAATCTTGGCTAAAAGGCCCAGTAAAATCAGGCTTGTAGCCAATCGTTGCTGGCCGTCTA
TGATTTCAAAAGCGCTATTTTCAAACTCATTTTCAAGCTCTCTTAAGGTTAAGCTATGCATGTAATGGAA
TTTATCTCCCAGCTTAGAGACATACTCTAAATCGTTCCAAAAATCCTTTAATTGCTCTTTCTGCCATGCA
TACCCCCTTTGATAGCTGGGGATTTCAAACACGCCTTTTTCAATCACTCCGTCTAAAGTCAATAATTCCA
TTAAAATCCTTTCATAGGTTTATGGGTTAAGAACCCATAATTCTTTAATTTTTTCGCTCAATCAGTTTTG
GTTGTCTAAGTCTTGTGCTGTGCGTGAAATGCCAAGTGTTTTTATTGACCAATTCTTCGTATTCCTGGCT
CCCTTTTTGAGCGCAAACGCCCTCAACCTTTAACGCCCCCTCTTCATCAGTCCCGATAGTGTCATGGTCA
ATCTTTAGGGCAAAAACGCTCCGTTGGACTTCAGCCCCTCTAGTCGTTGAATCCTCATTCACAATACCAA
TCACATAATCCGCTTTACGCATGAGTTCAAAATGTTCGTATTGAGCCACTTCGCCCATTCTTGGACGAAA
ACCTGTCAAAGTGCATTCATCGCACCATTCTTTAAAATCCTCATTCCCTGGAATAGTCCCTTTATACGCG
CCTGAAACCATGCACAACAACAAATTGTATTTTTCATGCGCTTTCAAATCTTCTAACTGAGCCATCGTCT
TCTCCTTGTATTGAATTTAACTCTGTAAGCCCCACTGGTTTAAAAATGGGGCTTATGGAATCAAATGGTT
TAAAAATGTTGTGGCACGGATTAATGAGAGAGGGAATAAAAGGGTTAATGCAAGGGTTAATGAAAGGGGG
AATAATAAAAAGTAAGGGATTTTTAAGCGATCTTTTGTAAAAGTGATAAAAATAGTTATAAAAACATGAT
AGCGTTGCTTGGTTGCTTGGTTGCTTGGTTGCTTGGTTGAATGATTGAATGAATGATAGAATGATAGAAT
GATAGAATGATAGAATGATAGAATGATAGAATGATTGATTGCTTGAATGGTTGAATGGTTGAATGGTTGA
ATGGTTGAATGGTTGAATGGTTGAATGGTTGAATGGTTGAATGGTTGAATGGTTGAATGGTTGAATGGTT
GAATGCCATTTCTACCCCTTTTTTGAAAAAAATATGACTTGGGGGTATTGTATCTAGCGGTATTTAATCA
ATGGTTAATGGTGCGTATTTATTTTTTAATGATGCGTTTTTATCTTATTTTAATGATGTGTTTTTATCTT
ATTTTAATGATGTGTTTTATCCAATGATGTGTTTGATTTGATTTTATGATGATGCGTTTTATCTTAAAGC
TTTATTTTTTAGCCCCCCATTCCAATCGCTCCCCCATCATTTCCAATAACTTTCATCCATTCCTTTCAAA
CTTTAAAATTTCTTTCAAACTCTAAAATTTCTTTCACATTCCAAAAACTTTAAGCAAACTTTAAGCATTG
CATGTCTATAATTACATTTCGTTTTTAAAGACAAGCTTTAAAAAGTTCTTTAATTTGAAACCATTCAAGC
AAGTTCTACAAGCTAAAAAGCTTTAAATAAAAGCCCACTAGCTGATAAAACTTGAGCGTTATAAAAAGAT
TAGGGATCAAGCATTTTTAGTCTTCTTAAAGGGTTTAACAGAGTGATTATAGCGGGTTTTTAAAGAAAAA
CGAAGTTATTTGATTTAACATTGTTAATAGCCTATGTAAAAGTAAAGTAAAACTACAATAACTCTGTCTT
ATATTCATTAAGGCAGTGGTAGCGCTGAAGAATATTCGTGCAATTGTCGTTATTCATTATAAAAGGGCGG
GTTTTAAAGGATATTTTAAAATTTAAAACAAGCTTTTAAGAGCAGATGGCGGATGCCTTGCCAAAGAGAG
GCGATGAAGGACGTACTAGACTGCGATAAGCTATGCGGAGCTGTCAAGGAGCTTTGATGCGTAGATATCC
GAATGGGGCAACCCAACTAATAGAGATATTAGTTACTCTTTAATAGAGAGCGAACCTAGTGAAGTGAAAC
ATCTCAGTAACTAGAGGAAAAGAAATCAACGAGATTCCCTAAGTAGTGGCGAGCGAACGGGGAAAAGGGC
AAACCGAGTGCTTGCATTCGGGGTTGAGGACTGCAACATCCAAGAGAACGCTTTAGCAGAGTTACCTGGA
AAGGTAAGCCATAGAAAGTGATAGCCTTGTATGCGACAAGGCGTTTTTAGGTAGCAGTATCCAGAGTAGG
CCAGGACACGAGAAATCCAGGTTGAAGCCGGGGAGACCACTCTCCAACCCTAAATACTACTCTTTGAGCG
ATAGCGAACAAGTACCGTGAGGGAAAGGTGAAAAGAACCGCAGTGAGCGGAGTGAAATAGAACCTGAAAC
CATCTGCTTACAATCATTCAGAGCCCTATGATTTATCAGGGTGATGGACTGCCTTTTGCATAATGATCCT
GCGAGTTGTGGTATCTGGCAAGGTTAAGCGAATGCGAAGCCGTAGCGAAAGCGAGTCTTAATAGGGCGAA
CAAAGTCAGATGCTGCAGACCCGAAGCTAAGTGATCTATCCATGGCCAAGTTGAAACGCGTGTAATAGCG
CGTGGAGGACTGAACTCGTACCCATTGAAACGGGTTGGGATGAGCTGTGGATAGGGGTGAAAGGCCAAAC
AAACTTAGTGATAGCTGGTTCTCTTCGAAATATATTTAGGTATAGCCTCAAGTGATAATAAAAGGGGGTA
GAGCCCTGATTGGGCTAGGGCTGCTCGCCGCGGTACCAAACCCTATCAAACTTCGAATACCTTTTATCGT
ATCTTGGGAGTCAGGCGGTGGGTGATAAAATCAATCGTCAAAAGGGGAACAACCCAGACTACCAAATAAG
GTCCCTAAGTTCTATTCTGAGTGGAAAAAGATGTGTGGCTACTCAAACAACCAGGAGGTTGGCTTAGAAG
CAGCCATCCTTTAAAGAAAGCGTAACAGCTCACTGGTCTAGTGGTCATGCGCTGAAAATATAACGGGGCT
AAGATAGACACCGAATTTGTAGATTGTGTTTGACACAGTGGTAGAAGAGCGTTCATACCAGCGTTGAAGG
TATACCGGTAAGGAGTGCTGGAGCGGTATGAAGTGAGCATGCAGGAATGAGTAACGATAAGATATATGAG
AATTGTATCCGCCGTAAATCTAAGGTTTCCTACGCGATGGTCGTCATCGTAGGGTTAGTCGGGTCCTAAG
CCGAGTCCGAAAGGGGTAGGTGATGGCAAATTGGTTAATATTCCAATACCGACTATGGAGCGTGATGGGG
GGACGCATAGGGTTAAGCGAGCTAGCTGATGGAAGCGCTAGTCTAAGGGCGTAGATTGGAGGGAAGGCAA
ATCCACCTCTGTATTTGAAACCCAAACAGGCTCTTTGAGTCCTTTTAGGACAAAGGGAGAATCGCTGATA
CCGTCGTGCCAAGAAAAGCCTCTAAGCATATCCATAGTCGTCCGTACCGCAAACCGACACAGGTAGATGA
GATGAGTATTCTAAGGCGCGTGAAAGAACTCTGGTTAAGGAACTCTGCAAACTAGCACCGTAAGTTCGCG
ATAAGGTGTGCCACAGCGATGTGGTCTCAGCAAAGAGTCCCTCCCGACTGTTTACCAAAAACACAGCACT
TTGCCAACTCGTAAGAGGAAGTATAAGGTGTGACGCCTGCCCGGTGCTCGAAGGTTAAGAGGATGCGTCA
GTCGCAAGATGAAGCGTTGAATTGAAGCCCGAGTAAACGGCGGCCGTAACTATAACGGTCCTAAGGTAGC
GAAATTCCTTGTCGGTTAAATACCGACCTGCATGAATGGCGTAACGAGATGGGAGCTGTCTCAACCAGAG
ATTCAGTGAAATTGTAGTGGAGGTGAAAATTCCTCCTACCCGCGGCAAGACGGAAAGACCCCGTGGACCT
TTACTACAACTTAGCACTGCTAATGGGAATATCATGCGCAGGATAGGTGGGAGGCTTTGAAGTAAGGGCT
TTGGCTCTTATGGAGCCATCCTTGAGATACCACCCTTGATGTTTCTGTTAGCTAACTGGCCTGTGTTATC
CACAGGCAGGACAATGCTTGGTGGGTAGTTTGACTGGGGCGGTCGCCTCCTAAAAAGTAACGGAGGCTTG
CAAAGGTTGGCTCATTGCGGTTGGAAATCGCAAGTTGAGTGTAATGGCACAAGCCAGCCTGACTGTAAGA
CATACAAGTCAAGCAGAGACGAAAGTCGGTCATAGTGATCCGGTGGTTCTGTGTGGAAGGGCCATCGCTC
AAAGGATAAAAGGTACCCCGGGGATAACAGGCTGATCTCCCCCAAGAGCTCACATCGACGGGGAGGTTTG
GCACCTCGATGTCGGCTCATCGCATCCTGGGGCTGGAGCAGGTCCCAAGGGTATGGCTGTTCGCCATTTA
AAGCGGTACGCGAGCTGGGTTCAGAACGTCGTGAGACAGTTCGGTCCCTATCTGCCGTGGGCGTAGGAAA
GTTGAGGAGAGCTGTCCCTAGTACGAGAGGACCGGGATGGACGTGTCACTGGTGCACCAGTTGTTCTGCC
AAGAGCATCGCTGGGTAGCTACACACGGATGTGATAACTGCTGAAAGCATCTAAGCAGGAAGCCAACTCC
AAGATGAACTTTCCCTGAAGCTCGCACAAAGACTATGTGCTTGATAGGGTAGATGTGTGAGCGCAGTAAT
GCGTTTAGCTGACTACTACTAATAGAGCGTTTGGCTTGTTTTTTGCTTTTTGTATAAGATAACGACAATA
GAGCATGGATAAGTTACCACTGCCTTACTGAGTGTAAGAGAGTTGGAGTTTTATAAAGACTTTTATAGGA
TTAAACTTTAATGAGGAATGAGATATTCTCTCAATGATTTAAAGTTAAAGGCTATTAACGATCTTCTTTG
TTAAAAAACAGCTCCCTATAAAGAGAAAGGGGAGTTAAGGGTAAATGCGTTTTTATCTTTAGCTCCCTTT
TCCTTGTGCCTTTAGAGAAGAGGAACTACCCAGTTAACCATTCCGAACCTGGAAGTCAAGCTCTTCATCG
CTGATAATACTGCTCTTTTCAAGAGTGGGAATGTAGGTCGGTGCAGGGATAGGGAAATGTTTTTTCAATC
TTGCTTTTTATCTGATTTCATTATTGATTGCTTGTTTTTGTTTGTTTAAGGGTTTTTAGGGGTTTATTGT
TTATTCAAAGGTTTTTAGGGTTTTAAGAAAACGAGTTTGACAACAAAATAAAATCTAACGTAATAAAATA
AAACTTAAAATCCAATTTTTTAAAAAGTTTAAGATTTATATCTTTGGCAAGAAAAGAGTCCGTATCAATT
AAACATGGATTTAAGAAAAAAGTTTTATTCTTTGAGAAAAAGGAAGGAGCGGGTTATAAGCCTTATAGAA
GAGATCAAAGGATTAAAGTAGCTAACCACACCAATATTGACCAAAATTGAGAAAGCCCTAACTCCTCTAA
ATTCTTAAAGAATTACTCAGAGACTTTTAAACACACCATGGCTTTTATGCGAAAATCTTATAGAGCGGTA
TCTGTTGATAGCGTAACGATAAAATCCATTAAAGCCAAACTAGGGGGTAACCATTACCATAAAGTGAGTG
GTAGCCATCAAGTTGGGGGTGTGCATAAAGTAATCTCTAGATTCAACGCTAAAAAAACCCTTTTCATTAG
ACAGCATCTTAAAAGCCACTGAATTTATCGCTAATACTGGATTGAGCGTTTGAGTTGTGGTAATAAGGTT
AGCCCTAAACATGCTAACATGTCAAAATTAGCTACATAAGGGTAAGTTATCTTGTCTCTTTTAGCGATTT
TGTGATTTGCAAGGAAAGATTTATGGATGAAATTAAAACGCTGTTAGTGGATTTTTTCCCGCAGGCAAAG
CATTTTGGGATAATCTTAATCAAGGCTATTGTTGTCTTTTGTATCGGTTTTTATTTTTCGTTTTTCTTAC
GGAACAAAACCATGAAACTTTTATCCAAAAAGGATGAGATTTTAGCGAATTTTGTCGCGCAGGTTACTTT
TATCTTAATCCTTATTATCACCACAATCATTGCGCTCAGCACGCTAGGCGTGCAAACCACCTCAATTATC
ACTGTTTTAGGAACGGTGGGGATTGCTGTGGCGTTGGCTTTAAAAGATTATCTTTCAAGCATTGCTGGAG
GGATAATCCTTATTATTTTACACCCTTTCAAAAAAGGAGACATCATTGAAATCTCTGGCCTAGAGGGCAA
AGTAGAGGCGCTTAATTTTTTTAACACCTCTTTACGCTTGCATGACGGGCGTTTGGCGGTTTTGCCCAAT
AGAAGTGTCGCTAATTCTAATATTATCAACAGCAATAACACGGCATGCCGGCGCATTGAATGGGTTTGTG
GGGTAGGGTATGGGAGCGATATTGAACTGGTGCATAAGACTATAAAAGATGTTATTGATACAATGGAAAA
AATTGATAAAAACATGCCCACTTTTATTGGGATCACGGATTTTGGATCCAGCTCATTGAATTTCACCATT
AGGGTTTGGGCAAAGATTGAAGACGGGATCTTTAATGTGCGCAGCGAACTCATTGAACGCATCAAAAACG
CCCTAGACGCTAACCACATTGAAATCCCTTTCAATAAGCTAGATATTGCTATTAAAAATCAAGACTCTTC
CAAGTGATTGGTGTGAGACGCATTGATTGTGGTAATACCTGAATTTTAAAGGAGACCCTATGTCAAGCGA
TTTTAAAAACCTTTTCATCGGTGCTAATAATTCTAAACGCACCAAGTTAGCTTAATAGCGAAAAAAACCC
TATCCATTCTAACTCGTTATCATCTCTCATTGATGCCCGCCTTTAAGGAATACAAGGAAGCTAAAAGCCA
ACTACCTCTCTTTAAAATCTCTGTCAATCCTAATCAATCCCTATCCGCCCAACTAAAAGAGTATGATAAG
AAAAAGTCAGTGTTAAGAGCCGTTTTAAACACAAGGTCAAAAAGAGACAATAACCTAGTGTATTATGATG
ATTTGACTATGGCTCAAAAAATGAATACCACCGCTTTATCTATGAGCCGATTATGCGATCGGATGCTAAA
CTGCCCAGTAGCGGTTATCTCTGGTTATAGAACTTATAACGATAAAGCCATTATTGCGGATTATGGATTA
AAAGAAGCCACCAAGATTTTAGAACTGAATGCGACAACAGAGGGCGAGAAAAAAGAGGAAGTTGAAGCCC
TTTTAAAACCCTTTATGCTCACTAACGCTGATAACGAAAAAAGAACCAAGTGGTTGAGAAAAAAGCTAGA
CCTATACAAGGGCTACATAGGATACAAAATTGTTAAAGGTTATACAGAGAAGCAGGTATGCCACAAGCTA
ACATAGAAACTAGCTTTATTTGTTTTGAACTCAAACCATTCCATAATAAAAATCAGTTCAAAGACATCAT
AGTGAATTTGGGTAGGGAGTTCAACCAAGACAGCATTATTATCAACAGCCCTAAAGATAAGCGTGGGGCT
GTATTCACTTTAATATGCACTACCCCTTACCCCTACTTGATGCTTGATGGGGAAAAAACAAGACTTGGAG
AATCCTTTGCTGAATTAAAAAACCCTAAATTTAGGAACTCTATCGCTGATGAAGCCTTACCTAATGGTCA
GTCAAACCCTGACTTTTTGATTGCTTTCACGGAGTTTATGCGTAGCGTTGCTAAACACAGCTACAGCGAA
ACTAAAAAAGATAAAATCAAAAGAGATGATAAATCTAAATCCGCTAGGTTTGGGTTCTCTACCTATGAAA
GTATAGCAAGAACTTATAAGGCAACCGAACAAAAAGACATTACCGCTAACAGTGTTCTTGCTAAATTAAA
AGCCAATTTGATAGAGAACGGGCAGAGAAAAATAAGAGGAACTAGGGGTAGTTGGGAAAATTGGAGCAAG
TGGTTCCTGGACACTCCTACGACTTGAACGCTTCCTTTACTATGGATAGCGTTCTAGATAACACATACAA
ACCCAAACCCCTTAAAACTAATCAATTTGATACTAACGCTAGGTATTGTTCCATTAACGAACAAGACCTT
TTAAATCAGTTCATCAATGTGAGCACGAAATTATCCCACGACACCTCATTAGCGATAAGACAAACAGAGA
GCATAGACCTAGTTTATGCTTTGATTAAAGACACCACTTATATGATTTTATCTTTGAGATTGATAAAGCG
GTGAGGATTTCAATCAGCTAGTCATTGAAGTCCCCCAAATCCGTCCTTAAGAATGCAGAACTCAATCAAG
TTAAAAATGCATTGATCTCACAAATTCATAACGGGGCGTATAGTTTTAGGGGTGGTGAGTGTGAAAAATA
AAGCCCTTGGTTTTTGCCAAACGAGTTTCTAGCACTTCATTAACTAGGGGGTGTTTTTGGGATAATTTCC
CCTTTAAAGCGCTTTAAAATCTCTCTAAACGCTCTAAAAATCAGCACACCGAAAAATCAAAGTTTTAAAA
TCAAAGCTTCTTAATTTTACTCTAAAAATAAATGAGAGCAAACCCAACAAACCGCTTTATTATAGCCCTG
TAAAAATAGGGGGGAAAGCGAGATCTGCAATTAATCTTGCTGGATCCTTATGGCTGTGGGTGTGGATAGT
TCTTCTTCAGTGGGGATTCTTAAAAAATCGCTATTACCCACTTTTCTTGTTTGTTTCACCACAGGCTGAG
AGGGCGTAGCGATAGATTCCAAACCCGCTCCACCGCTGTTTCTTTCAGCACCGGTTGCAATGATAGTAAC
GCGCACATGATCAATGGGGATACTCTCGCTCGTGTGTTGGCCAAACTTAACATCAACATCTTGATTGGCT
CGTTCTTGAATAGATATGCAAGCTTGAGAATAAGCATACATAGGATAATCAGGGTGGTGCTCAAAAAAGA
CAATAATGCTCTTAGCCCCATCAATAGAAGCGTCATCAAGAAGAGGCGATTGGATCGCATTTTCCACTGC
TAATTTAGCGGATTCTTCGCCAGTGGCCTCACCAATACCCATTAACGCAAAGCCTTTAAAACCAAGAGCG
CTTTTTAAATCGGAAAAATCAACATTAATATCACCGGGTTTAGTGATGATCGTAGAAATGCCGCTCACAG
CCCTAACCAAGACATCATCAACTTCCTTGTAGCATTCTTTGGTGCTGGCGTTTTTTTTCATGGTCAAAAG
AATTTTATCATTAGGGATAACCAAAATAGAATCGCTAGATTGCTCCAACTCCTTTAACCCCTCTTCGGCT
TTCTTGCTTTTTTGAGACCCTTCGTATTTGAAAGGCTTGGTAACGATAGCAATCGTGAGCGCTCCCACTT
CTTTTGCGATTTTAACGATAGTAGGGGTGGCTCCAGTCCCAGTCCCTCCTCCAAGCCCTGTAGAGACAAT
GACTAATTTGGCGTCCTTAATCGCTTCTCTAATTTCATTAGCGCTTTCTTCAGCGGCTTTCCTACCAATA
TCAGGAATCCCCCCAGCGCCTAAACCTCCAGTAGACTCTTTGCCTAAAAGGATTTTAACCGGAGCGGGAT
TGTTTTTGAGATGTTGGCCATCAGTGTTCGTTGCAATGGGGGTAACATCTTGATGCACGCCGTATTCAAC
CAGGTGTTTAATCATGTTAGACCCCCCACCTCCAACACCAATAACGACAATCTTAGCCCCTTTATAAGCT
GGATCGCTTACTTCTTCAATGCTCGCTTGACCAATATTATAATTTTCCATCTCTGATTGATGAACCATAG
CCACATTCCCCTTGAGATACGATTTTTGCAAATCTTAAACTTTGATAAATAGCTAAGGGATTATACCATG
TTTTCTGGCTTTTGATAACTATCAAGGCGTTTTTATCCCATAAAGAAATGGCTGTATCTTAAAAGATTTT
AGAAATCTTATCAAGGAAACTTTTAAAAAAACCTTTTTGTTCGGTGGGTTTTATAGGCAAGAAGTCATCG
TTTTTAGCGGTGTTTAAAGGAGTGTTAGGGGTTTTTAAATCGCTCAAATTCCTTTCTGTTGGCGATGAAT
GGATATAGGGGGTAGGGCTTGATTGATGGGCTGTTCTTGTGTAATCATCGCTTTCATGGTAACGGATAAC
CCCTTTAGAGTCTCTTTCATAATTGGTATGCCCCCCTGCTTTGTATAAAATCAAGCCAACCACGACTGAA
AAGCGAGGATCTTTCAAGTCTTCAAACATGCCCATGATATTGTATTTTTCCACAGGGGCCGCTAAACGCA
CGGGGTAATTAGTGAAATGGGTTCTGGCTAGTTCTTTGATCCCTTTCATTAAAGCCATCCCACCGGTTAA
CACAACGCCCCCGCCCAAATGCTCTTCTAAGCCGCTATCCTGAATGCTTCTGTGGATGATTTTAAAAGTT
TCTAAAGCCCTTTCCCTCATGATAGTTTGGATTTCACTGAGCGGCACAATATGGCTTTCATGGCCATCAG
AGCCGGTGGTAGGGATTTGGACATTTTGAGAGGGCGTTTCTTCTCCGCCTTCAAAAGAAAGATCCCCGTA
TTTGATCTTAACTTCTTCAGCGTAAGGGAATGGGGTGTTGAGCATGTGCGATAAATCCGTGGTTAAATGG
TGAGAGCCTACGGGTAAGTATTTGTTATAGCGTATGGAATTGCCGCTATAAATCGTAAGGTTGCATGTCT
CTCCGCCCATATCCACGCAAGCCACGCCCAATTCCCTTTCGTCATTAGACAAGGTGGCAATCGAGGCTGC
ATAAGAATTGATCACGATGTTTTCAATCTCTACTCCAGATTGGATCATGATTTTTTCTAAATTTTCAATG
TTGTTTTTTTCTGTATAGACAATGTGGATAAAGACTTCCAAGCGAGTCCCGCTCATTCCTAAGGGGTCAT
TCACTTCTTGTTTGTCTAAAGTGAAGCGATAGGGGAGGGCATGCAAAATATGTTTATCATTATCTAAGCC
TGCTTTAGCGCATGCGTTATTGATAGCACGATTGATTTCATCTATAGTAACCACATTGTCTTTAGTGCTA
GCCACACCGGTGATATCTCTAATGCTTTCAGTATAAGCCCCAGAAAAAGAAACAATCGCTTTAGTTTTAG
GGTAATACGATTCTCTAAAGGAGATGGGGTTATTCTTGTCTTCATCAGCGTTCAAACCTGCCATTTTTTT
AGCGCTATTAATCACTTCTTTAATGGCGTTAGAAGCGTGAGCAAGGCTATTGATACGCCCTCTTTTAATG
GCTTTTGAATTGATTTCTTTAGAGTCTTGATGGGCTGTGCCAATGATGCGCAAAATCCCTTCTTTAAATT
CAGCCACTATCGCGCAAATCTTTCTAGAGCCTATATCAACCCCTATAACGATTTCTTTATGTTCCATGAT
TTCCCCTTGCATTTATTGGATGTATTTGACTATCTTATAGCGTTTTTTCAATTCTTCTATCAACGCTTTA
TCAAAAAAATCCGTTTTAGTGTTATTGACTAAACGCTGCATATACTGGCTTTCTTCTGTGCTAAAGGAGT
GGTTGAAATTTTGTTCTGTGATTTGATAAAGCACCACTTTATTACCAATAGTAATAAACCCCTTTTTTTC
TTGGCGGTTAAAAAGGGTGTTGATAAACTTAGCGCTTTCTTCTTGGTTAAGTTCGCTAATAGTGCCTCCA
AAATTAGGGCTTACATAGCCCACGCTTTTCCCTTTAAAATCCTTAAGCTTTTCTTTAGCTAAAGCTTGCA
ACGCCATAAGGGTTTTTTCTTGAGTTAGGCGGGTTTTAAGAGCGCTTTTAGCTTCATTAAAATTCTGCAA
TTCGTCTTTAATTTGAGAGATGAGTTGCACCACAATAAAACCATCTTTAAAAGGCTCTGGCTTTAGGATT
TCAAGGGGTTTGAGAGCGGTGAGTTTTTGCGTGATTTCAGCAGTATAGGGGGAGTTGTTCTCTTCAAAAT
CTTGTGTGGTGTAGTTTTGTGCGTTCGCTTTTTTTAGAGCGATATAGCTCCTTAAGGCTTTTTCATTCGC
TTTTTGCATGCTTAAATCATGCTTGACTTGCTCTTGAACGCTTTTAAAATCCTGCAATTTCCCCTCTTTG
TCCAAATAAGACACCTTGTTTTTATGGTAGTATTCCTCCAACTCTTTCAAATCAGTTTTTTCTAAACTAG
CGTCAAAATATAAAGAGCGTGTTTTAAAGCTTGTGGGCTTTTTAAAATCCTTTTTATGGGACTCGTAATA
TTTTTTCATCTCTTCTTCATTAAGAGAGATTTTAACATCACTAGGGTTTAGGATAAGAATGTCTAATTTG
TCTTGCAATTTTGCCCAAAGCGATAGGCTAGATTGCTCTAAAGGGGTAGTGGTTTTGGGGAATAGAGCGC
TGATTTTTTGAAGGATTAAAAGCCTTTCAACGCTTTCTTCAAAATGCTTGGGGCGGTAATGGCTTTGTTT
TAAGATATTCTTATACAATTCTTCATCAAAAACGCCATCTTTTTGAAAAACGCTCGTTTTTCTGATTTCT
TTCGCCACTTCTTGCTTCGTAGCGCCAAGCCCTAAATCTAAAGCGAAATTCCTCAATAAGGCTTGATTGA
TGAGCGAATCTAGAGCACTTTTTTCCAAATGCATGGCTTTGATTTGATCTTCAGTGAGTTCTTTAAAATC
AGGGATAGACTCAGCATATGCATCTTTAAGGCGGCGGTATTCTTGAGCTAATTCTTCTTGAGAAATCTTA
ATCTGTCCCACTTTGGCAGCGCTATCGCTATCCAAAGAAAAGCTGTATTGCCCCCAGCCTATCATCCCAG
CAGCAATAAAAGCGATCGTGCTTATCCATATTGTAACCACTAAATACTTTCTATGATTTTGCATCCATTC
AATCATAAGAACTCTAATCCCTTTTAAAAAATCAAAAATGTGAAATTCAGGTTTAAACAACCTTATAGTA
AAATCAAATAACCTTATTTTAACCAAAGGTTATTAAAATTATCCTTATTATAGAGAGTTTTTAACATGAA
TTTTCAAGAAAATTTAGCCGCTTTGGATTTAGAATACCTTTGGCACCCTTGCTCGCAAATGCAAGAGCAT
CAAAATTTCCCCATTATCCCCATTAAAAAGGCTCAAGGGATTTACCTCTATGATTTTAACGATAACGCCT
ACATGGATTTAATCAGCTCATGGTGGGTGAATCTTTTTGGGCATAATAACGCCTATATCAGCCAACAGCT
TAAAAATCAAATTGATAGTTTAGAGCATGTCCTTTTGGCCTCTTTTAGCCATAAGCCCATCATCACGCTC
TCTCAAAGGCTCTGCCAGCTCACCGGTATGGATAAATGCTTTTATGCGGATAACGGCTCATCTTGCATTG
AAATCGCTTTGAAAATGAGCTATCACGCCCATTTTTTAAAAGATCAAACGCGCCCTAAAAAGCTTTTTTT
ATCGCTTTCTAATTCTTATCATGGCGAGACTTTGGGAGCGTTAAGCGTGGGCGATGTGAAACTTTATAAA
GACACTTACACCCCATTATTGCTCAAGAATCTCATCACGCCCGTGCCTAAAAACGACAATGAAATAGAAA
ATAGTTTGAACGCTTTAAAGCGTTTGTTAGATGAGCATGGTGAAGAAATTTGCGCCTTCATTGCAGAGCC
GCTTTTGCAATGCGCGGGGAATATGCATATTTATAGCGCGAAGTATTTAAAACAAGCCGTTTTATGGTGC
AAGCAAAAAAACATCCACATTATTTTTGATGAAATCGCTACCGGGTTTGGGCGCACAGGGAGCATGTTTG
CTTATGAGCAATGCGAAATTGAGCCTGATTTTTTATGCTTGTCTAAAGGGATTAGCGGGGGGTATTTGCC
TTTAAGCGCACTATTAACCCGCAATGAAATCTATAACCAATTTTACGCCCCCTATGAAGAAAATAAAGCG
TTTTTGCATTCGCACAGCTACACAGGAAACGCCCTAGCATGCGCATGCGCGAACGCCACGCTGGATATTT
TTGAAAAAGAAAATGTCATTGAAAAGAACAAGGCTTTGAGCGAGTTTATTTTTAGCGCGCTCCAAAAGGC
GTTAAAACCCTTGATAGAGCAACAAGTGGTGTCTCATTTAAGGCGTTTGGGCATGGTCTTTGCCTTTGAA
GTTTTTATTCAAACTAAAGAGCGTTTGAGTTTGGCGGTTTTTAAAAAAGCTCTAAAAAAAGGCTTGTTAT
TACGCCCTTTAAACAACACCATTTACCTCATGCCCCCTTATATTATCACGCATGAAGAAATCACAAAGGC
GATTGCGGGGTTAGTGGAAATTCTTGATGAGTTGAAAAAAGGCTGAAAGCGTTTTTAAAAATAAAATAGT
AAAAAAGCTTGAATTGGATCAAGCGATAGCTTTTTTCTGTCTGTTTGATTTTAAAAATCAAGCTTTTCAC
TTGATATTAAGCCTATTCAATAAAACCTATTCAATGATTTTAGGCACAACGAAATAATGATCCTGGCTGT
GTTTGTTGTGGCTTAAAATCTCTTTGGCGATGTTAGGTTGGTTTTTAGGTTCGTCTTCTCTTAAGGGGGT
GCTAAGATGCATATCTGTTTTTAGATTATTAGTTTCTAAAGCGAAAATGTTTTCTACAAAGCCTAAAATC
TCCGCTAGATGGCCTTTAACGCTCTCTTTATGCTCGTCTTTAATCTCTAACATGCTCAATTTTTCCAAGC
GTTGCAATAGTTTATCATCAATTTGCATTCTTTTCCTTTAGTTTAAAATAGGGGTTCGTCCATCGTTGCT
GGGGCTTTAAGGCCCATGAGCTTTAACACGCTGCTAGCGATATTGTTTAACGCCCCGTTTTTTATGGATT
TGACTCCATTCCCTAAAACAAAGCAATACACGCTCCCGGCAGTGTGGTTGGTTAAGGGGTTTTGGTTTTC
ATCTTTCATGCGTTCGCAATTCCCATGATCGCTTGTTAAAAGCATGGCGTAATCCAATTTTTTAGCCAGT
GAAAGGATTTCCCCTAAGCATGCATCCACTGCTTCTACCGCTTTGATACTCGCTTCAAAATTCCCTGTAT
GCCCCACCATATCGCCATTAGCAAAATTCACAATGATCAAATCCGTGCCTAGTTTCATTTGCTCTAACAC
CGCAAGGGTTACTTCTTTAGCGCTCATTTCAGGCTTTAAATCATAAGTGGTTACTTTTGGGCTTTGGATA
AGCACTCGGTTTTCATTTTTAAAAGGCGTCTCCACTCCGCCATTGATGAAAAAGGTTACATGCGCGTATT
TTTCAGTTTCAGCGATATGGCTTTGGGTTAGGTTATGTTGAGACACCACTTCAGCGAGCGTGTTTTGAAT
GCTTTCTTTAGGGAATAAAACAGGGTAAGGGAAAGTGTTATCATAAGGCGTCATGGTAGCGATATGGAGT
TTTTTAAAAGCTTGGCGCTTAAAGCCGTTAAATTCCTTTTGGCCTAAAGCGCTCACGATTTCTCTGGCCC
TATCATTCCTGAAATTGATAAAAATGAAGCTTTCATCATCTTGCATGCCGCAATAATCTTTAAAACAAGC
GGGCATGATAAATTCATCAGTGATATTTTTATCGTATTGGCTTTGGATATATTCGCTAGGGCTTAAAGGC
GTGTGATTAAGCCCCATTAAGCTATGATACGCAAGCTCAATCCTTTCAAAGCGCTTATCCCTATCCATCG
CATAAAAACGGCCGCCTATGGTAGCGATTTGAATGTTTTCATTGCAGATATTTTGCATGGTTTCTAAATA
AGTTAAAGCGCTTTTAGGAGCGACATCGCGCCCATCGGTGATTAAATGCAGAAAGACTTTTTTATGGGAT
TTTTCACACTCTAAAGCCAGAGCGATAAAATGCTCAATGTGTGAATGCACGCCCCCATCGCTCATCAAAC
CCATAAGATGCACCACAGGGCTTTTTTGGATCGTGTTTAAAAAAGCGGGGTTGTTTTTTAAGTCATCGTT
TTGAAGGCTTAAAGAAATTTTGACTAAATCCTGATAAAGTACCCTACCAGCCCCAATACACATATGCCCC
ACTTCAGAATTTCCCATTTGCCCCTTAGGTAAGCCCACGCTCAAGCCATGCGTATCAATCAGGCTATAAG
GCAAGGTTTTAAACATCAAGTCATAAGTGGGTTTTTTGGCATGGAAGAAAGCGTTATGATCGCTATCTTT
ACGATACCCAATGCCATCAGTGATAATCAAAAGAGTTTTTTGCGCCATTTTTAGGACTTTTTAAAGCTCT
TGCATGAGGGTGATATGGTTAGCTAAAATCGCATTCCTTTGCCCTGGAGAGCAATTTTTGCACACTTCTT
TACTTTTGGAATTTTTGGAAGCGGTTTTAGTGTGGCTTTTTACATTATTTTTAATGTTATTTTTAGAGGA
GCGTTTTGGACTCACTTTAGCCGGTTTTTTGGGGCTTTTTTTAGCGGGTGTGAAATCAGCGCTATTGATT
TGAGCGAAATACATGGGTTTATCTTTTGCTTTTTCTGGCTTACTCTTTGTTTGCTCGCTAGTTGTCTCTT
TCATTTCTCGGGGTTTTTCTGCTTGGGTTTCCTCTATTTGAGATTTTTCTATTTGAGATTTTTGGGTGGC
TAAAGTTTGGGGCATGGCGTTGCCGATAGGGTCTAAATCTAGGTTGCTATTAGCACTTTTTTGCAATTCT
TGGTCATTACTGGACTGCGAATCAAAGATTTTAGATTCTTTCAAACGCCTAATCCTGTCTTGTATCTCTT
CGTAATATTTTTCAGCATCAGCGTTAGACTTCTCGTTTTTTTCCCAACGACTGCCCTTGTTGTAAGATTT
GATCATGTCTTTTAGATTGTCATGGTAGCGTGTTTTCCAATAGAGCAACTCTTTTAAAGCCACTTCAGAA
GCAAACGCATCGTCTTTAATGAGCAATTCCCCCATCACATTACGCAAAAAGGGGCTATCGTTATGCCCAT
AGCTTTTTAGAACGCTTGGGATATAAGAATGATACACTCCCGCGCTCGGATCCGAAAAATTGATTTTATA
AACCCCTGCGCATGACTCTTTCCATGCAATGCCTGCCATTTCATAGCCTAAATTTTCTTTAGATCCGAAT
TGATAAGCGGCTTTTAAGACTTCTTTTTGCTTAGCGTTAAAATCTTTAATGTTATCGCAATTGGTCATCA
TGACATTAGTAACAGGCGATTTGGGTTTGTTTTTAACCCCCTTAGCGGATTTAGGCTCTGTTTTAGTGGG
GCTTTCTGCTGCAACTAAGCTTAAAGATGCACTTAAGGCTGCACCTAGCCATAAGGCTTTAAAAAGGGTG
TGAGTGAGTGGGGTTAAATGTTTCAAAACGCCTACCTTTTGTATTTAAAAAATAAACTAAACTAAAAATA
AATTCAAGTATAATTCTAACATGATTTAGTCTTAAAAGTGATTTTGTTTTTTAGGGAGAATTGAGATTTT
GCATTCAGATGAATTGTTAGTAGAGATTTTAGTTGAAGAATTGCCCGCACAAGCGTTATTGAATGAATAT
AAAGAAATGCCTAAAAAACTCCACGCTCTTTTTCAAAAACGCGCTTTAGAAGTGGGAAATATAGAGGTTT
TTTACACCCCTAGGCGCTTGTGTTTGTTCGTTAAAGACTTTTCTCTTTTAACGCAAGAAACTAAAGAGGA
ATTTTTTGGCCCTCCCGTTAAAATCGCATGCAATCATCAAGATAAAACGCAAGGGCTGAACGCGTTAGGT
TTAGGGTTTTATCAAAAATTAGGACTAAAGGATCACCAGCATTTCCAAACCGCGTTTAAAAACAATAAAG
AAGTGCTTTATCACGCTAAAATCCACGCCAAACAGCCCACAAAAGATCTGATCATGCCCATTGTGTTAGA
GTTTTTAGAGGGTTTGAATTTTGGGAAGTCTATGCGTTGGGGCAATGTGGAAAAAAGCTTTATCAGGCCC
ATTCATAATATTTGCGTGTTGTTTAATGGGGAAAATTTTAACGGTATTGAAGTTAAAGAGTATGGTTTTA
AAACCAAGCAAGCCACCAAAGTGCACCGACAAGAGGGTTTTGATTTTATTGAAGTGGATAGCCCTAAAGC
GTATTTTGAAGTTTTAGAAAAAAACCATGTCATTTTAGACCCTAAAAAGCGCGAAGCTAAAATCTTGCAA
GAAATTAAAGGATTGGAAAAAAAGCATGACATCATCGTAGAAATAGATAGGGATTTATTAGATGAGGTTG
TAGCGATCACGGAATACCCCACGGCGCTTTTGGGGGAGTTTGACAAGGTGTTTTTAAAATTACCCAGTGA
AATCATCACCACTTCCATGAAAGAAAACCAGCGCTATTTTGCGATCTTCAATCAAAAAAGCCAAGAAGAA
AGCCCAACATTACATAACGGCTTTATTGTGGTGAGTAACGCTATCAATAAAGACAAGCAAAAAATCATTT
TAGGCAATCAAAAGGTTTTAAAAGCCCGTTTGAGCGATGCGGTTTTCTTTTATGAAAACGATCTCAAAAA
GCCTTTAGATAACGCCCCTTTAGAGAGCGTGGTTTTTGTGCAAGGTTTAGGGACTTTAAAGGATAAAATG
GAGCGAGAATCAACCATCGCTCAATACTTGACGCAAAAATATCTTTCATCTTTAAACATGCCTTTAGAAA
AAGCCCTTGAGTTGGTTAAAAGAGCCGTTCAAATCGCTAAGGCGGATTTACTCAGTGAAGTGGTTTATGA
ATTTAGCGAGCTTCAAGGGATCATGGGCTATTACTACGCTTTGAAACAAAATGAAAACGAGTTAGTCGCC
TTGAGTGTGAAAGAGCAGTATTTGCCCGCAAGCGAAAACGCCCCCTTGCCCTCTAGTGTTTTTAGCGCGA
TCGTGGCTTTGAGCTTGAAATTAGACAGCTTGTTTTCTCTTTTTAGCGCGGGTAAAATCCCTAGCGGATC
TAAAGATCCTTTTGCTTTGAGGCGCTTGAGTTTTGGATTATTGAAAATCATCGTGCATTACGGGTTAGAA
TTTGATTTGAAAGCGGATTTGAAAAATCTCTTTGAAAAAGTAGGCGTTTATCAAAGCTTTGATTTAGAGA
TTTTAGAGAAGTTTTTACTGGAGCGCTTTCATAATTTAATAGATTGTAACCCCTCTATTATAAGGAGCGT
GTTAAACACCAATGAGCGAGACATTGTTAAAATCATCCAGAAAGTCAAAGCACTAAAACGCTTTTTAGAC
GATCCTAAGAACGCTCAAAAAAAAGAGTTGCTTTTTAGCGCTTTCAAACGCCTAGCCAATATCAATAAAG
ACAGAAACCCTAACGAGTCAAGCGAGTTTTCTACCCGTCTTTTTAAAGAGCCAAAAGAGCATGCCCTTTT
TGAAGCGTTCAATGCGATCAAAACGAGTGCTTTTGAGAGTTTGGATAGCAAAATAGAGGCTTATTTCAGT
TTGCATGCGCCTTTAGAAGAGTATTTTAAAAGCGTGTTAGTGATGGATAAAGATATAGAAATCCAAAAAA
ATCGTAAAAATTTCCTATGGGATGTGTATCAAAGTTTCTTAGAAATTGGGGATATTAAAGAAATTGCGAT
TTAATTCTGTCAAACGCAAAATCCAGCGTTTTTTAGGGATCGTTTCTTTTATAAGCATGCTTAGTGCGGG
CATGCTTAGCGCGAAAACCTTTACCCTACAAGAATTTTTTAAAGAAGTAGAAATTAATTCAATGGAGTTG
ATCGGTAAAAAGGCCGATTTCAAAAGCCGTTTGAATGAGCAACGATCCGTGAACGCTTGGGATTTCCCTT
ACATTGAGAATGAAACCTCTATGGTGAAAAACTTCCAAGGCATTATAGAAGCGCAGCCCAGAACCCTTTT
AGTGGTAAGACCCAAGCTCCCATGGGTGAGTTCGCTTTTATCCAAAAGCCTTTCTATTAAAACCATTCAA
TACGATAAAAGCTATCAATTAAATAAAAATCTCGCTTTTATTGGCGCTAAACGCCTTTATTTGACTTATG
TGATGACTAAGGAAAAGTATCAGGTGTATGTGCAACGAGAAGCGAACTTTTATTCGCAGCTCAAAATCGC
TAAAGAAAAAGTCAAAGCCGGCAGCATGAGCGAAAAGGATTACATCAACTTCAATAACTCTTATTTGGAA
TCCAAACTCGCTAAAACCAATGTGGAAACCAAACTCATAGATTTAGAAAAAATGCTAGACACGATGCTAG
CGATTGTGGAGCCGGTCAAAGAGGGGGTGCATTTTGACACTTATTTAGACCATTTGCATGACGTCAAGGT
GATCGGTTTGGATTTTGAATACGTGCGATTAGAGCCTGAAGCTTTAAAGTTCAAATTGGATCGCTCGTTG
TATGTGGATATTTTGGATTTGACGGCTAAAGATTATCAAGTGAATGCGAAATTGGCTAATAGAGATGTGT
TTAATGCATTTGAATTTGGGATTGGCTCTGAAAGCTATAACTCTTCCACTAATCTTTCCGTGGAAGTGCG
TATCCCTTTACCGGTCACGCCTAAAAACATCTATCAAAAGCGTAAATTCTTGGATTTGCAAAGCGGGACG
CTCGCGCAAAATGAAGTGATGAAACGAAACATTAGGATCAACGCCAATTCCTACTTAAACCAGCTCAAAA
CCAAAGAAGCATACATTGAAACCCAAAAAGAAGCCATTGCCAATAAGAAGCGTTTGATGGAAATGGGGCG
CATCGCTTATGAAGCCCAAAAAATCGGGCTTTTTGAATACTTGATTTATCAAAATTCTTACATGGACGCT
CTCATCACTCTGGCGGAAGCCAAGATTGAATACATTGATATTAGCGCGCTTTTAGAAGAGACTTTAGGGG
AGAGTTTGACCAGATTAGGAGAGTTGCATTGAAGCGGGCGTTATGGTGGCTTATGTTAATGGGCATTTTT
TCAATGGGTGTTTCTTTAAAAGCCAAAGAGTATCCAGAAATTGTTTTAGAAGAAAAAAACTTGCAACCTA
TGGGGTTAAAGGTTGTTAAATTAGATAAAGAAATTTTTAGTAAAGGGCTTCCTTTTAACGCTTATATTGA
TTTTGATAGTAAAAGCTCTGTGGTGCAGAGCTTGAGTTTTGATGCGTCTGTGGTCGCTGTTTATAAAAGA
GAGGGCGAGCAGGTGAAAGCTGGAGATGCGATCTGTGAAGTGAGCTCTATTGATTTGAGCAATTTGTATT
TTGAATTGCAAAACAACCAAAATAAATTAAAAATCGCTAAAGATATTACTAAAAAAGATTTAGAGCTTTA
TAGGGCCGGGGTGATCCCTAAAAGGGAGTATCAAACTAGTTTTTTAGCCAACCAGGAAATGGGCTTAAAG
GTGGAACAATTAGAGAGTGAGTTTAAAAGCTTTGGCGTGGATCCCAAAAACCCTAAAGGGCAGTATGGTT
TTAGGATTGTGGCTAGAGATAGCGGTCTTTTAGCGTTAGCGCCTAAAAATGTGGGCGAGAAGATTTTAGC
TTTCACTAGCTATGTGCGTATTTCAAAAAGCGATGATTTGATCGCTCAAATTAAATTGCCTGTAGGCGTT
TCTAAATCCATTAAAAGAGATTCGCCGGTCTATAATGAAGAGGGGGAAAAAATTGGAAAAATCCAAAGCG
TTTCGGTGGTGTTAGACAAAGGCTCTAACACGATTTTAGCCACCGCTTTATTAGATGAGGGCAATTACCA
TGTGGGGGAAATGGTAGAAATGTATATTCAAGGCTCACAGCCTAAAGGCTCGGTTTTGATCCCTTCAAAC
GCTTTGATTAGAAACGGAAAGGATTACCTGGTGTTTGTGAGAACGCCTAAAGGTTTTAGGCCTGTGGTGG
TTCAAGTTTTAGAAGAACGCAACAAGATTTTTATCGTGAACGCTAAAAATTTACACCCTAATGACAGCGT
GGCAGTGGGGTCGTTGATAGGGTTAAAAGGCATGATCAACAATTTAGGGGAAGAATAATGCTCGCTTCCA
TTATTGAATTTTCCTTACGCCAGCGAATAATCGTGATTGTTTGCGCGATTCTTGTTTTGTTTTTTGGGAC
TTATAGTTTTATCAATACTCCAGTGGATGCTTTCCCGGATATTTCGCCCACTCAAGTTAAAATCATTTTA
AAACTCCCTGGCTCTAGCCCTGAAGAAATGGAAAACAATGTCGTGCGCCCTTTAGAATTGGAGCTTTTAG
GGCTAAAAGGGCAAAAATCTTTAAGAAGTATTTCCAAATATTCTATTTCAGACATCACGATAGATTTTGA
TGACAGCGTGGATATTTATTTAGCGAGAAACATTGTTAATGAACGCTTGAGCAGCGTGATGAAAGATTTA
CCCGTAGGGGTTGAAGGGGGCATGGCGCCCATTGTTACGCCGTTGTCAGACATCTTTATGTTCACCATTG
ATGGCAATATCACTGAAATAGAAAAACGACAGCTTTTAGACTTTGTGATCCGCCCGCAATTAAGAATGAT
TAGCGGCGTGGCGGATGTCAATTCCATTGGAGGCTTTAGCAGAGCGTTTGTGATTGTGCCGGATTTTAAC
GACATGGCAAGGCTTGGGATAAGCATTTCTGATTTAGAAGAGGCTGTGAGAGTGAATTTAAGAAACAGCG
GAGCGGGGCGCGTGGATAGGGATGGCGAAACCTTTTTAGTCAAAATCCAAACCGCTTCTTTGAGTTTAGA
AGACATTGGCAAAATCACCGTTTCCACTAATTTAGGGCATTTGCACATTAAGGATTTTGCGAAAGTCATC
AGCCAATCTCGCACCCGCTTGGGGTTTGTTACTAAAGATGGCGTGGGCGAGACCACAGAGGGCTTGGTGC
TTTCTTTAAAAGACGCTAACACCAAAGAAATCATCACTCAAGTGTATCAAAAACTAGAGGAATTAAAACC
CCTTTTACCGAATGGTGTTTCCATTAATGTTTTTTACGATCGCTCTGAATTCACGCAAAAAGCCATTGCC
ACCGTTTCTAAAACGCTCATTGAAGCCGTTGTTTTAATCATCATCACGCTTTTTTTATTTTTAGGGAATT
TGAGGGCGAGCGTGGCTGTGGGGGTGATTTTACCCTTAAGCTTGTCCGTGGCGTTTATTTTTATCAAGCT
CAATAATTTGACTTTAAATTTGATGAGTTTGGGGGGGTTGATTATTGCCATAGGCATGCTCATTGACTCA
GCCGTGGTGGTGGTGGAAAACGCTTTTGAAAAATTAAGCGCTAACACTAAAACCACTAAACTCCATGCGA
TCTATCGCTCTTGTAAAGAAATCGCCGTTTCAGTGGTGAGCGGGGTGGTGATTATTATTGTGTTTTTTGT
GCCGATTCTAACCTTACAGGGGTTAGAGGGCAAGATGTTTAGGCCTTTAGCGCAAAGCATTGTGTATGCG
CTTTTAGGCACTTTAGTTTTATCCATCACTATCATTCCTGTAGTGAGCTCTCTTGTCTTAAAAGCCACGC
CCCATAGCGAAACCTTTTTAACGAGGTTTTTAAACAGAATCTACGCCCCTTTATTGGAATTTTTTGTGCA
TAACCCTAAAAAAGTGATTTTAGGAGCGTTTGTTTTTTTAATTGCAAGCCTTTCTTTATTCCCTTTTGTA
GGGAAGAATTTCATGCCCGCTTTAGATGAGGGCGATGTGGTTTTGAGCGTGGAAACCACCCCTTCTATTT
CTTTAGATCAATCTAAAGATCTCATGTTAAACATTGAGAGCGCGATTAAAAAGCATGTCAAGGAAGTTAA
AAGCATTGTCGCGCGCACAGGGAGCGATGAATTGGGGCTGGATTTAGGGGGGTTGAATCAAACCGATACC
TTTATTTCTTTCATCCCTAAAAAAGAATGGAGCGTGAAAAATAAAGACGAATTGTTAGAAAAAATCATGG
ATTCTTTAAAAGACTTTAAGGGGATTAACTTTTCTTTCACCCAACCCATTGAAATGAGGATTTCTGAAAT
GCTTACAGGGGTTAGGGGGGATTTAGCGGTTAAGATTTTTGGAGATGATATTGGCGAATTGAATAAATTG
AGCTTTCAAATCGCGCAAGTTTTAAAAGGGATTAAAGGCTCTAGTGAAGTTTTAACCACGCTTAATGAGG
GCGTGAATTATTTGTATGTAACCCCTAATAAAGAATCGATGGCGGATGTGGGGATCACTAGCGATGAATT
TTCCAAGTTTTTAAAATCCGCTTTAGAGGGCTTGATCGTGGATGTGATCCCTACAGGGATTTCACGCACG
CCAGTGATGATCCGCCAAGAGAGCGATTTTGCAAGCTCTATCACTAAAATCAAAAGTTTAGCCTTGACTT
CAAAATATGGCGTTTTAGTGCCTATCACTTCTATCGCCAAAATTGAAGAAGTGGATGGCCCTGTTTCTAT
CGTGCGTGAAAATTCAATGCGCATGAGCGTGGTTCGCAGCAATGTGGTGGGGCGCGATTTGAACTCTTTT
GTAGAAGAGGCTAAAAAAGTCATCGCTCAAAACATCAAACTCCCTCCTAGCTACTATATCACTTATGGGG
GGCAGTTTGAAAACCAGCAACGGGCCAACAAAAGGCTTTCTACCGTTATCCCTTTAAGCATCTTAGCGAT
TTTTTTCATCCTTTTTTTCACTTTTAAAAGCATTCCTTTAGCCTTGCTCATTCTTTTGAATATCCCTTTT
GCGGTTACCGGAGGCCTTATTGCGTTGTTTGCGGTAGGGGAGTATATTTCAGTGCCAGCGAGCGTGGGCT
TTATCGCTCTTTTTGGGATTGCGGTTTTAAATGGCGTGGTGATGATAGGCTATTTTAAAGAGCTTCTCTT
ACAAGGAAAAAGCGTAGAAGAATGCGTTTTATTGGGCGCTAAAAGGCGTTTGAGGCCGGTTTTAATGACC
GCTTGCATTGCCGGTTTGGGTTTGATACCTTTATTATTTTCTCATAGCGTGGGATCAGAAGTCCAAAAAC
CTTTAGCGATCGTGGTGCTTGGAGGTTTGGTTACCTCAAGCGCTCTAACTTTGCTCTTACTGCCGCCCAT
GTTTATGCTCATCGCTAAAAAGATTAAAATCGTTTGAGTTAAAGGATTTTGCATGCTAGCTTTAGAAATT
TATATTGATATTTGCTTGAAAGACGCTTTAATAGATTATTTATTTGAAAAAGGCTTTGATGATTTTTTTT
ATGTGGAATGCTATAAATACGCCGCTTCTTCGCTGCTTTTAAGCCAAAAAGAGCAGGTGAGCGGGCGTAA
AGACTACGCTAAATTCAAGCTTTTTTTAAGCGAGGAAGTCGCTTTACCTCTAGCCCAAGCGTTAAAAAAC
CAGTTCGCTTCTAAAGAAATGAAATTGTTTTATTCTCAAACGCATGGGTTGTAGAATACTTGTTTAAGCG
ATAGTTTCTTAAAGTGGGGGAAGGGTTTGAGCTAAAAAGAAAGAAATCGGGCTTTATAAAAAATTTCTAC
AATCAAATAAAATGTAAGGCAATAAAAATGCTTGAAGCATTTTTTGCAATCAAATATCAAAAGAGCTTGA
TGTTAATCAAGCGATAATTTTTTAAGCGGTCTTGGGGGGATAGGGGGGTTTTTAAGGGGGTTAAGGGGGG
GTTATCGCAAAATCCCCCCCTCATCCCCTTAAGGAAAGAAGTTTGACCATATCAAAATGAAAGAAAAAAC
GAGTTTTTGATCAATAAAAAGAACCTTGAAAGAGTATCAAAATTGAGTATAATGAGAGCCATTAAATGGT
GCTAGGAGTTTGTAATGACTATTATTCTTAAAAATTCGCTTTCTTTCTCTCTCTCTCTCTCTAGTCAGCC
GTTTTATCTTTTCACCCCCATATAAACCCATACCCATATAAACCCTATCTATATTTTAGGGATTTTTGCG
TCTTGTTTAGATTTTAATTTTTAATTTTAAAGGATTGGTAATGATTTTATACGCACAGACGAATTTTGTG
GAGTTTTTAGAACAGGTTTTAGAAGTTTTAAAAGAAGTGGAGATCGATAAAACAGAATGCTCTACGCTTT
TAGCAAGCATTCAAAAACAACAGCTTGTGATACCCGTTGTGGGGAATTTTAGCGCAGGCAAAAGCACGCT
ATTAAACCGCTTTTTAGAAAAGAGCGTTTTGCCTACCGGTATCACACCAGAGACTTCTTTAGCCACTGAG
TTGCACTATAGCGCTAACGAACGCATAGAGGCTTTTTCAAACAATGATGAAAAAACAGAGAGTTTTGAAC
TGAATGAGCAAAGTTTTGAGGTGATTAAAGAGAATGCCACGAAGTATTCCTACCTTAAGGTTTATTTGAA
TAATGAAGCTTTGAAAAACAGCGCTCCTTTAGTGTTTGTGGATATGCCAGGCTTTGATAGCCCCATTTCA
AGCCACACCCATGCCATTTTGGAATATTTAGAAAGAGGCGTGCATTTTGTCATTCTCACAAGCGTAGAAG
AGGGCAATCTCACTAAACGCATGGTTAGGGAATTAAAAACCTTTTTAGAGTTTGACAAAGGCCTTAGCTT
TATTTTGGGTAAAACGAATTTAAGAACGCCTTCGCAAGTGGGAGAAATCTCTCACTACATTCAAGAGCAA
ATCCAGGATCACCTTGATTTGACAACGCGTCTTATCCATTCCAATAAAGACAATAACACCCTTTTAGAGG
TAGCGGATAAAATAGACGCTGAAAAGCTTTTTAGCACTTTATATTTGAAACGATTGAAGTTTTTAAATTC
CCAGTTACAAAACAGCCTAAAAAGCGTGATTAAAAGCTTTGATTATTCTAAAGAAAAGGCGTTAGAAGAA
ATACAAGCTTTGGATTTGAGCGTTAAAGACATTGAAAAAACCTATGAAAAATTAAGGGCTAATTTAGAAG
AAGAATATTCTAGCGTGGCTGTGGGATCGGTGGTTAAAAAAGTAGTAGAAGAGGTCAGGGAGCAAAAATC
CTATTTAGTCTCTTTAACCAACAAACCTAACGAGTTCAATAGCGAAATAGAAAGCATCATGCAACAAAGC
TTGATCAAAAACGCTAAATTAGAGATTGAAAAGATCAACCTTTCTTTTTCAAAAGATTTTTGCGCAGAAT
TTGAAAGCCTAAATAACACGCAACTTTCTAGTGGTTTTTCTGTAAATTTAGAGCATGGCCTTGAATTAGG
GATCAACGCTTTAAGCGTGATTTTAGCCAAGAACCCGGTTACAAGACCTTTCGCGCTGATCTTACAAGGG
TTAAAACCTCTTTTAAAAGAATTATTGATCTTATTGCCTAATATCATCGCTTCATTCTTTAGAAACGAGG
AAAAAGAGCGGGTGAAATTAGAAAATCTGATTGAAGCAAAAGTGATACCAGAAATTCAACACAAGCTTAA
AAAAGTTTTACCGGGCTTGTTTAATGAATGCTTGGAAAATTCCCTAAAAGGTTTAAAAGATCGGTGCGAA
TTAGAAATCACGCATAAAAAACAAGAAATCGCGCTCGCTCAAAAAGAAAAAGAAAAACACTTAAACGATT
TAGAAAATCAAAAACAAATCTTAGAAAACAAGATCAACGCTTTAAGCGATCTAGAACAACAATATTTAAA
GGATTAATAATGAACGCTCAAGAACTCATTAAAAAAAGCGCTTTAATTGAAAAAACGCTACAAGAACAAG
GTTTGCAAGAAAGAGCGAGGCCTTTTATCAGCGATAACTCTGTGATTAAAACCGAAGAGTTAGAAAAAAC
GCTAAAAGAGTTGCAAGATACAAATAGGGATCTTAAAGTCGGCATCATCGGGCGCGTGAAAGCGGGCAAA
AGCTCGCTTCTAAACGCTTTGATTTTTGAGGGTGTAGAGGTTTTACCCAAAGCGGCAACGCCCATGACCG
CTAGCCTTACCATTTTAAAATACGCTCAAAATCTGAGCGCTGAAGTGGAGTTTTATAGCCCAAAGGATAT
TTTAGAGCTTGAAAACGAACATGAAAGGTATGTAAGGGAGTTTAGCAGGATTGTTGGTGAAGAAGTCAAA
AAGCAAAAAGAAAAACAGAGTTTGTCAAATAGGACTAAAGAGGGATTTAAGAATTTTGGCAACATGCTTA
ACAGAAATAAAAACCCTGAAGCAGCGCCCAAAGAGAGGGTTTTAAGCGATGAAGAAATAGTAAAAAAGGC
TGAAAGCATCGCTAAAGATAAATTAAAAGGGGACGAAAAGCTCGTTTCATCATACGATCAATATGAAAGA
ATGAAAAAAAGTGGATCGCTCAACACGGAAAACTTGGATCCGTGCATTCAAGCCAACAGCTTACAAGAGC
TGAATCAAAAATTGCTCCAATTCGTGGGTGCGGACGGGAAGTATATGCCCTACACTAAAGCGGTGCAAAT
TTCTTTGAATAACCCCAACCTTAAAGATTTGGAAGTGATTGACACCCCAGGCGTGAATGATCCCATCGCT
TCCAGGGAAGAGCGCACCAAAGCCTTATTGAAAGATTGCGATGTGGTGTTTATCATAAGCCCTTCTAGTA
ATTTTTTAGGGGAGAGCGATATGAGTTTGTTTGACAGGGTTTCTAACAAAGGAGGCCTTCAAGAAATTTA
TTTTGTGGCAAGCCAAGCCGACAGCGCTGTTCTTTCTATGAGTGAAGTGGAAAAATCCAACCAACACCTC
CCTACAGCCTTAGAAAACGTGCAAAAATCCCTTTTATCTCGATTAAATGATATCATGGGAACGTTGATTC
AAAACTACCCTAACCAACGAGAGGTTTTTGAAAAAGCGATCAAAAATGGCGTCATTTTGGCTTCAGGGGT
TTGCTTTAGCATGTATAAAGACTTTAACAACCAAGATTCTTGGGAAAGAAGCCAAAAAACAGAAGAGTAT
CACAACGCCTTACGGAATTTAAAAGATTCTTACCCTGACGCTTTTAGTAGCGATGATAAGTCTAAAGAAA
GCTTATTGTTTTTAAGCAATATGGGCGCGATTAAAGAGCGTTTAAAAAAAGCCGCAAAAGAGAAAGAAAA
AATCATGTCTCAAAAATTGCAAGATTATGCACAGAGCCAAGCCAACAACCTCCATAAATTCATAACGCAG
TTGTTGCAAGATTTAGAAGAAGAAAAAAAGAGGGTTAAAAACGCTGATATTAGCGCTATCAAAGAGCAAA
TAAGGGCTTATGAAAACCTTTCTGGTAACATTGAAATAGGATTTAAGGAAGCGTATGGAGAATTTATCTT
GCATTTCATCAACAATACTAAAGCTGGCTTGGAAGAAACATTGAAGAAAGCTATCCAAACGGCTAAAACG
CGCTCTAGAGAAGAAGAGGAAGAAGAGCATTATATTGAAAGAGTGAAGCAAGGCGGTGCTTGGGGGAGCT
TTAAAAGGAATTTTTTATGGTGGGCTGATGATGATGCGGGCTATGATGAAGTGAGACATACAAGAGCAAC
CATTAAAGCCGGAGCGGTGCTTGATTATTTGACAGAGATGCATGAACGCTGCGAAAAAGCTTTGAATGAC
AGCGCTAATTCTTTTAAAATCGTTTTTAGAAAAGAACTCTACGCTAAAGTCTTTAAACAATTGCACGAAA
TCATCCCTGATGATTTGATTGATGAGGTGGTTTTCCAAAAAGCGTGATGGCTGTCTTGGATCGCATTGAA
TTTAAAGAGTTTGATTACACTGATAAGCTTCCTAGCGAGATAAGGGGGAAAACGGGTAATTTAAAAGGCG
ATGAAGCTAATGCTTTTATACAAAGCGTGGAAGAGCATGTGAGGGATTTTAAAGCTGAGACTAAAAAAGA
TGTGAAAGGCTATATCCAAGGTTTAAGAGAGAGTTTAGAAAAGCAAAACTTCGCCAGCGACACGCTTAAA
AAACTTCAAAAAGACATGCAAAATTTGCACAATCAAGTGCAAAACAAGGAACAATCCATCGCTCAATTAG
ACGCGCAAATCAAGGCTTTAAAGGAGATCTAATGAGCGTTAATCTTTTTAATGGCATTTTTAATGACAAT
AGCAGGTCTGAAAACCACCACAATACAGAGGGTTTAAAAGAACGCTACGATCTAATCGCTCGTATTTTAA
ACGCTAAAACAAACAATGAAGGGCTAGAAGAATACCAGAGCATTTTAGACAACGAGTTTTTAGAGTTCGC
TAGCGGCGTGGATTCGCTCAAAGAAAAGGAAATAGCGTTACTGATGCTCCAAGAAATTAAAAAAGAATTG
CAATTAGTAGCGAGCTACCCTAGTTTGTTCCAAAAAACCATCGTTGCGGTGGGGGGAGGGTTTAGCGCGG
GCAAATCCACTTTTTTAAACAATTTGTTGGGCTTGAAATTAAAACTCCCTGAAGACATAGATCCCACCAC
AGCTATCCCCACTTATTGCTTAAAGGGTAAAAGAGAAGTTTTAATGGGGTTTTCTCAAAATGGGGGCATG
GTGGAATTACCCCATCTCGCTTTTGATCATCAGTTTTTAAAATCCCTTGGCTTTAATTTGAAAGAAATCA
TGCCCTTCATGCTTTTGAGCGCTCCTAGCGTGCCTTTTGAATTTCTGTGCTTCATAGACACGCCTGGTTT
TAACCCCGGTAATCAAGGCTATACGGGTGGGGACAAAGAAGCCTCTAAAGAATCCCTAAAGCACGCCAAA
CACATTCTATGGCTCGTTAGTTGCGAGCGTGGGGGCATTGAAAGCGATGATTTAGAGTTTTTGCAAGAAT
TATACGAAGAAGAGGGCAAGCAGGTTTTTATCGTATTGAGTAGGGCTGATAGGCGCACCAAAAGCCAGTT
AGAAGAAGTCGCTAAACAAATTAGAGAGACTTTAGAGAATAATGGCATTGAATTTTTAGGGATTTGCGCT
TATAGTGCTACAAGGTATCAAGAATATAAAGAATTCAGCGAAAAAAGCCATGTTTTTGACTCGCTTGAGA
AATTTTTAATGAAGTTGAATCAAAGGAGCGAGAAACAAAACGAAATTTTAGAATCTTTATACGAGGTGCA
TTTCATGTATGAAAAGGCTATTAAGCAAGACACTAGCCAATTCAAACACTACCAAAAGGCTTTGCATTCT
GTCAAATTGGATTTGATGCAAAAAGGCTTTGATGATTTTAGCGATAAAATTTTTAGAAGAATTGAGAATT
TAGAAAAAGAATTTTCCGAGCAAGAAGAATCCAAAAGAGAGAGTTTAGTGCGATTGAACGAAGTGATTGG
CTTGTTTAAAGAAAGCATTGATAAGGTTTTTGATCGTGTGAGCGCTTTCACTTGGGAAAAATACAAAGAA
CAAAACGAAGACGAATAGAACGACGAAGCAAACTACCGGAAGTTTGAAGAGATCAAAAAAATGGCGCTGT
ATTTTAGGGATTGGTGCATGTTTCGTTTAGATTGGTATGATTTGAGCCAAGAAGAAATCCAAGAATACAG
AGAGAAAATAGAATATTACAATAAACTGCTCCAATTAGACTATTCTTTAAGAAATTTATCAATACTTAAG
GACTTTAAAGAAGCAAATGAGAGAGATTATCAAGAGAATTGGTTAAATAATAGTGATTTTCAAAACGATT
TGCGAAAGTGGAAAAATGGCGATAAGCCAGGCTTTTTTGAAAGCCTTTTTAATGATTTGTTTGGCAAATA
AGAAAACAGCAATTAAGAATTTAAAAATACTGAAAGCATTTTTTATAATCAAAGTAAAAGAGCTTGCGTC
AAGCAAGCGATAACCCCTTGAAGCGGTATTTTTGGGTTAGTGGGATACTTAAGGAGGTTAAGGGGGAGAG
TTATTTCAAAATACCCCCCTATCCCCTTAAGAGAATGAGTTTAAAGTAAAGCAATTTAAATCCCATTTTT
TAAAATTTAAAAAATTTTTTAAACTACCCTATTTTTAATCAAAGACAGCGTTTTGAATGTAAGGGCTATT
TTAAACTTATTATTGTAAAATGGTGAGTTTTACAATCAATGAGATTAGGAATTTAATGGAAATTGCAGTA
TTTGGTGGCGGGGCGTGGGGGAGGGCTTTAGCCTTTGCTTTTGGAGAAAAGAATGAAGTCAAAATCATTT
CAAGGCGGGATCTAAACGAGCCGTTAAAAAAGCTCAATGACGCCTTGATTTCTAAAGGTTCTGCCCCCAT
AGAGCAAGTGGATTTACAAAGAGGCTTAAAAGCAGCGCTCTATGTCATCGCTATTAGCGTGCAGCACTTG
AGAGAATGGTTTCAAAACGCTTCTTTACCCAAAAACGCTAAGGTTTTAATCGCCTCTAAAGGGATAGAGG
TGTTAAATAAGGCGTTTGTGAGCGAGATCGCAAAGGATTTTATCGATCCTAATTCTTTGTGTTTTTTAGC
GGGCCCGAGTTTTGCGGCTGAAATCATTCAGGGCTTGCCTTGCGCGTTAGTCATCCATTCCAATAATCAG
GCTTTAGCGCTAGAATTTGCCAATAAAACCCCCTCTTTTATCAGAGCCTACGCCCAACAAGACATCATAG
GGGGTGAAATCGCTGGCGCGTATAAAAACGTGATAGCCATTGCGGGGGGGGTTTGTGATGGCTTGAAATT
AGGCAATAGCGCTAAAGCGAGTTTATTGTCTCGTGGTTTAGTGGAAATGCAACGCTTTGGGGCGTTCTTT
GGGGGCAAGACAGAGACTTTTTTAGGGCTTTCTGGGGCTGGGGATTTGTTTTTAACCGCTAATTCTATTT
TATCTAGGAATTATCGTGTGGGTTTGGGGCTAGCCCAAAACAAGCCTTTAGAGGTGGTTTTAGAAGAATT
GGGCGAAGTGGCTGAAGGGGTGAAAACGACCAACGCCATTGTGGAAATCGCTAGAAAATACGGCATTTAT
ACGCCCATTGCGAGCGAATTGGCCTTGCTTTTAAAGGGTAAGAGTGTGCTAGAGAGCATGAACGATTTGA
TCAGACGCGCTTAAAAGGAAAGAGAGCATGCAAGATTTTTCAAGTTTATTATTAAAATTACAAGAGTATT
GGAAAGATCAAGGCTGTTTGGTGATCCAGCCTTATGATATTCCTGCAGGAGCTGGGACATTCCACCCGGC
CACGCTTTTAAGGAGCTTGGATAAAAAGCCGTGGAATGTGGCGTATGTCGCGCCCTCTAGAAGGCCTACT
GATGGGCGCTATGGGGAAAACCCTAACCGCTTGGGGAGTTATTACCAATTCCAAGTGGTTATCAAGCCAA
GCCCTTCTAATATCCAGGAACTCTATTTAAAAAGCTTAGAAGTGTTAGGGATAAACCTTAATGAGCATGA
TATACGATTTGTAGAAGACAATTGGGAGAGTCCGACTTTAGGGGCATGGGGGCTTGGCTGGGAAGTGTGG
CTTGATGGCATGGAGGTTACACAATTCACTTATTTCCAGCAAGTGGGAGGCATTCCTTGCAGCCCTATCC
CGGTGGAGATCACTTACGGCTTAGAAAGATTGGCGATGTATGTCCAAAAAGTGGAAAATATCCTAGAGAT
TGAATGGGCTAAAAAAAATCATGACAGCGTGCGTTATGCACAAGTGCATTTAGAAAGCGAATACGAGTTC
AGCAAGTATCATTTTGAAATAGCGAGCGTAACAAGGCTATTAGAAATGTTTAAAAACGCCCAAGCCGAAG
CCTTGCATTGCTTAAAAAACAAGCTCCCCTTGCCGGCTTATGATTTGGTGATGCTATGCTCGCATTTTTT
CAATATTTTAGACGCCAGAAAAGCGATTTCGGTGGCTGAAAGGCAAAATTATATTTTACAAATCAGGGAT
TTAGCCAAAGGGTGCGCGCTTCTTTACAAAGAGCAAGAAGAAGAAAGAGAAGAGCGTTTAAAAAAAGCTT
TAACAAAGGCTTAAAATGGCGTTAGTTAAGGAAGTGTTGGAAATTTTGAACCGCCTTTCGCCTTTTGAAC
TCCAAGAATTGTGGGATAATAGCGGGTTGAATGTGGGGAGTGAAAATAGCGAGTTTAGCGAGATTATCGC
ATGCTTAGAAATCACGCTTCAAATCGCTCTAAACGCTCCCAAAAACGCCCTAATCATCACGCACCACCCT
TTAATTTTCAAGCCCTTAAAAACGCTTAGCTACGAGGCTTATCCGGGGAATATTTTAAAAATCTTAATCC
AAAAAAACATTTCAGTCATCAGCATGCACACGAATTTTGACAAAACGCATTTAAACAAGCATTTCGCGCA
CGCGCTTTTAGGGTTTGATGGCTTGATAGAAAAAGGCCTTATGTTAGTGAAAGAAAACGCCAATATGGAA
TTTGATGCGTTGGTGAAAAAAATCAAAGCTTCTTTAGGGGTGGGACAATTAGCATGCGTCAAAAGTTCTC
AAATGATTAAAGATTTAGCGTTTGTGTGCGGATCGGGAGCGTCCATGTTTTCTTCTTTAAAAGTGCAAAG
CTGTTTGGTTACAGGCGATGTGAAATACCATGACGCTATGATCGCTCAATCTTTAGGGATAAGCTTGATT
GACGCCACGCATTATTATAGCGAAAGGGGTTTTGCACTGATTGTGGCTGAAATTTTGCATTCTTTTAATT
ATTTGGTTACAATAGAGAATTTTAAAAACCCCTTGCAAATCATTTAAAGGAAAGCGATGAACACCCACCT
CAAACAATTGATTGAAATTTCGCATTTGGATAAAGAAATTGACTCCTTAGAGCCGTTGATCAGAGAAAAA
CGGAAAGACTTGGATAAGGCCTTGAATGATAAAGAAGCTAAAAATAAAGCGATTTTGAATTTAGAAGAGG
AAAAATTAGTCCTAAAATTACAGGTTTCTAAAAACGAGCAAACCCTACAAGACACGAACGCTAAAATCGC
CAGTATCCAAAAGAAAATGAGCGAGATCAAATCCGAAAGGGAATTGCGCTCTTTAAACATTGAAGAAGAT
ATTGCTAAAGAACGCTCCAACCAAGCCAACAGAGAAATTGAAAACCTGCAAAATGAAATCAAGCACAAAA
GCGAAAAACAAGAGGATTTGAAAAAAGAAATGCTAGAGCTTGAAAAATTAGCACTGGAATTGGAAAACTT
AGTGGAAAACGAAGTCAAAAACATCAAAGAAACCCAACAAATCATCTTTAAAAAGAAAGAAGATCTCGTG
GAAAAAACCGAGCCTAAAATCTATAGCTTTTATGAAAGGATTAGAAGATGGGCGAAAAACACGAGCATTG
TAACGATCAAAAAACAGGCTTGTGGGGGTTGTTTTATTCGGTTGAACGATAAGATTTATACCGAAGTGCT
AACGAGTGGGGACATGATCACTTGCCCGTATTGCGGGCGTATTTTATACGCTGAGGGTGCGTATGAAAGT
AACGCTCAACCTCCAAAAGAAAGCCAACCAAAAGAAAGCCAAGAAGAAAGCCAAGAATCCGTTTGATTGT
TTAAGTTTTTCTACCTTTTATTTTTGACTTTGGGGCATCTTTTTGGTGTGCCTTTCATCTTGCTTTTGAG
TTTTAAAGAAAAATACCGCCATTCTTTAAAGGCTCGTTTTTTTCTTAAAGACAATCTTTTAAAAAGCGAG
CCGATTTTTTGGTTTCATGCATGCTCTTATGGGGAGGTCAAATCCTTAGAGCCGATCGTTCAAGCTTTAA
AAGAGCCGATTTTAATCAGCGTTACCACTAATACCGGCTTTGAATTAGCCGCTCAAACTTATCAGCGCTC
TCAACACATAGAAGTGCGTTACCTGCCTTTTGAAACCCTATTATTCGCATGGGAAAAAAACTTAAAACGC
TTGAAAACTTTGGTGGTTACAGAAGCGGAATTGTGGTTTAATGTGTTTGATACGGCTCAAAAATTAGGGG
CAAAAACCATGCTCATTAACGCTCGCATCAGCGTTCGTTCTTACCCCAAGTACCAGCGTTTTTCTTTTTT
TTATACGCTTTTATTCAAACGCATTGATTTGATTTTGGCGCAAAGCAAGGACGATCAAAAGCGCTTGTTG
AATCTAGGGGCTAAAAAAGTGGTGGATTTTTTGAATATCAAGCGTTTTTCAAAGCCTGTGATCACTTCGT
TTTACCCTAAAAACCCAAGCGCTTTAAACATTGTTTTAGCCAGCACGCATGAGGGCGAAGAGGAATTAGG
GTTAAAAGCGTTTTTAGAATTGAAAAAGACTTTTAAAAACGCAAGACTGATTGTTGTGCCGCGCCACCCT
GAGCGTTTTAAAAGCGTGCAGAATTTGTTGCAAGATATTTTAAAAACGACGCCTTTTAGTTTGGAGTGTT
TTTCTTCAAAGGGTTTTGTGGAATGCGATATTTTGTTAGTGGATAGCTTGGGGGAATTGAATAACTTCTA
TGCGATCGCAGACATTGTCATTTTGGGGGGTTCGTTTGTCAAAATGGGGGGGCATAACCCTTTAGAGCCG
GCGTTTTTTAATGCACGCTTGATCACAGGGGAGTATATTTTCAACCAAGTAGCGTTGTTTGAATTAGTCA
AGCCTTATAAAATCGTTCCAAAAGAGGATCTGCTAGGCGCTCTTTTAGATTACAAAAATTTAGGCGTGGC
GCGTTTTTTAGAAAATGGGCATGATTTAAATGAATTGCTCGCTTTCATTAAACATTAAAAAGGATAAACA
TGGAAAAAGCTTATAAAATATTGAGCGTTCAAGAAAACATTTCGCATAAAAAAGCTAAAGCTTTGATCGA
TTCAGGGTTAGTGAGTATAGAGGGGAAGAAATTGAGTGTTGCCAGAAAAGAATTACCCCAAAACACGCGC
TTTAGCGTCCAAAAAATTGAAAAACCCAGCGTGATTTTTGAAGATGAAAACGTTCTAGCCCTTTTTAAAC
CCCCTTTTATAGAGAGCTATGATCTAGCCTCTTTTTTCAAGGATTGGGCGCTGTTGCACCGCTTGGATAA
AGAAACAAGCGGGGTGATTTTATTGGTAAAAGAAAATTCAGAATTCCACTTAAAAGCTAAAAAGGCGTTT
AAAGACAGGGCGGTTAAAAAAGAGTATTTAGCGATCGTTCAAGGCATCATAGAAGAAGAGCGAGAAATCA
ACGCTCCCATTCTTACGATTAAAACCACCAAAGCTTTCAGTAAAATCTCTAAAAAAGGGCAAGAAGCGGT
TACAATCATCACGCCCTTAAAAATCATCAACAAAAAAACCCTTTTAAAAGTGGGAATCAAAACCGGAAGA
ACCCACCAAATCAGAGTCCATTTAAAGCATATCAACCACCCCATTATAGGCGATACGCTTTATAATAATG
AGCCAGGTTCCGCCAAACGCTTGATGCTCCATGCGCATAAAATCGCGCTACTAGGGTATGAATTTGAAGC
GATCCCCCCTAAAGAATTTGAATTTTAAGGATTGATTATGAACGCTTGGAATACGATTTATGATCAATTT
AACCCTATCGCTTTTAGTCTTGGCGGTATTGAAGTGCATTGGTATGGTTTGGCGTATGCGTGCGCGATTG
TTATCGCATTTTATATGGCGTTAAGAATGATCCAAAAAGATCCCAAACGATTCCCCATTGAAAGGAAGGA
ATTTGAGAGTTATTTTCTATGGGCGGAGCTTGGCATTGTGCTAGGGGCAAGGATAGGATACGTTCTTATT
TATGAGCCTAATTCTGGCTATTATTTGACGCATTTTTGGCAAATCTTTAACCCCTTTGATAGCCATGGGA
ATTTTGTGGGCATTCGTGGGATGAGCTATCATGGGGGGTTAGTGGGGTTTTTGATCGCTTCGTATCTTTA
TAGCCGTAAGGATTTGAAAAAGCTTTTGATTTATTTGGATTTGATTGCGATTAGCCTGCCTTTAGGGTAT
GTTTTTGGGAGGATTGGGAATTTTTTAAATCAGGAGCTTGTGGGGAGGGTTGTCCCCAAAGACAGCCATT
TAGGGCAAATCATAGGCATTATGGTGGATAACGAGTTGCGCTATCCTAGCCAATTGATTGAAGCGTTTTT
AGAGGGGGTTGTCGTGTTTTTAATGGTAATGTGGGCTAAAAAACACACCAAAACGCATGGGTTGCTTATT
GTGGTTTATGGCTTGGGGTATTCCCTGATGCGCTTTATTGCGGAATTTTACAGAGAGCCGGATAGCCAAA
TGGGGGTTTATTTTTTAAATTTGAGCATGGGGCAGATTTTAAGCTTATTTATGGTAATTGTTTCGTTAGG
GATTTTATTGTATGCTACGAAAAATTCTAAAAAAATAAAGGAAAATCCATGAAATTTTTGGATCAAGAAA
AAAGAAGACAATTATTGAATGAGCGCCATTCTTGCAAGATGTTTGACAGCCATTATGAGTTTTCTAGCAC
AGAATTAGAAGAAATCGTTGAAATCGCCAGGCTATCGTCAAGCTCTTACAACACGCAACCATGGCATTTT
GTGATGGTTACTAATAAGGATTTAAAAAAACAAATTGCAGCACACAGCTATTTCAATGAAGAAATGATTA
AAAGCGCTTCAGCGTTAATGGTGGTATGCTCTTTAAGACCTAGCGAGTTGTTACCATACGGCCACTACAT
GCAAAACCTTTATCCGGAGTCTTATAAGGTTAGAGTGATCCCCTCTTTTACTCAAATGCTTGGCGTGAGA
TTCAACCACAGCATGCAAAAATTAGAAAGCTATATTTTAGAGCAATGCTATATCGCTGTGGGGCAAATTT
GCATGGGCGTGAGCTTGATGGGATTGGATAGTTGCATTATTGGAGGCTTTGATCCTTTAAAAGTGGGCGA
AGTTTTAGAAGAGCGTATCAATAAGCCTAAAATCGCATGTTTGATCGCTTTGGGTAAGAGGGTGGCAGAA
GCGAGCCAAAAATCAAGAAAATCAAAAGTTGATGCGATTACTTGGTTGTGATTAAACAAAATCAAAAACT
TTTTAACTATAATCAAACCTAAATTAAGTTTAAGGAGTGGCATTTTGTTTAAAAGAATGGTTTTAATCGC
TCTTTTAGGGGTGTTTTCAAGCGTTTCATTAAGCGCTAAGAGTCTTTTGAGAGATGATGGGATTTTAGTC
TCTGATTTAAAGGGCATGAAATCAGAACTATCTGATGCTCCTGCTTGGGTTTTTGAAGACCCTAAAGTCC
CCTACGAAGAAATGGGCGTGGCGTATATCCCTGTTAATAATAAATATTTAGGGATTGAGCAAGCGACTTT
AAACGCTAAATTGAGCTTGATCGTGGTTTTTCATGAAATCATGTTGAAGTATAAAAAACGCTTCATGGAG
CAATTCCATGAGTCCGAGCAAACGGCTACGAATATCAGCTACGCTATCTATAATTACCTAGCGACTAAGA
TTCAGGTAGCCTACACCTATACGAATTTAAAATCGGAGGTGGCTGTGGTGAAAATCAAGCTAGTGGGTTG
TCAGATTGAGCAAATCAAAAGGTATTTAAAAGCGAGCGTTGAAAACCTTAACGATAATGAAATCGCCTAC
ATCGCTAAGGTCGCTCAAAAAGAATTTGGTAGCGTTTGCGCTTTAAGGTAGTTTTATAGCATTCTAGCGA
GCATGTTTAGGGCATGCTCTACGCTTTTATTTTGAATGCTTTCTCTGTCCCCTTCAAAAAAACAGCGATC
AATGAAGGCTTGAGATCCTAATCTTTGTGCACCAATATAAATCGTGCCTACCGGATTAGCCTTACTCCCC
CCATTAGGGCCAGCCACCCCACTGATCGCCAGCGCTAAATCCACTTTAAAATTTAAAAACACGCCTGATA
GCATCTCTTTCACGCATTCTTCGCTATAAACCCCAAAGACTTTTAAAGTCGTGGCATTGACTTTCAACAA
TTCGCGCTTAACCTCTTCGCTATAACACACAACACCCCCCATAAAAACCGCTGAAGCCCCGCTAATGGAA
GTGAATGCATGCGATAATAACCCCCCAGAGCAGCTTTCAGCCACCGCAATTTTTAAATCTAAAGATTTCA
AGCGCTCTATTAAAGCGTTTGCGCTTTTTTTGTTATCGTCTAATTCCACAATATTGGAGTTAAAAAGCGT
TTGAAGATAAATTCTCGCTTGTTCTGTGTTTTCGCCTTTTAATTCAATGCCATCTTCTTTGACTTGAGCG
GTAAGGTTCAATCGCTTCAATTCTTTTTCAATCAAAATAAAACCGCTCTCATTATCCATATTCAAAAATT
TAAATTTCATTTTAACCTTTCAAAACCCTAAATTCAGCGTGCGCCATAATTCTTCCACTTCTTCTAATTC
TAAATCAATCGTGCTTTGAGTGCAAAAAAAAGCCTGGATTTTTTCTAAATCCAAGCTTTTAGCTTTCAAA
CAAGAGGGGTGCGCTAAAATAAACCCTTGCGCTAAAGCGACAGAACGCTCTAATTTTGCACCGCATAAAA
AACAAGAATTGTAACTTTGCAAGCGCCCTTCAAAATTCAAAAGGACTGCATACATTTCTAAAATCACTCT
TAAGGGGTGTTGTTTGGAGAGCTTGCTAGCCCCATCATCTAAAGTGTCAAAATAGACACTATCCAAAGAA
TGCACGCCCTCTAAATGCTTGAACAAAAGAGTGCAAAAGCGTTGCCAAAAAAACAAGCGCTCCATTTCTC
TTTCCCAAATATAGCCTAAATGCAAAATATTCCTTAACTTGGGTAAAAATCTATCATCGTTTTCTTCTTC
AAAATCAATTTTACGCCCCACATTCAGCACGCTATGGCGTTTGCCATAGAAACGATAGAGGGTTTTGAGC
TGGTTTTTGGTTAAAACGCGCACGATCAAATCTTCATCTCTTATGCTTTGTGTTTGTAAAAGAAACCCTT
GCATCACTACTCTTAAGATAATTTGGTTTATTATAAGCAAAACTTGGATACAATCCTAATAAAACTGCAA
AATTAAGGAAAAACATGGGATTTGCAGATTTCTTTAAAAATTTTAAGATCAATAAATTGCGGACAGCACC
AAGTAAGGAAGAACAGCCAAGCCATTGGGTGAAATGCCCTAAATGTTATGCGTTAATGTATCATAAAGAA
GTGTTTAGTAAATACAGCGTGTGTTTGAAATGCCATTACCATTTCCGCATGAACGCGACTGAAAGGATTG
AATTTTTATGCGATGTGGGGAGTTTTGAAGAGTTTGACAAACACTTACGCCCTAATGATCCTTTAAATTT
CGTGGATAAAGAGAGCTATAAACAACGCATCAAAAAATACGAAAAAAGGACTAACCGCCCAAGCTCCGTG
ATCAGCGGTGAGGCTAAAATCAACCGCATGCCTTTGCAGATCGTGGTGTTTGATTTCAGCTTTATGGGGG
GGAGTTTAGGCTCTGTGGAAGGGGAAAAGATTGTAAGAGCGATCAATCGCGCGGTCGCCAAAAAAGAAGC
GTTACTGATTGTTTCAGCGAGTGGGGGGGCTAGGATGCAAGAATCCACTTATTCGCTCATGCAAATGGCT
AAAACGAGCGCGGCTTTGAACCGATTGAGTGAGGCCAAACTCCCTTTCATTTCGCTCTTAAGCGATCCCA
CTTATGGGGGCGTTAGCGCGTCTTTTGCTTTTTTAGGGGATTTGATTATTGCAGAGCCTGGGGCGATGAT
AGGCTTTGCAGGGCCTAGGGTGATTAAACAAACTATAGGGGCGGATTTGCCTGAGGGCTTTCAAACGGCG
GAATTTTTATTAGAGCATGGCTTGATTGATATGATTGTGCACAGGAAGGATTTGAAAAAAACTTTGAGCG
ATTTGATCGCTATGATGATGCATAAGACTTCAAAGATTTTTTAAAGTTTTAACATTGATGCGTTGCGTGG
TGTATTCTATCGCTAAAAATTCGCCTTTAGAGTTATTAAAAAGCTATCAAAAGCAATGCAAGCGATTTGA
TTGCGAGTTGGAATTAGTGGATTTGTTCCCTAAAAATACCGCCAACGCTCAAAAAATTTCTAAAGAACTC
GCTCAAAAAAGCTACTCTCTAGCCTTTGAGCCGTATTTAAACCCTAAGGCAAAAAATATCGCCTTACACC
CTAAAGCTCAAAGGGGCGATAGCTTTGCGTTTAGTAAAATGTTAGAAAATCATCTTAATATTAATTTTTT
TATCGCTGGAGCGTATGGGTTTGAAGAAAATTTTTTAAAAGATTGTCAAGCTTGGAGTTTGAGCGAGATG
ACTTTTAGCCATGAAGTGGCTAAAATTGTCTTATGCGAGCAAATCTATAGGGCTTTAAGCATTATTTTTA
AGCATCCATACCATAAATAGGAGGTGCGCATGCGTTTTTACATTATCTTTACATTTTTGTTCATTGTGGG
TTTTGGTGTGTTTGTTTATAGTATTGATCCGCAAGCTTATGCCTTCAATTTAGGGAGCTACAGCTTTAAT
TTTCCCATTGCCGTATGGCTTATGGGCGTTTTGGGCATGTTCGCTTTTTTTTCATGGGTTTTTTTATTCA
AGCACAATCTCAGCCATAAAATCCGCTTATACCATGAAAAAAGGGATTTTGACAAATTGCTCAAACAAAT
CCTGTCCCAAGACACCCAAAAGACTTTTTTAAAAACGAAATTTAAAAGCGATCTCGCTAAAAACCTCTCT
CAAATCTTAGCCCGCTATGATTTAAAAGCTGATTTAAACACGCCAAATAGCGGGTGCGAAAAAGTGGATA
ACCTTTTTAAGCATTACCACAATATAGAAAACAACACCCTTGAGCCTAAAGATCATTCTAAGCACTCTCT
GGCTTATGATCATGCTTATTTTTCTAAGCGCTTGAAGGCTTTCATTCATAACGATTTGAAAAACGCCTTT
GAAGTTTTAACAAACGCGCAAATCCCTTTGGAATTACGCCGCTACGCTTTTATAGAAATCGCCCAAAAAG
GCAGCAAAAAAGAGGTTTTAAAGGCTTTGAATGCGATGCAAGAGAACTTGGATAAAGAGTGCGTGAAGTC
TTTTTTAAAAGCCTTTTTTGAAAAATCTTTAAACACAGACACTTTAAAAATTTCAGAGCTTTGCAAAAAG
GTGGGTTATGATAAAGACGATTATTTAAAGCTCGCGCAAAAAGCGCAAAAATTTCTTGTTCCCGATCAAT
GGTTCCAATTTTTTGAGATTTTAAGCCAAGAAGACGATAAGGCGCAAAAAGCCTTTTTATTCGTGTTGTT
AGAATTAGAAATGAACGATCTCGCTAAAGAGCATCTAGCGGTTTTGTCTTTTGAAGAATACATGCTTTTA
AACGCCTACATGGATTTGAAACAAGAGCATAAAAAAGCCTATAAGTTAGAAGCGTTTTTGTAGGGGTTTG
TTTGGCTTCATGTTTTTAGGGCAGATAAAAATAGATGATCACAAAAAATTCAAGAAATGGGCTAATGGAG
TCGCTTTTAGCGCCAAATGATAAGAGGAAAGAGATTAATCCTTTAACCCTGATGGGATTAATCCTTTTAA
AAGAAACAATTAAAGCCAAAAATACGCTATAACCTACCATAAAAGGTTTTAGTAACCCGTATTTGATGGA
AACAAAGCCTTTTTATTTTTCTTCTACGAATTTTTATCCATATCTTGAAAATACCCCACTCAATCAATGT
GAGAGTGTTCCTTTCTAAAGAAAGAAGCTTCCTAACTAAACATTGAACGCTAACACGAAAGGCTTTGTTT
TTTAAAGTCTGCATGGACATTTCCTACCCTATAAAAGACTAGGGGGATTTTAACCTCTTTTAGCCTAACG
GCTATGTGCTTCTTGCGCCCTAAAGGACAGGGTTTTTCGCACTAGTGGGATAAAAAATCCTAAGAAGATT
TAAAAAAGCTAAATTTGTGTTCTTAAAAGATAATAAGAAAAAGATGATAATGGTATTAAAGAATACCTCC
AAATAACGCTTTAAAAACGCACCACCATAGTGGCCATGTATGAACCTGATTTGAAGTTGCTAGGAGCGCC
TTCGGGCAATTTGATATGGAAATATTTTTGACAACCATTAACCGCTTTTTCATAATTTTTAGTGAAAGAA
TGATAATGGCGGTTTTCTAAAGGCCCTTTCATGTGTTTGCTCGTCAACGCAGAATGCTTTAATTTGACAA
ACAAAAGCAAGTTTTCACCGAACAATGATTTCATCGTGAAAACGAATGCTCGTTTGTAAAATGTCCGTTT
GTCAATATCAATCCCAATCATCCCACTTCCAGCCGAATAGACCAAAGGTTTTGAATACAACTTCAGATCA
TCGCCATTCAAAACGCTTAACAAAATCCCTAAACTTATTAGTGTCCTAACCCCATTTTCTTTCCTTAAGA
TATAACATTATCCGTATGTTTAACAGATAAGGAAATTTAACCTAAAACACCTTAATGGTTGATTAAAAAA
TTAAAAAAAATGTATTTTTTAAAAAAGCGTTACGATTTAGAGATTTGTGAAGATTTTTATAATTGTATAG
TTATTTTTGAATAACTTTTTTAAATTGATTGATAATGAGATAAGACTCTTTTTTTAATCCAATAGGGATC
GCTAAAACCTTATTTTAATTTTAAAAAATGGGATTTTTAAATTTTTAGGTCAATACCCAATTTAAGTTTT
TAGTTTTCACCATACAACCTTTTTAAAAGATAAAACACCCCCACAAGCAAAGCCACACCGATTAAAAGAG
CGAGCGAGCGCGAATGCATAAAACTTGCCACCCCCAAACTCACCGCGCTGCAAAGCATCGCAATAGTCGC
ATAAGGGAGTTGTGTGATGAAATGGCTTTGCACCGAACACCCTGCCCCTGCAGCCGATAGTATAGTCGTG
TCAGAAATGGGGCTTGTGTGATCGCCATAAACTGCGCCTGAGAGGATCGCTGAAACAATCAAAATAATAT
CGCTTTCATTAGCCATGCCCGCTCCAATGGGCAGCATGATCGCAAACGCCCCCCAGCTTGTGCCGGTAGA
AAAAGCGATAAACCCAGAAATTAAAAAAAAGATTAAAGGCATATACGCACTTCCCCCATTATTTAAAAAC
CCCTTGCTGATGTGGGCCAAGTAAAGCCCCGTTTGAGCGTCATCTCTAATCACAGGCCCAATAGCCCAAG
CGAGCGTTAAGACTAGTATCGCTGGTCCCACACTCTTAAAGCCATCCAACATGAGTTTAAAAAAACTCCC
TTTTTCTAAAAACTTATAAGCTAAAAGATAAGTAACAATGAGCGAAAACAGCCCCCCATAAAAGAGCGAA
AAACTCGCATCAGTGTTTTTTAAGATCACTCCTGTATAAAAAATCAATGATGAAATGGACACGATCAACA
ATAAAATAGAAAGAGGCAACAAACTCAAGGGGGCTAGTTTTGGAGAGCTTTCTTCTTGTTCGCTATAAAA
ATCCTTCACGCCTATGTTTTGATACTTCCTCATGCTAGGGAGGTTGATTTGCCATAAAATAGTGAGAAAG
ACTGCAATGAGCGCAAAAATCGCATAATAATTACTGCTCAAGCTTTGCACAAGCACCGAAAAACTATCTT
TTAATAAGGGCGAGCTGTCGTTATTCATGATCCCCATGATATATGCCCCCCAGCTAGAAATAGGGACTAA
TAAGCACACCGGTGCTGAAGTGGAGTCTATAATATAAGCCAAGCGCTCTCGTGTGGAATTATGGGCGTCG
TTTAAAGACTTTGAGATTTGCCCCACGGTCAGAGCGTTAAAATAATCATCTACAAAAATAATGATGCCTG
AAAAAAAGGCGATAAATTCAGGGGTTTTAGCGTTTTTTGAGTATTTTTTAGCTTTTTTGACAAAGTTTTG
CACGCTACCGGATTTTAAAATCACTTGGCTTAAAATGCCTAAAAAGATTAAAAACCCAAAAACATAGAGG
TTGGAAAGATTGAAATGAAGCCCCTTTTTTGGCTCATAAGTGTAAAAAACGGAAGTGATTTTATGATAAA
TATATTCTACAAGTTGAGAAAGGTGTAAAGAATGCATTAAAACAGCGCTCACTAAAATGCCTACAAACAA
CGAGAGCGCAACTCTTTTAGTGAAAACCACCATTAAAATAACGCTGAAAGGAACAATGAGGCTTAACGCT
GACAATCCCACCGAATAAAATCCTTTAAACTAATCTTTAAATTTCAATTAAAAGAGACAATCAATATTCA
CAAAAATTCTTTATTACAAAGAAGAGATGAATTTGCCAAAACAAATCGCTTAAAAGATTTTAATCAAGTG
GCCGGGAGAGAGGGATTCGAACCCCCGGAGGTATGACCCTCAACGGTTTTCAAGACCGCCGCTTTCAACC
ACTCAGCCATCTCCCGCTATTTTCATAAAAGTCCCTTACAAAAGTCCCTAAATGACTACAATATGGAGGC
GACACCCGGATTCGAACCGGGGGATCAAGGTTTTGCAGACCCATGCCTTACCACTTGGCTATGTCGCCTT
AAATTTAACACTAGTGCGTCTATTGAGATAACAAAATCAAACCATATATTAATTTGGTTTAATGCAATGA
TGGTGCCCAAAGCCGGACTTGAACCGGCACGGTATTGCTACCGAGGGATTTTAAGTCCCTTGTGTCTACC
AATTCCACCACCTGGGCAATTCAGGCTTTAAGCCTAGAGTGGAACGAAAGATGATTCAACTACGCTCTCT
AAATATTAAAACTAGTCGCCTTGAACGATCGTGGTGTATTTGCCAACAATACCTAAAAAGTTGTTTGTCT
CACGGCTCACCATTTTAATCTTGGTAACACCGCCACTTTTAGCCGCTTTTTCTACCGAACAATTACCGGT
AGCCACAAGACTAAAAACACTCCAACAACTCGCACGCCCTTCTTTGGAGTATTGCACATCATTCCCAGAA
ACTGGCATCGTTACCATCAGTGATAAGAGTGCCAGTCGGCGAAGAAGACGCACAACCGCTCATCAAAACG
CCCAAGCATACGCTAGATAACTTCAAACGCAATCTTAAATCCTCTTAAATACTACTTAAGTTATGGAGCG
GGAAACGGGGATCGAACCCGCGGCCCCGACCTTGGCAAGGTCGTGCTCTACCACTGAGCTATTCCCGCGC
TCTTTATTCAAAAAGACGATTGTTATTGTATCTAAACTCAATAATAAAAGTCAAGGGTTTATGAAAAATT
TCAAAACTGATTTTAAAACCAATCAAAACAGCCAAAATCCCTTTTATTTAAAAAATGAACAATAATGTTT
TGAGTTTCCATTCAAACAAAACCCGTTTAAGAATTTCTAAATATGGGTAAAAAATATACAATACCTTATA
ATAAGATGAAAATTCATGGCGTTTTGCGCTCATTTTTTATTTCTTTTTAATTTGATTGCATAATAATAGC
TGACATAACACATCATCATAGGAGTTTCAATCATGAAAGAAGTCATTCATTCAACGCTAGCCCCAAAGGC
TATAGGCCCTTATTCTCAAGCTATCGCCACTAACGATCTTGTTTTTGTCTCTGGGCAATTAGGCATTGAT
GCAACTACCGGCGAATTTAAAGGCGCGGACATTTATTCTCAAACCACGCAATCCATGGAAAATATCAAAG
CGATTTTAAAAGAAGCTAATTTAGGGATGGATAGCGTGGTTAAAACGACTATTTTATTGAAAAGTTTAGA
CGATTTTGCGGTGGTGAATGAAATTTATGGGAGCTATTTTACAGAGCCTTATCCGGCTAGAGCGACCTTT
CAAGTGGCTAAACTGCCTAAAGACGCTTTAGTAGAAATTGAAGCGATAGCCATTAAGTGATTTTATTAAA
GGGACTATCAGCATGAAAAAAGAAGTTGTGGTAATAGGTGGTGGGATTGTAGGGCTTTCTTGCGCGTATT
CTATGCATAAATTAGGGCATAAGGTTTGCGTGATTGAAAAAAGCGATGGTGTAAACGGCACTTCTTTTGG
GAATGCCGGGCTCATTTCTGCGTTTAAAAAAGCCCCGCTCTCATGCCCTGGTGTGGTGTTAGACACCCTA
AAACTCATGCTCAAAAACCAAGCCCCTTTAAAATTCCATTTTGGGCTTAATTTAAAGCTCTATCAATGGA
TTTTAAAATTTATGCAAAGCGCGAACGCCAAATCCACGCACCGCACCATGGCGTTGTTTGAACGCTACGG
GTGGTTGAGTATTGATATGTATCATCAAATGCTAAAAGACGGCATGGACTTTTGGTATAAAGAAGACGGG
CTTTTAATGATCTACACTTTAGAAGAAAGTTTTGAAAAAAAGCTTAAAACTTGCGATGACAGCGGCGCTT
ATAAAATCCTTAGCGCAAAAGAAACCAAAGAATACATGCCTATTGTTAATGACAATATCTGCGGGAGCGT
GCTTTTAACCGAAAACGCGCATGTGGATCCGGGCGAAGTGATGCGCTCTTTGCAAGAATATTTACAAAAT
GCGGGCGTGGAGTTTCTTTATAATGAAGAAGTGGTTGATTTTGAGTTTAAAAATAACCTCATTGATGGCG
TTATCACGCATAAGGAAAAAATCCAAGCAGAAAAAATCATTCTAGCCACCGGGGCTAACCCCACTCTCAT
CAAAAAAACCAAAAACGATTTTTTAATGATGGGGGCTAAAGGCTATAGCATCACCTTTAAAATGCCTGAA
GAATTAAAACCCAAAACCTCTTCTTTATTTGCGGATATTTTCATGGCAATGACCCCACGAAGAGACACTG
TTAGGATCACTTCTAAATTAGAATTAAACACCAACAACGCTCTCATTGATAAAGAGCAAATCGCTAACAT
GAAAAAGAATTTAGCCGCTTTCACGCAGCCTTTTGAAATGAAAGACGCCACAGAGTGGTGCGGTTTCAGG
CCCTTAACCCCTAATGATATTCCTTATTTGGGCTATGACAAACGCTATAAAAACTTAATCCATGCGACAG
GGCTTGGGTGGCTTGGCATCACTTTTGGCCCAGCCATTGGTAAAATCATCGCCAATTTAAGCCAAGACGG
AGCGAATGAAAAAAATGCCGATATTATGCTTTTTTCTGCATTTTTTAGGGATTAAGGAATTTCTTTTTTA
AACCCTAGTTTGTTAAGGAGTTTTTATGGAAACGATTGATTCGGTGGTGCGTTTATTATCTAATTTTGTG
TGGGGGATTCCCATGCAAATTTTATTAGTAGGCACCGGTTTGTTTTTAACTTTTTATCTTAAGGGTTTGC
AATTCAGTAAAATCTTTTATGCGATCAAGATCCTTTTTGACAAAGAGTCCCAATCTAAGGGCGATATTTC
GCAATTTTCCGCTCTCATGCTTTCTTTAGGAGCGACTGTAGGCATTGGGAGTATCGTAGGCGTAGCGACC
GCTATTAGTATCGCAGGGCCAGGAGCGGTGTTTTGGATGTGGGTTACTGGGCTTGTTGGCATGGCGACTA
AGTATTCTGAGGGGATTTTAGCGGTGAAATACCGGGAAAAGGGGGCGTTTGGATACAACGGAGGGCCTAT
GTATTACATCAAAAACGGCCTTAACATGCCCAAACTCGCCATGGCGTTTGCGATTTTTACGATTATTGCA
AGCATTGGCACCGGTAACATGACGCAATCTAATGCGGTTTCTTCCATTTTAAGCGAACAAGCGAACCTGC
CTAATTGGGTTTCAGGTTTATTGCTCACTCTTTTAACCGCTTTCATTGTCATTGGGGGGATCAAATCCAT
TGGTAAATTCACTTCTTACTTGGCTCCTATCATGGTGCTTTTATATTTGATCGCTATTATTTATATTATT
GTCAGCCATTTTGATTTAGCCCTTCAAGCGATCAAACTCATTTTTGAAGAAGCCTTTAACCCTAAACCCG
TTGTGGGCGGAGCGGCAGGCGCGTTAATGGCAACGATGATAAAAACGGGCGTGGCTAGGGGGTTGTATTC
TAATGAAGCGGGGTTGGGGAGCTCAGCCATTATTGCCGCAAGCGCTCAAACGCGCCACCCGGTGCGCCAA
GCCTTAGTGTCCATGCTCCAAACTTTCATTGTAACCTTAGTGGTGTGTTCGGCAACAGCGAGCGTGATTT
TAATGGCGCCAGAATACAACACCTTGCTCCCTAATGGGGAAAAATTAAGCGCTAATTTGCTCACTCTAAA
AAGTACGGAGTATTTTCTAGGCTCATTAGGGGCAGTGGTGATTTTTTTGACCATGATCTTTTTTGCCTAC
TCTACGATTATTGGTTGGGCTTATTATGGGGAAAAATGCACGGAATACGCCTTTGGTGAAAAAAAAGTGA
AATATTACCGCTTGATCTTTTTAGCGAGCGTGATGGTGGGGGCTATGGCTAAAATTGATTTTGTGTGGAA
TTTAGCGGATCTTTCTAACGGGCTTATGGCTATCCCTAATTTAATCGCTTTGATTTTATTGCATAAAGTG
GTTTATTCTGAAACTCGTTGGTATTTTAGCAAGCATTCTAACAAGTAAGATGGCATGTTAAAAAGGGCGA
GTTTTGTAGAAGTGAATACCGCTTCTTTAAGGCATAATTTTAGCGCAGTCAAGAATATTGTCCCTAAAGA
TGCCCATATCATGGCGGTTGTTAAGGCGAACGCTTATGGGGCGGGGGCATTAAAAGCGAGCGAAATTTTT
TTACAAGAAGGGGCTAATTATTTAGGGGTAGCGACCTTAGATGAAGCTTTAGAATTGCGCTCTCATTTTT
CTAAAACCCCCATTTTGATTTTAGGCTATAGCCCTAACGCTAACGCTTCCATGCTGATTGATAACGATTT
GAGCGCTATGATTTTTAGCCTTGAACAAGCGGAAGTTTTTTCTCAAATGGCTTTAAAATCTCAAAAACGC
TTAAAAGTGCATCTCAAAATTGATACTGGCATGCACCGCTTGGGCTTAGAGCCTAATTTTAAAAGCATAG
AAACCATTAAAAAAATCCGTGCTTTAAAGGGCTTGGAAGTGGAAGGGATATTCACGCATTTAAGCAACGC
TGATGCTAAGATTAAAACCCATGCTAAAAACCAAATGAAAGCCTTTAACGCTTTTTTAGAGCAGCTTTTA
GATCAAAAAATAGAGTTTCAATACCGCCATGCTTATAATTCCGCCGGTATTCTCTCTTTGTGTAACGGGA
ATGAAAATCGTTTGTTAAACCTCTATCGCCCAGGCATCATGCTCTATGGTTTTTACCCCTCTAATGAAAT
GAAAGAATCATGCCCAACCATCTTGAAAAATGTTATCAGTTTGAAAGCGCAAATCGTTCAAATCAGAAGC
GTTAAAAAAGGCGAATTTATTGGCTATGGTGAGCATTTTTATACCAATGAAGAGACTTTAGTGGGTGTTT
TAGCTCTAGGGTATGCGGACGGGTTAATGCGCGCTTTAGGCAATCGCATTCAAGTAGCGATCAACAACCA
ATCAACCCCTCTTATTGGCAAGGTGTGCATGGATCAGTGTTTTGTCAAACTCAATAATATTGAAGCTAAA
GAGGGCGATGAGGTCATCTTATTTGGGGATAAAAGCGCTAAAGCTAATGACGCAAGCGAGATTGCTGCGC
TTTTAAACACCATTCCTTATGAAACCATCAGCACTTTATCCAAACGCTTGGAGCGTGTCTATATTTAAAA
TCAAACCATGCAAAATTTTTATTTTGTGTTAGAATGCTTGAAAAAATTTAGGATTAAAATATAAAATGAA
AAAAGTTTTATTTTTATTAGTAATAAGCTTTTTTGGGGGTTTTTTGAACGCTTCTAGCCTGTATGAAAAA
CTGATTAATAAAGAAACGATCAGCGTTGGCACAGAAGGCATTTACCCCCCTTTCACTTACCATAATAAAG
AGGGCAAGCTCACCGGCTATGATGTGGAAGTGGCTAGGGAGTTGGCTAAAGAGCTTGGCGTGAAAATCAA
ATTCCACGAAACTTCATGGGATATCATGCTGACAGGCTTGAAATCGGGGCGTTTTGATATGGTCGCTAAC
CAGGTGAGTTTGACGACTAAAAAACGCCAAGCGGCTTTTGATAAAAGCTTGCCTTATAGCTATTCAGGCA
CCATCATGCTGGTCAGGAAAGATGAAAACCGCATTAAAGACATTAAGGATATTAAGGGCTTAAAGGCGGC
TAACACCTTAAGCTCCACTTATGGGGAAATCGCTTTTAAATACGACGCTCAAATCGTTTCGGTGGATTCT
ATGGCGCAAGCCTTGTTGTTAGTGGCGCAAAAACGAGCCGATTTGACCTTAAATAGTTCTTTAGCGATCT
TAAATTACCTGAACACCCATAAAAACAACCCCTTTAAAATCGCATGGGAGTCCAAAGAAAAGGATGGGGG
TGCTTCCTTTGTTATTAACAAGCACCAAGAAAAAGCCTTAGAGCTTATCAACCAAGCGATGCAAAGATTG
ATCAATAAAGGGGTTTTAAAACGCTTAGGCGAACAATTTTTTGGAAAAGATGTCAGCCAGCCCTAATCTG
TCTTTGTTTTTTGAATCTTTAGATTTAAGCAAGGAGCGTTTGGAATTATTGTTAGAGGCTTTTTACCCCA
TGCTAAAAGCCGCTTTTTGCATTTCTTTGCCTTTAGCGATAACCTCTTTTATTTTGGGCTTATTGATTGC
TATTGTGGTGGCTCTCATTAAAATCGCACCCCCTAAACATTTCATTCATAAGGCTTTATTAGCGGGCGTG
AATTTTTATGTGTCAATCATTAGAGGCACGCCTTTATTGGTCCAAATCGTGGTGGTGTTTTATGGTTTGC
CCGCCCTTGGGGTTTATATGGATCCAATCCCGGCAGGCATCATTGCGTTTTCTTTTAATGTGGGGGCATA
CGCTTCAGAAACTTTGAGGGCGAGCTTTCTTTCTGTCCCTAAAGATCAATGGGATTCAAGCTTGAGTTTG
GGTTTGAATTACTTGCAAACCTTTTGGCATGTCATCTTTTTTCAAGCGCTCAAAGTCGCCACGCCAAGCC
TAAGTAACACTTTCATCAGCCTTTTCAAAGAAACTTCTTTGGCGTCTGTGGTAACTATCGCAGAAGTTTT
TAGGATCGTGCAGCAAAAAGCGAACGCCAGCTATGACTTTCTGCCTATTTATTTGGAAGCCGCTTTGATT
TACTGGCTTTTTTGCTTGATTTTAGAAGTGATCCAAAAGTGCGTGGAAAAAATCTTAAATTAGGTTGGCT
CATTCTAATATTTGATTATAATACAGCCTAAATAATACAAAATAAGGAAATTCCCATGGGTGTGTTTTTA
GATAAGAGCATTAAAGATGTGGTAGATGAATTGAATGTTCGTTATTTTTTGCCTGACATTCAGCGTGAAT
ACGTGTGGCTCAAAAAAGCCGATGAAAAAAGATAGAGCAACTTTTTGACTCCATTCTCAGGGGCTATCCT
ATCGGCTCTTTTTTATTTTGGAAATTACAAAAAGAGGATATAGCCAAGAGCGACGAACAAGATGAGAATA
AACTCAATTTCCAACTCTATCAATTCATTACAAACTACGATGAGCGAAAGCCTCACAATGAAAAAATCCG
TATTGAACAAATCAAGTGCGATGATTTGTCTATTGTCTTAGATGGCCAACAGCGTTTAACCTCGCTTTAC
ATCGGGCTTAAGGGTACTAGAACGCTTAAAAAAAAGAACGCTAGAAACGATAACCCCAACGCTTATGAAG
AAAAGCGTTTGTATTTGAACTTGAAGCACCAGCCAAACATGGACAATCCAGAAGACAATTACCAGTTTGA
ATTTCATGCCAAAAAGCCTGAGAATGATGAGAAACATTGGTGGTTTAAGGTGGGGGATATTTTAGAATTA
AAAAGTGTTGTAAATTATACGAGAGAACACAAATTAGGTGATAAAGAATCAGAATTACTAGAAACACTAA
ACAAAGCTTTTCACGACAAACAACTCATTTCATTTTTTGAAGAAACAGAAAAAAATCTTAATAAAGTTTT
AAATATCTTTATCCGTGTCAATAGTGGTGGGGTCAAGTTAAGCTATTCTGATTTATTGATGTCTATTTTG
ACAGCAAGTTTTTCAAGCGATATTAGAGAAAAAATGAATGAGCTAGTGGATGCTTTAAAAGATAAAGGTT
TTCCAAATGTGGGGAAAGACCAGGTGTTAAAAACTTGCTTGCTTCTCATTGGTAAAGACACTACTTTTGA
ATTAAAAAATTTTAATAAAAAAAATATCAAAGAGATTGAAGACAATTGGGAGAAAATTACAGAAAGCATT
TATAACGCTGCAAAACTATTAGAAAATTTTGGTTATGCGGGCTATTTAGGTTCAGCTTATATTCTATCCA
GTTTAGCCTATTTTTACTATAAAAATGACAATCAAAAAATGGATGAATATGGTGAATATCAAGCTCTAAT
TTTTGTCCGTAGTGCTCAAATCACAAGTTATTTTAGTAACTCGACAGATACAAAATTAAGTGCCATAGCC
CATAGCATGAAGGATGCGCAAACTTTTGAACCATTCAACCACAATTTAGCCAAACACCAAACAAGCCCTT
TAAAAATCACCAATGATGCTATAGAAGACATGATGTGTTCTAGTAGCCATGCTTTAGTCTTTCCTATCTT
GCAAATTTTATACCCACACCTGAACTACAAAACCAACACTTTTCATATAGACCATATTTATCCAAAGTCC
AAGTTTAATAAGAAAAATAAAAAATTAAATCAAGATTTCTATGGGTTGAAGGATTATTTATTCAATCTCC
AGCTTTTAGAAGGTGTAGAGAATATTGCTAAAAAGGATAAAGACCCTGAGGTGTGGCTCAAAGAAGAATA
TAAAGATGAGCAAGCCATAGAAGAGTATAAAAAAAGAAATTATATTGACCCTAATTTAAAATTAGAGTGG
GAAAATATCAAGGAATTTCGTGAAAAAAGAGAAAAAGCTATCATTGAAAAATTAAAGGAAGTGTTATTAC
CCAAGTCTTAATAGGAGTGTTTTTTTGGCTGATAGAATCGGATAAAGCGTTTTGACAAAACGGGTAAAAC
AAAATTTAAACTCGTTTAAGTCATGCTTAATGATAAAAAAGGTAGGATGAATCACTTTTTAAACGCTAAT
CAAATTTCATTTAATGCTTATTATCTAAAAATGCCGTTAAGGTGTAAGGTAACTATATAAAATTAAATTT
ATCAATCTTAGTTTCAAAATAACAAGTTTAAAACAGGGCAATAGCCTTAGTGAAAGGATAATCAATAAAA
CATTTAGGCAAAAAAGAGGTAAGAACCTTAGGGTTGTCTTCGCTTGGCGGGACTTTAGAATTTTACGATT
TTATCATCTTTGTATTTTTTACGAGTATCATTGCCAAACACTTTTTCCCGAACACGCTCAGCCCTATTTG
GTCTGAAATCAACACTTATGGTATCTTTGCTGCAGGCTATCTAGCGCGCCCGCTTGGCGGCATAGTGATG
GCCCACTTTGGGGATAAATTCGGCCGTAAAAACATGTTCATGCTCTCTATTTTATTGATGGTAATCCCAA
CCTTTGTGCTCGCTTTGATGCCGACTTTTGATCATTTGGTGAGTTTTGGCGTGGATAGCATGGGACTTAG
CCTAAAAAACGCTCATTATCTTGGTTACATAGCTCCTGTTTTTTTGGTGTTTGTTAGGATTTGTCAAGGC
GTTGCTGTGGGTGGTGAATTGCCTGGTGCTTGGGTTTTTGTCCATGAACATGCCCCGCAAGGCCAAAAAA
ACACTTATATCGGTTTTTTAACCGCTTCCGTAGTTTCTGGGATTTTGCTTGGGAGTTTGGTTTATATAGG
GATTTACATGGTTTTTGACAAGCCTGTTGTTGAAGATTGGGCTTGGAGGGTTGCCTTTGGGCTTGGAGGG
ATTTTTGGTATCATTTCTGTGTATTTGAGGTGCTTTTTAGAAGAAACTCCTGTTTTTCAGCAAATGAAGC
AAGACGATGCCTTAGTCAAATTCCCGCTTAAAGAGGTGTTTAAAAACTCTCTCTTTGGTATATCAATCTC
CATGCTTATCACTTGGGTTTTAACCGCTTGTATTTTGATTTTTATCCTTTTTGTCCCGAATTTTACTCTT
ACGCATCCCAATTTTCATTTCACTCCGTTTGAAAAAACCTATTTTCAAATTTTAGGGCTTGTTGGTATTG
TAAGTTCCATTATTTTCACCGGGTTTTTGGCCGATAAAATCAAACCGCACAAAGTTTGTATGGCTTTTAG
CGCGGCCTTTGCCTTTTTTGGCTTTTTATTCTTTAAGGAATTTTATTCTAACGCGCCAAGTTTAGTCAAT
ACCATAGTTTTATACTTTTTAGCTTGCTTTTGCGCGGGCATTATGAATTTTTGCCCCATTTTTATGAGCG
ATGTGTTTAGCGCTAGAATCCGTTTTAGTGGGATTTCCTTTGCTTATAACATAGCCTATGCTATAACCGC
CGGCTTTACCCCTCAACTTTCAAGCTGGTTAAACGCAAAAGCTATAGCAGCCCCTGAAAGCTTGCAAAGT
TATGGTTTAAGCTTTTATATTTTTGTGGTTGCTTTAATCGCTTTTATCGTATCGCTTTTAATGGCGCCAA
TTTATAATAAATCTAATACCCAACACGAAGTGTCGCCCACAGCATGAAAGAAGCGCAAACCTTTGAGTGA
TTCAATCAAAACTTAGCCGATAGCGTTGGTGGGTTTTGGTGATGATAAAATTTTTTCGTTTTGGATCTCA
TTTTGTTGTAAAACTCTTAAGGGGGTTGGGGTATAATTCCTCTCTGCAACCTCATTAAAACCCCCTAACC
CCTATTTTTATTGGAGTAAGTGGTGATGAAATCCACCAACAAATCTATCCCACCGCCATAGCTCAATTGC
TGGACTTTCTCACTGCTCGCTTTAGCGTAATTGTATTTGATGATGCCATAATAAGCCAACCCTATAAAAT
CATTAAAGTAGTTTTGATAGCCTATTTTAGCGTTAACCCCTAAAATAGGGCTTCTAAAACTTTGCGAAGC
GCTTGAAAAACAAAATTTTAAAAACAAGCGTTTGTTTTAGGGTTTATTTAACATTAATTAGGCTGTGTTA
ATGAAAGTTTGATAGTTTGAATGTCGCTTGGGCGTGTGTCAAATGGATGCACCAATCAAGACAGAATCTT
TTCCATAAAAAGAGTGGGGAAAATCAAAGTCTCTTCGCCCAACTCCACCACGCAATCCTCTTCTTTGATG
TGCGTAAAACCCAGCTTTTGATAGAGGTTGCATGCTTTGATTTGACTCTTGCTCACATGCAGAGAGATTT
TAGTATAGCCTTTAATAAAAGCGTATCGCTCCACGCTCTCATAGAGTTTTTGACCCAACCCTTGGGATTG
ATAAGCGCTATTTATATGGAATTTACACAGCTCGGCTTCTGTTTGATTGATATGATTAAGCCCACAAATC
CCAATGAGCTTTTTATTCTCTCTCATTTCAAAAAATTCCCCGCCATGCTCGTGCAATTTTTGAACGAACC
CGCTAATGCTAGGCAAAAGATCCAAGCGTTGGATAAACCCTAAAGGGTTATCAGCGATGCACTCAGCATA
AAATTCTTCTAATTCAGTGGGGTATTTGGGCGAAAAAACTTTGATGGTCATGATTTCCTAACTTCCAAAG
ATGAAATGATCCCTTAATGAGCGTAATGATAACAATTTTTAGCTTAAAATAATAACGCTTTGTATGATAT
GATGGATTTAAAACCCTTTCTTATTATCCCACAAGCGGATATGAAGCCTATCGCTCAGCCTGAAACCATG
CTTTATGGCTAGGGGGGCTAGGGTTTTTAGATTTTTATCTAGCTCGTTGTTATTTGTGCCTAAGGGCATT
AAAAAGATTTCATTATTTTTTAAGGAGAGTTGTTTCAAAAGGCTTTGAATTTCTATAATAGATTGAGCGG
CGTTTTGACTCTCCAATACAAATTTAAAATGCACGCTTTTAGCGTTATTTAAGATATTTTGTAAGGCTTT
GAGGTTGATCCGCTTGCTTTCTTCCTCCAAAGAAAAAGAGAGTTTGACGCTTAGAGTGAAATGCAATTCT
TTTAAAATAGGGCTAAATTCAAAAAAAATAGAACCATTGCTCTCTACACATAAAGGGATTTTTTGGCGAT
AAAAATGCTCTAAAACGCTGATTAAAATAGGGTTATTGAAATACAAGCTTGGCTCCCCGCCTGTAAGAAT
GAAATCAAAATGTTTATAATTAGGGGCTAAATTAACTAATCGTTCAATCAAAGATTCAGGCTCATTGTAA
TAATCCCAAGTTTCTTTGAATTTAGGATGCACCGCATACAAACTATCGCAACCTGTTAGGATTTCATCAT
GCAATATGGTTTTACAATTAAAGCCCTTGCATGAAAGGTTACACCCCCCTAAGCGTAAAAAAAGACTGGG
TTTGCCTATGTTTTTTCCTTCACCTTGTAAGGAAAAAAAGCTCTCAACGACCGGGAGTTTCATTTTTTAA
GGGATCTGGTGTAAGGGCTTAGCGTGAAAAAAGCATTTTTCTTCATCGCTAATGATTTTATTGAAAAAAT
CCTTATCATGCCACAAATTTTGAATGCCTTGCGAGAAAGAGACGCAATGATCATGCACTAAAGATTTAAA
ATGAGGGTTTTCTAAATCTTTTAAAAAGCTTTCCGCGTAGCCGTTTTTAGTCTCATGCACGCGCACGCTA
GAAACCTTTAACTCCCCTTCATTATTAGAAAAAACGCTTTTTTGTAAAATCCTTGTCAAGTAGTATAAAA
ACATAAGAGCGTAACTTTCCGCGCTCAAATTAAACGAGCATTTCACGTAACGAACGCAATGATTTTCTAT
AAAACGCTGGAACTCAAGGCTTTCTTTATCCCAAAAATGATGGGCATGATCAAAGGAGTCTATAAAGGTT
TGCATCTCTTGTTGCATCAACCCAAAATCTAACGCCATGTTCGCGCTATCTAAACGGTTGGTTTCAATAA
AAACTTCCACTTCATAATTATGCCCATGGATATTTTGAGCGCATTTTAAAGAAGAACAATTGCGCACCAC
ATGGCTAGCGCAAAATTTATACAATCGCCTGATAACCATTTCATTCTCTATAACATGGCTGATAAAGGGG
CAGTCTTAAATTGTAGTAGTAGCGTTCAGGGCGGTTAAAATCAATGCGCTTGATCGTGCTTTTAATCAAA
TCCCTATAAAGCATTTGATAGCCGCAAGTCCTCCCGCTCACGCTCCCATCCACATATAAAACCCGTTTTT
GCAGCACCACATCATACCAATCTAAAATAAAATGCGAATTAGCGCTCATTAAAATTTGCTCGCTAAAGCC
ATTGATAGCGTAATAATCCGTAGGGGTTTGGGAGCAATAAAACTGCCCTCCAAGAAAATAACAAGGTTTA
TTGACCTGATCGATCAGCTGATAATTGTATTGGTAGAACGGCACAGCCGAGATATTACGGACAATGCGCG
CATAGATCACATTTTTGGCTTTATCTAGTGGGAATTCCGCTTGCGTGAAGACATTGTAAAAGCCTAATTT
TTGCAATTCATAAACAATCACATTGATATAATAAGAAGTCATCGCATCGCTTCTGTCATAAGCCACCACG
ATAGTGGAATTATAGTTGAACAAATAATCCCCTGTAACTTCTGAATAATACCCCATGTGCAAGCGGTGCT
GGCATGCATTAAAGAAAAAAACACCCCAACAATTAGCCCTAAAAAAGCCAAGCGGTGATTTTTACTCACT
TTAACATTCCCTCATGCCAAGATTCCAAGCTTTTTAGATCATCATAACTGGTTAAGTCTAAATTTAAAGG
CGTGATAGAGGCATGGTTTGAAGCAATAGCGTCAAAATCAGAGAGTCTGTCTTCATTTTCGCGCTTTTGC
CATTCTAAAGGGTGTAGCCCTAGCCAAAAATAGCTTTCATTCTTGGGGTCTGTGCGTTTGTGCACTTCTT
TTTTATACAGCCTATAGCCCTTAGGGGTGATGCGTTCACCCTTATATTCTTGTAAGGAGCAATTAGGGAC
ATTCACGTTTAGGAGTTTGCGCCCTTTTAAAGGGTAGCCGTTTTTGAAAATGTTTTGGACTAAATCCTGG
ATGATCTTTTGAGCTAGATCAAAACTTAAGGGAGTGTTTTTGTTTTTGTTAGAAAGGATTTGAGAAATCG
CAATGGAAGGCACGCCTTGAATCGTGCCTTCAATCGCTCCGGCCACCGTTCCCGAATAAATCGTGTCTTC
GCCCATGTTAGATCCAAGATTGATCCCTGAAATCACCAAATCAAAACAAACATGTTTAAACAACTCATTG
ATCGCCAAATACACGCAATCGCTTGGCGTGCCATCATCAATCCTGTAATGCCGGCCTTCTTTGCCCTTAA
TTTTCTCCGCTCTCAAAGGCGCGGTGATCGTGATGCATTGCGAACATGCGCTTTTTTCATGCTTGGGAGC
GACCACATAAATTTCTGCCATGTTTTCTAAAGCTTGTTCTAAAGCTTTAATGCCTTTTGCATGGTAGCCA
TCATCGTTAGTGAGTAGAATTTTTTTCATGTCTTGCCTTTAAATAGAGTGTTCAATAATGCGTTTAAATT
TTCTTGCAATAAAGGATAAGTAGGTTCTAATGCATTTAAATCGTTTAAAACCTCTGTTTTTAAAGTTTGG
GCGTAACCGCTTGCCTTCTCTAGCCCCAATAAATTCACAAAGCTGTTTTTAGCGCTGTCTAAATGAGTGG
TTTTACCGCTTTCTTCTTCATCTTGCGTAACATCTATAATATCATCTAGCACTTGAAAACAAAGACCCAT
TTTTAACCCAAAAGCCTGAAGCCATTTTAAAAGCTCTTCATCGTTAATGCCGCTCGCAACAAGCCCCATA
ATCAGACTTGCGCTAATCAATTTAGCGGTTTTATGCTCGTGTAAGAAAGTGAGTTGTTCTAAATTTAAGG
GCGTGTTCTCAAAATAGCAATCCAAAGCCTGCCCTAAGATCATGCCTTTAATCCCCCCATTAGCGCTTAA
GATCTTGACTAATTCCACAATGATACGGCTTTCTAGTAAAGCGTTTGAAAGCAATTCAAAAGAGTAGGTG
TTGAGCGCATCGCCGATTAAAACGGCTGTGGTTTCATCGTATTTGGCGTGTAAAGTGGGGTGGTTTCTCC
TTAAGGCGGCGTTATCCATGCATGGCAAATCGTCATGAATGAGCGAATAAGTGTGCAAGCATTCAATGCT
TAAAGCGATTTTAAAATATTCTGTTTGTTGGCTAGGATAATCTTTTTGACCCACTAAAGCACAAAGCACG
GCTAAAAAAAGCTTAGGGCGGAACCTTTTGCCCCCATTAAGCACCATTTCAAAAAAGGCTTTTTCCAAAT
AAGGGTGGAAGCCTTCAAGGTGTAAATGATGGTTTTTTAAAAAGCTTTCAAAACGCTCGCACTCATTACA
ATAAAAGGATAAATTAGGGCTATTCATGTATAGAATTATAACCTAAGATTTTAAGAGTTGCATAAATTCA
GCTCTGGTTTTAGGGTCTTTTTTAAAGAGGCCTCTTAACACGCTTGTTTTAATGATCGCATTTTGCTTTT
GCACCCCTTGCATGCTCATGCACAAATGCTTGGCTTCACAAACCACGATCACGCCCCTTGGCTCTATGAT
TTCATCAAAAGTTTCTGCAATTTGAGTGGTCAGCCTTTCTTGGATTTGCAAGCGTTTGCTATAAATTTCA
ATGAGTTTAGCGATCGCGCTAATGCCTACAATCTTTTCCTTAGGGATATATCCCACGCTAATATTCCCAA
AAAAAGGGAGCAAATGGTGTTCGCAAGTGGAGTAAAATTCAATGTTTTGAGCCACTATCATTTCATCGCA
AACGCCTTGAAAATACGCGCTTTTTAAAGCCACTCTAGGATCTTCTTTATAGCCTTTATACAAGAATTTC
CATAATTCTTGAACCCTTTTAGGCGTCTCTTTCAAACCTTCTCGATTCTTGTCTTCGCCGATGTTTTCAA
AAAACTGGTTGAAAAAATTTTCCATTTAAATCACACACTTTCTTAAGGATTGGATACGATTTTTAACGCT
AGGGTGGGTGCTAAACATTTCAGCGTTAAAAAGATAAGCCGCTGATCGGGTGCTATTTTTATCTATTTCT
TTATAATCGTTATTGGTGTAATCGTTAGAAATTTTTTGTAAGGCTCTAATCATGGGCTTATTGTCATGCA
TTAAAAACGCCGCCCCGCTATCGGCCATGTATTCTCGTGTGCGGCTCAAATACATTTGCAAAATAAGCGT
TAAAAAAGGCAAAATGATCTGTAAGAGTAATAAAATCATTCGGGCTAAATTCGCCCCACTATTCTTGCGA
TTCCCCATGAAAAAATACACGCTAAAATTAGCCACCAACAGCATGATATTGCTCAAAATCCCCACGCACA
TGGTCAAGCGGATGTCGTTGTGCCTGATATGGCTGAGCTCATGAGCGATCACGGCTTTTAATTCATCTCT
ATCCAACCTTTCTATTAAAGCGCTTGTAAGAGCGATAAGAGAATTAGCTTCATCCCATCCGCTCGCAAAA
GCGTTCATGTAAGGGGCGTTAATGATATAAAGTTTAGGCTCAAAATGAAGCTTAGCCTCTTCTAAAAGCT
CTAACAAAAGGCGATGGATTTGATTTTCTTTAGAGCTTAAAACCTTGCTTGGGTCAATAAGCTTGTATTC
ATCACCGCTTAACATGATAGAGCTAAAATTTTGGATACAAACAACAATAATGACAAAAGCCACTAAAAAC
ATAATCATGGTGATTGTAGGAAAAATTTGAAAAGTCATGAGTTTAAAAAGGGCTATGCCTAAATCATTAG
CGTTGATTCTAATAGCATCCACTAACAACCCGATAAAAGCAAAAATCGTGCAATAAGTGGCTAAAACCGC
ATTCGTTTTGAGCCTGTTTTGCGCGATAATCTTTTCAAAATTCGTCATTATTTTCTCCTTTCTCATGCTT
GATTTCTTTGAGTAACGCGCTCGCATAACTCCCTTTAGGCAAGTAAAATCCCAATTCAAATTGTGCTTTT
TCTTTGATGTATTGAGAAGTTACATTTTCTGCAAACACCCAAAAAAACCGCCTGGATCCTAGCGTTTTAG
CATGGCTATTTAAAAGGTTATGCTGGAATTCTTTTTCAATCTCTAAACTCAAATTTTTTGCATAAAGAGC
TTTTTTGCCGTCTAGTAACCCCGTAGGCACAGCTTCTTTTTTCAAAAACCTTTCGCCCTCTTTTTCTAAT
TCTAAAGCATCAAAAAACTTCCCATAAGGGTAATGGCACATCACATCGCCTTCTAAGATTTTAAAGGGGT
GGGCTTGGTTTTTAAGGGCTTTTAGAGTGTTTGAATCAACGCTTAAATTTTTTTGTTTAAAAAATTCTAA
ATTTTCTTTGACGCTAAAATCGCTAATGATTTTACTGATTTCTAATCGTTTGCTTAAAAGCGAATTAAAC
AAATAACTTTGATAGCTTGAAATTAAAAAAGCGTTTAATTTTTGATGGGCGAATTTCGTTTGATTTTGTA
AGATTTTTAAACCCTCTTGGTGGTTGTCATTGAACTTCCCGAAGCGCTGCGAGCCAAAATAATTAGGCAT
GCCAAACTGTGCGATTTGTTCTAAAACCTGCTTTGTTTTTTGAGCGTTTAGGGGGGTCATTTTTTTAAAA
CGCATAAAAAAGCGATTCCCTTTTAAATGCCCTAATTTGATTTTATTATGATGGTAATTCAAAGACAGGA
TTTTAAGGTTTCTTTCTTGAAAGTTGCTCGTGTTTTTTTCTAATAAAGGGGCGTATTTTTTAGGGAGTGA
GATGAATTGAGTCGTCAGTGCGTTTTTATCTTTCAAGCCCGCATAACCCAATTCAGCGATTTTTACCCCT
AAAATTTGAGAAAAAACTTGAAGCATTTCTAAAGTGCTTAAACCGCTTTTTCTCACTTGAATAACGGCAT
GTTCGCCTGTGTTGCTAAATTCATACAAAGGCACTTCATGCACGCAAAAATCCCTAGCGCTAGAATTGAA
ATGAAAATCAATGCTCGCATGGTTATAAGCATGCAATAGGGGCATAAAATTTAAATTCATGCTTTGATCC
TTGAATTAAACGCCCTTGAGAGCGAAACTGAGTCAATGTTTTCAAAATTCACTCCAGTAGGCACGCCTTG
AGCGATTTTAGTGAAAGTGAGGTGGAAATGCTGTAATTTATCTTCAATATAGAGCATTAGAGAATCATTA
GCCAAAGTGGGAGGGAAAGCAAAAATGATTTCTTTAATGTTTTCTTCAATCAGGCGTTTTTCTAGGGCGT
TAAAATCCACTTCTTCTATAGAGTTTAACACGTAATAGCGCCCTAAAAAATCCTTTAAATCTTCTAAAAT
AAACACATCTCTTGGGTGTAAAACCATGCAAAGCTGAGAATTTTGTCGGCTCTCATCAGAGCAAATCTCA
CAAACCTCACTCTCACTGAGCGCGTTACAAGATGTGCATGTTTTAAGGTTTTCTAGCGCGTTCTCTAAAG
CGTGCGTGATTTTGAGCGCCAGATAGGGGTTTTCTAAACCCAAATGATACGCCATTTTAAAGGCAGACTT
TTTACCCACATTGGGGATTTTTTCTAAACAATCCACTAAATTTAAAAAGTGATTCAAGCTGTTTTTATAA
GTATTCATTTTGTTAGTATATCAAACTTAACTTGACTTGAAAGCCACTAAAAGGGCTTTTATTGTTTTTT
AAAAGAGGGTTTAATGATGAAAGGCGCTAATAAAGCGTTTAAATAAAAACGCTATAATGCGTTATCTCAA
ATTAAAGGAATACTATGCCGTTTATCAATATCAAACTTGTGCCAGAAAATGGAGGGCCAACAAACGAGCA
AAAACAGCAATTGATTGAAGGGGTTTCAGATTTGATGGTTAAGGTGTTAAACAAAAATAAGGCTTCTATT
GTGGTCATTATAGATGAGGTGGATTCTAATAATTATGGTCTTGGGGGCGAGAGTGTCCATCATTTGAGGC
AAAAAAACTAAATCTAGTTTTTAAAATTCAAAGATTGCGATGCTCTAACATTTAAGGGGTGTTTGTTTCC
CTAACCCCCTAAAAACTATAAACATAACTCACATTAAACACTACAAGGCGTTTGAAAAAGAGGGAGGTAT
TTAACCCTTTGCCATGCGTTTCATAAAAGGAATTGACCGCTAAAGGGATCTTTAATCCCATTTCAAAGCC
ATTGTGCCTATCCACATTCACACGAACCCCAAAATTCAAAGGGATTTGGAAAAAACTCGTGTGCATTTTA
GACTGATAATTTGTCAAATAATTGTTGATAAAATCCGTTTGGCTCACCCACATGCCTAAACCACTCCCTA
CCCACGAACTCCCCGCTAAAGCAAAGCCTATATAAAAACCCACGCTCGAATGTTTTTTTGCGTTATCAAT
GAAATTGAAAAGATAGTCTATTCCAAGCCCATAGAGGTGGTTATTCATTTTGCCTAAACCATCAAAGCCG
TTGCCCACAAAACCAAAATTAGTGTAACCATAGTCATAGAACAAGTAATAGCGAAACCCTTGATTTTTTT
TCTTGGTGAAGAAATGCTTATACCCTACGCTCAAACTCACCCCATACATGCTTGAAATGTTTTTAGAATA
AGAGGTGGGATCAAGCGCGTTTAAGGAATTTGAAATTTGAGCGATTTGAGAAGATAAAGAAGAGAGCATG
TTGTTTTGAGATTGATTGAATTGTAATTCTAAATTTTTTAAGTTTTCTTCAAATTCTAAAGGGTTAGTAA
TGGGTTCTTGCATTTTTTCCAACGCTTGGGCTAGTTTAGGGTTAGATGCAATTCCACCGCTGAGCGTGAC
TATTTTTTCAATGTTTTGAAGGGTGGATTGGAGGTAGTATTGTTCGGCTTGCATTTCAGTGGGGGTTAAT
TTAGCATGGTTTTTTAAAGCGTTGTTGATGTAATTAAAGGTGTTGGGCATGCCTTTGATTTCATTTTCAA
CTTGATTGAGTTTATAGATTTTATTTTGAGCGTTAGAAATGATTTGGATGCGTTCTTGATTCAAAAAAGG
GTTATTGTGCTCAACGGCATGACTAATGGAATATTCAAACCCCACGCTCGCATACGCCCCATTTTCTTCA
GCGATACAACAAGATAAAAATAAAGGTAAAAAGAATGATGAATGTAATAAGGCTTTTGGAAATTGCATGG
TTGATCCTACTATGAATTAGGCTTGTTAAAAACAAGTTTAATGATACCATTAAAAAGCATAGCGCATACC
AATATTTCCGGTAATATTAATATCTTTATAATCAAGCCCAAACCTAGCCCCAATGCCCGCATTCACATAA
AAGGTTTTGAATAACCTTATCTCCCCGCCTGTGATAATGCTAGCAAAAGTGTTGTATCTGCCACCATCTC
TATAGCTTAGGGTGTTATTACCGATGAAACGCACCATTTTATCCCCCATAGAATTAATGAATAAATCTCT
GCCCACATCCGCAATCACAAAATAATAAGAGTTTTTATTGAAATAATGCCGACTTTCTAGGGCAAAATTG
ATCGTTAGAACGGATTTTTTATTAGGGTCAGCATTGGCTCTGAATTGATTATAAATAGGATCATCCATAA
TACCCCTTAAACCAGACAAACCAATATAATAATAGGCTAAGCCTATTTGAGGTTTAAAAATAACGCTTTT
ATCTTTAAACATGAAATCATAGCCATAATTGATTTTAGCGTCAGTCGTCCAAGTGTCGTATTTGTAAGAC
TGATTGATGATTGAGAGTAGGGGGTCATAGGAGTTGATGAAAGTCTTATTGTATCCCCAAGTCTCATTCA
AGCTCATCGTTAATTCGCTTCTTTTGATAAACGCTCGGCTATAAACACCCATATTGACATTGCTAGAGCC
TGATTGAGTGATATTTCCATGAAACCCGCTATACCCATAAGCGGCATAACCTCCCACAATCACGCCCTTA
ATGAATCGGTCATACCCTACATTGATACCATATAAAGTTCCAGTGCCTCCATTAATAAAACTAGCCCCTC
CAACTCCTGTTGCCCACACATTATTTTTGACTCTGTTTCTTTGAGAGTATTTTAAAATCACATCCATAGC
GTTAGGGATCGCATCAGCGAATCGCTTGTTTTTAAGGGCTTCTAAGCGTTCCAAGAAATCAGAACGAGCG
AAAGTTGAAGTGTCAGAGAGCTTGGCTAAACGACTCATTTGTTGCGTGTAGGTGTTGATCTGTAAAATAT
TAGTGGCGTCATTTTTAAAATCAGGGTTAGCGATGACTTCTAAAGTGTTAGCAATATCTTCAGCGATCGT
GGTTAAATCTTTTGTGGAGTGGCTCTCTAAATAATAGGGAGCGAATAAAGGGCTTCCCTTAGTTTCAAAG
ATTTTATTGAGCCAATTAATCGCTTGGTTGCCTCCAGCTTGATCAATACTATTCACGCTTTGAACGCCCT
GAATTTGAGCGATATATTGTTTTAAAGTAGGGGCTTGTAGGTTATTGATAGGATCATTAGAAACAGCGAT
TTTCACTTTATTATAAAGAATGGAAGTGTAAATGTATTGATTTTGAGAGTCCTTAAAGCCTACAACTAAA
CCGCCATCTTTAATATTCACGGCTCGCCCGTTATAAGTTAAGCCGTTGTCAGTCATCACCATGTGCTTGC
CATTAATATCAATGAGAGTGTAAAGCTTAAGGTAATTATCTAGGCTACTGCCTCCTGTGATTTGGTTGTT
ATACCCATAATAAATGGCCTTAGCGCTATCAATAAGCGTGTAAGTGCCTGCTTCTTTTGAAGAAGTGTTG
AATTGGATTAAGGGGTTATTGTTATTAGCCATGATTGTCGCATTGCCTTGAGCGTTGATAATGGCATGAC
TAACTGAATGGCTAAGGTTAAACACCAAATCGCCATAGCTGTTAAAATTCCCCATGACATTCAAACCATT
GGCGTTAGTGCTTAAAGTCGCTTGTTGGTTTAAGGTGAAATTACCATTAATATTGGCCGTAGAGTTAGAG
GCGTTGTTAAAAGCGTTAGTGATTGTTAAATTATTGGCTTGTAAGGCCGCGTTTTCATTGAGATTGAGCG
TGCCTATAACGCTATTATTTGTTACTTGAGACAAATCAATAGCCCCATTAGAAGCGATTGTGCCTAAGAA
AGTGAAGTTATTAGCGTGCACGCTCAAAGTTTCATTGGTGGGGGTTATGCTAGAATTTGCAGAGCTTGTT
GAGTCGTTTTTGGTTGTAGGGCAATTGGCTAAATTGATACAAATTTCTCCTTTTTGAACGCTCACGTTAT
TCAAACCCGCATTAAGGCTTAAGCCATTCGTAGCGTTTAGGGTGGTGATATTGATATTAGAAACACCATT
AGAAGCAAAAATCAACGTGCCCTGATACTTGCTAAAGTCAATCGTATTATCGCCATTAAAGATAATAGAC
TTGTTAGCGACAAAATTCAAACTGCCCCCAGTAGCGTTACTAAAAGAGCTGTTATTGACAAAAACATAGC
CATCGCTTAAAAAGTTAAAATACCCTTTTTGCCAAAAATCATGCAAGCCTCTAGGCGATAAAAGAGCGCC
TAAATCGTTTTCTTTGAGCGCATTTTGTAAAGAGGGTGGCAACACGCTCCCTAAACCTTGATTATAAACG
CCGCTTAACCCGCCTTGAGAAATGATATTATTGATGATATTACTCACTAAGCCTTGACTTTCTAGCTTTT
TAACCACATCTTGTCCTAAAAACTCGTTCAACAAGTCGTTCGCTACCACACCAATGTCTTTTTGCAAGCT
TGTAGGGGGATTAGTAATATCCTTTAAAACCACGCTTAAAATAGAACTTAATTCAGAAGCGTCTATATAC
CCACCGATAAAATTCAAAAGCCCTTTATCGTCTAGCATGCTTTTTAAAGACTGCTTAGCAAGGTAGTTTT
CTATGATAGATGGGGTAACAAAATTGCCAAAAATGCTTAGTTTTTTACTGATAATGTTTTGGATTTCATT
CATGACTCCACTATTATTCAATAAATTATCTAAGTTATTTTGACCTATAAGTTGGCCCAAGGTTTCATCT
TGCAAGCTAGCGGGTAATTCCTTACTCAAAGGGCTTAGAGCGTTTTCTATAAAGTTTCCTAAACCGCCGG
CTTGCTTGATTTTTTCCATAGCCATTTGACTAAGAACATTCGCTAAATTCCCTTGATTAAAGATTTTATC
AATCCCTTCTTGACCCAAAAGATTAAAGATATTGTCTGTAGCTTGAGCTTCTATATTAGCTTTATTCAAC
ACTAAGTTATTAGCGCTTTGAAAGGTTACATCCGCACTCCCTCCGCTTTCAAAGGCGTTACCACTTCCAA
TTGTTCCGGTAATATAAATGCTTTTAGCCTTAAAATCAGCGTTAATGTAGCCTAAATAAGGGGAAGTTGA
GCCTAATAATTGCCCCAAGTAAGTGTTTCTAAAAGAAGAACAAGTAGCGCTATCTAGCACGCAAGGACTG
CTATAGCCATTGCCCCCAAACCATATAGAGCTAGTAGAGTTTGTAATATTATCTTGAGTAGCGCCTATAA
TTAGATTCCCGTTATTAAAGGTTTGATTGATGTTGTCAGTCAAATGGTTGATCGTTTCTAGGAGCGCTTG
CTTTTGCGCTTGGGTGATCTTAATCTTATCCAAGAGCTGCAACACTTCATTGATGTTAGTGATATTGTCT
AATTGGTTGGATTCAATCATTTCTTTTAAGGTAGCGGAATTTTGAGAAAGGATCCCTAAAAGCGTTTTTA
AATTCTCGCTAGAAAAACCCTTATTGTAGATATTTAAACTATTCAAAGGCTGGTTGAACGGGCTATAAGT
GCCTGGGGTTTGAGGCGTTTGAGAGCCTTTAGGGGTGAAAAGACCTTTAATGTTGCTTGTCAGGTAATAA
GTGCCTGCTTGATTGTCGCTATAATCATAGCTATAGCCGGTAGGATTTTGCTTAGAAGCTTGGTAATTAT
AAAGCTCAGGAGCGATATTAAAAATAGTGTTAGAAGCCGAGTTAGGGTTATTTAAAACTTCTATAGTTAA
ATCCCCATTTTTAATGCTCTCTTGAATGATTTGAGAAGAATTGAGAGGGTTTATAAACGACCAAGTTTGA
ATGTTATTATTATCGCTATAGGTAGCGTTTTGGATTTTCATGCCATAAAAAAGGATTTTTTCATAGCCAT
TAGCCCCACTGATGCCAGTAATCCCTTTTTGAGCGTTTAGGATGTTGTAGGTTACAGATTTTGTGATGTT
GTCAAAGATATTGATGTCAGATAAATTAATATCCCCATTATTCCCTAAAACAAACTGCCCACTAACGCTC
ATTAAAGCCTTAGTTAAAGAGGGCGCATAACCATTAAAATTTAACGCCCCATTAGCCGTAAGGTTATTAA
AATTCAATGAGCTTGCGCTGTCAAAATTAAAGCTCGCTGTATTAATAGTCGTGTTGCCTCCAAAATCAGC
CTGGCTTGTGCCTTGAAAATTGATATTAGCGTTTAAAGAGCTTGTGTTATTGGCTGATAAAACGCTATCG
TCTAAATTAATAGTGGTGTTGTTTGAAAAACTAGCGCTAGAAGCGTTGAGCTTACTGCTAGCGTTAAGAC
TGAGTGTCCCGCCATTAAAAAAGAGACTATTAAAGGCCGCTTGACTCCCGTTATAAATATTGAGACTCGC
TTGATTGTTAAAAGCGCTTGCGCCATTCGCATTCAAAACGCTTTGATTGTCTAAACTTAAATTAGAATTA
TTGTCAAGCGTTAAAGAATTTTTAAAAGCGGCTTGACTTTTATTACCAAGCGTGATATTAGCGTTGTTTT
GCAAGGTTGTATCGCCATTAAAGTTCAGTAAACTTTGAGAGCTAAGCGTAAAATTCGTGTTGCCTAAAAG
CTGTGTCGTAGCGTTAAAATTGCTTGTCCCCCTAGAATACAAAACATTAAAAACCGCTTGCGTGTTGTTG
AAAATAAGGCTATTAGCCTGCAAATTATAAACTGCTCCACCATTCAAGCGAGAATTGATAAAGCTTAAAG
AATTAGAAGCGTTAGCGCTGATAGTGCTTGATCCTCCAGGGTTTGTAAAGCCGCTGAACGAAGCGTTAGA
AAACGAAATATTCTTAGCGCTAAAACTGAATTTTCCCCAAGTCATATCGCTAAAATTAGAATTGGTTACG
CTGATATTATTTAGAGCGTCAAAAGCAGCATAGGAATGCTGACTGGCCCCTGTTTGAATCATTTTAGTAA
CGGTTTCAGCGTCATTATAATTCAAGCCATCCACAGTGATATTATCGCTTGCTTTAAAGGTAATGTTCGC
TCCCCCACCATCTGAATTTGAAACGCCTTCACCGGTTTTAAAATTATTGGTCAAGTAAATGTTAGCCGCA
CTAAAAGTTCCCGTGATATAGCCAAAGCCTCCATGCCCTATCCAAATCAAGCCGTTATCATTCACGCTCT
CTGTGTTGTTCCCTATGATCAAAGTGCCATTTTGGATATTGACGCCAAAACTTCTTCCAAACAAATTAGC
TGTATAAGTGCTAAGCGTGTTGCCGCTTTGACCGCTCTGTCCTGAAAGGTTAGGATCGATATAATAAATG
CCTTTGTTTGAGTAAGTTTGATTTTGGAGATTATAAACTCCATTCCACACATTCGTTGTGGGTAAATTTT
GAGTAGGGGGTGTGGGCGTTGGTGAAACTTTATTAGGGGGAGTGTTTTGCGCTGTGTGTTTTGTAGGAGT
GGGTGTAGGGCTTGGTGTGGGGCTTGTAGGCTTAGCGTTAGCTATCGCTTGTTTCAATCCCTCTTGCTCG
CTATTAAAAGTCTTTTCTTCGTTTTGTAAGGTTTGTTCATCTTGTTGTTCTTGTTTTTGCACAGTATTAA
AGGCTTGTTCACTAAAGCCTGTGGTGGAGTTGGCTAATTGTTTGAGCTTGTCTAAATCTCCTTGTAACGC
TTGTTCATCTTGAGCGATTTGTTGGTTAGTGCTTTCTAAATTCTGAGCGTCTGTAGCGATAGTGGTGTTT
TTATTACTGGTGTAGTCTGTATCGTTATTTGCGATCTTGTTATCGTTAGCAGCGTTATTTAAAGCAGTTT
GTGAGTTACTCCAGTCTTGTTGATAGGTTTTTTGGGCTTGTTGTTGTAAATTGTCGCCTAAAAACTGAGT
GATGATAGATTGTTTGTTAAAGGTTTCTTGTAAGGTTTCATCCTGCCCGTTAATGTCAAAGGTTACATCA
TAAGTGTTATTGCCCACTTCAACATGGCTGATAGCCTTATCGCCCTTATAGTTGATTAGATCCCACAAAT
AGCTTTGATAAACCCCATACTGGATCGCTCCATTTGTAGTGAGAATGTCATAGGTTTGATTATTATTAAG
GGTTTGATTGAGGTTAAAGATCGCATTAGAATTAAAAGACACGCTGCCTTTAAGGCTGGCAAAAGGCGAA
CTTGAGTTTAAAGTGTTAGCGCCTGAGAAACTCACCTTGCTAGTATTAAAGCTATAAGTCCCTTGATTGA
AGGTGTCGTTATTAAAGCTAACATTGTCATTAAAATTATAAGTCCCTTGATTGAAAGCACTGTTATTAAA
AGCAGATTGGACGCTATTAAAGTTGTAAGTCCCTTGATTGAAACTACTATTATCAAAGCTTGAACTTGCG
CTGTTACTAAAGTGATAAGTGCCTTGATTGAAGTTAGTTTGATTGAAAGAGATAACGCTATTATTGTTAT
TACCGCTGAAACTAAAGCCCCCATCAGTGTCGTCTTTAAAGCTAGAGCCACTGACCTTGATATTAGAGCC
TTTAAAATTCATGTAAGATTTTTGTGTCCCTGCATCGCTGTTATCAAAACTCGCTTGATTGATAGTGATA
TGGTTAGTTGCATTAAAATTGAGCGTGGCCCCACCACCATCAGCGTATGAGTTTCCGGTTGTTAAATGGC
TAGAATTAAAATTAATCGTTTGAGCGTCATAAGTGCCTGTGATATAGCCGACATCACCTCCATTAATACC
TGTGCCTCCAAAACGGATATTCCCTCCCACATTAAGCGTGCCACCATTGAATTTTTGCGTGAAGCTAGCC
CCACCAGTGCTATAAGTGGTAAGGGTGTTCAAATAATAAGTCCCAGAGCCTTGAGCGCTACTAAAAAGGC
AATAAGAGTTGTGCGTGGGTGAATTAGGACCGCTTTCAATATTGTCTTGATAACTCCAAGACGACCATGA
CCAATAACGGCATTCGTTAGCCCTTAGGTGGGATAACCCCCCTAACGCTCCTATCAATAAAATCGAAGCT
TTTAAAAAAGATTTGTTGCGATTAGAGAGCTTTTTAATAGGTTTTAAAGCTTTTTTATGGCGTTTTAAGG
GCTTTTCACGCTTTAAGATTTGATTCAATTTGAAAATTTTCTTTGAGATCTTGTTTAATTTGCAAGATCC
CTTTGAAATAAACCTAGAAATCAATCTGGCCTTTTTAAACGCCATTTAAAACTCCAACCGTTTTTATTAA
ATCCCACATTATACAATTTGATGTTAAACAAACTCAAAAAGATTCGCAAAATGACTTAATAATGATACAT
AAACTGCGCCATATCCACCAAACGATTAGAATACCCCCATTCATTATCATACCACCCCATGATTTTGACC
ATATTCTCTAGCGTGAAAGTCAAATCGGGTGCGATGATGACGCTGCTAGGGTTAGAAATGAAATCAGAAC
TCACCCTTTCTTTTAAATCTATCTCTAACACGCCTTTTAAAACCCCTTTGGAAGCTTCAATCAATAAATC
ATTGATCGGATCTTTGAGAGCCTTTTTTTCTAAAAACAAACTCAAATCTATCATGGACACATCAAGGCTA
GGCACCCTAACGCTATGCCCATGCATTTTGTTTTTGAGATTGGGTAAAACTTTATGCAAGGCTAGGGCGG
CTTTAGTGGTGGTAGGGATAATGTTACTTGCGGCCGCTCTAGAGCGCCGTTTATCCAAAGGGTGGGCCAA
ATCAATGAGTTTTTGATCGCTAGTATAACTATGGATAGTCGTTAGCATGCCCTCTTTAATATTAAAAGCT
TTGTCTAAAATCGCGCAAATGGGCGCGATAGCGTTAGTCGTGCAAGAGGCGTTAGAAACAATGGCTTGGT
TTTGATAGAGAAAATGATTGACCCCATACACTAAAGTGGGGTATTGTTTTTCATCGTATTCGCCCATAAA
GGGAGCGGATAACAACACCTTTTTAGCCCCAAGCAAAAGGTAATTTTCTAGCGTTTTAGGCTCTAAAAAC
TTCCCTGAACACTCTAGGATAACATCCACGCCTTTCAAGTCTTTGATGCTATTGAAAACAGGGATTTCTA
ACGAGCCGATAATAAGCTTATGATTAGAATAATGCGCCTCCTTATTGAGCAACCCATGCGTGCTGTCATG
CTCTAAAAGATAAGCGAGAATTTCCCAATTAGCAGGGTCATTGATGCCTATTACTTCTAGTTTAGGGTTT
GTATCGCTACGCTCTAAAACCGCTCTTAAAACGCATCTCCCAATGCGGCCAAATCCATTGATAAAAATTT
TCATCGTAACTATTATCCTATTTTCAGACTTCAATTTCAATTTTAGGGGGTTTTGTTTGGTATTTTACTA
CATTTTGTGCTATTATATTGGACCTAGCTATAGGGTTAATTAAAATTATTTATTGAGTTGAATTTCAAGG
AGTAAAACATGGCATTGTATGACAGAGCTGATTCTCATAATGCGTATGCAGAAGATTCTGTGTTGCATGA
AAGCGAGCTGGTGGGTTTTGTTAAAACGACTTACAAGTTCTTTGCAGGCAGTTTGTTATTAGCGACTATC
GGGGCGTTGTTGGGTTTAATGAACTTTCAAGCCGTAGTGCAGTATAAATGGGTGTTTTTTATCGCTGAAA
TTGCGGCGTTTTTTGGTTTGATGTTTTCTAAATCCAAACCCGGATTGAATCTATTCATGCTGTTTGCTTT
CACTTCATTATCAGGGGTTACGCTAGTGCCTTTGTTGGGTATGGTGATCGCAAAAGCTGGTTTAGGAGTG
GTTTGGCAAGCTTTGGGCATGACAACTATTGTTTTTGGTTTGATGAGCGTGTATGCCCTTAAGACTAAAA
ACGATCTAGCGAATATGGGTAAAATGCTCTTTATCGCTTTGATTGTGGTGGTGGTGTGTTCGCTCATTAA
CTTGTTTTTGGGTAGCCCCATGTTCCAGGTTGTCATTGCGGGAGCGAGTGCGATATTATTTAGTCTTTAC
ATCGCTTATGACACCCAAAACATCGTTAAAGGCATGTATGATAGCCCCATTGATGCGGCGGTGGACTTGT
ATTTAGACTTTTTGAATGTCTTTATTTCTATCTTGCAAATCATTGGTATTTTTTCAGACAGAGACAAATA
GTTTGAAAAAATAGGGGGGGATACCACGCAAAAACCTAATAAAAAATACTTTAAAATATTGATAACGCTT
CATTTTACATTCTTTCTTTAAGGATTAGTTATGCCTAAACGCACCGACATTTCTAACATTCTACTGATAG
GATCAGGCCCTATTGTGATCGGGCAAGCTTGTGAGTTTGACTATTCAGGGACTCAAAGTTGTAAAACCTT
AAAATCTTTAGGTTATAGAGTGATCTTAATCAATTCTAACCCGGCCACCGTGATGACTGATCCTGAATTT
TCTCATCAAACTTATATCCAACCCATCACCCCAGAAAATATCGCCGCTATCATCAAAAAAGAAAAGATTG
ACGCTATTTTACCCACAATGGGCGGGCAAACCGCTTTGAATGCGGTCATGCAGATGCATCAAAAGGGCAT
GTTAGAAGGCGTGGAACTTTTAGGGGCTAAGATTGAAGCGATTAAGAAAGGCGAAGACAGGCAGGCTTTC
AAAGAAGCGATGTTAAAAATCGGGATGGATTTGCCTAAAGGGCGTTACGCTTATAACGAGTTAGAAGCCC
TAGAAGCCATTAATGAAATTGGCTTTCCAGCCATTATTAGAGCGAGTTTCACGCTGGCTGGGGGGGGAGT
GGGGTCGCTTATAATATTGAAGAGTTTCAAGAATTGGCTAAAAACGCCCTAGACGCTTCGCCCATTAATG
AAATTTTGATTGAAGAGTCCTTGTTGGGGTGGAAAGAATACGAAATGGAGGTCATACGAGACAGCAAGGA
TAATTGCATCATTGTGTGCTGCATTGAAAATATTGACCCCATGGGCGTTCATACCGGCGATAGCATCACG
ATCGCTCCAAGCCTAACCTTAACCGATAAAGAATACCAACGCATGCGCGATGCGAGCTTTGCGATTTTGA
GAGAAATTGGCGTGGATACGGGCGGGAGTAATGTGCAATTTGCGATCCACCCAGAGACTTTAAGAATGGT
TGTGATTGAAATGAACCCACGGGTGAGCCGCAGCTCCGCTCTAGCTTCAAAAGCGACCGGGTTTCCTATT
GCAAAAGTGGCTACCATGCTTGCGGTGGGTTTTAGCTTAGATGAAATCCAAAACGATATTACCAACACCC
CGGCGAGTTTTGAACCTAGTTTGGATTATATCGTGGTGAAAATCCCTCGCTTTGCGTTTGAAAAATTTGC
CGGTGTTTCTAGCACTTTAGGGACTTCTATGAAAAGCATTGGCGAAGTGATGGCGATAGGGGGGAATTTC
TTAGAAGCCTTACAAAAAGCGTTATGCTCTTTGGAAAACAATTGGCTAGGGTTTGAATCGTTAAGCAAAG
ATTTAGAAATGATAAAAAAGGAAATCCGCCGGCCCAATCCCAAACGCTTGCTTTATATCGCTGATGTGTT
CAGGCTCGGCGTTTGTGTTGATGAAGTGTTTGAATTATGCCAGATTGACAGGTGGTTTTTATCTCAAATC
CAAAAACTAGTCAAAGCAGAAGAGGGTATCAATTCTAGCGTTTTAACGGACGCCAAAAAATTAAGAGGGC
TTAAAAATTTAGGCTTTAGCGATGCTAGGATTGCCGCTAAAATCAAAGAAAATGAAAATTTAGAGGTCAG
CCCTTTTGAAGTGGAATTAGCTAGATCTAATTTACAAATCGCGCCCAATTTTGAAGAAGTGGACACTTGT
GCAGCGGAGTTTTTATCGCTCACGCCTTATTTGTATTCCACTTATGCCCCTAATCCTTTGCCCCCTATTG
AAAACAAACAAGAAAAACAAGAAAAGAAAATCCTAATCATAGGCTCTGGGCCTAACCGCATCGGTCAAGG
CATTGAATTTGATTATTGTTGCGTGCATGCGAGCTTTGCTTTGAAAGATTTAAACATTAAAAGCGTCATG
CTCAATTGCAATCCAGAAACCGTAAGCACAGATTATGATACCAGTGATACGCTCTATTTTGAACCCATTC
ATTTTGAGTGCGTGAAAAGCATCATTCAAAGGGAGCGAGTGGATGGCATTATCGTGCATTTTGGGGGACA
AACCCCTTTAAAACTCGCTAAAGATCTAGCCAAAATGCAAGCCCCCATTATTGGCACGCCTTTTAAAGTG
ATTGATATTGCAGAAGACAGGGAAAAATTTTCCCTCTTTTTAAAAGAGCTTGACATTAAGCAGCCCAAAA
ACGGCATGGCTAAAAGCGTTGATGAAGCTTATAGCATCGCTAATGTGATTGGTTTCCCTATTATTGTGCG
CCCTAGTTATGTGCTAGGCGGCCAACACATGCAAATTTTAGAAAACATTGAAGAACTGCGCCATTATTTA
GAAAGCGTTACGCATTCTTTAGAGATTAGCCCTAAAAACCCGCTTCTCATTGATAAGTTTTTAGAAAAAG
CGGTGGAATTAGATGTGGATGCCATTTGCGATAAAAAAGAGGTCTATATTGCCGGCATTTTACAGCATAT
TGAAGAAGCCGGAATCCATTCAGGCGATTCGGCATGCTTTATCCCTTCCACTTTAAGCCCTGAAATTTTA
GATGAAATTGAGCGAGTGAGCGCAAAAATCGCTCTGCATTTAGGCGTAGTAGGGCTATTGAATATCCAAT
TTGCTGTTTATGAAAATTCGCTGTATTTGATTGAAGTCAATCCCAGAGCCAGCAGAACCGTGCCTTTTTT
AAGCAAGGCTTTAGGCGTTCCTTTAGCCAAAGTTGCGACTAGGGTTATGGTGTTAGAAGACTTGAAAGAA
GCCTTGAAGTTTTATGATAAAAAAAATATCGTAGAATATTCTAAAGGCGTTTATAAGCCTAAAATGCCCC
ATTTTGTGGCTTTAAAAGAAGCGGTTTTCCCTTTTAATAAGCTTTATGGATCGGATTTGATTTTAGGGCC
TGAGATGAAAAGCACCGGTGAAGTGATGGGGATTGCTAGATCTTTAGGGCTTGCATTTTTTAAGGCTCAA
ACGGCTTGCTTTAACCCCATTAAAAACGAGGGGCTTATTTTTGTTTCTATTAAAGATAAGGATAAAGAAG
AAGCATGCGTTTTAATGAAGCGCTTGGTTCAGTTAGGCTTTGAATTGTGCGCCACAGAAGGCACGCATAA
AGCTTTGGAAAAAGCCGGTGTGGAGTCTTTAAAAGTGCTTAAAATCTCTGAGGGCCGCCCCAATATCATG
GATTTGATGATGAATGGGGAAATCAGCATGGCTATCAACACCAGCGATCACAAATCTCAAGATGACGCCA
AACTCATACGTGCTTCTGTGCTTAAAAACCATGTGAGTTATTTCACGACTTTAAGTGCGATAGAAGTCTT
ACTTTTAGCGTTAGAAGAAAGCTCTCAAAAAGACGAGTTGTTAGCCTTACAAGACTATTTAAAGTAGCTT
GATGGCGTTAGTGTATCTCGTTCAAAGCGATACCACTATCGGGCTACTCTCTAAAGACAGCGAAAAACTC
AACGCTTTAAAAAAGCGCCCTAAAAACCAAAGCGTTTTAATAGAAAGCGCTGATTTTACCACCTTAAAAA
GTCTGGTGCGTGCCCCCAACGCTTTTAAAAACCTCATCAGAAGAAGCGCTAAAACCACTTTCATTTACCC
TAACTCTAAGGCCGTTCGTGTAATTAGGGGCAGGCATGGGGATTTTTTAAAGCGTTTTAAAACGCTTTAT
AGCACCTCAGCCAACCTCACCCAATGCGCTTATGATAAAGAAATCGCTTCCAATCTCGCTGATGTGATTG
TGAGCGATGAAAGGGGTTTGTTTGAAAGCTCTAGCTCTAAAATATTCAGGCTCTATAAAGATAAAAAAGT
GAGGGTGAGGTAGAAAAGACCTTTCGCATTCTGCGCGTTTTGAAAGGGGTTTTTGTGGGATTTTTCTAAA
AGTTTATCATTCGTTTATTAAAAATGGCTAGCTCTTTTAAGGTGGTTGTAATATTTTTTTGACTAAAATA
ACACCCTTATTTTTTAAGAAAAATTATTATAAGTAGGATTTTAAGAATGAATGACAAGCGTTTTAGGAAG
TATTGTAGTTTTTCTATTTTTTTGTCCTTATTAGGAATGTTTGAATTGGAGGCTAAAGAAGAAGAAAAAG
AAGAAAGAAAGACAGAAAGAAAAAAGGATAAAAAAAAGAACGCCCAACACACTCTGGGTAAGGTTACCAC
TCAAGCGGCTAAAATCTTTAATTACAACAACCAGACAACCATTTCAAGTAAGGAATTAGAAAGAAGGCAA
GCCAACCAAATCAGCGACATGTTTAGAAGAAACCCCAATATCAATGTGGGCGGTGGCGCGGTGATAGCGC
AAAAAATTTACGTGCGCGGTATTGAAGACAGATTGGCTAGGGTTACGGTGGATGGCGCGGCGCAAATGGG
CGCAAGCTATGGGCATCAAGGCAATACGATCATTGACCCTGGAATGCTCAAAAGCGTGGTGGTTACTAAG
GGGGCGGCTCAAGCGAGCGCGGGGCCTATGGCTTTGATTGGCGCGATCAAAATGGAAACTAGGAGCGCAA
GCGATTTTATCCCTAAAGGTAAAGACTACGCCATAAGTGGGGCTGCAACTTTTTTGACCAACTTTGGGGA
TCGAGAAACCGTGATGGGCGCTTATCGTAACCATCATTTTGATATGCTTTTGTATTACACGCACCAAAAT
ATTTTTTATTATCGTGATGGGGATAATGCGATGAAAAATCTTTTTGACCCTAAAGCGGATAATAAAGTTA
CAGGAAGTCCTAGCGAGCAAAACAATGTGATGGCTAAGATCAATGGTTATTTGAGCGAAAGGGACACCTT
AACGCTCAGTTATAACATGACTAGAGATAACGCCAACCGCCCTTTAAGAGCGAATTTTACCGGCACTTTT
TTACCCTATTCTTGCGGCGATTTTAACGCTTTCCCTAATGATCAAAACCCTGATGATTGCTTGTTTGAAA
ATGACGCCAGTTTGTTTAAAACTTATAGCGTCAATTTAGTGCATAACGTGAGTTTGAATTATGAAAGAGA
AGGGGGGAGTCGTTTTGGTGATCCTAAATTAAAAATCAATGGTTATACAAGCATCAGGAATGTCCAAATT
GATCCGCTTTTTAAGCCTAGCGATATAGCGGCTATCATCCCTTTCACCCCAAACCCGCAACTCTCTCAAG
GCGAAGAAAATCAATGCGTGGCGCAAGGGGGCATTTATGATGCTACTAAACAAACTTGCTCCATCACTTT
TAAAAGCCTTGGAGGGGGATCTGTGGTCGCTAATAAAAATTTATTCATCATCAATTCCGGGTTTAATGCG
AATGTGATCCACACCATAGATCATAAGAATGACAATCTTTTGGAATACGGGTTGAATTACCAAAACTTAA
CCACTTTTGATAAAGCGATCCCTAATAGCGAATTAGTCAAGCCCGGCGATGCCCCTGATGCATGCTTAAG
GGTTATGGGCCCTAATGATCCCAACATGAACGGGCGTTGCCAACGAAATGGCGCTACTGCGAATGTGGTT
GGGGTGTATGCGCAAGCGAATTACACCTTGCACCCTATGGTAACTTTAGGGGCAGGGACTCGTTATGATG
TCTATACTTTAGTGGATAAAGACTGGCAATTGCACATAACCCAAGGGTTTAGCCCTAGCGCGGCTTTAAA
TGTCTCGCCTTTAGAAAATTTGAATTTCAGGCTTTCTTACGCGTATGTAACCAGAGGCCCTATGCCTGGA
GGTTTGGTGTGGATGCGTCAAGATAATTTGCGCTATAACCGCAATTTAAAGCCAGAAATCGGGCAAAATG
TGGAATTTAACACCGAATACAGCAGTCAGTATTTTGATTTCAGGGCCGCCGGTTTTGTCCAATTGATTTC
TAATTACATCAATCAATTTTCTTCAACGCTTTTTGTCACCAATTTGCCCGCGCAAGATATTATTTATGTG
CCGGGTTATGAAGTTTCAGGGACGGCTAAATACAAGGGCTTTTCTTTAGGCTTGAGCGTGGCGCGATCAT
GGCCTTCTTTAAAGGGGCGTTTGATCGCTGATGTGTATGAATTGGCGGCTACGACAGGCAATGTGTTTAT
TTTAACGGCAAGCTATACAATCCCACGCACCGGCCTTAGCATCACTTGGCTTTCACGCTTTGTTACGGAT
TTGAGTTATTGCTCTTATAGCCCTTATCGTAACGGCCCTACGGATATTGACAGACGGCCTAGTAATTGCC
CTAAAACGCCCGGGATTTTTCATGTGCATAAGCCGGGTTATGGGGTGAGCAGTTTCTTTATCACTTACAA
GCCCACTTACAAAAAACTCAAAGGGTTGAGCTTGAATGCGGTGTTTAACAATGTTTTTAACCAACAATAC
ATCAACCAAGCAAGCCCAGTAATGAGCCCTGATGAACCCAATCAAGACAAATACGCAAGGGGCATGGCAG
AGCCTGGCTTTAACGCTAGGTTTGAAATTTCTTATAAGTTTTAAAATTTGAGCGCGTGGGGGGGCTATTT
TCTTTCAAGCGGTTAAAAAAGTGAAGAAATAAAAACGCCCGCGCAAAAACAAAAAAGGAGGGCTAAAAGA
AGCGAGAATTTCATGGGTAATGAGTCCAATCAAAAATAACGCATTCTTTAAAAGTAACAAATATATGATT
TTAATCCTTTAATTTTAAACCAATTTACAATAAATGGTTATTTTTTGTAAAATAGGGTTGCGGATTTTAA
TCAATATTTTAACTTCATGCTATTTTTTTTTTTTTGATTATAATTATAATATCAATAAGAAAAATCATAC
CATTAAGTTTAGGGAGAGTTTAATGAAGCAAGAAAAGTATTTTCTGACTTCTTCTTTATCGCTTTTATCG
TTTTTATTGTGTCCTGTAGAAGCTTTTGATTATCGCTTTAGCGGTCGTGTGGAGAACTTTTCTAAGATTG
GTTTTAACAATTCTCAACTCAATACTAAAAAAGGGATTTATCCTACTGAAAGTTTTATAGATATTGTTAC
TTTAGCGCAAGTCAAAGTCAATTTACTCCCTAAAGGCACCGAAAACCATAGGCTCTCTGTTTCTTTGGGT
GGGGCGATTGCAGCCATTCCTTATGATAAGACTAAGTATGATATTAACCAAGCTAATGGGAAGGTTTTTG
GCTCAATTGTGGAGAATTTCATTGGGGGCTATCATGGATACTTTTTTAATAAGTATCTTGGCCCTGCTTA
TGCGGGGACTTCCCAATCGGCGAGCTATCATGCAAGGCCTTATGTGGTGGATACCGCTTTTTTACGATAC
GATTACAAAGATGTTTTTGGGTTTAAAGCGGGGCGTTATGAAGCGAATATTGATTTCATGAGCGGATCGA
ATCAAGGGTGGGAAGTGTATTATCAGCCCTATAAGACTGAGACGCAAAGGTTAAGGTTTTGGTGGTGGAG
CTCTTTTGGGAGAGGTTTGGCGTTTAACTCTTGGATTTATGAGTTTTTTGCGACAGTGCCTTATTTGAAA
AAGGGAGGCAATCCTAGTAACAGCAACGATTTCATCAATTATGGCTGGCATGGGATCACCACGACTTATT
CTTATAAAGGTTTAGACGCTCAATTTTTTTATTATTTTGCGCCTAAGACTTATAACGCTCCTGGTTTTAA
GCTAGTCTATGACACGAATAGGAATTTTGAAAATGTAGGCTTTCGCTCTCAAAGCATGATAATGACAACC
TTTCCTTTATACTATAGGGGGTGGTATAACCCAGAGACAAACACTTATAGTTTAGAAGACAGCACGCCTC
ATGGCTCGTTGTTAGGGAGGAATGGCGTTACTTTAAATATCCGCCAGGTTTTTTGGTGGGATATTTTCAA
CTGGTCCATTGGCTTTTATAACACCTTTGGCAATTCAGACGCTTTTTTAGGCTCTCACACCATGCCAAGG
GGGAATAACACTTCCTATATCAGTAATGAAATCTCAGTAACGACCAGGCATGCCGGAATGATTGGCTATG
ATTTTTGGGATAATACGGCTTATGATGGGCTGGCTGATGCGATCACTAACGCGAACACTTTCACTTTTTA
CACTTCGGTTGGAGGGATTCATAAGCGTTTTGCATGGCATGTTTTTGGGCGCGTCTCTCATGCGAATAAA
AATGCGTTAGGGCAAGTGGGGAGGGCTAATGAATATTCCTTGCAATTCAATGCGAGCTATGCATTCACTG
AATCCATCCTTCTTAACTTTAGGATCACTTATTATGGGGCCAGGATCAATAAAGGCTATCAAGCAGGGTA
TTTTGGAGCGCCCAAATTCAATAACCCTGATGGCGATTTTAGCGCTAATTACCAAGACAGAAGTTACATG
ATGACCAACCTCACGCTGAAGTTTTGATTTTCAATAAGTTAAAAACACTCTAAGGCATTTTTTAAAATCT
GAGTATAAAAGACTTTGCGCAAAGCTAGTTTTGTGAAGCGCCCAACCGCTAAAGACGATTGGGCTTCCTG
ATGTTGGGGGAGAGTTTGGTTTTTGTTCTGTGTGCCTAATGGATTTTACAGAGTTTGAGCTCCAACGCAT
TCCTTACAGCTCTCACGCATCATATCCATCATATCTATAAGAAGGGCGTAACTTTGCGCGCTTCCTACGC
TAGATGCAAATGTATGGGGGTGTTATACTGCAAATTAGCGGCATTCACCCTAAACACTAAAGATGTTTAG
GATTTCTGCTTGGGGGTTTTAAAAGCGGTTTTCTTGGGTTAGGGGAACGCCTTTAGCGTTTGATCGCTTC
ACAAAATAAAAAACTTTGAAGCGCTTTAAAGCAAAATAATCGCTTTAATAAAGCGCTCTTGATAAAGCAT
TCTTGGGGGGGTTAATTTGACTATTTGATTAGGATTTTGTTGTTTTAAAGTGGGGGGGTTAAAGGGTTCA
ATCAAAGCCTATAAAAGGCCTTGAGCTTTTTTAGAAGGCGTAGCCATAGACCCAATACACGCTATAAGGA
CGGAAGTATTTCACTTCAGCGCCGCCAGCTTTATAATAGGTGTTGTAAATCGTAGGGATTTGCACACCGA
TTTCTATAGAATGCTGGTTATGGCTTTTCAAGTCTTTTTTCAAGATACCAAAGTTCATGCGTAGCCCCAC
ATCAAACAAGAATTGGAATTTTGTCGCTGTAGGTCTGCTCGCAAGCTGAGGGCTATTTCTTAGCGTGCTG
ATGTAAGTATCCCCTGCGAGTTGGATCCCCCCAAAGAAGCCCGCATTAAGACTTCGGCTACCAAAAGAGC
GGCTAAACACATTGTAAAGCACATCAGTCCCCACCCCATAAGTGAGCAAATTGACTTGATTGTAAGTAGG
GCCATTACCCACGCCCGCGCCGTTATAACTGAAGAAACCGTAGTAGCGTAAGCCCACATTCTTGTTTTCT
CCAAAGAATTGCTTATAACCGATTTTAGTGATAAACCCGTTAAACGCATTCACTTGAGAGCTGTTACCGG
CAGCGAAATTCCCAAGCCATGGGTTAGCTTTAAGCTCGTTATTCAAAGCGCTAACTTTAGCCAAAGTGTT
TGTGGTGTTGTTTAATAGTTGGGTAGAGCGCGCTTGATCAATATTCCCGCCATAGCTCACTTGATAGCCT
GTTGAATTGCTGATGTTAGCGTTGTTGGCTAGCGTTAAAGCGTTTTGAGAAGTATTGACGATATTTTGCA
CCAAGCTAGTGAATTCCTTAGCGCTCAAATCATTCCCAGCGTTAGCAGAGTTGAAAACATGTTGCGCTAA
AGCGGCGTCCAAAAACGCACCGGCAGCCCCACCATTACCGCTTGGCCCCATAGTGATTGAAGCTTGCTTT
[truncated: 1,288,497 more chars]
