# Supplementary material for: Chromosome assembly of large and complex genomes using multiple references
Source: Genome Res. 2018 Nov;28(11):1720–32. doi: 10.1101/gr.236273.118 (PMC6211643; doi:10.1101/gr.236273.118)
Supplement: Supplemental Material [file supp_gr.236273.118_Supplemental_Code.zip › Ragout-2.1.1/examples/H.Pylori/references/G27.fasta]

>gi|208433976|ref|NC_011333.1| Helicobacter pylori G27 chromosome, complete genome
TCAATTCAAGGGTTTTTGAGCGAGCTTTTTGCTCAAAGAATCCAAGATAGCGTTTAAAAATTTAGGGGTG
TTAGGCTCAGCGTAGAGTTTGCCAAGCTCTATGCATTCGTTGATGATGATAGGGTTTTGCGTGGGCGTGA
AGCCAATTTCATACGCTCCTAAGCGTAAAATCGCCTTTTCCATGCTCCCTAATCGCTTGAAATCCCAGTC
TTTTAAATGCGGTTCAATGAGAGCATCAATTTCATTGATTCTTTCTAACACGCCATTAAAAAGGCTTAAA
GCGAAAGCAAGCTGGTTGTTTTTAATCTTTTTTTCTTCTAGCATGCTGGAAGCGATTTTTTTAATTTCTT
CATTACCGCTCTCAAACGCATACAACAATTCAACCACAGCTCCCCTGGCTTGAGTTCGTGTCGCCATTTT
AACCCTTGAGAGTTTGGCACAAGCTCAATAATTCAATGAGGGTGCTCATCGCTTCAAAGCCCTTATTACC
GGCTTTACTGCCCGCTCTTTCAATCGCTTGTTCAATATTGTCTGTGGTCAGCACGCCAAAGCTTACCGGC
ATGCTGTATTTGAGCATCGCACTGGCAATGCCCTTAGTCGCTTCCGCGCTCACGTAGTCAAAATGCGGAG
TCCCCCCTCTAATGATCGCTCCTAAAACGCACACGCCATCGTATTTTTCGCTCTCTAACAATTTGTCTAA
AATCAAAGGCAATTCATAAGCTCCAGGCACCAGCACGATGTCTAAAAGCTTCTCATCGCCCCCATGCCTT
TTAAAGCAATCCATCGCCCCTTCTTTTAATCTGTCTGTGATGATATGATTGAAGCGCGAGGTTAGAATAG
CGACTCTTTCATTCCCTTGTAATTGCAATTTCCCTTCTATGATTTGCATGAAATTCCTTTAAAATAAATT
TTGGATTTTTAACATGTCGGTTACTAAGTGTTCTAGCTCGTCAGGTTTTAGCATGTTCGCCCCATCGCTT
AGGGCGTTTTTAGGATCAATATGCGTTTCAGCGAATAGCCCATCAATCCCCACCGCCGCCGCCGCTCTGG
CTAAAATGGGAGCAAAAGAGCTGTCTCCTGAACTTTTCCCGTTCGCTCCCCCTGGCATTTGCACGCTGTG
GGTAGCGTCAAAAATCACAGGGGCAAACTCTCGCATGATTTTTAAAGAGCGCATATCCACCACTAAATTC
CCATACCCAAAGCTGCTCCCCCTTTCACACAGCCACACGCCATTTTTTAACGCTGCTTCATAAGTGGGGC
TTTGAATGCTTTTATCTCTCGTTTTAAGGGCTTTTAAGACAGAATATTGCATGTCTTTTGGGTTCATGAA
TTGCCCTTTTTTGATATTGACAATAGCGTCAGTCTGGCTCACTTCTACAATCAGATCCGTTTGGCGGCAC
AAAAACGCCGGGATTTGTAAAATATCCGCTACTTTGGCTGCCACGCTTGCTTGATGGCTCTCATGCACAT
CGGTTAAAATTTTATAGCCAAATTCCTCTTTGATGGTTTGTAACATTTCTAGGCCTTTTTCTAAACCAGG
CCCTCTGTAGCTCTCCAAACTCGTGCGGTTAGCCTTATCAAAACTCGCTTTAAAATAAAAATCCAATCGC
TCGTTGTTGGCTAGGGGTTGCAATTTAATAGCGATACTTCTTAGATTTTCTAAGCTTTCAATGACGCATG
GCCCGGCAATTAAAACGGATTTAGGGGGTTTTGTTTTAGAAGTTTTCATGACTTATCCTTTGTTTAATGG
TTTCTTCAATCGGCTCAAAAAAATGGCTTTCAAAATTATAATTATAAATCCTGCCTGTTTCTATGATATA
GTGCCAACCAAAAATTTTTAATTCGTTATCCATCACTCTTTCTTGAATGAAATCATAGCTTAAGAGGTTG
TTGAGTTGCAAGCGCGCATTCAAACGCTCTGTAAGCCATGAACGCTTGGCAAAATGGTTGCTGAATTGCG
GGTGGTTTTTTAATTCTTCTTTAATAGGCTCTAAAAATTGTATCCAGTTTGCAATGTAAGGGGTTTTAGC
TTTGGTGGTTTCATCACTAATTAAATGAATGCTCCCGCAAGCCCCACAATCGCTATGCCCGCAAATGATT
AAGTTTTGAACGCCCACATGCACGATAGCGTATTCAATGCTCGCAATGGTAGAAAGGGACTCTTTATGGC
TTGTTTTAGGGGGGATCACATTGCCCATGTTGCGGATCACATACAATTCGCCCGGTTGGGTGCCTGTGAT
TAAATTAGGCACGACTCGTGAATCCACGCAAGAAATGAACAAAGTGTGGGGCTTTTGCTTAGTCTTTAAA
CTCTCATAAAGCTCTTTAAGCTCTTCATACTCATTCTCTTGAAACTCTAACGCTCCTAAAAACGCTTTCA
CTCTTTAACCCTTAAATCTCATTTTTTTAAACTTGGTTTTCATTTTAAAACGCTTATCATAGCTAAAAAT
CTTGCATTTCTTTTTGTTATAATGGCGTTATTTTACACTTTAAAGGGCTTTCATGCAATTATGTGTCGCA
TTGGATTTAGAAAAAAAAGAGGACAATCTTTCTTTATTACAAGAATTGAAGGGCTTAGATTTGTGGGCTA
AGGTGGGGCTTAGATCGTTTATAAGAGATGGGGCTGTTTTTTTAGATGAAATCAGAAAGATTGATGAAAA
TTTTAAGATTTTTTTGGATTTGAAGCTCTATGATATTCCTTATACTATGGCAAATGCCGCTCTAGAATGC
GCGAAATTAGACATTGACATGCTCACCGTGCATTTAAGCAGTGCTAAAAGCGCGCTAACCATTTTAATGC
AACGCCTAAACGCTCTTAAAAAACGCCCCTTAATCATGGGCGTGAGCGCTTTAACCAGCTTTAGCGAAGA
GGAATTTTTGATGGTGTATAACGCCCCTTTAAAAACTCAAGCGATTAAATTGAGCGCTATGGGCAAAGGA
AGCGGGATTGATGGGGTGGTGTGTTCGGTGTTTGAAAGTTTGGCGATTAAAGAGGCTTTAGGTCAAGGCT
TTTTGACTTTAACCCCTGGCATAAGGCTCAATAAAAGCGATAAAGAAGATCAAGAAAGGGTGGCGAACGC
TAAAGAGGCTAAACAAAATTTAAGCGATTTTATCGTGGTGGGCCGCCCCATTTATCAGGCTAAAGAGCCT
AGAGAAGTGGTTTTAGAGCTTTTAAAGGATTGTTAAATGCGGGTGTTAGAAACGATTGCTACTTTAAGAG
AATATCGTAAAAGTTTGAAAGAAAGCGTGGGGTTTGTGCCGACTATGGGGGCTTTACACAGAGGGCATCA
AAGCCTGATAGAAAGGAGTTTAAAAGAAAATTCCCACACGATAGTGAGCGTTTTTGTCAACCCCACGCAA
TTTGGGGCTAACGAAGATTTTAGCGCTTACCCGCGCCCTTTAGAAAAGGATTTGGCTTTGTGTGAAAAAT
TAGGCGTTAGTGCGGTGTTTGCGCCTAAAATTGGCGAAATGTATCCCTATGAAATAGAGCAACGCCTGAA
ACTCTACGCCCCTACATTTTTATCCCACTCTTTAGAGGGAGCGGCGCGTAAGGGGCATTTTGATGGGGTG
GTTCAGGTCGTGTTAAGATTGTTCCATCTTACTAACCCTACTAGAGCGTATTTTGGTAAAAAGGATGTCC
AACAGCTTTTAATCGTCCAGCATTTAGTCCAAGATTTGCTTTTAGACATTGAAATAGTGCCATGCGAGAT
TGTGCGCGATAGCGATCATTTGGCTTTAAGCTCTAGGAATGTGTATTTGAATGCCACAGAAAGAAAACAA
GCCCTAGCCATTCCAAAAGCTTTAGAAAATATCAAGCAGGCCATAGATAAGGGCGAAAAAGCGTGCGAAA
AGCTTAAAAAACTAGGGCTTGAAATTTTAGAAACCTTGGAAGTGGATTATTTGGAATTTTGCAACCACAA
GCTAGAACCCTTAAAAACCATAGAGCCAACTAACACGCTCATTTTAGTGGCGGCTCGTGTGGGTAAAACC
AGGCTTTTAGATAATTTATGGGTGTAGTTTGGAATTTTTGTGGCGACCCTTGAAAGATTTGAACTTCCGT
TTCCACCGTGAAAGGGTGGTATCCTTGGCCACTAGATGAAAGGGTCATTTTTAACGATTGACTATTATAA
CTATTGTATTGGAAATAAAGCGTAGAAAATGATTTAAAAAGTTCTTGGTGGCGGAGCGGACGGGACTCGA
ACCCGCGACCCCCTGCGTGACAGGCAGATATTCTAACCAGCTGAACTACCGCTCCCTATCAAAACCCCAT
AGCCTAAAAACGCATGCTTGAAGCTAAGTCAAAAATGGTGGTCGCTATAAGACTCGAACTTATGACATCT
ACCTTGTAAGGGTAGCGCTCTACCAACTGAGCTAAGCGACCACAATATTGAGATAAAATCCAACTAAACC
CGTATAAAAGAGTGGTGACTCCTAGGGGATTTGAACCCCTGTAACCACCGTGAAAGGGTGGTATCCTAAC
CACTAGATGAAGGAGCCACGATGCTCATGGTGACCCGTGTTGGATTTGAACCAACGGCCCATTCCTTAAA
AGGGAATTGCTCTACCAGCTGAGCTAACGGGTCTCACAAAAAGATAATGATACAATTTTTTTTAACGCTT
GTCAAGAATAATTGAAAAATATTGCGGTTTTCACAGAAATGACACGCTCTTAAAGCGGCATAACAGCTTT
TGCTTAAAAAAACTTGGTTGCGCTTTAATGCCATAAGGATCACAATAGATACGTTTTGGTTATTGGTTAG
TCTTGTTTTTAGGGGCTTTAAAAAAGCTTTATCAAGATCTAGTAAATCTTATTAGGATTTAATGCTTTTT
TTGTTTAAAAAATTTCATTGTTAAAAAATGGGTTTTTGTTTTATTGTTTTAGATCTTATTTTGTTGTAAA
ACGCATTTTCTTTTATTTTATTTTCTTAAAGGGATAGGGGTGAATTTTGCGCTTGACCCCCAAAAAGAAA
GGCTTCAAAAAAAGAAGGGCTTCAAAAGAAATCCCTTAAAAAGGGAGTTTCACAAAGGGTTTTTAGCTTC
TAGTAAGCGAACACATAATTCAAATACACGCTATAAAGCCTGCGGTATTGGAGTTGAGCGCCTAGCAAAG
AATAGTAATTGGTGTTAATAGTAGGGATCTTCACGCCCAATTCCACGCCATGCTGAGCGGCATGATCGCT
CGCTTTCTTTTTGTTTTTAGCGAGGTTCATTCTCAAGCCCAAGTTGAATAAGAATTGGAAATTCGCCACA
TTCATTTTAGCGCTATAGAAATTATTGAAGGTCGCTAAATTCACGTATTGGGAATTCAGCCACGAAGTGC
CGGCTAACGCAATCCCCCCAAACACCCCAAAAGAAATCTTATTGTTCTTGGTGGCTTTATCGTTAATGAA
GTTATAGAGAACATCTGTCCCTACCCCATAAGTGAACACATCAGAGGCTGAGTTGAAAAAGCTGGATTTG
ATATAAGCATGGTTATAGTCAAAAAAGCCGTAATACCTTAATCCCCATCTTCTTTTTTCACCAAAGAATT
GCTTATAGCCCACTTGCACGCCGATCCCATTCATGGCACCATTGTTGGTTTGAGAGCTGATTAATCCAAC
GCGTCTGAAAGGGTTATGCCCTAATTCTTGCGTGGCGCTTAATAATTGCGAATAAGCACTCTGGTTGACT
TGATAAACGGCCTGTAAGCCCCCGGGGTTATTAGGGTTAGTGGATTGGCTTATCAAATTTTTAAGGAATG
GGGAATCAGGCGTGTTTGAAGCGGTCGTGGTGATGCTGTTATAAGTGCTGTTTAAATTACTGAGACTGCC
TCTAAAATCAAGTATCGTGCGCGCCAACAACTCAGATTGCTTGATTTGCTCGGCTTGAGTGCCAAAATGC
GCAAGGCTGTTATTTAAAGCCGTTATCGTCTCTTCCACATACGCGCAACCGGCTCCCCAAGTGTTACTAG
TAACCCCTTGATTGGGTGTTGTGCCATCAGTTCTGCAAGCTGCCAAGTAATTCGCGATAAACTGGCTTGG
GATAGTGTTAAGGTCTTTTTTCATTTGAGCGGCTAGTTCAAGCATTTTGGCTTGCGCTTGTGCATGATTG
AGCATGTTTTGAGCGAAAGCCCTATCAGCAGAGGTGTAAGGATTAAAATCTTGTGGCGCGTTTTGATTGT
TTTGGTTAGCGTTAAGGCTTTGAGCTTGCGTTACGATTTCTTGGGCGTTTTTGATCATGCTAGTAACCGC
GCTAAACTCCGTGGCAAAAACCTGACACACATTCCCTGCCGTATCTAAACCCCACGGCGTGCCCCCGTTT
TGTCCTGGATTGTGATTGACCCATGGGCAGTTTGTAGTGAGAACGTTTATCATTTTACTGGCTTCTTGCA
AAAGAGTTTGAGCGTCATTAGTAGTAGTAGTAGTAGTAGTTTCACTTTTATTAGCTCCATTAGTTTGCGT
CGTTACTTTGACTTCTATCTTTTGATTCGTGTTATTCAAAGCGGGTACCCCTTGTTTTAACGCTTGTTGG
AGAACCTGATAAGCCTGATTAAGCTGTTTAAAATTCTCAATGGATAAAGGGCCGCTAACCCCGTTGTTAT
AACCGGTTAAATTGCAATTGATGGAGCTTGAATTGTGTCCTGGTTGACCCTCAAAAGTTACGCTTTGTCC
CCCACTCTTACCAGGACCGCATTGGACATTATAGGCGATGACATTCCACAGCCCCACGGCTGCATTGAGC
GCCAAATACACCGCTTGATACGCCGGGGAATTGGTTTTTTCACCAGTCAAACCTTGCGTGTTGGCTTTTA
AATTATCGATCGCAGCATTGATTTCTGAAGGGCTGCTCGCGTTCGTTACCGCCTGATTGAGGTTGTTAAA
ATTGTTTAAAAGGTTGCTCAAATTCTCATAAGTGTCTGAGAGTTTTTTCAATTCGCCGGTGTTTTTCACC
ATTTGAGCGGCTTCACCGATTTGATAGCCTGCGCTTATAAAAAAGCCGTTGTCTTCAGCGTTTAAAAGCG
ATGAAGCGAGAGAGAGAGAGAGTAAAAGGGTTTTTTTCATAAATTTTCTCCTTGAAATTAAATTGAGTGG
TTGAGATTTGATACATTAAGCAAGAATGTATTAAAAGCATTGTATCATAAAATCGTTTTTTTTTTTTTTT
TTGTCATTTGGAGAAATTTTAGAATTTTTGCATTTTTTGCGCTTTTGTTTGGGTGGTATTGGAAAGAGTT
TTTAGATTTTGTTTTAATGGAGCACTAATGATAAAAGCTTAACAGAGATTTTTTGTTGCACGTTTTTCAA
AACGAGCGGTTTTGTCAAAGCACCCCCCAAAAAGAGAGGGTTTTAGAAAGGGTGGGGATTTTAAAAGCAG
ATGATACTAAAAAGCAAGGGGGCTTACATCATGCCGCCCATGCCTCCCATACCGCCCATGCCACCCATAT
CAGGCATTGCCGGGGCCGCTTTTTCTTCTTTGATTTCATGCACGGTGGCTTCTGTGGTTAAAAGCAGGCT
TGAAACCGAAACCGCATTTTGCAAAGCGATCCTTTCTACTTTTAAGGGGTCAATAATGCCTTCTTTAAAC
ATGTCCACATACTTGCCATTGCTAGCGTTAAAACCAAAATGCCCTTCGTGTTTTTCTACTTCATTCACGA
CCACACCGCCATCATAACCGGCATTGATAGCGATTTGAGCTAATGGGGCTTTAATGGCGCGCATGATGAT
TTCATAGCCCACTTTTTCATCATCGTGTAAATTCAAATGCACTTTTTGAGCCGCGCGAATAAGAGCCGCA
CCGCCGCCAATCACAATGCCTTCTTCAACCGCCGCTTTAGTCGCGCTCAACGCGTCATCCACCCGGTCTT
TTTTCTCTTTCATTTCCACTTCACTCGCAGCGCCCACTTTAATCACAGCCACACCGCCAGAGAGTTTGGC
CAACCTTTCTTGCAATTTTTCTTTGTCATAATCGCTTGTCGTGCTTGCAATTTGGGTTTTGATTTGCGCG
ACTCTGTCTTTAACATCATCGCTATGGCCTTTGCCATCTACGATCGTGGTGTTGTCTTTGTCAATCACAA
TCCTTCCGGCTTTGCCTAAAAACTCCACTTCAGCGTTTTCTAGACTCAAGCCCAATTCTTCGCTAATGAC
TTGACCGCCGGTTAAAACAGCGATGTCTTTGAGCATTTCTTTTCTCCTGTCCCCAAAGCCTGGAGCTTTA
ACCGCTGCGATATTCAACACGCCTCTTAATTTATTCACCACTAGAGTCGTTAAAGCTTCGCCCTCAATGT
CTTCAGCGATGATTAAAAGCGGTTTGCCCTCTTTCATGGTTTTTTCCAATAGCGGGAGGATGTCTTTCAT
GCTAGAGATTTTTTTATCCGTTAAAAGGATGTAAGCGTTATCCAATTGAGCGGTCATTTTCTCAGCGTTC
GTTACAAAATAAGGGGAGAGATAGCCTCTATCAAATTGCATGCCTTCTACGACATCTAATTCGTCTTCAA
TGCCCTTAGCCTCTTCAACAGTGATCACGCCATCTTTACCCACTTTTTCCATAGCGTCAGCGATGAGTTT
CCCGATATTGTGATCGGAGTTGGCAGAAATGGTCGCTACTTGGGTGATTTCTTCTTTACCGCCTACTTTT
TTGCTCGCTTTTTTAAGCTCATTGATGATCGCTTCAGCGGCTTTATCCATGCCTCGTTTCACTTCAATAG
GGTTAGCCCCAGCCGTGATATTCCTCAAACCTTCTTTAAAAATGCTATAAGCCAGCACGGTCGCTGTGGT
CGTGCCATCGCCGGCAGCATCAGCGGTTTTGCTCGCTACCTCTTTAACGAGTTGAGCGCCCATGTTAGCC
ACCGGGCAACTTAATTCAATCTCTTTAGCCACGCTCACGCCATCTTTGGTGATGCTTGGAGCGCCATAGC
TTTTTTGAATCAACACATTCCTGCCTCTTGGCCCCATGGTTACTTTGACAGCATCATGGAGTTGTCTCAC
GCCTTCAAATAAAAGGTTTCTTGCACTATCTGAAAATTTGATTTCTTTTGCCATTTTGTATCCTTAATAA
TAATAATGTTTTTAGTGTTTTTTGTGATCATGACAGCAAGCTTCATGCTCTTTAGCATGTTTATGATCAT
GATTACCTGTATGACAGCAAGAGCCTGAGCCCACAATACCTAGAATGTCTTCTAGTTCTAGAACCATGTA
TTCAACGCCGTCTAAAACGATTTCTGCGCCTTTGTATTTGCCAAAAGCGATCACATCGCCTTCTTTAACG
CATTTGCAACCCTCACTGATTTTATGGCTAACCGCTTTGACTACGCCCATTAAAGGCTTTTCTTTAGCGT
TATCAGGGATGATGATGCCTGAACTGGTTTTGTTCTCTTCTTCAAGTCTTTCTACTAAGACCCTTTCTCC
TAATGGTTGAAACTTCATTTCAGTTCTCCTAAGTTTTGATAAATAAAATAGAAATTTAGCGCTTATTGTT
ATTAAGCGACATAACTATAGCACATTTTTAGGGATAAGTCAAGCCATAAAAACAAAGCTAATAATATAAC
TATAAGAATTATTAAGTCTATTTGTATAAAGTTTTATTAGTTTAAAAATATAAGGATTAGAAAAAAGGGG
CGTCATTAACAAACCTTTTTGAAGATTTTATTTATTGAGTATAATTCATTCAAACAGCTTAAAACAAGAA
GCAAGATGAAGAAAGCATGAAAAATGATTCTTAAAAGTTCCATTGATCGCCTTTTGCAAACGATAGACAT
TGTAGAAGTCATTAGCTCTTATGTGGATTTGAGGAAATCAGGTTCTAGCTACATGGCTTGTTGCCCTTTT
CATGAAGAAAGGAGCGCGAGTTTTAGCGTCAATCAAATCAAAGGGTTTTACCATTGCTTTGGGTGTGGGG
CGAGTGGGGATAGCATTAAATTTGTGATGGAGTTTGAAAAACTTTCGTTTGTGGAAGCGCTTGAGAAATT
AGCCCACCGATTCAATATAGCTTTAGAGTATGACAAAGGCGTTTATTACGATCATAAAGAAGATTACCAC
CTTTTAGAAATGGTGAGTTCGTTGTATCAAGAAGAACTTTTTAACGCTCCGTTTTTTTTGAATTATTTGC
AAAAAAGAGGGCTTAGCCTAGAGAGCATCAAAGCGTTTAAATTAGGCTTATGCACGAATAGAATTGATTA
CGGCATTGAAAATAAAGGCTTGAATAAGGATAAACTCATTGAATTAGGCGTGTTAGGCAAGAGCGATAAA
AAGGATAAAACCTATTTGCGCTTTTTGGATCGCATCATGTTCCCTATTTATAGCCCTAGCGCTCAAGTGG
TGGGTTTTGGAGGGCGCACCTTAAAAGAAAAAGCGGCTAAGTATATCAATTCGCCCCAAAGTAAGCTTTT
TGATAAATCCAGTTTGCTCTATGGCTATCATTTGGCTAAAGAACACATCTATAAACAAAAGCAAGTCATT
GTAACAGAGGGGTATTTGGATGTGATTTTATTGCATCAGGCGGGTTTTAAAAACGCCATAGCCACGCTTG
GGACAGCTTTAACGCCATCGCATTTGCCCTTGCTTAAAAAAGGCGAGCCAGAAATCCTCTTAAGCTATGA
TGGGGATAAGGCAGGGCGAAACGCAGCTTATAAAGCGAGCTTGATGTTGGCTAAAGAGCAAAGGAGGGGG
GGGGTGATTTTGTTTGAAAACAACCTAGACCCTGCGGAGATGATCGCTAATGGCCAGATTGAAACCTTAA
AAGACTTGTTATCGCGCCCCATGGCTTTTATTGAGTTTGTTTTAAGGCGCATGGCGGATTCCTATCTTTT
AGACGATCCTTTAGAAAAAGATAAGGCCCTTAAAGAAATGTTAGGGTTTTTAAAAAACTTTTCCTTGCTT
TTACAAAGCGAATACAAGCCCTTAATCGCTTCGCTTTTGCAAGCGCCTTTGCATGTTTTAGGGGTTAGAG
AGCGAGCCTCTTTTCAGCCTTTTTACCCCAAAACAGAAAAACCCAATCTTGCTCAAAAGTTTGCGCATGT
TCCTAACACGCTCAGTTTGGAATTTTTAGAAAAATTAGTGATCCGCTATCTTTTAGAAGACAGAAGTTTG
TTGGATTTAGCGGTGGGCTATATCCATAGTGGGGTATTCTTGCATAAAAAACAAGAATTTGACGCTTTGT
GTCAAGAAAAATTAGACGACCCTAAATTAGTTGCGTTATTATTAGATGCGAATTTACCCCTAAAAAAAGG
GGGTTTTGAAAAGGAATTGCGTTTGTTGATTTTGCGCTATTTTGAGCGGCAACTCAAAGAAATCCCTAAA
AGTTCGCTCCCTTTTAGCGAAAAAATGATCTGTTTGAAAAAGGCTCGCCAAGCCATTATGAAATTAAAAC
AAGGAGAATTAGTCGCCATATGAAAAAGATTAAAGCTTTAGCCTTATTCAGTGGGGGGTTGGATAGTTTG
TTGTCTATGAAATTACTCATTGATCAAGGCATTGAGGTAACCGCTTTGCACTTCAATATAGGGTTTGGAG
GGAATAAAGATAAAAGAGAGTATTTTGAAAACGCCACCGCGCAAATCGGGGCTAAGCTCTTGGTGTGCGA
TATTAGAGAGCAGTTTTTTAACGATGTGTTGTTCAAGCCCAAATACGGCTATGGGAAATATTTCAACCCT
TGCATTGACTGCCATGCCAATATGTTTAGGAACGCTTTTTATAAAATGCTTGAATTGGATGCGGACTTTG
TTTTGAGCGGGGAAGTGTTGGGGCAACGCCCTAAATCCCAAAGGAAAGAAGCGCTCAATCAGGTGAGGAA
ACTGGTCAGAGAGGTGGGCGAAGAGGCGCGTTTTGATCCCATTTTAGACCGAACGCAAGCAGGTGGTGAA
AAACCGCAATTTTTAGATGAATTGCTCTTAAGGCCCATGAGCGCTAAACTCTTAGAGCCTACTTTCATGG
AAAAAAAGGGTTTTGTTGATAGAGACAAGCTTTTAGATGTGAGTGGTAGGGGGCGCACTAGGCAATTGCA
AATGATCAAAGATTACGGCTTGAAATATTATGAAAAGCCAGGTGGGGGGTGCTTGCTTACGGACATTCAA
GTGAGCAATAAGATTAAGAATTTGAAAGAATACAGAGAAATGGTGTTTGAAGATGGCGTGATTGTCAAAA
ACGGGCGTTATTTTATCTTACCCCATAACGCTCGTTTGGTGGTGGCAAGGAATGAAGAAGAAAACCATAA
ATTGGATATTCAACACCCCTTAATGGATAAGATTGAATTGCTAGGCTGTAAAGGCCCTTTGAGTTTAGTG
GATAAAAACGCCAGCAAAGAAGATAAAGAATTGGCCGGTCGTATCGCTTTAGGCTATGCTAAGACTTTAA
AAAATCAAGCTTATCTCATTCAAATAGGGAATGAAAAGCACGAGCTTTACCCTTTGGATAAAGAGAACGC
TAGGGAGTATTTGTTCGCTTAAAAGGGAGTTTTTTTAGGGTTTTAGGGGTTTTCTTTTTATGCTATAATG
GAAAAAGCTCTAATCATTAAGCTATTTGCTAGGAGGTTTGCATGCAAGAGTTTTTAGGTTTTGGTGTGGT
GGGGAATTTTGCAGGGCATTTGGAGCAAGCAGGAGAGAGTCATAGTTTTATTAACATGAAAAGCGAAGAA
AAGGACGCTCCTAAGGGGTTATTCCCTTTTTATATCCCGTATGAGAATTGCTATTTGGGGCGTTGTTGCA
TTGATAACCATAAGATTATTTTGCCTAGTGATCCACATTTAAGGGTGCAAGCAGAGCCAGAAATCGCTTT
AGAATGCGATGTTAAATACGATGAAAAACATTTGGTAACCAAGCTCGTGCCTAATTTTTTCATGGCGTTT
AATGACGCTTCTGTGCGTAATTTAGACGCCGCAAAACTCTCCCAAAAAAAGAATTTTTCACCAGCTTCTA
AAGGCATAGGGCAGAAATTGCCCATTGACAGGTTTGTTTATGGGGGGGTGTGCAACAATTTCTCTATCGC
GTCTTTTTTGAGATACAATAATGTTTGGCACATTTATGGGGAAAACAGCAAATTGCTCAAATACGAGTTT
TTTTATCAAAAGCTTTTAGACTGGATTAAAGATCAATTAAACCACCAACAAGATGGCGATTCTTTAGAGG
CTCTAAGACCTTTTTTAGAGCGCCATAATTTCCCCACTAAAATGATTTTTGCGATTGGGGCTACCCCTTA
TATGCCTTTTGCGCAAGAGCATTTTTTACAAAAAGGCGATGAGGTGGTGATTGTTGCTTACAACCATTTG
CAATACAGTTTTGAAAAGATTCAAAGCCTCTTAGAAGAAGACACCCTACAAACCAAAGAACACACTAATC
TTTCTTATGTCTATCAGATCGTAGAATAGTAAGGCTTTTACACTCTTTAGCTTTGCTTTTTTACCCTTTT
AAAGATCAAATGCACCCCTTTTGACCCCCTTTTAGAGGATTTTTATGGTTTTTTTGAGATAATAAAGCGT
TATAAAGTTAATTAAAATTAAACAAAAGGGTTTTGATGTCCGCTCATTTTTTAAAAATCATTTTTTTAGT
AGGCATGTGCGTTTCAAGTTTGTTCGCTGAAGGTTTAGAGGGGTTTTTTAACGCCCTAGAAGCCCAGCTC
AAAAGCCCCATCGCTAAGGGGATTTTAATGGTGATTTTCATAGGGATCGCTATTTATGTGTGGAGGAATT
TAGACCGGTGGAAAGAGATTTTATTCACGATCCTTGGCGTGGTGTTTGGGATTTTTTTATTCTTTAAAGC
CCCGAGTTTAGCGAATTGGTTTATGGGAATTTTTTAATGATTATCCTCTCAGCGAGCGTGAAGAATTTGC
GTGAAATTTCGGTTAAAGAAAAATTTTTATGGTTGAACGCTAAGTCTTATTTGATTTCTGTTTTTGCGCC
TTTTATTTTGCTCCCTTGGATTGATTTGTTGAGCGCTTTTTTATTGTATTTAGGGTTTTTAGCGCTCTTT
AGCGTGCTGGAATTTTTTGATGAAGATATTGCAGATATTATTGTGGCTAAAAGCAAAATAAAGACTAAAA
CCAAATGTTATAGAGCGTAGAATGTTAGAAAAGCTTTTGAGCGCTGTCAAACAAAAAGTTTCAAACTATT
TTTTAGGGGTTTTGCCTAAAAGCTATTCTATGAGCGAAGAAAACAACATTTTAGGCTTGTATGATGAGCA
TTTTTTACTCACTAAAAACGAAAATTTAGTGGGCATCCTCCGTTTAGAAGGAGTTAGCTACACCCATTTA
AGCACAGAACAATTGCAAGATCTCTTCACCGAGCGCCAGATGGCGTTGGATTCTTTAGAAAAAGTCGTGG
CGCGCCTTGTGGTTAAAAGGCGTAAAGTTGATCACCAACAAAACATTCAAACTGACTCTCAATACTTGCA
AGCGATTTTGAATCAATTTGAAAACAAAGAAGTGTATGAGAATCAGTATTTTTTAGTTTTAGAAAGCGCG
CATTCTTTACAAGGCGTTTTAGAGCATAAGAAAAAATCCTTAATGCATGCCAATAGGGAAAATTTTAAGG
ACATCCTCTCTTATAAAGCGCATTTTTTGCAAGAAACTTTAAAAAGCTTAGAAATCCAGCTCAAAAACTA
TGCCCCCAAACTCTTAAGCTCCAAAGAGGTTTTGAATTTTTATGCGGAATACATTAACGGGTTTGATCTC
CCCTTAAAGCCCCTAGTAGGGGGGTATTTGAGTGATAGTTATATCGCTAGTTCTATCACTTTTGAAAAAG
ATTATTTCATTCAAGAAAGCTTTAATCAAAAAACCTATAACCGCTTGATTGGCATTAAAGCTTATGAGAG
CGAGCGCATCACTTCTATAGCGATCGGAGCGCTTTTATACCAAGAGACGCCACTAGATATTATCTTTTCT
ATAGAGCCTATGAGCATCAATAAAACGCTGGGTTTTTTAAAAGAGAGGGCCAAGTTTAGCATGTCCAATC
TCGTTAAAAACGAGCTGCTAGAATACCAAGAACTAGTCAAAACCAAACGCCTATCCATGCAAAAATTCGC
CCTAAACATTCTTATTAAAGCCCCCAGTTTAGAGGATTTAGACACTCAAACGAGCTTAATTTTGGGGCTT
TTATTTAAAGAAAACTTAGTGGGCGTTATAGAAACTTTTGGCTTGAAAGGGGGGTATTTTTCCTTTTTCC
CTGAACGCATCCATTTGAACCACCGCTTGCGTTTTTTAACCTCTAAAGCCCTAGCCTGTTTAATGGTGTT
TGAAAGGCAAAATTTAGGCTTTAAGGCTAATTCATGGGGGAATAGCCCTTTGAGCGTGTTTAAAAATTTG
GATTATTCCCCTTTTTTATTCAATTTCCACAACCAAGAAGTGAGCCACAACAACGCTAAAGAAATCGCCA
GAGTGAATGGGCATACTCTAATCATAGGGGCTACCGGAAGTGGTAAAAGCACGCTGATTAGCTTTTTAAT
GATGAGCGCTTTGAAATACCAAAACATGCACCTTTTGGCCTTTGATAGGATGCAAGGACTGTATTCTTTC
ACCAAATTTTTTAAAGGGCATTACCATGACGGCCAATCTTTTAGCATCAACCCCTTTTGTTTAGAGCCTA
ATTTGCAGAATTTGGAATTTTTGCAATCCTTCTTTTTGAGCATGTTTGATCTTGCCCCTTCAAGGGATAA
AGAAGCCTTGGAAGACATGAATGCGATTTCTAGCGCGATTAAGAGCCTTTATGAGACCTTATACCCTAAA
GCTTTTAGTTTGCTAGACTTTAAAGAAACGCTTAAAAGAACCTCATCTAACCAATTGGGCTTGAGTTTAG
AGCCGTATTTGAATAACCCCCTTTTTAACGCTTTGAATGACGCGTTCAACTCCAACGCTTTTTTAAATGT
GATAAACCTAGATACCATCACCCAAAACCCTAAAGACTTAGGGCTTTTAGCCTATTACTTGTTTTATAAA
ATCTTAGAAGAATCCAGGAAAAACGACAGCGGGTTTTTGGTTTTTTTAGACGAGTTTAAATCCTATGTGG
AAAACGATCTATTGAACACTAAAATTAACGCTTTAATCACGCAAGCCAGAAAAGCTAATGGCGTGGTGGT
GTTGGCTTTGCAAGATATTTACCAATTAAGCGGGGTTAAAAACGCCCATAGTTTTTTAAGCAACATGGGG
ACTCTTATTTTGTACCCGCAAAAAAACGCTAGGGAGTTAAAACACAACTTCAATGTGCCTTTGAGCGAGA
CTGAAATTTCTTTTTTAGAAAACACCCCTTTGTATGCCAGGCAGGTTTTAGTCAAAAATCTGGGTAACGG
GAATTCTAACATGATTGATGTGAGTTTGGAAAGTTTAGGGCGTTATTTGAAAATCTTTAATTCAGATTCT
AGTCATGTGAATAAAGTGAAAGCGTTACAAAAAGACTACCCTACAGAGTGGCGTGAGAAACTTTTGAAGA
GCTAGTTTAAAAAAGTCAATATCATTTTGAAGCACTCCTATTCAGATGGCTAAGGCACACAAGAAATTAG
GGGACTCTGCTGTATTCCTACCCTGAAGCGTTACCCTAAAATCCTATTGCATAGGTCTAAATAAGAGCTT
AGGGATCATTTTAGCCATAAAAAGCTTATGTTTTCATTAAAAATGTTATGATACGCTCAAATAGTCAAGC
AAAAAAATGTCAATTAAAAGGGTTAGATTGAAAAGATTCGTTCTGTTGATGTCGGTAATTTTAGGAATAT
CATTAACAGGTTGCATAGGCTATCGTATGGACTTAGAACATTTTAACACGCTCTATTATGAAGAAAGCCC
TAAAAAAGCTTATGAATATTCCAAACAATTCACTAAGAAAAAAAAGAACGCTCTTTTATGGGACTTGCAA
AACGGCTTGAGTGCTTTATACGCAAGAGATTACGAGACTTCTTTGGGGGTATTAGATCAAGCCGAGCAAC
GCTTTGATAAAACGCAAAGCGCTTTTACAAGAGGGGCTAGTTATGTGGGCGCTACCATGATTAATGATAA
TGTGCGTGCTTATGGGGGGAATATTTATGAGAGCGTTTTAATCAATTATTACAAAGCGATAGACTACATG
CTTTTAAACGATAGCGCGAACGCTAGGGTGCAATTCAACCGCGCGAATGAACGCCAGCGCAGGGCTAAAG
AATTTTATTATGAGGAAGTTCAAAAAGCCATTAAAGAGATCGATTCTAGCAAAAAGCACAATATTAATAT
GGAACGCTCTAGGGTAGAAGTGAGCGAGATTTTAAACAACACCTATTCTAATTTAGACAAATACGAAGCT
TATCAGGGCTTGCTTAACCCGGCGGTTTCGTATCTTTCAGGGTTGTTTTACGCTTTAGATGGGGATAAAA
ATAAGGGGTTAGGCTATCTTAATGAAGCCTATGGGATCAGTCAAAGCCCTTTCGTGGCTAAAGACTTGGT
TTTTTTCAAAAACCCTAACAGGAGCCATTTCACTTGGATCATCATTGAAGATGGTAAAGAGCCGCAAAAA
AGCGAATTTAAAATTGATGTGCCTATTTTTATGATCGATTCGGTTTATAATGTGAGTGTGGCTTTGCCCA
AGCTAGAAAAAGGGGAAGCGTTTTATCAAAATTTCACCTTAAAAGATGGAGAAAAGGTAACCCCCTTTGA
CACTTTAGCTTCAATAGATGCGGTGGTTTCTAGCGAGTTTAGGAAGCAATTGCCCTACATTATCACCAGA
GCCATTTTATCGGCTACTTTTAAGGTGGGCATGCAAGCGGTAGCGAATTATTATTTAGGGTTTGTTGGGG
GGCTAGTAACTTCGTTGTATTCAGGTGTTAGCACCTTTGCAGACACCAGAAACACGAGCATTTTTGCCCA
TAAAATCTATCTTATGCGTATCAAAAATAAAGCTTTTGAAAATTATGAAGTTCAAGCTGATTCTGTTGAC
GCTTTTTCGTTTTCGTTAAAGCCCTGTAAAAGATCGCTTGAAAGCCCCAAAGTCATTGACGCTAGGGAGT
TGCTTTCAGGGTTTGTAACAGCCCCACAAATCTTTTGCTCTAACCGCCATAATATTTTATACGTGCGCAG
CTTTAAAAACGGGTTTGTTTTGAGTCGTTTAAAATGATTTCAAAACCCCCACCAAAGGAATTTTAGTTTT
TAAGTGTCGTTGGCATTAAACACAAACACGATATAATTATAAAACGATACGAAAACCTAAATTAAGGGGA
AATCATGGCTGATAGTTTAGCGGGCATTGATCAAGTTACGAGTTTGCATAAAAATAACGAGTTGCAATTG
TTGTGTTTCAGGCTGGGTAAAAACAAGGATTTGTATGCGGTCAATGTCTTTAAGATCCGTGAAGTGGTGA
AATACCATGGCAATCTCACAATCATTAGCCACGAAAACAATTCGCTCGTTGAGGGGCTAATCATTATAAG
AGAGCTCACCATTCCCTTGATTGATATGAAAAAATGGTTTTATTATGACAGCCAAAACAAAAACAAGGAT
TTACGCCCTTATAGGATAGAAAAAGAAAAAGGCGAAGACGATATTGTTATGATTTGTGAGTTTTCTCGCT
GGACCATAGGGGTTAGGATCTATGAAGCGGATAGGATTTTGAGCAAGAAATGGACTGAAATGGAGCAAAG
CGCTGGGCTAGGGGGATCTGCTGGGAATAACAAACTCGTGAGTCGCACGCGCTATTTTGACGGGCGCTTG
GTGCAAGTGGTGGATATTGAAAAAATGCTTATAGATGTGTTCCCTTGGATTGAAGATGAAAAACACAGCG
ATTTAGAGACGCTCTCTAAAATCCACTCTAACCAATGCGTTTTGCTTGCTGATGACTCCCCAAGCGTTTT
AAAAACCATGCAAATGATTTTAGACAAGCTAGGCGTCAAGCATATAGATTTTATCAATGGTAAAACCTTA
TTGGAGCATTTATTCAACCCCACAACCGATGTGAGCAATATTGGCCTTATCATTACCGATTTAGAAATGC
CAGAAGCGAGCGGTTTTGAAGTGATCAAGCAGGTTAAAAACAATCCTTTGACTTCAAAAATCCCTATCGT
GGTCAATTCTTCTATGAGCGGGAGTTCTAATGAAGACATGGCCAGGAGTTTGAAGGCCGATGATTTCATC
TCTAAGTCTAACCCCAAAGACATCCAGCGAGTGGTTAAGCAATTTTTGGAATTAGCATGAAAAAATACAG
CGCTATCCCCACCCCTTGCTATGTGCTAGAGAGCGAACGCTTAGAAAAAAACGCCAAGATTTTAGAAATC
GTGCACCAACAAAGCGGGGCAAAGGTCTTGCTCGCTTTAAAGGGGTATGCGTTTTGGCGTGAGTTTGGGA
TTTTGAGGCAAAGATTGAACGGGTGTTGTGCGAGCGGTCTTTATGAGGCTAAGCTCGCTTTTGAAGAATT
TGGGGGGCGAGAGAGCCACAAAGAAATTTGCGTTTATAGCCCGGCTTTCAAAGAGGCTGAAATGAGCGCG
ATTTTACCCTTAGCGACAAGCATTATTTTTAACTCTTTTTACCAATACGCTACCTATAAAGACAGGATTT
TAGATAAAAACAAGCAATTAGAAAACTTGGGCTTAAGCCCCATTAAAATGGGTTTGAGGATAAACCCTCT
CTATAGCGAAGTAACCCCAGCGATCTATAACCCATGCTCTAAAATGAGCCGGTTAGGGATTACGCCTAGC
GGATTTGAAAAGGGGGTGAAAGAGCATGGCTTAGAGGGGGTGAGCGGGTTGCATTTCCACACGCATTGCG
AGCAAAACGCTGACGCTTTGTGCCGGACTTTAGAGCATGTGGAAAGGCATTTCAAGCCCTATTTAGAAAA
CATGGCGTGGGTGAATTTTGGTGGGGGGCATCATATCACTAAGAGCGATTATGATGTGAATTTGCTCATC
CAAACGATTAAGGATTTTAAAGAGCGTTATCATAATATAGAAGTGATCTTAGAGCCTGGGGAAGCCATAG
GGTGGCAATGCGGGTTTTTAATCGCAAGCGTGATAGACATCGTTCAAAACGATCAAGAAATTGCGATTTT
AGACGCTTCTTTTAGCGCTCACATGCCCGATTGCTTAGAAATGCCTTATCGCCCTAGTATTCTTAAGGTT
TCCGTAGAAAATGATAAAGAGCTTATTGAAGTTGAAAGGGGCGAAAATCAAGGGGCGTTTTCTTATTTTT
TAGGCGGCCCTACTTGTTTGGCGGGGGATTTTATGGGGAGTTTTAGCTTTGAAACGCCTCTAAAAAGGGG
CGATAAAATCGTGTTTCAAGACATGCTCCATTATACGATCGTCAAAAACAACTCGTTTAATGGCGTGCCG
CTCCCAAGTCTGGCTAAACTGGATCAACAAGGTTTTAAAATCCTTAAAAACTTTTCTTATGAAGATTATA
AAAACAGGAATTAAAGCTTTAATTAAGTTTTTTTAATTAAGTTTTTTTAATTAAGTTTTTTGGGGCTTGT
AAAAAGGCTTACGCACAACATTCCAACGCCAAGCCCGGCTAACACCGCGCCAATGGTGTGCATGTCTAAA
TAAATGCGAGCGAGCATGGTTAAGGGGATTAAAGGCAAGAGCCACCAGTATTTTTTAAAAGAATAGCGGC
GCATTAAAAACGCCACCGCCAAACCCACCATAGACGAATGCCCGCTTGGCATGTTGAAATTACCCCCATA
AGGGCGCTCGCCCAAACGCTGATCATTGATCGTTACATGGTTTAAGGCTCTTTTGGTGGTGTGCGTGAGA
AGGGTTGTAGCGATAGAGGCGTTAGCGACTTGAAAAAGCCCTATCGCATCTCTTTGGATTAAGGGAATCG
CCACAGATAAAATCGTGGGGATAAAGCGCGCGTAATGCTCGGTGAGATGAAACACTAAAGGCACGCTAGG
CTGTTTAGGGACTTTAGGGAAAGGCGCAAAAATACCCAGTAAAATCAAACCCAAACTGAGCGCTAACAAA
GTTTTAGAAAAGCTTTTAGGCAGGCTTTCACAAAATTTTTGTTTAAATAAGAATTTTTTCATGCGTGTTA
TTCACTCTTTTTTGTGTTTGAGCAGGTCTAAAGAAGGGCGATAAACAGCGCTAGGGTTTTTAAAATCCAA
AAACACCCCTAAAATGCTATGGAAAATAACGTTTTGATTAATGGGGGTTTGGGTTTGAACGATGGAATGC
TTCTCTTTGAAAGGCTCATTAGCATAAACGATAAAGGGGATCTCGTATTGTTCTTTGGGGGCGATGCTTT
TAGGAATGCCATGCAAATAGAACGCTTCTTCGCCCAAGCTCTCGCCATGATCGCTCAAATAGATCATTAA
GGCGGGCTGCTTGGCTTTTTTGAGCATGCTAATGATCTTATCTAACAGATAGTCGTTGTAAAAAATGGTG
TTGTCATAGGCGTTAATCAAGCTTTCTTTGGAGCAAGAAGACAGATCAGCGCTTGAGCAATAGGGCTTAA
ACACCCTAAAATTTAAAGGTACTTTGTTGTCGTAGTTTGGGCCATGCGAGCCGGCAAGGTGTAAGATGAG
CAAGACATTTTCATTAGAGTGTTCTTTTAAAAGGTCAGGCAAATTATAGAGTAAGGATTCATCATAAGGA
GCGATCGCTTCACAATTGGGGCATTTTTGAATCAATTCATAGTTTTTAAGATAGCTGGTAACCTTAACAT
TCTTTTCGCCATCGTTCGCGCTATACCAAAAGACTTTGATACCGGCTTTAGTCAAGTAAGTCGGCAAATT
TTCATAAGCGTTGTTTTTAAAAGAAGAATCTAAAATGCATTCCAAACTCGCTGTCGTGTAAGTGGCGCAA
GAAGTGGCGTTAAAAAGAGTGAGTTCATTATCGGCTAAACGCTTGCTTAGTCTTGGGGTGGTGGGTTTTT
GATAGCCATAAAGGGCGTAATTGTGTTTCCTAGCGCTTTCGCCAATGACTAGCACCACAAACGAATTGGA
ATGATTGGGCGAAAAAAGAGGGAGCGGCTTGATAGTGGGGGCGAAAAATTTAAGAGCGCTCACTCTAAAA
GCGTTCACGCTATAAGCGAAGGGCAAAATTAAGCCCCCTATAAATTTCGCATGCTTGTCAAACCACAGCC
AATTTTTAGCGTTAGCTAAAGCGCTAGCGATAAAGATAAACACTAACGCCAAGATCGCTAAAAAGGGCGC
TTTTTTAGAAGAATTTTTAAGGGGGATTTTATAGATAATATAGCCAGGCAACACCCCAAAAACAACGATA
AAAACGAATAATTTAACGCTCAAAAAGCCTAAAAGCTCATGCGTGTTGGTGTTTAAGACATTACCCATCA
TGCTCTTATTTAAAAACACCTTATAAGCACTAATGAAATAAAAAGCGATGGAATTGAGCCAACTAAAAAC
AACCGCGCTTAGGCGCATCAAATGAATAGAGATCAAGCCTAACGCCAAAAAAAGAGCGCCATTAACGCAA
AAAAGCACCACAACCATCATGGCGATAAAACTAACTTGGTTGCTTTCTTTATAAACATAAGCGAACAAAG
GGAAATGGTATAAAACGCCAAAAATAAGGCTATAAAGCAAACCGGCTTGCAGACAACTCAGGGGTTTTAA
AAACTTCAGATGGAATAATGATGCCAAACACGCCCCTTAAAATCAATCGATCTTAGGATTATATCGTAGG
TATGGGGATTTTATGGTTTATTTTAAAGTGGAAAGCGCGTTTTTTAGGGTGGTTTGCATTTAAGAGCTTT
AAAGCGCGTTTGTTGTAGGATTTCATCACGCCCCATAGTTAGGATATGGGGCAAATAAGAAAGCATGCCA
TGAAGCGTAAAAGTGGCAAACGCTCTTGGAAACTATTATACCTTGAAATTTCTTTTTCTTGGTTTAAGGT
AGTGTTTTTGATGAAACGCTAATTTCTAAGAGCGTTCCCCTAAGCCTAAAAAGCTTAGGGGTTTGCTTAT
GTGAAGCGGGTTTGTCCTTGAGTTTTGGGGCGTTTTTTGGTTAGTGGAAGCGCGCGAACGCTAAAGACGT
TTGGGGTTTCTGCTTTGGGTGGTTTAAAATGATCGCTTGAATAATGCTAATTTTTATTTAGATTGTAAAA
AACGCCCTTGAGTGTTTTTTATGATTAACGCTTGAAGTCAAAAAACTTTATTTGATGGAAAAAATTAAAA
AAGTTTAGAAAAATAAAAGCTTTATGAAAAGTTAAAAAGCGAGTGAGAAGTCAGTTAAAAGGATTAAACC
CCCTAAAAAAGAGAGGGTTCAAAAAAGAAACCCCTTAAAAAGGGAGTTTTAAGCTTTTAGTAAGCAAACA
CATAGTTGAGATACACGCTATAAAGCCTTCTGTATTGCAAGGTAGTGCCTAGCAAAGAATAGTAATTCGT
GTTGATCGTGGGGATCTTCACGCCTAATTCCATGCCATGTTGCGCGCTATGTTCAGCGCCTCTTCTCTTA
TTTCTGGCGAGATTGGTCCTTAAGCCCAGATTGAATAAGAATTGGAAGTTGGAGGTGTTGATTTTAGCTT
TATAGTAATTGTTCACATTCGCTAAATTCACGAATTGAGAATTAAGCCATGAAGTCCCGGCTAGTTGGAT
GCCGCCAAACGCACCAAAAGAAATCTTATTGTGTTTAGTGGCTTTATCGTTGATGAAATTCACTAACAAA
TCGCTCCCCACGCCATAAGTCCAAACATCAGAAGAAGCGTTGAAAAATTGGGATTTGTTATAGGTGTGGT
TGTAATCCACAAAGCCGTAGTATCTTAAGCCCCACCATTTCTTTTCCCCAAAGAATTGCTTATAGCCCAC
TTGAAAGCCGATCCCATTCATCGCGCCGTTATTGGTGGTAGAAGCGGCGATTAGCCCAGCGCGTCTGAAA
GGGTTACTGCCGAGTTCTTGAGTCCTAGATTGCACTTGAGAATGGATGTTGGAGTCAATATAGTAGTTAT
CCTGTATGCCTTGCGGGCTGTTAGGGTTAGTCTTTTTGCTCACCACATTTTGTAAAGATTGAGCGTCAGG
CAAGCTTGAGAGCGCTGCTGTGATGCTGTCATAATGTTCGCCTAGCTTTTTATACTGACCGCTGAAGTTC
GCTAAAGTGTAGGCGAGGTTTCGCGCGTTATGGATTTGCTCGGCTTGGTCGCCAAAATGAGCGATGCTGT
TTTTTAGATTCGTTACGGTCTCTCCCACATACGTGCAACCGGCTCCCCAAGTGTTAGAAGTAACCGTGCC
AGATGGCGTGCCACGGAGATTGCCGTCGCTACCCTTTTCATGGCACACTCCTAAAGAGTCTTTCACGAAC
GCTGCAGGGATTCTTTCAAAATCCTTCACCACTGCTTGAGCACGGTTTAAAATCTCCGCTTGCGCTCTAG
CGTTAGCGAACATGCTTTGGGCGAAGTTGGCGTCTTTATAGGGGTTGAATGTCTTCCCGGTGTCTAGGTT
GTGCTGGTTTTGCGCGTTGGCGGCAACGATTTTGGATTGCTCTACGGCTATTTCAGCGTTTTTGATCATG
TCTTGAATCGCGCTGATTTCATTTTTAAAAATCCCGCACGCGCTCCCATCGCCTTTATCTATTCCGGCCC
ATAAACTATTGCCACCGCCTGCACCGCCTGCACCTCCATTACTCAACCATGGGCATGCTTCATTAAGAGT
GGTTAAAATAGTGCTAGCCTGTTTTAAAAGCTCTTGAGCGTTGTTGGACACTTTGATGTCTTCTTTAGTT
TCTGTATAAGTCCCATTCACCCACTTGATTGAAACAAATCCATTAGTCCATGGGAATTTCCATCTTTCTC
CTGGCTGGACGCTATCATTTTTTTTCCCTTTAATTTCAAAATTAAGTTCTTTGGTGTCGCTTAAGGCAGG
AATATCTTGCCCGCTGCTCCCAAAAGCCTTTTGGATGATTTGATAGGCTTTATTGATTTTCGCGTAATTT
TCAGTGGATATAGCGCTCCACTTTCCTGGTTCATAAAATGAATCGCAAGTAATGGTAGTCCCTCCATTTG
ATGGCACATTTTCAAAAGTTTGAACGCCCCCATTTTTACTTTTGTCAGAGCCAGGGCCACAAACGCTAAT
CGCATAGCTCATGACTTGCCACAACCCCGCTGCCGCGTTTAAGGCTAAAAGCACCGCTTGATACGCCGGG
GAATTCTTTTTATCATTGATTAAATTCTTTGCGCTCGCGTTCAAATTGCCCCTTGCGTTATTGATAGCGT
TAGGGTCGGCGGACTGCCTGATGAGAGTGTTTAGGACGCTATAATTCGTTAAAAGATTGTTCAATCTTTC
ATAGCTATCTGAGAGTTCTTGAATGCCTTTAGTGTTTTTCACCATTTGAGAGGATTCACCGATTTGATAG
CCCGCACTCACAAAAAAGCCGTTGTCTTCAGCGCTTAAAGCGGAAACTAAAAGCGAACCTAAGGTTAATG
ACAGAAATTTTTTCTTCATGTTTTCTCCTTTTATTACTTGAAATAAGATTGATTTTATCCGTCAGATCTT
GCGGAAGTGTGTCTTTAAGTAAGACCATACAGCAAGATTTCGTTAATATAGTATAAATTAATGGGATTTT
GATATTAATTAGGCGTTTTTGCCCTTTCAAAAAAAAAAAAAAAAAAAAAGGTTTTTGTGGTGTTTCTAAA
CAAATATTAAACCAATAAAGGTCATTTTAAAAGAAATGAGGTTGTTTGAATAGGGGTGGCTATCAAAAAA
GGGGGTTTAACTTTGGTTGTTTGGTGTGGTTGTTTTAGATTTGTTGTAAAAAGGATTTTTTCTAAAAATA
AGATTTGATTGCTTGAGATTTGTTATAAAAATGATTTTCTTAAGGAGATAAAAAGGTTTTGCAATCATTT
TTCTTAAAAACTCAAGGGTTTCTAGGGTTTCTTTAAAAAAAGTGGTGGTTTCAATAAAACGCTAATTTAT
AAGAGCGTTCCCTAAGCCTAAAAACTCAAGGGTTTGCTTGTAAAAGTGGGGTTGTCCTTGAGTTTTGGGG
TGTTTGCATGCGGTTATTAAAAATTATCGCTCGCTTGGTGCGAGATCCTTACTCTTTAAACAAGGCTTTG
ATTCGTTTCTTAAAGCTTAACCAACGCTCTATTCAAACAAAGCCTAATCCCCTACATAGACTTGTCTTGG
GCGTGTGATCCTAGCTTGCGGGCTTTTGACATGCTCTAAAAGCTGAGCGCACCAGCCCACGGTTCTGCCA
ATGACAAACACCGGCGTGAAAAAACGCACCGGGATTTTTAAAGCCCTTAAAATCGTGCCGGAGTAAAAAT
CCACATTAGGGTAGAGATTCCTTTCAATGAAATACTCGTCTTTTAGCGCGATTTCTTCCACTTTCGCGGC
GATTTCGCTCAACCTCTCATCCATTTTAACGCCTTTTTGGTGCAGTTCGTCTTTTAAGCCTTTTAAGATT
TTAGCGCGCGGATCGTAGCTCTTATACACCCTATGCCCAAAGCCCATGAGTTTGAAATTGTCGTTTTTGT
CTTTCACTCGCGCGATATATTTATCCACATTTTTCACATCGCCGATTTCTTCTAATTGTAAAAGCACTTT
TTCATTCGCCCCGCCATGCAAATGCCCCCATAAAGCGCTAATGCCCGCACTAATAGCGGCATAAGGATGC
ACGCCGGTGCTAGCGACATTCCTTACCGTGGTAGAAGAGGCGTTTTGGCTGTGATCAGCGTGTAAGGTTA
GGATTTTATCAAAGGCTTCCACTTCTAGGGGCGTGATTTCTACTTCGCCTTGAGTGGTGTGTTTTAAGCG
GCTATAAGGATACCCTCTCAACATGAAAAGGATATTTTCCACATAAGAGCGCGCGATATCCGGATAAATA
ATGGGTGCTCCCACTTCATTACGATAGCAAATAGCCGCAAGCGTGGGGATTTTAGCGACAATCCTTCTGG
CCATAGTCTGGTAATCTTCTTCAGTGTGCATGTTTTGGTGCGTGGAATAAAGGGTGGATAAAATAGACAC
GCCGCTAGAGAGTTTCGCCATAGGGTGGGCGTTACTGGGGAAAGCTGAAAACATGTTCAACAAGCTCTCA
TGCACAAAGCTTCTGTGGCGCAATTCCAATTCAAACTCCAAGCTTTCTTCTTGATTTTTGGGTAATTCCC
CTGTGAGGAGCAATTTGCACACATCTACATATTTGTATTTGGCGACTAAATCTTCTATTCTATGCCCTCT
GTAATACAATTCTCCTTTTTTGCCATTGACATAGCTGATCTTAGATTGACACCCAGCGGTGGAAGAATAC
CCTGGATCGTAAGAAAAAAACCCGGTCGTTTCAAAAAGCTTGGAAAAATCCACCGCTTTAGGCCCACGGG
TGGATTCAATCGTTTCAAATTCATAGCGTTCATTATTTTCATTATTGATTAAAGTGACAGACATTTGACT
TCCTTAAGTTTTTAGAATGATATCACCCCATTATAAGCCAAAAAATTAAATGGTTTCTTTTTGAAAACAT
TTTCGTTTTTTCAAGTTATTCCTAACCGCTACTTTTAAACACGCATTCAAAAAAAAGATTTTTAGGGGTT
ATATAGTATTTTTGCGCTAGTATAGTTACTCAAATTTTATAAAAAGGATAAGAGATGGCTTACAACCCTA
AAATTTTACAAAAGCCTAAAGAGGGCGAAGAAATTACGATTAAAGACAACAAATTGCATGTGCCAAACCA
CCCCATTATCCCTTTCATTGAGGGCGATGGCATTGGATCAGATATTACCCCAGCGATGATTAAAGTGGTG
GATAGTGCGGTTCAAAAAGCGTATAAAGGCGAGAAAAAAATCGCATGGTATGAGGTGTTTGTGGGCGAAA
AATGCTATCAAAAATTTAAAGATCACAAAGAATTAAGCCCAGAAGAGCAATGGCTGTTACCGGACACTAT
TGAAGCGATTAACCATTATAAAGTCTCTATTAAAGGGCCTTTGACCACGCCTATTGGTGAAGGGTTTAGA
TCTTTGAATGTAGCGTTACGCCAAAAAATGGATCTGTATGTGTGCTTGAGGCCGGTAAGGTGGTATGGGA
GTCCGAGTCCGGTTAAAGAACCACAAAAAGTGGATATGGTGATTTTTAGAGAAAATTCTGAAGACATTTA
TGCGGGCATTGAATGGCAAGAAGGCAGCACGGAAGCGAAAAAACTCATTCATTTTTTACAAGATGAGCTA
AAGGTTAAAAAAATCCGCTTCCCTGAAAGCAGCGGCATAGGGGTAAAACCCATTAGTAAGGAAGGCACAG
AGAGGCTGGTTAGGAAAGCGATTGAATACGCTATTGATAACGACAAGCCAAGCGTAACTTTTGTGCATAA
AGGTAACATCATGAAATACACCGAAGGGGCGTTCATGAAATGGGGCTATGCGCTCGCTCAAAAAGAATTT
AACGCTCAAGTCATTGATAAAGGCCCATGGTGTTCTTTGAAAAACCCTAAAACCGGTAAAGAAATCATCA
TTAAAGACATGATCGCTGATGCGTTCTTGCAGCAAATTCTCTTACGCCCTAGCGAATACAGTGTCATTGC
GACCATGAATTTGAACGGGGATTATATCTCTGATGCGTTAGCGGCGATGGTGGGGGGTATTGGTATCGCT
CCTGGGGCTAACCTCAATGACACAGTGGGCATGTTTGAAGCCACCCATGGCACCGCTCCTAAATACGCTG
GGCTGGATAAAGTCAATCCGGGGTCTATTATTTTGAGCGCAGAAATGATGTTAAGGCATATGGGCTGGGT
GGAAGCGGCTGATTTGATTGTCTCTGCTATGGAAAAAGCGATTAAGAGCAAGAAAGTAACTTATGATTTC
GCTCGTTTGATGGATGGGGCTAAAGAAGTGAAATGCTCTGAATTCGCTAGCGTGATGATTGAAAACATGT
GAAAGAGCGTTTTTTAGGCTTTGGTGTTTGAATGCGATTATTAGGCTAATACTATCATAAGGAATGAAAT
TGATAAAATTTGTGCGTAATGTGGTTTTATTCATTTTAACAGCGATCTTTTTAGCACTCATGCTTTTAGT
GAGCTATTGCATGCCCCATTATAGTGTGGCTGTCATTAGCGGGGTGGAAGTCAAAAGAATGAATGAAAAT
GAAAACACGCCCAATAATAAGGAAGTAAAAACCCTTGCTAGAGATGTCTATTTTGTGCAAACTTACGACC
CTAAGGATAAAAAAAGCGTAACCGTCTATCGTAACGAAGACACGCGTTTTGGATTCCCTTTTTATTTTAA
GTTTAATTCGGCTGATATTTCAGCCCTCGCTCAAAGTTTAGTCAACCAGCAAGTGGAAGTGCAATACTAT
GGCTGGCGGATCAATTTGTTTAACATGTTCCCTAATGTGATTTTTTTAAAGCCCTTAAAAGAGAGTGCTG
ACATTTCAAAACCCGTTTTTAGCTGGATTTTATACGCTTTGTTGTTAATGGGCTTTTTTATCAGTGTGCG
CTCTGTCTGCACTTTATTTAAGAGCAAAGCTCATTAATTCTTTCAGGCTTTGTTGGAAAATCACAATGGG
GTTATTGGAGCGTTTGTTAAAAAGCTCAATATAGGGCAAACTGATGCTGTGAAAAGCGGTGTTATTTTCC
CTCAAATTGATAGCGATTTTATAGTCTAGTTGGTGGGATTTCAATAAAAAATCATTCAGCAAACAATCAT
TAATCAAGCCCAAATTGTCATGGCTAATCAAAAGCATTTTGGCTTTTAATTTTAGGGCAAAATTTAGCAT
GTTTTCTTCTAAAGTGATAGGCACGCATAACCCCCCAGCCCCTTCAACGATGACTAAATCGTAAGTTTTG
GTGAAATTTTGGAGGCGTTGGATTAAATGATTTATATCAATGGGGGCGTTTTGGTTTTCTTCTTGTTGGG
CGATGAGGGGGGCTGAAGCTTTAGCGTAACGATAGAATGAAATGTCTTTTAAGGTTAAAGAGCGATCTAA
AAGGCGGTTATCTTGCAAGAACAGATGCGCGTCGCTAAAGTGGTTGGTTGCATCATTAACGCCTGTTTCA
ATGGGCTTTAATAGAATTGTTCTAACGCCACAAGCGTTGCAATATTGGGCTAATAGCCTAGCGCATGTGG
TTTTTCCGGCATTCGTGTTAGTCGCGCTGATAAAGAGCATGGTTTAACTTTTAAAGTGGTAAGCGCCCTC
AAAGATTTGAGCGGTCAATACATTTTTAATTTGTGGCAACTTCACATTCTTTAGCGCTTCTCTTGGGACT
TCAATGACTAACTCCTCAAACGCTTGGTCGTTTAAAAGGTTATCAATATCAAAAATGAAACTTAAGATAT
TGTGGAGCGAATTATAGGTGATTTTGTCAATCAACGCATAAGTTAGTCTCACGCCCTCTGCTTGCTCTAT
AGCAGTAACGATGCTTTTAGATAGTCTAGGGCTGATGTTACCAAGTTGTGTCGCTAAATCTGTCGGCGAG
ATAAAGCAATAACCCGCATCGGTGTCTATGGTGTTAGCAAGCACTTTAGCAATCAATGTCTTACTCGCTT
TTTTACCTTGTCGCATAGCCTTGACAAGGTTATTGAGTTTAAGCGCATTTTCATAGCTTTGTCTAAAACT
AGCATTCAACACTTTCTTTCTGTTTTCTCGCTCTTTAATAGTTTGTAGTTCGTATTTCTCTATGTCATCA
ACATCAAAAGTTCTAGGACTGCCATGATATTGCCTTGCTTTAATAAAACTTTTAATCCCATTCTCAAGGT
GTCTGTAAAAACCATCATTATTCTTTTGGATACTCATCGCCTTAATTTGTGTCTTACCTAACTCATCAAA
GAATACACCATAATTGTCCTTGTCTTGTTTTTTAAAGAATGTATAAACTTTATTGTGTAAGCGTGTGATA
GAGTTGGTTAAAGGGTCAGTAAATGTGATGCCTGTAAAAGTCATATCCACTTTACCAAAATCCTTTTGTG
TCGCTAATAGTAAATCCACTTTGCCAGTCTTGGTGTTTTTACAATAGCAAATCGCCATTTGATTAAAAAG
TCGTGCTAACAATAATAAATGATTTTTCAAATCAAATGTGCTACTAGGTTCATTGACAAATACAAAAAAA
CTAGTCTCTTTATCAGGTAGTAGAGTGTCCTCGAGATTATCTTTCCAATAGCCGATTACTTGAATATATC
CTACAAAGTCTCCCCAACTATCTAAATATGCTTTTAGCTGTCGTGTCCTTTCCATATTTTTTTTATAGGT
GTAGCGGAATTTTTTAACAAATTTATCGCTAGACATAAAGTCTTTCATTATAGCTTTGCTATTAAGGGCA
GTGTATCTGTCCATAAATTTTTGTCCAAATAAATTGCGAAGTGTCCTATAAATATTAGTATTCCCTTTAA
AGAAGTCTTTAGTTTTTATAGGTTTGTGCCAATCTACTTCAGCGGATTTGTCTTGCCAATATTTAGCCAT
TTTATCGGCGTCAGCTCTACTATAACCGCTCTTATAAGCTTCTATCAATAATTCTCGTTCCTTTTCAGTA
AAGTCTTTAATAAAAGCGTCTTTAAAAGGTCTAAACGCAGAGATAGTCCCAAAAGGTAGTCCGCTTTTGA
TTTTATTGACAATGCTATTAAGACTAGAGCTCTCAATGGTAGAGCCTTTAATAGTCTCTGTGTTTTGTTC
TCTTTTAAGTCGTGAGAGTTCCTCACCAAACGCATCTAGTGTCGCTCTTAAAGATAGTCCCTCTTTTATC
TTTACTCTGGGTTTATTTTGTCTAGCTAATTTCCTGTCCGCTAACGCTTTATCAATAGATGCTGTCAAAG
AAGTGTTTCTTTGTGGCTCATCAACAAATTCTAAAAAGTCGTAATTCAATAGCATTTTGTGTCCTTTTTC
TAAGCGAGATTGTAGCGCTTTATCTTTGAGCTTTCAGCGGGTCATTAGGGTTTATTTGGTATAATACCAA
AACTTCATTTAAGGTTGGTTCTTATGAATATTTTATTTGGGATTAGCGACACGCAAGAATGCTATAACGC
TATTAAATTCGCTGTCAAATTAGCCCATTCGCTTAAAGAGGTCCGTTTCACCTTGTTGCATGTGAGCATG
GAAGTGTTTATTTATAGCGAAAGCGGGATGATGGATTATGGCCAGACAGAAGCCTTAGAAGAAGAAAAAG
CTAAGGCTTTGTTAAAGCAATTTGAAGACGCTTTCAAAAAAGAAAATATAGAGTGCGAGAGCGTTCTAAA
AAGCGGCGATTTGATTGATGTGGTCTTGGATATGGCTAAGGATTATGATTTGTTATTGATCGGAGCGAGC
GAATCTAATTTGTTGTATCGTTTGTTCATTTCGCACCAAAATAGCCTTGTTGAACAATCCAGTATCCCTG
TTGTGATCGCCAAGTAGCCAAGTAGCCAAGTAGCATGGATAAGCGGCATGAAAATGTATAACATACCCAC
CCCCACCATGGCACAAGTGATCATGGTTGATGACCCCATTACGACAGCGGAATTTGTCATCTCTGCTTTG
AGGGATTTTTTTGACAAGTCTTTAGAAGAGGCCAAAGCCCTCACATCAAGCATCCATCGTGATGGTGAGG
GGGTTTGTGGCGTCTATCCTTATGATATTGCCAGGCATAGGGCAGCATGGGTTAGGGATAAAGCCAGAGC
GTTAGAATTCCCTTTAAAATTATTGGTAGAAGAGATAAAATAATGGCTAAATTCAATCAAGATCTCAATG
AAGTTCTAAACCAAGCTTTAAATTTAGCCTTGGATCTTAACCACGCCCTTTGCACCACAGAGCATGTGCT
ATTAGTCATTTTAGAGCATGAGAGCGGGGCAAAGATTATTGGCACTTTAGAAAGAGATGACTATGATAAA
TTAAAACAAATCCTTAAAGACTATTTGTTGCAATATGTGCCTTTAAAGAGTGATCCAGCCAAAATGCCTG
CTAGGAGTTTTGTGCTATTGAGAATGCTTAAAAGAATGTATGCGAGTTGTTTTGAGAGCGTGGGCGTGGA
AGAATTGCTTATTTTAATGCTGGATCACCCCGATTGTTACGCTTCAAAACTCATGGATAGTTTTGGCATC
GCTCGTTTGTATTCTAATCCTGCTTTATTGGATTTGGATAACCATGGTATTCCTAATGACATTAATGATA
ATGAAGAAGTGCCCAAAAACACTCCCCTAAAAAAATACGCTAAAAACTTGAGCGCTTTAGCCCAAGATAA
CGCTTTAGATCCAGTCATTGGCAGAGAAGAAGAGATTTTAAGAGTGATAGAAATTTTAGGGCGCAGAAAA
AAGAATAACCCGCTTTTAATCGGTGAAGCGGGCGTAGGGAAAACCTCCATCGCTGAAGCTTTGGCTTTAA
AAATCGCTCAAAAAGAAGTGCCGGGGTTTTTGCAAGAATATGAAGTCTATTCTTTGGATTTAGCTTTAAT
GGTGGCTGGGGCAAAATACAGAGGGGATTTTGAAAAACGCTTGAAAAAAACGCTCAAAGAAATCCAACAA
AACGGCCGCATCATTTTATTCATTGATGAAATCCACACCCTTTTAGGTGCAGGGAGCAGTAACGCTGGGA
GCTTGGATGCGGCGAATATATTAAAACCGGTCCTAACGGATGGGAGCTTGAAATGTTTAGGAGCGACCAC
TTTTGAAGAATACCGCAGTGTGTTTGAAAAAGACAAGGCTTTTAACAGGCGTTTTTCAGTCATAAAAGTT
GAAGAGCCTTCTAAAGAGGCGTGTTACTTGATTTTAAAAAAGATCGCTCCCCTTTATGAAGAACACCACC
AGGTGCGTTATGATGAGAGCGTGTTTAAGGCATGCGTGGATTTAACGAGTGATTACATGCATGATAAATT
CTTGCCGGATAAAGCGATTGAATTATTAGATGAGGTGGGATCGAGGAAAAAAATCAGCCCTAAAAAGGGC
AAAAAAATCGGCGTTGATGACGTGAAAGAAACGCTCGCTCTAAAGCTTAAAATCCCTAAAATGCGTTTGA
GCAGCGACAAAAAAGCCCTTTTAAGGAACTTAGAAAAATCGCTTAAAAATAAGATTTTTGCCCAAGCAGA
AGCGATCAGTCTCGTCAGCAATGCGATTAAAATCCAGCATTGTGGGCTTTCTGCAAAAAATAAGCCTGTG
GGGAGCTTTTTATTTGTGGGGCCTAGTGGGGTGGGGAAAACAGAATTGGCTAAAGAATTAGCTTTGAATT
TGAATTTGCATTTTGAACGCTTTGACATGAGCGAATACAAAGAAGCCCATAGCGTGGCAAAACTCATCGG
GAGTCCTAGCGGTTATGTGGGGTTTGAGCAAGGGGGGTTATTGGTGAATGCGATTAAAAAGCACCCGCAT
TGTTTGTTGCTTTTAGATGAGATAGAAAAGGCCCACTCTAATGTGTATGATTTGTTGTTGCAAGTGATGG
ATAACGCCACTTTGAGCGATAATTTAGGCAATCAGGCGAGTTTTAAGCATGTGATTTTGATTATGACTTC
AAATGTGGGGAGTAAGGATAAGGACACGCTAGGGTTTTTTAGTGCTAAAAACACCAAGTATGATAGAGCC
GTTAAAGAGCTTTTGACCCCTGAATTACGATCTAGGATTGATGCGATCGTGCCGTTTAACGCGCTCAGTT
TGGAGGATTTTGAACGCATTGTTTCTGTGGAATTAGACAAATTAAAAGCCCTAGCGCTAGAGCAAGATAT
AACTTTAAAATTCCATAAAGAAGTTGTGAAATTCATCGCACAAAAAAGCTACCAAACGACTTTAGGAGCG
AGAGAAATTAAAAAAATCATTCACAATGAGATCAAAACCCCATTAAGCGATCTACTGCTCTTGCAATCGT
TTAAAAAACCTTGTAAGATCGCTTGCTTGCTAGAAAAAAACCAATTGGTTTTAAAAGAAATCAAGCGTGC
ACAAAAGGTGAAAGAAAATGACTTTTGAAATGCTTTATAGTAAAATCCATAGGGCTACTATCACAGATGC
TAATCTCAATTATATAGGCTCGATCACCATAGATGAGGATTTAGCCAAGTTCGCTAAGCTCAGAGAGGGC
ATGAAAGTGGAAATCGTGGATGTCAATAACGGCGAACGCTTCAGCACCTATGTGATTTTAGGGAAAAAAA
AGGGCGAAATTTGCGTCAATGGTGCAGCAGCCAGAAAGGTGGCCATAGGCGATGTGGTGATCATTTTAGC
TTATGCGAACATGAATGAAGATGAAATCAATGCGCACAAGCCGAGCATCGTGCTAGTGGATGAAAAAAAC
GAAATTTTAGAAAAGGGTTAGAGATGGATTTTAGTCAATTGGGCGGGCTAAGCGGGTTGTTAGACGGCAT
GAAAAAAGAGTTTTCCCAACTAGAAGAAAAGAATAAAGACACGATCCACACTTCCAAAAGCGGTGGGGGA
ATGGTGAGCGTGAGTTTTAATGGGTTGGGGGAGTTGGTGGATTTGCAGATTGATGACAGCCTGTTAGAAG
ATAAAGAAGCGATGCAAATCTATTTGATGAGTGCTTTGAATGACGGGTATAAAGCCGTAGAAGAAAACCG
AAAAAATTTAGCCTTTAACATGCTAGGGAATTTTGCTAAATTGTGATGTTTCACAAAGCCCTTATCGTTC
TATTGGTTTTTTTGAATGGCTTAGGGGCTTATGATTTCAAGCATTGTCAGGCGTTTTTTAAAAAAGCGAG
CCTTCAAAAAGGAGGCGTGGCTTTAAAAGAATTGCCTAAGGGCGTGTATTTATATTATTCCAAAACCTAC
CCCAAACACGCCAAAGTCATCAAATCCGATCCCTTTGTAGGGTTGTATTTGTTACAAAGCGCACCAAGCG
AGTATGTTTATACCTTAAGGGATTTAGACAAAGACGCCCTTATAAGGCCAATGGCTAGTGTAGGGGATAA
AGACGCCCTAGAAGCGCGATTGCTTTTCAAGCAAAGAGGCTATGAGCGCTACGCTCAAATTTCACAAAAG
ATTCAAAAAAATGGCGTTATCAGCAATATTTGCTATCAAATGTTAGGGCTAGGGGTAGGGGGGAATGGCT
TTATAGAAACGAAATTTATCAAGCGCTTTTTAAACCAAAAAGAGCCTTATTATGGGGATATTGGGGTGCG
TTTAAAAGAAAATAATAAGCGTTTAGTAATAGCGCAATTTGATCCCTTTTTCCCTAAAAACCCTTTTTTA
AAAAACGATGAAATCCTAGCGATCAACCATCAAAAGATCCACTCGTTAGCGGAGTTTGAATGGGTGGTGA
GCAATCTTAAATACCAAAGCCTTGTAAAAGTGGAAATCAAACGAAACCATAAAATCAAAGAAGTAACGCT
TAAAGTCAATAAGCGTTATGGAGGGTTTTTGCTCAAAGACACTTTTTTAGAGCGCTACGGCATCGCTTTA
GATGAGCGTTTCACTATCACTAAAATAGGCACTCATTTGCCCAAAGGCTTGGATTTTTTAAAGCTTGGGG
ATAGGATTTTATGGGTGAATCGTAAAAATGTGGTGTCCAACCCGAAGGCTTTAAGAGAAGCGTTAAGCGC
GCCTAAAATTGAATTATTAGTTTGGCGTAAAGGCTTTGAATTTTACATTAAAGTCCGTTGAAGTATTGAT
GAAAAATGACGCTTATGAAATCATTCTTTCTTGGTTTATCACGCCTCTCACGGCGATTTTAGGGCGTTTC
GCTGAATTTTTTCTCTACACTTTGCATGCGCAATTGGTGTTTAATAGCGTGGTTGCTTTGGCGTTCATGC
TCTTTGCTTATAGGAGTTTGAAAGAACAGAATTTCTTCAGCGCCAGCGCGCTAACAGAAGCGTTATGGTT
TGTGGGGTTTTTTGCGCTTTTTAACTACGCTTTAAAAAATCCCATGCATTTTTATGAATTTTTCCAAAAC
GCTATTTTTATTGCGCCTAACATGATCGCACAAAGCCTCTCTCAAAGCTTGAGTAACCTTTCTAACCATG
TGCTTTCTTTAGATTTTATCTTCAATCATGGTTTTTATGCCCTTAGTTTCATCAGCGATTTGAGCCATAA
TGAAATGTCTGTGTGGCTTTTTTTAAGCATCTTGCAAGCGCTTTTTTTGAGCGTTCTGTTTGCAATTATC
ATTTTAGTGTATTTGGAAGTGCATGTGTGGTGCTCTTTAGGGGTGCTGTTTTTAGCGTTTGGGTTTTTCA
AAACCTGGAGGAGCGTTGTGGTTATATGCCTAAAAAAATGCTTCGCTCTTGGGTTTTACAAGCCTTTTTT
GTTGTTGGTGGGGTTTTTGAATGTTTCAGTTACTAAGGCTTTGATAGACGCTCATATGCAAGAAAAACAA
GACTTAAGCCTTTTATTGGTGGTAGCGTTATTTTTGTGTTGCGTTTTTATCATAGGCGTGCCTTTTTTCA
TCAACGCTTTGTTTAGGGTGCAAAACAGCCTTAAAGAAACTTACAAACTCGCCACCAATTTGAGCGCCAA
CCTCAGCCAAAACGCTCTTACTTCCTTACAATATATCACGACCTCGCCCGCTCCCTCTAGCGTTTCTACT
TCTACAAGCGGTAGCGTTTCTAAAGAAAAAGAAACGCATTCCCCCACATTTAAGGTAGAAACCACTCAAT
TAGATGTAAAAATCCCAAATTTCAAGCAAAAAAAGGTTAAAAAGGATACAATAAATACAAAAAATGAAAT
TTAAATAAATAGGAATTTAATGAGAATTTTTTTTGTTATTATGGGACTTGTGTTTTTTGGTTGCACCAGT
AAGGTGCATGAGATGAAAAAAAGCCCTTGCACCTTGTATGAAAACAGGTTAAATCTCGCATGAAAGAAAA
GCCTTTCAATAGCGAGCAGTTGATCTATTTAGAAGAGCTTTTAAGCCACCAAGAAAAGCATTTAGAAAAC
AAGCTTTCTGGTTTTTCGGTGAATGATTTGGACATGCAAAGCGTGTTTCGGTTGGAAAGGAACCGCTTGA
AAATCGCTTACAAGCTTTTAGGTTTGATGAGCTTTATCGCGCTTATCTTAGCGATCGTTTTAATCAGTGT
TCTACCCTTACAAAAAACCGAACACCATTTCGTGGATTTTTTAAACCAGGACAAGCATTACGCCATTATC
CAAAGAGCGGATAAAAGCATTTCCAGCAATGAAGCGTTGGCTCGTTCGCTCATTGGGGCGTATGTGTTAA
ACCGAGAGAGCATTAATCGCATTGACGATAAATCGCGCTATGAATTGGTGCGTTTGCAAAGCAGTTCTAA
AGTGTGGCAACGCTTTGAAGATTTGATTAAAACCCAAAACAGCATTTATGCGCAAAGCCATTTGGAAAGA
GAAGTCCATATTGTCAATATTGCGATCTATCAGCAAGACAATAACCCCATTGCGAGCGTCTCTATTGCGG
CTAAACTCATGAACGAAAACAAGCTGGTGTATGAAAAGCGTTATAAAATCGCGCTGAGTTATTTGTTTGA
CACCCCGGATTTTGATTACGCTTCCATGCCTAAAAACCCTACCGGCTTTAAAATCACTCGCTACAGCATC
ACTGAAATCGCGCCGACTAATAGGGGCGATTGATGCGTAAGGTTTTATATGCCCTCATGGGCTTTTTGTT
GGCTTTTAGCGCTTTAAAAGCCGATGATTTTTTAGAAGAAGCTAACGAAACAGCCCCGGCGAATTTAAAC
CACCCCATGCAGGATTTAAACGCCATTCAAGGGAGCTTTTTTGATAAAAACCGCTCAAAAATGTCCAACA
CTTTGAACATTGATTACTTTCAAGGGCAAACCTATAAAATCCGCTTGCGTTATGCGATGGCGACCTTATT
GTTTTTTTCAAAACCCATTAGCGATTTTGTTTTAGGGGATAAGGTGGGCTTTGACGCAAAAATCTTAGAA
AGTAACGATCGTATTTTGCTCATCAAACCCCTACAAATTGGCGTGGATTCCAATATCAGCGTGATTGATA
ATGAGGGTAAGATTTTTTCTTTCTATGTGTTTTCTACCACTTTCACCAGCTCCAAACACCCTAATTTGCA
GGTTTTCATAGAAGATAAAAACTATTATTCCAACGCTTTTATGAAGCCGCAAAATAAAGAAAATACCCTT
GAAAATGCCCCCACAAACAACAAGCCCTTAAAAGAAGAACCCTTAAAAGAAGAAAAAGAAGAAACCAAAG
AAAAAGAAGAAGAGACTATAACTATTGGCGATAACACCAACGCAATGAAAATCGTTAAAAAAGACATTCA
AAAAGGTTATAGGGCTTTAAAAAGCTCTCAAAGGAAATGGTATTGTTTGGGGATTTGTTCTAAAAAATCT
AAACTCTCTTTGATGCCTAAAGAAATTTTTAACGACAAGCAATTCACTTATTTCAAATTTGACAAAAAAT
TAGCGCTCTCTAAATTCCCGGTGATTTATAAAGTCGTTGATGGCTATGATAACCCGGTAAATACTAGGAT
TGTGGGCGATTACATTATCGCTGAAGACGTTTCGGCTAAATGGACTTTAAGGCTGGGCAAGGACTATTTG
TGTATCCGTTTTATCAAAAGGGCTAAAGATGAATAAGTGGCTTAAGGGGGCGTTGATTGTTGCAGGGGGT
TTTGCAACGATTACAACCATTTCTTTAATCTATCATCAAAAGCCAAAAGCCCCCTTAAATAACCAGCCTA
GCTTTTTAAATGACGATGAGGTGAAATACCCCTTACAAGACTACACCTTCACTCAAAACCCACAGCCAAC
TAACACAGAAAGCTCCAAAGACGCTACCATCAAAGCCTTACAAGAACAGCTAAAAGCCGCTTTAAAAGCC
CTAAACTCCAAAGAAATGAACCATTCTAAAGAAGAAACTTTTACTAACCCTCCCAGTAGAGTCTCAAACA
AAACCAACCCTCCTAAAAAAGACTTTTCTCTAAAGCAATTAGATTTGCTAGCCGCTCGCATCACCCCTTT
CAAACAAAGCCCTAAAAATTACGAAGAAAACCTGATTTTCCCCATGGATAACCCTAAAGGCATTGATGGT
TTTACTAACCTTAAAGAAAAAGACATCGCCACTAATGAAAACAAGCTTTTACGCACCATTACAGCCGATA
AAATGATACCCGCCTTTTTGATCACGCCTATTTCTAGCCAGATCGCTGGTAAAGTTATTGCGCAAGTGGA
GAGCGATATTTTTGCTCACATGGGCAAGGCCGTCTTAATCCCCAAAGGCTCTAAAGTCATAGGCTATTAC
AGCAACAACAATAAAATGGGCGAATACCGCCTGGATATTGTATGGAGCCGCATCATCACTCCCCATGGCA
TCAATATCATGCTCACTAACGCTAAAGGGGCGGACATTAAAGGCTATAACGGATTGGTGGGGGAATTGAT
TGAAAGGAATTTCCAGCGCTATGGCGTGCCGTTACTGCTTTCTACGCTCACTAACGGCTTGTTGATTGGG
ATCACTTCGGCTTTAAACAACAGGGGCAATAAAGAAGAGGTAACTAATTTCTTTGGGGATTATCTTTTAT
TGCAATTGATGAGGCAAAGCGGCATGGGGATCAATCAAGTGGTCAATCAAATTTTAAGAGACAAGAGCAA
AATCGCTCCTATTGTGGTGATTAGAGAGGGAAGTAGGGTCTTCATTTCGCCCAATACCGATATATTTTTT
CCTATACCCAGAGAGAATGAAGTCATCGCTGAGTTTTTGAAGTGACTTAAAAAATGCCCAATTAAAAACG
CTATAATAACCCTAAAAAAACAAAAGAGAGCCTGACAAGAAAACTTATGAAAATTAAAAATATCTTACTG
AGTGGGGGGAGCGGCAAACGCTTATGGCCTTTAAGCCGTAGCCTATACCCTAAGCAATTTTTAAAGCTTT
TTAACCATAAAAGCTTGTTTGAATTGAGTTTTAAAAGAAACGCTTCCTTAGTAGATGAAACGCTCGTTGT
GTGCAATGAAAAACATTATTTTTTAGCCCTAGAAGAGATAAAGAATGAAATCCAAAACAAAAGCGTGGGT
TTTTTATTAGAGAGCTTGAGTAAAAACACCGCTAACGCCATTGCTTTGAGCGCTTTAATGAGCGAGAGGG
AAGATTTACTCATCGTTACGCCAAGCGATCATCTGATTAAAGATCTTCAAGCGTATGAAAATGCGATAAA
AAAAGCGATTAATTTAGCCCAAAAAGGTTTTTTAGTCACTTTTGGGGTGAGTATTGACAAGCCCAACACG
GAGTTTGGGTATATTGAAAGCCCTAATGGTTTAGATGTGAAGCGGTTCATTGAAAAGCCAAGCTTAGAAA
AAGCGATAGAGTTTCAAAAAAGCGGGGGTTTTTATTTCAATAGCGGCATGTTTGTTTTCCAAGCGGGCGT
TTTTTTAGACGAACTAAAAAAGCATGCCCCTACTATTTTAAAGGGGTGTGAAAGAGCGTTTGAATCTTTA
GAAAACGCGTATTTTTTTGAACAAAAGATCGCTCGTTTGAACGAAAAGAGCATGCAAGATTTAGAAGATG
TGAGCGTGGATATTGCTTTAATGCAACAAAGCCACAAAATCAAAATGGTAGGATTAAACGCCAAGTGGAG
CGATTTAGGGAATTTTAACGCTCTTTTTGAAGAAGCGGCTAACGGCACTAAAGAAAATGTCAGCCTGAAT
CAAACGCCTGTTTTTGCCAAAGAAAGCGCAAATAATTTAGTGTTTTCTCATAAAGTGAGCGCTCTTTTAG
GCGTTGAGAATTTAGCGGTTATTGACACTAAAGACGCTCTTTTAATCGCTCATAAAGATAAGGCTAAAGA
TTTAAAGGCTTTGGTGAGCGAGATAGAAATAAATAACCAAGAGTTGTTGCAAACGCATACTAAAGTGTAT
CGCCCTTGGGGGAGCTATGAAGTCTTGCATGAGAGCGGGTGTTACAAGGTTAAGATTTTAGAAGTCAAAC
CAAACGCCAGGCTTTCTTTACAAAAGCATTTCCACAGGAGCGAACATTGGGTGGTGATTAGCGGGATGGC
GAGCGTGGAGTTGGATCATAAAATGTTTGAATTGCAAGCTAATGAATCCACTTATATCCCTAAAAACACC
CTACACCGCCTGGCTAATTACGGCAAAATCCCTTTAATTATCATAGAAGTTCAAGTGGGCGAGTATGTCG
GTGAAGACGATATTGTAAGGGTTGATGATGATTTTAACAGGCAAAATCAAAAAAATTTAATATAAGGAAC
AATAATGAAAGAAAAAATCGCTTTGATCACCGGGGTTACCGGGCAAGACGGGAGCTATCTGGCTGAATAC
TTGCTGAATTTGGGTTATGAAGTGCATGGGTTAAAAAGGCGTTCTTCTAGCATCAACACTTCTAGGATCG
ATCATTTGTATGAAGATTTGCATAGCGATCATAAGAGGCGTTTTTTCTTGCACTATGGGGATATGACCGA
TAGCTCTAACCTCATCCATTTAATCGCTACCACTAAGCCTACAGAAATTTATAATCTAGCCGCTCAAAGC
CATGTGAAAGTCTCTTTTGAAACCCCCGAATACACCGCTAACGCTGATGGTATTGGCACGCTAAGGATTT
TAGAAGCCATGCGGATTTTAGGATTAGAAAATAAAACACGATTTTATCAAGCCAGCACGAGCGAGTTGTA
TGGCGAAGTCTTAGAAACCCCACAAAATGAAAACACCCCCTTTAACCCACGAAGCCCCTATGCGGTCGCT
AAAATGTATGCCTTTTACATCACCAAAAATTACAGAGAAGCTTATAACTTGTTTGCGGTTAATGGCATTC
TTTTTAACCATGAGAGTAGGGTAAGGGGCGAAACTTTTGTCACTCGTAAGATCACACGAGCCGCTAGCGC
GATAGCGTATAACTTAACGGATTGCTTGTATTTAGGGAATTTAGACGCTAAAAGAGATTGGGGGCATGCC
AAAGATTATGTGAAAATGATGCATTTAATGCTCCAAGCGCCCATCCCACAAGATTACGTGATCGCTACAG
GGAAGACCACGAGCGTGCGCGATTTTGTGAAAATGAGCTTTGAATTTATCGGCATTGATCTAGAATTTCA
AAATACAGGGATTAAAGAAATCGGTTTGATTAAAAGCATTGATGAAAAAAGAGCGAACGCTTTAAACTTA
AACTTAAGCCATTTAAAAACAGGCACAATCGTGGTGCGCATAGATGAACGCTATTTCAGGCCTACTGAAG
TGGATTTGCTTTTAGGCGATCCCACTAAGGCAGAAAAAGAGCTAGGCTGGGTTAGGGAATACGATTTAAA
AGAGTTGGTTAAGGACATGTTAGAATACGATTTAAAAGAATGCCAGAAAAACCTTTACTTGCAAGAGGGG
GGTTATATTTTAAGGAATTTTTATGAATGAGATTATTTTAATCACCGGCGCTTATGGCATGGTGGGGCAG
AACACGGCGTTGTATTTTAAAAAAAATAAGCCTGATGTTACTTTACTCACCCCTAAAAAAAGCGAATTGT
ATTTGTTGGATAAAGACAACGTTCAAGCTTATTTGAAAGAATACAAGCCTACAGGCATTATCCATTGTGC
CGGGAGAGTGGGGGGCATTGTCGCTAACATGAACGATCTTTCAACTTACATGGTTGAGAATTTACTCATG
GGCTTGTACCTCTTTTCTAGCGCTTTGGATTTGGGCGTGAAAAAAGCCATTAATCTAGCGAGCTCTTGCG
CTTATCCTAAATTCGCCCCCAACCCTTTAAAAGAGAGCGATCTATTGAACGGCTCTTTAGAGCCAACGAA
CGAAGGCTACGCTTTAGCCAAACTCTCTGTGATGAAGTATTGCGAGTATGTGAGCGCTGAAAAGGGCGTT
TTTTATAAAACCTTAGTGCCTTGCAACCTTTATGGCGAGTTTGACAAGTTTGAAGAAAAAATAGCGCACA
TGATACCAGGGCTTATTGCTAGGATGCACATCGCTAAATTAAAAAATGAAAAAAATTTTGCGATGTGGGG
CGATGGCACGGCTAGAAGAGAGTATCTAAACGCTAAAGATTTAGCCAGATTCATCGCTCTCGCTTATGAG
AGTATCGCTCAAATCCCTAGCGTGATGAATGTTGGCTCTGGCGTGGATTACAGCATTGAAGAGTATTATG
AAATGGTCGCTCAGGTTTTAGACTATAAGGGCGTGTTTGTTAAGGATTTATCCAAACCAGTGGGCATGCA
GCAAAAACTTATGGATATTTCCAAACAAAAGGCTTTAAAGTGGGAATTAGAAATCCCTTTAGAGCAGGGC
ATCAAAGAAGCTTATGAATATTATTTGAAGCTTTTAGAAGTTTGAAATACAATCAAGGCTCTCATAGGGC
TATAAAAACGCTCCGCCATTAAGCGTCAGGCTAGCGGTAGTTGCGATATTGTGATCGTTTTAGCTTCAAA
CAAACTTTGAGCCAGTGAATTACCCAACCGCTAAATATATTATAGCGGTTATTTGAGCGAAGCAGATGAG
ATAATTCTTTCAATGGATTATTCATTAATGGTTAGTGAATTACCCAACCGCTAAAGCGATTGGGCTTTTT
CTTGCTTCATCGCTCCATAACTAGCTAGATCCAATATGTTTCCATATTTAGAAATAACCCCATTAGAGGA
AGCTCCACAAGCTTTGATACACCCATTAGCGTAATGAGTGTAATCGCTTCGGATAATCCCTACCCTAGCT
TTATCTGTCTTTATTTTATGCCTCTCATCTAGCATGCCTAAAGCGTAGTTTCTGATATTGACGCTCGCAT
TGTAATCTCTGTGGTGTGTGATATTGCAATAAGGACAAGTGAATTTGGTGATCCCCTCATGTTTTTTGCC
TGTATTGACCCCACAATAAGAACACAATTGAGAGCTAGGGAAAAATCTATCTATGCCTAAGAGAGTTTTC
CCTTTTCTTTGAGCTTTATATTCCAACATAGTAAGGAATTTCCCCCAACTCGCATTAGCAAGGCTTTTAG
AATGATAAGTTCTCATAAGTTCCTTAACATTCAAAGTTTCTACTCCTATCAAATCGTATTGATTGGTTAT
CTCATCGCTGATTTTATGCAAGTAGTCTTCTCTGGTGTTTGAACAAGCTAAATGCAATCTAGCCACCTTT
TTAGCTTGTTTTTTCCTGTTGTTTGAGCCTTTTACTTTTTTACTTAACCTCCTTTGCGCTTGTTTGAGTT
TCTTTTCTAATTTTTGATAAAAGCGAATGTGTGGGTATTCTATTTTATCGCTTGTAACAATGAGCGTTCT
TAAGCCCATGTCTAAACCTACCGCTTTTTTAATAATGGTAGGTTTAGGGATAGGCTCTTTAGTTTCATAG
GATAGAGAACAAAAATATTGATCGGCTATGCAAGAAATGAAAGCCTGTTTGATAACGCTATCTTTAGGCA
ATTCTCTGTGTAATTTAGCCTTAATGCCCTCTTTGAATTTAGGGAGAGCGATGGTTTGAGTCTTTGTTTT
GATTTCTATGTTTTGGGGGATTGCAAAAGATTGTTTAGCGTTTTTTTTAGATTTGAATTTAGGGTATCTC
GCTCTTTTGCTAAAGAAATTATCATAAGCGCTCACCAGCTGTCTTAACGCCATTTGCAAGCTTTGAGAAT
TGCATTCATTGAGATAATGGTATTTTTCTTGCCGCTTGATTTGGGTCAAGACTTTTTGCATGGTGAAGTA
AGTTTCTTTAATGCCTTTTGCGTATTGTTTTTGTCGGTAATCTAAAAAGTAGTTATACACGACTCTAGAA
CAGCCAAAATGTTTAGAAATCAATTCTTTTTGTTGGGCGTTAGGATAAATTCTAAACTTGATAGCGTTAA
GCAAAACGACTCCCTTGTTTTTATCTTGTATTATTATACAATGTTTTTATAAATAATGAATAAGGATAGA
GGAATGAGGAAAACCCATTATCCATTAAGGGGGTATATTCCAACCAACAGAAGTAAGCATAATCTAAAAG
CCCATTTGATTTTAGCGTGTAAATACAGAAAAAAGTTGTTGCAAGGGGATTTGAATAATTTTATTAAGTC
TGTTATAGATGAGATAGCCACCCAAAGTAATTTCATTATTATTGCGATGGAAAGCGATATAGATCATTTG
CACTTAATGGTTCAATATATTCCTAGAATGTCCATTAGTTCCATTATTTCTAGAATCAAACAAATCACTA
CTTATAAAGTTTGGCGTGATAAGAGATTTATTCCCTTATTGCAAAAACACTTTTGGAAAGAAAAAACTTT
TTGGACTGATGGTTTTTTTGCTTGATCTATCGGTGAGGCTAACCCTGAAACGATCAAGGCGTATATAGAA
AATCAAGGTTAGTTTCACTCATAAGGTTTTTATATAGTTCCTAGCGGAACTAAAGCATTCATCCCAAACA
CTAAAGATATTTGGGATTTCTGCTTGAGTGGTTTAAAGGGGTTTGGTGTGTGCTTCGCTCTCAATTCCAA
GTGCTTTTTTATCATCAATATCAAGCCCGCTTTTTTGTAACACCCACCATAAAACTCTCATAAAACCCTT
TTGTTGTAAGTTTTCTCAAACACCTTGAGTATAGTAGATTTAGTTTAGGCGATCTCTAAAAAATTTTAGA
GGGTAGAGAGGTTTTAAAAAGTGCCTTAGCAAATCCTAGGCAATAATTCGCCTTCTGGCGTCTCTAAAAT
CCTTTCAAAACCCCATGCGTTCTTTAAAACCACGCTAGGATAAGGGTTTTCAAACACTCCGCCAATCACG
CAAGCATTGTTAGCTTTTTCGTTACTTTTTAAAATTTCTAAGGCTTTAGGGGCGTCTTTTTGATTGAGTG
CTAAAACAAACACCCCCTCATTGGCTAGCGTGTAGGGTTCTAGCCCTAAAATCTCACAAATCCCTTTCGT
TTCTTCTTTTAAAGGGATTTTTTCTTCTTCTATAACGATTTTCACTCTAGAGCTGTTCGCCCATTCGTTC
AGCACGCTCGCTAACCCGCCCCTAGTCGCATCTCTTAAAGCATCAATTTTGAGATCGCTTAAAAATAGGG
GTTTTAATAAGGGATAGAGCAGCTGGCAATCGCTTTCTAGATTCGTTTTAAGTTTGATTTCATGACGCAT
CGCAAACAAGCTTGCCCCATGATTGGCGATAGTGTCGCTTAGGATAATGGCTTGTCCTTGTTTTAAATGG
TGCGAAGAAATCCCTGGCTTGATGATTTTACCAATGCAGGTTGTGTTGATAAAAAGCTTATCCACGCTCC
CCTTTGGCACGACTTTAGTGTCTAGGGAGAGGAGTTTTAGATTGGCTTTAAACAATTCTTTTTGTATGGA
TTGTAAAATTTGTTTTAAAAGAGGGATTTCTAAGCCTTCTTCTAAAATAAAACCCATATTCAAATACAAA
GGTTCGCCCCCTTGCACGCTCACGTCATTCGCGCTCCCGCAAACGCAAAGCTTGCCTATATCGCCTCCAT
TAAAAATTAAGGGCGTGATGACAAAACTATCCGTGCTCACGCAATATTCCCCACTAGCTTTAAATTTAGG
GGCGTCTTCATCAAACGCAACGATAAATTCTTTTAAATAGGGCATAAAGACCCGCTCAATTAAAGCGTTT
GTTTCTTTCCCTCCGTTCCCGCATGCTAGAGTTACGCTATCCATTTTTATCCTTTTTTGATGATTGTAGG
GTTGAAATACGCCATTAAGGCTTGACCGACAGGGATACTGCTGTCATTAGGGGGGAAATGCTTGTGGAAA
AAATACTCCCTTTGAAGCTTTTTGAATCGTTGGGCCAATTGTTCGCACAACAATTGGTTGCAAAACACGC
CCCCACTGCACACCACGACATGCTCTTTAAAGGGTGCAATCAAAGCGGTAATGATTTCTACTAGGCTGTT
AAAAAATTTCTTAGCGATGCGTTTGGGTTCTAAAACGCCCAAATCCTTTTCAAACGCTTGATAAAATTCT
TTCAAACCCACCACGCTGTTTTTGATTTCAAAAGGGTAAAAGGCGATCTCATCGCTTTGTAGGGCTAGAT
TTTCTAAAACTTGTCCGCTCTCTGCTTCAAAACTAATCGTTCCTGTTAAATCCAAACTAAACGCTACTAT
ATCAAACAAACGCCCTATGGAATTGGTGGCTATGCTTTGAATTTTTTTGTCATGCATTTGCTGAAAAATT
TCTAATTCGTCTTCTTTGAAATGCTTTTGAATACGCCCTAAAAGCTTGTTGAGTTGGTGTTTTAAAGCGA
TTTCTAAAACCAAGCGTTTAGGCTCTTTGATCGCTTTTTGCCCCCCTAAAAGCCAAAATTCTTCAAACCT
AGCCACTTCTTCAATGCGTTCAAAATCCCCTATAAAACACTCCGCCCCATAAACCTTATTTTCATAAGCC
CCACTCCCATCCCAGATGATACCTATAAGGGGGTGGTTTAAATGCGGATCTTGTAATAATGCGTCTAAGA
CGCTCGCTAAAAAGTGGGCATGGTGGTGCTGGACTTGCAATAAGGGCATATTAAAATCAAAAGCCATTTG
AGTGGTGGTGTAGTTTTTGTGCTTATCGCAAGCCAAGATGGTGGGTTTAAAATCATAGGTTTTTAAGAAA
AAATTCAAAGTTTCTTTAAAGTGTTTTTCATTTTCTAAAACGCTCAAATCCCCACAAAAAGGCGAGAGTA
AAAGAACAGAAGTTTCGCTATCCAATAAACTAAAATGCCCTTTTTGCTCCGCTCCAAGCGCTAAAATCTT
TTTGGGCGGATGGTTAGAGCGTTTGGGCAAAGTGAGGTAAAGGGGGGCAAACCCTCTAGCCAAACGCATG
GGGCGAATGATATTATCCACGCGCTGTGCGATACTATCATCAATCCTGTGGATGATGGCGCGATTGTGCG
TGAGCTTAAAATCAAAAATAAAATGAAGCGAATCGATCTCTTTTTCATCGCTTGCTAAAGGGAGGGAGCT
GAAATTCGCGCTCGTGAACACAATAGGGAAATCCAATAAATCCAATAATAGAGCATGCAAAGGGGTATAG
GGCAAGATAACGCCATAAAAGGGGGAGTTTTTAGCGATATTGGGGGCTAATTGGGTGTCAGGTTTTTTAC
GCGCTAAAAGAATGGGGGCGCTTATCGAACTCAAGCTTTCGCATTCTGACGCGTTCAAAAACGCATGCTG
TTTGGCTGAGTTTAAGTCTTTAAACATGAGTGCAAAAGGCTTTAGGGGGCGGTTTTTTAAAAGCCGTAAC
CTTTCTATGGTTTGAAAATTCCTCGCATCGCACAAGAGAGCAAATCCCCCCAAACCTTTAAGAGCGATGA
TTTTACCTTTTTGAATGTCTTTAACGCATTCTAAAAGAGCGTCATCATTCTTGAACCGCTTGTAATTGAG
CACGATACCGCACTTTTTGCAGCTGATGCCTTGAATGTGGAAGCGCTTATTGGTGGGGTCTTGATAGACA
GAAGTGCAAAATTCACAGAGTTTGAAAGGTTTTAGGGCGGAGTTTTCTCTGTCATAGGGCAAAGCGTTTA
AAAGGCTGTATCTCGCCCCACACTTCGCGCAAGAATTGAAAGCGTAATGAAAATAAGGGGAGTTTTTGTC
TCTAATTTCTCTCAAGCAATCCTTGCACACGCCTAAATCTTTAGGGATTTGGCTGAGCAGATTTAAAGGG
TGGTTCTTGCTTTCTAAAATCCTAAAACCATTGAAATGAAGCGCCTTATCATAAGGGCTAATAATGGTTT
TTTCAACCAACGCTAAAGGGGGCAATCCTTTTTTGAGAGCGTTTAAAAAAGACTCTGTTTTATGAGCGGG
TAAGATGATTTCTAAAGCCGCTTGGGTGTTACGCACAAAGCCTACAAGCTCTAATTTTTGAGCTAGGGCA
TAAATAAAAGGGCGCATGCCCACGCCTTGAACCACGCCAAAAAGCGTGATTTTGTTCAATAAAGTTGCAT
CGTTACGCAATGCAAGCTTCCATGCTGTTTGATTAAAGTGTTGCAATCAACCCCTATCACTTCTAAGGGC
GTGTGTTGTTTTAAGGTTTCTAAAATGAGCGCGTCTTTAGGGTCGTTGTAGGTGGGCACAATAAGAGCGT
CATTGCACAATAAAAAATTCACATAAGTTGCCGGCAAGCGTTGTTGGTTTTCATCAAAAATGGCTTTGGG
GATTTCTAGGGGGATGAGTTTATAGGGCGTTTTGTCTAGTTTTTTAAAGGTTTTTAATTCTTCTTGCATG
TTTTTTAAGGCTGCGTAATGCTCATCGTTTTTATCCTCGCATGCGCTATAAACAATGGTGTCTTTATCTA
AAAAGCGAGCGAGCGTGTCGGTATGGCTATCTGTGTCATCGCCTTTTAAATAGCCATAAGAATACCACAG
CACCTGTTTAGCCCCTAATTCCTTTTTAAGCATGTTTTCTATCTCATTTTGATTCAAATGGGGGTTACGA
TTTTTTTCTAATAGGCATTGGGTGTTGGTCAAAACACTCCCGGCCCCATCGCTTTCTATGCTCCCGCCCT
CTAAAACATAGGGCATCGTTTTTAAAGGGTGTTTTAAAAACCCTAAACTTTTGAGTTTGGAATTCACCTG
ATTGTCTAAATTGGACGGGTATTTTAACCCCCAGCCGTTAAAACCAAAATCCAAGCACTCTAAAACGCCC
TGATTTTCAATACTGATCGCTCCAAAATCCCTAGCCCATGTGTCGTTAGTGTCGACCTTTGCGATCTCTA
CACCAAGTAAGTTTTTAAGCATCTCATAGCCGATAGCATCGCTAGTATGGACGCACACTAACACTTTAGC
GTGTTTGGCTATGGTTTGAATGATGTTTAAAAAGCTCTCTCTCGCTTCTTTGATACAATACGCCCAGTCG
CCAAACTCATGGGGGAACGCCATTAGAATCGCTTGGATTTTTTCAAACTCCGCTAACATTCTTTTCATTA
AAAATATCCTTTTAAATAACTATAACACAATCTCATTCAAATAGCGTTTTTAAAACAGATTCAAACGCTT
TTTGGCGGTTTGAAAATATTCTTTTTCTGATTCTATACCGATAAAATTTCGCTTTAAATTTTTGCACGCT
AAGCCGGTGGTGCCGCTCCCCATGAAAGGATCTAGCACGATGTCATTAGGGTTTGTGTGGATGGAAATGA
TTTTTTCCATTAAGGCTAGGCTTTTTTGCGTGGGGTGTTTGACTCTTTCAAGCCCGCTCACCACAGGGCT
TTTTAAAATCAAAGGCCGTAAATATTTTTCATTTTTGGGTTTGTTAAACACCCATTTGGCTTTCTTTTTA
ACCGCCCACAGGGCAAATTCCGTGTCCTGGACATAGCGCCGGTGAATGTTTCTTGGCATGGGATTAGTTT
TAACCCATTGGATAAAGTCTTTGACCACAAAGCCGTTTTCTTCTAAAAAATCAGCGATATAGCTTATAAA
CCTGTAAGAGCAAAAAATCACCATGCAGCCGTTTGGATTGATTAAGGGGGCGTAGCGCTTGATCCATTCT
AAAAGCCTGAAATTTTTATCCCATTCCCCAAAATCTATGCCCTGCCTTTTAGCGCTCTTTAGGGTGGAAA
AATTGTTTTTAACCGAAATGTTGTAAGGAGGGTCTGTGATGATCGCATCCACTTTTAAATTTTGCTGGTA
AAAATCCTTGATGATTTCAAAAGCGTCAGCGTGATAAATTTGTATCATTTTCTTAAGCTTTTTAAGATCG
CTTTGCCTAAGGCTAGGGCTAGAAGAGGAGGCACAGCGTTACCGATTTGCTTGCAAACGCTCGTTTTATT
GCCATAAAAGATATAATTATCGCTAAAACTTTGTATCCTGGCGGCTTCTCTGGGCGTGATAAAGCGGTGC
AATTCAGGGTGGGAGTTGGTGCCGTTGCTGGGAGTGTCAAAGCGTGTGTCTATGGTGGGGCTGATTTTAT
TCCAATTCAAGCGCCCCCATGTGCTTTTGAATTGCTGTTTGCCATGCAAGTTTTTAGGCAAGCATTCTTT
GCCCTGCTCTTTATTGATGAGCTTTAATTTCTCTAAAGCGGCTTGGGAGTGGTTGGTGGCTTGGTGGTTG
TATAATTTAGGGCTATCTTTTCGCATTAAAGCTTGATAATTGGACTGGATAGGGTTTAAATAATCGCTCT
CAAACGCCCCTTCATTAGAACAAAGATAAGCCAAATCGCTTATGGCATCTTGAACATTCACGCTTTGAGA
AGGCTCTAAAAGCTTGAAATCAAAACTGAAACGACTAGCCCCCACAATAAAGGCCCTCTCTCTGTTTTGA
GGCACGCCATAATCTTTAACGTTTAGGATTTGATAGCTCAATTGATACCCTAAAGCGTTCAACCTTTCTT
TAATTTCTTCTAAAAAATAGCCTTTAGCGCAGGAGATGAGATTTTTCACGTTTTCAATGATAAAAATTTC
TGGCTTTATGGCTTTGACTATTTCTATATATTCTAAGAATAAAAAATTCCTAGGGTCTTTTAGCCCTAAA
TTTTTCCCTTTATTAGAAAAGCCTTGACAAGGAGGCCCGCCAATGATCATGTTGATTTCTAATGTTTGGG
CTAGTTTGATGACTTTTTCTTTAATTTCGGTTTGAGTGATGTCCCCACAAACACCCGTAGCGTTTTTATG
GTTGTTTTCAAAAGTGATTAGGGCTTGTTTATCGCAACCTAGCCCTATTAAAGCGTCAAACTCTTCTAAA
CACTCTAACCCAGCACTAAAACCCCCAGCCCCACAAAATAAATCTAAAATTTTATAACTCATTTTAAGCT
TTCACAAATACGATTAACAAGCGTTGGAAGATCATCGGTTTCAAAACGCAATTGCGCAAACTCTAAGTTG
TCTTTATTGCGATTGAGAATGTTTCTAATCAAGCGTTTTTGAAACCCTTCTTCGCTAGATCCTTTTTTTA
AAGCCCTATGACAAGCGGGGCAAAGTTTAGCAAGATTTGCTAAGACATCTAATTCTTGGTCTTTGCCTAA
AGAAATCATGTATTTCAGTATAGTAGGAATCGGGATTTTGAGTGATTTTATACAAAGGTAAAGAAATAAA
ACTCCTTTCTTTAATGTCATAATCACCACAACATGCACTGCAAACATTGGGCGTTGAAATGCGATAAAAA
TTGATGATTTTGCTATCTCGTCTAAACTCCTCACTCTTTTGAATCCATCCTAACTGCTCTCTTAATTTTT
CAATGCTTTTGTCATCTAAATCCTGTTGATAAACGTTTTTCAAATAAAAACGAGCGCGTTCTGTAAAGCT
ATTGCCACGATATTCTGTTGTTGGTAGATAGCTTAATTTATAATAAATACCATCATCAACAAGAGTGGTC
TTAAAAACATGTTCAGCGATTCGCGCTTTATAGGGGTTAAACAGACCGATATAGTGTAAATACCAATTTA
AATAAATCCTGAATTGAGCGTTTCGTTGGTTAATGCCTTGCGCGTGTTCAGGCTGTAATTCCCTGAAATT
GAAATTCAGTGCTTCGCTAGAGATATTGAAAAAATCAATTAAATAATGGAATTTTTTAAACTCCAAAGGG
CTATGAAAGAAGTAATCTGAAGTCAAAAAGTTTCGTTGCGTATCAATGCTGCCCCTGCTTTCAAAAAAGC
CGCTCAAAAAGCGTTTTTGATTGGGGGTCATTGAATGAGAGCGGTTAAAAAAATCATTGTCTATGAGCGA
GTTTAAAAGTTTCTTATAAAAAGAGTTTTCGTCTAAATGCAAGTCGTTTTCTAAAATAAAAACAAAAGTT
CCTCTGATTTTTGTAACGCTCTCCTGATTGAATCGCCAAATTGGATGCGCGCTTAAAGTGTTGAGAGCGT
TTAAAACCTGCGCTTTGCTTTCTTCATAGTCATAATCATGGACAAATTTTGAAGCCTTATAAGAACACAC
CCCATAAATACAGCCATTTTTAATTTGGAAACGGCTCAACAACACCCCTAAATTAAAAGGGTCAGTAGCG
TTTAAAAAGCAAGAAACAAGCAACAATAACCTTTCATTTTTTAAAAGGATTATAAAATAGCGCTCATTAG
TTTTTTGTTTAAAGGTTTTAGAATGCTATGAACAAAGCATGGCTTAAGAAAAGGATAAGATAAGTCAAGC
GGGTTTTTATAGCCAGTTTCAATAAAACTTATTAAAATTTTAGCTTAAAACCTCTTAAATCGTTTTTATC
TAGCAGATATTGCCAACTTGGATCTTTGCTCTTGTTAAAATCAAAATAAAAAGCATCTATTGCTTCTAAT
AATTCCCATTCGTTCTTGACTTGAGAAAAGATAGTTGTTTTGAGACCTATATTCAATACAACAACATAAT
TATTCCAATCATATACGCCTTGAGTGTCATTAAGAATTGTGGTCGTTTTAGCTAATAAGCAGATATATTG
AAAATCTTTATCAATCAAGCGGGTTTGATTATTAGGGTGGGCACAAATAAAATGTTGATTAGGAGTGAGT
GCGATAAGATTTTCTATATAGTTAGCAATAATGGGAAGTCTTGAATGGGAAAAATATGGTGTATTTGTGT
GGCTTGCGACTCTTCTTTTTCTTGTTTTACTTCAGAGAGATAATTATTAAATCTATCATTATATCGTTTC
ACCACTTTCTTAGCTTTTGAAATAAGATAGTTAGAATTAGCAATCCCTTTAGAGTTTATAAGATCGTATT
CTTGTCTGGTGGTATTTTTATCTTTTCCTATATCTCGCCAATTGATACGATTATAATTAAGCTCATCTTT
TGTAATTATAGTGTTGGACAAATACCCTTTTCTTGTGCCTTTTTTACCATAATAAAAAGCTAAAGGATTG
ATAATTTTAGTAAAAATCCTAAAATATTCCGTAGCGTTATTGATTGCTGTGTTATTGATAGTAAAATGAG
TGAAACCATCTTTTAGTTGTTTAAAACTTTCTGTGTCTTGTTTTTGTAAAAAGTTGTCAAATAAAGGATA
AATCCCACTATCCATTAATACCTTTTGAATGTATAAAATAAGGAATTTCAAAGCGTTTGTTTCTCTTTGC
ATGAGATATTCTAATAGCTCTATGTTTTGTATGATATAAATATTTCTATTGCCAGTTTTTGTTTCAAATA
AAATACCGCTATAGGCTAATAATTTAATAGGCTGAGAAAAAAACTTATCGTATTCATGCATGGAAAAGTC
AGAATTTAAATCAGGTTTAGAAAAAATCATTTTAACATTTTCATTGGTGTAAGGGCTATCCCAAATATCC
CTAATAGAAAATGATTTTCCAATATTACATTGCGTAAACTCTAAAATACAATCAGCAACAATAGACAACA
CATCAGGGGTGCATTTTTGATCTATCCATCGCGCGTTTTGTGTTTTTCTAATATCATAATTTCTAAGTTT
TAAAAAATCAATAATTTGCTGTTCTTTCATAAGCTACTCTTTAAAATCCCAAACCAAAAGTAACTCATGC
TATCAATATTTAAGGTGCGCGTTTGATAATTCCTAGCGATTTTATAAAAATCTCTAAATTCAACGCTAGA
GATATAATCGCATTGTTTCTTGCTTAAAGATATGGGGTTTTTAGGGATTAAAATAGCCACAGAGCCATTA
ACCACATAGCCTTTTTCTTTTTTTAAAATCCTTGGCTTATAGGTCATGTTGGGGGTTAAATAGACATCAT
CTCTGTCTAAAAATGAAGCTATCTTAAACGGATTTAAAACCTCTTCTTGAATGTAGCTATCGTAATTTTC
AATGCTAATAATCTTTCCGTTTTCATCAATATTGCGAGATTTAATCACACGAATACCATTTTTAACTAAC
ACAGAATTGGTGATTTGTCTGTCTCTAAACACTTCAAAAAGACCAAACTGCATGGAATGAAACACCTTAT
CAAAAAAAGCGTTGCGATAGATAACCCAATAGGGCAATTGTTTGTCAAAAATATAGCTTGGCTTTTGCTT
GATGCTTAGATTTAGGGGTAACGAACGCACTAAAACTTCTTTTGATTTTTGTGTAACAATAGCAATTGCT
TCTACCAAAACACCCTTAAAACCAAGCTCGCCAAAGTCTAAAATCGCTCCTACTCCCTTTTTTTCAAGCT
TAGTTCTAGTTTCTGCATACTCTTTAGTGTTTAAAAGGTTTTTAGGCATAACCATCGCTGTAAAGTTGGC
TAGTTTTAAAGACTTTTCTAAAAAAATCCCTGCTAAATGAGTGAGTCCTAAACTATAATCTTTGAATCTT
TCATGCGTTTTGCCAAAAGGCGGATTGCCCACAATTAAATCCACTTTGCCGCATTCATAGGCTAGAAAAT
CTTTGCAAATCAATTCCATCTCAAAATTGTTAGGAATGCAATCTTTATATAAAATCTCTAAAATTTCTAA
ACTATTTTTATCAATATCTATACACTTTAAATAAACTTTTTTAACAGAAGTGTATTTTTTAAAAAGAGCG
CTTAAGAAATTCCCACACCCTACACTTGGCTCTATAATAGTAACACTCTCTTGTTTAAAGCTTGGCAATA
ACTTCGCTATCTCATTAATAATAAAAGGGTTGTAAAATACGCGCTTTTTTCTATGCGTTTAGAATTAGAC
ATTTCTGCCAAACTCACCAAACTCGCTCTTGCAATCTTGTTTTTATTCTCTAAAATAAATCGCTTCAAAT
TTTTTGGCTCTAACAAATGGTGTGCATCAATAAGCCTAATGATTTCTTTAGGCTCTAAGTGGGTTTGAGA
CATGAAGTTTTTTATTTTTGTAGCAATTTGCTTAAAAATAATCGTTGGAACAGCTTCACCGATACTTTGT
CTTATATTCATTTCGTTTTGTTTGGAGATTTTTTCTTTTTCTTGTTGTTTAAGGGCGTTTAATTCTTGTA
ATTCTGAATCTAACCACTTAAAACGGCTAGGGATATTCATTAAAAACATCAGCTCTCTAATGGAAAACAC
TCTGTCATCTTTGGGGTGGATCGTGTTTTGACTAGCCATTTGGTCGCTTCTTGTATGAATACAAGGAGCG
ATACTGTCGTATTTTTGCCTTTTATATTTATCGCCATTTTTAGAAACATTTAAGACAATCTTATTACCGA
CAATTCTATGAGGCTTTTTGTTTAATTCTGTGTTCTCAAACGCGCTTTGTCCTTCTTCTAAATCCTTAAT
CCATTCTTGCATATGCTTTGGATAAGTTCTAAAACTATGATAAAAATCCGTGCTATCATACTCGCCCCAA
GCAAGTGGTTTTAACGATCCTATCACTTCTTTTAAGGTTTTTTCTTGTTTGAAATCAGGAAAAAATTCTA
GTGCACTTATAAAATCTTTAAACTCTTTACAAACCCCTATCACTAAAGTTCTTGTTCGGCTTGAATTAGC
TCCAAAATTTTTAAAATTGATTACCTCATCATAGAGCATATAATCGCCACTCAAATTTTGCTCTATCATA
GATCCTATTTCTAGCAAATTATCATTTTTGTCTATACAACCTGTTTTATAAAAACTAGGGACATTTTCTA
AAATAAAAAATCTGGGTTTGATTTGTTTGATCAAATCAATGCTTTCAACCGCTAAAGAATTCCGTTTGAT
TTCATCGTTTTTCTTTTTATGATTGGCTACGCTCATGCCTTGACAAGGTGGGGTTGCTACCACTAAATCA
ACCCTATCATTACCAAATTTTTTAGAATAAAATTCAATTTGCTTTAAAATTTTTTCTTTTGTTTCTGGCT
TTTTAATGTCCACACTAATGTAGCTTTCATCTAATTTGCATTTGCGATTAATCCTTTGGATATTCAAGCG
TTTTTCTAAAATTTCATTGGTAGCAACGCATTCAAACCCTTCTTCTAAAAGCCCATAGCACCCCACTCCT
GCCCCAGAAAATAAAGAAATATAGGTTAAGGTTTGATTAAAGAGCATAAGGGGGATTTAAAGATTAGATC
AAACTCATTTGAAGTGCCTTAACGCCTCAAGCTCTCAATTTCTTTAAGCATGGTTTCAAAAGCCTCTTTA
GTGCCTGCTCGCACGCTAGAAAACAAACTAAACACCACAATAGCTACGCTCGCCACAATAAAGCCCGGAA
CGATTTCATAAATATCCAAAAAGCTTTTACCAAATTTATCGTATAAAATCACCGTGCTAGCCCCAGAGAG
CATGCCAGCAATCGCGCCAATGCGCGTCATTCTTGACCAAAAAAGCGAGAATAAAATCACCGAGCCAAAA
CTCGCGCCAAAGCCAGCCCATGCGTAACTCACGATGCTGAGAATGCTAGCGTTTCTATCCGTTGAAATGA
AAAAAGCGATGCAAGCCACCCCTAAAACCGAAAGCCTAGAAATAACCATCACTAATTTTTGCGGAGCGTT
TTTATTGAAAATCGTCGCATAGAAATCTTCAGCAATGGTAGAAGAGCTTACAAGCAGTTGCGAACTGGCC
GTGCTCATCACCGCCGCTAAAATCGCGCTCAATAAAATGCCTGTGATCCAAGGGTTAAAGAGCAATTGAC
TCATCACAATGAAAATCTTTTCAGGGTCTTGTAAGCTCAAATCAAATTTATGCACATACGCAACGCCTAA
AAGCCCCATAACGCATGCCCCAATCAAAGAAATAACCATCCAAGAAATCCCAATAGTGGTCGCTTTAGGC
ACATCTCTAATGGAGCGGATAGACATGAAACGCACTAAAATATGAGGTTGCCCAAAATAGCCTAACCCCC
AAGCAAGGCTTGAAATAATGGCGACTACGCTAGAGCCTTGCAAGAAAGAAAGGTTTTCAGGCTTGATCTC
TCTAATGATTTTAATCCCCTCTCCAATCCCGCCAAGATGGATTATCATAACGATCGGCACCACGATTAAA
GCGCTCATCATCAAAAGCCCTTGAATCAAATCCGTCCAACACACCGCCTTATACCCCCCTAAAAAGGTGT
AAGAGACAATAATCAGCGTGCCAATGCTTAAAGCGTAGGTGTATTGAATGCCAAAGGTCGCTTCAAAGAG
TTTAGCCCCACTCACCAGCCCTGAAGAAATGTAAAAAATAAAAAAGATTAAAATCACAAAAGCTGAAATC
AAGCGCAAGATGTGTTTGTCATCGCTAAAGCGCGTTTCAAAATAATCTGAAATGGTAATAGAATTAGCGA
TCACGCTCGTATAAATGCGTAAGCGTTTGGCCACAAAAACCCAGTTAATCAATGCGCCCAAACTCAAGCC
TATGGCGATGTGTGAGTTGATAAGCCCTCCCACATATAAAGCTCCCGGTAATCCCATTAAAAGCCACCCG
CTCATGTCACTCGCTCCCGCGCTCAAAGCGCTAATCACAGGGCCCATAGAACGATCGCCTAAGAAATAAT
CTTCAGTCGTTTCATTTTGTTTGTAAAAATAAAAACCAATATAGAGCATTAACAGCGAATAAACGACAAA
CATCGTAACAATAGGGGTGCTTAAAACAACATGTCCCATTTTGATCTCCTTATTTAATACAATATTTATT
TTTCAGCACAGCATGATTTGTGGCAAGTGGGTCGCCTTAAAACCCTTGAGCCTAAATTCCCATAACGATG
ATAAGAAATGCTAACCGATCGCTCTAAGTGGTAATACAGCAATTCAAAACGCCCGTTCAAGCAGGGTTTA
GCCGTGGCTAAAACCATCCCTAAAGCGCTCGCTTGTTCATGCAATAAATCCAAATCGCTTTTTAGATAAC
GGACACGATTGAAAGTATTCAATTTCTCGCTAAATTTTTGCAAGCTTTCATAAACAATAGGGGCGTTTGC
TTGGAGCGCTTTTAAGCATTCTAAGAAAAAGGTTAAATCCTTGTTCGTTCGTTCGTTTTCTATACTGAGC
GTTAAAGGGATTTGAGAAATTAAGCATGCTAAAGCAACGCCTAACATGTCGCTTAAGGTGTCCTTTTCGG
TGATGCGATAGCCCACGCTTTTAACTTTAGTGTAGGAAAAAAGGTTGTCTTCGCCTCTGATTTTGACATA
GTCTTTAGTTTGGCTGAATTCATGCTTGTAATGATAAGCGTAGCTCTTTGCCATAAAAATCGCGCGCTTC
AACTCATGCGTATGCTCATCATAGCCTTTTTGAGTCAAGCTCTCTAAAGCTTCGCTTAAGGGGTTTTTTA
GGGCGTTTTCATCTTCTTCTTCTTGGTGAATACCCACAAATTGCGTGATATAGTTAAAAATGCCCACCTT
CCTCCCAAACCCCACAGCGGATTTTTTAATCCCCCCAAAAGGCTGGCGCAAAACAATCGCTCCTGTGGTG
GGTTTGTTGATATAGATATTACCGGCTTCAATGCGTTCTAAATAATATTCCCACTCCCTTTCGTCCAAAG
ACTCTAACGCACTAGTCAGCCCGTAACCGGTAGAATTGACTATTTCTATCGCTTCGTCTAAATCTTTTGC
TTCCATCACGGATAAAATGGGCGTAAAAAGCTCAGTTTGGTGCGTGAAATCGCCTTTTTTGGTGCCGTAT
TTGATGCTTGGCTTCATCAAATAGGGGTTATCATCAACAAAGCTTACCGGGATTTCGTAATTTTCATAGC
TTTTCAATTCATCTATGGCTTTGATGACCTTTTCATTAGGCTTGTCCGCTAGAGTGCCGATTTTGTTTTT
GAAATCAAAAGGATCGCCCACGCTAAGGCTTAGAGTCGCGTCTATTAGAGTCTTTTTAAAGTTCTCATCT
TCATAGACTTCTTTTTCTAACACTAAAAGCGAAGTGGCAGAGCATTTTTGTCCCGAATTGCTAAAAGCTG
AATGGATGACATTCTTAATCGCTTGGTCCCTGTCTGCCATTTTGCTCACAATAGTGGCGTTTTTACCACC
TGTTTCAGCGCTCAAGGCTAAAGTGGGGTTAGCTTTTAACATTTTATAAGCGGTGTCTTCGCCCCCTGTT
AAAATGGCAAACTTGATGCTTTCATCTTTTAAAAGGTGTTCGCTAATATCGCTCCCTTTAGAGGGCAAGT
AAATGAGTGCATCTCTAGGTACGCCCGCATCCCAAAAGCACTCACAAAGCTTATAACCCGTTACGCTAGA
CAAACTTGAGGGCTTGTAAATCACCCGATTGCCAGCGGCTAGGGGGGCAGCGATAGTGCCTACAGAAATG
CCCACAGGGAAATTCCATGGGGCAATGACCACACCCACGCCTTTGGGGGTGAATTTCGTTTTTTTATTTT
GCTCTTGCAACACCCTTAAGCTGTAAGGGTAAAACTCTAAAAAGTCAATGGCTTCGCTCACTTCAGCGTC
CGTTTCAGCGAAAGTCTTACCCACTTCTAAAGCCGAAATCCCTACTAAATCGCCTCTCCTTTCTCTAAAA
AGCTGGGCGGTTTGACTCATTAAGGCATGGATTTCTGTAAAGCTTTTTTGGCTGAAATTACTCTTATCGC
TTTTAGCCACTTCTAGGGCTTTTAAAATCGCTTCTTTATCCGCTAAATGCACGCTAGCGATTTTTTTATG
ATGGATTCTATCAAAGACTTCTAAAGGGGTTAAATTAGGATCTTCAAACCTCCCATCTATTTCTGGGTAA
AGCTCTAAAATAGGGGCGTTATGCATTTTCTCGCGCACTTTTTTAGCCCATTCTCGGTTGGCTTTTAAGA
TAAAATCGGTATCGCTTTCGTTTTTAAAGGAGTGGTTTGGGTAGGTGGTATGCCCGCTTTGTTTGGCGTT
CCTGTCTTGGATCCTATGGGTGGCGTTGTCTAAAGCGGCTATTGCTTTAAGGCTGTTTAAAAAGCGTTGT
TCCTGATCTTTCCATTCGCTCGTGCCTACTTTGAGGTTAAAGAAAGCTTTCATGAAATTATCGCTTGAGG
TGTTTTCGTCTAACCTCCTCACCAAGTAAGCGATCGCATTGTTAAAATGCGCTTCATCGCACACCGGCGC
ATAAAGAATGAGTTTGTGCATCTCTTTTAGTTCCTGGCTCGCTTGCAAGCTCATGCCCTCTAGCATTTCA
AAGCTAAAATGCTCCAACACAATAGGGTCATTAAGGGCATGGATGCGCGTATAGACATAAGCGATTTCAA
AAATATTATGGCTCGCTGCACCAATATGAATGTATTTATAATTGTCGCCCTCTAAAACAAAATCCAACAT
TTTATTGTAATTAGAATCGGTGTCTTGCTTATTAGAAAATGTGGGTAACGCCCAGTCTTTCACGGAAGCG
ATCGTCTCTTCGCTCTCCATGTTCGCTCCCTTAACAAAGCGGATTTTAATGGGCTTTAACCCTTTTAAAA
CCCTTTCTTTAGAAAAAGCGTGCAGTTTTTTCAAATACTCATAAGAATCAGGGATATAAGCTTGCAACAC
AATACCGGCGTTCAAATCAAATTTAGCGATGGATTCCATAAAAGACTCCACCGTAAGCTCTAAATCCCTA
AATTCTTCCATATCCAAATTGATGAATTTAGGCATGCCTTGCTTTTTTTCTTCTTCTAAAGCTAAAGCGT
AAAGAGCGTCTAATCGTTTGACAATTTCTTTTTTAGAGTATTCAAAATCAAGGATATTGATTTGAGAAAA
AATCGTCGTGATTTTAATGGAAATGTATTGGATGTAGTTGGATTTTAGGGCTTGAGAGTATTTTTCAAAA
CGCGCATTAGCTTCTTCTTCGCCTAAAACTTCCTCGCCAATAAAATTCACGTTCAAAATGATTTTTTCAT
TCTTTCTTTTTAAAATCCGCTCTCTTAATTGGCTCTCTTCTTGATCTAAGACCATAGCTTTCGTGTCGCT
TCTGATTTTATTGACAAAGAAAGGCACGCTCATATCAGGGAGCATTTTCCCAAAGCTTAAAAACCCCATT
AAAAGCCATTTTTCAAACGGAGAAAAAATCTCACGGCTTTTGTATTTGTCTAAAACATGCTCAATCATTT
CAAAGCGGGCTTTATTGTCCAAGCATCTAAAACTCCGATCCATAAGCTCTATGAGCATGACTTTGTTTTC
AGGGTTGTTTAAAAGCTTTTGCATTTTAGAGTGGAACGCTTTTTCTTGCTCGCTCAAATGGTTACTGATG
CTATCTTGCAGTTTTTTAGCTAATTCTAATGAATCCTCAATGATTTTTTGCATGAGCTTACCTTTTATTT
AAGAATTTGGCTTGATTGTAGCATGTTTTAAGCGGGTTTTTAAGCGGTCATTTTTAATAATGCTTTTTAA
TTTGTGGTTGTTTTCATACTAAATGAATTTAATTATTAAAATTGATTTTTTTAAAAGTGGTAAGTATTTA
CCGCTTAAAACATAAAATTAGAGGAATTTTTTATCGTTTGAAAAGTTCATTTACTTTTCGTTTAAAAATG
AATTATAATATTCGCATCGTGTAATTTAAAGTTTAGCTTATTCAATTAAACGATTTTAAATTAAACGGAT
TTATAACAAATTTTACAAACAAAGGATATAAAATGAAAACAATTAAAAATGGTATTATGATTGGCACACT
CGGTGCGTTGTTATTGAGCGGTTGTTCTAGCTTTGATACTCAGCGTTTCGCTTGTCTTCCTAAAGACCAT
TCTTCAAAAGACGCTTCTACAAAAAAAGAAGCGCAATACATGCCTAAGGGCTTTTTTGACCCTTATTCTT
CTAACTTAAACCACTGGGATTCTACATTCTAGGGGTTTATAAAGAGGGGGCGAAAGGGGGGGATAATAAA
GCTCATTTTAAGTTTTCTCAAATTACAATAACAACCTTTTTAGCATTGATATTAAGATAAAAGGAGATAT
TCTTATGAGTGGCACTCATATTGTAGAAAACATGAATACAGAAAATACGAATATTTCAAGAACGACTGCT
TCTACCCCCCCTCAATAATGAAGAGCTTTTAAAATCTGTTAAAGATCTTACAGATCGCTTTAAAAAATTA
GAAGGCAAATTAGAAGACCTTGAACCCCTTAGAAAACTCTCTCATTTTATAGGCTCTTTCTTTTCGCTTG
GAAAATCTTCTAACGACACCCAAGAAAACTCAAAAGACGCTCAAAAATTTACCAGTTTCCAAGAGAAATA
CACCAAGCCGACTGAAACCACCGAGCTGACTGATAAAAATCAAAAGCTGACAGCAGAAAAAGAAAACCTA
ACTAAAGAAAAAATAGAACTGACTGAAAAAAATAAAGCACTAACCACAGAAAAAGACAATCTAACTAAAG
ATAAAACAGATCTGACTAACAAGAATACCGAATTACAAAAGCAAGTGAAAGATTTACAAGACTCTAAGCA
AGTTTTAGAAAATGAAAAAGCCGAGTTATCAAAAGAAAAAGAAATTCTAACTAAAGAAAAAATAGAACTG
ACTGAAAAAAATAAAGCGCTAACCACAGAAAAAACAGAATTAAATAACAAGATTATTGGATTAGACACAG
AAAAAGAAAGGCTAGAAAGAGAAAATAAAAATCTAACCACAGACAAAGAAAACCTAACCACAGCGCTATC
AACAGCAAAAAGCCAAGCTGAACAAACGAGCCAAAAATTAAACGAGCTAGAGCGAAGGCACGCTCCATAC
CAAAAATTAGAAAAACTCTATGAAGTCTTTTTGGAGGTCAAAGATCGCTTGAATTTTAATTTTGTAGCAA
CAACTCACAGCGCAATGGATTTGATCGCATCTGTTCTTAGCGATAGCAAATACTATTTAGAAAGCCTTTA
TAACAAAGCGAGCCAAGAATTAAGCGATAAGAGGAGCGATAAGGGCGAAAAATTAGCTGAATTGTTTGAT
TTGCTTTTTGAATACATTAAGGACAATAAATTTGAGCGTTTGAAAGAGCCAAGCGCTTATGACCATTCAT
GCAAAACGCTATACCCAGAGCAAAACTCTTCTCAAAAGATGCAAAGAGTGGTTTTAAAAGGCTACACATA
CGACAAAAAAATAGCATGTTACACTGTCGTGGATATGGGAGGGTGAAATGTTTTGTTTGTCTTCAACAAG
GGAAAAATTAGAAGCCCGCATCGGTGAGTTAGAAAACGAAAAAGCCGAGTTGTTAAGAGAAAAAGACAAT
CTAACTAAAGCAAACACCGAACTATATAGAGAAAGAAATGATCTAGTTAGAGAAAAAGAAAATCTAAACA
ATCAGCTTAATGAATTACAAAAGCAAGTGAAAGAGTTAGAGCAATCTCAGCAAGTTTTAAAAACTGAAAA
AGCCGAGTTGTTAAGAGAAAAAGACAATCTAACTAAAGCAAACACCGAGCTGAAAACCGAAAACGACAAG
CTCAACCACCAAGTTATCGCGCTCACTAAAGAGCAAGATAGCCTAAAATATGAGCGAGTGCAATTGCAAG
ATGCGCATGGGTTTTTAGAAGAATTATGCGCTGATTTAGAAAAAGACAACCAACACCTAACCGACAAACT
CAAAAAGTTAGAAAGCGCTCAAAAAAGTTTAGAAAATTCTAACGATCAGCTATTACAGGCTATAGAAAAA
ATAGCCGAAGAAAAAACAGAATTGGAGCGAGAAATGGCACACTTGAAGAGTTTAGAAGCCACAGACAAAA
TCGAGCTGGATTTGCAAAACTGGCGTTTTAAAAGCGCGATAGAGGATTTAAAACGCCAAAACCGAAAATT
AGAAGAAGAGAACATCGCTCTCAAAGAGAGGGCTTATGGCTTGAACGAGCAACTCTCAAAATTGCAACCA
CAAAAACCATAATAAAGGAAATATCATGGTAAACCCATTACAAAGTTTAAGACTGCCTATTGGCCACCCG
TTAGTAGAGATTTTGTGCGAGCTGTCTTTAAACAATAAAGCCGTATTCAATGAAGAAGCTCCGATTAATT
TCAAAAAAGAAGTGTCAGAAGAAGAGAAAATCAAGTTCAAGCAAGCGCTAATAGAGCTTCATGCGATTGT
TAATAATGAGGCTTCTTCAAGGTATCTTTCTGATGAAAATCAAAAATTCATAGAGGGTTTAGTGCAAGAT
AAAAAGATCACTAATGAGAAAATAGAAAAAACCTTAGAGATCGTTTCTTCTAACGATGTGGATGTTGATT
TTGAAAAGTTTAGTGATAAGATGCTCAAGGTGGATGAAATAGCGGTAGGCCTTAAGAGCTATAGCCAAAG
CCAATTGCTTGATTTAGATGGAGGGCATTGGGATTTAGAGGCGCCTAGCTTGTCTAAAGAAAGCGTAACC
TTTAGGTTTGATAATTTACCCAAAGACTCTAGCGGCAAAGAAGAGAATTTCTATGCCCGTTCAAGTTTGA
AAGACTTAAATAAGCAGGGTGTTGTCGCTATTGACTTTGGGACTAAAAGCACGACTGCAGCCTACATGGA
TGAGAACGGAATATACCGCTTGCTCTCTATTGGTGAGGATGAAGATGCAGAGAGCCTGGAAAAGTATGAA
AACCCCACGATAGTGGAGTTCAGAGATAAAGAAAAGTTTCTTAAAGATTACAACGCATTAGATCACCGCC
CTTTCACAGAAAAGAACGATATAGAAGTGGCGCATGAAGCCCAAAAGAATCTTTCAAACACTCAAGGTAA
TGATTTGTATCGGTTTTTTTCTCAATTGAAGCAATGGGCTGGAGCGGATGAAAAACTGAATTTTAGGGAT
TTTAAGGAGGATTTTTCTTTAGAAAGCTTCACTAATTGCACGTATTTTAACCCCATAGAAATCTATGCTT
ACTATATTGGCCACTGCATCAACAACATGCAAAATGGCGTGTTTTTGAAATACTTTTTATCCTATCCCAT
CAAGTATGAAAAGCATCAGGCCGAAAAAATCAAAGAGAGTTTTGAAAAAGGCTTGAAAAAATCCTTACCC
AGGCATGTTTTTGACGATGAAAAAACGGCTAAAATGTTCAAAGTGGAATTAAAAGCGAGCGAGTCTTGCA
CGTATGCCATTAGCGCTTTAAAAAGCTACGGGTTTGATAAATCAGACAAACTAGACAAGCCGGTTTATTA
CGGGGTGTTTGATTTTGGGGGCGGGACGACAGATTTTGACTTCGGCAAATGGGAAAAAAGTGCTAACCCC
AAATTCGCTTACAAAATGACGCATTTCAGCAACGGAGGGGATAAGTATTTAGGCGGTGAAAATTTATTGG
AATTACTGGCTTTTGAAGCGTATGGCCAAAATTTTCAAACGCTAAAAGAAAAAGGCATTGCCATCGCTAA
GCCCAACTATGACAGGATCGATACGCAACGCTTTGGATCTTTTATGCAAAACTCCAGAGAAGCGCGCTTG
AATTTGCAAGAGATTGCTTCTAAATTGCACCCTTTTTTAGAAAAATTAGACGCTAATATCATAGAAGCGA
TAGAAGAAGGCGAAGAGTTTGAGATGGAAGGATTTGAAAAGGAATTTAAAGTCCAGCTGTTTGATAGGAA
TGGGGGAGATTCAATATCAGTAGAAGACTTCAAAGTGGATTGCAAAGAGATTTTAAACCTCTTAAAAGGC
AAGATAGATGACGGCGTTGCCAACTTCTTTGCAGGATTTTCTAAAGTGATGGCTGAAAATATTGATAATC
AGTGTCGGGCGTTTCATATTTTCTTAGGAGGGAATGCGAGCATCGGTGCTGGTCAAACAAGCGTTTGAAA
ACGCCAAAGAAAAGCAGCTCAAAGATTACAAGCAAAAGACTTCTAAAGATGATTTCACATTCATTCTTTA
TGAGCCGCTAGGCACAGAAGCCTCAGATAAACAGATTTTAGAGCTTACAGGAGAAGACGTTTCTAAGATC
CCGCCTTATTTAAAGCCCACTTGCAAAACCGGTGTGGCTTTTGGGCTTTTAGAAAGCAGACCCAAAGCAG
GCGGGATTGAAAGGCCCTCTATCGATTCCAATCCTGTGTTTAAATACGATTTAGGTATTGAGAGAGAAAG
GAAATTCCACACTAGAATCAGTCGGGATTCTTTAAAACCTAATGAATGCCAGATTTTCCAAACTAAAGAG
GAATGGGGAGGCTTTGATGGGTTAGAGATACGCTACAGCGATAAACCTCTCGCCAACACCAACACTTTAG
ACATTGAAGACACACAACTTGTTTTCATAGCGTTAGAAGAGCATGAAGAAGTGGATGTGAAGGTGTGCTG
CGTGGATTTACAAAGCATTAAAGTGGGGCTGTTTAAAGACGGCCAATTAATCTATGAAAGCGAGGCAGAA
AAATTATGATGACTAATAATGCATATGCGTTTGTCGTGATTGAAGAAAGCGTTATGGTGTTCAAACACAC
CAAAGATGAGGGGCTAATGCCTATCTTTGAAAGCTTTGTGCCTTTAAAAGAGGGCTTTTTGAAAAGTTTT
AAAGAGCGTTGCAATTTGGAATTTTTAGAAAACTTAGACCTTTTGTTTTTGTATGACTATCAATCTGCAC
ATGAGGTTTTTTCCTTGTGTAAGGAGCTGAAAAACTCCATCTGGGACAGGAAGCTTGTGGTAGCGCTAGT
GGAGGCTTTAGAGAGATTTAAGGATTGGAATTTGTCGCTCCAAATAGAAGACAAGCGTTCTAACAGCTTG
GGTAATGGCGCCAAAAAATTGCTCACTAACGCTGATCTAGGGAGCAACCATAAAACAATCGTGATAGACA
GCATGAAAATATACCACCAAAGCCAGCAAGAAAAATATAAAAGAGAAAGAGGCCAAGCAAAAGAAGCACA
AATACCCCCTAGCTATGGGGGTGGAAGCATCAAAATCAGCGGCGATAAAAAGCCTGATTCTAATGAAGAA
AATTTTTAAAAGAAAGGACAACCGATGAGCAGAGTGCAAATGGATACTGAAGAGGTCAGAGGGTTTGTGG
AGCATTTAGAACGCTTTAAAGAGTTGCTGAACGATGAAGTGAATGGCTTGAGCAGCCATTTCCGTAACTT
GGATTCATGGCAAGACCATAAAAGAGACAAATTTAGCGAGATGTTAGACAACTTGAGAAGCGCTTTCAAC
GAATTTGATGAAGCCACACAAGAGCAAATCGCATGGCTTAAAGAGAGGATTAGGGTTTTAGAAGAAGATT
ATTAAGGATAATTTATGGCTGAATGGAAAACCGACACAGAAGAAGTCAAACAAATCGTTAAAGCATGCAG
GGATTTTAAAAGATCCTTGCAAGAAGAAAGATGCGCTCAATTTATTAAAAATCTTGATGGATACGCGCGA
GGAATCCTGTTAGAACGCAACAAAATTGAAATGCGATTGCAAAAAGCCATAGAATAATTAAAAAAAGCCA
AAAAGGAGCGAAGGGGCTTTTGGGGATTTCTTGGGGAGCTTGGGAGAGATTTTGGTAATGCGGTAGGGTC
GGTTATCCCTCCTGTTAAATTATGCGCTGAATTTTGTGAAAGGGGCTTAAACCTTATGGAAGGCAATATA
GAAAAATGGGAACACAATGTAAGGTTATTAGAACAAGCGCTTGAAATCTACTCCATTCAGGCCAAAGCGA
GCGTGGAACTTGTAAAGGGAGCTTGGGAGGGCGTTAAAAAGTCGTTGGACTTTTATGCCGATAAGCCACC
AGGAATTTATCAAGCGTTTGAATCAAGAGAGTGAAGCGATAGATAACGAATACAATATCGCGCCCCCAGA
AATTTTGAAAGAGCGCGATTTTGAAAGCCCTACGATTGTTTATAACCCTAAAAAAAGCGTTTATGATGAG
CGCTTGAAAGATTTAAGGGAAGATTTTAGCTTTTCTTTATACGCTGATTTGAAAAACAAGATTCATCATA
ACGCTTTGTCTAACGAGAAATTAGAGTGCGTTATGGCCTCTAAAGAGCGAGAATTTGAAAAGAGTTTAGA
GGATTTGATGCCGAGTTCTTTAGGCGTGCATTCTTTTGATGAAAGCTTTTTATTAGCCAAAAAGCATTGC
GTTAAAAACTTCAGGGAAGCTTTACAAGATTTTGCAGAAAAAATCAAAAAATCCCCCAACGATTTGAACG
CTGTGAATGAAGCTTTTGATAATTTGGAAACAGAATTAGAGTGCACTACAGAAAATTTGAGCCAAAAAAT
AGCGCCCATTTTAGAGCGGTATGAAAATGATAAGCACCATGCGTTGGGTTATGGCGAGTTTTTAGAAAAA
GAAAAAGAGGGCTTTATGGTAGATGAGCAAAACCCTTATCCGGAAGAAGTCCGCTTTAATGGGTTGCGTT
TAGCGGAATTTGATAGCGTTTTTAGTGCCATTGTGCCTTTAGAGGATTTAGACAAAACCGCATGCGCTCA
TCATGCCCTAAAGGCTTTAGAAGCCGTGCTTAAAAATAGGGATTTGGGCTTTGATGCGACAGAATTGGAA
CAGATCGCAAAAGGTTTCATTCCTAGGTGGTATTTGTGGCATTTTGACGCGAATGTTTTAGGGAACTTGG
CGTTGGTGAGAGAGAAGTTATTATTAGGCGTGAAACACACGAAAGGATATTCACTATGGACAGAATTTCT
ACAGAAACAGAATTGAATTGGGAATTTGTAGAGCCTCTCAATGACCATGCGTTGAGCGATCTAGAAGAGC
GGTTGAAAATAGGCTTTAGCGATGCGTTTAAGGACTTTATCAAACGATCAAATTATGGTTTTAGCCAATG
GCGTTATTTCATGGTGGGCAATGAATCCTACATGTTCAAACATGTTTTGAATTTCAATTTAGAGGGCAAG
GGCTTATTGATTGATTTCATGCAGAGCTTGAAAGAATGGTTAGAGCCTGAAGAAATCGTATTCGCTAATG
ACGGGTATGGGGGGTATTATCTTTTGAATACGAATACTGATGTGGTGCTGTTTTTAGACACTGATGATGG
CTCAAAACATGCGCTGTTGCACCTTAAAATGTTTTTGAAAAAACTGGAATCAAGGGGTTAAAATGTTTTC
TCATGAAGTTTATTTGGAGGGTTGCACCCTTGAATTAAAAAAGATTTGCGATGATTTTGAAAAAAATGCC
ATGCAAGATGATTTAGGGCAGAAACTTAAAAGTGAGGCGCTAGAGGACATGCTAAAAATCGCACATGATT
TAGAAAATTTAGAGCAAGACACTCAATACCAAAGAATAAAAATCAACGAGCAAATTGAAGAAGCCAAATC
TTTGATGAGACAAATTGATATGAATTTCCATTCATCAAGCGAAATTGATAAGCTTGTGCGTGAAGCCAAA
GAGCATGAAAGAGAAGTTAGTAAAAGATATGATGAATATCTTAAATCTAAGGATAAAAATGATTGATGTG
AATGGTTTATTAAAAGAATTGGACGACGCCTTAGATAAAGTTGTCCCTAAAAAAGAGCCAGAGAGTTTTC
TCAAGCCGTCCACTTTAAAAATAGAAGAATATCAAAAGAGTGTCAGGCAAATTCAAGCGCAATTCACAGA
CGCGCCGCAATTCAATGAAATAGGCACTTACCCACAATTTTTAAGCTGTGGTTTATTGCAAGTTAGTGGC
AAAAATGGCACTAACATGGAATTTTTATTGCCTAAAGTTTACCCTTTCCCTCCTAAAAGCTTGTATATAG
AGCATGAAAAAGACGGGAGAAATGCTCATGCGCTTGCTATCCAGCACACCCTTGATGCAATTAGAAGTGA
TCTTGGTTGATGCGTTGAGTCTAGGGGGTATTTTCAATCTGGCAAGAAGGCTTTTAGATAAAAATAATGA
TTTTATTTACCAGCAAAGGATTTTAACCGAAGGCAAGGAAATAGAAGAAGCCCTAAAGCATTTGTATGAA
TATTTAAAGGTTAATTTGCAAGAAAAATTGGCCGGCTTTAGAGATTTTGCGCATTATAATGAAGACGCCA
CAGACCCCTTGCCTTTAAAAGCACTTTTTTTAAGTGGGGTAGATGCTTTGAGCAAAGACGCGCTTTATTA
TTTGGAAAAAATCATGCGTTTTGGCTCTAAAAATGGGGTTTTGAGCTTTGTCAATTTGGAGAGAGAAAAA
AACAATAAATCCGCAGAAGATCTGAAAAAACATGCGGAGTTTTTTTAGGGATACGACAAGTTTTGAACGC
TTTAAATACCTTAATGTAGAAGTGATCAACGATCAAGGTATTAAATCCCAGCACATGCAAGACTTCGCTG
ATAAAATCAAAGCGTATTACGAGAAAAAGAAAGTAGTTAAAAGGGAGTTGAAAGACTTACAAAGAGATAA
AGAATTTTGGACTAAAAGCTCTCAGTATGAAGTAAGCGTGCCGGTGAGGTGGGATATTAACCACAAAGAG
GTGTGTTTTGAGATCGGTAACGCGCAAAACCACACGCTCATTTGCGGGCGCAGCGGGAGCGGGAAATCCA
ATTTCTTGCATGTGTTGATTCAAAATCTAGCTTTCTACTACGATCCCGATGAAGTCCAACTCTTTTTGTT
AGACTATAAAGAGGGAGTGGAATTTAACGCATACACAGAACCGAATATTTTAGAGCATGCGAGGTTGGTG
AGCGTGGCGAGTTCGGTAGGTTTTGGTGTTAGTTTTTTAAGATGGCTTTGTGATGAAATAAAAAAAAGAT
CCGAGCTGTTCAAGCAATTCAATGTGAAAGATTTAAGCGATTACCGAAAGCATGACAAAATGCCCAGATT
GATCGTAGTGATTGATGAATTTCAGGTGCTTTTTAGCGATAAATCCAAAGGGAGCGTGGAACGATCTTTA
AACACTCTGCTTAAAAAGGGCCGTAGCTATGGGGTGCATCTAGTTTTAGCCACTCAGACCATGCGCGGTG
GTGAAATTGATAGTAGCATTAAGGCTCAAATCGCTAACCGCATCGCTTTGCCTATGGATGCAGACGACAG
CACTAAAATTTTAGACAATGATGTGGCTTGTGAGATTCAAAAACTAGAAGCCATTTTCAACAACAACGGA
GGGCATCAAAAATTCCACACTAAGATGAGTATCCCTAAAGCCCCTGATGATTTCAAATCTTTTCTCACAA
AAATACACACTGAATTTAACCAAAGAAATCTCGTGCCCATAGAGCGTAAAATCTATAATGGCGAAACGGC
TTTAAAAATGCCCAACATCCTTAAGGCTAATGAAATGCGTTTGCATCTGGGCAAAAAAGTGGATTATGAG
CAAAAGGACTTGATAGTGGAGTTTGAAAACAACGAATCGCATTTGTTGGTGGTGAGCCAAGATTTAAACG
CTCGCATCGCTTTAATGAAACTCTTGTTCCAAAACATTAAGAGCGCGAACAAAGAATTGGTTTTTTGCAA
TAAAGAAAAACGCTTGATAAGGTTTTTTGATGCGCAAAAAGAATACGGCATCACGCCTGTAGAAAATATC
TTAAGCGTTTTAGACACCGCTATGAATCCTAATAGTGCGCTTGTGATAGACAATCTCAACGAAGCGAAAG
AATTGCACGACAAAGTAGGGGCGGAAAAATTAAAATCGTTTTTAGAAAAAGCCATAGACAACGAGCAGTA
TTGCGTCATTTTTGTGCATGACTTTAGGCAAATTAAAACTAATTACCATTTTGACAAGTTAAAAGAATGG
TTAAACCACCACTTCAAGCAATGCCTGGCCTTTAGGTGCAATGGGGAAAACTTAAACGCTCTCCAAAGTG
GTTTACCTTCACCAAGCGAACTCAATGCGCTCTTCATAGAGCTTTCTAAAGACAGCTATACTGAATTCAG
GCCTTTCAGCTTATAGGGTTAAAAAAGGTGGGGGTTAAAAAAAGGGGGGTTAAAAAGACTAAAGGAATTT
AGTCTTTTTGAAGCGCTTTTAAATCTTTTGCGTGATGGTTTGCGTGGTGAGGCGAGCGATTTTTTCTCTT
AAATGCAACAAGGGTTCTGAGCCTTTCGCTAAAGCTTTCACGCATAAATGAGAACTAGCGATTTCACTCA
CTGCCCCATCCACCCCTTCGCTTTCTTCAATGCATTCTCGCACACTAGAAAGCTCTATGGGGCAATTGAC
AAGCACCAAATTCAAATAATGCGTATAGCCATCAAACATGCACATGTTATTCATGTCGGTGGTTTTGGGA
TCTAAAATCGTGTTGTCATAATAGATGGGTTTCTCATCTTGTAAAATAGAGATTTTGGTGTGCAAGCGGT
TGAATTTAAACAACTCATTGCGCGCCACTCGCCCTGCGACAATGATTTCACTATAGAGCAATTGAGAGCT
AGAGTGCAAAGAAATCGTGGTATTGCCCTTAAAATGCGCATTTTCAAAGGGGATTAACGGGAAAGGCGCG
AAGTCTAAAAAAGCGTTTTCCCCCACAACAATATGCATGTCTCTGCTGGCAAACCCGTCCTCAGTGTTAT
GGATTTTTTCAAAGGATTGCGAAGTGATCCTTAGCTTGCAATTTGGACCGATGTTTAATTGCACATCTTG
CACATCGCCTTTCATTAAGCCAGGGCTTACCGCTAAAAGCATGATTTCAGCTAAATCGTCTTTAGGGTAA
AAGGGTGCCATGAGCTTAAAGGGGGGCGTGAAAAAATTGTCTTCAATCACGCACCGCCCGTCAGCCCCTA
TTTTGGTTTTTAACCTGAGCTTGGATTCTTGAGCGTAAGTGTTCATCAATCTTCCAATAAAGCGTTGCGC
TTGATCCAAGCGATCACATCGTCTAAACCTTCTTTAGCGCGGATATTCGTAAAAATAAAGGGCTTTTCGC
CGCGCATTTTTTTAGAATCCCTTTCCATGACTTTCAAGTCCGCTCCCACATAGGGGGCTAAGTCAATCTT
ATTGATGACAAGCAAGTCTGAGCGCGTGATTCCTGGCCCGCCTTTCCTAGGGATTTTATCGCCCTCAGCC
ACATCAATCACAAAGATCGTAAAGTCCGCTAGCTCTGGGTTGAAAGTCGCTGAAAGGTTATCGCCTCCGC
TTTCAATCAAAAGCAATTCCAAATTAGGGAAACGGCCATGCATTTCTTCTACGGCTTCTAAATTCATAGA
AGCGTCTTCTCTAATAGCCGTGTGCGGACAGCCTCCTGTTTCTACGCCAATGATTCTCTCTCGTGGCATC
ACCGAATTTTTACACATAAACTCTGCGTCTTCTTTCGTGTAAATATCATTAGTGATGACCGCCATGTCAT
AATCTTTTGACATGTGGCGCGTTAAAGCTTCAATCAAGGCGGTTTTACCGCTTCCTACAGGACCACAAAC
TCCAATTTTTACCATAAAATTCCTTTCAATTTGAGATTAAAATTCAAGACATATAAAGGCGCGAGTATAA
ACTCTCATGCTGCATCGCCTTAATGTCGTTTTGAACGCTTGCTACGCACAGGTGGCTTTCGTCTAGTTCT
AGGGTTTTTTCTATGAGCTGGTTGAAAGGGCTTTGCAAGCTCAATAAGATTTTTTGCCCGTCGTTTTGAG
ATAGTGGGACGCTTTTAACGCAGTTGATCACCATGTTAGAAGTTTGCGCATAAAGATAATGCCTTAAAGC
CTTTTTCAATTCAATCCCCAAACTCGCCGCAAAAACGCCATAGCTAGTGGCATGGGTGGGATCTTTGGTT
TGTTGAGCGTAAGCGTTGAAAAATCCGCCTATGTCTAATTCGTTCATGGCTTGTAAGGTTTTAATGAAAC
GATTGCCCAGCTTTTGATTGGCTAATCGTAATTCCATGGGGCTTGTGGATAACATAATCACTTCTTCAAC
CCCTAAAATTTTTTTTAATCTTGTTGGAGGGCGCTTTCATAGGTGAGTTTCAAACTCAGCATTTCCGTGT
AAAGGAACTGGCTAGAGAGATTGGCTTTTAAATACTCTAAAGCACTTTCTTTATTGCTAACCTTTTTTTG
CTGGATGTAAGTTTCTAGCCCAAAAGAATGCGTGTAAGAGCCAATAGGGAACACCGCATCATTGACTTGC
AAGATCAGAAATTCATTATCCACATGAGCATTGTTATCTGTCTTTGGGGTTTTTGGGGGCATAGCCACGC
TTTTTTTAGTGCTTTTCACGCTCTTTCCTTTATCCATTCTGTTATTTTTCTATTTCTTTTCTATTTCATG
ACCACTTTAAAATCGCTCGCTAGTGAGACCTTAAAATTAGGCTCACTATGGGGCATGCTCACGGTTAAGC
GTTCTTTGGAATCCAGTTTTGAACTTAAAACACGATTTTGAACCCCTAGCTTTTCTAATAACGCTAGCGT
GGGCTTTTCAAATGGTGTTTTAAATTCAAATTGAGACTCGCCATAGTATAAAGCCGCATGGCGGTTTCCT
ATTTCATAGCATATTTTTGCTACTTCTGCCACGCTCTTAGCTTGGATGTGAATGACTTCAGAATCCAAGA
TATTAACGGCGATAATTTCCTTCTCTTCTTTAAATAAAATATCCCCTTGAGAGAGACCCAACTTGGGAGC
GTCTTTAAGGCGTATGGCTATGTCTTTGCCTTGCCTGGTTTTAAAGCGAGCGATTTTTTTTCTCGTTTCA
AACCATTCCAAATCCACATAATCCACGCTGAAATCCAAGGGGTTTAAATCCCTTAGATTGCCAACTAAAC
GCTCTATGATCATCTCACACCCAGTGTTGGATAAAGAGCAACCAAGCAGGGATCCAAGCGGTTAAAATAC
CCTCAATGATAGCAAGCCATGGAGTGAATTTCCCTAAAGGGATTTTCAAGATGTTTTCAATGAAAGCGGT
AAGCCACAAAACACCCCAAGCCAACCATATGATTGCCCACCAATCGCCTTCAGTGATGCCTAACACTTTG
TGATCATCAAGCATATCGCTATAGTGGGATAAAATCGCAGCAGGAACAGTGTTGATCGCTACGAATAAGC
TATACCAAGAATAAGGCCTCCAATCCAAACCAAAAGTGTGGTTGATGGCCGCATACAAGTAGGTAAAACC
AAACAATAACCCAGTCGCTGGCCCATAGAAATTAGTCAAATGGTGCGATACTTGAGCAATATCTTCGGCG
CCTTCTACAGGGGCTGTAGGGTTGAGTGCAGAATAAGTGATGACCACCACATTACAAATAATGGAGAGTC
CGCCCACAAAAAAGTTCATCACCGCAGTGCTTTTAGGATCGACTTTGGTTAACCCGCAAATCCCATTGCT
GATTAAAACAATCCCAACATATAACAATACAAGTCCTAGCATTGCCTTTTCCTTCCAAACAAAAATTTTT
ACAACAAACGCACCTTACGAATAACTTTTGTTGCTTGAGCTAATCATAAAGAAAAATAGTAAATTGACAA
AAAATAAAACAAAAAAAGCCCCCAATTTTTTGATAAACAAAAAATCAGAGAGCTAAAAACTAAGGATTTA
AGGAGCGTTGCTCCTAAAAAATCCTAGAAAATGCTAAAGAGTTGCGCCAAGCTCACTTTATTGGCTGGTT
TAGAAGTTACTTCTTTGCCATCCACGAACACATGGTAAGTTTCAGGATTGACTTCAATGTGAGCGGTAGT
GTCGTTGAATTGCATGTCTTTTTTAGTGATGTTTCTGCAATTTTTTACCGGCAACACTTGTCTTTCAAGC
CCTAATTCTTCTTTAATGCCTTTGTCATAAGCCGCTTGAGACACAAAAGTGATGTTTGCATCGTATTTGG
CTTTACCATGATGAGCGAACATTTCTCTGTAATAAACTGGTTGTGGGGTAGGGATAGAAGCGTTCGCATC
ACCCATTTGACTTAATGCAATGAACCCGCCTTTGATGATCATGTTAGGTTTCACGCCAAAGAATGCGGGA
CTCCACAATACCAAGTCAGCCACTTTGCCCACTTCTACAGAACCTACATACTCGCTAATCCCATGAGCGA
TCGCTGGGTTAATGGTGTATTTAGACAAGTAGCGTTTGATCCTGAAGTTGTCGTTATCGCCTTTTTCTTC
TTTCAAGCGACCAAATTCTTTTTTGTTTTTGTCAGCTGTTTGCCAAGTTCTGGTGATAACTTCACCCACA
CGGCCCATAGCTTGAGAGTCAGAACTAGTGATTGAGAAAATCCCCATGTCATGCAAAGTGTCTTCAGCCG
CAATGGTTTGAGGGCGGATCCTTGAATCAGCGAACTGAACATCTTCTTTAATGCTTTTATCCAAGTGGTG
GCACACCATAAGCATGTCCATGTGTTCTGCTTCTGTATTCACAGTGAAAGGGATAGTGGGGTTAGTGGAA
GCTGGAAGAATGTTGTGTTCACCGGCCACTTTAATAATATCAGGAGCGTGTCCGCCGCCAGCGCCTTCAG
TGTGGAAAGTGTGCATAGTGCGCCCAGCAATAGCAGCCATAGTGTCTTCTACACAACCGGCTTCATTCAA
AGTGTCTGTGTGGATAGCGACTTGCACATCGTATTTGTCCGCAACATCTAACGCATGATTGATTGCAGAA
GGAGTTGTTCCCCAGTCTTCGTGGATTTTAAAGCCAATCGCACCAGCTTCAATTTGATCGGCTAAGCTCG
CATCGTTAGAAGTGTTACCTTTAGCCAAGAAACCTAAGTTCATAGAATATTCTTCAGCCGCTCTGAGCAT
CCATTTCAAGTTTCTTCTACCTGGAGTGATAGTAGTCGCATTAGTGCCATCAGCAGGGCCGGTTCCACCA
CCAATCATGGTTGTTACACCGCTTGCAAAAGCTGTAGGGATTTGTTGGGGTGAAATGAAGTGGATGTGTG
TGTCAATACCACCAGCAGTTACGATCAAGCCTTCACCGGCTAAGGCTTCAGTAGCAGGACCCACGCTAAG
ATTGTTTTTAACGCCATCTTGCATGTCTTTGTTACCGCCTTTACCAATGCCAGCGATTTTGCCGTCTTTA
ATACCAATATCCGCTTTATAAATACCGGTGTAATCCACGATTAAAGCGTTAGTGATAATCAAATCCAGTT
CTTCTTTGCTAGGGTTGTTGGATTGGCTCATGCCTTCTCTTAAGGTTTTACCGCCGCCGAATTTAAGCTC
TTCGCCATAAATGGTGTAGTCATGTTCTACTTCAGCGATCAAATCTGTATCGCCCAATCTCACTTTATCG
CCTGTAGTAGGGCCATACATAGAAACATATTCTTTTCTGCTAATCTTTTTCATTTCTTACTCCTTAATTC
TCCTTAATTGTTTTTACATAGTTGTCATCGCTCTTAGCACCATGAAAACCACGCTCTTTAGCTCTGTGTA
AAGCAATTTTTTTGCTTTCGTTGTCTGCTTGCCTATCAACCAACGCGTTAAATCCAAAGATTCTTCTGTT
ACCGCCAATGTCAATCAATTCTACGGATTTTTCTTCGCCAGGTTCAAACCTTACAGCTGTCCCGCTCGCA
ATGTCTAAGCGTTTACCGAAAGTTTTTTCTCTGTCAAAGTCTAAGCATCTATTCACTTCAAAGAAATGGA
AGTGTGAACCGATTTGAACCGGTCTGTCGCCAACATTTTTAACTTTCACGCTAACGGCTTTTTTGCCTTC
GTTGATAGTGATGTCTTCATTTTTTAAGAACAACTCACCAGGAACTAATTTACCATTGGCCTCAATAGGG
GTATGCACGGTTACGAGTTTAGTCCCATCAGGAAACATCGCTTCAATACCCACTTCATGGATCATGCTTG
CCACGCCATCCATCACATCATCTGGTTTTAAAAGAGTGCGCCCTTCTTGCATCAATTCAGCCGCAGTCTT
TTTACCAGCTCTCGCTTCTTCCATAATATGGGCACTAATCAGAGCTACCGCTTCTACATAGTTAAGCTTA
ATGCCTTTTTCTTTGCGTTTTTTAGCCAATTCTCCAGCGTAGTGGAGCATCAACTTGTCTAACTCTTTTG
GGGTGAGTTTCATCTCATTCTCCTATTCTTAAAGTGTTTTTCCTTGAAGACATAACGAAATCAAGGTTGG
ATGTAATTGTAGCAATGTTTTGATTTACTAAGATTAACAGAAGCGTTCATTAACTAATTATTATTTAAAA
TGAATTAGTGTTATATTTTTGAAGCGCTATAAAAGCGTTATTAGAAGCGCGTTTAATACCCCTTTAGAAT
TTATAAAGATCAAAAACTCGCAAAAAAAATGAGAATTAAAATTGGAGTGATAATGGTGGCCACGACTGGA
CTTGAACCAGCGGCCACTACCATGTCAAGGTAGTGCTCTACCAACTGAGCTACGCGACCTTTATTTTAAA
AAGAGTGATTATGCCTTAATTTTGTTTTGTTTTTGCTTAAAAACGAATTGTCTTAACAATAAAACGCCCA
CGCCCACATCTATCATGGCATCAGCGAAATTAAAAATGGCAAAATCAAACCCATAATGGTAATACACATA
ATCCACCACGCCCCCATGCACAAACCGGTCTAAAACATTAGAGACCCCAGCGCCAAACACCATGCCAAAC
TCTATCGCATGGCTTTTAAAAAGCTCCTTTTGGCGCATTAAAAAGATAAAAAGCCCTAAAATCAAAAGGA
TTTGCAAGTATTTCAAACCCCCCTCTAAAAAACTGAGCAAGGAAAACGCCACGCCTTTATTGAACACCAA
AACAATATCTATAACCAAACTTTCATAGCGAAACCCCTCTAAAATAGCGTATTTAATCGCTTGATCCACG
CCAAAAATAAGAAAAAAAACCCCTATAAAAACCAATAGGCTTTGTTGGGTGGTTTTTAGCACAAATGCCC
TTCAAAAAATTCTTTTAATTCTTGCATTTTGGATTCTAAAAGTTTTTCGTCTTTAGCTTCTAAAAGGATT
CGTAATTTGTTTTCAGTGCCGCTATAACGGATCAAATGGCGGATCTCTAGTTGGTCTAATTCTTTTAAAA
GAGCGCTATAACCTTTCAGGCTTTCTAAAGGAGGCTTTTTTTGGACATTCAAATTCACTAGGTTTTGGGG
GTATAATTCAAAGGGGTTTAACGCAACAGAGCTCGCCTGCTTGCTTTCTAACACTAATGCGCTCACTTGC
AACGCGCACACCAAACCATCGCCGGTTTTAGCGTAATCGCTAAAAATGATATGCCCGCTTTGCTCGCCTC
CAAAATTGGCTTTATTCAATCGCATGCATTCGCTCACAAACTTATCCCCAATCGCGCAATGCTTCAATTC
TAAATCTTGGGATTTTAGGTATTCTTTAAGGGCTAAATTGCTCATGCTCGTAGCGACAATCGCTTGAGAA
GAAAGGGCGTTTTTAGATTTTTGATAAACCCCTAACACCCCTAAAAGCTTATCCCCATGCACGATATTCC
CTAAATTGTCCACCACCACTAGCCTATCGGCATCGCCATCAAAAGCAAAGCCCAGATCCGCGCGGTATTT
TTTCACTTCCTGGCTCAATTGGTTAGGGTGTAAAGCCCCGCATTGCTCATTAATATTACACCCATTAGGC
TCATCATTAATCACTAACACATCAGCCCCAAGCTCGCTAAAAACGACCGGAGCCACCTTATAAGCCGCAC
CATTAGCGGTATCTAGCACGATCCTTAAACTCTGTAAATTCAAATGTTTGGGGAAAGAGTGTTTTAAATG
CACGATATAGCGCCCTATGACATCGTCTATCCTTTTAGCACTGCCGATGCTCTCGCCCACTTTATAGCTA
GAGTGCAGTAATTCTTCATCATGGAAGATTTCTTCAATCGCTTTTTCTTCTTCTTCTTTAAGCTTATAGC
CATAAGAATTGAAAAACTTAATGCCATTGTCTTCAAAAGGGTTGTGGCTCGCGCTTATCATAATGCCCGC
ATCGCAGCGCATGTCTTCGGTTAAAAACGCAATCGCAGGGGTAGGCATAGGCCCTATTTGAATCACATTA
TAGCCTATGGAAGTGAGAGCGCTCACTAAAGCGTTTTCTACCATATAGCCGCTTTTTCTGGTGTCTTTAC
CGATTAGAATTTTATTCGTTTGAGAATGTTTTTTAAAATACAACCCGGCAGCAATGCCTAAACGCATCAC
AAACATGGGGGTGAGTTTCACCCCTGCTTTACCCCTCACGCCATCAGTCCCAAAAATTTTCATCGTTATA
AAATACCTTTTAAACTATTTTTAATCAATTTTTAGATAGAATTATGCCAAATTTTACATTACAAAGGGAT
TAAAACAAGGCTATGGCAAATCATAAGTCCGCAGAAAAGCGAATCAGACAGACCATTAAAAGAACCGAAC
GCAACAGGTTCTATAAAACTAAAGTTAAAAATATCATTAAAGCCGTGCGTGAAGCGGTCGCTATCAATGA
TGTAGCAAAAGCTCAAGAGCGTTTGAAAATCGCTAATAAAGAGTTGCATAAATTTGTCAGCAAAGGGATT
TTAAAGAAAAACACCGCTTCTAGGAAAGTTTCAAGGCTTAACGCTTCAGTGAAAAAAATCGCTCTCGCTT
AGTTTTGGGGCGTTTTTAACTTCTTTAAGCTCAGTAATGGGTTTTTGTTATTGGGCTTCTTTTTAAGTTT
TGCGTTTTTTAGATTGTTGTATTTTCTATTCACATCTTTTTATAGGTAGTCTTGTATGTCTATTCTAGCT
GAAAAGCTTTCTTCCATTCTCAAACGATACGACGAACTCACAGCGTTGCTTTCTAGCGCTGAAGTGATTA
GCGATATTAAAAAACTCACCGAATTGAGCAAAGAGCAAAGCTCCATTGAAGAAATCTCTATAGCGAGTAA
AGAATATTTGAGCGTTTTAGAGGATATCAAAGAAAATAAAGAGCTTTTAGAAGACAAGGAATTGAGCGAA
CTGGCTAAAGAAGAGTTAAAAATTTTAGAAACTAAAAAAAGCGATCTAGAAACCGCCATTAAGCAACTCC
TTATCCCCAAAGACCCTAACGACGATAAAAACATCTATTTAGAGTTAAGGGCCGGCACGGGGGGCGATGA
AGCGGGCATTTTTGTAGGGGATTTGTTTAAAGCGTATTGCCGTTATGCGGATTTGAAAAAATGGAAAGTA
GAGATAGTAAGCTCTAGCGAAAACAGCGTAGGGGGCTATAAAGAAATCATCGCTTTGATTAAGGGCAAGG
GCGTGTATTCAAGGCTCAAATTTGAAGCAGGCACGCATCGAGTCCAAAGAGTCCCTGAAACAGAATCTCA
AGGGCGCATCCACACTTCCGCTATTACAGTAGCGATCATGCCTGAAGTGGATGATGTGGAAGTCTCTATC
AACCCTAGCGATTTAAAGATTGAAGTGTTTCGTGCTGGCGGGCATGGGGGGCAATGCGTCAATACCACAG
ACTCTGCGGTGCGCATCACGCACCTCCCCACCAATATCAGCGTGAGCATGCAAGATGAAAAATCCCAGCA
TAAAAACAAGGATAAAGCTCTAAAAATCCTAAAAGCGCGCCTTTATGAAAAACAAATTGAAGAGCAACAG
CTCGCTAACGCCAAAGACCGAAAGGAGCAAGTGGGTAGTGGGGATAGGAGCGAAAGGATCCGCACTTATA
ATTACCCGCAAAACCGCTTGAGCGAACATAGAATCAATTTAACTCTGTATAGTTTAGAAGAAATCATGCT
TTCAGGGAATTTAGATGAAGTGATCAACCCTTTAATCGCTCATGCTCAAAGCCAGTTTGAATAAGACCAT
TACTAAAACGATAAAACAAAGCGATAAAACAGCCTTTTTTAAGATAGCCACCCATTAGACCAAAAACCCT
AAAAGCTCTAAATTTTCGCCCCACACAAAAATAGCGTAAAAGCTTCCATAAAATATAGTTAAATATAATT
TTAAATTCTTTATATATATAAATACATTTTTAAAAAATAAAACGATTTATTTAACCCATTCTTAACGAAA
AATTCACTTTTTTGTGATATAACTCAAAAGCTTAATATTTGTAAGAGCGAATTGTATTCTGTAGAAGCGA
ATGTATTCAAGGACAACTCTCAAATTTTGATGATCCCCTATATTTTTGCACCATAGCATGAATGCAATAA
AAAAAAGAAATCCTTAGGATTTCTCACATTAAGGAGTTTTAAATGAAAAAAGTTTTTTTAGGTATGGCAT
TAGCCTTTAGTGTGTCTATGGCAGAAAAAAGCGGCGCGTTTTTAGGAGGGGGGTTTCAATATTCTAATTT
AGAAAACCAAAACACCACCCGCACCCCAGGCGCTAACAATAACACCCCAATAGACACTTCAATGTTTGGC
AGCAATCAAACAGCTCCAGCCCTTCAAGCCCAAGCAACCTACACGCCAAGCGTGATCAACACCAATAATT
ACGGGCAAATGTATGGGGTAGATGCGATGGCAGGGTATAAGTGGTTCTTTGGCAAAACCAAACGCTTTGG
CTTTAGATCTTATGGATACTACAGCTATAACCATGCGAATTTAAGCTTTGTGGGGAGCCAGCTTGGAATC
ATGGAGGGCGCGTCTCAAGTGAATAACTTCACTTATGGCGTGGGTTTTGATGCACTCTATAACTTCTATG
AAAGTAAAGAGGGCTATAACACAGCAGGGTTGTTCGTGGGCTTTGGATTAGGAGGGGATTCGTTTATCGT
TCAAGGAGAGAGCTACTTAAAATCTCAAATGCAAATTTGCAACAACACGGCAGGCTGTTCAGCGAGCATG
AACACGAGCTATTTCCAAATGCCTGTGGAATTTGGTTTCAGGAGCAATTTTTCTAAACACAGCGGGATTG
AAGTGGGCTTTAAATTGCCTTTATTCACCAACCAATTCTATAAGGAAAGGGGCGTAGATGGATCGGTAGA
TGTGTTCTATAAAAGGAACTTCTCTATCTATTTTAACTACATGATCAACTTCTAAGCCTTTTTCTTCTTT
CCAATAGAGGGTTTTCTCTCTGTTGGTTTCTTTTTTCTTTTTTTGCGATATTTGTTGTGTTGGGGGGTTA
GGTTTTTGTTTAGAGAGAGGGTTTTTTAAAAACTAAAGAAACGCTTAAAACAGAACCTTTTGTTTTGGGA
TTTGATTTTTTACTTTGGCTTATTTTCAAAAATCATTTTGATTTCTAAAAATAGTCTATAATGCTCGCAA
GAGATATTTTTTAAGGTTATCAATGAAAGCTATAAAAATACTTTTTATAATGACACTCAGTTTGAACGCT
ATCAGCGTGAATAGGGCGTTGTTTGATTTAAAAGATTCGCAATTAAAAGGGGAATTAACGTCAAAAATAG
TGGATTTTGGGGGTTATAAAAGCAGCACCAAAGAGTGGGGAGCTACCGCTTTAAACTATATCAATGCGGC
TAATGGCGATGCGAAAAAATTCAGTGCACTAGTGGAAAAAATGCGTTTTAACTCTGGCATCTTGGGGAAT
TTTAGAGCGCATGTGCGTTTGAAGCAAGCCCTAAAATTGCAAAAAAATTTGAAATACTGCCTTAAAATCA
TCGCTAGGGATTCTTTTTATAGTTACCGCACCGGTATTTATATCCCCTTAGGCATTTCTTTAAAAGATCA
AAAAACGGCTCAAAAAATGCTCGCTGATTTGAGCGTGGTAGGGGCGTATCTTAAAAAACAACAAGAGAAT
GAAAAGGCTCAAAGCCCTTATTACAGGAGCAACAACTATTACAACTCTTACTATAGCCCTTATTACGGCA
TGTATGGCATGTATGGAATGGGTATGTATGATTTTTATGACTTTTATGATGGCATGTATGGCTTCTACCC
TAACATGTTTTTCATGATGCAAGTTCAAGATTATTTGATGTTAGAAAATTACATGTATGCACTCGATCAA
GAAGAGATTTTAGACCATGACGCTTCCATTAACCAACTTGATACGCCTACTGATGATGACAAAGACGATA
AAGACGATAAATCTTCGCAACCAGCAAATCTCATGAGCTTTTATCGTGATCCCAAATTCAGCAAGGATAT
TCAAACCAACCGCTTGAATAGCGCTTTAGTCAATTTAGACAACAGCCGCATGCTCAAAGACAATTCGCTT
TTCCACACTAAAGCCATGCCCACTAAAAGCGTGGATGCGATCACTTCTCAAGCTAAAGAGCTTAACCATT
TAGTGGGGCAAATCAAAGAAATGAAGCAAGATGGGGCGAGTCCTAGTAAGATTGATTCAGTGGTCAATAA
AGCTATGGAAGTAAGAGACAAGCTAGACAATAACTTGAACCAACTAGACAACGACTTAAAAGATCAAAAA
GGGCTTTCAAGCGAGCAACAAGCTCAAGTGGATAAAGCCCTAGACAGCGTGCAACAATTAAGCCATAGCA
GCGATGTGGTGGGGAATTATTTAGACGGGAGTTTGAAAATTGATGGCGATGACAGAGACGATTTGAATGA
TGCGATGAGTAACCCTATGCAACAACCTGTGCAACAAACGCCTATTAACAACATGGACAACACCCATGCA
AATGACAGCAAGGATCAAGGGAGTAACGCGCTCATAAACCCTAACAGCACCACCACTAACACCGACGATA
TTCACACTGATGACACTCACACCGACACTAACACCACAAACGATTCCAGCACCACTGACACCCCCACTGA
CGATAAAGATGCTAGCGGCAACAATACCGGCGATATGAATAACACGGACACCGGCAATACTGATAACGGT
AACACTGATGATATGAGCAACATGAACAACGGCAACGATGATGCGGGTAACGCTAATGACGACATGGGTA
ATAGCAACGACATGGGCGATGACATGAACAATGCGAACGACATGAACGACGACATGGGTAATAGCAACGA
TGACATGGGCGATATGGGGGACATGAACGACGACATGGGTGGCGATATGGGAGACATGGGGGATATGGGG
AATTGAGATTAACCCCAATATCAAAGAGTGATAGCCAAAACTTTAAGGAATATTTTTATCCCACTAGTGC
AAAAAACTCCGTCCTTTAGGGCACAAGATGTAAGCGCTTAGGCTATATTCAAGCTAACAAAATACCTCTA
GTCTTTTTAGGGTAAGAAATGCCCATGCAGACCTTAAAGAGTCTTTTATATTAGCGTTCGTTAGGGTGCT
TTAGTTAAAAAAACCCCTTGCTTTAGAAAAAGGGGGCGGTTCCACATTTTAGACGCTCAAAATTAAAAGC
AGAAATTAAAATTTCTTCTTGCTCACATCTTCTAAAATATCTTGGGAGATCCCATCAATTTTGGTGCTGA
CTTGTAAAGAATGATTAGCGATAGTCAAATTATCCTGGACATCTTGTTGCAAGGCGTTAATGGAGTTGTG
GATGTTTTCTACGCCCTTATTTTGCATTTTGATAGACTCAGCGTTATCAGCGATGCTTTGAACTAAAATA
TTAATATTGGCTTCAATCTCGCTGAGGGATTTTTGCGTCCTTTCAGCGAGCTTCCTCACCTCATCAGCCA
CCACCGCAAAGCCTCTGCCATGCTCACCAGCCCGTGCGGCTTCAATAGCAGCGTTTAGGGCTAATAGATT
CGTTTGATCAGCGATGTCTCTAATCATATCCACCACGCTTTTAATGTCTTCGCCTTGAGAGATCATCTCT
TGGCTTTTAGAATCAATCGTTGTAATAATATTAGTGATTTCTTCTAAGGATTGGGTGGTGTTTTTCAGGC
TTCTTTCTTGTTTATGAGCGGTTTTGGTCAAATTATCCACGCAAGTTTTTAAATCTTTGGATTCATGATT
GAGCGCGTTCGCAAACCCTAAAGAAGCTTTAAGCATGCTAGAAATTTCTTGCCCTAAAGTGTTGAGCGCT
TTTTCCATGTTGGCTTTAGGATTTTGGATGTGGTGGGTGAAATCCAGGTTTTTATAATGCTCTAGGGCAT
TATTTAGGGATTCAATATTGGCGCCAATTTGGTTACGAAAATACTGGATAATGCTATTAATCGTGTTTCT
TAAAGCTTGCAAATCTTTATTTCTAGGCACGCATGCGATTTCTTGGGTGAAATCCCCATTTTCCACAAAA
TTAGCCACTTCAATGCTGTTTTGAATGGCTTTATTATCGGCTTGAATGTTTTCTTGGGTTTAAGGATATT
TTCATTAATGGAAGCTTGCATTTGCCCGATTTCATCATAAGCGCTTGGGGGCGTTAGGCTTATGGCATGG
TTATTTTTGGGGTTATTGAGCAAGTTGAAAAAATCATTTAGGGTGTTATTGACCCTACTGATGCGTTTGG
TTATGAGATTAGAAATGATGATAAAGACTAAAAGGGCTAACCCTAGCACGCCTAAAATCAAAGTGGTGAT
AATAATGAATTTGGTGTTTGTCGCTTCTTGAAAGACTAAAGATTTATTGACATATTTCCCGATTGCCCAA
CGCCAATGATTGCCGTTATTCCCTTTTTCTTCAAAAAGATCAAAGGGCTGTATGGCTAAAAAGGTTTCTG
TATTCCCGCTCAATGAATGGTAGCTCAAAGTGCCCGCTTCGTTTTGATTGTAATACTCCACAGCTTTAGC
GACTCTTCTATCCGGATTGATAGCGCTTAAAATCTTATCTTGGATCTCACGATTAGGGCTGATTAAAAGC
CTGCCATCTTTCCCCATTAAAAAGGTGTTGCTCTTATTTTGGCCTATTACATCGGTATAAAAAGCGTCAA
TGTTTAAAAAGAGATTCAACGCACCCATAACATTTTGATTTTTACCCGTTAGGGGGAGGGTAATATCCAT
GCCATAGATTTTATCGCCATTAACCTCTTTATAATAGGGATCTGAATGGGTTATACTTTTGAGTGAATGG
ATTTGATTGATCATGTTTTCATTGAGCGTGGTATTAGGGTAGGCGATTTTTGAATTGATGTTCATGGCAG
TGATAACTCGTTCATTATTATTCGTATAAATCGCGCTAACCAATAACACATGAGGGTTTGCCAGCAAAAA
CTCAGAGAGCATGCGCCTTTTTAGGGTGTCATTAATAGCGCTATTTTCATCGCTTAAAAATTTTTCAAGG
GTGTTAGCGCCAATAAAAATGCGTTTAATGATGCCTTGAATTTTAAAACTGACTAACTGAGCCTTTTTTT
GCAACAATTCTGTGGCTTGGCTTTGCAACACGCTTTCAACCTTGTGATTGATAATAAAGCCCATAACAGC
GCTAATGACAATAACAACCGCACACACCATCATGACGATTTTAGAACCAATTCTTGTAGATTTCATTCCC
TTTGCCCTTTTAAAACGAATTGATAGAGAACGATTATTATACACTATTTTGAAATTTTAATAAAACAAGA
GAGAAAAAAAGCAGAAAATAAAAGAGAGCCAAAGCCCTCCAAAGCTCCCCCAAAGAAGAGCTAAAGAAAT
AAAAATTACCTTTTGGAGAATTGCGGGCTTCTTCTGGCCTTTCTTTTACCATATTTTTTGCGTTCAACCA
CCCTTGAATCCCTAGTGAGCAAGCCCTTAGGTTTTAAAATGGCTCTAAAAGCAATATCATAAGCGTTCAA
AGCTTTAGAAATGCCATGCCTTAAGGCTTCCGCTTGCGCTGAGTAGCCCCCACCAAAAACCACCGCTTTA
ATATCCACAGATTGCTCTTGTTTGGTTAAAAGTAAGGGCTGCATGACTTTCATTTTAATGGCTTCATGCC
CGCCTAACCATTGATTCAAGCTCTGCTCATTGATACTCAATTCGCCTTTACCCGGAGTGAGCCACACTTT
AGCGATAGCGGTTTTTCTTTTACCGGTAGCATAGATTTTTCTCATTTAGCGTCCTTTTTGCTAGTTTGTG
CGGTGTGAGGGTGCTTATCATCACGATAAACTTTGAGTTTTTTAATCATCGCTTTCCCTAATTTCGTTTT
AGGGAGCATGCCCCTAACGGCTAAGTGGTAGAGCTTTTCGGGGGTTTTTTCTAGCATTTCTTGGAGAGTC
TTGCTCTTGGTGCTGCCAAAATAACCTGAATGGGTAAAATACTCTTTATCCTCTAATTTCATGCCTGAAA
ATTTAACCTTATTAGCGTTGATAACCACCACAAAATCCCCACAATCCACATTGGGGGTGTAAAAAGGGCG
GTGTTTGCCTCTTAAAAGCACAGCGATTTCAGTGATCAAGCGGCCAAAAACCTTGTCTTTGGCGTCTAAA
ACAACCCAATCACGAACGATGTCATTGACTTTAGCAGTCTTTGTCATGAGAATCCTTTGATAAAATTAAA
GCGACTATTATAAGGAAATAAGCTTAAATATTGCTGAATTTAAGGAAAGTTTAAAGTTTAAAAAGGGGGT
TTTTAAAAAATTTGTTTGATTGCTTTTGATTTTATTGTAAAACCCATTTCTTAAGTAAAAACTCATTTCC
TTTAAGAGGATAGGGGGGTATTTTGAAATAAACCCCCCCTACAACCCCCAACCAAAAACCCCCTAACCCA
AAAAGACCGCTTAAAAAATTACCGCTTGATTAAAAATAAGCTCTTTACTATTTGATCGTAAAAATACCAA
AAAGCCTTTTTTATTTTTGCTCTTGGTTAAGCCTTTCTTCTATCTTTTTGATTTGTTGGCTCATTTTAGC
GCTCGCATTGATTTGATTGATGAGCATGTAAAGGTTTATCATCATCAAAAGCACCACCACAATCCCTAAA
AAAAACACGATTTGAACGGCTTTTTTAGCGATTTCTCGGGCTTCTTGTTCGTTTTGCATGCGTTTTTAAT
TTTCCAATTCTTCTGGGGATAAATCTTTATAAAAGCGTTCCAATTCAAAGCTCTCGCCCAAATACGCAGC
GATTTCTTGGGAATCCACAAGGGCGTTTTGCAAGCAACTTGTCGCGCCTGGAGAGGGGGTCATGTTGAAA
GTGATGCCTTTATGCGTGCAAATCTTTTTTTCGCCTAATTCCAGCTTTCGCTTGGTTCTGTCTAAAACTT
GCGGGCGCACTTCGCCAAAACCATGAGCGTATTCTAAATCTTCTAGGCTAAGAGAGGGGATGATTTTTTG
AGCGTCTTTTAAAAATTTCCTTTTACCAATAATAGGCAATTCAAAAACCATGTTTTTAAACACATAATTA
CGGATTTCTTTATCGCTCATCAAATCAAATGCGATTTTAAACACATCTTTATTCAAATCCATTTTCAACA
ATTCCAAGCTAATACCCTTGAGCCAGCATTTGTTGCGCTCTAATTTAGGCATCGTTAAAGCGGTAGGCCC
GATTCGTGTTTTTCCTTTAATAACCGCATCAGGGTCGCCATGTACGGCTGCAAAAGGGAGTTTGGGGTTT
TGAACGGTATAAACCTTGCCCCTTAATAAATCCGGCACAAAATAAAAGCTGCCCGCCACAGGCAAGCACC
CTAAATCCAAGCCATAGCCCATGCTCTGAGCCAAAGGCAAAGCGTAAGAGCCAGCATTGACTAGCACGAA
TTTAGCATACACTTCTTCAGCGTCTTCTGAAATGAGTGCGTAAGTGTCGTTGCGTTTTTCAATCTTTTTC
ACTTTGAAATTCAAAAACACCTGGTTGTTAGGCTTTAATTTCAAGGCTTCTTCAACGAAGTTTTCGCTCA
ACTTCGCAAAATTCATGGTGCTCCAATCCTTCCTATACCCATGCCCGATAATGTTTTCATGCCTGTCTAT
GCCATTAGCCCCTAAAATCACATTAGGCTCTAATTCTTTAATCTTTTGCTTGTCAAATTCTTCTAACCCC
ACAAAGATTTCTTTAAAGGATTCATAGCGCTTTTTCATGAACTCGCATTCTTCATCGCCCACGCCTATAG
CCATTTTCTGGGTTTCAAAAATCACTTCATTTTGCAAGCCTTTATTGAGCGCGTATTGTCTGGTTTTATA
AGCACTCAAACGCACTTTTTTAGCTTTTTCAGGAGTGTAATTCGTTTCAATAGAGCCATCATGAATGGTT
TGTGAATTAGCTTTAGCGCTGGAGCTGATTTGAGCCAATTTAGAGCATTTTTCCACGATAGCCACGCGCT
TTAAGGAGCTGTATTCGCTCAAAGTATAAAAGGTCGCGCACCCTGAAACCCCACCTCCAATAATAACAGC
ATCAAATTCCATACTCATTGTCTTTCTCCAAATGTTTTAAATTGATAAATCGTAATCATAGTATAAGAAA
ATCAATTCGCATTCCAAGGGCTTGAAGTTTTATTGACAGAATCTTTCAAATCGCTCATTCCAAGCACCCT
GTCAATCAATAATTTCTTTTTAGAAAACGCCCCATTATGTTCTTCGGCTAACCATAATGAAGTGATCACC
ACGCCCCCTATTTTATGGCTCAAGGTTTTAAAATGCTTTTGGGTTTGCACCGACCAAATGCTGTGAGCGA
CTATCGCTTGATGGTTGTGTGCGCCTAAATAGAGCATGATATGCCCTTTTAAATAGATGAGCGTTCCAAA
AGGCGTGGCGTTTTTAAGGATGTAATCTTCTTTTTCTTTAGCTTTCATGGAGCTTAAATCCACATAATTG
TTCGCATAACGGCTTTGCGCGTAGGAATTTCTGGGGAGCAAAATACCAAAATTAGCGAAACTATCCCTAG
TGAAAGCCGAGCAATCCCTATTACCTAATAGTCCACCCCAGCCGTATTTTTGCCCTAGCATGGTGTCTAT
AAAATACGCCATGTTCTCGCTGTTAAAAGCCTTAGGGAAAACAAAAAAATCCTTTTCTTCTAAAATCACG
CTTTGTAAAGTCGCATAGCCCTTAGCGTCCCTCAAAAAACCATAGGCTTTCAATTCCTTTTTTTGGGGTT
TTTGAGATGTTTTTTGACTTTGAGGGATGAGAGCGAACAATTCGCCCACCCTAGCATTGGTGTAAAAATC
CCCATAGTCTGTATAAAGGGGGATTTTATCTTTTATAGGCATGACATAATCTTTAAGATGGGTTAAAAGC
TCTATGTCTTTATCGTGCATATAGGCTAAATCGCTAACTTTGATCCAGCCATAAACAAAACTGCTTTGAA
TGTGGGCATAAGTTTTATCTATATTAAAATGCGTGACTAAAACCGGCGTGCCTTGAAAAATCAGCGAATT
TTGATACCTGTCAAAAGGATAGCCTTTTTGAGAAAGATAATAAGGTTTGTTAGTAGGCACAGCCCTCACA
TCGCTATCTCGCACCACCACAGCCTTAATCTTAGTGCTTGGGTAACGCTCAATATCCATGCTCTTAATCA
GTTCATCATTGAAAGCTTTTGCGTTGGGCTTTAGATCTTCACCATAACCGGTGGATTTATTCATTTCCTT
AAGGATCCAAAACACTTCTTTTTTATTGCTTTTGACTTTCGCATCTAGCCATGGGGAATACCACGCTTTG
AGATAGCTCTCTTTTAGGTTTTCTCTTAACGCTTGGGGGTCGATGCTTTGGTTATTGTTACTGCCATTTT
GAGAGCTTGCAAGATAGCTTGAAGCCTCTTGGGGTAAGGATAAATCTTTGAGCGTGAAATCCTTTTTCAT
GCAACCCACAAACAAAAACAAGAAAACTACAAGAAAATAACGCATGCTTTAGAGAACCTTAACATCAAAT
GCGCAAATAATTTCTTAAAATGCGCCCGTATTGCGGGCTTCTCAATTTTTTAATCGCAGAGCTTTCAATC
TGGCGCACCCTTTCTCTAGTAACATTCAATTCCTTACCGATTTCTTCTAAAGTCCGATCGCTTTCATCGT
CCAAAAGCCCAAAACGCATGCGGATCACCGCTTTTTCTCGCTCATTCAACTGATCCAAAACGCTTTCAAT
TTGGGCTTTCAAATCTTCTCGCATGATGTGATCAATGGAGCTAACGATATTTTTGTCTTCCACAAAATCC
CCAAATTTGCCGTCATCATCATTGCCAACTGGGGTTTCCAAGCTGATAGGCTCTTTAGTAACCTTAATCA
CATTCTTCACTTTATCTAAGGAAAGCCCCACTTCTTCAGCCACCACTTCTAAATCAGGCTCTTTGCCGTT
TTCTTGAATGTGTTTGCGCATGACTTTATTGATGCGATTGATGGTGTCAATCATGTGAATAGGGATGCGG
ATAGTGCGGGCCTGATCGGCTATGGCTCTGCTGATAGCTTGTTTGATCCACCAGGTCGCATAGGTGGAAA
ACTTGAAGCCCTTTTCATGCTCAAACTTATCCACTGCTTTCATCAAGCCGATATTGCCCTCTTGAATCAA
ATCCAAGAAGGGTAAGCCTCTGCTCGTGAATCGTTTAGCGATGCTCACTACCAACCTTAAATTGGATTTA
GCCATTTTGTTTTTAGCGCGATCGGAAATCAATTTCCCTCTTTTGATTTGCTCTAAAATTTCTTTTAGCT
TGTTAGGGGCTAAATCAAAGCCCTCTTCGCTCGCTTCTTTAGTCAAAAAGAGTTTTTTGAGATCCATATA
CACGCTAACCATAGTCGCTTCTGGCACTTGAGCGATAATGTCTTCTTTAGTCATGTTAGTGATATTAGCA
AGGATTTTTTTATGGTTAGCGATCAGAGTGTCATTGAATAAGGGCAGTTTGTATTCCAAGCGTTTCAACT
CTTTTTCAAATCCATCGCCGCTTTTTAAAGTGGTCTCCATCGTTTTGACTAATTCATTAATCAGTTTGCT
GGTAGGCTCTAAATCATAGAGTCTGTCTTTGAGCGTTTGGCGTTTGTAAGCTAGGGTCAATAAACGCACC
AATTCATCTTCTTTTTCATCTACAGGGGCTTCAAGGGCTTTAAGCCATTCTTTTTTAGCCTTGTCTAGGG
CTTTAAAACTCTCTTGGACCTTTTCAACGCGCTTCTTGTCTTTTTCAGAAACGACTTTTTTCCTTTCTTC
GTTTTCTTCGTCTTCTTCGCTGTCATCATCTTTTTTAGGATCGCTCACGCTATTTTCATCGTCATCATCA
AAGCTCCTGAAAAGCTCTTTAACCCTTCGTTCACGATTGATTAAAGCGTCTTTATACGCATAAATAAAAT
CAATCAAATACGGCACCGAGCAAATCGCGTCTAAAATAATGTCTTCGCCCAAGCGGATTTGTTTGCTCAA
TTCAATCTCTTCATCTTTGCTTAAAAGTTTTATATCCCCCATTTCACGCAAATACATGCGCACCGGGTTA
TCGCTTCTGCTCCACTCTAAAAAATCCTTTTCTTTCAAAAAGTCATAGCCATCTTCTAATTCTTCATCTA
AAACTTTTTGCTTTTCTTCAGTTTTTTTAATCTTGTCAATCGCATTGAGTTTTTTAGCGTATTCTGAAGA
GCTGACCAATTTCTTTTGGTATTTTTGGCACAATTCTTTGATTTTTTTGATTTGGGCTAGAGTGGGGACT
TTCGCACTGATTTGAATGATAGACTCATAAGAAACGCAATCGCTTAAGGAATTGGCGAACAATTCTTCTA
ATTCTTCATTGAAACTGAGCTTTTTAACAGGGATAGGTTCTTTAGCTTTAGCTTCTTTAATTTTGCTTTC
TTTGGTTTTATTTTCTTTAATTTTGCTCTCTTTGGCTTTATTGTTTTTGTTTTCCTTATTATTTTCTTTA
GCTTTATTTTCCTGTGTGGCTTCTGTTTTGGCTTCCTGTTTAGCTCTTTTGGGGGCTTTTTCTTCGTTAG
CTTTCTTTTTCATTGGACACTCCATAAAATAAGAACCCATGCTTTCAACCAAAAGCTAGGTCTATAGATA
AGATACACCTAATCCTCTGCTATTCTACTAAAAAATAGCTTAAATTCTAATTATAAAATGAGTTTAAAAT
AAAATTTAAAAACCCCCATTTTTTAAAAAATAGGGTTTCAATTGTTTGCGTTTGGTAAAAACAAACCTAA
AGCTTATCCACCATGCTTTTTAAGAATTTCGCTGAAGTTTGAGCGCTTTTTTCTAAAAACGCATCAAAGC
TCATGTTGGCTTCCTCATCAGCGTTATCGCTAATGCTCCTTAGCACACAGCATGGCACGCCAAATTTTTG
GCACACAAACGCCACGCTCGCCCCCTCCATTTCCACCGCGCTCGCTTTAAACTCGCTAACTAAAAACTCT
TTCCTTTCTTTGCTATGGACAAACTGATCACCTGATGCGATGACGCCTTCTTTGAGCGCGATATGCTGCT
CATTAGCGACTTTTTTAGCCAAAGCGTTCAAACTTTCGCTCGTTTCAATAAAAATCGCGCTTTCTGGGAT
GAACCCTAAAGGGTGGTTAAACGCGCTCAAATCCACATCATGCTGGACTAATTGATTGGCCACTAACAAA
TCATTGATTTTTAAGCCTTTAACTAAGCTTCCAGCCACCCCGCTAAAAAGCACCTTTTGAACGCCAAACG
CTAAAATCATGCTCGTTGTGGTTAAAGTGGAATGCACCTTGCCAATCTTGCTATAAGCGACAATGATTTC
CTTGTTATGATAAACGCCTTTATGGAAAACATTCCCCCCTAAAGGGATCTCTTCAAAACCCACGCCAAAC
AATTCTAAAATAGGGGTTATTTCTTCTCTCATCGCCCCTAAAATGCCAATTTTTTGCACCATTTTCTCCC
CATCACACGTATTCTTCTAAAAATTCAATGGCTTCATCAAGCCCTTTATTATCCCCCACGCTTATGGTGG
GTTTGTTGCTCAAGCGCTTGTTAAGCCCCTTTAACACACTCCCACAGCCTAATTCAAAAAAAACATCCAC
TCGGTCATTGTTGGATTTCACGCAGTCTTGATAACGCACCGGCTGAGTGAGTTGCAAGCTCAATAATTCA
ACGGCTTTTGCTTTGTTGTGATACGCTTCGTTAGTCGCATTGGAGATGATTTCAAAATGGAATTTATCTT
TCAGGCTTTTTTCTAGCAATTCTTGAAATTTAAAAATCATAGGCTCTAAAAAAGGGCAATGGCTCGCCAC
GCTCATTTCTAAAAAAACCACTCTTTTAGCCCCCATTTCCTTTAAAGTCGGCTCTAGGGCTTTCAAATCG
TCTTTAATCCCGGCTAAAACCACTTGCATGCCGCCATTGAAATTCGCGCACCACACATTTTTGGTTCTTT
GACACAAACTCAAAAGGCTTTCTTCAGAAACGCCCAAAACGACCATCATGGAAGCGTCTTTATTTGCGCA
CGCTTCTTGCATCATTTTGCCTCTTTGGTGCGTGAGTTTAAGGGCTTTTTCAAAATCTAACGCCCCGCTC
AAAGACACCGCGCTCACTTCTCCGAGCGAATGCCCTAAAGCGAAAACGGGTTTTAACCCCCCATTTGCTT
GCTTGTTGAGCAATTGGTAAGCGATATAGCTCACTAAATAAATGGCAGGCTGGGTGTAAGCGCTTTCTTT
TAAAAGCTCGTTTTCTTCAAAAAGCGTTTTTTTCATATCCACTTTAAGCGCGTTAGAAGCCCTTTCAAAC
AATTCTTTAGCTAGGGTGTGGCTCTCATAGAATGATTTTCCCATTCCTATACATTGCGAGCCTTGCCCTG
GAAATAATAGCGCGTATTGCATGGTGTTATCCTTTAAGTTTTATTAATCCATAATTTAAAATTGTAATAT
AAAAGCCCTTAGTTTTGTTTAGAAACCATTAAAGTTTAAGGTTTATTTTAACTTATTTTTACTATAATTC
TACTTTTTGAAGGACAGGTGGGTGAGTTGGCTGAAACCACATCCCTGCTAAGGATGCGTAGCCGTCAAGG
TTACCGAGGGTTCGAATCCCTCCCTGTCCGCCAGCCTTTTTGCCTTTAAAAACTTTTTGTTTAGAATGTA
TTAACGAGACACCATAGTTTCTAAGCATTCCTTTTACGACACTCCTTTTACAGATTTTACAAATACAAAT
TTTAGGTTGGGTGAAGAGAGACACCCAGCCTAAACCCTATAAGGGTTGTAAAGCGCAAAAAATATATAAT
TAAAGAAAGACATTAAAGCGGAGCAAAAATGAAAAACCATCTGCCCTTTGATACTTTTTTAAAAAGTCTT
AAGACAAGCAATAGGACTTTAAGCTTTTTCACCGATTGGCAAAAGTGCTTCAAAAGTAAAAATGAAATAA
GTATCGCTTTAAACCACTTGAATTTTTTACTTGGGAAAGATACAAAAGAATTTAAAAATTGCATTAGAAT
ACTTTTTAAAGAATACCCAAAAGCTTTTAATGTTTTAAATATTCTCATTGCTGTGAGGGACAAAAATGAT
ATAGTGCTTGATGCTAATGGCAATTTTTACCCCTTATATTCTTATTTTGAAGATGATGAAAAAGTTTATG
AGTTTATTTGTCAAACGGGGTTGGAGCAAATTTTTTGTAACAGAAATATTAAAGATTTAAATGATTTTGT
TTTTGGTATAGAAGTGGGGCTTGATAGCAATGCGAGAAAAAATCGCAGTGGAAAGGTTATGGAAAATCAT
CTTAGCGGTCTTTTTTTTCAAGCTCAATTAAATTTTAAAGAACAAGTAGATATTAGAGAATTTGAGAATT
TATGCCAAGCTTTTGGAGATGATATTAAAAAATTTGATTTTGTTGTTTGTGGTAAAGATAAAACTTATTT
TATAGAGGCTAATTTTTATACCATTAGTGGGAGTAAGCTTAATGAAGTCGCAAGATCCTATCAAGAATTA
GCTTTAAAATTTGAAGCATTCCCCAATTACGAATTTATTTAGATAACCGATGGCACAGGTTGGTTGGACG
CTAAAAACAAACTCCAAGAAGCTTACAAATCTGTGGAGATCTACAATTTGAGCAATGTAAATGATTTTAT
ATCAAAGGCGCAAAAATGGTAATCGCGCATTCTAATGAAATCGCACGCCCCATTTTTAAAAGCGCAGACG
AGCTTTTCACCCTTTATCAAGGGGATTGCAATGAGGTTTTGCCCCAATTTGAAAATGCTTTTGATTTGAT
TTTTGCCGATCCGCCTTATTTCCTTTCTAACGACGGCTTAAGCATACAGAGCGGTAAGATTGTGAGCGTC
AATAAAGGCGATTGGGATAAAGAAAATGGGATTAACGATATTGATGAGTTCAATTACCAGTGGATCAACA
ACGCCAAAAAGGCTTTAAAAAACACAGGAAGCCTTTTAATCAGCGGGACTTACCACAACATCTTTTCTTT
GGGGCGCCTTTTACAAAAATTGGATTTTAAGATTTTAAACCTCATCACCTGGCAAAAAACCAACCCTCCT
CCCAATTTCAGCTGCCGTTATTTGACGCATTCCGCTGAGCAAATCATTTGGGCGAGAAAAAGCCGCAAAC
ACAAGCATGTTTTTAACTATGAGGTTTTAAAAAAGATCAATAACGATAAACAAATGCGTGATGTGTGGAG
TTTCCCAGCGATCGCTCCTTGGGAAAAAGTTAATGGCAAGCACCCCACTCAAAAACCCCTCGCGCTGTTG
GTGCGCTTGCTTTTAATGGCGAGCGATGAAAATTCCCTCATTGGCGATCCTTTTAGCGGGAGCTCTACCA
CAGGCATTGCGGCCAATCTTTTGAAAAGGGAATTTATTGGCATAGAAAAAGAAAGCGAGTTTATCAAAAT
ATCAATGGATAGAAAAATAGAATTAGACGCTCGCTATAAAGAAATCCGATCTAAAATCAAAGATTTGAAT
TTCCAATAAGCCCTTTTTTAAGCCGCTTTAAGCGTTATACTTTTGGGATTTCACCTCAAAATGGGATTCT
ATTTTCACCCATTCCTTACAAAGGATATTTTCATGCCCAAAAAGCCAGTGTTTGGGGCCAATAATGATTT
TTTCTGGATTGTTTATCAAATAGGCCGCCCACCAACTATAAGTGCTATTAGCGATAATGCCATGCTTGCA
AGATTGCATGAGCAGCATGTCCCAATACGCCTCTTCTTCTTTATCCCTAGTGGTCATGTCCATAAAAGGG
TAGCCAAGATCAAGGTTTTGCGTGAATGTTAAGTCTTCGCAAAACACAAAAAGCTCCATGCTTGGCACGC
GCTTTGCCATATACTCAAGCGCCTTTTTTTGATAGTCAATACCAAGCTGACAGCCAATCCCCACATAATC
CCCTCTTCTTATATGCACAAACACGCTGTTTTTAGCGGCTAAAATCAAAGCAAGTTTGCGGTGGTATTCT
TCCTCTTTTTTTTTATTATTTCCATTTTCGGGGGGGGGGGGGGTAGAGTGAAGGTTTGCTTGATTAAAGG
GGATATAGCATCAAAATATCGTGGATCTTGGAAATAGCCAAAAAAATAAGTCAAGCGGCTTGGCTTTAAC
AATTTAGGCTCGTATTCAAAAACGATTTCTTGACTCACCCTATCAAACCCCATGCATTTGAGCGCCTCTC
TTACTAGCTTGGGGAGGTGTTGCATTTTAGCTATAGCGATTTCTTTTTCGCTCGCATAGGGCAAATCAAT
AGGGAAAAGCTCTAATTGCATTTTCCTATCGCTCCAATCAAAAGAAGTGATATCTAATAGCACGGGCGTA
TTAAGGTGTTTTTGCAAACTTTTAGCGAAAGCGTATTGAAACATTTGATTCCCAAGCCCCCCACAAATTT
GCACCACCTTAAAAGCCATTCAATCCCTTTATATTGTCAAATAAAACCCTAATTTTAGCTCATTTTAAAG
CCCTTTTTCAATAAAAGCCTAAAAAGTGGGGCAAGCATCGCTTTAAATCATTTGAATTTTTTATTTGAAA
AAGACGCGTATGAGGGTTCTAGCAAGCGTTCTTGGTATTCTAAAAGAATCCTGTCTTCGCTATTGAGCGA
GTAGGCTTCATCGTATTTGCGCTTGATGATGCCCTTTAAAATGGTGTGCTGGACTTGGTATTTATCTTCT
TTAAGCATTTCATCTACTAAAGCGTAAAGCTGAATGTCTTGAATGAGTAAATCTGAAATTTTAACGCTCT
CCTTATCAAACAATTCTTCATTAGCGCAATATTCATTCACTAAAATAAGCACTCGGTTATACACATCCGA
TGCGATTTTAGCGTTTAGGGTTCTATAAATGTAATCTTTGATTTTTTTGAGCTGCTCTTCTAAATCTTCA
CTGGCCTTGCTCGCTAAGGCTAAAATGCTTAAGATTTGAATGAGAGTCATCATTTTATGACTTAAAGAGC
GGGTGCGCCATTTAATGAGAAAGCACATGAAATAAGACACTTTGATAGAAAGGCTACAGGGGAGGGTGTT
TTTCTTGGGTTTTGGCATGCTTAGTTTCTTTTAAAAAAGGATTTTGTGGTTTAATTATATAACTTTAAAA
TTAAATCTAGGAGTAAAGAGATGAAAACATTCAAAAAAGGCGTGGTATTAGACGCTAAAAGCGTGGGGTT
AAAAGCGCTAGAAGTTTTAAAAGAAGTGGCGGATTTTGATTTTTATGAGGTTACTTCGCCCAGTCAAATC
GTTGAACGATCAATTGAAGCTGAAATCATGGTATTGAATAAAGTCGTTATCACTCAAGAGGTTTTAAGCC
AATTGCCTAAACTCAAACTCATTTGCATCACCGCTACAGGCACGGATAATGTGGATATAAAAAGCGCGAA
AGCTTTAGGCATAGAAGTCAAAAACGTGAGCGCTTATTCTACAGAATCTGTAGCCCAGCACACTTTAGCG
TGCGCGTTGTCTTTGTTGGGGAGGATCAATGATTACGATCGTTATTGCAAAAGCGGGGAATATAGCCAAA
GCGATATTTTTACGCACATTAGCGGTATGAAAATGGGGCTTATTAAAGGGGGTCAATGGGGGGTTATTGG
TTTAGGCACAATCGGTAAAAGAGTCGCCAAACTCGCTCAAGCTTTCGGGGCAAAGGTGGTGTATTATTCC
CCTAAAGATAAAAAAGAAGAGTATGAGCGCTTGAGTTTAGAGGAATTGCTTAAAACAAGCGGTATTATCA
GCATTCATGCCCCCTTAAATGAAAGCACGTGCGATTTAATCGCTCTAAAAGAATTGCAAAGCCTAAAAGA
TGGGGCGATTTTAATCAATGTGGGGCGTGGGGGCATTGTGAATGAAAAGGATTTGGCTTTAACTTTAGAA
ACCAAAGATTTGTATTACGCGAGCGATGTGTTTGTGAAAGAGCCTTTTGAAAAAGATCATGCGTTTTTGA
ACCCAAAGATCCAAAATAAATTGCTTTTAACCCCCCATATCGCATGGGCGTATAGCGACAGCTTGAAAAC
CTTGATAGAAAAAACCAAAGAAAATATCCGGGACTTTTTAGCTTCCCAAAAATAAAAGTAGGATTTTATG
GAGAGGTGGGTTTGATTGTTTGAGTTTTTTTACTGCTAACGCTTAATGTTTTTGAGTATGGCATGATAAA
AAAGCTCAAAGCATTTTTTTAATGTAATGCAAAATAAAAGAGTTTGTTTTAATCAAGCGATGATTTCTTA
AATTAGGAAAGAAAAGCCTTTGAGTAACCACCCCCAAAGGCTTTTATGACAGAGAGCGATTAAGCCTTAG
AAATATCAATTTTAAAGGTGTGGATTTCATCTTCTAAAAAGACTTTAACCACCACCACGCCCGGGGTTTT
AAGGTTTTTGGTATCCACTACCACAAACCCTCCCTTAGCCTTATTTTCAACATTAAGGGTGTTGTTTTTA
AGATAATTGATCGCTAGGATTTTTAAAGCCTGGCGGCTTTCTTGCATGACTTCTTGCTCTTCTACATCAT
CCATCATCATCATGCCAAAGCCCGGCCCATACATGCCCATTCCCCCATACATCATGCCGTTATAAGCTAA
AAAACTCCCTTGCCCGTAATAAAACATAGGTGGGGTGATCATATTGACATTATCAATAGGGGTGGTCGGC
ACGGCGATATTAAAGCTTTGTAAAATGCCCTCAAAATCAAAACTGGATTTCATCACCTGTCTCAAGCTTA
AGACCGGTAAATTCGTTTGGTTGATAGACACCGAAATGGCTTTACGGCTAAACACCACAGGATTTCCCTC
TAAAACTTGCGCCGCTACATACAGCACTAAGGGGGACTCGTTCAAACCTTTCAATTTGCTTTGAGCGATT
TCTAGCTGGACTTTAGACTTGGCTTGCGTGGAGGTCATCACTTGAATCCCATTATTATAGGAAGTAACAT
GTTCAGGCGTGATCTTATAGCTCGCGCAAGCGCTCATCAATAAGGCTATCGCTACTAAAACGATTTTTTT
CATTAAAATCCCTTTCATTCAAAGTTTAATCTTCGTTTAGAATTTCCTTATTATAGTGTAGTTTGACTTA
AAATTAAGATTTTATTAGGAATAAGGGCTTAAAAAAGATTTAATGTAGGCTTTCTAGCCACAAAAGAATA
GAAGATTTGATCTCATTGAGTTTTAAAACTTCTTGGTGCTTGATTCCTCTTTCAAATAAATCATCAAGGC
GTTGGCTATCCGGGGTATTGTAGCTGTTTTTTAGTGCTTCTAGGGCGGCTTTATCGTCTTTTTTTTGCTC
GTTTAGGGCTAAAAGGGTGGTTTTAGGGAATTTTTCATAAGAGGCGGTGGCAGAAACAAGGGTTTTTTCA
TTGGTTTTCAAGCTGGCGTTTAAAGCGGTGGCGGTGTGGGGGTCAATCAGGTATTGGTGCTCTGCATAAA
CTTCTTGGATCGTCTTCAAACAGGCTTCATCTGAGCAGCTCGCACAAGAAAAATGCTCCTGTAAAAGGGC
TAATTCTTTAGGTTTTAAGGCGTAAAATTTCTCTTCTTCTAAAGCTTGCATCAATTCTAGTGTGCGTTCA
AACCCAAAAAGGCTAAAAAGCACCCTTTCCACGTTAGAGCTTTTTAAAATATCCATAGCCGGCGAGTAAG
TTTGCTTTAAAGAACGATGGGTTAAATCGTAACGCCCTGTTTCTATAAACTCCCTTAAAACATCATTGCT
GTTGGTTACCACCTTGATTTTAGCAATATTCAAGCCCATTTTTTTGGCATAAAACGCCCCTAAAGCGTTC
CCAAAATTACCGCTAGGTATGGCTAGGGTGATTTTTTCTTTAGAATTGATCGCGCCTTTTTTATACAATT
CCAAAAAGCCCCAAATATGATAGACGATTTGAAAAGCGATGCGCCCAAAATTCACGGAATTAGCCACGCT
TAATTTCAATTGGTGCGTTTTTAGGGCTTCGTTAAAATCATCGTCTTTTAAAAGGTTTTTGAGTGCGTTT
TGCGCATCATCAAAATCCCCACTGATCCCAAAGACTTTTAAATTGTTAGCGCTTTGGGTTACCATTTGGA
GTTTTTGGACTAAACTCGTGCCGTCTTTGGGGTATAAACACACCACAAAAACATTAGGCATGCCCGCCAA
ACTTTCTAAAGTCGCAGGGCCAGTATCGCCACTCGTGGAAACGAGCATTAAATACTTTTCATTTTTTCCT
ACCGCTAGGTTAGAAAACAAGCTCGCTAAAGGCTGCAACGCCATGTCTTTAAACGCCAAACTAGGCCCAT
GGTAGAGCTCTTGGACAAAAAGCCTTTCATTGAGCGCAAAAATAGGGGCTGGATTTTTAGGGTTATCAAA
ATTTTCATAGCGTTTTAAAGCGCTTGTCAATAAACCCTTAGAAATCTCTAAACCCAACCGCTCAAACACG
CATTCCACTAGCTCGTTATAGCTCAGATTCAGACAATCTTGCCATTCTAATGTTTCAAAATTTTCTAAAG
TGTAAAGCCCGCCTTTGGGGGCGTTGGGGTTTAATATTGCTTCAATAAAATCAATCTTTTTTTCTTTCAA
AGAGCGCGTGGGGACAAAAGGCATAATGATTCCTTTTTATATTTGGATAATTTCAAGTCGTAGCATACCC
TAAAAGAGCGAATGCAACCTTAAATGGTTTTTTAATGAGAATGATTGATCGCCTTTTTAATCCAGTTTAA
TTTTTGATTTATGCTTATAATACTATAATGCGGTTTAAAATTTTGCCGCAAATGGGCAAAAAATTCATCA
TAGTAAGGTTGTGTTTTGTCTAAAGGTTTGAGTATCGGTAATAAAATCATATTGTGGGTGGCGTTGATTG
TGATCGTGTGCGTGAGCATTTTAGGGGTGTCCTTAAACAGCAGGGTGAAAGAGATTTTAAAAGAGAACAC
CTTGCGTTCTATGCAAGATAGTTTGCATTTTAAGGTTAAGGAAGTGCAAGGGGTTTTGGAAAACACCTAT
ACGAGCATGGGCATTGTCAAAGAAATGCTCCCTAAAGACACCAAAAGAGAAATCAAAATCCGCTTGTTAA
AAAACTTCATTTTAGCCAATTCGCATGTCGCTGGGGTGAGCATGTTTTTTAAAAACAGAGAAGATTTAAG
ATTAACGCTTTTAAGAGATAACGATACGATTAAGCTAATGGAAAATCCGTCATTAGGGAATAGCCCTTTA
GCGCAAAAAGCGATGAAAAATAAAGAAATTTCTAAAAGCTTGCCTTATTATAGGAAAATGCCTAATGGGG
CGGAAGTTTATGGGGTTGATATTCTTTTACCTTTATTGAATGAAAACGCTCAAGAGGTTGTAGGGGCTTT
GATGGTTTTTATTTCCATTGACAGTTTCAGTAATGAAATCACTAAAAACAGGAGCGATTTATTTTTAATT
GGCGTTAAAGGTAAAGTGCTTTTGAGCGCGAATAAGAGTTTGCAAGACAAATCTATCGCAGAAATTTATA
AGAGCGTGCCTAAAGCCACCAATGAAGTGATGGCAATTTTAGAAAATGGCTCTAAAGCGACTTTAGAATA
CCTAGATCCCTTTAGCCATAAGGAAAATTTTTTAGCCGTTGAAACCTTTAAAATGCTAGGCAAAACAGAA
AGTAAAGACAATCTCAATTGGATGATCGCTTTAATCATTGAAAAAGACAAGGTCTATGAGCAAGTAGGAT
CGGTGCGTTTTGTGGTGATCATAGCGAGTGCTATCATGGTGTTAGCCTTGATTATAGCGATCACTCTCTT
AATGCGAGCGATTGTGAGCAGTCGTTTGGAAGTCGTTTCTAGCACCTTGTCTCATTTCTTTAAATTATTG
AACAATCAAGCCCATTCTAGCGATATTAAATTGATTGAAGCGAAATCCAATGACGAATTAGGGCACATGC
AAACAGCCATTAATAAAAATATCTTGCAAACCCAAAAAACCATGCAAGAAGACAAGCAAGCCGTCCAAGA
CACCATTAAAGTGGTTTCAGACGTGAAAGCAGGGAATTTTGCGGTGCGCATCACAGCTGAGCCCGCAAGC
CCTGATTTGAAAGAATTGAGGGACGCGCTAAATGGGATCATGGATTATTTGCAAGAAAGCGTAGGGACTC
ACATGCCAAGCATTTTCAAAATCTTTGAAAGCTATTCTGGTTTGGATTTTAGAGGCCGGATCCAAAACGC
TTCGGGTAGGGTGGAATTGGTTACTAACGCTTTAGGGCAAGAAATCCAAAAAATGCTAGAAACTTCGTCT
AATTTTGCCAAAGATTTAGCGAACGATAGCGCGAATTTAAAAGAATGCGTGCAGAATTTAGAAAAGGCTT
CAAACTCCCAACACAAAAGCTTGATGGAAACTTCCAAAACGATAGAAAATATCACCACTTCCATTCAAGG
CGTGAGCTCTCAAAGTGAAGCCATGATTGAACAAGGGCAAGACATTAAAAGCATTGTAGAAATCATTAGA
GACATCGCTGATCAAACGAATCTATTAGCCTTAAACGCCGCTATTGAAGCCGCAAGGGCCGGCGAGCATG
GCAGAGGCTTTGCGGTGGTGGCTGATGAAGTGAGAAAGCTCGCTGAAAGGACGCAAAAATCGCTCAGCGA
GATTGAAGCCAATATCAATATTTTAGTTCAAAGCATTTCAGACACGAGCGAAAGCATTAAAAACCAGGTT
AAAGAAGTAGAAGAAATCAACGCTTCTATTGAAGCCTTAAGATCGGTTATTGAGGGCAATCTAAAAATCG
CTAGCGATTCTTTAGAAATCAGTCAAGAAATTGACAAAGTCTCTAACGATATTTTAGAAGATGTGAATAA
AAAGCAGTTTTAATGCTCATTCATATTTGTTGCTCAGTGGATAACCTCTATTTTTTAAAAAAGGCTAAAG
AGGCTTTTGTGGGTGAAAAAATGATAGGGTTTTTTTATAACCCCAATATCCACCCTTATAGCGAATATTT
GTTGCGTTTAGAAGACGTGAAACGCACTTGCGAGATGCTAGGAATTGAATTGCTTGAGGGCGATTATGAA
TTAGAAAAATTTTTAGATAAAGCTAAGGGTAAGGAATTGTTAGGGGAAAAAAGCGAACGCTGTTTTGAGT
GCTTTGATTTACGCTTAGAAGCGAGCGCGTTGAAAGCCTTTGAATTAGGGGAAGAAAAATTCACCACCAC
CTTACTCACAAGCCCTAAAAAAGACCCTAACCAACTCATCGCTAAGGGACAACACATCGCGCAAAGGCAC
AATTTGGAATTTGTTGTGTTTAGAAACGATAATTTTGAACATTTCAAAAGCGAGTTGGATTTAAACTTGC
AAGCTTTGGCGAGAGAAAATGAGCTTTATCGGCAAAATTATTGCGGATGCCAATTCGCTTTAAAAATCCA
AAAAGAATCCCAAAACAGAAGCCCCTTTGAGCTTTACTCGCCTTTAAAACGCCAGGTTTTACCCGCAAGC
GTTGAAGAAAGAACGCAAGTTTTTAGAGCGTTAGAAGCGGCTAAAAAGAATGGCAATAAGCCTTTTTTAG
CCCAAAAAACGATCGCAACTTACCGCTTATTAAATGGGGGCGTGTGGCTTTCTAAAAATTCAAACCCCTT
GAATTGCTATATTCTGGCGCACTCTAAAAGTAAGGCTAAAGTGAGAATCAACGATTTAAGGTGGGTTTTT
TCTCAGCGTTTAAACGCGCTAGTAGGTTATAGCCAAAGAGATGAAACCTTGTTTTTAACTTTAGAAGGCC
TTAACACTCTTATGGCAAAAAACTACGATAACTTAAAAGAGTTAAACCTTAACCCCTTAAATTATGAAGA
AGAGTTGTCTTTAAGGGCATTAGTGAGCGGGAGCGAGAGTATTAATCCTATTATCGTGCTAGAAGAACGC
ATAGAAAAAACCCTTTTTGTAGAAATTAAAAGCGTTTTTCAAGAAGAAAAGGTGTTTTATTTGCTGTAAG
CTAAACTTTAATTAGGCGATAAATTCTTGTAATGAAAAATGATTAAAGTTGGCTTTAGTTATCCATGCTT
GATGGGAACAAAACCTCAATAAATTGTATTTTAAAATATAGTATTGTGTATAATTATGGGTCATGATTAG
TCAAAACATGCAAGTAATTTAAAGTTAATTTAAGATAATTAGGCACAATAGCCGTAAAAAGTTTAAGGCT
GTATTTGAAAACTCTATTTAGTATTTATCTCTTTTTGTCGTTGAACCCACTCTTTTTAGAAGCTAATGAA
ATCACTTGGTCTAAATTCTTGGAAAACTTTAAAAACAAGAATGATGACGACAAACCTAAACCCCTAACCA
TTGATAAAAATAGCGAAAAACAGCCAGTCTTAGATAAAAACCAGCAAATCTTAAAAAGGGCTTTAGAAAA
AAGCCTTAAATTCTTTTTCATTTTTGGATACAACTATTCGCAAGCCACTTTTTCAACTTCTAATCAAAGC
TTGACTTTTGTAGCCAATAGTATAGGGTTTAACACCGCTACCGGTTTAGAGCATTTTTTAAGAAACCACC
CTAAAGTCGGTTTTAGAATCTTTAGCGTCTATAACTATTTCCATTCTGTTTCCCTCTCTCAGCCTCAAAT
CCTAATGGTGCAAAATTATGGGGGCGCGTTAGATTTTTCTTGGATTTTTGTAGATAAAAATATTTATCGT
TTTAGGAGTTATTTGGGTATCGCTTTAGAACAAGGGGTGTTGTTAGTGGATACGATTAAAACCGGTGCAA
TCACAACGATTATCCCAAGAACCAAGAAAACCTTTTTTCAAGCCCCTTTGCGTTTTGGTTTTATCGTGGA
TTTTATCGGCTATTTGTCCCTGCAATTAGGGATTGAAATGCCATTAGTGAGGAATGTTTTTTACACCTAC
AATAACCATCAAGAAAGATTCAAACCACGATTTAACGCTAATCTTTCTTTAATCGTTTCGTTTTAATCCC
CCTTTAGATTCTCTTTTAAATAGACCCATTATTTTCCTAGGGTATTTTAAAAACATGGAAAAAACATTCG
CTCTAATGCCGTTTTCTTGGCATGCTCTTATGTTTTCTTTATTCCTTAATAAAAGGCTTTTAAACCCATT
CGCGCTAACCCCACCGGTGCGCATCACCACTAACACTTCTTTCAAATAAGAAAAGCTTATTTTTTGCACC
ACAAACAAGCGGATGATCATCTCAAAATCCGCTGAAATCTTATAATCGGTTTTGTATAAGCCGTAGCGTT
CATAAATGGCTTTTTTGACAAAAAGCGTGGGGTGCGCTGGCACCACTCCATAAAGCAAGGTTTTAGGGCT
AAACTCCCCACTTTCATAATAGCGCACCACTTTTTCCAAACAATCCGGTTTGACAAAAACCAGATCCGCA
TACACGCTATCGCAATTTTTCCTTTCAAATTCATGCACCACTTTTTCTATTACAAACTCATCTTTGTAAA
AATCATCGCTATTCAATAAAGCGATAATATCCCCACTCGCACGCTTTATGCCCTTATTCATAGCGTCATA
AATGCCCTCATCTTTTTCGCTCATTACGCAAGCGATTCTATCTCTGTATTTTTGAATGATTTCTAAAGTG
CGATCCGCGCTAGCCCCGTCTATAATGATGTATTCAATGTTTTTATAAGTTTGATGAAGCACGGAAAGAA
TGGTGTCTTCAATGGTTTTTTCGCTATTAAAACACGCCGTGATCACAGAAACTTTTAACAATCCAACCCT
TTTTTGATAAACTCCCCCTGATTAAGTTTTAAACAAATTCACTTGTTTGTCTAAATTCATGGTCGTTCCA
CTCACATGCGTAGCGATGTTTAAAATATCTGAAGAATCCGCTAAAGTCTTAGAAGCCACTTTTTCCACTT
CTACAAAATCGCTTACCATAGCTTCAATTTGGTGTCCGGATTTGGCGTAATCGTCCATGCTTTGATTGCT
GTCTAAAACGACTGAGCTTAAATTAGAACTCATTTTTTCGTAAGTTTCTTGCACGCTTTTACTCATATCG
CTCAAACGCTCCATTTTTTGCGAATTGAGATTCATTTGCGAACTCACGGCATTGATTTCTTGGACAATCA
CCATGATAGTGGAATTGATTTCGGCTAAAGACTTTTGAGTGCGCCCGGCTAAATTCCTAACTTCATCAGC
CACCACCGCAAAGCCTCTGCCATGCTCGCCGGCCCTTGCGGCTTCAATAGCAGCGTTTAGGGCTAAAAGA
TTGGTTTGATCGGCAATATCATTGATAATATCCAGAATGGATTTGACATCATCAGCGTTACGGCTTAGCT
GCTCCACTTTGCTAGAGAGCTCCTCTTCAGTGTGCGCGCTCTCTGTGATTTGAGAAAATAAATCCCCGAT
CGCATCCTTGCTCTCTTTGACAAGCCCTTGCGTTTCAATCAAACGCTTCCTTAACCCTTGAGACTGCTCT
ATGGAAATATTCATCATGCTCGCTATATCAGTGGCTTTATTTTTTACGGAATTTAGGGTGGTTGAGGAAT
CTTTCATGCTCTTTTGGGTTCCTTGCGCGATTTGGACCAATTTATCCATTGAAGCTTTATTGGAAGTGGA
AATGCCTTTAATTTCTTCCATAATCAAGCGGGCGTTTTCCACAAACAAATTGACCCCACGGCTCACTTGC
GAAATTTCATCGTTGCGATCATCCACTTCAATTTTGGCCCTCAAATCCTTATCCCCATGGCTAAAAGCGT
TGATTTTAAGGACCAGTTCATCAATGCGTTTCACGATCCTTAATTTAGCGTATATGAGCGTCAAAACCAC
TAACGCTATCGTCGCTGTCAGTATCCAAAGAAATAATTTCGTGGTGTTTTCATTGAACACCTTATTCACG
CCTTCTTTAATCGCTTTATTTTCTGTGTTAATGTCAGTGTAATAAGAAGTCGTTGCGATCACCATTTGAG
ACACCTCATCATAATGCGAGTAGGCGAATTTTTTCTCCGGCACGCCTCCATCGTATTTAGGCATTTTATA
ATAAGTGTAGCCTCCCCCTTTTTTAGCCGCCTCCAAATACCCCCTAACATAATACACCCCATCAACGCTC
TGAGCGTCAAGCCCTGATTGGCCTACGGTTTTAGGATTGACCGGATCAAACAATACCACCCCGTTTTTAT
CCACCACCACCATATAAATCATGCCCTTATCGTCGTTAATGTGTTTGAAATAATCTAACGCCATTTTTCT
TGCAGTAGCATTGTCAAAATCTTTGTAATACTCATGAATGCCCTGTTCAATAATTTTTGTCATGTAGGCG
AGCGTTTTTTCACGCTTTTTGTATTGCCCGGTTTCTAAATGCTCCATGAGTTGCGCTAACACATCTTTTT
GCATAACCTTTACAAAACCAATAAAAAGCCCCCCTAAACCCAAAAGAGCGGCTAACACGACCAGCATGAT
ACGAGTCCCCAACGAAGCAAACATTGAAGAAAACATCATTTATCTCCTAATAAATCATTTTTAAGTCAAA
CCCTAATTTTAGAGTTTAGCTTCTAAATGCACCCCCCCCCCCCCCGAAAAATGAGTGGCACAAAATAAAA
TTAAAACCCGGTTGTTTGAAAACGAAACAGAGAACAAACAAGCTAAAATTATAGAACACCCTTTTTTAAG
TTAGGCTTAAAGATAAAATAATAAAAATAAAAAATTTTATTTTACTTCACTCTCTTTAATGGATTTGACA
TTCAAAGTCCTCCCGTCTTTTGAAGTGGGGATTTTGATGCTCCCCTCTTTTAATTTTTCTCTCAATTTTT
CCAACAACGGGTTTTTGAAATCGTAGTGGATGATTTCCCAATTACTCTCTAGTTCAGGGGTTACTTTTGC
ACCTTTTTCTTCCGTGATGTATTTGATGATCAAATCTCGTATTTGCCCGTTATCTTGCAATGCATCGTAA
GAATTATAATACCTATCAGCATCTGTAACCAATTTTAATGTCGTGGATAATGTCCCGAATCGGTAATTGT
TGATCGCTAATTTATACACCGCTTTGGGGTCAATGGGTTTGTTGTTGATTGTCGGATTGATAATCCTTTG
TCCGGCGGGTTTTGTAACATCAACTTGGTATTTCACGCCAGAAAACATATCAAAGTTATAGCCGCGAATG
TTTTCATTAAAACTGATCGTCAAATCTCCTGGTTGCAACTGGTTGTAAAATTGATATGACCATTCCATGT
ATTTCAACAGGTTTTCACCCGTTATTTTCACTCCAATGAGCGTATTAGCGAACTTGTAAATATAGGCGAC
ATCTTTTCTTTTGAAAGGCCCTTTTTTCAAATTCGCCCCAAAATTGAATAAGGCTGCCGCTGAAACATCG
GCTTTGGCGTAATATTTTTGGACTTTATTAATCAATTCTATCACCGGTGTTTCTTGCAAGGCGGCGGTTG
GCATCGTAGTGATTTTTTCTTCTCCTGTGATAAAATCAGGCCTGTCAATAAAGGTTTTTGTAACTTCGCC
AACCACTTCATTAGCGTATTCTTTTGATTTTTTATCCACATATTCATATCTTTTCGCCAATTCTTCGTCT
TCTGGCACGCCTTTTGTGGGTAAATTTTCAGTCGTTACGATTTTTTTCTTCGTCTTAGTGTCAAACACCA
CCACGCCCTTTGCCAGATAAGCCCCATACGCTCCAGGCTCAATGGTATGCACCTTTCCTATTTTAGTGTT
ATAAACCGCATGCTCATGCCCTGCAAAAATGATGTCAAATTGCGGGAATTTTTTCGCCAGATCAGGTATC
CCATCGCCACCTTTCTCATCTTCTCGCCCCAAATGAAAAGCACCAATCAAAATATCATACTTCCCTTTTA
ACTCTTTCAAGGTCTTTTTCAACGCTTCTTCAGCGTCCAAAAACTTCAACCCTGCAAAATGTTCAGGCGT
AGAAGCCTCCCAAGTTGGGACATGCGGCACCACATACCCCACAACCGCCACCCTCACGCCATCAATTTTT
TTAATCATATAAGGCTTCACAAACGGCTTATTGTCCGCAATTTTGATGATATTCGCGTTCACGACACCGC
CATTAAACCCCTTAATATTTTTCTCTAAAAAATCTTTACTAAAATTGAACTCGTGATTGCCAAGCACACG
AACATCAAATTTCAAATCGTTTTCGGCTCTAACTAGTGGGTGGATAGGCTCATCATTAAACAACTCCGCG
CTATTGCCTTGCAACAAATCCCCGCTGTCAATCAAAACCACATTTTTATTCTCAGCCCTTTGCTTTTTGA
TTAAAGTCGCAATCCTTGTCAAGCCGTTATTGGGTTTTTGTTCCCCCACCGCATAATCATACGAAAAAAG
CCGCCCGTGAATGTCTGAAGTTTCTAAAAACACGATTTTGACTTCTTTTGCAGATATTGAAAGTGCCAGC
GTTAAAAAGGTGAATAAAATTAACTTTCTCATTGAAATCCTTCCATAAAAAATCTTCATAACACTATTTT
TACATGAAACTAACGCTGATACGATGGTTTTGATTGGAATGTAACGCCTAAAACGGATAAAATTGATAAG
GGGATAGGGGAGTAAAATCATTCCCCCATTCATCAAACCCCCACTTCAGACCATTCAGCGCGTTTGTCTA
AAAAAGCGCGTGCTAAATTCTTGGCGCCCTCTAAAGTGTGGTTAGCCGCCCAACCGCATTGCTTTTCATT
GCTGGCAGGCACTTCTGTAGCCTTTAACACATCTTGCATCGTCTTTTCTAAAACCTCTAAAATCTCTGTG
TAATTGTCATGATTTAACACCGTGAGATAAAATCCCGTTTGGCAACCCATAGGCGACCAATCCACGACAT
AATTAGCATGGTTGCGGATGATCTCAGCGACTAAATGCTCTAAAGAGTGCAGGCTTGGCATGTCCATGTG
ATCTTGGTTGGGCTGTTTGAAGCGCACATCGTATTTGATAATCAAATCCCCATTAACGCCCTTTTTGCGA
TCGGCGATACGCACATAAGGGGCTTTGACTTTGGTGTGATCCAAATTAAAACTCTCTACATTCATTTTTG
GTGTTTTCATGTTTTTAACTCCTTTATAAATGGTAAATTTTAGCCTATTTTAGCGAACGCTTGCTCTAAA
TCTTCTAACAAATCCTGTTCATGCTCAATCCCTACAGACAAGCGCACCAGGCCATCTCTAATCCCGGCAG
CTTCTCGTTGCATTTTAGGGATACACGCATGGGTCATAAACGCTGGAATCCCCACCAAACTTTCCACCCC
GCCCAAGCTCTCGCCTAAAATGAATAGTTTAAGGCTTTCTACAAAAAGAGCCGCCTCGCTGTCATTTTTG
AGAGTGAAAGAGAGCATCCCGCTAAAGCCACGCATCTGTTTTTTAGCTAGTTCGTAATTAGGGTGAGTGG
GAAGGCCCGGGTAATAAACCCTTTCCACTTTAGGGTGTTTTTCTAAAAATTCAGCCACGCAAAAAGCGTT
TTTTTGATGGGCCTCCATGCGTAATCCCAGCGTTTTAATCCCTCTTTGCAACAGCCAGCTATCTTGAGGG
CCTAAAACCCCACCGATAGCGTTTTGGAAAAAAGCGATCTCTTGGGCTAGCGCTTCATTATTAGTGGTTA
CAAGCCCAGCGACCACATCGCTATGCCCGCCTAAGTATTTTGTGCCGCTATGTGCTACAATGTCCGCCCC
CAAAAGAAGCGGGTTTTGATAATAGGGGGTGGCAAAGGTGTTATCCACGATAGTGAGCAAACCATGATCT
TTAGCGACACTAGCGCATTGCGCTAAATCCGTGATTTTAAGCAAGGGGTTACTAGGGGTTTCTAAATAAA
GGGCTTTGGTGTTTTGCTTGATAGCCTTTTTGATTTGGGATAGATCGCTAGTGTCTATAATGGTGCAAGA
AAGCCCGTTTTTGACAAGCACTTTGTTGAACAAGCGGAAAGTCCCCCCATAAACATCATCGCCTAACAAC
ACATGATCGCCTGATTGCAAGAGGGAAAAAACGGCGTGGATTCCAGCTAGTCCAGAAGCAAAAGCAAACC
CCTTAACCCCCCCCTCTAAATCGGCGATGAGTTCTTCTAAAGCAAAGCGCGTGGGGTTGCCTGAGCGAGA
GTATTCATAACCCTTATGGCGGCCTATGGCGTCTTGGCGGTAGGTGGAAGTTTGATAAATAGGCACGCTC
ACCGCCCCCGTTGTCGTATCCTCACTAATGCCCCCATGGATTAGTTTTGTTTGCATGCGCATGATTTTTC
CTTTTTATGAATTTATAAATAAATACCTTTAGAAAGATAACGATCGGCAACATCCGGGAAAATGGTTAAA
ACCTGGCTGCCTTCAGGGAGGCGTTGCACCTCTTTCAATGCTGCCACAAAAGCTGCCCCGCTAGAGCTCC
CCACTAATAAGCCGTTTTTCTTGGCTAACTCCCTAGTGCAGCTAAAACCCTCTTCATCTGAAATCGTTTC
AAAGCCATCAATATCCAAGTTTTCAAAAAAAGGGGGGATGAACTCCACGCCAATGCCCTCAATCTCATGA
GGCCCAGGCTCGCCCCCATTCAAAATAGAACCCTCCGGCTCCACCCCAATCAAGCGAATATTAGGAATGC
GTTCTTTCAAATACCTAGCTGTGCCAACAAAAGTGCCACCACTCCCTATCCCGGCTACAAAGCTCGTAAG
ATTTGTGCCTAATTCTTGGACAATCTCAGGGGCTAGGGTGTGGTAGTAAGCGGCGGGATTATTAGGGTTT
TCAAATTGCAAGGGCAAATAGCTATCAGGGATACTTTCGGCTAACTCTTTGCTTTTTTTAATGGCGCCAG
AAATCCCCTCGCTAGTAGGCGTGTTGATCACTTTAGCCCCCAAAGCCCTCATGATTTGTTGTTTTTCTGC
GCTGAATTTTTCCGGGACAACAAAGATGGTTTTTAAGCGGTGCTTGAGCGCCACTAGGGCTAGAGCGATG
CCGGTATTGCCTGCGGTAGGCTCAATGATGGTTGTTCTAGAAGTGATTTTGCCTGTTTTAAACCCTTCTT
CTATAAGGTATTGGCCTAAGCGATCTTTGATGCTCCCTCCTGGGTTTAAATGTTCCAGTTTGGCGTAAAT
AGCGGAATTTACGGGAATGGGGTAATCCTTGTTAGTGAATTTAAAAACGGGAGTGCGGCCTATGGCGTCT
TGCATTGTGGTGATAATCATCATTCCTCCTATAACAAACAATAAAATTCAATTTTGCGATTATGCCTAAA
CTCGTTAAATGGAATAAGGGATTTTGATTAGAACCACTAAACATTTAACCAAACAAGAGAGTGGATTTAG
GAGCTTACTGCACGCCACCTTATTTAGTGGATTATGCTTACAAACTTTTAAAAAAGCATGTTGGTATTGA
AAAATACACGCTTTTAGACACCGCTTAAACGCAACAAAACTTTTTGATTTCTAATAAATAATGCCTTTTG
CTCGTAACACTCCACTAGAATATTCATCCATAGGCTCATAATCATCTTCTAAAAGTTTGGTTGTGTATTT
TTTATTATAGATAAAGGCAAATACTATATTGGCTAGACCAAGAGAGAAAGTTTGAGCAATCAGCATGAGT
ACTGCCCATCCTACATCTCCCCTAATAGCAGGCACCAAAAAACCAAAAAATAAAGTTGTCCAAGAAAACC
CCACCAATCCTTTTTTAGTAAGGTTATTTTTTCTTAAAATAACGCTTGTAGCCATCACTCTCCTTATTAA
ATTATTTATTATACGAGAGAGAGAAGTCAAGGGATTTGGTCAAAAAGGCTTTATTTTGATTGAAAAAGCT
ATCGCTTGATTAAAACCAAGCTTTGATATTTGGATTAAAAACGCTATTTTTTAGATTTTGCAATCGGTAT
CCCATTGATGAAAATGAGGAAAGCAAGCGGATTTTGATTAAAACCGCCCGCTTGAAAGAAGTTTTAAAAG
CGTTTTTATTCCACTTCCGCATCAATCACATCATCGTCTTTTTTCTTGGGCTGCTCGGCGTTGTTTTTAT
TCGCCATGGCTTCGCCTAATTTTTGAGCCGCTTGCGCTAATAATTTGGTTTTGTCTTCAAGCTCCGCTTT
AGTAGCGTTATCGTTTTTGATGCAATCTTTAAGAGCATTAATAGCGTTTTGGATCTCGTTAGCGTCGTTT
TCGTTCAAATTCGTTTTATGCTCATCAAGGCTCTTTTGGGTTTGGTGCGCCAAACTATCGGCATGGTTTC
TCGCTTCAATCACTTCTTTTTTCCTAGCGTCTTCTTCTTTGTGCAATTCAGCGTCTTTCACCATTTTTTC
AATCTCGCTATCAGACAACCCGCTAGAGCCAGAAATTTTAATCTCTTGGCTTTTGCCGGTATTTTTATCT
TGTGCTGACACGGTTAAAATCCCATTAGCGTCAATATCAAAGGTTACTTCAATTTGCGGCACGCCTCTTG
GAGCTGGAGCGATGCCTTGCAAATCAAATTTACCCAAAGATTTATTATCCCTTGCCAATTCCCTCTCACC
TTGTAAAACCATAATGGACACAGCGGGCTGGTTGTCTTCAGCGGTTGAGAACACTTGAGATTTTTTCGCC
GGAATGGTCGTGCCTCTATCAATCACTTTAGTCATCACGCCCCCTAAAGTTTCAATCCCAAGGCTTAAAG
GCGTAACGTCTAATAAAAGCACATCTTTCACATCGCCTTTTAACACGCCCCCTTGAATGCTCGCTCCCAC
CGCTACGACCTCATCAGGATTGACGCTTTTATTCAAATCTTTATTAATAAACGCTTTCACCCTTTCTTGG
ACTTTAGGGATACGAGTAGAGCCTCCCACCATCACCACTTCTGAAATCTCATTTTTGGTTAGCCCTGCGT
CTTTGATCACGCTTTCAATTTTAGAAATCGTTTCTTCCATGAGATCTTCTGTCAAGCTTTCAAATTTAGC
CCTAGTGAGTTTTTTAACCAAGTGTTTAGGCCCGGTAGCGTCTGCGGTGATAAAGGGCAAATTGATTTCA
GTCTCCATCGCAGAGCTTAGTTCTTTTTTAGCGTTTTCAGCCGCTTCTTTTAGGCGTTGCAACGCCATCA
CATCGTTTTTAATTTCAATGCCCGTTTCGCTTTTAAACTCAGCCGATAAGAAATCAATCACACGATTGTC
AAAATCATCGCCCCCTAAAAACGCATCGCCCCCTGTGGCTAAAACTTCCACGACATTATCGCCTGTTTCT
AACACGGTAACATCAAAAGTCCCCCCACCCAAATCATAAACCATGATTTTTTCGCTCTCTTTTTTATCCA
AGCCGTAAGCTAACGCCGCGCTGGTAGGCTCATTGATGATCCTTAAAACATTAAGCCCTGCAATCGTGCC
GGCTTCTTTAGTCGCTTTTCGTTGGCTGTCGTTAAAATAAGCAGGAACGGTGATCACCGCTTCCGTAACG
CTCTCGCCTAAATAACTTTCAGCGTCTTCTTTGAGCTTCATTAAAATTTTGGCTGAAATTTCTTGAGGGG
TATAAACTTTACCCGAAATCTCAATCGCGCAAGCCCCATTCCTATCCACAATCTTATAAGGCAAGCGTTT
TTCAGCTTCTTTAGCCTTGTCTTCATTAAACATCAAACCCATGATTCTTTTAATAGAATAAATGGTTTTT
TCTGGGTTGGTTACCGCTTGTCTTTTGGCGCTCTCGCCCACTAAAATCTCGCCCTTATCCGTAAAAGCCA
CAATAGAAGGAGTGGTGTTTTTACCCTCTTTATTCGCAATAATCTTCGCTTCATTGCCTTCATACACCGC
CATTGCGGAGTTGGTTGTCCCTAAATCAATTCCAATAACTTTTCCCATGCGTTATCCTTTCTTATTAAAA
TAAATGTTTTAATCGTTTTTAGCAATGCTCACCATTGCCGGCCTCAAAACCCTACCCTTATACTTGTAAC
CCTGTTGCAAAACCTGCACGATTTTCCCGTTTTCTTTTTCTTCGCTTTTGACTTGCATGATCGCATTGTG
GAAATTAGGATCAAATTCTTCTAAGCATTCAATCCCCTCAATGCCATGCCTTGCCAAAACTTCATGCAAT
TTTTCCATCGTAAGCTCCAAGCCTTTGGTTAAAGCGCTCTCTTTATTTTCTTCTGCAGCGCTCTTATGAG
CCCCAAGAAGTGCATCAATCACCGGCAATAGATCCAATGCGATTTTTTCATACGCATACTCTAACGCCAT
GCTCTTGTCTCTTTCTAAGCGCTTTTTCACGTTTTCAAAATCCGCATGCACTCTTAAGTATTTTTCGTGC
ATTTCTTTATATTTAAGCTCAAAATCTTCCTTAATCTCGCCTTCTTTTTCGCCCGCTTCTTGCATTTCTT
CATCTTGTTGTTCTTTGCAAGCGCAAGCCTTTTGATAAGATTCTGGCTCTTTTTGGCTTAAATGATCGTG
TTTTTGGTTGTGTTCATCTTTCATTATTCCTCCTCAGAAATCGTTTGAAAAAACCCTTCATAATCGCATT
CTAATTTCCCCACGCAAAGCAGTTGCATCCGCTTGTTTTGAAATTCTATAGGGCGTGTTACTAGCATGCA
ATCAGGCTCTATAAAATGCAAACCCTTACTCAAACGCTCTAAAACCTTACCCCCTAAAATGTCAAAAAAT
AAAGGGCTGTTTAAAAGCGTTTTTAACCCCATTAGATTAAAGCGTGTGATTTGTGTGTTGGAATACTCCA
AACGCTCTAATTGTCTGGCCAAACTCAACGCATTGACAGAAGCAGCGATTGAACGCACTTCTTTAACGCT
TTTGCCCACAAGCTCTAATAAAAACTTCTCCATTTTAACGCTGTAACCCAGCGCGCAAGAAAACGCCAAA
AAGTCCAAAATCAAAAAGCGTTTTTCGCACTCAATGACTCTTTCTAAACGCTCCAAACTGGGTTTTTTTA
ACAGCGTGAAAAGCCCAAAATTTTCACTCGCACTTTTTAAGCGTTTTTCATTCACCTTTAAAACTTCAAA
GTGCAACGACTTGTGCCAATAGTTTTCAAACGCCTTAAAAGTGGGCAATCTAGCGCCGCTAGAATGGGCT
TGATGGAGCATGCCTTCTTTAGAAAGGATTTGAAAATAATTCCTGATTGTCGCGCAAGATATTTTCAAGT
TTGCCAACTCTTTCAAGCGTTTAGAGCTAATGGGTTCTAAAATCTGCAGATAGGTTTTAACAAACGCATC
TAACAAACTCTCTTTTTTATTCAAATCAGAACCTACTTTAATTCTTCTTAACATCATTATTTGAAAAATC
TCGTCAATCACCATTCTTGATGAAAGAACCCTCGAATTATAGCGCAAAAAGTTAATAATCTATCAATTGT
TTTAAAAAAGTGATAAAAATTACCCGATTTTTCTTTAAAGTTTAGTCTGTATCACTAAATTTATTTACTA
GCATTAAATTAGGATTTTTTATAGAGTTGATTTAATTTAGATCTGATCTCATTTAAATATGGATAATCCT
TTTTGTTTTATAATGAAACTCATTCTCTTAAGGGGATAGGGGGGTATTTTGCGATAACACCCCCCTTAAC
CCCCTTAAAATCCCCCTAACCCCCCAAGACCGCTTTTTTAGTAAAGTTATCGCTTGCTTGACGTAAGCTC
TTTACTATTTTATTATCTATCTTTTATTAAAAAAATTTGTTATCATGATAAACATGAACACACACACAAG
AGGCATTGACAGCAATCTGATTCGTTCGCTCCAAAGCATTTCATTATCTATGTTTAGAAAGGGTTTTTTT
GGGCTTTATCAAGGCTCTATTTCAGCACGCATTGGCACCAATCAATTTGTGATCAATAAAAGAAACGCTG
TTTTTGATCAATTGAATGAAAACACCTTACTGGTTTTGCATGACAAGATAGATTACCGCTGGAAAGAGGC
GAGCCAGGATTCGCCCATTCATGCGAGCGTGTATAGGGAGTTTTTGGACGCTAAATTCATCGCTTACGCA
CGCCCTCCTTATAGTTTGGCGTATTCCTTGCGCCACAACCGATTGCTCCCTAGGGATTATTTAGGGTATC
GTTCTTTGGGCGAAGAAATTTCCATTTTTAACCCCAAAGATTATGACAGCTGGCAAGAAAGAGCGGATAC
AGAAATTTTACGCCAACTGCAAGAGAGCAAAAAATATTTTGTTTTCATTAAGGGGTGTGGGATTTTTGCC
TACCACAGAGAGCTTTCTAAACTCATGGAAGTTTTTGATTTGATTGAAAACTCATGCAAGGTTTTACGAT
TGGGCGATTTAATGGATTATTGCTATAATGATGATCCACGATTGAGCGTGTAAAAAGCTAAAAAGGATAA
AACATGATCATCAACACCCATTACACCCCTAATTTCACGCAGCTCCAAACCTTAAACAATATCAATAATG
ACGCAACCATAAAGGACAGGAATCAAGCAGAGCAGGATTTACAACAAAGCAATATTCAAGATGGTTTCAG
CCAAGATAATACGCCAAACGCCCCTGATTTTGACAGACTACAAGCTTTAAACGCTATCAATAACGACGGC
GAGATTAAAGATAGATCCCAAGTTGAGAAAAACCTTGTTGATGGCGAAAATATCCCTGAAATTTATTCCA
GCCTAGACACATACGCTTAAAAAGGGGTTTTACCATTCTTTTAAAGCCATTTTGATCGCTTCTATCACGC
AATCAATCCCACCCGCTAAACTGAAAAGCCAGTATTTGTGCGCGTAAATGTATTCTAATTGCTTAGCCCT
TAATCCGTCTTCATTACTCGTTTTTTTACACACGATTTCAGCGATGTGCAATTCCTGGTGGAAGATGTAA
GATTGTATCGCATCCATAAAATACGAATTGAATCGCTTGTCGTCAAAAAGCTCTTTAATGTTATCAATTT
CAGCGCTCAAATTTTCTAATTCTTCAAAATCCAACTCTTCTAATTTTTTTTCTTCATGAAGCTTTTCCAC
TTTTTCTAAAAACTCTGCCACCTTTAAAAACGCTTCTTCAACTTGCGTTTTTTTCTCATTGGCGTATTTG
ATGATCTCTTCGCATTTTTGCCTAGCGATCTTTAAGTTTTTAGCCTGTTCTGATTGAGTGGGATAAATAA
GATTGATAGGAGGCTTTGGCTTGGATTTGTCTATTTTTTCGCACACTTCTTTAAAGGGCATTTCTTTAGT
CCCTTTAATCCTAGCCCCCCCTTCAGTAGCGTTAACGACTTCCAGTTTATAGGGCGTGCTAAAAATATCT
TTTTCAAAAAATTCTAAGAAAAGTTTCCACACTAAAGTGGTCTCTACTTCCCCGTTACCCCCATATTTTT
CTATAAAGATCTTATCTTTATCTTTTTTAGGCTTGATCTCTCTATCGCCATAAATCGCCCCACTAGCGTG
GCTGTTACCGCTTTGTGAAAAGCTCAAATCCTGCCCGATAAACACGCATCTTTTGAAACGAGAATGCACC
ACTAATTCATACGCCATGTTCGCTGCACTCATGCCTATGCCCACATAACCATACTGGTGCAAATCAAAAA
GGTTGGTGTAACCAAAGGGGCGGAAACTGAATTGCTTAACCCCCTTTTTAATCGCTTGAATCAATCGTTT
ATGCACAATGGAAGTCAGAGCAAAAATAACGCCTTCTTGAAAATCTAAGGGGGTTTCTTCATAGAATTTC
GCCGTCAAATCCACCCTTTCTAAAGACAGCACAATATCAGGCTTGATACCGGCTTTAGCCAAAATAGGGA
AAGAAGCGTCTATGCAAAAAAGCGTGGCGTAAGGAGCGATTTCTTTTAAAAGGGGGAGTTGCTTATTTAA
ACTAGGCCCGGTTGAAACGATGATAGCGGTGTCTCTGTTTTTTAAAGCGTTCACAAAATCCACCAAACTA
GGACTTTTGATGACTTCAGGCAAATTAGCGGCATGCTGTTTGATGCCTATGAGCGCGTCTTTAGCGTCAT
TGCCCACGCTAATAGCGCCATGCTCTAAAGCGCGCGTGAAATGCTGGTTGATTTCTATCATTTGATGAGA
ATATCGTTCATAATAAGCGTTAAAAAGTTTTAAATCATACATTCTTGCGTATAAACGAGATTTTTTATCC
ATATCAAACAATGAAGCGATCATGTTGTAATTGCAAAAACTTGCATGCAATAAAATCAAGCGGTTTTCTA
AAATCTCAGTGGAAAAATCCAAAAGATTCAGCACAATGAAAATAATCTCTATTTCAGGCTCAATGACCAC
CAAGCGTTTTAAATTTTCATTACCTAAAAGCAAGCGATAAAACACCCCATTACCCAAACCAAAATAATAC
AAATAAGGATAAAGCATGTAAATTTCGCTATTTTTGTATAGCTCTAAGCTTGAATCTAGCGGACTTTTTT
CAAATAAGGGCGTGTTTGTTTCTTTATCTAAGAGATTGAAATTCGCGCTATCATTCCCTAAAAACACTTC
GTATTTTTTGTTTTCTTTAATGGCTTTGAGCTTTGCGAACAAAAGAGGGTCTTTTTTGAAAAGAGCTTGT
AAGTTTTTTTGATAAATATCCATTATTTTAACTTATAAAAATAACTGATAAAAAAGGCTAACGCCCCTTT
GAATCAAGGGCTGTTATTGTAAAAGCCTTAAGACATTCTGTTGCACCGCATTCGCTTGCGCCATAGCAAA
ACTCCCGCTTTGTGCCAAAATATTGTATTTAGAAAAGTTCGCGCTCTCTTCAGCAAAATCCACGTCTCTG
ATTTGAGATTCAGCCGCTTTAACATTCACTTGGGTTACAGAAATATTATTAATGGTTGTAACCAATTCCA
TTTGCACCGAACCCATATCCGAGCGGATCTTGTCTAATTGCGTGCGCGCAGAATCCGCCATATCCATCAC
AATCATCGCCCCTTTAAGGCTTGTTACCCCAGCCCCTATACCTTGAGAATTGGTCTCCGCTTGCGCGCCA
TTAGCGTTCGCTCCGGCTGCTGAAGCCACATTCGCATCAAAAATGCCCCTAACCGCTCTCAAATTCACGG
TGTATTCTGCCACCCCTTGAGCGGAATGAAAGCCCACATGGCTAAAATTCACACCGCTTACAATGATGTC
TCTAGCGTCGGTTCTAGTTAAGGTTAAGCGCCCAATCACCGCATGTTGTGTCCCAGAAATCCCTGCAAAA
TTCCCTCCCCCAAAAACCTGACCGCTCGCGCTCGCTGCATGCACAGAAATCGCACGCCCGTCAATGGAGT
GCAAATTAATGCGCCCTTGAATATCCAAGCTCGCTTCTACGCCGGTCCTGTCTTTGACGGAGTTGATCGC
GTTAGTCAATCTCCCATCAGCGTCGTTTTTATGCACATCATTCACGGTCCCAATTTCTACGCCATTAATG
GTGAGTTCTCTCACAGTTCCTGATTGCACGGGAGTGCCGCCGGTAGCCATGACATTATAAGACGCCCTAA
CGCCTAAGGTGTTAGAAAAGCGATTGATAATCTCGCTTAACGCCCCAATCCCAGTGCCAGCGCTTGTAGA
AATACGCACGGTTTCAATCTTATAATCATTCACGCCATTGACTTGTTTGAAATTCAATCCCACTTCAGTC
AAGTTTTGCGCCGCCGCGCTAGCGAGCATGCCTGCACCGCTAAAAGAAGAAGTTTCCATGCGTACATGCC
CAATCTTATCTGAGCTTGTTGAGCCAATAGACGCTTTAACCGTGGTGTTAGAATACGCGCCAATTTGAAA
TTCTTTGTTAGAAAAACTTCCTGAAAGCATTTGTTGGCCGTTAAAGCTTGTGGTGTTAGCGATATTGTCC
AGTTCTTCTAACAACCTTTGAATATCGCTCTGGAGCGCTCTTCGGCTTTCTAAAGTTTGCCCGTCTTGAG
CGGCTTGAACGGCTTTGGTTTTAATGGTGTCTAAGATTTTGATTTGCTCATCCATCGCTTTATCTGCGGT
TTGAACCATACCAATAGCGTCATTAGCATTGCGAATCGCCTGGCCTAAATTCGCGCTTTGACTCCTTAAG
CTATCAGCGATCGCCATCCCACTAGAATCGTCAGCGGCTTTATTGATCCTAAGCCCTGAGCTTAACTTTT
CAAGCGAACTTGAAAGGTCTCTGTTGTTTTGAACCCCTACCGCATGAGAAGTTAAAGCGGCGATATTGGT
ATTTATCCTAAAACTCATGTTTGCATCCTTTGCATAGATATTTGCTGTTAGTCAAGCAAAGGGTGTTCCA
ACTCTTGATTTTTAACGCTGTTATGGTTTTTATGGTTTAATGAATCGTTTAGTCAAAATTCTATGCTACA
ATCATTCATTAATAGGTATAAACATTCCATTAAAGGCGTTCCATGAAGCACCTTATTATTGTAGAATCCC
CAGCAAAAGCCAAAACCATTAAAAATTTTTTGGATAAAAATTACGAAGTCATCGCCTCTAAAGGGCATGT
TAGGGATTTATCCAAATTCGCTTTAGGCATTAAGATTGATGAAACAGGCTTTACCCCTAATTATGTCGTG
GATAAAGACCATAAAGAGCTTGTCAAACAGATCATAGAGCTTTCTAAAAAAGCATCTATTACTTATATCG
CTACCGATGAAGACAGAGAGGGGGAAGCGATAGGTTATCATGTGGCATGTTTGATTGGGGGGAAATTGGA
GAGCTATCCTAGGATTGTTTTTCATGAGATCACGCAAAATGCGATTTTAAACGCTCTAAAAACCCCACGA
AAAATTGACATGTTTAAGGTCAATGCCCAACAAGCCAGGCGTTTTTTAGATCGAATCGTGGGTTTTAAGC
TCAGTTCGTTGATTTCATCAAAGATCACTAAAGGCTTGAGCGCTGGGCGGGTGCAAAGCGCGGCTTTAAA
GCTTGTGATTGATAGAGAAAGGGAAATCAAAGCCTTTAAGCCTTTAACCTACTTCACGCTAGACGCTTAT
TTTGAGTCGCATTTAGAAGCGCAACTCATTAGCTATAAGGGCAACAAACTCAAAGCCCAAGAGCTTATTG
ATGAAAAAAAAGCCCAAGAGATTAAAAATGAACTGGAAAAAGAAAGCTACACTATCTCTAGTATCGTTAA
AAAGTCTAAAAAATCCCCCACACCGCCCCCTTTCATGACTTCTACTTTACAGCAAAGCGCTTCCAGTCTT
TTAGGCTTTTCGCCCACAAAAACCATGAGTATCGCTCAAAAATTATATGAAGGCGTAGCCACCCCACAAG
GGGTTATGGGGGTGATCACTTACATGAGAACCGATAGCTTGAATATCGCTAAAGAGGCTTTAGAAGAAGC
GAGAGCTAAGATTTTAAAAGACTATGGCAAAGACTACCTACCCCCTAAAGCCAAAGTCTATTCCAGCAAG
AATAAAAACGCCCAAGAAGCCCATGAAGCGATCAGGCCCACTTCTATTATTTTAGAGCCAAACGCTTTAA
AAGACTACCTTAAGCCTGAAGAATTAAGGCTCTATACTTTAATTTACAAACGCTTTTTAGCTTCTCAAAT
GCAAGACGCTCTTTTTGAAAGCCAAAGCGTGGTTGTGGCTTGCGAAAAAGGCGAGTTTAAGGCTAGTGGG
AGAAAGCTCCTTTTTGATGGCTATTATAAAATTTTAGGCAATGACGATAAGGACAAATTGCTCCCCAATT
TGAAAGAAAATGACCCCATTAAATTAGAAAAACTAGAGAGCAACGCCCATGTTACAGAACCTCCAGCACG
CTATTCAGAAGCGAGCTTGATTAAAGTTTTAGAAAGTTTAGGCATAGGCAGGCCCAGCACCTACGCCCCA
ACGATTTCCCTCTTGCAAAACAGAGACTATATTAAGGTAGAAAAAAAGCAAATCAGCGCTTTAGAGAGCG
CGTTTAAGGTGATAGAAATTTTAGAAAAGCATTTTGAAGAAATCGTGGATTCCAAATTCAGCGCTTCTTT
AGAAGAGGAATTGGATAATATCGCTCAAAATAAAGCCGACTACCAGCAAGTCTTAAAGGACTTTTACTAC
CCTTTTATGGATAAAATTGAAGCCGGGAAAAAGAATATCATCTCTCAAAAAGTGCATGAAAAAACCGGCC
AATCATGCCCTAAATGCGGTGGGGAATTAGTCAAAAAAAATAGCCGTTATGGGGAGTTTATCGCTTGCAA
CAATTACCCTAAATGCAAATACGTCAAACAGACTGAAAATACCAATGATGGAGCCAATCAAGAATTGTGC
GAAAAATGCGGAGGGGAAATGGTGCAAAAATTCAGCAGAAACGGGGCGTTTTTAGCTTGCAACAATTACC
CTGAATGCAAAAACACCAAATCGCTAAAGAACACCCCTAACGCAAAAGAAATAATAGAAGGCGTGAAATG
CCCAGAATGCGGGGGGGATATTGCCTTAAAAAGGAGTAAGAAAGGCTCGTTTTATGGCTGCAACAATTAC
CCTAAATGCAATTTTTTATCCAACCATAAGCCCATCAACAAGCGTTGCGAGAAATGCCATTATTTGATGA
GTGAAAGAATCTATCGCAAAAAAAAGGCGCATGAATGCATTAAATGCAAAGAGTGCATGTTTTTAGAGGA
AGATAATGGCTAAAGAAAATCCGCCTGTCGTTTTTGGGCCTGTTTTATCCAGGCGTTTTGGGAAGTCTTT
GGGCGTGGATCTATCGCCCTCTAAAAAACAATGCAATTACAATTGCATTTATTGCGAGTTGGGTAAAGCC
AAGCCCATTGAACGCATGGAAGAAGTGATCAAAGTGGAAACCTTGATTAGTGCCATTCAAAACGCCCTAA
ACAACCTCACCACCCCCATTGATGTTTTAACCATTACCGCTAATGGCGAACCCACGCTATACCCTCATTT
ATTAGAGCTTATCCAAAGCATCAAGCCTTTTTTAAAGGGCGTTAAAACTTTGATTTTAAGCAACGGCTCG
CTATTTTATGAGCCAAAAGTCCAACAAGCCTTAAAGGAATTTGACATCGTTAAATTTTCTTTAGACGCCA
TTGATTTGAAAGCCTTTGAAAGAGTGGATAAGCCCTATTCTAAAGACATTGATAAGATTTTAGAGGGGAT
TTTGCGCTTTTCTCAAATCTATCAGGGGCAACTGGTGGCTGAAGTGTTGTTAATCAAGGGCGTGAATGAT
AGCGCGAACAACTTAAAACTCATCGCCGCCTTTTTAAAACAAATCAATATAGCCAGAGTGGATTTAAGCA
CCATAGACAGGCCCTCAAGCTTTAAAGCCCCTAAATTGAGCGAAGATGAATTATTAAAATGCTCTTTATT
TTTTGAAGGGCTTTGCGTGAGTTTGCCTAAACGATCCATTACTCAAGCTAAAAAATTGATTTCTTGCGAT
GCGGACGAATTGCTCGCTTTAATTTCCAGACGCCCTTTAAGCACAGAAGAATCCCCCCTAATACTGGATC
CTAACGCTTTTAAGCATTTAGAAACTTTGTTAAACCATAAGCAAATTACGATTAAAAAAGTCGGCTCTTT
GGAGTTTTATTGCGCGTTTTAATCCTCCATTTGTAAGTTTTACCTTACTTTAGGGATAGCTTAAGCTTTT
AAATAAGAATCTCTTTTATTACCAAATAACGCTACCATAAAAAATCAAAAGCCGACAGATAATTAAAAAC
TTGGTGTAATGTTTTTAACCGCTACACCCTTTTACTATAACCATAACCCGCTTTTTCTGCTTTTTTCTCG
GTATTAGCAACTACTTTTATTTCTTTATTAACATCAGCAAATATTTTTTGAACGAACAAAAGGCTTTGAG
AGGTTGAAAGGTGGGCTTGTGGGTCTGGTTTTAAATGCCTCATTTCAAGCATTTTAGCTTGAGCTTTAGA
GCGTATTTTTAAATTTTCTTTTTGCCATTCTTCTGTAACATTAAAATCTCTAGGGTCTAATTCTAAATAA
GCGATAGAACTTGGTTTATAAAAATCCACTTGTTTAGCGATAGCTTTTTGTGAATAGGGCAGAGATTCTA
ATTCTTTTTGCAAATAAGCGATAAGCTCTTGCGCTTTTGATCCTCTTTGAGAGCGGGGTTGTTTAGAGTT
TGGGAGGTGTTTTGGCTGGATAGGGGTTTGATTGGTTTTTGTGGGTTTAGGGGTTTTGCATTCAGCTTCT
ACTTCTATAGCACCACCCTTAATTCCTCCTTTTTTAATAAAGAATTGATTATGATTTTCTTGGCAATTTT
GTTCTGCGTATTTAATGAAATCTTTCTGTTCTTTAATTAAATCTCTTTGTGTATTAATTGTCTTTTGTTT
TTGCTGTTCTAACTCTATCTCACTCTTATTTGCTTTTTGTTTTTCTTGTTCTGTCTTTTGTCTTTCTTGT
TCTGCTTTTATTTGACTATTAGCGAGTTCTATCCCACTCTTGTTTGTTTTCTGTCTTTCTTGTTCTAACT
CTATCTCACTCTTATTTGTCTTCTGTCTTTCTTGTTCTGTTTTCTGTCTTTCTTGTTCTAACTCTATCCC
ACTCTTATTTGCCTTCTGTTTTTCTTGTTCTAACTCTATTTGTTTATCAATATCACCAGCGCTACAAGCG
GCTAATAATAAACTTGTCGCTATTGTTAATCCTGAATATTTCCACCAATTGATTTGATTCTCTTTTTCAG
CTTGTTTGGATTTATCTTGGACTTTATCGTCTAATTCTTTTGCCCTCTTGCATGCAGCATGAGTTAACAC
TACTAATGCCGCATTGCTTTTCTTGGGGTGTTTTTTTACAAGTTCTCTAACTTTCTTTGCGATCTTTGTA
AAAAACCCACCAATCGATCTGATCGTATTTGTAATGGCACTCACTTGTTTAAAATGAGTCTCTTTATTTG
CCTTTGCGTTAACCATCTCTGTGTTCTTGCCAACCTTATTTGTTTTTCCTAATTTTTACTGATTCCATTA
CCAACCTTTTTTCAAAAAACAATCTTACCCATCAAATCTCTAAATTATATCATGGAAACTAATACGAAAA
ATCCACTCAAATTAAATTAACCTATTTATTATTAACGCGCAGTTAAGCCATGGTCTTTCAACTCTTTTTC
TAACTTGGCTACAGCGTTCCAAGTGGGGATCACGCTATCAGGGTTTAAAGAAATGGAAGTGATGCCCTCT
TTGACTAAAAACTCTGTCACTTCAGGGTAATCGCTTGGGGCTTGCCCGCAAATCCCGCAATATTTGTTGT
GCCTTTTACAAGCTTCAATCGCTTTTTTAAACATTCTTAGCATCGCTTCATTCCTTTCATCAAAGACATG
GCTGACCAATTCGCTGTCTCTATCCACGCCTAAAGTGAGCTGGGTTAAATCATTAGAGCCAATAGAAAAG
CCATCAAACAAGCTTAAGAAATCATCAGCCAAAATGACATTCACCGGCAATTCACACATGATATAAATTT
CAAGCCCGTTTTTACCGGATTCTAAATTGTTTTTTCTTAAGATTTCTAGGACTTTTTTACCCTCTTCAAT
GGTGCGCAAAAAAGGGATCATCACTTTCATATTCGTTAAGCCCATTTCTTCTCTCACTAACGCTAAAGCT
TCACACTCCCATGAAAACGCTTCATTATAGCTTTCTGAATAATACCGACTAGCCCCTCTATAGCCAAGCA
TGGGGTTTTCTTCATTAGGCTCATAGCTAGAGCCGCCAAGCATGCGCATGTATTCATTGGATTTGAAATC
GCTCGTTCTCACAATGACAGGTTTAGGGTAAAACGCCGCGCTGATCATGCCAATGCCTTCAGCGATTTTT
TTCACAAAAAAATCTTTAGGGTTAGCATAGCCTGCCATAAGGTTTTCAATTTCATTTTTTTCTTTCACGC
TTTTTTTGTGGTGCAAATCCACTAAAGCTAAAGGGTGGGCTTTGATTTGATTTAAAATAATCATTTCCAT
TCTGGCCAGCCCTACGCCGTGATTAGGAAGCTGAGAAAAGCTGAAAGCTTTTTCAGGGTTTCCAATATTG
ATATAAATTTTTGTTTGAGTTTCTTGCATGTTAGAAAGCTCCACCCTTTCAATTTCATGCTCATAAATGC
CTGCATACACATAGCCCTCTTCGCCCTCAGCGCAAGAAACCGTGATTTCCATGCCGGTATAAAGGCTATC
AGTCGCCCCGCTCACCCCAACAATGGCTGGCACGCCAATTTCTCTCGCTACAATAGCGGCATGGCAAGTG
CGCCCTCCACGATTAGTGATAACCGCGCTCGCTTTTTTCATGCAAGGCTCCCAGTCTGGGTCGGTATTAT
CTGTAACTAAAATTTCGCCCTCTTTAAAAGAATTCATATGCTCCAAATCATTGATGATACGCACTTTCCC
TGAGCCAATTTTACTCCCAATCGCTCTGCCTTGCAAGATAATCTCTTTTTTTTCGTTAGGGTTTTTGAAT
TTGAATTTTTCAAAGACTTGACTTTCTTCTTTAGTTTTTTGACTTTGAACGGTTTCTGGGCGCGCTTGAA
CGATAAAGATTTCCCCGCTCTCGCCATCTTTAGCCCATTCTATATCCATAGGGCGGTATTGTTTGGCTTC
TTTAGAATAGTGTTTTTCAATTTCAATGGCGTATTTGGCTAAAATCAGCACGTCTTCATCGCTCAATGAA
AAGGATTGCCATTCTTTTTTGGTGGTTTTAATGTTTCTGGTGGGGTGTTCGCTACCCCTTGGGGCATAGA
CCATTTTTTGCGTTTTATTGCCGAGTTGGCGTTTGATAATGGGGCGTTTGTTTTGCTCTAAAGTGGGCTT
AAACACATAAAATTCATCAGGGTTTATGGTGCCACCCACCACATTTTCGCCCAACCCCCACGCTGAAGTG
ATAAACACCGCGTCTTTAAAACCGGTTTCGGTGTCAATAGAAAACATCACGCCCGCACTGCCTTTATCCG
CTCGCACCATTTTTTGCACCCCCACGCTCAAGGCGACTTTTAAATGATCAAACCCACGACTCGCTCTATA
GCTAATCGCTCTATCGGTAAAAAGCGACGCTAAGCAGGATTTGATATAGTGGATCAATTCTGTTTTACCC
TTAATGTTTAAATAAGTGTCTTGCTGCCCGGCAAAAGAAGCGTCTGGCAAATCTTCTGCAGTAGCGGAAC
TCCTTACGGCCACATCGGCTTCTTTCATGTGGTATTGCTGGCTTAAAATTTCATAAGCTTGAAAAATCTC
ATCTCTTAAATCGCTAGGAAAAGGCGTGCCAAAAATAAGCTCTCTGATTTGTTTGGAGCGGATTTTTAAC
ACATCAATTTCCGTGGCATCAACATTTTCTAAAAGCTCTATGATTTTTTGTTTAGCCCCTCCTTGCTCTA
AAAGATACCAATACGCTTCGCTTGTAATCGCAAAACCATCAGGCACTTTAATACCAATTGGCACTAATTC
TTGAAACATCTCGCCAATGCTAGCGTTCTTGCCCCCAACCAGATTCACATTTTTATTGTTCAACTCTTTG
AAAAACTTGATATATCGCACAAAACTCCCTTAAAATGATCATTAAGTCTCTTAAAACAAAAATATAATAA
TGATAGCATGATAGAGCTTTAGTTTTAGCCAGTTTGTATTCTAAGCTTTGTTAATAAGAGAGTGTATTCT
TTTTGGTTTATGATTTTATTGTATAATGAGCGGTTAGTTAGGTATTTTTGAATAGAAAGGGTGGTTTTGT
ATAGGCGGTTATTGTTGAATTTGCTTTGTATGGTGTTTTTACAAGCGTGTTTAAAGCCTATGAGCGACCC
TAAAGCTGAGAAAGTGGATTCGCAAGTGCAATGCGGGTTTGGCTCAAAAGATTGCTAAATTTTAAGGTTT
ATAAGAAAGGAAACATAAGTTTTAAAGAATGAGTGCGGAACTGATTGCTGTTTATAAAGACGAGCAAATA
ATAGATTTAGAGAGCGCGAAAGTCTTAGGGCTGAGCGATGGGATTAAAGCGTTAAAAGGGACAGAGCCGA
TATATTTTGATGATTCGCCTTTGGCTTTAGAAGTGATCAGGCATTCATGCGCGCATTTGCTCGCGCAAAG
CTTGAAAGCCCTTTATCCGGACGCAAAATTTTTTGTAGGCCCTGTGGTAGAAGAGGGGTTTTATTATGAT
TTTAAAACTGCTTCAAAAATCAGCGAAGAGGATTTGCCTAAAATTGAAGCGAAAATGAAAGAATTTGCGA
AATTAAAGCTCGCTATCACTAAAGAGGTTTTAACCAGAGAGCAAGCTTTGGAGCGTTTTAAGGGCGATGA
ATTAAAGCATGCGGTGATGAGTAAAATCAGTGGAGATGCCTTTGGCGTGTACCAACAAGGCGAGTTTGAA
GATTTGTGTAAGGGGCCGCACCTCCCAAACACCCGTTTTTTAAACCATTTCAAGCTCACTAAACTGGCTG
GGGCTTATTTGGGTGGCGATGAAAGCAATGAAATGCTCATTAGAATCTATGGCATCGCTTTTGCCACCAA
AGAGGGCTTAAAAGACTATCTTTTCCAAATAGAAGAAGCGAAAAAACGAGATCACAGAAAGCTAGGCGTG
GAGCTAGGGCTTTTTAGTTTTGATGATGAGATAGGGGCGGGCTTACCTTTATGGTTGCCTAAAGGGGCAA
GACTCAGAAAACGCATTGAAGATTTATTGAGCAAAGCGTTACTTTTAAGAGGCTATGAGCCGGTTAAAGG
CCCTGAGATTTTAAAGAGCGATGTGTGGAAAATCAGCGGGCATTATGACAACTATAAAGAAAACATGTAT
TTCACCACGATTGATGAGCAAGAATACGGCATAAAACCTATGAATTGCGTGGGGCATATTAAAGTCTATC
AAAGCGCTTTGCACAGCTACAGGGATTTGCCCTTAAGGTTTTATGAATACGGCGTGGTGCATCGGCATGA
AAAAAGCGGCGTGTTGCATGGGCTTTTAAGGGTTAGGGAATTTACCCAAGATGATGCGCATATTTTTTGC
TCTTTTGAACAGATCCAAAGCGAAGTGAGCGCGATTTTAGATTTTACGCATAAGATCATGCAAGCGTTTG
ATTTTAGTTATGAAATGGAATTATCCACAAGGCCGGCTAAATCCATAGGCGATGATAAAGTTTGGGAAAA
GGCCACTAGCGCTTTAAAAGAAGCCCTAAAAGAGCACCGCATTGATTATAAGATTGATGAAGGGGGAGGG
GCTTTCTATGGGCCTAAGATTGACATTAAAATCACTGACGCTTTAAAGCGTAAATGGCAGTGCGGCACGA
TTCAAGTGGATATGAATTTGCCTGAACGCTTCAAGCTCGCTTTCACTAATGAGCGCAATCACGCTGAGCA
GCCGGTGATGATCCACAGAGCGATTTTAGGCTCGTTTGAAAGGTTTATTGCGATTTTGAGCGAACATTTT
GGGGGGAATTTCCCTTTCTTTGTTGCGCCCACTCAAATCGCTCTCATTCCTATTAATGAAGAGCATCATG
TTTTTGCTTTGAAATTAAAAGAGGCACTAAAAAAGCGCGATATTTTTGTAGAAGTGTTGGATAAAAACGA
CAGCTTGAATAAAAAGGTGCGCTTAGCCGAAAAGCAAAAAATCCCTATGATTTTAGTGTTAGGGAATGAA
GAAGTGGAGACCGAAATTTTATCCATTAGAGACAGAGAAAAACAAGCTCAATATAAAATGCCCTTAAAGG
AGTTTTTAAGTATGGTTGAATCTAAGATGCAAGAGGTTAGTTTTTGAGTAGAAACGAAGTGTTGTTAAAC
GGAGACATTAATTTTAAAGAAGTGCGTTGCGTGGGCGATAATGGCGAAGTGTATGGGATCATTTCCTCTA
AAGAAGCGTTCAATATCGCTCAAAATTTAGGTTTGGATTTGGTTTTGATTTCAGCGAGCGCGAAACCTCC
CGTGTGTAAGGTGATGGATTACAATAAATTCCGCTACCAGAATGAAAAGAAAATCAAGGAAGCCAAGAAA
AAGCAAAAGCAAATTGAAATCAAAGAGATCAAGCTTTCCACTCAAATCGCGCAAAACGATATTAACTATA
AAGTCAAGCATGCGAGAGAATTTATTGAAGCCAATAAGCATGTCAAATTCAAAGTGGTTTTAAAGGGTAG
GGAGAGTCAAAACTCAAAAGCCGGGCTTGATGTGCTTTTGAGAGTCCAAACGATGATGCAAGATTTAGCC
AACCCTGAAAAAGAGCCAAAAACCGAGGGGCGTTTTGTTTCGTGGATGTTTGTGCCTAAGGCTAAAGAAA
CCCCCAAAAACGAAAAGAAAACCAAAGAAAATAACCCGCCTTTTAATCGTATTAACCTTATGAAAGGAGA
AAATCATGCCAAAAATGAAGACTAATCGCGGCGCGTCTAAGCGTTTCAAAGTTAAAAAAAACTTGATTAA
GCGTGGCAGCGCTTTTAAAAGCCATATTTTGACTAAAAAAAGCCCTAAGCGTAAAGCCAATCTAAACGCG
CCAAAACATGTGCATCACACTAACGCGCATTCTGTCATGTCGTTGCTTTGCAGGGCTTAAGAATGCTAAT
TAGAAAGTGGAGTTAATCCCCTTGTTTAAGGGAAAGTCGTTTGAAAAACGCACCTAAAAATATTTTAAAA
AGAAAGGTAAAGAAATGAGAGTTAAAACAGGCGTTGTGCGCAGAAGACGCCATAAAAAAGTCTTAAAACT
TGCTAGAGGGTTTTATAGTGGCAGAAGAAAGCATTTTAGAAAGGCTAAAGAACAGCTTGAAAGGAGCATG
TATTACGCCTTTAGGGATCGCAAACAAAAGAAAAGAGATTTCAGGAGTTTGTGGGTGGTAAGGATCAATG
CGGCTTGCAGAATGCACAATACAAGTTATTCGCGCTTCATGCATGCCCTAAAAGTGGCTAACATTGAATT
AGACCGCAAGGTTTTAGCAGACATGGCGATGAATGACATGCAAGCCTTTACAAGCGTGTTAGAGAGCGTG
AAAGAGCATCTTTGATCTCTATTGGCTGTTAGGTTTTAGTTTTAGCCTAAAAAAAGGTGAGAGGATTTAG
GACTTTTTACTAAAAAGTTCCTAAAATTGATTTTTGTTTCAATTTATTCTCATTCAATCGCTATATTTAA
TCAAAAAGAAAGCAATTTTATAGTAGAATGTAGCATTTAGAACTCAAATAGAGAAAATGTAGAAGGAAGG
AATACATGAAGAAATCTGTTATAGTAGGTGCTATCTCTCTAGCAATGACAAGCTTGTTGTCAGCAGAGAC
CCCTAAGCAAGAAAAAGCTATTAAGACTAGCCCTACCAAAAAAGGTGAAAGAAATGCTGCTTTTATAGGG
ATTGATTACCAATTAGGTATGCTTAGCACTACCGCTCAAAATTGTTCCCATGGGAATTGTAATGGTAATC
AAAGTGGGGCTTATGGCTCTAATACGCCTAACATGCCCACAGCGTCAAACCCAACAGGAGGGCTTACCCA
TGGCGCTCTAGGGACTCGTGGGTATAAGGGCTTAAGCAACCAACAATACGCTATCAATGGTTTTGGGTTT
GTTGTAGGGTATAAGCATTTTTTTAAGAAAGCCCCACAATTTGGAATGCGTTATTACGGATTCTTTGATT
TTGCAAGCTCTTATTATAAGTATTACACTTATAATGATTATGGCATGAGAGACGCTCGCAAGGGTTCTCA
AAGTTTCATGTTTGGCTATGGGGCTGGCACAGATGTGTTGTTTAACCCGGCTATTTTCAATCGTGAGAAC
TTGCATTTTGGGTTTTTTCTTGGCGTTGCGATCGGCGGTACCTCTTGGGGTCCAACAAACTATTATTTTA
AGGACTTGGCTGAAGAATATAGAGGGAGTTTCCACCCATCAAATTTCCAGGTCTTAGTTAATGGTGGGAT
TCGTTTAGGCACGAAACACCAAGGTTTTGAAATTGGCTTGAAAATCCAAACCATCCGCAACAATTACTAC
ACCGCTAGTGCGGATAATGTGCCTGAAGGGACTACTTATAGATTCACCTTTCACCGCCCCTATGCCTTTT
ATTGGCGTTACATTGTAAGCTTTTAAGGTGTTTTAGGGTTAATCTTATGGGGGCATAGAAAAGGGCTTTT
GCTCTTTATGGCCTTTTATGACTTTCTTGTATCAAAGCCATTGTTTAATCAACACGGCTACTCAGCAAAA
ATGAAATCGCAATCCTTACAAGCAATTGAACTTATTAACAACCGCACACAAACAAGTCTTTGAAAAATCA
AAAATGAGTTCATTATTTTTAAAAATAAGGGATATAAGTTAGCTGTGTTAATGGAGTGCTGATCATAAAA
TCTAAAAATCAATTGGCTATTAAAGCGCTATAAGTTATCTTTAATCAATCAAATGATAGAATTTATTTTT
TATTTTTGAATTGGGAGCATTTGATGAAAAAATTGGCGTTTTCTTTATTGTTTACAGGGACTTTTTTTGG
GCTTTTTTTGAATGCGAGCGATTTTAAGAGCATGGATGACAAGCAACTATTAGAGCAAGCAGGGAAAGTT
GCTCCTAGCGAAGTTCCAGAGTTTCGCGCAGAAATCAATAAGCGATTAGCAGTGATGAAAGAAGAAGAGC
GTAAAAATTATAAAGCGGATTTTAAGAAAGCTATGGATAAGAATTTGGCTTCTTTAAGTCAAGAAGATCG
CAACAAGCGTAAAAAAGAAATCCTTGAAGTCATTGCTAACAAAAAGAAAACAATGACCATGAAAGAGTAT
CGTGAAGAAGGGCTAGATTTGCATGATTGCGCATGCGAAGGCCCTTTTCATGACCATGAAAAAAAGGGAA
AAAAAGGGAAAAAACCAAACCATCATAAGCATTAGCGCTTAGGGTGTGCTAACTTTTTTTGATTTTTGTA
AGACCACGCCGTAAATCTCTAGCTTTTGGCTGTGGGGATTAGGGCGTTTTCGTGTTATAATTGTCATGGC
GTTTGGGCATTGACTCTTAAAATAGAGACTATCTACTTTGGGTGGGCTTTGTTGCTCTCAAATCCTTTAG
CTGTAAAGAGCGTCTCAATTTTTTAGGGTTAAAGTTTTTGGAGTGTTTGTATTTTTTGGATATTTATAGT
ATCATACCCAATAGTAAAGACCCTTTGAAAGTCTGTATTTTAAGACGGCTAAAACAGCTTGAATTCTAGG
TGGTTTTTTATCAATAGAATATTTCAAAAGAGAGCTTTTATGAAGAACGGTATCTATTTTTGTTGCGGTT
GTATATTTTAATTAGGAGTTTGGTGTGAAACGGATTTTATTTTTTTTAGTAGCTACGACTTTTTTGTTGA
GAGCAGAAACGGATTCTGCCACTATTAACACTACAGTTGATCCCAATGTTATGTTTTCTGAAAGCTCCAC
AGGGAATGTGAAAAAAGACCGCAAGAGGGTTTTAAAGAGCATGGTTAATTTGGAAAAAGAGCGCGTGAAG
AATTTTAACCAGTATTCTGAAACCAAGATGAGTAAGGGCGACTTATCCGCTTTTGGAGCTTTCTTTAAGG
GGAGTTTGGAAAGTTGTGTGGATCAAAAGATTTGTTATTATGAGCATAAAGATGGCAAGGTTTCTTTTGT
GGTGAATGACAGGGAGAAGTTTTATAAACATGTGCTTAAAGACTTAGGGACAGAGCTTTCACTCCCTTTG
TTTAATTGGCTTTACAAAGGCTCGGATTTTGGAGCTTTGCATGAGCAGTTTGGGGATATGTATGATGGGT
ATATCAAATATTTGATCAGCATGGTTAGAATAAGCCAAAAAGAAAAGGCTAGAAAATTGGATGCAGTCAC
TCTTAAGAAAATGGAATATCAAGCTGAGAAAGACACTAAGGCAGCGTTTCAAAAGAGGAGCAGTGGAGAG
CTTCAAAACCATACTGATAGCCCTGAATTTATAAGCTCTTCTAATAGGACACAAAACGCTTCTAATTCGG
ATCTAGATCCTACGACCAATGCTAACACGCTCAAAGAAACAGCTTCAAAAGAGCCAGAGGCTTCTTCAAA
AAAAGAGAAAAAGTCTAAGAAAAAACGCCGCCTTTCAAAGAAAGAAAGGCAACAACAAGCCTTGCAACAA
GAGTTTGAAAAACAAATTAGCGACTCTAGTAAGTCTGAAAAATAGTAAAATAGCCCTAGCTTACTTTTTT
GGCTAGGGGGCTTTAAATAAGTTTCTTAAGCACTCCTTTTTAGGCTTTATATTTGGGCTTTTAGCTCCCT
ATCACTCTATCCTAGTGTTTAAGGCTATCTTTTTAAAAACCACCGCTTTTTTAAAATCTTTAGACTTTAA
GCTTTTTGGCTTTTTTTGTGGTAACGATTGGTAACAATTAGCTTAAGGTTTTGTTACGCAAAAATCTTTG
AAATATAGCGATTGACAGAGTTGAACATAACCTCAAAGACATTCCAACGCATTTTATAGAGCGTGTAAAA
AGTTTTTAATGGAGTGTTGGTAATCAAATTGATGCCTTTGAGTGTTTTTGCAATCAAAACAAAAGAGCTA
AGCCAAGCGATAGTTTCCCATAACGCGCTTTTATAGGGTTATGGGGAGTTTTGGGGGTTGTAGGGGAATT
ATTCCAAAATGCCTCCTATCCCCTTATGAGCTTGAATAAACTTTCTACTATAAAATGGAATCCAAAACGA
TGCAATAACGCTTTAAAACCCTATGTTTAAAAATTTTTGAAGGATATTAAAAAGTTGGATAAAGCTTATT
TGTATTTGTTAAAAACAAAGCCTTTTTATTTTGAATTTAAAGCCCTAAAAGTTGAGAGCTATCCCTTAGC
ATTTTAAGGTTTTGGCTAACCCCCCTAACGAAGTCTCTTTGTATTTTTCATTCATGTCTTTTCCGGTCGC
ATACATCGTAGCGATCACTTCATCTAGGCTCACTTTAGGCTTGTATTCATCTTCTAAGGCTAGTTTAGAA
GCGCTGATCGCTTTAATCGCTCCTAAAACATTGCGTTCAATGCAAGGGATTTGCACCAAGCCCCCCACCG
GATCGCATGTCAATCCTAAATGGTGCTCCATAGCGATTTCACTAGCGATCAAAACCTGTTGCGTGGTCGC
TTGGCACAAATAGGCTAACCCCCCCGCAGCCATAGAGCTTGCCACGCCAATTTCAGCCTGACACCCGGCT
TCTGCGCCGCTCAAGGAAGCGTTTTTTTTGTAAAGATAGCCAATCGCCGCGCTGGTGAGTAAAAAATCAT
TGATAGCCTTTTGCGATAAGTTTTCAAACAAATGGTTTTTAGCGTATAAAAGCACGCTTGGCACCACCGC
ACACGCTCCATTAGTGGGGGCGGTTACCACCTTTCCTCCGCTAGCGTTTTCTTCAGCAATGGCGCGAGCG
TAAAGCGAAATGTAATCAATCAACGCTAAGGGGTCTTTCCCGCTTGTGGGGTGTTTTTCTAAACGCGTTT
TAATGCTTGGGGCTAATCGTGTTACTTTCAAAGAACCAGGCAGATACATTTCTTTAGAATTAGCCCCATT
ATCATAACACTCAAGCATCGCATGATAAATTTTAACCATCGTTGCATCAGGGCGGTTTTTCAGGGCATTT
TCTCTCAAACGCACGATTCCAGCGATACTTTTTTGGTGTTTTTGGCATAATTCTAGCAATTCCTTAGCGC
TTGAAAAATCATAAGCAATACTTTCATTCCCGCTCTCTTCAGACAAGTTGTCTAATTCTTTTTCAGTATA
GACAAACCCTCCACCAACAGAATAATAAGTTTCTTCTTTTAAAACCTCATTTTTAGCGTTAAAAGCTTTT
AGAATGAGAGCGTTTTGGTGTCTGGCTAAAGGCTTATGGTCAAAAATCAAATCTTTAGAATAATCAAAAT
GAATGCGATGCTGGTTAGCGAGTTTTAAAACTTTGTTTTCAAGCGCTTCATGCAATAAGGCTTTTTTGGT
TGTTACCTCTAATTCGTTAGCGTAAATGCCATGCAAGCCAATTAAAACCGCCTCATCGCTCAAATGCCCT
TTACCGGTTAAAGCTAATGAGCCATGCAAGGTGATTTGAACGCGCATAACCTGCTCTAAAACGCCTTTTA
ACGACTCGCAAAATCTCGCTCCCGCTTCCATAGGCCCTATGGTGTGTGAAGAGCTAGGCCCCACGCCGAT
TTTAAAAATGGATAAAATAGAAAAACTAGCCATTAAAATAGTCCTAAAAACACGCTCAAAGCCGTCAAGC
TCCCAAAGACAAACACAAAAATATCCACTTTAAAGTTTCTAAAACGCTTCAAACTAGAAACGCTATAAAA
AGCTATCATGGGCATCACAAACAGAATGAGCGCGATAATGGGACCGCCTAAATTTTCAATAAAATCCAAG
ATATTAGGGTTAATATAAGCCACAAGCGTGATAGTCAGCCATAAAAAAATTGTTACGCTAATATTCAAGG
TTTTAGAAGCTTTTTTCAATTTTAAACTTTGGATAATAATGCCTTCTAAACCCTCCTTAGCCCCATAATA
ATGCCCAAAAAAAGATGAAAAAATCGCTAAAAAAGCCACCACAGGCCCCGCATAATTGATTAAAGGGTTG
TTTAAAGTGTTAGCCAAATAGCTTAAAATGGGGATGTTTTGTTCCCTTGCTTTCACAAAATCATCAGCAT
TCAAGCACATGACGCACGAAAACACAAAAAACATCACAAACCCTAAAAGCATCAGCGATGTCCCTAATTC
AATTTGATTGAGTTTATACTCTTTGAAAGCGCCGTATTCTTTTCCCACATTTTGAGTGAAGGTTGAAATA
ATGGGGCTATGGTCGAATGAAAACACAAGCACCGGTAAGGTTAGCCAAATCGCTAACACAAATTCTTTAA
AACTCGGCACCACAAAAAGATTAGCGCCTTGCCAATAAGGGATAAGATACAAAGAAAAAAGCAATAAAAT
CAAGCATAAAGGATACACTAAAGCGTTACAAATGCGCGTAACAATCGTAGCGTTAAAAACCATCACTAAC
ATCATTAAAGAGACTAGCGCTACAGCCAGTAAGCCTCGATGAAAAGGCGCTAAATGCAACTGGTTAGTGA
AAAAATGATCAAACACATTAGTGATACCCACCCCATAAACCAAGCAAATAGGATAAATCGCCAAGAAATA
AAGCAAAGTGATAAGAAAACCCCATTGAGCACCAAAATGAGAGCGAACGACCATGGTAATGTCTTCTTTG
TCTTTGGATCCTATGAAATAAGCTAAAGCTCTATGCCCCAGATAAGTTAAAGGGAAGATGATCGCGCTCA
TCACCACAATAGCCCATACCCCATGCCCACCGGCTCTAATAGGCAAAAATAAAATCCCAGCCCCCACCGC
CGTGCCAAATAAGGACACCATCCAACGCAAATCAAACGCATTGAGTTTTTTAGGATCTCTTGGAACTGCT
TTTTCTTGTGCCATGCTATTAAACCGCCCTTTTATCGTGTTAAAGAGCTTTCATTGTAGCATAAAGCTTT
TTATGATTGGGGTTTTTTGAGATTAAGGGGTGGTTTTGGGCGCGCATTTATTTTCTAAAATCCACGATTT
AACCCGCACAAGCTATAATAACGCTTAAAAAAAGATTAATAAAGGATTGTAGAAATGTCAAACACAACTT
GGTCGCCCACTTCATGGCATTCTTTTAAGATAGAACAACACCCCACTTATAAAGATAAGCAGGAATTAGA
AAGGGTCAAAAAAGAATTGCACTCCTACCCTCCCTTAGTGTTTGCTGGCGAAGCGAGGAACTTGCAAGAG
CGTTTAGCCCAAGTCATTGACAATAAGGCGTTTTTGTTGCAAGGGGGCGATTGCGCGGAGTCGTTTTCTC
AATTTAGCGCTAACAGGATCAAAGACATGTTTAAAGTAATGATGCAAATGGCGATTGTCTTAACTTTTGC
TGGCTCTATACCGATCGTGAAAGTGGGGCGCATTGCCGGGCAATTTGCCAAGCCTCGCTCTAATGCGACT
GAAATACTAGATGATGAAGAAGTGCTAAGCTATAGGGGGGATATTATCAACGGGATTTCCAAAAAAGAAA
GAGAGCCAAAGCCTGAAAGAATGCTTAAAGCCTACCATCAAAGCGTAGCGACTTTAAACCTTATCAGAGC
CTTTGCTCAAGGCGGGTTAGCGGATTTGGAGCAAGTGCATCGTTTCAATTTGGATTTTGTCAAAAACAAC
GACTTTGGGCAAAAATACCAGCAAATCGCTGACCGGATCACGCAAGCTTTAGGGTTCATGCAAGCATGCG
GAGTGGAGATAGAAAAAACGCCTATTCTTAGGGAAGTGGAGTTTTATACGAGCCACGAAGCGTTACTGCT
CCATTATGAAGAGCCTTTGGTGCGTAAGGATAGTTTGACTAACCAGTTTTATGATTGTTCCGCGCACATG
CTGTGGATTGGCGAAAGGACAAGAGATCCTAAGGGTGCGCATGTGGAGTTTTTAAGGGGGGTTTGTAACC
CTATTGGCGTGAAAATCGGGCCTAATGCGAGCGTGGGCGAAGTGTTAGAATTGTGCGATGTTTTAAACCC
GCACAACCTTAAAGGGCGTTTGAATTTGATCGTGCGCATGGGTTCTAAGATGATTAAAGAGCGTTTGCCT
AAGCTTTTACAAGGGGTGTTGAAAGAAAAACGCCATATTTTATGGAGCATTGATCCCATGCATGGCAACA
CGGTTAAAACTAACTTGGGGGTTAAAACAAGGGCTTTTGATAGCGTGTTAGATGAAGTGAAAAGCTTTTT
TGAAATCCATAGGGCCGAAGGGAGTTTGGCTTCAGGGGTTCATTTGGAAATGACGGGTGAAAATGTTACA
GAATGTATCGGTGGCTCGCAAGCGATCACCGAAGAGGGTTTGAGCTGCCATTACTACACGCAATGCGATC
CAAGACTAAACGCCACTCAAGCCCTAGAACTCGCTTTCTTAATCGCTGACATGCTTAAAAAACAACGCGC
TTGATTGAAATCAAGATAATAAGAGGCTTTAGTCAAGCGATCGTTTCTTGTAATGCACTCTATAGGGGGA
TTTAGTTGGGGGTTGTAGGGGGGAGTTATTTCAAAATACCCCAGTTATCCCCTTAAGAGAATGGGTTTTA
CATAAAATAAAGTTTTAAAAATTAAAGGATAATAAGGTTAAATAAGGTTTTGAGTGCCGACATTTGATGA
AAACAGAGCCAAATATTAATCTATCTTTAACTCTTTTTCTTTATAATTATCGTAAGCATTTTAATATTCA
AAGGAGCTTGAAATGAGAATTTCTCTTTTAGCTGTAATTTTAGCGTTATTGTTTGTGGCTTGCCACGAAA
CTAAAAAACAAATCTTGCAAAACGAAGCCGATAGCACCCCTTCAGAAAAAACCATTTGGCAACCTGAACA
AAAATAAAAAATTGTAAAAATACTCAAAGGCATTTTTTAAAATAAACACAATCAAAAAGCTAGTGGGTGA
TAGTTTTTTGTAAAGCGATCTTAGGGTTGTAGGGGAATGATTTCAAAACACCTCCTATCCCTTATGAAGT
TTATTATCAAACGAAGTTTAAAAACAAGTTTTTAAAAGTGAGAGAATGGCTAAAAAGCTTAAAATTAAAA
TGGGCGAAATCTAGAGAGCTAACACTACAAACTCTCTAAAATCTTTTGAGCATGGCCTTTCGCTTTGACA
TTGTAGAAGCATTTTTCTAAAACGCCTTGCGTGTTGATGATGAAAGTGGAGCGGATAATCCCCAAATGCT
CCTTCCCATAAAGCATGCGTTTGCCATAAGCTTTGTAAAGATTGGCGGCTTTTTTATCTTCATCGCAGAG
CAAAATCACATTCAAAGAGCATTGGCTGATAAATTTTTGATGCGATTGCGCGTTATCAGGGCTTACGCCC
ACGACAACAGCGTTTTTCTTTTCAAATTCACTAAACAGAGCGCTAAAGTCTTTGGCTTCTAGAGTGCATC
CGGGGGTGTTGTCTTTAGGGTAGAAATACAGCACCACTTTTTTATGGAGCAAATCTTTTAAAGAAATTTC
TACGCCATCGCTGTTTTTCAACCTGAAATCAGGGGCTAATTGCCCTACTTCTAATTTTTCCATTCTTATC
CTTTAGTAGAGAATGATAGCGACTTTTTGAGGCCCATGCACCCCAAAAACGGTTTTTAATTCAATGTCAG
CTGTCCGGCTAGGCCCGCCAATAAGGAGCATGTTTGTGGGTAATGCGCCGTTTTGGCCTTGGTTTTTTAA
AGCTTGCACGCCTTCGCTTAAATTGCGCACAATGGATTCTTTTTTCAATAAAATGATGCAATTAAGGGTG
ATGAGTGAAAGCAACCGCGGGCTTGCATGCGAAGAAACCGCCCCAATCATGCCCAAGCTTGAAATCCCAC
AAACCCCATGCAATAAAGCCGTATCAATCTCAAACAACTCTTCACGCATCGCTTCAATTTCTTTATCATA
AGGTTGTAAAGTAAAATCCTTAAACGCTTCAAAATTCAAATTTAAATCCGTAGAGTGTAAGACTTTTTTG
CTTTGAAAATTTTCTAAAGCCTTTAAAATGGCTTGCTCTAAATTCTCTTTAGCGCTTTCAATGACTTCAG
CTTTATTCAACACCTGGAAATGCTTGTATTCTTCCACTAAGTCTTCAAACTCCACTTTAATGATATTTCT
ATAAATAGGGTTTGCTCCCTGAATGGCATGCTTGGCTCTGGCTTCTTTAATGCGCTTTAAAATAAGCTCT
TTACTCATAAATCACCCCTTCTAAGTGTTGGACTTTGGCATGCAAGCTCGTGTCCATATTGGGTAAGGTC
CTAACGCTTGCCCACTCTTTGACTAAAGGCAGTATAGGCGCTAAAAGCTTGCCTAAAGGCGAGAAAAATT
GAGCCATTTTCAATTGGAAACGCCACTTAGCCCCATCGCTTGCCATTTTGGCAAACATTTTCATAGAGAA
TTTTTCCATCCCGCTGTGTTGGGCGCTTTTAGCCCCCCTAACTACACCCCTACCCTCGCCCACTTTATCC
GATCGTAAATCCCTAATGAGTTCCGCTAAAGGGATTTCTACGGGGCATACTTCAGTGCAACGCCCACAAA
GACTGCACAAATTAGGGATATGCCCGTAATTATTCAAGCCAAAGAGTTGGGGGGATACCACCACGCCTAT
AGGGCCAGGATAAGTAGAAAGATAGGCATGCCCACCGATTTTATCATACACAGGGCAGTGGTTCAAACAA
GTCCCGCAACGAATGCATGAAAGAGCGCGATAATACTTTTCATCCGCCAAAATATTAGAGCGGTTGTTGT
CTAATAAAATAATGTGGGCTTCTTTAGGGCCGTCTAAATCGCCCTCTTTTCTGGGGCCTGTGATAATGTT
TTGATAGCAAGTGATAGGCACACCCACAGCACTCGGGGCGAGCAAATTGTTTAAAATCGCCGCATCATCA
AAGCTTTCTACTAATTTTTCAATCCCACAAATTGCGACATGCACATCGCATGCGGTGGTGCTCATTCTGC
CATTGCCTTCATTTTCCACTAACCAGATCGCTCCCTCGTTAGCGATAGCGAAATTAACCCCACTGATCCC
CATTTTAAAGCTTTCAAATTCTTTGCGCATGTGTTTTCTGGCGATCGCATTGAGCTTCTCAGGCTCTTCT
TCGTAAGCGGCGTTGAGTTTTTCTTCAAAAATCTTACCGATTTGCTTGCGGTTTTTATGGATGGCTGGCA
CGACAATATGCACAGGGTGTTCATTGATGAGCTGGATGATTAATTCGCCCAAATCCGTTTCTTGCACTTG
AATGCCCTTTTCTTTCAAGTAATGGTTCAAGCCAATTTCTTCGCTCGCCATGGATTTTTGCTTTAAAATG
CGCTTGATATTCTTTTCTTTAGCGAGGTTGTAAATGATTTCATTAGCTTCATCGCCGTCTTTAGCGTAAT
GGATTTTAAAGCCGTTTTGAGTGGCGTTTTTTTCAAACAATTCCAAATACTCATCAAGCCTGGATAAAAT
TTTAAGCTTGACTTCTTTGCCTAATTCCCTTAAATTTTCCCACTCGCTGTAACGATTTTTAAGGAGATTC
TTACGATTAGCCCTTAAGGTATCCATTGCAGAACGCAAATTTTCCCTTAATTGCATATCGCCTAATTGGT
CGGTGATGATTTCTTCGTATTCTTGGTCGCTATGATATTTTTCCATTGATTATTCCTTAAAACAATTCTT
TAATGTTAAAGCCCAAGCCTTGAGGCTAAAAAGTCATAAAAATGCATGGGTTTTGTCAAAGAGCCCATTT
TTTGCATAGCGGTGCTGATATTCATCAAACACCCCGCATCCGCTGAAACAATCACATCCACATGACGGCT
TTCTATGTCTTTAATCTTTTCTTTAACCATAACCGCTGAAATTTCAGGCTCCTTGACTGAAAAAGTCCCC
CCAAACCCGCAGCATTCTTCTTCTTTTTCCAATTCAATGAGCTCCACATTTTTAAGCTGTCTGATGAGAT
TTTTCGCCGAGTCAATCACTTTAGCCACCCTTAAGGCATGGCAATTGGAATGCCATGTGATTTTAAGGGG
TTCGCCCTTATCTTCATATTTGACTTGCAATTTTTTATCCAAAAACTCGCTCAATTCATACACCCTAGAG
CAAAAATCTTTAACCATGTTAAATTCCGCATGCCCTTCAAACAATTCCAAATAATCATGCCGCATCATCC
CTGTGCATGAACCGCTGGGCAAAATAATAGGGTAGTCGTTATTGGAATAAAGTTTGATATTGTATAAAAC
GACTTTTTTTGTCTCTTCATAGTATCCTGAGTTATAGCTTGGCTGGCCGCAACATGTCTGGTCTTTTTTA
AAAACCACTTCCAAATTTTCCTTACGGAGTAATTTGATAGCGTTAAGCGATGCGTTGCTGTATATGGCTG
CTCCTAGACAAGTAGCAAAGAAATTGACTTTCAAAGAAGGCTCCTTAAATTCCAAATTAAGAGTTTCAAA
CACAATATAATACTCAAAATTGGTAAGAAATTGGTAAGATTGTAACCACAAGTTGATAAACCCACTCGCT
CAAATATTGTTACTAAAATAAACCACAAACCCATTAAATTTGACTTAATATTAAATGCTACTTAAAATTA
GTTTTTTCTTTTAAGTAAGATAAAAAAATACTTTTAATTATTCAAGGAAAATTTATGGAATTTTATCAAG
TCTATGACCCATTAGGCCATATTTGGCTGAGCGCTTTAGTCGCACTTTCGCCTATTGCACTCTTTTTTAT
TTCTCTTATTGTCTTTAAACTTAAAGGCTATAGCGCTGGGTTTTTAAGCTTAGTGCTTTCAATCATTATT
GCGTTATTTGTGTATAAAATGCCCGCTCAAATGGTGAGCGCGAGTTTTTTCTATGGCTTTCTTTATGGCT
TGTGGCCGATCGCTTGGATTGTGATCGCTGCGATTTTTCTTTACAACCTTTCAGTGAAATCCGGGTATTT
TGAGATTTTAAAAGAAAGCATTTTAACCCTAACTCCGGATCACCGCATTTTAGTGATTTTGATTGGCTTT
TGTTTTGGCTCATTCTTAGAAGGCGCGATTGGTTTTGGAGGCCCGGTAGCGATCACAGCGGCGATTTTAG
TCGGCCTTGGGTTAAACCCCTTATACGCTGCCGGATTGTGCTTAATCGCTAACACCGCTCCTGTAGCTTT
TGGCGCGGTGGGCATTCCTATTACGGCGATGGCTAGCGTGGTGGGTATTCCTGAATTAGAGATTTCTCAA
ATGGTGGGCAGGGTGTTACCCATTTTTTCCATTGGCATTCCTTTTTTCATCGTGTTTTTAATGGATGGTT
TTAGAGGGATTAGAGAGACTTTTCCTGCAGTGGCCGTTACCGGGTTTAGTTTCGCTATCGTGCAATTTTT
AAGCTCTAACTATCTAGGGCCGCAGCTTCCGGATATTATTTCAGCTTTAGTGTCATTGATTGCTACCACT
TTGTTTTTAAAATTCTGGCAACCCAAGCGCATTTTCACGAGCAATGGCAAAGAGCCCACGATAAACACAG
AAAAACACCATATTTGTAAGGTGGTTGTGGCGTGGATGCCTTTTGTGTTGCTCACGATTACGATTATCAT
ATGGACGCAACCCTGGTTTAAAGCGCTCTTTAAAGAAGGCGGGGCTTTGGCGTTTTCTAGCTTTGCGTTT
GAATTTAATTCTATCAGTCAAAAGATTTTTAAAACCGTTCCCATTGTTACTGAAGCGACCAATTTTCCTG
TGGTGTTCAAACTCCCTTTGATCCTAACGACAGGCACTTCCATTTTTTTAGCCGCCATTTTGAGCGTGTT
TTTGTTGCGCGTGAAAATCAGCGATGCGATAGGGGTGTTTGGGGCTACTTTAAAAGAAATGCGTTTGCCG
ATTTTAACCATTGGCGTGGTTTTAGCGTTTGCGTATGTGGCTAATTATAGCGGCATGAGCGCTACGCTCG
CTTTAGCGTTAGCGGATACTGGGCATGTTTTCACTTTCTTTTCGCCTGTTGTAGGCTGGCTTGGGGTGTT
TTTAACCGGAAGCGATACGAGCTCTAATCTTTTATTTGGCTCTTTACAAATGCTCATCGCTACACAGCTT
GGCTTGCCTGAAGTGCTTTTCTTAGCGGCAAACACTTCAGGGGGTGTTGTGGGTAAAATGATAAGCCCTC
AAAGTATCGCTATCGCTTGCGCGGCGGTGGGGTTAGTGGGGAAAGAGAGCGAATTGTTCAGATTTACAGT
AAAATACTCCATCGCTTTGGCAATCATTATGGGGATTGTCTTCACTCTTATTGCTTATGTCTTCCCCTTT
ATTATTCCAGTTACTCCTACTTAATGGAGGGGGTTTAGGGGAGTAAGAGAATATTTTTTAAGGGGATTTT
TAGTGTCAGAATTTCATCAAGTTTATGACCCTTTGGGTAATATTTGGCTGAGCGCTCTTGTAGCCTTATT
GCCGATTTTGTTATTTTTCTTATCTTTAATGGTTTTTAAACTCAAAGGTTATGCGGCGGCCTTTTTGAGC
GTGGCTCTGTCAGCCATTATTGCGGTTTTAGTGTATAAAATGCCTGTTAGCATGGTGGGTTCAAGCTTTC
TTTATGGCTTTCTCTATGGCTTGTGGCCGATCGCATGGATCATCATTGCAGCGATTTTTTTATACAAACT
CAGCGTTAAATCCGGCTATTTTGAAATTTTAAAAGAAAGCGTCCAGTCCATCACTTTAGATCACCGGATT
TTAGTGATTTTGATTGGTTTTTGTTTTGGCTCGTTTTTAGAAGGGGCGATCGGCTTTGGAGGGCCTATTG
CCATCACAGCGGCGATTTTAGTGGGCTTAGGGTTAAGCCCTTTATACGCTGCTGGGTTATGTTTGATCGC
TAACACCGCTCCTGTAGCCTTTGGCGCGGTGGGTATCCCTATAAGCGCGATGGCGAGCGCGGTAGGGGTG
CCAGCGATTTTAATTTCAGCCATGACGGGTAAAATCCTCTTTTTTGTGAGCTTGTTAGTGCCGTTTTTCA
TTGTGTTTTTAATGGATGGCTTTAAGGGGATTAAAGAGACTTTTCCGGCCGTTTTTATCGCGGCTTTTTC
TTTCGCTGGCACACAATTTTTAAGCTCTAATTATTTAGGGCCAGAATTGCCCGGTATTATTTCAGCCCTT
GTTTCACTCGTTGCAACAGCACTCTTTTTGAAATTTTGGCAGCCTAAAGCGATTTTTAGAAGCGACGGCA
AAGTGGCTTCATTCACTAAGAGTAACCATCATATTTGTAAGGTTTATGTCGCTTGGTCTCCTTTTGTGAT
TTTGGTTTTAGTGATTGTGTTATGGATACAGCCTTTTTTAAAAGCTTTATTTGAAAAAGACGGCTTGTTA
GCTTTTTCTAATTTTTATTTTGAATTCAATAACATCAGTAACCACATCTTTAAAAGCCCGCCTTTTGTAG
AAGCCAATCAAAGCGTGAGTTTTCCGGTGGTGTTTAAATTTTATTTAATCAACACGGTTGGCACTTCCAT
TTTTTTAGCCGCTCTTGTTAGCATGCTCGTTTTAAGGGTGCGAGTGAGCGATGCGCTGAGCGTCTTTGGC
GAGACTTTAAAAGAAATGCGCTACCCCATTCTTACCATTGGTTTAGTCTTAAGCTTTGCTTATGTGTCTA
ATTACAGCGGGATTTCTTCCACTCTAGCCTTAGCGCTCACCCATACGGGCTTAGCTTTCACCTTTTTCTC
GCCTTTAATTGGGTGGGTGGGCGTGTTTTTAACCGGGAGCGATACGAGTTCTAATCTTTTGTTTGGCTCT
TTACAGCAACTCACCGCCCAACGATTGCACCTCCCTGAGGTTTTAACCCTAACGGCTAATACCGTGGGTG
GCACTTTGGGCAAAATGATAAGCCCTCAAAGTATCGCTATCGCTTGCGCGGCGGTGGGGTTAGCCGGGAA
AGAGAGCGATTTATTCAAATTCACCGTTAAATACTCCCTTATTTTTGTAGCGATTATGGGAGTTGTGATT
AGCGCGATTGCGTATTTGATCCCTGAAGTGGTGCCTGCGATAAAGTAGAGCCATTTTGGATTTGGCAGGG
TTTAACCCCCAAATAAATTTTTTTGTTTTAAAAAATTTAAAATTTTAAGCGTCATAGAGCTTATGGGTAA
GGTTTCTAAGTCTTTAAGGCTATAAAAACGAATAGGGTTTTTTAAATCTTTTATCGCAGCGAGATAGAGG
TTTAAATTGAGCTTGAATTTAGTGTGGCTGTGTTTGATCGCTCCTAAAAAGGGGAGCTTGTATTCTAAAT
TTTCTTTTAAATTAGGGAAATGGTGCATCCCCAAATAGAGTTTTTGCTCTATTTTTTCTAAAGCGATTTG
GTTATTTTGGATCACAACGCCCAAGTAACGCTCTTCTTGAACGATTTCTTGTTTTTTCTTAAGCGTGTGT
TTTTCTGGGTTATTTTTTCCTAAACAATAAGGATTGAAAGGGCAAATCGCGCATTTGGGTTTAGGGGAGC
AGATTAAAGCCCCTAGATCAATTAAAGCTTGGTTATGATTAAAGCTTTCATTAGGATTAAGAAAGTCATT
CGCCTTAATTTGCAGATCTTTAGCCGTGATATTAGGATCCAAACCAAAAAGCCTTAAAAGCACGCGTTTG
ATATTAGCATCCACGCATGCGCTCTTTTCTCTAAAGCCAAAACACAAGATCGCATTAGCCGTGTATGTGC
CAATCCCAGGGAGTTTTAACAGACTTTGATAGTCATTAGGTAATTGTGAGTTATGTTCTTTCACGCAAAT
TTCAGCACTTTTTTTTAAATTTTTAGCCCTTGAATAATAGCCAAGCCCTCTCCAAAGCAATAAAACCTCT
TCTAATGGAGCGTTCGCTAAGTCTTTTAAAGTGGGGAAAGCTTCTAAAAAAGGGGAATAAAAACGCTCAA
CCACCGTGTTGATTTGGGTTTGTTGGCTCATCACTTCGCTGATATAGACTTCATAAGGAGCGTTAATGCC
CTTTAAATTCCTAAAAGGTAAACCTTTGCGCCCAAATTCTTCATACCATTTTAAAAGGGCGTTGTGTAAA
GTTTCCAGCTACAACCACCTATAAGCGATGAATTTGACCCAAGGTATGCACACGCTTAAAAACACGATTA
AATACAAAAAGCCAAAAATAAACCCCCATTTCCAAAAATCCTTGCTTTGAATATACCCGCTCCCGTAATA
AATGGTGGATGGGCCTGTGCCATAGGGCGTTAAAATCCCCATAATCCCTAAAGAAAGCATTAAAAACAAG
CTCAATTCTTGCAAATTGACCCCTTGAATATGCGAACCAATCCCTACAAAAAGCGCGAATAACGCGCTCA
CATGAGCGGTGATGCTAGCGAAAAAATAGTGCGACAGATAAAAGAGGGCTACAATAAACAATACCGCTAT
TAACGGATTCAAGTGAGCATGCTCTAAAAAATTTTGAGCCGCATTGCCGATAAAATTTAAAAACCCTACA
TTTTTAAGCCCGCCAGCCATCGTGAGCAGCGATCCAAGCAATAAAAAAATATTGAACGCGCTCTTGTTTT
TAATGATGTCTTCATAGCTTACAATCTTACAAAACGCCATTAAAACCATGACAATCAAAGCCGTCGCGCT
CGCATGCAAACCTAAAGGTTTGCCAAAAATCCAACCTAGTAAAGCCAATAAAGTGAGGCTGAGCATTAAA
ATTTCTTTTAAAGAAAACCTCCCCATGCCCTCTAATTCCTTTTTGGCCCACAAACTCACTTCTTTTGAGC
CTTTTAAGGTGGGTTTGCAGATTTTATACGCCAATAAAGGCACAAGCAGGATCAAAACCACCCCACAAGG
CAAGAACGCTAAAAACCACGAAAACCATGAGATTTCATTCACCCCCATTTTGGTAGCGATTTCCATTGCT
AGGGGGTTAGGAGCGAGTGCGGTTAAAAACATGGACGAAGTGATGCAAGTTGAAGCCAAAGCGACCCACA
TCAAATACGCGCCGATTTTGTTAGGGTTATTATTAGGAGTGGATCCCATTAAAGGCGGGATAGATGAAAC
GATTGGATAGAGTATGCCCCCACTTCTAGCGGAGTTGCTAGGGATAAAGGGGGCTAGACACAATTCGCTC
AAACCAATCGCATAGCCTAAACCTAAAGGGGTTTGCCCTAAAAACCTAATGAGTAAAAGAGCGATCCGTT
TCCCTAACAAGCTTTTTTCATACCCTAAACCCAAAATAAAAGCGACAAACACAAGCCACACCGTTTTATT
CGCATACCCGCTCAAACCCCACGAAATAGCCTTATTAGCGCTCGCTACTCCATCGCTCGCTCCAATTCTT
AACGCCACGCACAACACTAACGTGCTCAACGCTATCAAACCTGATGGCACCGGCTCTAAAACTAGCCCTA
TAATCATGCCTATGAAAATACAAAAATAAAGCCATGCGTTAGGGTTTAGCCCGTCCGGTGCGCCTAAAAA
ATACAACAGCGTTGCGATAAAAAAGGGGGCAAGAATGGTGAGAATTTGTTTAGTCATGTTTAACCTTTAG
CCAAAGATAGTAGCAATTTGGCTTAAAAATGCCATTCAAATGGGATTAAGTTATTACAATGTTACAGAAA
AAGATTAAAAATTAAGCTTTTTGAAAAAGATAAAATTTTATAATTATGTTTATCTTTGTTGAATTTACTA
CAAATAGGAGTATTGCATGCAAGAAAATGTGCCTTTGAGTTATGATTATTCCATTAGCAAATTGTTTCTT
TATGCGATGGTTGGCTTTGGGATAATAGGCATGTTAATAGGGATTGTGCTAGCCTTTGAATTGTCTTTCC
CTAACTTGAATTACATTGCAGGGGAGTATGGCGTTTTTGGCCGCTTACGCCCTTTACACACGAATGCGGT
GATCTATGGTTTCACTCTTGGGGGGATTTGGGCGAGTTGGTATTATATCGGTCAAAGGGTGCTTAAAATC
ACTTACCACCAACACCCCTTTTTGAAAATTGTAGGGTTATTGCATTTTTGGCTCTGGATTATTCTTTTAA
TTCTAGGGGTCATTAGCTTGTTTGCTGGTCTTACTCAATCTAAAGAATACGCCGAATTGATGTGGCCTTT
AGATATTATTGTGGTTGTGGCATGGGTGCTATGGGGGGTTAATATGTTTGGGAGCATGAGCGTTAGGAGG
GAAAATACCATTTATGTGTCTTTATGGTATTACATCGCTACTTATGTGGGTATAGCGGTGATGTATATAT
TCAATAACCTTTCTGTCCCCACCTATTTTGTCGCTGATATGGGGAGTGTTTGGCATTCTATTTCCATGTA
TTCAGGCAGTAATGATGCGCTCATTCAATGGTGGTGGGGGCATAATGCGGTCGCTTTTGTCTTTACGAGT
GGGGTGATTGGCACGATTTATTATTTCTTGCCTAAAGAGAGCGGCCAGCCTATCTTCTCTTACAAACTCA
CTTTGTTTTCTTTCTGGAGCTTGATGTTTGTTTATATTTGGGCAGGCGGGCACCATTTGATTTATTCCAC
CGTGCCTGATTGGGTGCAAACCCTTTCTAGCGTGTTTTCAGTGGTGTTGATCTTGCCTTCGTGGGGGACA
GCCATTAACATGCTTTTAACGATGAGGGGCCAGTGGCACCAGCTCAAAGAAAGCCCTTTGATCAAATTCT
TAGTTTTAGCTTCAACTTTCTACATGCTTTCCACTTTAGAAGGCTCTATTCAAGCCATTAAGAGCGTGAA
CGCCTTAGCACATTTTACCGATTGGATCATCGGGCATGTGCATGATGGCGTGCTTGGGTGGGTAGGCTTC
ACTTTGATTGCGAGCATGTATCACATGACGCCTAGGCTTTTCAAAAGAGAGATTTATTCAGGCAGGCTTG
TGGATTTCCAATTCTGGATCATGACTTTAGGGATTGTGCTTTACTTTTCGTCCATGTGGATTGCAGGGAT
CACGCAAGGGATGATGTGGAGGGATGTGGATCAGTATGGGAATCTCACTTACCAGTTCATTGACACGGTT
AAGGTGCTAATCCCTTATTACAATATTAGAGGCGTTGGGGGTCTTATGTATTTTATTGGATTTATTATTT
TTGCCTACAATATTTTTATGACAATCACGGCAGGCAAAAAATTAGAGCGTGAGCCCAATTACGCCACGCC
TATGTCTCGATAGGGGAGGTTGGAAATGTTTAGTTTTTTAGAGAAAAACCCGTTCTTTTTCACTCTTGCG
TTTATTTTTGTGTTTGCGATCGCAGGCTTGGTGGAGATTTTGCCCAATTTCTTCAAATCCGCTCGCCCGA
TTGAAGGCTTACGGCCTTATACGGTTTTAGAGACAGCGGGGAGGCAAATTTATATCCAAGAAGGTTGCTA
TCATTGCCATTCCCAACTCATTCGCCCTTTCCAAGCTGAGGTGGATCGCTATGGCGCGTATAGTTTGAGT
GGGGAGTATGCGTATGACAGGCCATTTTTATGGGGATCTAAAAGGATTGGCCCTGATTTGCATAGGGTGG
GGGATTATCGCACAACCGATTGGCATGAAAAGCACATGCTGGATCCTAAAAGCGTTGTGCCGCACAGCAT
CATGCCAGCTTACAAGCATTTATTTATAAAAAAGAGCGACTTTGACACCGCTTATGCAGAAGCTTTGACG
CAAAAAAAGGTTTTTGGCGTGCCTTATGACACAGAAAATGGCGTGAAATTAGGGAGCGTGGAAGAAGCGA
AAAAAGCCTATTTAGAAGAAGCTAAGAAAATCACAGCCGATATGAAAGACAAGAGGGTGCTAGAAGCGAT
TGAGAGAGGTGAAGTGTTAGAAATTGTGGCTTTGATCGCTTATTTGAATAGCTTGGGTAATTCCAGGATC
AACGCTAATCAAAACGCTAAATAAGGGGTGAATGATGGATTTGGAAAGTTTGAGAGGTTTTGCGTATGCG
TTTTTTACCGTTCTTTTTACGCTCTTTTTGTATGCTTATATTTTTAGCATGTATAGAAAGCAAAAAAAGG
GCATTGTGGATTATGAGCGATACGGGTATTTAGCGTTAAATGATGCTTTAGAAGATGAGTTGATTGAACC
ACGCCATAAAGAAGTTCATGATAAAGGCATAAAGGAAAGTTGAAATGGATTTTTTAAACGACCATATAAA
TGTTTTTGGCTTGATTGCAGCGCTTGTGATTTTAGTTTTAACCATCTATGAATCCAGTTCGCTCATTAAA
GAAATGCGCGACAGCAAATCCCAAGGGGAGCTTGTAGAAAATGGGCACTTGTTTGATGGGATAGGGGAGT
TCGCCAATAATGTGCCAGTAGGCTGGATCGCAAGCTTTATGTGCACGATTGTGTGGGCTTTTTGGTATTT
TTTCTTTGGGTATCCGCTGAATAGCTTTTCTCAAATCGGGCAATACAATGAAGAGGTTAAAGCACACAAC
CAAAAATTTGAGGCCAAGTGGAAGCATTTGGGTCAAAAGGAACTGGTGGATATGGGTCAAGGCATCTTTT
TAGTCCATTGTTCGCAATGCCATGGCATCACCGCTGAGGGCTTGCATGGGAGCGCTCAAAATCTGGTGCG
TTGGGGTAAAGAAGAGGGCATTATGGACACCATTAAGCATGGCTCTAAAGGCATGGATTATCTCGCTGGG
GAAATGCCTGCTATGGAATTGGACGAAAAAGACGCTAAAGCGATCGCAAGCTATGTGATGGCAGAAATTT
CTAGCGTTAAAAAAACCAAAAACCCTCAACTCATTGATAAGGGCAAGGAGCTGTTTGAAAGCATGGGTTG
CACAGGCTGTCATGGCAATGATGGTAAGGGCTTGCAAGAAAATCAAGTGTTTGCAGCCGATTTGACCGCT
TACGGCACAGAGAATTTTTTGAGAAATATCTTAACGCATGGCAAAAAGGGCAATATAGGGCATATGCCAT
CATTCAAGTATAAAAACTTTAGCGATTTGCAAGTTAAAGCGTTAGCCGAATTTATCCAATCGCTAAAACC
CTTAGAAGATTAAAGGAAAAGAGATGAAATTTTTAAACGGATTAGCAGGGAATTTACTGATTGTGGTTAT
TTTATTGTGTGTAGCCGTTTTTTTTACGCTCAAAGCGATCCATATCCAAAAAGAGCAAGCCACCAATTAT
TACCGCTATAAGGATATTAACGCTTTAGAGACAAAAAACACCCAAAACCGGGCTAACTATGAATTAGTCA
ATCAAGGGAGTAAAAAATGAAATTCACGACTTTAGAAAAAATCTTAGCCTTAATGGTAGTAGCGACCATT
TTAATGACAATTGTTATTTCTTTTGTGCCTAACTTGTTTTTGTTTAGCACATGAAAGGCTTATGGCTTGT
AATCTCTTTAGTTTTTGTTGGTTTTTTGTGGGCTAATGAATCTTATGTTTTTAACAATTCTAAGGGGCGT
TTAACAGAAAAAAGCGTTGCGTTTATAGAGGGCGTTTCTAAAGAGCTTTATCTTAAAACCGGCGTGCGTT
TTGCGATTGACATGACGGATTTTGAAAAAAATCCTATCGCTTTGGCGGATAAAAATGAACGCCAAAAGTA
TCAAGAGGGCTTTTTAAAACAGCTCAAACCCCCTTTTGTGGTATTCTTTTTCTACCATGACGCTCAAAAA
ATAGAATTAGTGGCTAACCCTAAAGATTTGTTGGATACTGATAAAATCTTTTTTGAAAAAATCGCTCCCT
TACTCCCCACAAACGCTAAAGAATACACGCCCCAAAGGATTTCAGCCATGCTCATTAACGGCTATTCGGT
CGCAGTAGATGCTTTAGCGCAAAAATATCGTGTGAATATCACGCAAAATTTTAACGCTCCTAAGGGAGTA
ACTTTTGTAAAGGTGGTTATTTATATTTTGTTATTGACGCTTTTAGGCGCGTTTTTAGGGCTTTATTTTT
TTAAAAAATCTTAAGAGGGAAAATCAATGAAAGAAAAAAACTTTTGGCCTTTAGGGATCATGAGCGTGCT
TATTCTTGGGCTTGGGATCGTGGTGTTTTTGGTGGTGTTTGCCCTAAAAAATTCGCCTAAAAACGATTTA
GTGTATTTCAAAGGGCATAACGAAGTGGATTTAAACTTTAACGCTATGCTTAAAACTTATGAAAATTTTA
AGTCTAATTATCGTTTTTTAGTGGGTTTAAAGCCCCTTATTAAAAGCCCTAAAACCCCCATTTTACCCTA
TTTTCTAAAGGCACGCATGGGGATAAAAAACTCCAAGAAAACCTTTTAAACAACGCTTTGATTTTGGAAA
AATCCAACACGCTTTATGCGCAATTGCAACCGCTCAAACCCGCTTTAGATTCGCCAAATATTCAAGTGTA
TTTAGCGTTTTACCCCAGCCAATCACAGCCCAGATTATTAGGGACGCTTGATTGTAGAAGCGCATGCGAA
CCTTTAAAATTTGATTTGTTAGAGAGCGATAAAAGGGGGCGCTATAAGATCCTTTTTAAATTTGTTTTTA
AAAATAAAGAAGAATTGATTTTGGAGCAACTGGCTTTTTTAAAGTAGCGCGTTTAAAAAATGCCTTTAGC
GTTTTTTATTGGCACTCAATCATTAAAAAAGCCTGAATTTTCTATCCAAAGGATATAATAAGGCTATGGG
TTTTTTAAAAGTTTTTAAGCATGACGCCTTGGGGCAATTAGGGAATGTTGTTGTGGGGAATTTTTTAATA
ACGCTCACTATTTTAGCAGTTTGTTTTTCCTCTCAAAGCGCTGAAGAAACGACCATGCTCACCCTAAGCT
ACACGCTCTTTTTTGTCTTGGGGGCGTTTTTACTAGTCGCAATCAGTGTGGGAGCGATCAAAAATCTCAA
CATGCTTTTTTCTAAAAGGGGGGTTTTAAGCTTTTCTTTACCCGTTAGTTTAGAGTCTTTATTGCTCCCT
AAAATCTTGCTCCCCATGGTGTTTTTTATCTTCAGTTTGTTCTGGTTTGTGGCGAGCGTGCGTTTGGGCT
ATTATCTTTTTAACGCACAATCCAGCGTGTTATTCATCTTGCACACCGCTTTAAAAACCTTTGTGTTAAA
ACCCACTAAAACCCTAGGTATCGTGCTGTTTTTAGGGCTTGTTTTAATGAAATTTTTATTTGTTTTGAGC
GTTTTAAACGCTGCTAGGATCAAAAAAGCGCGTTTTTTACTCGGGGGGTTGTTGTTCATTCTGGTGGGGG
TTGTTTTGGAATTAGCGTTTAATTCGTTACTGCCCTTAATGAGTTCTAGTTTAAGCATCAATGAGGGGTT
TTATTATTTTTTGCAACAACAAGAATTACAAGAAAACAAATACTACCTTTTATGGGGGGTGGATTTTTTA
AAAATCCTTTTATTGTATGGGATGATCCGTTACTTGCTTATGCGTAAATTAGAATTGGATTAAGAAAAGC
GGTATTTTAAATATTCATCAGTGAGCAAGCAATCTTTAGTCTTTAACAAACTGGCATAAAACCCATGCTG
ATAGCCTAATTCAAAAAGCTTGTCTATGGCGAGAATTTGAATCTCGCTTAAGCGCGTTGAAGTTTCGTTC
GCATACAAGCTTAAATAAGTTTGTAAGTGCTCTTTATTGACACGAATGAGCGAGCGCTCTAACAGCATGT
CAGAGAGCAAATTTTGGTGTTTTAGCGCGACTTCAACCGCTCTAATCAAAGCCTTTTTGATCAAAATCGC
GCGATACAAGGGGATAGAGCGCCTAATCGCCATGCCCCCTAAAGGCAAGGGCAAATCCGCTTCAATGAGT
TCTTTCCAAACATCCCACAATTCTTTTTCCACTTCTAGTTCATTATGAAAATCCAAGATACTCTCATGGA
TCAATACGCCCGCATGCACTTTTTCTTCCAAAACCGCTTTTTCAATGTCTAAAAAATTCATGTAAGTGAT
GCGCGCATGTTTGTAATAGATCTTAAACAAGAGAGCGTTGGTGGTGTGCTCCCCACTTAATGCGACTCTA
AAGTCTTTTTTCAATTTCACGCCCTTTTTTTTCACTAATTTAGGCCCATAGCCATTCCCAAAGCTCGTCG
CTGTAGGGAGCAAAGCGTAATCGTTCGCAATTTTAGGGTATAGCCCAAAACTAATCGCGCTCACATCATA
AGTGTTTTTTAGGGCTTCTTGGTTTAGGGTTTCAATATCAAGGGCAATGTTGTGGAATGTTTTATTTTTA
ATGGGGCAATCTATCCAGCCAAACTTAATCGCATAATACATGAAAATATCATCAGCATCAGGGCTATGAG
CGACACTAATCAAAGTAAAATCCTTTTGTGATAGGGTAAGTCCTTTTATTATAATAGATTTTAGGCTAGG
ATTTGATAGAATAAACAAATCAAATTCAATAAGGTAATTTAATGGCAATAGATGAAGACAAACAAAAAGC
GATTTCTTTAGCGATCAAACAAATTGATAAGGTTTTTGGTAAGGGGGCGTTGGTACGCCTTGGGGATAAG
CAAGTAGAAAAGATTGACGCTATTTCTACAGGCTCGTTAGGATTGGATCTGGCTTTAGGGATTGGGGGCG
TTCCAAAGGGTAGGATCATTGAAATTTATGGGCCAGAGTCAAGCGGGAAGACCACTCTAAGCTTGCATAT
TATTGCAGAATGCCAAAAAAATGGCGGCGTGTGCGCGTTCATTGACGCTGAGCATGCCTTAGATGTGCAT
TATGCTAAGAGATTGGGCGTGGATACGCAAAATCTACTCGTTTCCCAACCTGATACAGGCGAGCAAGCTT
TAGAAATTTTAGAAACGATCACCAGAAGCGGGGGGATTGATTTAGTGGTGGTGGATTCTGTGGCGGCTCT
TACGCCTAAAGCGGAGATTGATGGGGATATGGGCGATCAGCATGTGGGCTTGCAAGCAAGGCTTATGAGC
CATGCGTTAAGAAAAATCACCGGTGTCTTGCACAAGATGAACACTACTTTAATCTTTATCAATCAAATTA
GGATGAAGATTGGCATGATGGGTTATGGGAGTCCAGAGACCACAACCGGAGGTAACGCTTTAAAATTCTA
TGCGAGCGTTAGGATTGATATTAGAAGAATCGCCTCCCTCAAACAAAACGAACAGCATATTGGCAACAGG
GCTAAAGCCAAAGTGGTTAAAAATAAAGTCGCTCCGCCCTTTAGGGAAGCGGAATTTGACATCATGTTTG
GGGAGGGGATTTCTAAAGAGGGCGAAATCATTGACTATGGCGTGAAATTAGACATTGTGGATAAGAGTGG
GGCATGGCTTAGCTACCAGGATAAAAAGCTAGGGCAAGGCAGAGAAAACGCTAAAGCCTTGCTGAAAGAA
GATAAAGCCCTAGCGGATGAAATCACTCTTAAGATTAAAGAGAGTATTGGCTCTAATGAAGAGATCATGC
CCTTACCGGATGAGCCTTTAGAAGAAATGGAATAAAAAGGATTTTGATGCTAACCATTAAAGATATTCAT
GCTTTAGAAGTGATGGATAGTAGGGGCAATCCTACCATTCAAGCCAGCGTGATTTTAAGCGATAACACTA
AGGCGAGTGCGATTGTGCCTAGCGGGGCGAGCACCGGTAAAAGAGAAGCGTTAGAATTAAGGGATAATGA
CAAAACCCGTTTTTTGGGTAAAGGGGTTTTAAGGGCATGCGAAAATGTCAATAGCGTGATCAAACACCAT
TTAATAGGGCTTGAAGCGACTAGTCAAGCCTTTGTAGATGAGAGGTTAAGGGCTTTAGACGGCACGCCTA
ATTACGCTAATTTAGGGGCGAACGCTGTTTTGGGCGTTTCTATGGCGTTAGCAAGGGCTAGCGCGAAAGC
CTTAAATCTGCCATTATACCGCTATTTAGGGGGGGCTAACGCTTTGACTTTGCCGGTGCCGATGCTCAAT
ATCATCAACGGCGGAACGCATGCGAACAATTCCATAGACTTCCAAGAATACATGATCATGCCTTTAGGGT
TTGAGAGCTTTAGAGAAGCCTTAAGAGCGAGCGCGGAAGTCTATCACACGCTTAAAAAACTTTTAGATGA
AAAGAATCAGCTCACAAGCGTGGGCGATGAGGGGGGTTTTGCGCCTAATTTTAACAACAATGTAGAACCC
CTTGAAATCATTTCTCAAGCCATTGAAAAAGCCGGCTATAAATTAGGCGAAGAAATCGCGCTCGCTTTAG
ATGTAGCGAGCAGCGAATTGGTGGATGAACATTTCAATTACCATTTAAAGGGTGAAAATAAGATTTTAGA
TTCGCATGAATTAGTGGCTTATTATAAAGAGTTGGTGGCAAAATACCCGATTGTATCCATTGAAGATGGT
TTGAGCGAAGACGATTGGGAGGGTTGGGCGTTTTTGAGCAAGGAATTAGGGCGTCAAATCCAATTAGTGG
GCGATGATTTGTTTGTAACGAACGCAAGCATCTTGCAAAAAGGCATTGAAAAAAACATTGCGAACGCCAT
TTTGATCAAACCCAATCAAATCGGCACCATTAGTGAGACTTTAGAGACCATAAGATTAGCCAAACACCAT
GCCTATCAATGCGTGATGAGCCATAGAAGCGGGGAGAGTGAGGACAGCTTTATCGCTGATTTTGCGGTCG
CATTGAATACGGGAGAGATTAAAACCGGATCCACCGCAAGGAGTGAAAGGATCGCTAAATACAACCGCCT
TTTAGAGATTGAGCATGAATTAAAAGGGGGGATTTATATCGGCAAAGAGTTGTTTAAGCATGGCTAGTGG
CCTTTTTGAAAACGATGAAATCAAAGACAACAAAGCACGAGATTTTTTTTATAGCCATAGCTCCCTTATT
GTCTTTTTCCTTTTACTGCTTGGGTTTGGGTATTATTTAGGGAAGTTGCTTTTTGGGGGCTCTTCTTTAG
AAGTTTATTTGGATTTAAGGGACAAGCATGAACGATTGCAACAAGAAATCACCGAATTGCAAAGCAAGAA
CGTGCGCTTGCAAAAGCGTTTGTTTGAGTTGAGGGAATTACGGCCTAGAGATTAGATTTAAGGAAATGGC
AGTGTTAAAAAAGATGGTAGGTTTGGTGGTGGTTTTAAGCGTCTTATTAGCCAGAGACAACCCTTTTGAG
TCTGAAATCAATTCCAAGAATTTGCAAGGGGGCTTTAATGGGATCTATGACAGCTATTTTAAAGAAATCC
ATGTGGATTTGCCCACGAGCGCTAGGATTTTAAAACAAATCACGCTCACTTACCAGGATATTGATGGCTC
TATCCATTCTAAAGTCGTGGGCATTGATAAAAGCATTGATTGGCACTACCCCTTAAAGCTCTCCCAACAC
ACCCTTAATCAAGACGCCTTTGAAAAACGCTACCAGATCCAAGATTTTGATTTTTTAATGGCAAACAACA
CGATGATTTTGCGCTCCCCTTATAAAATTTTGCGCTCTTTTGTGCTGGTCAATCCTTATAGAATCGTGTT
AGACACGCAAAAAGGCCCTTTGGATATTTATCAAAATAGGGATTTAAACCAGAAGTTTTTTTCTCAAATT
AAAGTCGGCACGCACAAAGATTATTACCGCATCACGCTCATTTTAGACGGGAAATACCGCTATCTTTTGG
AAGAAAAAAACGGGGCGTATGAATTAAAATTGAAATAAAAGCATGCAGCATTTAGTCTTAATCGGTTTTA
TGGGGAGCGGTAAAAGCTCTTTAGCGCAAGAATTGGGGCTGGCTTTGAAATTAGAAGTGTTGGATACGGA
TATGATCATTAGCGAGAGGGTGGGCTTGAGCGTGAGGGAGATTTTTGAAGAGCTTGGCGAAGACAATTTC
AGGATGTTTGAAAAAAATTTGATTGATGAATTAAAAACGCTCAAAACCCCCCATGTTATTTCTACCGGTG
GGGGCATTGTGATGCATGATAACCTTAAGGGTTTAGGCACAACTTTTTATCTCAAAATTGATTTTGAGAC
CTTGATTAAGCGTTTGAACCAAAAAGAAAGGGAAAAACGCCCCCTTTTGAATAATCTCACTCAAGCCAAA
GAGCTTTTTGAAAAACGCCAAGCCCTCTATGAAAAAAACGCCTCCTTTATCATTGATGCAAGGGGTGGTT
TAAACAATTCTTTAAAACAAGTGCTACAATTCATCGCATAAATTTTTTTAAAGGCCTTTTGATGTTAAGT
AGAGACATTGTCCAATATTCCAAGATCCGCACCGAGTTATACGCTTATCTTACCTATTTGTTTTCGCACA
ATATCCGCAACCATCTCCCTGAAATCACTTTGGATTATTTAAACAAACAGATCAGAAAAATGCACGCTGA
AATCAAAATGGCAAAAAGTTTTTTTGTGTTAGACGCTAAAGGCATGCTAATTCTTAAGCCAAGCCAACTT
AAAGAGGAAGGGCATAAGGAGGGGATATTAGAGCATGATTTAACAGAAGGGATTGAACTAGAATCGCATG
CCAGTTTTAGCGATAAGTATTATTTTTATCAAGCCGTGAATGAAAAGCGTTGCATTTTAACCGACCCCTA
TCCTTCTAAAAAAGGAAACCATTTGGTAGTGAGCGCGTCTTACCCGGTGTATGATCAAAATAACGATCTA
GCGTTTGTGGTGTGCTTGCAAATCCCTTTGAGGGTGGCGATTGAAATCAGCTCGCCTTCAAAGTATTTCA
GAACCTTTAGCGAAGGGAGCATGGTTATGTATTTTATGATTTCTATCATGCTCACTTTAGTGTCGTTGCT
TTTATTTGTGAAATGCATTTCTAGCTTTTGGACAGCGATTGTCAATTTTAGCAGTTTTGACATTAAAGAA
GTGTTCCACCCCATTGTGCTTTTAACCCTAGCCTTAGCCACCTTTGATCTGGTCAAGGCGATTTTTGAAG
AAGAAGTTTTGGGTAAAAATAGTGGGGATAACCACCATGCGATCCACCGCACGATGATCAGGTTTTTAGG
CTCTATCATTATCGCATTAGCCATTGAAGCGTTAATGTTAGTGTTTAAATTCAGCGTGAGCGAACCGGAT
AAAATCACTTATGCGGTGTATTTGGCTGTCGGCGTGGCAGTGCTTTTGATCAGTTTGGCGATTTATGTCA
AATTCGCCTATAGCGTGTTGCCCAAACGAGAACGCTAAGAGTTAAAGAATTTTTCTTTTAAGCGTTTGAA
AATCCTATTCAATCTAAAAAAGACATATTCTAAAAGGGTTTTTGGATTGAGTAGGGGGGCAAGAAATTCA
AAGGTTTTTTGTTTGTCTTTAAGACTTAAACATTCTGTCATTTGTTTAAGGAATTTCACGGAATATTCAG
TATAAAAAGGGGTTTTTAAAAGAGTCTCATGCCATTCTTTAGAATATAAAGCAGTGGGTGAAACCCAAGG
TTTTCCTACAAAATAAAAATGCAACATGACGATTTCTTTTTTGTCAGGGATAAAGCGTTTTTGATTGGCC
ATGAAAGGGTGGGTGTTATAAATATAAGGCAAGATTAAAACTTTTTGATAGCATGCGAGCGTTAAAAGAT
CCTGTTCAGGGTAAAACACGCACTGGCCTTTTTGATGGGTTAAATTCAATAAGCGCTCTTCTAAATGATC
AGCACGCCACAGCTTTAAATTCACGACTAAAAACCCGGCGTTATAATTGCTTTCATAGATGATTTGCATA
TCGCTTTCATTAAGGTAATGCTCATAAAGGGAAAAAGCTTGACGAGGGTCTTTTTCTCGCGCTATTTGAA
AATGTTTAGGGCTTTTATCGGAAGCAAAATCTTTAGCCGCTCCAAAATAATAAGAATCTAGCGGGATGAA
AAAACTCTCGCTCACATCGTTTAAAAACAAAGTGTCTGCATCAAACATGATGATTTTGTCGTATTGCGGG
AATAAAGAAGCCAAAAACAAGCGGCACATGACCATTTTAGAAAAGCGAGTCTTAGCGTAAATATTGAGTT
GCAAAAAAGCTTCATGGATTTTATCAATCGTAGAGGGTTCTACTGAAGGGGTGTAAAGATTAGGGGTTGA
AATGTCTAAAAAATCCACGCTCGCAAAAGCACTAAAGGGGGCTAGAGTTTCTTTTAATTTGCGCTGGTTT
TCAAGGCTTAAGTTATCCACCAGGCAGTGGATTTTATAAAAAAGTTTTTTATCATGGTGTTTTGTTTTAG
CGCAAGCTAGCATGGAATACAAGCTCACGCCAGCCGGAATGGCATAATGATTATCAAAAGCGATGACAAT
AGGAATAATAATACTCATTTTAAGTAGTTTTCCTAAAATAGGTTTTTAATTAAATTTAATCCAAAGTTGA
ATTTATTTTTTGACAATATTATACTATAATAACCAGTTAGATTGGGGTTTTACTGATTTTTCTTTGTGTG
AGCTTTGGCTTAGTTTTGTAAGGAATGAGATGATAAAGAGTTGGACTAAAAAGTGGTTTTTGATTTTATT
TTTAATGGCAAGTTGTTTCAGTCATTTGATGGCTACAACCGGTGAGAAATATTTTAAAATGGCTAATCAA
GCCCTTAAGAGAGGGGATTACCATAGAGCGGTGGCTTTTTATAAGAGGAGCTGTAATTTGAGGGTGGGGG
TTGGTTGCACGAGTTTAGGCTCTATGTATGAAGATGGCGATGGCGTGGATCAGAGTATTCCAAAAGCCGT
TTTTTATTACAGAAGAGGGTGCAATTTAAGGAATTATCTCGCTTGTGCGAGTCTAGGCTCTATGTATGAA
GATGGCGATGGTGTTCAAAAAGACCTTCCAAAGGCTATCTATTATTATAGGAGAGGGTGCCACTTAAAGG
GTGGGGTGAGCTGTGGGAGTTTAGGTTTTATGTATTTTAATGGCACGGGCGTTAAGCAAAATTATGCCAA
AGCCCTTTCTCTTTCTAAATACGCTTGCAGTTTGAATTACGGCATTAGTTGTAACTTTGCAGGGTATATG
TATAGGAACGCCAAAGGCGTACAGAAGGATTTGAAAAAAGCTCTTGCGAATTTTAAAAGAGGGTGCCATT
TAAAAGACGGAGCGAGCTGTGTGAGCTTGGGATACATGTATGAAGCCGGTATGGATGTCAAGCAAAATGG
AGAGCAAGCCTTGAATCTTTATAAAAAGGGTTGTCATTTAAAAGAGGGGAGCGGTTGTCATAATGTGGCG
GTGATGTATTACACCGGTAAGGACATTCCAAAGGATTTAGATAAAGCCGTTTCGTATTATAAGAAAGGTT
GCACTCTAGGCTTTAGTGGTAGCTGTAAGGTGTTAGAAGAAGTGATTGGCAAGAAGTCTGATGATTTGCA
AGATGATGCGCAAAACGACACGCAAGACGATACGCAATAAGCCAGAGTTTAGGGGCTAATGATTAAAACT
CATCTTATAGAAATCTTTCTATTCTCTTGTTATCAAATAGGGATTAAGCGTTTCTATTGATGGGTATTGA
GACTAAAAATCTGCAAATCTAGGGTTTGGATTTATTCTCATATTGGTAATGAAAATACTCATAGGCCTTT
TAAAATAAATATAAAAGAGCTTGCACCAGACACAAGCGATAATTTTTTAAAGCGCTTCTTTAGGGGATTT
AATGGGGTTAAAGGGGGTGTTATTTTAAAATCCTCCTATCCGCTTTGAAAAATAACTTCACCACAAAATA
AAAATTAACTATAAAAAAGCTTAAAAACAAGTTTTTTAAAAAAGAATATTGAATAAAGCTTTCATATTTG
AACAAAACAAAAACCTTTATTCAATAAAATAAGGTTAGAATCCAATAAAAACGGAGTTTTTATAACTCTT
TATAGGATTTTACAAGCTTATAGCAACAAAATTTTTTGTTGGTTTTCATTGGTGAAGCACCCAAACGCTA
AAGTGATTGGGCTTCCTCGGCTGATGTTGGGGGAAAATTTAGTTCTCACTCTGTGTCCCTAATCATAGGG
ATTTTACAGAATCTGAGCTCCAACGCATTCCTTACAGCTTTCACGCATCATATCTAGCGTAACTTTGCGC
ACTTCCTACGCTAGATGCAAATGCATGGGGGTATTATAACAAATTAGCGGCATTCACCCCAAGCGCTAAA
GATGTTTAGGGTTTCTGCTTGGGTGGTTTAAAAAAATACTTTGAGCCTTTTTGCATTTCACTCAATATTG
GTATAAAGCGCGACCACATCATCATCGTCTTCAATCCTGTCCAATAATTTTTCGGTAAGCTCCATTTGTT
CGTCATTCAATTCAATGGGCGTTGTGGCGATGCGTTGCAAACTCGCTTTTAGAATGGGTAATTTCAAGCT
TTCAAACCCTTCATTTAAGAGCTTGAAGCTGTTATAATCCCCCCTAATAATGACCTTGTCTCCCACTTCT
TCTAATTCTTCCAAACCATAATCAATGAGGGCGAACTCTAAATCTTCTAGGCTGAGTTTTAAATTTTCCA
CTTCACTTTTCAAGCATTCAAACACGCTTTTTCTATTAAACATAAACTCTAAAGAGCCATTAGGCACGAT
GCTTGCCCCTTGCGTTTTATTGAAATAGCTTTTAAGGTTGGCAATGGTTCTAGTGGGGTTATCAGTCATG
CATTCCATGATGATTAGCACGCCAAAATTCGCCTTACCCTCATAGGTGATTTCACTCAAATTCCCTTCTT
TACTGCTCGCTCTTTTAATCGCTGCGTCAATATTGTCTTTAGGCATGTTTTGCGCTTTAGCGTTTAAAAT
CGCTGTTCGCAGTTTGGCGTTCGTGTCTGGCTCGCTCCCGCCATCTTTTGCCGCTAGAGTGATCGCTTTA
GCGAGCTTGGGGAAAACCTTACTCATCTTATCCCATCGTTTTTCTTTAGCCGCTCTTCTGTATTCAAACG
CTCGTCCCATTCAATTCCTTTGTAATAAGTTAGCCACTTCTTTAGCATGATAGCTAATAATCATATCCGC
TCCCGCTCTTTTAAAACAAGTCATCGTTTCTAATAAAACGCTTTCATAGTTGATCAGGTTGTGTTTTTGA
GCGAGTTTGAGCATGGCGTATTCCCCGCTCACATTATAGAGCGCTAAAGGGAGCAAAGTGTGATCTCTAA
TTTCTTTAACAATATCCAAATACGCTAAAGCCGGTTTCACCATTAAAATATCCGCGCCCTGCTTTTCATC
TTCCAAACTTTCTAAAAGCGCTTCTTTTTGATTAGCGTAATCCATTTGATAGCTTTTGCGATCGCCAAAA
CTCGGGGCAGAATTGGCCGCATCTCTAAAAGGCCCATAGTAGCTGCTCGCAAATTTAGTGGAATAGCTCA
TGATAGGCGTGTGGGTATAGCCGGCGTTATCTAATGCTTTTCTCAAGCTTAAAACATTCCCATCCATCAT
GTTGCTTGGGGCTAGAATATCCACACCGCTTTCAGCCAAAATAAGCCCTTGAAGATTTAAAATCTCTAGC
GTTTTATCGTTAGACACAGAAGCGTTTTCTAAAATCCCGCAATGCCCATGGTCGGTGTATTCACAAAAAC
ACAAATCCGCTATAACGATCAAATCCTTAAATCGTTTTTTAATTTCTCTCGTGGCTTTTGCGACAATGTG
ATCCTTATTTAACGCATGGCTTCCTGTAGCGTCCTTATGTTTAGGAATGCCAAACAATAAAACGGCTTTG
ATGCCTAAACCCACTAATTCTTCGCATTCTTTTAAAAGAGGCTCTATACTCATTTGATACACGCCAGGCA
TGGAGCTGATTTCATTTTTAATATAACTACCGCTTTCTATGACAAATAAGGGAGCGATGAAATCATCAAT
ATTTAGACGCGTTTCTCTTAGCATCGCTCTTAAATTTTCGCTGCTTCGTAATCTTCTCAATCGTTTGAAC
ATGTTCTCTCTTTATTGTTTTTCTTTAACCCCACAATTGGCTTTTTCTATCCCCTTCACTCCGCTCACCT
CTCTCAAATTTTCGGGGGGGGGGGGGGGTAGCTCTTCATTATCCTCTTCTAAATCGTAAAAACTATTAAA
AACGCAATCATGGATAGTGAAACAAATTCTCCCATTGCTGTAATGATAGCTCAAATTCAATCCCATAGCC
TCTAAAGCGTTTTTAATGATATACATGCCTAACCCAAAACCATGGGCTTGGCTGGGGTTAGAAGATTTAA
AGTAGGGTTGCAAATACTTTTCAAAATCTTCTTTTAAAGGTTTGCTTTTATTGGACACCACCAAATCATT
GCCGATGAAATCCAAAAACACCTGTTTGTCATCGCTGTATTTGATCGCATTATCTACCATGTTTTTTAAC
GCTATGGAAAACAATTCAAAATCCGCTTCAATAATGTAATTTGAAGAGGACACATGGATAGGGCTTTTTT
TATCCTCATCAATCAAAAGCATTTTTTCAATCTTGTCTATCAAATCGCTCATTAAAAATTTTTCTTTATT
GCTCCCATAATTTTTGGAAGCGAGCTGCTCAATGCGGGCAAATTGCTCAATCAGCGTGTTTAGGTGATCA
AAAATGGAAATGAAGCGTTTTTGTGGCAATTCTTCTTTGAGCATAGAGCTTAGTATCTTGCCCTTAGTGA
TAGGGGTACGCAGTTCATGCATGATAGAGCGCAAAAATAAAACCCGAGATTCATTCATCGCATTGATTTT
AAGAATACAATTGTCAAATTCGTTAGCCAGATCCCCTATTTCATCTTTTTGCTTGCTTTTACAACTCACG
CTTTTATCCCCTTGAGCGAATCGCTTCACTTGGGATCTCAACTCTCTTAAGGGCAATAAACTCTGTAAAA
CAAATAAAAAAAGGAATAAAATCAATAATAAACCCACCGTAATGGCCAAGAAATAATTCCTATAAGAAAC
CGAATGCAAATCTTTATAAAGCACAAAATGCTCATCCTTTTTTAAAAGGATAAAAACCATATCGTTGAAT
TTAAACACTTCAGCATACCCAATATTCCTGTGGTGCAACTGGTGGTGTCTTTTGGCTAAAACCTTTTCTA
AATTTTCTATTGTGGTTTCTCTAAAACCAATTTTATAGAGGTAATCTTCTATGGCTCTATAATCAGAGTA
GTTATTTAAAATTTCATTGATAGTGGTAACAAACTGGTAATGGCGCATTTCGTTTTGATAGTTTTCGTGA
TTGATCTGAGAAGACACGAAATAGTAAGCGAACGCTCCAAAACTAAAGAGCGTTATCATAAACAAAGCGA
CAACCTTAAAAAAGATAGAGAAACGCAAAACCCCTTAACTCCTTATTAGAATCAGTATTCTAATTTATAA
CCAATCCCTCTAACAGAGATGATGTATTGCGGTTGTTTAGGATTTTTTTCAATCTTAGATCGCAAACGGC
CAATGATCACATCAATGCTTTTATTAGAGCTTTCAGGGTTGATGCTCTCGCTCTCAATCGCAATGCTTTC
ACGGCTAAACACATAACCTTTTTTGCTAATGAGGAGCGAAAGGATTTCATATTCAGCCCTAGTTAAGTCT
AGCTTTTTTTCATGCATATACACTTCTCGGCTATCCTTATCTACCCTAAAGATATTCGTATCGCCTGGCT
CACTCACTTCTTCTTTTTTATGAGAACGCCTGAGCAATGATTGGATGCGAGCTAATAATTCCTTAGGATC
ATAGGGTTTAGGGAGGTAATCATCAGCCCCATAATCTAGCGCTTTAATCTTATCTTCCACATCGCTTCTC
GCTGAAGAAATAATAATAGGGATATGTTTTTGTTTGGAAATGCGCCTACACACTTCAAGCCCGTCTAAAT
TAGGCAAAGTCAAATCCAACAACAACAAATCATAATTTTGTGTATTAGCCGCACTAATGCCGGTATATGG
CTCATCGTAATTGGTTACATGAATGCCATGCTGGAGCAAAAACTCGCTCAAAAACTCGGCTAATTCTATA
TCATCTTCTATCATTAAAACTTCTATCATACTTCAATTAACTCCTTCAATGATTTCTGCAACTTTAAAAA
CGATTAACTTTGCTAATGTTTTAAGGGACTAATTCTAGCATTTTATTATTAAAGATACCTTGAAAATATC
TTAAAAATAAAAATTCAAAACATTATCATAGTTATTAATGGAAATTAAGGCTTTGTTTTCATGGAATATT
AAAAATTAAAGTCTTATTTTTTAATGTTTTTAAGCAATTCCTTTGATCATTTTTCACTCTGTGTTTTCTC
GCTCCAAAGATTCTAATCGTTTTTCAAGCGCGCTCAATTGGTATTGCAAGAAACGCGCCACTAAATCCAA
ACGCTTCATGGCTTCTTTTTCTTCTAAAGCTTGCATGCCTTGAAATAACACTAAGGTTCTTTCTAATAAG
CTTTTTAAAAAAACCCGCTCGTTTGGAATTAACACTTGCGTGGGGGTTTCTTGCGCGATTTCTTCTATAA
TGATTTCTGGCGTCTCTTCTTCTTTTTCTTCTATATTTTCTTCTGTGATTTTTTCTTGCGTTTCTATTTT
AGCAGCGTTTTTTGACTCTAAAGGGGTGTTAGCGTTTTTAGGGTTTGGGGTGTTTTGCAGATTGGGGGGC
GTTTTGAAAAAAGAGGGCGTTTTTTGCGCTGTATTAAAACCATCATCAATGGTTTTAGCCATTTTTTCAA
TTTCATTAAGGGTTTCTGAAATAATGTTTTTCAATTCCATTCTACCAGCCATTTTTCTAAATTCTCAACG
CTCAAAAAATCCCCTTTGATAAAATTTAAATAGTGCCGCTCTAAGATTGCATCGTGTTTAAAAGGAGCGA
GATTTTTTTGGATTTTTTCCAAACGCTTCATTTGCTTTAACGCCTCTGCATGGTCAGGGGTTTTTTTTAA
AATATTAGTATAAATTTGCAACGCTTCTTCAAAAAACCCTTGTTCTTCATAAATATTAGCGAGCGTGATA
GTTTCTAATAGCATGCGTTTCTCTTAATCGTTTTTAACACCTAATCTCTAAACGCCATTTTTAGACTCTA
CTTGGGTGCGCAAAAAACTAAAAGCTGGTAAGGGTGCGGGCAGTCGCACTAAATTCACATTCCCGCTATG
GATAGTTTCTAACTCGGTGTTATTTTCTAAAAGGATTTTATACAGCACTAAATAAGAGCGTTTTTCAAAG
GTATAAATTTTGCCAATTTCATTGACTATGGGCGTGATAGCCGCATTTTTGGGAGCGATGATTTCATAAG
CTATGTTAGTGGTAGTGGTGAATTTGCATGCAAAAAAACGCCCGTCTTCTGTGATTTCGCCATTGACTTG
AAAATCCCCTTCGCTAATGGCTGTTTGGTGGTTTTGAGTATCCAACCTTTCAAAAGGCCTTCGCATCAAA
TAGCCGTCCGTAAAACCCCTGTTTTTAAGCGTGTTCAATTCGCTAGCATAAAAACTCGGCTTTAAGGTGT
TATGGTAAAAATCATCAACCGCTAAACGATAGATGCGCGTGGTTTGCGCGGCGTAGTAACTGGACTTGGT
GCGCCCTTCAATCTTAAGCGCGCTAATGGCGTTGGAGCTTAAAATTTCAGCGATATGACTAGAGAGATTC
AAATCTTTAGCGTTAAAAATGTGCGTGCCTACGCCCTCTTCTTCAACCAACCTCATCATCACGCCGTTAT
CAGGGTTTTTCACATAATATTCATAATCAAACCGGCAATCGTTCGCGCAACTCCCTCTATTAGGCACGCG
CCCCTTTTGTAAGGCCGAAATCAAGCAACGCCCTGAAAAGGCAAAGCACATGCTCCCATGCACAAAGATT
TCTAATTCTAAATCGGGCAAGGCTTTTTTAATTTCAATCGCATCATTCAGGCTCAATTCCCTAGCGCACA
CAATGCGTTTAACCCCTAAATCATAAAACACTTGCGCATCGAGCAAATTTAAGACATTCGCTTGCGTGGA
TAAATGGATGGGAATATGTGGGGCGATTTTTAAAGCGAGTTTCACCACACCAGGCGCAGCGATAATGAAA
GCGTCTGGCTCTAATTCTGCCATTTTATAAATGTGTTCTTCTAAAAGTTTGAGCTGTGAATTGAAAGGGA
AACCATTGATCGTGGCATAGACTTTTTTATTTAGCGCATGGGCGTAGTCAATCCCTTCTTTAAAGGTCTC
TAGAGTGAATTCCTTGCTCGCACGATTGCGTAAAGAAAAATGGCTCACCCCCCCATAAACCGCATCAGCC
CCATAGTTGAGAGCGATTTTAAGTTTTTTTAAATTACCAGCTGGAGAGAGTAATTCAACTTGGTTCAAAA
CTACTTGGCTCCAAAAGAAGCGATCAAGGCTTCAATATCATCAGCGCTGGCTAAATCTTTATCGTCATCG
CCGGTGATAAAAGTCGCTGAACTCACGCGCTTAGAATCATCAATTTTGCCTTCAAAAAGCGAATTCATGT
ATTGGCTGAGCGCTCGCATGACATTGACCACTCGTTCAATTTTTTGGCGGTGGATGTCTTGAAATTGCAT
AATATCCATCGCTTGCATGGAGCTATCAGAGCAATTAGTGGCTTCTTCTTCAATGTTTTTAAGGGTGTTT
AGGATTTCTTGTTGCTCATTGAGCACGGTTTTAAAAGATTCAACATGGGGGAAATGGCCATGCAAATTGT
CAAAAATTTCTTGGTGTTTTTGCAAAGGTTCTTGGATTTTTTTAACCATTTTAGCGATCTTTTCAGCACT
AGCCCCGATCAAATCCAATTGATCAAAAATTTGCGTGGCTTTCACTTCAGAATCTCTTGTAACATCGTCT
AATTGATGCACGACTTTATGCTCTTCAGTGGGGGGAGGGGGAGGCCATTCATTGGGGCTAATCTTGCCGT
ATTTTTCAGCGTCTTCTTTTTTGACGGTCATTTTTTGGCTAGAGCTTTCTTTGGATTCTTTAACCTCTTC
TTTCTCTTTAGCTTCCTCTTTAGCCTCTTCTTTAGCCTCTAAGGCTTCCAAGTTTTCTAAATCGCCACCA
TTCATCAAAGCGTCTAATTCTTCTTGTGTCATTGTTGTTCCTTGCCAATTGGTTTTAAAAAGCGTTTTTT
AACCATAATTCCTAGCTGTCATTTTAGCGCACTTAAGCTTTAGCAATCAAAACGCCCTCTAAAATCGCAT
CAATATCGCCATCTAGTATCGCTTCCACATTGCTATAAGCAATATTGGAGCGCGCGTCTTTGACTTGCTG
GTAGGGGGCTAGGACATAGCTTCTTATTTGATGCCCCCAACCAATCTCGCTTTTTTCTTCATTTTTGGCG
CTGCTTTGCTGCTTTTCTAATTCCAATTCATAGAGCTTGGATTTAAGCATTTTTAACGCGCTCGCTTTGT
TTTTATGCTGACTCCTGTCGTTTTGGCATTGCACCACAATGCCGGTAGGGAAATGCGTGATTCTAACCGC
GCTTTCTGTTTTATTGACATGCTGACCGCCTGCCCCACTGGCTCTGTAATAATCATAACGGACATCTTTT
TCATCAATTTCTATATCAATATCATCGTCTAATTCAGGGCTAATTTGCACGCTCGCAAAACTCGTGTGCC
GTTTGGCGTTCGCATCAAAGGGCGAGATCCTTACAAGCCTATGCACCCCGTTTTCATTTTTCAAATAGCC
ATAAGCGTTTTCGCCCTTAATGATAAAGGCGACCCCTTTAATGCCCGCTTCTTCGCCATCTTGATAATCT
AAAATCTCGCTTTTAAAACCTCTTCTTTCCGCCCACCTCAAATACATGCGATACAAAATACTCGCCCAAT
CCTGGCTTTCAGTCCCCCCCGCTCCAGGCTGAATGGTAATAATAGCGTTTGAAGCGTCATTTTCACCGCT
TAACATGATTTCAATTTCTACTTTTTGGACGCTGTGTTCTAAAGTAGGAGCCTCTTCATAGAGCAAGGAT
AAAGTAGTCTCATCGTTATCGTTTTGAGCGAGTTCAAACAATTCCACGCTTTCATCTAAAGAGTTTTTGG
TTTTTTGATAGGTTTCTAGCAAGCGGTTTAGGCGCACTTTTTCTTTATTGGTGTCTCTAGCCTTTAAGAC
ATCTTGCCAAAAATTAGGGTCTTCTTGCTCTTTTTCAATGCGTTCTAATTCTTGCTTGATCTTTTCAGGC
TTGATGATTAAAGCGATATTATCGCATTTGTTTTGCAAGCTTTTTAACAATTCGCTATAGGTGTAGTTAT
CCACAAACAGAACCTTTATGAGTGGGGTTTTAAACTTGTCATTATAGCATTGTTAAAAGCTAATTTAATT
TTCAAACCTTAAAATTTCAATTTCGCCCTGAACTAATCCCACTCCTTCATCAATTAAGGCGATAGAATCC
ACTTGTGCAAGGGCTTGAATCGCTCCTGATTCATAGCGGTTGTTATTATAAGGAATGAATTGGTGGTTTG
AATAGTTGCCTAAGATTAAATGCGCGCGTTCGTCTTTAAGCTTTAAGGGGGCGTTGATTTGAGCCTTAAG
GGGTTTTAATTCAAAATCTTTATTTAAGGATAAGCGCTCTAGTAAGGGTAGAATCAAAACTCGTAAAACC
AGTAAGCAACTTAAAGGATTGCCCGGCAAGCCTATAATGATACTTTGATTGAGTCGGGCTAAAGTTACCG
GTTTTCCCGGTTTGAGATTGACTTTTTCATAATAAAAAAGGGCGTTTTTTTCTTTCAAAGCGTCTTTAAA
AAAGTCTTTATCCCCCACGCTCACTCCCGCGCTTGAAAGGATGACATCATAATCTTGCAATTCAAGTATT
TTAAGCTGTAAATTTTTATCATCTTTTAAAACCCCTAGAAAATGCGTGTTGTAGTTTTTAAGCATGTTAA
AAACACCCACTGAATTCACATCATAAACCTGGCATTCTAGGGCGTTTTGCCCTAAAGGCACTAATTCATC
GCCACTGCTAAATAAAGCGATTTTTAATTTTCTAAACGCTTTGATTTCTTTGAACCCTTGAGAGGCAATG
AGTGCGATATGCCCATAATTCAAACGGGTATTTTTAGGGACTAAAACGCTGTTTAAAGAAGCGTTTTCGC
CCTTTTGACGGATATTGGCGTTTATTTTAAAATCTTTGGGAGCTAGGGCAAAATTTTCATGGCTTTCTAA
CATGCATTCTATGGGAACGATCGTTTCTATTCCCTTTGGCACCATCGCTCCAGTCATGATTTTAACGCAT
TCATTTTCTCTAACTTCTAAAGCGCTCACATCATCTCCGGCAAAGATGTGCTGAATGACTTGAGTTTTTT
TGCCTAAATCCTGCATCTTAAACCCATAGCCATCCATTGCGCTTTGATTGAATTTAGGCAAAGCATGAAT
ACAAACAATATCCTCTGCCAAAATGCGATCTATGCTTTCAAACAAAGAGATAACCTCTATTTCTAAGGGT
TTTAGGGGAATGCTAGAATGGATTTTTAGAGCTTCTTTAAAACTAATCATATTGATCCTTTAAAAGATTT
TGCTAATGGCGCTAAAGGCCAGACTGATTTCTTCTTTAAAACGCCCCATGATAGCCGAAGCGATTAAAAT
AATGCCCACAAACCCGATAGCAATTTTAACCGGAAACCCAATAGCGAGCAGGTTGAATTGAGGGTGGGTT
TTCATGATCATGCCAAAAATAATATCGCTCAATAACACCAAGCATAAAATAGGGAACGCCATAGAAAACC
CTATGACAAAGAGGTGCGAAAAGGCTTTGACAATGTTTTTAGCTAATTTTGGCTCAAAGACAAATTGCCC
TAAAGGGACGGCTCTTAAGCTGTGATCCACAAACAAAATGATTTGATGGTGGAACGATAAATCCAATAAA
ATTAAAATCGCTAACAATAAAAGGGCTTGCCCTACAATGGGTTTTTGCGATCCTGAAATAGGATCATACG
CGCTCGCCATCGTAAGCCCCATAGAAAAGCTGATGCTATCGGTTGCAAACACTAAGCTTGCAAAGACGAT
CTGTAAAAAGACAGACGCACACACCCCTAAAAACAGCTCGCATAAACAAGCGATGATAAAACCCTCTGGC
GTGTAAGCAGCGCTTGAAAATTCTAAAGTGGGGTAAAAAATCGCGCTCACATACAAGCTCAAAGCCCCAC
GCACCGACAAAGGCACTAAATGGTTTTCAAAAAAAGGGAAAAAAGATAACACCCCGCTAACCCTTAAAAA
CAACAAGAAAAAATCCCTAACATGGGGGGTGCTAAGCTCTTGAATAAAATCTAGCATTCTTTTTCTTTAA
GGATAAAAAAGTAGTGCGTTAGCATTAGGGTTTGCAATAAGGTGGCAAAAAAATTAAAAAAAGGGATTAA
GGAAAAAAGATAGCAAAAAAACGAGAAACGATAATGCTTTAACCGGTGCTGTTTGAGTAAATTTTGATAG
CTTTGGTGATTAAAAATCATGCTGGCTATATCCAAACTCATGGTGTTTTTGAAAAAAAGAAAATGCGGAA
TTATGGAAAAAAAGACCCCAAAGACCCCTATAAAAGGAATGAAATAAAGGGGCGTTAAAACCGCTAAGAA
TAAAAGCATAAAAGCGAGCGATTTCAAAAAATATTTAATAGAAAAAAGGATAGAGCCAAATTCTTCTAAA
ACGACATGAGGATAATATTTTTGGTGCAAATAAGAGACCACTAAAGGGGTGTAAAAAATGGACGCAAAAA
TATTGATGACTAAACTCAAAAGAATCACGATCCAAAAAATAAGAAAATACACTAACGCTTTAAAAACCCA
TGCGAACACACCAACAAAAAAGCCTTGAGAATGGGAATAGTCATTCAAAGATTGCGGTAATAAAGTTTGG
CAATAACCCACAATACTCCCGCCATTGTAGTAAAAAACAGCTCCAAAAAACGCCAAACTCAAAAGGATAG
GGCCAAGATTGATTAAAAGCATTCTAGCGCTTAAAAAATCATTAAAGCTTTTTTTAAGGATAGATAAAGA
CAAAACCATAACCTAAAACCTAAAATCCTTCTTCACTCACTTTGTTGGGGGTAATTTAAGCGCAAAGTCC
CTTAATCTTACATAGCAAGCTTATTAAATATGAGATTAACTAAAAGAATACAGAAGTTATTTAAGATGGA
ATAACATGCAGTAATAAATACATTATGGGGTAAAACAATACCATCAGTATTCAAGGACACAAAACGATTG
CAACAGCAATGGTAAATACAATATTCATTATTGTTTTATAAAATTTTGAATCTTCTTTAACATTCTTTTT
CTTTCCAAAAAAATATAACAAACACCAATAAGGACAACAAATATTATTACAATATCTGCGGCGAACATTT
TTACCCGCTTTTAATGGAGTGAATAACTTTAAGCGTTTCTTACTCTTTAATGTGAGTTTTCTGTAATCAT
GATAGCTGATTTTGCTTTAAATTTGCTATAATGTAAATTTAATGATGAAAATTAGTTTAGAGTGGAGAAC
ACACAATGAAAAAAAATATCTTAAATTTAGCGTTAGTGGGCGCATTGAGTGCGTCGTTTTTGGTGGCTAA
GCCGGCTCATAACGCAAATAACGCTGCACATAACACGAAAAAAACGACTGATTCTTCAGCAGGCGTGTTA
GCTACAGTGGATGGCAGACCTATCACTAAAAGCGATTTTGATATGATTAAGCAACGAAATCCTAATTTTG
ATTTTGACAAGCTTAAAGAGAAAGAAAAAGAAGCCTTGATTGAGCAAGCTATCCGCACCGCACTTGTAGA
AAATGAAGCTAAAACCGAGAAATTGGACAGCACTCCAGAATTTAAAGCGATGATGGAAGCGGTTAAAAAA
CAGGCTTTAGTGGAATTTTGGGCTAAAAAACAGGCTGAAGAAGTGAAAAAGATCCAAATCCCAGAAAAAG
AAATGCAGGATTTTTACAACGCTAATAAAGATCAGCTTTTTGTCAAGCAAGAAGCCCATGCTAGGCATAT
TTTAGTGAAAACCGAAGATGAAGCTAAACGGATTATTTCTGAGATTGACAAACAGCCAAAGGCTAAAAAA
GAAGCCAAATTCATTGAGTTAGCCAATCGGGATACGATTGATCCTAACAGCAAGAACGCACAAAATGGCG
GTGATTTGGGGAAATTCCAAAAGAACCAAATGGCTCCGGATTTTTCTAAAGCCGCTTTCGCTTTAACTCC
TGGGGATTACACTAAAACCCCTGTTAAAACAGAGTTTGGTTATCATATTATCTATTTGATTTCTAAAGAT
AGCCCTGTAACTTATACTTATGAACAAGCTAAACCTACCATTAAGGGGATGTTACAAGAAAAGCTTTTCC
AAGAACGCATGAATCAACGCATTGAGGAACTAAGAAAGCACGCTAAAATTGTTATCAACAAGTAATTGAT
GAGGTGTTATTTATGTTAGTTAAAGGCAGTGAAATCTTATTGAAAGCCCATAAAGAAGGTTATGGGGTAG
GGGCGTTTAATTTCGTGAATTTTGAAATGCTAAACGCTATTTTTGAAGCAGGAAATGAGGAAAATTCCCC
GCTTTTCATTCAAGCGAGTGAGGGAGCGATCAAATACATGGGGATTGATATGGCGGTGGGCATGGTGAAA
ATCATGTGCGAACGCTACCCGCACATTCCTGTAGCCTTACATCTAGATCATGGCACGACTTTTGAAAGCT
GTGAAAAAGCCGTGAAAGCGGGTTTCACTTCTGTGATGATTGATGCGTCTCATCATGCTTTTGAAGAAAA
TTTGGAATTGACTTCTAAAGTGGTCAAAATGGCGCATAACGCTGGAGTGAGCGTGGAAGCGGAGTTGGGG
CGTTTAATGGGGATTGAAGACAATATTTCAGTAGATGAAAAAGACGCGGTGTTAGTGAATCCTAAAGAAG
CGGAGCAGTTTGTCAAAGAATCTCAAGTGGATTACTTAGCCCCAGCCATTGGGACAAGCCATGGAGCGTT
TAAGTTTAAGGGCGAGCCCAAATTGGATTTTGAACGCTTGCAAGAAGTCAAAAGGCTCACTAATATCCCT
TTAGTTTTGCATGGAGCGAGCGCGATACCAGATAATGTGAGGAAATCTTATTTGGACTCTGGAGGCGATT
TGAAAGGCTCTAAGGGCGTGCCTTTTGAATTTTTACAAGAATCCGTAAAAGGGGGGATCAATAAGGTCAA
TACCGACACGGACTTAAGGATCGCTTTCATCGCAGAAGTACGCAAGGTAGCTAATGAAGATAAGAGCCAA
TTTGATTTGAGGAAGTTTTTTTCTCCGGCCCAATTAGCGCTTAAAAATGTGGTCAAAGAGCGCATGAAAC
TTTTGGGCAGCGCTAATAAAATTTAATCAACAAGGAAAGAATATAACATGGCAATTGGGATGAGCGAGCT
CAAAAAGGGCTTGAAAATTGAATTGGGCGGTGTGCCTTATAGGATCGTAGAATACCAGCATGTCAAGCCC
GGCAAGGGTGCGGCTTTTGTGCGCGCGAAAATCAAATCGTTTTTGGACGGCAAGGTGATTGAGAAGACTT
TCCATGCGGGGGATAAGTGCGAAGAGCCTAATCTGGTTGAAAAAACGATGCAATACCTTTATCATGATGG
CGATACATACCAATTCATGGACATAGAGAGCTATGAGCAAATCGCCTTAAACGACTCTCAAGTGGGTGAG
GCTTCTAAATGGATGCTAGACGGCATGCAAGTGCAGGTTTTATTGCATAATGATAAGGCGATTTCAGTGG
ATGTGCCGCAAGTTGTGGCTTTAAAGATTGTAGAAACAGCCCCTAATTTTAAGGGCGATACTTCAAGCGC
GAGCAAAAAACCAGCGACTTTAGAAACCGGTGCGGTCGTGCAAGTGCCTTTCCATGTTTTAGAGGGTGAG
ATCATTAAAGTCAATACGGAAACAGAAGAGTATCTTGAAAAGGTGAAGTGAGATTATCTTTTTATTGAGT
TAGCGCTTTAGACACAGCTTTTTTATCATAAGGGGTGTTTCAGCCCCTTATTTGAGTTTTATTTAAAGCG
TGTGTGGAATCTGTGATTAAAAATTATTTAAAATGGATTGACTTTTTTTATTGAGCGTCAATAAAAATAT
TCAAAGGCATTTTTTAAGATTAAATATAAGAGATTGATTGAATCAAGCGGATAACCTCTTAAAAAGCATT
CTTTGGGGGTTATGGAATTTGATTGGGGGTTAGGGGGATAAAAGAGAGAGAATTTTACCCCATTTAAAAG
AGTGTGAGTTTGGGTATAAGAAGAACTTGCACCAAGTTTTATTGAAATGGATATGAAAAAATACGCTTGA
TTTATCTTGAGCTTTTTTATTTGGTTGCAATCGCTTTTAAAGCAGAAGAGGGTTGGTGGGTAAAATGAAA
CAATATGAAAATATACAAGGAATTTTAATGGACACTAAATTTTTAATGCAAAATTATAATAAGAAATCCA
ATGATCTTTTAAAATTACTAGCAAAAAATGTGGAAGAAACTAAAATATAATTTTTAAAAATTTTAGTCTA
AAATCAAATCTAAAACCATAAAACAAAATTTAAAAATCCCATTTTTTAATCAAAACAAACCTACAATGAG
CGTTCTATATCATCAGCGTTTAAAGGGGTGTTGGCTTTTAAAAATTTTGATGCCTTTTGGCCTAAAATTT
CTTTATAAAATTTAGGGTGTAAGCCAAGGTTGGGGCGTAAGGCTTTGATATTATCGCTAGTCAATGCTTC
GCCTTTTTGAATATCCTTAATGACAAATAAAGAGCGTGCAAAAAATCTTCGCTCCTCTAAAGTCTTTGGA
TTGATTTTGGGCTCTTCTTCGCCCAAGGCTAAAACGCTTTGCTTGATGGCTTCAACCATGCTTTTAAATC
CGTTAAAATCCATGCTAAAAGCGCTGTCTGGGGTTTGTAAGGATTTGTTTAAAATGAAATGCTTTTCTAT
CATGCTCGCTCCTAAAGTGGTGGCTAGAATGGGGCAAAGAGAGCCAATCGTGTGATCGCTCAAGCCAAAT
TTAACGCCAAAGGTTTCGCCTAATTTAACCATGCTCAATAAATGAGCGTCTTCTATTTGACTGGGATAAG
CGCTCACGCATTTTAAAAGGGTGATGTCAAAATTACCCACTCCTTTGCACAATGAGATAGCGTCTTGCAA
TTCGGTGTGTGTAGCGATACCGCTAGAAAGGATAATGGGCTTTTGTGTGCGAGCGACCTTTTCAATCAAG
TCTAAATCAACGATTTCAAAACTAGCGATTTTATACATGGGGCAATTTAGGCTCTCTAAAAGCTCTAAAG
CTTTTGAGCTAAAAGGCGAGCTAAAAATGCCTAAATCAAGCTTTTTAGCCAACTCAAACAATTCAGCATG
CCACTCTAGGGGGGTAGAAGCCTTTTGATACAATTCATACAGATTTTCTTTATCCCATAAAGTGCCTTGA
ATGATGAAAGGATCTTCTTTAGAATCTAAAGTCATGCAGCTTGGCGTGTAGGTTTGGAGCTTGACAAAAT
CCGCCCCGCTTTCCTTAATGGCATGAAGGCTTTCTTTGGCTAGGTTTAAATCCTGGTTATGATTAGCGCT
CAATTCAGCGACAATTTTAGGGCGTTGTAACATTTTTATTTTTCCTTAATCAAAATTTCTTTTTCTAGGC
GATAGACTTGAGAGCAAGTGAAGGCTAAATGCTCATCATGCGTGGCTAAAACTAACGCCCCTTCGTTTTC
TGTAATGTAATTTTGCAACATGCTGATGACTTGATTAGCGCTAATGGTGTCTAAATTCCCGGTGGGTTCA
TCAGCGATAATGATTTGGGGTTTTTTAGAAAGCACTCTGGCGATGCTTAAGCGTTGTTGCTGGCCGCCGC
TCAATTCACCCACGCCTTGTTTTAGGGTGTGGGCTATGCCTAATTGTTCTAAAAGGGAATGATTTATTTC
TTGCTTGGCTAGGATTGAAGCGACTTGCAAGTTTTCTAAAGCGCTAAAACCCTTAAAAAGGTAATGCGAT
TGAAAAACGATGCCCACTTTTAAGCGCCGCAATTCCAAAAGCTTTTTGGAGTTTAAGGCATAAATATCTT
GGTGTTCTAACAAACTAATCGTCCCACTATTGGGTTTTAGCATGGTGGCTAGATGGCTTAAAAGCGTGCT
TTTGCCGCTCCCGCTCACGCCTAAAATCGCTAGGCTTTCTTTGGGTTTGATGTGCAAATCCACGCCATTA
TAAAGAGGCTTTTCAAAAGCATGAGAAATATTAATCGCTCTAATCATTGTCGTTTCCTGAAAAGAATATC
GCCTAATAAGCTAGGGTTTAGAATGTAAGAAGTTGAAAAGTTCGCGCTGTGCAAGATGATTTTACCATAA
CGCCTTGCATAGTATTTTAAAAGCGTTTTTTGTAGGGTGGGTTCAATGCTTGGGCTAAACCATGCGTTAT
TGCTCATTACGATAAAAATTTTTGAAGGGCTGTTTGAATAAGCGGGTTTGGAAGTGCCTTCATAACAAAT
CAGAGGGCGGAAAGTGAAATCGTCTAATGTAAAATCGCTGAAATTAGAAGCGTTGCGGTATAAATAAGCG
CTCTCGCCAAAAAAGAGCTTTTCAAGGGGTTTTTGAAGAAACTTGGGTAAAGGCATGGTCTCGCCAAAGG
GGGCTAAAACCACTTTATCAGCGATCTGAACGCTTTCTTTAGAAAATAAAAACGAGCTGTTATAAAGGTT
ATAGCCTTGGGTGCGCAATGTCCCTATTAAAATAGCAATATTATTGCTCAAATCTTCTAGCTTAGCTTTA
AAGGGGGAGTTTTCTAAAGCGATAGGGTAGGCGGTTTCTGGAAAAACAATCAAGGTTTTTTGCTTGCTTT
GAGCGAGCTTGATTTCTTTAAGAATGTTGTTTTCAATATCATTAAGGTAATTTGAGTCAAATTTCACATC
TTGGGGCGTTTTTGTAGAGACTAATTCAATATTTCCAACCTTTTTTAAATCGCTTGTTTTGAAACCATTA
AAATCCAACGCGCCAAGCAACAATAAAACCCCTATGATCCTGTATTTTTTAAAGGGTTTAGCGCTCAAAA
AAATGCAAGCCAAAAAAACAAGCCCTAGCGATAATTTATCCACTCTAAACACGCTATAAGAAAAAAAGCT
ATCCGGGACCAACCAATCAAATCCAAAAGGGTGGATAAAACCAGATCCTAAAAAACTCAAAAGCCTGAAG
TAGGGGTTTTCAAAATAGAGCAACAAATAAAATAAAACCCCATAAACTAACGCTATTAAAACAATGATTA
AGGGCAATAAATAAGTGAAATCCGAGTAGCGAAAGCTTAAAGCGCACCAATAAAACAACAACGCCCCCAC
AAAAAACCCCAAAGCAAAAGCGCTGTTTCTAGGGGTTTTTAAAAACGCCAGCATGCTTAAAGGGGCTAAT
AGGCTTGTGAGTGTGATAGTGATATAGGGGTTTTCAATTGCATAAGCGTCCAAAACAGCGTTCACATACA
CGCTTGAAACAAACATGCACGCTAATAAAAAAGCGTTTTGATTGAATAGAAGAAGACGCATGGCTAAATT
TTGAAACCTTGAGATTGTTTTAGTGTATTATAGCTATATTTTAATTTAAGAATCTTAGATTGATTTTTTT
AAGGGTAGTTTTTTTTAAGTTGTGTTATTATTTTCAAATTTCAAGTGAGCGTGGATTGATAGCGTTAAAA
GTCATGAGCGTTTTTTGGGGCGTTTTTGAGCGCTCACTATCTTTGTGCGAGATAGAGATATATGAGAGAA
AGGTTTGGGTTTAGGGTTTGAATTATATTGATTTGGCGTTACTTGTGGTGGTGGTAGCTTTTGGGATTAG
GGGATTTTATCATGGGTTTGTGAGTGAAGTGGCTGGGATTTTAGGGATTGTGCTTGGCGTGTATTTAGCG
TCTCGCTACTCTGTGGCTGTTGGGCATTTATTTTCACAACATTTGTATGATCTAAAGAATGAGACCATGA
TGAATCTTGTTGGTTTCTTGCTAGTGTTAGCGTCTATTTGGGTGTTTTTTTTAGCTTTTGGAGTGTTGCT
AGGCAAGGTGTTAGTCTTTAGCGGGTTAGGCATTATAGACAAAGCGTTAGGGTTTATTTTTTCGTGCTTA
AAGACTTTTTTAGTGCTTTCTTTCATCCTTTATGCACTCTCTAAAATGGAAGTGATGAAAGACGCTAACG
CTTACTTGCAAGAAAAAAGCGCTTTTTTTTCTACCATGAAAAGCGTCGCCAGCAAGATCATGCGCCTTGA
TGGCGTCAAACATGTGGAGCAAAACCTTAAAGACAACCTTGAAGAAATGAGCGATGAAGTCAAAAATAAA
GAATCTTTCAATAAAAATAAAGAGTCTTTTAATAAAGCGATGGATAAGGGCGTGGAATCTTTAAAAGAAA
AGGCTAAAGATTTGCCTAAAAACATGCTAGATCCAAAAGCTAACCAAACCCCACCAAACCCCACCCCATC
TAATAAAGAACCCCTATAAAGGCATAACATGTTTTCTAACCAATACATCCAACAACGCATCCATAAAGCC
AATAGCTTGAGAGAAGAAGGCAAAAACCCTTATAAAAATGGCTTGAAGCGAAGCCTCACCAACGCCGCTT
TTTTAGAAAAATACGCTTATGTTAAGGATTTAGAAGAGCCTAAAGACAAAGAAAAATGCGAGAGTATTGT
AGGGAGGGTCAAGCTTTTGCGCTTAATGGGTAAGGCTTGTTTTATTAAAATTGAAGATGAAAGCGCGATT
TTGCAAGCCTATGTTTCGCAAAATGAATTGAATGATGAATTTAAAAGCTTGAAAAAGCATTTAGAAGTGG
GCGATATTGTGTTGGTGAAAGGTTTCCCTTTTGCTACCAAAACCGGTGAATTAAGCGTTCATGCCCTAGA
ATTTCACATTTTAAGCAAAACCATTGTGCCTTTACCTGAAAAGTTTCATGGATTGAGCGATATAGAATTG
CGTTACCGCCAGCGCTACTTGGATTTGATCGTCAATCCTGGCGTTAAAGATGTGTTTAAAAAGCGCAGTT
TGATTGTTTCTAGCGTGCGGAAATTCTTTGAAATGGAAGGGTTTTTAGAAGTGGAAACCCCTATGATGCA
CCCCATTCCTGGCGGGGCGAACGCAAGGCCTTTTATCACTTATCATAACGCTTTAGAAGTTGAAAGGTAT
TTAAGAATCGCCCCAGAATTATACCTCAAACGCTTGATTGTGGGGGGTTTTGAGGCGGTGTTTGAAATCA
ATCGTAATTTCAGGAATGAGGGCATGGATCACAGCCATAACCCCGAATTTACGATGATTGAATTTTATTG
GGCGTATCACACTTATGAAGATTTGATTGAACTCAGTAAGAGGCTGTTTGACTACTTGCTAAAGACTTTA
AATTTAGATTCAAAAATCATTTATAACGATATGGAAGTGGATTTCAACCAAACGAGCGTGATTTCCTATT
TGGACGCTTTAGAAACGATAGGGGGCATTAGTAGGGGTATTTTAGAAAAAGAAGACAGGCTTTTGGCTTA
TTTGTTAGAGCAAGGCGTCAAAGTAGAGCCAAACCTCACTTATGGCAAGTTACTCGCTGAAGCGTTTGAT
CATTTTGTGGAGCATAAGCTTATTAACCCCACTTTTGTAACCCAATACCCTATTGAGATTAGCCCCTTAG
CCAGACGCAACGATAGTAACCCTAATATTGCTGACAGGTTTGAATTGTTCATTGCAGGAAAAGAAATCGC
TAACGGCTTTAGCGAGTTGAACGATCCTTTAGATCAATTAGAACGCTTTAAAAATCAAGTGGCTGAAAAA
GAAAAAGGCGATGAAGAAGCCCAATACATGGATGAAGATTACGTGTGGGCATTAGCCCATGGAATGCCCC
CGACCGCAGGGCAAGGCATAGGCATTGACCGATTAGTGATGCTACTCACTGGAGCTAAAAGCATTAAAGA
TGTGATTTTATTCCCAGCGATGCGTCCTGTTAAAAACGATTTTAATGTGGAGAGTGGAGAATAATGGCGT
ATTTTTTAGAACAAACGGATAGTGAAATTTTTGAATTAATCTTTGAAGAATATAAGCGGCAAAATGAGCA
TTTAGAAATGATAGCGAGCGAGAATTACACTTTTCCTAGTGTTATGGAAGCTATGGGAAGCATTTTAACG
AATAAATACGCTGAGGGCTATCCTAACAAGCGCTATTATGGAGGCTGTGAAGTGGTGGATAAAATAGAAA
GCCTGGCTATAGAAAGGGCTAAAAAGCTTTTTAATTGCCAGTTCGCTAACGTGCAAGCGCATTCAGGCTC
ACAAGCCAATAACGCTGTCTATCACGCTCTTTTAAAGCCTTATGACAAGATTTTAGGCATGGATTTAAGC
TGTGGAGGGCATTTAACGCATGGCGCTAAAGTGAGTTTAACCGGCAAGCATTATCAGAGCTTTTCTTATG
GCGTGAATTTGGATGGCTATATTGATTATGAAGAAGCGCTAAAGATCGCTCAAAGCGTTAAGCCAGAAAT
CATTGTGTGCGGGTTTTCAGCCTATCCAAGGGAGATTGATTTTAAGAAATTTAGAGAAATCGCTGATGAA
GTGGGGGCGTTACTATTAGGCGATATAGCCCATGTGGCGGGGCTTGTGGTAACTAATGAGCATGCCCATC
CTTTCCCGCATTGCCATGTGGTTTCAAGCACCACTCATAAGACCTTAAGAGGGCCTAGAGGGGGGATTAT
TTTAACTAATGATGAAGAGATAGCGGCTAAGATTGATAAAGCGATTTTTCCAGGGACTCAAGGCGGGCCT
TTGATGCATGTGATTGCTGCTAAAGCGGTGGGGTTTAAAGAGAATCTAAAACCAGAATTTAAAGCTTACG
CAAAATTAGTGAAATCTAACATGCAAGTTTTGGCTAAAGCGTTAAAAGAAAAAAACCATAAATTAGTGAG
CGGTGGCACTTCTAACCATTTGCTTTTAATGGATTTCTTAGATAAGCCTTATAGCGGGAAAGACGCTGAT
ATTGCATTAGGGAATGCCGGGATCACCGTGAATAAAAACACCATTCCTGGCGAAACGCGCAGCCCTTTTG
TAACGAGCGGGATAAGGATTGGCTCAGCGGCATTGAGCGCAAGGGGCATGGGAGCTAAAGAATTTGAAAT
CATAGGGAATAAAATATCAGATATTTTGAATGATATTAATAATGTTAGTTTGCAATTGCATGTGAAAGAA
GAATTGAAAGCCATGGCCAATCAATTCCCTGTGTACCAACAACCTATTTTTTAAGGGAGTCAAGATGACA
GAAATGGAATTAAAGCTCATTAAGATAGACACAAGCCATTATTTTGAAAAAAAACCAGGCTTGGGAGAGA
GGGTGGATTATGCGGGGCGTTGCTTCTATAATAAATTCCAAAGAGTGAATGCCATGCTCACAAGCTCGCT
CATTCAAAAGCATTTGAAAAGGGAAATAGAAATCGCGCACAATCTCATCTTGCGTAACGATAAGGTGGAA
AACATTGTGTTTGATTATAACGGGAGGAACCCGGAGCGTTTTTATCATAAGGCGCAGTTATTGCTTCGTG
AGGAAGGTTTTATGAATTTTACCGCTTATAACACCAAAACGCCAGGGCATTTGCATTTGTATGTGCATAA
GGGGCATACGGAATTAGGCGAGGGTGAAAGACTAGTTAAAACTTTGTCTATGAAATTAGCGCAAGGGTTG
CCGAAAGAATGGAAGGTCTTCCCTAGCAATGAATGGCCTAAGGAATTTAATATTTTAGCCTTACCTTATG
AAGTGTTTGCAAAAGAGCGCGGGAGCTCTTGGGCGAAGCATTTATAACCATTTTTTGAAAGGATTTTTGA
TGTCAGAAAAAGAAAGACTGAATGAAGTGATCTTAGAAGAAGAAAATAATGGGGGCGGCACTAAAAAGGT
GTTTTTGATCGTGGCTATAGCCATTATCATTTTAGCGGTGCTTTTAATGGTGTTTTGGAAAAGCACCAGA
GTCGCTCCTAAAGAGACTTTTTTACAAACCGATAGCGGGATGCAAAAAATAGGCAACACTAAAGACGAGA
AAAAAGACGATGAGTTTGAAAGCTTGAATTTGAATCCTTCCAAGCAAGAAGACAAGTTAGACAAAGTGGC
GGATAATGTTAAAAAACAAGAAAATGATGCGTTTAACATGCCCGTTCAAACCGATCAAACTCAAACGGAG
ATGAAAACAACAGAAGAAACGCAAGAAGCTCAAAAAGAATTAAAAGCTGTTGAGTCTATTCCCATGAGCG
CTCAAAAAGAATCTCAGGCTGCGGCTAAAAAAGAAACCCCCCATAAAAAGCCTAAAGCAACGCCTAAAGA
TAAGGAAGCTCATAAAGATAAAGCTAAGCATGCGGCTAAAGAGCCAAAAGTCAAAAAAGAAGCTCATAAA
GAAGTCCCTAAAAAAGCCAATTCTAAAACCACTCTTACTAAAGGGCATTATTTGCAAGTGGGGGTTTTTG
CGCACACGCCTAATAAAGCCTTTTTGCAAGCGTTTAACCAATTCCCCCATAAGATTGAATACAGGGGGGC
TACTAAACGCTACCTCATAGGCCCTTATAAGAGCAAGCAAGAAGCCTTAATGCATGCTGATGAAGTCAGC
AAAAAGATGACTAAACCGGTTGTCATAGAAGCGCGGTAGGGGTTTGAGCTAAAAATTCTTATTTTTTTCT
TGGGTGTTTTTAGCGGATCGCCCAAGCGCTAAAACGATGGGGTAGCTTTACTCCATCGGCTCGGATAATT
TTAACAGAGAATCAAGATAAGCAGATTTTTTTGATCAATATACCTATTTGGTCTTTGAGGAATTCAGATA
ATTCTTGCGTTTGAATTCAGCCTTAAAGAGCATTCATTCGTTAAAAGTATTTGTTTGTTGTTTGAAAACT
ACGGAGCGTTTAAATCTTATAAAGTTATTGTTTGCTGTTTGATAACCCCTAACCCTCCAAGAAGAGAGCG
GTTTGGAACTAGCTTTATGGGTGCGATGGTGGGGCTAGAAGCAAGAGAGCAAGCGTGCTCATGCTTCTTT
AATCTCACGCTTAGTGGGCGGCAAAATCCTTAAAAAAGGTGTCGATCAGCCATTCTCGCATTTCATCATT
CCTTGCTATCAAGGCTTCTTTATTGAAACCTTTTACATTAAAGCGCCTATTGAAAGGGATCGCACTATTC
TTGTAGATTTCATCTTTCCCATACAGATCCTTATCTCTTGCTTGGGAGTTGAGTGGTCCCTCTAGAGAGA
TGAGGTTGCCGTATGTGTCAATATAAGCTTCAAGATCTTTCTCGTCTTCAAAACCAAGTTTTTGGATCTC
AATTTCATTGTCCAATTCTAATAAATTGATGGGGATGATGTGCTCTTTTTGTTGGGAGAATTGCTTCCCA
GGGATCAATTTTTTGAGATCGGCAAGACCCATCTCCTGGCAGTTCTTTTCAAAGAAGACATAGTGGAAGC
ATGATGAGTTGAATGCGTTGTTTACAAACTCCCGAGAAGCCAGCTCTATATCATTTCTGCATTGATCGAT
CATCTTGCTATTCAATCCCTCTTTGCCCTTTTCAAGATACGCATCAATCAGGTTGTAGGCCGTTGCTCTC
ATCTTTTTACTAGATTTGAAAAACACAATATCGGTTTTGGCAAAGAGTCTCAGCGTTTCATCGTCTAGTT
CGTTGTTGATTTTCAGGCGGATGAGCGAATTGAAAAAAAGCGGGTTGATCGTGTTGATGAGCATGGCCTT
AAGGGTGGTTGGGTTGGTGTCAATCTCGCTCAATAGATCAAGGAAAGCCTGATAGAAATTTTTCAAATCG
CTGACATAGGATTGGATGAAACTTTTCAACTTGCTTTTTCTAACTTCTTTTAACTTATCCTTGAGTTGTT
CGTATGTGTCTTCTGTGCTTGTTTTATAGCCTCCTAAAAACTCGATCCCATCAAATTTTTGGCTCCCTGC
GTGGTAGCGGAAGATATCGCCTTCATCAAAGCCTCCAACGCTAGAGATGTGGTTGCTCTTTTTGATCTTG
GCAAAGATCTTAAAGATCTCCCCAAAATGATCGTTGATGAACTGGTCTAGCCCCCTTTTCCCATCGCAAA
AAGTGTTGGAGTAATAGATGAGGAGGGATTTTAGTTTGTCCAGCAAGAGGAGAGGCACGCCTCTGTCATT
CACGCTTTGAAAGGTTCTGATAGCCCTTCCAGGATCGGGCTCTTCAAGTCGCATCAAAACCATTTTCAAC
AGCACCTCTAAACGCTCATTCACTTCTTCTTCACTCAATTTGCTGACCTTATCCAAGATGGCCTTCAAAA
CCTCAAAGAGATTTTGCTTGCCCTCGGTGTCTGCATCTTTTTCTGGCTGATATTCTCCTTTTCTGCCGCT
TCCAAGAGCGTTTTGAAGAAGCTTTGGTTTTGAGGGGCGACTTCTAATTTTAATTCCCCCTTTTGGTATA
GATATTTTCTTGTTTCTTGCTTGTCTTTCTCGTTTTGTTTGCTTGCCAAGACATGCAAGAGCATGAAGAT
GGTAGTCGTTCGCTGCTGGCCGTCAATGATGTCATACAATTTTTTGTTGTCTTCATTCTTAGCGACAACC
ATGGTGCCTATAAAATGCCCATAACCCTTTTTGTTGTATTCTATCGCTTCTTCTAGATCTTCCCACAGAT
CCGTAAAATTCTTGTCCTTCCAAGCGTAATCCCTCTGATAGTTAGGGATGATGTATCCTTCCGCTTGAAA
GATCTCTTTTATAGTGGTTTTCACTCAGTTCTCCTTTGTTGCATGCAGTAGTCAAATTTATACCATAAAT
ACCATAAGAATGGCTTGAGGTTTCACTCCATCAAGGCGTTCTGTTAGCCACTCGGGGCGTTTTATTAGCT
ATAATCAAGGCTTCAAAAAGCCATAATTAAAAGAGTTGAGATGTTGGAAAAACTGATTGAAAGAGTGTTG
TTTGCCACTCGTTGGTTGCTAGCCCCTTTATGCATTGCCATGTCGTTAGTGTTGGTGGTTTTAGGCTATG
TGTTCATGAAAGAATTGTGGCACATGCTCAGCCATTTAGACACCATTAGTGAAACGGATTTGGTTTTATC
AGCCTTAGGCTTGGTGGATTTGTTGTTCATGGCCGGGCTTGTTTTAATGGTGCTGCTCGCCAGTTATGAA
AGCTTTGTTTCTAAATTAGACAAGGTAGATGCTAGCGAAATCACTTGGCTAAAACACACGGATTTTAACG
CCTTAAAGTTAAAGGTTTCCCTTTCCATTGTAGCCATTTCGGCGATTTTTTTGCTCAAACGCTACATGAG
TTTAGAAGACGTTTTATCCAGTATTCCTAAAGACACGCCCTTATCGCATAACCCCATTTTTTGGCAAGTG
GTGATCCATTTGGTGTTTGTGTGTTCAGCGCTTTTAGCCGCTGTTACCAATAACATCGCTTTTTCGCAAA
ATAAAGGGCATTAAAAGTTTTAAAGCTCTCTTTCAGGAAGGACTTTAGACCATTCTTTAATCAAGCGTAA
AAAGAAGGAAGCGTCAGGCGAAGTTTTTTCATGGATTAAAATCCCTTCTTTCACCGCTTCCCAAATCACT
CTATGCCGATACACCACCAAATGCCATGATTGTTGGGCGTGATCTTTAAGCGACAAACGCACCCTTTTGG
CAAAAGACGGGTTGTCAAACAAGACTGCGCTTTCAGTGTTGATGTATGCAGAGCGCGGATCAATATTGAA
ACTCCCTAGAAGCGTTAAATTGTCATCAAAAACAATCGTCTTGCCATGCAAGGAATGTTTGGTGCTAAAG
CGCCCTTTAATCTGGCGGTTGAAAAAATCGTTTCGTATTTCATAAACATTCGCGCCCATTCGCACTAATT
GGTTGCGATACCTTTCCCATGCCCCATAGACCACTATCGCATCAGTAGATGAAAGGGAATTGGTAAGAAT
ATTCAATTCAATCCCCTTAGAAATTTGTTTTTTAAAGATTTTCATCATCTTTTTGCCTGGAATAAAATAC
GATGAAGCGATAAAAACGGAGTCCTTAGCGTTTTTAAGGGCTTTTTCAAAAGCGATTTTGATAGGTGAAT
ACAAGGGCGTGTCAATTTTTTTGGGTGAATCGGCTAAAAAAATGGCATTCCCATAATAAATGGGGTATTG
GTATTTTTGGAAACGATCTATAAAATCATTGACTTTTTTTTCAAACTGGTTTTTGTCTTCAGCGCTGATA
GGGATTTTTTCATGGAGTTTAGCGATTTCTTTGGCGTTATTTTTGAGTCTTTTATGGGTTCTTAGTAATG
AAACAGGGATAGAGCGGTGGAACCTCCAATAGCGTTCAAAGCTTTCTTTGGCCTTTGAAGCAACCCCCCC
AAAAAACAAAGCGTCTAAATCTAAAAAATTCGTGTCTAAATCGTTATCAAAATAATTGTCCCCAATATTG
CGCCCTCCTATAATGACAGCGAAATTATCCACGATGAAAAGCTTGTTGTGCATGCGTTTTTTAATGCGCT
CATAATCCGCAAGCATTTCAAAATAGCGCAAGCCTTTATTGCGGATATAGTAGGGGTTAAAAATTTTCAC
TTCAATGTTTTTATGGAAATTTAAAAGCATAATATCTGAAAAATCTGAATCCAATCCGTTATCATCTAAA
AGGATGCGCACTTTCACCCCACGATTGGCCGCATTTAAAAGTTCTTTAGCGATCACTTGAGAAGAAAGAT
CGTTCTTATAAATATAAGTTTGCATGTCAATGCTTTTTTGGCTCATTCTAATAAGACCCACTCTGTGCAA
TAAAGCGTCAAAGCCGTCTTCTAAAAGAATGGCTGCACTATGGTTAGGGTTTTCTTTCAAATTTTTAGCA
TACAAGCTCCCAATGGTGGTAGTGTAGGGATCATAAGAGATAGGGGGGCTTGAAATGGGAGTCTTATAGA
CTAACCCAAAGCACCCATTAAAAAAAAAGACGCTTAAAAGGACTAAAAAGATTTTCAAAAACGACCCACT
AAAAAGAAATTAGCGGCTTTTACCCACTTTCAACATTCGGTTGCGCAAAGTGGCGATACTGCTTTGCAAG
GGTAATTCTTTAGGGCAAGTGTCATGGCAAGCAATCAAGCTCATGCACCCAAAAACGCCATCATCATCGC
CCACTAACTCATAAAAATCGTCATCGCTTCTTTCATCGTGGCTGTCAATCATAAAGCGCATGGCTCTGTT
CATGCCAGCAGCTCCAATGAAATTAGGGCGCATGAGTTTAGTCCCACAAGAAGCGATACAGCACCCGCAT
TCAATACACCTGTCTAGTTCAAAGACTTCTTGAGCTTCATCAGGCTCAACCCTTTTTTCCGGCTTAGTAA
TATCCACTTCTTCTTTAGAATGCGCCCAACTCTCCACCCTTTTAGTCATATCCAAAAACCAATCGCCCGT
ATTCACGCTCAAATCTTTAATGAGCGTAAAACTGGGCATGGGCATGAGCGTGATCACCCCGCTTTCAAAG
CTAGAAGTTAGGGTTTTACAAGCCAGTCTCGGTCTCCCATTGACCATCATCGCACAAGAGCCGCAAATCC
CAGCGCGGCACACAAAATCAAAACTCAAATCCGGATCTTGATGCTCTCTAATGAGATTTAAAGCGATAAA
GAGCGTCATGGATGGCGTTTCTTTCAATTGATACTCTTTAAAATGCGGCTTGCTCACCGCGCTTTGAGGG
TCAAATTTTAGCACTCTAATTACAATCGTTCGTTCATTATCACTCATGGTGTTCTCCTTTTAGGTTAGCG
TTGTGTTGGTCTAATAAATCATGGACGTTGAAAGAATACAAATGTTCCCCCCTAGCCCTGACTTCCTCAT
CTTCTAAACGCATGTTCCTGGCTTTGTATTTTTCTTGCAATTCAAAAGGCATGAGCGCATGTTGGACTTC
TATCCTGTCTTTTCCAAGCTTTTCTAATTCTAAAATCGTTTTCAAAATCTCAGCGTCGCGCTCTTCTTTT
TTGGGGTGAGGAATGAAATTGCCCTTTTTGCCATAGCCCCTAAAATCAGGGCTGATTTCCATTTTCATCA
CATCTAATTCTTCGTATTCAATCGTGGGCATGTCTTGCTCAGTGCTAGGCCAGCTCGCTAAAGTCCGATT
AAGCCATTTTTCATCGTCTCTTTTAGGGTAATCAATCCTTGTGTGAGCCCCTCTGCTTTCAGTGCGCAGT
AACGCTCCTTGAGTGATGCAAAGCGCGAGTTTGAGCATTTTTTTGGTGCGGTAAGCGTCTTCTAATTCAG
GGTTATTGTGCAAAACCTTGTTTTTCACGCAAATGTTTTTGGAGCGTGCATAAAGCTCTTGCAATTCTTT
AAGGGCTTCTTCTAATTTTTTGCCTTCTCTAAAAACGCCCACTTTTTCATCCATGACTTCTTTCATGCGT
TCTCTGATTTCATACACGTCTTCCTTGCCTTCATTGTGCAATAAAAAATGCATATAATCCTGGCTTTCTT
TAATGAAGGCTTCAACCTTTTGCGTGTTGATTTCAATTTGCGCTTCCAAACAATGCGACGCAAAATAATC
CCCTATAATCATGCCAGCGACCACCGCTTCACTCACAGAATTTCCCCCCAAGCGGTTAAACCCATGCAAA
TCCCAGCATGCTGCTTCACCCGCGCAAAACAAGCCTTTTAAATGGGTTTCGCCTTTAGGGTTTGTCCTAA
CCCCACCCATAGAATAGTGTTGCATGGGTTTTATGGGGATCCAACCTTTTTGCTTAGCCATCGCTTGCCC
GTATTCAGGCTCATTTGCGGGCATTCCTTGCATGTTGTCTTTGGTTTGTTCCTCGCTATCAGCCGGATCA
ATGCCCGCAAAAGTCATGGCAATATCGCGCACATCCCTTAAATTTTTTTCCACATGGTTACGCCCTAAAA
TAGCAATATCCAGCCACACATGATCCCCATAGGGCGATTTGGCTCCATAGCCTTTTTGGATATGCTCTAA
AATCCGCCTTGAGACCACATCCCTACTCGCAAGCTCTTTTTTCTCCGGCTCATAAGCGGGCATGAAGCGT
CTGCCAAACTTGTCTCTTAAAACCCCGCCATCGCCCCTGCAACCTTCGGTCATTAAAATCCCGCTTGGCA
CTAAAGCGGTAGGGTGGAATTGCACCGCTTCCATGTTGCCTAATTTAGCCACGCCGGTTTCTAAAGCGCT
CGCCGCCCCGGCTCCATCGCAAATCACGGCGTTAGTGGTGTGTTTATACACGCGTCCATAACCTCCAGTA
GCTAAAAGCGTGCCTTTAGAAACATACGCTGAAATTTCGCCTGTGATCAAATCCCTTACCACCGCCCCAT
AGCATTTATTATCATGATGAATGAAAGCGAGCATGTCCTTTCTGTCTTGAATATCCACTTTGTGGTGTAA
GGCTTCATTAGCGACCGCATAAAGCATGGTATGCCCTGTAGCATCAGCCGTAAAACATGTGCGCCATTTT
TTAGTGCCGCCAAAATCACGGCTTAAGATATAACCATGCCTATCGTCTCTTTCGGTAATGATAACATGCT
CACCATTGACGACCGCAGGCCTATCGCCCTTTTTAATCCTAGTCCAAGGCACCCCCCAACTGGCCAATTC
CCTAATGGCTTTAGGGGCAGTGGTTACAAACATCCTAGCCACTTGCTGATCACACCCCCAATCGCTCCCC
TTAACCGTGTCTAAAAAGTGCAAATCTTCATTATCGCCCTCGCTTTTTTTAGCGTTCGCAAGGCTCGCTT
GCATGCCCCCTTGAGCGGCCGCAGAATGCGAACGCCTGACAGGCACTAGGCTTAAAACGATGGTGTTTAA
ACCCTTTTGTTTGCATGCGATACTGGCTCTTAACCCGGCCAATCCGCCTCCAATAATCAACGCATCACAA
TATGTTATTTTCATTTTCTACCCTTATTCTTTGTGGAATTTCCCATCAGCTTCTATGGCTTCTTGCATGG
TTTTAATGCCATTGTCTTTATTTTCTAAACCTTTTTTAATGTAAGCCCCATAGGTGCAAAGCCCTAAAAC
AATAAAAAACACGCTCATCGCCCATTTGACTTTTCTCAAGCCTTGAATGCTCACATTCTTAAACCACCCC
CATTTGATCGCTAAGCGATACAACCCAATAGAGCCATGCAATTCTACGGCAAACAATAAGAAAATATACA
AAAGCCAAAAGTTTTGCGTGACAAAACGATAGCTTGAGCCATGAGGCCCAATGCTTTCAGGCTCTGTGAG
CATGACAAACAGGTGGATACTCGCTAAGAAAAACATCGCAAACCCGGTTAAGGCTTGGATAAACCACAAA
CTCGTATCGCCATGCTTCATCAAATGCTTATGGGTTTTAAAAACCTTGTATTGCCTGTAATTGATAGGGA
ATTTCCTTAACGCCAAGAAAGCATGCGCGACCAAAATAAGAATCACCCCTGCTGCAACCACGCTCACAAT
AGCCGGCTCGCCCGCTTTTAAAAACAAGCTCCCTTCAAAAAATTTCGCCACTTTATACATGGCTTCATCG
CTAATTAAGATACTAGAGACCAAAAACATGTGCGCTATCATAAAGAGTGCTAAAATCAAGCCTGTAGCGC
TCTGTAAAAAGTCTAGCTTAGCGTAAATACCGCTCTTTTTAAGTCCCTTACTAGCACCATAATAACCCTC
TATAATCTCTTCTTGTTGCATAAAAACTGCTCCTAAAAACTCAAAATTAACCTAAAATCGCTTGACGCAA
AAACACTGCCTTAATTTTACTACATTTGAAATAATTTTTCTTAATAAACCGATCTTAAATTGGGAAAAAA
ATTCAATTCAAGGGGGCTATTGTTTAAAATTTACATTTTTTAAACGCTATTAGGTATAATAAGGGATAGT
TACCACCTAATAAAATAAGGATCATTCAATGACAAAAATTGCCATGGCTAATTTCAAATCCGCTATGCCT
GTTTTTAAAAGCCATGCGTATTTAAAAGAATTAGAAAAAACTTTAAAACCGCAGCATTTTGATAGGGTGT
TTGTATTCCCTGATTTTTTGGGGTTATTGCCTAATTCGTTTTTGCATTTCACTTTAGGAGCGCAAAACGC
TTACCCTAGAGATTGTGGGGCTTTTACCGGTGAAATCACTTCAAAGCATTTAGAAGAACTCAAAATCCAC
ACGCTTTTAATAGGGCATAGCGAGAGGCGAGCGCTTTTAAAGGAAAGCCCTAGCTTTTTGAAAGAAAAGT
TTGGTTTTTTTAAAGATAAAAATTTTAAAATTGTCTATTGTATTGGCGAAGAATTAACGACCAGAGAAAA
GGGTTTTAGGGCTGTAAAGGAATTTTTAAATGAGCAATTAGAAAATATTGATCTTAATTATTCCAATTTA
ATTGTGGCGTATGAGCCTATTTGGGCGATTGGCACCAAAAAAAGCGCTTCTTTAGAAGACATTTACCTCA
CGCATGGTTTTTTAAAACAAATCTTAAATCAAAAAACGCCCTTGTTGTATGGGGGGAGCGTGAATGTGCA
AAACGCTAAAGAAATTTTAGGGATTGATAGCGTGGATGGCTTGTTGATCGGGAGCGCGTCTTGGGAATTA
GAAAATTTTAAAACAATCATTTCATTTTTATAAAGGAAAATCATGGGATTTTTAAAAGGTAAAAAAGGGC
TTATTGTAGGGGTGGCAAACAATAAATCCATCGCTTATGGGATCGCTCAATCTTGCTTCAATCAAGGGGC
TACTTTGGCTTTCACTTATTTGAATGAGAGTTTAGAAAAGCGCGTGAGGCCTATCGCGCAGGAATTGAAT
AGCCCCTATGTGTATGAATTAGATGTGAGCAAAGAAGAGCATTTCAAGCCGCTATATGATAGCGTTAAAA
AGGATTTAGGCTCATTGGATTTTATCGTTCATAGCGTGGCTTTTGCCCCTAAAGAGGCTTTAGAGGGGAG
CTTGCTAGAAACTTCTAAAAGCGCGTTTAACACCGCTATGGAAATTTCTGTTTATTCTTTAATAGAGCTG
ACAAACACCCTAAAACCTTTATTGAATAACGGGGCGTCTGTTTTGACTTTAAGCTATTTGGGCAGCACCA
AATACATGGCGCATTACAATGTGATGGGGTTGGCTAAAGCGGCCCTAGAGAGTGCGGTGCGTTATTTAGC
GGTGGATTTAGGCAAACACCATATAAGGGTGAATGCCCTATCGGCTGGGCCCATTAGGACGCTCGCTTCT
AGCGGGATCGCTGATTTTAGGATGATTTTAAAATGGAATGAAATCAACGCCCCTTTAAGAAAAAATGTGA
GTTTAGAAGAAGTGGGCAATGCCGGGATGTATTTGCTCTCTAGCTTGTCTAGCGGGGTGAGTGGGGAAGT
GCATTTTGTGGACGCTGGCTATCATGTTATGGGCATGGGGGCTGTGGAAGAAAAAGATAATAAAGCTACA
CTATTGTGGGATTTGCATAAAGAACCATAAGGGGTATTGATGAAATTAAGCGAATTGTTGAACGCCTATT
CTATTGAAACGGAATTTTCAAACGATTTTGAAGTGCATGCCTTAGCGGAATTGGATAAGGCTACGCCTAA
TGATATTAGCTATATTGACCAAGCGCGTTACCTTAAACTTTTAAAAGACTCAAAAGCCGGGGCGGTGTTT
ATCCGTAAAAAAGAATCTTCTAAAGTGCCAAAACACATGCAAGCTTTAGTCGTGGATAACCCACATCTAG
CTTTCGCTAAAGCTTCGCATGCCTTTAAAATCCCTTTTTTTAAAAACCCAGAAAGCGTTAGCGAGCCTAA
ACATTTTGAAAAAGTAACGATCATGCCTAATGTTGTGATTGGAGAGGGCGTAGAAATTGGCGAAAACTCT
TTGATTTATCCGGGCGTGGTGATCGCTGATGGGGTCAAAATCGGTAAAAATTGCGTTTTGTATCCTCGTG
TTATTTTGTATCAAAACACGATTTTAGAGGATAATGTGATTATCCATGCGGGTAGTGTGATCGGAGGCGA
TGGTTTTGGTTATGCGCACACCGCTTTAGGAGAGCATGTCAAAATTGAGCATGTGGGGATTGTTAGGATT
CAAAAAAATGTAGAAATTGGAGCTAACACGGCGATTGATAGGGCGGTGTTTGGCGAGACTTTGATTAAAG
AGGGCGTTAAGATTGATAACCTGGTTCAAATCGGGCATAATTGCGTTTTAGGCGAGCACAGCATCGTCGT
TTCTCAAGTGGGCTTGAGCGGCTCTACAACCACAGGCCGTAATGTGGTTTTTGGCGGTCAAGTGGGCATT
GGGGGGCATTTGCATGTGGGCGAATTCACTCAAATTGGGGGTAAAAGCGCGGTGGGTAAAGACTTACCCC
CTAACACTAATTTTGCCGGAGCGATCCCTGCTATGGAAATCCATGAATGGCACCATTTCCTGGCTCATTT
ACGAACGAATTTCAGGAAACAGCAAAAAACGAGTTTGTTGCAAAAAGCTAAAGGGTTTTTTAAGTCTTAA
AGAATGAAATAAGCTATAATAAGCCCATTTTGAACACGAATGATTATTTTAATAAGGACAATCAATGAAA
GATAGTTTTCTTTTCACTTCTGAATCAGTAACCGAGGGGCATCCTGACAAAATGGCTGATCAAATCAGCG
ATGCGGTTTTAGATTACATTATTGAGCGGGATCAAAAAGCCAAAGTCGCATGCGAGACTTTAGTTTCTAA
CGGGTTTTGCATGATCACTGGCGAGTTAAAAACTTCTGTTTATGCCCCTATGCAAGAGATTGCAAGAGAA
GTGGTTAAAAAGATTGGTTATACAGACGCTCTTTATGGCTTTGATTATAGAAGCGCGGCGGTTTTAAATG
GCGTTGGCGAGCAAAGTCCTGATATTAATCAAGGCGTGGATAGAGAAGATGGCGAGATTGGGGCAGGGGA
TCAAGGGCTTATGTTTGGTTATGCATGCAAGGAGACTGAAACGCTCATGCCCTTACCCATTCATTTAGCG
CACCAGCTCACTTTCGCTTTGGCTCAAAAAAGAAAAGACAACACTCTGCCTTTTTTAAGGCCTGATGGCA
AGTCTCAAGTGAGCGTACGTTATGAAAACAACAAGCCTGTAAGCATTGATACGATTGTTATTTCCACCCA
GCATTCCCCAGAAGTTTCGCAAAAACATTTAAAAGAAGCCGTGATTGAAGAGATCGTGTATAAGGTTTTA
CCCAAAGAATATTTGCATGACAATATCAAGTTCTTTGTCAATCCTACAGGAAAATTCGTTATCGGTGGGC
CGCAAGGCGATGCGGGCTTAACGGGCAGAAAAATCATCGTGGATACTTATGGGGGGAGTTGCCCGCATGG
CGGGGGAGCGTTTAGCGGGAAAGACCCTAGTAAAGTGGATAGGAGCGCGGCTTATGCGGCCCGCTATGTG
GCTAAAAATTTGGTAGCGAGTGGGGTTTGCGATAAAGCGACCGTGCAGCTTGCTTATGCGATTGGGGTGA
TAGAGCCGGTGTCTGTTTATGTGAACACGCATAACACGAGCAAATATTCAAGCGCAGAGCTAGAGAAATG
CGTGAAAGCGGTTTTCAAACTCACGCCAAAAGGCATTATTGAAAGCTTGGATTTGTTAAGACCCATTTAT
TCGCTCACTTCAGCTTATGGGCATTTTGGGCGCGAATTAGAGGAATTCACTTGGGAAAAAACCAACAAAG
CTGAGGAGATTAAAGCGTTCTTTAAGCGTTAAAAAAATATTTTAAGGGTAATATTTTAAAAAATTTTTGT
ATAATCAACAATTCACAAGGAGTTTAAATTGAAACAAAGAACGCTGTCTATTATTAAACCGGATGCACTT
AAGAAAAAAGTGGTAGGCAAAATCATTGATCGCTTTGAGAGTAACGGCTTGGAAGTCATTGCTATGAAAC
GCTTGCATTTGAGCGTTAAAGACGCTGAAAATTTTTATGCGATCCACAGAGAGAGACCCTTTTTTAAAGA
TCTAATAGAATTTATGGTCAGTGGTCCGGTGGTGGTTATGGTTTTAGAGGGCAAGGATGCGGTGGCTAAA
AACAGAGATCTTATGGGAGCGACTGATCCCAAACTCGCTCAAAAAGGCACTATCAGAGCGGATTTTGCTG
AGAGCATTGACGCTAATGCAGTGCATGGGAGCGATAGCTTGGAAAACGCGCACAATGAAATCGCTTTCTT
TTTTGCCGCTAGGGATCTTTAAGATTTAAGGGCGTTTTAAGTAAGCATGCAATTTGAAATGCGTAAAATC
GCTTTTAATGCGCCTAAAGCGTTTTCTTTAGAGCATGAGGGAGTGGTTTTAGAGGGCGAAGTTGTGCGGG
TGGGGGCGAAATTGTTTCGTTTGGAAGCGTGCCTTAAGGGTGAATTGATGCTCATTTGCGATACAAGCGG
TAAAGAGTTTAAAAAGAGCCTTGATGAGTCGTTGGTTTTGCATATTTCAGACGGGTTGTGGGATACGCAA
AGCCAAAGTTTGGATTTTGATAATTTAGATGTTATTGAATCTTTCAATGGTTTTATTGATTTGAGCGAGA
TTTTACGCTCTGAAGTGGAGTCTATTAGATTAGACTACCATTATGCAGATTGAAATTAAGGAGAATTTAT
GGCAGTACCTGATAGAAGAGTGAGTAAGACAAGAGCGGCAAAAAGGCGCACGCATTATAGCGTTAAGTTG
GCTAAACCTGTGAAAGCCAAAGATGGCACTTGGAAGCTTTCCCACCATATTAACAAATTTACTAAAGAAT
ACTAGTATAAAAGCTATCTTTAGTGATAGAAAGTATTTTAAAGGATTGCAACGGATTGCAACAAGCCTTT
TAAGGACGCATGATGAAAATTGTAATAGACTTAATGGGGGCCGACCATGGGGTTTTACCCGTTATTGAGG
GAGTCTCAAGGGCTTTAGAGAATAAGAGTTTTAGTGCGGTTTTAGTGGGGGATAAAGACAAAGCGACCCC
TTTTATTTCTAAAGAGTTAGCCAGCAAAGTGGAAATGATCCACACGCAAGATTACATTAAAATGGAGGAA
GCCGCCACTGAGGCGATCAAGCGTAAGGAATCTTCCATTTACTTGGGTATGGATATTTTGAAAAATGGGG
CTGACGCTTTGATTTCAGCGGGGCATAGCGGGGCGACTATGGGATTAGCCACCTTGCGTTTAGGGCGTAT
CAAGGGGGTTGAAAGGCCTGCTATTTGCACTTTAATGCCTAGCGTTGGCAAACGCCCTAGCGTGCTATTA
GATGCGGGAGCGAACACCGATTGCAAGCCTGAATATTTGATTGATTTTGCTCTTATGGGGTATGAATACG
CTAAAAGCGTGTTGCATTATGATAGCCCTAAGGTGGGTCTTTTGAGTAATGGCGAAGAAGATATTAAAGG
GAACATGCTCGTTAAAGAAACGCATAAAATGCTGAAAGCTTATGACTTCTTTTATGGCAATGTGGAGGGG
AGCGATATTTTCAAAGGGGTTGTGGATGTGGTGGTTTGCGATGGCTTTATGGGGAATGTGGTCTTAAAGA
CAACAGAAGGGGTCGCTAGCGCAATAGGCTCTGTTTTTAAAGATGAAATTAAAAGCTCTTTTAAATCTAA
AATGGGGGCTTTGATGCTTAAGAATGCGTTTGGTATTTTAAAACAAAAAACCGATTACGCTGAATATGGG
GGAGCACCGCTTTTAGGCGTGAATAAAAGCGTGATCATTAGCCATGGCAAGAGCAACGCTAGAGCGATTG
AATGCGCGATTTATCAGGCTATTAGCGCTGTTGAAAGTCAGGTTTGTTTGAGAATTACTCAAGCGTTTGA
GAGTTTGAATCCTAGCGTTTCTGCGTGTCAAAGTGATCAGCAGGACGCTTAAAGATGACTATGTTAAGGG
GATTGAATGGAATTTTACGCCTCTCTTAAATCCATTGCGATGCATGTTCCAAGCGAGCGTGTGAAAAATG
CAGAGTTCCAGCAATTTTTGGATACCAGCGATGAGTGGATAGAAAAAAGGACTGGTATCAAAGAACGCCG
TTTCGCTAGCAATGAAGAAAAAAGCAGCGATTTAGGGGTAATAGCGGCTAAACAAGCCATAGAGAGAGCG
CATTTAACCCCAAAAGACATTGATTTGGTGGTTGTAGCGACTTTAAGCCCTGATTTTTTGGCCATGCCTT
CAACCGCTTGCGTGTTGAGCGCGAAATTAGGCATTGAAAACAAGCCGGCGTTTGATATTTCAGCCGCTTG
CACGGGTTTTATCTATTTATTATCGGTGGCTAAGGCTTATGTTGAGAGTGGGATGTGCGAAAATGTACTG
ATTGTGGGGGCAGAAAAAACGAGTAGCGTGCTAGATTTTAAGGATAGGGGGACTTGTATTTTATTTGGCG
ATGGGGCTGGGGCGTGCGTGATAGGCAGAACCAAGCGTTTAAAAGAAAGCATTTTAGACGTGCAAATTTC
AGCGAATGGGAATTTTTCTAATTATCTTTATACGCCAAGGACTCTAAAACCCACGCCCTTTAACGCTAAA
GAAGAAGCCTTAGAGCCTTTTTTGTGCATGAAAGGCAATGAAGTGTTTAAACTAGCGGTAAAAACGCTTT
TAAAAGATGTGGAAATGATTTTAGAAAAAAACGCTCTCAAACCTGAAGATGTGCGCTTATTTATCCCGCA
TCAAGCTAATTTTAGGATCATTCAAGCGGTGCGAGAGCATTTGGATTTTAAAGATGAGCAAGTGGTTTTA
ACCGTGCATAAATACGGCAACACTTCAGCAGCCAGTATCCCTATGGCTATGGGTGAAGCTTATGAAGAGG
GGCGTTTGAAAAAGGGCGATTTAATGCTTCTAGACGCTTTTGGTGGGGGATTGACTTGGGGTTCAGCGTT
GGTGTATTTTGGCGGATAAAAAGGATTGAAGGAGTATTGATGAAAAAGGTGATTTTTTTATTTTTAGTGG
TGTTGGGGGGTTAAAGTCGCAAAGCAGTTATTGCAGCGATTTTTGCGAAGGCACGCCAGATAGCCGTATC
CCTCCTATGGGGTTTCATTTCAGTTTTGTGCATTCAGTGAAATATTACTTGCAAGATCCACAAGAACGCG
ATCACAAGCTTAAAAAATGCCATGAAGCCTTTGATTCGACCCTTAAGGTTAATTTTATTACGAAGTCTTT
TAAAAAGGATTGCAAGCATGCGCAAATGGCTTTAGAGCAAGCTCAAAAAGGAACTCCATAAAAGGGTTTC
TTTAGGGATTTTATTTCTTATAGCAGAAATTATTTTTAAAGCAAAAGACAAATAATGTTTGTATTAATTA
GAGATATAGTAGTTATTTTACTACCTATTATGGCTATTGGATTTGTATTAGCGGCTTGTCAGAAGTGGTG
TACAAACATTTAAAGGTAGAGATGGTGATGACGATAATGATGTTAATGATGGTTTTTTAGTAGATTATGG
GATAAGTGCCTAGAATGGTTAGGAATAATTTCGGTATTTATAGGCATATTTTTCCCTTATATAGCCGGTA
TAGTCTTACTCTTAATTGTTTTATTCAGTAATGATTAGTAGCTTCTCAACTAAAAACTCAACCAACAACC
CATCGAGAACCAAGTATAAACAAGCTTTTTGATATTAAAAAAGCTTTTAGCATTTTTGAATTTTATGACC
AACACCCCATTAGAACAGAAATTAGAAACTCTTTTTATTGAGAAAACTTGTGGTAATACTCGCCCCTGTC
CGTGATGATTTTAACTTCTAACAATTGGTTAGGCTTGCAATTCAGGCGGTAAAATATCTGTTGCGAGTAT
TTTAACTCATGATCAAAGAGTTTTTCTTTTTTAAACTTATCGCCCAATTTGGGTTCCACTTTTTTAGTCG
CTTCGCATGAATTTCCCCTATTGACAATAAGATTTTTAATCACCACCGGCTCATCGTTCATGGAAGTGAT
GCTTAAAAGACTAGAATCCGTCATTTTCCCCATGAGTTTCCCCCCAGTCGCACGGTAATCCAGCTTGAAA
TCCAAATCCTTTGCCCCCGCATAAATACCGCTTATCATTAGCAAGCTCAAACACATCTTTTTAAACATCA
AAATCCTTTCACTTTATAATATTTGTGGGGTATTATAATCAAATTTGATATATTCTTTTTTAATCGTTGG
GTTATTGCACTCTTTTTTTTATCCACTCAAACAATTTTAGAAAATTCTTTTTTGTTTCTTCGCTCATTAC
ATCGTCTTTCCCGCTATACAAGAGCCTTGTTTTGAACGCCATGGCCAATTCCATGCGCTTGTTTTTGGCG
TATTCTTTTTTATCGTTTTCACTGAAACAATCTTCAATTTGTTTGAAATTTTCATCGCAGTCTGAGAGTT
GTAAAATTCTGATAGGATCATGCATTTCTTCATTAGCGTTTTTAAATTCTTCGCTTTTTGCTCTTTGTGG
GTCAGAGTTGTCTTTTCTGTCATCATCTATCAAAACAATAGGGTTGTTGTCCAATTCGCAAAGTTTTTGA
AGGGTTTCTTTCATCTCGTTTGGATTGTTTTTAAGCCCTGAAATGGGTAAGAAAGTGAAAGGAATGGGGT
TGTCTTTGAATTCTCGCTCATTGAAATACAATTTGAAAGCACTCAAATAACAATAATCGGTGATGCCTTC
CACAAAGATGATTCGGTGTTTTTGGGGGTTGTGAAAAACATGCTGACCCACCCCTAAAGAGCGTTTGACT
TTATCCAGGGCGTCAGAGTCTTTGCTCGCATTATTTAGGGGGTAGTTAAAATTATTCTTAATCGCAGAGC
CTTCTGTTTCTTTTTCTACAATCCTTATTTCATCTAAATGATCCGTATCCACCAAAAAGGGGTCATGGGT
GGCTACAACAAAAGTAACATGATTTTTATGAGCGTATTCTTTTAAAAATTTCCTAAACTCCTTCCTGGCT
GGCACACTCAAGTGGGTAGCTGGCTCGTCCATAACATAGATAATATTCTTGTTAAAACTAAAATTTGATC
CCACATTGTAGAGAAAACCAAACATGAAATTAAACGCCCATTGGAAGCCGGTGCTTTGCTGGCTTAAGAT
AATTGGCTCATTTTGATTATCAGATTTTCTGCAATCATGAATTTCAAGTTTTATTTCATATGCCGTAGAT
TTCTTTGAATAATCATAAAATTTGTTATTGTGTCGGACATGAATTTTTAATTGGTAACTATTTTGAGGAC
TATCTTCAGCGATCGCTAAAAGCTCGTTGAATTCTTTTGCGATTGAAGAATCTATTTTTAATTGCATGTT
GTATTCTAAAATTTCTGCAAGATTTTCTAATATTTCTGTAAAATTTATTTTAAATAAAAGGTGGCTTGTG
TCTTTTTTGAAAAATTCAAATTGACATACATTGTTATCGCATTCGCCTTTTGCTTCAATATTAAAAGGAA
ATTCTGATTGTCTGATCTCTTTTAGTAATTCTTGGTCTATTTCTTGCAAGTATTTTTTAGGAATGTTGAA
CGATTTTTCAGAATCATAGATTACTAAATCATTATTTTTATCAAACATTATTATTTGTAACGCTTGACCA
TCTTTTAAAATGCTCACAAAAAAATTCCAAATTGTATTAGGGTGAAAGTCCATTTTCCTAAACAATGAAT
TTCTAAAGAACCAATCCGATTGGTCAAATTCAGAAGGGGAAGAATAACCAAAGAGAGTGAATAATGCAGT
CTTAAGGTCATTATCTGTGATTTTTAACTCTTTGTATTCTTTCATGGTTGGCACGAGTTTGTTAAATTTA
TAAGATAAACCACTGCTTAAAGGGAATTGAACTTTATTTCTTAAACCTTGAAACGCTGTATAAGGGTTAC
ACTCTCGGCAATATTCTGCGAGTTCAGAATGATTTTTGCTTTGTTTGAACTTTTCCTTGTTGTCCTCAAA
TTTTTCTTTGATTCCTTTAGGATTTTTGGGAAACAAACGAGTGCCACTCTTTTCATCTAAAGTTTTTATA
TTTTCCCACAGAGATTTTCTTGCTGATTCAAAAAAATTACTGTATCTGTGTCGCACAATTTCTGAATTGA
ATAGTAAATCTATCTGTTTCAAATAAAACTGGCACATCATGTATTTCACATCTTTAGACTCATCTCTAAC
AACATGGCTTGCTATATATTTTTTGCATATTTGTTGGATATTATCCAGCAAAACATCATAATTAATCTTT
GACTCTTTTTCGCTGTTGTATTCACTTTCACAGTAATTTTCAATTTCTTTTATCCATGATTCTTTTTTTC
GTTCAAAATCCTTTCTTGTTTTGTCAAGGTTTTTTAAAGAATTTTTGATTTTATTCTTGAGACTAACTAT
ATTTGTTCTAAACTTCTTAAATTGCTGTTTAAAGTTTTCATTGATAGGGTATTTTTCGTCTATCTCTTTA
ATAATATCCTTAATTTCAGTGTTTGGTGTGAATTTTGTATTAGAGTCTTTAAAAATTTCATCTAAAGCTT
CTATCCTTTTTGAGATATATTCCACATCTTTCGGTTTGATTTTACCTTCACTAAATTTTTTAAAACGAGA
ATAAATTTTTGCTAACTGATTTTGCTTGTGTTTTCCCATGACAAAAAAATCATCTGAGTTGTATTTTTTA
TTAGGTGTATTGCTTTTTATAATTTCTTTGATGCACTGACAAAAAGTTTTAATCCCTTCGCTATTACCGC
TTATATGTTTGATTAATTGTTTGAAAAGCAGATTGTTGGTTGCGTTGGCATATTCGGTTACAAGCTCGCT
CAATTTTAATTTTTCTTTGTAGAAATCTAAAAATAATCCTAATGATTTGTAAGAATCTATAAGATTTATA
AAATCACTCACAAAAGTGCAAATATTTGAATAGTCGTCATTGTTAATGGGAATAGAAACGATGTTACTGC
ATTGTTCCCTTAAAGCTTCTGCATGTTTTTCAAAAGGATAGCTGATTAATATTTTTGATAATTCCTTTAA
TCCCTCGCTAACTTCTTTAGTTTGGATCTTCAAATCCACGCAAGAAAAACCTATGGTTTTATGATCAAGG
ATTGTTTCTTCTTCCAAGCTTAAAAGGGAATCTTTTTCATGGGCTTTGAAATAATCGTTCTCACTACAAA
GTTTAACATCCGCATCATTAAAGATTTTCAAAGCTTCTAAAACATTGCTTTTACCGACATTGTTTTCCCC
CACTAAAACCACCAATTCCCCATGTTTTTCAAAACTTGAATTTAAAAGCAATTTGGCAGGCGATTTTCTA
CCCAAATTCCTAAATTGGTGCAATTTCAAAACACGCTTATAAAATTCCATGCCTTATCCTTTAAAAACGC
AAATTTAATTTATAATGCAAAATTAAACAAAACATGCTATAAAGAAAATTCAAACACTATCATTTTAAGG
ATTAAAATGCTCACCCAAGAAGATGTCTTGAACGCGTTAAAAACGATCATCTACCCTAATTTTGAAAAGG
ATATTGTCAGCTTTGGTTTTGTTAAAAACATCACCTTGCATGACAATCAATTAGGGCTTTTAATAGAAAT
CCCCTCAAGCTCTGAAGAAACGAGCGCGATTTTAAGGGAAAATATCTCCAAAGCGATGCAAGAAAAAGGC
GTGAAAGCTTTGAATTTGGATATTAAAACCCCGCCAAAGCCCCAAGCCCCAAAACCCACCACTAAAAATT
TGGCTAAAAACATCAAGCATGTAGTGATGATAAGCTCGGGTAAGGGAGGTGTGGGTAAAAGCACCACCAG
CGTGAATTTAAGCATCGCTTTAGCGAATTTAAACCAAAAAGTGGGGCTACTAGACGCTGATGTGTATGGC
CCTAATATCCCTAGAATGATGGGTTTACAAAACGCTGATGCGATCATGGATCCTAGCGGTAAAAAACTCA
TTCCTTTAAAGGCTTTTGGCGTTTCTGTGATGAGCATGGGGCTTTTGTATGATGAGGGGCAGAGTCTCAT
TTGGAGAGGGCCTATGCTTATGCGAGCGATTGAGCAGATGCTAAGCGATATTATTTGGGGGGATTTAGAT
GTGTTGGTGGTGGATATGCCCCCAGGAACAGGCGATGCGCAGCTCACGCTAGCCCAAGCCGTGCCTTTGA
GCGCAGGAATCACCGTTACGACGCCTCAAATAGTGAGTTTAGATGACGCTAAACGGAGTTTGGACATGTT
TAAGAAACTACACATTCCTATTGCGGGCATTGTAGAAAATATGGGGAGTTTTGTGTGCGAGCATTGCAAG
AAAGAGAGTGAGATTTTTGGCTCAAATTCCATGAGTGGATTATTAGAGGCTTATAACACGCAGATTTTAG
CCAAGCTCCCTTTAGAGCCTAAAGTGCGTTTAGGGGGGGATAAGGGCGAACCGATTGTGATTTCTCACCC
TGATAGCGTGAGCGCTAAGATTTTTGAAAAAATGGCACAAGATTTAAGCGCTTTTTTAGAGAGAGTGGAA
AAGGAAAAACTAGCCGATAACAAGGACATTCAGCCCACACAAACGCATGCTTGCTCGCATTAGTTTTGAA
AGGGGGTTTAAAAAACCCTTTTAATCAATCGTTTCACTTTTTGTTTGATCTTAAAAAGCAAAAATTCTAT
AAGGAGTTTAGAAGAAAGCCTGGGCAGAAGAGATTCGAAAGAATGCCGCTTGTCTGAAAAAGACAGGATT
TTATTAAGAGCGTGGATTTCTTTTTCCATGTTTTGAAGGGATTCAAAGAGGTGATCTAAAAAGGGAGCGT
TAAAATAGGCGTCTTTAAAAGGCGTTTGAATCAAAACTTCATGCCATTCTTTCGCGTCAATGACGCTTAA
GAGTTTCCAGGGTTTATCGCCCCAAAAATGCAGCATGCACGCTTCTTTGATGCTAGGGAATGATGGCGTA
TCAAGGAAACTAGGGTGGGCGTTGTATGAATAAGGCAATTCTAAAATCCTACCACGGCACACAAAACACA
AAGCGTCTTGTTCGGGAAATAAAAGTTTTTCATTTTTCAAAAGGAAAAATCCAATCAATTGGTTTTCCAG
ATTTTCTTCACGCCACAATTTTAAATTTAAGGCTAAAAACCCGGCGTTAAAGTAGTTGTCAAAAAGGATT
TGCGCTTCTTCTAAATTAGGGAAAGCGTCAGCGACACCGATAGATTTTGCACGCATTTGGCGTAATTCGT
ATAAATCCTTAGCCGAATTCCTGTCCATAGCGATCAAATCTTTTTCCCTCACAGCCCCAAAATAATGCGT
TCCAAGGGGGATAAAAAAGCTCTCGCTAATATCATTCACAAACAAAGTGTCCACATCAAACATGATCATC
TTATCGTATTGGGGGAAAAGGGAGGCAAAAAAGAAACGGCACATGATCATTTTAGAAAAGCGTTTTTGCG
AAAAAGCATTGAGTTTTAAATACAATTTTTTAATTTCACTCGCTATTAAAGCATCAAGCTTGTAATAATT
GTGGCGTGGTTCTAATTCTTTATCGGTAATATCCAAAAACTCTATGCTAGAAAAAGCGCTAAAAGGAGCG
ATCGTTTCTTCTAATTTGGCTACATTTTCAGCGCTTAAATTTTCCACCAAACAATGGATTTGATAAAAGA
GTTTTACTCTCTCTCTCTCTCTCTCTCTCGTTTGGCGTTTGCTAGCATGGAAAATAAGCTCACGCCAGCA
GGGATGCAATAATGGTTATCAAAAGCCACCACAATAGGGATAATCTCTTGCATGCACAGTCCTTAAATCT
TTAAATTGGACCCGCTAAAAAAGGGGGGGCTTTTGTGATTTTATCGTTTTTTTTTTTTTTTTCAAAACTA
CAATGAGCGAGCGGCTTGCGAGTTTGTTTTATGGCATAATATCAGACTTCAATAAAAAGGTGTTTGATAA
AAGGGTGCTTAATCAAAAAGTTTGGCTAGGGTTTTTGGCTTTGCATGGGGTTTTTCTCAGCGCTTTTGAG
TATCAAATCAGCGCGAGAGTGGGATCGTTTTCGCGCATCGCTTTCAACCAGTCAGTCATCAATTCCAAAA
AAGGGATTTACCCTACAGGGAGCTATGTAACCACTACCGGGGCTTTACAAGTTGATTCTAGTTTGCTCCC
TAAAGGGATTGAAAACCACAAACTGGGTTTTGGGGTGGGGGGCGAAATAGGAGCGTTAGCGTATGATTCC
ACGAAGTTTTTGATTGATGAAGCCAACCCTAAGGCAGGGTTTCAGCCGGCGAACTGGTATTACATGGGGC
GATGGGAGGGCTATTTGATGCAACACAGCCAAAATTGGACCAGAGAGCAAAAGGCTCAAAACGCCAGGCC
TTATGTGTTATACAATTTGTATTTAGATTATCAATATAAGGATATTTTTGGGATTAAATTAGGGCGTTAC
CCTTCTAAAGCTTTGTTTTTGAGCGGGTTTAATCAAGGGTTTGAGCTTTTTTACCGGTGGAAAAAGTTTA
AGATAGTGTGGTTTAGCACCTTTGGAAGGGCTTTAGCCAATGAACAATACATTAGAGATTTTTACGCTCC
TGTCAATTACAAGCAAAAAATCAACTACGGCATGCACAATTTCAATCTCATTTATGAAAATAAATACATT
AGGGTCGCGCCTTTTATTTGGTTTTACCCTAAGAATTTTAACGCTCCTGGATTTGAAATCACCCATGACA
CAAAATCTTATTGGAAATCTCTTTGGCGCATCCAAACGACTTTTTACGCATGGTTTCCCCTTTATAGCGA
TTATCTGTCTAAAGATTATTATAGGGCTGCTTTAGTGGGTAAAAAAAGCGCGGCTTTGTTTGTGTTTCAA
AGAATCAATTTCCGCTCTTATCGTTTTGGCTGGAGCGTGTATAAGAATTTTGGGAATGGGAGCGCCCAAT
TAGGCTGGAACGGCTCACCAGCGGATCCTTTTTATGACACTAAAGACGACACCCCTTATGAAGACGCTTA
TTCCAATTTTTACAACGCTAATTCCATAACGATTAACGCTTTTGTAGGGAATAGTATTAAGAATCTTTTG
GTGCAATTGTATGGGAAATTGACCTATTCCCCAAGGGCTGATGCACAAAGCTTAGGGGTTACTTTTAAAT
ATGACCTTAAAAAACATATCTATTTCATGCTAATGGTTAATGGCTATCAAATCACGATGCATAAGGGTTA
TAAGGTAGGGTTTTTTACAAGCGGTTATAACCCTGATTTCGCTCAAACCATTCAAAACAGAAGCTATTTG
ATGAGCTCTATGAGTTATCGTTTTTAAGGAATTAAACATTCTTTCATGTTATTTTTTAAGCCATAGCATA
CCCCTTTTAAGCGCGCTTTTATTGTATAATCTTAAAAATTTTATTAAAGGAAAAGTTCAATGTCTAATCA
AGAATACACCTTCCAAACTGAAATCAACCAGCTTTTGGATTTGATGATCCACTCTTTGTATTCTAATAAA
GAGATTTTTTTAAGGGAGTTGATTTCTAACGCAAGCGACGCTTTGGACAAGCTGAATTATTTGATGCTAA
CCGATGAGAAATTAAAAGGACTCAATACCACGCCCAGCATTCATTTGAGTTTTGATAGCCAGAAAAAAAC
CTTAACGATTAAAGATAATGGTATAGGCATGGATAAAAGCGATCTCATTGAGCATCTAGGCACGATCGCT
AAATCAGGCACGAAGAGTTTTTTAAGCGCTTTGAGTGGGGATAAGAAAAAAGATAGCGCACTGATTGGCC
AGTTTGGCGTGGGCTTTTATTCAGCGTTTATGGTAGCGAGTAAAATTGTCGTTCAAACCAAAAAAGTTAC
TAGCGAGCAAGCTTATGCATGGGTGAGCGATGGTAAGGGCAAGTTTGAAATCAGTGAATGCATCAAAGAG
GAGCAAGGCACAGAAATCACCCTCTTTTTAAAAGAAGAAGATTCTCATTTTGCGAGCCGTTGGGAGATTG
ATAACGTTGTTAAAAAGTATTCTGAGCATATCCCTTTCCCTATTTTTTTAACTTACACCGATACAAAATA
TGAGGGCGAAGGGGATAATCAAAAAGAAATTAAAGAAGAAAAATGCGAGCAGATCAATCAAGCGAGCGCT
TTATGGAAAATGAATAAGAGCGAGTTAAAAGACAAAGATTACAAAGAGTTTTACCAATCGTTTGCACATG
ACAACAGCGAACCTTTGAGCTATATCCATAATAAAGTGGAAGGCTCTTTAGAATACACAACGCTTTTTTA
CATCCCTAGCAAGGCGCCCTTTGACATGTTTAGGGTGGATTATAAAAGCGGGGTCAAACTTTATGTTAAA
AGGGTGTTTATCACTGATGATGACAAAGAATTGTTGCCCTCTTATTTGAGGTTTGTTAAAGGCGTGATTG
ACAGCGAAGATTTACCCTTGAACGTGAGCCGTGAAATCTTACAGCAAAACAAGATTTTAGCCAATATCCG
TTCGGCTTCAGTGAAAAAGATTTTAAGCGAGATTGAGCGCTTGAGCAAGGATAACAAGAATTACCATAAA
TTCTATGAGCCTTTCGGGAAAGTGTTAAAAGAAGGCTTGTATGGGGATTTTGAAAACAAAGAAAAACTTT
TAGAATTGTTGAGATTCTATTCTAAAGACAAAGAGAAATTGATTTCTTTAAAAGAATACAAAGAAAATCT
AAAAGAAAATCAAAAAAGCATTTACTACCTTTTGGGCGAAAATTTAGACTTACTAAAAGCGTCCCCCATT
TTGGAAAAATACGCTCAAAAAGGCTATGATGTTTTGTTACTGAGCGATGAAATTGATGCGTTTGTGATGC
CAGGCGTGAATGAATACGATAAAACGCCCTTTAGAGACGCTAGCCATAGCGAGAGTTTGAAAGAGCTTGG
TTTGGAAGAAATCCATGATGAGGTAAAAGATCAGTTTAAAGATTTAATGAAAGCGTTTGAAGAAAATCTT
AAAGATGAGATTAAAGGCGTAGAGCTTTCCAACCATCTCACTTCAGCGGTGGCTTTAATAGGCGATGAAC
CAAATGCGATGATGGCTAATTGGATGCGTCAAATGGGCCAAAGCGTGCCTGAAAGCAAGAAAACGCTAGA
ATTAAACCCTAACCATGCGATTTTGCAAAAACTCTTAAAGTGCGAAGATAAAGAGCAGTTGAGCGCTTTT
ATCTGGTTGCTTTATGATGGGGCGAAGCTTTTAGAAAAAGGGGCTTTGAAAGACGCTAAAAGTTTTAACG
AACGCCTAAATAGCGTGCTATTGAAAGCGTTGTAGGAGGTTAAAAACCCTTTTTAAGGGTTTGAATAAAC
TCGCTTAAACCTTTCAAGCACCAATCTAAAAACGGCAATGAATGGGTGCGATAAAAGCCTTATTATGATT
AAAAGATTAGTTCGTGGGGTTTATGCTTTCATTAAGATATTAAAAAGCGTAAAAGCCAGCTAAACGCAGC
CTTTAGCTTAACTTCATTAAAACTAAAGTTCTATTTTTAATTCCTTGAGAGCGTCGCATGCTTCTTTAAC
GCCTGATTTGCAACCTTTTTTAAAGTTTTCTACCGCTTGCTTTTCGTCCTTTGCTGTGCCTTGGGCGTTG
TATTGCATAACCCCTAAATTATAACACCCCCTACCATCTTTCAATTCGCATGCTTTAGAATAACGAACAA
TAGCCTCCTTAAAATTCTTTGCTACACCATACATGTATCCTGCATTAATACACCCGGGGCTGTCTTTTAA
ATCGCAAGCTTTTTCATACAAATCAAGAGCCTTTCTTAAATCCTTAGGCGTGCCTACGCCATAATGGTGT
AAGCTTCCTAATACCATACACCCTTCAGCATGGTTTAAGTCGCAAGCTTTAGAGTAGTATTGTGAGGCTT
TTTTAGCGTCTTTAGACACGCCTTGTCCGTTATAGTATAAATTTCCTAGCAGGTTGCACCCATAACCATC
ATTTAATTCACAACCTTTAGTGTAAAACTGGATGGCTTTTTTCAAGTCTTTTCCCACTCCTTTCCCTTCT
TCATAGAACGCCCCTAAAAAAACACACCCAAAGCCATTTTTTAACTCACAAGCTTTTTCAAAATGCGTTT
TAGCTTGAGCGAAATCTTGCTTCTTCGCGCTCTCTATACCTAAATTAACAAGCTCTTTAGCGTCTGGCTC
TGCCATTAACCCTCTTAAACACAACGCGCCCAAACACAAGACCCCAAAAAGGGTTTTTTTAACGCTTCCT
AGCATGATATATCTCCTATTAAAAAAATGTAACCCTTTATAATTGTAATCAAATATTGATAAGCCTTACT
TAATGTTTATTTATTTTATTTCTCGCTCAAATCCTCTAAAACCCCCAAAAACACCTTTTCTAAAAGCTCT
AATTCTTTCAAGCTCACCCTTTCATCAATGGCATGGATCCTGTCATTAATGGCGCCAAACTCCACCACTT
CTATGCCATGAGCGCTAAAAAATCGCGCATCGCTCGTGCCTCCTTTGGTGTTTAAAAGGGGGGTGGTGCG
GCATGTTTTTAAAATATTTTCTTTTAAAACGCTGGTAAGCTTTGAATGAGAAGTCGTGATGAAAGGCGAA
CTGCTTGACTCTAATTCTAAAGTGTGAGGCAAATCTTTTAAAACTTTTTCTAAATATTCTTTCAAACTCT
CTTTAGTGGTTTTTAAAGAATGGCGCGCATTAAAGGTAATTTCTACGCTCCCTGGAGTCACATTATTAGC
CCCTAACCCTGCATGCAAGTTGGTGATGACTAATTTTGAAGGGTCAAAATATTCATCGCCATCGTCTAAA
TGAACTCCTGAAATCAAAGGCAAAACCGAAGCGAGCGCATCAATAGGGTTTTGGCATTTTTTTGGGTAAG
CCACATGCCCTTGAACGCCTTTTAAAATGAGTTTGCCATTAATAGAGCCTCTTCGGCCAATTTTGATGCT
ATCGCCTAGGACTTTTTCACAAGTGGGTTCAGCCACAATCGCCATATGGGGTAGCAAATTTTTTTCTTTG
AGTTTTTCTAACATAAGCCTAGTGCCAAAAATCCCTGGTCCTTCTTCATCGCTCGTGAGTAAAATAGAAA
GCAAAAAAGGGGTTTTAGGGTTAAAATTTAAACTCGCGCTCAAAAACGCCCCCACGCCCCCCTTCATGTC
TTGTGCCCCACGGCCGTATAAAAACCCCTCTTTAATGATGGGTTTAAAGGGATCGCTTTGCCAATTATCT
CCAGGAGGCACGACATCAATATGCCCTGCAAAGCAAAAATGCAAGGGCTTAACATTTTCTTTTGCATGCT
TTTCTTTTGCATGTTCTTTTTCTGCATGCTCTTTGGGGGAGTTAAAAATGCGGTATAAAAAAAGGTTTTT
CACGCCATTTTCCCCACATTCTAGAGTTTTAAAAGCAGGAAAAAGCGATTTAATGTATTCAAAAATACCG
CATTCTTTGGGCGTAATGGTGGGGTAGCTGATGAGCTTTTGGGTGATTTCTAAAGCGTTCATTAAAAATC
CTTTAAGAGTTTTTTCGCAAATGGATGTATAAATGCAAAACGTCTAAATTCGCCGGGGTGATCCCGCTGA
TTTCTGAGGCTTCAAAAAGGCTTTTGGGGCGGAATTTTTCTAACTTTTCTACCGCTTCTAGGCTAAGGCC
TGGAATGCCTTTAAACACAAAACCTTTAGGGATAGAAACTTTGAGCATGCTGTCCATTTTAGCGATATTT
TCGTGTTGCTTTTCAATATAAATATTATACTTGCATTCAATTTTAATCTGCTCTAAAACCCGCTCATTCA
AGGGGGCTAAAAAGCTGAAAAAGGAACGCATTTTTTCTATATTAAAACTATCGCGCGCTAAAAGGCTAAC
GCCATCCATTTTGTCATTGATAGGGTTTTCATCTAATTCATTCAAGCGTTTTAACACTTCTTTGCTAGGG
GTAAGGACGCATTCTTTAAGGCGTTTCAAGTTTTCTTGTATTGCTTGTTTGTCTTTTTCTAATTCCTTAT
AGAAATCCTGTTCCATAAGCCCTAAACGATAGGCATGTTCGCCTAACCTAAAAAGCGTGTTGTCTTCTCT
TAAAAGCAAGCGGTATTCGGCCCGGCTAGTAAACATTCTGTAAGGTTCATTCGTGCCTTTAGTGATTAAA
TCATCAATCAAAACGCCGATATAAGCTTCATTGCGCTTTAAAATAAAGGGGGCTTGATTCTTTAAGGCTA
ATACCGCATTAATCCCAGCCATAAGCCCTTGAGCCGCCGCTTCTTCATAGCCGGTAGTCCCATTGATTTG
CCCGGCCAAATAAAGCCCTTTGATTTTTTTGGTTTCTAAAGTGTGGGTCAATTCTGTGGGCTGGATGAAA
TCATACTCTATCGCATAGCCATAGCGCGTGATGAGAGCGTTTTCTAAGCCTTTGATAGAGTGAATGACCT
TTTCTTGCACATCTAGGGGTAAAGAGGTGCTTAAGCCGTTGATATAATATTCGCTTTTATGAATGGTTTG
AGGCTCTAAAAACAGCTGGTGGCGTTCTTTTTCGCTAAAGCGGTTGATTTTATCTTCAATGCTAGGGCAA
TACCTGGGGCCTATGCCTTCAATTTGACCGCTAAATAGGGGGGCTCGGTGGAAATTATCCCTAATGATTT
GGTGGGTAATGGGGTTAGTGTAAGTGATGAAGCAAGAGAGTTGGGTGGGGTTAAAATCTTTGGTTTTATA
GCTGAAATAGGGAGGGTTTGTGTCCCCAAAATGCTCTTCTAAGCCTTCAAAATCAATGCTATTGCCCGCC
ACTCTTGGGCAAGTGCCGGTTTTTAGGCGATCCACCTTAAAGCCAAGTTCCCTTAAATTCAAGGCTAAAG
AATTAGAAGCGTTTTCCCCAAAGCGCCCGTTTTGGTTTTGGTGCTCGCCAATATGCACCACCCCTTTTAA
AAAAGTGCCTGTGGTGATGATCACTTTTTTAGCTTTATAAGTGTTATTAATGTTTGTGGTTACGCCCACT
ACCTCATCATTTTTAATGATTAAACTTTCGGTCATTTCTTGAGAGACGCTCAAATTAGGGGTGCTTAAAA
CAAGATTTCTCGCAAAAATGCGGTAAGTATCCATATCAATTTGCGCTCTAGTCCCCCTAACTGCCGGCCC
TTTAGAAGCGTTTAACACACGATATTGCAAACCGCTATTATCCGTAATAATCCCCATAGCCCCCCCTAAA
ACATCCACTTCTTTAGTCAAATGCCCTTTGCCCAAGCCCCCAATGGCCGGATTACAGCTCGCTAAACCGA
TCGTGTCTATGAGCATGGTGATTAAATGCACTCTAGCCCCCATTTTAGCCGCAACCAAGCTCGCTTCAAT
GCCTGCATGCCCCCCACCAACCACTAAAATATCACTTTCTTTTACCACTCTTTTTCCTATTTTGATATGA
TTTTTCTAAAATATTAGTTTTGAAAAAGTTTTATTGTAGCATGTAGGTTAGTAATTTTAAAGGGTAAAAT
AAAATGGAAAATCATTCGCATGCTAATACGCATACCGATACGCGCGCCGATGATAAAAACACTAAGATCG
TGCGCTTGTTGGGTCTTATAGGAGGAGCGTTAATCGCACTTATTATCTATTACGCTTTAAACGCTCAAAT
GCCTCACATTGTAGAAGAAATCCCCAAGCTTAATTCCTTAAATTATAAGGCGATGCCTGTTGTGGCTGGG
GTGGCTGTTTTAATGGGGATATGGTGGATGACTGAAGCCATTGACTTGCCTGCAACCGCGCTTTTACCTT
TGGTGCTTTTTAGCGTCTTTAGCGTGGATCAATTCGCTAATGTCAGCTCTTCTTACGCATCGCCCATTAT
CTTTCTTTTTATGGGAGGGTTTATTTTAGCTTTAAGCATGCAAAAATGGAACTTGCACACACGCATCGCT
TTAAGCATTATTTTATTGGTAGGCACAAGCCCTAGGAGGTTGATTTTGGGTTTCATGATAGCCACAGGAT
TTCTGTCTATGTGGGTGAGCAATACCGCAACGGCGGTGATGATGCTCCCTGTTGGCATGAGCGTTTTGCA
ATTAGTCGCTAAACTGGTGGGCAAAGAAAACGCCTCTCATTCATGGTATCAAAAAGAAGAAATCACCAAA
GCGCATGGGGGTATTATGGGCAATATCGTGCATAAGGGCAAAGATATTACCCAAGTCATTCAAGAAAAGA
CTACTATCTATCGCACGAATTTCAGTATTTGCTTGATGCTTGGCATCGCTTATGCGGCTTCTATTGGCTC
TTTAGGCACTTTGATTGGCACGCCGCCTAACGCTTTATTAGCCGGCTATATGAAAACCGCTTTCAATATT
GAAATTGATTTCGCTCAGTGGATGGTGTTTGGGACGCCGTTAGCCTTTATCATGCTCATTTTATCGTGGC
TCTTGCTCACTTATGTCATTTTCCCTTTAAAGATTAAAGAAATCCCAGGGGGTAAGGAAGTCATTAGGGT
GGAGTTAAAAAAATTAGGCCGTTTGAGTCAGGCGGAAATCTCTGTGGGGATTATTTTTATCCTGGCGTCT
TTAGGATGGATTTTTTTAGGTGTAATGTTAAAAGCTTGGGGCGTTAAGATAGATAAAATTGATTCCGTGA
TCGCTATGGGGGTTTCTGTGCTTTTATTCATTTTGCCCGCTAACCATCAGGGCGATAGGCTCATTGATTG
GGGTGTTGCTAAAAAACTCCCTTGGGATGTGTTGCTTTTATTTGGCGGCGGACTAGCCTTGAGCGCGCAA
TTTTCTAAAACCGGGTTGAGTTTGTGGATTGGGCATTTGGTCTCTGGGTTTTCGCATTTACCGATTTTAT
TCATCATTGTCATGGTTACTTTAATGGTCATTTTCTTAACCGAAATCACTTCTAACACCGCCACCGCTGC
CGCGTTTTTACCGGTGATTGGAGGGGTTGCGGTAGGCATGGGCTATGAAAGCCATCAGAGTTTGTTATTG
ACTATTCCTGTAGCCTTGAGCGCGACTTGCGCGTTCATGCTCCCTGTGGCCACCCCACCCAATGCGATAG
CTTATGGCTCTGGGTATGTTAAAATAACGGATATGATTAAAGCTGGTTTGTGGCTTAATTTGGTGGGCGT
TGTTTTGATTAGCACATTTAGCTATTTTTTAGTTTCGTTAATATTTAATTGATTAAGGAAAAAAGTGAAA
GAAGAGTTATTTAAAGAAAAATCTCGTTACATTACAGGGTTTGTTTTAATCATTGCGGCAGGCTTGATTT
TATATGCGGACAATTTGTTGTTGTTTTGGGCGGTTTTAGGGGGGATTTATGCGGTAGGGTTTTCTGAAGC
GTTAAGACTATTCCAAGTTAAAGCGAGCTTTAGCCTGTATTTCATTTTAGTGTTGTCATGGGTAGCGGCG
TATTTTAACGGGCGCCCTATAGAATGCGCTCTTATTAGTGCCATGGTCATGGCTAGCGTCATCGCTTATC
AAAAAGCGCACCACAGCGAAGCCATTTTACCCTTTTTATACCCGGGCGTTGGGTTTTTTGCACTTTTTGG
GGTTTATAAGGATTTTGGCGCAGTGGCGATCATCTGGCTTTTAGTGGTGGTGGTCGCAAGTGATGTGGGG
GCGTTTTTTGGAGGCAAGCTTTTAGGCAAAACCCCTTTCACAGCCACTTCGCCGAATAAAACCTTAGAGG
GCGCGCTGATTGGCGTTGTTTTGGCGAGCGTTTTAGGATCGTTTGTGGGCATGGGGAAATTGAGCGGAGG
CTTTCTTATGGCGCTTTTATTCAGTTTATTAATCGCGCTTATGGCGGTGTTTGGGGATTTGTATGAAAGC
TATTTGAAAAGAAAGGTCGGGATCAAAGATAGCGGTAAGATTTTACCCGGGCATGGGGGCGTTTTAGACC
GGTTGGATTCCATGCTTTTTGGGGCTTTAAGCTTGCATGCGTTGTTGTATTTTTTAGAAGTTTGGAAAGA
AACGGCGGTGTTTTTAGGGGACTGAATGGTTGTTTTAGGAAGCACCGGCTCTATTGGGAAAAACGCCCTA
AAAATCGCAAAAAAATTTGGCGTAGAAATAGAGGCCTTAAGCTGTGGGAAAAATATCGCTTTAATCAATG
AGCAAATCCAAGTTTTCAAACCCAAAAAAGTAGCGGTTTTAGATCCTAACGATTTGAATAATTTAGAGCC
TTTGGGCGCGGAAGTGTTTGTAGGGCTAGAGGGCATTGATGCGATGATAGAAGAGTGCGCCTCAAATTTA
GTCCTTAACGCCATTGTGGGCGTGGCGGGATTAAGGGCGAGCTTTAAAAGCTTACAAAGGAACAAAAAAC
TAGCCCTAGCGAATAAAGAGAGCTTAGTGAGTGCTGGGCATTTATTAGACATTTCACAAATCACGCCTAT
TGACAGCGAGCATTTTGGTTTGTGGGCGTTGTTGCAAAACAAGACTTTAAAGCCTAAATCTTTAATCATT
AGTGCGAGTGGGGGGGCTTTTAGGGACACGCCTTTAGAACTTATCGCTATTCAAAATGCGCAAAACGCAC
TCAAGCACCCTAATTGGAGCATGGGATCTAAAATCACCATTGATTCAGCGAGCATGGTCAATAAGCTTTT
TGAAATCCTAGAAACTTATTGGCTTTTTGGCGCGTCTTTAAAGATTGATGCACTCATTGAAAGGAGTTCT
ATCGTGCATGCTTTGGTGGAGTTTGAAGACAATTCTGTCATCGCGCATTTAGCGAGCGCGGACATGAAAT
TACCCATAAGCTATGCCATTAACCCCAAATTAGCTTCCTTGAACGCTTCCATTAAGCCCTTAGATTTATA
CGCTTTAAGCGCGATTAAATTTGAACCCATTAGCATGGAGCGCTACACTTTGTGGCGCTATAAAGACTTG
TTATTAGAAAACCCCAAGCTTGGCGTGGTGCTGAATGCGAGCAATGAAGTGGCGATGAAGAAGTTTTTAA
ATCAAGAAATCGCCTTTGGAGGCTTTATTCAAATCATTTCTCAAGCCTTAGAATTGTATGCTAAAAAATC
TTTCAAGTTCTCTACTTTAGATGAAGTGCTAGAACTGGATAAGGAAGTTAGGGATCGTTTTAAAAATTAT
AGGTAGTGTTGAATGAATGGTTTGATAAGGAGTTGATGCGTGTTAAATCAGCTTTTGGTGCTTTCAGCTC
TAATTTCTAGCGTTATAATCCATCTCGTTAGGGTTGCGTAAAACCCCACTTTTTAAAAAAATGAAAGAAT
ATTAAGGTTAAACAAGTTCATTGAACTAAACCTACAAGCTTATAGCCTATTTCCTCACAAACTGCTTGTA
TAAAAATTCCTTTCTCCCTATGGCGATGATATGGTTGCGCATTTTGTCATGCAAATCGCCTAAGAAAAAA
GGGGTTTTTAATTCCAGTTTAGGAATGTCTAGGGCATACACTTGAATCAAGTAATGGTGATCGCCATTAG
GGGGCATGGGGCCGATATAGACGCTGTTATTGAGATTGGAGCGTTGTTTTTCGCTTTCATTGAGCGGTGA
ACGGATAAAGCCTTGAGTGAGCGAATTGACCCCTTGAACAATCCTTTTATCCATCATGGAAGCGTTTTCT
TCTAAAACATTGTAAGAAATATTGCCCACGACCCAATGGACAAACGACATGCCACACACTTTTTGCGCGT
CATGATCGATGAGTTCTAACGCATAGCTTTGAGCGCCTTCCACTTTTTGCCATGAGATTTTAGGCGAATA
AGTGGGTAAGCCGTTTGGGTTGAGAAACGCTTTAGGGGCGTTACCGCCAAATTTAGCGTCCAAATACCCT
TCTGAATCAGTTTGAATCATCACTTCAAAAGTTTTCATTTTAAGCCCTTTTTCTTTGAAATCGTTTTGTG
TTTTCTTATTGTAGCATGATCATAAAAATACATCTTAATTTGGAGCATGGTATTAGAATAATCATTTTTA
ATGATTAAATAGTTATTTATTTTTACTAGTTACCATTGAACGCATGGAAAGTAAAATAAATCGTTTGAGC
GCCAAGATAGACGCACTATTGGAACAGCAAAAAAGAGTGATTTCTTTACTAGAAACTTATTTGAGCGTTT
ATCCCGCCCAAGAGGCTTCAAATAAGTTTTTTAAAGGCGTTAGTCAAGGGATGGAGTTAGCCCCAGAAAT
CGCGCAAGAAGATGAAGAAAAACGCCTTTATGTGTTGCAATATTTAAGCCATGTGGATATTACTAAAAAC
AAGCAAGACTCCCAGCTCAAAAAAGATTGTTTGGAATTTATCCAAAGGTTTAATGTCCCAAAGCCCATTA
TCATTACCGCTCTTTATAACCTTAGGGGCATTAAACCCACTAAAAAAGAAGTAGCGAAACAATTGCAAAA
ACTCTATGTGTGGGAGAAGCGTTACCAACAAGGGGGGATAGACGCTTTAAAAGACAGGCGTGGGAGACCC
CTTAAAAAACCTTAAGCGGGTTTATGGGTGCTATTTTTAGTTTTTAATGAGGGTAATCGCATTTCTCAAA
ATGTTTTCAAAAATTCATCTTATTTTAAGTTAAAATTAAGAAAATATCTTGTATTTAATCATAATTTAGA
CTTAGATAAGAAAATCTATGTAAAATTTTTGAGGAGAATATTAACCTTGTTACAACGAATTTATTTAGAC
AATAACGCTACAACGAGAATTGACCCTAAAGTCAAGGAGATCATGGATCCTTTTTTAAGGGATCATTACG
GGAACCCTAGCTCGTTACACCAGTTTGGCACAGAAACCCACCCAGCCATTGCAGAAGCGTTGGATAAGCT
TTATAAAGGCATTAACGCTAGGGATATAGATGATGTGATCATCACTTCTTGCGCGACAGAAAGCAATAAT
TGGGTTTTAAAGGGCGTGTATTTTGATGAATGCTTGAAAAAAGGCAAAAACCATATTGTAACCACGGTTG
CAGAGCATCCGGCGGTGCGATCCACTTGTAATTTTTTAGAAAGCTTAGGGGTGGAGGTTACTTACTTGCC
CATTAATGAGCATGGGAGTATCACCGCAGAGCAAGTCAAAGAAGCGATCACAGAAAAAACCGCTCTAGTG
AGCGTGATGTGGGCGAATAATGAAACCGGTCTCATTTTCCCTATTGAAGAAATTGGGGCTATTTGTAAAG
AAAAGGGCGTGTTGTTCCATACCGATGCCGTGCAAGCGATTGGTAAAATCCCTGTAGATGTGTTAAAAGC
GAATGCGGATTTCCTTTCTTTTAGTGCGCACAAGTTTCATGGGCCTAAAGGCATTGGGGGGTTATATATT
AGAAGTGGGGTGGGATTGACCCCTCTTTTTCATGGCGGGGAGCATATGAATGGCAGGCGCAGCGGGACTT
TGAATGTGCCTTATATTGTGGGCATGGGCGAAGCGATGAGATTAGCCGTAGAGCATTTAGACTATGAAAA
AGAGGTGGTAGGGAAATTGCGCGATAAATTAGAAGAAGCGCTTTTGAAAATCCCTGATGTGATGGTGGTA
GGCGATCGAATCCATCGTGTGCCTAACACGACTTTAGTCAGCGTGAGAGGGATTGAAGGAGAGGCCATGC
TGTGGGATTTAAACCGCTCTAATATCGCCGCTTCCACAGGGAGTGCGTGTGCGAGTGAGGATTTAGAGGC
TAATCCGGTGATGGTAGCGATTGGAGCGAGTAAGGAATTGGCTCATACCGCTATCAGGCTCTCATTGAGC
CGTTTTAACACGGAAGCTGAAATTGATAAAACGATTGAAGTTTTCTCTCAAGCGGCTACAAGGTTGAGAA
ACATTTCAAGCTCTTATTAAAAAGAATATAAAGGAATCAAAATGGCAAAACATGATTTAGTGGGTTCGGT
TCTCTGGGATGCGTATTCTAAAGAAGTTCAAAGGCGCATGGATAACCCTACGCATTTAGGGGTCATCACC
GAAGAGCAGGCTAAAGCCAAAAACGCTAAGCTCATTGTGGCGGATTATGGCGCAGAAGCATGCGGTGATG
CGGTGAGGTTGTATTGGCTTGTAGATGAAAGCACGGACAGAATTGTTGATGCGAAGTTTAAAAGCTTTGG
TTGCGGAACAGCGATCGCAAGCTCAGACATGATGGTGGAGTTGTGTTTGAATAAAAGAGTCCAAGATGCG
GTAAAAATCACGAATTTAGACGTGGAAAGAGGCTTAAGAGATGATCCGGACACGCCGGCGGTGCCTGGGC
AAAAAATGCACTGCTCGGTGATGGCGTATGATGTGATTAAAAAAGCTGCCGGCATGTATTTGGGGAAAAA
CGCTGAAGATTTTGAAGAAGAAATCATCGTGTGCGAGTGCGCTAGGGTGAGTTTAGGCACGATTAAAGAA
GTGATTAAGCTCAATGATTTAAAAAGCGTTGAAGAAATCACTAATTACACCAAAGCCGGCGCGTTTTGTA
AAAGCTGCGTGAGACCCGGAGGGCATGAAAAAAGGGATTATTACCTGGTGGATATTCTTAAAGAAGTGCG
CGAAGAAATGGAAGCTGAAAAACTTAAAGCGACCGCTAATAAATCCCAAAATGGAGAATTGGCTTTCAGG
GAAATGACTATGGTTCAAAAGATTAAGGCCGTGGATAAAGTCATTGATGAAAATATCCGTGCTATGCTTA
TGATGGACGGAGGGGATTTAGAGATTTTAGACATTAAAGAAAGCGATGATTACATTGATGTGTATATCCG
CTACATGGGGGCATGCGATGGGTGCATGAGCGCGACTACCGGGACATTATTTGCCATTGAAAACGCCTTG
CAGGAATTATTGGATCGCAGTATCAGGGTGTTACCGATTTGATTTGTTCTTTTTAGGGGGTGAAAGCCTT
TTTCAAGCGAAGCGCTAATAAACTCAAAATGAGGAACGATTAGCACTTGCGACATTATTCATTATACGCT
ACTTTTATGCTAATATGCTATTTTGAAGCGATTTGCGATGATGATTGAAGGAACTTGATGAAAACGACAG
AAAACACAGATGAAACTCACTTAAGGGGAACTAAAAATAAACTAGGACGCAAACCAAAAGCAGACGCTAA
TAAAAAAACTCGCGCGGTAAGCTTGTATTTTTCTGATGAGCAATACCAAAAACTAGAGAAAATGGCTAAC
GAAGAAGAAGAAAGCGTGGGATCTTATATCAAACGCTATATTTTGAAGGCTTTAAGAAAAATAGAGCAAA
ATGGCGCTTGATAACTTTTTAACTTGTTTTGGGTTTAGCTTTACGAGTTTTGCTACAGAACAAAACCAAA
ACCCCGTTTTTATCTAGTCTTTAGCTGTGTGATTTTAAAAAAAGAGTGGTATTTTGGCTAAAAAAACTTC
TTTATTTGAGTGTCAGCATTGCGGTTTTACAAGCCCTAAGTGGCTGGGCAAGTGCGTTCAGTGCAACGCA
TGGGAGAGTTTTATAGAATTGAACCAAGCCCAAAAGGAAGTTTTACACGCACTTAAAAAACCGCTCCCAC
AAGCGCAAAAAAGCGTTTCTATCGCTGCAATTGAGCATGAAGAAGTCATCAAGTTTTCTTCCACTCAAAG
CGAGTTGGATATTGTTTTAGGTGGGGGGATCGCTAAAGGGGGGCTGTATTTAGTGGGGGGGAGTCCTGGG
GTGGGGAAATCCACTCTGCTTTTAAAAGTGGCTTCTGGCTTAGCCAAAAACCAGCAAAAGGTTTTGTATG
TGAGCGGGGAAGAGAGCTTGAGCCAGATTAAAATGCGCGCCACTAGATTGGATTGCGTAGAAAAAGAATT
GTATCTGCTCAATGAAATCAATTGGCCTGTGATTAAGGCGAATATTGAGAGCGAAAATTATTTTGCGTGC
GTGATTGATTCTATCCAAACGCTTTATTCGCCAGAGATTTCTTCAGCGCCCGGCTCTATTTCGCAAGTGC
GAGAGATCACTTTTGAGCTCATGCGTTTGGCAAAAACAAGAGATATTGCTATTTTTATCATCGGTCATAT
CACTAAAGAAGGGAGTATTGCAGGGCCTAGGGTGCTAGAGCATATGGTGGATAGCGTGCTGTATTTTGAG
GGCGATCCCAGTAGGGAGTTAAGGATTTTAAGGAGTTTTAAAAACCGCTTTGGCCCTACGAGTGAAATCG
GCTTGTTTGAAATGAAAGAGCAGGGTTTGGTGAGCGCTAAAGAAGCTTCAAGCTTGTTTTTTTCTAAAGA
AGAGCCTATGGAGGGGAGCGCGATTACCATTACTTTAGAAGGCTCAAGGGCGTTGATTTTAGAGATTCAG
GCGTTGGTGAGCGAGTGCAGTTTCGGAGCACCCAAACGATTGGCGAACGGGTTTGATACTAACCGCCTTA
ACATGCTTATTGCTTTATTGGAAAAAAAGCTAGAAATCCCCTTAAACCGCCATGATGTGTTCATTAATGT
GAGCGGAGGCATTAAGATTAGCGAGCCGGCTTGCGATCTAGCGGTCATTGCCAGTATCCTTTCAAGCTTT
AAAAACAGAAAAATTGACAATAAAACGGCGTTTTTGGGCGAAGTGAGTTTGAATGGCAGGATTTTAGAAG
CCCCCAATTTGAACGCCAGATTGAAAGAAATGGAAAATTACGGCTTTTTAAAAGCCATTTTGCCTAAAAA
ACCCAGTCAAAAAACCTCTATCAAATGTTATGAGGCCAATGTGGTGGGTAAGATTGTTGAATGGATGTGA
TTGGAACTTTTGTTACCTAATAGAACAGAGTCTTATTAAAATTTAAACTCAATTTAAAGAACAACTACCA
TTTTTTTTAGTTATAATGGCAAACACCATTAAAATTAAAACAAAGGTTATTCAATGAAGGTATTATCTTA
TTTGAAAAATTTTTATCTTTTTTTAGCGATAGGAGCAATTATGCAAGCGAATGAAAACATGGGATCTAAA
CTTCCCAAAACCGATGAAAGAGTGATTTACTTGGCTGGGGGGTGCTTTTGGGGGCTAGAGGCGTATATGG
AGAGGATTTATGGCGTCATAGACGCAAGCTCTGGTTACGCTAACGGCAAGACTTCAAGCACGAATTATGA
AAAATTGCATGAGAGCGATCATGCTGAAAGCGTGAAAGTGATCTATGATCCTAAAAAGATCAGTTTGGAC
AAGTTGTTGCGTTACTATTTTAAGGTGGTTGATCCGGTGAGCGTGAACAAGCAGGGTAATGATGTGGGCA
GGCAGTATCGCACAGGGATTTATTATGTCAATAGCGCGGATAAAGAAGTGATAGATCACGCCTTAAAAGC
GTTACAAAAAGAAGTGAAAGGCAAGATCGCTATTGAGGTAGAGCCTTTAAAAAATTATGTGAGGGCTGAA
GAATACCACCAGGATTATTTGAAAAAACACCCTGGTGGTTATTGTCATATTGATTTGAAAAAGGCGGATG
AAGTGATTGTAGATAGCGATAAATACACCAAACTTAGCGATGAAGTTTTAAAGAAAAAACTCACCAAACT
CCAGTATGAGGTTACGCAAAACAAACACACTGAGAAACCCTTTGAAAATGAGTATTACAACAAAGAAGAA
GAGGGCATTTATGTGGATATCACCACAGGCGAGCCGTTATTTTCTTCAGCGGATAAATACGACTCCGGTT
GCGGGTGGCCAAGCTTTTCTAAGCCTATCAATAAAGATGTGGTGAAATACGAAGACGATGAGAGCCTTAA
CAGGAAACGCATTGAAGTGTTGAGCCGTATTGGTAAGGCGCATTTAGGGCATGTGTTTAACGATGGGCCT
AAAGAATTAGGGGGCTTAAGGTATTGTATCAATAGCGCGGCTTTAAGGTTTATCCCCTTAAAAGACATGG
AAAAAGAGGGCTATGGCGAGTTTATCCCTTATATCAAAAAGGGTGAATTGAAAAAATACATCCAGGATAA
AAAAACGCATTAAGAGATAATGACTAAGCCCCCTAACGGGGGTTAAAATAGGGGGTTTAAGCGTTTGGGT
TATCTTAAAAACATCTCAAACCGCCTTAAAAAATAATTCATTTTTTAATTACCCTTACTTTTTTTAAGTT
TTGTGTTTTTGTTTTCATCAAATAAGGATAACTAAAACTTTTTTATTTTTTTAAAAATGGGGTTTTTAAT
TTTATTTTTTGTTTCAAACTCATTTTTTAAGGGGGTAGGGGGTTATCCCATTACAACCCCCAAACTTAAA
CCCCCTAACCCTAAAGAAGCGCTTTTTTAGAGGTTATCGCTTGCTCTTAGAAAGCTTTTTGATATTAATT
TTAAAAAATGCCCTTGAGCGTTTTTAGATTTACCCCATAATGAGCTTGTGTAAAGTTGCTAAAATGCTTA
AAGCATAAATGAGGAGCAATAAGATTTTATGCACCTTTTCATTAGCCAAAGCAATCAGCTTAATGCCAAT
GCCCACTCCTAAAAACGCTCCAATGCCGGTAATCACCCCCGCTTGAACGCTTATATTATCAAGAACCTTC
CCGTTATAAAGAGAGATGACCCCAGATAAAGAAGCGAACACCACAAAAAATAGCCCCAAAGGCACGATTT
TTTTAGAATCGTATTTCAAAAAATAGCCCAAAAACGGCACCATTAAAATCCCCCCACCCATGCCTAGCGG
GATAGAAAAGATGCCAGTAACAAAACCGGCGAGCATCAAAACCCCATGCGTTCTGTCCATAGACACAAAA
GGGATTGCGCGCTTTTTTTCTGGCGTTTTGTTATTCGCATGCAAATCAAAATGCATTTCTTCAAAATGCT
CGGGCTTCTTGTTGTTAGAAAAAGCGTATTTGATAAAGGTGTAGCACACCACCACCACAAACACGCTCAT
TAAAATTTTATCGTCAATGATTTTTAAGATAAAGCTCCCTAAAATCGCCCCCATTAGCCCTCCAAGTGCG
GCAAATGAGCCTTCTCTCAAATCCAATAAGCCCTTTTTGTAATTGATGATAGAGCCGACCACTGAAGAAA
AAAGCATTTGCATGAGCGAAATACCCACCGCATGGCTATAGCTAAAATGGGCAAAAATCGCGCTAGGGAC
GACAATCTCCCCCCCGCCAATACCAAAAAACCCGGCGGTAATGCCAGTAAATAGCCCCACAAGAGCCAAA
ATAAACGCTGTTGATTCTTCCATAAAAAACTCCCTAAATTTTAAATGATTACTTTATCAAAAAAGAGTGA
TAATCTTTAAAAATTTTTCTTTAATGATTGCAAAAATAGGGTTTTGATCACTTTAATTTTACAGCTTGAG
AGCGATTATAAGAGATTATCCAAGATCTCTTGATTTGCTTGATTTAAAAAGGCCTTCAAGCGTTTTTAAA
CAAGCCCCCTTTTTAAGAGGGTTTTTAATAAGCAAACACATAATTGAGAAAAAGGCTATACATCCTTCTG
TATTCTAGTTTAGCGCCCATGAAAGAATAGTAGCTTGTGTTGATCGTAGGGATTTTAAAACCTAGTTCAA
TGCCATGTTGTGCGGCATGATCGCTGTTTTTTTTCTTAGGCCTAGCGAGATTCATCCTCAAGCCCAAATC
AAACAAAAATTGGAAGTTAGAAGTGCTGACATTAGCGTTATAAATGCCATTCATCATGGTCAAATTCACG
AATTCAGAATTAAGCCATGAAGTCCCGGCTAACGCAAAGCCACCAAAAAGCCCCACGGAAAGCTTGTTAT
TCTTGCCTAAAAAGTTGGTGTTTTTATCGTTGATGAAGTTATAAAGAGCGTCCATTCCCACCCCATAAGT
CCACACATCAGAAGCGGAGTTGAAAAAGCTGGATTTGATGAACGCATGGTTGTAATCAAAAAAGCCGTAA
TACCTTAACCCCCAATTCCTTTTTTTGCCAAAGAATTGCTTATAGCCCACTTGCACGCCGATGCCATTCA
TCGCGCCGTTATTGTTTTGATAGTCAATCACGCCGATGCGCCTGAAAGGGTTTTTGCCTAATTCTTGCGT
GATGGTTTGGAGTTGGTTGTATTTGTTGGTATCCAAAGAATAGGTGAGCAAACCTTCTGGGGAATTAGGG
TTTTGAGTGGCATGCGTCATGTTTTGAAGTGGCTTAGCGTTAGGCAAGTGAGAGATACCATTATTAATCG
CTGTTGAGTCTTTGTTTAGAGTGCTAAGGGCTTCTTTAAAATTCAAAATGGTTTGAGCCAAAGCCCTATC
CTGATTGACCTGGTTGCCATAATAAGCGGTGTGTTGCTCCAAAGAGTTTAAAGTTTCCTTCACAAACGCA
CAACCCGAACCCCAAGTGTTATTAGTGATCACACCAGCCGATCCTGCTTTACATTCTTCTAAATCCCCTT
GGATAGGCCCTTGAATGCTGTGGAAATTGTCCGCAACTTGCTTAGCTAAACCTAAAATCTCTGCTTGAGC
TTCAGCTCTATTGAGCATTTCTTGAGCGAATTGCTTATTTTTAGAAGTGTAGGGGTTGAAATTTTCTGGT
TGCGTGATTTGGGCGTTTTCATTAGCGTTAAGCTGTTGGGTTTTTGCTAGGGCTGTTTGAGCGTTTTTAA
TCATCTCGTTAATAGCGTTAAAAGAAGGGCCAAAAATATCCATCACATTCCCAGGCGTAGAACTCAACCC
CCACGCTTTACCGCCATTGCTCGTTTGCACATGCGGGTTTTGAGTGGTAAGGACTTGCATGATAGTGGCA
GCTTGTTGCAAAAGGTATTCAGCGTTATTGTGGTATGTCAATTGTATTGTAGGCGAGAATGTTGATCCGC
CTGAATAATGGGTTGGGATCTCTTTCCCATTCTCTGTATAATAATGCTCTATGATATTGTTTTGTGTAGT
GGTTCTATAATTGGTTTGTTGTATGTTGACTACCCCTGTTTTGGTGGTGTCATTCAAGGCAGGCATCCCG
CCCCCTTGATTTTGGTTTAAAGCGGTTTGGATGATCTGATAAGCTTGGTTGAGTTTTTGGTATTCATCAA
TAGATAGAATGCCATTAGGGCCTGTCCCATACGCTTGATTGCAAGTGGTGGTTGTCCCATTAAGGGCTGG
TGTGTTACCAAACGATTGGTAGCTTTGATTGTTGGTAGGGCCAGGGCCGCAGCCAATAAAAAGGGCTATG
ACTTGCCACATGCCCACAGCGGCATTGAGCGCTAAAGCCACAGCTTGATAGGCTGGGGAAGTGGTGGTAG
CGCTAGTGAGGTTAATGGCGCTTGAGCTTAGATTATCAATCGCACCGGTGATCGCGCTTGGTGTGCTGGC
TAGATTGACTAAGGAATTTAAGTAATTGTATTGGTTTAAAAGGTTGTTTAAATTATCGTATCTGTCCGCA
AGATTTTGCAATGCTCCAGTGTTTTTCACTTTTTGAACCGCTTCACCGATCTGATAGCCCACGCTCATGT
AAAATCCATCGTCTTCAGCTCTTGATAATGAAACCATGAGAGAAAGAGAGAGTAAGAGGGATTTTTTGAT
TTTCATGTTTTCTCCTTTTATTAGATTTTTGTTGGTTTCGCATTCCCATGATAGTCATGTTTATGAAATT
TCGCCATTTTACCATAAAATGCTTATTCTTAACTTAAAATTTATATTTTGAAAAAAAACAATTTTAAGTA
TTTTTTACAATAAAATTTACAGAAAAGGAATTTTATCTGGTTTGAAATTGGTTTTTAAATCTTTGGTTAC
AATCAAGCCATTCTAATTAGAAAGAGTGGCATGTTTGAAAAGATACAAAAAGAATGGTTGAGCAACATTC
AAAAAGATTTGTTGTCTGGTTTTGTGGTAGGGCTTTCTGTGATCCCAGAGACGGCCGGCTTTGCGATCAT
GGTGGGCTTGGATGTGGGCGTGGCGTTTTATACGACCTTTTACATGGCTTTTGTGTTGTCTCTTTTTGGG
GCTAGAAAGGCGATGATTAGCGCAGCAGCCGGCTCAGTGGCGCTCATTTTAGTGGGCGTGGTTAAAAACT
ATGGGCTTGAATACGCGGGCGTGGCGACTCTTATGGCAGGAATATTGCAAATTCTTTTAGGTTATTTGAA
AATAGGGAATCTTTTGAGGTTTATCCCGCAATCAGTGATGTATGGTTTTGTGAACGCGCTAGGCATTTTG
CTTTTAACAGAGCAATTCAAATTCCTTCAAAACCAAAATTTGGGGGTGTTTATCTTGCTCGCTACCGGAA
TATTGATCATTTATCTCTTCCCTTTAATCACTAAAAAAATCCCCTCTAATCTGATTTGTATCCTTGCAGT
GAGCGCGATCGCTTTAATTTTTGATATGCATGCGCCGAATTTGGGGAGTATTGAACAAGGGGTTTCAGGC
TTTCATTTTCTTATCATCCCCAAAAATTTGGATTTTAAAATAATGATAGAGTTGTTGCCTTACGCTCTTT
CTTTAGCGCTAGTAGGCACGATAGAAAGTTTATTGACCGCTAAAACTTTAGATGTCATTTTAAAAGACGG
CGTGAGCGATAAAAATAAAGAAACTAAAGCGCAAGGCTTGGGGAATATCATCTCAGGGCTTTTGGGGGGA
ATGACAGGGTGTGCTTTAGTGGGGCAGTCTATCATCAACGCAAAATCTGGGGCCAGAACAAGGCTTTCTA
CTTTTTTTGCCGGCTTTTCTTTAATGGTGCTAATATTAGTGTTTAATGAATACGTGGTTAAGATCCCCAT
TGTGGCGGTTGTGGCGGTGATGGTGATGATTTCTTTCACCACTTTTAATTTCCAATCCATTATTAACATT
AAAAAAATCAAGCTCTATGACACGCTCAACATGCTCTTAGTCGTGGCGGTGGTTTTATACACGCATAATT
TAGCGATAGGGGTTGTGGTGGGGGTGTTGGTCAATGCGTTATGGATCAAATCAAAAGGGATTGCATGAAG
TTTTGCTATAAGAAAAAACATATGGCTCCAGATGTAGGATTCGAACCTACGACCAAGCGGTTAACAGCCG
CCTACTCTACCGCTGAGCTAATCTGGAATTTCGCTCAAAAAATAAAAAGAAATTCTAGTGTGTTTTTTGT
AAAAAGTCAAGTAAAATGATGCCGTTATTCATTGAGAGCCAAAAAATTGGCTTTGTTCTCATTAGTAATG
AGAACCGATTCAATATCAATAAGCCAAAACATAGTTGAAATACACGCTATAAAGTCTTCGGAATGCTAAT
TTAGCGCCCATGAAAGAATAGTAATTCGTGTTGATGGTGGGGATTTTCACGCCTAATTCAATGCCATGGT
GAATCCCTTGAAGCCTCAAACCGGTATTGAACAAGAATTGGAAATTGGTGTTGTTGATTTTGGCGCTGTA
GGCGCTATTGGTGATTTTTAAATTCGCAGATTGGTTATTAAGCCATGTCGTGCCGGCTAGAGCGATGCCT
CCAAAAATGCCAAAAGAGATTTTGCGGTTTTTATCGGATCCGCCATTGATGAAATTCAATAAAAGATCGC
TGCCGGCGCCATAGGTGAAAACATTAGAAGCGGAGTTGAAAAAGTTGGATTTGATATAGGCATGGTTATA
ATCAAAAAAGCCATAATACCGGATCCCAAAAAATTTATTTTTCCCAAAGAATTGCTTATAGCCTAATTGC
ACGCCCACGCCATTCATCGCCCCGTTATTGCTTTGAGAGTTGATTAATCCCACGCTTCTAAAAGGGTTAA
GGCCAAACTCTTTGGTGGTAGTTTGGAATTCAGAATATTGGGTTTCGTTGAGAGAATAACTATAGCTAGA
TCGGCTCACCAAACTGTGAAACCCTTTAGAACCGGGCGTTTTTTGAAGGGTGTTATAGATGGTTGCTAAA
TTGTCCCCTTTGAGGTAAGAGATCGTATCGTTAATAACGCTTGAGACTTGATTAAGGTTTTTATTGAAAT
CAGCGTTGGTAAACGCGCTTGGTTGGTTTGGACCTTCTGGGTCAGTTCTTCGGGCTTCTGCGGCGGCTTT
TTTAGCGCTATCAATCATACTAGTGATGGCGCTAAAGGTGTTGCCAAAAATATTGCATGCGTTCCCGCTT
GCATTAATGCCCCATGGTTTGCCATTGCCCCCGTCTATCCCGGGGCATTGGCTTTGAAGGGTGCTAATAA
TGGTTTTAGCGTCATCTAAAAGCTTTGAAGCGTCATTATCAATAGTGGTATTATTGTTGGCTGTATTTTT
ATTTTCTAGGGTATTTTGGAGCAATTGAGAAATCGCATTGATTTTGTTGTATTCACTAGTGGATAGCGTG
CCACTGGCTAAATTAGAGGCTACCACTTGCCACATGCCCACCGCAGAGCTGAGCGCTGAGGACACAGCTT
GATTGGCGGTATTAGGGGTCGTTTTCAATCTACTAGCGCTCTCTTTTAGATTATTAATCGCTTGAGCGGT
GCTTGAATTGGTGTTAGAGGCCGTTTGTTTGAGTTCGTTATAGCGGGTTAAAAGATTGTTCAAATTTTCG
TAAGCGTTGGAGACTTTTTGGATTTCGCCGGTGTTTTTCACTTGTTGAACCGCTTCGCCGATTTGATAGC
CCACGCTCATAAAAACGCCGTCATTTTCAGCGAGGAGCGATGACGCCATAAGAGAAAGTAAAATCGTTTT
TTTCATAAAATGTTCCTTAAAGTAATGTTTTATTTGTAAAATCGTATCAAATTGAAACTTTATTTACAAT
GAGTTTAAAGTTTGCCATAAATTTATTGAATTTTTAATAAAATTGAGCAAAAATTAAGAAATTTTGCTTT
TTTTTGGATTTAAAAAAATGTTTTTGATAGTGAAAAATGTTTTGAGTATTTTTTAAAATTTATCGCTCAA
GGAGATCGGGGCTAAAAATTTTCAAAGCGTTTTGCAAATCTTCTTGGGTGTCAATGCCCACGCTTTGGCT
TTGAACGATTTTTACTAGAATCTTTTTTTGGTAATACAAAGCCCTTAATTGCTCTAATTTTTCTATTTCC
TCTAAAACGCAAGGTTTTAAAGCGCATAATTCTTCTAATATTTCTTTATTGTGGAAGCCATAAATACCGA
TATGCCCTAAAAGGGGGGTTTGGCGTTTCGCATCAAAATCTCGTAAAAAAGGGATAAGGGAGCGCGAAAA
ATACAAGGCGTTATTTTGGCTGTCTAAAACCACCTTGACTAAATTGGGGCTTTTGGCCTGCTCTTCATCA
ATGACTTTAGCGCAAGTCGCCATGAAAGGGGCGTTTTTAGTGGCTTCTAATAAGGCTAAAATGACTTCTT
TTTCTAAAAAAGGCTCATCGCCTTGCAGGTTTAAAACCCTTTCATCGTTTTTTAACCCTAAAATTTGCAC
CGCTTCCAAACAGCGTTCCGTGCCGCTATTATGGTGTTTGGAGGTTAGCACCGCTTTAATGTGGAATTTT
TGGCATGTTTGCATGATGCTTTCATCATCGCAAGCGACTACGCATTCATCTACAAGATTTGCATTTTTAG
CACAACGCACTACCATAGGCAAGCCAAAAATATCTTCTAGCACTTTATTTTCAAAACGACTGGATTTTAA
CCTAGCAGGAATGATAATCATCTTTAAACCTTTTTAAGCCAAAATAGGGGATTTTTATGGTATTATACCC
ATTAAAAGCTTATTCCTTTTATTGTAAGGATTTAGGCTATTGAATTTTAGGAGTTTTAATGATATTAAGA
GCGAGTGTGTTGAGCGCGTTACTTCTTGTAGGCTTAGGGGCAGCCCCTAAACATTCAGTTTCAGCTAATG
ACAAACGGATGCAGGATAATTTGGTGAGCGTGATTGAAAAACAGACCAATAAAAAGGTGCGTATTTTAGA
AATCAAACCTTTAAAATCCAGCCAGGATTTAAAAATGGTCGTTATTGAAGATCCGGACACTAAATACAAT
ATCCCGCTTGTAGTGAGTAAGGATGGTAATTTAGTCATAGGGCTTAGCAACATATTCTTTAGCAATAAAA
GCGAAGATGTGAAATTAGTCGCAGAAACCAATCAAAAAATCCAAGCCCTTAACGCCACCCAGCAAAACAG
CGCGAAATTGAACGCTATTTTTAATGAAATACCGGCTGATTATGCGATAGAGTTGCCCTCTACTAACGCT
GAAAATAAGGACAAGATCCTTTATATTGTCTCTGATCCCATGTGTCCGCATTGCCAAAAAGAGCTCACCA
AACTCAGGGATCACTTAAAAGAAAACACCGTGAGAATGGTTGTAGTGGGGTGGCTTGGAGTCAATTCAGC
TAAAAAAGCGGCTTTAATCCAAGAAGAAATGGCGAAAGCTAGGGCTAGGGGAGCGAGCGTGGAAGATAAA
ATCTCTATTCTTGAAAAGATTTATTCCACCCAATACGATATTAACGCTCAAAAAGAGCCTGAAGATTTAC
GCACTAAAGTGGAAAATACCACTAAAAAGATTTTTGAATCTGGCGTGATTAAGGGCGTGCCTTTTTTATA
CCATTATAAGGCATAGTATAAGGCTATTCTCATGAAAAAACCCTACAGAAAGATTTCTGATTATGCGATC
GTGGGTGGTTTGAGCGCGTTAGTGATGGTGAGCATTGTGGGGTGTAAGAGCAATGCCGATGACAAACCAA
AAGAGCAAAGCTCTTTAAGTCAAAGCGTTCAAAAAGGTGCGTTTGTGATTTTAGAAGAACAAAAGGATAA
ATCTTACAAGGTTGTTGAAGAATACCCCAGCTCAAGAACCCACATTATAGTGCGCGATTTGCAAGGCAAT
GAACGCGTGTTAAGCAATGAAGAGATTCAAAAGCTCATCAAAGAAGAAGAAGCCAAAATTGATAACGGCA
CGAGCAAGCTTGTCCAGCCTAATAATGGAGGAGGGAGTAATGAAGGCTCAGGCTTTGGCTTGGGGAGCGC
GATTTTAGGGAGCGCGGCGGGGGCGATTTTAGGGAGTTATATTGGCAATAAGCTTTTCAATAACCCTAAT
TACCAGCAAAATGCCCAACGGACCTACAAATCCCCACAAGCTTACCAACGCTCTCAAAATTCCTTTTCTA
AAAGCGCGCCTAGCGCTTCAAGCATGGGCGGTGCGAGTAAGGGACAGAGCGGTTTTTTTGGCTCTAGTAG
GCCTACTAGCTCGCCGGCGGTAAGCTCTGGGACAAGGGGCTTTAACTCATAATTTAATTGATTCAAGGCT
AAAAAATGCAAGTGATTCCTTTAAAACCTTTAGACAATAAGACCTTAGAAGAAATCGGCTTAGATTGGCA
CACGAATGATGACATGTCATCTTATATCGCTGATGAAATGGTGGTTGTTTCTCAAAAAGAAGCGGACGCT
TATTATGACGCTTGTAATGAGCTTTATGACATGTTTGTAGAAACGGCTGAAGAGGCCATTAAAAACGATC
GCTTTTTTGAATTGGATATTCCTAACGCGCTCATCCCTATGATCAAACAGAGTTTTGAAGAAGAAGTGCA
TTGGCATATTTACGGGCGTTTTGATTTAGCCGGGGGGCTTGATGGCAAGCCCATTAAATTACTGGAATTT
AACGCTGATACCCCCACCATGCTCTATGAAACTGCAGTGATTCAATGGGCGTTACTCAAAGCGAATGGCT
ATGATGAAAACAAGCAATTCAATAACCTTTATGAAGCGCTTGGCGAGAATTTTAAACGCATGGTAACTTT
AGGCGAAGACACGAGCCGTTTTGAGGAAATGTATGAGGGGTGGAAAATCCTTTTTTCAAGCGTTAGGGGG
AATATTGAAGAAGAGCGCACCATGCGTTTTTTGCAAGACGCTGCTCAGAGCGTGGGGTTTGAAACGGATT
TTTCTTACATTGATGAGGTGGAATTCAATATAGAAGAGGGCGTGTTTAAAAACGGCTTGAATTATGAGTT
TTTATTCAAACTGATCCCATGGGAAAACATCGCTATTGATGAGCCAGAATTAGCCCTTTTGATGCAAGGC
ATGATGGAAAATAAAAACACGATTTTTTTAAACCCCGCTTACACGATCCTTTTCCAATCCAAGCGTTTTT
TAAAACTTTTATGGGACAGATACCCCAACCACCCCTTATTGTTAGAAACGAGCTATGAACCTTTAGCCCA
TAAAAAGCAAATCAAAAAAGTGGCTTTTGGTAGGGAAGGGGCGAATAGTGAAATCTTTGAAGCTTCCATG
CAATCGCTTTTAAAAACGGACGGCGTTTATTCTAACCACAAACCCATTTATCAAGAGTTTTACAAGCTCA
ATTCGCATAACGGGTTGTATTATCAGCCTAATGTGTTTTTTGCTTATGAATCTTGCGCACTAGGGTTTAG
AAAAGGGGGGTTAATTTTGGATAATTTTTCTAAATTCGTGAGCCACAGGTTGCAATAATGACTGCAATGA
TGCGTTATTTTCACATCTATGCGACCACTTTTTTCTTCCCTTTGGCACTTCTTTTTGCGGTTAGCGGGCT
TTCATTGCTCTTTGGGGTGCGCCAAGACACTGGCGCTAACATCAAAGAGTGGGTTTTAGAAAAATCCTTA
AAAAAAGAAGAACGATTAGATTTTTTAAAAGACTTTATAAAAGAAAACCATATCGCTACGCCTAAAAAGA
TAGAGCCTAGAGAGTATAGGGGAGCGTTGGTTATTGGCACGCCTTTGTATGAAATCAACCTTGAAACTAA
AGGTGCTCAAACAAAAATCAAAACCATTGAAAGGGGCTTTTTAGGCGCACTCATCATGCTGCATAAGGCT
AAGGTGGGCGTTGTGTTTAAGGTGCTTTTGGGGATTTTTTGCGTGTTTTTATTGTTGTTTTATGTGAGCG
CGTTTTTAATGGTGGCTTTTAAGGACACTAAACGCATGTTTATAAGCGTTTTGATAGGGAGTGTGGTGTT
CTTTGGAGCGATCTATTGGTCTTTGTAGGGTTTAAAAATTAGCTCTGTTTTGGATATTGGTTATGAAATC
TAAAAAAGACCTTTGGGCGTTTTGACAACCAAAATAAAAAGCTTGCGAAAGCGATAATTTCTCATAACGC
GCTCTTAGGGGGTTAGGGGGATTTTAAAAAAGGGGGTTGTAGGGGAATGATTTCAAAATACCCCTTATCC
TTTTATGAGTTTTAAAAACCCTATTTTTTAAAAAATTAAAGAATAACTAAACCCACACAAAAAACCCCTA
AAACTCTATCTTTAAACTAAAAGCGTTTTTACCTGTCTCATCTGACAACAATTTTTAAAAGAACGCTTGA
AATTTAACTATTTTTCATTATTTTTATCAAGTCTTTTTTTAGCGTGCGCATACCGCTCTATTATCGTGTG
ATTCGTGTTTATAGCGTGCTTATAATAATAACACGCAAAGCCATAAATTAAAGCCATTGAAAAACACAAC
CAAACGCATATCTATCCATAGCGCAAAAACACGCTAAAACATTTTTATAGGACTTTTAAACCTAAAACCC
ACTTCAAGCTAACCTAACAAAAGTTTATACTATAAAAATACACCACAAATACAACCAAATAACCGCAAAA
AACATTCAAAAAGTTTTCTTTTTGAAAAAATAGACAAATCCCTAAAAACACTAAAGATTAAAAATTAATA
GGGTGGGTTTCTGCTTTAGCTCTTAAAACAGAGCCAAATCTTTGAAAAGTTTTGAGTCAAACACGATGAT
AATTTAGGGGGTTGGTTAAATTTTCAATACCCCCTGAGTTTGGTGAGGTTTTCGCATGCTTGTTTCATGC
CCAATTTACAGCCCTTGTCATAAATCATTATGGCGTTTTCTTTATCTTTCATGTTGTAATACATGCCCGC
TAGAGCGAAGCAACCCACTTCATCGCCCATATCGCAACCCCTTTCATAATTATCAAGGGCTTTCCTCAAG
TCTTTTGGAACAGCGTCCCCTTGGGAATACATAAAGCCCATCCTAGAGCAGCTCACCGCGCTCCCCATAT
CGCATGCTTGTTTGAAATAATCAAAAGCCTTTTGGGGATCTTTTTTGACATACCTGCCTAACATATACAT
AGAGCCTAAACTCGCGCAACCACCAGAATTGTTTAAAGCGCAAGCTTTTTGCAAATAATCAAACGCCACT
TCAAAATCTTCATCAAGCCCTGCATCGCCATTTTCAAACAAACTCCCTAACGCGCGGCAAGCCTGCCCAT
CGTCCAATCGGCACGCTTTCAAATAATAGATGACGGCTTTATGGTTGCTTTGTTTGACTTCTAAAAAGCC
TTTTTCATAAGCCACGCCCAAAACATAACACCCCTTAGCCATATCAAAATTACAGCTTTTTTGGTAGTAG
GTAACCGTTTGATCGGCATTGCCCTTGATTTTTCGGTCATAAATAATGCCTAAATTGTAGCAGCTCTCAG
GGTGTTTTAAAACGCACGCCTTAGCATAAGCGTCAATGGCCTCTTGATAATTTTGAGTCGTGCCTAACCC
CTCATCATAAAGCCCCCCTAAACCAAAACACCCTTCCCTATCATCAGCTTGGCATGCGGTTTTATAATAT
TCTAGGGCTTTTTTATAATCTATTCTAGTGCCTTGCCCGTTTTCATAAATGATTCCTAATTGCGTGCAAC
CTTCACTCACCCCATCATTGCATGCTTTTTTAAAATAAGATGTGGCTTTAGAATAATTCCCACTTTTATA
GGCTCTTTCAGCAATCCCCAAAAAACTATTGTCTTGTTTCCCCCATAAATGGGTATTCAAGCTCCAAAAA
AATAACCCACAAACTAATATTTTTAAAATTTTGACACTCATTTTTACCTTCTTTTAAATTCTGATTTTTA
GAACCCTTCTTTAATCAAAACAAAAATGCAACGCTCCATTTTAGCATAAATCAAGCGCTTTGATTAAGGC
TTAGGAGAATCCTTACGCTCTTCTTTATGCTCTAAAGAGGTGATATAAAGGTAAATCGCTTGGATTTCTT
CTAAATTGAGATTGTATTTAGGCATCATGCCTTTGCCAAAACTCAAGGCGTCTTTAAAGGTTTTAAAATC
TAAATGGTTGATTTTAGGGGCGTAGAGGATTTTTTTTTCGCCTTTTTCATAATAAAAGGTGATTTCTTGT
TTTTCGCCTTTAATGCCATGGCATTTCGCGCACGCAACACCCCTAGGGTTTTTATAAAGAGCCATCCCAT
ATTCTAAATCAGAGATGAAATCCGCTTCTTTAGCGTTCAAGCTTAACCACCACCAAAACAAAACTAGCAC
GATAAACAAACGCATTAAAACAATTGCGCCTTTTCTAAAATCTCTTTAGCCCCGCTTTGCAAAAATTCTT
CTAAAAGATCTTGAACTAAATCAAACGCTTTAGTTTTATCCCCTCGCTTTTCTTTAGTGATGACTTCTTT
CCCATTAGGCAAGCCTAAAACCGCCTGGATTTTAACCCTATCACCCATTAAACTCGCATGCACGCCAATA
GGGATCTGACACCCTCCATTAAGCCCCTTAACAAACTCCCTTTCTAAATGGCAGCAAAACGCGCTTTCTT
CATCATTGAGTTTTTGAAGCGTGGCAAAATGCTTGTGGTTTTTGAGCATTTCCACCCCTAAAGCCCCCTG
ACCCATGCTAGGAATCATTTCTTCCACGCTAAAAGCCTTGCGGTATTTCGCTCCTTGAATTTCTAAGCGG
CACAACCCGGCTTCAGCCAAAATGATAGCGTCAAATTCACCGCACTCAAGTTTTTTCAAACGGGTTTGGA
CATTCCCCCTTAAGCTTTCTGTGTCTAGATCCTGGCGCTTCAGTTTGATTTGCATGGAGCGCCTTAAAGA
AGTCGTGCCAACCTTGGCTCCTTTAGGCAAACTCATCAAATCAGGGAATTTCACGCTTAAAAAAGTGTCC
CTCACATCAGCCCTTTTAGTGATGCATGCCAAGTCTAACCCCTTTTCAAACACGACCGGCACATCTTTTA
AAGAATGCACCGCCAAATCAATTGCGCCCTTTAAAAGCAATTCTTCTAGTTCTTTAGTGAATAACCCCTT
ACCGCCAATCTTATTTAAAGGGGTGTCTAAGATTTTATCGCCCTTAGTCTTAACGATTTGAATCTCGCTT
TCTATAAAGCATTCTTTTTTCAGGCGTTCTTTAATGTGATTCGCTTGCCATAAGGCTAATTCGCTCCCCC
TAGAGCCAATCACTAAATTTCCCACTCACTCCCCCTTATTCGCTCGCTAACATTTCTAAAATTTTTTCTT
CTAATTCGGTGTCTTTAAGCGTTTGTTTTTCCAAATTAGCGCGTTTGATGCATTCAAATTCTTTACTCTC
CAAAGCTTGCTTCCCAACAATGAGCGCCAATCGTTCCCCAATCAATTCAAAATCCCTCATCTTCGCCCCA
AAACGCGCGTCTCTGTCATCTAACAGCGCATCAACGCCCTTTTGGAGCAGCCTTTCATACACTTCAAAAG
CGAGTTTTTTTTGCGCTTCATCTTTCCAATTAGAAACCACGATCACCACATCAAAAGGAGCGGTATTTTT
CGTCCATACACAGCCTAGATCATCGCTTTTTTGCTCTAAAATCGCGCTGAGCAATCGGCTAATGCCTATC
CCATAGCACCCCATTTCAAAAAATTGCTCCTTACCATTCTTATCCAAGAAACTAGCCTTCAAGCTTTTAG
CATAGCCTTGCCCGAGTTTGAAAATATGCCCCACTTCCAAACTCTTATGGTATTTCAACGCTCCTTGACA
ATTAGGGCAATGATCGCTTTCTTTAATCTGGACAATATCCGCATAAACAAGATTTTCAAACCCTTTTAAA
TCCACGCCCACCGCATGAAAATCCTTTTCATTAGCCCCAGCGATCAAGCAATCGCCCTCTTTTAAATCTT
CATCAAAAATGATGTAAGAAACATGCTTTTTCAAGCCATAAGGCCCTATAAAGCCCGCTATTAACCCTGC
GTGGTTTAAATCTTCTTCATTGGCCTCTCTTAATTCTAAAGCGTTCGCTCCTATAATGTTCAAAGCGTTT
AGGGCTTTAGTCTCTTCTAAATTGTCATCGCCCCTAACAAAAAAGCACGCTAGGGTTTCTTTATCTTTAT
GGATCACTTTTTTAACAAGCGCTTTTAAAACAAAATAAGGCTCTGTTTTAAAAAACTCCGCCACGCTTTG
CGCGCTAGTGGTATTAGGGGTAGGGAATTTCGCTAATTGCGCTTTGGGGACATTTAAAGGCTCAGGCCTT
TTAGAGCGTTTAGCGATTTCAATGTTGGCGGCATAATCGCAATTTTGACACACCACGATCGTGTCTTCCC
CGCATTCTGTTAAAACGACAAATTCCCTGCTTTTACTCCCTCCAATCGCCCCACTATCCGCTTCCACAAT
GCGAAAATCCAAACCCAAATCGCTTAAAATCTCTTTATAAGCGCTTTGCGTGTTTAAAAATTCCTTATCC
AAACTCTCAGCGTCTTCATGAAAGCTATAACCATCTTTCATGATAAATTCCCTCGCTCTCACCAGCCCAA
ATCTTGGGCGGATTTCATCACGGAATTTCGTGTGGATTTGATAGAGATGGACGGGCAATTGCTTGTAGCT
TTTGATGAAATTAGCGGCAATTTCGGTGATATTTTCTTCTAAAGTGGGGCTTAAAACAAAATCATTGTCT
TTGCGGTCTTTAAAAACCAGTAATTCCTTGCCGTATTTATCCAAACGGCCTGATTTTTCCCACAAACTCG
CCAAAACCACAAAGCTCATTAAAATGTTTTGCGCCCCATGCTCTTGCATGCGTTTGTGCGTGATGTTTTC
TATCTTGTCTAGCACTTTTTTAGCTAAAGGCAAAAAATTATAAATCCCGCTGCCTACTTGATAGATGTAT
CCTGCTTGAGCTAAGTGTTTATGGCTTTTTAACACGGCATCTTTAGGGGGTTCTTTGAGAGTGGGGGCAA
AGAGTTTTGAAAATAGCATGCATTATTCCTCGTAATATTCGCATTTATAGAGATTCAAATTCTGGGCATG
ACAAGTGGTAGATTTGTCTAAATTAAACAAGTTTTTAATCGCACCCACAAGCACATCGGATTCTTCTTTT
TGGGCGTTCTTTTTTAAAGCGATAGTAGGGTGGTGTAAGAAAGTGTTGAAAGCGTTGTGCAAGATCTTTT
CAATATTGCCTTCGTATTCTTTAGGCACATAGCGTTTTTTGAGCGCTTTTTGCAATTCTTTTTGGGCTGA
AATCCTAGCCAATTCCCTTAAATCCTTAATCAAAGGCTCTACTTCTAAACTTTGGATCCATTGGTAAAAC
TCCATTGTGGCAAGCCCTACAATTTCATAAGCTCTCGTCCTGCTCTCTTGCCTGTTTCCCACATTTTCTC
TCACCATAGGCTCTAAATCATCCACGCTGTATAAGAAAATATTATTAAATACCGGTTTTTCAATATTTCG
TGGCACGGCTAAATCAAACCAAAAACGCCTGAAACTCGTTTCTTTTAACATGCGATTTTGCACGATAAAA
TGCGGCGAAGAAGTGGCGCAAAAAAGCAATGCGTATGCATTGATATAAGCGTTTAAATTTTCTATATTTT
GAAAGCTTACTTTTTTAGGTTCTTCTAATTCTTTGATGAAATCTTCAAATTTAGCTGCATTACGCCCTAA
AATAAGCACTTCAAATTGCTTGTTTAAAAGGTGCTTGATGACTAATTGAGCCATCTCGCCAAGCCCTATC
ACAAGAGCTTTTTTATCTTTAATCCTTTCTTTTTCAAAAATATTAAGCGCTTCTTTGACCGCCACTGAAG
AGATGGAAACCCCTTGCTTGGAAATGCCGGTTAGATTGCGCACTTTAGCGGCGCATTTGAAAGCAAAATG
GAGCAATCGGGTTAAATCTTTGGAGCAAAATTTCTCTTCAAAAGCGAATCTATAGGCGTTTTTCATCTGC
CCTGTGATTTGAGTTTCCCCAACCACCAAGCTATCCAAACTGCTGCACACGCTAAAGACATGATGGACTG
CGCTTTCATCAGTGTTCATTAAAACGCATTTTTCTAAATCAGACATGCTCATTTTTTTATTTTGAGCCAA
AATTTTTAATAACGCGTTTTTTTGTTCGTTAGCGTGAGTGTTGTGCTTTAGGCTCGCATAGATTTCAAAG
CGATTGCATGTGGATAACACCATGCACTCTTTGATGTTAGGGCAATGGGTTTTAATGGTTTGTAAAAATT
CTTTAAGCGTTGCGCTTGAATTGATAGCGAGTTTTTCTCGCATTTCTAAGCTCATGCTTTTATGCGTAAA
GGCTAGGGTGAAATATTTTGACAAATGAGTTTCTAACTCCATTAAAAAGTCCTATAAATGACATCTTGCG
CTAGTTTTTCTAAAATCAAATTGTTTTCCCCTTTAATGGCTTCAAGGGCCTTTTTAGAATAAACTTGAGC
GATCTTAAGGGTTTCTTCTATGATACCATATTGCTTGAATTTTTCCTTAGTCCATTCTATGATTTCATGA
TTATCTTGTTTAAAATAAGAAATTAAAAGCCCTTGCTCATGCTGATTTAATTTTTCATATAAAAGCAAGT
AAGGTAGAGTGGTCTTGCCTTCTTTAAAATCGCTAAAATTGGGCTTGCCTAAAGTTTTGGCGTCTTGAGT
GATGTCTAATAAATCATCAATGATTTGAAACGCCATGCCAAAATTTAATCCAAAATCCGCATACATTTTG
GCGTCTTTATTTAAAAGAATCGCCATGCTCTTTAAGCTCGCTTCTATGAAATGAGCGGTCTTGTCTTCTA
AAATGCGCCAGTATTTTTGTTTGTCGCTATTAAAACTTTCCCCCACAAACACATCTTCAATCTCGCCTCT
AGAGAGCCTTAAAACCGCATTAGAAAGGATTTGAGCGATGGATTCGCCCATTTTAGACAATTCAAAAAAG
GCTTTAGAATAAAACACATCCCCAAGCATCACGGCGTTAAAATTACCAAAAAGAGCGTTAATGCTAGGGA
GTTTTCGGCGTATGGTCGCTTTGTCAATCACATCATCATGCAATAAAGAAGCGGTCTGTATCATTTCCAC
AATCGCGCACAAATTGAAGGCTTTATCCAATAAAATAGCGTCTGTTTTTTCGTCTAACAAAGCGAGCATG
AGTTTGGAGCGCAGCATTTTTGAAGGGCCAATCTTAGAAAACAATGCATCTATAAAGCCGCTTTCTATTT
CTTTGATCCAAGAAGCGATTTTATTTTGAATGGCTTGAAGTTGTTTTTCTTGCATGCGAATTCCTTAAGG
CTCTTTAGGGGAAAAAACAAGGGGCATAAGGGCTAAAAATCTTAAAGTGGCTTTATCTTCTTTAAAATCT
TTAAGCACAAGCGACAGAGTGCTGTTAGAAGAAAATTTTTCTTCAAAAACTTTAAGGTTATAGGTGTTTC
TCGCATGATCGGTGTATAAAATAAACTGGTAAGGGAAATGGTTAAAACGCATGTTGATGACTAAACCTTT
ATTTGCATATAGCGTCCAATAGAGCGTGATTTCTTTGGTTTGTTCATTTGAAGTGTCTTTGATGATCGCT
TTAAACGCTTCATCTTTTTTTAATTCTAGCGTTTTATCTATCCCATAATCAAGCCCAAACGCCTTTAAAA
AAAAGAGGAATATCAAGCCGTAGCGGATAAGCTCATTCATTCCCGCTGAGAATATTCGCCATGGATTGGA
TCACAATGTCTGTTTTTCTGCTCTCTATTTTTTGTTGCAATTCTTCATCCATTCTTAAAGTTTTAGCAAA
AGATTCAAACTTTTCTTCCAAGTCTTCTTTTTCTATAAAAGTTTCCAAGAGAGCCAGAAGCTCCAAAAGC
CTTTCTAGCTCTTTTTTAGAAAGCTTTCTGCTCGCATGAAAAATAATGTCATTCCACTTGTCTAAGGGGT
TTCCCTCAAAAATTTCAAGCTCGCTGTAATCTCTCATGCTGGCCTCTTTTGGGGAGCTTAAGCCAAATGG
GCTTCTAGCATCCAAATGGATTTTTGCAACTTGGCTAATTGATCGTCCGCATAAGTTACGGTGACTTTAT
CGCCTTCTTTTTCAGCGGTGTTAGAAAGCTCTTTAAATTCTTTTTCTAGGTGTTTGTAATCGCCTAGAAT
TTCTTTAAAGATGTCTTTAGAGTGGAAGCTCGTTTTAGTTTCTTCTTTAACGCGAGTGAGTTTGAGCGCT
TCAGATAAAGTCACTAAGGGGTGGTGTCCTAATTGAGCGATCCTTTCAGCGAGATCATCAAACATGTCCG
CAAATTCTTCATAAATTTCTTCAGTGGCTTTATGCACATTGAAAAAATCGGTGCCTTTCACATTCCAATG
GAAGTTATGCACTTTCATAAATAACACGATCGCATCCGCTTGCAAATGTTTTAAAATTTCAAATGTTTTC
ATCAAAAGTCCTTTTTTTTAAAATTGTTTTAGGCTTTTATTTTCATAAAAACCTTGATCGCTATCCTACA
CCAAAAGAGTTAATAAAAAATTTTTTTGATCTTATTTTTGTCAAATATTGATAAACCCTATTCAATTTAA
TATTATTTAATCTTTTTAAAATTTTGTTTTATAGTAAAACTCATTTTTAAGGGGGATAGTTATCCAAATT
AAGAAGCGTTAAGAATCTTAATTTCAAAGGTTTTTTCTTGATTTTCTAATAGCGCAATGCTCCCTTCATG
GGCTTTAACCACTTGTAAAGACAGGGCTAACCCTAGGCCGTTACCCTTCAATTTAGTGGTTTCAAAAGGC
TCAAATAAAGCGCTTTTGTTTTCCACTTCCTTGCCATTATCAATAATGGTGAAGACAATAAATTCATTTT
GAATGAACGCTTCAATCTTCACCTGCCCCTGTTCGCTCTCTTCTAAGGCTTCAATCGCATCAATGGCGTT
ATACAAGAAATTTTGTAACACAATCCCCATCAAATCAAAGTCAAAAAACCCTTCTTCATCGCTAAAATTA
AAAAGAAAATCAATGTCTTTAGAGTAAGTGTAGCAATTTAGGGCTTCTTTGAGATCGCTCTCTAGCGTTT
TCAAACTTTGCTTGGTGCGGTTGGCTTGAATGCCTTTAGAAAAAAGCAAGGTGGCTTTAATGATCCTTTC
TACGCGCCATAAAGCTTTTTGCAATTCTACAACAATGGGCTTAGTCTTTTCATTCGCATGCTTCAATAAC
ACCGAAGCTAAAAGAGAGATAGAGCCTACAGGGTTTCTGATCTCATGGGCTAAATGCGCTGAGATTTTCC
CCATAGAAGCGAGCCGCTCTTGGCGTTTTTGAGCGCTAATATCGGTTGCGGTGATGATTTGCTTGCCTTG
AATGCTGTTTTGCTGGACTAAATAGCTTTTATTTTCATGTTCAATTTCAGTGTTAAAATTTTCTAATTTA
GCCTTATTGAACACCTCATGGCTTTGATTGGCTAAAGAATTTTTATAAAAAAAGCTCCCGTTTTCATTCA
CCACCCAAATGGCTTGCGGTAAAATCTCTATGACCCACTCATAAAGGGCTTTATAATCCTTAAATTCCTT
TTCTACCTTGTAGCTTTGTAAAATGAATTGGTTTAAAAGCCCTAGCAATTCTTGCATGTCTTTTTTGTTG
GAAAAATTCTCTAATAAATCTTCGCTCTCTTTGGGTTTAAAATTTTCTAATGAAATCACATTATCCTCTT
TTTTTAACAACCCCTTGAAAGAAGAAGCCTTATAAGAGCGTTTCAAATGGGAACGCTTTAAATAAGGGCG
TTTTAAACGCTTGGATTTTTTCATGGTTTTTGTTTTTCTTGCTCTTTTAAGAAATTAAACAGCATTTCGC
TATAACCAAAATTCCCGCTCAATTCTTTAGAGAGGGTGTCCTTATACATGGATGTGTAAATCTCATCGCC
TGGGGCTTTAGGATACAAAGGGTTATCCATTTTCATAGTGCTATCCAGCATGAATTTTAAAAGCAACGCT
TCAAAAGAATCGGTTTGTTCTTTGAGAAGCTTGTCGTTTTTAGTTTGAGCTAGCGCTTTTAATTTCTCTT
CGCTCGCTAATTTAGAAACATTGTATTGCTCTAACATGGCTTTATTGTTGTTTATCATAGTATCTCCATT
TCAGCGCTAATCGCGCCACTCTTTTTTAGGGCTTGCAAGATTGAAACCATCCCCTTAGCGCTCACGCCAA
TTTTTTGTAAGGCTTTTACCACCCCGGCAATGGTGATGTTTTTCCCGTTAGAACTCAGTGTGTTGTGAGC
GGTATCTAAGGACATGTTATTGTCTAAATCCTGCGTGTTTTTAGAGTCATTTAAAGGCTCTTTAGTGATT
TTAAGCGTGATGTCTTGGCTTGTAACCACTATAGGATGCACTATTATATCCACTCCTGAAACGATCGTGC
CTGATTTTTCATCTACAATGATCTTATTTTTCGCGCTGTAATTGATAGGAATTTCTTGCACTAAGGCTAA
AAACTCCACCATAGAAAAACGCTCTGGGCGAGTGATTTGAATGGTTTTTGGATCTAGCGCTATGGCTACT
TTATTGCCAAATACCTTATTTAAAGTGTTTTGCACTTGGATAGCGTTTTTAAAATTGGGGTTTTTCAGGC
TTAAAGTCATGGCGTTTTTATGGAACAAATCATACGAAACTTCCCTTTCAATAGTCGCTCCGTTGATGAT
ATTGGCTGAGAGCAAGTTATTAGAATTGCCCGAAGTGATAGCCCCTTGAGCGAGAGCGTAAATATTCCCA
TCTACCGCATTTAAAGGGGTCATCACCAAAGTCCCTCCTTGAATGGATTTCGCATCGCCAATAGAAGAAA
TGTGAATATCAATTTTATCGCCCTGTCTTGCAAAGGGGGGCAAGGAGGCTGTAATCATCACGGCAGCGAC
ATTTTTAGATTTAATATCGTCTGCAGAGATCTTAACATTCACGCTCTCTAGCATGTTAGAAATGGATTGC
ATGGTGAATTTTGAGCCGGATTTATCCCCTGTGCCATTTAAGCCAATCACAAGCCCATAGCCAATCAGCT
GGTTATCCCTTACGCCCACCACGCTCGCTATATCGCCTATTTTTTCGGCCAAAAGCTTGTGAAAGGCTAA
TACAAAAATAAGCCACAAAAACACCCGTTTCAATCAAACCCTTTCTTTATTCCTTAAATTCTAATTATTT
TAGCATAAGCCTTTTATAAAAACTTTAAACTTAATTGAGCGCATTTTTATGCTATACTCAAAAATCTTAT
AAACTTTAAATCAAAGATTTTAATTTTAGCCTTTTATTAACTTTTTATAAAGTTTCAAATTAAATTGATT
AAATTGAGGTATGAATCTCCCATGGAATTGAATCAACCACCACTCCCTACAGAAATTGATGATGACGCTT
ACCATAAGCCGAGTTTTAATGATTTGGGCTTAAAAGAATCGGTTTTAAAATCCGTTTATGAAGCCGGCTT
CACTTCCCCAAGCCCCATTCAAGAAAAGGCCATTCCGGCTGTTTTGCAAGGCCGAGATGTCATCGCGCAA
GCCCAAACAGGCACAGGAAAAACCGCCGCTTTCGCTCTGCCCATTATCAACAACCTTAAAAACAACCACA
CCATAGAGGCCTTAGTGATCACGCCCACCAGAGAATTAGCCATGCAAATTAGCGATGAGATTTTTAAATT
GGGCAAACACACCAGGACTAAAACCGTGTGCGTGTATGGAGGCCAGAGCGTTAAAAAACAATGCGAATTT
ATCAAGAAAAACCCCCAAGTGATGATCGCTACACCAGGAAGGTTGTTGGATCATTTAAAAAACGAACGCA
TCCATAAATTTGTGCCTAAAGTGGTCGTTTTAGATGAAAGCGATGAAATGCTGGATATGGGGTTTTTAGA
CGATATTGAAGAGATTTTTGACTACCTCCCTAGCGAAGCGCAGATTTTGCTTTTTTCAGCCACGATGCCA
GAGCCGATTAAAAGACTAGCGGATAAGATTTTAGAAAACCCTATTAAAATCCATATCGCTCCTTCTAATA
TCACTAACACTGACATCACCCAACGCTTTTATGTGATCAATGAGCATGAGAGGGCTGAAGCGATCATGCG
CCTTTTAGACACCCAAGCACCCAAAAAAAGCATCGTTTTCACGCGCACTAAAAAAGAAGCCGATGAATTG
CACCAATTCCTTGCTTCTAAAAATTACAAAAGCACCGCCTTGCATGGGGATATGGATCAAAGGGATCGAC
GCGCTTCTATCATGGCGTTTAAAAAAAATGACGCTGATGTGTTAGTGGCTACAGATGTAGCGAGCCGTGG
GCTAGATATTAGCGGTGTAAGCCATGTGTTTAATTACCACTTGCCCCTAAACACCGAGAGCTATATCCAT
CGCATTGGGAGAACCGGGCGAGCGGGCAAAAAAGGCATGGCGATCACTTTAGTAACCCCCTTAGAATACA
AAGAACTTTTACGCATGCAAAAAGAAATTGATTCAGAGATTGAACTTCTTGAAATCCCCACCATTAACGA
AAATCAGATCATCAAAACCTTGCATGACGCTAAAGTGTCTGAAGGGATCATCAGCCTTTATGAACAGCTT
ACCGAAATTTTTGAGCCGTCTCAATTGGTTTTAAAACTTTTGAGTTTGCAGTTTGAAACCAGCAAAATTG
GCTTAAACCAGCAAGAAATTGATGCGATTCAAAACCCTAAAGAAAAAACGCCAAAACCCTCTAACAAAAA
AACGCACCCGCATGAGCGAGCGCGTTCTTTCAAAAAGGGTCAGCACAGAGACAGACACCCTAAAACAAAC
CACCATTCTAAAAAACCCAAACACCGTTAAAATATTTAAAAAGGAAATTCATGCCCATTGATTTGAACGA
ACATTTAAAAAAGAAAAATCCTCAAAGAGAAAACCCAACGCCCAACACGCCTAATAATGGAGGGCGTTTC
ATCCCGCCGTCTAACTCTTTTAATTCTAAAAAACTATCGGTTTTAATCGTCATTGTCCTTTTAGGCGTTA
TCGCTTTTTTGGCTAAGCCTTTTGAAGTGATTAGCTCAGGAGAAATTGGCATTAAAATCACCGCCGGGAA
ATACGAACCCACCCCCTTACAGCCAGGAATCCACTTTTTTGTGCCTATCATTCAAGACATTCTCATTGTA
GATACAAGGATCAGGAATATCAATTTTTCACGCACCGAAGACATGGGCGTGGCGGGTAAAAACCAAGGGA
TTTTTAGAAACGACGCTATTAATGTGATGGATAGCAGGGGTTTGACCGTTTCTATTGAACTCACCGTGCA
ATACCGCCTAAACCCTCAAACCACTCCCCAAACGATCGCTACTTATGGCTTGTCTTGGGAGCAAAAGATC
ATCAACCCTGTGGTGCGCGATGTGGTGCGATCTGTCGTGGGGCGCTATCCGGCTGAAGATTTACCCATTA
AGCGCAATGAAATCGCCGCTCTTATTAATAGCGGTATCAATAAAGAAGTTTCTAAGCTCCCCAACACCCC
TGTGGAATTAAGCTCTATCCAATTGAGAGAAATCGTCTTGCCCGCTAAGATTAAAGAGCAAATTGAAAAA
GTCCAAATCGCGCGCCAAGAATCAGAAAGGGTGAAATACGAGGTGGAGCGCTCCAAACAAGAAGCTCAAA
AACAAGCCGCTTTAGCTAAAGGGGAAGCGGACGCTAACAGGATTAAGGCTCAGGGCGTGGCGGATGCGAT
CGTGATTGAAGCTAAGGCGAAATCTCAAGCCAATTTAAGCATTTCACAAAGCTTGAGCGACAAGCTTTTA
AGACTGCGCCAAATTGAAGTTCAAGGCCAGTTTAATGAAGCGTTAAAAACGAATAACAACGCTCAAATCA
TGCTCACTCCAGGCGGGGCTGTGCCTAATATTTGGATTGACACTAAAAGTAAGGTTAAATCTAGCGTTGC
CGAGAGTAAAGAGCCTTAAAAACGCATGGCGTCTCTTGCCTTTGTTCAAGCTTTTTTGGAGTCTTTTAAG
GGCTTTTTAAGCCAAGCGACTTTAATTAGCGTTTTAATAGCGAGCGTTTTAATCCTTTTTTGCGCGATTT
TGCTCCTTTTGGCTCTGCTTTTGAGAAACCGCTGGGTTAGTTATATAGCAACAGCAGCTTTTTTGGGCGC
GTTTTTAAGCATGCCTTTTGTTTTGAATATTTTACTCACTCAAGCGATTTACCCCATAGAAACACGCATC
TTACACGCTAACCCTTTAAGCTATAGCAACGCCTTTTCTTTGCAAGTGGGAGTCAAAAACCATTCCAAAT
TCAGTCTAAACAAATGCGTTTTACGCCTAGAAGTGCTTAAAAACCCTCACAATTTTGTAGAAGAGCATGC
GTTTAAATGGTTTGTCAAAAAAAGCTATGAAAAAACCTTTAAAGAAAAGATTTTGCCTGAAGAATCCAAG
GTCTTTTCATTCTTTATTGACAACTACCCTTATTCAAAAACAGCCCCCTATCAAGTTTCTTTGTTTTGTT
TGTAGAAAACTAAAAGATAACGCCCAAGGTAACATTCATTATAAAAGCGATTAAAAGACGCTAAAAGCAT
AAATTTTTAAAATAAAGCTAAAGCCTGGATTCTAACAAACGCTTCGTATAAGCGTGTTTGGGGTTTTCAA
ACACCTCTTCAATAGCGCCCATTTCTACGACTTTCCCCTCACTTATCACTAACACCTTATCGCAAAACGC
TTTGATCACATCTAAATCATGGCTGATAAACAAATAGTTCAAGTCTTGCTTTTCTTGTAAGTTTAAAAGC
AATTCCAACACGCTTTTTTGAATGCTTTTATCTAAAGCAGAAGTGGGCTCATCTAAAAGAATGATTTTAG
GTTTTAAGGCAATCGCTCTAGCGATCGCCACTCTTTGGCGTTCCCCTCCACTGAGTTCATAAGCGTAAAA
GTTAAGCAATTCATGGTTTAAACACACTTCTTCTAAACAAAGTTTTGCGAGATGGTGCCATTCTTCTTTG
GAAGCCTTAGGGTAAGCAAAGCGCAAAGCTTCTATTAAAATGCTTTGAATGCTTAAGCGAGGGTTTAATG
AGGCGTAAGGGTCTTGAAACACCATTTGCAAAATCTTGCGGTAGGGTTTGAACGCCTTAGAATTTAAAGG
CCCCACGCTTTGGCCTAAAATCTTTTCTTCCCCGCTGTTTAAAGCGAGTTTTAAAAGCCCCAACGCTAGA
GAGCTTTTCCCGCTCCCGCTTTCGCCAATGATGCCGATGTTTTCTTTGGCTTTGAGGGAAAAATTGACTG
ATGCGATAAGGGGTTTTTTTAAAGAAGGCCTAAAAAAGCGTTTTTGCAAGTAATAAACGCTAAAATCTTT
TACTTCTAAAAGCGTCTCGTCTAGCGCTTTTAAATTTTTAGCGGGTAAATTAGAAGCTTGAATCAAGAGC
TTTGAATATTCGTGCTTGGGGTCATTAAAAAGATCTTTAGTCAAATTGGTTTCTACTATCTCGCCTTTTT
TTAGCACATAAACCCTATCGGCCAAGCGTTTGACCGCTTTTAAATCATGGCTAATGAATAAAAGAGCGAT
GTTTTTTTCCACGCTCAATTGCTTGAGCAAGTCTAAAATCTGGTTTTGGATTTGCGCATCTAGCGCGGTG
GTAGGCTCATCGCAAATGAGCAGTTTGGGCGCATTAATAATGCCCATAGCGATACACACCCTTTGGCGCT
GCCCTCCGCTCAATTCATAAGGGTAACGATCCAAAAATTTTTCATCTAATTGGACTTGTTTCATGGCGTT
TAAAACTTTTTCTTTAAGGAGCGTTTGAGAAGCGTTTTTATGGTGTAAAAAATAGGCTTCACTCATTTGC
TTGCCGATTTTATGCAAGGGGTTTAGGCTGGATAGGGGGTCTTGAGCGATGTAAGCGATCGCATTACCCC
TTAAATGCTGCATAAATTCTTCGCTTTCTTTTAAAAGGTTGGTTGTTTCAAACAGCACTTCGCCATTATG
AGGCTTGAATCTAGGGTTTAAACGCATGATGAGATTAGCGATAGAGCTTTTCCCGCTCCCGCTCTCGCCC
ACGATCGCCACCCTTTCGCTAGGATTTAACGAAATATTGATGTTTTGGAGCGAAAAATGCGCGTTTAAAA
CGCAGTTTAAATTTTTGATTTCTAGCATGTAACCCCCTTATTTGAGCATGTTAGCGTTGAAAGCATCGCG
CACCCCTTCGCCAATGAACACCAAAACAGAAAGCAACAAGCTAATGGCTACAAACGCAACGATGGCTAAA
TGGGGCGTGGTGAGGTTATCCTTGCCTTGATTGACCAATTCGCCCAAACTCGCGCTCCCTATAGGCATGC
CAAAACCCAAAAAATCCAAAGACACTAAAGTAGAAATACTAGCCGCCATTAAAAACGGCACATAAGTGAT
CGTCGCTACTAAAGCGTTGGGTAAAACATGGTAGAAGATGATTTTTAAATCATTCACCCCAAGCGCTCTA
GCGGCTTTGGTGTAGTCCATATTCCTTGCTTTTAAAAACTCCGTGCGCACGACTTGAGAAAGCCCCATCC
AGCTAAAGAGCAAGACTAAAAACAAGATGATCCAGAAATTAGAATTAAACGCGCTAGAAATCACAATGAG
TAAAAAAAGCATGGGGATCGCGCTCCAAATCTCGCTCAACCTTTGCCCCACTAAATCCACCAACCCTCCA
TAATACCCCTGAAACGCCCCCAAACTCACGCCAATAAGAACGCTAAAAAGGGTGAGTAAAATCCCAAACA
CTAACGAAACCCGATAGCCATAAACCAATCTGGCTAACACGTCTCTGGCTTGATCGTCTGTGCCTAAAAG
GTGTTTGAAGCTTGGGGGGGTGGGGGCAGGCGAGTCTAAATCCATAATGATCGTATCGTAGCTATAAGGA
ATGAGCGCATGGATGATGAAAGCGTCTTTTAAAAGCGTGTTTTGCACATAAGGATCGTTATAGTCCGTAG
GGGTGAAAAAATCGCCTCCAAACTCCACTTCCGCATAATTTTTGAACATGGGGAAATACGCTTTATTATC
TTTATAGATGAATAAGGGGCGATCATTCACCCACAAGGGGGCTAAAAGAGAAAGCGCTAATAAAGCGATA
AAAAGATAGAGTGAAAACACCGCCCGCTTATTCTTTTTAAAACTCAGAATGCGCATTTTAAACAAACTGC
TCACGCTCAAACTCCCTTGATGAAAAACAATTCCTAAGATTATAATTAATTGTGGGTAATACTAGCAAGA
AAATGGGTTTGATCAATCAAGAAAGAGAATAAGCGTAATAATGGTGGAGTGTAGGGGGTTCGAACCCCTG
ACCTCAACGCTGCCAGCGTTGCGCTCTCCCAACTGAGCTAACACCCCAAATAAAATTAAGCGAGTATTAT
AACATTTTGCTTAAAAGATGTCAATTTGATGCTTTTTTGAAACGCTTAATAGCAAATTAAGAATGATTAT
CTTAAAATTAGAAAGTTTCTTTTATGGATTAAGTAAAATCACTTATCAAAGCAAAAAGGATATTTTTGAA
AAACCACTCCTTTAAAAAAACGATCGCTCTTTCCTTGCTAGCGAGCATGTCTTTGTGCAGGGCTGAAGAA
GATGGGGCGTTTTTTGTCATAGATTATCAAACGAGTTTGGCCAGACAGGAATTGAAAAATCCAGGCTTCA
CTCAAGCGCAAGAATTAAAGCAACTCATTAGAGATGGGGCTGTGAGGTTGCAAACTTCTGCCATTCCTTT
ATCCTACTACTTGGATATTTTAGGGAATAAAACAAAAACTCTTTTGAGTGAAAGCCTGAAAAACAATGCG
CAACCATCGCAACCAAACCAAGCCTTAGTCAATTTAGAGCAATCTCTAGGGATTTTAGGAAAACTATTAG
ATCTATCCCAACAATACGCTAATCAGGGTGTCATTAAGCCTTTGGTGGTGGATGTAGGGAACAAACAAAT
CGGTATCACTGATAGCATGCTCTTAGTGGCTCAAAACATCGTTTTAGCTTTAGGGCAGGTGGATTTGAGC
AAAATCCAACAAAACAATAACCAACAGCTATACGAAAACATCATGAAAGTCATGCTTTTAGGCGCGGGCG
GGACTAATGGAGCGTATAATGGCGTGAGTGTGGGCGATATTGCCACAGGCATGCAAAATTTTTCTTCGCA
AACGGGCTTGATAGGGGCTAATTCTACGGTAAGCGAGCTCAACGCTTTGATTAAGAGCGGGATTTCTTTA
GATCGTGAGACTTTGGGGTTAGGGAGTTTTATTGAAAAAAATATTTGTAGCAGTGCATCGCCTTGTTTTA
CTGGGAGTCAGCTTATCTATAAGAAAGGGCTAGATAGAACCATAAACATCATTAATGCGGTATTAGGTCA
GTTTGAGTCTTCGGCTAGTTCTCTTTATAAGATTTCTTATATCCCTAATCTCTTTTCGCTCAAAGATTAT
CAGTCAGCGAGCATGAACGGCTTTGGGGCTAAGATGGGCTATAAACAATTTTTCACCCATAAGAAAAATA
TCGGCTTAAGGTATTATGGGTTTTTGGATTATGGCTATGCGAATTTTGGCGATACGAATTTAAAAGTGGG
GGCGAATCTTGTTACTTATGGGGTAGGAACGGATTTTTTATACAACGTGTATGAACGCTCTAGAAGGAGG
GAAAGGACTACAATCGGTCTTTTCTTTGGCGCTCAAATTGCAGGGCAAACTTGGAGCACGAATGTAACGA
ACTTGTTGAGCGGGCAAAGGCCTGATGTCAAGTCCAGTTCGTTCCAATTCTTGTTTGATTTGGGCGTGCG
CACCAACTTTGCAAAAACCAATTTCAACAAGCACAGGCTAGACCAAGGGATAGAATTTGGGGTGAAAATC
CCTGTTATCGCTCATAAATATTTTGCAACCCAAGGCTCAAGCGCAAGCTATATGAGGAATTTTAGCTTCT
ATGTGGGCTATTCAGTCGGTTTTTAAGGAAGGCTCTTGATGAAAAATACCAATACAAAAGAGATAAAGAA
TACAAGAATGAAAAAAGGTCAATACCACGCGCTCAAAAAAGGGCTTTTAAAAACCGCTCTGCTTTTTAGT
CTTCCTTTAAGCGTGGCGTTAGCTGAAGACGATGGCTTTTATATGGGAGTGGGCTATCAAATCGGCGGCG
CACAACAAAACATCAATAACAAAGGCAGCACCCTAAGGAATAATGTCATTGATGATTTCCGCCAAGTGGG
CGTGGGTATGGCAGGGGGTAATGGGCTTTTAGCCTTAGCGACAAACACGACCATGGACGCTCTTTTAGGG
ATAGGCAACCAAATTGTCAATACTAATACAACTGTTGGCAACAATAACGCAGAGTTAACCCAGTTTAAAA
AAATACTCCCCCAAATTGAGCAACGCTTTGAAGCGAATAAAAACGCTTATAGCGTTCAAGCCTTGCAAGT
GTATTTGAGTAATGTGCTTTATAACTTGGTTAATAATAGTAATAATGGCAGCAATAATGGAGTCGTTCCT
GAATATGTAGGGATTATAAAAGTTCTTTATGGCTCTCAAAATGAATTCAGTCTCTTAGCCACGGAAAGCG
TGGCGCTTTTAAACGCGCTTACAAGAGTGAATCTGGATAGCAATTCGGTGTTTTTAAAAGGGCTATTAGC
CCAAATGCAGCTTTTTAATGACACTTCTTCAGCGAAGCTAGGCCAGATCGCAGAAAGCTTGAATAAGAGC
GGTGGTGCAGGGGCCATGCTCCAAAAGGATGTGAAAACCATTTCGGATCGAATCGCTACTTATCAAGAGA
ATCTAAAACAGCTAGGAGGAATGCTAAAGAATTACGATGAGCCCTACTTGCCCCAATTTGGGCCAGGCAC
AAGCTCTCAGCATGGGGTTATTAATGGCTTTGGCATTCAAGTGGGCTATAAGCAATTTTTTGGGAGCAAG
AGGAATATAGGCTTACGGTATTACGCTTTCTTTGATTATGGCTTTACGCAATTGGGCAGTCTTAGCAGCG
CTGTTAAGGCGAACATCTTTACTTATGGCGCTGGCACGGACTTTTTATGGAATATCTTTAGAAGGGTTTT
TAGCGATCAGTCCTTGAATGTGGGGGTGTTTGGGGGCATTCAAATAGCGGGTAACACTTGGGATAGCTCT
TTAAGAGGCCAAATTGAAAACTCGTTTAAAGAATACCCCACTCCCACGAATTTCCAATTTTTGTTTAATT
TGGGCTTAAGGGCTCATTTTGCCAGCACCATGCACCGCCGGTTTTTGAGCGCGTCTCAAAGCATTCAGCA
TGGTATGGAATTTGGCGTGAAAATCCCAGCTATCAATCAAAGGTATTTGAAAGCGAATGGGGCTGATGTA
GATTACAGGCGTTTGTATGCGTTCTATATCAATTACACGATAGGTTTTTAAGCTCTTTTTAGGGCTTATA
AAGAGGCTCTTTACTTTTTTTTGGTATTCTAACAAGCTTTTAAACAATCCAATCTACTTTGTTTTAAGGA
TAATATTTTATGGCAGATGTCGTTGTGGGGATCCAGTGGGGAGATGAGGGGAAAGGAAAAATTGTTGATA
GGATCGCTAAAGATTATGACTTTGTGGTGCGCTATCAAGGCGGGCATAATGCTGGGCATACCATTGTGCA
TAAGGGGGTTAAGCATTCTTTGCATTTAATGCCCTCAGGGGTTTTATACCCCAAATGCAAGAACATCATT
TCTAGCGCGGTGGTCGTGAGCGTTAAGGATTTGTGCGAAGAAATCAGCGCATTTGAGGATTTAGAAAATC
GTTTGTTTGTCAGCGACAGAGCCCATGTGATCTTGCCCTATCATGCCAAAAAAGATGCTTTTAAAGAAAA
ATCTCAAAACATCGGCACGACTAAAAAAGGCATAGGCCCTTGCTATGAGGATAAAATGGCGAGGAGCGGG
ATAAGAATGGGGGATTTATTAGACGATAAAATCTTAGAAGAAAAGCTAAACGCTCATTTCAAAGCCATTG
AGCCTTTTAAGGAAGCGTATGGTTTGGGCGAGAATTACGAAAAAGATTTGAGGGAGTATTTTAAAACTTA
TGCTAAAAAAATTTGCCCCTTTATCAAAGACACGACAAGCATGCTGATAGAAGCGAACCAAAAGGGTGAA
AAAATCCTACTAGAAGGGGCGCAAGGCACGCTTTTAGACATTGATTTAGGGACTTACCCTTTTGTAACAA
GCTCTAACACCACGAGCGCTAGCGCATGCGTGAGCACCGGTTTAAACCCTAAAGCGATCAATGAAGTGAT
AGGCATCACGAAAGCCTACTCCACTCGTGTGGGTAATGGGCCTTTCCCTAGCGAAGACGCTACACCCATG
GGCGATCATTTAAGGACTAAGGGCGCGGAGTTTGGCACGACAACCAAGCGCCCAAGGCGTTGTGGGTGGC
TGGATTTGGTGGCTTTAAAATACGCTTGCGCTTTGAATGGTTGCACGCAATTAGCTTTAATGAAATTAGA
TGTTTTAGACGGGATTGATGCGATTAAGGTGTGCGTGGCTTATGAAAGAAAGGGCGAAAGATTAGAGGCT
TTCCCTAGCGATCTGAAAGATTGCATGCCTATTTATCAAACTTTTAAAGGCTGGGAAAAAAGCGTGGGCG
TGAGAAAATTAGAGGATTTAGAGCCAAACGCTAGAGAGTATGTTCGTTTTATTGAAAAAGAAGTGGGGGT
GAAAATTGGCCTTATTTCTACAAGCCCTGAAAGAGAAGACACGATTTTTCTATGAAAAAATTCGCTTTTG
TATTGGTGCAATTAAAAACCCTTGCGTTAGAAAAAATAGAGCAAAAACTTGAAAGCAAGCGTTTAGAATT
GCAACAAAACGAGCGAGAAGTTTTGGACAAACAAGCCCAATTGAGCGCGTTTAAAAACCCTGAGTTGGGT
GGAATGAGCCTTTTTTTACAAATCCAGCAATTAAAAAGCGCTCTAAGAATGGAGATAGAATATTACCAAC
AAGAGGGCGAGAATTTAACTAAGGATTTAAAAGTTTTAGAAAAAGATTATATTCTAGCTAACCAAGAGTT
GGAAAAAGCTAAAATCATTTTAGAAAATGAAAAGCAAAAAGAAAAGGAAATTTTGGAAAAAAAAGAGCAG
GCTCTTTTGGACGAAAACGCTATGATTTTACACTGGCAAAAAGGGGGCTTGCATGCGTAGAATTTTGTTA
ATGGGCTTGATTTTACAAGCGCTCTTTAGCGAAGAAGCCGCGCAAGAATTGTTGCAATGCTCTGCGATTT
TTGAATCTAAAAAAGCTGAATTAAAAGACGATTTGCGCCGATTGAGCGAAAAAGAGCAGTCTTTAAGGAT
CTTGCAAACCGAAAATGCCCGCCTTTTAGATGAAAAAACCGATCTGTTAAACCAAAAAGAAAAAGAAGTG
GAAGAAAAACTGAAAAATTTAGCCGCTAAAGAAGAAGCCTTTAAAACCTTACAAGCTGAAGAAAAAAAAC
GCCTTAAAAATTTGATAGAAGAAAACGAAGAAATTTTAAGAGGAATCAAGCAGGCTAAAGATAGCAAGAT
TGGCGAGACTTATTCTAAAATGAAAGATTCTAAGTCCGCCTTGATTTTAGAAAATTTACCCACTCAAAAC
GCCTTAGAAATTTTAATGGCGCTAAAACCCCAAGAACTCGGTAAAATTTTAGCCAAAATGGATCCTAAAA
AAGCGGCGGCTTTGACAGAGTTGTGGCAAAAACCCCCAAAAGAAAATAAAGAAAACCAAAAAACCATACC
ACCCACGCCCCCTATAGCACCCACGCCTTTAAAAGAGCCGATGATAAAAGATCCTAACACAAAGCCTGCA
GGGGTATGATGTTCATTATAGCGGTTTTAATGCTGGCGTTTTTAATCTTTGTCCATGAATTAGGGCATTT
CACGATCGCTAGGATTTGTGGGGTGAAAGTGGAAGTGTTTAGCATTGGTTTTGGTAAAAAACTCTGTTTT
TTTAAGCTTTTTGGCACGCAATTCGCTCTGTCTTTGATCCCGCTTGGGGGCTATGTGAAATTAAAGGGCA
TGGATAAAGAAGAAAATGAAGAAAATAAAACTCATCAAGCAAATGATAGCTACGCGCAAAAAAGCCCTTT
TCAAAAGCTATGGATACTATTTGGGGGGGCGTTTTTCAATTTTCTTTTTGCGATTTTAGTGTATTTTTTT
CTGGCATTGAGCGGGGAAAAAGTCTTACTGCCCGTCATTGGTGGTTTAGAAAAAAACGCGCTAGAGGCCG
GGCTGTTAAAGGGGGATAAAATCCTTTCTATCAACCACAAAAAAATAGCGAGTTTTGGAGAGATTAGAAG
CGTAGTGGCGCGTGCTAGAGGCGAGTTGGTTTTAGAAATAGAGCGCAATAATCAGATTTTAGAAAAACGA
CTGACCCCTAAAATCGTGGCGGTAATAAGCGAATCTAATGATCCTAATGAAATGATCCGGTATAAAGCGA
TAGGCATCAAACCGGACATGCAAAAAATGGGCGTTGTCTCTTATTCCTTAATTCAGGCGTTCAAGCAGGC
CTTGAGTCGGTTTAAAGAGGGCGTTGTTTTGATCGTGGATTCTTTAAGGCGTTTGATTATGGGGAGCGCT
TCAGTTAAGGAATTGAGTGGGGTAATAGGCATTGTGGGAGCGTTAAGCCATGCCAATAGTTTGAGCATGC
TTTTGTTGTTTGGGGCGTTTTTGTCCATCAATTTAGGGATTTTAAACTTATTGCCCATCCCCGCCTTAGA
TGGGGCGCAAATGCTAGGGGTTGTTTTTAAAAATATTTTTCATATCACTTTGCCAACACCCATACAAAAT
GCGTTGTGGCTAGCGGGTGTGGGGTTTTTGGTTTTTGTCATGTTTTTAGGGCTTTTCAATGATATTACTC
GTTTGCTATAAAAGGGGGAGTTGATGCATGTGTTGAGCGTGAGCGAAATCAATGTGCAAATCAAAGCCCT
TTTAGAAGCGACTTTTTTGCAAGTTAGGGTTCAAGGGGAAGTGAGTAATTTGACTATCCACAAGGTGAGC
GGCCATGCGTATTTTTCGCTCAAAGACAGCCAGTCAGTCATCAGATGCGTGCTGTTTAAAGGGAACGCTA
ACAGGCTCAAATTCGCTTTAAAAGAAGGGCAGGAAATGGTTGTTTTTGGGGGCATTAGCGTGTATGTTCC
AAGGGGGGATTATCAAATCAATTGCTTTGAAATAGAGCCTAAAGAGATAGGTTCATTAACCCTAGCTTTA
GAGCAATTGAAAGAAAAATTACGCCTTAAAGGCTATTTTGATGAAGCCAATAAATTACCCAAACCGCATT
TTCCTAAACGAGTGGCAGTCATCACTTCTCAAAATTCAGCCGCTTGGGCGGACATGAAAAAGATCGCTTC
CAAACGATGGCCGATGTGTGAATTGGTTTGTATCAATACTTTAATGCAAGGGGAGGGGTGCGTTCAAAGC
GTGGTGGAGAGCATCGCTTATGCGGATAGTTTTCATGACACAAAAAACGCTTTTGATGCGATTGTAGTGG
CTAGGGGTGGGGGGAGCATGGAGGATTTGTATTCTTTCAATGATGAAAAAATCGCTGATGCTCTGTATTT
GGCTAAAACTTTCAGCATGTCCGCTATTGGGCATGAGAGCGATTTTTTATTGAGCGATTTAGTGGCGGAT
TTAAGGGCTTCTACGCCTTCAAACGCGATGGAGATTTTGCTCCCTAATAGCGATGAATGGTTGCAAAGAC
TTGATGGGTTTAATGTGAAATTGTGCCGCTCTTTTAAAACTTTGCTCCATCAAAAAAAGGTGCATTTAGA
GCATTTAGCGGCTTCTTTAAAACGATTGAGTTTTGAAAACAAGCACCATTTAAACGCTTTAAAGCTAGAG
AAACTAACAATCGCTTTAGAAAATAAAACCTTAGAATTTTTACGCCTTAAAAAAACGCTTTTAGAAAAAA
TCTCTATTCAAACATTGACAAGCCCTTTTTTACAAACTAAAACAGAGCGCTTAAACAGGCTAGAAAACGC
CCTTAAACTCGCTCATGCAAATTTGAAATTGCCCCAATTCGGGGCGTTGGTGAGCAAAAATAATCAAGCG
GTAGAATTAGAGGTATTAAAAGCGGGCGATAAAATTGAATTGAGTAATGAAAAAGCCAGAGCGAGCGCTG
AAATTTTGAGCGTGGATAGGGTGTAGGGGTTTGAAAAATAATATTTAAAATAAAATAGATTTTGTTTTTA
AAATCTCGTATTCACTTCTTTTGATGATCTTTTCTAAACGCAATAACATGATGTTTGAAATCGTGTTTTG
ATACCCCTTGTTTTTTAAAATGCTAGCAGCTTGCGGGTTATTTTTAATTTTTTCTTCTTTTTGGCACAAA
TAAAAAGACCAATTCAAATAATAATCCTTATTAACTTCTATAACCGCTTGCGCTGTTGTCCCGCTACCTG
CAAAAAAATCTAAAATAATAGAATCTTTAGGGGTGGAGCATAGCAATAAATATTTAATCAATGCTACAGG
TTTTGGCGTCTTAAAAAGCCCCTTTAAGCCTAATTTTTCTAAATCTTTTGTGCCTTGTCGGCTATAAAAA
TCTAACACGCTCAAACAATTATCTTGCGATTCTTTTAGGTAATATTTTTCATAAGGGCGATTATTCTTAA
AAATAAGTCTATTTTGATGATATAACTCCTTAAGCTTTTCATCGCTGCTCCACCCTCTGCTTTTTAAGGG
TTCTAAAAAAAGATTGATTTCTTGTATCGCTACACCGCGTGGGTTTGAAGGCGTAGATAAATCTTTAGCG
AAATAAATCTCACCTTTTTCATCCACTAAATTATAATTTTTTAAAAAATTAAAATGTTCTTTTTGGGATA
ACTCTTTGATTTGTTCTTTTAAGACAAGTTGGGCTTGAGCTTGTCCTTTTTGTTTAAAAACATTCTTAAT
CGTTCGCATTAAATCTTTTAATGCTTTAGCATAAACAGGCAAAAGCGTTCGTAAGATTTTAAAACCAGGA
GCGAACGCTTTATTTTTAGCGTAGCTTAAAACATATTCATGGGTAATATTGATATGTTTAGCGTTAGATC
TTGTGGCTTGTTTAGTGATAAAAGTGCCTAAAAAATTGCGCGTTCCAAAAATTTCATTGGCAATGATTTT
AACTTCAGCCATTTTATTATCGTCTATAGAAATAAAAATACAACCACTTTGTTTTAACACAGCCTTTGCT
AAAATCAAATGTTCTTTGATCCATTTTTCATAGTCAGCATGATTGTCTTCATATTCAAAGTTAGAACTCT
TGGTGTTATAAGGGGGGTCTATATAGATCGTTTGGATGCTTTCTTTTTCTATTCTTTTCAAACACTCCAA
AGCTTCCATGATAAAAACTTTATGCAAGATAATTTTCCCAAGAAAAACGACCAAACTTGAGATTAAAAAG
ATTGATAAGCTCTTGTTCTTTTGAATCAATGGGTTTCATTTTAGAATCAAATTCTTTGATTAACTTACTA
ATTCCTATCGTTTGAGTTGAACGCCTCCTTTCGTTATGACACTCTTTCACTTTTTGTTCTAAATACAATC
CCATTTCAGGGTGCTTCCCATAAACAATAAATAAAAGATTAGAAATATTATTCCACACGCCCACGGCTAA
AGTCGTTTTAATATCGCAAAAAACTTTGGCTTTTTCTAAAGTGGTGTCATTAAAAGTCGCGCTCCAAGTT
TTACTTTGAAAAGATACTTGTTTGATTTCTAAAAATTCATCGTTCGAACTTCTTTTAGCATCAAGACCAT
GCTTTTGGGTATTGATGAGATCATAATCTAAATATAAAGCCACCATGCTGTCTCTCAATTCATTCAAAAA
TGAATCGTTGTCATGTTTATTGTATTTATTTTGAATTTCTTCAATTGGCTTTAGTGCTTGATAGCTTTCT
GTAATGAAGTTTCTATCAATAGGTTCAAAGCAACCCTTATTAAAAAATCCTAAAGATTGATTTAAAAATT
GCATGTCTAGCCCTTTGATTAAATTCTTTCAATATTATTTTAGTGAAAATATATGATTCATTAGCAATAC
TTTTAAGCAGAATATCTAAAATTTAAATTTCATTTTTATTATAAGCTTGTTTCAAACACCAGCCATTATC
AAAATTTTGTATTATAATTTGATGGATTTCTATGGATTAAAGGTGTTTGGATTGGGTTTAGCCGATGTTA
TTTTAGAGCGTTTTAAAGATTTTATGAGAGAGCAACCTGAGCCTTACAAGTTTTTGCAGGTTTTTTACGC
GCAAGAAAAAGAACGCTTTTTAAACCATAAAGTGAGCGATTATATCAAGCAAAATAAAAGCAAAGAAGAA
GCCAGCATTTTGGCCAGACAAGGCTTTGTCAGCACCATAGGAAGGGTGTTAGAAAAAATCATAGAACTTT
TATTAAAAGATTTTTGTATTAAAAACAATGTCAAAATGACGAACGATAAAATCTTAAGGGCTAAACGCAT
TAATGGCGAGCTGGATAAGGTCAAACGGGCTTTATGGGTGCATTTTGGAGAGTATAGCGTTTTGCCAGAT
ATTATTCTTTATCAAACCAACAAGGATAATGTCAAAATCCTAGCGATTTTATCGGTAAAAAATTCGTTTA
GAGAGCGTTTCACAGAGACGCCTTATTGGAAATTAAAGCTTTTGCAATCGCCTATAACTTCTCACATTAA
AGTCTTTATGATAACACCGGATAACGATGATGAAATCAGTTTTAAAGACAAGCCTAAAAAGGCTAGGATC
GTCATGGAGCATGAATTAGACGGCCTCTATTTAGCCAAAAGCCATTTTGATCAAAGCTCTAAGATTAAGG
GCATAGAAAATTGATTAGAAGATTTAAAAAGGCTTTTATGAAACCTTATTTCAGTTTAGAAAAATTGGAT
TTATACCATGGCGATGCGAGCGTTTTAGAGACTTTTGAAAAAGGTTTTTATGATTTGTGCGTTACTTCAC
CGCCCTATAATTTGAGTATTGAATACCAAGGGAGTAATGATTTTAGGGCTTATGATGATTATTTGAATTG
GTGTAAAAATTGGCTTAAAAATTGTTATTTTTGGGGTAAGGAGCAGGCGAGATTGTGCTTGAATGTCCCA
TTAGATACGAATAAACATGGCAAGCAAAGTTTGGAGGCTGATATTACTATAGTGGCTAAAGAATGCGGTT
GGAAATACCAAAATACGATCATTTGGAATGAAAGCAATATCTCAAGACGCACCGCTTGGGGGAGTTGGCT
GCAAGCTAGCGCGCCTTATGCTATCGCTCCTGTGGAGTTGATCGTTGTTTTTTATAAAAACGAATACAAA
CGCCAAAAACAAACTTCTACAATGAGTAGAGAGGAATTTTTGCTCTACACGAACGGGCTATGGAGTTTTA
GCGGCGAATCCAAAAAGCACCTAAAACACCCAGCCCCATTCCCAAGGGAATTACCCAGGCGTTGCATCCA
ATTGTTTTCTTTTTTAGAAGACACGATTTTTGATCCTTTTAGCGGATCTGGCACGACTATTTTAGAGGCC
AACGCTTTAGGGCGTTTTAGCGTGGGTTTAGAGATTGAAAAAGAATATTGCGAGTTGTCTAAAAAGCGTA
TTTTGGAGAGTTTGTCATTAGTGTGATCGTTTTAAAACCTTTGAGGGTTAAAATAGTGTAAAATAGTAAA
GATTTTAAAACTCAAAAAGGATTGACAATGAATTTATTTGAAAAGACGACTGACCAATTGCATGAGACTT
TAGACAGCGCACTCGCTTTAGCCTTACACCACAAAAACGCTGAAGTAACGCCCTTGCACATGCTTTTTGT
CATGCTTAATAACTCCCAAGGCATTCTCATTCAAGCCTTACAAAAAATGCCTGTGGATATTGAAGCTTTA
AAGCTTAGCGTTCAAAGCGAGTTGAATAAGTTCGCTAAAGTTTCACAAATCAGCAAGCAAAATATCCAAT
TAAACCAAGCTCTAATCCAAAGTTTAGAAAACGCTCAAGGCTTGATGGCTAAAAGGGGCGATTCTTTCAT
CGCTACCGATGTGTATCTTTTGGCGAATATGAGTCTTTTTGAAAGCGTTCTAAAGCCTTATTTAGACACT
AAGGAATTGCAAAAAACTTTAGAATCTTTAAGAAAAGGCAGGACTATCCAGGATAAAAATGATGATTCTA
ACTTGGAAAGTTTGGAAAAATTTGGCATTGATTTGACGCAAAAAGCCTTAGAAAATAAGCTGGATCCCGT
GATCGGAAGAGATGAAGAAATCATTCGTATGATGCAAATTTTGATCAGAAAAACAAAAAATAACCCTATT
TTATTGGGTGAGCCTGGAGTGGGGAAAACGGCTGTTGTGGAAGGGCTAGCCCAACGCATTGTGAATAAGG
AAGTGCCTAAAACGCTTTTAAACAAACGAGTTATCGCTTTAGATTTGAGTTTATTGGTGGCTGGGGCGAA
ATACAGAGGCGAGTTTGAAGAGCGCCTGAAAAAGGTGATTGAAGAAGTTAAAAAAAGCGCGAATGTGATT
TTATTCATTGATGAAATCCACACGATTGTAGGGGCTGGGGCTAGTGAGGGGGGCATGGATGCGGCGAATA
TTTTAAAACCCGCGCTCGCTAGGGGGGAATTGCACACGATTGGAGCGACCACTTTAAAAGAATACCGCAA
GTATTTTGAAAAAGACATGGCGCTACAAAGGCGTTTCCAACCCATTTTACTCAATGAGCCTAGCATCAAT
GAAGCTTTACAAATTTTAAGGGGGTTGAAAGAAACTTTAGAAACGCACCATAATATCACTATCAATGACT
CCGCGCTCATAGCAAGCGCTAAACTCTCTAGCCGTTATATCACCGATAGGTTTTTACCCGATAAAGCGAT
TGATTTGATTGATGAAGGGGCGGCTCAATTAAAAATGCAAATGGAATCAGAGCCGGCCAAACTCTCTAGC
GTTAAGCGCTCCATTCAAAGACTAGAAATGGAAAAACAAGCCCTTGAAATGGAAAAAAAAGAGAGCAATG
CCAAACGCATGCAAGAAATCCTTAAAGAATTGAGCGATTTGAAAGAAGAAAAAATCAAATTAGAAGCACA
ATTTGAAAACGAAAAAGAAGTGTTCAAAGAAATTTCACGCTTGAAAATGGAAATGGAAAGCTTGAAAAAA
GAGGCTGAGAGGTTTAAGCGCAATGGGGATTACCAGCAAGCGGGTGAAATTGAATACTCTAAAATCCCTG
AAAATAAAAAGAAAGAAGAGGAATTGCAGCGTAAATGGGAAGCGATGCAACAAAACGGGGCGTTGTTGCA
AAACGCTTTAACCGAAAACAACATCGCTGAGATCGTGAGCCAATGGACGCACATCCCGGTCCAAAAAATG
CTCCAAAGCGAAAAAAATAGGGTTTTAAACATTGAAAGCGAATTGCAAAAAAGGGTGGTGGGGCAAGAAA
AAGCGATCAAAGCGATCGCTAAAGCGATTAAGAGGAATAAGGCCGGGCTTAGCGATAGCAATAAACCCAT
AGGGAGTTTCCTCTTTTTAGGGCCAACAGGCGTGGGTAAAACCGAGAGCGCTAAAGCCTTGGCGCAATTC
TTGTTTGATAGCGATAAAAACCTTATACGAATTGACATGAGCGAATATTTGGAAAAGCATGCCATAAGCC
GTCTTATTGGGGCTGCTCCTGGGTATGTGGGCTATGAAGAAGGCGGGCAATTGACCGAAGCGGTCCGCAG
AAAGCCTTATAGCGTGGTGCTGTTAGATGAAGTGGAAAAAGCCCATCCGGATGTGTTTAACCTCTTGTTG
CAGGTTTTAGATGAAGGGCATTTAACCGATAGTAAGGGCGTGAGGGTGGATTTTAAAAACACGATTTTGA
TTTTAACCAGCAATGTGGCTAGCGGTGCGCTTTTGGAAGAAGATTTGAGCGAAGCCGATAAACAAAAAGC
GATTAAAGAGAGCTTGAGGCAATTCTTCAAGCCGGAATTTTTAAACCGCTTAGATGAAATCATCTCCTTT
AACGCCCTAGATAGTCATGCTGTCGCTAATATTGTGGGGATACTCTTTGAAAACATTCAAAAAAAAGCGC
TTGAAAGGGGCATTAATATAACCCTAGACGAAAAAGCAAAAGAATTGATCGCTGAAGCGGGATTTGACAG
ATTTTATGGCGCTAGACCCCTAAAGCGCGCGCTCTATGAAATGGTAGAAGACAAGCTCGCTGAACTCATT
TTAGAGGATAAAGTTAAAGAGAATGACAGCGTGGCGTTTGTGGTAGAAAATAACGAGATTGTGCCTAAGA
TTAAGTGAAGTTTGGTTATTCTAAAAAATATAAGAAACGATTATTTTTAAAATAAGGATTGAATGATGTT
TGATAACACGCTTGTTAATCTCTTTGACACAGCGCCTCTTTTAACTTCGCTTCTAGCTGGGATTTTAACT
TTTTTAAGCCCTTGCGTGTTGCCTTTGATCCCGGCGTATATGTCTTATATTTCTCAAATTTCTTTAGAGG
ATATTAAAGATGGTAAGGCTAAAAGGGTTTCGGTTTTTTTAAAATCCTTGATGTTTGTGGTAGGGTTTTC
GCTCGTGTTTTTGGGCGTGGGCATGTCTATGGCCAAGCTTATCCATAGCTTTTCGTTTTCCTGGGTGAAT
TATATCGCTGGGGGGATTGTGATCCTTTTTGGTTTGCATTTTTTAGGCGTGTTTCGTTTTGCATTTTTGT
ATAAGACTCAAAGCGTTGGTTTAGCGAGCAAATCTAATAGCATGCAGCGCTTTTACCCCTTTCTTTTGGG
CATGAGTTTCGCTTTGGGCTGGACGCCATGCATCGGGCCGATATTCACTTCCATTGTGATCATGAGCGCG
AGTAAGGACGCTTATGGCTTAATGCTTATGGTGGTGTTTGTAATGGGCTTGGCGATCCCTTTTTTATTGG
TGGCTTTAATGCTAGAAAGAGCGCTTTTATTTTTAAAATCCTTAAAGAAATACAACCGCACGATTGAGAT
TGTTTCAGGGTTGGTGCTTATTTTAATGGGGGTGTTGATCATGACAAATTCTTTAGAAAGCCTGACGAAT
TTCTTGCAAAAATAGGAGGGTTTGATGCTGTTAAAAAACGCTTCGTTTTATGATGATGAGATTTTAAAAA
GGGCGGATATCCGCTTAAAAGATTCTCTCATTATAGAGATTGAAGAAAACTTAAGCCCTACCAAAAATGA
AGAAGTGATTGAGTGCAGGGATTTATTCGTGCTGCCAAGCTTCATTGATTTGAGCGTTACTGGTTTAGAG
GGTTATGAAAATTTAAAACAAAAGGCTTTTAAAGGGGGGGTAGGGTTACTCAATGTTTTTGATTGCGATC
AAAGCGGTATTAAAAACATCATGGCAATTAAAAACAACCAACTAGCCGACATCGCCACGCTTAAAAATAA
AGGGGGGGAAATTTTAATCGCGCCATCTGACGCTTTTTTAGAACTCATCAGCCACTACGCCAAATCCTAC
AACTTGCCTCTTTTAATTTCTTTGGAAAATTCTTTTGAAACCCTAAATAGTGGGGCATTAGCCTATGAAT
TGGGGCAAAATTTTGTGGAAAATGCGTTTGAAAACACGCGCTTGGTGCGTTTCATGGAAGTTTCTAGAGC
GTTACAAATCCCTGTGCTTTTAGATAAAGTGAATAGTATCACCACGATCAAACTCATCAAAGCCTTTAAT
GATTTAGGAGCGAAATTACAAGCCCAAACGCCCTTAAGCCATTTAGTTTTAGATGAGAGCGTGTATGAAG
ATTATGAGCCACGATTTAAAATCGCCCCTCCTTTAAGGGATAAAGAAGGTCAAAACGCCCTAAAAGAAGC
CCTAAAAAATAACGAAATCGCCATGCTCACAAGCCTTCATACTTTTAAAAACTCTAACGCACAGCTTTTT
GAAGAAAGCGCTTTTGGGTGTGAGAGCATAGAGGACGCTTTTAGCGTGGCTTACACTTTTTTAGTTCAAA
AAAAGGTTATCAGTTTCCAACAGCTCATTAAAGTCATGGCGATCAACCAAGCGAAGTTTTTAAAACTCAA
TGCAGGCGAGGTTAAAGAAAACCAATTAGCCAATTTGATGATCGTGGATTTAAACGCTCAAACAAGAGTG
AGTAATCAAAATTCGCCCTTTTATGGTTTGGAATTGTATGGCGAAGTTCAAAGAATGATTTTAAATGGGC
AAACCACATTTATTAAGGAGAATGCATGCAAGAAATCATAGGAGCGTCTTTAGTTTTTTTGTGTAATGAA
AAATGCGAAGTGTTAGAAGATTATGGCGTGGTCTTTGATGAAAAGATTGTTGAAATAGGCGATTATCAAA
GTTTAACGCTCAAATACCCCCACTTGAAGGCGCAGTTTTTTGAAAATTCCGTTCTGTTGCCCGCTTTTAT
CAACGCGCACACCCATTTTGAATTTTCCAACAACAAAGCGAGTTTTGATTACGGGAGTTTTTCTGGCTGG
TTAGGGAGCGTGTTAAACAATGGGGGGGCGATTTTAGAAAATTGCCAAGGGGCTATTCAAAACGCCATCA
TTATGCAATTAAAAAGCGGGGTGGGGAGCGTGGGAGCGATTTCTAACCACCTGATAGAAGTTAATTTGTT
AAAAGAAAGCCCTTTGAACGCTGTCGTGTTTTTAGAGTTTTTAGGGAGCAGCTATTCTTTAGAAAAACTA
AAAGCGTTTGAGGCAAAATTTAAAGAGCTAAAAGATTTAGAAGACAAAAAGCTTAAAGCCGCTCTCGCTG
TGCATGCCCCTTATTCGGTTCAAAAAGACATGGCTTTAAGCGTGATCCAATTAGCCAAAGATTCACAAAG
CCTGCTTTCTACGCATTTTTTAGAATCGCTTGAAGAATTAGAATGGGTAGAAAACTCTAAAGGGTGGTTT
GAAAATTTTTACCAGCATTTTTTAAAGGAGTCTCATTTTAAATCGCTCTATAAGGGCGCGAACGATTACA
TTGACATGTTTAAAGACACGCACACTTTATTCGTGCATAACCAGTTCGCTTCTTTGGAAGCGTTAAAAAG
GATTAAATCTCAAGTCAAAAACGCTTTTTTAATCACATGCCCCTTTTCTAACCGCCTATTGAGCGGGAAA
GCGTTGGATTTAGAAAGAACCAAAGAGGCCGGTTTGAGCGTGAGCGTGGCCACTGATGGCTTGAGTTCTA
ACATTTCGCTGAGCCTTTTAGACGAATTAAGGGCGTTCTTGCTCACCCATAACATGCCGTTATTAGAATT
AGCTAAAATAGCTCTTTTAGGGGCGACTAGGCATGGGGCTAAAGCTTTAGTTTTAAATAATGGCGAGATA
GAAGCCAACAAAAGGGCGGATTTGAGCGTGTTTGGTTTCAATGAAAAATTCATTAAAGAGCAGGCGGTTT
TGCAATTTTTATTGCATGCTAAAGAAGTGGAGCGCTTGTTTTTAGGGGGGAAAAGGGTGATCTAATTTGT
TTTAAAGACAGAATGCGTTAAAATGGGAAATCCAAATCAATTAAGGAAAGAGTCAATGAAATTAGTTTTA
GCCAAGAATACAAGAAAATCAGACGCTAAGAGCGTGGAATTGGAGGATTTGTATCACAAATTCAGTGAAG
ATAAGCGTTCTATTTTCTATTTTGCCCCCACAAACGCCCATAAAGACATGCTCAAAGCGGTGGATTTTTT
CAAAGAAAAAGGCCATACGGCTTATTTAGATGAGGTGAGGGTCAGCACTGATGAAAAAGATTTTCTTTAT
GAATTGCACATTATTTAAAGGCTTGTATTGAAAGTTTATATTGAAACCATGGGTTGTGCCATGAATTCTA
GGGATAGCGAGCATCTACTAAGCGAACTATCCAAACTAGACTATAAAGAGACTAGCGACCCTAAAACAGC
GGATTTGATTTTAATCAACACTTGTAGCGTGCGCGAAAAGCCTGAAAGGAAATTGTTTTCAGAAATCGGT
CAATTCGCTAAAATCAAAAAACCCAACGCCAAAATCGGGGTTTGCGGGTGCACCGCAAGCCACATGGGAG
CGGATATACTCAAAAAAGCCCCGAGCGTGAGCTTTGTGTTAGGGGCTAGGAATGTGTCTAAAATCTCTCA
AGTGATTCATAAAGAAAAAGCGGTTGAAGTGGCGATTGATTATGATGAAAGCGCGTATGCGTTTGAATTT
TTTGAAAAAAAGGCTCAAATCAGATCGTTACTAAATATCTCTATAGGTTGCGATAAGAAATGCGCTTATT
GCATCGTCCCGCACACTAGGGGGAAAGAAATTTCTATCCCTATGGATTTGATTTTAAAAGAAGCTGAGAA
ATTAGCGAATAACGGCACTAAAGAGCTCATGCTTTTAGGGCAGAACGTGAATAATTACGGAGCGCGTTTC
AGTAGCGAGCATGCGAAAGTGGATTTTAGCGATTTGTTGGATAAATTGAGCGAAATTTCAGGCATTGAAA
GGATACGATTCACTTCGCCTCACCCCTTGCACATGAATGATGGATTTTTAGAACGCTTTGCCAAAAACCC
TAAAGTGTGCAAGAGTATCCACATGCCCTTACAGAGTGGATCTAGCGCGGTGTTAAAGATGATGCGAAGA
GGTTATAGTAAAGAGTGGTTTTTAAATCGGGTGGAGAGGTTAAAAGCTTTAGTGCCTGAAGTGGGCATTA
GCACGGATATTATCGTAGGCTTTCCTAATGAGAGCGATAAGGATTTTGAAGACACGATGGAGGTGCTAGA
AAAAGTGCGCTTTGACACGCTCTATAGTTTTATTTATTCCCCACGCCCTTTCACTGAAGCGGGAGCTTGG
AAAGAAAGAGTGCCATTAGAGGTTTCATCTTCAAGGTTGGAGAGGTTGCAAAACAGGCACAAAGAAATTT
TAGAAGAAAAAGCCAAGCTAGAAGTGGGTAAAACGCATGTGGTGTTGGTGGAAAACAGGCGTGAAATTAA
TAATCAAATCGTGGGTTTTGAAGGGCGCAGCGATACGGGGAAATTCATTGAAGTAGCGTGTAAAGAAAAA
AGAAATCCGGGCGAGCTTGTAGAAGTGGAAATCATTTCTCATTCCAAAGGGCGCTTGATGGCGACCACTA
AAGGCAACTAATCAAAATAACCAATGAAAAAGCGGGTTTAAAGGCGAGAATTGAGCTTAAAATTTTTCAG
GAAAAATATCGTTTTAAAGGTTGTCCCACGCTTGGCGTTTGGAGTCCTTTGGTTGCTGCATAAAACTTGT
AAAAACCGCTATTTTTTAGCTCAAAATTTAAAAGAAAAACCCTTTATTGTAAGCTGTTGGCATGGGGAGC
TTGGGATGATTGGGTTTGCGTATTTAAGGCTTCAAAAACCTTCTGTTTATGTGATCGCAAGCCAGCATTT
TGACGGCTCTATTGCGGCGGGTTTGTTTGAAAGCTTTGGTTTTAAAAACATTAGAGGCTCTAGCAAAAAA
GGGGGGGTTAAGGTTTTGATAGAGGGGCTTAAACGATTGAAAGAAGGTTGCGATGTCGCTATCACTCCTG
ATGGCCCTAAAGGCCCACGACACAGCATAGCGGATGGGGTGATCGCTTTAGCTCAAAAATCAGGCGTGGG
GATTAGCGCTTGTCGGGTGGTTTGTAAAAACGCATGGCGGTTGAACACTTGGGATCAATTTGAAATCCCT
AAGCCTTTTAGCGAAGTGCATTATCACATGCTAGAATCTGTAATCATCCCTAAAGAATGGGAGCTTTCAA
AGGCTAAAGAATATTTAAAAATGCGCATGGATTCTGTTGGGTTTGAAGAATCTCAAAGGGGTTTAGGTGC
TTAAAGGGTTAAAAAAAGCGTTCAAAGAGAGGTTTTGCTCTCAAGTGTATATCTCTTTTAATGTGGATCA
CAATCTTTTATCCGCTCAAATTTTAAGGGTTAAAAACCACCGCATTAAAGAGAAATTTTTTAAAACTTTT
GAGACTAAAGTGGAGACTAAAAATGGTGAAGTCCCCATTCAAGCCTTAAAAATCGCCAGAAGTTATAGCC
AAAAATACCCCTACACTTATTTCAGCGCGATGAGTAAAGCTAAAGAGGTTTTATGCGAAAAGCAGGCGTT
TGAACAAATCAAACAAGAAAATCAAGATTATCATGCTTGTGAAGTCAATCAAAAGTATTGCGTTTATGTG
GAATCTAAGGATTTTTTAAAGGATTTCAAGCGTTTTAAAATCCAGGATGTGGATTTTTTGTTTTCGCCTT
TTAGCCTTATTTATGATTTTGTGCGCGATCATTTAGAAAATAAGCCGTTGTTGTATTTGCTTTTGGAGCG
TTCAAGATTTTATTTTTTGATTGCGGATAAAAAAGAGATTTTTTTAGCCAAATCCGTGTTTTTAGAAGAA
CAACCTGAAGAGTTTATAGAGAGCAAAGAAGAAGATTCTATGGGAATGGATAATGAGACTGTGAATTTGT
TTTTGAGTGAAATCCAAGAAGATATTGACAGCCTTGAAGAAGCGATGGGGCTAGATAGCAGTAAGGATAG
TAAAGAAAAAAATGAGGACGCTTATAGTTTGATTGAAGGCATGACAAATATCCCCTTAATTGCAAATGTT
TTGCAAGAGGGATTGCGTAGCGTCTATCATTCTAGAGAGATAGACTTTGTAGAAAAAGTGGTTGTTTTAG
ACAGCTGTCAAATCCACCACAAAGCGTTAATGCATTTGCAAGAAACTTTGATGATAGAAGTGGATAGGCT
TGATTTTTCTTTAGTGGAGCGCTTGAACATTTTAGCGCGCATGGAGAATGAAAAGCATGCGTTTTAGTTA
TATTGAGCCAAGAGCGAAATACCTTATCAGCAAGCTTTCTAAAATTTGGGTTTTTTACATTTTTTATCTT
TTGTGGTAATAGGGGGGTTAGTGTGGTTTATGCACAACGCCATTAAAAACACTCAAGACAACGCGTCTAG
TTTGACGATCCAAGAAAGGCTCTACCGCCATGAAATCAGCCGCTTACAGGTAAAGACTGATGAAACCTTA
AAACTCATTAAAGAAGCCAAAAAGCGTTTGAATTACAACGATGATATACGAGATGTTTTGCAAGGGCTTT
TGAATATTGTGCCGGATTCCATCACTATTAATAGCATTGAAATAGACCAGCAAAGCGTGGTGGTTAGTGG
TAAAACCCCTTCTAAAGAAGCTTTTTATTTTTTGTTTCAAAACAAATTAAACCCCATGTTTGATTATTCT
AGGGCGGAATTTTTCCCTTTAAGCGACGGGTGGTTTAATTTTGTTTCCACCAACTTTTCTAATTCCTTGT
TGATAAAAAACCCGGAGTCTATTAAATGAAGCCATTGCATTTTTCACACTTAGACAGAGAGCAATCAGGC
GATGTAGGGTTTATCATCAAAAACCTTGTTTTTTTAGGGGTTTTTTCCTTATTGGGTTGGCTCAATACCG
AGTATTTTCTATGGCCTAGCATGCTGGAATTAAAAAAAATCCTTTTAGAAGAAAATCGTAAAAAAAGCGT
TTTAGAATACGCGCAAAGGCATTTTGAAACAGCCCTAGCGAACTATCGCAATCAAAAAGAAACCAGCGAA
TCCTTATTAAAGATTTTTAATGATGAAGAGTCCAGACGGATTTTAGAAAAGATCTTAAAAAAATGTTTTG
ATGCTTATAAAATCAAACCCTTGCTCTCTCAAAACCCCCTTCAAAAACCCAATTTTTTATCATGGCCAGA
GCGAGCGAATTAGAAAAAACCTATCTTTTTTTCACCCTAATCAACAAATATTTACCGAGCGCTCAAAGCC
AATTGCCCTTAAAAATTTCTAAAGATGATGAAGGGCTGTTGGTGCAATTTAGCGTGAGTATTGATCTCCA
ATAGGATAGGGGTAGTTTAATGCAAGATTTTGATTTCAGTTTTAATCCTAAGGCATGCGAGGGTTGTGGG
GCAAAGTGTTGCGTGGGGGAAAGCGGGTATATTTTTTTGAATATCCAAGAAATGCAACAAATTAGTGCTT
TTTTAAAATTAGAACTAAAAGAATTCAGTCAAAAATACGTTAAAAAGGTAGGGTATAAGTTCTCTTTATT
AGAAAAAGACGCTAAAGAGTTGGGTTTGGCGTGCGTGTTTTTGGATTTAGAGACGAAAAAATGCCAGATT
TATAGCGTGCGCCCTAAACAATGCCAAACTTTTCCTTTTTGGGAGAGCGTGAAAACTTTCTCTAAAGAGC
AAAAAAAGGCTTTTTGCCAAAGCTGTCCGGGCATTACACAAAAAACCAAAGAGACTAAAGTACGCTAAAA
TTCACTTTAGTTACACAAAAAAGGAAATAAAGTAATGAATATTCAAACAAAGAAAAGATTTTTAGCAAAT
ATATTGCTTTTTAGTCTGTTTTCTTGCCTTAAGGCTGAAACCCTTTCAGAAGACCATCAAATCCTGTTGA
GTTCAGACGCTTTCCATAGAGGGGATTTTGCTGCCGCTCAAAAAGGCTATATGAATCTCTATAAGCAAAC
CAATAAGGTGGTGTATGCTAAAGAAGCGGCCATTTCAGCGGCGAGTTTAGGGGACATTAAAACCGCTATG
CATTTAGCCATGCTCTATCAAAAAATCACCAATAATCGTAACGATGTTTCTATCAATAAGATTTTAGTGG
ATGGCTATGCGCAAATGGGGCAGATTGATAAGGCGATTGAACTATTACACAAAATCCGTAAAGAAGAAAA
GACCATAGCCACAGACAATGTGTTAGGGACTTTGTATTTGACTCAAAAGCGTTTGGATAAGGCTTTCCCG
TTGTTGAATAAGTTTTATAACCAAGTGCATGATGAAGACAGCCTAGAAAAACTCATTACAATCTATTTTT
TGCAAAATCGTAAAAAAGAGGGCTTGGATTTGTTGCAATCTCACATAGACAGGTATGGTTGTTCAGAGCA
GTTGTGCCAAAAAGCGCTCAACACTTTCACGCAATTTAACGAGCTTGATTTGGCTAAAACGACTTTCGCT
CGTTTGTATGAAAAAAACCCTATTGTTCAAAACGCCCAATTTTACATAGGGGTATTAATCTTGTTAAAAG
AGTTTGATAAGGCCCAGAAAATCGCAGAATTATTCCCTTTTGATAGGCGTTTGTTGTTGGATTTATACAC
CGCGCAAAAAAAATTCGCTCAAGCTTCCAAACAAGCTTCTTTGATCTATCAAGAAAAAAAAGACCCTAAA
TTTTTAGGATTAGAGGCTATTTATCATTATGAAAGCTTGAGCGCGAAAAATAAAAAACTCACCAAAGAAG
AGATGCTGCCCATTATTCAAAAATTAGAGCAAGCCACCAAAGAGCGCCAGCAAATACTCGCTAAAACCAA
AGATAAAGAAGACGCGCAAGACGCTTTCTTTTATAATTTTTTAGGGTATTCCTTAATAGATTATGACATG
GATATTAAAAGGGGCATGGATTTTGTGAGGAAAGCCTTAGCGTTGGATTCTGGATCAGTGCTTTATTTGG
ATTCTTTAGCATGGGGTTATTACAAATTAGGGAATTGCTTGGAAGCTAAAAAGATCTTTTCTAGCATCGC
TAAAGAGTCTATCCAAGCCGAACCTGAATTGAAAGAGCACAATAAGATCATTCAAGAATGCAAGAAATAG
GGATTTTAGAAAATTTACAAAAAAGCTTAGCCTTAAAAGAGGGCATGCTTTCTTATGAAATGATGGGTAA
AAGCCTGTCGTATAACCCTGCCGAACCTGAATTGAAAGAGCACAATAAGATCATTCAAGAATGCAAGAAA
TAGGGATTTTAGATAATTTACAAAAAAGCTTAGCCTTAAAAGAGGGCATGCTTTCTTATGAAATGCTGGG
TAAAAGCCTGTCGTATAACCCTTACTTGCCTAGAGTCATTCCTCAAACTAAAGATTGCGTTTTTGTAACC
CCTGATGAGGTTTTAGAAAAGCTTTTGAAAGAAAACACCCACACCGATTGCGTCATTGTCAATTTCAAAG
GATTATACGAAATAGGCACGCCAAGCGTGTTTGATTTAGAAGTTTTAGGGTTATTGCGCCGCCATGCGAG
CTCTTTGATTATCCATCAGGATTTTTTCATCAGCCATTACCAGCTTTTAGAATCGCTTGTTCAAGGCTCT
GATGGGGTCATTTTAGATGAAAAGCTTTTGAAAGAAGATCTAAAAGGCATGGTAGAATTTGCTTGGCGTT
TGGGCTTGAGCGTGTTTGTAGAAACCCACAAACAAGACTACACCCATTTAAAAGATTTAGGGGTTTTAGG
CGTGCTAGAAATTAGCCCCCATTCTTATAATCAAAAAAAAATAGTCTTTTTAGATTGAATTTTAAGCTAA
TTTAGAGTAAAAATCGTATTCAAACTTTTTAAAAGGAGTTAGTCATGTCATTATTGGTGAATGATGAATG
CATTGCGTGCGATGCTTGCAGAGAAGAATGCCCTAGTGAGGCGATTGAAGAGGGCGATCCCATTTATAAT
ATTGATCCGGATAGATGCACGGAGTGTTACGGATATGATGATGATGAGCCTCGTTGCGTGAGCGTATGCC
CTGTAGATGCGATCTTACCGGATCCTAACAATGCAGAGAGCAAAGAGGAACTGAAATACAAATACGAAAG
CTTAAAAGAGCAAGATTAAAGGCTAGCAATGGCTAAAATCACAACCGTGATTGATATAGGCTCTAATTCA
GTGCGTTTGGCTGTCTTTAAAAAGACGAGCCAGTTTGGGTTTTACTTGCTTTTTGAGACTAAGTCTAAGG
TTAGGATTTCAGAGGGTTGTTATGCGTTTAATGGAATCTTGCAAGAAATCCCCATGCAAAGAGCCGTTAA
AGCCTTGAGCGAATTTAAAGAAATCGCTCTCAAATACAAAAGCAAAAAAATCTTGTGCGTGGCGACCTCA
GCGGTGCGCGATGCCCCTAACAGATTAGAGTTTGTAGCGAGGGTGAAAAAGGCTTGCGGTTTGCAAATCA
AAATCATTGATGGGCAAAAAGAAGCGCTCTATGGTGGGATTGCGTGCGCGAATTTGTTGCATAAAAATTC
AGGGATCACGATAGATATTGGAGGGGGTAGCACGGAGTGCGCGTTGATTGAAAAAGGCAAGATTAAGGAC
TTAATCTCGCTTGATGTTGGGACGATTCGCATTAAAGAAATGTTTTTAGACAAAGACTTAGATGTCAAAT
TGGCTAAAGCCTTTATCCAAAAAGAAGTCTCTAAACTGCCCTTTAAGCATAAAAACGCCTTTGGGGTGGG
GGGGACGATTAGGGCGTTGAGTAAAGTGCTGATGAAACGCTTTGATTACCCTATTGATTCTTTGCATGGT
TATGAAATAGATGCACATAAAAATTTAGCGTTCATTGAAAAAATCGTCATGCTCAAAGAAGATCAATTAC
GGCTTTTAGGGGTGAATGAAGAGCGTTTGGATAGCATTAGGAGTGGGGCGTTGATTCTATCAGTCGTTTT
GGAGCATTTAAAAACTTCCTTGATGATCACTAGCGGGGTGGGGGTGAGAGAAGGCGTGTTTTTGAGCGAT
TTATTACGAAACCATTACCATAAATTCCCCCCCAATATCAACCCCTCTCTCATCTCTTTAAAAGATCGCT
TTTTGCCCCATGAAAAGCACAGCCAAAAGGTCAAAAAAGAATGCGTGAAATTGTTTGAAGCCTTATCGCC
TTTGCATAAAATAGATGAAAAATACCTTTTCCATTTAAAGATTGCGGGGGAATTAGCGAGCATGGGTAAG
ATTTTAAGCGTCTATTTAGCCCACAAGCACAGCGCGTATTTTATTTTGAACGCTTTGAGTTATGGCTTTA
GCCACCAGGATAGAGCGATCATTTGCTTATTAGCCCAATTCAGCCATAAAAAAATCCCTAAAGACAACGC
TATCGCCCACATGAGTGCGATGATGCCAAGCCTTTTAACCTTACAATGGCTGAGTTTTATCCTTTCTTTA
GCCGAAAATTTGTGCCTAACAGACAGCCATCATCTAAAATACACGCTAGAAAAAAACAAGCTTGTGATCC
ATTCTAATGATGCGCTTTACTTGGCTAAAGAGATGCTCCCTAAACTCGTTAAGCCCATTCCTTTGACGAT
AGAGTTTGCTTGAAAATAGCGATTGTCAGGCTTTCAGCACTCGGGGATATTATCGTGAGTGCGGTGTTTT
TAGCGGCCATTAAAGAGCGTTTCACTGACGCCCAAATAGAATGGTTCGTGGATGAAAGATTTGGCGCGAT
TTTAGAGCATTCCCCTTATATTGATAAATTACACCCCATTGCTTTAAAAAGCGCACTCAAAACCTTTAAC
CTTTTGAAGATTTTTAAACTTTTTAAATCTTTAAGGGCTTATGAATACGATATAATCATTGACATGCAAG
GCCTAGTCAAATCCGCTCTCATCACTCAAATGTTAAAAGCCCCTAAAAAAGTCGGCTTTGATTACGCTTC
GGCTAGGGAGGGTTTGAGCGCGTTTTTTTACTCGCAAAAAGTTTCTATCGCTTATGATGAGCCCATTTTA
AAGCGCAATTTCACGCTCCTTTCTCAAGCCCTAAACTTGCCCAAAAAAGAAATTTCAGAGAGTTTAAGCT
CTAGATTTAAAGTGTTTTCTTACCAAGATTCTCCACAAATTAATGCATTAAATTTGAATCAAAATAAACC
AAAAATCCTTTTTGTTTTAGAAACTTCTAAAATCAATAAAACTTACCCTATAGAGCGTTTTAAAGAACTA
GCGTTAGCGTTAGAAAATTTTCAAATTTGCTTGTTATGGCATGCTGATGAAAAGAAGGCCATTACGCTTT
ATCACGCTTTAAAACACCAGCGCGATATATTATTGCTCCCTAAACTCACTTTAAACGAAGTTAAGGCATT
GCTTTTTAAAATGGATGTGATTATTGGGGGCGATACGGGCATTACGCATTTAGCATGGGCGTTGCAAAAA
CCCAGCATCACCCTTTATGGCAACACGCCCATGGAGCGTTTTAAATTAGAAAGCCCGATCAATGTTTCGC
TCACCGGTAATTCAAACGCCAACTACCATAAGAAGGATTTTTCTATCCAAAACATAGATCCTAAAAAAAT
TAAAGAATGCGTTTTAAACATTTTAAAGGAAAAAGAATGACTTACAAAGAACGACTCATACACGAAAAGA
TATTGAACCAAGACGACAAGGGTTTTAAAACGGAATTACGCATTTTGAGCATTTTTATCGTGGAATCTTT
AGTGAATATTTTGGGGTTTATTTTGGCTAAAATGCCCCATTCGTGGTTTTTAAGGTGCATTAAAGCTGTG
GCGTGGCTCATGAAAACTTTTGATAGGCGTCGTTATTTTGACGCTAAAGCTAATTTGGATTTTGTGTTTG
GGGATTCTAAAAGCGAAGAAGAGAAAAAAAGGATCATTAAAAAGGGGTATGAAAATTTTGCTTTCATCAT
TTTAGAAACCATTAGAGTGATCTTTATCCCTAAAGATGAATACGACTCTCGTTTCACGCTCATCAATGAA
GAAAATGTGTGGAAGTCTTTAAACAAGGAAGGTCAAGCGATCACTTTATGCATGCATTTTGGCTATTGGG
AAGCGGTAGGCACGACTTTAGCGCAATATTATGAGGACTATGGTAGGGGGTGCTTGGGGCGTTTGACTAA
ATTCGCCCCCATCAACCACATGATTATGAGTAGGCGAGAGGCGTTTGGGGTGCGCTTTGTCAATAAAATA
GGGGCGATGAAAGAACTCATTAAAATGTATAATCAAGGCAATGGCCTTGTGGGGATTTTAGTGGATCAAA
ATGTCGCGCCTAAAGACGGGGTGGTGGTGAAATTCTTTGATAGAGACGCTACGCACACCACGATCGCTTC
TATTTTATCGCGCCGCTACAATATAGACATCCAGCCGGTATTCATTGATTTTAATGACGATTATTCGCAT
TATACAGCGACTTATTACGAAAGTATCCGCTCTCAAATCACTGATAACGCTGAAAACGATATTTTAGAAT
GCACGCAAGCCCAAGCGAGTTTGTGCGAAGAAGTGATTAAAAACCACCTGGAAAGTTATTTTTGGTTCCA
CAGGCGTTTTAAAAGCACCCACCCTGAAATTTATCAAAGATAGGGTTTTGAGTGGAATGATAAAAATTAA
AAAATGCTAAAAGGCATTTTTTAAAAATAAATAGTAAAGAGCTTGATTTTAATCAAGCGATAATTTCTTA
AGACGGTCTTCTTGGGTTAGGGGGATTTAGTTGGGGGTTAAGGGGGAGAGTTATTTCAAAATACCCCCTA
TCCCCTTAAGAAAATGAGTTTTACTATAAAAATAAAGTTAAAAATCCCATTTTTTTAAAAAAGTTAAAAA
GTTTTAGTTATACCACTCAATGCGAACAAGAGTGGTATTTTTCTAAAAATTCTTTTTTAAAACTCAAAAA
CCGCTTTTCTAAAATGGCGTTTCTGGCGTTTTTAACCATCTCTAAATAAAAATGCAAATTGTGCAAGCTA
GCTAAGCGAGCGTAAGTGAGTTCTTTAGCCCTAAAGAGATGGTGCAAATAGGCTTTAGAGTAGCGTTTGC
AAGCATAACATGCGCAATTTTCTTCAATAGGGGTATTATCCAATTTATAGGGTGCGTTTTTGATAGAAAT
TTTTCCAGAATGCGTGAAAAGGGTGGCGTTTCTGGCGTTTCTGGTGGGCATCACGCAATCAAACATATCC
ACCCCCAAACTGATAGCGTCTAGGATATTTTCAGGCGTGCCTACGCCCATTAAGTAGCGAGGCTTGTCTT
TGGGGAGCAATGGGGCGGTGTGCGCGATCGTTTCTAGCATTTCATCTACGCTTTCCCCCACCGCTAAACC
GCCTATAGCGTAGCCATCAAAACCTTTATGCGTTAATTCCACGCTAAGACTGCGCATTTTCAAATGCGTG
CCGCCCTGGATAATGGCAAAAAGGTTGTTGTTGGGGCGGTTTTTTTCTTTGTGGTATTCTAGGCTGAGAT
TCGCCCATTTAGCGCTTCTTTTAATGGATTCTTCAAGGCGTTTTAAGGGAGCGGGTAAGCCCACTAAATC
GTCTAAAACCATCATAATATCGCTATTCAAAGAATATTGAATGTCCAAAACTTTAGCGGGCGTGAAGAAA
TGCTTGCTCCCATCAATATGGGATTTAAAAACAATCCCGTCTTCTTGCAATTTGACATTGCCGCTCAAGC
TGAAGGCTTGAAACCCTCCGCTATCGGTTAAAAAACTCCCATGAAATTGAGCGAAACGATGCAAGCCCCC
TAATTGTTCAACCACTTTCTCACCCGGTCTTAAATACATGTGATAAGTGTTGGCTAAAATGAGTTTAGCG
CCTAAAATTTCTTGCATATCCATAGCGTCTAAAGATTTGATGCAACCTTGCGTGCCTACGGGCATAAAAA
CAGGCGTTGCCACTTGAGAATGGGCTAAATTTAAAAGACCAGCTCGCGCATGTTTGTCAATAGCTTGGAG
TTGAAAATCCATCGTTTAAGCCTTAATCTTGGATATAATGGCGTAATCATTTTTTAGGAAGTTTGGAATT
GAAAAAAATCGCCCTTATTTTAGATGGCATTGTAGCAAAAAATTTTTTAGACTTGGTGCTAAGGCATTAT
TCTAATCATAATTTTTATATAGTGGTTGTCAAAAATGAGAGCCTTATCCCTAAAAACTACCCGAGCACTT
TCGCTTTTTATTGTTTTGATGCGACTTCTAGTTTCAGGCTTTTGCAAGTGTTAAACGATGAGGTGAGCGA
TGCGTTTTTAATCATACAAGATTTTAAAGAACAGCGCATCATTCATAAAATCATTCAAACCCATTTCAAA
CGCATGCGCGTGGTTTTGAGCGTGAAAAAAGATGGTGAAAAAACTTTAGAAAATAATGAAGAAAATAAAG
ATGAAAAGCTTATTTTGATTGATGAATTTGAAGTTTTAGCCAATAAATTCATTTCTCGTTTGCCTAATAT
CCCTAGCACCCCTAGAGAGTTTGGGTTAGGCAAGGGCGAGATCATGGAGATTGATGTGCCTTTTGGGAGC
ATTTTTGCTTACAGGCATATTGGCTCTATCAGGCAAAAAGAATACAGGATTGTAGGGCTTTATCGCAACG
ATGTTTTGTTGCTCTCCACTAAATCTTTGGTTATCCAGCCACGAGACATTCTTTTAGTGGCGGGCAATCC
GGAAATTTTAAACGCGGTGTATCATCAAGTCAAAAGCAATGTGGGGCAGTTCCCAGCCCCCTTTGGTAAG
AGCATTTATTTATATATTGATATGTGCTTACAAAGCCGAAAAGCGATGATGCGCGATGTGTATCAAGCCT
TGTTTTTGCACAAACGTTTAAAGAGCTACAAGCTCTACATTCAGGTTTTACACCCCACTAGCCCTAAGTT
TTACCATAAATTTTTAGCGCTAGAAACCGAAAGCATTGAAGTGAATTTTGATTTTTATGGGAAAAGTTTT
ATCCAAAAACTCCATGAAGACCACCAAAAAAAAATGGGCCTAATCGTGGTAGGCAAAGAGCTTTTTTTAT
CTAAAAAACACCGAAAAGCCCTATATAAAACAGCCACCCCGGTTTATAAAACCAACACTTCTGGCTTGTC
TAAAACCTCTCAAAGCGTGGTGGTATTGAATGAAAGCTTGGATATTAATGAGGACATGTCCTCAGTGATT
TTTGATGTGTCTATGCAAATGGATTTAGGCTTGTTACTTTATGATTTTGACCCTAACAAGCGCTATAAAA
ACGAGATTGTCAATCATTATGAAAATTTAGCCAACGCACTCAACCGCAAGATTGAGATTTTTCAAACCGA
TATTAGAAATCCTATCATGTATCTCAATTCTTTAAGAAATCCCATTTTGCATTTCATGCCTTTTGAAGAG
TGCATCACACACACGCGCTTTTGGTGGTTTTTATCCACTAAAGTGGAAAAATTAGCGTTTTTAAACGATG
ATAACCCTCAAATTTTTATCCCTGTAGCGGAGTGAAAGAATGCAAGAAATTGTAATCCCTTTAAAAGAAA
AAAGCTATAAAGTGTTTTTGGGGGAATTGCCTGAAATAAAATTGAAACAAAAAGCCCTCATCATTAGCGA
TAGCATCGTATCTGGGTTGCATTTATCGTATTTATTAGAGCGCTTGAAAGCCTTAGAAGTCAGAGTGTGC
GTGATAGAGTCCGGAGAAAAATACAAAAATTTCCATTCATTAGAGCGCATTTTAAACAACGCCTTTGAAA
TGCAATTAAACCGCCATTCTTTAATGATAGCCCTTGGTGGGGGAGTGATAAGCGATATGGTGGGGTTTGC
GAGCAGTATTTATTTTAGGGGGATTGATTTTATTAATATCCCTACGACTTTACTCGCTCAAGTGGATGCG
AGCGTGGGGGGGAAAACAGGGATCAATACGCCTTATGGCAAGAACTTAATCGGATCGTTCCACCAGCCTA
AAGCGGTTTATATTGATCTGTCTTTTTTAAAAACCCTTGAAAAAAGGGAATTTCAAGCAGGGGTGGCTGA
AATCATTAAAATGGCGGTGTGTTTTGATAAAAACTTGGTAGAAAGATTGGAAACAAAGGATTTAAAAGAT
TGTTTAGAAGAAGTGGTTTTCCAAAGTGTTAATATCAAAGCTCAAGTCGTTGTTCAAGATGAAAAAGAGC
GAAATATCAGGGCTGGGTTGAATTACGGGCATACCTTTGGGCATGCGATAGAAAAAGAGACTGATTATGA
GCGATTTTTGCATGGTGAAGCGATCGCTATTGGCATGTGCATGGCGAATGATTTAGCCCTTTCTTTAGGC
ATGCTCACTCTAAAAGAATACGAACGCATAGAAAATTTATTGAAAAAATTTGATTTGATATTCCATTACA
AAATCATTGATCTTCAAAAATTTTACGAACGCTTGTTTTTAGACAAAAAAAGCGAGAATAAGACAATAAA
ATTCATTCTGCCTAAAGGCATTGGAGCGTTTGAGGCTACCTCTCATATCCCTAAAGAAACGATTTTAAAG
GTGTTAGAAAAATGGCATTAAGGGTATTGTTATTCTTTTGTTTTTTGTTTTTACAAGCAGAAGATAAAAG
CCAAGAGCTATTGTCCATACAAAAACAAATGGCTTTGGTGGATAAAAAACTCGCTAAAGACGATAATGTG
TGGTTGAAAAAATTTGAAAACTACAAGATCTACAACCAAATTTATACCGAAAAAGAGAGCGTGAGGCAGG
AATTAAGGCGTTTAAAAAATAAAAAAAGCAAGGATTTATTAAAGATTAGCACCTTAGAGCATACCCTAAA
AGCTTTAGAATCCCAACAAAAAATGTTTGAAAGCTATGGGGTCAATCCTTTTAAGGACTTGATAGAGCGT
CCTAATATCCCCAATATCCCTAATATCGCTAACCCTATTGCGATCATTGATGGCATTTCTTTCATTAAAA
GCATGCATTTAAAGCATGAAAATCTTAAAAGAAACCAGACTGCTTTAGAAGAAGTTTTAAGGCTTTTAGA
TCAAAAACACCAGCTTTTAAATGAGTGGCACGCTTTGGATAAAAGCGCGAAACTAAGCGATGAAATTTAT
CAAACTCAAGCCAAACGCTTGGAATTGCAAGGGGCTAAAAACATTTTAAAAACCACGATCGGGATTTTCC
AAAAAGACAGCGATGAGGCTATAAGCATTGTCAAATCTCAAGTTAAAAACCAGCTTTTTAAATTGATTTA
TGTGTTTTTAGCAGCCCTTTTGAGCGTGGTGTTTGCGTGGATTTTAAAAATCATTTCCAGTAAATACATT
GAAAATAATGAGCGCGTCTATACCGTGAATAAAGCCATTAACTTCGTGAATGTGAGCGTGATCATTTTAA
TTTTTCTTTTTTCTTATTTGGAAAATGTTACTTACTTGGTAACGGTTTTAGGCTTTGCGAGCGCGGGCTT
AGCGATTGCGATGAAAGATTTGTTCATGAGCTTGCTTGGGTGGTTTATTATTTTGATTGGGGGGAGCGTG
CATGTGGGCGATAGGGTGCGTATCGCTAAGGGGACGGATATTTTTATTGGCGATGTGTTGGATATTTCTA
TGTTGCACATTACGATTTTAGAAGACGTAACCTTTACCACTTATACGAACAACAGGAGAGCGGGCCGGAT
TATCTTTGTGCCTAATAATTATATTTTCACCACCATGTTTGCTAATTACAGCCATTTTGGGATGAAAACG
GTTTGGGATGGCGTGGATTTTTGCGTTACATTTGATTCTGATTTTAAAAAAGCTTCTAAAATTGCACTCA
ATATCGCTACGGAATTGTCTAAAGAATACACGGATATTACCTATAAACAGCTCAATAAAATGCGCGACCG
GTATTCTTTAAGGAGTTTGAGTGTGAAGCCTCGATGCTTTTTGATGCCTGAAAATAATGGGATAAAAATC
TCGGTGTGGTATCAAACCAATTCGTATGCGACCATGTCTTTAAGGAGCAAGATTGTGGCTGAAATCGTTG
AAGCCTTTTTGAAAGAAGAAAATATCCATATCGCTTATACGACCAGCAAGCTGCTTAAAGTGGATGCTGA
TGCTCTAGGCGATGGTTTTGGGAATAAAAGGGAACAAAAATGAAAAAAGTCTATTTCAAAACTTTTGGGT
GCAGGACGAATCTTTTTGACACGCAAGTGATGGGCGAGAATTTGAAGGATTTTAGCGCGACCTTAGAAGA
ACAAGAAGCCGATATTATTGTGATCAATTCTTGCACCGTGACCAATGGGGCCGATAGCGCGGTAAGGAGT
TACGCTAAAAAAATGGCGCGATTGGATAAGGAAGTGTTATTTACTGGCTGCGGGGTGAAAACCCAAGGTA
AAGAGCTTTTTGAAAAAGGGTTTTTAAAGGGCGTTTTTGGGCATGACAATAAAGAAAAGATTAACGCGCT
TTTACAAGAAAAAAAGCGTTTTTTTATAGATGACAATTTAGAAAACAAGCACTTAGACACCACGATGGTG
AGTGAGTTTGTGGGAAAAACCAGGGCGTTTATCAAAATCCAAGAGGGCTGTGATTTTGACTGCAATTATT
GCATTATCCCAAGCGTGAGAGGGAGGGCTAGGAGCTTTGAAGAGAGGAAAATTTTAGAGCAAGTGGGCCT
TTTATGCTCTAAGGGCGTTCAAGAAGTGGTTTTAACCGGCACCAATGTGGGGAGCTATGGGAAAGATAGA
GGAAGCAATATCGCAAGATTGATTAAAAAATTAAGCCAGATTGCTGGATTAAAACGCATAAGGATTGGGA
GCTTAGAGCCTAATCAAATCAACGATGAATTTTTAGAGCTTTTAGAAGAGGATTTTTTAGAAAAACATTT
GCATATCGCTTTACAGCACAGCCATGATTTCATGCTAGAGAGGATGAATCGAAGAAACCGCACTAAAAGC
GATAGGGAATTATTAGAAAAAATCGCTTCTAAGAATTTTGCTATCGGCACGGATTTTATTGTGGGGCATC
CGGGCGAGAGCAAAAGCGTTTTTGAAAAAGCGTTTAAAAATTTAGAAAGCTTGCCTTTAACGCACATCCA
CCCTTTTATTTACAGCAAACGAAAAGACACCCCCTCTAGCTTGATGCATGATAGCGTGAGTTTGGAAGAT
TCTAAAAAGCGTTTGAATGCGATCAAAGATTTGATTTTTCATAAAAATAAGGCGTTCAGGCAATTGCAAC
TCAAGCTCAACACGCCCCTAAAAGCCTTAGTGGAAGCGCAAAAAGACGGCGAATTTAAAGCCTTAGATCA
ATTCTTTAACCCCATTAAAATCAAAAGCGATAAGCCTTTAAGGGCCAGTTTTTTAGAAATCAAAGAGTAT
GAAATTAAGGAGAGGGAAAATCATGCCGTTTTCTAAATTTTTAGAAAACCTCACCGCTCCTTTTAAACGC
ATTAAAAACCGCTCGCTTGTTTTGGCGTTAGGGTTTTTGATCCTTACTTTTTGCTTGCTTCTTTTTTTAA
TCTTAAGCGATGTTTCTAGGCTCATATCGGGTAAGGACTTTTTTTATGCGATCCAATCTCACCCTAAGCA
AACTCTAATTGAAGATGAAAATTATTTTTATGCTAACAAAGGTCTTTATAAAACCAACAAAGAAGCCTTT
TTAAGAGCTTATAAAATCCCAGAAAGCATGCCCATAGAAAAACGAGAAAATTTAAGCAAGGGTTCTAAAA
TGAATTTAGCGTTGCTTTTTTTCATTTCTAGCATGCTTTTTGGGATCTTTTGGCGCTTGCCTAAACGATT
GGATACTAAAATGAGTTTAGAAAGCGTGCATAAAAACGAATTGGAAAATGCGTTCCAGCGATACGACGCG
CTAGGGGTGCGTTTTGAAGATATTGCAGGGGTGGATGAAGTCAAAGAAGAATTATTAGAAGTGATAGATT
ATTTAAAAAACCCTAAAAAATACCAGGATTTAGGGATTTTTCTCCCTAAAGGCGTGCTTTTAATCGGGCC
TCCTGGAGTGGGGAAAACCATGATCGCTAAAGCCTTAGCGAGTGAAGCCAGAGTGCCGTTTTTTTATGAA
AGCGGGAGCGCGTTTTCTCAAATTTATGTGGGGGCTGGGGCTAAAAAAGTGCATGAACTTTTCATGCACG
CTAAAAGGCATGCCCCCTCTATTATTTTTATTGATGAAATTGACGCTTTGGGTAAGGCTAGGGGAGGGCA
TAGGAGCGATGAAAGAGAGGCCACGCTCAATCAGCTTTTAACCGAAATGGATGGGTTTTTACAAAACGAT
GAGGTGGTGGTGATAGGAGCGACTAACCAAATGGAAGTGATGGATGAAGCGCTATTAAGGAGCAAACGAT
TTGATCGGCGCATTTTTATTTCTTTACCGGATTTACTAGAAAGGCAAAGCATTTTAGAAAAGCTTTTAGA
AAACAAAAAGCACACGCTCAATTATCTTAAGATCGCTAAAATTTGCGTGGGTTTTAGCGGGGCGATGTTA
GCGACTTTAATCAATGAAAGCGCTCTAAACGCCCTCAAACACCAACGAAACGAAATCACTGAGAGCGACA
TTTTAGAAGTGAAAGACAAGATCGCTTACGGCAAGAAAAAGCCCCAAACTTTAGACGAAAACCAAAAAGA
ATTAGTCGCTTTGTATCAAAGCGCGAAAGCCTTGAGCGCGTATTGGCTAGAAATTGAATTTGATAAAGCG
CCAATATTAGGGGAATTTATCGCTTTTAATGAAAATAAAATCCATAGCGAGAGCGAGATTAAAAATTACA
TTAAAGTGTATTTGAGCGGGACGATTATTTTAGAGTTGCTCTATAAGGAGCGTTATAGTCTGTCTAAACA
GGACTTGCAAAAAGCGAAATTTTTGAATGAATTTATGGCTAGTGAGCTTCTTTTAGCCCCTACAAAAGAG
TCTTTAAGCGTTCTTTATGAAGAGCAACTGGAGTTTTTAAAGCCGCAAATTGCAGCTTGCAAGCGATTAA
GCACTCTGTTATTGGAGCAAGAATATTTAGAACATTCTCATTTGTATGATTTGTTGAACGGGTGAAAATG
CGTTTTTTTAGTGGTTTTGGGTTCGTTAATGAAAGCGTTTTGTTTGAAGAGTGGCTTTTAAAAGGGGCTT
ATGATATCTCAGGCTTTTCTATGGGGGCGATTAAAGCGATAGAATACGCTTATAATGAAATCTTACAACA
GCGGCGCATCCATTCTTTGTTATTGTTTTCGCCTTGCATGTTAGCGCATAAGAGTTTGGCGTTCAAACGC
TTGCAACTTTCTTCGTTTCAAAAAGATCCGCAAAGCTACATGGATAACTTTTATAAGGAAGTGGGCTTGA
GCGCTCAATTGGAGCGTTTTAAAAAAGAGGGTTCTTTAGAAGAATTAGAATTTTTATTGAATTACAAGTA
TAGTGATCCTATAATTAGATTTTTATTAGAAAAAGGCGTGAAGATTGAAGTGTTTATCGGGTTAAAAGAC
AGGATCACTGACATTCAAGCCCTTTTAGAATTTTTTATGCCCTTAGTTCAGGTGTGGCAGTTTAAGGATT
GTAACCATTTGTTGCAAAAATCTTAAAAAAGGTGGAAGATGAAAAAATTTGGTTTAGGGGTGTATTTGCT
TCTTTTAGGTATTTTTGGCGGCTCTTTGATCATTCTAGGAGCGATAGTCGTGCCCATTGTTTTCAAAGCT
TCAAGCATTTTGCCTGAATTGAATCTGACTCCCTTTGAGAGCGGGAAACTCATGGCGCAAATCTTTGTGC
GTTTCAATTACGTTTTAGGCGCGATGGGGTTTATAGTGTTACTTTATGAAATCGTTTCGTTTATTTACTA
TAAAAGATCGTTCGTGTATTTGATCCTTGGCGTGGCGATAGGGGCGTTGTGTTTGCTCTTTATTTTTTAT
TACACGCCTTATGTTTTAAACGCTCAAAAAGCGGGCGAAGCCGCGCTTCAAAGCGCTGAATTTGCCCGCT
CGCACGCTCAAATCGAATGGCTGTTTAAGGAATTGTTTGTGCTGGTGTGCGCTTTGTTTTTTTGGCGTTT
GCTTGGAAAAAATGCGCTTTAGTCCCTTTGATTTAATCAAATGATGGAGTTTTTGGCTACTATCTAGGAA
ATGAGAAGGTAGCATTTTAATGAAAAAGTTTAAAAAGAAACCAAAAAAGATAACACGCAAGCAAAAAACC
ATCTTAAAGCGTCCTTTATGGCTTGCACCTTTACTGATCAGTGGGTTTGCTAGTGGGGTGTATGCGAATG
GAACGGATATTTTAGGGCTTAGTTGGGGGGAAAAAAGCCAAAGGGTATGCGTGCAACGTCCATGGTATGC
TTTATGGAGTTGCGACAAATGGGAGGAAAAAACACAACAATACACAGGAAACCAACTCATCACAAGAACT
TGGGCAGGGGGTAATGCGGCTAATTACTACCACACTCAAAACAACCAAAATATCACAGCCAATTTAAAAA
ATGATAACGGCACTTATTTTTTAAGCGGTCTGTATAACTACACCGGAGGGGAATATAATGGGGGGAATTT
AGACATTGAATTAGGCAGTAACGCTACTTTTAATCTAGGTGCGAGTAGTGGGAATAGCTTCACTTCTTGG
TATCCTAATGGGCATACTAATGTTACTTTTAGCGCTGGGACTATCAATGTGAATAACAGCGTAGAAGTGG
GCAATCGTGTGGGATCGGGAGCTGGCATGCACACGGGAATAGCCACTTTAAATTTGAACGCTAATAAGGT
CAATATCAATTCCAATATCAGCACGTATAAAACTTCGCAAGTGAATATAGGCAATTCTAACAGCGTTATT
ACCATTAATTCGGTTTCTTTAAATGGGGATACTTGCAGTTCTTTAGCTAGCGTTGGGATAGGGGCCAATT
GCTCCACTTCAGGGCCTAGCTATTCTTTTAAAGGGACGACTAACGCTACTAATACGACCTTTAGCAATGC
AAACGGCAGTTTCACTTTTGAAGAGAACGCCACTTTTAGCGGGGCGAAATGGAATGGGGGGAGTTATACT
TTCAATAAAGAGTTTAAAGCCACCAATAACACCACCTTTAATAGCGGTAGTTTCACTTTTAAAGGCGTAA
GCTCTTTTAATGGCGCTTCGTTTAGTAACGCTTCTTATACTTTTGACAATCAAGCCACTTTCCAAAACAG
CTCCTTTAATGGGGGGACTTTTACTTTTAATAACCAAACCAATCAAACTAACAGCGCTCAGCACCCCCAA
ATTCAAAACAGCTCTTTTAATGGTAACGCTATTACTCTTAAGGGTTCTGTAATTTTCCAGCAAGCCTTTA
ACAATTCAAACCACCAACTAACGATCCAAAACGCTTCCTTTAATAACGCCACTTTTAACAATACCGGTAA
AATCACCATTAATGATGGTGCGAGTTTTAACAGCATGACATTCAACACTTCTATTAATACAAGCAACATG
AGTGTTACCGGTGGCGTTACTTTAAGCGGTAAGAATGATTTGAACAATGGCTCAACCCTTGATTTTGGGA
GTTCTAAAATCACTCTCACTCAAGGGACGACTTTTAACCTCACAAGTTTAGGGGATAAAAAGAGTGTAAC
GATTTTAAATTCTAGCGGTGGGATCACTTATAACAATCTTTTAAACCATGCGATCAACAGCTTGACAAAC
GCCTTAAAAACGAACGAAAGCTCTTCAAGGCCGCAAAGTTTCGCTCAAGGTTTGTGGGAGATGATCACTT
ACAATGGGGTTACCGGGCAGCTTTTGAATGAAAACGCTGCAACCTCTAAACCCACTGACTCTTCGCCCCC
TAAATCCTCTTCAAACCCTACGCAAGTCTATCAAGTGGGCTACAAAATAGGGGATACTATCTACAAACTG
CAAGAAACTTTTAGCCCTAATTCCATTATCATCCAAGCTTTAGAGAGCGGGACTTACACACCACCCCCTA
CAATCAGCGGATCACAATTTGACTTATCCGCTTCAAATTATATCAATGCTGACATGCCTTGGTATAACCA
TAAATATTATATTCCTAAATCTCAAAATTTTACAGAGAGCGGGACTTATTACTTGCCGAGCGTTCAAATA
TGGGGGAGCTATACCAACTCGTTTAAACAAACTTTTAGCGCGAGTAATAGTAATCTGGTGATTGGGTATA
ACTCAACATGGACTGGAAATAGCGTTTCTTCTAGCGACACGGTGTCTTTTGGGGACACTTCAGGGAGCGC
TCTTAATGGGCATTGCGGGCCTTGGCCCTATTACCAATGCACAGGTACGACTAACGGCACTTATAGCGCT
TATCATGTGTATATCACAGCGAATCTGCGTTCTGGCAATCGTATAGGCACCGGTGGGGCAGCTAATCTAA
TCTTTAATGGGGTAGATAGTATCAATATCGCTAACGCTACCATCACGCAGCATAACGCCGGGATTTATTC
AAGCTCTATGACTTTTTCCACGCAAAACATGGATAATTCGCAGAATTTGAATGGCCTAAATTCTAACGGC
AAGCTTTCCGTGTATGGCACCACTTTCACTAACCAAGCCAAAGATGGGAAATTCATTTTCAATGCAGGGC
AAGCGGTTTTTGAAAACACCAACTTTAATGGAGGGAGTTACCAATTCAGCGGCGATAGCTTGAATTTTTC
AAATAACAACCAATTCAATAGCGGTTCGTTTGAGATTAGCGCAAAAAACGCTTCGTTCAATAACGCTAAC
TTTAACAATAGCGCTTCTTTTAATTTCAATAATTCTAACGCAACCACCTCGTTTGTGGGGGATTTCACTA
ACGCTAATTCAAATTTGCAAATCGCCGGGAACGCTGTTTTTGGGAACTCTACTAATGGCTCTCAAAATAC
CGCTAATTTTAATAATACCGGCTCTGTTAATATTTCAGGGAATGCAACCTTTGATAATGTGGCTTTTAAC
AGCCCTACGAATACGAGCGTGAAAGGGAAAGTTACTTTAAATAACATCACTTTAAAAAACTTGAACGCTC
CTTTGTCTTTTGGCGATGGGACAATCAGTTTTGGCACTCATTCGGTTATCAATATTGGTGAAGCTATCAC
TAATGGCAACCCTATCACCCTTGTAAGCTCTTCTAAAGAAATTGAATACAACAACGCTTTCAGTAAAAAT
CTATGGCAGCTCATCAACTACCAAGGGCATGGGGCAAGCAGTGAAAAACTCGTCTCTAGCGTGGGTAATG
GCGTTTATGATGTGGTGTATTCTTTCAATAACCAAACCTACAATTTCCAAGAGGTTTTTTCACAAAACAG
CATTTCTATCCGGCGTTTGGGCGTTAGCATGGTGTTTGATTACATGGATATGGAAAAATCGGATCATTTG
TATTATAAAGATGTTGTTGGTTTTATGACCTACATGCCTAATAGCTATAACAATAATTTAGGGAATGCAA
ACAACACCATTTACTATTACGACAACAGCATTGATTTTTATGCGAGCGGGAAAACTCTATTCACTAAAGC
AGAATTTTCTCAAACATTCACCGGGCAAAACAGCGCGATCGTTTTTGGGGCTAAAAGCATATGGACGAGC
TTAAGCGATGCGCCGCAATCTAATACCATCATTCGCTTTGGGGACAATAAGGGGGCAGGGAGCAATGATG
CGAGCGGGCATTGCTGGAATTTGCAATGCATAGGCTTTATCACAGGGCATTATGAAGCGCAAAAGATTTA
CATTACCGGCAGTATTGAAAGCGGGAATCGCATTTCTAGCGGTGGGGGCGCGAGCCTTAATTTTAACGGG
CTTCAAGGCATTCTTTTAACGAACGCGACTTTGTATAATCGCGCCGCTGGGACGCAAAGCTCGTCTATGA
ATTTTGTCTCTAACAGCGCGAACATTCAGGCTCAAAACTCCTATTTTATAGACAATACCGCACAAAATGG
CGGCAACCCTAATTTTAGTTTCAACGCTTTGAATCTGGATTTTTCTAACAGCTCTTTTAGGGGCTATGTA
GGGAAAACGCAATCTGTTTTTAAATTCAATGCCAAGAATGCGATCAGTTTCACCAACAGCACGAATTTAA
GCTCTGGTTTGTATCAAATGCAAGCTAAAAGCGTGTCGTTTGATAATTCCAATTTAAGCGTTTCAGTGGG
GACAAGCAGTATTAAAGCCAATGCGATCAACCTTTCTCAAAACGCTTCTATTAATGCGAGCAACCATTCA
ACCTTAGAATTTCAGGGCGATTTGAATTTGAACGACACCAGCTCGCTCAACCTCAACCAAAGCACCATTA
ATGTTTCCAACAACGCCACGATCAACGATTATGCGAGCTTGATTGCGAGTAATGGCTCTCACCTTAATTT
TAACGGAGCAGCCAATTTCAATTCAGCGAATATTACTACGAGTTTGAGTAATTCCTTTATCGTGTTTAAG
GGAGCGAGCTCTTTAGGAGGGCAGTTTAATTTAAGCAATAACTCTTCTTTAGATTTTCAAGGCTCTAGTG
CTATCACCTCTAACACGGCGTTTAATTTCTATGATAACGCTTTTTCTCAAAGCCCCATTACTTTCCATCA
AGCCCTTGACATTAAAGCGCCCTTGAGTTTGGGAGGCAACCTCTTAAACCCTAACAACAGCAGCGTGTTG
AATTTGAAAAACAGCCAGCTTGTTTTTGGCGATCAAGGGAGTTTGAATATCGCTAACATTGATTTACTAA
GCGATCTAAATGATAATAAAAATCGTGTGTATAACATCATTCAAGCGGGTATGAATAGTAATTGGTATGA
GTGCATCAACTTCTTTGGCATGCGCATCAGTGATGGGATCTATGATGCTACTAACCAAACTTATAGTTTC
ACTAACCCTCTCAATAACGCCCTAAAAATCATCGAGAGCTTTAAAAATAACCAACTAAGCGTTACGCTCT
CTCAAATCCCGGGTATTAAAAACACGCTCTATAATATTGGCTCTGAAATTTTTAACTACCAAAAAGTTTA
TAACAACGCTAATGGCGTGTATTCTTATAGCGATGATGCACAAGGCGTGTTTTACCTCACTAGCAATGTG
AAAGGCTATTACAACCCCAACCAATCCTATCAAGCCAGCGGCAGTAACAACACTACGAAAAATAACAATC
TAACCTCTGAGTCTTCTGTCATCTCGCAAACCTATAACGCGCAAGGCAACCCTATTAGCGCGTTGCACAT
CTATAACAAGGGCTATAATTTCAGTAATATCAAAGCGTTAGGGCAAATGGCGCTCAAACTCTACCCTGAA
ATCAAAAAGATATTAGGGGATGATTTTTCGCTTTCAAGTTTGAACGATTTAAACTCTAATGCACTAAATC
AGCTTACCAAACTCATCACGCCTAATGATTGGAAAAACATTAACGAGTTGATTGATAACGCAAACAATTC
GGTCGTGCAAAATTTCAATAACGGCACTTTGATTATAGGAGCGACTAAAATAGGGCAAACAGACACTAAT
AGCGCGGTGGTTTTTGGGGGCTTGGGCTATCAAACACCCTGCGATTACACCGACATTGTGTGCCAAAAAT
TTAGAGGCACTTATTTGGGGCAGCTTTTGGAGTCTAGCTCGGCTGATTTGGGCTATATTGACACGACTTT
TAACGCTAAAGAAATTTATCTTACCGGCACTTTAGGGAGTGGGAACGCATGGGGGACTGGGGGGAGCGCG
AGCGTAACTTTTAACAGCCAAACTTCGCTCATTCTCAACCAGGCTAATATCGTAAGCTCACAAACCGATG
GGATTTTTAGCATGCTGGGTCAAGAGGGTATCAATAAGGTTTTCAATCAAGCCGGGCTCGCTAATATTTT
GGGCGAAGTGGCGGTGCAATCCATTAATAAAGCCGGGGGATTAGGGAATTTGATAGTAAATACGCTAGGG
AGTGGTAGCGTGATTGGGGGGTATTTAACGCCTGAACAAAAAAATCAAACCCTAAGCCAGCTTTTGGGGC
AGAATAATTTTGACAATCTCATGAACGATAGCGGTTTGAATGCAGCGATTAAGGATTTGATCAGACAAAA
ATTAGGCTTTTGGACCGGGCTAGTGGGGGGATTAGCCGGACTAGGGGGCATTGATTTGCAAAACCCTGAA
AAGCTTATAGGGAGCATGTCCATCAATGATTTATTGAGTAAAAAAGGGTTGTTCAATCAGATCACCGGCT
TTATTTCCGCTAACGATATAGGGCAAGTCATAAGCGTGATGTTGCAAGATATTGTCAAACCGAGCGACGC
TTTAAAAAACGATGTAGTGGCTTTAGGCAAGCAAATGATTGGCGAATTTTTAGGCCAAGACACGCTCAAT
TCTTTAGAAAGCTTATTGCAAAACCAGCAGATTAAAAGCGTTTTAGACAAAGTCCTAGCGGCTAAAGGTT
TAGGGCCTATTTATGAACAAGGCTTGGGGGATTTGATCCCTAATCTTGGTAACAAGGGGCTTTTCGCTCC
CTATGGTTTGAGTCAAGCGTGGCAAAAAGGGGATTTTAGTTTCAACGCGCAAGGCAATGTTTTTGTGCAA
AATTCCACTTTCTCTAACGCTAATGGAGGCACGCTCTCTTTTAACGCAGGGAATTCGCTCATTTTTGCCG
GCAACAATCACATCGCTTTCACTAACCACGCTGGAACGCTTCAATTATTGTCTAATCAAGTTTCTAACAT
CAACATCACCACGCTTGATGCCAACAACGGCCTTAAGATTAATGCCGGTAGTAACAATGTTTCCGTGTCT
CAAGGCGATCTGTTTATCAACGCTAGTTGTGCGCAACAAAGCGATCCAACTGCAGCTAACGCTACAAACC
CTTGCGCGCTTAGTGCCCAAAGTGCAAATGGCACTTCTTCTAGTAATGCGTCAAACAACGCGCCAATCGC
CTTGAACAATAACGATGAAAGCTTGGTGGTTACGGCGAATGATTTCAATTTTTCAGGCAATATTTACGCT
AACGGGGTGGTTGATTTTTCAAAAGTTAAAGGCTCTGCAAACGTTAAAAACCTGTATCTTTACAATAACG
CTCAATTCCAAGCCAACAACCTCACGATTTCCAATCAAGCGGTGTTAGAAAAAAATGCCAGCTTTGTAAC
GAATAATTTAAACATTCAAGGGGCGTTTAACAACAACGCCACGCAAAAAATAGAGGTGCTTCAAAATTTA
GTGATCGCTTCAAACGCTTCTTTAAGCACCGGGATTTATGGGTTAGAAGTAGGGGGGGCTTTGAATCATT
TTGGAACGATTAATTTCAATTTAGAAAATTCTCAAACGCCTGTAAATCCGCTCATTCAAGCAGAGGGGAT
CATTAACCTCAACACCACCCAAACGCCTTTTATCAATGTCAATAACAGCATGGCGAATAACACGACTTAC
ACCTTATTGAAAAGCAGTCGTTACATTGATTACAATATCAACCCTAATAGCTTGCAATCGTATTTGAAGC
TCTATACCTTAATCAATATCAACGGAAACCACATAGAGGAAAAAAACGGTGCATTGACTTATTTGGGTCA
ACGGGTTTTATTACAAGATAAGGGGTTATTATTAAGCGTAGCGTTGCCTAGCTCAAACAACGCCCATCAA
AACAACATTTTAAGCCTTTCTGTCCTTTATGATCAGATTAAAATGTCTTACGGCGATAAAGCGATGGATT
TTACCCCCCCTACTTTACAAGATTACATTGTGGGCATTCAAGGGCAAAGCGCGCTCAATCAAATTGAAGC
TGTTGGGGGGAACGCTATCAAGTGGCTTTCAACATTGATGATGGACACTAAAGAAAACCCGCTTTTTGCG
CCGATTTATTTAAAAAACCACTCTTTGAATGAAATCTTAGGCGTAACAAAAGATCTTCAAAACACTGCAA
GCTTGATTTCTAACCCTAATTTTAGGGATAACGCTACCAGCCTTTTAGAATTGGCGAGTTACACCCAACA
AACCAGCCGTTTAACCAAACTCTCTGATTTTAGGGCTAGAGAGGGAGAGTCTGCTTTTTCTGAGCGCTTG
TTGGAGCTTAAAAACAAGCGTTTTAGCGATCCTAACCCTGGAGAGGTTTTTGTCAAACACTCTCAACCTA
GCAAACACCAAAATAACCTTTGGGTTCAAGGAATTGGGGGAGCGAGCTTTATTGCTGGAGGCAATGGCAC
GCTTTATGGCTTGAATGTGGGCTATGATCGGTTGGTTAAAAATGTGATCCTTGGGGGTTATGTGGCTTAT
GGCTATAGCGACTTTAATGGGAACATCATGCATTCTTTGGGTAATAATGTGGATGTGGGGATGTATGCTA
GGGCTTTTTTAAAAAGGAACGAATTCACTTTGAGCGCGAATGAAACTTATGGAGGCAATGCAAGTAATAT
CAATTCTTCTAATCCCTTGCTTTCTGTGTTGAACCAACGCTACAACTACAACACCTGGACAACGAGCGTG
AATGGGAATTACGGCTATGATTTCATGTTCAAACAAAAAAGCGTGGTGCTAAAACCTCAAGTGGGCTTGA
GCTATCATTTCATAGGCTTGAGCGGGATGAAAGGCAAAATGAATGATGCCGTTTACAAACAATTTCTCAT
GCATTCAAACCCCTCTAACGAATCGGTTTTAACGCTCAACATGGGGTTGGAGAGCCGTAAATATTTTGGT
AAAAATTCCTATTATTTTGTAACGGCGAGATTGGGTAGGGATCTTTTGATCAAATCTAAAGGAGGCAATA
TGGTGCGTTTTGTGGGCGAAAACACTTTATTGTATCGCAAGGGGGAAGTTTTCAACACTTTTGCGAGCGT
GATCACAGGGGGTGAGATGCATTTGTGGCGTTTGATGTATGTGAATGCGGGGGTGGGGCTTAAGATGGGC
TTACAATACCAGGACATTAATATAACCGGGAATGTGGGCATGCGAGTGGCGTTTTAGCTTTTTTGCTATA
ATGCTTCGTTCAAATTTTATGGTTAGGTTTTTCTATGTTTAATTATGAAGAGCTGTTTCAAACTCACAAA
ACCCCTTTTTACCTCTATGATTTTGACAAAATCAAACAGGCTTTTTTGAATTATAAAGAAGCGTTTAAGG
GGCGTAAATCTTTGATTTGCTACGCTTTAAAGGCGAATTCCAATTTGAGTATTCTCTCTTTATTGGCCCA
TTTAGAGAGCGGGGCGGATTGCGTTTCCATAGGTGAGATACACAGGGCTTTAAAAGCCGGGATCAAGCCT
TATAGAATCGTGTTTAGCGGGGTGGGTAAGAGCGCGTTTGAAATAGAACAAGCCCTAAAACTCAACATTT
TATTTTTGAATGTAGAAAGTTTTATGGAATTAACAACGATTGAAACAATCGCCCAATCTTTAGGGATAAA
GGCTAGGATTTCCATTAGAATCAACCCCAACATTGACGCTAAAACGCACCCCTATATTTCTACCGGTTTG
AAAGAAAATAAGTTTGGCGTGGGAGAAAAAGAAGCTTTAGAAATGTTTCTTTGGGCTAAAAAAAGCGCGT
TTTTAGAGCCTGTTAGCGTGCATTTTCATATCGGATCACAGCTCTTAGATTTAGAGCCGATTATAGAAGC
GAGCCAAAAGGTGGCCAAAATCGCTAAATCTTTGATAGCGCTAGGGATAGATTTGCGTTTTTTTGATGTG
GGCGGAGGGATTGGCGTGAGCTATGAAAATGAAGAGACTATCAAGCTTTATGATTACGCGCAAGGGATTT
TAAACGCGCTTCAAGGCTTGGATTTGACCATTATTTGTGAGCCGGGCCGATCCATCGTGGCTGAGAGTGG
GGAATTGATCACGCAGGTTTTGTATGAAAAAAAGGCTCAAAACAAGCGCTTTGTGGTTGTGGATGCGGGC
ATGAATGATTTTTTACGCCCCAGTTTGTATCATGCTAAGCATGCCATAAGGGTTATAACGCCATCTAAGG
GGCGTGAGATCTCGCCTTGCGATGTGGTAGGGCCTGTGTGTGAGAGCAGCGACACTTTTTTAAAAGACGC
CCATTTGCCAGAATTAGAGCCAGGCGATAAATTAGTCATAGAAAAGGTTGGGGCTTATGGCTCTAGCATG
GCCAGTCAATACAATTCGCGCCCCAAACTCTTAGAATTAGCCCTAGAAGATCACAAAATCAGAGTGATAA
GAAAAAGAGAGGCTTTAGAAGATTTATGGCGCTTAGAAGAAGAAGGCTTAAAAGGGGTTTGATCAGATGC
AAAAGAATTTGGATAGTCTTTTAGAAAATTTAAGGGCTGAAATTGATTTGTTGGATAATGAATTAAGCGA
TCTTTTAGACAAACGCTTAGAAATCGCTTTAAAAATCGCTCTCATCAAACAAGAAAGCCCCATTTATTGC
CCTAAAAGAGAGCAAGAAATTTTAAAACGACTCAGCCAAAGGGATTTCAAGCATTTGAATGGAGAAATTC
TTACGGGTTTTTATGCAGAGGTTTTTAAGATTTCTAGAAAATTTCAAGAAAACGCCCTAAAAGAGTTAAA
AAAATAAAAGAGAGTTGTTATGTTTGAAAAAATTACCCTAGCGCATAAGGACTTGTTTTCAAGGTTTTTA
AGCGCTCAAAAAATCGTTTTATCAGATGTGAGTTTTACGAATTGCTTTTTATGGCAGCACGCAAGGCTCA
TTCAAGTGGCGGTGATTAGGGATTGCTTGGTGATTCAAACCACTTATGAAAATCAAAAACCCTTTTATTT
CTATCCTATCGGTAAGAATGCGTTTGAATGCGTAAAAGAGCTTTTGAAATTAGAAAAAAATTTAAGATTC
CATTCTTTGACTTTAGAGCAAAAAGACGATTTGAAAGACAATTTTATAGGGGTGTTTGATTTCACTTACA
ACAGAGACAGGAGCGATTATGTTTATTCTATTGAAGAACTGATCGCGCTCAAAGGGAAAAAATACCATAA
GAAAAAAAACCACCTGAACCAGTTTTTAACCAATTATGCGAATTTTGTTTATGAAAAAATTTCTCCTCAA
AATAAAAAGGAAGTTTTAGAAGCTTCTCAAGAGTGGTTTTTAGAAAGCCAAACCGATGATATAGGGCTAA
TCAATGAAAATAAGGGCATTCAAAGCGTGTTAGAAAATTATGAAAGCTTGGATGTAAAGGGGGGGCTTGT
TAGGGTTAATGGGGAAATAGTCTCGTTTAGTTTTGGGGAAGTTTTAAACGAAGAGAGCGTGCTCATTCAC
ATTGAAAAAGCCCGCACAGATATTGCAGGCGCGTATCAAATCATCAACCAGCAATTGCTTTTGAATGAAT
TTAGCCATTTAACTTACGCTAACAGAGAAGAAGATCTAGGATTAGAGGGTTTGAGAAGGTCTAAAATGAG
CTATAACCCAGTGTTTTTGATAGACAAATACGAAGCCGTTGCTAGAAATTAAATGATTTTTGGGGATTTT
AAATATCAAAAAATCGTTAAAAAACTCACAGCCACTAACCTTAACGAGCTTAAAAACGCCCTAGATTTCA
TCTCTCAAAATAGGGGGAAAGGGTATTTTGTGGGGTATCTTTTATATGAAGCGCGCTTAGCGTTTTTAGA
TGAAAATTTTCAAAGCCAAACCCCTTTTTTGTATTTTGAACAATTCTTAGAAAGAAAAAAATATTCTTTA
GAGCCTTTAAAAGAGCATGCGTTTTACCCTAAAATCCATAGTTCTTTAGATCAAAAAACTTATTTCAAGC
AGTTTAAAGCCGTTAAAGAACGTTTAAAAAACGGCGATACCTATCAAGTGAATCTCACGATGGATTTATT
TTTAGACACTAAAGCCAAACCAAAGCGCGTTTTTAAGGAAGTGATACACAACCAAAACACGCCTTTTAAG
GCTTTGATAGAAAACGAGTTTGGGAGTATTTTAAGCTTTTCGCCGGAATTGTTTTTTGAATTAGAGTTTT
TGGACACAGCGATTAAGATTATTACAAAACCCATGAAAGGCACGATCGCTCGCTCAAATAACCCCTTGAT
AGATGAAAAAAACCGATTGTTTTTGCAAAATGATGACAAAAATAGAAGCGAAAACGTGATGATTGTGGAT
TTATTGCGTAACGATTTGAGCCGTTTAGCCTTAAAAAATAGCGTGAAAGTCAATCAATTGTTTGAAATCA
TCAGCTTGCCTAGCGTGTATCAAATGATAAGCGAGATTGAATCTAAATTGCCCCTAAAAACCAGTTTGTT
TGAGATTTTTAAGGCGTTATTCCCTTGCGGCTCTGTGACCGGATGCCCTAAAATCAAAACCATGCAAATC
ATTGAAGATTTAGAAAAACGCCCTAGGGGGGTGTATTGCGGGGCGATAGGCATGGTTGGAGAAAAAAAAG
CCCTTTTTAGCGTGCCTATCCGCACTTTAGAAAAAAGAGCGTGCGAAGATTTTTTGCATTTAGGGGTAGG
GAGTGGGGTAACTTATCAAAGTAAAGCCTCAAAGGAATATGAAGAGAGCTTTTTAAAATCCTTTTTTGTG
ATGCCCAAAATAGAATTTGAGATCGTGGAGACGATGAAAATTATCAAAAGGGATCAAAAACTAGAGATTA
ACAATAAAAACGCCCATAAAGAACGCTTAATGCATAGCGCCCGATATTTTAACTTTAAATACGATGACAA
TCTTTTAGACTTTGAATTGGAAAAAGAAGGGGTTTTAAGGGTTTTACTCAACAAAAAGGGCAAGCTCATT
AAAGAATACAAAACCTTAGAGCCTTTAAAAAGCCTAGAAATCCGTTTGAGTGAAGCCCCCATTGATAAAC
ACAATGATTTTTTATACCATAAGACCACTTATGCCCCTTTTTATCAAAACGCTCGAGCGCTCATTAAAAA
AGGCGTTATGTTTGATGAAATCTTTTATAACCAGGATCTAGAACTCACTGAGGGCGCTAGGAGCAACCTT
ATTTTAGAAATCCATAATAAGCTTTTAACCCCTTATTTTAGCACGGGAGCGTTAAACGGGACGGGTGTTG
TGGGGTTGTTAAAAAAGGGTCTTGTTGAGCATGCCCCTTTGAAATTACAAGATTTGCAAAGAGCGGACAA
AATTTATTGCATCAATGCTTTATATGGCTTAGTGGAAGTGAAAATCAAATAACTATAAAAAATAGAGTAA
CTAAAACCTCATTTTCAGAAATAGGTTACCAAATAGAACAAAAAAGTTAAAACTCGCCCACAATAATCAT
AATAATTAAAGTTTTCATATTCATTATAGATCCATTTACACAATTATTTTATAAATCCAAACAGAGGGTT
TGTAGGAACTCTCATCAAAAAATAAGGAACATAATATGAGACATGGAGATATTAGTAGCAGCCCAGATAC
TGTGGGTGTAGCGGTAGTTAATTATAAGATGCCTAGACTCCACACTAAGAATGAGGTGTTGGAAAATTGT
CGCAATATCGCTAAGGTGATTGGCGGGGTCAAACAGGGTCTGCCCGGATTGGATTTGATTATTTTCCCTG
AATACAGCACGCATGGAATTATGTATGACAGACAAGAAATGTTTGACACAGCTGCAAGCGTTCCTGGAGA
AGAAACCGCAATCTTTGCTGAGGCTTGTAAGAAAAACAAGGTTTGGGGAGTGTTCTCTTTGACGGGGGAA
AAACACGAGCAAGCCAAAAAGAATCCCTATAACACTTTGATTCTTGTCAATGATAAGGGTGAGATCGTGC
AAAAATACCGCAAAATCTTGCCTTGGTGTCCTATTGAATGTTGGTATCCTGGGGATAAAACTTATGTGGT
TGATGGGCCTAAGGGCTTGAAAGTTTCTTTGATCATTTGCGATGATGGAAACTACCCTGAAATTTGGCGC
GATTGTGCGATGCGTGGGGCAGAACTCATTGTGCGCTGTCAAGGTTACATGTATCCGGCTAAGGAGCAAC
AAATTGCAATCGTAAAAGCTATGGCGTGGGCTAATCAATGTTATGTAGCGGTAGCGAATGCGACCGGCTT
TGATGGGGTGTATTCCTATTTCGGGCATTCTAGCATTATTGGTTTTGACGGGCATACTTTGGGCGAATGC
GGGGAAGAAGAAAATGGTCTTCAATACGCTCAACTTTCCGTGCAACAAATCCGTGATGCGAGAAAATACG
ACCAAAGCCAAAACCAACTCTTCAAACTCTTACACAGAGGTTATAGTGGGGTTTTTGCTAGTGGCGATGG
GGATAAGGGTGTGGCGGAATGCCCTTTTGAGTTCTATAAAACTTGGGTGAATGACCCCAAAAAAGCTCAA
GAAAATGTAGAAAAAATCACTCGCCCAAGCGTGGGTGTGGCCGCTTGTCCTGTAGGCGATTTGCCTACGA
AATAAGGGGCAAAAGGAGGGGGGCTTCATAGAAGCTTAAAAGCATTTTTAATACCTCTTTTTAGAACGCT
TAAAAACCACCAAAAGACTACAAATATTTCGTTAAAGACAAATTATTGATTTTGTTCGTGGAAGCTAGAA
CGGCGTTATAGTTGTTAGTGAGATTGGAAAATTTGTTGTAAGTTTCTGCCATATCCGTGCCGGTCGTTTC
CCCACGAATGCTTTGAACTTGCGTTTTTAAAACTTCATTACGCCTGATAATGTTTTCAAACGCTTTACCA
TGAGAGCCGTTTTTAGCGATCATTTTTTCTATGTGATCGCTCAAGTGATCTATAAGGGTGATGCCGTTTT
GAATGCCTAAATTACGCATATCGCTAGAGTAAGTATCCCCTAAAGCGTCCGGGCGATAAATCCCTTTTCT
TACAGAAGTGATAATATTTTCTAATTGATCAAAAAAATTCACGCTGGGCTTGTCAATAATGAGAGCGTTA
TTAGCGTTTAATTTAAGGCTTGGTTTGTCGCTGTGCAAGGCGTTTTGAGAAAAATCATTCGCGTCTTTAT
CAAAAAGCATGAACTGCATTTTGGTGTTGGAGTGCATGTTGTCTTGGATAATGACTTTTCCCTCTTCATT
CAAATTAACAGAAAGGTTGTCTTTAGCTTGTTTTAACAATTCAATAAAGCGCTCCTTGCTTTCTTTGGAA
GTGGGGTTATCGCTGATTTGTTGGTAGATGGCGGGGTCAGTATTGCTGTAATTGAGCGCGATACTCATCG
CATCCATAAGCTGCCTGTAAGTGACTTCATTGGGTTTAGACGCTTGAATGCCAGCGCTTGTGGGGTCATA
AAGCGGGATTTTAATGCCATTAGGCAAACTCAAAAAAGCCCCATTATTATCCAAGATCACTTGCGCTTTT
AAAAACGAACCATTGACATCGTTTAATTTCATGTTAAAAACGCTATTTTCTAAACTCCCCTTAGCCACTT
CACTCAGTTTAGTAGAGCCATTAGCCGCGCCATTTTGAGCGGTTTGAGCGACATTGCTTTCTAATTTGGC
CCCTTCTTTATTGAAATAGGTTTTTTGGTATTCGCTCGCGTTATTGGTAGGGATACCGGCCACTTCTAGC
CCTTTTTGATTTAGGGTGCTTAAAGCCAAAGAAATAGGCGATTCTTTAGAAGAATTGTCAATGATCCTCA
AACGCCCGTTTGTTTCAATTTCCACATCCACTTCATTATTGAAGCGTTCTTTAATCGCATCTTTCAAATC
TTTAATCGTAGAATTTTTCACGTCTAAAAGAATGGGAATATCCAAATTAATAGGGAGGTTTGGGATTTTA
ATAGCGCTTTCATCGCCCAAACGGCTAGCGTTGATTTTTAAAGTTTCCACCTTATCGCCAAAAATCTCGC
TCAATTTAGTGTTTTTGTTGGCTAAAACATTGTCTTTAGTTACAAACACGCTAGGGATTTCAAGTGCTTT
AGGATTATACATGTTAGGCACCGCTTTAACTTGGCTCAAACTCCTATCCGTTACAAACGCGCTTTTGACG
TATTCAGTAACCCTTTTGCCGCTCGAACGCAAAGCGTCTAAATCATCAAAATCCCCATCGCTAGAAATCA
AATGAAAATCCAAATTTTCACTGCCAGGCGTTAGGTTTTTAATCTCAATTTGCCCCCAATTATTCAAACT
CACATCCACGACTTTATTTTGCGAAGTGTTCCCATAAGCATGACCGATTTTATCCAACAAATCGCTCACT
TTAGTCGCGCTTTCTTGGTTTTGGTAGGCTTTATCTAGTGCGAATTTTTCTTTAAAACTAGAGCCATCAG
GCCTAACGCCTTGCAAATAAAAAAACTCTTTAGGGTCATTAGCGGGGTCTTTATCGTTATCGCCGATGAG
TTCTCGCAAGGTATCACCGGGTTTGATAAAAACTTCTTCAGGCAATGAAGAATGCTCTAAAGCGTCCATC
ACATCAGGGTGGAGCTTGTTTTGATTGAGTAATTTAATGTTGGTGGTGATGAGTTTGTGCTTGTCTTTAT
CCGCACCTAAAAACAAATCTTGCCCGCTGATATTATAAGGCACAAGGTTATCAGAGCTAATAAGCGCGTT
TAAATCTTCGCCATTGCCATGGTATTTCCCATTACTATCAATGGGAGGTCTATCCACCTTACTGCCCCCA
AATAAAAATTCCCCCCCTATGGAGGTGTTAGCAACATTCATCATATGCTCCCTCAAGCGTTCTAAATCGT
TAGCGATAGCGGCGCGAGAAGTCTCTGAATGCACATCGTTAGCGGATTGGATGAGCTTGGTTTTAAACGC
CTCCATCGTTTTAGAAAATTCTTGCAAGGCTTTGTCGGTATTGAGCGTTGAAGTGTAAGCGTTTTGCGCC
ACATCAATGCCTTGATCCAAGGTGTTTTCTTCGTATTGGAATTTTAAATTCTGGTTGTTAATGTCGCTGT
TTTGATAACCATAACGGATTTTTAGCCCTGAAGCGATCTGCGTGTTAGCGTCGTTGATTTTATTTTGTAA
AGCGTTTTGATAGTTATTCATTTGGTTGTATTTTGAGCCAAAGGTAACGCGCATGATCAAATCCTTATTG
GTTTTTTAACAAACAAGCTAAAAGTATTCCAAAACAAGTTAATAGCAATTCATGAGTGGTTTGAGTGGGG
CAATGCGGGTTAATAATGGCGGGTTAAATGGGGTGTTTTTGAGTAAAAAAAATCTTTTAATGTGAATTTA
ATCTAAATTTAAAGTTAAATTTTAGCAAATACTCACTATAATAAGCGTTTATTTTAAAAAGAGCGTTCAA
TTTTTAAGGAATAGAAATGTCATACGCAATATTCAAGCATGGCGGTAAGCAATATAAAGTCGTTGAAGGC
GATATTGTTTTATTGGATAAAATGGATAAAGAGCCTAAGGCTTTAGTGGAATTAGTGGAAGTGTTAGCCG
TATCCAAAGAGGGTAAGCTCTCTTTTGGGAAACCCTTTGTGAATGGGGCTAAAATTGAAGCGGAAGTGAT
CAATGAAGGGCGTAGCAAAAAAGTCATCACTTTCAAAAAACGCCGCCGAAAAGACAGCAAAACCAAGCGT
GGTTTTAGAAGAGATTTCACTCGTGTGAGAATCACTAAGATTGTAGCATAAAGGAGTATTAAACAATGGC
ACACAAGAAAGGTCAAGGGAGCACGCAGAATAACAGAGATTCTGCAGGAAGACGCTTAGGCGTGAAAAAA
TTTGGCTCAGAATTTGTGAGAGCAGGGAATATTATCGTGCGCCAAAGAGGCACTAAAATGCATCCGGGTA
ATAATGTGGGCATGGGGAAAGACCATACCTTATACGCGCTCATAGATGGCGTTGTGAAGTTTGAGCATAA
AGACAGAAACCGCAAAAAGGTTTCTGTGGTTAGTCAAAATTTTGGGGAGTAGAGTAACCTTTAAAGGTCA
ATTAAACCTTTGGGTGTTTGTTAAACGCCTATAAACGCTATAAAATATTTATAATTTAGATCTCTATCCT
TTATAGAATTTGTTGTGGAGATTGGCTTATGAATAATGTTTTTGTTAAGGGTTTGTTTTTTTTTCTTTTA
TTGTTTGGGTCTTTTTTGAAAGCTTCAGAAAACCCAAACGCTGCTCTTAATCCATCTAAAGAAAATGTTT
CTGTTGAAGAGCAAAAGCGTTTTGGAGGCGTTTTAGTTTTTGCAAGAGGCGCTGATGGCTCGAGCATGGA
TCCGGCCTTAGTAACTGATGGCGAAAGCTATGTGGCAACGGGCAATATTTATGACACGCTTGTGCAATTC
AAATACGGCACCACAGAAATTGAACCGGCCTTAGCGACAAGCTGGGACATATCCCCAGATGGTCTTGTAT
ATACCTTTCATTTACGAAAAGGGGTTTATTTCCACCAAACGAAGTATTGGAATAAAAAAGTAGAGTTTAG
CGCTAAAGACGTGCTGTTTTCGTTTGAGCGCCAGATGGATAAGGCTAAACGATACTACAGCCCGGGGGCT
AAAAGCTATAAGTATTGGGAAGGCATGGGCATGTCTCATATTATTAAGAGCATTGAAGCTTTAGATGACT
ATACCATTAGATTCACGCTTAATGGGCCAGAAGCTCCGTTTTTAGCTAATTTAGGCATGGACTTTTTGAG
CATTTTGAGCAAAGATTACGCTGATTATTTAGAACAAAATAATAAAAAAGACGAGTTGGCTAAAAAGCCT
GTTGGGACAGGGCCTTTCAAATTCTTTTTATGGAATAAAGATGAAAAAATCATTCTTTTAAAAAATCAAG
ATTATTGGGGGCCTAAAGCTTATTTAGACAAAGTGGTGGTGCGCACCATTCCTAATTCTTCCACTCGCGC
TTTAGCGTTGCGCACCGGTGAGATTATGCTCATGACCGGGCCTAACCTCAATGAAGTGGAGCAGTTGGAA
AAACTTCCTAATATCGTGGTGGATAAAAGCCCTGGACTAATCGCCAACTGGCTTTCATTGAACACGCAAA
AAAAGTATTTTAACAACCCTTTGGTGCGTTTGGCTATCAACCATGCGATTAATGTGGATGATTACATTAA
GGTGATTTATGAAGGCTTTGCCCAAAAAATGGTCAATCCTTTCCCGCCCACCATATGGGGTTATAACTAC
AACATCAAACCCTATGAATACGATTTGAAAAAGGCTAAAGAGTTATTGAAACAAGCGGGCTATCCTAACG
GCTTTAAAACCACCATTTTTACCACTTCCACTCGTAACCCAAAAGGAGCGGTGTTCATACAAGCGAGCTT
GGCTAAAATTGGCATTGATGTGAAAATTGAAGTGTATGAGTGGGGGGCTTATTTGAAAAGAACGGGATTA
GGCGAACATGAAATGGCGTTTGCAGGCTGGATGGCAGACATTGCGGATCCGGATAATTTCTTATACACCT
TATGGAGCAAGCAAGCCGCCTCAGCTATACCCACTCAAAATGGTTCCTTTTATAAGAGCGACGCCTTTTC
CGATCTGCTCATAAAGGCTAAACGGGTTTCGGATCAAAAGGAGAGGGAAGCCCTTTATTTAAAGGCTCAA
GAAATTATCCATAAAGACGCACCCTATGTGCCTTTAGCTTATCCTTATTCAGTGGTGCCGCACTTGTCTA
AAGTCAAAGGCTATAAAACGACCGGAGTGAGCGTGAATCGCTTCTTTAAGGTGTATTTAGAAAAATGAAA
GGGGTTGCATGCTGAGTTTTATCATCAAGCGTATTTTGTGGGCGATTCCCACGCTGTTTGGAGTGAGCGT
CATTGTGTTTATGATGGTGCATTTAGTGCCAGGAGATCCGGCGTTAGTGATTTTAGGCGAAAAGGCCAAT
CAAGCCGCTATTGACGCTTTAAGGGAACAATTTGGATTGAATAAACCTTTGATAGAGCAGTATTTTTTCT
TTATCAATAATGTGTTGCATGGCAATTTTGGCACTTCTATCATGACCGGTGAACCTGTGATGCATGAGTT
TTGGCAACGCTTCCCGGCTACGGTGGAATTGGCTTTGATCGCTTTATTTATGGCTCTTGTTTTGGGTATT
AGCGTTGGCGTGTTGGCTGCGATCAAACGCTATAGCGTGTTTGATTATTCCAGCATGACTTTCGCTTTAG
CCGGGATTTCTATGCCGGTGTTTTGGCTAGGGCTTATGCTGATTTATATCTTTAGCGTGCAATTGGGGTG
GTTGCCTGTTTTTGGGCGTTTGAGCGATGTGTATTATTTAGATGGCCCCACAGGTCTTTATTTGATAGAC
AGCCTGATCGCAAGGGATTATGGGGCGTTTGTGGATACGATCAAGCACTTGATTTTGCCTAGCATTGTGT
TAGCCACGGTTTCTACCGCTGTCATTGCCAGAATGACTCGCGCGAGCATGGCAGAAGTGTCTAAAGAAGA
TTATGTGCGCACCGCTAAAGCTAAGGGGTGTAGCTCCTTTAGGGTGATTTTTGTGCACACTTTGCGTAAC
GCTTTAATCCCTGTAACGACTATCGCAGGCTTGATGCTGGCCGGGCTTTTAGGGGGGAGCATGATAACTG
AAACGGTTTTCTCATGGCCTGGGATTGGTAAGTGGATCGTCAATGCGCTCAACCAGCGCGATTTCCCGAT
TATCCAGTCCATGTCTTTGATTATTGCCATGATGTATATTGGGGCTAATCTCTTGGTGGATATTTTATAC
GCTTTTATTGATCCTAGAATAAGGTTGTCATAATGGAGTCTTTTAGAGAGTTTATCCAACAATTCAAAAA
AAATAAGGCGGCGGTCGTTGGGGCATGGATTGTGCTTTTGTTGGTGGTTTGCGCTGTTTTTGCGCCTCTT
TTAGCCCCGCATGATCCTTATGTGCAAAACGCGCAAGATCGCCTTTTAAAACCTATATGGGAGCATGGGG
GGAACGCTAAATACCTTTTAGGCACCGATGATTTAGGACGCGATATTTTGAGCCGCTTGATCTATGGGGC
CAGGATTTCTTTAACCATAGGGATTGTTTCTATGGGGATTGCGGTCTTTTTTGGCACGATACTAGGGCTG
ATAGCGGGGTATTTTGGAGGGAAAACAGATGCAATTATCATGCGTATCATGGACATCATGTTCGCTTTGC
CCTCTATTTTATTGATCGTGATTGTGGTCGCTGTGTTAGGGCCTTCACTCACTAACGCCATGCTCGCTAT
TGGGTTTGTGGGGATTCCTGGGTTTGCACGATTGGTGCGCAGTTCTGTGCTAGGCGAAAAAGAAAAAGAA
TACGTGATCGCTTCTAAAATCAATGGCTCTTCGCATCTTCGTTTAATGTGTAAGGTGATTTTCCCTAATT
GCATTATCCCTTTGATCGTGCAAACGACAATGGGTTTTGCTTCCACGGTTTTAGAAGCGGCCGCGCTGAG
CTTCTTAGGTCTTGGGGCCCAACCTCCCAAACCCGAATGGGGAGCGATGCTGATGAACTCCATGCAATAC
ATCGCTACCGCTCCTTGGATGCTTGTTTTCCCTGGGGTGATGATTTTTTTAACGGTCATGAGTTTTAATC
TGGTAGGCGATGGTATCATGGACGCTTTAGACCCTAAACGGGCCTCTTAAAAGGAGCTTGCATGATTTTA
GAAGTTAAAGATTTAAAAACTTATTTTTTCACCGATAAGGGCGTGAATAAAGCAGTAGATGGCGTGAGTT
TTGGCTTGAAAAAGTCTCAAACGCTTTGCATTGTAGGGGAGAGTGGGAGCGGGAAAAGCATCACTTCGCT
TTCTATTTTAGGGTTGATTGAAAAACCGGGTCAAATTGTGGGGGGGAGCATTCAATTTTTAGGGCAGGAT
TTGTTGCAGCTCAAAGAAAAGCAGATGCAAAAAGAAATCAGGGGTAAAAAAATTGGCATGATCTTTCAAG
AGCCTATGACAAGCCTGAACCCTTCCTACACCGTGGGGTTTCAAATCAATGAAGTGTTGAAAATCCACCA
CCCTAATCTCAATAAAAAAGAACGCTTAGAAAGGGTGGTCTATGAGTTAGAGCGCGTAGGCATTCCCCAT
GCAGGGGATAAATACCACGAATACCCTTTCAATCTCAGCGGGGGGCAGCGCCAAAGGGTGATGATCGCTA
TGGCTATGGTGTGTGAGCCTGAAATCTTGATCGCTGATGAGCCGACGACAGCGTTAGATGTAACCATTCA
AGCGCAGATTTTAGAATTGATGAAAGAATTGCAACAAAAAAAAGGCACTTCTATTTTGTTTATCACCCAT
GATTTAGGCGTGGTGGCGCAAATCGCTGATGAAGTGGTGGTGATGTATAAAGGGCATGTGGTGGAGCAAG
CGAGCGCCAAAGAGCTTTTTGCTGATCCAAGACACCCTTATACGAAAGCTCTTTTAAGCGCGATCCCTAA
ACCGGGCAAAGAATACCGCAAAAAACGCTTAGAAACCGTGGATGAAAATATAGATTATTTGAGTTTTCAA
AAGGAGTTGCGATGAAGCTCTTAGAAATTAAAGAATTGAAAAAATCCTATGCGATAGACAGGGGGTTATT
CAAGCCTAAAAGAGTGATCCATGCACTCAATGGGATCAGTTTTGAAGTGGAACAAAATGAAGTTTTAAGC
ATCGTGGGGGAGAGCGGTTGCGGGAAAAGCACGACAGCTAAAATTTTAGCCGGGATTGAAAGGCAAGATA
GCGGGGCGATTTATTTCAATGGTAAGCGCCATTTGCATTTTAGCAAACAGGATTGGTTTGATTACCGCAA
AAAGGTGCAAATGATTTTTCAAGACCCTTATTCTAGCTTAAACCCTCGGTGGAAAGTGGGCGAGATTATC
GCTGAACCCTTGCTGTTAAACTCTCATTTTTCAAAAAAAGAAATCAAAACAAAAGTGCTAGAGATCATGC
AAAAAGTGGGCTTGAAATTAGAATGGATCGATCGTTACCCCCACCAATTTTCAGGCGGTCAAAGGCAACG
AATCGGCATTGCTAGGGCACTCATTTTGCATCCTAGCGTGGTGATTTGCGATGAGCCTGTGTCTGCGCTA
GACGTGTCCATTCAAGCGCAAGTGTTGAATTTACTCTTGGATTTGCAAAAAGAAATGGGGCTGACTTATA
TTTTTATCAGCCATGATTTAGGGGTGGTGGAGCATATTAGCGATAAAATCATCGTGATGAATCAAGGGCA
AATCGTAGAAACGGGGGATGTGGATAGCGTAATAAGCGCTCCAAAGCACCCTTATACGCAGAAATTACTC
AATGCGGTGCCGCATTTGGAAAAATCCATGCAAAGATTTGCTGAATAAAAGAAAGGGTATTAAGCTGTGT
TTGTAGATAGCGTGGAAATCATCATCGCTTCGGGTAAGGGGGGGCCTGGAATGGTGAGTTTTAGGCGAGA
AAAGTTTGTCATCAAGGGAGGCCCTGACGGGGGCGATGGAGGCGATGGGGGCGATGTGTATTTTGAAGTG
GATAACAATACCGACACTCTAGCGAGTTTTAGAGGCACTAAACACCATAAGGCTAAAAACGGGGCTCCAG
GAGGCACACGAAATTGCGCGGGCAAAAAGGGCGAAGACAAGATCATTGTTGTGCCACCAGGAACGCAAGT
TTTTGCAGATGACAAGTTGTGGCTTGATTTGATCACGCCTAAAGAAAGGGTGTTAGCCTTAAAAGGAGGC
AAGGGGGGGTTAGGGAATGCACATTTTAAAAGCGCGACTAAACAACAACCCACTTACGCGCAAAAAGGCT
TGGAGGGGGTTGAAAAATGCGTGCGTTTGGAATTAAAACTCATCGCTGATATAGGGTTAGTGGGCTTCCC
TAATGCGGGTAAATCCACGCTCATTTCCACCATCTCTAACGCTAAGCCTAAAATCGCTAACTATGAATTT
ACGACTCTAGTGCCTAATTTAGGGGTTGTGAGCGTGGATGAAAAAAGCGGATTTCTAATGGCTGATATTC
CTGGCATTATTGAAGGGGCTAGCGAGGGAAAAGGCTTAGGGATTAGCTTTTTAAAGCATATTGAACGCAC
CAAAGTTCTAGCCTTTGTTTTAGACGCTTCCAGGCTGGATTTGGGTATTAAAGAGCAATACCAACGCTTG
AGATTGGAGCTGGAAAAATTTTCACCCGCTTTGGCCAATAAGCCTTTTGGGGTGTTGCTCAATAAATGCG
ATGTTGTAGAAAACATTGATGAGATGGCTAAGGATTTTTGCGCCTTTTTAAACTTAGAAGTGCAAAAATT
AGAGGCGTTTGATTTAGAGCCGTATTTAGGGTTTTTACACCCCCATTTAACCAGCGATTTTGAAAATGAC
CCTAATGAAAAATCAGCACTCTTTGTCTTGCCCCTTTCAGCGGTTAGCGCTCTTAATACACATGCACTTA
AATTTGTGTTGTTAAAAGCGTTACCCTAAAACGCTATTTTTAAACCATTCAAATAAAGGCGTGGAATGAA
AAGATTTGTTTTGTTTTTATCGTTCATGTTTGTTTGCGTTTGCGTTCAAGCTTACGCCGAGCAAGATTAC
TTTTTTAGGGATTTTAAATCCACAGACTTGCCTAAAAAACTCCATCTTGATAAAAAGCTCTCCCAAACAA
TACAACCATGCGCACAACTTAACGCATCAAAACACTACACTGCTACCGGGGTTAGAGAGCCTGATAAATG
CACAAAGAGTTTTAAAAAATCCGCTCTCATGTCCTATGACTTAGCGCTAGGTTATTTGGTGAGTAAGAAT
AAGCAATACGGCTTAAAAGCTATAGAAATTTTAAACGCTTGGGCTAAAGAGCTTCAAAGCGTGGATACTT
ATCAGAGCGAGGATAATATCAATTTTTACATGCCTTATATGAACATGGCTTATTGGTTTGTCAAAAAGGC
GTTTCCTAGCCCAGAATATGAAGATTTCATTAAGCGGATGTGCCAGTATTCTCAATCAGCTCTTAACACT
AACCATGGGGCGTGGGGCATTCTCTTTGATGTGAGCTCTGCGCTAGCGTTAGATGATCATGCCCTTTTGC
ACAATAGCGCTAATCGGTGGCAAGAGTGGGTGTTTAAAGCCATAGATGAGAATGGGGTTATTCCTAGCGC
GATCACTAGGAGCGATACGAGCGATTATCATGGCGGCCCTACAAAGGGCATTAAGGGGATAGCTTATACC
AATTTTGCGCTTCTTGCGCTAACCATATCAGGCGAATTGCTTTTTGAGAACGGGTATGATTTGTGGGGTA
GTGGAGCCGGAAAAAGGCTCTCTGTGGCGTATAACAAAGTTGCAACATGGATTTTAAACCCTGAAACTTT
CCCCTATTTCCAGCCTAACCTTATTGGGGTGCATAACAACGCCTATTTCATTATTTTAGCCAAGCATTAT
TCTAGCCCTAGCGCAAATGAGCTTTTAAAGCAAGGCGATTTGCATGAAGATGGTTTCAGGCTGAAACTCC
GATCGCTGTGAATTTTTCTGTATTCAAGGTTATAGCCTTAAGGATAGCCATGCGCTTTAACCTTTTTATG
AATGGTTCAGAAAGTTTGTTTCAGTCAGCATTATTTACAAAAAGAGTTTAAAATAAACGCAATTGTATCT
CTTGAGTCGTCTTTAGAGTGCAAATGATTATCAAAATGAATCGTTTTAGTTGTAAGCGTGCTTGTTTACA
CTAAAATAATAAGCGTTATTGATAAGACCACATTAAAGGATAATGAATGAAAAAAATGGTTTTGGTATCG
GTTTTACTAGCAGGGTTTTTGCAAGCGGTGAATTTGGATTTATCTTCGGCTAAGCTAACATGGACAGCCT
TTAAAACTAAGGCTAAAACACCAGTAAATGGGAGTTTTGAAAGCATCACCTATAAATTGGGTAAATCTCA
AGATAGTTTAAAAACCCTTTTAGAAGGGGCAACTGCGAGCATGGATAGCTTGAAAGTCAATTTAGGCGAT
GAATTGAAAAATAAAAATGTTAAAGAAGCTTTTTTCGCTCTTTTTAAAAACACTAACATCAAAGTAACTT
TTAGAAATGTGATAGAAGGCGATCATGCAGGTTCTCTTACGGCTTATGTGAGGATGAATGAAAAGCTGGT
GAAAGTGCCTATGCAATACACGATTGCTGAGGATAAGCTCGTGGTTAAAGGGGTCTTGGATCTATTGAAT
TTTGGCTTGAAAAACGAATTAGCGAGCTTAGCTAAACGATGCGAGAGTTTTCATGAGGGCTTGACTTGGT
CGCAAGTGGAAATCCAATTTGAAAGCATGATTAAGGGATAATTTAAAATCATGGAGTTGTTGCACAGCAT
TAATGATTTTAATGAAGCTAAGCAGGTGATCGCTGGGGGGGTCAATTCACCTGTAAGGGCGTTTAAGAGC
GTTAAAGGCACTCCCCCCTTTATTTTAAAAGGTAAGGGGGCGTATCTTTATGATGTGGATAACAACCATT
ATATAGATTTTGTGCAAAGTTGGGGGCCTTTGATTTTTGGGCATGCTGATGAAGAGATTGAAAAAAATAT
TATTAATACATTAAAAAAAGGCACTTCTTTTGGCGCTCCCACAGAATTAGAAACCACTTTAGCTAAGGAA
ATCGTTTCTTGTTATGAAGGCTTAGATAAGGTGCGTTTAGTGAATAGCGGCACGGAAGCGACCATGAGCG
CGATACGACTCGCTAGAGCTTATAGCCAAAAAGACGATTTGATCAAGTTTGAAGGGTGCTATCATGGGCA
TAGCGACTCCTTATTGGTGAAAGCGGGTAGCGGGTGCGCGACTTTTGGATCGCCTTCTTCTTTAGGCGTG
CCGAACGATTTTAGCAAACACACTCTAGTGGCTCGTTATAACGATTTAAACTCCACAGAAGAATGCTTTA
AAAAAGGCGATGTGGGTTGCGTCATCATTGAACCCATTGCCGGGAACATGGGGTTAGTGCCGGCTCAAAA
AGAGTTTTTACTGGGCTTAAAGGCTTTGTGTGAAAAATACCAAGCGGTGCTGATTTTAGATGAAGTGATG
AGCGGGTTTAGAGCGAGTTTGAGCGGTTCGCAAGAATTTTATGGCGTGGTGCCGGATTTGGTAACCTTTG
GTAAGGTGATAGGCGCGGGGCTTCCTTTGGCGTGTTTTGGGGGGCGTGCGGAAATTATGGACTTGCTTTC
GCCCATTGGAGGGGTGTATCAAGCAGGCACATTGAGCGGTAACCCCCTAGCGGTGTGTGCGGGGTTGAGT
GCACTTTATAAAATCAAAAGAGATAAAACCCTTTATACCCGCTTAAACGCTTTAGCCGTTCGTTTGACTC
AAGGTTTAAAAAAGAGCGCTCAAAACTATAACATCGCTTTAGAGACGCTCAACATGGGGAGCATGTTTGG
CTTTTTCTTTAACGAAAATGCGGTGTGCGATTTTGATGACGCTTTGAAAAGCGATACGGAGATGTTTGCA
AAATTCCACCAAAAAATGCTCTTTAAGGGCGTGTATTTGGCATGTTCAAGCTTTGAAACCGGCTTTATTT
GTGAGCCTATGACTGAAGAGATGATTGATTTAGCGGTTGCAAAAGCCGATGAAAGTTTTGATGAAATCAT
AAAAGGTGTGTGAATTTTTTGAAAAAGCCAAAGTATTATAAATTCATAGAGGGTGCGAATTATTTGAGCT
TGGGGCTTTCTATGGTGGTAGCGATCCTTATGGGCGTGGCTATAGGCTATGGGCTTAAAAAGCTCACTCA
TATTTCGTGGCTTTTTTGGCTTGGGGTTATTTGGGGCGTGTTAGCGAGCTTTCTCAATGTCTATAAAGCT
TATAAAAACATGCAAAAAGATTATGAAGAATTAGCCAAAGACCCTAAATACACACAAAACAAAACAAAAT
AAATCCAATCAAATCCCATGTGCCAAATCCAATGCTTGCTTGTTTTACTTTTTATCAATATAGTTAGTGC
GATTATCGTTTATTTTTTCCAAGCATTTCAAGGGGTTTTGAATTTTGAGGGGGGGTTTTTAGGGTTTTTT
ATCGTGGCGTTGTCTTCGTATTACGGCGTTAAAAAGCGTTTGGATTTAAGGAAACAAAATTCAGGAGAAA
AAGAAGAAAAGCAAAAATTCCAAAAATTCGCCCTGGGTTTGGAAATGTCTTTCAATGTGTGGCGTTTAGG
GGGGTATGGGGTTTTACTAGGTATTTTAGGAGCGCTTTTATTCTTGCATCTTTTTAACGGATTGTCGTTT
CTTATCGGCGTGTTTGTGAGCTCGCTCTCTAGCGCGTTATTACGATTTTTGAATAATAATGGTAAGTTTT
GACACAAACTCACATGGATTTTAACCCCTTTAATCCTCTTTTAATTTTCAATCCTATACAATAAAAACAA
AAATGGGAGTGGATCTTGAAAACAAAAAATCCCGCCAAAAGAATCCTAAAAACCGCCGTGATTCAAATGC
AATCCAAACCCTACGCCTTAAATGAAAACCTGCAATTAGCGCTCAATCTGGCCAAAGAAGCCCACGACAA
AGGTGCGAATCTCATTATTTTACCGGAATTGTTTGATAGCGGTTATTGCGTGAATGATAAAGACGCAGAT
TTTGGGATAGATTTTAAAGCGATAGAGCATGGCGAGGAAACCCTAAAAAACGAGTCGTTGAGTGCGTTGA
GCGGTTTTGCAAAGTCTAATAAAGTGCATGTAGTGGCGTGTAGCATTGAAAAAACCAATCAAAAACTCTA
CGACAGCGCTTATATCATTCCGCCAAAAGGCGGGATCGTTGGCAAGCATCGTAAAATCTATTTGTGGGGC
GATGAAAAATCGCGCTTCAAAAGGGGTAAAAAATACGAGGTTTTTACGCTGGATTTTGGGGATTTTAGTG
CGAAAGTGGGTTTGCAAATTTGCTATGAAATCGGCTTTGGCGTAGGCGCGAATCTGTTAGCGTTACAAGG
GGCTGAGGTTTTAATCTATCCTAGCGCATTTGGCAAGGCTAGGGCTTATAATTGGGATTTGTTGAGCAAG
GCTAGAGCGTTAGAAAATGGCTGTTTTGTGTGCGCGTGCAATCATAGTGGGGAAGAAACTAACGCTCAAT
TGAAACAAACGCTAGAGTTTGCCGGCGATTCAAGAATCATCGCGCCCAACGGGAAAATCATCGCACAAGC
CACCAAGCTTAATGAAGTCATTATCGCTGAAATGGATTTAAACGAAGTGGCGTTGCAACGCCAAAAAATC
CCTTATTTACAAGATTTTGACACCAAACTCACCAAAAAGGGGTTTGGAAAACTCACTTAAAAAGGAGCGA
TTATGGCAAAAGAAATTTTAGTGGCTTATGGCGTGGATATTGATGCGGTGGCTGGTTGGCTGGGGAGCTA
TGGTGGGGAGGATTCGCCTGATGATATTTCGCGCGGGCTTTTTGCAGGGGAAGTGGGGATCCCACGGCTT
TTGAAATTGTTTAAAAAATACCATCTCCCGGCGACTTGGTTTGTGCCTGGGCATTCTATTGAAACTTTCC
CTGAACAAATGAAAATGATCGTGGATGCAGGGCATGAAGTGGGTGCGCATGGGTATTCGCATGAAAACCC
TATCGCTATGAGCACTAAGCAAGAAGAAGATGTTTTGTTAAAAAGCGTTGAATTGATTAAAGATCTCACC
GGCAAAGCCCCCACAGGCTATGTGGCACCGTGGTGGGAGTTTTCTAATATCACTAATGAATTGCTTTTAA
AACACGGCTTCAAATACGACCACTCGCTCATGCACAATGATTTCACGCCCTATTATGTGCGCGTGGGGGA
TAGTTGGAGCAAGATTGATTATAGTTTGGAGGCTAAGGATTGGATGAAGCCTTTAATCCGTGGGGTGGAA
ACAAATTTAGTGGAAATCCCTGCGAACTGGTATTTGGACGATTTACCGCCGATGATGTTTATCAAAAAAT
CCCCCAATAGCTTTGGTTTTGTAAGCCCGCGCGATATAGGGCAAATGTGGATCGATCAATTTGATTGGGT
TTATCGTGAGATGGATTATGCGGTGTTTAGCATGACAATCCACCCTGATGTGAGCGCCCGTCCGCAAGTG
TTGCTCATGCATGAAAAAATCATTGAGCATATCAACAAGCACGAGGGTGTGCGTTGGGTAACATTCAATG
AAATCGCTGATGATTTCTTAAAACGAAACCCTAGAAAAAAATAGCGGTTAAAATTGCATCTAAGTTAGTG
TGAATTTAGTGAGATTCACACTAACTGCTACAAATAAACTTTTAATTCATTCTCCATTAGTTTGATTGTT
TTCTTTAGATTTTCTTCTTCTAAAGGTTTGAAATTTTTGTGTATGGGTTGGTTTATGTCTCTTTCGCCTT
TGAGTAAGGTTACTATATTTAGATTCACGCTTTCAAAGTAGCTCATTATAGAATGCGTGGGTTTTGATCC
CAATAGGGTTTCTGGCAAAGCTGAATAATCCCCTCCTAATTGACTTTCTAGCTGAAATAAATAACAAGAT
ATATTTGGATATAAAGTCTTAAGGAGATGAAAATCTACTAATATTCGCTTTAGCATAGCGTTTTCCGTAT
AGGCTTTACACTCTATCCCCATAACCAATTGATTGTCTACAAATATATGTTTATCAACGCTCAATCCGTA
ATAATAATCTTTCTTACGCTCTAATATATATGCCCTTACTTGTTTGTTAGCTATATTTTCTATGTAGCTG
TCTTTGATAGGAATCTTTATTTTATTAGAATTTATTTCAAGTCTATCGGCTTTAGCACCAATATTTTGCC
ACGCTATTTTTACAATCTCTTCGCTGATATTTTCTAGTAATTTGCCTTTAGCGCTTCTTATAACTCCGCC
ATATGCCCTGCTATCTTGCCCATGAGCATCTTTATCAATACCTTTAACCACGCTATTATAAACTTGTATC
TTTGATAGAACCCACATTAAACCCCTGCATTAAAGAGATTTGTTGTCTCTTTTAATCTCTCTTTTGCCAC
TTCACAATACTTTTCGCTAATATCTATGCCTATGAATCTGCGCCCTAGTTGTTTAGCGACTTTTGTCGTT
GTCCCTGCACCATTAAATGGATCCAATACAATATCATTTTGATAGGAAAATAGCTTTAAACACCGCTTCA
CTAATTCTTCTGGGAACATTGCATCATGCCCATATTGTTTCATGTTGCGTTCTGGGGCAAAGTTCCACTT
GCCATAAACCCACTTTTTAAACTCATCATCGGTTATATCAATGCTGTCTTTATCGCCCTCTTTTTTAAGG
CTATTTTTGCAAAAAATTTCAATAAACTCCCAAGAATATTTTAAATATGGTGCAGCAGGGCTTTTCCAGC
TTCCCCAAGTGCAGTATTTGCAGTTGTAGTTATTTTTTTCCCATAAAATCTCACCTTTCCAAATAAGCCC
TTCATCAATGAAAAATTTGCTGATAAAATGGTGCGTAGGGATATAATCGCTAAACATAGGTTGGATATTG
ATAATGATTCGTCCTCCGCTTTTTAATACACGAATGCACTCTTTAAAAATGGCAAAAAGCGTGTTGAAAT
ACTCTTGCCAAAGATTTGCATCCTGCGTTGCGTTGTAATTGATGCCAAAGTTGTAAGGTGGTGAAGTTAG
CACTATATCTATGAATTATTTGGGAGCTTTTTTAAAAACTCCAAGCTATCTTCGCAGTAAATTTGATTAA
GACAGCTTTGGATCTCATTCGTCTCTTTGCTAAACTCTTTTTTGTAAGATTCGTAAGCCAATCTTGCCTT
TGCGTTTTGCTTTTTGTTGGCGACTTTTTTGGCTTTGTTGAAGCTCTTAAACACGATTTTGCCATTTTGA
CTGGAAAATGAGCGAATTTTATACAACTCCTCTAATGTCTTTTGAACCAGCGTATTTTGTGTAGTAGATT
CAAGCATTTTTAAATCCACAATGTCAAAATTAAGCGTGATATTTGAAGGATTGACAATCGATTCAATACC
GCAAGATTGTAACAATGAAAGTGCATCTGTTATTTCATCTGGTGCGTAAATATTTTCTAGTGTGAGAGTT
CTATAATCCTGCATTAAATTCCCTATAATAAACAATTAAACAGCACAAGATTTATTCTTGTTTTTTCAGT
AAAATTGTAGCATGATTTAGTTTTAAAAGGTTGGAAGATGTGCGTTTTATGCGGGGAGCTTATCAGTTCT
TTCCATTGGACCGATGAGAGCGATAGTTATGGGATTGATGAAAATTTGAAAGGGCAAAATGAGCTTATTA
GCGCTAATGAAAACGCTAGAGAACGCAAAAGAGCACGGCTCAAACGAGTAAGATTGTTCAATCAAATCTT
GGCGTTTTATGGGCTAAAAATTAATGATTGGCAAGGCGTGAAGTTTGTGCTGTGCGATAAAAAAGGGCAG
AGCGTGATAGTGAATGATTTAGGCGATTTGTGGGATAAGGCGCAAAACTTAGCCAAAAAAGAGATGGACG
CGCTAGATTCTCATCTGTTAGCGTTTTTAAATCAAAATACAAACGCCATTCACTGATGCCCAAAATCCCT
ATCACGCTCATCACCGGTTTTTTAGGCAGCGGTAAAACGAGTTTTTTGAGCGAATATTTAAACCAAATAG
ATCACCAAGGCGTCGCTCTTATCATCAATGAAATCGGTCAAGCCGCCTTGGATCAACGCATCTTAAGCGT
TCAATATTGCGGTGAAAAAATGCTCTATCTTAACGCAGGGTGCGTGTGTTGCAACAAACGCTTAGATTTG
GTGGAGTCTCTAAAAGCCACGCTCAATAACTATGAATGGCGCGGCGAAATTTTAAAGCACATCATCATTG
AAACCACCGGTTTAGCCAACCCGGCGCCGATTTTATGGACGATTTTGAGCGACACTTTTTTAGGGATGCA
TTTTGAAATTCAAAGCGTGGTGGCTTGCGTGGATACACTGAATGCTAGAGAGCATTTAACCAACAATGAA
GCTAAAGAGCAAATCGTTTTTGCTGATAGCGTTTTATTGACCAAAACGGATTTGCAAAACGACAGCGTGG
CTTTAATGAAATTAAAAGAGCGCTTGCAGGCCATTAACCCCAGTGCAGAAATTTTTGACAAGAGGGCGAT
AGACTATGAAAGCCTCTTTTCACGCAAAAATAGAGTGCATCGTGTGATCTTGCCAACAAAAGATTCACAC
TCGCAAGGCTTTGAAACTTTAAGCATTAATTTTGAAGGGGCGATGGAATGGAGTGCGTTTGGGATTTGGC
TAAGTTTGTTATTGCATCAATACGGCACGCAGATTTTACGCATAAAAGGGATTATTGACATTGGAAGCGA
TCTTTTGGTGAGCATTAACGGCGTGATGCATATCATTTACCCGCCCAAGCACATTTTAAAGGATCAAAAC
GGCTCTAATCTCGTTTTTATCATGCGCCATTTAGAGCGTGAAAAAATCTTAAATTCATTAAAGGGTTTTA
AGCATTTTCTCGGCATTAAGGGTTTTGAAACCCAATAATTTTTCTATTTATTGATAGCTGTTTGCATTTT
GATAGGGAAAAGAACGATGAAGCTTAAAACCAAACACACCCCACAAATAACAAAAATCAAAACATAGCCC
AAATCCCCTAAAAAGATCGTAAAAAGATACGAAAAAAGCGCTTGGAAAATGCCAAAAGAAAACACCACCC
ACGAAGACGCTTTAGCGAAATGCTTCGCGCCTGCAATTTTTAAAGCCATCATGCTGAATAAATTGATATT
GGCGGTTGTGGCCGCTCCCATTACAAAGATGCTCAAATTGAGTAAAGAGATTTGGTGGAAAAAAATGGGT
AAAAAGCATGCGATAGATTTTAAAATAAGGATAAAGATGTTGGCGTTTTTAGCCCCTAGCTTTTGAGCCA
TGGGGCCGCTGATTAAAGAGCCAAGCGTGGCTCCAAAGCCAAAAAACGCCCATGAAGTTCCAGCGATAGT
GGGGGAGATATTTAAATGACGGATCAAATAATCCACCCAAAAAAGCGTGTGCGGTAAAAAACCAATCGCA
TTGAGCGCGCAAGAAATGAGCAATAACCACAAATGAAAGGGGATTTTAAACGCGCTTTCTTCTTTTTTAA
CGGATTTTTTCCTTAAAGAACGGGTTTTTAACCCCACTAAGGAAAGGATAAAGGCTATCAGACAACTGCC
CCCTAAAAAAATCCATGCCCATTTGATATTATAAGAGCTAATCCATGGCAGAACAAACCCGCTAAAAACA
GATCCAATGCCTACAGCGCTAAAAATAAGCCCCCCCACTAAGGCTTTTTTATGTTCTTTGACATAGGGCA
AAGAGAGAGGAGCGACTAAAATCATTAACGCGCTGCTGGCCACACCGGCGATAAAACGCCAAATCCAAAG
CCAAAAGAAAGGGATACTATCAAAATAACAGACTAAAAAACTCAAAGCGATTAAGCCAAAACTGATTTTA
GCAATGCTTTCTAATGACATTAACGGGCTTAAAAATTGGATTAAAAAACTCCCAAAAACATAGCCCATTA
GCACCGCAATACCCAGTTGGAAGCTTTGGTGTGGGGTTAAACTCCCTGATAAAATGAGTAGGGGGATTAA
AACCACATAGCCAAAACGAGCCAAGCCGTTAGACACAAAAACCCCTAAAAAGCAAACAAACACGCGCATT
TTGATCCTTAATAAACGACAAATTATAAAAAAACAAGATCTTATATTATATTGAAACTTGTTAATTGATA
GTGCATAATAAAAGAAAGATAAGAATAAATTTTTAAGGAGCGTTCTTTATCAATACCCGTATCATTAAAG
AGGCCCCACGATTGAGAAAAAAGAGTTGGTTATTAGCGTTACAGAGCTTGTGTCTAAAGCGCTTCATAAA
AACAAGGCTTCTACTAGAATAAGGCTTCTTTGCGGTGGTTTTCATTGCTGAAACAGAGATTAATAACTAT
GGGCTAGGCTTAAAGGAGAGCACCACTGAGAAAAAGTAGAGTTGAACGCTTAAGTTATTTTTTATAGCGG
TTTAGAGTTAACTGCGATTGTTGTGTTCTTTTTAAGCGTTATGGGTGGTTTATAAAACAGCTCGCTATGA
CTGCCTAACCTTAACAAAATAAGCTCATCATCTTTCACTAAATACACAAGCAAAATATCAGGCTTGATGT
GGCATTCCCTAAAAGGTTTCCACTTGCCTTTTAGGGCATGATCTTGAAATTGTGGATCTAGCGGTTCTTT
TTTTCTTAAGGTTAGAATGACTTTGTTCAAAACGCTATCATCAAACCCATTTTTAACAAGCTTTTTAAAA
TCTTTTTTGTAAAGGATATGGTGCTTAATTTTCAGCATTCACTTCCTTTTTCACTTCATTTGCCCATGCG
TGAAAGTCTTCAATAGTTTCTAAGTTTTCGCCATTTAACGCATCTCTCATGGCTTGTTGCGTTTCAAGGT
TTGGGATCTTGTGCCCCAAATAGCAATCTCTTTTATCATCAAAAGCTTGGCTGATTTTTTGCAAGAGTTC
ATTTAATGCGTCTATTTTATCCTTAAAGTTTTGATCCCTTTTTTCCAATTCTTTAGCCATTTTTTCTTTA
AAAGAAACTCTATCATTTTGCATCTTTTTGATTTTTCGCTCTAATTGATGGATTAAATTAAAAAGCTGTT
TTTCGCTGTATTTTGTGTAGTCTTTTTTGGCGGTGGTGTTAGGCATGCTTATTCCTTTTAAAATATAAGA
TAAGTTCATTATAGCGCAAGCGATAGAGCGAGAAAGGTTAGAAAACTAAAGATTAAAAAGCGAAAGCGGT
GGGGATTGGCAAAAAGAAAGATCAAACCCCTACAAAAAAAGAATTTAAAAAAAAGACTTCAAAAAAGCTT
TAAAAAGAAACCCCTTAAAAAAGAAGCCCTCCTAAAAAACAAAGGAATTTAAAACAAAGAGAGTTCAAAA
CAAAAAGAGTTCAAAAAAACCCCCTAAAAAACAAAGGGTTCAAAACAAAGAGTTTAAAAAAGAAACCCAT
TAAAAAGAAGCCCCCTAAAACAAAAGGAATTTAAGAGAAAGGCTTTAAAAAGAAGCCCCTTAAAAAAGGA
GTTTCATAAAGGGATTTAATGCGAGCTTTTAGTAAGCGAACACATAATTCAAATACACGCTATAAAGCCT
GCGGTATTTGAGTTCAGCCCCCATGAAGGAATAGTAATTGGTGTTAATGGTAGGGATTTTAAGCCCTAAC
TCAATCCCATGCTGAGCCGCATGATCGCTGCCTTTTTTCTTGGATCTGGCTAAATTCATCCTCACCCCCA
TGTTGAATAAGAATTGGAAATTCGCCACATTCATTTTAGCGTTATAGACGTTATTCATGGTGGCTAAATT
CACGTACTCAGAATTGAGCCATGAAGTGCCCGCTAACGCAATCCCGCCAAAAAGCCCCACAGAAAGCTTG
TTGTTTTTGCCTAAGAAATTGGTGGCTTTATCGTTGATGAAGTTATAAAGAGCGTCCGCTCCAAAACCAT
AAGTCCATACATCAGAAGCCGAGTTGAAGAAGTTGGATTTGATGAACGCATGGTTGTAATCAAAAAAGCC
GTAATACCTAGCGCCCCATTTTCTTTTTTGCCCGAAGAATTGCTTGTAACCCACCTGAATACCGATCCCA
TTCATCGCTCCGTTGTTGGTTTGAGAACTAACAATACCCACTTTCCTAAAGGGGTTACGCCCGAGTTCTT
GGTTGATGGTTTGGATTTGGTTGTAAGTGTTTTGATTCAAGTAGTAGTTGGTCTCTATGCCTTGTGGGCT
ATAGGGGTTATTCTTTTTACTCACCACATTTTGCAAGCTTTGCGCGTTAGGGATGCTTGAAAGCGCAGTG
GTGATGCTGTTATAAGTGTTGCCCAATTCGCTGTATCTAGATTTGAAATTCACCAAAGTGTCAGCGATAT
TCTCCGCTTGCTGTATTTGCTGCTCTTGAGTGCCAAAATGCGCGATACTGTTTTCTAAATTCGTTATGGT
TTGTTCCACATAGGCGCAACCAGAAGCGAAAGTTTGAGTGGTCACTGTGCCAGGAGCTGAACCTTGGTTG
TAATGATTACCATTTGTTGATTTGTTATCGCATGTGGCTAAAAAGCCTGTAACAAAATTTTTAAAAGTCC
CGGTAAGATTGTCAGGGTTAATGGTTTGCCCCACCTGATGGGCTAAATTGAGCATTTTAACTTGCGCGCT
AGCGTTAGCGAGCATGCCTTGCGCAAAGCTTGCGTCTGTGTAGGGGTTGAAAGGCTTGCCATTATTATTG
CCTACCGGGGTTGATTGTTCATGCTCGTTAATGACGCTCGTTTGATTAACTAGCTCTTGCGCGTCCGTGA
TCATCTTTTGAATCGCGCTGATTTCTTCTGAAAACGCGCCGCATATTTTCCCAGTAGTAGTAGAGAATTT
TGGGGCATTAGCCTCACTACTATTACTAGCGTGGAAATACGGGCATGCTTCGTTGATGGTGTTAATAAGC
GTGCTGGCTTGCACTAAGAGCGCTTGAGCGCTATCAGGCACACCATCTAATTTGTTGGTGATTTCGGTGT
AGCTCACACCTCTTGTATTACCTGACGCACTAGAATCAACGACTTTTGAACTGATCGTGGTGGTTACGCT
TTTGCCGTCTATGATTTGGGTTTCAGTCTTGGTTCCGCTGTTTTGATTATCTACACCTGTGGCTTCTTTC
GAGCAGTTATCATTCCCGTTCCCTGAGCATGTGTAGGTGTAGGTTACACTCACCGTCCCGTTGTTTTCTT
TGAGTGCGGGTAAGCCTTGTTTTAAAGCCGTTTGGAGGATCTGGTAGGCTTTGTTAAGCTTTTTGAAATT
CTCAATACTCATAGGGCCGTAGTATCCAGGATTATACCCGTTAAGAGAACAAGTGATAGAAGTGGATCGA
TACCCTGGCTCGTTGTTGAAGATGGTTGTTGAAGAGGTGCTTTTTTGACCATTGGCATTACCGCCGCATT
GCGTGATATAGCCCACGACATTCCAAAACCCCACCGCCGCGTTGATCGCTAAAAGCACGGCTTGATAGGC
GGGGGAGTTGGCTTTATCGCCGATCAAATTCTTCGCGCTCATGCCCAGATTTTCACGCGCCGCATTAACC
GCGCTCGGGTCAGCGGACAATTTGATCAGGGTGTTTAGGGTGCTGTATCGGGTTAAAAGGTTGTTCAAAC
TTTCATAACGATCTGAAAGCTCTTGAATGCCTTTGGTGTTTGTTACCATTTGAGCGGCTTCACCGATTTG
ATAGCCTACGCTTGTGTAAAAGCCGTCGTCTTCAGCGCTCAATGCGGAAACTAAAAGCGAGCCTAAAGTT
AATGAAAGGATGTGTTTTTTCATGTTTTTTCTCCTTTTTGGATTAAATTGGATTTAGTATTAGGGATTTT
ATACATTAGAATGTATTTGGGGTATTATAGCATAAAGCGTTTTTTTTTTTTTTGTCATTTGGGGAAAATT
TTATCATTTTTTTGATTTTTAGCACTTTTTGTGTGGTGTTAGCCCATAAAAAGGCTTTTAGTATTTTTTA
AGGTTAAATAATAAAGAGCTTGATTTTGCCGTAACCTCTTTAAAAAGCACTCTTTTGGGGCGTTTGCCCC
TTATGAGCGGTTTATTTCTTGTGAGCGAAATTGTGTGGGTTGCCTTTATCCCCAACATAAGCGATTTTGT
CGCCTAAAATGTCATAGGCTTGACCAAAGCCCTTCACAAAACGCCCTTCTTTGAAATCCAATGCGATCAA
ATGGAAATCTTGCATGGTGCGAATGGTTTTAATGCCCCCAGCGCCACCGGTTTTTTCAATGAAAGAATCA
AACGCTTTGTCAAACTCCGCCCCTCTTTCAATAAAACGAGCGTTGGTTTTATAACGCAAGCGTTTCCTCA
AAATAGCTGATTTAGCCTTGCTCTCGTCTTCTAAAAACATCACTTCCACATTGTGGGGGTTGTTTTTAAG
GCCCGCAAAATGTTCAGCCACTTCGCTCACATAAATGTAGTATTGTTTGCCATCGCTCATTAAAGGCGCA
TAAGAGCATACCACATGCCCACTAGGGTGTAAAGTCGCTAAACAAACAGAATCAAAGCTTTCTTTAAAAG
CCTTAACTTCTTCTTCCACGCCTTTTAAATCATGGGTTTTTTCCACGCTTTGACACAATTCAATGATCGC
ATTTTTATAGTCTTTTGGGTCTTTAACTTCGTGGTTAAATTCAATCCTTAAGGTTTGATTGTGGTTATAA
CCAATCACAATGCCTTGAGGATCCACGCTTTTAAAGGCGACATTTTCAGCGTGATGGACCTGCCCAAATT
TTTTCAACAAACCTTTCATGTCTTCAACATGGTTGGCGTTCATGTGTTCTATAATACGATTAAGCAAAAT
ATTCTCCTTATTTTCAAAAAATAAGGGGAATGTTATAACAAAAAATTAAATATTAGCTTAATCTTTAGCG
GAAATTTTGGTTTTGATTTCTATGCCTAAAAGTTTAAAGGCGTTAGTTAAACTCAAGCTCACCATTAAAC
AAATTTTTAAAAGCTCTTTAGTTTTAGGGGTGTCTAAGATTTTGCCAGCGTTATAGAAGCGGTGGAATTC
TGAGGCGAGAGTTTTTGCGTATTCGCACATTTTTTGCAAGCCGTATTCTTCAAAAGAGGATTCAATTGCT
TTAGGCAAGCTTAAAGCGCTAAAAAGCAGGTATTTTTCTTCAGCGTTTAAATTTTTTAAAGGGGTTTGCA
AAACCTCTTCTTTAGAAAAGGGCGATTTTTCTAGCATGGTGTGGATGCGCGAATTAGCGTAATGGATATA
GTAAATAGGGTTTGAGCTGTCTTGCTTTTTTAAAGTATTGACATCAAATTCTAAATGAGTGTCAAGCCGT
TTGCTCAAAAAAATAAACCTTAAAGCGTCTCTACCCACATCATCAACCACATCTTTAATCAAAATGAAAT
TACCCGCTCTTTTACTCATCTTGTAAGGTTCGTTATCTTTGAGCAAGCGCACCATTTGAGCGAGCAAGAC
TTCAAGCTTGTTGGAATCATAGCCTAAAAACTCAAGGCTGGCTTTCACTCTAGCGATATAGCCGTGGTGG
TCTGCCCCCCAAATGTTGATGTATTTGGTGTAATCTTGCTTGAATTTTTTATCATGATAGATAACATCGC
CGGTTAGATAAGTGTAGCTTTTATCTTCTTTAACGAGCACCCGATCGCTTTCATCCTGGTAGAGTGAAGA
TTTGAGCCAGATTTTAGAATCCTTTTCATAAAGGGCGTTCGCTTTTTCTAATCGTTCAAACACCGCATCT
TTATGTTTAAAAACTTCTTTTTCGCTCGCATAGGAATCAAAATGAATGCCTAAAGCGTCTAAATTATCTT
TAATTTCTAAAAGCATTAAATCTTTAGCGTAGCCGCTTAAAACTCCAATGATAGTCTCTTCGTTTTCTTT
AAAAAGGCTTGGCTCTAAATCGTTGTTCGCCTTTTTAGCGATTTCAATGATGTATTCGCCTTTGTAAAAA
ACTTCCGGATAAGTTACGCTTTCTTTTAAAACATGCTCTCTGTAAGCGAGCCATACCGAAAGCCCTAACA
AGCGGATTTGAGATCCCATGTCATTGACATAATATTCGCACAAAACTTCATGCCCTAAAAAGCGAGCGAT
TTTAGCTAAACTATCGCCAAACACCGCCCCTCTAGCATGCCCTATGTGTAAAGGCCCTGTAGGGTTAGCG
CTCACGAATTCTAAAAAGATTTTTTGAGAACGCTCGCTTTTAATTTGAGAGCCAAATTGTTCTTTTAATT
CTAAAGCCTTTTGGGTGAAACGCTCCAAAAAACCTAAAGAAAGCGTGAAATTGATATAGCCCTTACAAGC
CACTACGCTGTCAAAAAGCCCTTGAGTTTTTTTGTGCGTGCTGATTTTAAGGGCTAACTCTTCAGCGATA
ACTAAGGGCGATTTTTTAAAAACTTTGGCGAGATTGAAAGCAATGGGCGTAGCGTAATGCCCATGCTCTC
TGTCTTTAGGGTATTCAATAATGACTTCTTCTTCTAAAATCTCTTCTAAAACGCCCTTAATGAGAGTGTG
CATGTTTAACTTTCTTGTTTGCTTTTAATCTCGCTAGTTTCATGCACTTTGGTTTGCGCTGCTTGAGCGT
CTAGGGTTTTTGGCTCGTTTTTAGCCTCTTCTTCATCGTCTTTCACGGCTTTTTTTGAAATTCTTAATCC
CACTACCTAAACCTTTAGCCAACTCTGGGATCTTTTTAGCCCCAAATAACAACACAATCACTAATAAAAC
AATGACCCAATGCCATATGCTTGTGAATCCGCCCATATTTTACTCCTTAATCTTATTGGTTGGTTTTTAT
TTGAATTATAGCTTTTTTAAAAAATAATTGATAGGTTTTATAAGGATTCGTTTTTCCAAGCCTTGCATAT
TTTTTCAAAATTAAACGCTTTCAAGCGATGGACTAAAGTTTTAGCGATGCTTAAGATGATTTCTTTGGAT
TTTTCTAAATCTTCATTGATGATGAGGTAATCAAAGCTCTCCAAGCACTGCATTTCTTTATAAGCGTTGA
TTAAGCGCTTTTCTATCGTCTCTTTAGAATCCGTCCCCCTTAAAAGCAAGCGCTCTTTTAAAATCTCTTG
GTTTTTGGTGCTAATAAACACTGAACATGCGTTAGGGTAATGCTTTTTAAGGATTTCATGCCCTTGCACA
TCAATATCAAAAATGACGATTTTGCCCTCTTTTAAGGCTTTTTCTACAGGGATTTTAGAAGTGCCATAAT
AGTGGTTATGCACGATCGCCCATTCTAAAAACTGCCCTTTTTCTATGCCTTGTTTGAATTCTTCTTCGCT
GACAAAATTGTAATGCAAGCCATCAACTTCGCCCTCTCTAGGCTTTCGTGTGGTGGTGGAAAGGGAAAAA
TGGGTTTTTGGGATTTTTTCTTGCAAATATTTTGTGAGAGTGCTTTTACCCGCTCCGCTAGGGCCTGAAA
GGATGAGTAAATTAAAATCATTATGCATTAGGTTTCTTATCCTCTAAAGTGATTTTAATGCTTAAGGTTT
TGTTTTCTAAAAGGCTTTTTAAGGACTCTTGATTCAGGCTTTTTAATAAATCCTGCAAATTCAAGCGCAA
TTCTAGGGGGCTGGAAGTTTTATCGCTTTCTTCTTTTTCTTGCGGGGCTTTTATATCGCTCTCTTTAGGG
GTTTCTGTGTCGTTCTCATTATTAGGAATTTTTGCAACAGCTTCATTCAAAAAGGGCAATTCTTCCCCCA
TCGCTTTAGCCATCACCGGCTCAGGAATGTCTTCAATGCTTTCGTAATGGTCTTCTTGGGTTTCTTCTTG
GGGGGTTTCTTTATCTTGTAAATTTTGTGCACTTTCTTGCATGCTTTCATCTTTGGGTGTTTCTTTTTCT
TGGGTTTCTTCTTGCGGGGTTTCTTTTTCTTGTGCTTGGGGGATTTCTAATTCTTGCGGTGTTTCTGCGA
TTTCTTGTTTTTCTAACTCGTGTGCTTGGGTTTCTTGGAGAGCTTCTGCGCTTTCTTGCGTTTTTTCTTT
ATTCTCTTGGCCGTTAGAGTTTTCTTGGATTTCTTTGACTAATTCTTGCATGGCTTCTAATTCTTGTGTG
CTTGGGGAATCTTGTGTTTCTTCTTGTTTTTCCTCCTTATTTTCTTGCGTTTCTTCTTTGATTGGCTCTT
GTTCTTGCGTTTCTTCTTTGATCTCTTCCTTAACTTCTTTTTGCGTTTCTTCTTTAGGGATTTCTAATTT
TTCTTGCGTTTCCAACTCTTTAGAAACTTCTTCATCTTTAGGGGTTTCATCACCCTCTTGCGTTTCATCA
TCTTTAGGCTTTTCTTCTTGGGGCGTTTCTTTAACCTCTTCTTTTTCTTCTTGGGGCGTTTCTTTAACCT
CTTCTTTTTCTTCTTGGGGCGTTTCTTTAACCTCTTCTTTTTCTTCTTGTGCATCTAAAGTGGGGAGTAG
TTGCTCTTCATTGTTAGGCTCTTCTTTGGCTAGGGCTTCTAAATCGCCTAAATTTTCTAGTTCATCCCAA
TTGGTTTCTAAAACTTCTTGAGTTGGGTCTAAATTCTGGCTAGGCTCTAGCTCGCTTATGTTAGAACCAA
GCTTTTTTTGAAGGACTTTCAACATTTCAGTGGGTAAAAAAGGTTTTTTGATTTTCACCTCAAAGTCCTC
TAAAAAGGGCTGCATTTCATTGCCTTTTTTATACATGCACACGCTGTTTTTATTTTGAGAGATGATTTCT
TTTAATTCTAGCCAATCCACTTGGTCTAGTTTTTCCAAACATTCATCATCGGCTATCAAAAGCCATTCTG
GATCTTTTTTAAGGCACGCGGACAGCTCTTGATAGTGGTTAAAATTTTCCATAGGCAATTCCAATTTCTT
AGAGACACTCTCAAGCAGTTTTGCGATCATGGGGTTTTGGTTGAATAGAATCATTTTCATTTTAGGGACT
CCTTATTTTATTAAGAAACGCTTCTTTAAGCCTATCCATTTTTATCGCTTTTTTTAAATCTTTTATTATA
ATCAAAAATCCACTTGGTTGGTTGTTTTTATCATAGAGTGTAATTTAAAATAAGGATCATTTGATGTTCA
ACAAGTTTAAAAAAATCGTTGGCATGGGCGTGTTAGTGGGTTGTTTAGGGGTTTTGCAAGCTAAAAATAG
TCTCTTTGTCTTGCCTTATGAACAAAGAGACGCTTTGAACGCTTTAGTTTCTGGCATCAGTAACGCTAGA
GAGAGCGTGAAAATCGCTATCTATAGTTTCACGCACAGAGATATTGCAAGAGCCATTAAAAGCGTAGCGA
GTAGGGGGATTAAGGTGCAAATCATTTATGATTATGAAAGCAATCATAATAACAAGCAATCCACTATTGG
CTATTTAGACAAATACCCTAACACGAAAGTGTGCTTATTAAAAGGGCTTAAGGCTAAAAATGGGAATTAT
TACGGCATCATGCACCAAAAAGTAGCGATCATTGATGATAAGATCGTGTTTTTAGGCTCAGCGAATTGGA
GCAAAAACGCTTTTGAAAACAATTACGAAGTGCTTTTAAAAACCGATGACACAGAGACAATCCTCAAAGC
CAAGAGCTATTACCAAAAGATGTTAGGGAGTTGCGTTGGGTTTTAAAAGCCCTTTTAGAAGTGGTAATTA
TACCCCACATAAAAGGCAAAGACCCTACGCATTTGAACCTTGAGTGCATCAGTGGTGTAGTATTTGTTAT
TAATGGTGGGGAATTTAAAACCGATTTCAAATTCATGTTCATCTACAAATAAAGCCTTGAGACCAAAGTT
AAAGAGGAATTGAAAAGAGGTGTTATCAACCGCACTGCTATTGGTGATGCCTAACAATTCCTGCCCTTTA
CTGCCAATATACCAGCTATTCCCCGCAATCGCAATCCCCCCAAAAACGCCAATATCCACGCTAATATCAT
CTTGATAGAAACTCCCTTGGAAGAAATTCCACACCGCATCCACGCCCACGCCATAAGTGATCATGTTATT
GCCGCCATAATAACCTTTAGGGTATCTCATGCCATAGCCTTGCCAATCTAAAAAAGCAAAATAGCGCAGG
CCCAAGATTTTATCCGGATGGAAAAAGTGGTTATAGCCCATGACTAAGCCAATCCCATTAGATCCCATGT
TGGTGAGTTTTCTAACGCTATTAACGCTGGTTATGATATTGGTGTAACCGGTTTGATAGTTAGTAACTTC
TCTAACTTCATGGATATTAGTCATTAAATTGATAGAACCTGTTTGGTAATTGAATCCCATATACAAATTT
TTTGTCCAAGAAGGCGCTGCACTTTCTTCTTTAGCTACTAAGGCGTGTGTTAGCAAGCTTGTGCCAACTA
ACATTTTTAACAAGGTTCTCAATTTTATCTCCTGCATAGTAAGTTTCATTATAAAGATCTTAAAGATCTA
AATTTTACAACAACTTGCTCAAAATTAAGCATTTATTCTTTATAAGAGAGTATAATTCAAGGCTTAAAAT
AACTCAAAAGTAAGGCTAGTGGATGAAAAAAGCGCTTTATTTAGGGGCTGTTGCGTTTAGCGTTATATTT
AGCATGGCATCAGCCAATGAGCCAAAAATTGATTTTAACCCTCCCAATTATGTAGAAGAAACCCCCTCTA
AAGAATTTATCCCTGAATTGAACAAGTTGGGGAGTTTGTTTGGGCAAGGCGAACGCCCTTTATTTGCGGA
CAGGAGAGCGATGAAGCCTAACGATTTGATCACAATCATTGTTTCTGAAAAAGCGAGCGCGAATTATTCC
AGCTCTAAAGATTATAAAAGCGCTTCAGGGGGTAATTCCACGCCTCCAAGACTCACTTATAACGGGCTAG
ATGAAAGAAAGAAACAAGAAGCGCAGTATTTAGATGATAAGAATAATTACAATTTCACCAAATCCAGCAA
TAACACGAATTTTAAAGGCGGTGGCTCGCAAAAAAAGAGCGAAGATTTAGAGATTGTGTTGAGCGCTCGA
ATCATTAAAGTGCTAGAAAACGGGAATTATTTCATCTATGGGAATAAGGAAGTGCTAGTGGATGGGGAAA
AGCAAATCCTTAAGGTGAGCGGGGTGATCCGCCCTTATGATATTGAAAGGAATAACACCATCCAATCCAA
GTTTTTAGCCGACGCTAAGATTGAATACACGAATTTAGGGCATTTGAGCGATTCCAATAAGAAGAAATTC
GCTGCTGATGCGATGGAAACCCAAATGCCTTATTAAAAAGAGCAAAGCCTAGCATGAGAGCGATCGCTAT
TGTTTTAGCCAGAAGTTCCAGTAAAAGGATCAAGAATAAAAATATTATTGATTTTTTCAATAAACCCATG
CTCGCTTACCCTATTGAAGCGGCGCTAAATTCCAAGCTTTTTGAAAAGGTGTTTATCTCTAGCGATAGCA
TGGAGTATGTGAATTTAGCTAAAAATTATGGGGCGAGTTTTTTGAATTTGCGCCCTAAAAATTTAGCGGA
CGACAGGGCCACGACTTTAGAGGTGATGGCCTACCACATGAAAGAATTAAAGTTAAAAGATGAAGATATT
GCGTGTTGTTTGTATGGCGCTTCAGTATTTTTACAAGAAAAGCATTTAAGAAACGCTTTTGAAACTTTAA
AACAAAATCAAAATACGGATTATGTTTTCACATGCTCTCCCTTTAGCACTTCGCCCTATCGTTCTTTTAG
CCTTGAAAACGGCGTTCAAATGGCTTTTAAAGAGCATTCAAACACGCGCACGCAAGATTTAAAAACGCTC
TATCATGACGCAGGGTTGCTTTATATGGGGAAGGCTCAAGCCTTTAAAGAAATGTGGCCTATTTTTAGTC
AAAATTCTATCGCTTTAGAATTATCGCCCTTAGAAGTCCAAGATATTGACACTTTAGAAGATTTAGAATT
AGCCAAGCTCAAATACAGCCGTTTGAAAAACGCATGCCAGTAAAAATTTTGTGCGATGCGTTTTTAACAA
GCGGTTTAGGGCATGTGAGGCGTTGTGAAAAAATCCTTTCTTTTATAGAAAAATTAGGGGTTAAAGCGGA
TCTTTATTTACACAAGCAAAATAATATAAGCGCTTTTTTAGAGGGCGTTGGCAATGATGATTTTTTGATT
ACGGACAGCTATTGTTTGAATTCAAAGGATTTTTATCTTTTAAAAGAAAAAGCCAAAAGCCTTATGGTGA
TAGAAGATGAAGAGCATGCTAAGGGGTTTTACCCTAAAAACACCAAGATCCTAAATTTCACGCTGAACGC
TTTAAAACACTACCATCATTTATCAAAAGATTATCAGTATTATTTGGGGGTGGGGTTTTACCCTATTGAT
GCTCGTTTTGTTTATGAGCGCCCTATCAATACGGAAAATAAAGAAGTGCTGATCACTCTAGGGGGGAGCG
AGCAAAAAACTCTCAAAGAGATAGTCAAAATTTTAGAAAATAAGAATGTGAATTTGCATATCATTTCACC
TTATACGCCTAAAAATCCTCCCAAAAACACGCATTATTACAGCCCTTTAAACCCCTTAGAGTTCAGTTCT
TTGATGAAATCTTGCGCTTGCGCTATTAGCGCTGCGGGTCAAACCCTCTATGAATTGGCCCTTTCTCAAA
CGCCCTCTCTTATCATTCCCATTGCTTCTAATCAAATCCTTCAAAGCCAAGAATTTGAAAATTCAGGTAT
TTTCAAACAAACGAGTTTAAAAACTTTAGCTAAAGATTTTGAAAATTTACAAGTTCAAAAAAATCAAGCC
TGGGCAAAAAACCTAGCCTTTGGGAGTGAATTAGAGGGCGCATTAAGGGAGTTTTTAGAAATTTGAAAAA
AAATTATTCTTATAAAAATATCCAAGCGATTGATTTTACTAATTTAAACGATGGAGAAAAATTGTTGGTT
TTAGAGTTTCGTAACCACCCAAATACTGCCTTATGGATGTATAGCGCTAATATTTCTTTAAAAACGCATT
TGCAATTCATAGAAGATTTAAAAAATTCGCCTAGCCACCACTATTTTTTGTTTAAAGAAGGGGGCGTTTA
TTTAGGGGTTGGCTCTATCACTAAAATCAATTTTTTTCATAAGCATGGGTATTTGGGGATTTATAAAAAC
CCTTTTTTGAAAAATAAGGGAGAAACGATTTTAAAAGCCTTAGAATGCATCGCTTTTGAAGAGTTCCAAT
TGCATTCTTTGCACTTAGAAGTGATGGAAAACAATTTCAAAGCGATCGCTTTTTATGAAAAAAACCATTA
TGAGTTAGAGGGGCGTTTGAAAGGCTTTATTTCTAAAGAAAAGGAATTTATAGACGTTCTTTTGTATTAC
AAGGATAAGAAAAAATATAATGGTCAATCTTCTCTAAAACTTTAGGGCAAATTTCTAGTTTTAAATCCAA
TACGCTTAAGGGCAAGTTGCAATCTTGTAATTTGACGAGATCTTTTGAAGTAACCAATAAGGAAGTGGCG
TTATTTTGATAAAACTCTTTTTCTAAAAGCTCCAAATCAAAAGGGGCATGGTCTCTAAAATACAATTTTT
TAACTACTTCTTTGGGTAAAAACGCATCAAGCCTGCTAGGGTTAGCGATAGCCGTTACTAAAAGCATGCG
TTTGGTGGGGCGAGAAATAGAGGTTATTCTTTGATAATCCTTATCTTCGGTAATGACTAAATGGGATTCT
TCATAGCTTTTAATGCTTTCTCTATACAACCCGCTAGGCAAACAAAAGGGGTAGTAGGGGGGGACTTTAG
GCTTTAAAAGCAAATTGAACTGGTTGAAATTAAACCTAAAACCATCGTCTAAAAACACGATCTTTGCCCC
TAATTCAAGGGCTTTTAAAACACCTAGCTCTCTTTTTTCGCTCACAATCACGCTCGCTTGTTTTAAATTC
AAGGCTAAAAGATAAGCTTCATCGCCCGCTGTTTTTTGAGGAACTAAAATATTTCCTTTAACGCTCACCA
CCACTAAGCCTTTAGAATCCCGTTGATACCCCCTAGAGATAACCGCCACTTCTTGGTATCTTGGAGCGAT
CTCTAAAATAAAGGGCGTTTTACCGCTCCCCCCAGCGATCAAATTGCCGATGCTGATAAGGGGGATTTTA
AAATCACGCTTTTTAGCGGTTTTTCGTTTAAGGGTGGCGATGCCTTGATAGATTAAAGAAAAAGGATAGA
GCGCGAAAATCAACCCCTTTTGCAAAAGAGTGGGGTCATAAAAATAGCGTTCTAAAAAGGGTTTATCGCT
TTTCATTTAGGGTTAAATCGTTTGGCGATGGTGGGTGATTCTAATTTAAAAGCGTTTTTTTGGATACGGC
TTATGATGTTTTTTACTAAAATTTCATCATAGCCTAATTGGGTGAGCGTTTCTAAATGGATGGGCTTTGT
TTGAAACAACGCTTCAATATCCTTCAATAAAGGGTCAATCACGCTATAAGGATAGCCCAAATCTTTTTCA
TCGCTTTGCCCCACAAATAAATCCGCGCTAGGGGGCTTATTTAAAATCTTTTTAGGGATATTTAAATAAT
AAGCGAGTTCATAAACTTCGGTTTTAAATAATTCCCCAATCGGGTTAATCGCGCACGCCAAATCCCCAAA
TAAAGTACCATAGCCTAGAATCCTTTCGCTTTTATTGCTCGTGCCAATGACTAAAGAATCGCTTTTTAAA
GAATAGTCGTATAAAAAAGCCATGCGTAATCTTGCGCAAAAATTCCCTTTTCTAGTAAGGCTTGCGTCTT
TAAAATGAGAGCCAAAGATTTTATCATAGGGCGCGATAGAATATTCTGTATAAGGGATAGAAAACGTTTC
GCACAAATTCAAAGCGTCTGTTTTACTTTCTGGCATAGAGACTGAAGAGGGCATTAAAAGGGCATGGGCG
TTTTCTTTAAAAACTTTTTGGCATAGCACCCCAACGACCGCGCTATCTAGCCCCCCGCTCAGCCCGTAAA
CGACTTTTTTAAAGCCGCGTTTTTGCGCTTCTTTTTCTAAAAAATCGCATAAATAAACGATGAGTTTTTG
GTAATCTTTTTGCATGCCTTAAATTATAATAGAAAAAACGCATCGTTTAAGTGAAAAATTAGCTTTTCTT
GCTATAATCATCGTTTCACTTCTTTAAAAGTGCTCGTAGCTCAGCTGAATAGAGCAACAGGTTGCGGTCC
TGTAGGTCGGGGGTTTGAATCCCTCCGAGCACACCATTTCTTAACATTCTGCATGTTTTTAAACATTATC
GCTCCCATTATGGTAAAATAAATACTTGCTTAAAACGCTAGGAGATTTGATTTTGGCATTACCCGTTTAT
TATGATAAAGACATTGATTTAGGTGTTATCCAATCCTTACAAGTGGGCATTATTGGCTATGGCGTGCAAG
GAGAAGCCCAAGCGCTCAATTTGAGGGACTCTAAAGTAAGGGTGCGTATTGGCTTGTATCAAGGGAGTTT
GAGCGTTTCAAAAGCAAAAAAAGAGGGCTTTGAGGTGCTAGGAGTCAAGGAATTAGTCCAACAATCGGAT
GTGATCATGGCACTTCTTCCGGACGAATTGCATAAGGAAGTGTTAGAAAAAGAAGTGATCCCTTTTTTAA
AAGAAGGGCAAATTGTGGGCTTTGCCCATGGTTTTAGCGTGCATTTTAATCAGGTTGTTCTCCCAAAAGG
CGTGGGCGCGATTTTAGTTGCGCCAAAAGGGCCTGGGAGCGCTTTAAGAGAAGAATACCTTAAAAATAAG
GGCTTATACCATTTAATCGCCATAGAGCAAGAAAATTCAAAAAATAACGCTAAAGCGGTGGCTTTAAGCT
ACGCCAAAGCGATGGGTGGGGGGAGAATGGGGGTTTTAGAAACGAGCTTTAAAGAAGAATGCGAGAGCGA
TTTATTCGGCGAGCAAGCGGTTTTGTGTGGGGGGTTAGAAGCGATTGTAAGAATGGGGTTTGAAACCTTG
ATCAAGGCAGGATACCCTGAAGAATTAGCCTATTTTGAATGCGTGCATGAAGTGAAATTGGTGGCGGATT
TATTACATTATAAGGGGGTAGAGGGTTTAAGGAAACACATTTCTAACACCGCTGAATTTGGGGCGATTAA
AGCTAGAGAGCCTATGGCAAAGCTGCTAAAAAAACGCATGCAAAAAATCTTAAAAAAGATTCAAAACGGC
TCATTCGCTAAGGATTTTTTACTAGAAAAGAGCTTGAATTACCCCAGGTTAAACACAGAGAGGAAAGCCC
TTAAAGAGACTAAAATAGAACAAATTGGGGAAATTTTACGCGTCCCATTCAATCGTAAAAAATAAATCAT
CAAATTAAAAGGAATCATATGGCAATAGTAGTTACTATCACTTCAGGTAAGGGGGGCGTGGGTAAAAGCA
CCACCACGGCTAATTTAGCGATCGGCTTGGCTGAGAGCGGTAAAAAAGTCGTAGCGGTTGATTTTGACAT
AGGCCTTAGGAATTTGGACATGATTTTAGGCTTAGAAAATCGCATTGTTTATGATGTGGTGGATGTGATG
GAAAAAAATTGCAACCTTTCGCAGGCTTTGATCACGGATAAAAAGACGAAAAACCTTTCTTTTTTAGCGG
CTTCACAAAGCAAGGATAAAAATGTTTTAGATAAGGAAAAAGTAGCGATTTTAATCAACGCTTTAAAGGC
GGATTTTGACTATATTTTGATTGACTCACCGGCTGGGATTGAAAGCGGTTTTGAGCATGCGATTTTGCAT
GCGGACATGGCGTTAGTGGTGGTAACGCCGGAAGTGAGTTCCTTAAGGGATAGCGACAGAGTGATTGGCA
TTATTGACGCGAAGTCTAATCGGGCCAAAAGGGGCGAAGAAGTGCATAAGCATTTGATCATCAATCGCTT
AAAACCTGAGTTAGTAGCAAATGGCGAGATGATTTCCATAGAAGAAGTGCTTAAAATTTTATGCTTGCCT
TTAATTGGGATCATTCCTGAAGATCACCATATTATTTCAGCGACCAACAAGGGCGAGCCGGTGATTCGCA
CGGATTGCGAGAGCGCGAAGGCTTACCAACGCATCACCAGAAGGATTTTAGGCGAAGAAGTGGAATACGT
GGAATTTAAGGCTAAAAGAGGCTTTTTTAGTGCGTTAAAAGGGATATTTTCATGAGTTTGTTTGATTTTT
TTAAAAACAAAGGGAGCGCGGCCACCGCAACAGATAGATTAAAATTGATTCTAGCCAAAGAGCGCACCTT
AAATTTACCCTACATGGAAGAAATGCGTAAAGAAATCATTGCCGTTATTCAAAAATACACTAAATCTTCA
GACATCCATTTCAAAACCCTTGATAGCAACCAGAGCGTGGAAACGATTGAAGTAGAGATCATACTGCCTA
AATAGTTTAAAATGAAAAGTAATTTCCAATACAGCGCGCTAGAAAATATCCCTAAAGCCTTTGGCATGCT
CAAAGACCCCCCTAAAAAGCTCTATTGTGTGGGCGATACCAAGCTTTTGGATGCGCCTTTAAAAGTGGCT
ATCATCGGCACAAGAAGACCCACCCCTTACAGCAAGCAACACACGATCACTCTAGCCAGAGAGCTTGCTA
AAAATGGCGCGGTTATTGTGAGCGGGGGAGCGTTGGGCGTGGATATTATCGCTCAAGAAAACGCCTTACC
AAAAACCATCATGCTTTCGCCTTGCAGTTTGGATTTTATCTATCCTACGAACAATCATAAAGTGATCCAA
GAAATCGCGCAAAACGGCTTGATTTTAAGCGAATATGAAAAGGATTTCATGCCCGTTAAAGGCTCTTTTT
TAGCCAGAAACCGCCTAGTGATCGCTTTAAGCGATGCGGTCATTATCCCCCAAGCGGATTTAAAAAGCGG
CTCTATGAGTAGTGCGAGATTAGCCCAAAAATACCAAAAACCCTTATTTGTTTTACCCCAACGCCTGAAT
GAGAGCGATGGCACTAATGAGCTTTTAGAAAAAGGGCAGGCTCAAGGGATATTTAATATTCAAAATTTTA
TAAACACCCTTTTAAAAGACTACCATTTAAAAGAAATGCCTGAAATGAAAGATGAATTTTTAGAATATTG
CGCCAAAAACCCGAGCTATGAAGAGGCGTATCTCAAATTTGGGGATAAGCTTTTAGAATACGAGCTGTTG
GGTAAGATCAAGCGCATCAATCATATCGTGGTGTTAGCATGATTTTGGCATGCGATGTGGGGTTAAAACG
CATTGGCATTGCTGCGCTTTTAAACGGCGTTATTTTGCCTTTGGAAGCGATTTTACGCCACAATAGGAAT
CAGGCCTCTAGGGATTTGAGCGATTTATTGAGAGAAAAAAACATTCAAGTGCTAGTGGTTGGCAAGCCTA
ATGAAAGCTATGCGGATACGAACGCGCGCATTGAGCATTTTATCAAGCTTGTAGATTTTAAGGGCGAAAT
CGTTTTTATCAATGAAGATAATTCCAGTATAGAAGCTTATGAAAATTTAGAGCATTTGGGTAGGAAAAAC
AAGCGGCTCGCTACCAAAGACGGCCGGTTAGACTCTTTGAGCGCTTGCAGGATCTTGGAACGCTATTGCC
AACAGGTTTTAAAAAAGGACTAGATTTGATTATAATAAAGTCTAAATTTTTTAATAAAAGGGAGAGCGTC
ATGCTGGAAAATTTCAAAAAAGCTATTTGTAGGGTTTTATGCTTGGGTTTATTGGGGGGGGGGGGGGTTA
ATGGCAGAGTCAAACCCTGAAGAGCTTTTTGATTTGGGCGTAGAGAGTAACAAAGCGAAAGATTATATTA
AAGCTAAAAAATATTTTGAAAAAGCTTGTAATTTAAACTATGGTGGGGGGTGTTTTTCTTTAGGATTTCT
ATATACTAATAAAGACTTTGGAGAAAAGAATTATAAAAAAGCTCTTGCTTTAATGACTAAAGGGTGTGAA
TTAAACTATGCTTTAGGGTGTGCTTTTTTAGGGAATTTATATACAAATAATGGACCTATTAATGGACCTA
TGGTAAAAAAGGATTTAAGAAAAGCTACTCAATACTACTCTAAAGCATGTGAATTAAATCTTGGCGTGTC
GTGTTCTCTTTTAGGGTTTTTATATCAAAATGGGAATGGAGTAAAAAAGGATTTAAAAAAGGCTTTTGCT
TTGTATGCTAAAGCGTGTGGTTTAAAAGATGGTGATGGGTGTCTCAGACTAGGAGAGATGCAACGTTCTG
GCGAAGGCGTAGTCAAAAATAGAGAACAAGCGATGAAAAACTTTAAAAAGGGTTGTGAATTAAAAAATAA
GTTGGCATGCATGGGATATAAAGCGACCATAGCGGAGATTATGAACGAGCGTTGCCAACTAGGAGATGAG
GTGACATGTGTATACTTGAACAACTTATTAGATTTATTTGATATAGATGAATAACGCTGTTTTTTAACTG
ACTTTCATGTTTTTGTAACCCCACTAGGGAGTTTTAATCTTTTTTTGGTATCCTTTTAGGGGTCATTAGT
CTTAAAAACTCTTTAAAAACGGATAACCATGAAAATTATGCATCAAGTCAAGGATTTTTTAGATTTTTGC
AAGCAAACGATCCACAAAAATTCTAATGAAGCGTTTCAAAAAACCAAACGAGCGCTTTTTAAAGAAAAAT
CTCAAAAAATCAGGGAGCAAGCGGTTAAAATCGTAGAAAAACGCTTGATAAAAGAGAACATGCAACTGAG
CGATTTTAATGAAGAAGAATTAAAAATCATGTTTGAAGCTGAAGAAAAAAGATTGTTAGAGCAAATCCAC
GCTAAAGAATTGAAAGAAAAACAAGAAAAAACCACCAAGCATTTTAAAGAAGTTTGGGAAAAGGGCGAAG
ATGAGCAAGAAAAATAGCGTAATTTCTGGTTTGATGAATTTTTTTAGCGAAAAGAATGAACGCTGGCTGT
TAGCCCATAGGCACACGAGAGGGTTTGTGATAGTGGCATGGCTTTTTAGGTTTAAAAGCATTGCGTTTTC
TATTTTCATCACTCTGTTGGTTATTTTAGTGGATATTTGGGTTTATAGCGATGTGCGTCAGTTTTTATTG
GACACTTCTAGCTCTTTTATTTGGCTTTTAATCGCTTTACTAATCAAGTGGGGCGTGATTGTCATAAGTG
CGCGTAAATGCTACCAATTCAGCCAAAAAATGTTTACGCTCATTCAAAGAAAAAGGCAAATCAGAGAGAA
TTTAAAAAACCGCTCCAACTACAAAGACACCAAAAATACGGAAAAACTCTCTAGCATCGCTGAAGAAATC
ATTTCAAAAAAACAAGAAGAATTACAGAGCCAAGAAACCCCAGAAGGTAAGCATGATGGAGAAAGGCTCT
CTAGCGTTACTGAAGAAATCATTTCAAAAAAACTAGAAGAATTGAAAGCTAAGAATAATAAGGGCAGTTG
AAAGGGTGTTGGACGCTCTGTCTTAGCAAATTGATCTTAGCGGCGTCGTTTTTGATAGTGGATTCAGAGG
GGGTTTTCGCCTTCTATTTATACCGACAAGACAGGGCATCCCACGATTGGCTATGGCTATAATTTGAGCG
TTTATTCTTATGAGGGTAAGCGTATCACCAAAGCGTATGGGCTTTTAACCGACATATTAAAAGAGAATCA
TAGGGCCCTCCTCTCTTATGGGTGGTATAAAAATTTGGACGCAATGAGGAGAATAGTCATCTTGGATTTG
AGCTACAATTTAGGCTTGAACGGGCTGCTCAAATTCAAGCAATTCATCAAGGCCATAGAGGATAAAAATT
ATGCTCTGGCTGTGGAGAGACTGCAAAAAAGCCCGTATTTCAATCAAGTGAAAAAAAGAGCGTCAAGGAA
TATGGAGATTTTGAAATTGGGGGGTTGCGAAAAACATTGTAAGAAAAAATACACGACAGAAAAGGTGATC
AAAGAGGTGGGGCTTGAGCTCAAATCAAAGTCAGTCATGCCGTATTTTTTCAACGAATACGATCTGACCA
AAAACGCCAACAGAAAAGAGCCTGAGAGGTTGAGAAGCCAAATAATATCTATTTTGATGAAAACCCCTAA
GGGGCGAGAGATTTTGAAAGAATATTTGAACGAGGGCTGTATTTTGCTTGGGGAATAAGGAATATTGTCA
TGCTAAAGAATTTCAAAAAAGCCTTTTTTAGGGCTTTGTGCTTGGGCGCGTTGTGTTTATTGGTGTGGGG
TGTAGTAATTTAGGGAGGCTTTAAAAAAGCAAGGGATCGGAAATGTTAAAAAGTAAGGGCTTGATGCGAG
CAGGCCAAAAATCATGTTAAAACACCCAGTCTTAACTTTTGTAAAGGAATAGATTTGAGAATCAATCTTA
AAATTTTGCTTTTTCTCTCTCTAAAAAGCCAAGTGGTAGCGTTTGGGTTGTTAAAATGCTTTTGAAAGGG
TGAGCGTGGAATTTGCTTCTATCGTTTGGTTGCTCATAGTCAATATTCTGATCTTTATTCTCATGCTGGT
GGATAAAAATTGAGCAAAAAATGTGGCGTATTCCTGAAAAAGCTTTGTGGGTTTTATCGCTCCTTGGCGG
GTCTGTCGGGTTTTTGGTCGCTATGGTTGTGTCCCGCCATAAGATCTTAAAGCCTGAGTTTAAATACGGC
GTTTCGCTCATTTGCTTGATAGAGAGCGCGATCCTTTACTTTGCTAGCAAAGATCTTTTTTGGATAGTAG
CGCTAACGATATTCTCACTATCCTTGATACTGGTAGCGTTTAAGATTTTTCTCCTTAAAGACAACCCTGA
CAAACGCTTCAAAAACAACAAGAGGGATAAAAGATAATGTCTTATTTTTTTAAAATCATTCTGGGCACAA
GCGTGATCGTGGGGGTGTTGTTGGGCTTATGGCGTTGGACTTACGATAAGTCCTGTTTCTCGTTGGTCTT
TGTGCTGCTGATACTAGGGATTGTCGCTTGTAGCTATATTTCTTTAAAAATGCATCAGAGGAAGTGCTTC
GCCAAGTGTTTCGTGAATAGCGAATCCTTCTTATCCAAGATGCTACACTCCCCAATAATGGTGTCTTGCT
TTTATTTTATTTTTTCAATTTTCACATCCATATCCATCGCTTATAGCGTGCTGGACTATAATTGGATGAT
GTGGGGGCTTGTTTTTTGCACTATCGTTGTTTGCGCTGCGGTGTTTGGCGCGCTTGAAAAAATGCTCAAG
AGTATCATCAAAGAAGATTATTTGATGCTGATGTCTAGAGAAGTGAGCGCTTTTGTGGGGGCTCTTTTCT
TCGTTGGCTTGAGTTGCTATGTGATCTATCATGGCGACATGTCCGACTATTTGAGACCGGCTTTGATAGA
CACTATTAAGGCAGCGAGTGATTCCGCTTATTCAAATTGTGATTATACGAGTTATGTTTTAGAATTTAAA
AAAATGTTAGAGGGGGTTACTTGGTGGGGCATGCGCAAAGCAGAGAGCATGGGCTTAAATAAGGGGTTTA
TGGTTGTGGGCTGGGTAGCGTTTATCATCTATAACGCTCTTAGTGGGATAGCCATCAGCAGGTTGAGCGC
TCAAATCATTTATTGTTTATCAAAATGTATTAGGGGTGAGTGTGGAAAATGATGTTAAAGAAGATCTAGA
GCAAGCAAGACCAAAGCTAGAACTAAAAAAGCAAAAGCAAGAGCAAGAAAAACCAACACAAGAAAAAGAA
TGTCCAGAGAGCAAGGAACAAGAAAAGCAGAGAAAGCGGAAGAAATCCAACAGAATGTTTTGGAGAGAGT
TATTATTGGTTTGTGTATAGTTGTTATTATTGCCAAAATTATTGCGTTTGGCGGATCTAGTGAGGAGGCA
AAAGCAGACAAACCAAAAAAAACTCTTTAAGTATGCTGAAAAATTTTTACCTACCGATATTATAAAAGAT
AATCTTAATAACCATCAAGCAGAGATCAACGCCGCTCTCAATAGTGGCATAGAGGAAATGAATAGCGTGA
TAAACACTCAAATAGATGGGTTTTTTGATACAGTAGAATACAATGTGGATAAGTTCTTAGACTGGCACCA
CTCTCTCAAGGGGGATTATAGCGATCTTGCTCTTTTTGTAGCTAAAAAGACCGGCTTGAGCGCCGAAGAC
GCGGTGGCTAATGTGTTGCAAGAAAAACTTTTAGGGAAAGATTACAAGCAAAGATTGGATGCTATAATCA
AGAGGCTTTCTAAAACTTATGCAAGTTTGTTAAACCAACACGAAAAATTTGTGAGTGAGACCGCTCTAAA
AGGAGTGGATACCGATCTTTCTCAAAACGCAAAAATTTTAGACACTCTTGGCGATGAAGTGGCAAGGAAA
TTGAAAGCCAATTTTACAGGAGCAATAGGGGCAACGGCTAGCGTGAGTGGCTTGGCTATTGCGGCAAAGC
TAACCCCAAAACTTGTGGCAAAAATTGGCGCTAAACTCGGGGCGAAAGTAGGGGGTAAATTTCTCGCAAA
GATTGGCACAGCAGTGAGCGGTTCTTGGACTTGCGGGCCTTTCGCTCCTGCTTGTGCTATTGGGCTTTGG
TTTGGAAGCGATGCAGCATTCAATCATATTGATGAATGGCTCCACAGAGACAAATTCAAAAAAGAAATTT
TGAACAACATCAACGAAGTGAAAGAAAATCTCAAAAACAGCTACAAACAGCAATTTAACGATAGCTTTGT
TAAAATCAGCCAAGAACTTCAAGAGAGTTACAAAAACGCTCCTGTGGTGGAGAAAAAAACCATCAAAGAG
CATATAGACGATCTCAACTAAACCCCAGAAGAGGACAACTAAAAGAGCGGTAGATCTTTTAAAAACGGCA
TGAAGCGTTCAGGCATGGGGGAAGCGATTTGATAGATCGCCCCTTTAAATTCAAACTCTAAACTAGCGGC
ATGGAGCATGAGTAATGGGGCGTGATTTTCACGCTTTAATTGAAGGTATCCTCTCGCTTCTTCATCGGCC
ACCCCATAAAGCCCCTCGCCCACGATCCTATGCCCCACGCTACTTAAATGCAAGCGGATCTGGTGCGTGC
GCCCGGTGAGCGGGGTGATTTTGAGTAGGCTTATATCCAAAAAAGGGTCATAGCTTAGAGACTCAACAAG
CGTGATTGAAGGCTTGCCTAAAGGAGAAATTTGAGATCGAATGCGCAAATCTTTTTGAATGTTTTGTAGC
GTTAGAATGGGTTTGTCTATTTTCATGCTTTTTTCAACCAACCCATGCGCTAACGCTAAATAAGTTTTTT
TTACTTTTTTTTGCATGAAAAGCGCTTTTAAATCCTTAACGCTTTGTAAGGTCTTGCCCGCTAAAACTAA
CCCGCTCGTTTCATAGTCCAGTCTGTGGGCTGGGTGGGCGTTTTTGCCCAAATGCGATTGGATACAATCT
AGTAAGCTTTCATGGTAAAAATAGCCTTTAGGGTGGGTATAGACTTGAGCGGGTTTGTCAAACACGCCAA
AATCTTTCGTTTCAAAAACAAGCGCTTGAGCTTTTTCATTGGGCTTGAAATGAATCAAGCGAACGACCCC
TTGAATCATTTGAGATTTACGCACGGCTTGTTGGTTTTGTTTCAGGCGTTGTTTGTCAAGGTGCCGTTGG
GCTTCTTTTAAAGAGCATTTTAAAACATCGCGCACAAAAAACAAGGCTTTGGTGGGTTTTAAAATTTCAA
ATTCTTCTTCAACAAAAGGCACTACAACAAACTTTTAACAAACATTTTAGGCTCGTTAGAACACTCATCT
AATTCCACACTAAAAAGCACGCTCACCTTTTCGCCCGCTTTCAAAAACCGCTCAGTGTTAAAATAAATAG
CCTCTTTGACGCATTCTTTATCCTTAAAACGCAAAACCTGGTGGCTTTCTTTAATGATTCTTTCTTCTAT
GACTTCTAAATTTTGCGCTTGGAATAAAGGCTCAGGGTTTTCTTGCCCATAAGGTTCGCCCGCTTCTATA
ATCTCTAAAAGCTCTCTGTCAATGTCTTTTAATTTGAGCGTTAAAGGGGGTTCTTTTTCATAAAAAGGCA
AGACTTTAAAATCAAAATTTTCTAAAGTTTCAAAGAGCGAGACGATATTGTTTTTTCCAACGCTCAACCC
GCACGCTTGCCTATGCCCTCCATAGCCGAGTAATAAAGAAGAAACCCCATTCAAAGCGTCAATCAAGTCA
ATATTTGGAGAGCTACGAGCGCTCCCTTTATACACCCCTTCTTTAAAAGTAAAAACCAGGCTTGGCTTTT
GGGTGGCTTCCACTAATTTTGAAGCCACAATCCCTAACACGCCCTCATGCCAATTATCCTTAAAAGCGAT
GATGATTTTTTCTCCAACCATCGCATGCTTAAAGGCTTCTTCAAAAACCTGCTGTTGGATCATTTTACGC
TTCGTATTGCATGCTTTCAAGCGTTCATACAAAGAATAGCCATCTTGAAAATTATTCGCGCTTAAAAAAT
CTAAAGCCATTTTAGCGTCTTGCATGCGCCCTGCGGAATTGATTAAAGGGGCGATATTAAAAGAAATATC
GCTCGCTTTTAAAGAGCGTTTTCTAAAAACTTCTCTTTGGCGCAAAAACCCCATCGCCCCTAAGGATTCT
TTTTGCAAAAAATACAAGGCTTTAGAAACTAAAAAGCGGTTAAAAAAAGTCAAAGGCATCATATCAGCAA
TAGTCGCCACGCCCGCTAAACACAACAATTCACTAGAATGGCTCTTTTCTTTGCCTAAAAGCTTGTGGAT
TCCATAGCACAAATAAAACGCTACCAACGCCCCGCACACTTCCTTTTGGATAAAATCACAATCCGGTTGC
TTGGGGTTGATTACCGCATAAGCGTCTGGGACTTCATCATTATTTAAGCAATGGTGATCCGTAATGATAA
GGGTGTAGTTTTTTTCTTTGCAAAATCGCGCGGCTTCAAAGGCGTTAATCCCGTTATCCACCGTGATGAT
TAAAGGGGCGTGGTGTTTTTCTAAAAATTTTTTAGAAATCCCATAGCCATCAATGAAGCGATTAGGGATT
GCAATGCGAACATGCTTATAGTTCAGGCTTTCAAAAAATTTTGCCATGATAGCAGAGCTAATCACGCCGT
CAGCGTCATAATCGCCCACCACTAAAATTTCTGTGTTTGCGCGCATGGCTTCTATGATTTTGAGCGCGGC
TTTTTTCAAGTCTTTAAATAAAAAGGGGCTAGGAAACCCTTTTTCATTATAAGCGATAGAGACCACTCGC
TCTTTGATTTGAGCTTTAAGCTTTTGTTTCATTTGTTAGATTAGGATTTAGAAAGAGCGCTCTTAATGAA
ATCCAAAACAATAGGGTTAGGGCTTTGCAACCTGGAGGTGAATTCCGGATGGAATTGCACCCCCACAAAG
AACGGGTGATCTTCTAACTCAATCGCTTCAATCAAATGATTCGCCCCAAAACCCACCACTTTCAAGCCCT
TATTTTCCCACTCTTGGCGGTATTTGGGGTTGATTTCATAACGATGGCGGTGCCTTTCTTTAATGCTAGG
CTTTTTATAGGCTTTTTCTAGTAAGCTGTTGGGCATGATTTCGCATTCGTATTCGCCTAATCGCATGGTG
CCACCCAATGGCGAATTATAGGTGCGCACCTGTTTTTGGTGGTTTTGATCCATAAAATCTTCAATCAAAT
ACACCACAGGGTATTCGCAGCGTTGGTTAAACTCCGTAGAGTTAGCCCCTTTTAAGCCTAAAACATTGCG
GCAAAACTCTACGATCGCTAATTGCATGCCCAAACAAATCCCTAAAAAGGGGAGTTTTTCTAACCTAGCC
CTTTGAATGGCGCAAATTTTGCCCTCAATCCCCCTTTCTCCAAAGCCCCCCGGCACTAAAATCGCATCAA
CGCCCTCTAAATCCGTCTTTTCGTTAAAATTCTCGCTATCCAGCCATTCAATATTGACTTGCGTATCCAA
ATGCGCCCCCGCATGGATTAGGGCTTCAATTAAGGATTTATAAGATTCTTTTAAGCTTAAATACTTGCCC
ACAAAACCAATTTTGACTTTGTGTTTAGGAGCGATAATCTTTTCTACTAAAGTGTTCCAAGCCGCCATTT
TGGGGTGTAGTTTATTCAAATTAAAGCGTCTGGCAATGGGGGTTAAAATGCCTTCTTGCAAAAAAAGAAT
GGGGCATGCGTAAATGCTTTTAGTGTCTGTGGCGACAATCACGCTGTCTTGCTCCACATCGCAACTCAAA
GCGATTTTATTTTTCAACTCTTTATCCAAAGGCTTAGGCGATCGCGCCAAAATGATTTGAGGGGTTACGC
CAAGGCGTCTTAATTCTTGGACAGAATGTTGCGTGGGTTTGGTTTTTAGTTCGTTAGTGGTTTGGATATA
GGGGATCAAGGTTACATGCACATTGATGACTTTTTCATTCCCTAATTCCAGTTTAAGCTGGCGGATCGCT
TCCAAATAAAACATGCCCTCCATATCGCCCACGGTTCCGCCCACTTCCACGATTAAAAAATCCAACCCCT
TAGCCGCGCTTCTAATGCGCCTTTTGATTTCATCGGTTACATGGGGGACGATTTGAATGGTCTTGCCTAA
ATACTCCCCTTTCCTTTCATTTTCTATCACGCTTGAAAAAATCTGCCCGGTAGTGAAATTATTCAACCTT
GTTAAATTCCTGTTCAAAAAGCGTTCATAATGCCCTATGTCTAAATCCGTTTCAGCGCCATCGCTAGTCA
CAAACACTTCCCCATGCTCTAAAGGGCTCATGGTGCCTGGATCAATATTAATATAAGGATCAATCTTCAA
AATAGAAACCTGGTAATTGCAATGCTGTAAAAGCGTAGCGATTGAAGAAGATGAAATCCCTTTCCCTAGA
GAGCTTAACACGCCCCCTGTAACGAATATAAATTTGGCTCTATCCATAAGTTATTGCGTTCCTTTAATTT
TTGCTTCTTAAATTGTAGTCTAAAAAGGGTTAAAAAGCTTTAAAAAAGGGCAAAAATTAAAGCGATTTCA
AAAAAAAAAAAAAAAAACAATTTCAGTTTCTTATTAACTAGGTTTGATTAAAATAAAAAGCTTTTATGTG
TTTAAACTTCATTGTCTTAAAACTTTTAAGAGCAATTTTAAAGTTCGTTGGCGTATAATATAAGTTTTGA
ATTAACTACTAGTAAGGGTTTTAAATAATGGCTGAAAATTCTTTCAAAAATGTTTCTGCACAACCCAAAG
CATTCTTTTTATTACCAGTGAAAACCCTGTTTCTTTTAGGAGGCGTTTTTAGCGCGTTTTTTATTATGAT
TGCTGGCTTGGTTTTTTTTGATTATGCTCATTTAATGGACAATGCCATTTTTAATTTCGCGCGTTCAACC
CCCTTTAATTCTAGCCCTATTTTAACTCTAATCCTCCAAAGTATCGCTAAGTTAGGTTCTTCTCAGTTCG
TGCTGCCTTTGAGCTTGTTGGTGGGGGTGTTTTTAAGCCTTTATCGCAGAAACTTAGCGCTTGGGGTGTG
GTTTGTGTTAAGCGTGATCTTATTTGAAGCCCTTTTAGAATCCTTAAAACACCTTTTTGCACATCCCGTT
CAGTGGCTTTCGCGCAGCGCTAATTTCCCTAACGCTACTGCACTTTCTTTAACGCTATTTTATGGGTTGC
TTGTTTTATTGATACCCCATTTGATCACGCATCAAACGCTTAAAAATGTTCTTTTTTATAGCTTATTTGG
TTTGATTTTTTTAATAGGGTTGGTGCTGATTCTTTTAGGGGTTTCTTTTAGCAGTGTTTTAGGAGGGTTT
TGCTTAGGGGCGTTAGGGGCTTGTTTTTCCATAGGGATTTATTTGAGCGTGTTTCAAAAGATCTAAACGA
ACGGCTTAAAAGAATGAAAATTTTATCAAGGTTTTAATATTGGATTTAAAGGTATTATTGCAACGGATTG
TTGATTTTTTCATCAAGCTCAATAAAAAGCAAAAAATCGCCCTGATCGCAGCCGGGGTTTTAATCACCGC
TTTGCTTGTGTTTTTATTGCTCTATCCCTTTAAAGAAAAAGACTACACGCAAGGGGGTTATGGGGTTTTA
TTTGAAGGCTTAGACCCTAGCGATAACGCTTTAATCTTGCAGCACCTCCAGCAAAACCAAATCCCTTATA
AAGTCTCAAGAGATGACACCATTCTTATCCCTAAAGATAAAGTGTATGAAGAAAGGATCACTCTGGCTTC
TCAAGGAATCCCTAAAACGAGTAAAGTGGGCTTTGAAATCTTTGATACTAAAGACTTTGGAGCGACTGAT
TTTGATCAAAATATCAAACTCATTCGCGCCATTGAGGGGGAATTGTCGCGCACGATTGAAAGTTTAAACC
CTATTTTGAAAGCCAATGTGCATATTGCAATCCCTAAAGACAGCGTGTTTGTGGCTAAAGAAGTGCCTCC
TAGCGCTTCGGTGATGCTCAAACTCAAGCCTGACATGAAGCTTTCACCCACTCAAATTTTAGGGATTAAA
AATTTAATCGCTGCAGCTGTGCCTAAACTCACGATAGAAAATGTGAAAATCGTGAATGAAAACGGCGAAT
CAATAGGCGAGGGCGATATATTAGAAAACTCCAAAGAATTAGCCCTAGAGCAATTGCATTACAAACAAAA
TTTTGAAAACATTTTAGAAAATAAGATTGTCAATATCTTAGCCCCTATTGTGGGGGGTAAAAACAAGGTG
GTCGCAAGGGTCAATGCGGAGTTTGATTTCAGCCAAAAGAAAAGCACTAAGGAGACTTTTGATCCCAATA
ATGTTGTAAGGAGCGAGCAAAATTTAGAAGAAAAAAAAGAAGGCACTTCTAAAAAACAAGTCGGTGGCGT
GCCTGGGGTTGTGAGCAATATCGGGCCTGTGCAAGGATTGAAAGACAATAAAGAGCCAGAAAAATACGAA
AAGTCTCAAAACACGACCAATTATGAAGTGGGTAAAACCATTAGCGAGATTAAGGGCGAGTTTGGCACTT
TAGTGCGTTTGAATGCGGCGGTTGTGGTGGATGGCAAGTATAAAATCGCGCTTAAAGATGGGGCAAACAC
TTTAGAATACGAGCCTTTGAGCGATGAATCGCTTCAAAAAATCAACGCTCTAGTGAAACAAGCCATTGGC
TATAATCAAAATAGAGGCGATGATGTAGCGGTGAGTAATTTTGAGTTTAACCCTATGGCACCCATGATTG
ATAACGCCACTTTGAGCGAAAAAATCATGCACAAGACTCAAAAAATCTTAGGCTCATTCACGCCTTTAAT
CAAGTATGTTTTAGTGTTTATAGTGCTATTTATTTTCTATAAAAAAGTGATTGTGCCTTTCAGCGAACGC
ATGCTAGAAGTGGTGCCTGATGAAGATAAGGAAGTGAAATCCATGTTTGAAGAAATGGATGAAGAAGAAG
ATGAATTGAACAAACTGGGCGATTTGAGAAAAAAAGTAGAAGATCAATTAGGGCTTAATGCAACCTTTAG
CGAAGAAGAAGTAAGATACGAAATTATCTTAGAAAAGATTAGAGGGACCCTTAAAGAACGCCCTGATGAA
ATCGCCATGCTCTTTAAACTCCTAATCAAAGATGAAATCTCTTCAGACAGCGCGAAAGGTTAAAAGATAA
AAGGTTAAAAATGGCAACCAAGCTTACCCCCAAACAAAAGGCTCAATTAGACGAACTTTCCATGAGTGAA
AAAATCGCTATTTTACTCATTCAAGTGGGCGAAGACACCACAGGCGAGATTTTAAGGCATTTAGACATTG
ACTCTATTACAGAGATTTCTAAGCAAATCGTGCAATTAAACGGCACGGACAAGCAAATCGGTGCGGCGGT
TTTAGAGGAATTTTTTGCGATTTTTCAGTCTAACCAATACATCAATACCGGCGGTTTAGAATACGCTAGA
GAGCTTTTAACCAGGACTTTAGGGAGCGAAGAAGCCAGAAAAGTGATGGACAAACTCACTAAAAGCTTGC
AAACGCAAAAAAACTTCGCTTATTTAGGCAAAATCAAGCCCCAACAACTCGCTGATTTCATCATTAACGA
ACACCCTCAAACCATTGCCTTGATTTTAGCCCACATGGAAGCCCCTAATGCGGCTGAGACTTTGAGCTAT
TTTCCTGATGAAATGAAAGCTGAGATCTCCATTAGAATGGCGAATTTAGGCGAAATATCGCCCCAAGTGG
TTAAAAGGGTTTCCACGGTGTTAGAAAACAAACTAGAATCGCTCACTAGCTATAAAATTGAAGTGGGTGG
TTTAAGAGCGGTGGCTGAAATCTTTAACCGCTTAGGCCAAAAGAGCGCCAAAACCACACTCGCTCGCATT
GAAAGCGTGGATAACAAGCTCGCCGGCGCGATTAAAGAAATGATGTTCACTTTTGAAGACATTGTGAAAT
TGGACAATTTCGCTATCAGAGAGATTTTAAAAGTAGCGGATAAAAAAGACTTGTCTTTGGCGTTAAAAAC
TTCCACGAAAGATTTAACCGATAAATTCTTAAACAACATGAGCAGCAGGGCTGCAGAGCAGTTTGTAGAA
GAAATGCAATATTTAGGGGCGGTTAAAATCAAAGATGTGGATGTGGCTCAAAGGAAAATCATTGAAATTG
TGCAGAGCTTGCAAGAAAAAGGCGTGATCCAAACCGGTGAAGAGGAAGATGTTATTGAATAGCCGCAAAA
ATTTGATCCAAAAAGACCATTTGAATAAGCATGACATTCAAAAATACGAATTTAAGAGCATGGCAAACTT
ACCCCCTAAAACTAATCCTAATGGCGCGTCTTTAGAAACGCCTAACCCAGAAGAGCCTTTGGAAAAAAAA
GCGATAGAAAACGATTTGATTGATTGCTTATTGAAAAAAACCGACGAGCTTTCAAGCCATTTAGTGAAAT
TGCAAATGCAATTTGAAAAAGCCCAAGAAGAGAGCAAAGCTTTGATTGAAAACGCTAAAAACGATGGCTA
TAAAATCGGCTTTAAAGAGGGCGAAGAAAAAATGCGTAACGAACTCACTCACAGCGTGAATGAAGAAAAA
AACCAGCTTTTGTATGCGATCACGGCTTTAGATGAAAAAATGAAAAAATCACAAGATCATCTAATGGCTT
TAGAAAAGGAATTGAGCGCGATTGCGATAGATATAGCTAAAGAAGTGATCCTTAAAGAAGTGGAAGACAA
CAGCCAAAAAGTAGCCCTTGCTTTAGCTGAAGAGCTTTTAAAAAACGTTTTAGACGCAACAGATATTCAT
TTAAAAGTCAATCCCTTGGATTACCCTTATTTAAACGAGCGTTTGCAAAACGCTTCTAAAATCAAATTAG
AGAGCAATGAGGCTATTTCTAAAGGAGGCGTTATGATCACTAGCTCTAATGGGAGCCTTGATGGGAATTT
GATGGAGCGCTTTAAAACGCTCAAAGAAAGCGTGTTGGAAAATTTTAAGGTGTGATTTTGCAAAATAGAA
CTTTTGATTTAAACCCTAATGATATTGCAGGCTTGGAGTTGGTGTGCCAAACGCTACGGAATCGTATTTT
AGAAGTGGTGAGCGCTAATGGGGGGCATTTAAGCTCTTCTTTAGGGGCTGTGGAGCTGATTGTGGGCATG
CATGCCTTATTTGATTGCCAAAAAAACCCTTTCATTTTTGACACTTCGCACCAGGCTTACGCTCACAAGC
TTTTAACCGGGCGCTTTGAAAGCTTTAGCACTTTAAGGCAATTCAAGGGTTTGAGCGGCTTTACTAAGCC
TAGCGAGAGCGCATACGATTATTTTATTGCCGGTCATAGCTCCACTTCAGTGTCCATAGGCGTGGGGGTG
GCTAAAGCTTTTTGTTTGAAACAAGCACTAGGCATGCCTATCGCTTTATTAGGCGATGGGAGTATTAGTG
CAGGGATTTTTTATGAAGCCTTAAACGAACTGGGCGATAGGAAATACCCCATGATCATGATTTTAAACGA
TAATGAAATGAGTATCAGCACGCCTATTGGAGCCTTATCCAAAGCCCTTAGCCAGCTGATGAAAGGCCCG
TTTTATCAGTCTTTCCGCTCTAAAGTTAAAAAAATCTTAAGCACCTTACCTGAAAGCGTGAATTACTTAG
CGAGCCGTTTTGAAGAATCTTTTAAACTCATCACCCCGGGCGTGTTTTTTGAAGAATTGGGTATTAACTA
TATAGGGCCTATTAATGGGCATGATTTGAGCGCGATTATTGAAACCTTAAAATTAGCCAAAGAACTTAAA
GAGCCGGTGCTAATCCATGCGCAAACCTTAAAAGGTAAAGGCTATAAAATCGCTGAAGGGCGCTATGAAA
AATGGCATGGGGTGGGGCCTTTTGATTTGGATACCGGCTTGTCTAAAAAATCCAAAAGCGCAATCTTATC
GCCCACTGAAGCGTATTCTAACACCCTTTTAGAATTAGCTAAAAAAGATGAAAAAATCGTAGGCGTAACC
GCAGCGATGCCTAGCGGCACAGGATTAGACAAACTCATTGACGCTTACCCTTTGCGTTTTTTTGATGTCG
CTATCGCTGAACAACACGCCCTAACTTCTAGCAGTGCTATGGCTAAAGAGGGGTTTAAACCTTTTGTGAG
TATTTATTCTACTTTTTTACAGAGGGCTTATGATTCTATTGTGCATGACGCTTGCATTTCTAGCTTGCCG
ATTAAATTAGCTATTGATAGGGCTGGGATTGTGGGCGAAGATGGCGAGACGCACCAAGGGCTTTTAGATG
TGTCGTATTTGCGCTCTATCCCTAACATGGTCATTTTTGCCCCACGAGACAATGAGACTTTAAAAAACGC
CGTGCGTTTTGCTAATGAGCATGATTCAAGCCCTTGCGCGTTCCGCTACCCTAGGGGATCGTTTGTATTA
AAAGAGGGGGTTTTTGAGCCTAGCGGTTTTGTTTTAGGCCAAAGCGAATTGTTGAAAAAAGAGGGCGAAA
TTTTACTCATTGGCTATGGTAATGGCGTGGGGCGGGCGCATTTAGTCCAACTGGCTTTAAAAGAAAAAAA
CATAGAATGCGCGCTTTTGGATCTCAGGTTTTTAAAGCCCTTAGATCCAAATTTAAGCGCGATCGTTGCC
CCTTATCAAAAGCTCTATGTTTTTAGCGATAATTACAAGCTTGGAGGGGTGGCTAGCGCGATTTTAGAGT
TTTTGAGCGAACAAAATATTTTAAAGCCTGTTAAAAGCTTTGAAATCATTGACGAATTTATCATGCATGG
GAACACCGCTTTAGTGGAAAAATCCTTAGGATTAGACACAGAGAGTTTGACTGACGCTATTTTAAAAGAT
TTAGGACAAGAGAGATGAAAACAAAAGCGCCAATGAAAAATATCCGCAATTTTTCCATTATCGCTCACAT
TGACCATGGTAAAAGCACTTTAGCGGATTGTTTGATTTCTGAATGCAACGCTATCAGTAACAGAGAAATG
AAGAGCCAAGTGATGGACACTATGGATATTGAAAAAGAAAGAGGCATTACGATTAAGGCTCAAAGCGTGC
GCTTGAATTACACTTTTAAGGGGGAGGATTATGTTTTAAACCTCATTGACACCCCAGGGCATGTGGATTT
CAGCTATGAAGTGTCTCGCTCTTTGTGTTCATGCGAAGGGGCGTTATTAGTGGTAGATGCCACTCAAGGC
GTGGAAGCGCAAACCATTGCGAATGTTTATATCGCTTTAGATAACAATTTAGAGATTTTACCGGTGATCA
ATAAAATTGATTTGCCCAATGCGAATGTTTTAGAAGTCAAACAGGATATAGAAGACACGATAGGGATTGA
TTGTTTTAGCGCTAATGAAGTGAGCGCTAAAGCTAAGCTTGGCATTAAAGATTTGTTAGAAAAAATCATT
ACGACCATTCCTGCCCCTAGCGGTGATTTTAACGCTCCCTTAAAAGCGCTCATTTATGATTCATGGTTTG
ACAATTATTTAGGGGCGTTAGCGTTAGTGCGTATCATGGATGGGAGCATCAACACCGAGCAAGAAATTTT
AGTGATGGGAACGGGTAAAAAACACGGCGTTTTAGGGCTATACTACCCTAACCCTTTGAAAAAAATCCCT
ACCAAAAGTTTAGAATGCGGTGAGATTGGCATTGTGAGTTTAGGGCTAAAAAGCGTTACGGATATTGCGG
TGGGTGATACGCTCACAGACGCTAAAAACCCTACCCCTAAACCCATTGAAGGCTTTATGCCGGCTAAACC
CTTTGTTTTTGCGGGGCTTTACCCTATAGAAACGGACCGGTTTGAAGATTTAAGAGAGGCGTTATTGAAA
CTCCAGCTTAACGATTGCGCTTTAAATTTTGAGCCTGAAAGCTCTGTGGCACTTGGCTTTGGCTTTAGGG
TGGGCTTTTTAGGGCTATTGCACATGGAAGTGATTAAAGAAAGGCTGGAAAGGGAATTTAGCCTTAACTT
AATCGCTACCGCTCCCACGGTGGTGTATGAAGTGCATTTAACGGATAATAGCGTCAAATACGTTCAAAAC
CCTAGCGAATTGCCCCCTGAAAACCATATCGCTTGCATCAAAGAGCCTTTTGTGAGGGCGACAATCATCA
CGCCGAGTGAATTTTTGGGTAATTTAATGCAGTTATTGAACAATAAAAGAGGCATTCAAGAAAAAATGGA
ATATTTAAACCAGTCTCGTGTCATGCTCACTTATTCCTTGCCGAGCAATGAAATTGTGATGGATTTTTAT
GACAAGCTCAAATCTTGCACGAAAGGGTATGCGAGCTTTGATTATGAGCCTATAGAAAACAGAGAGGCTC
ATTTGGTGAAGTTGGATGTTAGGGTGGCAGGCGATGTGGTGGATGCGCTTTCTATCATTATAGATAAAAA
CAAGGCGTATGAAAAGGGGCGAGCTTTAGTGGAAACGATGAAAGAGCTTATCCCAAGACAGCTTTTTGAA
GTCGCTATCCAAGCGAGCGTGGGGAATAAAATCATCGCCAGAGAGACGATTAAATCTGTCGGTAAGAATG
TAACGGCTAAGTGCTATGGGGGCGATATTACACGAAAAAGAAAACTCTTAGAAAAGCAAAAAGAGGGCAA
GAAACGCATGAAAGCTATCGGTAAGGTGGAGCTTCCCCAAGAAGCGTTTTTAGCGATATTAAAGATCGAT
TAGGGCGTTTAGCTTCTATGGTAAAACATAAGAACTATGAAATTTTAAATCTCATAGGCTATGCTTTGGC
GAAATTTGATAATGATTTTATTAAAGAATTTGGTTTTTCTACTAAAAACGCCTTTTTTGAATATTGCGTT
CAAATCGGCTTAGCTAACACGACTGGCGTTATCAAAAATCGCATGGATTTATTTGATTATTTTTTTCCTA
ACAAACGCAAAGGTTGGTGGCAAAAAGGCGATGCATATATCCATAGAAAATTATGGATTGATAGCTTGTT
TAAAGATGAAGACGCTAAATGTTTTAGCCATATTGTGAAATTATTTTTACAAGAACAATATGGCATTCAA
CTAGGCATTACCCCTAACGCTTACCTTAAAACCCGCTATAAAAGCATGCAAGAAACAGGTTTGGAAGCCG
AATTGTATTTCTTAAACCACTATAAAAACATCAAAATATTCTCTTGTGGGCATTTAAAAGACATGCGTCT
TTTTGGCGATGGGTATGACTTCTATATTCAAACCAACAAGCAAGCGTTTTTAGTGGAAGTTAAGGGGATT
ATAGAAAAGCAAGGGGCATTGAGATTGACCCAAAAAGAATACGAGCAAGCGCAAACTTATAGCCATGATT
ATGTGCTTGTGGTGGTATTGAATTTGAGTGAAAAACCCCATCTTTTATCCATTGCTAACCCCTTAAAACA
TTTAGAGTTTAAGGCATGCGAGAGAAAGCAAAAAAGCATTTTGGAATACCACTTAATAGGGCAAATAAAA
TAACTATATTAAAGGTGGGGTTCATTTAATCTAATTAATAGCAGTGGTTGGAAATTTAGATATAATGAAG
AGTTTTAACCAAGCTTGAGAGACGGATGAAAAAAATCCGCTTGAATTATCTTAAAAACGAGCCAAGAAAG
GAAAAATCCACATGAGCAATCATCATAACAACAAAAAAGAAGAGAATACAAACAAGGCACAAGTTACCCC
CCAATAATAGTAACGATGGGGTTACAGAGCCTTTAAAGATAACCACGCACTACTTAGAGGTCAAGAATTA
TAAAAATATTGGTGTTCAAAACGAGCAAGAAAAAGATGAAAGGCTGTATCTTAACAATTCGTTTAATGGC
GATAAGTTGGGCGGTTTGGTTATTATTCTAGGTGAGAATAATACCGGTAAAAGCAATTTATTGAAAGCTT
TAGTGTGTTTTAGCGAGCATGTAAATGAATTTAAGAAAAACTGCACCCCTAATTATTTAGGGTTTAAAGA
TGCGATCACGCAGTTAGGGTTGTGTGCAGAAGAAAAAAGTGGCAAAAATAAAAACAATGTGTTTAAGGCA
AATATAGAGATTAAGAATGATGAAGTCTCGTATTCTCTAACCCCAACAACCGAGCAACTTAAAAGCGTTT
GTTTTGCATTACTCAATAGTTTAGATGGGTTAGAAGCCAATACTAAAACAGACTTTATCAACAAGCTTAA
TCGCACAAATAATGGAGACAGTTTGTTAAAGCTTTTTAACGAAATTGATCGGCTTTTAAGCAATGAAAAA
GCTGTAATAAAAATAAAAAAGCAATTTCAAAAAGATTTGTCTAATTGCAAGACAAAATTAAAGCAAGAAT
TAGAACAAATCACTAATAAATGGAATGATCTATTAGATACTACAAAGATAGGAGAAATAATTGACAATAT
TGTTAACAAAGAGACAACGCTAGAACACATGCATTCTTATTTAGAGTAATTCAGAAAACTTGTAAGGAGA
AAGATAAACTATCCCAATTTCCCCACAATAGATTTAAAAGAACCTATTTTAAAAAATCCTACTTCAAGTT
CGCATGTGGATTATGAGAATATAGAAAGTGTTTTAAAAGATTACCCATTAGAAGAGTATGCGGATGTAAA
ACATTTCTTGCATTCTAAACTAGGTCAAGTCTTTTATTACAAACCCACAAAGAGTTTTGAAACTGAAGAT
TTGATGACAACGCCAGATGATTTGACTCAAAGTGAGTTTTTTGAACTCTTGTTTAATGCGATCGATCAAA
ATGCTTTTAAAGAAATAAAGGAAGCTTATAACGCTTATACAGAAAAAAATCAGAGAGATTATTTAAACCA
AGCAGAAAGAAAATATGAAAAGCTTATCAATGAAAAGGTTTCTAAACATTTCAATCAAATGTATTTTCAA
AATAAAAATGAAGATTTTTATTATGAATTTGATTTTAAATTAGACAGTCAAGAGATCTCACTCTCACTTT
TTAAGAGAAGCAAGGAAAAAAAAGAAGAAATTTTAGTGTTAGGCCATCAAAGCGAAGGGTTTAGGTGGTA
TTTTGATTTGTTTTTCAATCTCTTATGTAGTTCTCATTTAAAACCTAATTCTATTGTTATTATAGATGAA
GGATTTTCTAAGCTTTCTGCACCTACATGCATAGAGTGCCACAATTTTTTAAAAAAATTAGGGCAAGACA
AAGGGATTACTTTTGTGATAAGCACGCACAATCTCTATTTTGCAAATCTAGATTATTTAGATGAACTAAG
ATTTTTGAAAATAAATAAGGATTTGCGTAGTGTGAGTGTCAATCAATTTACATCTAGAGATCTAAATGAT
AGCACTCCTTCAAAGATTATAAAAAAATTAATATGTGCGAACCATAAGACTCTCAATGAAAACGATCGTC
TTTTGTTTGTAGAAGGCATTAGCGATTACAATTATTTGAGCGCGTTTAAATTGCTCTATGAACAAGAAAA
AAAGACCTCCTTAAACATCGTGTTTTTACCCATTAACGGACTAGGGAATGATGATTTAGAAGAATCAAAA
AAGCCGCAAATGAAACAAATTTTAGAAACTTTAGTTCAAGAAGAGCCAAACACCACGCTATTAGTGGATG
GGGATACAAGGGGTAAGGCATGCGAAGAGTTGAATAAGGAATTAAAGAATAAGCTCAACATTCTAAAACT
CAATGATTGCGATGATAGTTTTAAAAATTTCAAAAATATTGAAGATTGTTTCAGCCAAAAGGATAAAATC
AAATTGGACTTAAAAAATAAAAGCTCTCGCTCACACACCGCCTATACCAGCACTTTAAAGAATGACTTGC
TCTTAAACCCTAGTTTAGTGGAAGCAGAAAGAAAATTTTTACAAGCTTTTTAAAATGGCTCTATCTTAAA
ATGAACGCTGATAATCAAGTGGGTAATCAAAAAGCTTGATTGGGGCGATAAAAACATTAAGGGAATTAGA
GACCAAGTCGACACTCTCTAACCATTACAGAGACAGCATCAACTATAGCGTCTCAAACCTTAATGGGAAT
ACCCTACCACAAACGAGTTTAAAACACAAAAACCACAACGAACCAAGCACTAAACAATATATAAAAAAAG
AAAAAATAAACATGATAGGTGCATGCGTGCATGAAAATTTTTCACCAGTCAAAGAGACAAATCGCTTTTA
AGCTTTTGTAGCGAGTTTGTTGATCGCTTCAGCGTTCATGTCATCTTGGTGGGTTTTTAGCACTTTGGAA
TACATATCCAAAAAGCGGTTGATTTCAATCAAAGCGCTCATCTCGCGCACCGCATTGACATTGCTTTTTT
CTAGCATGTATTGTTTTAACGCGCCAGAGTCAGAGACTTGATGGACGCCTTCGCCCTGATAGGTATAAAG
GTTTTGCCCTATTTTTTTAAGGTTTTTAGGTTCGCTAAAACTCACTAAAGCTAACGCGCCCGCTTGAATT
TGGGCTTCATTATCCCTAAAAGTGATTCCACCATTTTGATCAACTTCAATTGCAGCGTCAGGCATGAGCA
TGATCCCTCCTTTTTCGTTCAAGCCAGAGCGTGAAAGCACCTTAAAGCCATTAAGAGTAACTAAAAAGCC
GTCTTTATCCACGCTAAAATGCCCATCTCTGGTATAAGCGACGCCCTCATTAGTTTGTATCGCAAAATAG
AGGTTAGGGCTTGTTAGGGCAAAATCTAGGGGGTTATGCGTTTCTTCAAATGCGCCAAGGCTTCTATCCG
TATAGATTTCTGATAGAACAGGCACACGATTGAGATTGCGGTTTAAATACTTCGCGCTCGCTTTGGTTTC
ATCTTCTAAGGGCAGTTGCTCTCGGTATTGTTGGTAAAGCCTTAAAAAATCGCCTGTAATTGCATCGTCT
CTTTTAAAGCCATTGGTGTTTAAATTAGCTAAATTATTAGAGGTCAAATCCAAGCGGTTAAATTGTGTCG
CCATGGCTCCCGTGGCCGCATAATACCCATTTTGCATGCAAGAATCCTTTTAAAAGGAAAAATTATAGCA
AAAATTAAATAAAAACAGATTTATTCCAAATAGGTTTTTTTAGGGAATATGATAACCATAACCATAAAGA
TAACAATACTAAACATGACATAGCCCACAAACCCCCATTCAAAACCATGTTGTTTGAACTCTAACGCTAC
ATAACTCGCGCTCCCTCCAAAAAGTGCATTTGCAATCGCATAAGCTAAACCCACGCCAAGCGCTCGCACA
TGTTCAGGGAACAATTCCGCTTTAATGACCCCAGCAATGCAAGTGTAAAAACTCATGCTGCTCAATGCGA
GTATTTCATAAAATAGGGCTTCATACACACTAGTGGCATGCTTGATACCATAAAAGACAACGGGCGTTAC
AATAAGCCCTGCGATAGCAAAAACCATCAGCATTTGGGTGCGTTTGATTTTATCAGCCAGCATCCCGCAT
AAGGGTTGTAAGAAGATAAAATAAGAGAGCGCTAAAAGCATGATAAAACTGCTTTCTTTAGGGCTGAATG
ATGAGCTGTTGGTTAAAAAGATTTTTAAATACACCGTAAAAGTATAAAAACACAAACTCCCTCCCATAGT
GAGTCCAAAAACTATCATTAAGGCTTTTTTATAGTGGAGCAATTCCTTTAAACTGCCTCTTTGGGTTTCT
TCTTTAATGGTGGTTTTGGGAGTTGTTTTGCTATCCATAGTTTCTTCCATGATATTTCTTAAAAAGAGCG
AGAGTAGGGCTAATATACCCCCTAAAGCGAATAAATAACGCCAAGCAAACGCGCTGATTTGCTCATGCGT
GTAAATGTTTTCAACGATAAAGAGTGAAAAAATAGCTAAGAGCTGCCCTCCAACTAAAGTTACATATTGA
AAAGAGCCATAAAAACCTTTTTTGCCATTCTTGCCTAATTCAGAGAGGTAAGTAGCGACCACGCCGTATT
CTCCTCCCACGCTAAAGCCCTGTAAAAGCCTGGCTAATAATAAAAACAAGAACGCCCATTCCCCTACGAT
TTCTTTAGTGGGGAGCAATGCGAGCAAAAAAGAGCCTAGCGCCATAAGGATAATGGAATACACCATAGAA
GTTTTACGCCCCTTTTTATCCCCCAATTTACCAAAAAACAAACTCCCCAAAGGGCGCATGAAAAACCCTA
GCATAAAAACCAAAAAAGCTGAGATGAGCGCTAAAGTGGGGTCATTGGTGTGGGTAAATTCCTTAGCGAA
ATAAGGCGCTAAGAACGCATAAGCGTAAAAGTCATACCATTCCACTAAATTACCTGAACTAGCGGCTAAA
AGGGATTTTAAGGGTTTTTTGGTGGCGGGTTGGGTTTGGGGGCTCATGGCTATCCTTGAACATGAAATTT
TTAGGTAATTTTACTAGGAGTTAGGGAAACCACAGATAATATTTGATTAATAGATGAAAGGTTGGTGTCG
TTTGTATCATTGAGAAAAGTTTTTGTTTTTAATAAAGGATTGGTAATAAAGCCTAAAAAATGCGCACAGG
CATTTTTAAAATCAATCATAAAAAGCTTGCGAAAAGCAAGCGGTAACTTTTTAAAAATTAAAAACAATGT
TTTTATTGCCAACATTCAATGAAAACAAAGCCTAAAAATTTTGCAAAATCTCTCTGTTGCCTTTGGCGTT
TCTTGGGGATAAAAAGCCTTGAGCTTCTAATTCGTCAGTAATGGTGGCGGCTTGGTTGTAGCCGATTTTT
AATTGGCGTTGTAAAAAACTCGTAGAAGTGATCTTTTTTTCTAAAATCACCGCTTTAGCCCTTTCTAAAA
TGTCATCGCCTTGATAGTTAGGGGTGTCTAAAGGCATGCGCGATTCTTCTAGCAAGAAATCTTTATCGTA
TTCCACCTCTTTTTGGGCTTTAATAAAATCCACGATTTTTTTGATTTCATCTTCAGTGGCAAAGGGGGCA
TGCAAGCGCACTAACCCGTTTGTTCCTGGGGGGGTAAAGAGCATATCGCCCCTCCCTAACAAGCTTTGCG
CCCCATCGGTGTCTAAAATCACTTTAGAATCAATTTTAGTGCCTACCCTAAAACTCACCCTTGAAGGCAA
GTTGGTTTTAATCAAGCCGGTTACGACATCCACGCTTGGGCGTTGGGTCGCTACAATGAGGTGCAAGCCG
CTCGCTCGCCCCATTTGAGCGATCCTAGCGATAGGAAACTCCGCTTCTTTGCCCCCTGTCATCATCAAAT
CCGCTAATTCATCAATCACCACAATCAAATAGGGGAACGCTTCAACGCCGTTATTTGGGGCTTGCTCGTT
ATAGGAATCAATGGTTTTAACCTTGTATTCGCTCATTAAAGAATATCGGCGTTCCATTTCTTTAGCCACG
CTTTGTAAAGCCCCGATAGCTTTTTTAGGGTCGGTGATAATGGGCGTGAGTAAATGAGGGATGTCTGCAT
AAATGCTAAATTCTACCATTTTGGGATCGATCATCACTAATTTGAGCTGATCGGGGGGGTTTTTATAGAG
TAAGGATAAAATCATCGCATTCACGCCCACGCTCTTACCGCTTCCTGTCGTGCCAGCGATGAGCAAGTGG
GGGAGCTTTTTTAAATCCGTGATGAAAGGGTTACCCACAATGTCTTTGCCTAAAGCTAGAGTTAAGGGCG
AGCTGGATTTTTGAAACAATTCACTCTCTAAAATTTCTCTTAAATAAATAATTTGGCTTTGGCTGTTAGG
GATTTCAATGCCAACGACATCTTTACCCTTAATAGGGGCTTGAATGCGGATGGATTCAGCGCATAAAGTC
ATCGCTAAATCATCGCTCAAGCCTAAAATACGGCTCACCTTAACATTGGGAGCTGGGCGGAATTCAAAAG
TGGTTACAATAGGGCCTGAATAAGTGCGGATAATATCGCCATCAATTTTAAAGGTGCGCAGTTTGCTCAA
TAAATCCTGGATTTTTTGGTCAATCTCGTTTTCGTCTAAAGAAGTGTCTTTCAAACAAACCGTATTCAAT
AATTGCGTGGTGGGAAGCTCATAATCTTTGGGTTTTTGCACTTCGCCATAATCCAATTCGTCTAATATCT
CTTTATTTTCGCTCAATTCTTTAACCATAACGGGTTTTTTAGCGCTTGTGGGGGTTAGTGGGCTAAAGCT
TGGAGCGTTTTGTATTTCTTTTTCTTCTTCTTTGAGATTTTCTTTTTCTTCTATATTTTCTTTTTGATTT
TCTTTTTGTGGGTTTTCTTGTGGACTTTCTTGTAAATCATCTTCTTTTATGGGGTGGTTGGGGGTTTTAG
GGTTTTGTGTTTTGTCATGATTTTCTGTGTTGGGTGCGGATATGGGCATGATAGGTTTGAGTGTGGCAGG
TTTGGGCGTGGTGGGTGTAAGAGTTTCTTTTGTAAGCGTGGGTTCTCTTTCTTTAGTTTCTTGTTGGGTT
TTTTTTAAAGTGGGGTTAGTCAAATCATCAAATCGGTTTCTTTTAGGGTAAATGGTGTAATGGGTAGGGG
GGTGGGAGGAAATTTGGACTAAGCCTTCTTGCGGCTTTAAATCGTTTAAAGTCGTGTTATAGGGGGTAGG
GATCGCTAAAAACGATTCTTCGTTAGGGGTTTTGTGGTTTTCATCAATAGGGTTTTCTTTAAGGTTTTCT
TTTTCTTTGTCGTTGTTGGTTTCTTTTTTTTGAATATCTGGTGGGGTGTTTTCAAAACCCTCTTTTTTTG
GGCTAAAATTAGGGCTAAAGGCTTGTAAGCATTGTTTATAAATCTCTTTTAAAAGGCTTTGCGTTTTGTT
TATATAAGGATAAAAAACGCTTTTAGGGGGCAGTTTGAATAAAATCAAATAAGAAATAACTACCATAAGC
ATTATAAGTGCATAAAGCCCAAAGCCCCCTATAAAAGGGCGTAAAAACAAACGCACGCTGTTGCCGATTT
CCCCTTGATTTAATAGGCTAGATTGCAAAAAGAGCAAAGATAAAATGCCTAATAGATGCCCTAAAGTTTT
TTCTAAAACGATTTCTGTAAAAGGGTTTTTAGTCTTGTATAAAAGGAATAAAACCCACGCCAAATAGGGT
AAATTAATGAATGAAAGATACCCAAAATATTTTTTATTGAGTGCGGCAAACCACACCCCAAAACGCCCCA
CTAAACCGCTATTACCTAGCCATGAAGATAGGGTTAAAAACGCTAATAAAACCCCTATGATTAAAGCTAA
ATAAAGTTTTTTAGATTTCATCGGTTGCACATGTCTTTAAAAGAGCAATATTCACAATCTTTAACTTCTA
AAGTTTTTTCAAAATCAATTTTTTGTTTGAGCTTGGGGATAAGAGAAAATTCCAAATGATCCATTTTAGC
CTGCAAAGTAAGCTCGTCTTCTTCTAGTAACTCGCCCTTTCTCAAATCATAAAAAAAGGCTTTTATAGGC
CCTTTGTAACCCAGATTTTTAAGGGCAAACGCATAGATGGCCATTTGGTAATCGGTGCTTATGGGGCTTA
AGCCTTCTCTTTGTGTTTTACTCATGTTGTCTAATTTCAAATCGCTTTTGAATTTGTAATCCAATAAAAT
AATCTCATTGTCAGCCGTTTTGTCAATCCTGTCTATACGCCCTTTAAAAATAACGCCTTGAATGATCGTT
TCAAAGCTTTTTTCAAGATCAAGGATTTTGATTTTTGCCTTAAAGCGTTCTTTTTCTTTAAGGTAAAAAG
CCTGGATTTTTTTGAGCGCTACAAGAGTGTCTAAACGCTCTTTAGGGGTAATGTTTTCTCTTGTTTCTAA
GAGCCAAATGAGCCTCTCTTCTAACGCATAGGGGTTTTTATCTTTTTCATAAGCTTCTTTTAAAAGTTCA
TGGAGCAAACTGCCCACAGCGCTATTATTTTCATCTTTAGGGCTTTCTTTGAAGCGTTTAATGTAGTGGT
AGTAGAAACGGCGTTTGCAAGTTAAAAAAGCGTTCAATGAGCTAGCGCTAAAGTTAAAATCTTTAGGGAT
AGCGGCTTTGATTTCTTCTTCTTGGTAGTCTTTTAAAGGGGCTGTTGCAAAAAGCGTGTAAGCGTCTTTG
ATAGGCTCTATATGCAAATTTAATTCCAAAAGCATGTTAGAGGCTTTTGAAGTTTCGCTTTCTATATAAG
AAAGTGTTATTTCTTTAGAGTTTTTAAAGAGTTGGTAGTAATAATGTTTTTGCAAATTTTTCTTATCTAA
TAAAGTGGGGAGGTTGAGCGATTTCCTTAAAGCAGAGTTCAAAAACAAATCGCAATCTTTAAGGCTTGGC
ACGCAAGTTTCATTAAAATCCACAATAACGATTTTATCAAATTGCATGCCCCTTGTCTCTAAAGTGTCCA
TGACTCGTATTTTGCCTCCACTAGAATCGTCTAAGCGGAAATTGGCTTCAAACTCTTGCAAATACAAATG
CAATAAATCTTTAAGGCTGTAGTTTTTAAGCGTGTCTTTTAAAAGATGATACTGGTGCATGATTTGAGAA
TGCACTTCTTTTAAGGGCGCTTTTTCTTTAGAGCTTTGTTGTTCTAAAAGCGGGAGCGTAAGGCTTTCCA
AATCCAATAAAGGCGATGCGCTCAAATCAAAACCGCTTGTTTGTAAATCTTCTGAGATTTTTACAAGCTC
TGTATAATAAGGGCTGTTTTTAGCCCCTAAGCCCATAGCGAAATTCAAATTGTTGTTTTGGTCTAAAAGT
TTTAAAAAAGGCAAAAAATCCGCATTAGGCGTGATGATCGCCATTTTATTAGGGTCGTTATCTTTTTGCA
AATACTCTTCTATGGTTTGTAAAACTAAAGCGCTTTGTTTTAAATAACTGGAGTTGGCATAAAGCTTTGG
CTCTATTTTTTGGCACTTGGGTGTCTGGGAGAGGATCTTTTGGGTTTTAAAATCTATAGAATAATCGCAA
TCTGTCTCTAATTTGAGATTGAGAAATTCCAAGAATTTTTGATTGTATTTATCGCATGACAGGTGTAAAG
TGATAGGCACTAATTCGGCCGCTTCTAATAAGCATTGCCTTTCAAAAACGCTCATAAAGCCGTCTAAATG
CCATTCAATGGAGGAAAAATGCTCAAAAAATTCTTTTAAAATGGCGGGCTTTTCTTGCATGATTTTGTCA
TAAAAGCCTAATTCCTCTAGCTTTTTAACATAGCGATCATAAATCATTTCTAAGACTTCTAAATGCTTTT
CATAATCCAAATAAATGTCTTTAGAAGAAAGTTCATTGAGCTTGATACAAGCAGAACTTAACTCATCAAA
CAAATCAAACAAAAAAGAAGTGCTTTCCAAATACCCCAAAAAGCTGTTTTCAAAAAGCAAAAGCCCTTCA
AGAATGGATTTTTTTTCTTTAGCGATGGCTTTAATGGTGTCTATCATTAAAATTAGCCGCACGCTGTTAG
GGATTTTCTTTTTATTAGGGATGTAAAAAGCCTGTTCAAAAAAACTCCCCATGCTCATTGCGCTAGGCAA
AAATCCTTCGCCTTGCTCTAAATAGAAATGTTTCAAACGCCTGGTGGAGCTAAAAACAAATAGGGGGGTT
TTTTCTAAAAAAAGTTTTTCTAAGTTCATGCGTTGAGTAATCTTTTCGCTTGAGCGGTAATGTTTTCAAC
GCTAAAGCCAAATTTTTCAAAGAGTTTATCGCCCTTTGCTGAGCTCCCAAAAGAATCCATGCCAATGATT
TTATCCGCAAAACGATACCACTCTATCGCACGGCTCGCTTCAATCACTAAAACCTTACCCTTAAAGAGTT
CTTTAAGATAGCTTTCATCTTGCTCTATCAATAAATCAAAGCATGGCGCGCTGATGACTTGCGTTTGGAT
ATTTTCTCGCTCTAAAATTTTAGCGCTCTCTAAAGCCAAAGAGACTTCGCTCCCGCTCGCAACGAGCGTG
ATAATGGGATCTTTAGCATCATATTTAACATACGCGCCTTTTAAAACCTGCTCTTTAGAAACCTCATCAA
GCACGGGCAAATTCTGGCGCGATAAAATAAGAGCGCTAGGAGCGTTCAAACTTAACGCTATTTGCATGCA
AGCCGTATTTTCAAAAGCGTCGCTGGGTCTGAAAGCATAAAAATTAGGCAAAGCGCGTAAATGGCTCAAT
TGCTCTATGGGTTGGTGCGTCGCCCCGTCTTCGCCCACGCCAATGCTGTCATGCGTGAAGATAAAAAGGG
CTTTTAATTTCATTAAAGCGCTCAAACGCATGCTGGGCATTAAATAATCGCTAAACACAAAAAAGGTCGC
GCAAAAAGGCACAAACAAGCCATACGCCGCTAAAGCGTTAGTGATAGCCCCCATGGCATGCTCTCTGATC
CCAAAATGCAAGTTTTGCCCTAAAGGGAAATCGCCAGAGTGTTTTAAATGCGTGTTATTAGAGGGGGCTA
AATCCGCGCTTCCCCCTAAAAAGCCCTCGCATTCTTTGGCGATAGCGTTTAAAATCATGCCGTTACTCAC
TCTCGTGGCTAGAGATTCGCCTTTTTTAAAGGTGGGGTAATGGATGGTGTTAAAATCAAAATTCTTTAAC
GCATGGATTTTTTCTTTTATTTTAGGGCTTAAGGATTTCTCCCATAAGGCTTCTAAGCTAACGCCCCTAA
CTTTCACTTCTTCAAAATGCATTTTGTTTTTTGGGCTAATGATAAAGCTTTCATCAGGATTGATTTGAGC
GTTTTCTTTGGATTGTTTTAACACTTCTTTATTTAAAGGCGAGCCATGCGTTTTTTCACTTCCCTCTAAA
CCAATAGCCCCCTTACCAATGATCGTATGAGCGATTAAAAGCGTGGGTTTATGGGATTTTTTGGCTTCTT
CTAAAGCATCATGAATCGCTTGATAATCATGCCCATCGCATTCTAGAACTTCCCAATTTTGCGCTAAAAA
ACGAGTTTTAACCTGTTCGCTAAAACTAATATTGATAGTGCCTTCAATGCTGATCTGGTTGCTGTCATAA
ATCACAATGAGATTATCAAGGCGAAGGTGCCCGGCCAAAGAAGCGCTCTCATAACTAATGCCTTCTTGCA
AATCCCCATCCCCACACAAGCAATAGACTTTATGGGAAATCGCTTCTTTATCCAAAAGGTTTTGAGCGTA
TTGGCTCGCCATGCTAAAGCCCACAGCGTTAGCAAAACCTTGCCCTAAAGGGCCTGTGGTGATTTCAATG
CCTTCGGTGTGGTGCAATTCGGGGTGTCCTGGGGTTTTAGAGTGTAATTGCCTGAAACGCTTTAAATCTT
CTAAGCTCAAATCAAAGCCCCACAAATGCAACAAACTATACGCTAATGCGCTCGCATGCCCTCCGCTAAA
AACCAACCTGTCCCTATTGAGCCATTTAGGGTTAGTGGGGTTTAGGTTTAGGTGCAAGCTTAAAACCACC
ATCACATCAGCTAACCCCAAGCACACGCCCGGATGCCCGCTATTAGCCTTATCTATCATGTCCGCGCACA
AAAAGCGAAGCGCATTCGCCATGCTTTTTAATCGTTCTAAGTCAGCGTTACTCAATCGCATCAAATTTTT
CCATTTTTAAGGTTTTTGAAAGCCATTTTAACACAAATTATCTCAAAATCTCTTTGGCTATTAAGATGTC
TTGTTGGATCTGATTTTTAAGCTCTTTTAATGAATTAAAACGCATGTTGTCTCGTATTTTTTGAACCCAA
CGCAAAGCGATTTCTTTAGGCGGGTTTTCTATGATAGTATCAAGCACATGGCATTCTATGGCGAAATTGT
GATCGGTGCTTAAGCGATTGCCTATAAAACTCACGCTTTTTTGATAAATTGGATCTTTTATTCTCACTAA
ACTCGCATACACCCCAAAGCTAGGGAGGATAAAATCTTTGGTTTTGATATTTAAAGTAGGAACTAATTCT
TTATGCCCTAAGCCTTGATCGCTAATAACTTCCCCGCACACTTCATAAGGCCTGCCTAAGAGCTTGTTAG
CTAAAGATAAGTCGCCATGACTTAGGGCTAGTTTGATGGTTTTAGAATGCACGCTAATCTCTTGAATTTT
TACTTCAGGCACAATAATGGTTTTTTCAAAACGCTCTTTTAAAAATAAAGCGTCATTTTGTCTTCCATGC
CCAAACCTGAAATCATAGCCCACCACTAGGCGTTCTAAATGGGGGAATTTCTTTTTTAAAAGCTCTAAAA
ATTCTAGGGCGTTTAATTGTGAAATCTCTTCTAAATACACAAAAAATAAAGGCATGCCCACGAGTTTAGC
GCGGTATTTTAGGGGGGTTAAATAGCCTTTAGTGTAATGTTTTTTTTCTATGATTAAAAGGGCTTTGGGA
TCTTTTAACTCTTTAAAAAGGGCTTGATGCCCTAAATGCAAGCCATCAAATTTACCGATAGCTAAGCTTT
TAACCTCATGCTCGCTTGAAATGGATAAAAAATTCAACATTCCCGTTTTTCCCTTTCACTAAGCTTTCTT
GGATCTTTAAGATTTGAAAATCCTTTGTTTTTAAATGGTTTTTAAAGTTTTCTAAAGCGTTTAAAATGGC
TTCTTTATCCATTACCACCCCCTTTTTATTGCGTTTTGTGGCTCTGCCCACTTCAAATTGCGGTTTGAAA
AGCGCTAAAAATTCACCGCTTAAAGGCACAATCGCTTCTAAAATACAATATAAAGAAATAAAGCTCACAT
CACAAAGCACTAAATCAATTTTTTCTGGCGTTTTAAACCCTCTAATATCGCATTCTTCGTAACATTCTAT
GCGCTGGTCGTTTTTCAAACCCTCATCTAATTGCATTTTCCCTACATCCACGCAAAGCACCTTTTTAGCC
CCTTTTAAAAGAGCCACTTGACTAAAGCCCCCCTTACTCGCTCCCACATCTAAAACAACCTTTTCTTTAA
AATCTATAAAGTGATTTTCTAAAAAAGCCCCTAATTTTTCCCCAGCCCTGCTAACGAAAAGTTTTTCAGC
GACGATCTCAATTTTATCGTCCTCTTTAATGATAAAAGAGGGTTTAGAAACCACCATTTTATTGACTAAA
ACCTGATTTTTTAAAACCAACGCTTTAGCTTTTTCTCTGCTACTCACTAAATGCTGGTTGAATAAAGCGT
AATCTAAGCGCATTAAAATTGAGGTAAGGGGACTTGATAAGAGAAATTAAAAACAATCTTGCCTAAACTA
TAGGCATCAAGCTCTAGTTTGGCTTCTTGCACCGCTAAATAATCCAATTTGTTAAAAGCGAGCAAAAAAG
CTCGACTCCACCTGTTCGTGGTTTCTAAAATGCCATCAAATTCATCTTTTGTGATTTCTCGCACCCATAA
AGGCTCTGAGCCTGTAGGTTTTGTGCCAAAAAGTTCATAAGAAATATAGCCATCATCTATCCAGTCGTTA
TTTTGCGTGAAAATCTCCACTAAAAAATACTCATGATCATAGTAAGTGCCGCTATCCACATCGTTTAAAT
GCGTAGCGATAGCCGTGATGATAGGCACATTATTTTGGGTGATTTCGCCCTTTCTGCTGGCTTGGATCTT
TTTTTCTAACACTAAGTCTAGCGTGTAAGTGTCTTCATTAAAATTGCTCACACACCCCAAACAAAAGAAT
AAAAACACCAGAAGTGTTGAGAGATTTTTCAAGCCCATTCCTTGCTAAAACCCATGCCATTTTTAGCTAA
AATAAAATCTGTATTATAACTAAAAGGGGGTTTTATGCCAAAAAAATGCCGACACTTGCTCCAAACCAGC
GATTTAAGCCTAGATGAAATCAAGCTTTTATTGAACAAAGCGAGCGTTTATGCGAACGATTTTAACGCCG
TATCTTTAGAGACAAAAGAAAAAATGCACAATAAAATCATCGTGGCTTTATTTTTTGAAAATTCCACCAG
AACGGTGTCTAGTTTTGAAATCGCAAGCCTAAGGTTGGGGGCAAAAATAGTGAAATTAAACATGCAAACG
AGCTCCACTTCAAAGGGTGAAACTTTGATAGACACTTTTAAAAATATCCATGCCATGCAGCCTGACGCTA
TCATCACACGGCATGCTTTTTCAAGCGCGCCTTTTAAATTGGCTGAATTTTCACAATGCCCCTTGATTAA
CGCAGGAAGCGGCATGAGCGCTCATCCTACCCAAGCGTTATTAGACTTGCTCACCCTTTATCAGCATTTT
GGCGGTTTAGAAAATTTAAAAGGGAAGAAAATCGCTTTTATAGGCGATGTGAAAAATTCCAGAGTGGCTA
ATAGTAACATTAAATTGCTCCAAAGACTAGGGCTTGAGATCATGCTGTGTGCTCCAAGCTCCATGCTCCC
TAGCACTCCTTTAAGAACGACGCACAACATTGAAGAAGCGATAGCGTTTGCAGACATTTTAATGAGTTTG
AGGACCCAAACCGAACGGCACAACGCACCCATTTTTGCGAGCTTGAAAGATTATGGCAACACTTATTGCA
TCACCCAAAAACGCCTAAGCACTCACGCTAAAAATAAAGAGATCATTATTTTACACCCAGGCCCGGTGCA
TAGGGATATTGATATAGAAAGCGCGGTGTTAGAAGACAAGCGATCTAAAGTCTTAGAGCAAGTCAAAAAC
GGCGTGGCAATGCGCATGGCGGTGTTGGAGTTTTTGCTATCAGATTGATTATCAAACTTAAAAATGCTTT
TTGGCGTTTTTTACAATCAATACAAGAACTTTCATATTAAAAAAACGGGTTTGGTTATAAAACGGCACAA
AAATCCCACTTTGATTAGATTTTGATTTACTTCATCTCATTTTAGTATGAAACTAAAAAATTTCGTTATA
ATCTAAAATAGTTGAGTTAATTAAAAATAAATAAATAGCTTGATTACGCTTCTTTGTTTTTAGATCAGTT
AAGGATTGTATAGTCTTTAAGTCATAATCTTTAAGATGTATTGGCTATTAAAAGGAAAAAAATGAAAAAT
AGCGCGCCTTTAAAGAATAAAGTTTTTTGCGGGTTATATGTTTTAAGTTTAAGCGCTTCTTTGCAAGCGT
TTGATTATAAAATTGAAGTTTCAGCGGAGTCCTTTTCTAAAGTTGGCTTTAATAAAAAAAAGATTGATAT
AACTAGGGGGATTTATCCTACAGAGACTTTTGTAACCGCTGTAGGGCAGGGCAATATCTATGCGGATTTT
TTATCCAAAGGCCTTAAAGATCAAGGGCATGTTTTAGAGGGAAAAGTCGGCGGAACAATCGGTGGGGTCG
CTTATGATAGCACGAAATTCAATCAAGGTGGATCGGTTATTTATAACTACATCGGTTATTGGGATGGCTA
TTTAGGGGGTAAAAGGGCCTTGCTTGATGGCACGAGTATCCATGAGTGCGCGCTTGGTTCTGATGGCAAG
GTGATTGATTCTATAGCATGCGGGAACGCTAGGGCCAATAAAATCCGCCGTAATTACTTGATGAATAACG
CTTTTTTAGAATACCGCTATAAAGATATTTTTTTAGCTAAGGGAGGGCGTTACCAATCCAATGCTCCTTA
TATGAGCGGCTACACGCAAGGTTTTGAAATCAGCGCTAAAGTCAAGGATAAAAATGAAGGAATCCACAAA
TTATGGTGGTTTAGCTCATGGGGTAGGGCGTTCGCTTATGGGGAGTGGATTTATGATTTTTATTCTCCAA
GAACCGTGATTAAAAACGGGCGCACTTTGAATTATGGTATCCATTTAGTGAATTACACTTATGAAAGAAA
AGGGGTTAGCGTTAGCCCTTTTTTCCAATTTTCGCCAGGGACTTATTATAGCCCTGGGGTGGTTGTAGGC
TATGATAGTAACCCTAATTTTGATGGTGTGGGCTTTAGATCAGAAACAAAAGCTTATATTTTGCTCCCTG
TCCATGCCCCCTTAAGAAGGGATACTTATCGTTACGCTATAAAGGCTGGCACTGCCGGGCAAAGCTTGCT
CATTAGGCAACGATTTGATTACAATGAATTTAATTTTGGGGGAGCGTTTTATAAAGTGTGGAAAAACGCC
AACGCTTACATCGGCACGACAGGAAACCCTTTAGGCATTGATTTTTGGACCAATAGCGTTTATGATATAG
GGCAAGCCTTAAGCCATGTGGTAACCGCTGATGCCGTCTCTGGTTGGGTTTTTGGTGGGGGCGTGCATAA
AAAGTGGCTGTGGGGGACTTTATGGCGTTGGACTAGCGGCACTTTAGCCAATGAAGCGAGTGCGGCTGTT
AATGTGGGCTATAAGATCAGTAAGAGTTTGACAGCGAGCGTGAAATTAGAATATTTGGGCGTGATGACGC
ATTCAGGCTTTACGGTAGGGAGTTACAGGCCCACGCCTAGCTCTAAAGCGCTTTATTCAGACAGGAGCCA
TTTGATGACAACTCTTAGCGCTAAATTCTAACCAATCGCTTTAAGCTGTTTATTAAAGCGTTAAAAATCC
CTTAATAAAAACACTATAATACAAGTTTAATCAAATCCAAAGGTTAAGCATTTGAAACTCTTTTTCAGGC
GGTATTCTAAATACCTTAAAGAGCATTATAAAAGTTTTATAGTGGTTTTATTTTCTTCTTTAGTGGTGGC
TTTAAGCACGGCTTGGGGGACTTATTTAGTCAAGCCCACTTTAGATGAAATTTTTATCAATAAAGACACT
CACATGCTCAAAATCCTGCCTTTTTTAGTGATTTTGGCGTATTTGGGCAAGAGTGGGGGCATGTATTTAG
GCACTTATTTCACTAACTTTATCGGGCTTGATATTGTCAAAAAAATACGCAACACCATGCTAGAAAGCCT
TCTCAAAATGGAAATGGATTTTTTTAACAGGACGAAAAAGGGCGAATTGATCGCAAGGATCACCAATGAT
ATAGGTTTGATTAGAGCGAGTTTGTCCAATTACCTTTCAGAGAGTATAAGGGAGGGGCTAACGATTGTCG
GGTTAGTGGGGGTGGTGATCTATCAAAGCCCTAAATTAGCGTTAGTGGGGCTAGTCATCATGCCGCTAGC
CGCTATTCCTATCAGTAAAATCATTCGTAAGGTTAAAAAACTCGCTAAATCCCATCAAGAGAGTAACGCC
AAAATCACCGCTCGTTTGAGTGAAGTCTTTAACAATGTGGAAGCGATTAAAATCTCTAATGGCGAAAAAT
TAGAGCATAAGGCTTTTGTGAAAGAAAATGAAGCGTTTTTTAAAATCGGTATCAAAAACATCGCCGTGGC
TGAAATTTCTTCGCCTTTAATGGAGTTTTTAGGCTCGATCGCTATAGCGCTAGTGATTTATTTAGGGGGG
AATGAAGTGATTAGGGGCCATATTAGCGTGGGGGCGTTTTTTTCTTTCGTCACGGCCCTTTTTATGCTCT
ATACACCGATCAAACGCTTAACTAGGATTGTTTCTAATTTTCAAGAAGCCTTAGTCGCTAGCGACAGGAT
CCATGAGATTTTAGAAAGAGAGCCGGCTATTGTTGATGGGGAATTGACGCTAGATGACGCTATACACACC
ATAGAGTTTAAAAAAGTATGGCTGGCTTATACGCTAGACAATCAAGAGCGTTATGTTTTAAGCGATATTA
GTTTGAAATTCCAACAAAATGAAATCATCGCTTTAAAAGGCGAAAGCGGGAGCGGTAAAAGCTCATTAGT
GAATCTGATCTTACGCCTTTATGAGCCAAGCAAGGGCGAAATTTTCATCAATAATCAAAAAATAGAAAGC
ATCACTCAAAAATCCTTGAGGGAAAAGATTAGCGTTGTCACTCAAAGGGTGTTTATTTTTAACGGGAGCG
TGGCTGAAAATGTGGCGTATGGTTTAGAGATTGATGAGGTAAAAATCAAAGAATGCCTAAAAAAAGCTCA
AGCCTTAGATTTTGTGGAAAAAATGCCTCATGGGATAGAGAGCGTTTTAGATGAATTTGGCACTAATCTT
AGCGGCGGCCAACGCCAAAGAATCGCCATTGCAAGAGCTTTGTATAAAGACGCTCAAGTTTTAATCTTTG
ATGAAGCCACTTCCGCTTTAGACAATCACACAGAAGAGAGCGTCAAACAAAGCATTTTAGAATTGAAACA
AAACCGCTTGATCATTCTCATCTCGCACAACCCAAGCACGCTTAAATTAGCCACTAAGCATGTGAAATTA
GAGCATGGGCGTTTGACAGAATGCTAAGGGTTTTAAGCGTTGGTGTTATTTTTATTTTACTAGGGTGTCA
GTTTTTCAACAACACGACTCTGCATTTAAAATATAAAGATTACCCCAAAAACAGCCCTTTAAAAACCGCT
TTCACTTTAACCCCCCCTAAAATCTTTTTTAACGCTCATTTTGTGCCACCCTTTTACCAAAAAGAATTTA
AAAAAGCACTCGCCCAGCAAATTGCTTATTTTTTAAAAGATAAAAGCGCTTTCACTTTCAATGTTTCAGG
CAATGTTTTTTTTTCTTTTGAAGAGAGTCCTAAGGATTTAAAAGCCATTAAAGAAAGGCTTAAAAAGACG
ATTGAGCCTAACGCTGACCCAAAATCTGTCATGCGGTTTTTAAACCTTCAAGCGAGCTTGATTTTAGAAT
GCGTCCCGCAAACCACTTGCCCGTTTGACACCCTTTTAATCCCCACCGCTTTCAGCGTGCCTGTTTATTA
CGCTAATCGTTTGGGCGATAACCCCTCTCTTTTTTCCCAAGAAGATAAAACCTATCATAACGCTTTAATC
AAAGCCCTTAATAAGGCTTACTATTCTCTTATGGAGGGTTTAGCAAAGCGTTTGAACGCTATAGAAAATG
CAGAGTGGCTTTAAGGCATGAAAAAGATTATATTTTTTATTTTTGTCATTTTGTTTTCGGTAGGGATTTA
TTTAATTTGGCATGTTTTATTGGAAAAAGCCCTAGAATTGAAATTAGCAACCTCAGCTAATGATTTGCTT
TTAAAATTGTTGGCGCTTCTTGGCGTTTTTTCCATATTAGTGCTTTTTCAAGGCGTTATCTCTTCGTATA
AGGAGTGCCAACTCAAACGCATTTTGCAAAAAATAGACGCCATGAACGGCTTTGAATTTGAAGAATATTC
CAAAATCTTTTTCACTTCAAAGGGTTTTGAAGTTACAATCACTCAAAAAAGTGGCGATTATGGAGCGGAT
TTGATTGTAGAAAAAGACGGCGTCAAATGGGCGGTTCAAGCTAAACGCTACTCGCATAAAGTTTCGCCCA
AAGCCATTCAAGAGGTGGTCTCTTCTAAAGCTTACTACGCTTGCGAAAAAGCTTGCGTGATCACCAACAG
CTACTTCACGCAAGCCGCTCAAAAACTGGCTCAAGCTAACGAAGTACTTTTGATTGACAGAGACGAATGG
GTCAGGTTTTTGGGTGGGAAAAACTAATCTAGTTAAAATTTTTTAGAACAATCTACAGAAAATAAACAAA
AAAACAAATCCTAAAATTTTCTAATTTAACAAAATATATTATAATTATCTAAAAAATATTATTTTTACAA
AAAGGCGTGCTGTGAAATTGTGGTTTCCTTATTTTTTAGCGATTGTGTTCTTGCATGCATTGGGTTTAGC
GTTACTATTTATGGCCAATAACGCTTCGTTTTATGCGGCGGCTTCTATAGCTTACATGCTAGGGGCAAAG
CATGCCTTTGATGCGGATCACATCGCTTGCATAGACAACACCATTAGAAAGCTCACCCAACAAGGCAAAA
ACGCCTATGGTGTGGGGTTTTACTTTTCTATGGGGCATTCAAGCGTGGTGATTTTAATGACCATCATCAG
CGCGTTTGCGATCGCTTGGGCTAGAGAGCATACGCCGATGCTAGAAGAAATAGGGGGGGTAGTGGGGACT
TTGGTTTCCGGGCTTTTTTTGCTCATTATAGGGCTATTGAATGCGATTATTTTAATAGATTTATTAAAAA
TATTCAAAAAATCGCATTCTAATGAAAGCTTGAGCCAGCAACAAAATGAAGAGATTGAACGGCTTTTAAC
GAGTAGGGGCTTGCTCAACCGCTTTTTTAAGCCCTTGTTTAATTTCGTTTCCAAGTCGTGGCATATTTAT
CCTGTGGGTTTTCTTTTTGGGCTAGGCTTTGATACCGCTAGTGAAATCGCGCTTTTGGCCCTTTCTAGCA
GCGCGATTAAAGTGAGTGTGGTGGGCATGCTCTCTTTACCCATTCTTTTTGCTGCTGGCATGAGTTTGTT
TGACACTTTAGATGGGGCGTTCATGCTTAAGGCGTATGATTGGGCGTTCAAAACCCCTTTAAGAAAAATC
TACTACAACATCTCCATCACGGCCTTGAGCGTGTTTATCGCGCTTTTTATCGGGTTGATTGAGCTTTTTC
AAGTCGTTAGCGAGAAACTCCATTTAAAATTTGAAAACCGCCTTCTAAACACCTTACAAAGCCTAGAATT
TACAGACTTGGGCTATTATTTAGTGGGCTTATTCGTGATAGCGTTTTTAGGCTCGTTCTTTTTATGGAAA
ATCAAATTTTCTAAATTAGAGAGCTAGATTTTAAGCCCTCAAATCATCGCTCAACAAATCTTTAAGGCTT
TTATTTGAAAAACTTTGTTTTGGCATGAAAGCTTTAGGGTTTGAAAGGCTTTCGCTCAAATAACTTAATA
ATTCTTTAATTTCGTTTAATTTTTCTTCCAAATAAGCTTGAAACCCACCAACATTTTCCAATAAATTCAA
AGGATTAGCTACAATCATGGAAAAAACTTCATCATTAATGGCAATGTTTAGCTGAGTGTCAAACAAAGGG
GAGGCTAAAAACTGGCAATTTTCTACAATTTCTCGCAATTCTTGTTTGATGATAGAAGCTTGCAAAGCGT
CTTTATCTTCTAAACCCATGCTCTTATTGAAAAGCTTTTTGCAAGCGATTTGCAAGACTTGTAACGCTCC
AACGCTCTCGTTTATATTTTTCATGTCCCTACTGAATTTAGCGATTTGTTGGGATTTTTCTATCGCATTG
GTTTTAAAATCGCTTGTTTCAACACCGCCCAAATGCTTTTGAATAGTTTTTAAAATATCCATAAAAAACC
TTTTAAATAGAATTGATCATTCACAAGCATTTTTCGTTCCTTTTTATGGAAACTTTAAAAAACCCCCTTA
AAAAGGTTTTTAGGTATAATTAGCGATCTTTTAGTTTCAAATAGTAGAGAGATTGGATGAAAAAAATATG
GCTTTTAGTGTGGGGCTTGTATTCTTGGGTGTTTTTGAATGCGATAGAAACGATAGAAAAAGCCCCTACA
GATTTAGAGGATAGAGACAAAGCCCCCCATTTGTTGCTTTTAGCAGGGATTCAAGGCGATGAGCCTGGGG
GGTTTAATGCAACTAATTTGTTTTTAATGCACTATAGCGTTTTAAAAGGCTTGGTTGAAGTGGTTCCCGT
ATTGAATAAGCCTTCTATGTTAAGAAATCATAGGGGCTTGTATGGGGATATGAACCGCAAATTTGCTGCT
TTAGATAAAAAAGACCCCGAATACCCCACTATCCAAGAAATCAAATCCTTGATTGCAAAACCCAATATAG
ACGCTGTCTTGCACTTGCATGATGGCGGTGGGTATTATCGCCCTGTTTATGTTGATGCGATGCTCAATCC
CAAGCGTTGGGGGAATTGCTTTATCATTGATCAAGATGAGGTTAAAGGGGCGAAATTCCCTAATTTGCTT
GCTTTTGCAAACAATACGATTGAGAGCATCAACGCCCATTTATTGCACCCCATTGAAGAGTATCATTTAA
AAAACACGCGCACCGCGCAAGGCGATACAGAAATGCAAAAAGCCCTAACTTTTTATGCGATCAACCAAAA
AAAGAGCGCTTTTGCCAATGAAGCCAGCAAAGAACTCCCTTTAGCATCAAGGGTGTTTTACCATTTGCAA
GCCATTGAGGGCTTACTCAATCAACTCAATATCCCTTTTAAGCGCGATTTTGAGCTTAACCCTAGCAGCG
TGCATGCCCTAATCAATGATAAAAGCTTGTGGGCAAAAATCAGCTCTCTGCCTAAAATACCCCTTTTTAA
CTTGCGCCCTAGACTCAATCATTTCCCCTTACCCCACAACACTAAAATCCCGCAAATCCCCATAGAGAGC
AACGCTTACATTGTAGGGCTAGTCAAAAATAAACAAGAAGTGTTTTTAAAATACGGCAACAAGCTCATGA
CACGACTATCGCCTTTTTACATAGAGTTTGATCCTTCTTTAGAAGAAGTGAAAATGCAAATTGACAATAA
GGATCAAATGGTTAAAATAGGGAGCGTGGTTGAAGTGAAAGAGAGTTTTTATATCCATGCTATGGATAAT
ATCCGTGCGAATGTGATTGGCTTTAGCGTTTCTAATGAAAATAAGCCTAATGAAGCGGGTTATACGATTA
GATTTAAAGATTTTCAAAAACGCTTTTCACTGGACAAGCAAGAAAGGATCTATCGCATAGAATTTTATAA
AAACAACGCGTTTAGCGGGATGATCTTAGTGAAATTTGTGTAGGAATGGGTGAATCTTGCCAAAAGATCT
CATAGCGTTTTAAGGCAACGCCTAAATAATATGATAACCGCCAATAAAGGATAGTCATGCCATACATTAG
AAATCTTTACTTATCATTACCTGACTTAACAGAGAGGCTATGCAAAATAAGCAGAAGACTTTACAGCATG
CGTTCATCTTGTTCTTTTTTAGGCAAGGGAATATTGTGTTTTAGAAAGAATGCATGAGGTAATCCAAAAG
GGCATGGATGGCTTAATACAGCGACTAGACAATGACTTAAAAGATGGTAATCTCCATATTCTTGTCCCTA
TTGGATACATAAAGGGCTTATGCAATGCTGGCAATATGAAACCTGATGGAGCTATGCATGTTGTTTATTA
AAATCTGTGAACTTATTCGCTCATCATTCAAAAGCCATTTATCTCGCGACTCCCTTTCTTTGATTGGTGA
TGTAATTAGCAACTTGAAAAAGCAGATCCGTATGTATAAAAAATTGGAGTAAGAAAAGGGGGAAATACGA
TAATTTCTTTCTCTTATTGTTATGATAGATCACCATTGAAGGGCGTAAAAACACCCAAACAAAGTATTAA
AAGACAACAACCCTTTTGAACATTGCGGTCTCTAGCTTATTTTATATCAAACCACCTTTATCATTACCCC
ACCACTTTTATATCACACACCTTTATTATATTACTTCTTGCCCAGCATCTAATAAAGCTTCTTTGATCAA
ATCCTGTGTCGCTGGAGCGTCAAACTCTACAACCACGCTCTTTTTTTCCACGCTCGCATCAATAAAGCTC
ACGCCTTCAATTTCGCCCACAAATTTTTCAATTTTATCCACGCAATGGTTGCAAGTAATGCTTGGCACTT
GAAAAGTAACTTTCATTCAATGATCCTTAATTTTAAAATTCCTTAGCCTTTGGGAGTTTAAAACCACACT
CACAGAGCTTAAGCTCATCGCTAAACCCGCAATTGCCGGGCTTAACATGATATTAGCCTTATAAAGAACC
CCACAAGCTAAAGGGATGAACACGCTATTATAACAAAAAGCCCAAAACAAATTTTCTTTGATATTTTTAA
TGGTCGCCTGGCTTAATTTAATCGCGCTATAAACCGATTTAATATCGTTGTTAAAGCTCACAATGTCCGC
TGCTTGCACGCTCACATCGCTCCCTTTAGCCATCACCACCGCTACATCGCTCATAGCAAGACTGGGAGCG
TCATTCAAGCCATCGCCCACCATCATCACGATCTGCCCTTGTTCCTTAAGCTCTTTAATCTTGTTGAGCT
TGTCTTGTGGTTTGGCGTTGCTGATATAACCATCAATCCCTAATTCAAGCGCGCATTTTTTGACATTTTC
CCTATTGTCCCCACTTAAAAGAAAAGTGTTAATGCCTAAATTTTTGATTTGAGCGATATGCTCTTTCACG
CCTTTTTTGGGCAAATCTTCTAAAACAAACACCCCTAAAAGCTCGTCTTCTTTTTCACTGATCGCTCTAC
CCACAAACACTAAAATCCCGTTTTCTTTGATTTCTAGCGTGTTAATAGGGTTAAAAAACTCGCTATTGCC
TACTTTAATGATCTCTTTAATGCCTTGATAATCTGTTTTAGCGCTAATGCCAAAACCCGTTTTCACTTTA
ACCTCGCTCATTTCTTTTAAAGGAGCGTTACGCTCTTTGGCGTATTCTACAATCCCTTTAGCGATGACAT
GCTCGCTGCTCTTTTCAATACTGCCCGCTAAACTCAATAGCTCTAATAATTCTATCTTAGAATGAACGCT
TTTAACGACGGGCTTGCCGTTAGTGAGCGTGCCGGTTTTATCAAAAACGATCGTATTGACTAGCCTTGCT
TTTTCTAAACTTTTAGCGTCTTTAAAAAATAATCCTAAAGAACTCGCTTTCTGGTTCGCTACTAAAATGC
TCATAGGCGTAGCCAATCCTAAAGCGCAAGGGCAAGAAATCACTAAAACCGATACAAACACTTCTAAAGC
GATTCCAAAATTCCACCAAAAATCGGGCTTAGGCGCGATGATGAGCCACACCACAAACGCTAAAATAGCG
ATAGCGATCACGCTTGGCACAAACACGCTTGAAACCTTATCCGCTAAGCGAGAAATCTCTGCCTTTGAAC
TTTGAGCGTTATGGATCATTTCTATAATTTGAGACAAGGTGCTGTTTTTGTTATTTTGCGTGGCTTTCAT
TAAAAAACTCGTGTGGCTATTGAGCGTCCCTGAAAAGACTTTATCGCCGACTTTTTTATAAACCGGCAAC
GCTTCGCCGCTTAACATGCTCTCATCTAATTCCCCTTCGCCCTCTATGATTTCGCCATCCACCGCAATCG
CGCTTCCAGGGAGAACCTTTAGAATATCCCCCACCACAATGCTATCCACTAAAACTTCAATCTGTTGGTT
ATTTTGCATTTTAAGGGCGGTTTTTGGGGCGTTTTTCATCAAGGCTTGCATAGCGTCTAAAGCTTTGTCT
TTAGAAACATTTTCAATGCGTTTGCCCACCATCACAAACATTAAAATCACGCACACGCTTTCAAAATAAT
AATGCCCATAAGACCACTGATCGGTATAATGATTAGTATAAACCAAATACAATTGCCACAGGCTTGAAAT
TAAGGCAGCGCTTGTGCCTATGGCGATAAGGCTGCTCATGTTGGGTTGTCTGTGCCATAAAGCTTTAAAC
CCTTGAATGTAAAAATCCCTCCCCAAATGCATGACAATGAGCGCGCCTATAAGCTGTAAGCAAGCGTTTA
AAAAATTACTATGATTATTAATCGCAAGCAAGCTTTCAGGTAAAAGGCTAGGGCTAAGCATTGCCCCCAT
AGAAAGATACACCACAAAAAGCGTGAAAATAACCGCCAACGCTAATTTAACATTAGGGCTAAAAAATTCT
TTTTTTTCTTCCGCCAAAGTTTTTTTAGGGCTATAGCCTAGCTTTTCAATGAGCTTGAAAATTTCGTCTA
AATTGGTTTTGTTTTCGTTAAATTCAATGTTAGCGCTCTTATTTAAAAAGCTCACTTCTATTTTTTTTAC
AAAACTTTTACGCCCTAAAGAGCGTTCAATCCCACTAGAACACGCCGTGCAAGTCATTCCCTCTATGTAA
AAAGATTCTTTCATGAGCTCTTATTTTTATTAAAAATAATTTTTACCATTAAAAAGAGCCACCGAATGAT
GCCATAAATCAAATACAACCCCATAAACACGCTTAAGGCCTCTAAAGGGCGCACAAACACTAACGATAAA
AAGATCAACACTAAGATGAAAAGCTTGAGATTCCATTTGACTTTTTTAAAATTAGGGTAGCGGATATTGC
TCACCATAAGCACCCCCAATAAGACAATAAAGCTTAAAAATAATTTTTCGGTATTTCCTTCTAAAAAATG
GTATTTGTTATCCAATAACACACAAAGCACCACCAATACAGCCGCCGCAGGAATGGGGATACCAATGAAA
GAATAGGGGTCGCTTGTGTTGGTGCTGATATTGAATCGCGCTAATCGTATCGCTCCAAAAATCACAAACA
ACGCGCTCACCGCCATGCCTATGCGCCCAAAGTTATACCCCACATAAAAGTAAGCGATTAAGCTCGGGGC
TACTCCAAAAGCGACTACATCAGCTAGGGAGTCAAATTCAATACCAAACTTGCTGGTGGTGTTGGTAAGC
CTTGCGACACGCCCATCAAGTCCGTCTAAAATAAGGCTCGCTACCACTAACCAACACGCCATGACAAATT
GATAACTGGAAGCGTAAAAAATACTCATCATGCCTAAAAAAATACTGCTAGCGGTAAAAAGATTAGGGAA
AAGATAGAGAGGGTTAATAGGCATTAAAGACTCTTTTTAACTTGGCTTTTAGAATGGGAATAAAAACGAT
TTTAAAATCCATTATGGGAAGAAAAATCTTGCAAGCGTTAAAAAACTTACAAGAAAAGAGCGTTAGAGCG
AACGCCTTATAACGCTGTTGATAAGCATGAGTTTTTAGAAAATAAAACCTAAAAAAAAACTTTAAACAAA
CAGAATGTTTATAATAAGGCTTTAAACCCTTATCAAAAACCTGTTTGTAAGCCCGCACTCTTAACTCGCT
TGCTCTTCTAAAGGGATCAAACGGCTTTCTAAATTGTTGGCGACTTCGTATTCGCTGATGATTTCACGCA
CCCTTTCGCCTGTAATGACTTCTTTGTCAAACAATTCTTTGACCATGATTTCAATCGCTTCTCTATAGTC
GCTCAAGGTTTGTTTGACATGCTTATAGCGCTCTTCTAACAGGTTTTTAATGAAAAGATCCATTTCTTCT
GCGGTCTTTTCGCTAAATTCCCTACTGCTTCCATAACCGCCTCCTAAAAAGGCGTTCCGCTGCTTTTCTA
ACACCATAAGCCCACTGACACTGCTCATGCCGTAGTAACTCACCATGCCTTTAATAATATCAGTCGCTCT
TTCTAAATCGTTGCTCGCACCGGTAGAAATTTCTTCCAAAAAGACATCTTCAGCCGCTCTCCCGCCTAAA
AGCACATCAATTTCAGCGATGAGTTCGTGTTTTTGCATCAAGTATTTGTTTTCTTCAGGTGTGTTAAGGG
TGTAGCCCAAAGCCGCCATGCCCCTTGGAATGATAGAGACTTTATTCACCCTAGCACTCCCTTTAGTCAT
TTCAGAAATCACGGCATGCCCGCTTTCATGGTAGGCGACGATTTTCTTTTCTTTAGGACTGATGCGCCTG
CTTTTCTTTTCTAACCCTGCAATCCCTCTTTCAACCGCTTCTTTTAAATGCTGTTGTTTGACTTCTTTTT
GGTTGTTTCTTCCTGCTAAAAGCGCGGCTTCATTGATGATATTCGCTAAATCCGCTCCTGCAAGCCCTGC
AGTGAGTTTGGCGACTTCTTGCAAATTCACATCATTAGCGAGTTTCACGCCTTTAATATGCACTTTTAAG
ATTTCTACCCTGCCATTAAAATCAGGCTTATCCACTAAAACCTGTCTGTCAAAGCGCCCTGGACGCATTA
AGGCCGGATCTAAGATTTCAGGGCGGTTCGTTGCAGCTAAGACAATCACGGGCGCGTTTTCGCTCCCAAA
GCCATCCATTTCGGCTAAGAGCTGGTTTAAGGTTTGTTCTCTTTCATCGTTCCCGCTTATCATGCCTCCA
GCCGCTCGGCTTTTACCTATGGCATCAATTTCATCAATAAAAATGATGCTAGGGGCTTGTTTTTTAGCGG
TTTCAAATAAATCCCTAACCCTACTTGCCCCTAAGCCCACAAACATTTCAATGAAACTGCTCCCTCCCAT
AGAGAAAAACGGCACATGCGCTTCGCCGGCTACCGCTTTGGCTAAAAGGGTTTTACCCGTTCCTGGAGGC
CCTACTAATAACACGCCTTTAGGGATTTTAGCCCCTAAATTGGCGTATCGTTCAGGGTATTTTAAGAAAT
CTACGATTTCTACCACTTCTTCTTTGGCTTCTTCATTGCCCGCCATGTCATTAAAACGCACATTAGGTTT
TTCAGCGTTAATGAGTTTTTTCGCACTCCCCATGCCAAAAATACCCCCACCCATATTTTTTTGCATGCGG
TTCGCCATAAACATCCATAGCCCTAAAATCACTAAAATAGGCATGAGCCACCCTAGCATGTCCGTAAAAA
AGTTAGACTCGCTAAAACCAGAATAATTGATTTTTTTCTCGTCTAACAAAGGCACTAAGGTCAAATCAGG
CACTCGTTTAGCGATATAGATCACACGATTGTTGCCCTCTTTATGGCTGGCTTTGATCAAAGTTTGACCG
ATACTCACATTTTCCACTTCATTATTGCTGATGAGCTGTTTGATTTCATGGTAGCTCACATTTTTAGTGC
TAGAAGCTAAGAAATTGTCCGAAAAACTGCCATCAGAATTGAAAGAGCGTAGAAAAAAGATGAGTAAAAT
CCCTCCAAGAACCGCAAGGATAATGGGACTTTGAAAAAAAGGTTTTTTGGGTTCGTTCGTTGGTTTCATT
ATAATCCTTAATTTATTGGTTGTTTTTTAAGCAATTTTAGAGCGACCCATTCGTTACGCTGTCGCTGTTC
TAAAACCTCAAATCCATTATAATAGATCTGTAAAACAGAGTTTAAATGGGTTTCTAAAATCCCTGATAAA
ATAAGAGTATGGTTACAAAGCCGCACAAATTCACTATACAAACTCTTAATCACATCAGCGACAAGGTTCG
CCACAATAACATCAAAACGCCCTTCAATTTTTTGCGTAGAGCCATAAATGACCTTATCTTGTGCTAATAG
GGGTATTTGATTCAAGCTAAAATTTTTTAGGGTTTCTTCAACGGCTAAACTATCCGTATCGCAAGCTACT
AAAGCGCTAACGCCTTGTTTTTTTAAAGCGATGCTCAAAATCCCGCTCCCACAACCCACATCTAAGGCGT
TTTTGCGTTTTAAATCAAGGTTAGAAAGCAGTTCCAAACACATAGAAGTGCTTTCATGATGGCCTGATCC
AAAGGCCAAAGCCGGATCAATCATTATGCTATCATTTGTAGCGACATGGCTTGGTTTTTGATGCCAGCTA
GGGTGTATGTAAAATTTGGCGCATTGCACCGGCAAAATAGCTTGTTTGTAGGCTTCTAGCCAATCTTTTG
AAGCCAAATTGCGTGAAAGATAGAAAAAATCAAACTCACTTTGCAGGTTTTGTTTTAAATTCAAACAAAA
CGCTTCTAATGCCGGAAAAAGCGAATCGCTCAAATTTTTTTCAGAGCGTAAAATAACGAAATTTTTGAGA
TATGGAGGTTTTTCTTTTAAATCTTTCTTTAGGGGGTCATGAGTGGCGAAATGATGCCAACTGGATTGGC
TTATAAATTCAATGGTTTCTTTATCGTCAAACGCTTTTAAACTTTCTAAGCTTGATTCTTCTAAGGCTAG
ATGCGTGGCGTCTAAAAGAAAGCTCTCAAAAAGCTCCCGCTCCTTAGGGAAGATAAAGAAAAACTCATAA
TACATTGGCTTTAACGCTCAATCGTTTGTCCCTAAAACAACCTCTAATTTTTCTTTCAAAACTTGGGGGG
TAAAAGGCTTCACAATGTAGTTATTCACGCCCGCTTTCAAAGCCGTAATGACTTCAGCTTTACCACCCTC
TGTGGTGATCATAATAATAGGGATTTCTTTAAAACGGCTATCGGAACGCACCTTTTTAACGAGATCCAAC
CCGTTCATTTCAGGCATGTTCCAGTCTGTGATAAGCACCTTAGTGTCCGCATTAGCGTCTAGTTTCTCCC
AAGCTTCCACCCCATGCTCAGCTTCTAAAACATCTTCATAGCCTAAGCGTGAAAGTGTGTTTTTAATAAT
TCTCCTCATAGTTGAGCTATCATCTACTACTAGTAGTTTCAAAGCACTTCTCCTTTTAAGATTGCATTTA
AATTAGGCTCTTTTTAAACAGCCAAAGCGTCTCTAACGCTTTATAATAATAAATCGTTCCAAATAATAGC
[truncated: 1,276,727 more chars]
