# Supplementary material for: Chromosome assembly of large and complex genomes using multiple references
Source: Genome Res. 2018 Nov;28(11):1720–32. doi: 10.1101/gr.236273.118 (PMC6211643; doi:10.1101/gr.236273.118)
Supplement: Supplemental Material [file supp_gr.236273.118_Supplemental_Code.zip › Ragout-2.1.1/examples/H.Pylori/references/Gambia94_24.fasta]

>gi|385218266|ref|NC_017371.1| Helicobacter pylori Gambia94/24 chromosome, complete genome
TTTAACGCTCTCAATTCAAGGGTTTTTGATCGAGCTTTTTGCTCAAAGAATCCAAGATAGCGTTTAAAAA
TTTAGGGGTGTTAGGCTCAGCGTAGAGTTTGCCAAGCTCTATGCATTCATTGATGATGATAGGGTTTTGT
GTGGGCGTGAAGCCAATTTCATACGCCCCTAAGCGTAAAATCGCCTTTTCCATGCTCCCTAATCGCTTGA
AATCCCAGTCTTTCAAATGCGGTTCAATGAGGGCGTCAATTTCATTGATTCTTTCTAACACGCCATTAAA
AAGGCTTAAGGCAAAAGCCAACTGGTTGTTTTTGATCTTTTTTTCTTCTAACATGCTGGAAGCGATTTTT
TTAATTTCTTCATTACCGCTCTCAAACGCATACAACAATTCAACCACAGCCCCCCTGGCTTGAGTTCGTG
TCGCCATTTTAACCCTTGAGAGTTTGGCACAAGCTCAACAATTCAATGAGGGTGCTCATCGCTTCAAAGC
CTTTATTGCCGGCTTTACTGCCCGCTCTTTCAATCGCTTGTTCAATATTGTCCGTGGTAAGCACGCCAAA
GCTTACCGGCATGCTGTATTTTAGCATCGCGCTGGCAATGCCCTTAGTCGCTTCCGCGCTCACGTAGTCA
AAATGCGGAGTCCCCCCTCTAATAATGGCTCCTAAAACGCACACGCCATCGTATTTTCCACTCCCTAACA
ACCTCTCTAAAATCAAAGGCAATTCATAAGCCCCAGGCACCAGCACGATGTCTAAAAGATCCTCATCGCC
CCCATGCCTTTTAAAGCAATCCATCGCCCCTTCTTTTAATCTGTCTGTGATGATATGATTGAAGCGCGAT
GCTAGAATAGCGACTCTTTCATTCCCTTGTAATTGTAATTTCCCTTCTATGATTCGCATGAAATTCCTTT
AAAATAAATTTTGGATTTTTAACATGTCGGTTACTAAATATTCTAGCTCATCAGGTTTGAGCATGTTCGC
CCCATCGCTTAGGGCGTTTTTAGGATCAATGTGCGTTTCAGCGAACAGCCCATCAATCCCCACCGCAGCT
GCGGCTCTGGCTAAAATAGGGGCAAAAGAGCTGTCTCCTGAACTTTTCCCATTCGCTCCCCCTGGCATTT
GCACGCTATGAGTGGCGTCAAAAATCACAGGGGCAAATTCTCGCATGATTTTTAAAGAACGCATATCCAC
CACTAAATTCCCATACCCAAAGCTGCTCCCCCTTTCACACAACCACACGCCATTTTTTAACGCCGTTTCA
TAAGTGGGGCTTTGAATGCTTTTATCCCTAGTTTTAAGGGCTTTTAAGACAGAATATTGCATGTCTTTTG
GGTTCATGAATTGCCCTTTTTTGATATTGACAATGGCGTTAGTTTGGCTCACTGCTACAATCAGATCCGT
TTGGCGGCACAAAAACGCCGGGATCTGTAAAATATCCGCCACTTTGGCTGCCACGCTTGCTTGATAGCTC
TCATGCACATCGGTTAAGATTTTATAGCCAAATTCATCTTTGATAATTTGCAGCATTTCTAAGCCTTTTT
CTAAACCAGGCCCTCTGTAACTCTCCAAACTCGTGCGGTTCGCCTTATCAAAACTCGCTTTGAAATAAAA
ATCCAACCGCTCGTTGTTGGCTAGGGGTTGCAATCTAGTAGCGATACTTCTTAAATTTTCTAAACTCTCA
ATGACGCATGGGCCAGCGATTAAAACGGGTTTAGGGGTTTTTATATTAGAAGTTTTCATGACTTATCCTT
TGTTTAATGGTTTCTTCAACGGCTCAAAAAAATGGCTTTCAAAATTATAATTATAGATCCTGCCTGTTTC
TATAATATAGTGCCAACCAAAAATTTTTAATTCGTTATTCATCACCCTTTCTTGAATGAAATCATAGCTT
AAGAGGTTGTTGAGTTGCAAGCGCATGTTCAAACGCTCCGTAAGCCATGAACGCTTGGCGAAATGGTTGC
TGAATTGCGGGTGATCTTTTAATTCTTCTTTAATAGGCTCTAAAAATTGTATCCAGTTTGCAATGTAAGG
GGTTTTAGCTTTGGTGGTTTCATCATTGATCAAATGAATGCTCCCGCAAGCCCCACAATCGCTATGCCCG
CAAATGATCAAGTTTTGAATGCCCACATGCGCAATAGCGTATTCAACGCTCGCAATGGTAGAAAGGGATC
CTTTATAGCTTGTTTTAGGGGGGATCACATTGCCCATGTTGCGGATCACATACAATTCGCCCGGCTTGGT
GCCAGTGATCAGATTAGGCACGACTCGTGAATCCACGCAAGAAATGAACAAAGTGTGGGGCTTTTGCTTA
GTCTTTAAACTCTCATAAAGCTCTTTAAGCTCTTCGTATTCATTCTCTTGAAACTCTAACGCTCCTAAAA
ACGCTTTCACTCTTTAACCCTTAAAATCTCATTTTCTTAAACTTGGTTTTCATTTTAAAACGCTTATCAT
AGCTAAAATTCTTCCATTTCTTTTTGTTATAATGGCGTTATTTTACACTTTAAAGGGCTTTCATGCAATT
GTGTGTCGCATTGGATTTAGAAAAAAAAGAGGACAACCTTTCTTTATTGCAAGAATTAAAGGGCTTAGAT
TTATGGGCTAAGGTGGGGCTTAGATCTTTTATAAGAGACGGGGCGACTTTTTTAGATGAAATCAGAAAGA
TTGATGAAAATTTTAAGATTTTTTTGGATTTGAAGCTCTATGATATTCCTTATACGATGGCAAATGCCGC
ACTAGAATGCGCGAAATTAGAAATTGACATGCTCACCGTGCATTTAAGCAGCGGCAAAATCGCGCTAGAA
ATCTTAATGCAACGCTTAAACGCTCTTAAAAAACGCCCCTTGATCATGGGCGTGAGCGCTTTAACCAGCT
TTAGCGAAGAGGAATTTTTGAGCGTGTATAACGCCCCTTTAAAAACTCAAGCGATCAAATTGAGCGCTAT
GGGTAAAGGAAGCGGGATTGATGGGGTGGTGTGTTCGGTGTTTGAAAGTTTAGCGATTAAAGAGAATTTG
GGTAAGGATTTTTTGACTTTAACCCCTGGCATAAGACTCAATAAAAGCGATAAAGAAGATCAAGAAAGGG
TGGCGAACGCTAAAGAAGCCAAACAAAATTTAAGCGATTTTATCGTGGTGGGCCGCCCCATTTATCAAGC
TAAAGAGCCTAGAGAAGTGGTTTTAGAGCTTTTAAAGGATTGTTAATGCGGGCGTTAGAAACGATTGCTA
CTTTAAGAGAATATCGTAAAAGTTTGAAAAAAAGCGTGGGGTTTGTGCCGACTATGGGGGCTTTACACAG
AGGGCATCAAAGCTTGATAGAAAGGAGTTTGAAAGAAAATTCCCACACGATTGTAAGCGTTTTTGTCAAT
CCCACGCAATTTGGGGCTAACGAGGATTTTAGCGCTTACCCGCGCCCTTTAGAAAAGGATTTGGCTTTGT
GTGAAAAATTAGGCGTTAATGCGGTGTTTGCGCCTAAAATTGGCGAAATGTATCCCTATGAAGCAGAGCA
ACGCCTAAAACTCTACGCCCCTATATTTTTATCCCGCTCTTTAGAGGGCGCGGTGCGTCATGGGCATTTT
GATGGGGTTGTTCAGGTCGTGTTAAGATTGTTCCATCTTACTAATCCCACTAGAGCGTATTTTGGTAAAA
AGGACGCCCAACAGCTTTTAATCATCCAGCATTTAGTCCAAGATTTGCTTTTAGACATTGAAATAGTGCC
ATGCGAGATTGCGCGAGATGATGATAATCTGGCGTTAAGCTCTAGGAATGTGTATTTGAATGCAGCAGAA
AGAAAACAAGCCCTAGCCATTCCAAAAGCTTTAGAAAATATCCAGCAGGCCATAGATAGGGGCGAAAAAG
CGTGCGAAAAACTGAAAAAACTAGGGCTTGAAATTTTAAAAAATTTAGAAGTGGATTATTTGGAATGCTG
TAACCACAAGCTAGAGCCTTTAAAAACCATAGAGCCGGCTAACACGCTGGTTTTAGTGGCGGCTCGTGTG
GGTAAAACCAGGCTTTTAGATAATTTGTGGGTGTAGTTTGAAATCTTTGTGGCGACCCTTGAAAGATTTG
AACTTCCGTTTCCACCGTGAAAGGGTGGTATCCTTGGCCACTAGATGAAAGGGTCATTTTTAACGATTAA
CTATTATATTGGAAATAAAGCGTAGGAAATGATTTAAAAAATTCTTGGTGGCGGAGCGGACGGGACTCGA
ACCCGCGACCCCCTGCGTGACAGGCAGATATTCTAACCAGCTGAACTACCGCTCCCTATCAAAACCCCAT
AGCCTAAAAACGCATGCTTGAAGCTAAGTCAAAAATGGTGGTCGCTATAAGACTCGAACTTATGACATCT
ACCTTGTAAGGGTAGCGCTCTACCAACTGAGCTAAGCGACCACAATATTGAGATAAAATCCAACTAAATT
TAAAAGAGTGGTGACTCCTAGGGGATTTGAACCCCTGTAACCACCGTGAAAGGGTGGTATCCTAACCACT
AGATGAAGGAGCCACTACGCTCAAATGGTGACCCGTGTTGGATTTGAACCAACGGCCCATTCCTTAAAAG
GGAATTGCTCTACCAGCTGAGCTAACGGGTCTCACAAAAAGATAATGATACAATTTTTTTTAACGCTTGT
CAAGAATAACTGAAAAATATTGCGGTTTTTATAGAAACGACACGCTCTTAAAACGGCATGGGTAACAACT
ATTACGCTTAAAACTTGGTTGCGCTTAATGCTACAAGGATCACAATAGACGCCATGCGTTTTAATGTGGG
TTAGCGTTAGTTTTAGGGTTTTAAAAAGGCTTTGTTTCTCCCAAGCGCTAATAAATCTTATTGGGATTCA
ATGCTTTTTTTGTTTAAAAAATTTCATTTTTAAAAAATGGGTTTTTGTTTTATCGTTTTAGATCTCATTT
TGTTGTAAAAATCATTTCATTGAGTTTTGTTTTATTTTCTTAAAAAGATAGGAAGTATTTGAAGCCGTTC
TCCCCCTTTTAAAGTTCAACTTAAAAACCCCCCTAAAGAAGCGCTTTTTAAAACTATCGCTTAACTAACG
ACAAGTTTTTCACTAACTAATCATCAAAAACGCTAAAAAGGATTTTTTCATTAAACTCCCCCAAAAAAAG
AGAGTTAAAACAAAGAGAGTTCAAAAAACAAAGGGTTCAAAGAAAGAGGGTTCAAAGAAAGAGGGTCCAA
AGAAAGAGGGTTCAAAGAAAGAGGGTTCAAAGAAAGAGGGTTCAAAGAAAGAGGGTTCAAAGAAAGAGGG
TTCAAAACAAAGGGTTTAAAAAACAAAGGGTTTAAAAAAAAAGAAACCCCTTAAAAAGGGAGTTCAAAAA
AGAAAGGGTTCAAAAAAGATAATTTAAAAAACCCCAAAAAAAAGAGAGTTTAAAAGAAAGACTTTAAACA
AAGACTTTAAAACAAAAACCCCAAAAAAAGGAGAGTTCAAAAAAGAAACCCCTTAAAAAGGGAGTTTCAC
AAAAAAAGAGAATTTAATGCGAGTTTTTAATACGCAAACACGTAATTCAAATACACGCTATAAAGCCTGC
GGTATTGGAGTTGAGTGCCTAGCAAAGAATAGTAATTCGTGTTGATCGTGGGGATCTTCACGCCCAATTC
CACGCCATGCTGAGCCGCATGATCGCTCGCTTTCTTTTTGTTTTTAGCGAGGTTCATTCTCAAGCCCAGG
TTGAATAAGAATTGGAAATTCGCCACGTTCATTTTAGCGCTGTAAAAATTATTGAAGGTCGCTAAATTCA
CGTATTGGGAATTAAGCCACGAAGTGCCTGCTAAGGCAATCCCTCCAAACACCCCAAAAGAAATCTTGCT
GTTTTTGGTGGCTTTATCGTTGATAAAGTTATAGAGAACATCTGTCCCTACCCCATAAGTGAACACATCA
GAAGCCGAATTGAAAAAGCTGGATTTGATATAGGCATGGTTGTAATCAAAAAAGCCGTAATACCTAGCAC
CCCACCTTCTTTTTTCACCAAAAAATTGTTTGTAGCCCACTTGCACGCCGATCCCATTCATCGCGCCGTT
GTTGGTTTGAGAGCTGATTAAGCCAACGCGTCTGAAAGGGTTATGCCCTAATTCTTGCGTGGCGCTTAAT
AATTGCGAATAAGCGCTCTGGTTGACTTGATAAACGGTCTTTAAGCCCTCGGGGCTATTAGGGTTAGTGG
ATTGGCTTATCAAATTCTTAAGGAATGGGGAATTAGGCGTGTTTGAAGCGGTCGTGGTGATGCTGTTATA
AGTGCTGTTTAAAGTGTTAAGACTGCCTCTAAAATCAAGTATGGTGCGCGCCAACAACTCAGATTGCTTG
ATTTGCTCAGCTTGAGTGCCAAAATGCGCAAGGCTGTTGTTTAAAGCCGTTATCGTTTCTTGCACATAGG
CGCAACCCGCCCCCCAAGTGTTGTTAGTAACCCCTTCATCAGGTAATGTCCCACCCCCATTTCTGCAAGC
TGCCAAGTAATCTGTAACGAAATGTTGAGGGATAGCGCTAAGATTAGTCTTGATTTGATCGGCTAGTTCA
AGCATCTTCGCTTGCGCTTGCGCGTGGTTGAGCATGTTTTGAGCGAAAGTCCTATCAACAGAGGTGTAAG
GGTTGAAATCTTGCGGCGCGTTTTGATTGCTTTGCTGGTTAAGGCTTTGAGCTTGCGCGACGATTTCTTG
GGCGTTTTTGATCATGTTAGTAACGGCGCTAAATTCAGTGGCAAAAACCTGACACACATTCCCTGTCGTA
TTTAATTTCCACGGCGCGCCCCCATTTGATCCTTGAGCAGTATTTACCCATGGGCAGTTTGTAGTGAGAA
CGCTTATCATTTTACTGGCTTCTTGCAAAAGGGTTTGAGCGTTGTTAGTAATAGTAGTAGTAGTAGTTTC
CTTACTACTTTGCCCATTAGTTTGCGTTGTTATCTTTATAGTTACTTGTTTTCCTGCATTATCCAAAACA
GGAAACCCGTTTCCTTGCTTTAAAGCCTGTTGGATAGCTTGATAGGCGTTGTTAAGCGTTTTCATGTTAT
CAATGCTTAAAGGGCCGCTAACCCCGTTGTTATAACCAGTTAAATTGCAATTAATGGAACTTGATTCATG
CCCTGGTTGGCCCTCAAAGGTTACGTTTTGCTGCCCACTATTACCAGGACCGCATTGGACATTATAAGCT
ATCACGTTCCACAACCCCACCGCAGCATTGAGCGCTAAAGAGACGGCTTGATAGGCTGGGGAGTTGTCTT
TTTCGCCGGTCAACCCTTGCGTGTTCGCTTTTAAATTATCGATCGCAGCATTGATTTCTGAAGGGCTGCT
CGCGTTCGTTACCGCCTGATTGAGGTTGTTGAAATTGCTTAAAAGGTTGCTCAAATTCTCATAAGTGTCT
GAGAGCTTTTTCAATTCGCCGGTGTTTTTCACCATTTGAGCGGCTTCGCCGATCTGATAGCCCGCGCTGA
TAAAAAAGCCGTTGTCTTCAGCGTTTAAAAGCGATGAAGCGAGAGAGAGAGAGAGAGAGAGTAAAAGGGT
CTTTTTCATGTTTTCTCCTTGAAATAAAATTGAGTGATTGGAATTTGATACATTAAGAATGTATTGGGAA
CATTGTAGCGCAAAATCGTTTTTTTTTTTTTTTTGTTCATTTAGAGAAAATTTTAGAATTTTTGCAATTT
TTGCGCGTTTGTTTGGGTGGTATTGAAAGGGTTTTTAGGTTTTATTTTAATGGAACGCTAATGATAAAAG
CTTGATTTTAATGGGGATTTTTTGTTGCGCGTTTTTCAAAAACAAGCGGTTTTGTGAGATAAAAAGCCCC
CCCAAAAAGGGGGATTTTAGAAGAGGGCTGTTATCAAAAATGGTATTAAAAAGCAAGGGGGCTTACATCA
TGCCGCCCATGCCTCCCATTCCGCCCATGCCACCCATATCAGGCATTGCTGGGGCCGCTTTTTCTTCTTT
GATTTCATGCACGGTGGCTTCTGTGGTTAAAAGCAGGCTTGAAACCGAAACCGCATTTTGTAAAGCGATC
CTTTCTACTTTTAGGGGGTCAATAATGCCTTCTTTAAACATGTCCACATACTTACCATTGCTAGCGTTAA
AACCAAAATGCCCTTCGTGTTTTTGCACCTCATTCACGACCACACCGCCATCATAACCGGCATTGATAGC
GATTTGAGCTAATGGGGCTTTAATGGCGCGCATGATGATTTCATAGCCCACTTTTTCATCATCGTGTAAA
TTCAAATGCACTTTTTGAGCCGCGCGAATGAGAGCCGCACCGCCGCCAATCACAATGCCTTCTTCAACCG
CCGCTTTAGTCGCGCTTAAGGCGTCATCCACCCGGTCTTTTTTCTCTTTCATTTCCACTTCGCTCGCAGC
GCCCACTTTGATCACGGCCACACCGCCAGAGAGTTTAGCCAACCTTTCTTGCAATTTTTCTTTGTCATAA
TCGCTTGTCGTGCTTGCGATTTGGGTTTTGATTTGCGCGACTCTGTCTTTAACGTCATCGCTATGGCCTT
TGCCATCTACGATCGTGGTGTTGTCTTTGTCAATCACAATCCTTCCGGCTTTGCCTAAAAACTCCACTTC
AGCGTTTTCTAGACTCAAGCCTAATTCTTCGCTAATGACTTGACCGCCGGTTAAAATAGCGATGTCTTTT
AGCATTTCTTTTCTCCTGTCCCCAAAGCCTGGAGCTTTAACCGCTGCGATATTCAACACGCCTCTTAATT
TATTCACCACTAGAGTCGTTAAAGCTTCGCCCTCAATGTCTTCAGCGATGATTAAAAGCGGTTTGCCCTC
TTTCATGGTTTTTTCTAGTAGCGGGAGGATGTCTTTCATGCTAGAGATTTTTTTATCCGTTAAAAGGATG
TAAGCGTTATCCAATTGAGCGGTCATTTTCTCAGCGTTCGTTACAAAATAAGGGGAGAGGTAGCCTCTAT
CAAATTGCATGCCTTCTACAACGTCCAATTCGTCTTCAATGCCCTTAGCTTCTTCAACGGTGATCACGCC
GTCTTTACCCACTTTTTCCATAGCGTCAGCGATGAGTTTCCCGATATTGTGATCGGAGTTGGCAGAAATG
GTCGCCACTTGGGTGATTTCTTCTTTACCGCCCACTTTTTTGCTCGCTTTTTTAAGCTCATTGATGATCG
CTTCAGCGGCTTTGTCCATGCCTCGTTTCACTTCAATAGGGTTAGCCCCAGCCGTGATATTCCTCAAACC
TTCTTTAAAAATGCTATAAGCCAGCACGGTCGCTGTGGTCGTGCCATCGCCGGCAGCATCAGCGGTTTTG
CTCGCTACTTCTTTAACGAGTTGAGCGCCCATGTTAGCCACCGGGCAACTTAATTCAATCTCTTTAGCCA
CGCTCACGCCATCTTTAGTGATGCTTGGAGCGCCATAGCTTTTTTGAATCAACACGTTCCTGCCTCTTGG
CCCCATGGTAACTTTAACAGCGTCATGGAGTTGTCTCACGCCTTCAAATAGAAGGTTTCTTGCGCTATCT
GAAAATTTAATTTCTTTTGCCATTGTGTATCCTTAATAATTAATGTTTGTTAGTGTTTTTTATGATCATG
ACAGCAAGCTTCGGCATGCTTATGTTCTTTGTGGTCATGATTGCCTGTATGACAGCAAGATCCCGCGCCC
ACGATGCCCAGAATGTCTTCTAATTCTAGCACCATGTATTCGGTGCCGTCTAAAACGATTTCTGTGCCTT
TGTATTTGCCAAAAGCGATCACATCGCCTTCTTTAACGCATTTGCAACCCTCACTGATTTTATGGCTAAC
CGCTTTAACCACGCCCATTAAAGGCTTTTCTTTAGCGTTATCAGGGATGATGATGCCTGAACTGGTTTTG
TTCTCTTCTTCAAGTCTTTCTACTAAGACCCTTTCTCCTAATGGTTGAAACTTCATTTCAGTTCTCCTAA
GTTTTGATAAATAAAATAGAAATTTAGCGCTTATTGTTATTAAGCGACACAACTATAGCGCATTTTTAGG
GATAAGTCAAGCCATAAAACCAAACATAAGATTATAATTATAAGGATTATTAAGTCTATTTGTATCAAGT
TTCATTAGTTTAAAAATATAAGGATTAGAAAAAGGGGCGTTATCAATAAAGATTTTATTTATTGAGTATA
ATCCCTTTTGAGAAAGTCAAACCAAAAAAGCCCATTGAAGAAAGCATGAAAAATGATTCTTAAAAGTTCC
ATTGATCGCCTTTTACAGACGATAGATATTGTAGAAGTCATTAGCTCTTATGTGGATTTGAGGAAATCAG
GCTCTAGCTACATGGCTTGTTGCCCGTTTCATGAAGAAAGGAGCGCGAGTTTTAGCGTCAATCAAATTAA
AGGGTTTTACCATTGCTTTGGGTGTGGGGCGAGCGGGGATAGCATTAAATTTGTGATGGCGTTTGAAAAG
CTTTCGTTTGTGGAAGCGCTTGAGAAATTAGCCCACCGATTCAATGTAGCTTTAGAGTATGACAAAAGCG
CTTATTACGATCATAAAGAAGATTACCACCTTTTAGAAATGGTGAGTTCGTTGTATCAAGAAGAGCTTTT
TAACGCCCCGTTTTTTTTGAATTATTTGCAAAAAAGGGGGCTTAGCATGGAGAGCATCAAAGCGTTTAAA
TTAGGCTTATGCACGAATAGAATCGATTACGGCATTGAAAATAAAGGCTTAAATAAAGACAAGCTCATTG
AATTGGGCGTGCTAGGCAAGAGCGATAAAGAGGATAAAACCTATTTGCGCTTTTTGGATCGCATCATGTT
CCCTATTTATAGCCCTAGCGCTCAAGTGGTGGGTTTTGGAGGGCGCACCTTAAAAGAAAAAGCGGCCAAG
TATATCAATTCGCCCCAAAATAAGCTTTTTGATAAATCCAGTTTGCTCTATGGCTATCATTTGGCTAAAG
AACACATTTACAAACAAAAGCAGGTCATCGTTACAGAGGGGTATTTGGATGTGATTTTATTGCACCAGGC
GGGTTTTAAAAACGCCATAGCCACGCTTGGGACGGCTTTGACGCCATCGCATTTGCCCTTGCTTAAAAAA
GGCGATCCAGAAATCCTTTTGAGCTATGATGGGGATAAGGCAGGGCGAAAGGCGGCTTATAAAGCGAGCT
TGATGTTGGCTAAAGAGCAAAGAAAGGGGGGGGTGATTTTGTTTGAAAATAACCTGGATCCAGCGGATAT
GATCGCTAATCATCAGATTGAAACCTTAAAAAATTGGCTATCGCGCCCCATAGCTTTCATTGAATTTGTT
TTAAGGCACATGGCGGGTTCTTATCTTTTAGACGATCCTTTAGAAAAAGATAAGGCCCTTAAAGAAATGT
TAGGGTTTTTGAAAAACTTTTCCTTGCTTTTACAAAGCGAATACAAGCCCTTAATCGCTACGCTTTTGCA
AGCGCCTTTGCATGTTTTAGGGATTAGAGAGCCAGCTTCTTTTCAGCCTTTTTACCCCAAAACAGAAAAA
CCCAATCGCCCTCAAAAGTTCGCGCATGTTTCTAGCGCGCCCAGTTTGGAATTTTTAGAAAAATTAGTGA
TCCGCTACCTTTTAGAAGACAGAAGCCTGTTGGATTTAGCGGTGGGTTATATCCATAGTGGGGTATTCTT
GCATAAAAAACAAGAATTTGACGCTTTGTGTCAAGAAAAATTAGACGACCCTAAATTAGTTGCGTTATTA
TTAGATGCGGATTTACCCCTAAAAAAAGGGGGGTTTGAAAAGGAATTGCGTTTGTTGATCTTGCGCTATT
TTGAGCGCCAACTCAAAGAAATCCCTAAAAGCTCGCTCCCTTTTAGCGAAAAAATGATCTGTTTGAAAAA
GGCTCGCCAGGCCATTATGAAATTAAAACAAGGAGAATTAGTCGCCATATGAAACAAATAAAAGCTTTAG
CCCTATTTAGTGGGGGGTTGGATAGTTTGTTGTCCATGAAATTACTCATTGATCAAGGCATTGAAGTAAC
CGCTTTACACTTTAATATAGGGTTTGGGGGGAATAAAGATAAAAGAGAGTATTTTGAAAACGCTACCGCG
CAAATCGGGGCTAAGCTCCTAGTGTGCGATATTAGAGAGCAGTTTTTTAACGACGTGTTGTTCAAGCCCA
AATACGGCTATGGGAAATATTTCAACCCTTGCATTGACTGCCATGCCAACATGTTTAGGAACGCTTTTTA
TAAAATGCTTGAATTGGACGCGGATTTTGTTTTGAGCGGGGAAGTGCTAGGGCAACGCCCTAAATCCCAA
AGGAAAGAAGCACTCAATCAGGTGAGGAAATTAGTCAGAGAAGTGGGCGAAGAGGCTCGTTTTGATCCTA
TTTTAGACCGAACGCAAGCAAGCGATAAAAAGCCTCAATTTTTAGACGAATTGCTCTTAAGGCCCATGAG
CGCTAAACTCTTAGAGCCTACTTTTATGGAAAAAAAGGGTTTTGTTGATAGGGAAAAGCTTTTAGATGTG
AGCGGTAGGGGGCGTGCTAGGCAATTGCAAATGATTAAAGATTATGGCTTGAAATATTATGAAAAGCCGG
GTGGGGGGTGCTTGCTTACGGACATTCAAGTGAGCAATAAGATCAAGAATTTGAAAGAATACAGAGAAAT
GGTGTTTGAAGACAGCGTGATCGTTAAAATTGGGCGTTATTTTGTCTTACCCCATAACGCTCGTTTGGTG
GTGGCAAGGAATGAAGAAGAAAACCATAAATTGGATATTCAACACCCCTTAATGGATAAGATTGAATTGC
TAGGCTGTAAAGGCCCTTTGAGTTTGGTGGATAAAAACGCCAGCAAAGAAGATAAAGAATTAGCCGGCCG
TATCGCTTTAGGCTATGCTAAGACTTTAAAAAATCAAGCTTACCTCATTCAAATAGGGAACGAAAAGCGC
GAGCTTTACCCTTTGGATAAAGAGAGCGCTAGAGAGTATTTATTCGCTTAAAAGGGGGTTCTTGAGAGTT
TTTAGGGGTTTTCTTTTTATGCTATAATGGAAAAAGTTCTGATCAGCGTTAAGCGATTTGCTAGGAGGTC
TGTATGCAAGAGTTTTTAGGTTTTGGTGTGGTGGGGAATTTTGCAGGGCATTTGGAGCAAGCAGGAGAGA
GTCATAGTTTTATTAACATGAAAAGCGAAGAAAAGGACGCTCCTAAGGGACTATTCCCTTTTTATATCCC
CTATGAAAATTGTTATTTGGGGCGTTGTTGCATTAATAACCATAAGATTATTTTGCCTAATGATTTGAAT
TTGAAAGTGCAGGCAGAGCCAGAAATCGCTTTAGAATGCGATGTCAAATACGATGAAAAACATTTGGTAA
CCAAGCTTGTGCCTAATTTTTTCATGGCGTTTAACGATGCTTCTGTACGCAATTTAGACGCCGCAAAGCT
CTCCCAAAAAAAGAATTTTTCACCAGCTTCTAAAGGTATAGGGCAGAAATTGCCTATTGATAGGTTTGTT
TATGGGGGGGTGTGCAATAATTTTTCTATCGCGTCTTTTTTGAAATACAATAATGTTTGGCACATTTATG
GGGAAAACAGCAAATTGCTCAAATACGAGTTTTTTTATCAAAAGCTTTTAGACTGGATCAAAGACCGACT
AAACCACCAACAAGATGGCGATTCTTTAGAGGCTTTAAGACCTTTTTTAGAACGCCATAACTTCCCTACT
AAAATGATTTTTGCGATCGGGGCTACCCCTTATATGCCTTTTGCGCAAGAGCATTTTTTACAAAAAGGCG
ATGAGGTGGTGATTATCGCTTACAACCATTTACAATACAGCTTTGAAAAGATTCAAAACCTCTTAGAAGA
GGACGCCCTACAAACCAAAGAACACGCTAATCTTTCTTATGTCTATCAAATCGTAGAGTAGTAAGGCTTT
TTCTCTTTAGCTTTGCTTTTTTACCCCTTTTAAAGATAAAACCACCCCTTTTGACCCCCTTTTAGAGGAT
TTTTATGGTTTTTTTGAGATAATTAAACCTTAGAAAGTTAATTAGAATTAAACAAAAGGGTTATGATGTC
CGCTTATTTTTTGAAAATCGTTTTTTTAGTAGGCATGTGCGTTTCAAGTTTGCTCGCTGAAGGATTAGAG
GGGTTTTTTAACGCCCTAGAAGCCCAGCTCAAAAGCCCCATCGCTAAGGGGATTTTAATGGTGATTTTCA
TAGGGATCGCCATTTATGTGTGGAGGAATTTGGACCGGTGGAAAGAGATCTTATTCACGATCCTTGGCGT
GGTGTTTGGGATCTTTTTATTCTTTAAAGCCCCGAGTTTGGCGAATTGGTTTATGGGAATTTTTTAATGA
TTATCCTCTCAGCGAGCGTGAAGAATTTGCGTGAGATTTCGGTTAAAGAAAAGTTTTTATGGCTGAACGC
TAAGTCTTATTTGATTTCTGTTTTTGCGCCTTTTATCTTGCTCCCTTGGATTGATTTATTGAGCGCTTTT
TTATTGTATTTGGGGTTTTTAGCGCTCTTTAGCGTGCTGGAATTTTTTGATGAAGACATTGCAGATATTA
TTATCGCTAAAAGCAAAATAAAGACTAAAACCAAATGCTACAGAGCGTAGGATGTTAGAAAAGCTTTTGG
GCGCTATCAAACAAAAAGTTTCAAACTATTTTTTAGGGGCTTTGCCTAAAAGCTATTCAATGAGTGAAGA
AAACAACATTTTAGGCTTGTATGATGAGCATTTTTTACTCACTAAAAACGAAAACTTAGTGGGTATCCTC
CGTTTAGAGGGGGTGAGTTACACCCATTTAAGCACAGAGCAATTGCAAGATCTTTTCACCGAGCGTCAGA
TGGCGTTGGATTCTTTAGAAAAAGTCGTGGCGCGCCTGGTGGTTAAAAGGCGTAAAATTGATTATCAACA
AAGCATTCAATCTGACTCTCAATACTTGCAAGCGATTTTGAATCAGTTTGAAAACAAAGAAGTGTATGAG
AATCAGTATTTTTTAGTTTTAGAAAGTACGCATTCCTTACATGGCGTTTTAGAGCATAAGAAAAAATCTT
TCATGCACGCTAATAGAGAAAATTTTAAGGATATTCTCTCTTATAAAGCGCATTTTTTGCAAGAAACTTT
TAAAAGCTTAGAAATCCAGCTCAAAAACTATGCCCCCAAACTCTTAAACTCTAAAGAGGTTTTGAATTTT
TATGCGGAATACATTAACGGGTTTGATCTCCCTTTAAAGCCTCTAGTAGGAGGGTATTTGAGCGATAGCT
ATATCGCTAGTTCTATCACTTTTGAAAAAGATTATTTCATTCAAGAAAGCTTTAATCAAAAAACCTACAA
CCGCTTGATTGGCATTAAAGCTTATGAGAGCGAACGCATCACTTCTATAGCGGTGGGAGCGCTTTTATAC
CAAGAAACGCCTTTGGATATTATCTTTTCCATAGAGCCTATGAGCGCGCATAAAACGCTGAGTTTTTTAA
AAGAGAGAGCCAAGTTTAGCATGTCCAATCTTGTTAAAAACGAGCTATTAGAATACCAGGAATTAGTCAA
AACCAAACGCTTATCCATGCAAAAATTCGCCCTAAACGTTCTTATCAAAGCCTCCAGTTTGGAGGATTTA
GACGCTCAAACGAGCTTAATTTTAGGGCTTTTATTTAAAGAAAACTTAGTGGGCGTTATAGAAACTTTTG
GCTTGAAAGGGGGGTATTTTTCCTTTTTCCCTGAACGCATCCATTTAAACCACCGCTTGCGTTTTTTGAC
CTCTAAAGCCCTAGCGTGTTTGATGGTGTTTGAAAGGCAAAATTTAGGCTTTAAGGCTAATTCATGGGGG
AATAGCCCTTTGAGCGTGTTTAAAAATTTGGATTATTCCCCTTTTTTATTCAATTTCCACAACCAAGAAG
TGAGCCACAATAACGCTAAAGAAATCGCCAGAGTGAATGGGCATACTTTAGTTATAGGGGCAACCGGAAG
CGGTAAAAGCACGCTGATTAGCTTTTTAATGATGAGCGCTTTAAAATACCAGAACATGCGCCTTTTAGCC
TTTGACAGGATGCAAGGGCTGTATTCTTTCACCGAATTTTTTAAAGGGCATTACCATGACGGCCAATCTT
TTAGCATTAACCCCTTTTGTTTAGAGCCTAATTTACAGAATTTAGAATTTTTGCAATCCTTTTTTTTGAG
CATGTTGGATCTCGCCCCTTCAAGGGATAAAGAAGCCTTAGAAGACATGAATGCGATTTCTGGTGCGATT
AAGAGCCTTTATGAGACCCTATACCCCAAAGATTTTAGTTTGCTAGACTTTAAAGAAACGCTTAAAAGAA
CTTCATCTAACCAACTGGGCTTGAGCTTGGAGCCGTATTTGAATAACCCCCTTTTTAACGCTTTGAATGA
CGCGTTCAACTCCAACGCTTTTTTAAACGTGATAAACCTAGATGCGATCACCCAAAACCCTAAAGACTTA
GGGCTTTTAGCCTATTACTTGTTTTATAAGATCTTAGAAGAATCCAGGAAAAACGACAGCGGCTTTTTGG
TTTTTTTAGACGAATTTAAATCCTATGTGGAAAACGATTTGTTGAACACTAAAATCAACGCTTTAATCAC
GCAAGCTAGGAAAGCTAATGGCGTGGTGGTGTTGGCTTTGCAAGACATTTACCAACTCAGCGGGGTCAAA
AACGCCCATAGTTTTTTAAGCAACATGGGGACTCTTATTTTGTATCCGCAAAAAAACGCTAGGGAGTTGA
AACACAATTTCAATGTGCCTTTGAGCGAAACTGAAATTTCATTTTTAGAAAACACCCCTTTGTATGCCAG
GCAGGTTTTAGTCAAAAATCTGGGTAATGGGAGCTCTAACATGATTGACGTGAGTTTGGAGGGCTTGGGG
CGTTATTTGAAAATCTTTAATTCGGATTCTAGTCATGTCAATAAAGTGAAAGCGTTACAAAAAGACTACC
CTACAGAGTGGCGTGAGAAACTTTTGAAGAGTTAGTTTAAAAAAGTCAATATCATTTTGAAACACTCCTA
TTCAGATGGCTAAGGCACACAAGAAATTAAGGGACTCTGCTGTATTCCTACCCTGAAGCGTTACCCTAAA
GTCCTATTGCATAGGTCCAAATAAGAGCTTAGGGATCATTTTAACCATAAAAAGCTTATGTTTTCATTAA
AAATGTTATGATACGCTCAAATTAGTCAAGCAAACAAGCAAAAAAATTAAAAGGGTTAGATTGAAAATAT
TCGTTCTGTTGATGTCGGTAATTTTAGGAATATCATTAACAGGTTGCATAGGCTATCGTATGGACTTAGA
ACATTTTAACACGCTCTATTATGAAGAAAGCCCTAAAAAAGCTTATGAATATTCCAAACAATTCACGAAG
AAAAAAAAGAACGCTCTTTTATGGGACTTGCAAAACGGCTTGAGCGCTTTATACGCAAGGGATTATAAGA
CTTCTTTAGGGGTGTTGGATCAAGCCGAGCAACGCTTTGATAAAACGCAAAGCGCTTTCACAAGAGGGGC
TAGTTATGTGGGCACTACCATGATTAATGATAACGTGCGCGCTTATGGGGGGAATATTTATGAGGGCGTT
TTAATCAATTATTACAAAGCGATAGACTACATGCTTTTAAACGATAGCGCAAAAGCTAGGGTGCAATTCA
ACCGCGCGAATGAACGCCAACGCAGGGCTAAAGAATTTTATTATGAGGAAGTGCAAAAAGCCATTAAAGA
AATCGATTCTAGCAAAAAGCACAATATTAATATGGAACGCTCTAGGGCAGAAGTGAGCGAGATTTTAAAC
AACACCTATTCTAATTTAGACAAATACGAAGCTTATCAAGGCTTGCTTAACCCGGCGGTTTCGTATCTTT
CAGGGTTGTTTTACGCTTTAAATGGGGATAAGAATAAGGGATTAGGCTATCTTAATGAAGCCTATGGGAT
CAGTCAAAGCCCTTTCGTGGCTCAAGACTTGGTTTTTTTCAAAAACCCTAACAGGAGTCATTTCACTTGG
ATCATCATTGAAGATGGTAAAGAGCCGCAAAAAAGCGAATTTAAAATTGATGTGCCTATTTTTATGATTG
ATTCGGTTTATAACGTGAGCGTGGCCTTGCCCAAGCTAGAAAAAGGGGAAGCGTTTTATCAAAATTTCAC
CCTCAAAGACGGAGAAAAAGTAACGCCCTTTGACACTTTAGCCTCAATAGATGCGGTGGTCGCTAGCGAA
TTCAGGAAGCAATTGCCCTACATTATCACTAGGGCTATTTTATCGGCCACTTTTAAGGTGGGCATGCAAG
CGGTGGCGAACTATTATTTAGGGTTTGTTGGCGGGTTAGTAACTTCCTTGTATTCAGGTGTTAGCACCTT
TGCAGACACCAGGAACACGAGCATTTTTGCCCATAAAATCTACCTCATGCGCATCAAAAACAAAGCCTTT
GAAAGTTATGAAGTTCGAGCCGATTCCATTGACGCTTTTTCGTTTTCATTAAAGCCTTGTAAAAGATTGC
TTGAAAGCCCTAAGGTCATTGACGCTAGGGAATTGCTTTCAGGGTTTGTAACAGCCCCACAAGTCTTTTG
CTCTAACCGCCATAATATTTTATATGTGCGCAGTTTTAAAAACGGGTTTGTTTTGAGTCGTTTAAAATGA
TTCCAAAACCCCCAAAGGAATTTTTAGTTTTTAAGTGTCGTTGGCATTAAACACAAACACGATATAATTA
TAAAACGATACGAAAACCTAAATTAAGGGGAAGTCATGGCTGATAGTTTAGCGGGCATTGATCAAGTTAC
GAGTTTGCATAAAAATAACGAGTTGCAATTATTGTGTTTCAGGCTGGGTAAAAACAAGGATTTGTATGCG
GTCAATGTCTTTAAGATCCGTGAAGTGGTGAAATACCATGGCAATCTCACAATCATTAGCCACGAAAACA
ATTCGCTCGTTGAGGGGCTAATCATTATAAGAGAGCTCACCATTCCTTTGATTGATATGAAAAAATGGTT
TTATTATGACAGCCAGAACAAAAACAAGGATTTACGCCCTTACAGGATAGAAAAAGAAAAAGGCGAAGAC
GATATTGTCATGATTTGTGAGTTTTCTCGCTGGACCATAGGGGTTAGGATCTATGAAGCGGATAGGATTT
TGAGCAAGAAATGGACTGAAATGGAGCAAAGCGCTGGGCTAGGGGGATCTGCAGGCAATAACAAGCTCGT
GAGCCGCACGCGCTATTTTGACGGGCGCTTGGTGCAAGTGGTGGATATTGAAAAAATGCTTATAGACGTG
TTCCCTTGGATTGAAGATGAAAAACACAACGATTTAGAGACGCTTTCTAAAATCCATTCTAACCAATGCG
TTTTGCTCGCTGACGACTCCCCAAGCGTCTTAAAAACCATGCAAATGATTTTAGACAAGCTGGGCGTCAA
GCACATTGACTTTATCAATGGTAAAACCTTATTAGAGCATTTGTTCAACCCAACAACCGATGTGGGTAAT
ATTGGCCTGATTATTACCGATTTAGAAATGCCAGAAGCGAGCGGTTTTGAAGTGATCAAGCAGGTTAAAA
ACAATCCTTTGACTTCAAAAATCCCCATTGTGGTCAATTCTTCTATGAGCGGTAGCTCTAATGAAGACAT
GGCCAGGAGCTTAAAGGCCGATGATTTCATCTCCAAGTCTAACCCTAAAGACATCCAGCGGGTGGTTAAG
CAATTTTTGGAATTAGCATGAAAAAATACAGCACTATCCCCACCCCTTGCTATGCGCTAGAGAGCGAACG
CTTAGAAAAAAACGCCAAGATTTTAGAAATCGTGCGCCAACAAAGTGGGGCAAAGGTTTTGCTCGCTTTA
AAAGGGTATGCGTTTTGGCGTGAGTTTGGGATTTTAAGGCAAAAATTGAACGGGTGTTGCGCGAGCGGTC
TTTATGAGGCTAAGCTCGCTTTTGAAGAATTTGGGGGGCGAGAGAGCCATAAGGAAATTTGCGTTTATAG
CCCGGCTTTTAAAGAGGCTGAAATGAGCACGATTTTACCCCTAGCGACAAGCATTATTTTCAACTCTTTT
CACCAATACGCCACCTATAAAGACAGGATTTTAGACAAAAACAAGCAATTAGAAAACTTGGGCTTAAGCC
CCATTAAAATGGGTTTGAGGATTAACCCCCTTTATAGCGAAGTAACCCCAGCGATTTATAACCCATGCTC
TAAAACAAGCCGGTTAGGGATTACGCCTAGCGGATTTGAAAAGGGGGTGAAAGAGCATGGCTTAGAGGGG
GTGAGCGGGTTGCATTTCCATACGCATTGCGAGCAAAACGCCGACGCTTTGTGCCGGACTTTAGAGCATG
TGGAAAGGCATTTCAAGCCTTATTTAGAAAACATGGCGTGGGTGAATTTTGGTGGGGGGCATCATATCAC
CAGGAGCGATTATGATGTGAATTTACTCATCCAAACGATTAAGGATTTTAAAGAACGCTACCACAATATA
GAAGTGATCTTAGAGCCTGGGGAAGCCATAGGGTGGCAATGCGGGTTTTTAATCGCAAGCGTGATAGACA
TCGTTCAAAACGATCAAGAAATTGCGATTTTAGACGCTTCTTTCAGCGCTCACATGCCCGATTGCTTAGA
AATGCCTTATCGCCCTAGTATCCTTAAGGTTTCTGTAGAAAACGATGAAGAGCTTGTTGAAGTTGAAAAG
GGCGAAAATCAAGGGGCGTTTTCTTATTTTTTAGGCGGCCCCACTTGTTTAGCGGGGGATTTTATGGGGA
GTTTTAGCTTTGAAACGCCTTTAAAAAGGGGCGATAAGATCGTGTTTCAAGACATGCTCCATTATACGAT
CGTGAAAAACAACTCGTTTAATGGCGTGCCGCTTCCAAGCCTGGCTAAAATAGATTCGCAAGGTTTTAAG
ATCCTCAAAAGCTTTTCTTATGAAGATTATAAAAATAGGAATTAAAGCTTTTTGATTAAGGTTTTTTGAT
TAAGGTTTTTTGATTAAGGTTTTTTGGGGCTTGTAAAAAGACCCACGCACAACATTCCAGTGCCAAGCCC
GGCCAACACCGCGCCAATGGTGTGCATGTCTAAATAAATGCGAGCGAGCATGGTTAAAGGGATTAGGGGC
AAGAGCCACAAGTATTTTTTAAAAGAATAACGGCGCATTAAAAACGCCACCGCCAAACCCACCATAGACG
AATGCCCGCTTGGCATGTTGAAATTACCCCCATAAGGGCGCTCGCCCAAACGCTGATCATTGATCGTTAC
ATGGTTTAAGGCTCTTTTGGTGGTGTGCGTGAGAAGGGTTGTAGCGATAGAAGCGTTAGCGACTTGAAAA
AGCCCTACCGCATCTCTTTGGATCAAGGGAATCGCCACAGATAAAATCGTAGGGATAAAGCGCGCATAAT
GCTCGGTGAAATGAAGCGCCAAAGGCACGCTTTGGTGTTTAGGGACTTTAGGGAAAGGGATAAAAACACC
CAATAAAATCAAGCCCAAACTGAGCGCTAACAAAGTTTTAGAAAAGCTTTTGGGCAGGCTTTCGCAAAAT
TTTTGTTTAAATAAGAATTTTTTCATGAGTGTTATTTTACTCTTTTTTGTGTTTAAGCAGATCTAAAGAA
GGGCGATAAACAACGCTTGGGGTTTTAAAATCCTCAAACACCCCTAAAACGCTATGGAAAATCACATTTT
GATTAATGGGGGTTTGGGTTTGGATAATGGAATGCTCTTTTTTAAAATAATCATTGGCATAAAGAATAAA
GGGGATCTCGTATTGCTCTTTGGGGGCGATGCTTTTAGGAATGCCATGCAAATAATACGCCCCTTCGCCC
AAACTTTCGCCATGATCGCTTAAATAAATCATTAAGGCGGGCTGTTTGGCGTTTTCAAGCATGCTAATGA
TTTTGTCTAACAGATAGTCGTTGTAAAAAATGGTGTTGTCATAGGCGTTAATCAGGCTTTCTTTGGAGCA
AGAAGACAGATCAGCGCTTGAACAATAGGGCTTAAACACCCTAAAATTTAAAGGCACTTTATTGTCGTAG
TTGGGGCCATGCGAGCCGGCAAGGTGTAAGATGAGTAAGACATTTTCATTAGAGCGTTCTTTTAAAAGGT
TGGGCAGATTATAGAGTAAGGATTCATCATAAGGAGCGATCGCTTCGCAATTGGGGCATTTTTGAATCAA
TTCATAGTTTTTAAGATAGCTGGTAACCTTAACGTTCTTTTCGCCGTCATTCGCGCTATACCAAAAGACT
TTGATACCCGCTTTAGTCAAGTAAGTGGGCAAGTTTTCATAAACGCCCAAGCTGTTTTTAAAAGAAGAAT
CTAAAATGCATTCCAAGCTCGCTGTCGTGTAAGTGGCGCAAGAAGTGGCGTTAAAAAGAGTGAGTTCGTG
ATCTTTTAAGCGTTTGCTTAATCTTGGGGTGGTGGGTTTTTGATAACCATAAAGGGCGTAATTGCGCTTC
CTAGCACTTTCGCCAATGACTAGCACCACAAACGAATGAGAATGGTTGGGCGAAAAGAGAGGGAGCGGTT
TGATAGTGGGGGCGAAAAATTTAAGAGCGCTCACTCTAAAGGCGTTCACGCTATAAGCGAAGGGCAGGAT
TAAGCCCCCTATGAATTTCGCATGCTTGTCAAACCACAGCCAATTTTTAGCGTTCATAAAAGCGCTAGCG
ATAAAAATAAACACTAACGTCAAGATCGCTAAAAAGGGCGCTTTTTTAGAAGAATTTTTAAGGGGGATTT
TATAGATGATATAGCTAGGCAATACCCCAAAAACAACGATAAAAACGAATAATTTAACGCTCAAAAAGCC
TAAAACTTCATGCGTGTTGGTGTTTAAGACATTGCCCATCATGCTCTTATTTAAAAACACCTTATAAGCG
CTAATGAAATAGAAAGCGACGGAATTGAGCCAACTAAAAACAACCGCGCTTAAGCGCATCAAAGAAGCAG
AGATCAAGCCTAACGCCAAAAAGAGAGCGCCATTAACGCAAAAAAGCACGATAATAATCATGGCTATAAA
ACTAACCTGGTTGCTTTCTTTATAAACGTAAGCGAATAAGGGGAAATGGTATAAAACGCCAAAAATAAGG
CTATAGAGCAAACCGGCTTGCAGACAACTTAGGGGCTTTAAAAACTTCAGATGGAATAATGATGTCAAAC
ACGCCCCTTAAAATCAATCAATCTTAGGATTATATCGTAGGTATGGGGATTTTATGGTTTATTTTAAGGG
TGGAAAGCGTTTTTTAGGGTGGTTGCGTTTAAGAGTTTTAAAGCACGTTTGTTGTAGGGTTTCATCACGC
CCCATAGTTAGGATATGGGGCAAATCTGTTCTTAAAAGGGTTTATCATGAAAAGAAAGCATGATAAAAAC
TTTTGTATTATACATTAAAATCTCTTTTAAGGGGTTTAAAGTGGTCTTTTCTATAGAAAAGTAATTTTAT
TAGCCAAAGTTCCCCTAAGCCTAAAAAGCTTAGGGGTTTGCTTGTGGGTGGTTTGTCCTTGACTTTGGGG
CGTTTGCATTGGGTTATAAAAAGGATCGCTTGAATAACGCTAATTTTTATTTAGATTGTAAAAAACGCCT
TTGAGTATTTTTTGTGATTAACGCTTGAAGTCAAAAAACTTTATTTGGTGGAAAAAATTAAAAGAGTTTA
GAAAAATAAAAGCTTTATGGAAAGATTAAAAAGCGAGTGAGAAGTCAGCGAAAAAAGATTAAACTCCCCA
AAAAAGAGAGGGTTCAAAAAAGAAATCCCTTAAAAAGGGAGTTTTAAGCTTTTAGTAAGCGAACACATAG
TTCAAATATACGCTATAAAGCCTTCTGTATTGCAAGGTAGTGCCTAGCAAAGAATAGTAATTCGTGTTGA
TCGTGGGGATCTTCACGCCTAACTCCATGCCATGTTGCGCGCTATGATCAGCGCCTCTTCTCTTATTCCT
GGCGAGATTGGTCCTTAAGCCCAGATTGAATAAGAATTGGAAATTCGCCGTGTTGATTTTAGCCTTATAA
TAATTATTCACATTCGCTAAATTCACATACTGAGAATTAAGCCATGAAGTCCCCCCTAAGGCGATACCGC
CAAACGCGCCAAAAGAAAGCTTGTTGTTTTTAGTGGCTTTATCGTTGATGAAATTCACTAACAAATCGCT
CCCCACGCCATAGGTCCAAACATCAGAAGAGGCGTTGAAAAATTGGGATTTGTTATAGGTGTGGTTGTAA
TCCACAAAGCCGTAGTATCTTGCGCCCCATCGTTTGTTTTTCCCAAAGAATTGCTTATAGCCCACTTGAA
AGCCGATCCCGTTCATCGCGCCGTTATTGGTGGTAGAAGCGGCGATTAAGCCGGCGCGCCTGAAAGGGTT
ACTGCCGAGTTCTTGGCTCCTGGATTGCACTTGAGAATGGATGTTGGAGTCAATATAGTAGTTATCCTGT
ATGCCTTGCGGGCTATTAGGGTTAGTCTTTTTGCTCACCACATTTTGTAAAGATTGCGCATCAGGCAAGC
TTGAAATGGCCGCTGTGATGCTGTCATAGTGTTCGCCTAGCTTTTGATACTGACTGCTGAAATTCGCTAG
AGTGTAGGCGAGGTTGCGCGCGTTATGGATTTGCTCCGCTTGGTCGCCAAAATGAGCGATGCTGTCTTTT
AGACTCGTTAAGGTCTCTCCCACATACGCGCAGCCTGCTCCCCAAGTGTTATCGGTCACTGTGCCGGATG
GCGTGCCACGGGGATTGCCGTCGCTACCCTTTTCATGGCACACCCCTAAAGAGTCTTTTACGAACTCTGC
AGGGATTCTTTCAAAGTCTTTCACCACTGCTTGAGCGCGGTTTAAAATCTCCGCTTGCGCTTTAGCGTTA
GCGAACATGCTTTGGGCGAAGTTGGCGTCTTTATAGGGGTTGAATGTCTTCCCGGTGTCTAGGTTGTGCT
GGTTTTGCGCGTTGGCGGCAACGATCTTGGATTGCTCTACGGCTATTGCAGCGTTTTTGATCATGTCTTG
AATCGCGCTGATTTCATTTTTAAAAATCCCGCACGCGCTCCCATCGCCTTTCAAATATATTCCTTCCCAT
AAACTACCACTACTCGCACCACCTGCACCACCATTATTGATCCATGGGCATGCACTATTAAGGGTGGTTA
TAATGGTGCTAGCCTGTTCTAAAAGAACTTGAGCGTTATTTTTTGTAACAATTTCTTCTCCATTATTATT
CGTATTCGTGTTTCCATTATTTTTATTGATTGTGAATTTGAGTTCTGTGTTGGTGTCGCTTAAAGCAGGA
ATATCTTTTCCGCTGCTCCCAAAAGCCTTTTGGATGATTTGATAAGCTTTATTGATTTTCGCGTAATTTT
CAGTGGATAAAATGCTGTATGGTCCTGGTTCATAACCAGTAGTGCCACAAGTAATGGTAGTCCTTCCCCA
TTGATTTGATGGCGTATTGTGGAAAGTTTGAACGCCTCCATTTTTGCTTGTGTCTTTACCGGGACCACAA
GGACTGATCGCATAGCTCATGACTTGCCACAACCCCGCTGCCGCATTCAAGGCTAAAAGCACGGCTTGAT
ACGCTGGGGAATTCTTTTTATCATTGATCAAATTCTTCGCGCTAGCGTTCAAATTGCCCCTTGCGTTATT
GATAGCGTTGGGGTCGGCGGACTGCCTGATGAGAGCGTTTAGGACGCTATAATTCGTTAAAAGGTTGTTC
AGTCTTTCATAGCTGTCTGAGAGATCTTGAATGCCTTTGGTGTTTTTCACCATTTGAGCGGATTCGCCGA
TTTGATAGCCCGCGCTCACAAAAAAGCCGTTGTCTTCAGCGCTTAAAGTGGAAACTAAAAGCGAACCTAA
GGTTAATGACAGAAATTTTTTCTTCATGTTTTCTCCTTCACTTTATTAAAATAAGATTGAAATTGTTAGT
AAATCTTGCGGAAGTGTGTCTTAAAGTAAGACCATACCGCAAGCTTTCGTTAATATAGTATAAATTAATG
GTATTTTGATATTAATTGGGCGTTTTTGCCCTTTCAAAAAAAAAAAAAAAAAAGGTTTTTGTAGCGTTTC
TAAACAAATATTAAACCAATAAAGGTCATTTTAAAAGAAATGAGGTTGTTTGAATGGGGGTAGCTATAAA
AAAGGGGGTTTTAACTTTGATTGTTTGGTTTGGTTGTCAAAAGGATTTTTTTAAATTTTCTTAAGAGGAT
AGAAAAGTATTCTGTAATCATCATTCCCCAAAAACTCAAGGGCTTCTTTAAAAAAGCGGGGTTATCCTTG
AGTTTTGGGGCGTTTGCATGCGGTTATTCAAAAAGCTTGGTGCGAGATCCTCACTCTTGTGAAGCACCCA
AACGCTAAAGACGATTGGGATTTCTGCTAAGGAGTCTTAAATTTAAAAAGGCTTTGAGCGTTCCTTAAAA
CTATCATCAACGCTTTATTAAAACAAAGCCTAGTCAATATTAATCCCCTACATAGACTTGTCTTGGGCGC
GTGATCCTGGCTTGCGGACTTTTGACATGCTCTAAAAGTTGAGCGCACCAGCCCACGGTTCTGCCAATGA
CAAACACCGGCGTGAAAAAACGCACCGGGATTTTTAAAGCCCTTAAAATGGTGCCGGAGTAGAAATCCAC
ATTGGGGTAGAGATTCCTTTCAATGAAATACTCGTCTTTTAGCGCGATTTCTTCCACTTTCGCAGCGATT
TCGCTCAACCTCTCGTCCATTTTAACGCCTTTTTGGTGCAGTTCGTCTTTTAAGCCTTTTAAGATTTTGG
CGCGCGGATCGTAGCTTTTATACACCCTATGCCCAAAGCCCATGAGTTTGAAATTGTCGTTTTTGTCTTT
CACGCGCGCGATGTATTTATCCACATTTTTCACATCGCCGATTTCTTCTAATTGTAAAAGGACTTTTTCA
TTCGCCCCGCCATGCAAATGCCCCCATAAAGCGCTAATACCCGCGCTAATGGCGGCATAAGGATGCACGC
CGGTGCTAGCGACATTCCTTACCGTGGTAGAAGAGGCGTTTTGCCCATGATCGGCGTGCAAAGTTAGGAT
TTTATCAAAGGCTTCCACTTCTAGGGGCGTGATTCCCACTTCGCCTTGAGTGGTGTGTTTTAAGCGGCTA
TAAGGGTAACCTCTCAGCATGAAAAGGATATTTTCCACATAAGAGCGCGCGATGTCCGGATAAATAATGG
GCGCTCCCACTTCATTACGATAGCAAATAGCCGCAAGCGTGGGGATTTTAGCGACAATCCTTCTGGCCAT
CGTCTGGTAATCTTCTTCAGTGTGCATGTTTTGGTGCGTGGAATAAAGGGTGGATAAGATAGACACGCCA
CTAGAGAGTTTCGCCATAGGGTGGGCGTTACTAGGGAAAGCTGAAAACATGTTCAATAAGCTCTCATGCA
CAAAGCTTCTGTGGCGTAATTCCAGTTCAAATTCCAAGCTTTCATCTTGATTTTTGGGTAATTCCCCTGT
GAGTAATAGCCTGCACACATCTACATATTTGTATTTGGCGACTAAATCCTCTATCCTATGCCCTCTGTAA
TACAATTCGCCTTTTTTGCCATTGATATAGCTGATCTTAGATTGGCACCCAGCGGTAGAAGAATACCCTG
GATCGTAAGAAAAAAACCCGGTCGTTTCAAAAAGCTTGGAAAAATCCACTGCTTTAGGCCCACGAGTGCA
TTCAATCGTCTCAAATTCATAGCGTTCATTATTTTCATTATTGATTAAAGTAACAGACATTGTGATTTCC
TTAAGTTTTGATAGCATTCAACCCTAATTATAAGCCAAAAAATTAAATGATTTCTTTTAAAAACATTTCG
TTTTATTTTAAGTTATTCCTAACCGCTACTTTTAAACACGCATTCAAAAAAAGATTTTTAAGGGTTATAT
AGTATTTTTGCGCTAGTATAGTTACTCAAACTTTAGAAAAAGGATAAACAATGGCTTACAACCCTAAAAT
TTTACAAAAGCCTAAAGAGGGCGAAGAAATTACGATTAAAGACGGCAAATTGCATGTGCCAAATTACCCC
ATTATCCCTTTCATTGAGGGCGATGGCATTGGATCAGACATTACCCCGGCGATGATTAAAGTCGTGGATA
GCGCGGTTCAAAAGGCTTATAAGGGCGAGAAAAAAATCGCATGGTATGAAGTGTTTGTGGGCGAAAAATG
CTATCAAAAATTCAAAGATCATAAAGAATTAAGCCCTGAAGAGCAATGGCTCTTACCGGACACTATTGAA
GCGATCAACCATTATAAAGTCTCCATTAAAGGGCCTTTGACCACGCCTATTGGTGAGGGGTTTAGATCTT
TGAATGTGGCGTTACGCCAAAAAATGGACTTGTATGTGTGCTTGAGACCGGTTCGGTGGTATGGGAGTCC
TAGCCCGGTGAAAGAACCACAAAAAGTGGATATGGTGATTTTTAGAGAAAATTCTGAAGACATTTATGCG
GGCATTGAATGGCAAGAAGGCAGTGCGGAAGCGAAAAAACTCATCCATTTTTTACAAAATGAACTAAAGG
TTAAAAAAATCCGCTTCCCTGAAAGTAGCGGCGTAGGGATAAAACCCATCAGTAAAGAAGGCACAGAGAG
GCTAGTGAGAAAAGCGATTGAATACGCGATTGATAACGACAAGCCAAGCGTGACTTTTGTGCATAAAGGC
AACATCATGAAATACACTGAGGGGGCGTTCATGAAATGGGGCTATGCGCTCGCTCAAAAAGAATTTAACG
CTCAAGTCATTGATAAAGGCCCATGGTGTTCTTTGAAAAACCCTAAAACCGGTAAAGAAATCATCATTAA
AGACATGATCGCTGACGCGTTTTTGCAACAAATTCTCTTACGCCCTAGCGAATACAGCGTCATTGCGACC
ATGAATTTGAACGGGGATTATATCTCTGATGCGTTAGCAGCGATGGTGGGGGGTATTGGTATCGCTCCTG
GGGCTAATCTCAATGACACGGTGGGCATGTTTGAAGCCACCCATGGCACCGCTCCTAAATACGCTGGGCT
GGATAAAGTCAATCCGGGGTCTATTATTTTGAGTGCGGAAATGATGTTAAGGCATATGGGTTGGGTGGAA
GCGGCTGATTTGATCGTTTCTGCTATGGAAAAAGCGATTAAGAGCAAGAAAGTAACTTATGATTTCGCTC
GTTTAATGGATGGGGCTAAAGAAGTGAAATGCTCTGAATTCGCTAGCGTGATGATTGAAAACATGTGAAA
GAGCCTTTAAGCTCTGGTGTTTGAATGCGATTATAGGTTAATACTATCATTAAGGAATAAAGTTGATAAA
ATTTGTGCGTAATGTGGTTTTATTCATTTTAACAGCGATCTTTTTAGTACTCATGCTTTTAGTGAGTTAT
TGCATGCCCCATTATAGCGTGGCTGTCATTAGCGGGGTGGAAGTCAAAAGAATGAATGAAAATGAAAACA
CGCCCAATAATAAGGAAGTAAAAACCCTTGCCAGAGATGTCTATTTTGTGCAAACTTACGACCCTAAGGA
TAAAAAAAGCGTGACCGTCTATCGCAACGAAGACACGCGCTTTAGCTTCCCTTTTTATTTTAAGTTTAAT
TCGGCTGATATTTCAGCCCTCGCTCAAAGTTTAGTCAACCAGCAAGTGGAAGTGCAATACTATGGCTGGC
GGATCAATTTGTTTAACATGTTCCCTAATGTGATTTTTTTAAAACCCTTAAAAGAGAACGCTGAGATGTC
AAAACCCGTTTTTAGCTGGATTTTATACGCCTTGCTACTAGGGGGCTTTTTTATCAGCGCGCGTTCTGTT
TGCGCTTTATTTAAGGGCAAAGCTCATTAATTCTTTTAGGCTTTGTTGGAAAATCACAATGGGGTTATTG
GAGCGTGCATTAAAAAGCTCAATATAGGGCAAACTCACGCTGTAAAAAGCGGTGTTGTTCTCTCTTAAAT
TGATAGCGATTTTATAGTCTAGTTGGTGGGATTTCAATAAAAAGTCATTCAACAAACAATCATTAATCAA
GCCCAAATTGTCATGGCTAATCAAAAGCATTTTGGCTTTTAACTTTAGGGCCAAATCCAGCATGTTTTCT
TCTAAAGTGATAGGCACGCATAACCCCCCAGCCCCTTCAACGATGACTAAATCGTAAGTTTTGGTGAAAT
TTTGAAGGCGTTGGATTAAATTGTCCGTGTCAATGGGGGCGTTTTGGCTTTCTTCTTGTTGGGCGATGAG
GGGGGCTGAAGCTTTATGATAACGATAGAATGAAACGTCTTTTAAGGTTAAAGAGCGATCTAAAAGGCGG
TTATCCTGTAAGAATAGGTGCGCATCGCTAAAGTGGTTAATGGCGTCATTAACGCCCGTTTCAATGGGTT
TTAATAAAATCGTTTTAACGCCACAAGCGTTGCAATATTTTGCTAATAGCCTAGCGCATGTGGTTTTTCC
GGCATTGGTGTTAGTCGCGCTGATAAAAAGCATGGTTTAACCTTTAAATTGATAGTCATTACCTCTAAAC
TGATAAGCCCCATCAAAGATTTGAGAAGTCAATTCATTTTTGATTTGTGGTAACTTCACATTCTTTAACG
CTTCTCTTGGGACTTCAATCACTAATTCGTTTAATGATTGGTCGCTCATAGGGTTATCAATATCAAAGAT
GAAATTCAAGGTATTGTGGAGTGAGTTATAAGTAACCTTGTCAATTAACGCATAGAGTAGTCTAATGCCC
TCTGCTTGCTCTATGGCGGTTACGATACTCTTGGATAGTCTAGGGCTGATATTACCAAGTTGTGTCGTTA
AATCTGTCGGTGAGATAAAGCAATACCCCGCATCGGTGTCAATGGTGTTAGCAAGCACTTTAGCTATAAG
TGTCTTACTCACTTTTTTGCCTTGTCGCATAGCTTTAGCTATTTTACTCACTTGAATGTTTCGTCTCATA
CCTTGTCGGTAATCATCGCTTACCGCACATTTTCGTGCTTCTATGCGTTTAATCGCTTCTTTTTGTCTTT
CTATCATTGCGTCTAAAAAGAACTCTTTAGGGTGTCCATACCCACGAGTGATTTTCTGTAATGCTTTAAT
ATTATCTCTAATCTCCTCGCCAATAGTCCCTATCCCTAATTTAGAGTAATCATAGGGCATACAAGTCGCT
TTTAATTCTGTCTTAACTATTTTATTGATACCTAAACCCCCTTTATACTTGGAGAGAAAAGTATAAACGC
TGTCATTTATGCGTGTAAGAGCTTGTGGTAAGTCGCTAGGGACTGAAAATTTAATCCCTGTGAATTTAGC
CCACACCTTATCATAACTACCAGGACTAGTGCTTATCAAATCTATCCTATAAGTCTTATTCTTATTAGCA
AGCATTTGTCCGCCATAACAAATCGCCGCTTGATTAAATTCCGCTCCCCATACTTGTAGATGGTCTTTCA
AATCAAATGTGCTACTAGGTTCGTTTGCGAATACAAAGAAGCTAGTCTCTTTATCAGGCAAAAGGTCATC
TTTTAAGCTTTCTTTCCAATAACCTGTTACTTGTAGATAACCTAAAAAGTGTCTCTTTTGGTCTAATAGA
GATTTTAGCTCTTGTGTCCTTTTAATATTGTCTTTATAAGTGTAGCGGTATTTTTTGATAAATTTATCGC
TAGACATAAAGTCTTTCATTGTGGAGTTTCTGTTTTTAAAGAATTTATCTACATAGCCCCTACTCAATTT
GTGATAGAAAACCGCATAAATGTCCTCAATCATATCCTTGTATTTTTTAAATTTTGTAGTCTCTTTACCA
TTTTCAGGTTGTGGGTGAAAGAACTCATCAACTTTAATAGGATTGTGTGGGTCTAAATCCACCGATTTAC
TTAACCAATATTCAGCTATTATGTCCGCATTTTTAGGGTCTGCTCCGCTCTTATAAGCATAGATTAGTGC
GTTTCGTTGTTTTTCAGTAAAGTCTTTATAAAAAGCGTCTTTAAAAGGTCTAAACGCCGAGATAGTCCCA
AAAGGTAGTCCGCTCGCAATCTTTTTATAAATACTGATAAGATTAGCGCTTTCAATTGTAGAGCCTTTAA
TAGTCTTGTGGCTCATATCATATTTAAGTCGTGAGATTTCATCGCCAACAGCATCTAAAAACTTGCTTAA
AGGCATTGCCTTACCAAGCACCCTAACACTAGGTTTATTTTGTATAGCTAATTTCTTGTCCGCTAACGCC
TTATCAATAGATGCTGTCAAGGAAGTGTTCCTTTGTGGTTCATCATCAACCCATTCTAAAAAATCGTAAT
TCAATAACATTAGATTGTCCTTTTCTTTAAGCGAGATTGTAGCGCTTTATCTTTGAGCTTTCAGCGGGTC
ATTAGGGTTTATTTGGTATAATATCAAAACTTCATTTAAGGTTGGTTCTTATGAATATTTTATTTGGGAT
TAGCGACACGCAAGAATGTTATAACGCTATTAAATTCGCTGTCAAATTAGCCCATTCGCTTAAAGAGGTC
CGTTTCACCTTATTGCATGTGAGCATGGAAGTGTTTATTTATAGCGAAAGCGGGATGATGGATTATGGCC
AAACAGAAGCCTTAGAAGAAGAAAAGGCTAAGGCTTTGTTAAAGCAATTTGAAGACGCTTTCAAAAAAGA
AAATATAGAGTGCGAGAGCGTTTTAAAGAGCGGTGATTTGATTGATGTGGTCTTGGATATGGCTAAGGAT
TATGATTTGTTATTGATCGGGGCGAGCGAGTCTAATTTGTTATATCGTTTGTTCATTTCGCACCAAAATA
GCCTTGTTGAGCAGTCCAGTATCCCTGTTGTGATCGCTAAGTAGCATGAAAATGCATCAAATACCCACCC
CCACCATGTCGCAAGTGATCATGCTTAATGACTCCATTACGACAGCGGAATTTATGGTTTCTGCTTTAAG
GGATTTTTTTGACAAGCCTTTAGAAGAAGCTCAAAAACTCATGCTAAGCATCCATCGTGATGGCGATGGG
GTTTGTGGCGTTTATCCTTATGAAATCGCCATATATAAGGCGGTATGCGTGAGGGATAAAGCCAGAGCGT
TAAGATTCCCTTTAAGATTAATGGTACAAGAGGTAAAATAATGGACAAATTCAATAAAGATTTGAATGAA
GTTTTATCTCATGCTTTAGATTTAGCCCTAGATTTTAACCATGTCCTTTGCACCACAGAGCATGTGCTGT
TAGCCATTTTAGAGCATGGGATTGGAATAAGGATTTTTAATACTTTAGAAGAAGATGGCTACCATAAAAT
GGAGCAAATCCTTAAAGACTACTTGCAACAATACATTCCTTTAAAAAACGATCCAGCCAAAATACCAGAC
AGGAGTCCCGTATTAGCAAGAGTGTTTAAAAAAATGTATGCGAGTTACTTGGATAGCGTGGGCGTGGAAG
AATTGCTTATTTTCATTTTAGAATACGATGATTGTTACGCTTCAAAACTCTTGGATAGTTTTGGCATCAC
TCGTTCGTATTTCAAGTCCGCTTTATTGGATTTTGATAACCCTAATGATATTAATGATAATGACATTAAT
AATGAAGAAGCGCCCAAAAGCACTCCCCTAAAAAAATACACTAAAAATTTGAGCGCTTTAGCCCAAAATA
ACGCTTTAGATCCAGTCATCGGCAGAGAAGAAGAGATTTTAAGAGTGATAGAAATTTTAGGGCGCAGGAA
AAAGAACAACCCGCTTTTAATTGGCGAAGCGGGCGTGGGGAAAACCTCCATCGCTGAAGCTTTGGCTTTA
AAAATCGCTCAAAAAGAAGTGCCGGAATTTTTGCAAGAATATGAGGTTTATTCTTTGGATTTGGCTTTAA
TGGTGGCTGGGGCAAAATACAGAGGGGATTTTGAAAAGCGCCTGAAAAAAACGCTCAAAGAGATCCAACA
AAACGGCCGTATCGTTTTATTTATTGATGAAATCCACACCCTTTTAGGCGCAGGGAGCAGTAACGCTGGG
AGCTTGGATGCGGCGAATATGTTAAAGCCGGTTTTAACGGATGGGAGCTTGAAATGTTTGGGGGCGACCA
CTTTTGAAGAATACCGCAGCGTGTTTGAAAAAGACAAGGCTTTCAACAGGCGTTTTTCTATAGTGAATGT
TGAAGAGCCTTCTAAGGAAGCGTGTTACTTGATTTTAAAGAATATTGCCCCCCTTTATGAAGAACACCAC
CAGGTGCGTTATAATGAAAGCGTGTTTAAGGCATGCGTGGATTTGACGAGTTATTACATGCATGATAAAT
TCTTGCCGGATAAGGCGATTGAATTATTAGATGAGGTGGGATCAAGGAAAAAGATCAACCCCAAAAAAGG
CAAAAAAATCAGCGTTGATGACGTGCAAGAAACGCTCGCTCTCAAGCTTAAAATCCCTAAAATGCGTTTA
AACAGCGATAAAAAAGCCCTTTTAAGGAATTTGGAAAAATCGCTAAAAAATAAGATTTTTGCTCAAACCG
AAGCGATCAACCTTGTCAGCAATGCGATCAAAATCCAGCATTGCGGGCTTTCTTCAAAAAATAAGCCTGT
GGGGAGCTTTTTATTCGTGGGGCCTAGTGGGGTGGGGAAAACAGAATTGGCTAAAGAATTAGCCTTGAAT
TTGAATTTGCATTTTGAACGCTTTGACATGAGCGAATACAAAGAAGCCCATAGCGTGGCAAAGCTCATCG
GGAGTCCTAGCGGTTATGTGGGGTTTGAGCAAGGGGGGTTATTGGTGAATGCGATTAAAAAGCACCCGCA
TTGTTTGCTGCTTTTAGATGAGATAGAAAAGGCCCACCCTAATGTGTATGATTTGTTGTTGCAAGTGATG
GATAACGCCACTTTGAGCGATAATTTAGGCAACAAGGCGAGTTTTAAGCATGTGATACTGATTATGACTT
CAAATGTGGGGAGTAAGGATAAGGACACGCTGGGGTTTTTTAGCGCTAAAAACGCCAAGTATGATAAAGC
CGTTAAAGAGCTTTTGACCCCTGAATTACGCTCTAGGATTGATGCGATCGTGCCGTTTAACGCGCTCAGT
TTGGAGGATTTTGAACGCATTGTTTCTGTGGAATTAGACAAATTAAAAGCCCTAGCGCTAGAGCAAGGCG
TGATCTTAAAATTCCATAAAGAAGTTGTGAAATGCATTGCGCAAAAGAGTTACCAAACGACTTTAGGAGC
GAGAGAAATTAAAAAAATCATTCATAATGAAATCAAAACCCAATTAAGCGATATACTGCTCTTACAATCG
TTTAAAAAACCTTGTAAGATCGCTTGCTTATTGGAAAAAAACCAATTGGTTCTAAAAGAAATCAAGCGTG
CGCAAAAGGTGAAAGAAAATGACTTTTGAAATGCTTTATAGTAAAATCCATAGGGCGACTATCACGGACG
CTAATCTCAACTATATAGGCTCGATCACCATAGATGAGGATTTAGCCAAGTTGGCTAAACTTAGAGAGGG
CATGAAAGTGGAAATCGTGGATGTCAATAATGGCGAACGCTTCAGCACCTATGTGATTTTAGGGAAAAAA
AGGGGCGAAATTTGCGTCAATGGCGCAGCAGCCAGAAAGGTGGCCATAGGCGATGTGGTGATCATCTTAG
CTTATGCGAGCATGAATGAAGATGAAATCAATACGCACAAGCCAAACATCGTGCTAGTGGATGAAAAGAA
TGAAATTTTAGAAAAGGGTTAGAGATGGATTTTAGTCAATTGGGCGGGTTAAGCGGGTTGTTAGACGGCA
TGAAAAAAGAGTTTTCCCAACTAGAAGAAAAGAATAAAGACACGATCCACACTTCCAAAAGCGGTGGGGG
AATGGTGAGCGTGAGTTTTAATGGGTTGGGGGAGTTGGTGGATTTGCAAATTGATGACAGCCTGTTAGAA
GATAAAGAAGCGATGCAAATCTATTTGATGAGCGCTTTGAATGACGGGTATAAAGCCGTAGAAGAAAACC
GAAAGAATTTAGCCTTTAACATGCTAGGGAATTTTGCCAAGTTGTGATGCTTTATAAAGCCCTTATCGTT
TTTATCGCTCTGTTGGGTTTTTTGAATGGTTTAGGGGCTTATGATTTCAAGCATTGTCAGGCGTTTTTTA
AAAAAGCGAGCCTTCAAAAAGGGGGCGTGGCTTTAAAGGAATTGCCTAAAGGCGTGTATTTGTATTATTC
TAAAACTTACCCTAAACACGCCAAAGTCATCAAATCCGATCCTTTTATAGGGCTGTATTTGTTGCAAAGC
GCGCCAAGCGAGTATGTTTATACATTAAGGGATTTGGACAAAGACGCCCTTATAAGACCCATGGCTAGCA
TAGGGGATAATCAAGCCACAGAAGCGCGATTATTGGTAGGGCAAAAAGGCTATGACCGCTATGCTCAAAT
TTCACAAAAGATTCAAAAAAATGGCGTTATCAGCAATATTTGCTATCAAATGCTAGGGCTAGGGGTAGGG
GGGAACGGCTTTATAGAAACGAAATTCATCAAGCGCTTTTTAAACCAAAAAGAGCCTTATTATGGGGATA
TTGGGGTGCGTTTAGAAGAACGTCATAAGCGTTTGGTGGTAGCGCAATTTGATCCCTTTTTCCCTAAAAA
CCCTTTTTTAAAAAACGATGAAATCCTAGCGATCAATGATCAAAAGATCCACTCGTTAGCGGAGTTTGAA
TGGGTTGTGAGCAATCTTTTATACCAAAGCCTTGCCAAAGTGAAGATCAAACGAAACCATCAAATCAAAG
AAGTAACGCTCAAAGTCAATAAGCGTTATGGGGGGTTTTTGCTCAAAGACACTTTTTTAGAGCGCTATGG
CATCGCTTTAGACGAGCGTTTTATCATCACTAAAATAGGCGCTCATTTGCCCAAAGGTCTAGATTTTTTA
AAGCTTGGGGATAGGATTTTATGGGTGAATCATAAAAGCGTTTCGTTCAACCCGAAGGCGTTAAGGGAAG
CGTTAAGCGCGCCTAAAATTGAATTATTAGTCTGGCGTCAAGGCTTTGAATTTTACATTAAAGTCCGTTG
AAACATTGATGAAACATGACGCTTATGAAATCATTCTTTCTTGGTTTATCACGCCTCTCACGGCGATTTT
AGGGCGTTTCGCTGAATTTTTCCTCTACACCTTGCATGCGCAATTGGTGTTTAATAGCGCGGTCGCTTTG
GCGTTCATGTTTTTTGCTTACAGGAGTTTGAAAGAGCAGAATTTTTTCAGCACTAGCGCGCTTTTAGAGG
CGTTATGGTTTGTGGGGTTTTTTGCACTGTTTAACTACGCTTTGAAAAACCCTTCGCGCTTTTATGAATT
GTTTCAAAACGCTATCTTTATTGCGCCTAACATGATCGCGCAAAGCCTCTCTCAAAGCTTGAGTAACTTT
TCTAACCACGCGCTTTCTTTAGATTTTATTTTTAATCATGGTTTTTATGCCCTTAGCTTCATCAGCGATT
TGAGCCATAACGAAATGTCTGTGTGGCTTTTTTTAAGCATTTTGCAAGCGCTTTTTTTGAGCGTGCTGTT
TGCGATCATCATTTTAGTGTATTTGGAAGCGCATGTGTGGTGCTCTTTAGGGGCGCTGTTTTTAGCGTTT
GGGTTTTTCAAAACCTGGAGGAGCGTTGTGGTTATATGCCTAAAAAAATGCTTCGCTCTTGGGTTTTACA
AGCCTTTTTTGTTGTTGGTGGGGTTTTTGAACGTGTCGGTTACTAAGGCCTTAATGGACGCTAGCATGCA
AGAAAAACAAGACTTAAGCCTTTTATTGGTGGTGGCGTTATTTTTGTGTTGCGTTTTTATCATCGGCGTG
CCTTTTTTCATCAACGCTTTATTTAGGGTGCAAAACAGTCTCAAAGAAACTTACAAACTCGCCACCAATT
TGAGCGCTAACCTCACTCAAAGCGCTTTGCAATCTTTGCAGCATGCCACGACCTCGCCCGCTCTTTCTCC
TATTTCTACTTCTACAAGCGGTAGCGTTTCTAAAGAAAAGGAAACGCATTCCCCCACATTCAAGGTAGAA
ACCACTCAATTAGATGTAAAAATCCCAAATTTCAAGCAAAAAAAGGTTAAAAAGGATACAATAGATACAA
AAAATGAAATTTAAATAAATAGGAATTTAATGAGGATTTTTTTTGTTATTATGGGACTTGTGTTGTTTGG
TTGCACCAGTAAGGTGCATGAGATGAAGAAAAGCCCTTGCACCTTGTATGAAAACAGGTTAAATCTCGCA
TGAAAGAAAAGCCTTTCAATAGCGAGCAGTTGATCTATTTAGAAGAGCTTTTAAGCCACCAAGAAAAGCA
TTTAGAGAGCAAGCTTTCTGGTTTTTCGGTGAATGATTTGGACATGCAAAGCGTGTTTCGGCTAGAAAGG
AACCGCTTGAAAATCGCTTACAGGCTTTTAGGTTTGATGAGCTTTATCGCACTTGTCTTAGCGATCGTTT
TAATCAGTATCCTGCCCTTACAAAAAACCGAACACCATTTCGTGGATTTTTTAAACCAGGACAAGCATTA
CGCCATTATCCAAAGAGCGGATAAAAGCATTTCCAGTAATGAAGCGTTGGCTCGTTCGCTCATTGGGGCG
TATGTGTTAAACCGAGAGAGCATTAATCGCATTGACGATAAGTCCCGCTATGAACTGGTGCGCTTGCAAA
GCAGCTCTAAAGTGTGGCAACGCTTTGAAGATTTGATCAAAGCCCAAAACAGCATTTACGCGCAAAGCCA
TTTAGAAAGAGAAGTCCATATCGTCAATATTGCGATCTACCAGCAAGACAATAACCCCATTGCGAGCGTG
TCCATTGCGGCTAAACTCACGAATGAAAACAAGCTCGTGTATGAAAAGCGTTATAAAATCGTGCTGAGTT
ATTTGTTTGACACCCCGGATTTTGATTACGCTTCCATGCCTAAAAACCCTACCGGCTTTAAAATCACTCG
CTACAGCATCACTGAAATCGCGCCGATTAATAGGAATGATTGATGCGTAAGGTTTTATACGCTCTCATGG
GTTTTTTGTTGGCTTTTAGCGTTTTAAAAGCCGATGATTTTTTAGAAGAAGCGAACGAAACAGCCCCGGC
GCATTTAAACCACCCCATGCAGGATTTAAACGCCATTCAAGGGAGCTTTTTTGACAAAAACCGCTCCAAA
ATGTCCAACACTTTGAATATTGATTATTTTCAAGGGCAAACCTATAAAATCCGCTTGCGTTATGCGATGG
CGACCTTATTGTTCTTTTCAAAACCCATTAGCGATTTTGTTTTGGGGGATAAGGTGGGCTTTGATGCGAA
AATCTTAGAAAGTAACGATCGCATTTTACTCATCAAGCCTTTACAAATCGGCGTGGATTCCAATATCAGC
GTGATTGATAGCGAGGGTAAGATTTTTTCTTTCTATGTGTTTTCTACCACTTTCACCAGCTCCAAACACC
CTAATTTACAGGTTTTCATAGAAGATAAAAACTATTACACTAACGCTTTTATCAAGCCCCAAAAAGAAAA
TCAAGAAAATATGACTGAAAATGCCCCTAAAGATGCCCAAAAAAATAATAAGCCCCTAAAAGAAGAAAAA
GAAGAAACTAAAACCCCAGAAGAAGAGGTGATAATTATTGGCGATAACACCAACGCGATGAAAATTATTA
AAAAAGACATTCAAAAAGGTTATAAGGCTTTAAAAAGCTCTCAAAGGAAATGGTATTGTTTATGGGCTTG
TTCTAAAAAATCCAAACTCTCCTTAATGCCTGAAGAAATCTTTAACGACAAACAATTCACTTATTTCAAA
TTTGACAAAAGATTAGCGCTCTCTAAATTCCCGGTGATTTATAAGGTCGTTGATGGCTATGATAACCCGG
TGAATACAAGGATTGTGGGCGATTACATTATCGCTGAAGACGTTTCGGCTAAATGGACTTTAAGGTTGGG
TAAGGATTATCTGTGTATCCGTTTTGTCAAAAGGAGCAAAGGTGAATAAGTGGATTAAAGGGGCGGTTGT
TTTTGTAGGGGGTTTTGCAACGATTATGACCATTTCTTTAATCTACCACCAAAAGCCAAAAGCCCCCTCA
AATAACCAACCTAGCCTTTTGAATGACGATGAGGTGAAATACCCCTTACAAGACTACACCTTCACTCAAA
ACCCACAGCCAACTAACACGGAAAGCTCTAAAGACGCTACCATCAAAGCCTTACAAGAACAGCTCAAAGC
CGCTTTAAAAGCCTTAAATTCCAAAGAAATGAATTATTCCAAAGAAGAGACTTTTACTAGCCCTCCCATG
GATCCAAAAACAACCCCCCCTAAAAAAGATTTTTCTCCAAAACAATTAGATTTACTAGCCGCTCGCATCA
CCCCTTTCAAGCAAAGCCCTAAAAATTACGAAGAAAACCTGATTTTCCCTGTGGATAACCCTAATGGCAT
TGATGGTTTCACTAACCTTAAAGAAAAAGACATTGCCACTAATGAAAACAAGCTTTTACGCACCATTACG
GCTGACAAAATGATACCCGCCTTTTTGATCACGCCCATTTCTAGCCAGATCGCCGGTAAAGTCATTGCGC
AAGTGGAGAGCGATATTTTCGCTCACATGGGCAAAGCCGTTTTGATCCCTAAAGGCTCTAAAGTCATAGG
CTATTACAGCAACAATAACAAAATGGGCGAATACCGCCTGGATATTGTATGGAGTCGAATCATCACTCCC
CATGGCATTAATATCATGCTCACTAACGCTAAAGGGGCGGACATTAAAGGCTATAACGGCTTAGTGGGGG
AATTGATTGAAAGGAATTTCCAACGCTATGGCGTGCCGTTACTGCTTTCTACGCTCACTAACGGCCTATT
GATTGGGATCACTTCGGCTTTAAACAACAGAGGTAATAAAGAAGAGGTGACTAATTTCTTTGGGGATTAT
CTTTTATTGCAATTGATGAGGCAAAGCGGCATGGGGATCAATCAAGTGGTCAATCAAATTTTAAGAGACA
AAAGCAAGATCGCCCCCATTGTGGTGATTAGAGAGGGGAGTAGGGTTTTCATTTCGCCCAATACTGACAT
CTTCTTCCCTATACCCAGAGAGAATGAAGTCATCGCTGAGTTTTTGAAGTGACTCAAAAATGCCAGTTTA
AAAACGCTATAATAACCCTAAAAAACAAAAGAGAGTCTAGCAAGAAAGCCCATGAAAATTAAAAATGTCT
TATTGAGTGGGGGGAGCGGCAAACGCTTATGGCCTTTAAGCCGTAGCCTATACCCCAAGCAATTTTTAAA
GCTTTTTGATCATAAAAGCTTGTTTGAGTTGAGTTTTAAAAGAAACGCTTCCTTAGTAGATGAAACGCTC
ATCGTGTGCAATGAAAAGCATTATTTTTTAGCCCTAGAAGAAATAAAAAACGAAATCAAAAACAAGAGCG
TGGGTTTTTTACTAGAGAGTTTGAGTAAAAACACCGCTAACGCCATCGCTTTGAGCGCTTTAATGAGCGA
TAAAGAAGATTTGCTTATCGTTACGCCAAGCGATCATTTGATTAAAGATCTTCAAGCGTATGAAAATGCC
ATGAAAAAAGCGATTAATTTAGCCCAAAAAGGTTTTTTAGTCACTTTTGGGATCAATATTGACAAGCCCA
ACACGGAGTTTGGGTATATTGAAAGCCCTAACGCTCTAGATGTCAAGCGTTTCATTGAAAAGCCAAGCCT
AGAAAAAGCGATAGAGTTTCAAAAAAGCGGAGGGTTTTATTTCAATAGCGGCATGTTTGTTTTCCAAGCG
GGCGTTTTTTTAGACGAACTAAAAAAGCATGCCCCTACTATTTTAAAGGGGTGCGAAAGAGCGTTTGAAT
CCTTAGAAAACGCGTATTTTTTTGAAAACAAGATCGCTCGTTTGAGCGAAAAAAGCATGCAAGATTTAGA
AGACATGAGTATTGATGTTGCCTTAATGCAACAAAGCCACAAAATCAAAATGGTAGAATTGAACGCCAAG
TGGAGCGATTTAGGGAATTTTAACGCCCTTTTTGAAGAAGCGGCTAACGGTACTAAAGAAAATGTCAGCC
TGAATCAAACGCCCGTTTTTGCCAAAGAGAGCGAGAATAATTTAGTGTTTTCTCATAAAGTGAGCGCTCT
TTTAGGGGTTGAGGATTTAGCGATCATTGACACTAAAGACGCTCTTTTAGTCGCTCATAAAGACAAGGCT
AAGGATTTAAAAGCCCTAGTGAGCGAGATAGAAACGCATAATCAAGAATTGTTGCAAACGCACACTAAAG
TGTATCGCCCTTGGGGGAGTTATGAAGTCTTGCATGAGAGCGGTTGTTACAAGGTTAAGATTTTAGAAGT
CAAACCTAACGCTAGGCTTTCTTTGCAAAAGCATTTCCACAGGAGCGAACACTGGGTGGTGATTAGCGGG
ATGGCGAGCGTGGAGTTGGATCACCAATCGTTTGAATTGCAAGCTAATGAGTCCACTTATATCCCTAAAA
ACACCTTACACCGCCTGGCTAATTACGGCAAAATCCCTTTGATTATCATAGAGGTCCAAGTGGGCGAGTA
TGTCGGCGAAGACGATATTGTAAGGGTTGATGACGATTTTAACAGGCAGAATCAAAACGCCTAATGAAAA
GATTTAATAAAGAAAATTCAATAAATAAAGGAAAAATAATGAAAGAAAAAATCGCTTTAATCACCGGGGT
TACTGGGCAAGACGGGAGCTATCTGGCTGAATACCTGCTGAATTTGGGCTATGAAGTGCATGGGTTAAAA
AGGCGCTCTTCTAGCATCAACACTTCTAGGATCGATCATTTGTATGAAGATTTGCACAGCGAACACAAAA
GGCGTTTTTTCTTGCACTATGGGGATATGACCGATAGCTCCAACCTCATCCATTTGATCGCTACCACTAA
GCCCACAGAGATTTATAATTTAGCCGCGCAAAGCCATGTGAAAGTCTCTTTTGAAACCCCAGAATACACC
GCTAACGCTGATGGTATTGGCACGCTAAGGATTTTAGAAGCCATGCGGATTTTAGGCTTAGAAAAGAAAA
CGCGCTTTTATCAAGCCAGCACGAGCGAATTGTATGGCGAAGTCTTAGAAACCCCGCAAAATGAAAACAC
CCCTTTTAACCCACGAAGCCCCTATGCGGTCGCTAAAATGTATGCCTTTTACATCACTAAAAATTACAGA
GAAGCTTATAATTTGTTTGCGGTTAATGGCATCCTTTTTAACCATGAGAGCAAAGTAAGGGGCGAAACTT
TTGTAACCCGCAAAATCACACGAGCCGCTAGCGCGATAGCGTATAACTTAACGGATTGCTTGTATTTAGG
GAATTTGGACGCTAAAAGAGACTGGGGGCATGCCAAAGATTACGTGAAAATGATGCATTTGATGCTCCAA
GCGCCTACCCCACAAGATTATGTGATCGCTACAGGGAAGACCACGAGCGTGCGCGATTTTGTGAAAATGA
GCTTTGAATTTATCGGCATTGATCTAGAATTTCAAAATACAGGGATTAAAGAAATCGGTTTGATTAAAAG
CGTTGATGAAAACAGAGCGAACGCTTTACAATTAAACTTAAGCCATTTAAAAATAGGCAAAATCGTGGTG
CGCATAGATGAACGCTATTTCAGGCCTACTGAAGTGGATTTGCTCTTAGGCGATCCCACTAAGGCTGAAA
AAGAGCTGGGCTGGGTTAGGGAATACGATTTAAAAGAGTTGGTTAAGGACATGTTAGAATACGATTTAAA
AGAATGCCAGAAAAACCTTTACTTGCAAGATGGGGGCTATATTTTAAGGAATTTTTATGAATGAGATTAT
TTTAATCACCGGCGCTTATGGCATGGTGGGGCAGAACACGGCGTTGTATTTTAAAAAAAATAAGCCTGAT
GTTACTTTACTCACCCCTAAAAAGAGCGAATTGTATTTGTTGGATAAGGACAACGTTCAAGCTTATTTGA
AAGAATACAAGCCTACAGGCATTATCCATTGCGCCGGGAGAGTGGGGGGCATTGTGGCAAACATGAACGA
TCTTTCAACTTACATGGTTGAGAATTTACTGATGGGCTTGTACCTCTTTTCTAGCGCTTTAGATTTGGGC
GTGAAAAAAGCCATTAATCTGGCGAGCTCTTGCACTTATCCTAAATACGCCCCTAACCCTTTAAAAGAGA
GCGATTTATTGAACGGCTCTTTAGAGCCAACGAACGAAGGCTACGCTTTAGCCAAACTTTCTGTGATGAA
GTATTGCGAATACGTGAGCGCTGAAAAGGGCGTTTTTTATAAAACTCTAGTGCCTTGCAACCTTTATGGC
GAGTTTGACAAATTTGAAGAAAAAATAGCGCACATGATACCAGGGCTTATTGCTAGGATGCACACCGCTA
AATTAAAAAATGAAAAAAATTTTGCGATGTGGGGCGATGGCACGGCCAGGAGAGAGTATCTAAACGCTAA
AGATTTAGCCAGATTCATCGCTCTCGCTTATGAGAATATCGCTCAAATGCCTAGCGTGATGAATGTCGGC
TCTGGAGTGGATTACAGCATTGAAGAGTATTACGAAAAAGTCGCTCAGGTTTTAGATTATAAGGGCGTGT
TTGTGAAAGACTTATCCAAACCAGTGGGCATGCAACAAAAGCTTATGGATATTTCCAAACAAAAGGCTTT
GAAATGGGAATTAGAAATCCCTTTAGAGCAAGGCATTAAAGAAACTTATGAGTATTATTTGAAGCTTTTA
GAGGTTTGATCTAAAATCAAGGCTCTTATAGAGTTATAAAAACGCTCCGCCATTAGGCGTTAGGCTAGCG
ATATTTACGATATTGCGATCACAAGTTCGCTTCAAACAAACTTGAGCCATTAAAAAGGGGTTTGGTTGCA
TGCTTTACTCTTCACCTCAAGCGCTTTCAAAAAGCAAGGCGTGTTAGCATTCTAATTTTTCATAAAGAGC
TAGGGGGTGGGGAATGTGAAGGGCTTTTCTATGAGATTAACCACCGCTTGCTTTAAATCAAAACTTGTAT
TTTACAACCAGTAGCTATGATTGGCATGAGATTTATATGAGCGGGCAATTCCCTCTATTAAATTGAATAT
TTTGGATTTTTATGCTGTCTGTTTTAGAGATGATTGCCAGTTGGTTTTTATCTTCTTCCAATTCCAAAAT
CCCAAGTCCCTTTATCGGTCTTTATACTAACTTCTTTGATATGCTGACAACGAAGTATATAAAATTGATA
GCTATCGCCAAATTTTAGCGTTTTATTAATCTTAAAATAAGGAAGTCCCTCATTGTTAGCGCAATTCCCA
TGATTGATTTTTGCGCTCAATATAGCGATACTATCAACATTTGAAATGATGTCTATCCAATAAAGACCGT
GACCGTACTTACTGAAAGTTACTTCAATGTCTATTGGTGGTTTTTTTGGCAGTTTTTCATCAAACGCTTC
TTTTATCTTTTCCTTTATCTTTTCTTTTTTTATTGTCTCTTCCTCTTTTATCTTTTTTTTAATTCCCTTC
TCTTTTATTATCTTTACTATCTTTTTTTTTGCGTAATCACTCTTACACCCCACAAAAAACACAGCAAACC
CAAAAATGACCGCTCATATCAAGCCCGTTTTTTTTGTAACACCCACTATTAAAACGCTCTCTTATTGTAA
GTTTTCTCTCAAATAGCTTGAGTGTAGCAGACTTAGACTTAGGTGATCTCTAAAAATTTTAGAGAGCAAA
GGCGTAGGGTTTTAAAAGCACCTTAGTTTTAACAAATCCTAGGCAACAATTCGCCCTCTGGCATCTCTAA
AATCCTTTCAAAACCCCATGCGTTCTTTAAAACCACGCTAGGATAAGGGTTTTCAAACACCCCGCCGATC
ACGCAAGCGTTTTTCGCCTTCTCGTTACTTTTTAAAATTTCTAAGGCTTTAGGGGCGTCTTTTTGATTGA
GCGCTAACACAAACACCCCCTCATTAGCCAGCGTATAGGGTTCTAGCCCTAAAATCTCACAAATCCCTTT
AGTTTCTTCTTTTAAAGGAATTTTTTCTTCTTCTATAACGATTTTCACTTTGGAGCTGTTCGCCCATTCA
TTCAATACGCTCGCTAACCCGCCCCTAGTCGCATCTCTTAAAGCATCAATTTTGAGATCGCTTAAAAATA
GGGGTTTCAATAAGGGATAGAGCAGTTGGCAATCGCTTTCTAGATTCGTTTTAAGCTTGATTTCATGACG
CGTCGCAAACAGGCTTGCCCCATGATTGGCGATAGTGTCGCTTAGGATAATGGCTTGCCCTTGCTTTAAA
TGGCGCGAAGAAATCCCTGGCTTGATGATTTTACCGATACAGGTTGTGTTGATAAAAAGCTTATCCACGC
TCCCCTTTGGCACGACTTTAGTGTCTAGGGAGAGGAGTTTTAGGTTGGCTTTAAACAATTCTTTTTGTAT
GGATTGTAAAATTTGCTTTAAAAGAGGGATTTCTAAACCTTCTTCTAAAATAAAACCCATATTCAAATAC
AAAGGTTCGCCCCCTTGCACGCTCACGTCATTCGCGCTCCCGCAAACGCAAAGCTTACCTATATCGCCTC
CGTTAAAAATTAAGGGCGTGATGACAAAACTATCCGTGCTTACGCAATATTCCCCACTAGCTTCAAATTT
AGGGGCGTCTTCATCAAACGCAACAATCCATTCTTTTAAATAGGGCATGAAGACTCGCTCAATTAAGGCG
TTTGTTTCTTTTCCTCCGTTCCCGCATGCTAGAGTTACGCTATCCATTTTTATCCTTTTTTGATGATTGT
AGGGTTGAAATACGCCATTAAGGCCTGACCGACAGGGATACTGCTGTCATTAGGGGGGAAATGCTTGTGG
AAAAAATACTCCCTTTGAAGCTTTTTGAATCGTTTGGCTAATTGTTCGCACAACAATTGGTTGCAAAACA
CGCCCCCACTGCACACCACGACATGCTCTTTAAAAGGCGCAATCAAAGCGGTAATGATTTCTACTAGGCT
GTTAAAAAACTTCTTAGCGATGCGCTCAGGTTCTAAAACGCCCAAATCCTTTTCAAACGCTTGATAAAAT
TCCTTCAAACGCACCACGCTGTTTTTGATTTCAAAAGGGTAAAAGGCGATCTCATCGCTTTGTAGGGCTA
GATTTTCTAAAACCTGCCCGCTTTCTGCTTCAAAACTGATCGTTCCTACTAAATCCAAACTAAACGCCAC
TATATCAAACAAACGCCCTATGGAATTGGTGGCGACGCTTTGAATTTTTTTGTCATGCATTTGTTGGAAA
ATTTCTAATTCGTCTTCTTTGAAATGTTTTTGAATACGCCCTAAAAGCTTGTTGAGTTGGTGTTTTAAAG
CGATTTCTAAAACCAATCTTCTAGGCTCTTTGATCGCTTTTTGCCCCCCTAAAAGCCAAAATTCTTCAAA
CCTGGCGGTTTCTTCAATGCGTTCAAAATCCCCCACAAAACACTCCGCCCCATAAACCTTATTGTCATAA
GCCCCACTCCCGTCCCAAACAATACCTATAAAGGGGTGATTTAAATGCGGATCTTGTAACGATGCGTCTA
AGATACTCGCTAAAAAGTGGGCATGGTGGTGCTGGACTTGCAATAAGGGCGTATTAAATTCAAAAGCCAT
TTTAGTGGTGGTGTAGTTTTGATGCTTATCGCAAGCTAAGAGCGTGGGTTTGAAATCATAGATTTTTAAG
AAAAAATTCAGAGTTTCTTTAAAGTGTTTTTCATTTTCTAAAACGCTCAAATCCCCACAAAAAGGCGAGA
GCAAAACAACGGAAGTTTCGCTATCCAATAAGCTAAAATGCCCTTTTTGCTCCGCTCCAAGCGCTAAAAT
CTTTTTGGGTGCGTTAAAAGAGCGTTTGGGTAAAGTGAGGTAAAGAGGGGCAAACCCTCTAGCCAAACGC
ATGGGGCGAATGGCATTATCCACGCGCTGCGCGATACTATCATCAATCCTGTGGATGATAGCGCGATTGT
GCGTGAGCTTAAAATCAAAAATAAAATGAAGCGAATCGATCTCTTTTTCATCGCTCGCTAAAGGGAGAGA
GTTGAAATTCGCGCTCGTGAACACAATAGGGGAATCCAATAAATCCAATAATAAAGCATGCAAAGGGGTA
TAGGGCAAGATAACGCCATAAAAGGGGGAGTTTTTAGCGATATTGGGGGCTAATTTTGTGTCAGGTTTTT
TACGCGCTAAAAGAATGGGGGCACTTGTAGAATTTAAGCTTTCGCATTCTAATGCGTTCAAAAACGCATG
CTGTTTGGCTGCGTTTAGATCTTTAAACATGAGCGCGAAAGGCTTTAGGGGGCGGTTTTTTAAAAGCCGT
AACCTCTCTATGGTTTGAAAATTCCTCGCATCGCACAAGAGAGCAAAGCCCCCCAAACCTTTAAGAGCGA
TGATTTTACCCTTTTGAATGTCTTTAGCGCATTCTAAAAGAGCGTCATCATTTTTGAATCGCTTATAATT
GAGCGCGATACCGCACTTTTTGCAGCTGATGCCTTGAATGTGGAATCGCTTATTGGTGGGGTCTTGATAG
GTAGAAGTGCAAAATCCGCAGAGCTTGAAAGGTTTTAAGGCGGAATTTTCTCTGTCATAGGGTAAGGCGT
TTAAAAGGCTGTATCTTGCCCCGCACTTCGCACAAGAATTGAAAGCGTAATGAAAATAGGGGGAGTTTTT
ATCTCTGATTTCGTGCAAGCAATCCTCGCACACGCCTAAATCTTTAGGGATTTGACTGAGCAAATTTAAG
GGGTGGTTCTTGCTTTCTAAAATCCTAAAATCATTGAAATGAAGCGCCTTATCATAAGGGCTAATAGTGA
TTTTTTCCACCAACGCTAAAGGGGGCAACCCTTTTTTTAGGGCGTTTAAAAAAGACTCTGTTTTGTGAGC
GGGTAAGACAACCTCTAAAGCCGCTTGGGCGTTACGCGCAAAGCCTACAAGCCCTAATTTTTGAGCCAGG
GTATAAACAAAAGGGCGCATGCCCACGCCTTGAACCACGCCAAAAAGCGTGATTTGATTCAATAAAGCTG
CATCGTTACACAATGCAAACTCCCATGCTGTTTGATTAGAGTATTACAATCAACCCCTATCACTTCTAAG
GGCACGTGTTGTCTTAAGGTTTCTAAAATGAGCGTATCATTAGGGTCGTTGTAAGTGGGGACGATTAAAG
CGTTATTGCACAATAAAAAATTCACATAAGTCGCCGGCAAGCGTTGTTGGTTTGCATCATAAATGGCTTT
GGGGATTTCTAGGGGGATGAGTTTATAAGGCGTGCCGTCTAGTTTTTTAAAGGTTTTTAATTCTTCTTGC
ATTTTTTTTAAGGCTGTGTAATGCTCATCGTTTTTATCTTCGCATGCGCTATAAACAATGGTGTCTTTAT
TTAAAAAACGAGCGAGCGTGTCGGTATGGCTATCCGTATCATCGCCTTTTAAATAACCATAAGAATACCA
CAGCACTTGTTTAGCCCCTAATTCCTTTTTAAGCATGGTTTCTATTCCATTTTGATTCAAATGGGGGTTA
CGATTTTTTTCTAGCAGGCATTGGGTGTTGGTCAAAACGCTCCCGGCCCCATCGCTTTCTATGCTCCCGC
CCTCTAAAACATAGGGCATCGTTTTTAAAGGGTGTTTTAAAAACCCTAAATGTTTGAGCTTGAAATTCAC
TAAATTGTCTAAATTGGACGGGTATTTTAACCCCCAGCCATTAAAACCAAAATCCAAGCACTCTAAAACG
CCATGATTTTCAACGCTGATCGCTCCAAAATCCCTAGCCCATGTGTCGTTAGTGTCAATCCTTGCGATCT
CTACGCCGGGTAAATTTTTAAGCGTTTCATAACCGATAGTGTCGTTAGTATGGACGCACACCAACACTTT
AGCGTGTTGGGCTATGGTTTGAATGATGTGTAAAAAGCTCTCCCTAGCTTCTTCAATACAATACGCCCAA
TCGCCAAACTCATGGGGGAACGCCATTAAAATCGCTTGGATTTTTTCAAACTCCGCTAACATTCTTTTCA
TTAAAAATATCCTTTTAAGCAACTATAACACAATCTCATTCAAATAGCGTTTTTAAAAGCTAGCTCAAAC
GCTTTTGCGCGATTTGAAAATATTCTTTTTCTGATTCTATACCGATAAAATTTCGCTTTAAATTTTTGCA
CGCTAAGCCGGTGGTGCCGCTCCCCATGAAAGGATCTAGCACGATGTCATTAGGGTTTGTGTGGATGGAA
ATGATTTTTTCCATTAAGACTAGGCTTTTTTGCGTGGGGTGTTTCACTCTTTCAATCCCGCTCACCACAG
GGCTTTTTAAAATCAAAGGCCGTAAATATTTTTCATTTTCAGGTTTGTTAAACACCCATTTGGCTTTCTT
TTTAACTGCCCATAGGGCAAATTCCGTGTCTTGGACATAGCGCCGGTGAATATTTCTTGGCATGGGATTA
TTTTTAACCCATTGGATGAAATCTTTGACTACAAAGCCGTTTTCTTCTAAAAAATCAGCGATATAGCTTA
TAAACCTGTAAGAACAAAAAATCACCATGCAGCCGTTTGGATTGATTAAGGGGGCGTAGCGCGTGATCCA
TTCTAAAAGCTTGAAATTTTTATCCCATTCCCCAAAGTCTATGCCTTGCCTTTTAGCGCTCTTTAGGGTG
GAAAAATTGTTTTGAACCGAAATGTTGTAAGGAGGGTCTGTGATGATCGCATCCACTTTTAAATTTTGCT
GGTGGAAATCCTTGATGATTTCAAAGGCGTTAGCGTGATGGATTTGTATCATTTCTTGCGCTTTTTAAGA
TCGCTTTGCCTAAGGCTAGGGCTAGAAGAGGGGGCACAGCGTTACCGATTTGCTTGCAAACGCTCGTTTT
ATTGCCATAAAAGATATAATCATCGCTAAAACTCTGTATCCTGGCGGCTTCTCTGGGCGTGATAGAGCGG
TGCAATTCAGGGTGGGAATTGGTGCCATTGCTCGGAGTTACTAAATGAGAGCGGTTAAAAAAGTCGTTGT
CTATGAGCAGGTTTAAAAGTTTCTTATAAAAAGCGTTTTCGTCTAAATGCAAGTCGTTTTCTAAAATGAA
AACAAAAGTTCCTTTGACTTTTGTAACGCTTTCTTGATTGGATTGCCAAATTTGATGCACGCTTAAAGTG
TTGAGAGCGTTTAAAACTCGCGTTTTGCTTTCTTCATAGCCAGGGATAAATTTTGAAGCCTTATAAGAAC
ACACCCCATAAAGACAACCATTTTTAATTTGGAAACGGCTCAACAACACCCCTAAATTAAAGGGATCAAT
AGCGTTTAAAAAGCGAGAAACAAGCAACAATAACCTTTCATTTTTTAAAAGGATTATAAAATAACGCTCA
TTAGTTTTTGTTTAAAGGTTTTAGAATGCGACTCATACTACTAACAGGGCATGGTTTAAAAAGCTTTAAT
TCAAGCTCTCATCAAAGAGCTTTAAGTTAAAAGATTACGATATTGAATGAGCACATCATTGGATTTCTTA
GGACAAAAATTAATGGCATTGAACTTTTCAAAATAGTTACAATGCTTGAGCTAGCGAGCTGTATTAGCTT
AGCTACCTTAATGAGAGTGTTATTTAAATCTTATAACACATCATAGGGTTTTAGCATTCACAAATAGGTT
TGCAAAAGAATACAACCATATCAATTAACATGGTGAGTTTTTTGACTCCATTTAAAAGAACACAAATTTA
GGTATAAAGAAAACTTGTATTAAGTTTTATTGGAGCTATCTTTGACCCAATACAATTTTAAAAAACAAGG
AAATCATAAAAATTTTGAGAAACAAACAAGTCTTTTGTTATTGTTTCAAGCTTGTTTTTGCAAGCTTTGA
TAGCTAAACCGGAATTATCAATGCCTATAAATTTTCGTTGCAATAAAAATGCAGATTTTAAGGTTGTTCC
AGAACCACAAAAACAATCTAAAACAATACTATCTTTATTAGAAGAGGTTTTGATGATCAAATCTAATAAT
TGAGCGTTTTTTTCTGTGGGGTAGCTTGGATATTGTGGGTCTTTAAATTCCCAGATGTCTTGGACTCTTT
TGCCAACTTGTTCTAAGGCATAAATTTTTTTTCTAGGGTTATTATTATTAGAGTACTCAATCAAACCTTC
TTTGTCCCAACGCTCAAGTGTGGCAATATCAGTGCGCCAATGCCGCCCTTTTGGAGGTAGCATACCTTTA
AATGCTTTAGAACATTCGCCACTTTCCACTTCTCCTGGAGCATGTATTGGAACGGTAGTGTAACGCCTTT
TATCTTTGTCAATTTTAGGGAATCGTTTTTCTAAATCTTGTGGCGTATAAGGGATCTTAGGTTCGTTAAA
AATGGGATTTTTTCCTTTAGAGTAAAATAAAATCATATCTTTTATGTTACCATAGCCTATCCTTTTAAAA
TTTTTAGGATTGCACTTTATGCGTGTGATTTCATTTCTAAAATTTTGTATGCCAAATATTTCATCTAACA
TTACCTTGACATAATGCCCTATCTTGTAATCTGTATGCACATAGATAGAGCCTTGTTCTGAAAGCAATTC
TTTAAGCAATACTAGGCGCTGCTTTAAAAATTCTATAAAATTCATACCCACTACTTTGTCGCTATAAGCA
ATATCGCCTTTCTTAGAATTGCTAATTGTGGTTGCTCTACCATTTGTGATAGTAAAATGATTGTTTGTAG
CAAATGGAGGGTCAATATATATCAAATCTATTTTTCCTTTTAGGTTTTTGTCATTTAACAAAAAAAGTAG
AGCGATTGAATTTTCTGCTTGTATCAATAAGTTTTGCATTTCTCTTATTTAAATTTGGTATAAAAATTCT
CGTAGCACTAACGCGCTCATAATATGATAGTTTCTATAAGTAGTATCTAGCAATTTACGCATTTTATTAT
TGCTTTCAATATATAATACGCCATCTAAAATAGCTACTTTAATTGCTTTGATGTTGGGCGCTTTAATTGT
GCTGATAGCGTCGTTGAATTGAGCGTTTTGGTGTCCTCCAAAATCAGTTAAAAATTTGGCTTCGCCAATA
ATGTATTTTTTGTTAAATCTTGCCACAAAGTCTAGCCCTTTATGATGGTGATAATTTAAATGAGATTTGG
CAAATTCTGCCATGACATTATCGCTTGCTTTTAAAATGGCATCGTTTTCATTCGCTATAAAATCATTTAA
ATCTACAGGTTCAACACCTAAAGATTTATTATTGAGCCAATCTTTAAACATAGGACCGATTTGGCGGTTT
GTTTCTTTTGGCTCACTGCATTTTTCAAAAATTTTATTAAGCCCCATTTCATACAATCTGCCACAAATAC
GATTGATTGTTCTTGGATTGCGTTCTAAAGCGCTTTTATCCCGTTTTAAATAGGCAATATAACTATCTTT
AATAGGGAATAAATCTAAATTAAGCAACTCAGTTATTAAGGCTAAATTGTCTTTTTGTTTAAAATGATAT
TCGATATTAGACCAAATTTTTGAATCAATTTCTCTCAAACCTTCTGGAATTGTAGGATATACTTGAAACA
AGTCATCTAAATAGGAGCGTTGATTAGCGTATTCTATGCTTAATTTTGTCCAATAATTCACCAATTTAAC
CTTTTTGAAAATAGTTTCACTGCATGGATTGTAACAAAAATATTGCTTAAATTTCTAAAAACAATTTTAG
GATAAGAAGTGTTTTTGATTGAAAAATAAGTTGTTAAAGTTCGCTATTTTATCAAATAAAGACAACCATT
TTTAATTTGGAAACGGCTCAACAACACCCCTAAATTAAAGGGATCAATAGCGTTTAAAAAGCGAGAAACA
AGCAACAATAACCTTTCATTTTTTAAAAGGATTATAAAATAACGCTCATTGGTTTTTGTTTAAAGGTTTT
AGAATGCGACTCATACTACTAACAGGGCATGGTTTAAGAAAGGATAAGATAAGTCAAACGGGTTTTTATA
GCTAGCTTCAATAAAACTTATTAAAGTTTTAGCTTGAAAGCTCTTAAATCGTTTTTATCTAGCAAATATT
GCCAACTTGGATCTTTGTTCTTGTTAAAATCAAAATAAAAAGTATCTATTGCTCACAATAATTCCCACTC
ATTATTGACTTGAGAAAAGATAGTTGTCTTGAGACCCATATTCAACACGAAAATGTAATGCTTCCAATCA
TATACGCCTTGAGTGTCATTAAAAATTACATTTGTTTTAGCTAATAAACAGATATATTGAAAATCTCTAT
CAATCAGGCGGGTTTGATTATTAGGGTGGGCGTAAATAAAATGCTGATTGGGCGTGAGTGCGATAAGATT
TTCTATATAATCAGCAATAAGAGGAAAGTCTTGAACAGGGAAAATATGGTGTATTTGTGTGGCTTGCGCT
GTTTCATTTTCTCCTTTCACTTCAGAAAGAGAATGATTGAATTTATCATTATATTGTTTCACCACTTTCT
TAGCTTTTGAAATAAGATAGTTAGAATTAGCAATCCTTTTAGAGTTTATGAGATCGTATTCTTGTCTGGT
GATATTTTTATCTTTTCCTATATCTCGCCAATTGATACGATTGTAATTAAGCTCATCTTTTGTAATTATA
GTGTTGGATAAAAACCCTTTTCTTGTGCCTTTTTTACCATAATAAAAAGCTAAAGGATTGATAATTTTAG
TAAAAATCCTAAAACATTCCGTAGTGTTTTTGATTGCTGTGTTATTGATAGTAAAATGAGTGAAACCATC
TTTTAGTTGTTTAAAACTTTCTGTGTCTTGTTTTTGTAAAAAGTTGTCAAATATAGGATCAACCCCACTA
TCCATCAATACCTTTTGAATGTATAAAATAAGGAATTTCAAAGCGTTTGTTTCTCTTTGCATGAGGTATT
CTAATAGCTCTATGTTTTGTATGGTATAAATATTTCTATTGCTAGTTTTTGTTTCAAATAAGATACCGCT
ATAGGCTAATAATTTAATAGGCTGAGAAAAAAACTTATCGTATTCATGCATGGAAAAGTCAGAATTTAAA
TCAGGTTTAGAAAAAATCATTTTAACATTTTCATTGGTGTAAGGGCTATCCCAAATATCTCTAATAGAAA
ATGATTTTTCAATACTATATTGCGTAAATTCTAAAATACAATCAGCAACAATAGACAACACATCAGGGGT
GCATTTTTGATCTATCCATCGCGCGTTTTGTGTTTTTCTAATATCATAATCTCTGAGTTTTAAAAAATCA
ATAATTTGCTGTTCTTTCATTAGCTATCCTTTAAAACCCCAAACCAAAAGCAACTCATGCTATCAATATT
TAAAGTGCGCGTTTGATAATTCCTAGCGATTTTATAAAAATCCCTAAATCCAACGCTAGAGATATAATCG
CATTGTTTCTTGCTCAAAGATATAGGGTTTTTAGGGATTAAAATAGCCACAGATCCATTAACCACATAGC
CTTTTTCTTTTTTTAAAATCCTTGGTTTATAGGTCATATTGGGGGTTAAATAGACATCATCTCTGTCTAA
AAATGAAGCTATCTTGAACGGATTTAAAACCTCTTTTTGAATGTAGCTATCGTAATTTTCAATGCTAATA
ATCTTCCCGTTTTCATCAATGTTGCGAGATTTAATCACACGAATACCATTTTTAACCAACACAGAATTAG
TGATTTGTCTGTCTCTAAACACTTCAAAAAGACCAAACTGCATGGAATGAAACACCTTATCAAAAAAAGC
GTTACGATAGATAACCCAATAGGGCAATTGTTTGTCAAAAATATAGCTTGGCTTTTGTTTGATGCTTAGG
TTTAGGGGTAACGAACGCGCTAAAACTTCTTTTGATTTTTGTGTAACAATAGCAATTGTTTCTACTAAAA
CGCCCTTAAAACCAAGCTCGCCAAAATCTAGAATCGCTCCTACTCCCTTTTTTTCAAGCTTAGTTCTGGT
TTCTGCATACTCTTTAGTGTTTAAAAGGTTTTTAGGCATAACCATTGCTGTAAAGTTGGCTAGTTTTAAA
GATTTTTCTAAAAAAATCCCTGCTAAATGAGTGAGCCCTAAACTATAATCTTTAAATCTTTCATGCGTTT
TGCCAAAAGGCGGATTGCCCACAATTAAATCCACTTTGTCGCATTCATAGGCTAGAAAATCTGTGCAAAT
CAATTCCATTTCAAAATTGTTAGGAATGCAATCTTTATATAAAATCTCTAAAATTTCTAAACTATTTTTA
TCAATATCTATACACTTTAAATAAACTTTTTTAACAGAAGCGTATTTTTTAAAAAGAGCGCTTAAGAAAT
TCCCACACCCTACACTTGGCTCTATGATAGTAACGCTCTCTTGTTTAAAGCTTGGCAATAACTTCGCTAT
CTCATTAACAATAAAAGGGTTTGTAAAATACGCGCTTTTTTCTATGCGTTTAGAATTAGCTATTTCTGCC
AAACTCACCAAACTCGCTCTTGCAATCTTGTTTTTATTCTCTAAAATAAATCGCTTCAAATTTTGTGGCT
CTGATAAAGAATGCAAATCAATAAACTTAATGATTTCTTTATAGCTTAAATGGATTTGAGACATAAAATT
TTTAATTTTTAAAGCAATTTGCTTAAAAATAATCGTTGGAACAGCTTCACCGATACTTTGTCTGATGTTC
ATTTCGTTTTGTTTGGAGATTTTTTCTTTTTCTTGTTGGTTAAGGGCGTTTAATTCTTGTAATTCTAAAT
CTAACCACTTAAAACGGCTAGGGATATTCATTAAAAGCATCAGCTCTCTAATGGAAAACACTCTGTCATC
TTTGGGGTGGATCGTGTTTTGGCTAGCCATTTGGTCGTTTCTTGTATGAATGCAAGGGGCAACGCTATGA
TATTTTTGCCTTTTATATTTATCGCCATTTTTAGAAACGTTTAAGACAATCTTATTACCGACAATTCTAT
GAGGCTTTTTGTTTAATTCTGTGTTCTCAAACGCGCTTTGTCCTTCTTTTAAATCCTTAATCCATTCTTG
CATATGCTTTGGATAAGTTCTAAAACTATGATAAAAATCCGCGCTATCATACTCGCCCCAAGTAAGTGGT
TTTAACGAGCCTATCACTTCTTTTAAGGTTTTTTCTTGTTTGAAATCAGGAAAAAATTCTAACGCGCTTA
TAAAATCTTTAAACTCTTTACAAACCCCTATTACTAAAGTTCTTGTTCGGCTTGAATTAGCCCCAAAATT
TTTAAAATTGATCACCTCATCATAGAGCATATAATCACCACTCAAATTTTGCTCTATCATAGATCCTATT
TCTAGTAAATTGTCATTTTTGTCTATACAACCTGTTTTATAAAAACTGGGGACATTTTCTAAAATAAAAA
ATCGGGGCTTGATTTGTTTGATCAAATCAATACTCTCAACCACCAAAGAATTCCGTTTGATTTCATCGTT
TTTCTTTTTATGATTGGCCACACTCATGCCTTGACAAGGTGGGGTTGCTACCACTAAATCAACCCTATCA
TTACCAAAATTTTTAGAATAAAATCCAATTCGTTTTAAAATTTTTTCTTTTATCTCTAGCTCTTTAATGT
CCCCACAAATATACCCTTCATCAAATTTACATTTGTGATTGATCCTTTGGATATTCAAGCGTTTTTCTAA
AATTTCATTGGTAGCAACGCATTCAAACCCCTCTTCTAAAAGCCCATAGCACCCCACTCCTGCCCCAGAA
AATAAAGAAATATAGGTTAAGGTTTGATTAAAGAGCATAGGGGGATTTAAGGATTAAACCAAGCTCATTT
GAAGCGTTTTAATGCTTCAAGATCTCAATTTCTTTAAGCATGGTTTCAAAGGCCTCTTTAGTGCCTGCTC
GCACGCTAGAAAACAAACTAAACGCAACAATAGCTATGCTCGCCACAATAAAGCCCGGAACGATTTCATA
AATATCCAAAAAGCTCTTGCCAAATTTATCGTATAAAATCACCGTGCTAGCCCCAAAGAGCATGCCAGCA
ATCGCGCCAATGCGCGTCATTCTTGACCAAAAAAGCGAGAATAAAATCACAGAGCCAAAACTCGCGCCAA
AGCCAGCCCATGCGTAACTCACGATGCTGAGAATGCTGGCGTTTTTATCCGTTGAAATGAAAAAAGCGAT
GCAAGCCACCCCTAAAACCGAAAGCCTAGAAATAACCATCACTAATTTTTGGGGGGCGTTTTTGTTGAAA
ATCGTCGCATAGAAATCTTCAGCAATGGTAGAAGAGCTTACAAGCAGTTGCGAACTGGCTGTGCTCATCA
CCGCCGCTAAAATCGCGCTCAATAAAACGCCTGTGATCCAAGGGTTAAAGAGCAATTGACTCATCACAAT
GAAAATCTTTTCAGGGTCTTGCAAACTCAAATCAAATTTATGCGCATACGCAACGCCTAAAAGCCCCATA
ACGCATGCCCCAATCAAAGAAATGACCATCCAAGAAATCCCAATAGCGGTCGCTTTAGGCACATCTTTAA
TGGAGCGGATAGACATGAAACGCACTAAAATATGGGGTTGCCCAAAATAGCCTAAGCCCCAAGCGAGGCT
TGAAATAATAGCGACTACGCTAGAGCCTTGCAAGAAAGAAAGGTTTTCGGGCTTGATTTCCCTAATGATT
TTAATCCCCTCTCCAATCCCGCCAAGATGGATTATCATAACGATCGGCACCACGATTAAAGCGCTCATCA
TCAAAAGCCCTTGAATCAGATCCGTCCAGCACACCGCCTTATACCCCCCTAAAAAGGTGTAAGAAACAAT
AATCAGCGTGCCAATGCTTAAAGCGTAGTTGTATTGAATGCCAAAGGTCGCTTCAAAGAGTTTGGCCCCA
CTCACTAGCCCTGAAGAAATGTAAAAAATAAAAAAGATTAAAATCACAAAAGCTGAAATCAAGCGCAAGA
TGTGTTTGTCATCGCTAAAGCGCGTTTCAAAATAATCTGAAATGGTGATGGAATTAGCGATCACGCTCGT
ATAAATGCGCAAGCGTTTGGCCACAAAAACCCAGTTAATCAATGCGCCTAAACTCAATCCTATGGCGATG
TGTGAGTTGATAAGCCCCCCTACATATAAGGCTCCCGGTAAGCCCATTAAAAGCCACCCGCTCATATCGC
TCGCCCCCGCACTCAAAGCGCTAATCACAGGCCCCATAGAACGATCGCCTAAGAAATAATCCTCAGTCGT
TTCATTTTGTTTGTAAAAATAAAAACCAATATAGAGCATTAACAGCGAATAAACGACAAACATCGTAACA
ATAGGGGTGCTTAAAACAACATGTCCCATTTTGATCTCCTTATTTAATACAATATTTATTTTTCGGCACA
GCATGATTTGTGGCAAGTGGGTTGCCTTAAAACCCTTGAGCCTAAATTCCCGTAACGATGATAAGAGATG
CTAACCGATCGCTCTAAGTGGTAATACAGCAATTCAAAACGCCCGTTCAAGCAGGGTCTAGTCGTGGCTA
AAACCATCCCTAAAACGCTCGCTTTCTTGTGCAATAAATCCAAATCGCTTTTTAAATAACGGATACGATT
GAAAGCATGCAATTTCTCGCTAAATTTTTGCAAGCTTTCATAAACAACAGGGGCGTTTGCTTGGAGCGTT
TTTAAGCATTCTAAGAAAAATGTTAAATCCTTGTTCGCTCGTTCGTTTTCTGCACTGATTGTTAAAGGGA
TTTGAGAAATGAGGCATGCTAGAGCAACGCCCAACATGTCGCTTAAGGTGTCCTTTTCGGTGATGCGATA
GCCCACGCTTTTAACTTTAGTGTAGGAAAAGAGGTTGTCTTCGCCTCTGATTTTGACATAGTCTTTAGTT
TGGCTGAATTCATGCTTGTAATGATAGGCGTAGCTCTTTGCCATAAAAATCGCGCGCTTTAATTCATGCG
TGTGTTCGTCATAGCCTTTTTGAGTCAAGTTTTCTAAAGCTTCGCTTAAGGGGTTTTTTAGGGCGTGTTC
ATCTTCTTCATCTTGGTGGATATTCACAAATTGCGTGATATAGTTGAAAATGCCCACCTTCCTCCCAAAC
CCCACAGCGGATTTTTTAATCCCCCCAAAAGGCTGGCGCAAAACAATCGCCCCTGTGGTGGGCTTGTTGA
TATAGATATTACCGGCTTCAATGCGTTTTAAATAGTATTCCCACTCCCTTTCGTCTAAAGACTCTAACGC
GCTAGTCAGCCCGTAACCGGTAGAATTGACTATCTCTATCGCCTCGTCTAAATCTTGCGCTTTCATCACG
GATAAAATGGGCGTAAAAAGCTCAGTTTGGTGCGTGAAATCGCCTTTTTTAGTGCCGTATTTGATGCTTG
GTTTCATCAAATAGGGGTTATCATCAACAAAGCTTGCCGGGATTTCGTAATTTTCATAGCTTTTCAATTC
ATCTATGGCTTTAATGACCTTTTCATTAGGTTTGTCTGCTAGAGTGCCGATTTTGTTTTTGAAATCAAAA
GGATCGCCCACGCTAAGGCTTAGAGTGGCGTCTATCAAAGTCTTTTTGAAATTCTCATCTTCATAGACTT
CTTTTTCTAACACTAAAAGCGAAGTGGCGGAGCATTTTTGCCCTGAATTGCTAAAAGCTGAATGGATAAC
ATTCTTAATCGCTTGATCCCTGTCTGCCATTTTGCTCACAATGGTGGCGTTTTTACCGCCCGTTTCAGCG
CTCAAGGCTAGAGTGGGGTTAGCCTCTAGCATTTTATAAGCGGTGTCTTCGCCCCCGGTTAAAATGGCAA
ATTGGATGCTTTCATCTTTCAAAAGATGTTCGCTAATATCGCTCCCTTTAGAGGGCAAGTAAATGAGTGC
ATCTCTAGGCACGCCCGCATCCCAAAAGCACTCACAAAGCTTATAGCCCGTTACGCTAGACAAACTTGAG
GGCTTGTAAATCACCCGATTGCCAGCGGCTAGAGGGGCAGCGATAGTGCCTACAGAAATGCCCACAGGGA
AATTCCATGGGGCGATGACCACGCCCACGCCTTTGGGGGTGAATTGCGTTTTTTCATTTTGCTCTTGTAA
CACCCTTAAGCTGTAAGGGTAAAACTCTAAAAAGTCAATGGCTTCGCTCACTTCAGCGTCCGTTTCAGCG
AAAGTCTTACCCACTTCTAAAGCGGAAATCCCTACTAAATCGCCTCTCCTTTCTCTAAAAAGTTGGGCGG
TTTGACTCAATAAAGCATGGATTTCTGTGAAGCTTTTTTGACTGAAATGACTCTTATCGCTTTTAGCCAC
TTCTAGGGCTTTTAAAATCGCTTCCTTATCCGCTAAATGCACGCTGGCGATTTTTTTATGATGGATTTTA
TCAAAGACTTCTAAAGAGGTTAAATTAGGATCCTCAAACCTCCCATCTATTTCTGGGTAAAGCTCTAAAA
TAGGGGCGTTATGCATTTTCTCGCGTACTTTTTTAGCCCATTCTCGGTTGGCTTTTAAAATAAAATCGGT
ATCGCTTTCGTTTTTAAAGGAGTGGTTTGGGTAGGTGGTATGCCCGGTTTGCTTGGCGTTTCTGTCTTGG
GTCCTGTGGGTGGCGTTGTCTAAAGTGGCGATCCCTTTAAGGCTGTTTAAAAAGCGTTGCTCTTGGTCTT
TCCATTCGCTCGTGCCTACTTTGAGGTTGAAGAAAGCTTTCATGAAATTATCGCTTGAGGTGTTTTCATC
TAACCTCCTCACCAAGTAAGCGATCGCATTGTTGAAATGCGCTTCATCGCACACCGGCGCATAAAGAATG
AGCTTGTGCATCTCTTTTAATTCCTGGCTCGCTTGCAAGCTCATGCCCTCTAGCATTTCAAAGCTGAAAT
GCTCCAACACAACAGGGTCATTAAGGGCATGGATGCGCGTATAGACATAAGCGATTTCAAAAATATTATG
GCTCGCTGCGCCGATATGAATGTATTTATAATTGTCGCCCTCTAAAACAAAATCCAGCATTTTATTGTAA
TTAGAATCGGTGTCTTGCTTACTAGAAAATGTGGGTAACGCCCAGTCTTTCATAGAAGCGATCGTCTCTT
CGCTCTCCATGTTCGCTCCCTTAACAAAGCGGATTTTAATAGGCTTTAACCCTTTTAAAACCCTTTCTTT
AGAAAAAGCGTGCAGTTTTTTCAAATATTCATAAGAATCAGGGATATAAGCTTGCAGCACAATTCCGGCG
TTCAAATCAAATTTAGCGATAGACTCCATAAACGATTCCACCGTAAGCTCTAAATCCCTAAATTCCTCCA
TATCCAAATTGATGAATTTAGGCATGCCTTGCTTTTTTTCTTCTTCTAAAGCTAAAGTATAAAGAGCGTC
TAAGCGTTTGACAATCTCTTTTTTAGAGTATTCAAAATCAAGGATATTGATTTGAGAAAAAATCGTCGTG
ATTTTAATGGAAATGTATTGGATGTAGTCGGATTTTAAGGCTTGAGAGTATTTTTCAAAACGCGCATTAG
CTTCTTCTTCGCCTAAAACCTCCTCGCCAATAAAATTCACGTTCAAAATGATTTTTTCGTTTTTTCTTTT
TAAAATCCGCTCTTTCAATTGGCTCTCTTCTTGATCCAAGACCATTGCTTTTGTGTCGCTTCTGATTTTA
TTGACAAAGAAAGGCACGCTCATATCAGGGAGCATTTTCCCAAAGCTTAAAAACCCCATTAAAAGCCATT
TTTCAAACGAGGAAAAAATCTCACGGCTTTTGTATTTGTCTAAAACATGCTCAATCATTTCAAAGCGGGC
TTTATTGTCCAAGCATCTAAAACTCCGATCCATAAGCTCTATGAGCATGACCTTGTTTTCGGGGTTGTTT
AAAAGCTTTTGCATTTTAGAGTGGAACGCTTTTTCTTGCTCGCTCAAATGGTTACTGATACTATCTTGCA
GTTTTTTAGCTAATTCTAATGAATCCTCAATGATTTTTTGCATGAGCTTACCTTTTATTTAAGAATTTGG
CTTGATTGTAGCATGTTTTAAGCGGGTGGCTTTAAGTCTCATTTATTGGTAATGTTTTTTAAGTTTTAAA
TTTTGTTCCAGTGGTGATTAATTCTCATTCCAACCTTTTTGAGTTTATCACGCATTTTTACACAATGATA
AGAATTTGAGTGATAATTTGTATTGTTTTTAGCTTCATTTACTTTTCGTTTAAAAATAGATTATAATATT
CGCATCGTGTAATTTAAAACCATTGAACGAAACGATTTTAAATTAAACGGATTGACAAAAATTTTACAAA
ACAAAGGATATAAAATGAAAACAATTAAAAATGGTATTATGATCGGCACACTCGGCGCGTTGTTATTGAG
CGGTTGCTCTAGCTTTGATGCTCAGCGTTTCGCTTGTCTCCCTAAAGACCATTCTTCAAAAGACGCTTCC
ACCAAAAAAGAAGCGCAATACATACCTAAGGGCTTTTTTGACCCTTATTCTTCTAACTTAAACCATTGGG
ATTCTACATTCTAGGGGTTTATTAGAGGGGGCGAAAAAAGGGAGGGGAAATAAAGCTCATTTTAAGTTTT
CTCAAATTACAATAACAATCTTTTTAACACTGATATAATATAAAAGGAGATATTCTTATGAGTGGCGATC
ATATTGTAGAAAATGCGAATAATGAGAAAATAGAAAAACCAAATATTTCAAATCCCACTGCTTCCACCCC
CCCCCCAATAATGAAGAGCTTTTAAAATCTATTACAGATCTTAAAGATCGCATTAAAAAATTAGATGATA
AATTAGAGGATCTCGAACCCTTTATAAAAATCTCTCGTTTTATAGGCCATTGGTTTGGAAACCCCTCTAA
CGACACCCAAGAAAACCCAAAAGACGCTCAAAAATCCACCAATTTCCAAGAGAAACATACCAAGCCGACT
GAAACCACCGAGCTAGTTGAAGAAAATAAAGCGCTAACCACAGAAAAAGAAAGGCCAGAAAGAGAAAATA
AAAATCTAACCACAGATAAAGAAAGGCTAGAAAGAGAAAATAAAAATCTAACCACAGATAAAGAAAGGCT
AGAAAGAGAAAATAAAAATCTAACTGCAGACAAAGAAAACCTAACTAAAGAAAGCAGACAAAGAAAACCT
AACTAAAGAAAGCAGACAAAGAAAACCTAACTAAAGAAAAAAACAATCTAAACGATCAGCTTAACGCATC
ACAAAGCCAAGCTAGCCAAACGAGCCAAAAACTAAACGAGTTAGAGCGAAGGCACGCTCCATACCAAAAA
TTAGAAAAACTCTATGAAGTCTTTTTGGAAGTCAAAGATCGCTTGAATTTTAATTTTGTAGCAACAACTC
ACAGCGCAATGGACTTGATCGCATCTGTTCTTAGCGATAGCAAATACTATTTAGAAAGCCTTTATAACCA
AGCGAGCCAAGAATTAGGCGATAAGAGGAGCGATAAGGGCGAAAAATTAGCTGAATTGTTTGATTTGCTT
TTTGAATATATTAAGGATAGTAAATTTGAGCGTTTGAAAGAGCCAAGCGCTTATGACCATTCATGCAAAA
AGCTATACCCATAGCAAAACACTTCTCAAAAGATGCAAAGAGTGGTTTTAAGAGGCTATAAGCACAATGA
TAAAGTGTATCACACTATCGTGGATATGGGATCATAAATGGGAAGGTTCATTGAAAAATGGTTTGGCTTC
TCTCAAATCAGAGAAGAATTAGAAGCTCGCATCGGTGAGTTAGAAGACGAAAACACCGAGTTGTTAAGAG
AAAAAACGACTTATTTGTAGAAACTAGCGAGTTAAAAGACGCTAACAATCAATTACGGCAAAAAAACGAC
AAGTTATTCATAACAAAAGACAAGCTAACCAAAGAAAACGCCGAGCTAACCACCGAAAACGACAAGTTAT
TCGCAGAAAACGAAAACTTATCTGTAAAAATCAGCTGGTTAGAAAACACTAACGATCAATTATGGCAAAA
CAATAACAAGCTGACTAAAGAAAACACCGAGCTGAAAGCCGAAATCACCGCACTGACTGAAAAAAATAAA
ACGCTAACCACCGAAAACGACAAGCTCAACCATCAAGTTAAAGCGCTCACTAATGAGCGAGACAGTCTCA
AACAAGAGCGAGCGAAATTGCAAGACGAGCATGGGTTTTTAGAAAAATCATGCGCTGACTTAGAGAAAGA
CAACCAACGCCTAACCGACAAGCTAAAACAATTAGAAAGCGCTCAAAAAAATTTGGAAAACTCTAACGCC
CAATTACGGCAGTCTTTAGAAAACTCTAACGCTCAATTAGCGCAAGCTAAAGAAAAAATAGCCACAGAAA
AAAGCGAGCTGGAGCGAGAAATCGCGCGCTTGAAGAGTTTAGAGGGTATGGAAGCCAAAAGCGATCTGGA
CTTACACAACAGGCGTTTAGCGAGCGCAAACCAGGATTTAAAACGCCAAAACCGAAAGTTAGAAGAAGAG
AACATCGCCCTCAAAGAGAGGGTTGATAGCTTGAAAGAGCAACTCTTCACATTGCAACCACAAAAACCAC
AATAAAGGAAATATCATGGTAAAACCCTTACAAAGTTTAAGACTGCCTCTTGGCCACCCCTTAGTAGAGA
AATTGTGCAATCTGTCTTTAAAAGATGGAGTCAAATTCAATGAAAAAAGTGAGCCGATTTTCAAAGAAGA
AGTGTCAGAAGAAGACAAAATCAAATTCAAACAAGCGCTGCGGGTGTTTCATGCGATCGTCAATAATGAG
ACTTCTTTAAGGTATCTTTCTGATGACAATCAAAAATTCCTAGAGGATTTAGCGCAAGCTAAAAAGATCG
CTAATGAGCAAATAAAAAAACCTTAGAGATCGTTTCTATTAGCGATGTGGATGTGGATTTTGAAAAATTT
AAAGATTTGATGCTCAAGGTGGATAACACAGCGGTAGGCCTTAAGAGCTATAGCCAAAGCCAATTGCTTG
ATTTGGACGGAGGGCATTGGGATTTAGAGGTGCCTAGCGCGCCTAAAGAAAGGGTAACCTTTAGGTTTGA
TAATTTAGACCCTAACGGCAAAGAAATGCATTTTTATGCGCGCTCAAGTTTGAAGGATTTAAACAAGGGC
GTTGTCGCTATTGACTTTGGGACTAAAAGCACGACCGCAAGCTATATGGATAAGAACGGGGAATACCGCT
TGCTCTCTATTGGTGGGCTAGTAGATGACGCAAGCCTGACAAAGTTTGAAAACCCCACGATCATGGAGTT
TAAGCGCAGAGGAAAATTTATTACAGAATACGATGCGCTAGATCACCGCCCTTTCACAGGACACGACGAT
ATAGAAGTGGCGCATGAAGCCCAAAAGAACGCTGCAGGCGTTAAAGGGAATGATTTGTATCGGTTTTTTT
CTAAATTGAAGCAATGGGCTGGAGCGGATGAAAAACAGAATTTTAGGGATCTAATAGAGGATTTTTCTTT
AGAAAGCTTCACTAATTGCACGGGTTTTAACCCCATAGAAATCTATGCTTACTACATCGGCCGCAGCATC
AACAACATGGAAAATGGCGTGTTTTTGAAATACTTTTTATACTACCCCATCAAGTATGAAAAGCATCAGG
CTGAAAAAATCAGAGAGAGTTTTGAAAGAGGCTTGAAAAAATCCTTACCCAGGCATGTTTTTGACGATGA
AAAAACGGCTAAAACTTTCAAAGTGGAATTGAGAGCGAGCGAGCCTTGCGCGTATGCCATTAGCGCTTTA
AAAAGCTACGGGTTTTTTAAATCAGAGAAGTTAGACAAGCCGGTTTATTACGGGGTGTTTGATTTTGGGG
GCGGGACGACGGATTTTGACTTTGGCAAATGGGAAAAAAGCGCTAGCCCCAAATTCGCCTACAAAATGAC
GCATTTTAGCAGTGGAGGGGATAAATATTTAGGCGGTGAAAATTTATTGGAATGGTTGGCTTGGGAAGTG
TATGCCAAAAATTTCCAAACGCTAAAAGAAAAAGATATTGTCATCGCTAAGCCCAACTATGACAGGATCG
ATACGCAACGCTTTGGATCGTTTATGCAAAATTCCAGTGGAGCGCGCTTGAATTTGCAAACGATCGCTTC
TCAATTGCGCCCTTTTTTAGAAAATTTAGACGCCAATATCATAGAAGCGATAGAAGAAAATGAAAACTTT
GAGATAAAGGATTTTGAAAAGGATTTTAAAGCCATGCTGTTGGATAGGAATGGGGTAGAAACAGAATGCG
ATCTTAAAGTTGATTGCAAAGAGCTTTTAAGCCTTTTAAAGGGCAAGATAGAGGAAGGCGTTGCCAACTT
CTTTGCCGGATTTTCTAAAGTGATGGCTGAAAACATTGATGATCAGTGTCGGGCGTTTCATATTTTCTTA
GGAGGGAATGCGAGCCGTTCGGTTCTAGTCAAACAAGCGTTTGAAAACGCCAAAGAAAAGCAGCTCAAAG
ATTACCATCAAAAGACTTCTAAAAATGATTTTAAATTCATCATTTATGAGCCGCTAGGCACAGAAAAATC
AGACAAACAGATTTTAGAGCTTACAGGAGAAGACGTTTCTAACACGCCCGCTTATTTGAAGCCCACTTGC
AAAACCGGGGTGGCTTTTGGGCTTTTAGAAAGCAGGGACAAGGCTAAAGGGATTGAAATGCCCTCTATAA
GCTCCAATCCGGTGTTTAAATACGATTTAGGCATTGAGATAGAGGGGAAATTCCACGCTAAAATCCATAG
GGATTCTCTAAAGCCTAATGAATACCAGATTTTCCAAACTAAAGAGGAATGGGGAGGCTTTGATGAGTTA
GAGATACGATACAGCGACAAAGCCCTAGCCAACACCAACACTCTGGACATTAAAGATACGCAACTGATTT
CCATAGCACTAGAAGAGGTTGAAGAAGTGGACGTGAAGGTGTGTTGCGTGGATTCCCAAAGCATTAAAGT
GGGGCTGTTTAAAGACGGCCAATTAATCTATGAAAGCGAGGTAGAAAAACTATGATGATTAAGAACGCTT
ACGCGTTTGTCGTGATTGAAAAAAGTATTATGGTGTTTAAACGCGCCAAAGATAATGGGCTAATCCCTAT
CACTGAAGGCTTTGCACCTTTAAAAGAGGGCTTTTTGAAAAATTTTAAAGAGCGTTGCAATGTGGAATTT
TTAGAAAATTTAGACCTTTTGTTTTTGTATGATTACCAGTTTCCAAGCGAGGTTTTTTCCTTGTGTAAAG
ATTTGAAAAATTCCATTTGGGACAGAAAGCTTGTGGTAGCGCTAGTGGAGGCTTTGGAGGGTTTTAAGGG
TTTGAATTTATCTCTTAAGATAGAAGACAGGCATTCCAATAGCTTGGGTAATGGCGTTCAAAAATTGCTC
ACCAACGCTGATTTAGGGAGCACCCACAAAACAATCGTGATAGACAGCATGAAAACATACCACCAAAGCC
AGCAAGAAAAATACAAAAGAGAAAGAGGCGAAACGCTAGAGATTCGCCCCACAACACCCCCTAGCTATGG
GGGTGGGAGCATTAGGATCAGCGGCGATAAAAAGCCTGATTCTAATGAAGAAAATTTTTAAAAGAAAGGA
CAACCGATGAGCAGAGTGCAAATGGATACCGAAGAGGTCAGAGGATTTGTAGGGCATTTAGAACACTTTA
AAGAGTTGCTAAACGAGGAAGTGAATAGCTTGAATGGTCATTTCCATAATTTAGAATCATGGCAAGACGC
TAGGAGGGATAAATTTAGCGAGGTGGTGGATAATTTGAAAAGCACTTTCAATGAATTTGATGAAGCCGCG
CAAGAGCAAATCGCATGGCTTAAAGAGAGGATTAGGGTTTTAGAGCAAGATTATTAAGGGGTGGTTTATG
GCTGAATGGAAAACGGACACAGAAGAAGTCAAAAAGGTTGTTGATAAATGCAGGGAATTTAAACAAACCC
TGCAAAAAGACAAGTGTGGTGGTTTTATCAAAGACCTTGATAGTTACGCGCTAAAAATCATAGTAGAGCG
CAGAAAAATTGAAATGCAATTGGAAAAAGCCATAGGAGAATTAAAAAAAGCCAAAAAAAAGCGAAGGGGT
TTTTGGGGATTTTTTGGAGAGCTTGGGAGAGATTTTTGTAATGCGGTAGGGTCGGTTATCCCTCCTGTTA
AATTATGCGCTGAACTTTGTGAAAAGGGCTTAAACCTTATGGAAGACAATATAGAAAAATGGGAACACAA
TGTAAGGTTATTAGAACGAATGTTTGAAATCTACTCCACTCAAGCCAAAGCGAGCGCGGATCTTGTGAAT
CAAGCTTGGGAGGGAATTAAAAAGAGGTTGCATTTTTATACCGATAAACACCAGGAATTTATCAGGCGTT
TGAAACAAGCGAGCGATGCGATAGATAACGAATACAACTTTCCAACCCCAGGCGTTTTATTGGAATACGA
TTTTGAACGGCCTGCTATCTCTTATACCCCTAAAAAAAGCGTTTTTAATGAGCGCTTGAAAGATTTGAGG
GAAAATTTCGCTTCTTTATACGCTGATTTGGAAGATAAAATCCATCATAACGCTTTATCTGGCGATGATT
TAGAACGCATGGCAATCTCTAAAGAGCGAGAATTTGAAAAGAGTTTAGAGGATTTGATGGGCGCATCTTC
TTATGATGAAAACCCTAACGATGATTTAGATCGCATGGCAATCTCTAAAGAACAAGAATTTGAAAAGAGT
TTAGAGGATTTGATGCCAAGCGTTTTAAGCGTGCCTTCTTATAACGAAAGCTTGACTTTAGCCAAAAATC
GTTGCGTTAAAAACATTAAGAAAGCTTTAGAAGGTTTTACAGAAAAAATCAAAGAAGCCCCCAACGATTC
AAACGCTATCAATGAAGCTTTTGATAGCTTGGAAACAGAGTTAGAGCGCGCTACAGAAAGTTTGAGTCAA
AAAATCGATCCCATTTTAGAACGCAATGAAAATTATACGCAAAAAGCGTTGGAGTATAGGGAGTTTTTAG
AAAGCCGTAAAGAGGGCTTTATTGTAGATGAAAAAAACCCCTATCCGGAAGAAGTCCGCTTTAATGAGTG
GCGTTTAGCGGAATTTGATAGCGTTTTTAGTGCTATTATGCCTTTAGAAGATTTAAATAAAACCGCATGC
ACTCATCATGCCCTAAAGGCTTTACAAGCCGTGCTTAAAGACAACGATTTGGGCTTTGATGCGACAGAGT
TGGAACAGATCGCAAAAGGATTCATTCCTAGGGGCTATTTATGGCATTTTGACGCGAATGTTTTAGGGAA
TATGGCGTTGGTGAGAGAAGAGTTATTATTAGGCGTGAAACACACGAAAGGATATTCACTATGGACAGAA
TTTCTACAGAAACAGAATTGAATTGGGAATTTGTAGAGCCGCTCAATGGAAATGCGTTGAGCGATCTAGA
AGAGCGGTTAAAAATAGGCTTTAGCGATGCGTTTAAGGACTTTATCAAACGATCAAACTATGGTTTTAGC
CAATTGCGTTATTTCATGGTGGGCAATGAATCCTACACGTTCAAACATGTTTTGAATTTCAATTTAGAGA
GCTTGTTGATTGATTTCATGCAGAGCTTAAAAGAATGGTTAGAGCCTGAAGAAATCGTCTTTGCTAATGA
CGGGTATGGGGGGTATTATCTTTGGAATACCACCACTGATGTGGTGCTGTTTTTAGACACCGATAATGGC
TCAAAAAAAGCGCTATTAAATCTTAAAATGTTTTTAAAAAAACTGGAATCAAGGGGTTAAAATGTTGTTT
TCTCATAAAGTTTTTTTGGAGGGTTGCACCAATGAGTTAAGAAGGATTTGCGACTATTTCGTAGAAGAGG
CCATGCAAGATGATTTGGGGCAGAAACTTAAAAGTGAGGTACTAGAGGAGATGCTAAAAATCGCGCATGA
TTTAGAAAATTTAGAGCAGGAAACTCAACACGAAATGAGAAAAATCAACGAGCAACTTGAAGAAGCCAAG
CGTTTGGAGAAGCAAATTCATATGAATTTCCACTCACAAAGCGAAATTGATAGGCTTATGCGTGAAGCCA
AAGAGCATGAAAGAGAAGCCAAGAGGCGCTATGATGAATATCTTAAGGATAAAGAATGATTGATGCGGGT
AATTTATTAAAAGAACTGGACGATGCCTTAGATAAAGTTGTTGCTAAAAAAGAGCCAGAGAGTTTTCTCA
AGCCGATCGTCTCACGAATAGAGGACTATCAAAAGAGTATCAGGCAAATTCAAGCGCAATTCACAGACGC
GCCACAATTCAATGAAACGAGCGTTTACCCTAAATTTTTGAGCTGTGGTTTGTTGCATGTTAAAGGCAAA
AATGGTGCTAATATGGAATTTTTATTGCCTAAAGTTTATCCTTTCTTTCCTAAAAGCTTGTATATAGAGC
ATGAAAAAGACGGGCAGTTTTTGAGAGAAATGCTCATGCGCTTACTCTCCAGCGCGCCTTTAGTGCAACT
GGAAGTGATTTTGATTGATGCGTTGAGCTTGGGGGGCATTTTCAATCTGGCCAGAAGGCTTTTAGATAAA
GACAATGACTTTATTTACCAGCAAAGGATTTTAACCGAAAGCAAGGAAATAGAAGAAGCCCTAAAGCATT
TGTATGAATATTTAAAGGTTAATTTGCAAGAAAAATTGGCCGGTTTTAGAGATTTTGCGCATTATAATGA
AGAAAAAGAAGACCGCTTGCCTTTAAAAGCGCTTTTTTAAGCGGGGTAGATGCTTTGAGTAAAGACGCGC
TTTATTATTTGGAAAAAATCATGCGTTTTGGCTCTAAAAATGGGGTTTTGAGCTTTGTCAATTTGGAGAG
CGAAAAAAACAATAAATCCGCAGAATATTTGAAAAATTATGCGGAGTTTTTTAAAGATAGGACAAGTTTT
GAACGCTTGAAATACCTTAACGTGGAAGTCATCAATGATCATGGTATCCAATCCCAGCACATGAAAGACT
TCGCTGATAGAATTAAAGCGTATTACAAGCAAAAAAAGAAGTTAAAAGGGAATTGAAAGACTTACAAAGA
GACAAAGAATTTTGGACTAAAAGCTCTCAGCATGAAGTGGTTGTGCCGGTGGGGTGGGATATTAACCATA
AGGAAGTGTGTTTTGAAATCGGTAACGAACAAAACCACACGCTCATTTGCGGGCGCAGCGGGAGCGGGAA
ATCCAATTTCTTGCATGTGTTGATCCAAAATCTGGCCTTCTACTACGCGCCCAATGAGGTCCAACTCTTT
TTATTGGACTATAAAGAGGGGGTGGAATTTAACGCGTATGTAGCAGATCCCGCTTTAGAGCATGCGAGGT
TGGTGAGCGTGGCGAGCTCAATCTATTATGGCATCACTTTCTTGAAATGGCTTTGTGATGAAATGGAAAA
AAGAGCCGATCGGTTCAAGCAATTCAATGTGAAAGATTTGAGCGATTACCGCAAGCATGACGAAATGCCC
AGACTGATCGTAGTAATTGATGAATTTCAGGTGCTTTTTAGCGATAATAAATCCACTAAAGCGGTGGAGT
GGCATTTAAACACCCTGCTTAAAAAGGGCCGCAGCTATGGGGTGCATTTAGTTTTAGCCACTCAAACCAT
GCGCGGCACTGACATTAATCCAAGCTTTAAGGCTCAAATCGCTAACCGCATCGCTTTGCCTATGGACGCA
GAAGACAGCAGTAGTGTTTTGGGCGATGATGCAGCTTGTGAGCTTGTCAGGCCAGAAGGCATTTTCAACA
ACAACGGAGGGAATAGAAAATACCATACCAAGATGAGTGTCCCTAAAGCCACAGATGATTTCAAATCTTT
TCTCACAAAAATACACGCTGAATTTAACCAAAGAAATCTTGCGCCCATAGATCGTAAAATCTATAATGGC
GAGACACCTTTAAAAATGCCCGACACCCTTAAGGCTGATGAAATGCGTTTGCATCTGGGCAAAACAGTGG
ATTATGAGCAAAAGGACTTGATAGTGGAGTTTGAAAGTAACGAATCGCATTTGTTGGTGGTGAGCCAAAA
TTTACAGGATCGCATCGCTTTAATGAAACTCTTATTCCAAAACATTAAGAGCGCGAACAAAGAATTGGTT
TTTTGCAATAAAGAAAAACGCTTGATAAGGTCTTTTGATGCGCAAAAAGAATACGGCATCACGCCTGTAG
AAAATATTTTAAGCGTTTTAGACACCGCTATGAATCCTAACAGCGCGCTTGTGATAGACAATCTCAACGA
ATCGAAAGAACTGCACGACAAAGTAGGGGCGGAAAAATTAAAATCGTTTTTAGAAAAAGCCATAGACAAC
GAGCAGTATTGCGTCATTTTTGCGCATGACTTTAGGCAAATTAAAACTAATTACCATTTTGACAAGTTAA
AAGAATTGTTAAACAACCACTTCAAGCAATGCCTGGCCTTTAGGTGCAATGGGGAAAACTTGAGCGCTAT
CAAAAGCGATCTGCCTTCACCAAGCAAACTCAACGCGCTATTGATAGAGCTTTCCAAAGACAGCCACACT
GAATTCAGGCCTTTCAGCTTACAAGATTAAAAAAAGAGAGTTAAAAAAAGGGGGGTTAAAAAGACTAAAG
GGATTTAATCTTTTTAAAGTGCTTTTAAACCTTTGGCGTAATCGTTTGCGTAACCAAGCGAGCGATTTTT
TCTCTTAAATGCAACAAGGGTTCTGAGCCTTTCGCTAAAGCTTTCAGGCATAAATGAGAACTAGCAATCT
CGCTCACGGCTCCATCCACTCCTTCACTCTCTTCAATCAATCCTCGCGCGCCAGACAGCTCTATGGGGCA
ATTGACAAGCACCAGATTCAAATAATGCGTGTAGCCATCAAACATGCACATGTTTGTCATGTCGGCGGTT
TTGGGATCTAAAATCGTGTTATCATAATAGATCGGTTGGTTATCTTTTAATATAGAGATTTTAGTGTGCA
AGCGGTTGAATTGGAACAACTCATTGCGCACCACTCGCCCAGCGACAATGATTTCACTATAAAGCAATTG
AGAGCCAGAGTGCAAAGAAATCGTGGTATTGCCCTTAAAATGCGCGTTTTCAAAGGGGATTAAAGGGAAA
GGCGCGAAGTCCAAAAAAGCGTTTTCCCCCACAACGATATGCATGTCTCTGCTAGCAAACCCGTCTTCAG
TGTTATGGATTTTTTCAAAGGATTGCGAAGTGATCCTTAACTTGCAATTTTGACCGATATGTAATTGCAT
GTCTTGCGCATCGCCTTTCATTAAACCAGGGCTTACCGCTAAAAGCATGATTTCAGCTAAATCGTCTTTA
GGGTAAAAGGGTGCCATGAGCTTAAAGGGGGGCGTGAAAAAATTGTCTTCAATCACGCACCGCCCATCAG
CCCCTATTTTGGTTTTTAACCTGAGCTTGGATTCTTGAGCGTAAGTGTTCATCAATCTTCCAATAAAGCG
TTGCGCTTGATCCATGCGATCACATCGTCTAGGCCTTCTTTAGCGCGGATATTCGTAAAAATAAAGGGTT
TTTCGCCGCGCATCTTTTTAGAATCCCTTTCCATGACTTTCAAGTCCGCTCCCACATAGGGGGCTAAGTC
AATTTTATTGATGACAAGCAAGTCTGAACGCGTGATTCCTGGCCCGCCTTTTCTGGGGATTTTATCGCCC
TCAGCCACATCAATCACAAAAATCGTAAAGTCCGCTAGCTCTGGGTTGAAAGTCGCTGAAAGGTTGTCGC
CTCCGCTTTCAATCAAAAGCAGTTCCAAATTAGGGAAACGGCCATGCATTTCTTCTACCGCTTCCAAATT
CATGGAAGCGTCTTCTCTAATGGCGGTGTGCGGACAGCCCCCGGTTTCTACGCCAATGATCCTCTCTCGT
GGCATCACCGAATTTTTACACATAAACTCTGCGTCTTCTTTAGTGTAAATATCATTAGTGATAACCGCCA
TGTCATAATCCTTTGACATATGGCGCGTTAAAGCTTCAATCAAGGCGGTTTTACCGCTTCCTACAGGACC
ACAAACTCCAATTTTTACCATAAAATTCCTTTCAATTTGAGATTAAAATTCAAGACATATAAAGGCGCGA
GTATAAACTCTCATGCTGCATCGCCTTAATGTCGTTTTGAACGCTTGCCGCGCACAGGTGGCTTTCGTCT
AATTCTAGGGTTTTTTCTATGAGCTGGTTAAAAGGGCTTTGCAAGCTCAATAAGATTTTTTGCCCATCGT
TTTGGGATAAAGGGACGCTTTTAACGCAGTTGATCACCATGTTAGAAGTTTGCGCATAAAGATAATGCCT
TAAAGCCTTTTTCAATTCCATATTCAAACTCGCCGCAAAAACGCCATAGCTAGTGGCATGGGTTGGATCT
TTGGTTGTTTGAGCGTAAGCGTTAAAAAATGCGCCCATGTCTAATTCGTTCATGGCTTGTAAGGTTTTAA
TGAAGCGATTGCCTAGCTTTTGATTGGCTAATCGTAATTCCATAGGGCTTGTGGATAGCATTATGATTTC
TTCAATCCCTAAGATTTTTTTTAAATCCTGTTGGAGGGTGCTTTCATAGGTGAGTTTCAAGCTCAGCATT
TCCGTGTAAAGGAACTGGCTAGAGAGATTAGCTTTTAGATATTCTAAAGCGCTTTCTTTATTGGTAACCT
TTTTTTGCTGGATGTAAGTTTCTAGCCCAAAAGAATGCGTGTAAGAGCCAATAGGGAACACCGCATCATT
GACTTGCAAGATCAGAAATTCATTATCCACATGACTATTGGCGTTGTTGTCTGTCTGTGGGGTTTTTGGG
GGCATACCCACGCTTTTTTTAGTGCTTTTCACGCTTTTTCCTTTATCCATTCTGTTATTTTTCTATTTCT
TTTCTATTTCATGACCACTTTAAAATCGCTCGCTAGTGAGACCTTAAAATTAGGCTCACTATGGGGCATG
CTCACAGTTAAGCGTTCTTTGGAATCCAGCTTTGAACTTAAAACACGATTTTGAACCCCTAGCTTTTCTA
ATAACGCTAGCGTGGGTTTTTCAAATGGTGTTTTAAATTCAAATTGAGACTCGCCATAGTATAGAGCCGC
ATGGCGGTTCCCTATTTCGTAGCATATTTTCGCTACTTCTGCCACGCTCTTGGCTTGGATGTGAATGACT
TCAGAATCCAAGATATTAACGGCGATAATTTCCTTCTCTTCTTTAAATAAAATATCCCCTTGAGAGAGAC
CCAACTTGGGAGCGTCTTTAAGGCGTATGGCTATGTCTTTGCCTTGCCTGGTTTTAAAGCGAGCGATTTT
TTTCCTCGTTTCAAACCATTCCAAATCCACATGATCCACATTGAAATCCAAGGGGTTTAAATCCCTTAGA
TTGCCAACTAAACGCTCTATGATCATCTCACACCCAATGTTGGATAAAGAGTAACCAAGCAGGGATCCAA
GCGGTTAAAATACCCTCAATGATAGCAAGCCATGGAGTGAATTTCCCTAAAGGGATTTTCAAGATGTTTT
CAATGAAAGCGGTAAGCCACAAAACACCCCAAGCCAACCATATGATTGCCCACCAATCGCCTTCAGTGAT
GCCTAACACTTTGTGGTCATCAAGCATATCGCTATAGTGGGATAAAATCGCAGCAGGAACAGTGTTGATC
GCTACGAATAAGCTATACCAAGAATAGGGTCTCCAATCCAAACCAAAAGTGTGGTTGATAGCGGCATACA
AGTAGGTAAAACCAAACAATAACCCAGTCGCTGGCCCATAGAAACTGGTCAAATGGTGCGATACTTGAAC
AATATCTTCTGCACCTTCTACAGGGGCTGTAGGGTGGAGCGCGGAGTAAGTGATGACCACCACATTACAA
ACAATGGAAAGTCCGCCCACAAAAAAGTTCATCACCGCGGTGCTTTTAGGATCGACTTTGGTTAATCCGC
AAATCCCATTGCTGATTAAAACAATCCCAACATATAACAATACAAGTCCTAGCATTGCCTTATCCTTCCA
AAACAAAATTTTTACAACAAACGCACCTTACGAATAACCTTTGTTGCTTGAGCTAATCATAAAGAAAAAT
AGTAAATTGACAAAAAATAAAACAAAAAATAAGCCCCCAACTTTTAATAAATAATAAAAGTCAGAGAGCT
TAAAGACTAAGATTTAAGGAGGAACGCTCCAAAAATCCTAGAAAAATTAAAAATCCTAGAAAAAATCCTA
GAAAATGCTAAAGAGTTGAGCCAAGCTCACTTTATTAGCTGGTTTAGAAGTTACTTCTTTGCCATCCACG
AACACATGGTAAGTTTCAGGATTGACTTCAATGTGAGCGGTAGTGTCATTGAATTGCATGTCTTTTTTAG
TGATGTTTCTGCAATTTTTTACCGGCAACACTTGTCTTTCAAGCCCTAATTCTTCTTTAATGCCTTTGTC
ATAAGCTGCTTGAGACACAAAAGTGATGTTTGCATCGTATTTAGCTTTACCATGGTGAGCGAACATTTCT
CTGTAATAAACCGGTTGTGGGGTAGGGATAGAAGCGTTCGCATCGCCCATTTGGCTTAACGCGATGAATC
CGCCTTTGATGATCATGTTGGGTTTCACGCCAAAGAATGCTGGACTCCACAATACCAAGTCAGCCACTTT
GCCCACTTCTACTGAACCTACATACTCGCTAATCCCATGAGCGATCGCTGGGTTAATGGTGTATTTAGAC
AAGTAGCGTTTGATCCTGAAATTGTCGTTATCGCCTTTTTCTTCTTTCAAGCGGCCAAATTCTTTTTTGT
TTTTATCAGCTGTTTGCCAAGTTCTAGTGATAACCTCACCCACACGGCCCATCGCTTGAGAGTCAGAACT
GGTGATTGAGAAAATCCCCATGTCATGCAAAGTGTCTTCAGCCGCAATGGTTTGAGGGCGGATCCTTGAA
TCAGCGAACTGGACATCTTCTTTAATGCTTTTATCCAAGTGGTGGCACACCATAAGCATGTCCATGTGTT
CGGCTTCTGTATTCACAGTGAAAGGGATAGTGGGGTTAGTGGAAGCGGGTAGGATGTTGTGTTCACCGGC
CACTTTAATAATATCAGGAGCGTGTCCGCCACCAGCGCCTTCAGTGTGGAAAGTGTGCATAGTGCGTCCG
GCAATAGCAGCCATAGTGTCTTCTACACAACCAGCTTCATTCAAAGTGTCTGTGTGGATAGCGACTTGCA
CATCGTATTTGTCCGCAACGTCTAACGCATGATTGATTGCAGAAGGAGTGGTGCCCCAGTCTTCGTGGAT
TTTAAAGCCAATCGCACCGGCTTCAATTTGATCCGCTAAGCTCGCATCGTTAGAAGTGTTACCTTTAGCC
AAGAAACCTAAGTTCATAGAATATTCTTCAGCCGCTCTGAGCATCCATTTTAAGTTTCTTCTACCTGGAG
TGATAGTAGTCGCATTAGTGCCATCAGCAGGACCGGTTCCGCCACCAATCATGGTTGTTACACCGCTTGC
AAAAGCTGTAGGGATTTGTTGGGGTGAAATGAAGTGGATGTGTGTGTCAATACCACCAGCCGTTACGATC
AAGCCTTCACCAGCTAGCGCTTCAGTAGCAGGACCCACGCTAAGATTGTTTTTAACGCCATCTTGCATGT
CTTTGTTACCGCCTTTACCAATGCCAGCGATTTTGCCATCTTTAATACCAATATCCGCTTTATAAATACC
GGTGTAATCCACGATTAAAGCGTTAGTGATGATCAAATCCAGTTCTTCTTTGCTAGGGTTGTTGGATTGG
CTCATGCCTTCTCTTAGGGTTTTACCGCCACCGAATTTAAGCTCTTCGCCATAAATGGTGTAGTCATGTT
CTACTTCAGCGATCAAGTCTGTATCGCCCAATCTCACTTTATCGCCTGTGGTAGGGCCATACATAGAAAC
ATATTCTTTTCTGCTAATCTTTTTCATTTCTTACTCCTTAATTGTTTTTACATAGTTGTCATCGCTTTTA
GCGCCATGAAAACCACGCTCTTTAGCTCTGTGTAAAGCAATTTTTTTGCTTTCGTTATCTGCTTGCCTAT
CAACCAATGCGTTAAATCCAAAGATTCTTCTGTTACCGCCAATGTCAATCAATTCTACGGATTTTTCTTC
GCCAGGCTCAAACCTTACCGCTGTCCCGCTCGCAATGTCTAAGCGTTTGCCGAAAGTTTTTTCTCTGTCA
AAGTCTAGGCATCTATTCACTTCAAAGAAATGGAAGTGTGAACCGATTTGAACGGGTCTGTCGCCCACGT
TTTTAACTTTCACGCTAACGGCTTTTTTGCCTTCGTTGATAGTGATGTCTTCATTTTTTAAGAACAACTC
ACCAGGAACCAATTTACCATTAGCCTCAATAGGGGTATGCACGGTTACGAGTTTGGTCCCATCAGGAAAC
ATCGCTTCAATACCCACTTCATGGATCATGCTTGCCACGCCATCCATCACATCATCCGGTTTTAAAAGAG
TGCGCCCTTCTTGCATCAATTCAGCCGCAGTCTTTTTACCAGCTCTCGCTTCTTCCATAATATGGGCACT
AATCAAAGCTACCGCTTCCACATAGTTAAGCTTAATGCCTTTTTCTTTGCGTTTCCTAGCTAATTCTCCA
GCGTAGTGGAGCATCAACTTATCTAACTCTTTTGGGGTGAGTTTCATCTCATTCTCCTATTCTTAAAGTG
TTTTTTCCTTGAAGACATAACGCAATCAAGGTTGGAGTAATTGTAGCAATGTTTTGATTTACTAAGATTA
ACAGAAGCGTTTATTAACTAATTATTATTTAAAATGAATTAGTATTATAGTTTTGAAGCGTTATAAAAGC
GTTATTGGGAGTGCGTTTAATACCCCTTAAAATCATTTGATAAAATCAAAAACCCATAAAAAAATGAGAA
CTAGAATTGGAGTTATAATGAGTAATTGAGTAATAATGGTGGCCACGACTGGACTTGAACCAGCGGCCAC
TACCATGTCAAGGTAGTGCTCTACCAACTGAGCTACGCGACCTTTATTTAAAAAGAGTAATTATGCCTTA
ATTTTGTTTTGTTTTTGCTTAAAAAAGAATTGTCTTAACAATAAAACGCCCACGCCTACATCTATCATGA
CATCAGCGAAATTAAAAATGGCAAAATCAAACCCATAATGATAATACACATAATCCACCACGCCCCCATG
CATAAACCGGTCTAAAACATTAGAAACCCCAGCGCCAAACACCATGCCAAACTCTATCGCATGGTTTTTA
AAAAGCTCCTTTTGGCGCATTAAAAAGATAAAAAGCCCTAAAATCAAAAGGATTTGCAAGTATTTCAAAC
CCCCATCTAAGAAACTGAGCAAGGAAAACGCCACGCCTTTATTGAACACCAAAACAATATCTATGATAAA
GCTCTCATAGCGAAACCCCTTTAAAATAGCGTATTTAATCGCTTGATCCACGCCAAAAATAAGGAAAAAA
CCCCTATAAAAACCAATAGGCTTTTTTGGGTGGTTTTTAGCACAAATGCCCTTCAAAAAATTCTTTCAAT
TCTTGCATTTTGGATTCTAAAAGTTTTTCATCTTTAGCTTCTAAAAGGATTCGTAATTTGTTTTCAGTGC
CGCTATAACGGATCAAATGGCGGATCTCTAGTTGGTCTAATTCTTTTAAAAGAGCGCTATAACCCTTTAA
GCTTTCTAAAGGGGGCTTTTTTTGGATATTCAAATTCACTAGGCTTTGGGGGTATAGTTCAAAGGGGTTT
AACGCAACAGAGCTTACAAGCTTACTTTCTAACACTAACGCGCTCACTTGCAAAGCGCACACCAAGCCAT
CGCCCGTTTTAGCGTAATCGCTAAAAATAATATGCCCGCTTTGCTCGCCTCCAAAATTGGCTTTGTTCAA
TCGCATGCATTCGCTCACAAACTTATCCCCAATCGCGCAATGCTTCAATTCTAAATCTTGGGATTTTAAG
TATTCTTTAAGGGCTAAATTGCTCATGTTAGTAGCGACAACCGCTTGAGAAGAAAGAGCGTTTTTAGATT
TTTGATAAACCCCTAACACCCCTAAAAGCTTATCCCCATGCACGATATTCCCTAAATTATCCACCACCAC
TAGCCTATCAGCATCGCCATCAAAAGCAAAGCCCAAATCCGCGCGGTATTTTTTCACTTCTTGGCTCAAT
TGGTTAGGGTGTAAAGCCCCGCATTGTTCATTAATATTACACCCATTAGGCTCATCATTGATCACTAACA
CATCAGCCCCAAGCTCGCTAAAAACGACCGGAGCCACCTTATAAGCCGCGCCATTAGCCGTATCTAGCAC
GATCCTTAAATTTTGTAAATTCAAATGTTTGGGGAAAGAGTGCTTCAAATGCGCGATATAGCGCCCTATG
ACATCGTCTATCCTTTTAGCACTACCGACGCTCTCGCCCACTTTATAGCTAGAATGCAGTAATTCTTCAT
CATGAAAGATTTCTTCAATCGCTCTTTCTTCTTCTTCTTTGAGTTTATAACCATAAGAATTGAAAAACTT
AATGCCATTGTCTTCAAAAGGGTTGTGGCTCGCGCTTATCATAATGCCCGCATCGCAGCGCATGTCTTCG
GTTAAAAAAGCGATCGCAGGGGTAGGCATAGGCCCTATTTGGATCACATTATAGCCTATGGAAGTGAGAG
CGCTCACTAAAGCGTTTTCTACCATATAGCCGCTTTTTCTGGTGTCTTTACCGATTAGAATTTTATTTGT
TTTAGAATGTTTTTTAAAATACAACCCGGCAGCAATGCCTAAACGCATCACAAACATGGGGGTGAGTTTC
ACCCCTGCTTTACCCCTCACGCCATCAGTCCCAAAAATTTTCATCGTTATAAAATACCTTTTAAACTATT
TTTAATCAATTTTTAGATAGAATTATGCCAAATTTTACATTACAAAGGGATTAAAACAAGGCTATGGCAA
ATCATAAGTCCGCAGAAAAGCGAATCAGACAGACCATTAAAAGAACCGAACGAAACAGGTTCTATAAAAC
TAAAATCAAAAATATCATTAAAGCCGTGCGTGAAGCGGTCGCTGTCAATGATGTAGCAAAAGCTCAAGAG
CGTTTGAAAATCGCTAATAAAGAGTTGCATAAATTTGTCAGCAAAGGGATTTTAAAGAAAAACACCGCTT
CTAGGAAAGTTTCAAGGCTTAACGCTTCAGTGAAAAAAATCGCTCTCGCTTAGTCTTGGGGCGTTTTTAA
CTTCTTTAAGCTCAGTAATGGTTTTTTGTTATTGGGCTTCTTTTTAAGTTTTGCGTTTTTTGAATTGTCG
CGTCTTTTTATATATCTTTTTATTGATAGGTAGTCTCGCATGTCCATTCTAGCCGAAAAGCTTTCTTCCA
TTCTCAAACGATACGATGAACTCACAGCGTTGCTTTCCAGCGTTGAAGTGGTTAGCGACATTAAAAGACT
CACCGAATTGAGCAAAGAGCAAAGCTCCATTGAAGAAATTTCTGTAGCGAGCAAAGAGTATTTGAGCGTT
TTAGAGAATATTAAAGAAAATAAGGAGCTTTTAGAAGACAAGGAATTGAGCGAACTGGCTAAGGAAGAGC
TAAAAATTTTAGAAATCCAAAAAAGCGAGCTAGAAACTGCCATTAAGCAACTCCTTATTCCTAAAGATCC
TAATGACGATAAAAACATTTATTTAGAGTTAAGGGCCGGCACAGGGGGCGATGAAGCGGGCATTTTTGTA
GGGGATTTGTTTAAGGCGTATTGCCGTTATGCGGATTTGAAAAAGTGGAAAGTAGAAATAGTAAGCTCTA
GCGAGAACAGCGTAGGGGGCTATAAAGAAATCATCGTTTTGATTAAGGGCAAGGGCGTGTATTCAAGGCT
CAAATTTGAAGCAGGCACGCATCGAGTCCAAAGGGTCCCTGAGACAGAATCTCAAGGGCGCATCCACACT
TCCGCTATCACGGTAGCGATCATGCCTGAAGTGGATGATGTGGAAGTTACCCTCAACCCTAGCGATTTAA
AGATTGAAGTGTTTCGCGCTGGCGGGCATGGGGGGCAATGCGTCAATACTACAGACTCTGCGGTGCGCAT
CACGCACCTTCCTACCAATATCAGCGTGAGCATGCAAGATGAAAAATCCCAGCATAAAAACAAGGACAAA
GCCCTAAAAATCTTAAAAGCGCGCCTTTATGAAAAACAAATTGAAGAGCAACAACTCGCTAACGCCAAAG
ACCGAAAAGAGCAAGTGGGTAGTGGGGACAGGAGCGAAAGGATCCGCACCTATAATTACCCGCAAAACCG
CTTGAGCGAGCATAGAATCAATTTAACTCTGTATAGTTTAGAAGAAATCATGCTTTCAGGGAATTTAGAT
GAAGTGATTAACCCTTTAATCGCTCATGCTCAAAGCCAGTTTGAATAAAACCCCTACTAAAACGATAAAA
CAAAGGGGATAAAACGCTCAAGCATTTTTTAAGATAGCCACCCACTACCACCAAAAACCCTAACATGCTC
TAAATTTTCGCCCCACCAAAACAGCGTAAGAGTTCCCATAAAAGCTAGTTATAAATATAATTTTAAATTC
TATATATATATTAATTCACTTTTAAAATAAAAATGTTATTCAATCCATTTTGTAACAAAAAATTCACTTT
TTTGTGATATAACTCCAAAGCTTACTATAAGAGCGAATTGTATTTTGTAAAAGCGAATGTATTAGGGACA
ACCCTCAAATTTTGGTGATCCCCTATATTTTTTGGCATGCGCGAATGCAATAAAAAAAGAAATCCTTAGG
ATTTCTCACATTAAGGAGTTTTAAATGAAAAAGGTTTTTTTAGGTATGGCATTAGCCTTTAGTGTGTCCA
TGGCAGAAAAAAGCGGCGCGTTTTTAGGAGGGGGGTTTCAATATTCTAATCTAGAAAACCAAAACACCAC
CCGCACTTCAGGCGCTAACAATAACACCCCGATAAACACTTCAATGTTTGGCAACAATCAAGCGGCTCCA
GCCCAAGAAACGCAAAGCGCTTCCAAACAGGACACTAAAGTCAATCCAAGTGCTTGGATGAAAAAATAAG
GGGGAAGTCATGAAAAAGTCATTCAAAAAATTAGGCTTTGTTTCTTTAGCGGCCAGTAGCGTGCTTTTAG
GGAGCATGAACGCTACCGATTTAGAAACTTACGCAGCGTTGCAAAAACCATCGCATGTTTTTAGTAATTA
TGCTAAAAAGAGTAATAAAGGTAGCGAATTATCAAGCGATTTACCAACGCAACAACAAGCCCAAAACACC
GCTTCAAGCGACAGCCAAGAAGTGACAACGCTTGAAAACACCGCTACTACTGACAGCCAAACCGCCACAA
CTGATCAAACTTATACAAAAAGCACTGACACTACTGTAGCTGATGCGGCTAAACAAGTAGAAACCGATAA
CACAGCCGTTCAAAGCGCTGATACAGCTTTACAAAGTGCTGTAACTCAAGTTGAAAACGACGCTAAGGCT
ACAAATTTTGATGAAAAAACTTTTGAAAGCGATCAACAAGCAGAGCAAACCGCTGAAGCAAATTTACAAA
AGGCTGAAAATCAGCTCACTAACGATCAAAACGCTTTAGAAACAGCGCTAAAAGATCAGACACCATCAAC
CCCACCAACTAAAGAAACCCCACCAGCTAAAAAAGATGAAACAAGTGGCACACCAAGTTCAAGTGGTGGC
ACTGGTGGCGATAAACACACCGCTTCAAGTGGCTCACCAACTCCATCAACCCCACCAACCCCAACGCCAT
CAACTAGTGGTGGGAGCACTATAACAAGCCAGCTAACCAAAGATACCACTATGGTTAATAATCTTAAGAG
TGTGAGCGTGAGTGCGATGAACACCACTTTAAGTGGGGTAACGCAACTCTCTCAGCAAACCGCAGCGATC
AGCAATCTTTTGAGCGGTAATTCTAATTTAGGCAGTGTGATTACCAACGCTCAAGGGCTAAGCAGCGCGT
TTAACGCATTAGAAAGCGCTCAAAACACTTTAAAAGGCTATTTGGATTCTTCTAGCGCGACGATTGGGCA
ATTGACAAACGGAACTAATGCGGTCGTGGGCGCGTTAGATAAGGCTATCAATCAAGTGGATATGGCTTTG
GCCGATCTCGCTACAGCTGATGCACAAAAAACGCAAGCCGTTGCGCTTGTGGCTGCTAGTGATAGCGCAA
CGACAACGACAGATGCCATCAATTTCTTAAACGCGCTAAAAACCAATCTAATGGCTCAAAAAGACGCTTT
CATGAGCGTGCATAAAAACATTCAAACCGCTGTCGCTCAAGCCCAAGCAACCTACACGCCAAGCGTGATT
AACACCAATAATTACGGGCAAATGTATGGGGTAGATGCGATGGCAGGGTATAAGTGGTTCTTTGGTAAAA
AGAAACGCTTTGGCTTTAGGTCTTATGGATACTACAGCTATAACCATGCGAATCTAAGCTTTGTAGGGAG
CCAGCTTGGAATCATGGAAGGCGCGTCTCAAGTGAATAACTTCACTTATGGCGTGGGCTTTGATGCGCTC
TATAACTTCTATGAAAGTAAAGAGGGCTATAACACGGCAGGGTTGTTCTTAGGCTTTGGGTTAGGAGGGG
ATTCGTTTATCGTTCAAGGAGAGAGCTACTTAAAATCTCAAATGCGAATTTGCAATGACACCGCAGGCTG
TTCAGCGAGCATGAACACGAGCTATTTCCAAATGCCTGTTGAATTTGGTTTCAGGAGCAATTTCTCTAAA
CACAGTGGGATTGAAGTGGGCCTTAAATTGCCTTTATTTGCCAACCAATTCTATAAAGAAAGGGGCGTAG
ATGGATCAGTAGACGTGTTCTATAAAAGGAACTTCTCTATCTATTTTAACTACATGATCAACTTCTAAGC
CTTTTTCTTCTTTTTAACAGAGGGTTTTCTCTCTGTTGGTTTCTTTTTTCTTTTTTTGCGATGTTTGTTT
TGTTGTGTTGGGGGGTTAGGTTTTTGTTTAAGAAAGTTTTTTAAAAACTAAAGAAGCGTTTAAAACAGAA
CCTTTTGTTTTGGGATTTGATTTTTTACTTGGGCTTGTTTTCAAAAGTCATTTTGATTTCTAAAAATAGT
CTATAATGTTCGCAAGAGATATTTTTTAAGGTTATCAATGAAAGCTATAAAAATACTTTTTATAATGACA
CTCAGTTTGAACGCTATCAGCGTGAATAGGGCGTTGTTTGACTTAAAAGATTCGCAATTAAAAGGGGAGC
TAACGCCAAAAATAGTGAATTTTGGAGGTTATAAAAGCAGCACCAGAGAGTGGGGGGCTAGCGCTTTAAA
CTATATCAATGCGGCTAATGGCGATGCGAAAAAATTCAGCACGTTAGTGGAAAAAATGCGTTTTAACTCT
GGCATCTTGGGGAATTTTAGAGCGCATGCGCGTTTGAGGCAAGCCCTAAAATTGCAAAAGAATTTGAAAT
ATTGCCTTAAAATCATCGCTAGGGATTCTTTTTATAGTTACCGCACCGGTATTTATATCCCCTTAGGCAT
TTCTTTAAAAGATCAAAAAACGGCCCAAAAAATGCTCGCTGATTTGAGCGTGGTAGGGGCGTATCTTAAA
AAACAACAAGAGAATGAAAAGGCTCAAAGCCCTTATTACAGGAGCAACAACTATTACAACTCCTACTATA
GCCCTTATTATGGCATGTATGGCATGTATGGAATGGGCATGTATGGAATGTATGGCATGGGCATGTATGA
TTTTTATGACTTTTATGATGGCATGTATGGCTTCTACCCTAACATGTTTTTCATGATGCAAGTTCAAGAC
TACTTGATGTTAGAAAATTACATGTATGCGCTCGATCAAGAAGAGATTTTAGACCATGACGCTTCCATTA
ACCAACTTGATACGCCTACTGATGATGACAGAGACGATAAAGACAATAAATCTTCGCAACCAGCAAATCT
CATGAGTTTTTATCGTGATCCCAAATTCAGCAAGGACATTCAAACCAACCGCTTGAATAGCGCCTTAGTC
AATTTAGACAACAGCCACATGCTCAAAGACAATTCGCTCTTCCACACTAAAGCCATGCCCACTAAAAGCG
TGGATGCGATCACTTCTCAAGCTAAAGAGCTTAACCATTTAGTGGGGCAAATCAAAGAGATGAAGCAAGA
CGGGGCGAGTCCTAGTAAGATTGATTCGGTTGTTGATAAAGCTATGGAGGTTAGGGACAAATTAGACAAT
AACCTCAACCAACTAGACAATGACTTAAAAGATCAAAAAGGGCTTTCAAGCGAGCAACAAGCCCAAGTGG
ATAAAGCCTTAGACAGCGTGCAACAATTAAGTCATAGCAGCGATGTGGTGGGGAATTATTTAGACGGGAG
TTTGAAAATTGATGGCGATGACAGAGACGATTTAAATGATGCGATCAATAACCCTATGCAACAATCTGTG
CAACAAACGCCCACCAACAACATGGACAACACCCATGCAAATGACAGCAAAGATCAAGGGGGTAACGCGC
TCATAAACCCTAACAACGCCACCAACGATGATCACAACGATGATCACATGGACACTAACACCACTGACAC
TAGCAACGCAAACGACACCCCCACTGATGATAAAGATGCTGGTGGCAACAATACCGGCGATATGAACAAC
ACCGATACCGGTAATACGGATACCGGCAACACCGACACCGGTAACACCGATGATATGAGCAACATGAACA
ATGGCAACGATGATACGGGTAACGCTAATGACGACATGGGTAATAGCAACGACATGGGCGATGACATGAA
TAACGCGAACGACATGAACGACGACATGGGTAACAGCAACGATGACATGGGCGATATGGGGGACATGAAC
GATGACATGGGTGGCGATATGGGGGACATGGGGGATATGGGTGGCGATATGGGGAATTGAGATTAAACCC
TAGCTCTTTGGTTAAAACTAGCCTTGTTTTTAATCAAAGATTGATAGCCAAAACTTAATATTTTTATTTA
TAATTCTTTTAGGGTGGTAGGGGGGTATTTTGGCGATGAATACCCCTTTAACCCCCAAAACTAACACTCC
CCCTAAGAACGCTTTTAAAAATCCAACCAAAGCTTTTTATCAAACTAGCGCAAAAAACTCCGTCCTTTAG
GGCGCAAGATGTAAGCGCTTAGGCTATATTCAAGCTAACAAAATACCTCTAATCTTTTTAGGGTAAGAAA
CGCCCATGCAGACTTTAAAGAGCCTTTCATGCTAGCGTCCGTTAGAACTTTACAGCTAGAAAGCCCCTTG
CTTTAGAAAAAGGGGCGATTCCACGTTGCAGACGCTCAAAATTAAAAGCAGAAACTAAAATTTCTTCTTG
CTCACATCTTCTAAAATGTCTTGGGAGATCCCATCAATTTTTGCGCTGACTTGTAAAGAATGGTTAGCGA
TAGTCAAATTATCCTGCACATCTTGTTGCAAGGCGTTAATGGAATTGTGGATGTTTTCTACGCCCTTGTT
TTGCATTTTGATAGACTCAGCGTTATCGGCGATGCTTTGAACTAAAATATTGATATTGGCTTCAATTTCG
CTGAGGGATTTTTGCGTCCTTTCAGCGAGCTTCCTCACCTCATCAGCCACCACCGCAAAGCCTCTGCCAT
GCTCACCGGCTCTTGCGGCTTCAATAGCGGCGTTTAGGGCTAATAAATTCGTTTGATCGGCAATATCTCT
AATCATATCCACCACGCTTTTAATGTCTTCGCCTTGAGAGATCATCTCCTGGCTTTTAGAATCAATCATT
GTAATAATATTAGTGATTTCTTCTAAGGATTGGGTGGTGTTTTTCAGGCTTCTTTCTTGCTTGTGGGCGG
TTTTAGTCAAGTTATCCACGCAAGTTTTTAAATCTTTGGATTCATGATTGAGTGCGTTCGCAAACCCTAA
AGAAGCTTTAAGCATGCTAGAAATTTCTTGCCCTAAAGTGTTGAGCGCTTTTTCCATGTTGGCTTTAGGG
TTTTGGATGTGGTGGGTGAAATCCAGGTTTTTATAATGCTCTAGGGCGTTATTTAGGGCTTCAATATTGG
CGCCAATTTGGTTACGGAAATACTGGATAATGCTATTAATGGTGTTTCTTAAAGCTTGCAAATCTTTGTT
TTTAGGCACGCATGCGATTTCTTGCGTGAAATCCCCATTTTCCACATGATTGGTTACTTCAATGCTGTTT
TGAATGGCTTTATTATCGGCTTGAATGTTTTCTTGGGTTTTAAGGATATTTTCATTAATAGAAGCTTGCA
TTTGCCCGATTTCATCATAAGCACTTGGGGGCGTTAGGCTTATGGCATGGTTATTTTTGGGGTTATTGAG
CAAGTTGAAAAAATCATTTAGGGTGTTATTGACCCTACTGATGCGTTTGGTTATGAGGCTAGAAATGATG
ATAAAGACTAAAAGGGCTAACACCAGCACGCCTAAAACCAAAGTGGTGATGATAATGTATCTGGTGTTTG
TCGCCTCTTGAAAGACCAATGATTTATTGACGTATTTCCCAATCGCCCAACGCCAATGGTTGCCGTTATT
TTCTTTTCCTTCAAAAAAATCAAAGGGTTGTATGGCTAAAAAGGTTTCTGTATCCCCGCTCAATGAATGG
TAGCTCAAAGTCCCGGCTTCGTTGTTGTTATAATATTCCACAGCTTTAGCGACTCGCTTATCCGGATTAA
TAGCGCTTAAGATTTTATCTTGAATCCCACGATTAGGGTTGATTAAAAGCCTGCCATTTTCCCCCATTAA
AAAGGTGTTGCTTTTTTTCTTGCCCACCACATCGGTATAAAAAGCGTCAATGTTTAAAAAGAGGTTTAAA
GCGCCTATAATATTTTGATTTTTATCCTTTAAGGGGAGGGTAATATCCATGCCATAGATTTTATTGCCAT
CAACCTCTTTATAATAGGGATCTGAACGGGTTGTCTCTTTGAGCGAATGGATTTGATTGATCATGTTTTC
ATTGAGCGCGGTATTAGGGTAAGCGATTTTTGAATGGATTTTAATAGCGCTGATCGCTCGTTTGTCGTCG
TTAGCATAAAGAGCGCTAATCAATAACACATGAGGGTTTGCTAGCAAAAACTCAGAGAGCATGCGCTTTT
TTAGGGTGTCATTGATAGAGCCATTTTCATCGCTTAAGAATTTTTCAAGGGTGTTAGCGCCCATAAAAAT
ACGCTTCATAATGCCTTGAATCTTAAAACTGACTAACTGAGCCTTTTTTTGCAACAATTCTGTGGCTTGG
TGTTGCAACACGCTTTCAACCTTGTGGTTGATAATAAAGCCCATAATAGCGCTAATCGCTATAACGACCG
CGCACACCGTCACCACAATCTTAAAACCAATTTTTGTAGATTTCATTCCCTTTGCCCTTTTAAAACGAAC
TGATAGAGAATGATTATTATACATTATTTTGAAATTTTAATAAAAAAAAGAGAGAGAATAAAAGAGAATA
AAAAAGAAAACAAAAAGCAAAAAATAAAGGAGAGCCAAACTCCCCCAAACTCCCCCAAAGAAGAGAAAAA
GAAATAAAAATTACCTTTTAGAGAATTGCGGGCTTCTTCTGGCCTTTCTTTTACCATATTTTTTGCGCTC
AACCACCCTTGAATCTCTGGTGAGTAAGCCTTTAGGTTTTAAAATGGCTCTAAAAGCAATATCATAAGCG
TTCAAAGCTTTAGAAATGCCATGCCTTAAGGCTTCCGCTTGCGCTGAGTAGCCCCCACCAAAAACCACCG
CTTTAATATCCACAGATTGCTCTTGTTTGGTTAAAAGTAGGGGTTGCATGACTTTCATTTTAATGGCTTC
ATGCCCGCCCAACCATTGATTCAGGCTCTGCTCATTGATACTCAATTCGCCTTTACCCGGAGTGAGCCAC
ACTTTAGCGATAGCGGTTTTTCTTTTACCGGTAGCATAGATTTTTCTCATTTAGCGTCCTTTTTGCTAGT
TTGTGCGGTGTGAGGGTGCTTATCATCACGATAAACTTTGAGTTTTTTAATCATCGCTTTCCCTAATTTC
GTTTTAGGGAGCATGCCCCTAACGGCTAAGTGGTAGAGCTTTTCAGGGGTTTTTTCTAGCATCTCTTGGA
GAGTCTTGCTCTTGGTGCTGCCAAAATAACCTGAATGGGTAAAATACTCTTTATCTTCTAATTTCATGCC
TGAAAATTTAACCTTATTGGCGTTGATAACCACCACAAAATCCCCACAATCCACATTGGGGGTGTAAAAA
GGGCGGTGTTTGCCTCTTAAAAGCACAGCGATTTCAGTGATCAAGCGGCCAAAAACTTTGTCTTTAGCAT
CCAAAACGACCCAATCACGAACGATGTCATTGACTTTAGCAGTCTTTGTCATAAGAATCCTTTGATAAAA
TTAAAGCACCCATTATAAGGAAATAAGCTTAAATATTGCTGAATTTAAGGAAAGTTTAAAGTTTAAAAAT
AGGGTTTTTAAAAAATTTGTTTGATTGCTTTTGATTTTATGGTAAAACCCATTTTCTTAAGTAAAACGCA
TTTCTTTAAAGGAATAGGAGGGTGTTTTTGCGATAATACTCTCTTAACCCCCAACTAAAAACCCCCTAAC
CCCAAAAGACCGCTTTTTAAAGAGGCTATCACTTGCTTATACAAGCTCTTTTATTGTATTTATTTTAAAA
AATGCCCTTAAGCTTTTTTTTAATTTTGTTACTCATGCTTAATAAGCCAAAGCCTCTATTTTTGCCCTTG
GTTAAGCCTTTCTTCTATCTTTTTGATTTGTTGGCTCATTTGAGCGCTCGCGTTGATTTGATTGATGAGC
ATGTAAAGGTTTATCATCATCAAAAGCACCACCACAATCCCTAAAAAAAACACGATTTGAATGGCTTTTT
TAGCGATTTCTCGGGCTTCTTGTTCTTTTGGCATGCGTTTTTAATTTTCCAATTCTTCTGGGGATAAATC
TTTATAAAAGCGTTCTAATTCAAAGCTCTCGCCCAAATACGCAGCGATTTCTTGGGAATCCACAAGAGCG
TTTTGCAAGCAACTCGTCGCGCCTGGAGAGGGAGTCATGTTGAAAGTGATGCCTTTATGGGTGCAAATCT
TTTTTTCGCCTAATTCCAGCTTTCGCTTGGTTCTGTCTAAAACTTGCGGGCGCACTTCACCAAAACCATG
AGCGTATTCTAAATCTTCTAGGCTAAGAGAGGGGATGATTTTTTGAGCGTCTTTTAAAAATTTCCTTTTA
CCGATAACGGGCAATTCAAAAACCATGTTTTTAAACACATAATTACGGATTTCTTTATCGCTCATCAAAT
CAAACGCAATTTTGAACACATCTTTATTCAAATCCATTTTTAGTAATTCTAAGCTAATGCCCTTAAGCCA
GCATTTGTTGCGCTCTAATTTAGGCATCGTTAAAGCGGTAGGCCCGATTCGTGTTTTTCCTTTAATGACG
GCATCAGGGTCGCCATGCACGGCCGCAAAAGGGAGTTTGGGGTTTTGAACGGTATAAACCTTACCCCTTA
ATAAATTAGGCACAAAATAAAAGCTACCCGCCACAGGCAAGCACCCTAAATCCAAGCCATAACCCATGCT
CTGAGCCAAAGGCAAAGCGTAAGAGCCGGCATTGACTAGCACGAATTTAGCATACACTTCTTCAGCGTCT
TCAGAAGTTAAGGCGTAAGTGTCGTCTCGTTTTTCAATCTTTTTCACTTTAAAATTCAAAAACACCTGGT
TGTTGGGCTTTAATTTTAAAGCTTCTTCTACGAAGTTTTCGCTCAACTTCGCAAAATTCATGGTGCTCCA
GTCTTTTTGATAGCCATGACCGATAATGTTTTCATGCCTGTCTATGCCATTAGCCCCTAAAATCACATTA
GGCTCTAATTCTTTAATCTTTTGTTTGTCAAATTCTTCCAACCCCACAAAGATTTCCTTAAAGGATTCGT
AGCGTTTTTTCATGAACTCGCATTCTTCATCGCCCACGCCTATGGCCATTTTCTGGGTTTCAAAAATCAC
TTCATTTTGCAAGCCTTTATTGAGTGCGTATTGCCTAGTCTTATAAGCGCTCAAACGCACTTTTTTAGCT
TTTTCTGGAGTGTAATTCGTTTCAATAGAGCCATCATGAATGGTTTGTGAATTAGCCTTAGCGCTGGAGC
TGATTTGAGCTAATTTAGAGCATTTTTCCACAATAGCCACGCGCTTTAAAGAGCTGTACTCGCTCAAAGT
ATAAAAGGTCGCGCACCCTGAAACCCCACCTCCAATAATCACGGCATCAAATTCCATACTCATTGTCTTT
CTCCAAATGTTTTAAATTGATAAATCGTAATCATAGTATAAGAAAATCAATTCGCATTCAAGGGGCTTGA
AGTTTTATGGACAAAATCTTTCAAATCGCTCATTCCAAGCACCCTATCAATCAATAATTTCTTTTTAGAA
AACGCCCCATTATGCTCCTCAGCTAACCATAATGAAGTGATCACCACGCCCCCTATTTTATGGCTCAAGG
TTTTAAAATGCTTTTGGGTTTGCACCGACCAAATGCTGTGAGCGACTATCGCTTGATGGTTGTATGCGCC
CAAATAGAGCATGATATGCCCCTTTAAATAGATGAGCGTGCCAAAAGGCGTGGCGTTTTTAATAATATAG
TCTTCTTTTTCTTTGGCTTTCATGGAGCTTAAATCCACATAATTGTTCGCATAACGGCTTTGCGCATAGG
AATTTCTGGGGAGCAAAATACCAAAATTAGCGAAACTATCTCTAGTGAAAGCCGAGCAATCCCTATTGCC
CAATAGCCCACCCCAGCCGTATTTTTGCCCTAGCATGGTGTCTATAAAATACGCCATGTTCTCGCTAGTA
AAAGCCTTAGGGAAAACAAAAAAATCTTTTTCATTCAAGATCACGCTTTGTAAGGTCGCATAGCCTTTAG
CGTCCTTTAAAAAGCCATAGGCTTTCAATTCCTTTTTTGGGGGGTTTTGAGATGCGTTTTGACTTTGGGG
GATGAGAGTGAACAATTCGCCCACCCTAGCATCGGTGTAAAAATCCCCATAGTCCGTATAAAGGGGGATT
TTATCTTTTATAGGCATGACATAATTTTTGATCTTGGTTAAAAGCTCTATGTCTTTATCGTGCATGTAAG
CTAAATCGCTAACTTTGATCCAGCCATAAACAAAACTGCTTTGAATGTGGGCGTAAGTTTTATCCGTGTT
AAAATGCGTGATCAAAACCGGCGTGCCTTGAAAAATCAGCGAATTTTGATACCTGTCAAAAGGATAGCCT
TTTTGAGAGAGATAATAAGGCTTGTTAGTAGGCACAGCCCTCACATCGCTATCTCGCACCACCACAGCCT
TAATCTTAGCGCTCGGGTAACGCTCAATATCCATGCTCTTAATCAGTTCATCATTGAAAGCTTTTGCGTT
GGGCTTTAGATCTTCGCCATAACCGGTGGATTTATTCATCTCTTTGAGAATCCAAAACACTTCTTTTTTA
TTGCTTTTGACTTTCGCATCTAGCCATGGGGAATACCACGCTTTGAGGTAGCTCTCTTTTAGGTTTTCTC
TTAACGCTTGGGGGTCAATGCTTTGGTTATTATGACTGCCATTTTGAGAGCTTGCAAGATAGCTTGAAGC
CTCTTGGGGTAAGGATAAATCTTTGAGCGTGAAATCCTTTTTCATGCAACCCACAAACAAAAACAAGAAA
ACTACAAGAAAGTAACGCATGTTTTAGAGAACCTTAATGTCAAATGCGCAAATAGTTTCTTAAAATGCGC
CCGTATTGCGGGCTTCTCAATTTTTTAATCGCAGAGCTTTCAATCTGGCGCACCCTTTCTCTAGTAACAT
TCAATTCCTTGCCGATTTCTTCTAAAGTTCGATCGCTTTCATCGTCTAAAAGCCCAAAACGCATGCGGAT
CACCGCTTTTTCTCGCTCATTCAACTGATCCAAAACGCTTTCAATTTGGGCTTTCAAATCTTCTCGCATG
ATGTGATCAATGGAGCTAACGATATTTTTGTCTTCCACGAAATCCCCAAATTTGCCGTCATCATCGTTGC
CGACTGGGGTTTCCAAACTGATAGGCTCTTTAGTCACCTTAATCACATTCTTCACTTTATCTAAGGAAAG
CCCCACTTCTTCAGCCACCACTTCTAAATCAGGCTCTTTGCCGGTTTCTTGAATGTGTTTGCGCATGACT
TTATTGATGCGATTGATCGTGTCAATCATGTGGATAGGGATTCGGATGGTGCGGGCTTGATCGGCTATGG
CTCTGCTGATGGCTTGCTTGATCCACCAGGTCGCATAGGTGGAAAACTTGAAGCCCTTTTCATGCTCAAA
CTTATCCACCGCTTTCATCAAGCCGATATTGCCCTCTTGAATCAAATCCAAGAAGGGTAAGCCTCTGCTA
GTGAATCGTTTAGCGATGCTCACTACCAACCTTAAATTGGATTTAGCCATTTTGTTTTTAGCGCGATCGG
AAATCAATTTCCCTCTTTTGATTTGCTCTAAAATTTCTTTTAGCTTGTTAGGGGCTAAATCAAAGCCCTC
TTCGCTCGCCTCTTTAGTCAAAAAGAGTTTTTTGAGATCCATATACACGCTCACCATAGTCGCTTCTGGC
ACTTGAGCGATAATGTCTTCTTTAGTCATGTTGGTGATATTGGCAAGGATTTTTTTATGGTTAGCGATCA
AAACATCATTGAATAAGGGCAATTTGTATTCCAAGCGTTTCAACTCTTTTTCAAACCCATCGCCGCTCTT
TAAAGTGGTCTCCATCGTTTTGACTAATTCATTAATCAGTTTGCTGGTAGGCTCTAAATCATAGAGTCTG
TCTTTGAGCGTTTGGCGTTTGTAAGCTAGGGTCAATGAACGCACCAATTCGTCTTCTTTTTCATCTATGG
GGGCTTCAAGGGCTTTAAGCCATTCTTTTTTAGCCTTGTCTAGGGCTTTAAAACTCTCTTGGACTTTTTC
AACGCGCTTCTTGTCTTTTTCAGAAACGACTTTTTTCCTTTCTTCGTTTTCTTCGTCTTCTTCGCTGTCA
TCATCTTTTTTAGGATCGCTCACGCTATTTTCATCGTCATCATCAAAGCTCCTGAAAAGCTCTTTGACTC
TTCTTTCACGATTGATTAAAGCGTCTTTATACGCATAGATAAAATCAATCAAATACGGCACCGAGCAAAT
CGCGTCTAAAATAATGTCTTCACCCAAGCGGATTTGCTTGCTCAATTCAATTTCTTCATCTTTGCTTAAA
AGTTTTATATCCCCCATCTCACGCAAATACATGCGCACCGGGCTATCGCTCCTGCTCCACTCTAAAAAAT
CCTTTTCTTTCAAAAAATCATAGCCGTCTTCTAATTCTTCATCTAAAACTTTTTGCTTTTCTTCGGTGTT
TTTAATCTTGTCAATCGCATTGAGTTTTTTAGCGTATTCTGAAGAGCTGACCAATTTCTTTTGGTATTTT
TGGCACAATTCTTTGATTTTTTTGACTTGGGCTAGAGTGGGGACTTTCGCGCTGATTTGAATGATGGACT
CATAAGAAACGCAATCGCTTAAGGAATTAGCGAACAATTCTTCTAACGCTTCATTGAAACTGAGCTTTTT
AACAGGGATAGGTTCTTTCGCTGTTTCTTTGACTTTGCTTTCTTTGGTTTTGACTTCTTTAATTTTGCTC
TCTTTGGCTTTATTGTTTTTGTTTTCCTTATTATTTTCTTTAGCTTTATTTTCCTGTGTGGCTTCTGTTT
TGGCTTCCTGTTTAGCTCTTTTGGGGGCTTTTTCTTCGTTAGCTTTCTTTTTCATTGGACACTCCATAAA
ATAAGAACCCATGCTTTCAATCAAAAGCTAGGTCTATAAGATAAGATACACCTATTCCTCTGCCATTTTA
CTAAAAGATAGCTTAAATTCTAATTATATTATTGGAATTTTTCCCCGCTTTATTAAATATTCATCACAAA
ATGTAAAAAATACTAAAAAGCTTTTTTACATTCCACCATTCCATTCCACCCCTCTATAAAAACAAACCCT
AAAGCTCATCCACCATGCTTTTTAAAAATTTCGCTGAAGTGTGAGCGCTTTTTTCTAAAAATTCATCAAA
ACTCATACCGGCTTCTTCATCAGCGTTATCGCTAATGCTCCTTAACACGCAGCATGGCACGCCAAATTTT
TGGCACACAAACGCCACGCTCGCCCCCTCCATTTCCACCGCGCTCGCTTTAAACTCGCTAACTAAAAACT
CTTTCCTTTCTTTGCTATGCACAAACTGATCGCCTGATGCGATGATACCTTCTTTGAGCGCGATATGTTG
CTCATTAGCGACTTTTTTAGCTAAAGCGTTTAAACTTCCGCTCGTTTCAATAAAAATCGCGCTTTCGGGG
ATAAACCCTAAAGGGTGATCAAACGCGCTCAAATCCACATCATGCTGGACTAATTTTTGAGCCACTAACA
AATCATTGATTTTTAAATCTTTAACTAAGCTTCCAGCCACCCCGCTAAAAAGCACCTTTTGAACGCCAAA
CGCTAAAATCATGCTCGTTGTGGTTAAAGTGGAATGCACCTTGCCAATTTTGCTATAAGCGACAACGATT
TCCTTATTATGATAAACGCCTTTATGGAAAACATTCCCCCCTAAAGGGATTTCTTCAAAACCCGCGCCAA
ACAATTCTAAAATAGGGGTTATTTCTTCTCTCATCGCCCCTAAAATGCCAATTTTTTGCACCATTTTCTC
CCAATCACACGTATTCTTCTAAAAACTCAATGGCTTCATCAAGCCCTTTATTGTCCCCTACGCTTATGGT
GGGCTTGTTGCTCAAGCGCTTGTTAAGCCCCTTTAACACGCTCCCACAGCCTAATTCAAAAAAGGCATCC
ACTCGGTCGTTGTTAGATTTCACGCAGTCTTGATAACGCACCGGCTGAGTGAGTTGCAAGCTCAATAATT
CAACGGCTTTGGCTTTATTGTGATACGCTTCATTGGTCGCGTTGGAGATGATTTCAAAATGGAATTTATC
TTTCAGGCTTTTTTCTAGCAATTCCTGGAATTTAAAAGTCATAGGCTCTAAAAAAGGGCAATGGCTCGCC
ACGCTCATTTCTAAAAAAACCACTCTTTTAGCCCCCATTTCCTTTAAAGTCGGCTCTAGGGCTTTCAAAT
CGTCTTTAACCCCGGCTAAAACCACTTGCATGCCGCCATTGAAATTCGCGCACCACACGTTTTTGGTTCT
TTGACACAAACTCAAAAGGCTTTCTTCAGAAACGCCCAAAACGACCATCATGGAAGCGTCTTTATTCGCG
CACGCTTCTTGCATCATTTTGCCTCTTTGGTGCGTGAGTTTAAGGGCTTTTTCAAAATCTAACGCCCCGC
TCAAAGACACCGCGCTCACTTCACCGAGCGAATGCCCTAAAGCGAAAACGGGTTTTAACCCCCCATTTGC
TTGCTTGTTGAGTAGTTGGTAAGCGATATAGCTCACTAAGTAAATGGCAGGTTGGGTGTAAGCGCTCTCT
TTTAAAAGCTCATTTTCTTCAAAAAGCGTTTTTTTCATATCCACTTTAAGCGCGTTAGAAGCCCTTTCAA
ACAATTCTTTAGCTAGGGTGTGGCTCTCATAGAACGATTTCCCCATTCCTATACACTGCGAGCCTTGCCC
TGGAAATAATAGCGCGTATTGCATGGTTATCCTTTAAATTTTATTAATCCATAATTTAAAATTGTAATAC
AAAAGCTCTTAGTTTTGTTTAGAAACCATTAAAGTTTAAGGTTTATTTAACTTATTTTTACTATAATTCT
ACTTTGTGAATGAGGACAGGTGGGTGAGTTGGCTGAAACCACATCCCTGCTAAGGATGCGTAGCCGTCAA
GGTTACCGAGGGTTCGAATCCCTCCCTGTCCGCCAGCCTTTTTGCCTTTAAAAACTTTTTGTTTAGAATG
TATTAACGAGAGACATATAGTTTCTAAGCATTCCTTTTACGACACTCCTTTTACAGATTTTACAAATACA
AAATTTAGGTTGGGTGAAGAGAGACACCCAGCCTAAAGCTTATCAATCCACTGCGGTATTTTCAAACATT
TTGAGTATAATCGTTTCTGCTCATAATCACAAAAAAGAAAGAACATGACTTACAGAGAATTAGGTAAAAA
AGTTTTAGAACAAGCAGAGGAGCCTTTGAGCGCTGAAGAAATTTGGGAGAGAGCTTGTGAAATGGGATTG
GATAAAGAACGCCCAAGTATAGGAAAAACACCTTGGTCCACAATTGGAAGTGATCTTGGTAAAGACAAGA
AGCAATTTTATGTTGCACGCAAAAAAAGGAAACGCTTTTTCTATTGGCTCAAATCTCGTGAAAGAGAATT
TCCACCACAAGAAACCCCAGATTCCAAAGAAGAAGATGATGGACAGAGCGAGTGTTCAGACGCAGCCGAA
AAACAAAAAACCTCTTTTAACGAAAGGGATTTACACCCACTGCTTGTGAAATTCCTTAATGAAGATCCAA
ATTTCAAACTCCTATGCAAAACCATCTACCATGAAAAGTGCCTAAAAGACAAAAAAGGCAAGTGTGAGTG
GAATTATCCTGACATCGTGGGCGTGTATTTTCCCTATAATAAATATTTTCCCTACAATGGATATGAAGAA
GAAACTTTGAAATTTTTACACCATACCGGTCAAAAAAGACACAAGCTTTTTTCCTTTGAGCTTAAAATTA
GTATTGACTTTCCCAATTTGAAAGAAAGCTATTTCCAAGCGGTGAGCAATTCTACTTGGGCTAATGAGGG
GTATTTAGTGGTTTTTAAGATTGAAGATGAAGTTTTGGGCGAATTAAGGCGGCTCAACCAAAGCTTTGGT
ATAGGGGTTATCAAGCTGGAATCTGAGATTTCAAACTCCAAAATCTTGTTGCCAGCTAAAGAAAGGGAGG
TTGATATACCCACACTTAACATGCTTATAGAACAAAGTCCGAAAGATTTTGAGCCTTTTATGGAAAAGAT
TAACAAGCAAATTAAAACAGGACTTGATACGGCAGTGGATATGGAGAAGTTTTTTGATCCAGTGCTTGAT
GATGAAGCAATGCGAAAACACATTGAAGATAAAGGCATTAAAGCAGAATAAAAAATGAAAGCGCCCTGTC
TTTCTCGCCCCATTTTTAAAAGCACAGACAGGCTTTTCACCCTTTATCAAGGGGATTGTAATGAGGTGTT
GCCCCAATTTGAAAATGCTTTTGATTTGATTTTTGCCGATCCGCCTTATTTCCTTTCTAATGACGGCTTA
AGCATACAAAGCGGTAAGATTGTGAGCGTCAATAAAGGCGATTGGGATAAAGAAAATGGGATCAACGATA
TTGATGAGTTTAATTACCAGTGGATCAACAACGCCAAAAAGGCTTTAAAAAACACAGGAAGCCTTTTAAT
CAGCGGGACTTACCACAACCTTTTTTCTTTGGGGCGTGTTTTACAAAAACTGGATTTTAAGATTTTAAAC
CTCATCACTTGGCAAAAAACCAACCCTCCTCCCAATTTCAGCTGCCGTTATTTGACGCATTCCGCTGAGC
AAATCATTTGGGCGAGGAAAAGCCGCAAGCACAAGCATGTTTTTAACTATGAGATTTTAAAAAAGATCAA
TAACGATAAACAAATGCGTGACGTGTGGAATTTCCCAGCGATCGCTCCTTGGGAAAAAGCAAATGGCAAG
CACCCCACTCAAAAACCTCTCGCGTTGTTGGTGCGCTTGCTTTTAATGGCGAGCGATGATAATTCCCTCA
TTGGCGATCCTTTTAGCGGGAGCTCCACCACAGGCATTGCGGCTAATCTTTTGAAAAGGGAATTTATCGG
TATAGAAAAAGAAAGCGGGTTTATCAAAATATCCATGAACAGAAAATTAGAATTAGACGCTCGCTACAAA
GAGATCCGATCTAAAATCAAAGATTTGAATTTCCAATAAGCCCTTTTTTAAGCCGCTTTAAGCGTTATAC
TTTTCGGATTTTACCTCAAAATGGGATTCTATTTTCACCCATTCCTTACAAAGGATGTTTTCATACCCAA
AAAGCCAGTGTTTGGGGCCAATAATGATTTTTTCTGGATTGTTTATCAAATAAGCCGCCCACCAGCTATA
AGTGCTGTTAGCGATAATGCCATGCTTGCAAGATTGCATGAGCAGCATGTCCCAATACGCTTCTTCTTCT
TTATCCCTAGTGGTCATGTCCATAAAAGGGTAGCCAAGATCAAGGTTTTGCGTGAATTTTAAGTCTTCGC
AAAACACAAAAAGCTCCATGTTTGGCACGCGCTTTGCCATATATTCAACAGCCTTTTTTTGATAATCAAT
ACCAAGCTGACAGCCAACCCCAACATAATCCCCTCTTCTTACATGCACAAACACGCTGTTCTTAGCGGCT
AAAATCAAAGAAAGCTTGCGGTGGCATTCTTCCTCTTTTTTTTTATTATTTCCATTTTCGGGGGGGGGGG
TAGGGTGAAGGTTTGCTTGATTAAAGGGGATATAGCATCAAAATATCGTGGATCTTGAAAATAGCCATAA
AAATAAGTCAAGCGGCTTGGCTTTAATAATTTAGGCTCGTATTCAAACACGATTTCTTGGCTCACCCTAT
CAAACCCCATGCGTTTGAGCGCGTCTCTTACTAGCTTGGGGAGGTGTTGCATTTTAGCTATAGCGATTTC
TTTTTCGCTCGCATAGGGCAAATCAATAGGGAAAAGCTCTAATTGCATTTTCCTATTGCTCCAATCAAAA
GAAGTAGTGTCCAATAACACAGGCATATTAAGGTGTTTTTGCAAACTTTTAGCGAAAGCGTATTGGAACA
TTTGATTCCCAAGCCCCCCGCAAATTTGCACCACCTTAAAAGCCATTCAATCCCTTTGTTTTCTCAAATA
AAACGCTTATTTTAGCTCATTTTAAAGCCCTTTTTCAATAAAAACCTAAAAAGTGGGGTAACGCCTTCAA
ATCATTTGAATTTTTTATTTGAAAAAGACGCGTATGAGGGTTCTAGCAAGCGTTCTTGGTATTCTAAAAG
AATCCTGTCTTCGCTATTGAGCGAGTAGGCTTCATCGTATTTGCGCTTGATGATGCCCTTTAAAATGGTG
TGCTGGACTTGGTATTTGTCTTCTTTAAGCATTTCATCGACTAAAGCGTAAAGCTGAATGTCTTGAATGA
GTAAATCTGAAATTTTAACGCTCTCTTTATCAAACAATTCTTCATTAGCGCAATATTCATTCACTAAAAT
AAGCACCCGGTCATACACATCCGATGCGATTTTAGCGTTTAGGGTTTTATAAATGTAATCTTTGATTTTT
TTGAGCTGCTCTTCTAAATCTTCACTGGCCTTGCTCGCTAAGGCTAGAATGCTTAAAATTTGAACTAGAG
TCATCATTTTATGGCTTAAAGAACGGGTGCGCCATTTAATGAGAAGGCGCATGAAATAAGATATTTTGAC
AGAAAGGCTACAGGGGAGGGTGTTTTTCTTAGGCTTTGGCATGCTTATTTTCTTTTAAAAAAGGATTTTG
TGGTTTAATTATATAACTTTAAAATTAAATCTGGGAGTAAAGAGATGAAAACATTCAAAAAAGGCGTGGT
CTTAGACGCTAAAAGCGTGGGGTTGAAAGCTTTAGAAGTTTTAAAAGAAGTGGCGGATTTTGATTTTTAT
GGGATTACTTCGCCCAGTCAAATCGTTGAACGCTCTATTGAAGCTGAAATCATGGTATTGAATAAAGTCG
TGATTACTGAAGAGGTTTTAAGCCAATTGCCTAAACTCAAACTCATTTGCATCACCGCTACAGGCACGGA
TAATGTGGATATAAAAAGCGCGAAAGATTTAGGCATAGAAGTCAAAAACGTGAGCGCTTATTCTACTGAA
TCCGTAGCCCAGCACACTTTAGCGTGTGCGTTGTCTTTATTAGGGAGGATCAATGATTACGATCGTTATT
GCAAAAGCGGGGAATATAGTCAAAGCGATATTTTTACGCACATTAGCGGTATGAAAATGGGGCTTATTAA
AGGAGGTCAATGGGGGGTTATTGGTTTAGGCGCAATCGGTAAAAGAGTCGCCAAGCTCGCTCAAGCTTTC
GGGGCAAAGGTGGTGTATTTTTCCCCTAAAGATAAAAAAGAAGAATATGAGCGCTTGAGTTTAGAGGAAT
TGCTTAAAACAAGCGATATTATCAGCATTCATGCCCCCTTAAATGAAAGCACGCGCGATTTAATCGCTCT
CAAAGAATTGCAAAGCCTAAAAGATGGGGTGATTTTAATCAATGTGGGGCGTGGGGGCATTGTGAATGAA
AAGGATTTGGCTGGAATTTTAGAAACCAAAGATTTGTATTACGCGAGCGATGTGTTTGTGAAAGAGCCTT
TTGAAAAAGACCATGCGTTTTTGAACCCAAAGATCCAAAACAAATTGCTTTTAACCCCCCATATCGCATG
GGCGTATAGCGACAGCTTGAAAACCTTAGTGGAAAAAACTAAAGAAAATATCCAGGATTTTTTAGCTTCT
CAAAAATAAACGCAAAAAAATGGGGTTTAATCGTTTGGTTTTTCCTTTTTACCATAAAATAAAATCTAAA
AAATGGAGCTTAATCGTTTTTAATGGTCATCAGACAATCCGCTAGATTTAACCCATTAAGAAAAAAGCCT
TTAAGGTGGATTGACCCCCAAAAGCTTTTATTAAAGGGGGCGATTACATCTTAGAAATATCAATTTTAAA
GGTGTGGATTTCATCTTCTAAAAAGACTTTAACCACCACCACGCCCGGGGTTTTAAGGTTTTTGGTATCC
ACCACCACGAACCCTCCCTTAGCCTTGTTTTCAACGTTAAGGGTGTTTTTCTTAAGGTAGTTGATCGCTA
GGATCTTTAAAGCTTGGCGGCTTTCTTGCATGACTTCTTGCTCTTCCACATCATCCATCATCATCATGCC
AAAGCCTGGCCCATACATGCCCATTCCCCCATACATCATGCCGTTATAAGCTAAAAAACTCCCTTGCCCG
TAATAAAACATGGGTGGGGTGATCATATTGATATTATCAATAGGGGCGGTCGGCACGCTGATATTAAAGC
TTTGTAAAATGCCTTCAAAATCAAAACTAGACTTCATCACCTGTCTCAGGCTTAAGACCGGTAAACTCGT
TTGATTGATAGACACCGAAATGGCTTTACGGCTAAACACTACAGGTTTTCCCTCTAAAACTTGCGCCGCC
ACATACAGCACTAAGGGGGATTCATTCAAGCCTTTTAATTTGCTTTGGGCGATTTCTAACTGGACTTTAG
ATCTCGCTTGCGTGGAAGTCATCACTTGAATCCCATTATTATAGGAAGTAACATGTTCAGGCGTGATCTT
ATAGCTCGCGCAACCACTTATCAGTAAGGCTATCGCTACTAAAACGATTTTTCTCATCCAAACTCCTTTC
ATTCAGTTTAACTTTCGTTTAGAATTTTCTTATTATAGTGTGTTTTAACTTAAAATGTAACTTTTATCAA
GGTTAAAAGCTCAAAAAAGTTTTAATGCGTGTTTTCTAACCACAAAAGGATAGAAGATTTGATCTCATTG
AGTTTTAAAACTTCTTGATGCTTAATGCCTCTTTCAAACAAATCATCAAGGCGCTGACTATCCGGGGTAT
TGTAGCTGTTTTTAAGCGTTTCTAGGGCGGCTTTATCGTTATCGTTTTTCTTTTGCTCATTCAGGGCTAA
AAGGGTGGTTTTAGGGAATTTTTCATAAGAGGCGGTGGCAGAAACAAGGGTTTTTTCGTGGGTTTTCAAG
CTGGCGTTTAAAGCGGTGGCGGTGTGGGGGTCAATCAGGTATTGGTGCTCTGCATAAACTTCTTGAATGG
TTTTCAAACAATCTTCATCTGAGCAGCTCGCGCAAGAAAAATGCTCCTGTAAAAGGGCTAATTCTTTAGG
CTTTAAGGCATAAAATTTCTCTTCTTCTAAAGCTTGCATCAATTCCAGCGTTCGCTCAAACCCAAAAAGG
CTAAAAAGCACCCTTTCCACATTGGAGCTTTTTAAAATATCCATAGCCGGCGAGTAGGTTTGCTTTAAAG
AGCGCTTAGTCAAATCGTAACGCCCTGTCTCTATAAACTCCCTTAAAACATCGTTGCTGTTGGTTACGAC
CTTGATTTTAGCGATATTCAAGCCCATTTTTTGAGCGTAAAACGCCCCTAAAGCGTTCCCAAAATTACCG
CTTGGTATGGCTAAGGTGATTTTTTCTTTAGAATTGATCGCCCCTTTTTTATACAATTCTAAAAAGCCCC
AAATATGATAGACGATTTGAAAAGCGATGCGCCCAAAATTCACGGAATTAGCCACGCTTAATTTTAATTG
GCGCGTTTTTAGCGCTTCGTTAAAATCGTCATCTTTTAAAAGGTTTTTGAGCGCGTTTTGCGCATCATCA
AAATCCCCACTCACCCCAAAGACCTTTAAATTGCTAGCGTTTTGGGTTACCATTTGGAGTTTTTGCACTA
AGCTTGTGCCGTCTTTGGGGTATAAACACACCACAAAAACATTAGGCATGCCCGCTAAACCTTCTAAAGT
CGCAGGGCCGGTATCCCCACTTGTGGATACTAACACCAAATACTTTTCGTTTTTCCCCACCGCTAGATTA
GAAAACAAGCTCGCTAAAGGCTGTAACGCCATGTCTTTAAACGCCAAACTAGGCCCATGGTAGAGTTCTT
GGACAAAAAGCCTTTCATTGAGCGCAAAAATAGGGGCTGGGTTTTTAGGGTTATCAAAATTTTCATAGCG
TTTTAAAGCGCTCGCCAGTAAATTTTTAGGGATTTCTAAATTTAAAAGCTCAAACACATGCTCTACTAAT
TCGCTATAGCTCATGCCCAAACAATCTTGCCATTCTAATGTTTCAAAATGCTCTAAAGTGTAAAGCCCGC
CTTTGGGGGCGTTGGGGTTTAATACCGCTTCAATAAAATCAATCTTTCTTTCTTTCAAAGAGCGCGTGGG
GACAAAAGGCATGATTTTTCCTTCTTAATACTTTGGATAATTTTTAGCCGTAGCATACCCTAAAAGAGCG
AATGCAACCTTAAAATGATTTTTTAATGAGAATGGTTGATCGCTTTTTTTATTCAGTTTAATTTTGGATT
TATGCTTATAATACTATAATGCGGTTTAAAATTTTGCCGCAAATGGGCAAAAAATTCATCATAGTATAGT
AAGGTTGTGTTTTGTCTAAAGGTTTGAGTATTGGTAATAAAATCATATTGTGCGTGTCGTTGATTGTGAT
CGTGTGCGTGAGCATTTTAGGGGTGTCCTTAAACAGCAAAGTGAAAGAAATCTTAAAAGAAAGCGCTTTG
CATTCAATGCAAGATAGTTTGCATTTCAAGGTTAAGGAAGTGCAAGGGGTTCTTGAAAATACCTATACGA
GCATGGGTATTGTCAAAGAAATGCTCCCTAAAGACACCAAAAAAGAAATCAAAATCCACTTGTTAAAAAA
CTTCATTTTAGCCAATTCGCATGTCGCTGGGGTGAGCATGTTTTTTAAAGACAGAGAGGATTTGAGACTG
ACGCTTTTAAGGGATAACGATACGATCAAATTGATGGAAAACCCGTCATTAGGGAATAACCCTTTAGTGC
AAAAAGCGATGAAAAATAAAGAAATTTCTAAAAGCTTGCCTTATTACAGGAAAATGCCTAATGGGGCGGA
AGTTTATGGGGTGGATATTCTTTTACCTTTATTGAATGGGAACACTCAAGAGGTTGTAGGGGCTTTGATG
GTTTTCATTTCCATTGACAGCTTTAGTAATGAAATCACTAAAAACAGGAGCGATTTATTTTTAATTGGCA
TCAAGGGTAAAGTGCTTTTGAGCGCGAATAAAAGCTTGCAAGACAAATCCATCACCGAAATTTATAAAAG
CGTGCCTAAAGCCACTAATGAAGTGATGGCTATTTTAGAAAATGGCTCTAAAGCGACTTTAGAATACTTA
GATCCCTTTAGCCATAAGGAGAATTTTTTAGCCGTTGAAACCTTTAAAATGCTAGGCAAAACAGAAAGTA
AAGACAATCTTAATTGGATGATCGCTTTGATCATTGAAAAAGACAAGGTTTATGAGCAGGTGGGATCGGT
GCGTTTTGTGGTGGTTGTAGCGAGCGTTATCATGGTGTTAGCGTTAATCATAGCGATCACCCTCTTAATG
CGAGCGATCGTGAGCAATCGTTTGGAAGCCGTTTCTAGCACCTTGTCTCATTTCTTTAAATTATTGAACA
ATCAAGCCCATTCTAACGACATTAAACTGGTTGAAGCGCGATCTAATGACGAGTTAGGCCGCATGCAAAC
AGCGATCAATAAAAATATCTTGCAAACCCAAAAAACCATGCAAGAAGACAAGCAAGCCGTCCAAGACACC
ATTAAAGTGGTTTCAGACGTGAAAGCAGGGAATTTTGCGGTGCGCATCACGGCTGAACCCGCAAGCCCTG
ATTTGAAAGAATTGAGGGACGCGCTAAACGGGATCATGGATTATTTGCAAGAAAGCGTAGGGACTCACAT
GCCAAGCATTTTCAAAATCTTTGAAAGTTATTCTGGCTTGGATTTTAGAGGCCGAATCCAAAACGCTTCG
GGTAGGGTGGAATTGGTTACTAATGCTTTAGGGCAAGAAATCCAAAAAATGCTAGAAACTTCGTCTAATT
TTGCCAAAGACTTAGCGAACGATAGCGCGAATTTAAAAGAGTGCGTGCAAAATTTAGAAAAGGCTTCCAA
CTCCCAACACAAAAGCTTGATGGAAACTTCCAAAACGATAGAAAATATCACCACTTCCATTCAAGGCGTG
AGCTCTCAAAGTGAAGCCATGATTGAGCAAGGGCAAGACATTAAAAGCATTGTAGAAATCATTAGGGACA
TCGCCGATCAAACGAATCTATTAGCCCTAAACGCCGCTATTGAAGCCGCAAGAGCCGGCGAGCATGGCAG
AGGCTTTGCGGTGGTGGCTGATGAGGTGAGGAAGCTCGCTGAAAGGACGCAAAAATCCCTCAGCGAGATT
GAAGCCAATATCAATATTTTAGTTCAAAGCATTTCAGACACGAGCGAAAGCATTAAAAACCAGGTTAAAG
AAGTAGAAGAGATCAACGCTTCTATTGAAGCCTTAAGATCGGTTACTGAGGGCAATCTAAAAATCGCTAG
CGATTCGTTAGAAATCAGTCAAGAAATTGACAAAGTCTCTAACGATATTTTAGAAGATGTGAATAAAAAG
CAGTTTTAATGCTCATTCATATTTGTTGCTCGGTGGATAACCTGTATTTTTTAAAAAAGGCTAAAGAGGC
TTTTGTGGGTGAAAAAATTGTAGGGTTTTTTTATAACCCCAATATCCACCCTTATAGCGAATACTTGTTG
CGTTTAGAAGACGTGAAACGCACTTGCGAGATGCTAGAAATTGAATTGCTTGAGGGCGAATATGAATTAG
AAAAATTTTTAGACAAAGCTAAGGGTAAGGAATTGTTAGGGGAAAAAAGTGAACGCTGTTTTGAATGCTT
TGACTTACGCTTAGAAGCAAGCGCTTTGAAAGCCTTTGAATTAGGGGAAGAAAGATTCACCACCACCTTA
CTCACAAGCCCTAAAAAAGACCCTAACCAGCTCATCGCCAAGGGGCAGAGCATCGCGCAAAGGCACAATT
TGGAATTTGTTGTGTTTAGAAACGATAATTTTGAACATTTTAAGAGCGAGTTGGATTTAAATCTGCAAGC
TTTGGCGAGAGAAAACGAGCTTTATAGGCAAAATTATTGCGGTTGCCAATTCGCTTTAAAAATCCAAAAA
GAATCCCAAAACAGAAGCCCCTTTGAACTTTATTCGCCTTTAAAACGCCAGATTTTACCCGCAAGTATTG
AAGAAAGAACGCAAGTTTTTAGAACATTAGAAACGGCTAAAAAGAATGGCAATAAGCCTTTTTTAGCCCA
AAAAACGATCACAACTTACCGCTTATTAAGTGGGGGCGTGTGGCTTTCTAAAAATTCAAACCCCTTGAAT
TGCTACATTCTAGCGCGCTCTAAAAGCAAGGCTAGAGTTAGGATCAACGATTTAAGGTGGGTTTTTTCTC
AGCGTTTAAGCGCGCTAGTGGGTTATAGCCAAAGAGATGAAACCTTGTTTTTAACTTTAGAAGGCCTTAA
TACCCTTATGGCAAAAAACTACGATAATTTAAAAGAGTTAAACCTTAACCCCTTGAATTATGAAGAAGAG
TTGTCTTTAAGGGCGTTAGTGAGCGGGAGCGAGAGCGTTAATCCTATTATCGTGCTAGAAGAACGCACAG
AAAAAACCCTTTTTGTAGAAATTAAAAGCGTTTTTCAAGAAGAAAAGGTGTTTTATTTGCTCTAAGCTAA
ACTTTAATGGAGCGATAGATTCTTGTAATGAAAAATGATTAAAGTTGGTTTTAGTTATCCATGCTTGATG
AGAACAAAACCTAAAACAATATATCGTTTAAAATATAGCGTTGTGTGTAAGTAGGGGTTGTATTCAGTCA
AAACATGCAAGTAATTTAAAGTTAATTTAAGATAATTAGGCACAATAGCCGTAAAAAGTTTAAGGCTGTA
TTTGAAAACTCTATTCAGTATTTATCTCTTTTTATCGTTGAATTTACTCTTTTTAGAAGCTAATGAAATC
ACTTGGTCTAAATTCTTGGAAAATTTTAAAAACAAGAATGAAGATGAGAACCCCAAACCCCTAACTATTG
ATAAAAACAATGAAAAACAGCGAATCCTAGACAAAAACCAGCAAATCCTAAAAAGGGCTTTAGAAAAAAG
CCTTAAATTCTTTTTCATTTTTGGATACAACTATTCGCAAGCCACTTATTCAACCACTAATCAAACCTTG
ACTCTTGTAGCTAATAGCATAGGGTTTAACACCGCTACAGGTTTAGAACATTTTTTAAGAAACCACCCTA
AAGTCGGTTTTAGAATCTTTAGCGTCTATAACTATTTCCATTCTGTTTCGCTCTCTCAGCCTCAAATCCT
AATGGTGCAAAATTACGGAGGCGCGTTAGATTTTTCTTGGATTTTTGTGGATAAAAAAACCTATCGTTTT
AGGAGTTATTTAGGAATCGCTTTAGAGCAAGGGGTGTTATTAGTGGATACGATTAAAACCGGTGCGATCA
CAACCATCATTCCCAGAACCAAAAAAACCTTTTTTCAAGCCCCCTTTCGTTTTGGTTTTATCGTGGATTT
TATCGGTTATTTGTCCTTGCAGTTAGGGATTGAAATGCCCTTAGTGAGGAATGTTTCCTACATTTATAAC
AACCATCAAGAAAGATTCAAGCCACGATTTAACGCTAATCTTTCTTTAATCGTTTCGTTTTAGTCCCCCC
TTTTCCCCTTTTAAACAAGCCCATCACTTTCCTAGGGTATTTCAAAAGCATGGAAAAAACATTCGCTTGA
ATGCCGTTTTCTTTACATGCTCTTATGTTTTCTTTATTCCTTAATAAAAGGCTTTTAAACCCACTTGCGC
TAACCCCCCCAGTACGCATCACCACTAACGCTTCTTTCAAGTAAGAAAAGCTTATTTTTTGCACCACAAA
CAAGCGGATGATCATCTCAAAATCCGCTGAAATCTTATAATCGGTTTTGTATAGCCCATAGCGTTCATGA
ATGGCTTTTTTGACAAAAAGCGTGGGGTGGGCTGGCACCACGCCATGAAGCAAGGTTTTAGGGTTAAACT
CCCCGCTTTCATAATAACGGACCACTTTTTCTAAACAATTGGGTTTGACAAAAACCAGATCCGCATACAC
GCTATCGCAATGCTTTTTTTCAAACTCATGCACCACTTTTTCTATCACAAACTCATCAATATAAAAATCA
TCGCTATTCAATAAAGCGATAATATCCCCACTCGCACGCCTTATGCCCTTATTCATGGCGTCATAAATGC
CCTTATCTTTTTCACTCACCACGCAAGCGATTTTGTCTCTGTATTTTTGAATGATTCCTAAAGTGCTATC
CGCACTAGCCCCGTCTATAATGATGTATTCAATGTTTTTGTAAGTTTGATGAAGCACGGAAAGAATGGTG
TCTTCAATGGTTTTTCCGCTATTAAAACACGCCGTGATCACAGAAACTTTTAACAATCCAACCCTTTTTT
GATAAACTCCCCTTGATTAAGTTTTAAACAAATTCACTTGTTTGTCTAAATTCATGGTCGTTCCACTCAC
ATGCGTAGCGATATTTAAAATATCTGAAGAATCCGCTAAAGTTTTAGAAGCCACTTTTTCCACTCCTACA
AAATCGCTTACCATAGCTTCAATTTGGCGTCCGGATTTGGCGTAATCGTCCATGCTTTGATTGCTGTCTG
ACACGACTGAGCTTAAATTAGAACTCATTTTTTCGTAAGTTTCTTGCACGCTTTTACTCATGTCGCTCAA
GCGCTCCATTTTTTGCGAATTGAGATTCATTTGCGAACTCACGGCGTTGATTTCTTGGACAATCACCATG
ATAGTGGAATTGATTTCGGCTAAAGACTTTTGAGTGCGCCCGGCTAAATTCCTGACTTCATCCGCCACCA
CCGCAAAGCCTCTGCCATGCTCGCCGGCCCTTGCGGCTTCAATAGCAGCGTTTAGAGCTAATAAATTCGT
TTGATCGGCAATATCATTGATAATATCCAAAATGGATTTGACATCATCAGCGTTACGGCTTAATTGCTCC
ACTTGGCTAGAGAGTTCCTCTTCAGTGTGCGCGCTCTCTATGATTTGAGAAAATAAATCCCCGATCGCAT
CCTTGCTTTCTTTGACAAGCCCTTGCGTTTCAATCAAACGCTTCCTTAACCCTTGAGACTGCTCTATGGA
AGCATTCATCATGCTCGCTACATCCGTGGCTTTATTTTTTACGGAATTTAGGGTGGTTGAGGAATCTTTC
ATGCTCTTTTGGGTTTCTTGCGCGATTTGGACTAATTTATCCATTGAAGTTTTATTGGAAGTGGAAATCC
CTTTAATCTCTTCCATAATCAAGCGGGCGTTTTCCACAAACAAATTGACCCCACGGCCCACTTGCGAGAT
TTCATCGTTGCGATCGCCCACATCAATTTTGGTCCTCAAATCCTTATCCCCATGGCTAAAAGCGTTGATT
TTAAGGACCAGTTCATCAATGCGTTTCACGATCCTCAATTTAGCGTATATGAGCGTCAAAACCACTAACG
CTATCGTCGCTGTCAGTATCCAAAGGAATAATTTTGCGGTGTTTTCATTGAAAACCTTATTCACGCCTTC
TTTAATCGCTTTATTTTCGGTGTTAATGTCAGTGTAATAGGAAGTCGTTGCGATCACCATTTGAGAAACC
TCATCATAATGCGAGTAGGCGAATTTTTTCTCCGGCACGCCCCCATCGTATTTAGGCATTTTATAATAAG
TATAGCCTCCCCCTTTTTTAGCCGCTTCCAAATACCCCCTAACATAATACACCCCATCAACGCTCTGAGC
GTCAAGCCCTGATTGGCCTACGGTTTTAGGATTGACCGGATCAAACAATACTACCCCGTTTTTATCCACC
ACCACCATATAAATCATGCCCTTATCGTCGTTGATGCGTTTGAAATAATTTAACGCCATTTTTCTTGCAG
TAGCATTGTCAAAATTTTTGTAATACTCATGAATGCCCTGTTCAAGAAGCTTAGTCATGTAAGCGAGCGT
TTTTTCACGCTTTTTGTATTGCCCGGTTTCTAAATGCTCCATGAGTTGCGCTAACACATCTTTTTGCATA
ACCTTTACAAAACCAATAAAAAGCCCTCCTAAACCTAAAAGAGCGGCTAGCACGACAAACATAATACGAG
TCCCTAGCGAAGCAAATACTGAAGCAAACATCATTTATCTCCTATCAATCATTTTTAAGTCAAACCCTAA
TTTGAGAGTTCAGCTTCTAAATGCACCCCCCCCCCCCGAAAAATGAGTGGCACAAAGTAAAATTAAAAAT
CCGGTTGTTTGAAAACCGCTGAAAAAGTGAAAAGCCAACAATCTAGAATTATAGAACACCCTTTTTTAAG
TTAGGCTTAAAAATAAAATAATAAAAACAAAAAATCTTATTCAACTTCACTTTCCTTAATGGATTTGACA
TTCAAAGTCCTCCCGTCTTTTGAAGTGGGGATTTTGATGCTCCCCTCTTTTAATTTTTCTGCCAATTTTT
CCAACAACGGGTTTTTGAAATCGTAGTGGATGATTTCCCAATTATGTTCCAGTTCAGGGGTTACTTTCTT
GCCTTTTTCTTCAGTGATGTATTTAATAATCAAATCCCGTATTTGCCCGTTATCTTGCAATGCATCGTAA
GAATCATAATACCTATCAGCGTCCGTAACCAGCTTTAAAGTCGTGGATAATGTCCCGAATCGGTAATTGT
TGATCGCTAATTTATACATTGCTTTAGGATCAATGGGTTTTCCGTTAATTGTCGGATTAATGATTCTTTG
TCCGGCGGGTTTGGTAACGTCAACTTGGTATTTCACGCCAGAAAACATGTCAAAGTTATAGCCACGAACA
TTTTCATTAAAACTGATCGTCAAATCGCCCGGTTGCAACTGGTTGTAAAATTTATACGACCATTCCATGT
ATTTCAACAGGTTTTCACCCGTGATATTCACTCCAATGAGCGTATTAGCGAACTTGTAAATGTAGGCGAC
ATCTTTCCTCTTGAAAGGCCCTTTTTTCAAATTTGCCCCAAAATTGAACAAGGCTGCCGCTGAAACATCG
GCTTTGGCGTAATATTTTTGGACTTTGTTGATCAATTCTATCACCGGCGTTTCTTGCAAGGCGGCGGTTG
GCATCGTGGTGATTTTTTCTTCTCCTGTAATAAAATCAGGCCTGTCAATAAAGGTTTTTGTCACTTCGCC
AACCACTTCATTAGCGTATTCTTTTGATTTTTTATCCACATATTCGTATTTTTTCGCTAATTCTTCATCT
TCTGGAATATCTTTAGTGGGTAAATTTTCAGTCGTTATGGTTTTTTTCTTCGTTTGAGTGTCAAACACCA
CCACGCCCTTTGCCAGATAAGCCCCATACGCTCCAGGCTCAATGGTATGCACTTTCCCTACTTTGGTGTT
ATAAACCGCATGCTCATGCCCGGCAAAAATGATGTCAAATTGCGGGAATTTTTTCGCCAAATCCGGTATC
CCATCGCCACCTTTCTCATCTTCTCGCCCCAAGTGAAAAGCGCCAATCAAAATATCATACTTCCCTTTTA
ACTCTTTCAAGGTCTTTTTTAGCGCTTCTTCAGCGTCCAAAAACTTCAATCCTGCAAAATGTTCAGGCGT
AGAGGCCTCCCAAGTTGGGACATGCGGCACCAAAAACCCCACAACCGCCACCCTCACGCCATCAATTTTT
TTAATAATATAAGGCTTCACAAACGGCTTATTGTCCGCAGTTTTAATGATATTCGCATTCACGACATCGC
CATTAAACCCCTTAATATTTTTTTCTAAAAAATCTTTACTGAAGTTAAACTCGTGATTCCCAAGCACACG
AATGTCAAATTTCAAATCGTTTTCGGCTCTAACTAGCGGGTGGATAGGCTCATCATTAAACAACTCCGCG
CTATTGCCTTGTAACAAATCCCCGCTGTCAATCAAAACCACGTTTTTATTTTCAGCCCTTTGCTTTTTGA
TTAAAGTCGCAATCCTTGTCAAGCCGTTATTGGGTTTTTGCTCCCCCACGGCATAATCATACGAAAAAAG
CCGCCCATGAATGTCTGAAGTTTCCAAAAACACGATTTTGACTTCTTTTGCAGATATTGAAAGCGCCAGC
GTTAAAAAAATGAATAAAATCAATTTTCTCATTGAAATCCTTCCATAAAAAATATTCATAGCAATAATTT
TTACATAATATTAACGCTGATGCGATGGTTTTGATTGGCATGCAACGCCTAAAACGGATAAAATGGGTAA
GAGGGTAGGGGGAGTAAAATCATTCCCCCCATTCATCAAACCCCCACTTCAGACCATTCAGCGCGTTTGT
CCAAAAAAGCGCGCGCTAAATCCTGTGCGCCCTCTAAAGTGTGGTTAGCCGCCCAACCGCATTGCTTTTC
ATTGCTCGCAGGCACTTCTTTAGCCTTTAACACGTCTTGCATCGTCTTTTCTAAAACCTCTAAAATCTCT
GTGTAATTGTCATGGTTTAACACCGTGAGATAAAACCCTGTTTGGCAACCCATAGGCGACCAATCCACGA
CATAATTGGCATGGTTACGGATGATTTCAGCGACTAAATGCTCTAAAGAGTGTAGGCTTGGCATGTCCAT
GTGATCTTGGTTGGGCTGCTTGAAGCGCACATCGTATTTGACAATCAAATCCCCATTAACGCCCTTTTTG
CGATCAGCGACACGCACATAAGGGGCTTTGACTTTGGTGTGATCCAAATTGAAACTCTCTACATTCATTT
TCATGCTTTTAACTCCTTTATTCATAAATTGTAATGAAACTTTAGCTTATTTTAGCGAACGCTTGCTCTA
AATCTTCTAACAAATCCTGTTCATGCTCAATCCCCACAGACAAGCGCACCAAACCATCTCTGATTCCGGC
GGCTTCTCGTTGCTCTTTAGGGATACACGCATGGGTCATAAACGCTGGAATCCCCACCAAACTTTCCACC
CCGCCCAAACTCTCGCCTAAAATGAATAATTTAAGGCTTTCTACAAAAAGAGTCGCCTCGCTGTCATTTT
TGAGAGTGAAAGAGAGCATCCCGCTAAAGCCACGCATTTGGGCTTTGGCTAGCTCGTGATTAGGGTGAGT
GGGCAAGCCCGGGTAATAAACCCTTTCCACTTTAGGGTGTTTCTCTAAAAACTCAGCCACGCAAAGGGCG
TTTTTTTGATGAGCTTCCATGCGCAATCCCAGCGTTTTAATCCCTCTTTGCAACAGCCAGCTGTCTTGAG
GGCCTAAAACCCCACCGATAGCGTTTTGGAAAAAAGCGATCTCTTGGGCTAGCGCTTCATTATTGGTGGT
TACAAGCCCAGCAACCACATCGCTATGCCCGCCTAAGTATTTTGTGCCGCTATGCACCACAATGTCCGCC
CCCAAAAGAAGCGGGTTTTGGCAATAGGGGGTGGCAAAGGTGTTATCCACGATAGTGAGCAAATTATGAT
CTTTAGCGACACTGGCGCATTGCGCTAAATCGGTGATTTTAAGCAAGGGGTTACTAGGGGTTTCTAAATA
AAGGGCTTTGGTGTTGGGCTTGATAGCCTTTTTAATTTGGGATATGTCGCTAGTGTCTATAATGGTGCAT
GAAAGCCCGTTTTTGACAAGCACTTTGTTAAACAAGCGGAAAGTCCCCCCATAGACATCATCGCCCAATA
ACACATGATCGCCTGATTGCAAGAGGGAAAAAACGGCGTGGATCCCGGCTAAACCAGAGGCGAAAGCGAA
CCCCTTAACCCCCCCTTCTAAATCGGCGATGAGCTCTTCTAAAGCAAAGCGCGTGGGGTTGCCTGAGCGA
GAGTATTCATAGCCCTTATGGCGGCCTATGGCGTCTTGGCGGTAGGTGGAAGTCTGATAAATAGGCACGC
TCACCGCCCCCGTTGTCGCATCCTCACTAATGCCCCCATGGATTAATTTGGTTTGCATGCGCATGATTTT
TCCTTTTGATGAATTCATGAATAAATACCTTTAGAAAGATAACGATCGGCCATGTCCGGGAAAATGGTTA
AAACCTGGCTGCCTTCGGGGAGGCGTTGCACCTCTTTTAAAGCTGCTGCAAAAGCTGCCCCACTAGAGCT
CCCCACTAATAAGCCGTTTTTCTTAGCTAACTTCCTAGTATAGCTAAAACCCTCTTCATCTGAGATCGTT
TCAAAACGATCAATATCCAACTTTGCAAAAAAAGGAGGGATAAACTCCACGCCAATGCCCTCAATCTCAT
GAGGCCCAGGCTCTCCCCCATTCAAAATAGAACCCTCCGGCTCCACCCCAATCAAGCGAATGTTAGGGAT
GCGTTCTTTCAAATACTTAGCCATGCCTGCAAAAGTGCCTCCGCTCCCTATCCCGGCTACAAAGCTCGTA
AGGTTTGTGCCTAATTCTTGGACAATCTCAGGGGCTAGGGTGTGGTAGTAAGCGTTAGGATTATCAGGGT
TTTCAAATTGCAAGGGCAAATAGCTATCAGGGATACTTTCGGCTAATTCTTTACTTTTTTTAATGGCTCC
AGAAATCCCCTCACTAGTAGGCGTGTTGATTACTGTAGCCCCCAAAGCCCTCATGATTTGTTGTTTTTCT
GTGCTGAATTTTTCCGGGACAACAAAGATGGTTTTGAGATGGTGCTTGATCGCCACTAAGGCTAGAGCGA
TGCCGGTATTGCCTGCGGTAGGCTCAATGATGGTCGTTGTGGAAGTGATTTTGCGCGTTCTAAACGCTTC
TTTTATGAGGTATTGGCCTAAGCGGTCTTTAACGCTCCCTCCTGGGTTTAGATGCTCTAATTTAGCGTAA
ATGGCGGACTTTAATGGAATGGGGTAATCCTTTCTGGTGAATTTAAAAATGGGGGTGCGGCCTATGGCGT
CTTGCATTGCGGTAAGGATCATGATTCCTCCTATAATAAACAATAAAACTCAATTTTAGCGATTATGCCT
AAACTCATTAAATGGAGTAAGATTTAAGGTAAAATGTTGGCTTATTAAGATCGATAAGGAGTTGTCATGG
AAACGATAGAATGGAATGAATAGCAAAGAAAAGCGTTCCAAGACTTGTTGAGAGAATTTGTAGCGTCAAT
TGATGCTAAAGCGCAAGAAAGGAGACAAACAGGCAAAACCCAAAAGATACCAGAATATGCTTCATGCCAA
AACGGGCTGAACAAGTTTTTAGCGCCATGGGGTTATGCGTGTAAAATCAGTCTTGGCTCTGGGTATTTAT
CCCATGAGCCATCCATCGCCTTTTGCCGTTAGGATATTTTAGGGGAAGGATTTGTCAATGGTGAAAAACC
AACCCCCAAAAAAGGTTTTTACCTTTGGCTTGCTTACTGTTGGAAAGATTTGAAAAAGATTTCTCTTTGC
ATAGGTCGATCCACAGAGCAAGATGAGGAAAAAGAGCTTCAAAAATGCCTAGCGTATGATAAGATCGTTA
TTGAAAACGCATGCTATCAAAAGCTCTATGACGATTTAGAAGCCGATCTTGAAAACATTACCAACGATTT
TTTACGCTTTGCTAATGAATTTAATCAAATCCCCACTGCGTATTTTGAGTTAGAGCCATCTAGCGCAAGC
CATTAAGAAACAACTCCCATGAAATAACCCCATACCAAAAAGGAATTTCCTCATAAGGGATTTTCCTAAA
ATCCCACCAACGCTTTTTAAAATAAGTCTTGAAAAGCTGTCGCTTGATTACAATCAAGCTTTGATATTTG
GATTAAAAAAACGCTTTGAGTGTCTTTTTAGACTTTGCAATCGGTATCCCATTGATGAAGATGAGAAAAG
CAAGCGGGTTTTGATTAAAACCGCTCGCTTGAAAGAAGTTTTTAAGCGCGTTTAAATTTCATTCCACTTC
CGCATCAATCACATCATCGTCTTTTTTCTTGGGCTGCTCGGCGTTGTTTTTATTCGCCATGGCTTCGCCT
AATTTTTGAGCCGCTTGCGCTAACGCTTTGGTTTTGTCTTCAAGCTCCGCTTTAGTAGCGTTATCGTTTT
TGACGCAATCTTTAAGGGCGTTAATGGCGTTTTGGATCTCATTAGCGTCGTTTTCATTCAAATTCGCCTT
ATGCTCATCAAGGCTCTTTTGGGTTTGGTGCGCCAAACTATCGGCATGGTTTCTCGCTTCAATCACTTCT
TTTTTCCTAGAGTCTTCTTCTTTGTGCAATTCAGCGTCTTTAACCATTTTTTCAATCTCGCTATCAGACA
ACCCACTAGAGCCAGAAATTTTAATCTCTTGGCTTTTGCCGGTATTTTTATCTTGCGCTGACACGGTTAA
AATCCCATTAGCGTCAATATCAAAGGTTACTTCAATTTGCGGCACGCCCCTTGGAGCTGGTGCGATGCCT
TGCAAATCAAATTTACCCAAAGATTTATTATCCCTTGCCAGTTCCCTTTCGCCTTGCAAAACCATGATGG
ACACAGCGGGCTGGTTGTCTTCAGCGGTTGAGAACACTTGAGATTTTTTCGCAGGAATAGTCGTGCCTCT
ATCAATCACTTTAGTCATCACGCCCCCTAAAGTTTCAATCCCAAGGCTTAAAGGCGTAACGTCTAATAAA
AGCACATCTTTCACATCGCCTTTTAACACGCCCCCTTGAATGCTCGCGCCCACCGCTACGACTTCATCAG
GGTTGACGCTTTTATTCAACTCTTTATTAATAAACGCTTTCACCCTTTCTTGGACTTTAGGGATACGAGT
AGAGCCACCCACCATCACCACTTCTGAAATCTCGTTTTTGGTTAGCCCTGCATCCTTGATCACGCTTTCA
ATTTTAGAAATCGTTTCTTCCACGAGATCTTCTGTCAAGCTTTCAAATTTAGCCCTAGTGAGTTTTTTAA
CCAAGTGTTTAGGCCCGGTAGCGTCCGCTGTGATAAAGGGCAAATTGATTTCAGTCTCCATCGCAGAGCT
TAGTTCTTTTTTAGCGTTTTCAGCCGCTTCTTTCAGGCGTTGCAACGCCATCACGTCGTTTTTAATCTCA
ATGCCCGTTTCGTTTTTAAACTCAGCCGCTAAGAAATCAATCACACGATTGTCAAAATCATCGCCTCCCA
AAAACGCATCGCCCCCTGTAGCTAAAACTTCCACAACATTATCGCCTGTTTCCAACACGGTAACGTCAAA
AGTCCCCCCACCCAAATCATAAACCATGATTTTTTCGCTCTCTTTTTTATCCAAGCCGTAAGCTAACGCC
GCGCTGGTAGGCTCATTGATGATCCTTAAAACGTTAAGCCCTGCAATCGTGCCGGCTTCTTTAGTCGCCT
TTCTTTGGCTGTCGTTAAAATAAGCAGGAACCGTGATAACCGCTTCCGTAACGCTCTCGCCTAAATAACT
TTCAGCGTCTTCTTTGAGCTTCATTAAAATTTTGGCTGAAATTTCTTGAGGGGTATAAATTTTACCCGAA
ATTTCAATCGCGCAAGCCCCATTCCTATCCACAATCTTATAAGGCAAGCGTTTTTCGGCTTCTTTAGCCT
TATCTTCATTAAACATCAAGCCCATGATTCTTTTAATAGAATAAATGGTCTTTTCTGGGTTGGTTACCGC
TTGTCTTTTGGCGCTCTCGCCCACTAAAATCTCGCCCTTATCCGTAAAAGCTACAATAGAAGGAGTGGTG
TTTTTACCCTCTTTATTCGCAATAATCTTCGCTTCATTGCCTTCATAAACCGCCATTGCGGAGTTGGTTG
TCCCTAAATCAATCCCAATAACTTTTCCCATGCGTTATCCTTTCTTTTAAAATAAATGTTTTTAATCGTT
TTTAGCAATGCTCACCATTGCCGGCCTCAAAACCCTACCCTTATACTTGTAACCCTGTTGCAAAACCTGC
ACGATTTTCCCGTTTTCTTTTTCTTCGCTTTTGACTTGCATGATCGCATTGTGGAAGTTGGGATCAAATT
CTTCTAAGCATTCAATCCCCTCAATGCCATGCCTTGCCAAAACTTCATGCAGCTTTTCCATCGTAAGCTC
CAAGCCTTTGGTTAAAGCGCTCTCTTTATCCACTTCTACAGCACTCTTATGAGCCCCAAGAAGCGCATCA
ATCACCGGCAATAGATCCAATGCGATTTTTTCATACGCATACTCTAACGCCATGCTCTTGTCTCTTTCTA
AGCGCTTTTTCACGTTTTCAAAATCCGCATGCACTCTTAAATATTGTTCATGCATTTCTTGGTATTTAAG
CTCAAAATCTTCCTTGATCTCGCCTTCTTTTTCGCTCGCTTCTTGCTTTTCTTCACCTTGTTGTTCTTTA
CAAGTGCAAGCCTTTTGATAAGACTCCGGCTCTTTTGGGCTTAAATGATCGTGTTCTTGGTTGTGTTCAT
CTTTCATTATTCCTCCTTAGAAATCGTTTGAAAAAACCCTTCATAATCGCATTCCAACTTCCCCACGCAA
AGCAGTTGCGCTTGCTTGTTTTGAAATTCTATAGGGCGCGTTACTAGCATGCAATCAGGCTCTATAAAAT
GCAACCCTTTTTTGAAACGCTCCAAAACCTTACCCTCTAAAATGTCAAAAAATAAAGGGCTGTTTAAAAG
CGTTTTTAACCCCATTAGATTAAAGCGCGTAATTTGCGCGCTGGAATACTCCAAACGCTCTAATTGCCTG
GCCAAACTCAACGCATTGACAGAAGCAGCGATTAAACGCACTTCTTTAACGCTTCTGCCCACAAGCTCCA
ATAAAAACTTCTCCATTTTAACGCTGTAACCCATCGCGCAAGAAAACGCTAAAAAATCCAAAATCAAAAA
GCGTTTTTCGCATTCAATGACTCTTTCCAAACGCTCCAAGCTGGGTTTTTTTAACAGCGTAAAAAGCCCA
AAGTTTTCACTCGCGCTTTTTAAGCGTTTTTCATTCACCTTTAAAACTTCAAAGCGCAACGACTTTTGCC
AATAGTTTTCAAACGCCTTAAAAGTGGGCAATCTAGCGCCGCTAGAATGGGCTTGATGGAGCATGCCTTC
TTTAGAAAGGATTTGAAAATAATTCCTGATCGTCGCGCAAGACACTTTCAAATTCGCCGACTCTTTCAAG
CGTTTAGAACTAATGGGTTCTAAAGTCTGCAGATAGGTTTTAACAAACGCATCTAACAAACTTTCTTTTT
TATTCAAATCAGAACCTACTTTAATTCTTTTTAACATCGTTATTTGAAAAATCTCGTCAATCACCATTTT
GATGAAAGAACGATCGCATTATAGCGCAAAAAGTTAATAATCTATCACTTTTTTTAAACAAGTGATAAAA
ATTACCCGATTTTTCTTTAAAGTTTAGTCTGTATCACTAAATTTATTTACTAGCATTAAATTAGGATTTT
TTATAGAGTTGATTTAATTTAGATCTGTTGGGCAACTAATACCTTTTATTAAAAAAACTTGTTATCATGC
TAAACATGAACACACACACAAGAGGCATTGACAGCGGGCTGATCCATTCGCTACAAAGCATTTCATTATC
CATGTTTAGAAAGGGTTTTTTTGGGCTTTATCAAGGCTCCATTTCGGCGCGCATTGGCGCTAACCAGTTT
GTGATCAATAAAAGAAACGCTGTTTTTGATCAATTGAATGAAAACACCTTACTGGTCTTGCATGACAAGA
TAGATTACCGCTGGAAAGAAGCGAGCCTGGATTCGCCCATTCATGCGAGCGTGTATCGGGAGTTTTTGGA
CGCTAAATTCATCGCTTACGCGCGCCCTCCTTATAGTTTGGCGTATTCCTTGCGCCATAACCGATTGCTC
CCTAGGGATTATTTAGGGTATCGTTCTTTGGGCGAAGAAATCGCCATTTTTAACCCAAAAGACTATGACA
GCTGGCAAGAAAGAGCGGATACAGAAATTTTACGCCAATTGCAAGAGAGCAAAAAATATTTTGTTTTCAT
TAAGGGGTGCGGGATTTTTGCCTACCACAGAGAGCTTTCTAAACTCATGGAAGTTTTTGATTTGATTGAA
AACTCATGCAAGGTTTTACGATTGGGCGATTTAATGGATTATTGCTATAATGACGATCCACGATTGAGCG
TGTAAAAAGCTAAAAAGGATAAAACATGACTATCAACACCCATTACGCTCCTAATTTCACGCAACTCCAA
ACCTTAAACAATATCAATAATGACGCAACGATAAAAAATAGGAATCAAGTGGAGCAGGATTTACAACAAA
GCAGCGTTCAAGATGGTTTCAGCCAAGATAATGCGCAAAACGCCCCTGATTTTGACCGATTACAAGCTTT
AAACGCTATCAATAACGATGGCGAGATTAAAGATAAATCCCAAGTTGAAAAAAGCCTTGCTGATGGCGGA
AATGTCCCTGAAATTTATTCCAGCCTGGACACATACGCTTAAAGACGCACACGCTTTTAAAAAGGGGGTT
TACCATTCCTTCAAAGCCATTTTGATCGCTTCTATCACGCAATCCATCCCACCCGCTAAACTGAAAAGCC
AGTATTTGTGCGCGTAAATGTATTCTAATTGCTTAGCCCTTAATCCGTCTTCATTATTCGTTTTTTTACA
CACGATTTCAGCGATATGCAATTCTTGGTGGAAGATGTAAGATTGTATCGCATCCATGAAATACGAATTG
AATCGCTTGTCATCAAAAAGCTCTTTAACGTTGTCAATTTCAGCGCTCAAATGCTCTAATTCTTTAAAAT
CCAACTCTTCTAATTTGTTTTTTTCATGAAGCTTTTCCACTTCTTCTAAAAATTCTGCCACCTTTAAAAA
CGCTTCTTCAACTTGCGTTTTTTTCTCATTGGCGTATTTGATGATTTCTTCGCATTTTTGTTTGGCGATT
TTTAAATTTTTAGCCTGCTCTGATCGGGTAGGATAAATAAGATTGATAGGAGGCTTTGGCTTGGATTTGT
CTATTTTTTCGCACACTTCTTTAAAGGGCATTTCTTTAGTCCCTTTAATCCTAGCCCCCCCTTCAGTAGC
GTTAATGACTTCTAATTTATAGGGCGTGTTGAAAATATCTTTTTCAAAAAATTCTAAGAAAAGTTTCCAC
ACTAAAGTGGTTTCTACTTCCCCGTTACCTCCGTATTTTTCTATAAAAATCTTGTCCTTATCCTTTTTAG
GCTTAATCTCCCTATCGCCATAAATCGCCCCACTGGCATGGCTGTTACCGCTTTGTGAAAAGCTCAAATC
TTGCCCGATAAACACGCACCTTTTGAAACGAGAATGCACCACTAATTCATACGCCATGTTCGCTGCGCTC
ATGCCTATGCCCACATAACCATACTGGTGCAAATCAAAAAGGTTGGTATAGCCAAAGGGGCGGAAACTGA
ATTGCTTAACCCCTTTTTGAATCGCTTGAATCAATCGTTTATGCACAATGGAAGTCAAAGCAAAAATAAC
GCCTTCTTGAAAATCTAAGGGGGTTTCTTCATAGAATTTCGCTGTTAAATCCACCCTTTCTAAAGACAGC
ACAATATCAGGCTTGATACCGGCTCTGGCTAAAATAGGGAAAGAAGCGTCTATGCAAAAAAGCGTCGCAT
AAGGAGCGATTTCTTTTAAAAGGGGGAGTTGCTTGTTCAAACTAGGCCCGGTTGAAACAATAATTGCGGT
GTCTCTGTTTTTTAAAGCACTCACAAAATCCACTAAACTAGGGCTTTTGATAACTTCAGGCAGATTAGCG
GCATGCTGTTTGATGCCTATGAGCGCGTCTTTAGCGTCATTGCCTACGCTAATAGCGCCATGCTCTAAAG
CGCGCGTGAAATGCTGGTTGATTTCTATCATTTGATGGGAGTATCGTTCATAATAAGCGTTAAAAAGTTT
TAAATCATACATTCTTGCGTATAAACGAGATTTTTTATCCATATCAAACAATGAAGCGATCATGTTGTAA
TTGCAAAAACCCGCATGCAACAAAATCAAACGATTTTCTAAAATCTCAGTGGAAAAATCCAAAAGATTCA
ACACGATGAAAATAATTTCTATTTCAGGCTCAATGACCACCAAGCGTTTTAAATTGCCATTGCCTAAAAG
CAAGCGATAAAACACCCCATTACCCAAGCCAAAATAATACAAATAAGGATAAAGCATGTGAATTTCGCTA
TTTTTATATAGCTCTAAGCTTGAATCTAACGGACTTTTTTCAAATAAGGGCGTGTTTGTTTCTTTATCTA
AGAGGTTGAAATTCGCGCTATCATTCCCCAAAAACACTTCGTATTTTTTGTTTTCTTTAATGGCTTTGAG
CTTTGCGAACAAAAGAGGGTCTTTTTTGAAAAGAGCTTGTAAGTTTTTTTGATAAATATCCATCATTTTA
ACTTATAAAAAGGGCTAACGCCCCCTTAAATTAAGGGCTGTTATTGTAAAAGCCTTAAGACATTTTGTTG
CACCGCATTCGCTTGCGCCATAGCAAAACTCCCGCTTTGTGCCAAAATATTGTATTTAGAAAAGTTCGCG
CTCTCTTCAGCAAAATCCACGTCTCTGATTTGAGACTCAGCCGCTTTAACATTCACTTGGGTTACAGAAA
TATTGTTAATGGTGGTAACCAATTCCATTTGCACCGAACCCATATCCGAGCGGATCTTGTCTAATTGCGT
GCGCGCTGAATCCGCCATATCCATCACAATCATCGCCCCTTTAAGGCTTGTTACCCCGGCTCCTATACCT
TGAGAATTGGTCTCCGCTTGCGCGCCATTAGCGTTCGCTCCGGCTGCTGAAGCCACATTCGCATCAAAAA
TGCCCCTAACCGCCCTCAAATTCACGGTGTATTCCGCCACCCCTTGAGCGGAATGAAAGCCCACATGGCT
GAAATTCACACCGCTCACGATAATGTCTCTAGCGTCGGTTCTCGTCAAGGTTAAGCGCCCAATAACCGCA
TGCTGTGTCCCAGAAATCCCTGCAAAATTCCCTCCCCCAAAAACCTGACCGCTCGCGCTCGCTGCATGCA
CTGAAATCGCGCGCCCATCAATGGAGTGCAAATTAATGCGCCCTTGAATATCCAAGCTCGCTTCCACGCC
GGTGCGATCTTTGACGGAGTTAATGGCATTAGTCAATCTGCCATCAGCGTCGTTTTTATGCACATCATTC
ACGGTTCCAATTTCTACGCCATTAATGGTGAGTTCTCTCACGGTTCCTGATTGCACGGGAGTGCCGCCGG
TAGCCATGACGTTATAAGAAGCCCTAACGCCTAGAGTGTTAGAAAAGCGATTGATGATTTCGCTTAACGC
TCCAATCCCTGTGCCAGCACTTGTAGAAATGCGCACGGTTTCAATCTTATAATCATTCACGCCATTGACT
TGTTTGAAATTCAATCCCACTTCAGTCAAGTTTTGCGCCGCCGCGCTAGCGAGCATGCCTGCACCACTAA
AAGAAGAAGTTTCCATGCGCACATGCCCAATCTTATCTGAGCTCGTTGAGCCAATAGACGCCTTAACCGT
GGTGTTAGAATACGCGCCAATTTGAAATTCTTTGTTAGAAAAACTTCCTGAAAGCATTTGTTGGCCGTTA
AAGCTTGTGGTGTTAGCGATATTGTCTAGTTCTTCTAACAACCTTTGAATATCGCTCTGGAGCGCTCTTC
GGCTTTCTAAAGTTTGCCCGTCTTGAGCGGCTTGAACGGCTTTGGTTTTAATAGTGTCTAAGATTTTGAT
TTGCTCATCCATCGCTTTATCTGCGGTTTGAACCATACCAATAGCGTCATTAGCGTTGCGAATCGCCTGG
CCTAAATTCGCACTTTGACTCCTTAAGCTATCAGCGATCGCCATCCCACTAGAATCGTCAGCGGCTTTAT
TGATCCTAAGCCCTGAGCTTAACTTTTCAAGCGAGCTTGAAAGGTCTCTGTTGTTTTGAACCCCTACCGC
ATGAGAAGTTAAAGCGGCGATATTGGTATTTATCCTAAAACTCATGTTTGCATCCTTTGCATAGATATTT
GCTGTTAGTCAAGCAAAGGGTGTTCCAACTCTTTGATTCTTAGCACCGTTATAGAATTTTATGGTTTAAT
GAATCGTTTAGTCAAAATTCTATGCTACAATCATTCATTAATAGGTATAAACATTCCATTAAAGGCGTTC
AATGAAGCACCTTATTATCGTAGAATCCCCCGCAAAAGCCAAAACCATTAAAAATTTTTTGGATAAAAAT
TATGAAGTCATCGCCTCTAAAGGGCATGTCAGGGATTTATCCAAATTCGCTTTAGGCATTAAGATTGATG
AAACCGGCTTCACTCCTAATTATGTCGTGGATAAAGACCATAAGGAACTTGTCAAGCAAATCATAGAGCT
TTCTAAAAAAGCGTCCATTACTTATATCGCTACCGATGAAGACAGAGAAGGGGAAGCGATAGGCTATCAT
GTGGCATGTTTGATTGGAGGGAAATTGGAGAGCTATCCTAGGATTGTTTTTCATGAGATCACGCAAAATG
CGATTTTAAACGCCCTAAAAACCCCACGACAAATTGACATGTCTAAGGTCAATGCCCAACAAGCCAGGCG
TTTTTTAGATCGGATCGTGGGTTTCAAGCTCAGCTCGTTGATTTCATCTAAAATCACTAAAGGCTTGAGC
GCTGGGCGGGTGCAAAGCGCGGCTTTAAAGCTTGTGATTGATAGAGAGAGGGAAATCAAAGCCTTTAAGC
CTTTAACCTACTTCACGCTAGACGCTTTGTTTGAGCCGCATTTAGAAGCGCAACTCATCAGCTATAAGGG
CAACAAACTCAAAGCCCAAGAACTCATTGATGAAAAAAAAGCCCAAGAGATTAAAAACGAATTGGAAAAA
GAAAGCTATATTATTTCTAGTATCGTTAAAAAATCTAAAAAATCCCCCACACCGCCCCCTTTCATGACTT
CCACTTTACAGCAAAGCGCTTCCAGTCTCTTAGGCTTTTCGCCCACAAAAACCATGAGTATCGCTCAAAA
ATTATATGAGGGCGTAGCCACCCCACAAGGCGTTATGGGGGTGATCACTTACATGAGAACGGATAGCTTG
AATATCGCTAAAGAGGCTTTAGAAGAAGCGAGGAATAAGATTTTAAAAGACTATGACAAAGACTACTTGC
CCCCTAAAGCCAAAGTCTATTCCAGCAAGAATAAAAACGCCCAAGAAGCCCATGAAGCGATCAGGCCCAC
TTCCATTATTTTAGAGCCAAACGCCTTAAAAGACTACCTTAAGCCTGAAGAATTAAAACTCTATGCCTTA
ATTTACAAACGCTTCTTAGCTTCTCAAATGCAAGACGCTCTTTTTGAAAGCCAAAGCGTGGTTGTGGCTT
GTGAAAAGGGCGAGTTTAAAGCTAGTGGGAGAAAACTCCTTTTTGATGGCTATTATAAAATCTTAGGCAA
TGACGATAAGGACAAATTGCTCCCTAATTTGAAAGAAAATGACCCCATTAAATTAGAAAAACTAGAGAGC
AACGCCCATGTTACAGAACCCCCAGCGCGTTATTCAGAAGCGAGTTTGATTAAAGTTTTAGAGAGTTTAG
GCATAGGCAGGCCCAGCACCTACGCCCCAACGATTTCCCTTTTACAAAACAGAGACTACATCAAGGTAGA
AAAAAAGCAGATCAGTGCTTTAGAGAGCGCTTTTAAAGTGATAGAAATTTTAGAAAAGCATTTTGAAGAA
ATCGTGGATTCCAAATTCAGCGCTTCTTTAGAAGAAGAACTAGACAGTATCGCTCAAAATAAAGCCGACT
ACCAGCAAGTCTTAAAGGATTTTTACTACCCCTTTATGGATAAAATTGAAGCCGGGAAAAAAAACATCAT
CTCTCAAAAAGTGCATGAAAAAACCGGCCAATCATGCCCTAAATGCGGGGGGGAATTAGTCAAAAAGAAT
AGCCGTTATGGGGAGTTTATCGCTTGTAACAATTACCCTAAATGCAAATATATCAAACAAACTGAAAACG
CTGATAATGAAGCCACGCAAGAATTGTGCGAAAAATGCGGAGGGGAAATGGTGCAAAAATTCAGCAGAAA
CGGGGCGTTTTTAGCTTGCAACAACTACCCTGAATGCAAAAACACCAAATCGTTAAAAAACACCCCTACA
AAAGAAACAATAGAAGGCGTGAAATGCCCAGAATGCGGGGGGGATATTGCCTTAAAAAGGAGCAGGAAAG
GCTCGTTTTATGGCTGTAACAACTACCCTAAATGCAATTTTTTATCCAACCATAAGCCCATCAACAAACG
CTGCGAAAAATGCCATTATTTGATGAGTGAAAGAATGTATCGCAAAAAAAAGGCGCATGAATGCATCAAA
TGCAAAGAACGCGTGTTTTTAGAGGAAGATAATGGCTAAAGAAAATCCGCCTGTCGTTTTTGGGCCTGTT
TTATCCAGGCGTTTTGGGAAGTCTTTGGGCGTGGATCTATCGCCCTCTAAAAAACAATGCAATTACAATT
GCATTTATTGCGAGTTGGGTAAAGCCAAGCCCATTGAGCGCATGGAAGAAGTGATCAAAGTGGAAACCTT
GATTAACGCTATTCAAAACGCCCTAAACAACCTCACTACACCCATTGATGTTTTAACCATTACCGCTAAT
GGCGAACCCACGCTATACCCTCATTTATTAGAGCTTATCCAAAGCATCAAGCCTTTTTTAAAGGGTGTTA
AAACTTTGATTTTAAGCAACGGCTCACTCTTTTATGAGCCAAAAGTCCAACAAGCCTTGAAGGAATTTGA
CATCGTTAAATTTTCTTTAGACGCTATTGATTTGAAAGCCTTTGAAAGGGTGGATAAGCCTTATTCCAAA
GATATTAACAAGATTTTAGAGGGGATTTTGCGCTTTTCTCAAATCTATCAGGGGCAACTGGTGGCTGAAG
TGCTGTTAATCAAGGGCGTGAATGATAGCGCGAATAATTTAAAGCTCATCGCCGCCTTTTTAAAACAAAT
CAATATAGCCAGAGTGGATTTAAGCACCATAGACAGGCCCTCAAGCTTTAAAGCCCCAAAATTGAGCGAA
GATGAATTATTAAAATGCTCTTTGTTTTTTGAAGGGCTTTGCGTGAGTTTGCCTAAACGATCCATTACTC
AAGCTAAAAAATTGGTTTCTTGCGGTATAGACGAATTGCTCGCTTTAATTTCCAGGCGCCCTTTAAGCGC
AGAAGAAGCCCCCCTAATCTTAGAGCCTAGCGCTTTTAAACATTTAGAAACTTTATTAAACCATAAGCAA
ATCACGATTAAAAAAGTCGGCTCTTTGGAGTTTTATTGCGCGTTTTAACCTCCATTGGTAACCCATAGTT
TTACCTTACTTTAGGGATAGCTCAAGCTTTTAAATAAGGATCTCTTTTACCAAATAACGCCATACCATAA
AAAATCAAAAGCCGACAGATCATTAAAAACTTGGTGTAATGTTTTTAATCCCTACATCCTTTTACTATAA
CCATAACCCGCTTTTTCTACTTTTTTCTCGGTATTAGCAGCTGCTTCTATTTCTTTACTAATATCAGCAA
ATATTTTTTGAACGAACAAAAGGCTTTGAGAGGTTGAAAGGTGGGCTTGTGGGTCTGGTTTTAAACTCCT
CATTTCAAGCATTTTAGCTTGAGCTTTAGAGCGTATTTTTAGATTTTCTTTTTGCCATTCTTCTGTAGCT
TTAAAATCTCTAGGATCTAGTTCTAAATGAGCGATAGAACTTGGTTTATAAAAATCCACTTGTTTAGCGA
TAGCTTTTTGTGAATAGGGCAGAGATTCCAGCTCTTTTTGCAAATAAGCTATAAGCTCTTGCGCTTTTGA
TCCTCTTTGAGAGCGGGGTTGTTTAGAGTTTGGAAGGTGTTTTGGCTGGATAGGGGTTTGATTGGTTTTT
GTGGGTTTAGGGGTTTTGCATTCAGCTTCTACTTCTATACCAATACCACCCTTAATTCCTACTTTTTTAA
TAAAGAATTGATTATGATTTTCTTGGCAATTTTGTTCTGCGTATTTAATGAAATCTTTCTGTGTATTAAT
TGTCTTTTGTTTTTCTTGTTCTGTCTTTTGTCTTTCTTGTTCTGCTTTTATTTGACTATTAGCGAGTTCT
ATCCCACTCTTGTTTGTTTTCTGTCTTTCTTGTTCTAACTCTATTTCACTCTTATTTGTCTTCTGTCTTT
CTTGTTCTGTTTTCTGTCTTTCTTGTTCTAACTCTATTTCACTCTTATTTGTCTTCTGTCTTTCTTGTTC
TGTTTTCTGTCTTTCTTGTTCTAACTCTATCCCACTCTTATTTGCCTTCTGTTTTTCTTGTTCTAACTCT
ATCTGTTTATCAATATCACCAACGCTACAAGCGGCTAATAATAAACTTGCCGCTATTGTGAGTCCTGAAT
ACTTCCACCAATTGATTCGATTTTCTTTTTCAGCTTGTTTGGATTTATCCTGGACTTTATCGTCCAATTC
TTTCGCTTTCCTGCACACAACATGGGTCAATACTACTAACGCCACATTGCTTTTCTTGGGGTGTTTTTTT
ACAAGTCCTCTAACTTTCTTTACAATTTTTGTAAAAAACCCACCAATTGATCTGATCGTATTTGTAATGG
CGTTCGCTTGTTTAAAATGAGTCTCTTTATTTGCCTTTGTGTCAGCTGTCTCTGCGTTTTTGCCAACTTT
ATTTGTTTTTCCTGTTTTTACTGATTCCATTACCAACCTTTTTTCAAAAAACAATCCCACTTTTCAAAAT
TATACCATGGAAACTAATACGAAAACCCACTCAAGTTAGATCAACCCATTTATTATCAACGCGCAGTTAA
GCCATGGTCTTTCAATTCTTTTTCTAACTTGGCTACGGCGTTCCAAGTGGGGATCACGCTATCAGGGTTT
AAAGAAATGGAAGTGATGCCTTCTTTGACTAAAAACTCTGTCACTTCAGGGTAATCGCTTGGGGCTTGCC
CGCAAATCCCGCAATATTTGTTGTGCCTTTTGCAAGCTTCAATCGCTTTTTTAAACATTTTGAGCATCGC
TTCATTCCTTTCATCAAAGACATGGCTGACTAATTCGCTGTCTCTATCCACGCCTAAAGTGAGCTGGGTT
AAATCGTTTGATCCAATAGAAAAGCCATCAAACAAGCTTAAGAAATCATCAGCCAAAATGACATTCACCG
GCAATTCACACATGATATAAATTTCAAGCCCGTTTTTACCGGATTCTAAATTGTTTTTTCTTAAGATTTC
TAGGACTTTTTTACCCTCTTCAATGGTGCGCAAAAAAGGGATCATCACTTTCATGTTCGTTAAGCCCATT
TCTTCTCTCACTAACGCTAAGGCTTCACATTCCCACGAAAACGCTTCATTATAGCTTTCTGAATAATACC
GACTAGCCCCCCTATAACCAAGCATGGGGTTTTCTTCATTAGGTTCATAACTAGAGCCGCCAAGCATGCG
CATGTATTCATTGGATTTGAAATCGCTAGTCCTTACAATCACAGGTTTAGGGTAAAACGCCGCGCTGATC
ATGCCAATGCCTTCAGCGATTTTTTTCACAAAAAAATCTTTAGGGTTAGCATAGCCTGCCATGAGGTTTT
CAATTTCATTTTTTTCTTTCACGCTTTTTTTGTGGTGTAAATCCACTAAAGCTAAGGGGTGGGCTTTGAT
TTGATTTAAAATAATCATTTCCATTCTGGCTAGCCCTACGCCGTGATTAGGGAGCTGAGAAAAGCTAAAG
GCTTTTTCAGGGTTTCCAATATTAATGTAAATTTTTGTTTGAGTTTCTTGCATGTTAGAAAGCTCCACCC
TTTCAATTTCATGCTCATAAATGCCTGCATACACATAGCCCTCTTCGCCCTCAGCGCAAGAAACCGTGAT
TTCCATGCCGGTATAAAGGCTATCAGTCGCCCCACTCACCCCAACAATGGCCGGCACGCCAATTTCTCTA
GCCACAATAGCGGCATGGCAAGTGCGCCCCCCACGATTGGTGATAACCGCGCTCGCTTTTTTCATGCAAG
GCTCCCAGTCCGGATCGGTGTTATCCGTAACTAAAATTTCGCCTTCTTTAAAAGAATTCATGTGTTCCAA
ATCATTGATGATGCGCACTTTCCCTGAGCCAATTTTACTCCCAATCGCTCTGCCTTGCAAGATAATCTCT
TTCTTTTCGTTAGGGTTTTTGAATTTGAATTTTTCAAAGACTTGATTTTCTTCTTTACTTTTTTGGCTTT
GAACGGTTTCAGGGCGCGCTTGAACGATAAAGATTTCCCCGCTATCGCCATCTTTAGCCCATTCTATATC
CATAGGGCGGTATTGTTTGGCTTCTTTAGAGTAATGTTTTTCAATTTCAATGGCGTATTTGGCTAAAATC
AGCATGTCTTCATCGCTCAATGAAAAGGATTGCCATTCTTTTTTGGTGGTTTTAATGTTTCTAGTAGGGT
GTTCGCTACCCCTTGGGGCATAGACCATTTTTTGCGTTTTATTGCCGAGTTGCCGTTTGATAATGGGGCG
TTTGTTTTGCTCTAAAGTGGGCTTAAACACATAAAATTCATCAGGGTTTATCGTGCCGCCCACCACATTT
TCGCCTAACCCCCATGCTGAAGTGATAAACACCGCGTCTTTAAAACCGGTTTCAGTGTCAATAGAAAACA
TCACGCCCGCGCTGCCTTTATCCGCTCGCACCATTTTTTGCACCCCCACGCTCAGCGCGACTTTTAGATG
ATCAAACCCACGACTCGCTCTATAACTAATCGCTCTATCGGTAAAAAGCGACGCCAAACAGGATTTGATA
TAGTGGATCAATTCTGTTTTACCCTTAATGTTTAAATAAGTGTCTTGCTGCCCGGCAAAAGAAGCGTCCG
GCAAATCTTCTGCAGTAGCGGAACTCCTTACCGCCACATCGGCTTCTTTCATGTCGTATTGTCGGCTTAA
AATTTCATAAGCTTGAAAAATCTCATCTCTCAAATCGCTAGGAAAAGGCGTGCCAAAAATAAGCTCTCTG
ATTTGTTTGGAGCGGATTTTTAACACATCAATTTCGGTGGCATCAACATTTTCTAAAAGCTCTATGATTT
TTTGTTTAGCCCCCCCTTGCTCCAAAAGATACCAATACGCTTCGCTCGTGATCGCAAAGCCATCAGGCAC
TTTAATACCAATTGGCACTAATTCTTGAAACATCTCGCCAATGCTAGCGTTCTTGCCCCCAACCAGATTC
ACGTTCTTATTGTTCAACTCTTTGAAAAACTTGATATATCGCACAAAACTCCCTTAAAATTATCATTAAG
TCTTTTAAAACAAAAATCCAATTAATGAATGATAGCATGATAGAGCTTTAGTTTTAGCTAGTTTGTATTC
TAAGCTTTCTAATAGGGGTGTATTCTTTTTGATTTATGATTTTATTGTATAATAGGCGATTAGTTAGGTA
TTTTTGAATATAGAAAGGGTGGTTTTGTATAGGCGGTTGTTATTGAATTTGCTTTGTATGGTATTTTTAC
AAGCGTGTTTAAAGCCTATGAGCGACCCTAAAGCTGAGAAAGTGGATTCGCAAGTGCAATGCGGGTTTGG
ATCAAAAGATTGCTGAATTTTAAGGTTTAAAGAAAGGAAACATAAGTTTTAAAGAATGAGTGCGGAACTG
ATTGCCGTTTATAAAGACGAGCAAATAATAGATTTAGAGAGCGCGAAAGTCTTAGGGCTGAGCGATGGGA
TCAAAGCGTTAAAAGGGAGCGAGCCGATATTTTTTGATGATTCGCCTTTGGCTTTAGAAGTGATCAGGCA
TTCATGCGCGCATTTGCTCGCGCAAAGCTTGAAAGCCCTTTATCCGGACGCGAAATTTTTTGTAGGCCCT
GTGGTAGAAGAGGGGTTTTATTACGATTTTAAGACTTCTTCAAAAATCAGCGAAGAGGATTTGCCTAAAA
TTGAAGCGAAAATGAAAGAATTTGCGAAGTTGAAACTCGCTATCACTAAAGAGGTTTTAACCAGAGAGCA
AGCCTTAGAGCGTTTTAAGGGCGATGAATTAAAGCATGCGGTGATGAGTAAAATCAGTGGCGATGCGTTT
GGCGTGTATAAACAAGGCGAGTTTGAAGATTTGTGTAAGGGGCCTCACCTCCCAAACACTCGTTTTTTAA
ACCATTTCAAGCTCACTAAATTGGCTGGGGCTTATTTGGGTGGCGATGAAAACAATGAAATGCTCATTAG
AATCTATGGCATCGCTTTTGCCACTAAAGAGGGCTTAAAAGACTATCTTTTCCAAATAGAAGAAGCGAAA
AAACGAGATCACAGAAAGCTGGGCGTGGAGCTAGGGCTTTTTAGCTTTGATGATGAAATAGGGGCAGGCT
TGCCGATATGGCTACCTAAAGGGGCAAGGCTCAGGAAACGCATTGAAGATTTATTGAGTGAAGCGTTACT
TTTAAGAGGCTATGAGCCGGTTAAAGGCCCTGAGATTTTAAAGAGCGATGTGTGGAAAATCAGCGGGCAT
TATGACAATTATAAAGAAAACATGTATTTCACCACGATTGATGAGCAAGAATACGGCATAAAGCCCATGA
ATTGCGTGGGGCATATTAAAGTCTATCAAAGCGCTTTACACAGCTACAGGGATTTGCCTTTAAGGTTTTA
TGAATACGGCGTGGTGCATCGGCATGAAAAAAGCGGCGTGTTGCATGGGCTTTTAAGGGTTAGGGAATTT
ACCCAAGACGATGCGCATATTTTTTGCTCTTTTGAACAGATCCAAAGCGAAGTGAGCGCGATTTTAGATT
TCACGCATAAAATCATGCAAGCGTTTGACTTTAGTTATGAAATGGAATTATCCACTAGACCGGCTAAATC
CATAGGCGATGATGAAGTTTGGGAAAAGGCCACTAACGCTTTAAAAGAAGCCCTAAAAGAGCATCGCATT
GATTATAAGATTGATGAAGGAGGAGGGGCTTTCTATGGGCCTAAGATTGACATTAAAATCACTGACGCTT
TGAAGCGTAAGTGGCAGTGCGGCACGATCCAAGTGGATATGAATTTGCCTGAACGCTTCAAGCTCGCTTT
CACCAATGAACACAATCACGCTGAACAGCCGGTGATGATCCACAGAGCGATTTTAGGCTCGTTTGAAAGG
TTTATTGCGATTTTGAGCGAACATTTTGGGGGGAATTTCCCTTTCTTTGTCGCGCCCACTCAAATCGCTC
TCATCCCTATTAATGAAGAGCATCATGTTTTTGCTTTGAAATTAAAAGAGGAACTAAAAAAGCGCGATAT
TTTTGTAGAAGCGTTGGATAAAAACGACAGCTTGAATAAAAAGGTGCGCTTAGCCGAAAAGCAAAAAATC
CCTATGATTTTAGTGTTAGGGAATGAGGAAATGGAGACCGAAATTTTATCCATTAGAGACAGAGAAAAAC
AAGCTCAGTATAAAATGCCCTTAAAGGAGTTTTTAAACATGGTTGAATCTAAGATGCAAGAGGTTAGTTT
TTGAGTAGAAGCGAAGTGTTGTTAAACGGAGACATTAATTTTAAAGAAGTGCGTTGCGTGGGCGATGATG
GCGAAGTGTATGGGATTATTTCCTCTAAAGAAGCGCTAAAAATCGCTCAAAATTTAGGCTTGGATTTGGT
TTTGATTTCAGCGAGCGCGAAGCCCCCTGTGTGTAAGGTGATGGATTATAATAAATTCCGCTACCAAAAT
GAAAAGAAAATCAAGGAAGCCAAGAAAAAGCAAAAGCAGATTGAAATCAAAGAGATCAAGCTTTCCACTC
AAATCGCGCAAAACGATATTAACTACAAAGTCAAGCATGCGAGAGAATTTATTGAAGCCAATAAGCATGT
TAAATTCAAAGTGGTTTTAAAGGGTAGGGAGAGCCAAAACTCAAAAGCCGGGCTTGATGTGCTTTTGAGA
GTGCAAACAATGATGGAGGATTTAGCCAACCCTGAAAAAGAGCCAAAAACCGAGGGGCGTTTTGTTTCAT
GGATGTTTGTGCCTAAGGCTAAAGAAGCCCCCAAAAACGAAAAGAAACCTAAAGAAAATAACCCGCCTTT
TAATCGTATTAACCTTATGAAAGGAGAAAATCATGCCAAAAATGAAGACTAATCGCGGCGCGTCTAAGCG
TTTCAAAGTCAAAAAAAACTTGATTAAGCGTGGCAGCGCTTTTAAAAGCCATATTTTGACTAAAAAAAGC
CCTAAGCGTAAAGCCAATTTAAACGCGCCAAAACATGTGCATCACACTAACGCGCATTCTGTCATGTCGT
TGCTTTGCAGGGCTTAGGAATGCTCATTAGGAAGTGGAGTTAATCCCCTTATTTAAGGGAAAGTCGTTTG
AAAAACGCACCTAAAAATATTTTAAAAAGAAAGGTAAAGAAATGAGAGTTAAAACAGGCGTTGTGCGCAG
AAGACGCCATAAAAAAGTCTTAAAACTCGCTAGAGGGTTTTATAGTGGCAGAAGAAAGCATTTTAGAAAG
GCTAAAGAACAGCTTGAAAGGAGCATGTATTACGCCTTTAGGGATCGCAAACAAAAGAAAAGAGAGTTCA
GGAGTTTGTGGGTGGTAAGGATCAATGCGGCTTGCAGGATGCACGATACAAGTTATTCGCGCTTCATGCA
TGCTTTAAAAGTGGCTAACATTGAGTTAGATCGCAAGGTTTTAGCAGACATGGCGATGAATGACATGCAA
GCTTTTAAGAGCGTGTTAGAGAGCGTGAAAGAGCATCTTTAATCTCTATTGGCTGTTAGGTTTTGGTTTT
AGCCTAAAAAGGTGAGAGGATTTAGGAATTTTTACTAAAAAGTTCCTAAAATTGATTTTTGTTTCAATTT
ATTTTCATTCAATCGCTATATTTAATCAAAAAGAAAGTAATTTTATAGTAGAATGTGGCATTTAGAACTC
AAATAGAGAAAATGTAGAAGGAAGGAATACATGAAGAAATCTGTTATAGTAGGTGCTATCTCTCTAGCAA
TGACGAGCTTGTTGTCAGCAGAGACCCCCAAGCAAGAAAAAGCTATTAAGACTAGCCCTACCAAAAAAGG
TGAAAGAAATGCTGCTTTTATAGGGATTGATTACCAGTTGGGTATGCTTAGCACTACCGCTCAAAATTGT
TCCAATGGCAATTGTAATGGTAATCAAAGTGGGGCTTATGGCTCTAATACGCCTAACATGCCTACAGCGT
CAAACCCCACAGGAGGGCTTACCCATGGCGCTCTAGGGACTCGTGGGTATAAGGGCTTGAGTAACCAACA
ATACGCTATCAATGGTTTTGGTTTTGTTGTAGGGTATAAGCATTTTTTTAAGAAATCCCCGCAATTTGGA
ATGCGTTATTACGGATTCTTTGATTTTGCAAGCTCTTATTACAAGTATTACACTTATAACGATTATGGCA
TGAGAGACGCTCGCAAGGGTTCTCAAAGTTTCATGTTTGGCTATGGGGCTGGCACAGATGTGTTGTTTAA
CCCAGCTGTTTTCAATCGTGAGAACTTGCATTTTGGGTTTTTTCTTGGCGTTGCGATCGGTGGTACCTCT
TGGGGTCCAACAAACTATTATTTTAAGGACTTAGCTGATGAATATAGAGGGAGTTTCCACCCATCAAATT
TCCAGGTCTTAGTTAATGGCGGGATTCGCTTAGGCACTAAACACCAAGGTTTTGAAATTGGCTTGAAAAT
CCAAACCATTCGCAACAATTACTATACCGCTAGTGCGGATAATGTCCCTGAAGGAGTTACTTATAAATTC
ACCTTTCACCGCCCCTATGCCTTTTATTGGCGTTACATTGTAAGCTTTTAAGGTGTTTTAGGGTTAATTT
ATGGGGGGGTATAGAAAAGGGCTTTGGCTCTTTACGGTCTTTTATGACTTTCTTTTCTTATGCTAAAGCC
GTTATAAAGCGTTATCATAAACTCACTAAACAATAGCGTGGCGTCAGTCATCGCAAGCAGCCTATCTAAT
CAAAAAACAGCACAGATTGTTGATTGTAAAAATTTTTTAAAAGATTAAACAATGAAAGAGCTTGCGTCAA
GCAACCTATATTCTCTTAAAAAGGTGATCTTCTTGGGTTAGGGGATTTAGGTTGTAGGGGGGAATTATTT
CAAAATACCCCTATCCCCTTAGTTTTGCGTTAAAACAAAGTAACCAAAATCCCATTTTTTAAAAAAATGA
AAGAGTGTTAATAAATAAGGTTTATCAATATTTGATGAGAATAAGGAATATAAGTTATTTTTAATGGAGT
AGGTGGTAAAATCCTTGCGATTTCATTTTATTTTTGAATTGGGAGCATTTGATGAAAAAATTAGCGTTTT
CTTTATTATTTACAGGGACTTTTTTGGGGCTTTTTTTGAATGCGAGTGATTTTAAGAGCATGGATAACAA
GCAGTTATTAGAGCAAGCAGGGAAAGTCGCTCCTAGCGAAGTCCCTGAGTTTCGCGCAGAAGTCAATAAA
CGATTAGAAGCGATGAAAGAAGAAGATCGTAAAAATTATAAAGCGGATTTCAAGAAAGCTATGGATAAGA
ATTTGGCTTCTTTAAGTCAAAAAGATCGCAACAAGCGTAAAAAAGAAATTCTTGAAGTCATTGCTAACAA
AAAGAAAACAATGACCATGAAAGAGTATCGTGAAGAGGGGTTGGATTTGCATGATTGCGCATGCGAAGGC
CCTTTTCATGATCATGAAAAAAAGGGAAAAAAGGGAAAAAATCAGGCCATCATAAGCATTAGCGCTTAGG
GTGTGCTAACTTTTTTTGATTTTTGTAAAACCACGCCGTAAGTCTCTAGCTTTTGGCTGTGGGGATATAA
GGCGTTTTCGTGTTATAATTGTCATGGTGTTTGGGCATTGACTCTTAAAATAGAGGCTATCTATCTGGTG
GGTGGGTCTTGCTACTCTTAAAATCCCTTAGCTGTAAAGAGCGTCTCAAATTTTTTAGGGTTAAAGTTTT
TGGAGTGTTTGTATTTTTTGGATATTTATAGTATCATACCCAAATGATAAATACCCTTTGAAAGTCTGTA
TTTTAAGATGATCAAAATAGCTTGAATTCTAAGTGGTTTTTATAAATAGAAGAAGATTTTAAAAGAGGGC
TTAATGAAGAATAGTGTCTGTTTTTGTTGCGGTTATGGATATAGGAGTTTGGTGTGAAGCGAATTTTATT
TTTTTTAGCGGCTACGACTTTTTTGTTGAGAGCAGAAACGGCTTCTGCTACTATTAACACTACAGTTGAT
CCCAATGTTATGTTTTCTGAAAGCTCCACGGGGAATGTGAAAAAAGACCGCAAGAGGGTTTTAAAGAGCA
TGGTTGATTTAGAAAAAGAGCGCGTGAAGAATTTTAACCAGTATTCTGAAACCAAGATGAGTAAGGGCGA
TTTATCCGCTTTTGGAGCTTTCTTTAAGGGGAGTTTGGAAGATTGCGTGGAGCAAAAGATTTGTTACTAT
GAGCATAGGAATGGTAAGGTTTCTTTTGTGGTGAATGACAGAGAAAAGTTTTATAAGCATGTGCTTAAAG
ACTTAGGGACAGAACTTTCACTCCCCTTGTTCAATTGGCTTTACAAAGGCTCAGATTTTGGGGCTTTGCA
TGAGCAGTTTGGGGACATGTATGATGGGTATATCAAATACTTGATCAGCATGGTTAGGGTGAGCCAAAAA
GAAAAGGCTAGAAAAGTGGATGCAATCGTTCTTAAAAAAATGGAAGAACAGGCTGAGAAAGACACTAAGG
CAGCGTTCCAAAAGAGGAGCAGTGGGGAGCTTGAAAGCCATACTGATAGCCCTGAATTTATAAGCTCTTC
TAAGACACAGAATTCTTCTAACCCAGATCTAGACCCTATGACTAACGCTAACACGCTCAAAGAAACAGCT
TCAAAAGAGCCAGAGACTTCTTCAAAAAAGGAAAAAAAGCCCAAGAAAAAACGACGCCTTTCAAAGAAAG
AAAAGCAACAACAGGCCTTACAACAAGAGTTTGAAAAGCAGGTTAGTGGCTCTAGTGAGTCTGAAAAATA
GTAAGGAAAAATAGCTAGCTTACCTTTTTGAGTAGGGGGGGCTTTCTTTAAATAAGTCTCTTAAGTGCTT
CCTTTCTAGGCTTTATAGCTCTCTATCGCTAAGCTCTGTGTCCTATTGGTTAGGACTATCTCTTTTAAAA
ACCACCGCTTTTTTGAAGTTTTTAAACTTTTCAGCTCTTTTTACGCTTAATGATTAGCTCTTTTGTTACG
CAAAAATCTTTGAAACATAATGACGGATAGAGCCATGATAAAATAACCTTAAGACATTCCAATGCATTTT
ACATAAAAGCATGTGAAAATTTTTGGTTTTATTTTAGTGGGGTATTGGTAATCAAATTGATGCTTTTGAG
TATTTTTCACATTTAAAAGATAAAAAGCTTGCGAAAAGCGAGTGATTCTCTCATAACGCGTTCTTATGGG
GTTAGGGGGATTTAGTTTTGGGTTTGAAGAGGGCGTTAAAGCGCAAAATACCCCCTTATTTTCTTATAAG
TTTAAACAAACTTAATGAGTTTTACTATAAAATGGAATCCAAAACGATGGAATAACGCCTTAAACCCTAT
TTTTTAATTTTCTAAGAATATTAAAGTTGGATAGGGCTTGGTATTTGATAAAAAACAAAGCCTTTTTTAG
GAATTTAAAGCCCCTAAAGTTGAGGGCTATCCCTTAGCATTTTAAGGTCTTAGCTAATCCCCCTAACGAA
GTCTCTTTGTATTTTTCATTCATGTCTTTCCCGGTCGCATACATCGTAGCAATCACTTCATCCAGGCTCA
CTTTAGGTTTGTATTCATCTTCTAAGGCCAATTTAGAAGCGCTAATCGCTTTAATCGCCCCTAAAACATT
GCGTTCAATGCAAGGGATTTGCACCAAGCCCCCCACCGGATCGCATGTCAATCCTAAATGGTGCTCCATA
GCGATTTCACTAGCGATCAAAACCTGTTGCGTGGTCGCTTGGCACAAATGGGCTAACCCTCCTGCAGCCA
TAGAGCTTGCCACGCCAATTTCAGCCTGACACCCGGCTTCTGCGCCGCTCAAGGAAGCGTTTTTTTTGTA
AAGATAGCCAATCGCCGCGCTGGTGAGTAAAAAATCATTGATAGATTTTTGCGATAAATTTTCAAACAAA
TGGTTTTTGGCGTATAAAAGCACGCTTGGCACTACCGCGCACGCCCCATTAGTAGGGGCGGTTACCACCT
TGCCTCCGCTAGCGTTTTCTTCAGCAATGGAACGAGCGTAAAGCGAAATGTAATCAATCAAGGCTAAGGG
GTCTTTCCCGCTTGTAGGGTGCTTTTCTAGGCGCGTTTTAACGCTTGGGGCTAATCGTGTTACTTTCAAA
GAACCGGGCAGATACCTTTCTTTAGAATTAGCCCCATTATGATAACACTCAAGCATCGCATGATAGATTT
TAGTCATCGTTGCATCAGGGTGGTTTTTGAGGGCGTTTTCTCTCAAACGCACGATTTCAGCGATGCTTTT
TTGGTGTTTTTGGCACAATTCTAGCAATTCTTTAGCGCTTGAAAAATCATAAGCAACGCTTTCATTTTCA
TTCTCTTCAGACAAATTGTCTAATTCTTTTTCAGTATAGACAAACCCTCCACCAACAGAATAATAAGTCT
CTTCTTTTAAAACCTCATTTTTAGCATTAAAAGCTTTTAGAATGAGGGCGTTTTGGTGTCTGGCTAAAGG
TTTGTTGTCAAAAATCAAATCTTTAGAATAATCAAATTGAATGTTGCGTTGGTTAGCGAGTTTTAAAACT
TTGTTCTCAAGCGCTTCATGCAATAAGGCTTTTTTGGTTGCTATATCTAATTCGTTAGCATAAATACCAT
GCAAGCCAATCAAAACCGCCTCATCGCTCAAATGCCCTTTACCGGTCAAGGCTAATGAGCCATGCAAGGT
GATTTGAACGCGTTCAACCTGCTCTAAAATGCCTTTTAACAACCCGCAAAATCTCGCTCCCGCTTCCATA
GGCCCTATGGTGTGTGAAGAGCTAGGCCCCACGCCGATTTTAAAAATGGATAAAATAGAAAAACTAGCCA
TTAAAATAGTCCTAAAAACACGCTCAAAGCCGTCAAGCTCCCAAAGATAAACACAAAAATATCCACCTTG
AAGTTTCTAAAACGCTTCAAACTAGAAACGCTATAAAAAGCGACCATGGGCATCACAAACAGAATGAGCG
CGATAATGGGGCCGCCTAAATTTTCAATAAAATCCAAGATATTGGGGTTAATATAAGCCACCAGCGTGAT
AGTCAGCCATAAAAAAATCGTTACGCTCACGCTCAAGGTTTTAGAAGCTTTTTTCAATTTTAAACTTTGA
ATGATAATGCCTTCTAAACCTTCTTTAGCCCCATAATAATGCCCAAAAAAAGATGAAAAAATCGCTAAAA
AAGCCACCACAGGCCCTGCATAGTTGATTAAGGGGTTGTTTAAAGTGTTAGCAAAATAGCTTAAAATGGG
GATATTTTGTTCCCTTGCTTTCACAAAATCATCAGCATTCAAGCACATGACGCACGAAAACACAAAAAAC
ATCACAAACCCTAAAAGCATCAGCGATGTCCCTAATTCAATTTGATTGAGTTTATACTCTTTGAAAGCGC
CGTATTCTTTTCCCACATTTTGGGTGAAGGTTGAAATAATGGGGCTATGGTTGAATGAAAACACAAGCAC
CGGTAAGGTTAGCCAAATCGCTAACACAAATTCTTTAAAGCTTGGCACCACAAAAAGATTAGCGCCTTGC
CAATAAGGGATAAGATACAAAGAAAAAAGCAATAAAATCAAGCATAAAGGATACACTAAAGCGTTGCAAA
TGCGCGTAACAATCGTAGCGTTAAAAACCATCACCAACATCATTAAAGAGACTAACGCTACAGCCAATAA
GCCCCGATGAAAAGGCGCTAAATGCAACTGGTTAGTGAAAAAATGATCAAACACATTAGTGATACCCACC
CCATAAGCCAAACAAATAGGATAAATCGCCAAGAAATAAAGCAAAGTGATGAGAAAACCCCATTGAGCAC
CAAAATGAGAGCGAACGACCATGGTAATGTCTTCTTGATCTTTAGAACCTATGAAATAAGCCAAAGCCCT
ATGCCCTAGATAAGTTAAAGGGAAAATGATTGCGCTCATCACCACAATGGCCCATATTCCATGCCCACCG
GCTCTAATAGGCAAAAATAAAATCCCAGCCCCCACCGCCGTGCCAAATAAAGACGCTATCCAACGCAAAT
CAAACAAATTGAGTTTTTTAGGATCTCTTATAACCGCTTTTTCTTGTGTCATGCTATTAAACCGCCCTTT
TAATCGTGTTAAAGAGTTTTCATTGTAGCATAAAGCTTTTTATGATTGGGGTTTTTTGAGATTAAGGGGT
GGTTTTGGGCACGCATTTATTCCCTAAAATCCACGATTTAACCCGCACAAGCTATAATAACGCTTAAAAA
AAGATTAATAAAGGATTATAGAAATGTCAAACACAACCTGGTCGCCAACTTCATGGCATTCTTTTAAGAT
AGAGCAACACCCCACTTACAAAGATAAGCAAGAATTAGAAAGAGTCAAAAAAGAATTGCACTCCTACCCT
CCCTTAGTGTTTGCTGGCGAAGCGAGGAATTTGCAAGAGCGATTAGCCCAAGTCATTGACAATAAGGCGT
TTTTATTGCAAGGGGGCGATTGCGCGGAGTCGTTTTCTCAATTTAGCGCTAACCGAATTAGGGACATGTT
TAAAGTGATGATGCAAATGGCGATCGTTCTCACTTTTGCTGGCTCTATACCGATCGTGAAAGTGGGGCGC
ATTGCCGGGCAATTTGCCAAGCCTCGCTCCAATGCGACTGAAATACTGGATGATGAAGAAGTGTTGAGTT
ACAGAGGGGATATCATCAATGGGATTTCCAAGAAAGAAAGAGAGCCAAATCCTGAAAGAATGCTTAAAGC
TTACCATCAAAGCGTAGCGACTTTAAACCTCATCAGAGCCTTTGCTCAAGGCGGGTTAGCGGATTTGGAA
CAAGTGCATCGTTTCAATTTGGATTTTGTCAAAAATAACGATTTCGCACAGAAATACCAGCAAATCGCTG
ACCGGATCACGCAAGCTTTAGGGTTCATGCGAGCGTGTGGGGTGGAGATAGAGCGAACGCCTATCCTTAG
GGAAGTGGAGTTTTACACGAGCCACGAAGCGTTACTGCTCCATTATGAAGAGCCGTTGGTGCGTAAGGAT
AGTTTGACTAACCAGTTTTATGATTGCTCCGCGCACATGCTGTGGATTGGCGAAAGGACAAGAGACCCTA
AAGGCGCGCATGTGGAGTTTTTAAGGGGGGTTTGTAACCCTATTGGCGTGAAAATTGGGCCTAATGCGAG
CGTGAGCGAAGTGTTAGAATTGTGCGATGTTTTAAACCCGCACAACCTTAAAGGGCGTTTGAATTTGATC
GTGCGCATGGGTTCTAAAATCATTAAAGAGCGTTTGCCTAAACTTTTACAAGGGGTGTTGAAAGAAAAAC
GCCACATTTTATGGAGCATTGATCCCATGCATGGCAACACGGTCAAAACCAACTTGGGGGTTAAAACAAG
GGCTTTTGATAGCGTGTTAGATGAAGTGAAAAGCTTTTTTGAAATCCATAGGGCTGAAGGGAGCTTGGCT
TCAGGGGTTCATTTGGAAATGACAGGAGAAAATGTTACAGAATGTATCGGTGGCTCGCAAGCGATCACCG
AAGAGGGTTTGAGTTGCCATTACTATACGCAATGCGATCCAAGATTAAACGCCACTCAAGCCCTAGAACT
CGCTTTTTTAATCGCTGACATGCTTAAAAAACAACGCGCTTGATTGAAATCAAAATAATAAGAGGCTTTA
GTCAAGCGATCGTTTCTTGTAGTGCGTTCTATAGGGGGATTTAGTTGGGGGTTGTAGGGGGAGAGTTTTT
CAAAATACCCCAGTTATCCCCTTAAGAGAATGAGTTTTGTGTAAAATAAAGTTTTAAAAATTAAAGGATA
ATAAGGTTAAATAAGGTTTTGAGTGCCGACATTTGATGAAAACAGAGCCAAATATTAATCTATCTTTAAC
TCTTTTTCTTTATAATTATCGTAAGCATTTTAATATTCAAAGGAGCTTGAAATGAGAATTTCTCTTTTAG
CTGTAATTTTAGCGTTATTGTTTGTGGCTTGCCATGAAACTAAAAAACAAATTTTGCAAAACGAAGCCGA
TAGCACCCCCTCAGAAAAGACCATTTGGCAACCTGAACAAAAATAAAAATTTAAAAAAGTTAAAAAGCGT
TTTTTACCATCAAATTAAAAGGGCTTGATTTTAGTAAATAGTGTTTAAAAAGCGTTTTTATGGGGTTATT
GTCGCAAAATAACCCTATTTTTTATGAGTTTTAGCGTAAAAAATAAAAGTTTTTGTTAAATAAGGCTCAA
CCAATGTTTGAAAAGAGCAAGACCTTAGAGTTTGAGGATTAAAAGGCTTGAGAGCGAAACTACAAACTCT
CTAAAACCTTTTGAGCATGCCCTTTCGCTTTGACATTGTAGAAGCATTTTTCTAAAACGCCTTGCGTGTT
GATAATGAAAGTGGAGCGGATAATCCCCAAATGCTCTTTCCCATAAAGCATGCGTTTGCCATAAGCTTTG
TAAAGATTGACCACTTTCTTATCTTCATCGCAGAGCAAGATCACATTCAAAGAGCATTGGCTGATAAATT
TTTGATGCGATTGCGCATTATCAGGGCTTACGCCCACGACAACAGCGTTTTTCTTTTCAAATTCACTAAA
TAGAGCGCTAAAATCTTTGGCTTCTAAGGCGCATCCGGGGGTGTTGTCTTTAGGGTAGAAATACAGCACC
ACTTTTTTATGGAGCAAATCTTTTAAAGAAATTTCTACGCCATCGCTGTTTTTCAATCTAAAATCAGGGG
CTAATTGCCCCACTTCTAATTTTTCCATTCTTATCCTTTAGTAGAGAATGACAGCGACTTTTTGAGGCCC
ATGCACCCCAAAAACGGTTTTTAATTCAATATCAGCTGTCCGGCTAGGCCCGCCAATAAGGAGCATGTTT
GTGGGCAATACGCCGTTTTGGCTTTGATTTTTCAAAGCTTGCACGCCTTCACTCAAATTGCGCACAATGG
ATTCTTTTTTCAATAAGATAATGCAATTAAGGGTGATGAGCGAAAGCAATCGTGGGCTTGCATGCGAAGA
AACCGCCCCAATCATGCCCAAGCTTGAAATCCCACAAACCCCGTGCAATAAAGCCGTATCAATCTCAAAC
AACTCTTCACGCATCGCTTCAATTTCTTTATCATAGGGCTGTAAAGTGAAATCCTTAAACGCTTCAAAAT
TCAAATTTAAATCCGTAGAGTGTAAGACTTTTTTGCTTTGAAAATTTTCTAAAGCCTTTAAAATGGCTTG
CTCTAAATTCTCTTTAGCGCTTTCAATGAGTTCGGCTTTATTCAACACCTGGAAATGCTTGTATTCTTCC
ACTAGATCTTCAAATTCCACTTTAATGATATTTCTGTAAATAGGGTTTGCTCCCTGAATGGCATGTTTGG
CTTTAGCTTCTTTAATGCGCTTTAAAATAAGCTCTTTACTCATAAATCACCCCTTCTAAGTGTTGGACTT
TGGCATGCAAACTCGTGTCCATGTTGGGTAAGGTCCTCACGCTCGCCCACTCTTTGACTAAAGGCAGTAT
GGGGGCTAAAAGCTTGCCTAAAGGCGAGAAAAATTGAGCCATTTTCAATTGGAAACGCCACTTAGCCCCA
TCGCTTGCCATTTTGGCAAACATTTTCATAGAGAATTTTTCCATCCCGCTGTGTTGGGTGCTTTTAGCCC
CCTTGACCACGCCTCTGCCCTCGCCCACTTTATCCGATCGCAAATCTCTAATGAGTTCCGCTAAAGGGAT
TTCTACAGGGCATACTTCAGTGCAACGCCCGCAAAGGCTGCACAAATTAGGGATATGCCCGTAATTATTC
AAGCCAAAGAGTTGGGGGGATACCACCACGCCTATAGGACCAGGATAAGTGGAAAGATAGGCATGCCCAC
CGATTTTATCATACACAGGGCAGTGGTTCAAGCAAGTCCCGCAACGGATGCATGAAAGAGCGCGGTAATA
CTTTTCATCAGCTAAAATATTGGAGCGGTTGTTGTCTAATAAAATGATGTGGGCTTCTTTAGGGCCGTCT
AAATCGTCGTTTTTTCTGGGGCCTGTGATGATGTTTTGATAACAAGTGATAGGCACACCCACAGCACTCG
GGGCGAGCAAATTGTTTAAAATCGCCGCATCATCAAAGCTTTCTACTAATTTTTCAATCCCGCAAATAGC
GACATGCACATCGCATGCGGTGGTGCTCATTCTGCCATTGCCTTCATTTTCCACTAACCAGATCGCCCCC
TCATTAGCGATAGCAAAATTAACCCCACTAATCCCCATTTTAAAGCTTTCAAATTCTTTGCGCATGTGCT
TTCTGGCGATCGAATTGAGCTTTTCAGGCTCTTCTTCATAAGCGGCGTTGAGTTTTTCTTCAAAAATCTT
ACCGATTTGCTTGCGGTTTTTATGGATGGCTGGCACGACAATATGCACAGGGTGCTCATTGATGAGCTGG
ATAATCAATTCGCCTAGATCCGTTTCTTGCGCTTGAATGCCCTTTTCTTTGAGGTAATGGTTCAAGCCAA
TTTCTTCGCTCGCCATGGATTTTTGCTTTAAAATGCGCTTGATATTCTTTTCTTTAGCGAGGTTGTAAAT
GATTTCATTAGCTTCATCGCCGTCTTTAGCGTAATGGATTTTAAAGCCGTTTTGAGTGGCGTTTTTTTCA
AACAATTCCAAATACTCATCAAGCCTGGATAAAATTTTAAGCTTGACTTCCTTGCCCAATTCCCTTAAAT
TTTCCCACTCGCTGTAACGATTTTTAATCAAATTCTTACGATTAGCCCGTAAGGTGTCCATTGCAGAACG
CAAATTTTCCCTTAATTGCATATCGCCTAATTGGTCGGTGATGATTTCTTCGTATTCTTGGTCGCTATGA
TATTTTTCCATGATTATTCCTTAAAACAATTCTTTAATGTTAAAGCCCAAGCCTTGAGGCTAAAAAGTCA
TAAAAATGCATGGGTTTTGTTAAAGAGCCCATTTTTTGCATAGCGGTGCTGATATTCATCAAACACCCAG
CATCCGCTGAAACAATCACATCCACATGACGGCTCTCTATATCTTTAATCTTTTCTTTGACCATAACCGC
TGAAATTTCAGGCTCTTTAACTGAAAAAGTCCCCCCAAACCCGCAGCATTCTTCTTCTTTTTCCAATTCA
ATGAGTTCCACATTTTTAAGCTGTCTGATGAGATTTTTCGCTGAGTCAATCACCTTAGCCACCCTTAAGG
CATGGCAATTAGAATGCCATGTGATTTTAAGGGGTTCGCCCTTATCTTCGTATTTGACTTGCAATTTTTT
ATCCAAAAATTCGCTCAATTCATACACCCTAGAGCAAAAATCTTTAACCATGTTAAATTCCGCATGCCCT
TCAAACAATTCCAAATAATCATGCCGCATCATCCCTGTGCATGAACCGCTAGGCAAGATAATAGGGTAGT
CGTTATTGGAATAAAGTTTGATATTGTATAAAACGACTTTTTTTGTTTCTTCATAGTATCCTGAGTTGTA
GCTTGGCTGGCCGCAACATGTCTGGTCTTTTTTAAAAACCACTTCTAAATTTTCCTTACGGAGTAATTTG
ATAGCATTAAGCGATGCGTTGCTATAAATGGCTGCTCCTAGACAAGTAGCAAAGAAATTGACTTTCAAAG
AATGCTCCTTAAAATTCCAAATTAAGAGTTTCAAACACAAACAATATAATACTCAAAATTAGTAAGATTG
TAATCACAAGTTGATAAACCCACTCGCTCAAACATTGTTACTAAAATAAACCACAAACCCATTAAATTTG
ACTTAATATTAAATGCTACTTAAAATTAGTTTTTTCTTTTAAGTAAGATAAAAAAATACTTTTAATTATT
CAAGGAAAATTTATGGAATTTTATCAAGTCTATGACCCATTAGGCCATATTTGGCTGAGCGCTTTAGTGG
CTCTATCGCCTATTGCGCTCTTTTTTATCTCTCTTATTGTCTTTAAACTTAAAGGGTATAGTGCTGGGTT
TTTAAGCTTAGCGCTTTCAATCCTTATTGCGTTATTTGTGTATAAAATGCCTGTTCAAATGGTGAGCGCG
AGTTTTTTCTATGGTTTTCTTTATGGCTTGTGGCCGATCGCATGGATTGTGATCGCTGCGATTTTTCTTT
ACAACCTTTCAGTGAAATCCGGGTATTTTGAGATTTTAAAAGAAAGCATTTTAAGCTTGACGCCGGATCA
TCGCATTTTAGTGATTTTGATCGGGTTTTGTTTTGGCTCGTTTTTAGAAGGCGCGATTGGTTTTGGAGGC
CCAGTAGCGATCACAGCGGCGATTTTAGTCGGCCTTGGGCTAAACCCCTTATACGCTGCCGGGTTGTGTT
TGATCGCTAACACCGCTCCTGTAGCTTTTGGCGCGGTGGGTATCCCTATCACGGCGATGGCTAGCGTGGT
GGGTATCCCTGAATTAGAGATTTCTCAAATGGTGGGCAGGGTGTTACCCATTTTTTCCATTGGCATTCCT
TTTTTCATCGTGTTTTTAATGGATGGTTTTAGAGGGATTAGAGAAACCTTTCCTGCAGTGGCCGTTACGG
GCTTTAGCTTCGCTATCGCGCAATTTTTAAGCTCTAATTATTTAGGGCCACAGCTCCCGGATATTATTTC
AGCTTTAGTTTCATTGATTGCTACCACTTTATTTTTAAAATTCTGGCAGCCCAAACACATTTTCACCAGC
AATGGCAAAGAGCCCACGATTAGCACAGAAAAACACCATATTTGTAAGGTGGTTGTGGCGTGGATGCCTT
TTGTGTTGCTCACGATTACGATTATTATATGGACGCAACCCTGGTTTAAAGCACTCTTTAAAGAAGGTGG
GGCTTTGGCGTTTTCTAGCTTTGCGTTTGAATTCAATTCTATCAGTCAAAAGATTTTCAAAACCGTTCCC
ATTGTTACTGAAGCGACCAATTTTCCTGTGGTGTTCAAACTCCCTTTGATTTTAACGACAGGTACTTCCA
TCTTTTTAGCCGCTCTTTTAAGCGTGTTTTTGTTGCGCGTGAAAATCAGCGATGCGATAGGGGTGTTTGG
GGCTACTTTAAAAGAAATGCGTTTGCCGATTTTAACCATTGGCGTGGTTTTAGCGTTCGCGTATGTGGCT
AATTATAGCGGCATGAGCGCTACGCTCGCTTTAGCGTTAGCGGATACCGGGCATGTTTTCACTTTCTTTT
CGCCTGTGGTAGGTTGGCTTGGGGTGTTTTTAACCGGAAGCGATACGAGTTCTAATCTTTTATTTGGATC
TTTACAAATGCTCATCGCTACACAGCTTGGCTTGCCTGAAGTGCTTTTCTTAGCGGCCAACACTTCCGGG
GGCGTTGTGGGCAAAATGATAAGCCCTCAAAGTATCGCTATCGCTTGCGCAGCGGTGGGGTTAGTGGGGA
AAGAGAGCGAATTGTTCAGATTTACAGTAAAATATTCTATCGCTTTGGCGATCATTATGGGGATTGTCTT
CACTCTTATCGCTTATGTTTTCCCCTTTATTATTCCAGTTACTCCTACTTAATGGAGGGGGTTTAGGGGA
GTAAGAGAATATTTTTTAAGGGGATTTTTAGTGTCAGAATTTCATCAAGTTTATGACCCTTTGGGTAACA
TTTGGCTGAGCGCTCTTGTGGCCTTATTGCCGATTTTATTATTTTTCTTATCTTTAATGGTTTTTAAACT
CAAAGGTTATACAGCGGCCTTTTTGAGCGTGGTCTTATCAGCTATTATTGCGGTTTTAGTGTATAAAATG
CCTGTTAGCATGGTGGGTTCAAGCTTCCTTTATGGCTTTCTTTATGGCTTATGGCCGATCGCTTGGATCA
TTATTGCGGCGATTTTTTTATACAAACTCAGCGTTAAATCCGGCTATTTTGAAATTCTAAAAGAAAGCGT
TCAGTCCATCACTTTAGATCATAGGATTTTAGTGATTTTGATCGGGTTTTGTTTTGGCTCATTTTTAGAA
GGGGCGATCGGCTTTGGAGGGCCTATTGCCATTACAGCGGCGATTTTAGTGGGCTTGGGGTTAAGCCCTT
TATACGCTGCCGGGTTATGTTTAATCGCTAACACCGCTCCTGTGGCTTTTGGCGCGGTGGGTATCCCTAT
AAGCGCTATGGCGAGCGCGGTAGGGGTGCCAGCGATCTTAATTTCAGCCATGACGGGTAAAATCCTCTTT
TTTGTGAGCTTGTTAGTGCCGTTTTTCATCGTGTTTTTAATGGATGGTTTTAAGGGGATTAAAGAAACTT
TTCCGGCCGTTTTTATCGCGGCTTTTTCTTTCGCTGGCGCGCAATTTTTAAGCTCTAATTATTTAGGGCC
AGAATTGCCTGGTATTATTTCAGCCCTTGTTTCACTCGTTGTAACAGCACTCTTTTTGAAATTTTGGCAG
CCTAAAGCGATTTTTAGAAGCGACGGCAAAGCGATCTCATTCACTAAAACTAACCATCATATCTGTAAAA
TCTATGTCGCTTGGTCTCCTTTTGTGATTTTAGTTTTAGTCATTGTGCTATGGATACAGCCTTTTTTTAA
GGCTTTATTTGAAAAAGACGGCTTGTTAGCTTTTTCTAATTTTTATTTTGAGTTCAATAACATCAGTAAC
CACATCTTTAAAAGCCCGCCTTTTGTAGAAGCCAATCAAAGCGTGAGTTTTCCTGTGGTGTTTAAACTTC
TCTTAATCAACACGGTTGGCACTTCCATTTTTTTAGCCGCTCTTATTAGTATGCTCGTTTTGAGGGTGCG
AGTGAGCGATGCAATGAGCGTCTTTGGCGAGACTTTGAAAGAAATGCGCTACCCCATTCTCACCATTGGT
TTAGTCTTAAGCTTTGCTTATGTGTCTAATTACAGCGGGATTTCTTCCACCCTAGCCTTAGCGCTCACGC
ATACCGGTTTGGCTTTCACTTTTTTCTCGCCCTTGATCGGGTGGGTAGGCGTGTTTTTAACCGGAAGCGA
TACGAGTTCTAATCTTTTGTTTGGCTCTTTACAGCAACTCACCGCCCAACGATTGCACCTCCCTGAGGTT
TTAACCCTAACGGCTAATACTGTGGGTGGCACTTTGGGCAAGATGATAAGCCCTCAAAGCATCGCTATCG
CTTGCGCGGCAGTGGGATTAGCCGGGAAAGAGAGCGATTTGTTCAAATTCACGGTTAAATACTCCCTTAT
TTTTGTAGCGATCATGGGAGTCGTGATCAGCGCGATTGCGTATTTGATCCCTGAAGTGGTGCCTGCGATA
AAGTAGAGCCATTTTAGATTTGGCAGGGTTTAACCCCTAAATAAATTTTTTTGTTTTAAAAAATTCAGGA
TTTTAAGCGTCATAGAGCTTATGGGTAAGGTTTCTAAGTCTTTAAGGCTATAAAAACGAATAGGGTTTTT
TAAATCCTTTGTCGCAGCTGAATAGAGGTTTAAATTGAGCTTGAATTTAGTGTGGCTGTGTTTGATAGCG
CCTAAAAAGGGGAGTTTGCATTCTAAATCCTCTTTTAAATTAGGAAAATGGTGCATGCCAAAATAGAGTT
TTTGCTCTATTTTTTCTAAAGCGATTTGGTTATTTTGGATCACAACGCCTAAGTAACGCTCTTCTTGAAT
GATCTCTTGTTTTTTCTTAAGCGTGTGTTTTTCTAGGTGGTTTTTACCCAAACAATAAGGATTGAAGGGG
CAAATCGCACATTTGGGTTTAGGGGAGCAGATTAAAGCCCCTAGATCAATTAAGGCTTGGTTGTGATTAA
AGCTTTCATTGAGATTGAGAAAGTCATTCGCCTTAATTTGTAAGTCTTTAGCGTGGATATTAGGATCCAA
ACCAAAGAGCCTTAAAAGTACGCGCTTGACATTGGCGTCCACGCATGCGGTCTTTTCTCTAAAACCAAAA
CATAAAATCGCATTAGCCGTGTATGCGCCAATCCCGGGAAGTTTTAACAGGCTTTGATAGTCATTAGGTA
GCTGTGAGTGGTGTTCTTTAACGCAAATTTCAGCGCTTTTTTTTAAATTTTTAGCCCTTGAATAATAGCC
AAGCCCTCGCCATAACAATAAAACCTTCTCTAATTGAGCGTTCGCCAAGTCTTTTAAAGTGGGGAAAGCT
TCTAAAAAAGGGGAATAAAAACGCTCAACCACCGTGTTGATTTGGGTTTGTTGGCTCATCACTTCGCTGA
TATAGACTTCATAAGGGGCGTTAATGCCCTTTAAATTCCTAAAGGGTAAACCCTTTCGCCCAAATTCTTC
ATACCATTTTAAAAGGGCGTTGTGTAAAGTTTCCAACTACAACCACCTAAAAGCGATGAATTTGACCCAA
GGTGCGCACACGCTTAAAAACACGATTAAATACAAAAAGCCAAAAATAAGCCCCCATTTCCAAAAATCCT
TGCTTTGAATATACCCGCTCCCGTAATAAATGGTGGATGGGCCTGTGCCATAGGGCGTTAAAATCCCCAT
AATCCCTAAAGAGAGCATTAAAAACAGGCTCAATTCTTGCAAATTCACCCCTTGAATATGCGAACCAATC
CCTACAAAAAGAGCGAACAACGCGCTCACATGAGCGGTGATGCTAGCGAATAAATAATGCGACAGATAAA
AAAGAGCGACGATAAACAATACCGCTATTAACGGATCCAAGTTAGCATGCTCTAAAAAATTTTGAGCCGC
ATTGCCGATAAAATTTAAAAAACCCACATTCTTAAGCCCGCCAGCCATCGTGAGTAGCGATCCCAGCAAT
AAAAAAATGTTAAACGCGCTCTTGTTTTTAATGATGTCTTCATAGCTTACGATCTTGCAAAACGCCATTA
ACACCATGACAATCAAAGCCGTCGCGCTCGCATGCAAGCCTAAAGGTTTGCCAAAAATCCAACCCAATAA
AGCCAATAAAGTGAGGCTGAGCATTAAAATTTCTTTTAAAGAAAACCTCCCCATGCCCTCTAATTCTTTT
TTGGCCCACAAACTCACTTCTTTTGAGCCTTTTAAGGTGGGTTTGCAGGTTTTATACGCCAATAAAGGCA
CAAGTAAGATCAAAACCACCCCACAAGGCAAGAACGCCAAAAACCACGAAAACCATGAAATTTCATTCAC
CCCCATTTTGGTAGCGATTTCCATTGCTAGGGGGTTAGGGGCGAGCGCGGTTAAAAACATGGACGAAGTG
ATGCAAGTTGAAGCCAAAGCGACCCACATCAAATACGCGCCGATTTTGTTAGGGTTATTGCTAGGAGTAG
AACCCATTAAGGGCGGGATAGAAGAAACGATCGGATAAAGTATGCCCCCACTTCTAGCGGAATTGCTAGG
GATAAAGGGGGCTAGACACAATTCGCTCAAACTGATCGCATAGCCCAAACCTAAAGGGGTTTGCCCTAAA
AACCTAATCAGTAAAAGAGCGATCCGTTTCCCTAATAAGCTTTTTTCATACCCTAAACCTAAAATAAAAG
CGACAAACACAAGCCACACCGTTTTATTCGCATACCCGCTCAAACCCCACGAAATGGCCTTATTAGCGCT
CGCTACTTCACTGCTCGCCCCAATTTTTAACGCTATACACAACACTAACGCGCTCAACGCTATCAAACCT
GATGGCACCGGCTCTAAAATTAGCCCTATAATCATGCCCATGAAAATACAAAAATAAAGCCATGCGTTAG
GGTTTAGCCCGTCCGGTGTGCCTAAAAAATACAATAGCGTTGCGACAAAAAAAGGGGTAAGAATGGTGAG
GATTTGTTTAATCATATGTAGCCTTTAGCCAAAGATAGTAATAATTTGGCTTAAAAATATCATTCAAATG
GGATTGAGTTATTACAATGTTACAGAAAAAGATTAAAAATTAAGCTTTTTGAAAAAGATAAAATTTTATA
ATTATGTTTATCTTTGTTGAATTTACTACAAATAGGAGTATTGCATGCAAGAAAATGTGCCTTTGAGTTA
TGATTATTCCATTAGCAAATTGTTTCTTTATGCGATGATCGCTTTTGGGATAATAGGCATGTTAATAGGG
ATCGTGTTAGCCTTTGAGTTATCTTTCCCTAGTTTGAACTACATTGCAGGGGAGTATGGCGTTTTTGGCC
GCTTACGCCCCTTACACACCAATGCGGTGATCTATGGTTTCACTCTTGGGGGGATTTGGGCGAGTTGGTA
TTATATCGGTCAAAGGGTACTTAAAATCACTTATTACCAACACCCCTTTTTGAAAATTGTAGGGTTATTG
CATTTTTGGCTCTGGATTCTTCTTTTAGTCCTAGGGGTTATTAGCTTGTTTGCTGGTCTTACTCAATCTA
AAGAATACGCCGAATTGATGTGGCCCTTAGATATTATCGTGGTTGTGGCATGGGTGCTATGGGGGGTTAA
TATGTTTGGGAGCATGAGCGTTAGGAGGGAAAATACCATTTACGTGTCTTTGTGGTATTACATCGCTACT
TATGTGGGTATAGCGGTGATGTATATTTTCAATAACCTTTCTATCCCCACCTATTTTGTCGCTGATATGG
GGAGCGTTTGGCATTCTATTTCTATGTATTCAGGCAGTAATGATGCGCTCATTCAATGGTGGTGGGGGCA
TAACGCGGTCGCTTTTGTCTTTACGAGTGGGGTGATTGGCACGATTTATTATTTCTTGCCTAAAGAGAGC
GGCCAGCCTATTTTTTCTTACAAACTCACTTTATTTTCTTTTTGGAGCTTGATGTTTGTTTATATTTGGG
CGGGCGGGCACCATTTGATTTATTCCACCGTTCCTGATTGGGTACAAACCCTTTCTAGCGTGTTTTCAGT
GGTGTTGATCTTGCCTTCGTGGGGGACAGCGATTAACATGCTTTTAACGATGAGAGGCCAATGGCACCAG
CTCAAAGAAAGCCCTTTAATCAAGTTTTTAGTTTTAGCCTCAACTTTCTACATGCTTTCCACTTTAGAAG
GCTCTATTCAAGCTATCAAAAGCGTGAACGCCTTAGCGCATTTTACCGATTGGATCATTGGGCATGTGCA
TGACGGCGTGCTTGGTTGGGTAGGCTTCACTTTGATTGCGAGCATGTATCACATGACGCCTAGGCTTTTC
AAAAGAGAGATCTATTCAGGCAGGCTTGTGGATTTCCAATTTTGGATCATGACTTTAGGGATTGTGCTTT
ACTTTTCGTCCATGTGGATTGCAGGGATCACGCAAGGGATGATGTGGAGGGATGTGGATCAATACGGGAA
TCTCACTTACCAATTCATTGACACGGTTAAGGCGCTAATCCCTTATTACAATATTAGAGGCGTTGGGGGT
CTTATGTATTTTATTGGATTTATTATTTTTGCTTACAATATCTTTATGACAATCACGGCAGGCAAAAAAT
TAGAGCGTGAGCCCAATTACGCCACGCCTATGGCCAGATAAGGGAGGTTGAAGATGTTTAGTTTTTTAGA
AAAAAACCCATTCTTTTTCACTCTTGCGTTTATTTTCGTGTTTTCTATTGCAGGCTTGGTGGAGATTTTG
CCTAACTTTTTCAAATCCGCTCGCCCGATTGAAGGCTTAAGACCTTACACGGTTTTAGAAACAGCAGGGA
GGCAAGTTTATATCCAAGAAGGTTGCTATCATTGCCATTCCCAACTCATTCGCCCTTTCCAAGCTGAGGT
GGATCGCTATGGTGCGTATAGTTTGAGTGGGGAGTATGCGTATGACAGGCCATTTTTGTGGGGTTCTAAA
AGGATTGGCCCTGATTTGCATAGGGTGGGGGATTATCGCACAACCGATTGGCATGAAAAGCACATGCTGG
ATCCTAAAAGCGTTGTGCCGCACAGCATCATGCCCGCCTATAAGCATTTATTCATAAAAAAGAGCGATTT
TGACACCGCTTATGCGGAAGCTTTGACGCAAAAAAAGGTTTTTGGCGTGCCTTATGACACTGAAAACGGC
GTGAAATTAGGGAATGTGGAAGAAGCGAAAAAGGCCTATCTAGAAGAAGCTAAAAAAATCACAGCCGACA
TGAAAGACAAGAGGGTGCTAGAAGCGATTGAGAGAGGTGAGGTCTTAGAAATCGTGGCTTTGATCGCTTA
TTTGAACAGCTTGGGTAATTCCAGGATCAACGCTAATCAAAACGCTAAATAAGGGGTGAATGATGGATTT
GGAAAGTTTGAGAGGTTTTGCGTATGCGTTTTTTACCATTCTTTTTACGCTCTTTTTGTACGCTTATATT
TTTAGCATGTATAGAAAGCAAAAAAAGGGCATTGTGGATTATGAACGATACGGGTATTTAGCGTTAAATG
ATGCTTTAGAAGATGAGTTGATTGAACCACGCCATAAAGAAGTTCATGATAAAGGCATAAAGGAAAGTTG
AAATGGATTTTTTAAACGACCATATAAATGTTTTTGGCTTGATTGCAGCGCTTGTGATTTTAGTTTTAAC
CATCTATGAATCCAGTTCGCTCATTAAAGAAATGCGCGATAGCAAATCTCAAGGTGAGCTCATGGAAAAT
GGGCATTTGTTTGATGGGATAGGGGAGTTTGCCAACAATGTGCCAGTAGGTTGGATCGCAAGCTTTATGT
GCGTGATTGTGTGGGCTTTTTGGTATTTTTTCTTTGGGTACCCGCTGAGCAGTTTTTCTCAAATCGGGCA
ATACAATGAAGAGGTTAAAGCGCACAACCAAAAATTTGAAGCCAAGTGGAAGCATTTGGGTCAAAAGGAA
TTGGTGGACATGGGTCAAGGCATCTTTTTAGTCCATTGTTCGCAATGCCATGGCATCACCGCTGAGGGCT
TGCATGGGAGCGCTCAAAATCTGGTGCGTTGGGGTAAAGAAGAGGGCATTATGGACACCATTAAGCATGG
CTCTAAGGGTATGGATTATCTTGCTGGGGAAATGCCCGCTATGGAATTGGACGAAAAAGACGCTAAAGCG
ATTGCAAGCTATGTGATAGCAGAACTTTCTAGCGTTAAAAAGACGAAAAACCCTCAACTCATTGATAAAG
GTAAGGAGTTGTTTGAAAGTATGGGTTGCACAGGTTGCCATGGCAATGATGGTAAGGGCTTGCAAGAAAA
TCAAGCGTTTGCGGCCGATTTGACCACTTACGGCACAGAGAATTTTTTAAGAAACATCTTAACGCATGGC
AAAAAGGGCAATATAGGGCATATGCCATCATTCAAGTATAAAAACTTTAGCGACTTGCAAGTTAAAGCGT
TGGCCGAATTTATCCAATCGCTAAAACCCTTAGAAGATTAAAGGAAAAGAGATGAAATTTTTAAACGGAT
TAGCAGGGAATTTACTGATTGTGGTTATCTTGTTGTGTGTGGTCGTTTTTTTCGCGCTCAAAGCGATCCA
TATCCAAAAAGAGCAAGCCACCAATTATTACCGCTATAAGGATATTAACGCTTTAGAGGCAAAAAACACC
CAAAACCGGGCTAATTATGAATTGATCAATCAAGGGAGCAAAAAATGAAATTCACCACTTTAGAAAAAAT
CTTAGCCTTAATGGTAGTAGCGACCATTTTAATGACGATTGTTATTTCTTTTGTGCCTAACTTGTTTTTG
TTTAGCACATGAAGGGCTTATGGCTTGTAATCTCTTTAGCTTTTGTTGGTTTTTTGTGGGCTAATGAATC
TTATGTTTTTAACAATTCTAAGGGGCGTTTAACAGAAAAAAGCGTTTGGTTTATAGAGGGCGTTTCTAAA
GAACTTTATCTTAAAACCGGCGTGCGTTTTGCGATTGACATGACGGATTTTGAAAAAAACCCTATCGCTC
TAGCGACTAAAAAAGAGCGCCAAAGCTATCAAGAGGGCTTTTTAAAGCAGCTCAAACCCCCTTTTGTGGT
ATTCTTTTTTTACCATGACGCTCAAAAAATAGAATTGGTGGCTGACCCTAAAGATTTGCTAGACACTGAT
AAAATCTTTTTTGAAAAAATCGCTCCCTTACTCCCTACCAACGCTAAAGAATACACGCCTCAAAGGATTT
CAGCCATGCTCATTAACGGCTATTCGGTCGCAGTAGACGCTTTAGCGGAAAAATATCGTGTGAATATCGC
GCAAAATTTTAACGCTCCTAAGGGAGCGACTTTTGTAAAAGTCATCATCTATATTTTATTATTGACGCTT
TTAGGGGCGTTTTTGGGGCTTTATTTTTTTAAAAAATCTTAAGAGGGAAAATCAATGAAAGAAAAAAACT
TTTGGCCTTTAGGGATCATGAGCGTGCTTATTTTTGGGCTTGGGATCGTGGTGTTTTTAGTGGTGTTTGC
CTTAAAAAATTCGCCTAAAAACGATTTAGTGTATTTCAAGGGTCATAACGAAGTGGATTTAAACTTTAAC
GCCATGCTTAAAACTTATGAAAACTTTAAATCCAATTATCGTTTTTCAGTGGGTTTAAAGCCCCTTACAG
AAAGCCCTAAAACCCCCATTTTGCCCTATTTTTCTAAAGGCACGCATGGGGATAAAAAAATCCAAGAAAA
CCTTTTAAACAACGCTTTGATTTTAGAAAAGTCCAACACGCTTTATGTACAATTGCAACCGCTCAAACCC
GCTTTAGATTCTCCAAATATTCAAGTGTATTTAGCTTTCTATCCCAGCCAATCACAGCCCAGATTATTAG
GAACGCTTGATTGCGCAAACGCATGCGAGCCTTTAAAATTTGATTTGTTAGAGGGCGATAAAGTGGGGCG
CTATAAGATCCTTTTTAAATTCACTTTTAAAAACAAAGAAGAATTGATTTTAGAGCAACTGGCTTTTTTT
AAGTAGCATGGCTTGTATGGGTATATCAATTTTAAAAAACGCTAAAGCATTTTTAAATACAGAATATAAA
AGAGCTTGCGAAAAAACAAGCGATAATTTTTAAAAAGCGGTCTTTATGGGTTAGGGGGATTATAAGGGGG
TTGTAGGGGGGATTTCAAAATGCCCCCTATTTCCTTAAAAAAATGAGCTTATGATAAAGGGATCAAAATC
CCATTTTTAAAAAATAAAGAGTGATCCAAAACAAACAAAAAACCCCCATAAACTCGCATTAATTTATTCT
AAAAATTTAAAAAACCTTTCTTGTTGTAACGCTCTTTTTAAAGAGGTTACAAAAATTAAAATGGCGCTAG
CTTTTAAAAAAGTTTGTTAAATTGTGAGACAATTAAGATAGCATGGGCTTTTGGGGATTTGAAACCTTGA
AAACGCTCGGATTTTTCAAATTAACTCGCTTTGCGCGGTCGTTTAGAAATCGGTTTTTATTGTTGCCTTG
AGTGGATTTTTTGGCTAATTAAGTTTTTTATTTTATGAAATAAAGAGCGATTAAAGTAAGACTTTTAGTT
ATCAGTATTTGATGATAAAAAGCCTGAATTTTCTATCCAAATGGGTATAATAATCGCATGGGTTTTTTAA
AAGTTTTGAAACATGACGCTTTAGGGCAAGTAGGGAATATTGTTATAGGGAATTTCTTAATAACGCTCAC
TGTTTTAGCGGTTTGTTTTTCCTCTCAAAGCGCTGAAGAAACGACCATGCTCACCCTAAGCTACACGCTC
TTTTTTGTTTTAGGGGCGTTTTTACTAATCGCAATCAGCGTGGGAGCGATCAAAAACCTTAACGCGCTTT
TTTCTAAAAGAGGGGTTTTAAGCTTTTCCTTACCCATTAGTTTGGAATCTTTATTGCTCCCTAAAATCTT
GCTCCCCATGGTGTTTTTTATCTTCAGTTTGTTCTGGTTTGTGGCGAGCGTTCGTTTGGGCTATTACCTT
TTTAACGCGCAATCCAGCGTGTTGTTTATCTTGCACACCGCTTTAAAAACCTTTGCGTTAAAACCCACTA
AAACTATAGGCGTTGCGCTGTTTTTAGGGCTTGTTTTAATGAAATTTTTATTTGTTTTGAGCGTTTTAAA
CGCTGCTAGGATCAAAAAAGCGCGTTTTTTACTAGGGGGGTTATTGTTCATTCTGGTGGGGGTTGTTTTG
GAATTGGCGTTCAATTCGTTACTGCCCTTAATGAGTTCTAGTTTAAGCATCAATGAGGGGTTTTATTATT
TCTTGCAACAACAAGAATTGCAAGAAAATAAATATTATCTTTTATGGGGGGTGGATTTTTTAAAAATCCT
TTTATTGTATGGGGTGATCCGTTACTTGCTTATGCATAAATTAGAATTGGATTAAGAAAAGCGGTATTTT
AAATACTCATCAGTGAGCAAGCAGTCTTTAGTCTTTAACAAACTAGCGTAAAACCCATGCTGATACCCTA
ATTCAAAAAGCTTGTCTATGGCGAGAATTTGAACCTCGCTTAAGCGCGTTGAAGTCTCATTCGCATACAA
GCTTAAATAAGTTTGTAACCGCTCTTTATTCACACGAATGAGCGAGCGCTCTAACAGCATGCCAGAGAGC
AGATCCTGGTGTTTTAAAGCGGCTTCAACCGCTTTAATCAAAGCCTTTTTAATCAAAATCGCGCGATACA
AAGGGATGGATCGCCTAATCGCCATGCCCCCTAAAGGCAGGGGTAAATCCATTTCAATGAGTTCTTTCCA
AATACCCCACAATTCTTTTTCCACTTCTAATTCATTATGGACATCCAAGATGCTTTCATGGATGAGTACG
CCCGCATGCGCTTTTCCTTCCAAAACCGCTTTTTCAATGTCTAAAAAATTCATGTAAGCGATGCGCGCGT
GTTTGTAATAGATTTTAAATAATAAGGCGTTTGTGGTGTGTTCTCCGCTGAGCACGACTTTAAAGTCTTT
TTTCAATTTCACGCCCTTTTTTTTCACTAATTTAGGCCCATAGCCATTCCCAAAGCTTGTCGCTGTAGGG
AGTAAGGCGTAATCGTTCGCAATTTTAGGGTATAGCCCAAAGCTGATCGCGCTCACATCATAAGTGTTTT
TTAGGGCTTCTTGGTTTAGGGTTTCAATATCCAGGGCAATGTTGTGGAACGTTTTGTTTTTAATAGGGCA
ATCTATCCAGCCAAACTTAATCGCATAATACATGAAAATATCATCAGCATCAGGGCTATGAGCGACACTA
ATCAAAGTAAAATCCTTTTGTGATAGGGTAAGTCCTTTTATTATAATAGATTTTAGGCTAGGATTTGATA
GAATAAACAAATCAAATTCAATAAGGTGATTTAATGGCAATAGATGAAGACAAACAAAAAGCGATTTCTT
TAGCGATCAAACAAATTGATAAGGTTTTTGGTAAGGGGGCGTTAGTGCGCCTTGGGGATAAGCAAGTAGA
AAAGATTGACGCTATTTCTACAGGCTCGTTAGGATTGGATCTGGCTTTAGGGATTGGGGGCGTTCCAAAG
GGTAGGATCATTGAAATTTATGGGCCAGAGTCAAGCGGAAAGACCACTCTAAGCTTGCACATTATCGCAG
AATGCCAAAAAAATGGGGGCGTGTGCGCGTTCATTGACGCTGAGCATGCCCTAGACGTGTATTATGCTAA
GAGATTGGGCGTGGATACAGAAAATTTACTCGTTTCCCAACCAAGCACGGGCGAAGAAGCCTTAGAGATT
TTAGAAACGATCACCAGAAGCGGAGGGATTGATTTAGTGGTGGTGGATTCGGTGGCGGCCCTTACGCCTA
AAGCGGAGATTGATGGGGATATGGGCGATCAGCATGTGGGCTTGCAAGCAAGGCTTATGAGCCATGCCTT
AAGGAAAATCACCGGTGTCTTGCACAAAATGAACACTACTCTCATTTTTATCAATCAAATAAGGATGAAG
ATCGGCATGACGGGTTATGGGAGTCCAGAGACCACAACCGGGGGTAATGCCTTAAAATTCTATGCGAGCG
TTAGGATTGATATTAGAAGAATCGCCGCTTTAAAACAAAACGAACAGCATATTGGCAACAGGGCTAAAGC
CAAAGTCGTTAAAAATAAAGTCGCTCCACCCTTTAGAGAAGCGGAATTTGACATCATGTTTGGGGAAGGG
ATTTCTAAAGAGGGCGAAATCATTGATTACGGCGTGAAATTAGACATCGTGGATAAGAGCGGGGCATGGC
TTAGCTACCAGGATAAAAAGTTAGGGCAAGGCAGAGAAAACGCTAAAGCTTTATTGAAAGAAGATAAAGC
CCTAGCGGATGAAATCACTCTTAAGATTAAAGAGAGTATCGGCTCTAATGAAGAGATCATGCCCTTACCC
GATGAGCCTTTAGAAGAAATGGAATAAAAAGGATTTTGATGCTAACCATTAAAGATGTTCATGCTTTAGA
AGTGATGGATAGTAGGGGCAATCCTACCATTCAAGCCAGCGTGATTTTGAGCGATAACACTAAGGCGAGC
GCGATTGTGCCTAGCGGGGCGAGCACCGGTAAAAGAGAAGCGTTAGAATTAAGGGATAATGACAAAACCC
GTTTTTTGGGTAAAGGGGTTTTAAGGGCATGCGAAAATGTCAATAGCGTGATCAAACACCATTTAATAGG
GCTTGAAGCGATCAATCAAGCTTTTGTAGATGAGAGGTTAAGGGCTTTGGATGGCACGCCTAATTACGCT
AATTTAGGGGCGAACGCTGTTTTGGGCGTTTCTATGGCGTTAGCAAGGGCTAGCGCGAAAGCTTTAAATC
TGCCATTATACCGCTATTTAGGGGGGGCTAACGCTCTGACTTTACCGGTGCCGATGCTCAATATTATTAA
CGGCGGATCGCATGCGAACAATTCCATAGACTTTCAAGAATACATGATCATGCCTTTAGGGTTTGAGAGT
TTTAAAGAAGCTTTAAGAGCGAGCACGGAAGTCTATCACACGCTTAAAAAACTTTTAGATGAAAAGAATC
AACTCACAAGCGTGGGCGATGAGGGGGGTTTTGCGCCTAATTTTAACAACAATATAGAACCCCTTGAAAT
CATTTCTCAAGCCATTGAAAAAGCCGGCTATAAATTAGGCGAAGAAATAGCGCTCGCTTTAGACATAGCG
AGCAGTGAGTTAGTGGATGAACATTTCAATTACCATTTAAAGGGTGAAAATAAGATTTTAGATTCGCATG
AATTAGTGGCTTATTATAAAGAGTTGGTGGCAAAATACCCGATCGTGTCCATTGAAGATGGTTTGAGCGA
AGACGATTGGGAGGGTTGGGCGTTTTTGAGCAAGGAATTAGGGCGTCAAATCCAATTAGTGGGCGATGAT
TTGTTTGTAACGAACGCGAGCATCTTGCAAAAAGGCATTGAAAAAAATGTTGCGAACGCCATTTTGATCA
AACCCAATCAAATCGGCACCATTAGTGAAACTTTAGAAACCATAAGATTGGCCAAACACCATGCCTATCA
ATGCGTGATGAGCCATAGAAGCGGGGAGAGTGAAGACAGCTTTATCGCCGATTTTGCCGTCGCATTGAAT
ACGGGAGAGATTAAAACCGGATCCACCGCAAGGAGTGAAAGGATCGCTAAATACAACCGCCTTTTAGAGA
TTGAGCATGAATTAAAAGGGGGGATTTATATCGGTAAAGAGTTGTTTAAGCATGGCTGAAAGCCTTTTTG
AAAACGATGAAATCAAAAACAATAAAGCGCGAGATTTTTTTTATAGCCATAGCTCCCTTATTGTCTTTTT
CCTTTTACTGCTTGGGTTTGGGTATTATTTAGGGAAGTTGCTTTTTGGAGGTTCTTCTTTAGAAGTCTAT
TTGGATTTAAGAGACAAGCATGAACGATTGCAGCAAGAAATCACCGAATTGCAAAGCAAGAATGTGCGTT
TGCAAAAGCGTTTGTTTGAGTTGAGGGAATTACGGCCTAGAGATTAGATTTAAGGAAATGGTAGTGTTAA
AAAAGATGATAGGTTTGGTGGCGGTTTTAAGCGTCTTATTGGCTAGAGACAACCCTTTTGAGCCTGAAAT
CAATTCCAAGAATTTGCAAGGGGGCTTTAGCGGGATCTATGATGACTACCTCAAAGAAATCCATGTGGAT
TTGCCTACGAGCGCTAGGATCTTAAAAAAAATCACGCTCACTTACCAGGATATTGATGGCTCTATCCATT
CTAAAGTCGTGGGTATTGATAAAAGCATTGATTGGCACTACCCCTTAAAACTTTCCCAACACACCCTTAA
TCAAACCCCCTTTGAAAAACGCTACCAGATCCAAGATTTTGATTTTTTAATGGCAAACAACACGATGATT
TTGCGTTCCCCTTATAAAATTTTACGCTCCTTTGTGCTAGTCAATCCTTATAGAATCGTGTTAGACACGC
AAAAAGGCCCTTTGGATATTTATCAAAACATGGATTTAAACCAGAAGTTTTTTTCTCACATTAAAGTCGG
CACGCACAAAGATTATTACCGCATCACGCTCATTTTAGACGGGAAATACCGCTATCTTTTGGAAGAAAAA
AACGGGGCGTATGAATTACAATTGAAATAAAAGCATGCAGCATTTAGTTTTAATCGGTTTTATGGGGAGC
GGTAAAAGCTCTTTAGCGCAAGAATTGGGGCTGGCTTTGAAATTAGAAGTGCTGGATACGGATATGATCA
TTAGCGAGAGGGTGGGCTTGAGCGTGAGAGGGATTTTTGAAGAGCTTGGCGAAGACAATTTCAGGATGTT
TGAAAGGAATTTGATTGATGAATTAAAAACGCTCAAAACCCCCCATATCATTTCTACCGGTGGGGGGATT
ATCATGCATGATAATCTTAAGGGCTTAGGCACAACTTTTTACCTCAAAATGGATTTTGAGACCTTGATTA
AGCGTTTGAATCAAAAAGAAAGGGAAAAACGCCCCCTTTTGAATAACCTCACTCAAGCCAAAGAGCTTTT
TGAAAAACGCCAAGCCCTCTATGAAAAAAACGCCTCCTTTATCATTGACGCAAGGGGTGGTTTAAATAAT
TCTTTAAAACAAGTGCTACAATTCATCGCATAAATTTTTTTTAAAGGCCTTGTGATGTTAAGTAGAGACA
TTGTCCAATATTCCAAGATCCGCACCGAGTTATACGCCTATCTCACTTATTTGTTTTCGCACAATATCCG
CAACCACCTTCCTGAAATCACTTTGGATTATTTAAACAGGCAAATCAGTAAAATGCAAGCTGAAATCAAA
ATGGCAAAAAGTTTTTTTGTCTTAGACGCTAAGGGCATGCTCATGCTTAAACCAAGCCAATTTAAAGAGC
ATGGGCATAAGGAAGGGCTATTAGAGCATGATTTAACAGAAGGGATTGAATTAGAATCGCATGTCAGTTT
TAGCGATAAGTATTATTTTTATCAAGCCGTGAATGAAAAGCGTTGCATTTTAACCGACCCCTATCCTTCT
AAACAAGGAAACCATTTAGTAGTGAGCGCGTCTTACCCGGTGTATGATCAAGATAACGATCTAGCGTTTG
TGGTGTGCTTGCAAATCCCTTTGAGGGTGGCGATTGAAATCAGCTCGCCTTCAAAGTATTTTAAAACCTT
TAGCGAAGGGAGCATGGTCATGTATTTTATGATTTCTATCATGCTCACTTTAGTGTCGCTGCTTTTATTC
GTGAAATGCATTTCTAGCTTTTGGACAGCGATCGTGCATTTTAGCAGTTTTGACATTAAAGAAGTGTTCC
ACCCTATCGTGCTTTTAACCCTAGCCTTAGCCACCTTTGATCTGGTCAAGGCGATTTTTGAAGAGGAAGT
GTTGGGTAAAAATAGCGGGGATAATCACCATGCGATCCATCGCACGATGATCAGGTTTTTAGGCTCTATC
ATTATCGCATTAGCCATTGAAGCGTTAATGCTGGTGTTTAAATTCAGCGTGAGCGAACCGGATAAAATCA
CTTATGCGGTGTATTTGGCTATCGGCGTGGCGGTGCTTTTGATCAGTTTAGCGATTTACGTTAAATTCGC
TTATAGCGTGTTGCCCAAACGAGAACGCTAAGAGTTTGAAAACCTTTCTTTTAAGCGTTTGAAAATCTTG
CTCAATCTAAAAAAGACGTATTCTAAAAGGGTTTTTGGGTTGAGTAGGGGGGCAAGAAATTCAAAGGTTT
TTTGTTTGTCTTTAAGGCTTAAACATTCTGTCATTTGTTTGAGGAATTTCACGGAATATTCAGCGTAAAA
AGGGGTTTTTAAAAGAATCTCATGCCATTCTTTAGAATATAAAGCAGTGGGTGAAATCCAAGGCTTCCCT
ACAAAATAAAAATGCAGCATGATAATTTCTTGTTGGTTAGGGATGAAGCGTTTTTGATTGGCCATGAAAG
GGTGGGCGTTGTAAATATAAGGTAATTGTAAAACTTTTTGATAGCATGCGAGCGTTAAAAGATCCTGTTC
AGGGCAAAACACGCACTGGCCTTTTTGATGGGCTAAATTGAGTAAGCACTCTTCTAATTTATCAGCCCGC
CATAGCTTTAAATTCACGATTAAAAACCCAACATTATAGTGGTTTTCACAAATGATTTGCATGTCTTTTT
CTTTAAGGTAATGCTCATAGAGGGAAAATTTTTGGCGAGGCTCTCTCTCCCTTTCTGTTTGAAAGTGTTT
AAGGCTTTTAGGAGAAGAAAAATCCTTAGCTGCTCCAAAATAATAAGAATCCAGCGGGATAAAAAAACTC
TCGCTAATATCGTTTAAAAACAAAGTGTCCGCATCAAACATGATGATTTTGTCGTATTGCGGGAATAAAG
AAGCCAAAAACAAGCGGCACATGACCATTTTAGAAAAGCGAGTCTTAGCGTAAATATTGAGCTGTGAAAA
AGATTCATGGATTTTATCGATCACAGAAGGTTCTGCTAGGGTAGTAGTAGGGTTATTGGGATCTGAAATG
TCTAAAAAATCCACGCTCGCAAAAGCGCTAAAGGGGGCTAGAGTTTCTTTTAATTTTTGTTGGTTTTCAA
GGCTTAAATTATCCACCAGGCAGTGGATTTTATAAAAAAGTTTTTTATTATCATTTTGCGATTTAGGATT
TTGCGATTTAGGATTTTCTGATTTAGCGCAAGCTAGCATGGAATACAAGCTCACGCCAGCCGGAATGGCG
TAATGATTGTCAAAAGCGATAACAATAGGAATAGTAATACTCATTTTAAGTGGTTTCCCTAAAATAGGTT
TTTTAAATCAATTTAATCCAAAAGTTGAATTTATTTTTTTAATAATTATACTATAATAACCAATTAAATT
GGGGTTTTACTGATTTGTCTTTGTGCGAGCTTTGGCTTAGTTTTGTAAGGAATGAGATGATAAAGAGTTG
GACTAAAAAGTGGGTTTTGATTTTGTTTTTAATGGCAAGCTGTTTTGGTCATTTGGTGGCTACAACCGGT
GAGAAATATTTTAAGATGGCTAATCAAGCCCTTAAGAGAGGGGATTACCATAGAGCGGTGGCTTTTTATA
AGAGGAGCTGTAATTTGAGGATGGGGGTTGGTTGCACGAGTTTAGGCTCTATGTATGAATATGGCGATGG
CGTGGATCAGAATGTTTCAAAAGCCGTTTTTTATTACAGAAGAGGGTGTAATTTAAGGAATCATCTCGCT
TGCGCGAGTCTAGGCTCTATGTATGAAGATGGCGACGGCGCTCAAAAAGACCTTCCAAAGGCTATCTATT
ATTATAGGAGAGGGTGCCACTTAAAAGGTGGGGTGAGTTGCGGTAGTTTGGGTTTTATGTATTTTAATGG
CACGGGCGTTAAACAAAATTACGCCAAAGCCCTTTCTCTTTCTAAATACGCTTGCAGTTTGAATTATGGC
ATTAGTTGTAACTTTGTAGGGTATATGTATAAGAGCGCTAAAGGCGTGGAACAGGATTTGAAAAAAGCCC
TTGCGAATTTTAAAAGAGGGTGTCATTTAAAAGATGGGGCGAGCTGTGTGAGCTTGGGATACTTGTATGA
AGCCGGTATGAATGTCAAGCAAAATGAAGAGCAGGCGATGTCTCTCTATAAAAAGGGTTGCTCTTTAAAA
GAAGGGAGCGGTTGTCATAATGTGGCGGTGATGTATTACACGGGTAAGGGTGCTCCAAAAGATTTGGAGA
AAGCCACTTCATATTATAAGAAAGGGTGTGCTTTAGGCTTTAGTGGTAGTTGTAAGGTGTTAGAAGTGAT
TGGCAAGGAGTCTGATAATTTGCAAGATGACGCGCAAAACGACACGCAAGATAGCGTGCAATAAGCCAAA
GCTTAAAGGCTAGAAACAATCCTTAAAACTCATCTTATAGAATTTTTCTGTATCCTCTCTTGCTATCAAA
TAGGGATTGAAGCGTCTCTATTGATGGATATTGAGACGCAATAAAATCTAAACGCTTAGAATTTGGATCC
GCTCTCATCTGCTAATAACTAAAGCCTTATTGATTCTTTAATTTTTTAAAAAATGGGGTTTTGATCACTC
TATTTTCAAACTCATTTCCTTAAGGGGGTAGGGGGTATTTTGAAATAATTCCCTTACAACCCTCCATTAA
CCCCAAGACCGCTTCTAAAAAGCTATCGTTTGACTAGAAATCAAGCTCTTTACTATGTTTATTTTTAAAA
ATACTTTGAGCATTTTTAAACTCCTTAGCAGAAAGCCTAAATGCTTTTAGCGTTTGAATTGAACGCTATT
CATTCACAATTATAATATTCCCATGCATTCGCATCTATGGTAGGAAGCGTTAGGAGTTACGCCTTTTAAA
GGTATGATGCGTAAAAGATTAAATGCGCTTTGGACGATCAAACTCTGTAAAATCCCTATGATAGAAACAC
AGAGTGAAAGCCAAACTCTCCCCCCAACATCAGCCTGAAAAAGCCTAAATGCCTTTAGCGTTTGGGCGTT
TCACTTTCACTATGGATTATAAAATGCCTTTGAGCCTTTTAGCCTTTCACTCAATATTCGTATAAAGCGC
GACCACATCATCATCGTCTTCAATCCTATCCAGTAGCTTTTCGGTAAGCTCCATTTGCTCGTCATTCAAT
TCAATGGGCGTTGTGGCGATGCGTTGCAAACCCGCTTTTAAAATGGGTAATCTCAAGCTTTCAAACCCCT
CATTTAAGAGCTTGAAGCTGTTATAATCCCCTCTAATAATGATTTTATCCTCTATTTCTTCTAATTCTTC
CAAACCATAATCAATAAGGGCGAACTCTAAATCTTCTAGGCTGAGTTTTAAATTTTTTACTTCATTTTTC
AAGCATTCAAACACGCTTTTTCTATTAAACATAAACTCTAAAGAGCCATTAGGCACGATGCTCGCCCCTT
GCGTTTTATTGAAATAGCTTTTAAGGTTGGCGATCGTTCTAGTGGGGTTATCAGTCATGCATTCCATGAT
GATTAGCACGCCAAAATTCGCCTTACCCTCATAAGTGATTTCGCTCAAATTCCCCTCTTTACTGCTCGCT
CTTTTAATCGCTGCATCAATATTGTCTTTAGGCATGTTTTGCGCTTTAGCGTTTAAAATCGCTGTTCGCA
GTTTGGCGTTCGTGTCCGGCTCGCTCCCGCCATCTTTTGCCGCTAGAGTGATCGCTTTGGCGAGCTTGGG
GAAAACCTTACTCATCTTATCCCATCGTTTTTCTTTGGCCGCTCTTCTGTATTCAAACGCTCGTCCCATT
CAATTCCTTTGTAATAAGTTAGCCACTTCTTTAGCATGATAGCTAATAATCATATCCGCTCCCGCTCTTT
TAAAACAAGTCATCGTTTCTAACAAAACGCTTTCATAATTGATCAGGTTGTGTTTTTGTGCGAGTTTGAG
CATGGCGTATTCCCCACTCACGTTATAGAGCGCTAAAGGGAGCAAAGTGTGATCTCTAATCTCTTTAACA
ATATCTAAATACGCCAAAGCCGGCTTCACCATTAAAATATCCGCGCCCTGTTTTTCATCTTCTAAACTTT
CTAAAAGCGCTTCTTTTTGGTTAGCGTAATCCATTTGATAGCTCTTGCGATCGCCAAAACTCGGCGCAGA
ATTGGCTACATCTCTAAAAGGCCCGTAATAACTGCTCGCAAATTTAGTGGAATAGCTCATGATGGGCGTG
TGAAAATACCCGGCCTTATCCAGCGCTTTTCTCAAGCTTAAAACATTGCCATCCATCATGTTGCTTGGGG
CTAGAATATCCACGCCGCTTTCAGCTAAAATAAGTCCTTGAAGATTTAAAATCTCTAGCGTTTTGTCGTT
AGACACAGAATCGTTTTCTAAAATCCCGCAATGCCCATGGTCGGTGTATTCACAAAAACACAAATCCGCT
ATAACGATCAGATCCTTAAATCGTTGTTTAATTTCTCTCGTAGCTTTTGCGACAATGTGATCCTTATTTA
ACGCATGGCTTCCTGTAGCGTCCTTATGTTTAGGAATGCCAAACAATAAAACGGCTTTTATACCAAGCTC
CACTAATTCTTCGCATTCTTTTAAAAGAGGCTCTATACTCATTTGATACACGCCAGGCATGGAGCTGATT
TCGTTTTTAATATAACTACCGCTTTCTATGACAAATAAGGGAGCGATGAAATCATTAATATTTAAACGCG
TTTCTCTTAACATCGCCCTTAAATTTTCGCTGCTTCGTAATCTTCTCAATCGTTTGAACATGTTCTCTCT
TTTTGTTTTTCTTTAACCCCACAATTGGCTTTTCCTGTTCCCTTCATTCCCTTCATCTCTCTCAAATTTT
CGGGGGGGGGGGGGGTAGCTCTTCATTATCCGCTTCTAAATCGTAAAAACTATTAAAAACGCAATCATGG
ATAGTGAAACAGATTCTTCCATTGCCATAATGATAGCTCAAATTCAATCCCATAGCCTCTAAAGCGTTTT
TAATGATATACATGCCTAACCCAAACCCATGGGCTTGGCTGGGGTTAGAAGATTTAAAATAAGGTTGCAA
ATACTTCTCAAAATCTTCTTTTAAAGGTTTGCTTTTATTAGACACCACCAAATCATTGCCGATGAAATCC
AAAAACACCTGTTTGTCATCGCTGTATTTGATCGCATTATCTACCATGTTTTTTAACGCTATGGCAAATA
ATTCAAAATCCGCTTCAATAATGTAATTGGAAGAGGACACATGGATAGGGCTTTTTTTATCCTCATCAAT
TAAAAGCATTTTTTCAATTTTATCGATCAAATCGCTCATTAAAAATTTTTCTTTATTGCTCCCATAGTTT
TTGGAAGCGAGTTGCTCAATGCGGGCAAATTGCTCAATCAGCGTGTTTAAGTGATCAAAAATGGAAACGA
AGCGTTTTTGTGGCAATTCTTCTTTGAGCATAGAGCTTAGTATCTTGCCCTTAGTGATAGGGGTGCGTAA
TTCATGCATGATAGAGCGCAAAAATAAAACTCGAGATTCATTCATCGCATTGATTTTTAGAATGCAATTG
TCAAATTCGTTAGCCAGATCCCCTATTTCATCTTTTTGCTTGCTTTTACAACTCACGCTTTTGTCCCCTT
GAGCGAATCGCTTCACTTGAGATCTCAACTCTCTTAAGGGCAATAAACTCTGCAAAACAAATAAAAAGAG
GAATAAAATCAATAATAAACCCACCGTAATCGCTAAGAAATAATTCCTGTAAGAAACCGAATGCAAATCT
TTATAAAGCACAAAATGCTCATCCTTTTTTAAAAGGATAAAAACCATGTCGCTGAATTTGAACACTTCCG
CATACCCAATATTCCTATGGTGCAACTGGTGGCGTCTTTTAGCTAAAACCTTTTCTAAATTTTCTATCGT
GGTTTCTCTAAAACCGATTTTATAGAGGTAATCTTCTATGGCTCTATAATCAGAGTAGTTATTTAAAATT
TCATTGATAGTGGTAACAAATTGGTAATGGCGCATTTCGTTTTGATAGTTTTCGTGACTGATTTGAGAAG
ACACGAAATAATAAGCGAACGCTCCAAAACTAAAGAGCGTTACCATAAACAAAGCGACAACCTTAAAAAA
GATAGAGAAACGCAAAACCCCTTAACTCCTTATTAGAATCAGTATTCTAATTTATAACCAATCCCTCTAA
CAGAGATGATGTATTGCGGTTGCTTAGGATTTTTTTCAATCTTAGATCGCAAACGGCCAATGATCACGTC
AATGCTTTTATTAGAGCTTTCAGGGTTGATGCTCTCGCTTTCAATCGCAATGCTTTCACGGCTAAACACA
TAACCTTTTTTGCTAATGAGAAGCGAAAGGATTTCATATTCAGCCCTAGTTAAGTCTAGCTTTTTTTCAT
GCATATACACTTCTCGGCTATCCTTATCTACCCTAAAGATATTCGCATCGCCTGGCTCACTCACCTCTTC
TTTTTTATGAGAACGCCTGAGTAAGGATTGGATACGAGCTAATAATTCCTTAGGATCATAGGGTTTAGGG
AGGTAGTCATCAGCCCCATAATCTAGCGCTTTAATCTTATCTTCCACATCACTTCTCGCTGAAGAAATAA
TAATAGGGATATGTTTTTGTTTGGAGATGCGCCTACACACTTCAAGCCCGTCTAAATTAGGCAAAGTCAA
ATCCAATAACAACAAATCATAATTTTGTGTGTTAGCCGCACTAATGCCGGTATATGGCTCATCGTAATTG
GTTACATGAATGCCATGTTGGAGCAAAAACTCGCTCAAAAACTCGGCTAATTCTATATCATCTTCTATCA
TTAAAACTTCTATCATACTTCAATTAACTCCTTCAATGATTTTTACAATTTTAAAAACGATTAACTCTGT
TAATGTTTTAAGGGCTTGATTTTAGCATTTTATTACTAAAGATACCTTAAAGATGTCTTAAAAATAAAAA
TTCAAAACATTATCATAGTTATTAATGGGAATTTAAGGCTTTGTTTTCATGGAATATTAAAAATTAAAAA
GCGCTTTGAGTGTTTTTTACTCTCAAAAGAGCCTGCATAAGCAAGCGACAATTTCTTATTTTAGGGGGGT
TAAAAGGGGGAGAATGATTTCAAAATACCCCTATTCCCTTAAGGAAATGAGCTTAAAATAAAGTAACTAA
ACCCCCATTTTTTAAAATTAAAATAAAATTTCAGTGTCAGTATTTAATTAAAACAAAACTTTATTTTTGC
ATGCTACTTTGTGTTTTCTCGCTCCAAAGATTCTAATCGTTTTTCAAGCACGCTCAATTGGTATTGCAAG
AAACGTGCCACTAAATCCAATCGCTTCAGCGCTTCTTTTTCTTCTAAAGCCTGCATGCCTTTCAATAACA
CTAAAGTTCTTTCTAGTAAGTTTTTTAAAAAAACCCTCTCGTTTGAAATTGGCGTTTGTGTGGGGTTTTT
AGGCGTGATTTCTTCTATAATGATTCCTTTTGCTTCTTCTTTTTCTTCTGTATTTTCTTCTGTGATTTTT
TCTTGGGTTTCTATTTTAGCAGCATTTTTTGGCTCCGTGTTACTCATTGGTGGCGTTTCAGCGTTTTTGG
CGTTTTGCAAATAAGGGGGTGTTTTGAAAAAAGAGGGCGTTTTTTGCGCCGCATCAAAGTTATTATCAAT
CGTTTTAGCCATTTTCTCAATTTCATTAAGGGTTTCTGAAATAATGTTTTTCAATTCCATTCTACCAGCC
ATTGTTCTAAATTTTCAACGCTCAAAAAATCCCCTTTGATAAAATTCAAATAGTGCTGTTCTAATAGCGC
GTCGTGTTTGAAAGGAGCGCAATTTTTTTGGATTTTTTCCAAACGCTTTATTTGTTTTAACGCCTCTGTA
TGGTCAGGGGTTTTGTTTAAAATATTAGTATAAATTTGCAACGCTTCTTCAAAAAACCCTTGTTCTTCGT
AAATATGAGCGAGCGTGATGGTTTCTAATGGCATGCGTTTCTCTTAATCGTTTGCAATACCTAATCTCTA
AACGCCATTTTTAGACTCTACTTGGGTGCGCAAAAAACTAAAAGCCGGTAAGGGTGCGGGCAATCGCACC
AAATTCACGTTCCCGCTATGGATAGTTTCTAACTCGGTGTTATTTTCTAAAAGGATTTTATAAAGCACTA
GATAGTAGCGTTTGTCAAAGGTATAAATTTTGCCAATTTCATTGACTATGGGCGTGATAGCCGCATTTTT
GGGAGCGATGATTTCATAAGCTATGTTAGTGGTAGTGGTGAATTTGCATGCAAAAAAACACCCGTCTTCT
GTTATTTCGCCATTGACTTGAAAATCCCCTTCGCTAATGGCTGTCTGGTGGTTTTGAGTGTCTAGCCTTT
CAAAAGGCCTTCGCATCAAATAGCCGTCCGTAAAACCCCTGTTTTTAAGCGTGTTCAATTCGCTAGCATA
AAAACTCGGCTTTAAGGTGTTATGGTAAAAATCATCAACCGCTAAACGATAGATGCGCGTGGTTTGCGCG
GCGTAGTAACTGGACTTGGTGCGCCCTTCAATCTTGAGCGCGCTAATGGCGTTGGAACTTAAAATTTCAG
CGATATGGCCAGAGAGGTTCAAATCTTTAGCGTTAAAAATATGCGTGCCTACGCCCTCTTCTTCAACCAA
CCTCATCATCACGCCGTTATCAGGGTTTTTCACATAATATTCATAATCAAACCGGCAATCGTTCGCGCAA
CTCCCTCTATTAGGCACGCGCCCCTTTTGTAAAGCCGAAATCAAGCAACGCCCTGAAAAAGCAAAGCACA
TGCTCCCATGCACAAAGATTTCTAATTCCAAATTAGGTAGGGCTTTTTTAATTTCAATCGCATCATTCAG
GCTCAATTCCCTAGCGCACACGATGCGTTTAACCCCTAAATCATAAAACACTTGCGCATCGAGCAAATTT
AAAACATTCGCTTGCGTGGATAAATGGATAGGAATATGCGAGGCGATTTTTGAAGCGAGCTTGATGACAC
CAGGCGCAGCGATAATGAAAGCGTCTGGCTCTAGCTCTGCCATTTTATAAAGATGTTCTTCTAAAAGTTT
GAGCTGTGAATTGAAAGGGAAACCATTGATCGTGGCATAGACTTTTTTATTCAAGGCATGGGCGTAGTCA
ATCCCTTCTTTAAAGGTCTCTAAAGTGAATTCTTTACTGGCACGATTGCGTAAAGAAAAATGGCTCACTC
CCCCATAAACCGCATCAGCCCCATAGTTGAGAGCGATTTTAAGTTTTTTTAAATTACCGGCTGGAGAGAG
TAATTCAACTTGGTTCAAAACTACTTGGCTCCAAAAGAAGCGATCAAAGCTTCAATATCATCAGCGCTAG
CTAAATCTTTATCGTCATCGCCGGTGATAAAAGTCGCTGAACTCACGCGCTTAGAATCATCAATTTTGCC
TTCAAAAAGCGAATTCATGTATTGGCTGAGCGCTCGCATGACATTGACCACGCGTTCAATTTTTTGGCGG
TGGATGTCTTGAAACTGCATAATATCCATCGCTTGCATGGAGCTATCAGAGCAATTGGTGGCTTCTTCTT
CAATGCTTTTAAGGGCGTTTAGGATTTCTTGTTGCTTATTGAGTGCGGTTTTAAAAGATTCAACATGGGG
GAAATGACCATGCAAATTTTCAAAAATTTCTTGGTGTTTTTGCAAAGGTTCTTGGATTTTTTTAACCATT
TTAGCGATTTTCTCAGCGCTAGATCCAATCAAATCCAATTGATCAAAAATTTGCGTGGCTTTCACTTCAG
AATCTCTTGTAACATCGTCTAATTGATGCACGACCTTATGCTCTTCAGTGGGGGGAGGGGGTGGCCATTC
ATTGGGGCTAATCTTGCCGTATTTTTCAGCGTCCTCTTTTTTGACGGTCATTTTTTCACTATAATTGGAA
TTTTCTTTACTCTCTTTAGGCTCTTCTTTAGCGTCCTCTTTAGCCTCTTCTTTAGCCTCTAGGGCTTCCA
AGTTTTCCAAATCGCCACCACTCATCAAAGCGTCTAATTCTTCTTGTGTCATTGTTGTTCCTTATGCGTT
TAAAAAGCGTTTTATAGTAACCATAATTTATCGGCTATCATTTTAGCGCACTTAAGCTTTAGCAATCAAA
ACGCCCTCTAAAATCGCATCAATATCGCCGTCTAAAATCGCTTCCACATTGCTATAAGCAATATTGGAGC
GTGCGTCTTTGACTTGCTGGTAGGGGGCTAAAACATAGCTTCTTATTTGATGCCCCCAGCCGATCTCGCT
TTTTTCTTCATTTTTGGTGCTGCTTTGCTGCTTTTCTAATTCCAATTCATAAAGCTTGGATTTAAGCATT
TTTAACGCGCTCGCTTTGTTTTTATGCTGGCTCCTGTCGTTTTGGCATTGCACCACAATACCGGTAGGGA
AATGCGTGATTCTAACCGCGCTTTCTGTTTTATTGACATGCTGACCGCCTGCCCCACTGGCTCTGTAATA
ATCGTAGCGGACATCTTTTTCATCAATTTCTATATCAATATCATCGTCCAATTCAGGGCTAATTTGCACG
CTCGCAAAACTCGTGTGCCGTTTGGCGTTCGCATCAAAGGGCGAAATCCTTACAAGCCTATGCACCCCGT
TTTCATTTTTCAAATAGCCATAAGCGTTTTCGCCCTTAATGATAAAGGCGACCCCTTTAATGCCCGCTTC
TTCGCCATCTTGGTAATCTAAAATCTCGCTTTTAAAGCCTCTTCTTTCCGCCCATCTCAAATACATGCGA
TACAAAATACTCGCCCAATCCTGGCTTTCAGTCCCCCCCGCTCCAGGCTGAATGGTGATAATGGCGTTTG
AGGCGTCGTTTTCACCGCTTAGCATGATTTCAATTTCCACTTTTTGGACGCTGTGTTCTAAAATGGGAGC
CTCTTCATAGAGTAAGGATAAAGTAACCTCATCGTTATCGTTTTGAGCGAGTTCAAACAATTCCACGCTT
TCATCTAAAGAATTTTTCGTTTTTTGATAGGTTTCTAGCAAGCGGTTCAAGCGCACTTTCTCTTTATTGG
TGTCTCTAGCCTTTAAGACATCTTGCCAAAAATTAGGGTCTTCTTGCTCTTTTTCAATGCGTTCTAATTC
CTGTTTGATCTTTTCAGGCTTGATGATTAAGGCGATATTATCGCATTTGTTTTGCAAGCTTTTTAACAAT
TCGCTATAGGTGTAGTTATCCACAAACAGAACCTTTATGAGTGGGGTTTTAAACTCACCATTATAGCATT
GTTAAAAGCTAATTTAATTTTCAAACCTTAAAATTTCAATTTCGCCCTGAACTAATCCCACTCCTTCATC
AATTAGAGCGATAGAATCCACTTGCGCAAGGGCTTGAATCGCTCCCGATTCATAGCGGTTGTTGTTGTAA
GGAATGAATTGGTGGTTTGAATAGTTGCCTAAAATCAAATGCGTCCGTTTATTTTTAAGCTTTAAGGGGG
CATTGATTTGAGCCTTAAAGGGTTTTAATTTAAAATCTTTATTCAAGGATAAGCGCTCCAATAAGGGTAG
AATCAAAACTCGTAAAACGACTAAGCAACTCAAAGGATTACCCGGTAAGCCTATAATAATGCTTTGATTG
AGTTGGGCTAAAGTTACCGGCTTTCCAGGTTTGAGATTGACTTTTTCATAATAAAAAAGGGCGTTTTTTT
CTTTCAAGGCGTCTTTAAAAAAGTCTTTATCCCCCACGCTCACCCCCGCGCTTGAAAGGATGACATCATA
GCCTTGCAATTCAAGTATTTTAAGCTGTAAATTTTTATCATCTTTTAAAACCCCTAGAAAATGCGTGTTG
TAGTTTTTAAGCATGTTAAAAACACCCACTGAATTGACATCATAAACCTGGCATTCTAGGGCGTTTTGCC
CTAAAGACACTAATTCATCGCCGCTGCTAAAGAGAGCGATTTTTAATTTCCTAAACGCTTTGATTTCTTT
GAACCCTTGAGAGGCAATGAGCGCGATATGCCCATAATTCAAACGGGTATTTTTAGGGACTAAAACGCTG
TTTAAAGAAGCGTTCTCGCCCTTTTGACGGATATTAGCGTGAATTTTAAAATCTTTAGGAGCTAGGGCGA
AATCTTTATGACTCTCTAGCATGCATTCTATGGGAACGATCGTTTCTATTCCCTTTGGCACCATCGCTCC
AGTCATGATTTTAACGCATTCATTTTCTTTGACTTCTAAAGCGCTCACATCATCCCCGGCAAAGATGTGT
TGGATGACTTGAGTTTTTTGTCCCAAGTCTTGCATTTTAAACCCATAGCCGTCCATAGCGCTTTGATTGA
ATTTAGGCAAGGCGTGAACGCAAATAATATCCTCTGCTAAAATGCGCCCTGCGCTTTCAAACAAAGAGAC
AACTTCTACTTCTAAGGGTTTTAGGGGAATGTTAGAATGGATTTTTAGAGCTTCTTTAAAACTAATCATG
TTTATCCTTTAAAAGATTTTACTAATAACGCTAAAGGCCAGGCTGATTTCTTCTTTAAAACGCCCCATGA
TAGCCGAAGCGATTAAAATAATGCCCACAAACCCGATCGCAATTTTAACCGGAAATCCGATAGCGAGTAG
GTTGAACTGAGGGTGGGTTTTCATGATCATGCCAAAAATAATATCGCTCAATAACACCAAGCATAAAATA
GGGAACGCCATAGAAAACCCTATGACAAACAAGTGTGAAAAGGCTTTGACAATGTTTTTAGCTAATTCTG
GCTCAAAGACAAATCGCCCTAAAGGGACGGCTTTTAAGCTGTGATCCACAAATAAAATGATTTGATGGTG
GAACGATAAATCCAATAAGATTAAAATCGCTAATAATAAAAGGGCTTGCCCCACGATGGGTTTTTGCGAT
CCTGAAATGGGATCATACGCGCTCGCCATGGTAAGCCCCATAGAAAAGCTAATGCTGTCAGTGGCAAACA
CTAAGCTCGCAAAAACGATTTGTAAAAAAATAGACGCGCACACCCCTAAAAACAGCTCGCATAAACAAGC
GATGATAAAACCCTCTGGCGTGTAAGTGGCGTTTGAAAACTCTAAAGTGGGGTAAAAAATCGCGCTCACA
TACAAGCTCAAAGCCCCACGCACCGACAAAGGCACTAAATGGTTTTCAAAAAAAGGGAAAAAAGATAACA
CCCCGCTAACCCTTAAAAACAACAAGAAAAAATCCCTAACATGGGGGGTGCTAAGCTCTTGGAGGAAATC
TAGCATTCTTTTTCTTTAAGGATAAAAAAGTAGTGCGTTAGCATTAGGGTTTGTAATAAAGTAGCAAAAA
AATTAAAAAAGGGATTAAGGAAAAAAGATAGCAAAAAAACGAGAAACGATAGTGCTTCAATCGGTGTTGT
TTGAGCAGGTTTTGATAGCTTTGATAATTAAAAATCATGCTAGCTATATCCAAGTTCATGGTGTTTTTGA
AAAAAAGGAAATGCGCGATTATGGAAAAAAAGACCCCAAAGACCCCTATAAAGGGAATGAAATAAAAGGG
CGTTAAAAGCGCTAACAATACAAACATAAGAATGAGCGCTTTTAAAAAATATTTAATAGAAAAAAGGATA
GAGCCAAATTTTTCTAAAACGACATGGGGATAATATTTTTGGTGCAAATAAGAGACCACTAAAGGGGTGT
AAAAAATAGACGCAAAAACATTGATGACTAAACTCAAAAGAATCGCAATCCAAAAAATAAGAAAATACAC
CAACGCTTTAAAAACCCAAACAAACACACCAGAAAAAAAGCCTTGAGAATGGGAATAGTCATTCAAAGAT
TGCGGTAATAAAGTGTGGCAATAATTCACAACGTTTTCGCCATTGTAGTAAAAGATAGCTCCAAAAAACG
CCAAACTCAAAAGGATAGGGCCAAGATTGATTAAAAGCATTCTAGCGCTTAAAAAATCATTAAAACTTTT
TTTAAAAATGGATAGAAACAAAACCATAAGCCTTTTTTAAACTCACTTTTTAAGGGGTATTTAAGCGCAA
AGTCCCTTAATCTTATATAGTAAGCTTATCAACATGAGATTGACTAAAATAGAAGTTATTTAATATGGAA
TAACATGCAATGCTAAAAAACCAAATACATAGAATAACAGCATAAACACCCAAGGGAAGAAGATAGCTAT
GACAGTAATGTAAATTATTATATTCATTATTATGTCAAGGATTTTTGAATCCTTTTTAACATTCTTTTCC
TTTCCAAAAAGAATAAAACTAACACCAAAAAAGATAATCAATATTATTACAACATCTGAGGCGAACATTT
TTACCCACTTTGAATGGAATGAATAACTTTAAGTATTTCTTACCCCTCAATGTGAGTTTTCTATAATCAT
GATAGCTGATTTTGTTTTAAATTTGCTATAATGCGAATTTAATGATGAAAATTAGTTTAGAGTGGAGAAC
ACACAATGAAAAAAAATATCTTAAATTTAGCGTTAGTGGGCGCGTTGAGCGCGTCGTTTTTGATGGCTAA
GCCGGCTCATAATGCGAATAACTCTACGCATAACACGAAAGAAACGACCGATGCTTCAGCAGGCGTGTTA
GCGACAGTGGATGGCAGACCCATCACCAAAAGCGATTTTGATATGATTAAGCAACGAAATCCTAATTTTG
ATTTTGACAAGCTTAAAGAGAAAGAAAAAGAAGCCTTGATTGAGCAAGCTATCCGCACCGCGCTTGTAGA
AAATGAGGCTAAGGCAGAAAAGCTTAATCAGACTCCAGAATTTAAAGCGATGATGGAAGCGGTTAAAAAA
CAGGCTTTAGTGGAATTTTGGGCTAAAAAACAGGCTGAAGAAGTGAAAAAAGTCCAAATCCCAGAAAAAG
AAATGCAAGATTTTTACAACGCCAATAAAGATCAGCTTTTTGTCAAGCAAGAAGCCCACGCTAGGCATAT
TTTAGTGAAAACCGAAGATGAAGCCAAAAGGATTATTTCTGAGATTGACAAACAGCCAAAGACCAAAAAA
GAAGCCAAATTCATTGAGTTAGCCAATCGTGATACGATTGATCCTAACAGTAAGAATGCACAAAATGGCG
GTGATTTAGGGAAATTCCAGAAAAACCAAATGGCTCCGGATTTTTCTAAAGCCGCTTTCGCTCTAACTCC
TGGGAATTACACTAAAACCCCTGTTAAAACGGAGTTTGGTTATCATATTATTTATTTGATTTCAAAAGAC
AGCCCTGTAACTTATACTTATGAGCAAGCCAAACCCACCATTAAGGGGATGTTACAAGAAAAGCTTTTCC
AAGAACGCATGAATCAACGAATCGAGGAATTAAGGAAGCATGCTAAAATTGTTATCAACAAGTAATGGAT
GAGGTGTTATCATGTTAGTTAAAGGCAATGAGATCTTATTGAAAGCCCATAAAGAAGGTTATGGGGTAGG
GGCGTTTAATTTCGTGAATTTTGAAATGCTAAACGCTATTTTTGAAGCAGGAAACGAAGAAAATTCCCCG
CTTTTCATTCAAGCGAGTGAAGGGGCGATCAAATACATGGGGATTGATATGGCGGTGGGCATGGTGAAAA
TCATGTGCGAACGCTACCCGCACATTCCTGTAGCCTTACACCTAGATCATGGCACGACTTTTGAAAGCTG
CGAAAAAGCCGTGAAAGCGGGTTTCACTTCTGTGATGATTGACGCGTCTCATCATGCTTTTGAAGAAAAT
TTGGAATTGACTTCTAAAGTGGTCAAAATGGCGCATAATGCTGGAGTGAGCGTGGAAGCGGAGTTGGGGC
GTTTAATGGGGATTGAAGACAATATTTCAGTAGATGAAAAGGACGCGGTGTTAGTGAATCCTAAAGAAGC
GGAGCGGTTTGTCAAAGAATCTCAAGTGGATTACTTAGCCCCAGCCATTGGGACAAGCCATGGAGCGTTT
AAGTTTAAGGGTGAGCCAAAATTGGATTTTGAACGCTTGCAAGAAGTCAAAAGGCTCACTAATATCCCTT
TAGTTTTGCATGGAGCGAGTGCGATACCAGATGATGTGAGGAAATCTTATTTGGACGCTGGAGGCGATTT
GAAAGGTTCTAAGGGCGTGCCTTTTGAATTTCTACAAGAATCTATAAAAGGGGGGATCAATAAGGTCAAT
ACCGATACGGATTTAAGGATCGCTTTCATCGCAGAAGTGCGCAAGGTGGCTAATGAAGATAAGAGCCAAT
TTGATTTGAGGAAGTTTTTTTCTCCGGCCCAATTAGCGCTTAAAAATGTGGTCAAAGAGCGCATGAAACT
TTTGGGCAGCGCTAATAAAATTTAATCAACAAGGAAAGAGTGTAACATGGCAATTGGGATGAGCGAGCTC
AAAAAGGGCTTGAAAATTGAATTGGGCGGTGTGCCTTATAGGATTGTGGAATACCAGCATGTCAAGCCCG
GTAAGGGTGCGGCTTTCGTGCGCGCGAAAATCAAGTCGTTTTTGGATGGCAAGGTGATTGAAAAGACTTT
CCATGCGGGGGATAAGTGCGAAGAACCTAACCTGGTTGAAAAAACGATGCAATACCTTTATCACGATGGC
GATACATACCAATTCATGGATATAGAGAGCTATGAGCAAATCGCTTTAAACGACTCTCAAGTGGGCGAGG
CTTCTAAATGGATGCTAGACGGCATGCAAGTGCAGGTTTTATTGCATAATGACAAGGCGATTTCAGTGGA
TGTGCCGCAAGTTGTGGCTTTAAAGATTGTGGAAACGGCTCCTAATTTTAAGGGCGATACTTCAAGTGCG
AGCAAAAAACCAGCGACTTTAGAAACCGGTGCGGTCGTGCAAGTGCCTTTCCATGTTTTAGAAGGTGAGA
CGATTAAGGTGAATACGGAAACAGAAGAGTATCTTGAAAAGGTGAAATAGGTAAAATGGTCTTTTATCTA
GGTTGTGTGCAAAAACTCTGCCTTTTAGGGTAAAGGTGTGATACTTTGTAGTTTTAGAATTAACGCATTC
GCTGTTTAGGAAATGATCTTGTGAATGCAAAACTTTAGCGTGCTTTGGGATACTAAAAAGCCTTAGGTTT
TCAGTGGGGGTGTTTCACTGATTGGCAGTTGCATGCCTTTTTTTAGGGGGTTTTACTCTCTTGTTTAAGT
TGTGGTAGTTTGAGTTTCGTTTGAAGCGTGTGTAAAATGGGCGGTTGCTATATTTTATCAGTCATTCTTT
ACAATTAAAAATCATTTTAAAATTTCTTTTCTCTGTTCTCGTTTGGCATTGATTATAGAATATAAAAAAT
GCTTTAGTATTTTTTACAATCTAAAAAGAGATTGGTCTCAATCAAGCGGATAATTTCTTAAAAAAGCGGT
TTTTGGGGGTTGGGGGGATTTGATTGGGGGTTAAGGGGGTAAAAGCACAAAATATTCCCTTAAAAAATGG
GTTTTATGATAAAGTTTAAAACGATAAAACAAAGTAATCCTATTTTTATTAAAAATTAAAGTTGATTGAA
ATTCAAACAAGGTTCTAGTTGCAATATTTGATGAGAGCGATGCCCCCTATCTTCTCAAGAGTTTTAAAGA
AAACTTAATAAAAGAAGTTTCACAAACGATCAAATCTAAAACGATAGCAACAAAGCTTAAAACCTCCATT
TTTCAATGAAAACAAACTTATAATGAGCGTTCTATATCATCAGCGTTTAAAGGGGTGTTGGCTTTTAAGA
ATTTTGACGCCTTTTGGCCTAAAATTTCTTTATAAAATTTAGGGTGTAAGCCAAGGTTGGGGCGTAAGGC
TTTGATATTATCGCTAGTCAATGCTTCGCCTTTTTGAATGTCCTTAATGACAAATAAAGAGCGCGCAAAA
AATCTTCGCTCCTCTAAAGTCTTTGGATTGATTTTTGGCTCTTCTTCGCCTAAGGCTAAAACGCTTTGCT
TGATGGCTCCAACCATGCTTTTAAATCCGTTAAAATCCATGCTAAAAGTGCTGTCTGGGGTTTGTAAGGA
TTTGTTTAAAATGAAATGCTTTTCTATCATGCTCGCCCCTAAAGTGGTGGCTAGAATGGGGCAAAGAGAG
CCAATCGTGTGATCGCTCAAGCCAAATTTAACGCCAAAGGTTTCGCCTAATTTAACCATGTTCAATAAGT
TAGCGTCTTCTATTTTACTGGGATAAGCGCTCACGCATTTTAAAAGGGTGATGTCAAAATTATTCACTCC
TCTGCACAATGAGATGGCGTCTTGTAATTCGGCGTGTGTGGCGATACCGCTAGAAAGGATAATGGGCTTT
TGTGTGCGAGCGGCCTTTTCAATCAAGTCCAAATCAACGATTTCAAAACTAGCGATTTTATACATGGGGC
AATCTAGGCTCTCTAAAAGCTCTAAAGCTTGTGAGCTAAAGGGCGAGCTAAAAATGCCTAAATCAAGCTT
TTTAGCCAACTCAAACAATTCAGCATGCCACTCTAGGGGGGTAGAAGCCTTTTGATACAATCCATACAGA
TTTTCTTTATCCCATAAAGTGCCTTGAATGATGAAAGGATCTTCTTTAGAGTTTAAAGTCATGCAGCTTG
GCGTGTAGGTTTGGAGTTTGACAAAATCCGCGCCGCTTTCCTTAATGGCATGAAGGCTTTCTTTGGCGAG
ATTTAAATCCTGGTTATGGTTAGCGCTCAATTCAGCGACAATTTTAGGGCGTTGTAACATTTTTATTTTT
CCTTAATTAAAGATTCTTTTTCTAAGCGATAGACTTGAGAGCAAGTGAAAGCTAAATGCTCATCATGCGT
GGCTAAGACTAACGCCCCTTCGTTTTCTGTAATGTAATTTTGCAGCATGCTGATGACTTGATTAGCGCTA
GTGGTGTCTAAATTCCCGGTGGGTTCATCAGCGATAATGATTTGGGGTTTTTTAGAGAGCACTCTGGCAA
TGCTTAAGCGTTGTTGCTGGCCGCCGCTCAATTCGCCCACGCCTTGTTTTAGGGTGTGGGCTATACCTAA
TTGTTCTAAAAGGGAATGATTTATTTCTTGCTTGGCTAGGATTGAAGCGACTTGCAAATTTTCTAAAGCA
CTAAAACCCTTAAAAAGGTAATGCGATTGAAAAACGATACCCACTTTTAAGCGCCGTAATTCCAAAAGCT
TTTTGGAGTTTAAGGCATAAATATTTTGGTGTTCTGACAAACTGACTGTTCCGCTATCCGGTTTTAGCAT
GGTGGCTAAATGGCTTAAAAGCGTGCTTTTACCGCTCCCGCTCACGCCTAAAATCGCTAGGCTTTCTTTG
GGTTTAATGTGCAAATTCACGCCATTATAAAGAGGCTTTTCAAAAGCATGAGAAATATCAATCGCTTTAA
TCATTATCGTTTCCTAAAAAGAATATCGCCCAATAAACTAGGGCTTAAAATGTAAGAAGTTGAAAAATTC
GCGCTGTGCAAGATGATTTTATCATAACGCCTTGCATAGTATTTTAAAAGCGTTCTTTGCAAGGCGGGTT
CAATGCTTGGGCTAAACCATGCGTTATTGCTCATCACGATAAAAATTTTTGAAGGGCTGTTTGAATAAGC
GGCTTTGGAAGTGCCTTCATAGCAAATCAGGGGGCGGAAAGTGAAATCGTCTAATGTGAAATCGCTGAAA
TGGAGAGCGTTGCGGTATAAATACGCGCTCTCGCCAAAAAAGAGTTTTTCAAGGGGTTTTTGAAGAAACT
TAGGTAAAGGCATTATCTCGCCAAAGGGGGCTAAGATCACTTTATCAGCGATCTGAACGCCCTCTTTAGA
AAATAAAAACGAGCTGTTATAAAGGCTATAGCCTTGGGTGCGCAATGTCCCTATTAAAATAGCAATATTA
TCGCTCAAATCTTCTAACTTCGCTTTAAAGGGGGAGTTTTCTAAAGCGATGGGGTAGGCGGTCTCTGGAA
AAACAATCAAGGTTTTTTGCTTGCTTTGAGCGAGTTTGATTTCTTTAAGGATGTTGTTTTCAATATTATT
AAGGTAGTTTGAGTCAAATTTCAAATCTTGGGGCGTTCTTGTAGAGACTAATTCAACATTTCCAACCTCT
TTTAAATCGCTTGTTTTAAAAAAATGAAAATCCAACGCGCCAAGCAGCAATAAAACCCCTATCATTCTGT
ATTTTTTAAGATTTTGAGCGCTCAAAAAAATGCAAGCTAAAAAAATAAGCCCTAAAGATAATTTATCCAC
CCTAAACACGCTATAAGAAAAAAAGCTATCTGGGACTAACCAATCAAATCCAAAAGGGTGGATAAAACTA
GAGCCTAAAAAACTCAAAAGCCTGAAGTAGGGGTTTTCAAAATAGAGCAACAAATAAAATAAAACCCCAT
AAACTAACGCTACTAAAACAATGATTAAGGGTAATAAGTAAGTGAAATCCGAATAGCGAAAGCTTAAAGC
GCACCAATAAAACAATAACGCCCCCACGAAAAACCCCAAAGCAAAAGCGCTATTTCTGGGGGTTTTTAAA
AACGCTAAAATGCTTAAAGGGGCTAATAGGCTTGTGAGTATGATAGAAATATAGGGGTTTTCAACCGCAT
AAGCGTCTAAAACAGCGTTCGCATACACGCTTGAAACAAACATGCATGCCAATAAAAAAGCGTTTTGATT
GAACAGAATAAGACGCATGGCTAGATTTTGAAACCTTGAGATTGTTTTAGTGTATTATAGCTATATTTTA
ATTTAAGAATTTTAGATTGATTTTTTTAAGGGTAGTTTTTTTTAAGTTGTGTTATTATTTTCAAATTTCA
AGCCTAAAGAGCGTGAATTGGCATGATTTAAGAATGATGGGTGTTTGTTTTAAAACGCTACGACTATCCT
TATATGAGATAGAGATAATGAGAGAAAGGTTTGGGTTTAGGGTTTGAACTATATTGATTTGGCGTTACTT
GTGGTAGTGGTAGCCTTTGGGATTAGGGGGTTTTATCATGGCTTCGTGAGTGAAATAGCAGCGACTTTGG
GGATTGTGCTTGGCGTTTATTTGGCGTCTCGTTATTCTGTGGCTGTTGGGAATTTATTTTCAGAGCATTT
GTATGATTTAAGAAATGAAACCATGACCAATCTCATTGGTTTTTTACTGGTGTTAGCGTCCATTTGGGTG
TTTTTTTTAGCTCTTGGAGTGTTGCTAGGCAAGATGTTAGTCTTTAGCGGTCTAGGCATTATAGACAAGG
CGTTAGGGTTTATTTTTTCATGTTTGAAAACTTTTTTAGTGCTTTCTTTCATCCTTTATGCGCTCTCTAA
AATGGATTTAATGAAAGACGCTAACGCCTATTTGCAAGAAAAGAGCGCTATTTTCCCCACCATGAAAAGC
GTCGCCAGTAAGATCATGCGCCTTGATGGCGTCAAACATGTGGAGAAAAACCTTAAAGACAACCTTGAAG
AAATGAGCGATGAAGTTAAAAATAAAGAATCTATTGATAACGCCAAAGAATCTTTTAATAAGGCTACGGA
TAAGGGCGTAGAAGCTTTTAAAAAAAAGGCTAAAGATTTGCCTAAAAACATGCTAGAGCCAAAACACAAT
AAACCCAACCAAACCCCACCAATCCCAACCCCATCTAATAAAGAACCCCTATAAAGGCACAACATGTTTT
CTAACCAATACATCCAACAACGCATCCATAAAGCCAATAGCTTGAGAGAAGAAGGCAAAAACCCTTATAA
AAATGGCTTGAAACGAAGCCTGACAAACGCCGCTTTTTTAGAAAAATACGCTTATGTTAAGGATTTAGAA
GAGCCTAAAGACAAAGAAAAATGCGAGAGCGTTGTAGGGAGGGTCAAGCTCTTGCGTTTAATGGGTAAGG
CATGTTTTATTAAAATTGAAGATGAAAGCGCGATTTTACAAGCTTATGTTTCGCAAAATGAATTGAACGA
TGAGTTTAAAAGCTTGAAAAAGCATTTAGAAGTGGGCGATATTGTGTTGGTGAAAGGTTTCCCTTTTGCT
ACCAAAACCGGTGAATTAAGCGTTCATGCCCTAGAATTTCACATTTTAAGCAAAACCATCGTGCCTTTGC
CTGAGAAATTTCATGGACTGAGCGATATAGAATTGCGTTACCGCCAGCGCTACTTGGATTTGATCGTCAA
TCCTGGCGTTAAAGATGTGTTTAAAAAGCGCAGTTTGATCGTCTCTAGCGTGCGGAAATTTTTTGAAATG
GAAGGGTTTTTAGAAGTGGAAACCCCCATGATGCACCCCATTCCTGGCGGGGCGAACGCAAGGCCTTTCA
TCACTTATCATAACGCCTTAGAAATTGAAAGGTATTTGAGAATCGCCCCAGAATTATACCTTAAACGCTT
GATTGTAGGGGGGTTTGAGGCGGTGTTTGAAATCAATCGTAATTTCAGGAATGAGGGCATGGATCACAGC
CATAACCCCGAATTCACGATGATTGAATTTTATTGGGCGTATCACACTTATGAAGATTTGATTGAACTCA
GTAAGAGGTTGTTTGACTACTTGCTAAAGACTTTAAATTTAGATTCAAAAATCATTTATAACGATATGGA
AGTGGATTTCAACCAAACGAGCGTGATTTCCTATTTGGACGCTTTAGAAACAATAGGGGGCATTAGCAAG
GGTATTTTAGAAAAAGAAGACAGGCTTTTAGCTTATTTGTTAGAGCAGGGCATTAAAGTAGAGCCAAACC
TCACTCATGGCAAATTGCTCGCTGAAGCGTTTGATCATTTTGTAGAGCATAAGCTTATTAACCCCACTTT
TGTAACCGAATATCCCATTGAGATTAGCCCTTTAGCCAGACGCAACGATAGTAACCCTAATATTGCTGAC
AGGTTTGAATTGTTTATTGCAGGTAAAGAAATCGCTAATGGCTTTAGCGAGTTGAATGACCCTTTAGATC
AACTAGAGCGCTTTAAAAATCAAGTGGCTGAAAAAGAAAAAGGCGATGAAGAAGCCCAATACATGGATGA
AGATTACGTGTGGGCCCTAGCCCATGGGATGCCCCCCACTGCAGGGCAAGGCATAGGCATTGACCGATTA
GTGATGCTGCTCACTGGAGCTAAAAGCATTAAAGATGTGATTTTGTTCCCAGCGATGCGTCCTGTTAAAA
ACGATTTTAATGTTGAGGGTGAAGAATAATGGCTTATTTTTTAGAACAAACGGATAGTGAAATCTTTGAG
TTCATCTTTGAAGAATTTAAACGCCAAAATGAGCATTTAGAAATGATAGCGAGCGAGAATTACACTTTTC
CTAGTGTCATGGAGGCTATGGGGAGTATTTTAACGAATAAATACGCTGAAGGCTATCCTAACAAACGCTA
CTATGGAGGCTGTGAAGTGGTGGATAAAATAGAAAGCTTGGCCATAGAAAGGGCTAAAAAGCTTTTCAAT
TGCCAGTTCGCTAACGTGCAAGCGCATTCAGGCTCACAAGCCAATAACGCTGTCTATCACGCCCTTTTAA
AGCCTTATGATAAGATTTTAGGCATGGATTTAAGCTGTGGAGGGCATTTAACGCATGGTGCTAAAGTGAG
TTTAACTGGCAAGCATTACCAGAGCTTTTCTTATGGCGTGGGTTTGGATGGCTATATTGATTATGAAGAG
GCGCTAAAAATCGCTCAAAGCGTTAAGCCACAAATCATTGTGTGCGGGTTTTCAGCCTATCCAAGGGAGA
TTGATTTTAAGAAATTTAGGGAAATCGCTGATGCAGTGGGGGCGTTATTACTAGGCGATATAGCTCATGT
GGCAGGGCTTGTAGTCGCTAATGAGCATGCCCATCCTTTCCCGCATTGCCATGTGGTTTCAAGCACCACT
CATAAGACTTTAAGAGGGCCTAGAGGGGGGCTTATTTTAACCAATGACGAAGAGATAGCGTCTAAGATTG
ACAAAGCGATTTTTCCAGGGACTCAAGGCGGGCCTTTGATGCATGCGATCGCTGCTAAAGCGGTGGGGTT
TAAAGAGAATCTAAAACCAGAGTTTAAAGCTTACGCAAAATTAGTGAAATCTAACATGCAAGTTCTCGCT
AAAGCGTTAAAAGAAAAAAACCATAAGTTAGTGAGCGGTGGCACTTCTAACCATTTGCTTTTAATGGATT
TCTTAGATAAGCCTTATAGCGGGAAAGACGCTGATATTGCCTTAGGGAATGCTGGGATCACCGTGAATAA
AAACACCATTCCTGGCGAAACGCGCAGCCCTTTTGTAACGAGCGGCATAAGGATTGGCTCAGCGGCATTG
AGTGCAAGAGGCATGGGAGCTAAGGAATTTGAAATCATAGGGAATAAAATATCAGATATTTTGAATGATA
TTAATAATGTTAGTTTGCAATTGCATGTGAAAGAAGAATTGAAGGCCATGGCCAATCAATTCCCTGTGTA
CCACCAACCTATTTTTTAAGGAAGCATGATGACGGAAATGGAATTAAAGCTCATTAAAATAGACACAAGC
CATTATTTTGAAAAAAAACCAGGCTTGGGGGAGAGAGTGGATTATGCGGGTCGTTGTTATTATAATAAAT
TCCAAAGAGTGAATGCCATGCTCACAAGCTCGCTCATTCAAAAGCATTTGAAAAGGGAAATAGAAATCGC
GCACAACCTCATCTTGCGTAACGATAAGGTGGAAAATATTGTGTTTGATTATAACGGGAGGAATCCGGAG
CGTTTTTATCATAAGGCACAGTTATTGCTTCGTGAGGAAGGTTTTATGAATTTTACCGCTTATAACACGA
AAACGCCAGGGCATTTGCATTTGTATGTGCATAAGGGGCATACGGAATTAGGCGAGGGCGAGAGATTGAT
TAAAACTTTGTCCATGAAATTAGCGCAAGGGTTGCCTAAAGAATGGAGGATATTCCCTAGCAACGAATGG
CCTAAGGAATTTAATATTTTAGCTTTACCTTATGAAGTGTTTGCAAAAGAGCGAGGAAGCTTTTGGGCGA
AGCATTTATAACCATTTTTGAAAGGATTTTTAATGTCAGAAAAAGAAAGACTGAATGAAGTGATCTTAGA
AGAAGAGAATAATGGGAGCGGCACTAAAAAGGTGTTTTTGATCGTGGCTATAGCCATTATCATTTTGGCG
GTGCTTTTAATGGTGTTTTGGAAAAGCACGAGAGTCGCTCCTAAAGAGACTTTTTTACAAACCGATAGCG
GCATGCAAAAAATAGGCAACACTAAAGATGAGAAAAAAGACGATGAGTTTGAAAGCTTGAATATGGATTC
TCCCAAACAAGAAGACAAGCTAGACAAAGTGGTGGATAATATTAAAAAACAAGAGAGTGAAAATTCTATG
CCCATTCAAACCGATCAAGCTCAAATGGAGATGAAAACAACAGAAGAAAAACAAGAATCTCAAAAAGAAT
TAAAAGCTGTTGAGTCTATTCCCATGAGCGCTCAAAAAGAATCTCAGGCTGTGGCTAAAAAAGAAACCCC
CCACAAAAAGCCTAAAGTAGTGCCAAAAGATAAAGAAGCGCATAAAGATAAAGCTACGCATGCGGCTAAA
AAAGAGCCTAAAGTTAAAAAAGAAGCCCATAAAGAAGTTTCTAAGAAAGCTAATTCTAAAACCAATCTTA
CTAAAGGGCATTATTTGCAAGTGGGGGTTTTTGCGCACACGCCCAACAAAGCCTTTTTACAAGAGTTTAA
TCAATTCCCCCATAAAATTGAAGATAGGGGAGCGACTAAACGCTACCTCATAGGCCCTTATAAGAGCAAG
CAAGAAGCCTTAATGCATGCTGATGAAGTCAGCAAAAAGATGACTAAACCGGTTGTCATAGAAGCGCGGT
AGGGGTTTGGGCTAAAAATTCTTATTTTTTCTTGGGTGTTTTTAGCCGATCGCCCAAGCGCTAAAACGAT
GGGGTAGCTTACTCCATCGGCTCGGATAATTTTAACAGAGAATCAAGATAAGCAGATTTTTTTGATCAAT
ATACCTAATTTGGTCTTTGAGGAATTCAGATAATTCTTGCGTTTGAATTCAGCCTTAAAGAGCATTCATT
TGTTAAAAGTATTTGTTTGTTGTTTGAAAACTACGGTGCATTTAAATTTTATGAAGTTATTGCTTGCTGT
TTGATAACCCCTGACTCTTCAAAGAAGAGAGCGGTTTGGAACTAGCTTATGGGTGCGATGGTGGGGCTAG
AAGCAAGAGAGTAGGTGTGCTCACGCTCTTTTAAGCTTAACTCTCTTTAGTGGGTGGCGAAATCCTTAAA
AAAGGTGTCGATCAGCCATTCTCGCATTGCATTATTCCTTTCTATCAAAACCTTTTTGTTGAAACCTTTT
ACATTAAAGCGCCTGTTGAAAGGGATTCCACTCTCCTTATAGATTTCATCTTTTCCATACAGATCCTTAT
CGCTTGCTTTAGAATTGAGCGGTTTTTCTAGGGAGATGAGGTTGCCGTATGTGTCAATATAAGCTTCAAG
ATCTTTCTCGTCTTCAAAACCAAGTTTTTGGATCTCAATTTCATTATCTAATTTTAATAAATTGATGGGG
ATGATGTGCTCTTTTTCTTGAGAGAATTGCTTCTCAGGGATCAATTTTTTGAGATCGGCAAAACCCATCT
CCTGGCAGTTCTTTTCAAAGAAGACATAGTGGAAGCATGATAAGTTGAACGCATACTTTACAAGCTTCAA
AGAAGCCAGCTCTATATCATTTCTGCATTGAGCAATCATCTCGCTCTTCAATCCCTCTTTGCCCTTTTTA
AGATACGCATTAATCAGGTTGTAGGCCGCTGATTTCATATTTCTACCAGCTTTGAAAAGCACAATATCGG
TTTTGGCAAAGTGTTTCAGCGTTTCATCGTCTAGTTCGTTGTTGATTTTCAGGCGGATGAGCGAATTAAA
AAAACGCGGGTTGATCTTGTTGATGAGCATGACCTTAAGGGTGGTTGGGTTAGTGTCAATCTCGCTCAAT
AGATCAAGGAAAGCTTGATAGAAGTTTTTCAAATCGCTGACATAGGATCGGATAAAGTTCTCTAATTCAT
CCTTTTCAACTTTTTTGAGTTCGTCCTTGAGTTTCTCGTAGGTGTTGTCTGTGCTTGCTTCGTAGTGTCC
TAAAAAAGGGATCTCATCAAATTTTTGACTCCCTGCGTGGTATCGGAAAATATCGCTTTCATCAAATTGT
TTGCTTCCAACACTAGAGATGTGGTTGCTCTTTTTGATCTTTGCAAAGATCTTAAAGATCTCCCCAAAAT
GATCATTGATAAATTGGTCTAGCCCCCTTTTTCCATCGCAAAAAGTGTTGGAGTAATAGATGAGAAGGGA
TTTTAGTTTGTCTAGCAAGAGGAGAGGCACGCCTCTGTCATTCACGCTTTGAAAGGTTCTGATGGCCTTT
CCAGGATCGGGCTCTTCAAGCCGCATCAAAACCATTTTCAACAGCGCCTCCAAACGCTCATTCACTTCTT
CTTCGCTCAACTTGCTGACCTTATCCAAGATGGCCTTCAAAACCTCAAAGAGATTTTGCTTGCCCTCGGT
GTCTGCATCTTTTTCGCAATGGCTGATATTCTCCTTTTCTGCCGCTTCCAAGAGCGTTTTGAAGAAGCTT
TGGTTTTGAGGGGCGACTTCTAATTTTAATTCCCCCTTTTGGTATAGATATTTTCTTGTTTCTTGCTTGT
CTTTCTCGTTTTGTTTGCTTGCCAAGACATGCAAGAGCATGAAGATGGTGGTCGTTCGTTGCTGGCCGTC
AATGATGTCATACAATTTTTTGTTGTCTTCATTCTTAGAAACAACCATGGTGCCTATAAAATGCCCATAA
CCCTTTTTGTTGCATTCTATCGCTTCTTCTAGATCTTCCCACAGATCCATAAAATTCTTGTCCTTCCAAG
CGATCCCTCTGATAGTTAGGGATGCTGTATCCTTCCTCTTGAAAGATCTCTTTTATAGTGGTTTTCATTC
ACTTCTCCTTTGTTGCATGCAGTAGTCAAATTATACCATAAATACCATAAGAATGGCTTGAGATTTCACT
CCATCAAGGCGTTCTGTTAGCCACTCGGGGCGTTTTATTAGCTATAATCAAGGCTTCAAAAAGCCATAAT
TAAAAGAGTTTGAACATGCTAGAAAAGTTGATTGAAAGAGTGTTGTTTGCCACTCGTTGGTTGCTAGCCC
CTTTGTGCATTGCCATGTCGTTAGTGTTGGTGGTTTTAGGCTATGTGTTCATGAAAGAATTGTGGCACAT
GCTCAGCCATTTAGACACCATTAGTGAAACGGATTTAGTCTTATCGGCCTTAGGCTTGGTGGATTTGTTG
TTCATGGCCGGGCTTGTTTTAATGGTGTTGCTCGCCAGTTATGAAAGCTTTGTTTCCAAATTAGACAAGG
TGGATGCTAGCGAAATCACTTGGCTAAAACACACGGATTTTAACGCCTTAAAGTTAAAGGTTTCCCTTTC
CATTGTGGCGATTTCGGCGATTTTTTTGCTCAAACGCTACATGAGTTTAGAAGACGTTCTATCTAGCATT
CCTAAAGACACGCCTTTATCGCATAACCCTATTTTTTGGCAAGTGGTGATCCATTTGGTGTTTGTGTGTT
CAGCGCTGTTAGCCGCTGTTACCAATAACATCGCTTTTTCGCAGAAAGAAAGGCATTGAAAGCGTTTAAA
GTTCTCTTTCAGGAAGGACTTTAGACCATTCTTTAATCAAACGCAAAAAGAAAGGGGTATCAGGCGAGTT
TTTTTCATGGATTAAGATGCCTTCTTCTGTAGCTTCCCAAATCACTCTATGCCGATACAAGACTAAATGC
CATGATTGTTGGGCATGATCTTTAAGCGACAAACGCACCCTTTTAGCAAAAGACGGGTTGTCAAACAAGA
CCGCGCTTTCAGTGTTAATATATGCAGAGCGCGGATCAATATTAAAACTCCCTAGAAGCGTTAAATTGTC
ATCAAAAACAATTGTCTTGCCGTGTAAGGAATGTTTGGTGCTAAAGCGCCCTTTAATCTGGCGGTTGAAA
AAATCGTTTCGTATTTCATAGACATTCGCGCCCATTCGCACTAATTTATTGCGATACCTTTCCCACGCCC
CATAGACCACGATAGCGTCCGTAGATGAAAGGGAATTGGTAAGAATATTCAATTCAATCCCCTTAGAAAT
TTGATTTTTAAAGATTTTCATTATCTTTTTACCTGGAATAAAATACGATGAAGCGATAAAAACGGAGTCC
TTAGCGTTTTTAAGGGCTTTTTCAAAAGCGATTTTGATGGGCGAATACAAGGGCGTGTCAATTTTGGCGG
GCAAATCGGCTAGAAAAATGGCATTCCCATAATAAATGGGGTATTGGTATTTTTGGAAGCGTTCTATAAA
ATCATTGACTTTTTTTTCAAATTCGTTTGCGTCTTCAGCGCTGATAGGGATTTTTTCATGGAGCTTGGCG
ATTTCTTTAGCGTTGTTTTTGAGTCTTTTATGGGTTCTTAATAATGAAACAGGGATAGAGCGGTGGAACC
TCCAATAGCGTTCAAAGCTTTCTTTGGCCTTTGAGGCAACCCCCCCAAAAAACAAAGCGTCTAAATCTAA
AAAATTCGTGTCTAAATCGTTATCAAAATAATTGTCCCCAATGTTGCGCCCCCCTATAATGACAGCGAAA
TTATCCACGATGAAAAGCTTGTTGTGCATGCGTTTTTTAATGCGCTCATAATCCGCAAGCATTTCAAAAT
AACGCAAGCCTTTATTGCGGATATAGTAGGGGTTAAAGATTTTCACTTCAATGTTTTTATGGAAATTTAA
AAGCATGATGTCTGAAAAATCTGAATCTAACCCGTTATCATCTAAAAGGATGCGCACTTTTACCCCACGA
TTGGCCGCGTTTAAAAGTTCTTTAGCGATCACTTGAGAGGAAAGGTCGTTTTTATAGATATAAGTTTGCA
TGTCAATGCTTTTTTGGCTCATTCTAATAAGACCCACTCTGTGCAACAAGGCATCAAAGCCATCTTCTAA
AAGAATGGCCGCGCTATGGTTGGGGTTTTCTTTCAAATTTTTAGCATACAAGCTCCCAATGGTGGTAGTG
TAGGGGTCATAAGAGATAGGGGGGCTTGAAATGGGAGTTTTATAGACTAGCCCAAAACACCCATTAAAAA
AAAAGACGCTTAGAAGAACTAAAAAGATTTTCAAAAACGACCCACTAAAAAGAAATTAGCGGCTTTTACC
CACTTTCAACATTCGGTTACGCAAAGTAGCGATACTGCTTTGTAAGGGTAATTCTTTAGGGCAAGTGTCA
TGGCAAGCGATCAAGCTCATGCACCCAAAAACACCATCATCATCGCCGACTAATTCATAAAAATCGTCAT
CGCTTCTTTCATCGTGGCTGTCAATCATGAAACGCATGGCTCTGTTCATGCCAGCAGCTCCAATGAAATT
AGGGCGCATGAGTTTGGTCCCGCAAGAAGCGATACAGCACCCGCATTCAATACACCTGTCTAATTCAAAG
ACTTCTTGGGCTTCATCAGGCTCAACCCTTTTTTCCGGCTTAGTAATATCCACTTCTTCTTTAGAATGCG
CCCAACTCTCCACCTTTTTAGTCATATCCAAAAACCAATCGCCGGTATTCACGCTCAAATCTTTAATGAG
CGTAAAACTGGGCATGGGCATGAGCGTGATCACCCCGTTTTCAAAGCTAGAAGTTAGGGTTTTACAAGCT
AGCCTCGGTCTCCCATTAACCATCATCGCGCAAGAGCCGCAAATCCCAGCACGGCACACAAAATCAAAGC
TCAAATCCGGATCTTGATGCTCTCTAATGAGGTTTAAAGCGATAAAGAGCGTCATGGATGGCGTTTCTTT
CAATTGATACTCTTTAAAATGCGGCTTACTCACCGCGCTTTGAGGGTCAAATTTTAACACTCTAACTACA
ATCGTTCGTTCATTATCACTCATGGTGTTCTCCTTTTAGATTAGCGTTGTGTTGGTCTAATAAATCATGG
ACATTGAAAGAATACAAATGTTCCCCCCTAGCCCTCACTTCTTCATCTTCTAAACGCATGTTCCTGGCTT
TGTATTTTTCTTGCAGTTCAAAAGGCATGAGCGCGTGTTGGACTTCTATCCTGTCTTTTCCAAGCTTTTC
TAATTCCAAAATCGTTTTTAAAATCTCAGCGTCGCGCTCTTCTTTTTTGGGGTGGGGGATGAAATTACCC
TTTTTGCCATAGCCCCTAAAATCAGGGCTGATTTCCATTTTCATCACATCTAATTCTTCGTATTCAATCG
TGGGCATGTCTTGCTCAGCGTTAGGCCAGCTCGCTAAAGTCCGATTAAGCCACTTTTCATCGTCTCTTTT
AGGGTAATCAATCCTTGTGTGAGCCCCTCTGCTTTCGGTGCGCAGTAACGCCCCTTGAGTGATGCAAAGC
GCGAGTTTGAGCATTTTTTTGGTGCGGTAAGCGTCTTCTAATTCAGGGTTATTGTGTAAAACCTTGTTTT
TCACGCAAATGTTTTTGGAGCGCGCATAAAGTTCTTGCAATTCTTTAAGGGCTTCTTCTAATTTTTTGCC
TTCTCTAAAAACGCCCACCTTTTCATCCATGACTTCTTTCATGCGTTCTCTAATTTCATACACGTCTTCC
TTGCCTTCATTATGCAACAAAAAATGCATGTAATCCTGGCTTTCTTTAATGAAAGCTTCAACTTTTTGGG
TGTTGATTTCAATTTGCGCTTCCAAACAATGCGAGGCAAAATAATCCCCTATGATCATGCCAGCGACCAC
CGCTTCACTCACGGAATTACCCCCCAAGCGGTTAAACCCATGCAAATCCCAGCATGCCGCTTCACCCGCA
CAAAACAAGCCCTTTAAATGGGTTTCGCCTTTAGGGTTTGTCCTAACCCCCCCCATAGAATAGTGTTGCA
TGGGCTTTATGGGGATCCAACCTTTTTGCTTAGCCATCGCTTGGCCGTATTCAGGCTCATTAGTAGGCGC
TCCTTGCATGTTGTCTTTGGTTTGCTCTTCGCTATCCGCCGGATCAATGCCCGCAAAAGTCATGGCAATA
TCGCGCACATCTCTTAAGTTTTTTTCCACATGGTTACGCCCTAAAATAGCAATATCCAGCCACACATGAT
CCCCATAAGGCGATTTGGCTCCATAGCCTTTTTGGATATGCTCTAAAATCCGCCTTGAGACCACATCCCT
ACTCGCAAGCTCTTTTTTCTCCGGCTCATAAGCGGGCATGAAGCGTCTGCCAAACTTGTCTCTTAAAACC
CCGCCATCGCCCCTACAACCTTCAGTCATTAAAATCCCGCTTGGCACTAAAGCGGTAGGGTGGAATTGCA
CCGCTTCCATGTTGCCCAATTTAGCCACGCCGGTTTCTAACGCACTTGCAGCCCCGGCTCCATCGCAAAT
CACGGCGTTAGTGGTGTGTTTATACACGCGCCCATAACCTCCGGTAGCTAAAAGCGTGCCTTTAGAAACA
TACGCTGAAATTTCGCCGGTGATCAAATCCCTTACCACCGCCCCATAACATTTATTATCATGATGAATGA
AAGCGAGCATGTCCTTTCTGTCTTGAATATCCACCTTGTGGTGTAAGGCTTCATTCGCTACCGCATAAAG
CATGGTATGCCCTGTGGCATCAGCCGTAAAGCATGTGCGCCATTTTTTAGTGCCGCCAAAATCACGGCTT
AAGATATAACCATGCCTATCGTCTCTTTCAGTGATAATTACATGCTCACCATTGACGACCGCAGGCCTAT
CGCCCTTCTTGATCCTAGTCCAAGGCACCCCCCAACTGGCCAATTCCCTAATGGCTTTAGGGGCAGTGGT
TACAAACATCCTAGCCACTTGCTGATCGCACCCCCAATCGCTCCCCTTAACCGTGTCTAAAAAGTGCAAA
TCTTCATTATCGCCCTCGCTTTTTTTAGCGTTCGCAAGGCTCGCTTGCATGCCCCCTTGAGCGGCCGCCG
AGTGCGAACGCCTAACAGGCACTAGGCTTAAAACGATGGTGTTTAAACCCTTTTGTTTGCATGCGATACT
AGCCCTTAACCCGGCCAATCCGCCTCCAATAATCAACGCATCACAATATGTTATTTTCATTTTCTACCCT
TATTCTTTGTGGAATTTCCCATCAGCTTCTATGGCTTCTTGCATGGTTTTAATGCCATTGTCCTTATTTT
CTAAACCTTTTTTAATGTAAGCCCCATAGGTGCAAAGCCCTAAAACAATAAAAAACACGCTCATCGCCCA
TTTGATCTTCCTCAAGCCTTGAATGCTCACGTTCTTAAACCACCCCCATTTGATCGCTAAGCGATACAAC
CCAATAGAGCCATGCAATTCTACGGCAAACAATAAGAAAATATACAAAAGCCAAAAGTTTTGCGTTACAA
AACGATAGCTTGAGCCATGAGGCCCGATGCTTTCAGGCTCTGTGAGCATGACAAATAGGTGGATACTCGC
TAAGAAAAACATCGCAAACCCGGTTAAGGCTTGGATAAACCACAAACTCGTATCGCCATGCTTCATCAAA
TGCTTATGGGTTTTAAAAACCTTGTATTGCCTATAATTGATAGGGAATTTTCTCAAGGCTAAAAAAGCAT
GCGCAACCAAAATAAGAATAACCCCTGCTGCAACCACGCTCACAATAGCCGGCTCGCCTGCTTTTAAAAA
CAAGCTCCCTTCAAAAAATTTCGCCACTTTATACATGGCTTCATCGCTAATCAAGATACTAGAGACCAAA
AACATGTGCGCTATCATAAAGAGCGCTAAAATCAAGCCCGTAGCGCTCTGTAAAAAATCCAGCTTAGCGT
AAATACCGCTCTTTTTAAGCCCTTTACTAGCGCCATAATAACCCTCTATAATCTCTTCTTGTTGCATAAA
AACTGCTCCTAAAAACTCAAATTTAACCTGAATCGCTTGACGCAAAAACACTGCCTTAATTTTACTACAT
TTGAAATAATTTTTCTTAATAAACCGATCTTAAATTGGGAAAAAAATTCAATTCAAGGGGGCTATTGTTT
AAAATTTACATTTTTAAACGCTATAATAAGGGATAGTTACAACCTATAAAATAAGGATCATTTAATGACA
AAAATTGCCATGGCTAATTTCAAATCCGCTATGCCTGTTTTTAAAAGCCATGCGTATTTAAAAGAATTAG
AAAAAACTTTAAAACCGCAGCATTTTGATAGGGTGTTTGTATTCCCTGATTTTTTGGGGTTATTGCCTAA
TGCGTTTTTGCATTTCACTTTAGGAGCGCAAAACGCTTACCCTAGAGATTGTGGGGCTTTTACCGGTGAA
ATCACTTCCAAACATTTAGAAGAATTAAAAATCCACACGCTTTTAATAGGGCATAGCGAGAGGCGAGCGC
TTTTAAAGGAAAGCCCTAGCTTTTTGAAAGAAAAATTTGATTTTTTTAAAGGTAAAAATTTTAAAATTGT
CTATTGTATTGGCGAAGATTTAACGACCAGAGAAAAGGGTTTTAGGGCTGTAAAGGAATTTTTAAGCGAG
CAATTAGAAAATATTGATCTTAATTATTCCAATTTAATTGTGGCGTATGAGCCTATTTGGGCGATTGGCA
CTAAAAAAAGCGCGTCTTTAGAAGATATTTACCTCACGCATGGTTTTTTAAAGCAAATCTTAAACCAAAA
AACGCCCTTATTGTATGGGGGGAGCGTGAATATACAAAACGCTAAAGAAATTTTAGGGATTGATAGCGTG
GATGGCTTATTGATCGGGAGCGCGTCTTTGGAATTAGAAAATTTTAAAACAATCATTTCATTTTTATAAA
GGAAAATCATGGGATTTTTAAAAGGTAAAAAAGGGCTTATTGTGGGGGTGGCAAACAATAAATCCATCGC
TTATGGGATCGCTCAATCTTGCTTCAATCAAGGGGCTACTTTGGCTTTCACTTATTTGAATGAAAGCTTA
GAAAAGCGCGTGAGGCCTATCGCGCAGGAATTGAATAGCTCCTATGTGTATGAATTGGATGTGAGCAAAG
AAGAGCATTTCAAGTCGCTATACAATAATATTAAGCAGGATTTAGGCTCATTGGACTTTATCGTTCATAG
CGTGGCTTTTGCCCCTAAAGAGGCTTTAGAGGGGAGCTTGTTAGAAACTTCTAAAAGCGCGTTTAATACC
GCTATGGAAATTTCTGTTTATTCTTTAATAGAGCTGACAAACACCCTAAAACCCTTATTGAATAACGGGG
CGTCTGTTTTGACTTTAAGTTATTTGGGCAGCACCAAATACATGGCGCATTACAACGTGATGGGGTTGGC
TAAAGCGGCCCTAGAGAGCGCGGTGCGTTATTTAGCGGTGGATTTGGGCAAGCATCATATAAGGGTGAAT
GCCTTATCGGCCGGGCCTATCAGGACGCTCGCTTCCAGCGGGATCGCTGATTTTAGGATGATTTTAAAAT
GGAATGAAATCAACGCCCCTTTAAGAAAAAATGTGAGTTTAGAAGAAGTGGGCAATGCCGGGATGTATTT
GCTCTCTAGCTTGTCTAATGGGGTGAGTGGGGAAGTGCATTTTGTGGATGCTGGCTATCATGTCATGGGC
ATGGGGGCCGTGGAAGAAAAAGATAATAAAGCTACGCTGTTGTGGGATTTGCAGAACAATAAGGGGTATT
GATGAAATTAAGCGAATTGTTGAGCGCCTATTCTATTGAAACGGAATTTTCAAACGATTTTGAAGTGCAT
GCTTTAGCGGAATTGGATAAGGCCACGCCTAATGATATTGGCTATATTGACCAAGCGCGTTACCTTAAAC
TTTTAAAAGATTCAAAAGCCGGGGCAGTATTTATCCGCAAAAAAGAATCTTCCAAAGTGCCTAAAAGCAT
GCAAGCTTTAATCGTGGATAACCCGCATTTAGCCTTTGCCAAAGTTTCGCATGCCTTTAAAATCCCTTTT
TTTAAAAACCCACAAAGCGTGAATGAGCCTAAACATTTTGAAAAAGTAACGATCATGCCTAATGTTATGA
TTGGAGAGGGCGTAGAAATTGGCGAAAATTCTTTGATTTATCCGGGCGTGGTGATCGCTGATGGGGTGAA
AATCGGTAAAAATTGCATTTTGTATCCTCGTGTGATCTTGTATCAAAACACGATTTTAGAGGACAGTGTC
ATCATCCATGCGGGTAGTGTGATCGGAGGCGATGGCTTTGGTTATGCGCACACCGCTTTAGGAGAGCATG
TCAAAATTGAGCATGTGGGGATTGTTAGGATTCAAAAAAATGTGGAAATTGGAGCTAACACGGCGATTGA
TAGGGCGGTGTTTGGCGAGACTTTGATTAAGGAGGGCGTTAAGATTGATAACCTGGTTCAAATCGGGCAT
AATTGCGTTTTAGGCGAACACAGCATCGTCGTTTCTCAAGTGGGCTTGAGCGGTTCTACAACCACTGGCC
GTAATGTGGTTTTTGGCGGTCAAGTGGGCATTGGAGGGCATTTGCATGTGGGCGAATTCACTCAAATTGG
GGGTAAAAGTGCGGTGGGTAAGGACTTGCCCCCTAACACTAATTTTGCCGGAGCGATCCCTGCTATGGAA
ATCCATGAATGGCACCATTTCCTGGCTCATTTACGAACGAATTTCAGGAAACAGCAAAAAACGAGTTTGT
TGCAAAAAGCCAAAGGGTTTTTTAAGTCTTAAAGAATGAAATAAGCTATAACCCACACCACCACCAAAAA
CACGCCTAAACCCCAAAAACTCGCATCTGTCTTTTTTAAGTTTTTAGCTTTTTGTCTGTCTCTAAAACAA
CAAATTTTAAAAGAACGCTTAAAGTATAGTTATTTTTTGCTTTGTTTGTCAAGTGGTTAAAACTCTAGGA
ATAAAGACTAATGCGTGTTTTAGCGTGGTTTTGGTTTTTCTTTTTGTATCTTTTTTAAATATACTTAAAT
TTTTAAACATTTTAAAAATATTGAAAACATTTAAAAAATATAACACACATTAAAAACACACAAAAAAACA
AGATTTCTTTTTAAATTGTTTAATAAAATTTAAAAACACTAATTAAAATTTAAAAACACTAATTAAAATT
TAAAAACACTAATTAAAATTTAAAAACACTAATTAAAATTTAAAAACACTATTAAAAAATAGGAGCGCTT
ATTATTCGGGCTGTGGCGTGGCTTTTGAAAACACCGCTAACCCCACCACAAAACCCCCGCAAGGGGCTTC
AGTCCGTAAGACCGCCCACGATAGGAGGCTACCAACACCGCCCACGCTATCGCTATCATCACCAACGCCA
CTATTAGCTAACGCTAATAAATCGCTCATGTTCATTTGCGCTAAATTAGTGTTTTGATGGCTTTCTACAA
CCTGGATCTGATCTTTGCCAAACAAGCTAACGCCCGCATCAATAAAGAGTTTTGAAACCTTTTCAGCCGC
TACGATGATATTAGCGCTATCCTTTTCGTTATTAGTCAAGCTCGATCGCTTAATCATCTTAATCAGCTCA
CCTCTAGCCACCACCGCGCAAAATAAGATCTGTTTTTTAATATAAGCGGTGTTCATCGCTTTCAATAAGA
GTTCGTCGCTCGTGGTTTCTGTGATCGCTTCTAAAACGATCGGATCTAGGTTCAAGTGATCTAAGCTTTG
TTTTAACACTTCTTTGACTTCTTCTTTTTTCGTGTCTAAGAACAAATCCATATTTTTTTCGGTCAATTTA
TCGCCTAGAATTTCTTTTATTTCTTTTTCTTCTAAGTCCTTCGTGATCTTTCTTTTCATCCAGGCTTGGC
GTGTTTTAATGTATCTTAAATAATTCTCATTCATTTTGTATTTTTTCGCTAGTTCTCTTATACTCATTCC
TAGCGTTTCATACATCGCTCTTATTTCATTGAAAATTTTCCTACTCGTCCATTCGCCTTGATTGGCCCAC
TTGTTAAGCGTTTGTCGGCTTATGTTGAATTTAGCGGCGATCTCGCCTTGAGTGGCTAAAGTGTCCTCAT
AAGCTTCCCTAACCGCTCTTTTGAGATCTATTGGTGAAAGGGCTTCGTTATTTTGTTTTTCTTCTTCCAT
TATTGGCTTTCATTCCTTAAGGTTTTGTATTTTTTGAGATCGATTTTTCCGCTTGTCTCGTTAACATAAT
TGGCTTTGTCTTGGTATTCTTTGATTTTCGCTAACACTAAAGGAGAAACATTACCGCCTAAACTCTCTAA
CATTTGTATGTTTTTCTTCAAGGAGTTTAAGATCATTTCTTGCGTTTGCGCGATCCTTGCGGTGTTTTCT
TCCTTGCTTCTAGCGCCCCACTCTGTCATTTGTTTAGCTTCATCTCTTAATTTCTGCGTTACCTGCCCGC
CTTGCGCCATCGTTTTAGCTACTCTGTTAGCGTAACTGATCCTAGCGTTGTCGGTTTTAGCTAAATCGTA
ATCAACGCCTTTTAACCCTCTTGTCTTGTGGTTGATCCATAGCTTAATTTGATTGATTAGCCCGCTGTGT
TCTTGCGCTTTTTGGATGAGATCATTTCCTAAATCTAAAGCCTTAATGTCATCAAAAATATCCTGTGTCG
CTTTGTTAATGCTCGCTAGCCTGGTTTTATTCTCGGTTTTTAGGTTTAGGTTTCCGTTCAAATTGACGTT
TAGATCCATCCCTAAAAACTTTTTAGCCATGTAGTAGTCAAACGCCGTGATGCTTCTATTTTTAATTTTG
TTATCCAAATAAGCGATCCCAGTAGAGAGATAAGACGGCTCGTTAGCTTCTAAATCTTTCACGCTTTCAT
TAGCTAAATTTTGATTAGTTTCTAACTTTTCTAATCCTTGATCATTTCCGCTTTCGTTCGCTTTTTGTTG
GGGTTGTTCGAGCGGTTGGTATAAGCTTTTTAGCTGTTCTTCAAAAATTTCGCTTTGCGTTTTTTCGTTG
GTCATTTTTTTGTCCTTTCTTTTAGATCACTTTAAAAATGTTTTTTTTAAACGCTTCATCTTCTAGCTTG
CCTTCTTGTATCAATTCTTTACGCTTCAAATTATAAGCGATCTCATTTTCTATTTTTAGCTTATTGTTAA
TGTTCTCGGCTTCCAACATTAAAGCGTTTTGCAATAATTTCACCTTGTCGCTTTCTATCGTAACCTGCAA
GTAGGATAACGCTTTTAATTCCGCTAATTTTAGCGTTTTGAGTTTCTCAGCTTCGTTTAAAGCGTTATCA
ATGGTTTCTTTAATGAAATTATTCAAAACCTCGCTTTCAAGCTCTTTTAAAAACATTTCTTTCAAATTCT
CGTTAATCACGCTATAAAACGCTTTCGGTTGCGCGCTTAAAAAACTAAAATCTAAATTCTTAATCACGCT
CTCCGTGATAGCGTTTAACTTGGTTTCTAAAATCCCTAAAATCTTGCTTGTTAGTGCGTTTGTGGTTTCG
TTCGTGGTTTCGGTGATGATTTCGTTTTTAGCCTGTTGTAGCGTGTTTTGTAGCTCTCTATCTTGTAAAA
TCTCTCTAAGCGTGGTTTTAATTTCGTTTTTTAGTTCAAGCTTTAAGTCGTTAGTGATCGCTTGCTTGTC
AAATTGGCTTAATAATTCGTTGCGTATTTCGTTAGTTAAAGCTTGCTTATTGACTAATTCCTTAACATTC
TTTTTTACCGCTAAAGGCATTTCTACTAATTCGCCGTTTAGATAGCCTTTAAAGGTGTTTTTTAGGCTTT
CTAAATTTTCATTAGCCTTTTCTTTGACTAGATCGCTTAATTCGTTCCTCGCTAATTCTAGCACTTCATT
ATTTTTTTGTTTGAGCGTTTCGCTTTCGTTAATGAGTTCTTGGATCTTATCATAAAGCTTCATTTTTTCA
CTCCTTGCTATTTAGCAAGCATTCTATAAAAAGTCTTGAATGTTTTTAAGGCTTATTTCTCTTAAAGGCG
TTAATCAACGCTTCAAGGCTTTCTAACTTCGCCTCGCATGTGTGGTCTTTGATAACGATTTTATGGTATT
TGTCTTTAGTTTTGGTTATTTCTAAAAGCTTGTTAGCCTTGTATTGTTGGCTTTCTAGTTCTAGCTTTTG
GATAGCTTCGTTTTGCTTGATCAGATGCGCTTCGTTAGTTGTTAGCCTAACGTTTGCTAACGCTAATTTA
GTCTTTAGATTAGCGCTCAAACCTAACAAAATAACGATGATAAGATAAGGCATAATCCCCCTAAAAGCCC
TAAAAATCAAGCCATAAGGCATTATCTAAAATCTAAACATAGGATTAGCGTAAAGCGCCTTAAAATCTTC
CTTAGTTATCGTTTTAGGCTTTGGCGCGCCTTGCGCATTTAATGCGTTTGATCTTGGCGTTAGCGTTGTT
GGCGTTTTCATAGCGTTATTATTACCCGCGCTTACGCTCGCTTTAGCGTTTGGTTTCGCTTTCGTTAGCC
AGTCTTGTTGCAATTTATTAAACTGGTTTTCTTGCGCTAAACCTTGCATTTTGAGATCGTTCAAGCGTTT
GTTTTGCTTGTGCATTTCTTCGTTCATGACCTGCTGTCTTTTAGCAAAATCCATGCTTTGCTCAGCTTGT
CTTTTTTGCAAGTCAAAAGCTTCGGCTTGTTTCTTATCGTTCGCTAAATCTCGCATTCTTTGATACTTCA
AGGCTTCTTCTCTTATCTTAGCGTTATCAAAAAGGCTTCCTGCGTTCGCTATCGTGTTCGCGAAATTGCC
CATGCTTTCATTAAGCAATAAGTTAGCGTATCGTTGGTTATTCAACGCTTGATTAAAACTATCTAATCCG
CCTCTGCCTGCGGTGATGCTTTCAAAATATGCCATTAGTTCGTCCTTTCTTTGAGTTTGTTCGCTATCAC
GCTAATAGTGATGTTTTTAGCTAAACTGGTTTTAGCGTTGCTCGCTTTGAAAGTGATCGTGTGTTTTCCT
ACCTTATCGCTTCTAAACAAAAACACGCTCCCGCTCGCTAGTTGTTCGTTCGCTTCATTATAAAAGCCTT
CCTTAGCGTTCGCTAAAGTGCTAAAGCCCCATAACTTGATCGGCGCGTCTTTTAAGACTTCTAATTTATC
GCTAAAAACCTGTATCGAATTAACTTCGCTCTGTTGGTTCAACTTCTCTAATTCCTTACCCAACTCGTTC
AATAATGTTTTAAGTTCGTTTGTTTGTTCTTTTTCTTTCACGCTCACGTTCCTATTGTATGATGTGATTT
GATCGTATTCACTGCCGATTTGCGCGATAATCTTAAACGCTGTTTCAAAATTGTGAAATGTGATCGTATT
AGCCGCATTCGCTTGCACTTGTAATAAGCTCACAAATGCGTTCGCTCGGTTGATCATGGCGTTATCTTTT
AGGCTTTTTAGCATCGCTTGGCATTGGATTAGCTTATTTAGGGTGTCCGCTTTGGCGCTCTGTAAGTTCG
CTTGCATCCCTAAAAAGTCTATTTGCATTTTAGCCCTTAACTGTTCGCTTTGCAAACCTTGCGCTTGCTC
GTTTAAAGCTAACTGCTCGCTTTGTAAAGCCGCTTGCATGCTCGTGGTGTTGAGTTCTTTGTTGTTGAAA
TTTTGCTTTTGTAGGGCTTCTTTGAATAATACAAAATTCCTTATAAATCGGGCTGTATCCATTTTAAGCC
TTATCAACAATTTTCACTAAAAAATGATTAACGCCCTTGTCTTTGACGAAATCAAAAAACTTTTTCACCG
CTTCGTTGCTTTTATAAATCATCTCTTCATCATGTTGCATCCCTAACAAAACACACCCTAAAGTGTCATG
CGCGGAATTTCCAACATGGATTAAGATCTTTCGGTTTTTGAAATCCTTATTATTGGGATCTACTAGCTGT
AACACTTCATGACGCTTATTATCGCATTTTTTATTTTGGTATTCTTTAGGCACCGTGCAACTCGTATCGC
TCCATGCTAATTCGTAATCCCTCGCTACGATCGGCTTATCTAAATTCGGCGTGTCTGTGGGTTCTCCGCT
GTTTTCTAAGGAAAAGCAACTAAAGAGCGCGTCTTTTTTTTCATAGTGTTTTATTATCGCTTGATCGCTT
AAGCCTTGATCGTGCGTGCTTTCAAACACTCTAAAGCTCCCTAACATGCCGCTTTCTTTCTTATCTTTTC
GCACTAACGGCCTTAAATCGTGTTTTCTTTCTAATAAAACTAAATACATTAACTTCCTTTGTTTCTTGGT
ATTTAATCCAAAGTTAGGCGTGGTTTTAAGGGTTAGGTTTTGTTTGCGTGCAAAACTTCAAATCGTTTTC
CAGCGTTTCGGTGTAAATCAATAACGCTCGCAAGTATTCTAACGCTTCTAAATGCGCGCTTGGTCGTGTG
GGTATTTCAATATCGCATTTTATAGGCACTTTCACCTCATGATAGATTGCCTTTTTAGCGCATGCGCTAA
AGATTGCGCTAACACCAAACGCTAAAAATAAAAGCTTCATTCTAAAATTTCATAAACTAACGCTTGAGAA
TGCTTATAAAACACCCAGTCGTTACTATATGCTGTCGGTAGGCTTTGTGGGGTTTGGTTAGCAAAACTGG
CGTTATTTAAATAGCTCGTTTCAAACCCATCCGTGTTTGAAGTATAATTCACGTTCACCCATAAATCTTT
ATGTTTCCTAGCGAATAGCGCTATCTTATAAGGCGCTTCTTCGCTTGGCGTTGTAAAAGGGCTATTCACT
GAATAAGTGCCTATGTTTTTATTGCTACTCGTTAAATTAGAGGTTTTGTTTTGATAAAAGCTATTGAGGA
TCGGATAGACCTTATTATTCGCTTTCAAGCATAACACCATTTCACCCATGCTTTCGCTGTATATCCCATT
CGTGGATAATTCATAAGGCATGCTAAATTGCACGATATAACTTTTATTGTTTTTTAGCGTGATACTAGCA
AATTCAAACAATTCCCTAAATTCATCGCTTTCATTTTTGAAAAAACTTTGACGCCCATAAACATAAAGCC
CTACAAACTTCATGTTAACGCCTTGCATTCTTGGCGTGTTTAGTAGCGTTTCTGTGGCTGTTTTCAACTT
TTCTAATTCTAACGCTAGATCATTTTTAGCGTGAGTGAGTTCGGTCATAATGTTTTCTTTTAGCGTGTTT
CCTGCAACGTTAAGCTTTTGTATTTCGCTCGTGGTTGCTTTTGATAATTCCAAATTAAGCCGTTGTTCTA
ATTCTTGCCTTTTAGCTTCTATGGCGCTCACTAAAGCGTCCATTTTAGCCTTTAGCTCCTGTTCGCTGTT
TTCATAGCCCGCTAACTTGCTTTTAATGGTTTGGATCGTTTCTACGATTTTTATGTCGTGTTCATTGAAG
TTATCTAAAATCTCCAACTGGTTTAAAAGCTTTGAAATGTGATAAATCCCCTCTAAACTTTTATAAACCT
GCTCTTTGAAATCGCCATTATTCAAGGCGTTTTCTAAATTGACTAAATCCATTTTTCACAACCTTTTTTT
TAGACTATCTAACGCTAAAGAACTCACGCTCTCCGCTCCTAAATACCCCACGCCTCCACTAATCGCTACG
CACAAGCTTTGAGGCAATTGAAAAAAATAATCCGTGATTTCGTAGCTTATCCATGTGATGAGCATGCTAC
TTCCCACGCCTTGAATGAAATAAATCACTTTCTCCGTCCTACTTTTGAAATCCTCGTTCTTTATGCCCCT
AAACACATACAAAACACCCACAAACAAGCCGATCACTCCTACCAGAAGATACGGCATGAGTTTAGAAATT
TCAAAACCTAAAACTAAAGAATGTTGCATTATCTAACTTTATTTTTGAAAATTTTGATTTCGGGTTTTTC
TAACTGCATGCCTTTTAAATGCTCGTTTAGTAGTTCGGCGATCGTTTCTATCACTTCTAAATTCTTTTTA
ACTTCTATTTCAAGTTTTTCGGTTTTGTTCATGTCTTCAATGATCAAAACAAGTTCAAAAATACTCAAAA
CACAAAACAAAAACAGCAATCCAGGAATGATTTTAATGACTTTTTCTTGCATGCGTTATCCTTTTAAGTT
AAAGAGTTCAGGTATAAAAGTTCCACTTGTTCTAAAAAATCATCATCGCTTTGTTTCTTGCTTTTGACTT
TTGCGATGAAATCCCTATAACCTCTATTTTTTAATACCGCTAACGCTCTTTTATCGTTTCTTTTTTTAAA
CGCTAAACGCTTTTTTTTAATGTTGCTAATGTTCTTAATATTTTTAAAATGTTTAATATGATTTATATTT
TTCATTATAACCCTTTCTTTTTCTCTTATTTAATCCAAATCAAGGCGTGGTTTTAAGGGTTATTTTTCGC
TCAAATCCTCCATGTCGGCTTGGCGTATCGTCTGGCGTTATAGGTTTCTTTAATTTCTCGTTTGATAGGC
GCTTTCACGCTCTCATGCGTTATCGCGCTCGCTAAAGCGTCTATGCAATCGTCTTTTTTGAAAGGCTTAT
CTGGATTAAAACTAAAAAGCTCTTTTTCTATCTGTTCGGTGTTGTTAGCCGAATGGCTAAACGCTAAAAA
TCCCGTGTTGTAAAAAGGTCTTATCGCTTTGATCTTATCCACTTTAGAAATCTTTCGGCTTGGCGTGTAG
CAAATGATCTCATCGTTTAATAGTTCCCTATTATTTTCTTTGGCTTGTTGGTTGTGTCTGGCTAATGCCA
CTAAAAGCAAACGATACAGCACTAAACCTCCGCCATCGCTCTCAATGTAAGTTTTAGCCTCCTTGTATTT
TTCTTTGTGCGCTAGAATGTGTTTAATCGTATCTTCTTCGCTCCAAATCCCAAAAGAACAATCTAAAACG
ATGTACCTAACGCTTTCATTATAGTTTTCCACGCCAACGATAACGATCGCTCTGTTATCGGCGTTTTGGC
TCAAACTTAAAGCGTTATCTACAAAAATATAAATATTCATCTCTCCTAATTCGTGCGTGAAAACTTTCTT
TAGATACTCTGGATCAAAATACCCACCACTGCTAACGATCGGATCTTGCTGGTATTGGGCGCTAAATTCA
TCGTTACCCATTTGCAACCTTAAGGCTTCTAATTGATCCTTATTGTGTTTAGCTTCAAATAACGGCGTGT
CTTTCTCTCTAGTGTGTTCAAAATCCTTTATCTTGTAGTGTTCTTCGTTATCGTTCAACGCTTTAAGCTG
TATGATTTTCCATTTTTGGATCGTTTCAATATCAAATTCGCGCTCGCTCTGTAAAAATCCGCATAGATCA
TTACTCCCTAAGCGTTGCATTAAGATCGTTATGTTAGATCGGGTGTCTTGCAAGCGTGAAATAACGCTTT
CTTTGAAATTCATATTAACGTTATTGACTTCTTTTTTAGAATTCATATCGCTCACTTTGATAGGATCATC
GATCAGTATCTGGTTAGCATGAAAACCCGTTAATGCGCTTTTTAGCGTGGTAACAAACAAGCCTCCACCC
TCTCGTAAAATAAACTCCCTTGAGTTGTTTTGCAAAAATTCTAAAGGCTCATCAAAAAAAATACTTTTGA
AAAAAAAGCTATCCATTAAATCCCTTACTTGGTTAGCGATCTTTCTGCACAACTCATCGCTGTAAGAAAT
GTAAAAGATTTTCTTCGTTCGGTCTTTCCCTAAACTCCACGCTATGAAACACCTCGCTATGATTTCGGTT
TTGCCATAGCTTGGAGGCATGTTCAAGATCAAACGCCTTATTAATTCGTCGTTTTGGCATGTGTTCGGTT
GCGTGCATTCTAAAACCTTACATAAATATCTAATGTGCCAGTTATCCAAAAACGGCTTATTCTCGTATCG
TTCCCACTTCAATGTTAAGAAGGAATAAAAATCACGCCTCGCTAATTCCCTTAACGCTAACTCTTTTAAG
GCGCTTTGCTTATCCATTCGCTAACGCTCCCAAAGAAAAACAAACCGCTACCATAAAGCTAAACCCTAAC
GCTAAAACTAAAACGCTTATCCCTAACATTTCTAAAATCTTGTTTAGCATTTTCTAGCCTTTCAATAATC
TAAATTCTGCGCGCTTGGGTATTTTCGCCATGTCGTTTTATCGCTCGTTTTTAGCTTCTTATTGGGCTTG
TTGGCGCTCGTTTTAGCGTTATTAGCATTATTAGCGTTTTCTTGTTGCATTTCGCTAATCGCTACCGCTT
GGTTAATTTTCTCGCTTTCGTTCGTGGTTTGTGATAAAGCCCCTTGCTCGGTGTATTTGTGCGCTTTAGC
TTGTAATTCCAAAATCTCAGCTTGTAATTTTTGGATTTGCAAGGCTTGGATTTGCTCGTTATAAGGCGCG
TTCGCTTGGGCGTTTTGCTCTTGTAAAGCGTTAGCGCTTTGGATCGCTTCTAAAACGTCGTTAGTGATCG
GGCTGTCCATGTCGTTTAGCATCAATGGCACTAAATTAGGCACTAGATCCGGTCTTATGGGCGCTAAAAT
CTTTAACAATTCGTTCCAGTTATACCATTTTTCGTCTCGACTTTCTGTCTTTAGTTGGGATTTCAAAATC
AGATCAAATTTCAGCGGTCTTATCTTGTTGTCATCGCTAGAATTGATCTTAAAATACCTATCTCCTACTT
TCCTATCAACGATTTTGAAAACCTGTTCTTTAGTGAAATACTCACAAATAAAGCTAACCGCTAGTTTGAA
AATCAAGCGATCCATTTCATCCGTCGCTTTTAAAAAGGTTTGTAGGCCCATTAAACCGCTTTCTTTTCTT
TGCGCGATCGCCACGCCACTTTGTCTATTCACTGCCATGCCTAAGCTTTCATCATTTAGTCCCGCTAATA
GCCTTAATAGTTGGCGTTTTTGTTCGGCTTTTTGGCTTAAAGCGCTCAAATCCGCTTGATTGTTCATGAA
TTGGATCTTATGATCTTTTAGAGCGTTCGGTCTTACCTTAGCGATCGCGTTGTCTAAGCTCATGGTTTCT
ACAAATTCCGCTACATCCACCACAGCATCCTCTTCAAACATCGCCTTAAAACTCCCCATCATATTCCCCA
TGCGGTTTTCGGCGTAGTTAATGAAATCTTGCATGGGCTTAATATCTCTAAATAAGCCGTAGTAATTGTT
TAATTCGTCCGTGTATAGCTTGGATACGATAAAAGGGCATGCGCCGCTCTTAAAAGGTTTTAGCTCGCTT
TTATAAATCCCAGCGCTCCGACTCCATAAATACCGATTCCACTCATAGCTTTGCGAATTTTGGTTATATT
CCTTATACCAGCTTTCAATCACGCTCGCTATCCTTTCGTGATTGGCGCTTGAGTAATTCACCATCACGCT
CTCACCAAACAATAATAAGGCTTCTTGCTCCGTGATTTCTAGCATCTTATGAAAACGCCTCGCATCTAAC
GCGTTCTTATCGGTAGAGAAATAATCAATCACGAAGCTTTCAGGTTTCAAGGCTTTAATATCAATTTCTA
CGTTTTTTTCCTTATCTTCATTCACCCACAATTGGATAACCCCTAACCCACCGATTAAAAGGTTCTTATC
TCGTTCTATCATCGCCTTATCATAGTTTTCTTGCTGAATGAAAACCTGTAAAAGGCTATTGAGTAAATCG
CTCAAGGCTCTGTCTTCTTCTTGTTTAGGGCTTAATCGTATTTCGCTGATGCTTTCTATCTTGTAACCTA
AAATCTTATTCACAATCACTTTAAACATGTTTTCAACGATTGGCGTTTGCCCACGATCTAAAATGATGTT
TAACACGTCTTGCGGGAGTTGGTTGCCGTTGTAGTATTTCTTAGCTTCTAAAAATTCAGCGTTAGCGATT
AAAGCCTTTTGATAGTCGTTAGAAAAATCGTTCTCTAAGGTAGTAAAGTCCATTGAGTTGCCTTGTTCTT
TTTACTTATTTAAGGGTTAGGTTTGGCTCTAAAACCTTGTCATTATATCAGCGTTGTTTTTAGCGATGGT
ATCAATCGCTTCCCGGTTATTCACTCGTTCCTGTTCTCTGGCGTTATAGCGTTGTTTTTCCAATTCAAAC
TGCTCTTTGGCCATTCTAGCGCTTTCTTTAGCGTTCTTGTTCTGCTCGCTAAAGTTGATCGCTCCCACGA
TCAAGCTCCCTAATCCGCCGATCGCTCCTCCTAGCATCCCTAAACCTCCATAACCTCCCACGTTCTCCAT
GAAGTTAGAAAATTTAGAAGCTTTAGGCGTTTCTACTGGCTTATAACTATTCAAAAAATCGCTATAACTC
GTTTTAGAATAATTCAACAAGCCGAAGTTTTTCGGCATGCTTTCTCGTGTTAGCGCTGGCGTGTTGTTAG
CGTTTTCAGGCTTGAAGTAGTTCGGATCGTTTAAAGGGTTCTTAAAAAACATTTTTTAACCTTTCTTAAA
GTTTTCAATCGTTCTTAACATTTCTTAATTTTCAAAACATTTTTAAACATTTCAAAACATTTCAAAAATG
CTTAAATTATTTAATACTCTACTTCAATCACGCTTGGTAAAAAATACAACACTCTCAACACGCCTTTAAC
GTCGTTCCCGTTAGCTTTTTTGACTTCTGCCACGACTACCTTATTGCTCGAAGCCGTGTAATCTTTCGCG
CTCGTAGCGTTCTTATTGTTGAGATTGTCTAAAGTCAAAAAATAGTTTTTGGTGGTTTCATCTTTAAATC
CCACGCTCACCGTTCCATCCGTAGGAGAACCTAGCACTTCTAAACTCACCTTCACCACTTCTGCGCCACA
AGGCAAAGCCACTAAATCATAAACGCCGTTTTTGAATTCAAATTCCGCTTTTGCTAGATAGCTCACGCTA
TGGACTTTTTGTTTCATTTTCTTTTTTCCTTTCTTATTCCATGTTAGAGACTAAACCGATCACGGCAAAA
TCTTGGTTATCATAAGGCGTTAGCACTCCGTCCGTGCTTTGGTACTTGGCTTTAGACACGCCTAAAAGAC
AATCCACGCCCACTAATGATTTTCTGCCCGCGTCCACGGTTTCATCAATATAGAACCTCGTTTCTTTAGA
TCCCGCTAATAACACCGCGCTAGCGCCGATCAAGCAACCGATCGAGATCTCTTTGTTTTCAGCATTTTGT
TTTTTGGCAGTTTTTAACGCTTCTTTGAGTTGGCTAGGCGTTACGATGTTGCTAACGTTCGCTTTATTCA
CGTAGCGTGAAAAATCGCTATCGCTCACGGTAGAATTGGGCATGCCCACGTTCAACTTATTCCACACGCC
CGCATCAATCACCGGGCAATTGTCAATGACGCCCAAAAGCCCGCTATACAGCATGCCTTTATCTTCGCCT
GCGAAGGCGTAAAGCTTGCGTAATTCCTTAAATTCGCTATCAGCTTTAAGTTGGTTGGCTTGGTAGCTAT
CCAAAAAGATAATGTAGCTCGTGTTTTGCACGATCACGTTACCCACGCTTTGCGCGCTCGCTCTAACGGG
TTTAATGGGGAAGGCTTTAGCGTTGTTTTCTTTTAAGCCGTTTCGGGCGTGAAAAATCGCTTTTCTAATG
GTCGCTACGCTCATGGTAGGATTATATAGGTAGTTAGTGAAATCGTTCGTCAAGCTCGCCACGATTCTTT
TATCTCGTTCTTCGTTCATCCATGTGGTCAAGCTATCCACGCTTTCCTTAATGAAATCAATGCGTTCTAA
TTCACTGTAGGCTTTGATTTTAGAACGTAGGGAATTGCCAAAAGCGTCCGGATAGATCGTTTGGCTTAAG
ATCTCTAAATTATCATAATTCGCTTCAAAATCCGTATTACCGCTCACACCGCTGCCGGTTAATTGCGCTT
TAATCCTTGGTCGGAAGGGTTGTTGATTAGCCACGCTAAAAAGCCTAATCCCACGATCCGCGCCGGTGCC
TGTGATGCTAAAAAACGGGCTTTTTACCCAGCTTGCGTTTTGGATTTCCCTACCGACTTCTATCCCTAAA
TTAGGATTATTGGAAATGTTGTTGAAATTGATGTTATTGAGTTTTTCTAACATGATCGCTCCTTAGTATC
TTGTCATGATGTTTTCATTGTTAGCGTATCCTACACCGCTAACGCCGTTACCTAACGCTTCTTTAGGAAG
ATTGTTTTTTTCTTCTTTCTGTCCTTCTTCAGGCTTAGAAAGAAGCGCGTTAAAATAATCTAAAACCGCT
TCAAAAAACGCCTCGCCTTCTAACTTGTCAATTTGCTTTTTAATGCGGTTTGGGATTTCTTCATTGTAAA
ACTCTAAAAGCTCGTTCAGGTCAATTTCAGGGTGTTTTTTCAAAAACGCTTCTTTGTCTTTTTCAATCTC
TTCGTTTTCTCTGTCTCTTTGGATTTCATCGCTCAAATCCATCGCTCTGCCCACTTTGTCCGTGAGTTTC
TCCCTAAGATAGTTATTTTGTTCCGTGAAAACAAACCGGTAAAACTCGGGCTTGTTGCTAAAAAACAAAT
CTTCCACTTTCTCATTAGTCTTATCCACCATGTGCTTAATGAAATCCTGTTCCAAACTCGCTTCCGCTTG
CGCGATCTCTCGTTTTAAGGTTTCAAGCTCAATTTCTTTTTCTTTGATGCCCATGCTTATCCTTTCTTAT
TGATTATCAAACTTTAGCTAAAAGCTAAAACGATTTTAAGGGTTAGGTTTTGTCAAAAAAAGATAACCCT
ATTTTTGTTTTTTCTTTTTGGCTAATATTCTTTTGCTATTAGGATTTTTCTGTCGTTCCTAATAGCAGTT
TCTTTCTAGGTTTTAGTTTGGATGCGTTGCTAGCATTTAAAATACTTCTTATCCTCTTGAATGGGCTTGG
TTCAAGAGGGATTCTCCTAAACCCTTACGACTTTGCTAAAATGAATATTTTTAGAATACATCAGGCTTAA
ATAGTTCGTTAGGTTATCTTTAGCTAATTTCAATAATTGCTTATAATTCGCTAAAACGCTAAAATTGGCT
TCATGGTTAGGGATTTCTAAAAGACTACACAAAACGCTATACACTAAAACGTCAAGGCATATTTTAGGCA
ATTTCACGCTATCTAAAACGTTATTAACCTCTTCGTAAGTGTAATACACCACTTCAAGTTCTCCGCTTCT
AAAAGGCGTTACACTCAGCTTATCGTTCAAAACCAATAATTCTATTTCTCCGGTATCTTTTTCTATGCTG
TTACGGCTTTGTATTTCTTTTTTATCTAACTTGACGCTTTCTATCCCTAAAAGGTTATTAATCGTCAAAA
AGCGCTCTTCTTCAGTGATTAAGGCTCTGGTGATCGTTTTATTTAGCTTAAATTCTAAACAAATTTTTAA
AATCGCTTGGTTGATGTTTTCAATGATGACGCTGTCTAAAATTTCATAATTCCCCACTTCGTTGTCGTTT
AAGCGTTCTCTAACCTTTGCTACAATTTCGCTAACTTCTATCATTTCAAAATCCTTTCTATCAATTGCCT
TTCTTTTTCTGCAAAAAACTTTGGCTTGAGATAATAAACGCCTTTAATAATATTCTTTTCATACACTGCT
AAAAAATCCGTTAATAAAGCCTTTTGTAGCTTGTTTTCTGGCTCTTTAGCGTTTAGGAGGTAGTTTTCTA
TGGTTTCAGTTAAAAGCGCGTTAAAATTGAGATTTTTAGGGTAATCTTTATAATCCAAATCGCCCACGCC
TTCGCACACTCCAAAAAAAGCGTTATTGAATTTAAAGAGGTTTTTTTGCGTGAAGGGTAGTTTTAGCTTT
TGGTTGGCTTGTATTTCTTGCTTATGTATCAAAACGCCTCTATAATCAAACGCTTCTAAAACACCGCTCA
CATCAAAAACCACAACTCGCATTATTTCAAGCCTTTCACTTTAGCAAACAAGCGCACGGCGTAATAAATC
AAAACCGCTTTAAACACCGAAAACGCTTTCACTTCTAGCATGCTTTCTAAAAACAGATCGTCGCATTCTT
TTCGGGTATGGATTAGAAAATCTTGCGGTCTAGGCGCAACACCATTCAAAACGTCGCACATGTAGTCATG
CAAGATCGCGCACTTCAACGCGCTCCCATAGCGTGGGATCACAAAATTAAATCCCATGTTCGTGAAACCA
TCGCTAGTAAAACCGCTCGGCACGATGAGTTTTTTTGAATGATCTTGCTTTAGATAGTATTCAAACCCTT
CAACAAGCCTTAACTTTTTCCCGTCGTTGCTAAATTCAGCAATAATTGGATCGCTAAACTTCCTCATGTC
AAGTATTCTTTAATTTGAAATTTTTCTAACGCTTCTAAACTCGTTACAGCTTGGAGGCGGTCTTTTTCTC
TGCCATAAAACAAAATCAGATCGCTTTTGAATTTTAGAGCTTCTTGGGATAGTTTCAATAATTGCGCTTT
CGTGTGTTTCTTGTAGGTTTTGAAACCTAAAACGCCGTTAGATACTTCAGCGCACCTAAAAACCGAATCA
ATGCCCGCTATCACTAAAGCCTGTAAGTTCGCTTGATCTTCTAAAGTGAGATCATACGCATGCATGCTCC
CTAAAACCTCGCTTTTGAACTCTTTAGTGATTTTTTCTTTACAAATAGCGTTAATTTTTTCTATCGTGAG
CTCCTTGAGTCTTTTGAAAATCTGTTCTTTAATCGGTTTTTTTTGATCCTTGATTAGCGTAACGCTAAAT
GATTCCATTTCTTCTATAGTTTTCATTTCTTTTAACTCCCTTGACTTTTTCAATTTTTTTAAGTATTGTT
CTTTCTAGCACCACCATGGGAACTCAACCCATGGTGCACTTTCGCGTTAGCGTCGAGTGAGGTGCTTGAA
AATTCTTTATAAACATCATTATTTTTATAACTCCCATTGTTCTTATACATCGTTTTTAAAACTAATTCAT
TTTTCTTATTGACCGCTTGCTCTACCACTACCGCATAGCCGTTGATTTGCTTGAAAGCGATCAAATTATT
GTTATCCGTAAAAATAGCATCCGCATTATCAATAAAGCTTCTATAATTAGCTATAATAAGCCCATTTTGA
ACACGAATGATTATTTTAATAAGGACAATCAATGAAAGATAGTTTTCTTTTCACTTCCGAATCAGTAACC
GAAGGGCATCCTGATAAAATGGCTGATCAAATCAGCGATGCGGTTTTAGATTACATTATTGAGCGGGATC
AAAAAGCCAAAGTCGCATGCGAGACTTTAGTTTCTAATGGTTTTTGCATGATCACTGGCGAGCTAAAAAC
TTCTGTTTATGCCCCGATGCAAGAGATTGCAAGAGAAGTGGTTAAAAAAATTGGCTATACAGACGCCCTT
TATGGCTTTGATTACAGGAGCGCGGCGGTTTTAAATGGTATTGGCGAGCAAAGCCCTGATATTAATCAAG
GCGTGGACAGAGAAGATGGCGAGATTGGGGCAGGGGATCAAGGGCTTATGTTTGGTTATGCGTGCAAAGA
GACTGAAACGCTCATGCCTTTACCCATCCATTTAGCGCACCAGCTCGCTTTCGCTTTGGCTCAAAAAAGA
AAAGACAACACCTTGCCTTTTTTAAGGCCTGATGGCAAGTCTCAGGTGAGCGTGCGTTATGAAAACAACA
AGCCTGTAAGCGTTGATACGATTGTCATTTCCACCCAACACTCCCCAGAAGTTTCACAAAAGCATTTAAA
AGAAGCGGTGATTGAAGAGATTGTCTATAAGGTTTTACCCAAAGAATATTTGCATGACAATATCAAGTTT
TTTATAAACCCTACAGGAAAATTCGTTATCGGTGGGCCTCAAGGCGATGCGGGTCTGACAGGTAGAAAAA
TCATCGTGGATACTTATGGAGGGTTTTGCCCGCATGGAGGAGGAGCGTTTAGCGGGAAAGACCCCAGCAA
AGTGGATAGGAGCGCGGCTTATGCGGCCCGCTATGTGGCTAAAAATTTGGTAGCGAGTGGGGTTTGCGAT
AAAGCGACCGTGCAGCTTGCTTACGCGATTGGGGTGATAGAGCCTGTGTCTATTTATGTGAACACGCATA
ACACGAGCAAGCATTCAAGCGCGGAGTTGGAAAAATGCGTGAAATCGGTTTTCAAACTCACGCCAAAAGG
CATCATTGAAAGCTTGGATTTGTTAAGGCCCATTTATTCGCTCACTTCAGCTTATGGGCATTTTGGGCGC
GAATTAGAAGAATTCACTTGGGAAAAAACCAACAAAGCTGAGGAGATTAAAGCGTTCTTTAAGCGTTAAA
AAATATTTTAAGGGTAATATTTTAAGAAATTTTTGTATAATCAACAATTCACAAGGAGTTTAAATTGAAA
CAAAGAACGCTGTCTATTATTAAACCGGATGCGCTTAAGAAAAAAGTGGTAGGCAAAATCATTGATCGCT
TTGAGAGTAACGGCTTGGAAGTGGTGGCCATGAAACGCTTGCATTTGAGCGTTAAAGACGCTGAAAACTT
TTATGCGATCCACAGAGAGAGGCCTTTTTTTAAAGACTTGATAGAGTTTATGGTGAGTGGTCCGGTGGTA
GTTATGGTTTTAGAAGGTAAAGACGCGGTGGCTAAAAACAGAGAGCTTATGGGAGCGACTGATCCCAAAC
TCGCTCAAAAAGGCACTATCAGAGCGGATTTTGCTGAGAGCATTGACGCTAATGCGGTGCATGGGAGCGA
TAGCTTGGAAAACGCGCACAATGAAATCGCTTTCTTTTTTGCCGCTAGAGAGTTTTAAGATTTAAGGGCG
TTTTAATTGAGCATGCAATTTGAAATGCGTAAAATCGCTTTTAATGTGCCTAAAGTCTTTTCTTTAGAGC
ATGAGGGAGTGGTTTTAGAGGGCGAAGTTGTGCGGGTAGGGGCGAAATTGTTCCGCTTGAAAGCGCGTCT
TAAGGGTGAATTGATGCTTATTTGCGATACAAGCGGTAAAGAGTTTAAAAAAAGCCTTGATGAGTCGTTG
GTTTTGCATATTTCAGACGGGTTGTGGGATACGCAAAGCCAAAGTTTGGATTTTGATAATTTAGACATTA
TTGAATCTTTCAATGGTTTTATTGATTTGAGCGAAATTTTACGCTCTGAAGTGGAGTCTATTAAATTAGA
CTACCATTATGCAGATTGATATTAAGGAGAATTTATGGCAGTACCTGATAGAAGAGTGAGTAAAACAAGA
GCGGCAAAAAGGCGTACGCATTATAGCGTTAAGTTGGCTAAACCTGTGAAAGCCAAAGATGGCACTTGGA
AGCTCCCCCATCATATTAACAAATTTACTAAAGAATACTAAGATAAAAGCTATCTTTAGTGATAGAAAGT
ATTTTAAAGGATTGCAACGGATTGCAACAAGCCTTTTAAGGACGCATGATGAAAATTGTAATAGACTTAA
TGGGGGCTGACCATGGGGTTTTACCCATTATTGAGGGAGTCTCAAGGGCTTTAGAGAATAAGAGTTTTAG
CGTGGTTTTGGTGGGGGATAAAGACAAAGCGACCCCTTTTATTTCTAAAGAGTTAGCCAGCAAAGTGGAA
ATGATCCACACGCAAGATTACATTAAAATGGAAGAAGCCGCCACGGAGGCGATTAAGCGTAAGGAATCTT
CCATTTACTTGGGTATGGATATTTTGAAAAATGGGGCTGACGCTTTGATTTCAGCGGGGCATAGCGGAGC
GACTATGGGTTTAGCGACCTTGCGTTTAGGGCGCATCAAGGGGGTTGAAAGGCCTGCTATTTGCACTTTA
ATGCCTAGCGTTGGCAAACGCCCTAGCGTACTATTAGACGCAGGAGCGAACACGGATTGCAAGCCTGAAT
ATTTGATTGATTTTGCTCTTATGGGGTATGAATACGCTAAAAGCGTGTTGCATTATGACAGCCCTAAAGT
GGGTCTTTTGAGTAATGGCGAAGAAGATATTAAAGGGAACATGCTCGTTAAAGAAACGCATAAAATGCTG
AAAGCTTATGACTTCTTTTATGGCAATGTGGAGGGGAGCGATATTTTCAAAGGGGTTGTGGATGTGGTGG
TTTGCGATGGCTTTATGGGGAATGTGGTCTTAAAGACAACTGAAGGGGTCGCTAGCGCGATAGGCTCTAT
TTTTAAAGATGAAATTAAAAGCTCTTTTAAATCTAAAATGGGGGCTTTGATGCTTAAGAACGCGTTTGGT
ATTTTAAAACAAAAAACCGATTACGCTGAATATGGAGGAGCGCCGCTTTTGGGCGTGAATAAAAGCGTGA
TCATTAGCCATGGCAAGAGCAACGCTAGAGCGGTTGAATGCGCGATTTATCAGGCTATTAGCGCTGTTGA
AAGTCAGGTTTGTTTGAGGATTACTAAGGCGTTTGAGAGCTTGAAATCTCAATCTTTTGAGAGCCAAAGC
GATCAACAAGACGCCTAAAAATAACTATGTAAAGGGATTGAATGGAATTTTACGCCTCTCTTAAATCCAT
TGCGATGCATGTTCCAAGCGAGCGTGTGAAAAATGCAGAGTTCCAACAATTTTTGGATACCAGCGATGAA
TGGATAGAAAAAAGGACCGGTATCAAAGAACGCCGTTTCGCTAACGATGAAGAAAAAAGCAGCGATTTAG
GGGTAATAGCGGCTAAACAGGCCATAGAGAGAGCGCGTTTGACTCCAAAAGACATTGATTTGGTGGTTGT
GGCCACTTTAAGCCCTGATTTTTTGGTCATGCCTTCAACCGCTTGCGTGCTGAGCGCGAAATTAGGCATT
GAAAACAAGCCGGCGTTTGATATTTCAGCCGCTTGCACGGGTTTTATTTATTTATTATCGGTGGCTAAGG
CTTATGTTGAGAGCGGGATGTATGAAAATGTGCTGATTGTGGGGGCAGAAAAAACGAGTAGCGTGTTGGA
TTTTAAGGATAGGGGGACTTGTATTTTATTTGGCGATGGGGCTGGGGCGTGCGTGATAGGCAGAACCAAG
CGTTTAAAAGAAAGCATTTTAGACGTGCAGATTTCAGCGAACGGGAATTTTTCTAATTATCTCTATACGC
CAAGGACTCTAAAACCCACGCCCTTTAACTCTAAAGAAGAAGCTTTAGAGCCTTTTTTGTGCATGAAAGG
CAATGAAGTGTTTAAACTAGCGGTAAAAACGCTTTTAAAAGATGTGGAAATGATCTTAGAAAAAAACGCT
CTCAAACCTGAAGATGTGCGTTTGTTCATCCCGCATCAAGCTAATTTTAGGATCATTCAAGCGGTGCGGG
AGCATTTGGATTTTAAAGATGAGCAAGTGGTTTTAACCGTGCATAAATACGGCAACACTTCAGCAGCCAG
TATCCCTATGGCCATGTGTGAAGCTTATGAAGAGGGGCGTTTGAAAAAGGGCGATTTAATGCTTTTAGAC
GCTTTTGGTGGGGGATTGACTTGGGGTTCAGCGTTGGTGTATTTTGGAGGAAGTTAAGAAAATATTGAAG
GAGTATTGAAAAAGATTGAAGGAGTATTGATGAAAAAGGTGATTTTTTTATTTTTAGTGGTGTTGGGGGG
GTTAAAGTCGCAAAGCACTTATTGCAGCGATTTTTGTGAAGGCACTCCAGAGAGTCGTATCCCTCCTATG
GGGTTTCATTTTAGTTTTGTGCATTCAGTGAAATATTATTTGCAAGATCCGCAAGAGCGCGATCACAAGC
TTAAAAAATGCCATGAAGCCTTTGATTCGACGCTTAAGGTTAATTTTATTACGAAGTCTTTTAAAAAGGA
TTGCAAGCATGCGCAAATGGCTTTAGAGCAAGCTCAAAAAGAAACTCCATGAAGGGGTTTCTTTAGGAAT
GCTATTTCTTATAGCAGAAATTATTTTTAAAGTAAAAGACGAATAATGTTTAAAGGCATTCTAGTTTTTT
TAATACCTATTGTTCTTATTGGGTTAGTATTAACAGCTATTAGAGCTACTATAATGGCATTTAGAGGTGA
TACTGATGATGATGAAGTTGAGAGTGATGGTTTTTTAGTAAAATACGGGATAAATTCGTTGGATATCTCG
GCTATATTCTAGTTACTATAATAATGTTTTTTCCTTATATAATTGGTCCAATTATTGTCATAATATTACT
ATTATTATAATTAGTTATATCTATGATTTTATTATTTTTTTATTTTTTTGAACCCAACTCTTCCAATGAT
TAGTAGCGTCTCAACTAAAAACGCAGAAACCCAACCAACAACCCATTGAGAACCCAATATAGAAATTAAT
ATTCTTTAGTCTGTTTTTTAAAAATAGGGCTTTGGTTGCTTGGTTTGATAGCAAAACTCTTAAGGGGATA
GGGGGATATTTTGCGTTTTAATACCCCTTTAACTCTCCAACTAAATCCCCCTAACCCCCTAAGACCGCAT
TACAAGAAGCTACCGCTCGCTATGAAAACTTTTATATTAAAAAATGTTTTTAGCATTTTTAAATTTTATC
CCCAACACCCCATTAGAACAAAAACCAAATTTCTATTTGGAAAATTTATGGTAATACTCGCCCTTGTCCG
TGATGATTTTAACTTCTAACAATTGGTTAGGCTTGCAATCCAGGCGGTAAAATATTTGTTGCGAATACTT
TAACTCATGATCAAAAAGCTTTTCTTTTTTAAACTTATCGCCAAATTTGGGTTCCACTTTTTTAGTCGCT
TCGCATGAATTTCCCCTATTGACAATAAGGTTTTTAATCACCACCGGTTCATCGTTCATAGAAGTGATGC
TTAAAAGACTGGAATCCGTCATTTTCCCCATGAGTTTCCCCCCAGTCGCGCGATAATCCAGCTTGAAATC
TAAATCCTTTGCCCCCACACAAACACCGCTTATAACTAGCAAGCTTAAACACATTTTTTTAAACATCAAA
ATCCTTTCAATAATAGTATTTGTAGGGTATTATAATCAAATTTGATATATTCTTTTTTAATCGTTTGTTG
CGTTTATTTTTGATCAAGTTTGTAGCCCATGCAATCCATTTGAATAATTTTAAAAAATTTCTTTTTGTTT
GTTTTTCTATCGCATCTTTTCCGCCATACAAAAGCCTTGTTTTAAACGCCATGCTCAATTCCATTCGCTT
ATTTTTAGCGTATTTTTTTCTATCGTTTGCGCTGAAACAATCTTCAATTTGTTTGAAACGCCTATCGCAA
TCTGAGAGTTGCAAGATGGTGATAGGATTACCCAAATACTTATTAGCTTTTTTAAATCGTTCGCTCGTTG
CGTTTTGGTCAGAATCGCATTTTCTGTCATCGTCTGTCAAAACAATGGGGTTATTGTCTAACTCACAAAG
TTTTTTAATGGTTTCTTTCATATGTTTTGAATCTTTTTTAAGCCCTGAAATGGGTAAGAAAGTGAAAGGA
ATGGGGTTGTCCTTGTATTCTTTATAACGCAAATACAATTTAAAAGCGCTCAAATAACAATAATCCGTGA
TGCCTTCTACAAAAATGATCCGGTGTTTTTGGGGGTTATGGAAAACATGCTGGCCCACCCCTAAAGAGCG
TTTGATTTTATCTAGAGCGTCGGAGTCTTTGCTTGCATTATTTAAGGGATAGTTAAAGTGATTCTTAATC
GCAGAGCCTTCTGTTTCTTTTTCCACAATCCTTATTTCATCTAAATGATCCGTATCCACTAAAAAGGGGT
CATGGGTGGCTAAAACAAAAGTAACATGATTTTTATGAGCGTATTCTTTTAAAAATCTCCTGAATTCCTT
TCTGGCTGGCACGCTCAAATGAGTGGCTGGCTCGTCCATGACATAGATAATATTATGGTTAAAACTAAAA
TGTGATCCCACATTATAAAGAAAACCAAACATGAAATTAAACGCCCATTGGAAGCCTGTGCTTTGCTGGC
TTAAGATGATTGGCTCATTTTGATTGTCGGATTTTCTGCAATCATGAATTTCAAGTTTTATTTCATATGC
CGTGTATTCCTTCTCTTCAGAAAGCTTATTATTGTGTCGGACATGAATTTTTAATTGGTAACTATCTTGA
GGGCTATCTTCAGCGATCGCTAAAAGCCTGTTAAATTCTTTTGTGATTAAAGAATTTATTTTTAATTGCA
TGTTGTATTCTAAAATTTCTGCAAGATTTTCTAAGATTTCTGTAAAACTTACTTTAAATAAAAGGTGGCT
TGTGTCATTCTTAAAAAATTTAAGTTGCCATATATCATTATCATATTCACCTTTTATTTTAATTTGAAAA
GGATATTTTGATCGTTTGATCTCTTTTAGTGATTCTTGGTCTCTTTCTTGCAAGTATTTTTTAGGGATAT
TGAACAATTTATTATAAATAGAATAAATTTCTAAATCATTATTTTTATCAAACATTATTTCTAACGCTTG
ACTATCTTTTAAAATGCTCCCAAAAAAATTCCAAATTGCATTAGGGTGAAAGTCCATTTTCCTAAATAAT
GAATTTCTAAAGAACCAATCCCATTGGTCAAATTCAGAAGGGGAAGAATAATCAATGCAAGTAAATAATG
TAGTCTTAAGGTCGTTATCTGTGATTTTTGGCTCTTTGTATTCTTTCATGGTTGGCACGAGTTTGTAAGA
CTTATAAGATAAACCACCGCTTAAAGGGAATTGAACTTTATTTCTTAAGTTTTGAAACGCCGTATAAGGG
TTACACTCTCGGCAACGCTCTGCAAACTCAAAATAGTTTTTGCTTTGTTTGAATTTTTCCTTGTTGTTCT
CAAATTTTTCTTTGATTTCTTTAAGATTTTTGGGGAACAAATGAACGCCACTCTTTTCATCTAAAGTTTT
TATGTCTTCCCACAGAAATTTTCTTGCTGATTCAAGAAAATCACCGTATTTGCATTGTTCGATTTCTGAA
TTGAATAATAAGTCTATTTTTTCCAAATAAAACTGACACATCATGGGTTTAATATCTTTAGACTCGTCGC
TAACAACATGGCTTGCTATATATTTTTTGCATATTTGTTGGATATTATCCAGCAAAACATCATAATTAAA
CTCTAGCGTTTTTTGATTTTTGCAGTCATTTCCAATTTCTTTTATCCATGACTCTTTTTTTCGCTCAAAA
TCCTCTCTTGTTTTTTTAAGGTATTTTAAAGAATTTTTAATTTTCTTTTTAAGGTTGCCTATACTTGATC
GGAATGTTCTAAATTGCTGTTTAAAATTTTCACTGATAGGGTATTTTTCGTCTATTTCTTTAGTAATATC
CTTAATTTCAGTTTTTGGTGTGAATCTTGTAAAGTCAGTAGTCTTAAAAATTTCATCTAAACTTTTTAGC
TTTTTTAAGATGCCTTCATTTTGTGGTTTGATTTCACCTTCACTAAGTTTTTTAAAATGAGAATAAATTT
TTTCTAATTGGTTTTGTTTGTGTTGCCCCATGATAAAAAATTCATCTGAGTTGTATTTTTTATTAGGCGT
ATTGCTCTTTATGATTTCTTTGATGCACTGACAAAAAGTTTTAATCCCTTCGCTATTACCGCTTACATAT
TTGATTAATTCTTTGAAAAACAGATTATTGGTTGCGTTGGCATATTCAGTTACAAGCTCGCTCAATTTTA
ATTTTTCTTTGTAAAAATGTAAAAATAATCCTAATGAATTGTAAGAAGTTATAAGATTTATAAAATTACT
TACAAGAGTGCAAATATTTGAATAGTCGTTATTGTTAGTGGGAATATAAACGAAGTTACTGCATTGTTCC
CCTAAAGCTTCTACATGTTTTTCAAAAGGATAGCTGATTAGCGTTTTTGATAATTTCTTTAATCCCTTAT
TAACTTCCTTAGATTGGATTCTCAAATCCACGCAAGAAAAATCTGTGATTTTGTGATCAAGGATTGTTTC
TTCTTCCAAACTTAAAAGGGTGTCTTTTTCATGGTCTTTTTCATAGTCTTTGAAATAATCTTCTTCACTA
CAAAGTTTAATATCCGCATCATTAAAGATTGTCAAAGCTTCTAAAACATTGCTTTTACCGACATTATTTT
CCCCCACTAAAACCACCAACCCCCCATGTTTTTCATCAAAACTTGAATTTAAAAGCAATTTGGCAGGCGA
TTTTCTACCCAAATTCCTAAAATGGTGCAATTTCAAAACACGCTTATAAAATTCCATGCCTTATCCTTTA
AAAACGCAAATTTAATTTATAATGCAAAATTAAACAAAACATGCTATAAAGAAATCTCAAATACTATCAT
TTTAAGGATTAAAATGCTCACCCAAGAAGACGTCTTAAACGCGTTAAAAACGATCATCTACCCTAATTTT
GAAAAGGATATTGTCAGCTTTGGTTTTGTTAAAAACATCACCTTGCATGACGATCAATTAGGGCTTTTAA
TAGAAATCCCCTCAAGCTCTGAAGAAACGAGCGCGATTTTAAGGGAAAATATCTCCAAAGCGATGCAAGA
AAAAGGCGTGAAGGCTTTGAATTTGGATATTAAAACCCCACCTAAACCGCAAGCCCCAAAGCCCACCACT
AAAAATTTGGCTAAAAACATCAAGCATGTGGTCATGATAAGCTCAGGCAAGGGCGGTGTGGGTAAAAGCA
CCACCAGCGTGAATTTAAGCATCGCTTTAGCGAATTTAAACCAAAAAGTGGGGCTACTAGACGCTGATGT
GTATGGCCCTAATATCCCTAGAATGATGGGCTTGCAAAACGCTGATGTGATCATGGATCCTAGCGGTAAA
AAACTCATTCCTTTAAAGGCTTTTGGCGTTTCTGTGATGAGCATGGGGCTTTTGTATGATGAGGGGCAGA
GTCTCATTTGGAGAGGGCCCATGCTCATGCGAGCGATTGAGCAGATGCTAAGCGATATTATTTGGGGGGA
TTTAGATGTGTTGGTGGTGGATATGCCCCCAGGAACAGGCGATGCGCAGCTCACGCTAGCTCAAGCCGTG
CCTTTGAGTGCAGGAATCACCGTTACTACGCCTCAAATCGTGAGTTTAGATGACGCTAAACGGAGTTTGG
ACATGTTTAAGAAACTACACATTCCTATTGCAGGCATTGTAGAAAATATGGGGACTTTTGTGTGCGAGCA
TTGCAAGAAAGAGAGTGAGATTTTTGGCTCAAACTCCATGAATGAATTATTAGAGGCTTACCACACGCAG
ATTTTAGCCAAGCTCCCTTTAGAGCCTAAAGTGCGTTTAGGGGGGGATAAGGGTGAACCGATTGTGATCT
CTCACCCTGATAGCGTGAGCGCTAAGATTTTTGAAAAAATGGCAAAGGATTTGAGCGCTTTTTTAGACAA
GGTGGAAAGGGAAAAACTAGCCGATAATAAGGACATCCAGCCCACGCAAACGCATGCTTATTCGCATTAG
TTTTGAAAGACCGCTTTTTTAAGAAAATACCGCTTGACTTAGCGTCAAGCCCTTTTGTATTAAATTTTAA
AAAACGCTTTTAGTATTTTTTTAACCAATCGTTTCACTTTTTGTTTGATCTTAAAAAGCGAAAATCCTAC
AAGGAGTTTGGAAGAAAGCCTAGGCAGAAGGAATTCAAAAGAATGCCGCTTGTCTGAAAAAGATAAGATT
TTCTTAAGAGCGTGGATTTCTTGGATTTCTTTATCCTTGTTTTGAAGGGATTCAAAGAGGTGATCTAAAA
AAGGAGCGTTAAAATAGGCGTCTTTAAAAGGCGTTTCAATCAATACTTCATGCCATTTTTTTGCGCCAAT
GACGCTTAAGAGTTCCCAAGGTTTATCGCCCCAAAAATGCAGCATGCACGCTTCTTTGATACTAGGGAAT
GAGGGCGTATCAAGGAAACTGGGGTGGGCGTTGTATGAATAAGGCAGTTCTAAAATCCTACCACGGCACA
CAAAACACAAAGCGTCTTGATCGTTAAATAAAAGTTTTTCGTTCTTCACAATGAAAAATTCAATCAATTG
GTTTTCCAGATTTTCTTCACGCCACAATTTTAAATTTAAGGCTAAAAACCCTGCGTTAAAGTAGTTGTCA
AAAAGGATTTGAGCTTCTTCTAAATTAGGGAAAGCGTCAGCAACGCCGATAGTTTTTGCGCGCATTTGGC
GTAATTCGTATAAATCCTTAGCCGAATTCCTGTCCATAGCGATCAAATCTTTTTCCCTCACAGCCCCAAA
ATAATGCGCTTCAAGGGGGATAAAAAAGCTCTCGCTTATATCATCCACAAACAAAGTGTCCACATCAAAC
ATGATCATCTTTTCATATTGGGGGAAAAGGGAAGCGAAAAAGAAACGGCACATGATCATTTTAGAAAAGC
GTTTTTGCGAAAAAGCATTGAGTTTTAAATACAATTTTTTAATCTCATTAGCTATTAAAGCATCAAGCTT
GTAATGATTGTGGCGTGGTTCTAATTTCTCACTAGAAAGGGTAATATCCAAAAACTCTATGCTGGAAAAA
GCGCTAAAAGGAGCGATCGTTTCTTCTAATCTAGCTATATTTTCAGCGCTTAAATCCTCCACCAAACAAT
GGATTTGATAAAAGAGTTTTACTCTCTCTCTCTCTCTCTCTCTCGTTTGGCGTGCACTAGCATGGAATAC
AAACTCACGCCAGCAGGGATACAATAATTATTATCAAAAGCCACCACAATAGGGATAATCTCTTGCATGC
GCAGTCCTTAAATCTTCAAATTGAACCCGTTTTTTGTAAAAAAGGGGGTGATTTGTAATCTTATTCGTTT
TTTTTTTTTTCAAAACCAAAATGGTGAGTTTGTTTATGGCATAATATCAGACTTCAATAAAAAAGGTGTT
TGGTAAAAGGGTGCTTAATCAAAAAGTTTGGCTAGGGCTTTTGGCTTTGCATGGGGTTTTCCTCAACGCT
TTTGAGTATCAAATCAGTGCGAGAGTGGGATCGTTTTCGCGTATCGCTTTGAACCAATCGATCATCAATT
CCAAAAAAGGGATTTACCCTACAGGGAGTTATGTAACCACTACCGGGGCCTTACAAGTTGATGTTAGTTT
GCTCCCTAAAGGGATTGAAAACCACAAATTGGGTTTTGGGGTGGGGGGCGAAATCGGGGCGTTAGCTTAT
GATTCCACGAAATTTTTGATTGATGAAGCCAATCCTAAGGCAGGGTTTCAGCCGGCGAACTGGTATTACA
TGGGGCGATGGGAGGGCTATTTGATGCAACACAGCCAAAATTGGACCAGAGAGCAAAAGGCTCAAAACGC
CAGGCCTTATGTGCTATACAATTTGTATTTAGATTATCAATATAAGGATATTTTTGGGATTAAATTAGGG
CGTTACCCTTCTAAGGCTTTGTTTTTGAGCGGGTTTAATCAAGGGTTTGAGCTTTTTTACCGGTGGAAAA
AGTTTAGGGTAGAGTGGTTTAGCACCTTTGGAAGGGCTTTAGCCAATGAGCAATACATTAGGGATTTTTA
CGCCCCTGTCAATTACAAGCAAAAAACCAACTACGGCATGCACAATTTCAACCTCATTTACGAAAATAAA
TACATTAGAGTTGCGCCTTTTATTTGGTTTTACCCTAAGAATTTTAACGCTCCTGGATTTGAAATCACCC
ATGACACAAAGTCTTATTGGAAATCTCTTTGGCGCATCCAAACGACTTTTTACGCATGGTTTCCTCTCTA
TAGCGATTATCTGTCTAAAGATTATTATAGGGCCGCTTTAGTGGGTAAAAAAAGCGCGGCTTTGTTTGTG
TTTCAAAGGATCAATTTCCGCTCTTATCGTTTTGGCTGGAGCGTGTATAAGAATTTTGGGAACGCGAGCG
TTCAATTAGGCTGGAATGGCTCACCCATTGATCCTTTTTATGACACGAAAGATGACACCCCTTATGAAGA
CGCTTATTCCAATTTTTACAACGCTAATTCCATAACGATTAACGCTTTTGTAGGGAAGAGCATTAAAAAC
CTTTTGGTGCAATTGTATGGGAAATTGACTTATTCCCCAAGGGCTGATTCGCAAAGCTTAGGGGTTACTC
TCAAATATAATATTAAAAAACATATCTATTTCATGCTGATGGTTAATGGCTATCAAATCACGATGCATAA
GGGTTATAAGGTAGGGTTTTTTACAAGCGGTTATAACCCTGATTTCGCTCAAACCATTCAAAACAGAAGC
TATTTGATGAGCTATATGAGTTATCATTTTTAAGGAATTAAACATTCTTTCATGTGATTTTTAAGCCATA
GCATGCCCCTTTTAAGCGCGCTTTTATTGTATAATCTTAAAAATTTTATTAAAGGAAAAAGTTCAATGTC
TAACCAAGAATACACCTTCCAAACTGAAATCAACCAGCTTTTGGATTTGATGATCCACTCTTTGTATTCT
AATAAAGAGATTTTTTTAAGGGAGTTGATTTCTAATGCGAGCGACGCTTTGGATAAGCTGAATTATTTGA
TGCTGACCGATGAGAAATTAAAAGGGCTCAATACCACGCCCAGCATTCATTTGAGTTTTGATAGCCAGAA
AAAGACCTTAACGATTAAAGACAATGGTATAGGCATGGATAAAAGCGATCTCATCGAGCATTTAGGCACG
ATCGCTAAATCAGGCACGAAGAGTTTTTTAAGCGCTTTGAGCGGGGATAAGAAAAAAGATAGCGCTTTAA
TTGGTCAGTTTGGCGTGGGCTTTTATTCGGCGTTCATGGTAGCGAGCAAGATTGTCGTTCAAACCAAAAA
AGTTACTAGCCATCAAGCTTATGCATGGGTGAGCGATGGTAAGGGCAAGTTTGAAATCAGCGAATGCGTC
AAAGAGGAGCAAGGCACAGAAATCACCCTCTTTTTAAAAGATGAAGATTCTCATTTTGCGAGCCGTTGGG
AGATTGATGGCATTGTTAAAAAGTATTCTGAGCATATCCCTTTCCCTATTTTTTTAACTTACACCGATAC
GAAATTTGAGGGCGAAGGGGATAATAAAAAAGAAGTTAAAGAAGAAAAATGCGAGCAAATCAATCAGGCG
AGCGCTTTATGGAAAATGAATAAGAACGAGTTAAAAGACAAGGATTACAAAGACTTTTACCAATCGTTTG
CGCATGACAACAGCGAGCCTTTGAGCTATATCCATAATAAAGTGGAAGGCTCTTTAGAATACACGACGCT
TTTTTACATCCCTAGCAAAGCGCCCTTTGATTTGTTTAGGGTGGATTATAAAAGCGGGGTCAAACTTTAT
GTTAAACGGGTGTTTATCACTGATGATGACAAAGAATTACTGCCGTCTTATTTGAGGTTTGTTAAAGGCG
TGATTGACAGCGAAGATTTGCCCTTGAACGTGAGCCGTGAAATCTTACAGCAGAATAAGATTTTAGCCAA
TATCCGTTCGGCTTCAGTGAAAAAGATTTTAAGCGAGATTGAAAGGCTGAGCAAGGATAACAAGAATTAC
CATAAATTCTATGAGCCTTTCGGTAAAGTGTTAAAAGAAGGCTTGTATGGGGATTTTGAAAACAAAGAAA
AGCTTTTAGAATTGTTGAGATTCTATTCTAAAGACCAAGGAAAATGGATTTCTTTAAAAGAATACAAAGA
AAATTTAAAAGAAAACCAAAAAAGCATTTACTACCTTTTAGGCGAAAATTTAGACTTATTAAAAGCGTCC
CCGCTTTTAGAAAAATACGCTCAAAAAGGCTATGATGTTTTGTTATTGAGCGATGAAATAGATGCGTTTG
TGATGCCAGGCGTGAATGAATACGATAAAACGCCCTTTAGAGACGCTAGCCATAGCGAGAGTTTGAAAGA
GCTTGGTTTGGCAGAAATCCATGATGAGGTGAAAGATCAGTTTAAAGATTTAATCAAAGCGTTTGAAGAA
AATCTTAAAGATGAGATCAAGGGCGTAGAGCTTTCTGGTCATCTCACTTCAGCGGTGGCTTTAATAGGCG
ATGAACCAAATGCGATGATGGCTAATTGGATGCGTCAAATGGGGCAAAGCGTGCCTGAAAGCAAGAAAAC
TTTAGAATTAAACCCTAACCATGCGATTTTGCAAAAACTCTTAAAATGCGAAGATAAAGAGCAGTTGAGC
GCTTTTATCTGGTTGCTTTATGATGGGGCGAAACTTCTAGAAAAAGGGGCTTTAAAAGACGCTAAAAGCT
TTAATGAGCGTTTAAATAGCGTGCTATTAAAGGCGTTGTAGGGGTAAAAAGCGGTTTAGGGGGATTTTGG
GGGTTGTAGGGGAAGATTATTTCAAAATACCCCTATTCTCTTAAGAGTTTAAAACCAAGTAACTAAAACC
CTATTTTTTTAAAATATAAAAAGCGTAAAAGCTAGCTAAACGCAGCGTTTAGCTTAACTTCATTGAAATT
AAAGTTCTATTTTTAACTCCTTAAGAGCGTCGCATGCTTCTTTAACGCTTGATTTGCAGCCTTTTTTAAA
GTTTTCTACCGCTTGCTTTTCGTCCTTTGCTGTACCTTGAGCGTTGTATTGCATAACCCCTAAATTATAA
CACCCCCTACCATCTTTTAATTCGCATGCTTTAGAATAACGAACGATAGCCTCCTTAAAATTCTTTGCCA
CACCATACATGTATCCTGCATTAATACACCCGGGGCTGTCTTTTAAATCGCAAGCTTTTTCATACAAATC
AAGAGCCTTTCTTAAATCCTTAGGCGTGCCTACGCCATAATGGTGTAGGCTTCCTAAGACCGTGCACCCT
TCAGCATGGTTCAATTCACAAGATTTAGAGTAATATTGTGAGGCTTTTTTGGCGTCTTTAGAAACGCCTT
GTCCGTTATAGTATAAATTTCCTAGTAGGCGACACCCATAACCATCATTTAATTCACAACCTTTAGTGTA
AAATTGAATGGCTTTTTTCAAGTCTTTTCCCACTCCTTTCCCTTCTTCATAAAACGCCCCTAAAAAAACA
CACCCAAAACCTTCTTTTAACTCACACGCTTTTTCAAAATGCGCTTTAGCTTGAGCGAAATCTTGTTTCT
TCACGCTTTCTATACCTAAATTAACAAGCTCTTTAGCGTCTGGCTCTGCCATTAACCATCTCAAACACAA
CGCGCCCAAACACAAGACCCCAAAAAGGGTTTTTTTAACACTCCCTAGCATGATATATCTCTTATTAAAA
AAATGTAATCCTTTATAATTATAATCAAATATTGACGATTAAAGCCTTATTGAATGCCATTTTATTGGTG
AAATAAAGAAAATGATTGAGAATTGCTTCTCTTTTAAGCGCGTTCCAACGCTTGATCTGGATTGCCATGC
GATAGGGGATATCAGTGAGAAGCTGTATTAAAAGAGTTTGTTTTAAAAAGTTGATTGAGCCACCACTCCT
TTAAGAAGTGGCTTGGTAAGACTTTAAAGTAATCTAAAAAACATGGAGAATATTGCTATAGCAAGTTTTG
GTTATTTTGTCAAGCATTGCCCCACTCTTATAAAGGCTATAATAAATGGGTTGCAAGCACGCTTAAAGCT
TGAGTCGGTTTTGTATGAGCGAAAAAATCGTTGGCGTTAAAAACAAAAACCCACTTAAAACGATTACCTT
ATTCCATCTATTTCTCGCTCAAGCCCTCCAAAACCCCTAAAAACACTTTTTCCAAAAGCTCTAATTCCTT
CAAGCTCACCCTTTCATCAACGGCATGGATCCTGTCATTAATGGCGCCAAACTCCACCACTTCTATGCCA
TGAGCGCTAAAAAATCGCGCATCGCTCGTGCCGCCTTTGGTGTTTAAAAGGGGGGTGGTGCGGCATGTTT
TTAAAATATTTTCTTGTAAAACGCTGGTAAGCTTTGAATGGGAAGCCGTGATGAAAGGCGAACTGCTTGA
TTCTAATTCTAAAGTATAAGGCAAATCTTTCAAAACCTTTTCTAAATATTCTTTCAAACTCTCTTGGGTG
GTTTTTAAAGAATGGCGCGCATTAAAGACAATTTCTACGCTCCCTGGAGTTACATTATTAGCCCCTAACC
CTGCGTGCAAGTTGGTGATGACTAATTTTGAAGGGTCAAAACACTCATCGCCATTGTCTAAATGAACTCC
TGAAATTAAGGGTAAAACCGAAGCGAGCGCGTCAATAGGGTTTTGGCATTTTTGCGGGTAAGCCACATGC
CCTTGAATGCCTTTTAAAATGAGTTTGCCATTAATGGAGCCTCTTCGGCCAATTTTGATGCTATCGCCTA
AGACTTTTTCGCAAGTGGGTTCAGCCACAATCGCCATATGGGGCAGCAAATCCTTTTCTTTGAGTTTTTC
TAGCATGAGCTTAGTGCCAAAAATCCCCGGCCCTTCTTCATCGCTCGTGAGTAAAACAGAAAGCATGAAA
GGGGTTTTAGGGTTAAATTGTAAGCTTGCGCTCAAAAACGCCCCCACGCCCCCCTTCATGTCTTGCGCCC
CACGGCCGTATAAAAACCCTTCTTTAATGATGGGCTTAAAGGGATCGCTTTGCCAGTTGTTCCCAGGAGG
CACGACATCAATATGCCCTGCAAAGCAAAAATGCAAGGGCTTAACATTTTCTTTTACATGCTTTTCTTTT
GCATGTTCTTTTTCTGCATGCTCTTTGGGGGGGTTAAAAATGCGGTATAAAAAAAGGTTTTTCACGCCAT
TTTCCCCACACTCTAGGGTTTTAAAAGCAGGAAAAAGCGATTTAATGTATTCAAAAATACCGCATTCTTT
GGGCGTAATGGTGGGGTAGCTGATGAGCTTTTGGGTGATTTCTAAAGCGTCCATGCCAATCCTTTAAGAG
TTTTTCCGCAAATGAATGTATAAATGCAAAACGTCTAAATTCGCCGGGGTGATCCCGCTGATTTCTGAGG
CTTCAAAAAGGCTTTTGGGGCGGAATTTTTCTAACTTTTCTACCGCTTCTAAACTAAGGCCTGGAATGCC
TTTAAACACAAAATGTTTAGGGATAGACACTTTGAGCATGCTGTCCATTTTAGCGATATTTTCGTGTTGT
TTTTCAATATAAATATTATACTTGCATTCAATTTTGATTTGCTCTAAAACCCGCTCATTCAAGGGGGCTA
AAAAGCTAAAAAAGGAGCGCATTTTTTCTGCATTAAAACTATCGCGCGCTAAAAGACTGACGCCATCCAT
TTTGTCATTGATAGGGTTTTCATCTAATTCATTCAAGCGTTTTAACACTTCTTTGCTAGGGGTAAGCACG
CATTCTTTAAGGCGTTTCAAGTTTTCTTGTATCTCTTGTTTGTCTTTTTTTAATTCCTTATAAAAATCCT
GTTCCATAAGCCCTAAACGATAGGCATGTTCGCCCAACCTAAAAAGCGTGTTGTCTTCTCTTAAAAGCAA
GCGGTATTCGGCCCGGCTGGTAAACATTCTGTAAGGCTCATTCGTGCCTTTAGTAACCAAATCATCAATC
AAAACGCCGATATAGGCTTCATTGCGTTTTAAAATAAAGGGGGCTTGATTCTTTAAGGCTAACACCGCAT
TAATCCCAGCCATAAGCCCTTGAGCCGCCGCTTCTTCATAGCCGGTAGTCCCATTGATTTGCCCGGCCAA
ATAAAGCCCTTTGATTTTTTTGGTTTCTAAAGCGTGGGTCAATTCTGTAGGCTGGATAAAATCATACTCT
ATCGCATAGCCATAGCGCGTGATGAGGGCGTTTTCTAAGCCTTTGATAGAGTGAATGACCTTTTCTTGCA
CGTCTAGGGGCAAAGAGGTGCTTAAGCCGTTGATATAATATTCGCTTTTGTGAATGGTTTGAGGCTCTAA
AAACAGCTGGTGGCGTTCTTTTTCACTGAAGCGGTTGATTTTATCTTCAATGCTAGGGCAATACCTAGGG
CCTATGCCTTCAATTTGACCGCTAAAAAGGGGGGCTCGGTGGAAATTATCTCTAATGATTTGGTGGGTAA
TGGGGTTAGTGTAAGTGATGAAGCAAGAGAGTTGGGTGGGGTTAAAATCTTTAGTTTTATAGCTGAAATA
GGGAGGGTTTGTATCCCCAAAATGCTCTTCTAAGCCTTCAAAATCAATGCTATTGCCGGCCACTCTTGGG
CAAGTGCCGGTTTTTAACCTCTCCACCTTAAAGCCAAGCTCCCTTAAATTCAAGGCTAAAGAATTGGAAG
CGTTTTCCCCAAAGCGCCCGTTTTGGTTTTGGTGTTCGCCAATATGCACCACCCCTTTTAAAAAAGTGCC
TGTGGTGATGATCACTTTTTTAGCTCTGTAAGTATTATTAATGTTCGTGGTTACGCCCACTATCTCATCG
TTTTCAAGGATTAAACTTTCGGTCATTTCTTGAGAGACGCTCAAATTAGGGGTGTTTAAAACGAGATTTC
TTGCAAAAATGCGGTAAGTATCCATATCAATTTGCGCTCTAGTCCCCCTAACCGCCGGCCCTTTAGAAGC
GTTTAACACACGATATTGCAAACCGCTATGATCTGTAATAATCCCCATAGCCCCCCCTAAAACATCCACT
TCTTTAGTCAAATGCCCTTTACCCAAGCCCCCAATGGCCGGATTACAGCTTGCTAAACCGATCGTGTCTA
TGAGCATGGTGATTAAATGCACTCTAGCCCCCATTTTAGCCGCAATCAAGCTCGCTTCAATGCCCGCATG
CCCCCCACCAACCACTAAAATATCACTTTCTTTTACCACTCTTTTTCCTGTTTTGATTTTATTTTTCTAA
AACCCTAGTTTTAAAAAAGTTTTATTGTAGCATGTAGGTTAGTAATTTTAAAGGGTAAAACACCATGGAA
AATCATTTGCATGTCGATACGAACGCTGATGACAAAAGCACCAAGATCGTTCGTTTGTTGGGTCTCATAG
GGGGGGCGTTAATCGCACTTATTATCTATTACGCTTTAGACGCTCAAATGCCTCATATTGTAGAAGAAAT
CCCCAAGCTCAGTTCTTTGAATTATAAGGCGATGCCCGTTGTGGCTGGGGTGGCTGTTTTAATGGGGATA
TGGTGGATGACTGAAGCCATTGACTTGCCTGCAACCGCGCTTTTACCTTTGGTGCTTTTTAGCGTCTTTA
GCGTGGATCAATTCTCTAGCGTTAGCGCTTCTTACGCATCGCCGATTATCTTTCTTTTTATGGGAGGGTT
TATTTTAGCTTTAAGCATGCAAAAATGGAACTTGCACACGCGCATCGCTTTAAGCATTATTTTATTGGTA
GGCACAAGCCCTAGGAGGTTGATTTTAGGTTTCATGATTGCTACAGGCTTTTTGTCTATGTGGGTGAGCA
ATACTGCAACGGCGGTGATGATGTTTCCTGTTGGCATGAGCGTGTTGCAATTAGTCGCTAAACTTGTGGG
TAAAGAAAACGCCTCTCATTCATGGTATCAAAAAGAAGAAATCACCAAAGCGCATGGGGGTATTATGGGC
AATATCGTGCATAAGGGTAAGGACATCGCTCAAGTGATTCAAGAAAAGACCACCATTTATCGCACGAATT
TTAGCATTTGCTTGATGCTTGGCATCGCTTATTCGGCTTCTATTGGCTCTTTAGGCACTCTGATTGGCAC
GCCCCCTAACGCTTTATTAGCCGGCTATATGAAAACCGCTTTCAATATTGAAATTGATTTCGCTCAGTGG
ATGGTGTTTGGGACGCCGTTAGCCTTTATCATGCTCATTTTATCGTGGCTCTTGCTCACTTATGTGATTT
TCCCTTTAAAGATTAAAGAAATCCCAGGGGGTAAGGAAGTCGTTAGATTAGAGTTAAACAAATTAGGCCG
TTTGAGTCAGGCGGAAATCTCGGTGGGGATTATTTTTATCCTAGCGTCTTTAGGGTGGATTTTTTTAGAT
ACGATTTTAAAATCTTGGGGCATTAAGATAGATAAAATTGATTCCGTGATCGCTATGGGGGTTTCTGCGC
TTTTATTTATTTTGCCCGCTAACAATCAGGGCGATAGGCTCATTGATTGGGATATTGCTAAAAAACTCCC
TTGGGATGTGCTGCTTTTATTTGGCGGCGGGTTAGCTTTGAGCGCGCAATTTTCTAAAACCGGGTTGAGT
TTGTGGATCGGGCATTTGGTTTCTGGCTTTTCGCATTTACCGATTTTATTCATCATTGTCATGGTTACTT
TAATGGTCATCTTCTTAACCGAAATCACTTCTAACACCGCCACCGCTGCGGCGTTTTTGCCGGTGATTGG
AGGGGTTGCGATGGGCATGGGTTATGAAAACCACCAAAGTTTGTTATTGACCATTCCTGTAGCCTTGAGC
GCGACTTGCGCGTTCATGCTTCCTGTGGCCACCCCACCGAATGCGATAGCTTATGGCTCTGGGTATGTTA
AAATAACGGATATGATTAAAGCCGGTTTGTGGCTTAATTTAGTGGGCGTTGTTTTGATTAGCGCGTTTAG
CTATTTTTTGGTTTCGCTGATATTTAATTGATTAAGGAAAAAAGTGAAAGAAGAGTTATTTAAAGAAAAG
TCTCGTTACATTACAGGGGTTGTTTTAATCGTTGTGGCGGGCTTGGTTTTGTATGCGGACAATTTGTTGT
TGTTTTGGGCTGTTTTAGGGGGGATTTATGCGGTAGGGTTTTTTGAAGCGTTAAGGTTGTTCCAGGTCAA
AGCGAGCTTTAGCTTGTATCTCATTTTAGTGTTGTCATGGGTGGCGGCGTATTTTAATGGGCATCCTGTA
GAATGCGCTCTTATCAGCGCGATGGTCATGGCTAGCGTCATCGCTTATCAAAAAGCGCACCATAGCGAAG
CCATTTTACCCTTTTTGTATCCGGGCGTTGGGTTTTTTGCGCTTTTTGGGATTTATAAGGAGTTTGGTGC
AGTGGCGATCATTTGGCTTTTAGTGGTGGTGGTCGCAAGCGATGTGGGGGCGTTTTTTGGAGGCAAGCTT
TTAGGCAAAACCCCTTTCACAGCCACTTCGCCGAATAAAACCTTAGAGGGCGCGTTGATTGGCGTTGTTT
TGGCGAGTGTTTTGGGATCGTTTGTGGGCATGGGGAAATTGAGCGGAGGCTTTCTTATGGCACTTTTATT
CAGTTTCTTAATCGCGCTTATGGCGGTGTTTGGGGATTTGTATGAAAGCTATTTGAAAAGAAAAGTTGGG
ATCAAGGATAGCGGTAAGATTTTACCCGGGCATGGGGGCGTTTTAGACCGATTGGATTCCATGCTTTTTG
GGGCTTTGAGCTTGCATGTGTTGTTGTATTTTTTGGAAATTTGGAAAGAGACGGCGGTGTTTTTAGGGGA
CTGAATGGTTGTTTTAGGAAGCACCGGCTCTATCGGGAAAAACGCCCTTAAAATCGCAGCAAAATTTGGC
GTAGAAATAGAAGCCTTAAGCTGTGGGAAGAATATCGCTTTAATCAATGAGCAAATCAAAGTTTTCAAAC
CCAAGAAAGTGGCGATCTTAGATCCTAACGATTTGAATGATTTAGAGCCTTTTGGCGCGAAAGTGTTTGT
GGGGTTAGACGGCATTGATGCGATGATAGAGGAGTGCGTTTCCAATTTAGTCCTTAACGCCATTGTGGGC
GTAGCCGGATTGAAAGCGAGCTTTAAAAGCTTACAAAGGAACAAAAAACTAGCCCTAGCGAATAAAGAGA
GCTTAGTGAGCGCGGGGCATTTATTAGACATTTCACAAATCACGCCCATTGATAGCGAGCATTTTGGCTT
GTGGGCGTTGTTGCAAAACAAGACTTTAAAGCCTAAATCTTTAATCATTAGCGCGAGTGGGGGGGCTTTT
AGAGACACGCCCTTAGATCTTATCGCTATTCAAAACGCGCAAAACGCGCTCAAGCACCCTAATTGGAGCA
TGGGATCTAAAATCACCATTGATTCAGCGAGCATGGTCAATAAGCTTTTTGAAATTTTAGAAACCTACTG
GCTTTTTGGCGCGTCTTTAAAGATTGACGCGCTGATTGAAAGAAGTTCTATCGTGCATGCTTTGGTGGAA
TTTGAAGACAACTCTGTCATCGCGCATTTAGCGAGTGCGGACATGAAACTACCCATAAGCTATGCCATTA
ACCCCAAATTCGCTTCGTTGAACGCTTCCATCAAGCCCTTAGATTTATACGCTTTAAGCGCGATTAAATT
TGAGCCAATCAGTTTAGAGCGCTACACTTTGTGGCGTTATAAAGATTTGTTGTTGGAAAATCCAAAGCTT
GGCGTGGTGCTGAATGCGAGCAATGAAGTGGCGATGAAGAAGTTTTTGAATCAAGAAATCGCCTTTGGAG
GCTTTATCCAAATCATTTCTCAAGCCTTAGAATCATACGCTAAAACGCCTTTCAAACTCTCTAGTTTAGA
TGAAGTGCTAGAATTAGACAAAGAAGTTAGGGAGCGTTTTGGAAGTGTAGCGAGAGTGTAGTATAATAAG
GTTTTGCTTGCGATAGCGTTTTATTTCAATTAGGAGTTTTTATGGGGTTAAAAAATAAAATCAAGGGTTT
TGTTAAAGAGAGAATGCCTTTTATAATGAGGTGCGTTCGTAGTTTAAAAGGGGCAAAAAACGCCCATGAA
AACGCCTATGATAGGGACGCTCATTATGAAATCAATCATTAAGGAAATGTTAGAGGCTAAAAAACTTCGT
TCTCTTCAAGAAAAAGCTTTGTTTGGGCATGACCATCAAGAAAGCGTGTTTTTGGCTATCGCTTCTTTAA
ATAATGAAAGTTTCATTGAATACAACAAGAATATTTATAAAAATAGTTCTCTTAATTATAATTATGGGGG
GCATTTAGAAGATAGGGTTATCCATCCCACTTTAACTTTACCCAATCCCACGCATTCGGGTTATTTTGAC
TATGATAAAAAAAGTCAAAACCCTAAAAGCCCTCTAAACCCATGGGCTTTTATTAGAGTCAAAAACGAAA
TCGTTACTTTAGAAGAGAGTTTGTTTTCTATGCTTCCTGCCGTTCAAAGGGGGGTCATTGGTTTTAATGA
TTGCGATGATGGCTCTAAAGAAGTGGTTTTAGAGTTTTGCAAAAAGTTCCCCTCATTTATCCCTATCAGC
TATCCTTATGAAGTCATACTAAAGGATTGCCCGAGTTTGTGGCACCAACTTTATCACTATTATAATTATA
CGCTTTCTTTCATCCCTAAAAATGAGTGGGTAGTAAAAATTGATTGTGATCATATCTATGACGCTAAAAA
GCTTTATGAAAATTTTTATATCCCTAAGAGCATTAAAGAGGTTGTGATGTATTCGCGCATTAATTTTGTG
GTGCAAGATTTTGAAGTGTTTGTTCGTAACGATGGGGATTTTGGGTTTTTAGACGCATGGGGGGATCATT
GGTTATTGTATAACGATTGCGAGCCTTTTGAAATTTGGCGCTACAATGATGAAAGTTATGAAGTCCTAAA
GCTTAAAGATAAACACCACATTAAAGATAAGGAAATGGTGCAATGGCACTTCCCTTTGGCTAAAAAGAGG
CGAAACGCTATCGTTTATGACGATTTGATCCCTTTAAAAGAATTCAAAAAACGCCATGCCGATTTGATAG
GCACAAGGATTGAAGAAAGCATGTTAGATGAAAAGAGGATTTTAGAGGTATATCAAAAATTCCGCTTGTA
ACCAACCATCGTTTTTGCTCCCATGCTCTATTTATAGGTTCATTGAATTAAACCTACAAACAAGCAGTTT
ATTTCCTTACAAACTGCTTGTATAAAAATTCCTTTCTCCCTATGGCGATGATATGGTTGCGCATTTTGTC
ATGCAAATCGCCTAAGAAAAAAGGGGCTTTTAATTCCAGTTTAGGAATGTCTAGGGCATACACTTGAATT
AAGTAATGGTGATCGCCATTAGGGGGCATGGGGCCGATATAGACGCTGTTATTGAGGTTGGAGCGTTGTT
TTTCGCTTTCATTAAGAGGGGAACGGATAAAGCCTTGAGTGAGCGAATTGACCCCTTGAACAATCCTTTT
ATCCATCATGGAAGCGTTTTCTTCTAAAACATTGTAAGAAATGTTGCCAACGACCCAATGGACAAACGGC
ATGCCGCACACTTTTTGCGCATCATGATCTATTAATTCTAAAGCGTAGCTTTTAGCGCCTTCCACTTTTT
GCCATGAGATTTTAGGCGAATAAGTGGGTAAGCCGTTTGGGTTAAGAAACCCTCTAGGGGCGTTGCCGCC
AAATTTAGCGTCCAAATACCCTTGCGAATCGGTTTGAATCATCACTTCAAAAGTTTTCATTTTAAGCCCT
TTTTCTTTGAAATCATTTTCCTTTATTGTAGCATGATCATAAAAACACATCTTACTTTGGAACATGGTAT
TAGAATAATTATTTTTAATGATTGTATAGCTATTTATTTTTGGTGGTTACCATTGAACGCATGGAAAGTA
GAATAAATCGTTTGAGCACCAAAATAGACGCACTATTGGAACAGCAAAAAAAAGTGATTTCGTTGTTAGA
AACTTATTTGAGCGTTTATTCCACACCACAAGAGGCTTCAAATAAGCTTTTTAAGGGCATTAGTCAAGGC
ATGGAGTTGGCCCCAGAAATCGCGCAAGAAGATGAAGAAAAACGCCTTTATGTGTTGCAATATTTAAGCC
ATGTGGATATTACTAAGAACAAGCAAGACTCCCAACTCAAAAAAGATTGTTTGGAATTTATCCAAAGGTT
TAATATCCCAAAACCCATTATCGTTACCGCTCTTTATAACCTTAAGGGCATTAAACCCACTAAAAAAGAA
GTGGCGAAACAATTGCAAAAACTCTATGTGTGGGAGAGGCGTTACCAACAAGGGGGGATAGACGCTTTGA
AAGACAGGCGTGGGAGACCCCTTAAAAAACCTTAAGTGGGTTAATAATGGCTATGTTGGTTTTTAATGGA
GGTATTTGCGTTTCTCAAAATGTTTTTTAAAATTCATCTTATTTTTAAGTTAAAATTAAGAAAATATCTT
GTATTTAATCATAATTTAGACCTAGATAAGAAATCTATGTAAAATTTTAAGGAGAACACTCACTTGTTAC
AACGAATTTATTTAGACAATAACGCTACAACTAGGATTGACCCTAAAGTCAAAGAGATCATGGATCCTTT
TTTCAGGGATCATTATGGGAACCCTAGCTCGTTGCACCAGTTTGGCACAGAAACCCACCCAGCCATTGCA
GAAGCGCTAGATAAGCTTTATAAAGGCATTAACGCTAGGGATATAGATGATGTGATCATCACTTCTTGTG
CAACAGAAAGCAATAACTGGGTGTTAAAGGGCGTGTATTTTGATGAATGCTTGAAAAAAGGCAAAAACCA
TATTATCACCACGGTTGCAGAGCATCCGGCGGTGCGATCCACTTGTAATTTTTTAGAAAGCCTGGGGGTG
GAGGTTACTTACTTGCCTATTAATGAGCATGGGAGCATCACCGCCGAGCAAGTCAAAGAAGCGATCACAG
AAAAAACCGCTTTAGTGAGCGTGATGTGGGCGAATAATGAAACCGGTCTCATTTTCCCTATTGAAGAAAT
TGGGGCTATCTGTAAAGAAAAGGGCGTGTTGTTCCATACCGATGCGGTGCAAGCGATTGGTAAAATCCCT
GTAGATGTGTTGAAGGCGAACGTGGATTTCCTTTCTTTTAGCGCGCACAAATTCCATGGGCCTAAAGGCA
TTGGGGGGTTGTATATTAGAAGTGGGGTGGGATTGACCCCTCTTTTTCATGGCGGGGAGCATATGAATGG
TAGGCGCAGCGGGACTTTGAATGTGCCTTATATCGTTGGCATGGGCGAAGCGATGAAATTAGCCGTAGAG
CATTTAGACTATGAAAAAGAAGTGGTAGGGAAATTGCGCGACAAATTAGAAGAAGCGCTTTTGAAAATCC
CTGATGTGATGGTGGTAGGGGATAGAATCCATCGTGTGCCTAACACGACTTTAATCAGCGTGAGAGGGAT
TGAAGGAGAGGCCATGCTGTGGGATTTGAATCGCTCTAATATCGCCGCTTCCACAGGGAGTGCGTGCGCG
AGTGAGGATTTAGAGGCTAATCCTGTCATGGTGGCGATTGGAGCGAGTAAGGAATTGGCTCATACCGCTA
TCAGGCTTTCATTGAGCCGTTTTAACACGGAAGCTGAGATTGACAAAACGATTGAAGTTTTCTCTCAAGC
GGCTGTAAGATTGAGAAACATTTCAAGCTCTTATTAAAAAGAATATAAAGGAATCAAAATGGCAAAACAT
GATTTAGTGGGATCGGCTCTTTGGGACGCGTATTCTAAAGAAGTTCAAAGGCGCATGGATAACCCTACGC
ATTTAGGGGTCATCACCGAAGAGCAGGCTAAAGCCAAAAACGCTAAGCTCATTGTGGCGGATTACGGCGC
AGAAGCATGCGGAGATGCGGTGAGGTTGTATTGGCTTGTAGATGAAAGCACGGATACGATTATTGACGCG
AAGTTTAAAAGCTTTGGTTGCGGGACAGCGATCGCAAGCTCAGACATGATGGTAGAATTGTGTTTGAATA
AAAGAGTCCAAGATGCGGTAAAAATCACGAATTTAGATGTGGAAAGAGGCTTAAGAGACGATCCGGACAC
GCCGGCGGTGCCTGGGCAAAAAATGCACTGCTCCGTGATGGCGTATGACGTGATTAAAAAAGCTGCCGGC
ATGTATTTGGGGAAAAACGCCGAAGATTTTGAAGAAGAAATCATCGTGTGCGAGTGCGCTAGGGTGAGTT
TAGGCACGATTAAGGAAGTGATTAGGCTCAATGATTTAAAAAGCGTTGAAGAAATCACTAATTACACCAA
AGCCGGTGCGTTTTGTAAAAGCTGCGTGAGACCCGGAGGGCATGAAAAAAGGGATTATTACCTGGTGGAT
ATTCTTAAAGAAGTGCGTGAAGAAATGGAAGCTGAAAAACTTAAAGCCACCGCTAACAAATCCCAAAATG
GGGAATTGGCTTTTAGGGAAATGACTATGGTTCAAAAGATTAAAGCCGTGGATAAAGTCATTGATGAAAA
TATCCGCGCTATGCTTATGATGGACGGAGGGGATTTAGAAATTTTAGACATTAAAGAAAGCGATGATTAC
ATTGATGTGTATATCCGCTACATGGGGGCATGCGATGGGTGTATGAGCGCGACTACCGGGACTTTATTTG
CCATTGAAAACGCTTTGCAGGAATTATTGGATCGCAGTATCAGGGTGTTACCGATTTGATTTGTTCTTTT
TAGGGGGTGAAAGCCTTTTTCAAGCGAGCGCTAATAAACTTAAGATAAGGAATGATTAGTGCTTGCAACA
TTGTTCATTATACGCTACTTTTATGCTAACATGCTATTTTCGTTTAAAGCGATTTGCGATGATGATTGAA
GGAACTTGATGAAAACGACAGAAAATACAGATGAAACTCACTTAAGGGAAACTAAAAATAAACTAGGACG
CAAACCAAAAGCAGACGCTAATAAAAAAACTCGTGCGGTAAGCTTGTATTTTTCTGATGAGCAATACCAA
AAACTAGAGAAAATGGCTAACGAAGAAGAAGAAAGCGTGGGATCTTATATCAAACGCTATATTTTGAAGG
CTTTAAGAAAAATAGAACAAGGTGGTGCTTTATAGCTTTTAACTTGTTTTTAGTTTAACTCCACGAGTTT
CAATGTAAAGCAAAATGATTAAAAACCCCATTTTATCTAGCCTTTAGCTGTTTAATTTTAAAAAAGAGAG
ATATTTTGGCTAAAAAAACTTCTTTATTTGAGTGTCAGCATTGCGGTTTTACAAGCCCTAAGTGGCTAGG
AAAGTGCGTTCAATGCAACGCATGGGAGAGTTTTATAGAATTGAACCAAACCCAAAAGGAAGTTTTACAC
GCGCTTAAAAAACCGCTCCCACAAGCGCAAAAAAGCGTTTCTATCGCTGAAATTGAACATGAAGAAGTCA
TCAAGTTTTCTTCCACTCAAAGCGAGTTGGATATTGTTTTAGGTGGGGGGATCGCTAAAGGGGGGTTGTA
TTTAGTGGGGGGGAGTCCTGGGGTGGGGAAATCCACTCTGCTTTTAAAAGTGGCTTCTGGCTTGGCCAAA
AACCAGCAAAAGGTTTTGTACGTGAGCGGGGAAGAGAGCTTGAGCCAGATTAAAATGCGCGCCACTAGAT
TGGATTGCATAGAAAAAGAATTGTATCTGCTCAATGAAATCAATTGGCCTGTGATTAAGACTAATATGGA
GAGCGAAAATTATTTTGCTTGCGTGATTGATTCCATTCAAACGCTTTATTCGCCAGAGATTTCTTCAGCC
CCCGGCTCTATTTCGCAAGTGCGAGAGATCACTTTTGAGCTCATGCGTTTGGCGAAAACAAGAGATATTG
CTATTTTTATCATCGGCCATATCACTAAGGAAGGGAGCATCGCAGGGCCTAGAGTGCTAGAGCATATGGT
AGATAGCGTGCTGTATTTTGAAGGCGATCCCAGTAGGGAATTAAGGATTTTAAGGAGTTTTAAAAACCGC
TTTGGCCCTACGAGTGAAATTGGCTTGTTTGAGATGAAAGAGCAGGGTTTGGTGAGCGCCAAAGAAGCTT
CAAGCTTGTTTTTTTCTAAAGAAGAGCCTATGGAGGGGAGCGCGATTACCATTACTTTAGAAGGCTCAAG
GGCGTTGATTTTAGAAATCCAGGCGTTGGTGAGCGAGTGCAGTTTCGGGGCGCCCAAACGATTAGCGAAC
GGGTTTGACACTAACCGCCTTAACATGCTTATTGCTTTGTTAGAAAAAAAGCTAGAAATCCCCTTAAACC
GCCATGATGTGTTTATTAATGTGAGCGGAGGCATTAAGATTAGCGAGCCGGCTTGCGATTTAGCGGTGAT
TGCCAGTATCCTTTCAAGCTTTAAAAACAGAAAAATTGACAATAAAACGGCGTTTTTGGGCGAAGTGAGT
TTGAATGGCAGGATTTTAGAAGCCCCCAATTTGAACGCCAGATTGAAAGAAATGGAAAATTATGGGTTTT
TAAAAGCCATTTTGCCCAAAAAACCCAGTCAAAAAACCTCTATCAAATGCTATGAGGCTAATGTGGTGGG
TAAGATTGTTGAGTGGATGTGATGAGCTTTTGTTACCTAGTAGAACAAAGCCTTATTGAAATTTAAACTC
AATTTAAAGAGCAATTACCATCTTTTTTAGTTATAATGGCGGACACCATTAAAATTAAAACAAAGGTTGT
CAATGAAAGTATTATCTTACTTGAAAAATTTTTATCTTTTTTTACTAATAGGAGCGATCATGCAAGCGAA
TGAAAACATGGGGACTAAACACCCTAAAACCGATGAAAGAGTGATTTACTTGGCTGGGGGGTGCTTTTGG
GGGCTAGAGGCGTATATGGAGAGGATTTATGGCGTTATAGACGCAAGCTCTGGTTACGCTAACGGCAAGA
CTTCAAGCACGAATTATGAAAAGTTGCATGAGAGCGATCATGCTGAAAGCGTGAAAGTGATCTATGATCC
TAAAAAGATCAGTTTGGACAAGTTGCTACGCTATTATTTTAAGGTGATTGATCCGGTGAGCGTGAACAAG
CAGGGTAATGATGTGGGCAGGCAGTATCGCACAGGGATTTACTATGTCAATAACGCGGATAAAGAAGTGA
TAGACAACGCCTTAAAAGCGTTACAAAAAGAAGTGAAAGGCAAGATCGCCATTGAGGTAGAGCCGTTAAA
AAATTATGTGAGGGCTGAAGAATACCACCAGGATTATTTGAAAAAACACCCCGGTGGTTATTGCCATATT
GATTTGAAAAAGGCGGATGAAGTGATTGTGGATGACGATAAATACACCAAACCAAGCGATGAAGTTTTAA
AGAAAAAACTCACCAAACTCCAGTATGAGGTGACTCAAAACAAACACACTGAGAAACCTTTTGAAAATGA
GTATTACAACAAAGAAGAAGAGGGCATTTATGTGGATATTACCACCGGCGAGCCGTTATTTTCTTCAGCG
GATAAATACGACTCCGGTTGCGGGTGGCCAAGCTTTTCTAAGCCTATCAATAAAGATGTGGTGAAATACG
AAGACGATGAGAGCCTTAACAGGAAACGCATTGAAGTATTAAGCCGTATTGGTAAGGCGCATTTAGGGCA
TGTGTTTAACGATGGGCCTAAAGAATTGGGAGGCTTAAGGTATTGTATCAATAGCGCGGCTTTAAGGTTT
ATCCCCTTAAAAGACATGGAAAAAGAGGGCTATGGCGAGTTTATCCCTTATATCAAAAAGGGTGAATTGA
AAAAATACATCAATGATAAAAAGTCGCATTAAGGGGTAATGACTAAGCCCCCTAAGGGGGGGTTAGAATG
GGGGGGTTAAGCGTTTGGGTTATCCTAAGGATCGCTAAAAACCACTAGAAACCGCCTTAAATGATTTATT
TTTTAATACCCTTACTTTAAGAACGCTCTCTTTTAAGCTTTATGGCTTTGTTCTTAAAATATCAATAACT
AAAGCTTTTTAACTTTTTTAAAAAATGGGGTTTTGGTTGCTTTGTTTTCATTGTTTTATGGCAAAAACTT
ATTTCCTTAATGAGGATAGGGGGGTATTTTGAAATCATTCTCTCTATAATCCCCCTAACCCTAAAGAAAC
GCTTTTTTAGAGATTACCGCTTGATTAGAATCAAGCTATTTGCTATTTGATCTTTAAAAAAAATGCTTTT
GAGCGTTTTTTAAATTTTTAACCCATAATGAGCTTGTGTAAAGTCGCTAAAATGCTTAAGGCATAAATGA
GGAGCAAGAGGATTTTATGCACCTTTTCATTAGCCAAAGCGATGAGCTTAATGCCAATGCCCACCCCTAA
AAACGCTCCAACACCGGTGATCACCCCGGCTTGAACGCTTGTATCATCAAGAACCTTCCCATTATAAAGA
GAAATAACCCCAGATAAAGAAGCGAACACCACAAAAAATAGCCCCAAAGGCACGATTTTTTTAGAATCGT
ATTTCAAAAAATAGCCTAAAAACGGCACCATTAAAATCCCCCCACCCATGCCTAGCGGGATAGAAAAGAT
GCCGGTAACAAAACCGGCGAGCATCAAAACCCCATGCGTTCTATCCATAGACACAAAAGGGATTGCACGC
TTTTTTTCGGGCGTTTTGTTATTCGCATGCAAATCAAAATGCATTTCTTCAAAATGCTCTGGTTTCTTGT
TGTTAGAAAAAGCGTATTTGATAAAGGTGTAGCACACCACCACCACAAACACAGCCATTAAAATCTTATC
GTTAATGATTTTTAAGATAAAGCTCCCTAAAACCGCCCCCATTAGCCCTCCAAGCGCGGCAAAGGAGCCT
TCTTTCAAATCCAACAAGCCCTTTTTGTAATTGATGATAGAGCCGACCACTGAAGAAAAAAGCATTTGCA
TGAGCGAAATACCCACCGCATGGCTATAACTAAAATGGGCAAAAATCGCGCTAGGGACGACAATCTCCCC
CCCACCAATACCAAAAAACCCGGCGGTAATGCCGGTGAATAGCCCCACAAGAGCCAAAATAAACGCTGTT
GATTCTTCCATGAAAAACTCCCTAAATTCTAAATTATTACTTTATCAAAAAAGAGTGATAATCTTTAAAA
AATTTTCTTTAATGGTTACAAAAATAGGGTTTTGATTACTTTAATTTTATCGCTTGAGAGCGGTTGCAAG
AGATTATCCAGGCTCTTTACTGCTTAATTTTAAAAATGCTTTTAAGCGTTTTTAAACAAGCCCCCTTTTT
TAAAGAGGGTTTTTAGTAAGCAAACACATAATTGAGAAAAAGGCTATACATCCTTCTGTATTCTAGTTTA
GCACCCATGAAAGAATAATAGTTGGTGTTGATTGTGGGGATTTTAAAGCCTAGTTCAATGCCATGCTGAG
CCGCATGATCGCTGTCTTTTTTCTTAGGCCTAGCGAGGTTCATTCTCAAGCCCAAATCAAACAAAAATTG
GAAGTTAGAAGCGCTGACATTAGCGTTATAAATGCCATTCATCATGGTCAAATTCACTTGTTGGGAATTA
AGCCACGAAGTCCCAGCTAACGCAAAGCCACCAAAAAGCCCCACAGAAAGCTTGTTGTTCTTGCCTAAGA
AGTTGGTGTTTTTATCGTTGATGAAGTTATAAAGCGCGTCCATGCCCACCCCATAAGTCCACACGTCAGA
AGCGGAGTTAAAAAAGCTTGATTTGATGAACGCATGGTTGTAATCAAAGAAACCATAATACCTTAACCCC
CAATTCCTTTTTTTGCCAAAGAATTGCTTATAGCCCACTTGCACGCCGATCCCATTCATCGCGCCGTTAT
TGTTTTGATAGTCAATCACGCCGATACGCCTAAAAGGGTTCTTGCCTAATTCTTGTGCGACGGTTTGGAA
TTGGCTGTATTTGTTGGTATCCAAAGAATAAGTGAGCAAACCTTCTGGGGAATTAGGGTTTTGAGTGGCA
TGCGTCATGTTTTGAAGTGGCTTAGCGTTAGGCAAGTGAGAGATACCATTATTGATCGCTTTTGAGTCGT
TCCCTAAAGTGCTAAGGGCTTCTTTAAAATTCAAAATGGTTTGAGACAAAGCCCTATCCTGATTGACCTG
GTTGCCATAATAAGCGGTGTGTTGCTCTAAGGAATTGAGAGTCTCTTTCACAAACGCGCAGCCTGAACCC
CAAGTGTTATTAGTGATCACGCCAGCCGATCCTGCTTTACATTCTTCCAAATCCCCTTGAATAGGCCCTT
GAATGCTGTGGAAATTGTCCGCAACTTGCTTAGCTAAATTTAAAATCTCTGCTTGAGCGTTAGCTCTATT
GAGCATTTCTTGAGCGAACTGCGTGTCTTTAGAAGTGTAGGGGTTGAAATTGTCTGGTTGCGTGATTTGG
GTGTTTTCATTAGCGTTGAGCTGTTTGGTTTTTTCTAAAACGGCTTGAGCGTTTTTGATCATCTCGTTAA
TAGCGTTAAAAGAAGGGCCAAAAATATCCACTACATTCCCAGGCGTAGGACTCAACCCCCACGCTTTACC
GCCATTGCTCGTTTGCACATGCGGCTTTTGAGTCATAAGGACTTGCATGATAGTGGCGGCTTGTTGCAAA
AGGTATTCAGCGTTATTGTTGTATGTGAATTTTATTGAGAGTGGGAGTGATGATCCGCCTGAATAAGAGG
TTGGGATCTCTTTCCCATTCTCTGTATAATAATGCTCTATGATATTGTTTTGTGTGGTAGTCCTATAATT
GGTTTGTTGTATGTTGACTACCCCTGTTTTGGTGGTGTCATTCAAGGCAGGCATCCCGCCTCCTTGATTT
TGGTTTAAAGCGGTTTGGATGATTTGATAAGCTTGGTTGAGTTTTTGGTATTCGTCAATAGATAGAATGC
CATTGGGACCTGTCCCATACGCTTGATTGCAAGTGGTGGTGGTCCCATTAAGGGCTGGTGTGTTACCAAA
CGATTGGTAGCTTTGATTGTTGGTAGGGCCAGGACCACAGCCAATAAAAAGGGCTATGACTTGCCACATG
CCCACGGCGGCGTTGAGCGCTAAAGCCACAGCTTGATAGGCGGGGGAAGTGGTGGTGGCGCTAGTGAGGT
TAATGGCGCTTGAGCTTAAATTGTCAATCGCGCTTGTGATCGCGCTGGGTGTGCTGGCTAGATTGACTAA
GGAATTTAAGTAATTGTATTGGTTTAAAAGGTTGCTCAAGTTATCGTATCGGTCCGCGAGGTTTTGTAGT
GCTCCTGTGTTTTTCACTTGTTGAACCGCTTCGCCGATCTGATAGCCCACGCTCATGTAAAATCCGTCGT
CTTCAGCCCTTGATAATGAGAGCATGAGAGAAAGAGAGAGTAAGAGGGATTTTTTGATTTTCATGTTGTT
TTCCTTTCTTTTCCTTTTGTTGATTTTTGTTGGTTTCGCATTCCCATGATAGTCATGTTTATGAGATTTC
GCCATTTTACCATAAAATGCTTATTCTTAACTTAAAATTTATATTTTGAAAAAAAAAAAAACAATTTTAA
GTATTTTTTACAATAAAATATCATAGAGCTTGATTTAAGAAAAGGGATTTTATCTGGTTTGAAATTGGTT
TTTAAATCTTTGGTTACAATCAAGCCATTCTAATGGGAAAGAAAAGCATGTTGGAAAAGATACAAAAAGA
ATGGCTGAGCAACATTCAAAAAGATTTGCTGTCTGGTTTTGTGGTGGGGCTTTCTGTGATCCCAGAGACG
GCCGGTTTTGCGATCATGGTGGGTTTAGATGTGGGCGTGGCGTTTTATACGACCTTTTATATGGCTTTTG
TGTTGTCTCTTTTTGGGGCTAGAAAGGCGATGATTAGCGCAGCGGCCGGCTCAGTAGCACTCATTTTGGT
GGGCGTGGTTAAAAACTATGGGCTTGAATACGCGGGCGTGGCGACTCTTATGGCGGGAATATTGCAAATT
CTTTTAGGCTATTTGAAAATAGGGAATCTTTTAAAATTTATCCCCCAATCGGTGATGTATGGCTTTGTGA
ACGCGCTAGGCATTTTGCTTTTAACAGAGCAATTCAAATTCCTTGAAAACCAAAATTTAGGGGTGTTTAT
CTTGCTCGCTATTGGGATATTGATTATTTACCTCTTCCCTTTAATCACTAAAAAAATCCCCTCTAATCTG
ATTTGTATCCTTGCGGTGAGCGCGATCGCTTTAATTTTTGATACGCATGCGCCGAATTTGGGGAGCATTG
AGCAAGGGGTTTCAGGCTTTCATTTCATTATTGTCCCCAAAAATTTGGATTTTAAAATGGTGTTAGAATT
GTTGCCTTACGCTCTTTCTTTAGCGCTAGTGGGCACGATAGAAAGCTTATTGACGGCTAAAACTTTAGAT
GTCATTTTAAAAGACGGCGTGAGTGATAAAAATAAAGAAACTAAAGCGCAAGGCTTGGGGAATATCATCT
CAGGGCTTTTGGGGGGAATGACAGGGTGCGCTTTAGTGGGGCAGTCTATCATTAACGCAAAATCCGGGGC
CAAAACAAGGCTTTCTACTTTTTTTGCTGGCTTTTCTTTAATGGTGCTGATATTAGTGTTTAATGAATAC
GTGGTTAAGATCCCTATTGTGGCGGTTGTGGCGGTGATGGTGATGATTTCTTTCACCACTTTTAATTTCC
AATCCATTATGAACATTAAAAAAATCAAGCTCTATGACACGCTGAACATGCTCTTAGTCGTGGCGGTGGT
TTTATACACGCATAATTTAGCGATAGGGGTTGTGGTGGGGGTTTTAGTCAATGCGTTATGGATCAAATCT
AAAGGGATTGCGTGAAGTTTTATTTTAAAAAGTTGGATAGCTAGAGATATGGCTCCAGATGTAGGATTCG
AACCTACGACCAAGCGGTTAACAGCCGCCTACTCTACCGCTGAGCTAATCTGGAATTTCGCTCAAAAATG
AAAAGAAATTCTAGTGTGTTTTTTGTAAAAAGTCAAGTAAAATGATGCCATTATTCATTTGAGAGCCAAA
AAGTTGGCTTTGTTCTCATTAATTTAGTCAATGAGAACCGATTCCATATCAATAAGCCAAAACATAATTG
AGATACAAGCTATAAAGCCTGCGGTAGGCTAATTTAGCGCCCATGAAAGAATAATAATTGGTGTTGATCG
TGGGGATTTTCACGCCTAATTCAATGCCATGATGAATCCCTTGAAGCCTTAAGCCGGTGTTGAATAAGAA
TTGGAAATTGGTGTTGTTGATCTTAGCGCTGTAGGCACTATTGGTGATTTTTAAATTCGCAGATTGGTTA
TTAAGCCATGTCGTGCCGGCTAATGCGATGCCCCCAAAAATGCCAAAAGAGACTTTGCGGTTTCGATCGG
ATCCGCCATTGATGAAGTTCAATAAAAGATCACTGCCCGCGCCATAAGTGAAAACATTAGAAGCGGAGTT
AAAAAAGTTGGATTTGATATACGCATAGTTGTAATCAAAAAAGCCATAATACCGGATCCCAAAAAATTTA
TTTTTCCCAAAGAATTGCTTATAGCCTAATTGCACGCCCACGCCATTCATCGCCCCGTTATTGCTTTGAG
AGTTGATCAATCCCACGCTTCTAAAGGGGTTATGACCAAACTCTTTGGTGGTGGTTTGGAATTGAGAATA
TTGGGTTTCGTTGAGAGAATAACTATAGCTAGACCGGCTCACCAAACTTTGAAACCCTTTAGAATTAGGC
GTTTTTTGAATGGTGTTGTAGATGGTTTCTAAATTATCCCCTTTGAGGTAAGAGATGGTGTCATTGATAA
CGCTTGAGACTTGATTAAGGTTTTTGGTGAAATCAGCGTTGTTAAACGCGCTTTGTTGGTTTGGACCTTC
TGGGGCAGTTCTTCGGGCATCTGCAGCGGCTTTTTTAGCGCTATCAATCATACTAGTAATAGCACTAAAG
GTGTTGCCAAAAATAGCGCATGCGTTCCCGCTTGCATTAATACCCCATGGTTTGCCATTGCCTCCATCTA
CGCTTGGGCATTGGCTTTGAAGGGTATTAATAATGGTGCTAGCTTGAGTTAAAAGCTGGTCATAGTCATT
TTCAATTTTAAGATCATTGTTTTTATTTTCTAGGGTGTTTTGGAGCAATTGAGAAATCGCATTGATTTTG
TCGTATTCGCTAGTAGATAGCGAGTTATTGGCTAAATTAGAGGCGATCACTTGCCACATGCCCACCGCAG
AGCTGAGCGCTGAGGACACGGCTTGATTAGCGGTATTAGGGGTCGTTTTCAATCGGCTAGCGCTCTTTTT
TAGATTATCAATCGCTTGAGCGGTGCTTGAATCAGTGTTAGAGGCCGTTTGTTTGAGTTCGTTATAGCGG
GTTAAAAGGTTGTTCAAATTTTCGTAAGCGTTGGAGACTTTTTGGATTTCGCCGGTGTTTTTCACCATTT
GAGCGGCTTCACCGATCTGATAGCCCACGCTCATAAAAGCGCCGTCATCTTCAGCAAAGAGCGATGACGC
CATGAGAGAAAGTAAAATCGTTTTTTTCATAAAATGTTCCTTAAAGTAATGTTTTATTTGTAAAATCGTA
TCAAATTGAAACTTTATTTACAATAAGTTTAAAGTGTGCCATAAACTTATTGAATTTTTAATAAAATTGA
GCAAAAGTTAAGAAATTTTGCTTTTTTTTGGATTTAAAAAAGGTTTTTGATAGTGAAAAATGTTTTAAGT
ATTTTTAAATTTCACCGCTCAAGGGGATTAGGGCTAAAAATTTTCAAAGCGTTTTGCAAATCTTCTTTGG
TGTCAATGCCCATGCTTTCACTTTGAACGATTTTTACTAGAATCTTTTTTTGGTAATACAAAGCCCTTAA
TTGCTCTAATTTTTCTGTATCCTCTAAAACGCATGGTTTTAAAGCGCATAATTCTTCTAAGATTTCTTTA
TTGTGAAACCCATAAATACCGATATGCCCTAAAAGAGGGGTTTGGCGTTTCGCATCAAAATCTCGTAAAA
AGGGGATAAGGGAGCGCGAAAAATACAAGGCGTTATTTTGGCTATCTAAAACCACCTTGACTAAATTAGG
GCTTTTGGCTTGTTTTTCATCAATGACTTTAGCGCAAGTCGCCATGAAAGGGGCGTTTTGGGTGGCTTCT
AATAAGGCTAAAATGACTTCTTTTTCTAAAAAAGGCTCATCGCCTTGCAAGTTTAAAACCCTTTCATCGT
TTTTTAACCCTAAAATTTGAGCCGCTTCCAAACAGCGTTCCGTGCCGCTATTGTGGTGTTTGGAGGTTAG
CACCGCTTTAATATGGAATTTTTGGCACGCTTTCATGATGCCTTCATCATCGCAAGCGACTACGCATTCA
TCTACTAGATTCGCATTTTTAGCGCAACGGACTACCATAGGCAAGCCAAAAATATCTTCTAGCACTTTGT
TTTCAAAACGACTGGATTTTAATCTAGCAGGAATGATAATCATCTTTAAACCTTTTTAAGCCTTATGTGA
AAATAGGGGATTTTTATGGTATTATACCCATTTGAAACGCTTATTTCTTTTATTGTAAGGATTTAGGCTA
TTGAACTTTAGGAGTTTTAATGATATTAAGAGCGAGCGTGTTGAGCGCGTTACTTCTTGTAGGCTTAGGG
GCAGCCCCTAAACATTCAGTTTCAGCTAATGACAAACGGATGCAAGACAATTTGATTAAAGTGATTGAAA
AACAAACCAATAAAAAGGTGCGTATTTTAGAGACTAAACCCTTGAAATCCAATCAGGATTTAAAAATCGT
GGTGGTAGAAGATCCGGACACTAAATACCAGATCCCGCTTGTGGTGAGTAAGGATGGTAATTTAGTCATA
GGGCTTGGTGGTATCTTTTTTAGCAATAATAGCGAAGACGTGAAGTTGCTCACAGAGACCAATCAAAAAA
TCCTAGCCCTTAACACCACCCAGCAAAATAGTGCGAAATTGAACGCTCTTTTTGATGGAGTGCCAGCTGA
TTATGTGATAGAGTTGCCCTCTACTAACGCTGAAAATAAGGATAAAATCCTTTATATTGTCTCTGATCCC
ATGTGCCCGCACTGCCAAAAAGAGCTCACTAAGCTCAGAGACCACTTGAAAGAAAACACCGTGAGAATGG
TTGTAGTGGGGTGGCTTGGGGTTAATTCAGCTAAAAAGGCGGCTTTAATCCAAGAAGAAATGGCGAAGGC
TAGGGCTAGGGGAGCGAGCGTGGAAGATAAAATCTCTATTCTTGAAAAGATTTATTCCACCCAATACGAT
ATTAACGCCCAAAAAGAGCCTGAAGATTTACGCACTAAAGTGGAAAATACCACTAAAAAGATTTTTGAAT
CTGGCGTGATTAAGGGTGTGCCTTTCTTATACCATTATAAGGCATGATATAAGGCTACTCATGAAAAAAC
CCTACAGAAAGATTTCTGATTATGCGATCGTGGGTGGTCTGAGCGCGTTGGTGATGGTGAGCATTGTGGG
GTGTAAGAGCAATGCTGATGACAAACAAAAAGAGCAAAGCTCTTTAAGTCAAAGCGTTCAAAAAGGTGCG
TTCGTGATTTTAGAAGAGCAAAAGGATAAATCTTACAAGGTTGTTGAAGAATACCCCAGTTCAAGAACCC
ACATTATAGTACGCGATTTGCAAGGCAATGAACGAGTGCTAAGCAATGAAGAAATTCAAAAGCTCATCAA
AGAAGAAGAAGCTAAAATTGATAACGGCACGAGCAAGCTTATCCAGCCTAATAATGGGGGTGGGGGGAGT
GAAAGCTCAGGCTTTGGCTTGGGGAGCGCGATTTTAGGGAGTGCGGCGGGGGCGATTTTAGGGAGTTATA
TTGGCAATAAGCTTTTCAATAACCCTAATTACCAGCAAAACGCCCAACGGACTTATAAATCCCCACAAGC
TTACCAACGCTCTCAAAACTCCTTTTCTAAAAGTGCCTCTAGCGCTTCAAGCATGGGCGGAGCGAGTAAG
GGACAGAGCGGGTTTTTTGGCTCTAGTAGGCCTACTAGCTCACCGGCGGTAAGCTCTGGGACAAGGGGCT
TTAACGCATAAAATCTATTTAATTTAAGGTTAAAAAATGCAAGTGATTCCTTTAAAACCTTTAGACAATA
AGACCTTAGAAGAAATCGGCTTAGATTGGCACACGAATGACGACATGTCATCTTATATCGCTGATGAAAT
GGTGGTTGTCTCCCAAAAAGAAGCGGACGCTTATTATGACGCTTGTAATGAACTTTATGACATGTTTGTA
GAGACGGCTGAAGAGGCCATTAAAAACGATCGCTTTTTTGAATTGGATATTCCTAACGCGCTCATTCCTA
TGATCAAACAGAGTTTTGAAGAAGAAGTGCATTGGCATATTTACGGGCGTTTTGATTTAGCCGGGGGGCT
TGATGGCAAGCCCATTAAATTATTGGAGTTTAACGCTGATACCCCCACCATGCTTTATGAAACCGCGCTG
ATTCAATGGGCGTTACTCAAAGCGAATGGCTATGATGAAAACAAGCAATTCAATAACCTTTATGAAGCGC
TTGGCGAGAATTTTAAACGCCTGGTTACTTTGGGTGAAGACACGAGTCGTTTTGAAGAGTTGTATGAGGG
GTGGAAAATCCTTTTTTCAAGCGTTAGGGGGAATATTGAAGAGGAGCGCACCATGCGTTTTTTGCAAGAC
GTCGCTCAAAGCGTGGGGTTTGAAACGGATTTTTCTTACATTGATGAGGTGGAATTTAATGCAGAAGAGG
GCGTGTTTAAAAACGGCTTGAATTATGAATTTTTATTCAAACTGATCCCATGGGAAAACATCGCTATTGA
TGAGCCAGAATTAGCCCTTTTGATGCAAGGCATGATGGAAAATAAAAACACGATTTTTTTAAACCCGGCT
TATACGATCCTTTTCCAATCCAAGCGTTTTTTAAAGCTTTTATGGGACAGATACCCCAAACACCCCTTAT
TGTTAGAAACGAGCTATGAGCCTTTAGCCCATAAAAAGCAAATCAAAAAAGTGGCTTTTGGCAGGGAAGG
GGCGAATAGTGAAATCTTTGAAGCTTCCATGCAATCGCTTTTAAAGACGGATGGCGTTTATTCTAACCAC
AAACCCATTTATCAAGAGTTTTACGAACTCAATTCGCATAACGGGTTGTATTACCAGCCTAACGTGTTTT
TTGCTTATGAATCTTGCGCGTTAGGGTTTAGAAAAGGGGGGTTAATTTTGGATAATTTTTCTAAATTCGT
GAGCCACAGGTTGCAATAATGACCGCAATGATGCGTTATTTTCACATCTATGCGACCACTTTTTTCTTCC
CTTTGGCGCTTCTTTTTGCGGTTAGCGGGCTTGCATTGCTCTTTGGGGCGCGCCAAGACACTGGCGCTAA
TATCAAAGAGTGGGTTTTAGAAAAATCTTTAAAAAAAGAAGAACGATTGGATTTTTTAAAAGACTTTATA
AAAGAAAACCATATCGCTATGCCTAAAAAGATAGAGCCTAGAGAGTATAGGGGAGCGTTAGTCATTGGCA
CGCCTTTGTATGAAATCAACCTTGAAACTAAAGGCGTTCAAACGAAAATCAAAACCATTGAAAGGGGCTT
TTTAGGCGTGCTCATCATGCTGCATAAGGCTAAGGTGGGCATCGTGTTTAAGGCGCTTTTAGGGATTTTT
TGCGTGTTTTTATTGTTGTTTTATTTGAGCGCGTTTTTAATGGTGGCTTTTAAAGACACTAAACGCATGT
TTGTAAGCGTTTTAATAGGGAGTGTGGTGTTCTTTGGAGCGATCTATTGGTCTTTGTAGGGTTTTAAAAT
ATCAGCTTTGTTTTGGATATTGGTTATAAAATCTAAAAAAGGTCTTTGAGTGTTTTTGCCATCAAAATAA
AAAAGCTTGCGAAAAGCGAGTGGTTTTCTCATAACACGCTCTTAGGGGGTTAGGGGGATTTAGTTTTGGG
TTTGAAGAGGGCGTTAAAGCGCAAAATACCCCCTTATGAGTTTTTTAAAAATCCTATTTTTTTAAAAATT
TAAAAATTAAAGAATAACTAAACCAACACAAGAACCCCTAAAACTCGCATCTATCTTTAAACTAAAAGCG
TTTTTACCCGTCTCATCTAACAACATTTTTTAAAAGAACGCTTGAAATTTAACTATTTTTCGTTATTTTT
ATCAAGTCTTTTTATAGCGTGCGCATCGCTCTGTTATCGTGTGATTCGTGTTTATAGCGTGTTTATATAA
CAACCACGCAAAAGCCATAAATTAAAGCCATTGAAAAACACAACCAAACGCATATCTATCCCATAGCGCA
AAAACACGCTAAAACATTTTTATAGGACTTTTAAACCTAAAACCCACTTCAAGCTAACCTAACAAAAATT
TACACCATAAAAATACACTAACAAACACAACCAAACAACCGCAAAAACATTCAAAAAGTTTTCTTTTTGA
AAATAGACAAAGCCCTAAAAACACTAAAGATTGAAAAATTAATAGGGTGGGTTTCTGCTTTAGCTCTTAA
AACAGAGCCAAATCTTTGAAAAGTTTTGAGTTGAATAACAGATGATGATTTAGGGGGATTGATTGAAATT
TTCAATACCCTCTAAGTTTGGTAAGGTTTTCGCATGCCTGTTTCATGCCTAGCTTACAGCCCTTGTCATA
AATTATTATGGCGTTTTCTTTATCTTTCATGTTGTAATACATGCCTGCTAGAGCGAAGCAACCCACTTCA
TCGCCCATATCGCAACCTCTTTCATAATTATCAAGGGCTTTCCTCAAGTCTTTTGAAACAGTGTCCCCTT
GCGAATACATAAAGCCCATCCTAGAGCAACTCACCGCGCTCCCCATATCGCATGCTTGTTTGAAATAGTT
AAAAGCCTTTTGAGGGTCTTTTTTGACATACCTGCCTAACATATACATAGAGCCTAAACTCGCGCAACCA
CCAGAATTGTTTAAAGCGCAAGCTTTTTGCAAATAATCAAACGCCACTTCAAAATCTTCATCAAGCCCTG
CATCGCCATTTTCAAACAAAGTGCCTAACGCGCGGCAAGCCTGCCCCTCATTCAATCGGCACGCTTTCAA
ATAATAGATAACGGCTTTATGGTTGCTCTGTTTGACTTCTAAAAAGCCTTTTTCATAGGCAGTGCCTAAA
ACATAACACCCCTTAGCCATATCAAAATTACAGCTTTTTTGATAGTAAGTAACCGCTTGAGCGGCATTGC
CTTTGATTTTTCTATCATAAATGATGCCTAAATTGTAGCAACTCTCAGGGTGCTTTAAAACGCACGCCTT
AGCGTAAGCGTCAATGGCTTCTTGATAATTTTGAGCCGTGCCTAACCCCTCATCATAAAGCCCCCCTAAA
CCAAAACACCCTTCCCTATCATCAGCCTGGCATGCGATTTTATAATATTCTAGGGCTTTTTTATAATCTA
TTCTAGTGCCTTGCCCGTTTTCATAAATGATTCCTAATTGCGTGCAACCCTCACTCACATTATCGTTGCA
TGCTTTTTTAAAATAAGACGCCGCTTTAGAGTAATTCCCGCTTTTATAGGCTCTTTCGCCAATCCCTAAA
AAGCTATTGTCTTGTTTCCCCCATAAATGGGCGTTCAAGCCCCAAAAAAGCAACCCTCCAACTAATATTT
TTAAAATTTTGACACTCATCTTTACCTTCTTTTATCATTTTAATCCTTGAAAGCGCTCAATCAGACTTTT
TTAAATAACAAAAAACAAAAATACAACGCCTTATTTTAACACAAATCAAGCGCTTTGATTAAGGCTTAGG
AGGATCCTTACGCTCTTCTTTATGCCCTAAAGAGGTGATATAAAGGTAAATCGCTTGGATTTCTTCTAAA
TTCAGGTTGTATTTAGGCATCATGCCTTTGCCCAAACTCAAGGCGTCTTTAAAGGTTTTAAAATCCAAAT
GGTTGATTTTAGGGGCGTAGAGGATTTTTTTCTCGCCTTTTTCATAATAAAAAGTGATTTCTTGTTGTTC
GCCTTTAATGCCATGGCATTTCGCGCACGCAACACCCCTAGGGTTTTTATAAAGAGCCAGCCCGTATTCC
AAATCAGAGATAAAATCCGCTTCTTTAGCGTTCAAACTTAACAAGCTCAAACCTAGCGCGATCAATAAAC
GCATTAAAACAACTGCGCCTTTTCTAAAATCTCTTTCGCCCCGCTTTGTAAAAATTCTTCTAAAAGCTCT
TGAATTAAATCAAACGCCTTAGTCTTATCCCCTTGCTTTTCTTTAGTGATGACTTCTTTCCCATTAGGCA
AGCCCAAAACCGCCCGGATTTTAACCTCATCGCCCATTAAACTCGCATGCACGCCAATAGGGATCTGACA
CCCTCCATTAAGCCCTTTGATAAACTCCCTTTCTAAATGGCAACAAAACGCGCTTTCTTCATCGTTGAGT
TTTTGAAGCGTAATAAAATGCTTGTGGTTTTTGAGCATTTCTACCCCTAAAGCCCCCTGACCCATGCTAG
GAATCATTTCTTCTACGCTAAAAGCCTTGCGGTATTTCGCCCCTTGAACGTTTAAGCGGCACAATCCGGC
TTCAGCCAAAATGATAGCGTCAAATTCTCCGCATTCAAGCTTTTTCAAACGGGTTTGGACATTCCCCCTT
AAGCTTTCTGTGTCTAGATCTTTTCGTTTGAATTTGATCTGCATGGAGCGCCTTAAAGAAGTCGTGCCAA
CCTTGGCTCCTTTAGGCAAGCTCATCAAATCAGGGAATTTCACGCTCAAAAAAGTGTCCCTCACATCAGC
CCTTTTGGTGATGCATGCCAAGTCTAACCCCTTTTCAAACACGACCGGCACATCTTTTAAAGAATGCACC
GCCAAATCAATTTCGCCTTTTAAAAGCAATTCTTCCAATTCCTTAGTGAATAGCCCCTTACCGCCAATCT
TATTTAAAGGCGCGTCTAAGATTTTATCGCCTGTGGTTTTAACGATTTGAATCTCGCTTTCCATAGAGCA
TTCTTTTTTCAAGCGTTCTTTAATGTGATTCGCTTGCCATAAGGCCAATTCGCTCCCCCTAGAGCCAATC
ACTAATTTTCCCATTCCCTCCCCCTTATTCGCTCTCTAACATTTCTAAAATTTTTTCTTCTAATTCGGTG
TCTTTGATCGTTTGTTTTTCTAAATTAGCCCGTTTGATGCATTCAAATTCCTTACTCTCTAAAGTTTGCT
TCCCAACAATCAAGGCTAATCGTTCCCCAATCAATTCAAAATCCCTCATCTTCGCCCCAAAACGCGCGTC
TCTGTCATCTAGCAACACGTCAACGCCCTTTTGAAGCAGCCTTTCATACACTTCAAAAGCGAGTTTTTTT
TGCGCTTCATCTTTCAAGTTAGAAACCACGATCACCACATCAAAAGGGGCGGTATTTTTCGTCCACACAC
AGCCTAGATCATCGCTTTTTTGCTCTAAAATCGCGCTGAGCAATCGGCTAATGCCTATCCCATAGCACCC
CATTTCAAAAAATTGCTCCTTACCATTCTTATCCAAGAAACTAGCCTTCAAGCTTTTAGCATAGCCTTGC
CCGAGTTTGAAAATATGCCCCACCTCCAAACTCTTATGGTATTTCAACGCTCCTTGACAATTAAGGCAAC
GATCGCTCTCTTTAACCTGGACAATATCCGCATAAACAAGGTTTTCAAACCCTTTTAAATCCACGCCCAC
CGCATGAAAATCCTTTTCATTAGCCCCAACGATCAAGCAATCGCCCTCTTTTAAATCTTCATCAAAAACA
ATATAACAAACATGCTTTTTCAAGCCATAAGGCCCTATAAAGCCCGCTATTAGCCCTGCGTTATTTAAAT
CTTCTTCATTGGCTTCTCTTAATTCCAAAGCGTTCGCCCCCAAAAGATTCAAGGCGTTTAGGGCTTTTGT
CTCTTCTAAATTGTCATCGCCCCTAACAAAAAAACACGCTAGGGTTTCTTTATCTTTGTGGATCACTTTT
CTAACAAGCGCCTTTAAAATAAAATAAGGCTCTGTTTTAAAAAACTCCGCCACGCTTTGTGCGCTAGTGG
TATTAGGGGTAGGGAATTTCGCTAATTGCGCTTTGGGGACATTTAAAGGCTCAGTTCTTTTAGAGCGTTT
AGCGATTTCAATATTGGCGGCATAATCGCAATTTTGACACACCACGATCGTGTCTTCCCCGCATTCTGTT
AAAACGACAAATTCTCTGCTTTTACTCCCTCCAATCGCCCCGCTATCCGCTTCCACAATGCGAAAGTCCA
AACCCAAATCGCTTAAAATCTCTTTATAAGCGCTCTGCATGTTTAAAAATTCCTCACCCAAGCTTTCAGT
ATCTTCATGAAAGCTATAACCATCTTTCATGATAAATTCCCTCGCTCTCACCAGCCCAAATCTTGGGCGG
ATTTCATCACGGAATTTCGTGTGGATTTGATAGAGATGGACGGGTAATTGCTTGTAGCTTTTGATGAAAT
TAGCGGCAATTTCGGTGATATTTTCTTCTAAAGTGGGGCTTAAAACAAAATCATTGTCTTTTCGGTCTTT
AAAAACCAATAATTCCTTGCCGTATTTATCCAAACGGCCTGATTTTTCCCACAAACTCGCCAAAACCACA
AAACTCATTAAAATATTTTGCGCCCCATGCTCTTGCATGCGTTTGTGCGTGACATTTTCTATTTTGTCTA
GCACTTTTTTAGCTAAGGGCAAAAAATTATAGATCCCACTGCCTACTTGATAAATGTATCCTGCTTGAGC
TAAGTGCTTATGGCTTTTTAACACGGCGTCTTTTGGGGGTTCTTTGAGAGTGGGGGCAAAAAGTTTTGAA
AATAGCATGCATTATTCCTCGTAATATTCGCATTTATAGAGATTCAAATTTTGGACATGGTTAGCGTTAG
ATTTGTCTAAATTAAACAAGTTTTTAATCGCGCCCACAAGCACATCGGATTCTTCTTTTTGAGCGTTCTT
TTTTAAAGCGATAGTAGGGTGGTGCAAAAAGGTGTTGAAAGCGTTGTGCAAGATCTTTTCAATATTGCCT
TCGTATTCTTTAGGCACATAGCGTTTTTTGAGCGCCTTTTGCAATTCCTTTTGGGCTGAAATCCTAGCCA
ATTCCCTTAAATCCTTAATCAAAGGCTCTACTTCTAAGCTTTGGATCCATTGGTAAAACTCCATCGTGGC
AAGCCCTACAATCTCATAAGCTTTCGTTCTGCTTTCTTGCCTGTTTCCCACATTTTCTTTCACCATAGGC
TCTAAATCATCCACGCTGTATAAGAAAATATGATTTAGCGTCGGCTTTTCAATATTCCGTGGCACGGCTA
AATCAAACCAAAAACGCCTGAAAATCGTTTCTTTTAACATGGAATTTCGCACGATAAAATTCGGCGAAGA
AGTGGCGCAAAAAAGCAGTTCGTATTCATTGATATAAGCGCTTAAATTTTCTACATTTTGAAAGCCCACT
TTTTTAGGCTCTTCTAATTCCTTGACAAAATCTTCAAATTTAGCCGCATTACGCCCTAAAATAAGCACTT
CAAATTGCTTGTTTAAAAGGTGTTTGATGACCAATTGAGCCATCTCGCCAAGCCCTATCACAAGAGCTTT
TTTATCCTTAATCCTTTCTTTTTCAAAAATATTAAGCGCTTCTTTAACGGCTACTGAAGAGATGGAGACC
CCTTGCTTGGAAATGCCGGTTAAATTGCGCACTTTAGCGGCGCATTTGAAAGCAAAATGGAGCAATCGGG
TTAAATCTTTGGAGCAAAATTTCTCTTCAAAGGCGAATTTATAGGCGTTTTTCATCTGCCCTGTGATTTG
AGTTTCCCCCACTACTAGGCTATCCAAACTGCTGCACACGCTAAAGACATGATGAACTGCGCTTTCATCA
ACGCTCATTAAAACGCATTTTTCTAAATCAGACACGCTCATTTTTTTATTTTGAGCCAAAATTTTTAATA
GTGAGTTTTTTTGTTCATTAGTATTAGCGCCGTGTTTCAGGCTCGCATAGATTTCAAAGCGATTGCATGT
GGATAGCACCATGCACTCTTTGATATTAGGGCAATGGTTTTTAATCGTTTGTAAAAATTCTTTAAGCATT
ATGGGCGAATTAATAGCGAGTTTTTCGCGCATTTCTAAGCTCATGCTTTTATGCGTAAAGGCTAGGGTGA
AATATTTTGACAAATGAGTTTCTAACTCCATTAAAAAGTCCTATAAATGACGTCTTGCGCTAGTTTTTCT
AAAATCAAATTGTTTTCCCCCTTAATGGCTTCAAGGGCCTTTTTAGAATAAACTTGAGCGATTTTAAGGG
TTTCTTCTATGATACCATGTTGCTTGAATTTTTCCTTAGTCCATTCTATGATTTCATGACTATCTTGTTT
GAAATAGGAAATTAAAAGCCCTTGTTCATGCTGATTTAATTTTTCATATAAAAGCAAGTAGGGTAAAGTG
GTCTTGCCCTCTTTAAAATCGCTAAAATTGGGCTTACCTAGAGTTTTGGCGTCTTGAGTGATGTCTAACA
AATCATCAATGATTTGAAACGCCATGCCAAAATGCAACCCAAAATCCGCATACATTTTCGCATCTTTATC
CAAAAGAATCGCCATGCTTTTTAAGCTCGCTTCTATGAAATGGGCGGTCTTGTCTTCTAAAATACGCCAG
TATTTTTGTTTGTCGCTATTAAAACATTCCCCCACAAACACATCTTCAATCTCGCCCCTAGAGAGCCTTA
AAACCGCATTAGAGAGGGCTTGAGCGATTGATTCGCCCATTTTGGATAGTTCAAAAAAGGCTTTAGAATA
AAACACATCCCCAAGCATCACGGCGTTAAAATTCCCAAAAAGAGCGTTAATGCTGGGGAGTTTTCGGCGC
ATGGTCGCCTTGTCAATCACATCATCATGCAATAAAGAAGCGGTCTGTATCATTTCTACAATCGTGCACA
AATTGAAGGCTTTATCTAATAAAATAGCGTCTGTTTTTTCGTCTAACAAAGCGAGCATGAGTTTGGAGCG
CAGCATCTTTGAAGGGCCAATCTTAGAAAACAATTCATCTATAAAGCCGCTTTCTATTTCTTTGATCCAA
GAAGCGATTTTATTTTGAATGGCTTGAAGTTGTTTTTCTTGCATGCAAATTCCTTAAGGCTCTTTAGGGG
AAAAAACAAGAGGCATAAGGGCTAAAAATCTTAAAGTGGCTTTATCTTCTTTAAAATCTTTAAACACAAG
CGACAGAGCGCTGTTAGAAGAAAATTTTTCTTCAAAAACTTTAAGGTTGTAGGTATTTCTCGCATGATCG
GTGTATAAAATAAACTGGTAAGGGAAATGGTTAAAACGCATGTTGATGACTAAACCTTTATTAGCATATA
AAGTCCAATAGAGCGTAATTTCTTTGGTTTGTTCGTTAGAAGTGTCTTTGATGATCGCTTTAAAGACTTC
ATCTTTTTTTAATTCTAGCGTTTTATCGATCCCATAATCAAGCCCAAACGCCTCTAAAAAAAAGAGAAAT
ATCAAGCCATAGCGGATAAGCTCATTCATTCCCGCTGAGAATATTCGCCATGGATTGGATCACAATGTCT
GTTTTTCTGCTCTCTATTTTTTGTTGCAACTCTTCATCCATTCTTAAAGCTTTAGCAAAAGATTCAAACT
CTTCTTCCAAGTCTTCTTTTTCTATAAAAGTTTCCAAAAGAGCCAAAAGCTCTAAAAGCCTTTCTAGCTC
TTTTTTAGAAAGCTTTTTGCTCGCATGAAAAATAATGTCATTCCACTTGTCTAAGGGGTTTCCCTCAAAA
ATTTCAAGCTCGCTGTAATCCCTCATGCCGGCTTCTTTTTGATAGCTTAAGCTAAATGGGCTTCTAGCAT
CCAAATGGATTTTTGCAACTTGGCTAATTGATCGTCCGCATAAGTTACGGTGACTTTATCGCCTTCTTTT
TCAGCGGTGTTAGAAAGCTCTTCAAATTCTTTTTCTAGGTGTTTGTAATCGCCTAGAATTTCTTTAAAGA
TGTCTTTAGAGTGGAAGCTCGTTTTAGTTTCTTCTTTAACACGAGTGAGTTTGAGCGCTTCGGATAAAGT
GACTAAGGGGTGGTGTCCTAATTGAACAATCCTTTCAGCGAGATCATCAAACATGTCCGCAAACCCTTCA
TAAATTTCTTCAGTGGCTTTATGCACATTGAAAAAATCAGTGCCTTTCACATTCCAATGGAAGTTATGCA
CTTTCATAAACAACACGATCGCATCCGCTTGCAAATGTTTTAAAATTTCAAATGTTTTCATCAAAAGTCC
TTTTTTTATAAAATGTTTTAGGCTTTTACTTTCATAAAAACCTTGATCGCTATCCTACACCAAAAGAGTT
AATGAAAAAAATTTTTTGTCTTATTTTTGTCAAAAACTGATAAACCCTATTCAATTTAATGTTCTTTAAT
CTTTTTAAAATTTTGTTTTATCGTAAAACTCTTTTTTTAAGGGGGGATAATTATCAATCAAGAAGCGTTA
AGAATCTTAATTTCAAAGGTTTTTTCTTGATTTTCTAATAGCGCAATGCTCCCTTCATGGGCTTTAACGA
CTTGCAAAGACAGGGCTAACCCTAAGCCATTCCCCTTTAATTTAGTGGTTTCAAAAGGCTCAAATAAAGC
GCTTTTGTTTTCCACTTCCTTGCCATTATCAATAATGGTGAAAACAATAAATTCATTTTGAATGAACGCT
TCAATTTTGACCTGGCCTTGTTCGCTCTCTTCTAAGGCTTCAATCGCATCAATGGCGTTATACAAGAAAT
TTTGCAACACAATCCCCATTAAATCAAAGTCAAAAAACCCTTCTTCATCGCTAAAATTAAAAAGAAAATC
AATGTCTTTGGAGTAAGTGTAGCAATTTAGGGCTTCTTTGAGATCGCTCTCTAGCGTTTTCAAACTTTGC
TTGGTGCGGTTGGCTTGAATGCCCTTAGAAAAAAGCAAGGTGGCTTTAATGATCCTTTCTACGCGCCATA
AAGCTTTTTGCAATTCTACAACAATGGGTTTAGTTTTTTCGTTCGCATGCTTTAATAATACCGAAGCTAA
AAGGGAGATAGAGCCTACGGGGTTTCTGATCTCATGGGCTAAATGCGCTGAGATTTTCCCCATAGAAGCG
AGCCGCTCTTGGCGTTTTTGAGCGCTGATATCGGTTGCGGTGATGATTTGCTTGCCCTGAATGCTGTTTT
GCTGGACTAAATAGCTTTTATTTTCATGTTCAATTTCGGTGTTAAAATTTCCTAATTTAGCCTTATTGAA
CACCTCATGGCTTTGATTGGCTAAAGAATTTTTATAAAAAAAGCTCCCGTTTTCATTCATCACCCAAATC
GCTTGCGGTAAAATCTCTATGACCCATTCATAAAGGGCTTTATAATCCTTAAACTCCTTTTCCACCTTGT
AGCTTTGTAAAATGAATTGGTTTAAAAGCTCTAGCAATTCTTGCATGTCTTTTTTATTGGAAAAGTTTTC
TAATAGATCTTCGCTCTCTTTGGGTTTAAAATTTTCTAATGAAATCACATTATTTTCGTTTTCCAACAAC
CCCTTGAAAGAAGAAGCCTTATCAGAGCGTTTCAAATGAGAGCGTTTCAAAGGGGAGTTTTTTAAATAAG
GGCGTTTCAAGCGCTTGGATTTTTTCATGGTTTTTGTTTTTCTTGCTCTTTTAAGAAATTAAACAGCATT
TCGCTATAACCAAAATTCCCGCTCAATTCTTTAGAGAGGGTGTCCTTATACATGGACGCATAAATTTCAT
CGCCTGGGGCTTTAGGATACAAGGGGTTATCCATTTTCATGGCAGTATCCAGCATGAATTTTAAAAGCAG
CGCTTCAAAAGAATCGGTTTGCTCTTTGAGGAGCTTGTCGTTTTTATTTTGAGCCAGCGCTTTTAATTTC
TCTTCGCTCGCTAATTTAGAAACGTTGTATTGCTCTAACATGGCTTTATTGTTGTTTATCATAGTATCTC
CATTTCAGCGCTAATCGCGCCGCTTTTTTTTAGGGCTTGCAAGATTGAAACCATCCCCTTAGCGCTCACG
CCAATTTTTTGTAAGGCTTTTACCACCCCGGCAATGGTGATGTTTTTCCCGTTAGAACTCAGCGTGTTAT
GAGCGGTGTCTAAGGACATGTTATTGTCTAAATCCTGCGTGTTTTTAGAATCACTTAAAGGCTCTTTAGT
GATTTTGAGCGTGATGTCTTGGCTTGTAACCACTATAGGATGCACGATTATATCCACTCCTGAAACGATC
GTGCCTGATTTTTCATCTACAATGATCTTATTTTTCGCACTGTAGTTAATGGGGATTTCTTGCACTAAAG
CTAAAAACTCCACCATAGAAAGACGCTCTGGGCGGGTGATTTGAATGGTTTTGGGATCTAGCGCTGTGGC
TACTTTATTGCCAAACACCTTATTTAAAGTGTTTTGCACTTGGATAGCGTTTTTAAAATTAGGGTTTTTC
AGGCTTAAAGTCATGGCGTTTTTGTGGAACAGATCATACGAAACTTCCCTTTCAATAGTCGCCCCGTTGA
TGATATTGGCTGAGAGCAAGTTATTAGAATTACCCGAAACGATAGCCCCTTGAGCGAGGGCGTAAATATT
CCCATCTACCGCATTTAAAGGGGTCATCACTAAAGTCCCCCCTTGAATGGATTTCGCATCGCCAATAGAA
GAAATGTGAATATCAATTTTATCGCCCTGTCTTGCAAAGGGGGGCAAGGAGGCTGTAATCATCACGGCAG
CGACATTTTTAGATTTAATATCATCTGCAGAAATTTTAACGTTCACGCTCTCTAGCATGTTAGAAATGGA
TTGCATGGTGAATTTTGAGCCGGATTTATCCCCTGTGCCATTCAAACCAATCACAAGCCCATAACCAATC
AGCTGGTTATCCCTTACGCCTACCACGCTCGCTATATCGCCTATTTTTTCGGCCAAAAGCTTGTGAAAGG
CTAATACAAAAATAAGACACAAAAACACCCGTTTCAATCAAACCCTTTCATTTATTTACCCCATCATTTT
AGCATAAGCCTTTTATAAAAACTTTAAACCTAATTGAGTTGAGCGCATTTTTATGCTATACTCAAAAATC
TTATAAACTTTAAATCAAAGATTTTAATTTTAGCCTTTTATCAGCTTAAAGTTTCAAATTAAATTGAGGT
ATGAATCTCCTATGGAATTGAATCAACCACCACTCCCTACAGAAATTGACGATGACGCTTATCATAAGCC
TAGTTTTAATGACTTGGGCTTAAAAGAATCGGTTTTAAAATCCGTCTATGAAGCCGGTTTCACTTCCCCA
AGCCCCATTCAAGAAAAGGCCATTCCGGCTGTTTTACAAGGCCGAGATGTCATCGCGCAAGCCCAAACAG
GCACAGGAAAAACCGCCGCTTTCGCTCTGCCCATTATCAATAACCTTAAAAACAACCACACCATAGAGGC
CTTAGTGATCACGCCCACCAGAGAATTAGCCATGCAAATTAGCGATGAGATTTTTAAATTGGGCAAACAC
ACCAGGACTAAAACCGTGTGCGTGTATGGAGGCCAGAGCGTTAAAAAACAATGCGAATTCATTAAGAAAA
ACCCCCAAGTGATGATCGCCACGCCAGGAAGGCTATTGGATCATTTAAAAAACGAGCGCATCCATAAATT
TGTGCCTAAAGTGGTCGTTTTAGATGAAAGCGATGAAATGCTGGATATGGGGTTTTTAGACGATATTGAA
GAGATTTTTGACTACCTCCCTAGCGAAGCGCAGATTTTGCTTTTTTCAGCCACGATGCCAGAGCCGATTA
AAAGATTAGCAGATAAGATTTTAGAAAACCCTATTAAAATCCATATTGCCCCCTCTAATATCACTAACGC
TGACATCACCCAACGCTTTTATGTGATCAACGAGCATGAGAGGGCTGAAGCGATCATGCGCCTTTTAGAC
ACCCAAGCGCCTGAAAAGAGCATTGTTTTCACGCGCACCAAAAAAGAAGCCGATGAATTGCACCAATTCC
TTGCTTCTAAAAATTACAAAAGCACCGCCTTGCATGGGGATATGGATCAAAGGGATCGCCGCTCTTCTAT
CATGGCGTTTAAAAAAAATGACGCTGACGTGTTGGTGGCTACGGATGTGGCGAGCCGTGGGCTAGACATT
AGTGGTGTAAGCCATGTGTTTAACTACCACTTGCCCCTAAACACTGAGAGCTATATCCATCGCATTGGGA
GAACCGGGCGAGCGGGCAAAAAAGGCATGGCGATCACTTTAGTAACCCCTTTAGAATACAAAGAGCTTTT
ACGCATGCAAAAAGAAATTGATTCAGAGATTGAACTTTTTGAAATCCCCACCATTAACGAAAATCAGATC
ATCAAAACCTTGCATGACGCTAAAGTGTCTGAAGGGATCATCAGCCTTTATGAACAGCTTACCGAAATTT
TTGAGCCGTCTCAATTGGTTTTAAAACTTTTGAGTTTGCAGTTTGAGACCAGTAAAATTGGCTTGAACCA
GCAAGAGATTGATGCGATTCAAAACCCTAAAGAAAAAACGCCAAAACCCCCAAACAAAAAAACGCAGCAC
GAGCCAGCACACTCTTTTAAAAAGAGCCACCACAGAGACAGACACCCTAAAACGAATCGTTATTCTAAAA
AACCCAAACGCCGTTAAAATATTTAAAAAGGAAACTCATGCCCATTGATTTGAACGAACATTTAAAAAAG
AAAAATTCTCAAAGAGAAAACCCCACGCCTAATACGCCTAATAATGGAGGGCGTTTCATTCCGCCATCCA
ATTCTTTTAATTCCAAAAAACTATCGGTTTTAATCGTCATTGTCCTTTTAGGCGTTATCGCTTTTTTGGC
CAAGCCTTTTGAAGTGATTAGCTCGGGAGAAATTGGCATTAAAATCACCGCCGGGAAATACGAACCCACC
CCCTTACAGCCGGGAATCCACTTTTTTGTGCCTATCATTCAAGACATTCTCATTGTAGATACAAGGATCA
GGAATATCAATTTTTCACGCACCGAAGACATGGGCGTGGCGGGTAAAAACCAAGGGATTTTTAGAAACGA
CGCTATTAATGTGATGGATAGTAGGGGTTTGACCGTTTCTATTGAGCTCACCGTGCAATACCGCCTAAAC
CCTCAAACCACCCCCCAAACGATCGCTACTTATGGCTTGTCTTGGGAGCAAAAAATCATCAACCCTGTGG
TGCGCGATGTGGTGCGCTCTGTGGTGGGGCGCTATCCGGCTGAAGATTTACCCATCAAGCGCAACGAGAT
TGCCGCTCTTATCAATAGCGGTATCAATAAAGAAGTCTCTAAACTCCCTAACACCCCTGTGGAATTAAGC
TCTATCCAATTGAGAGAAATCGTTTTGCCCGCTAAGATCAAAGAGCAGATTGAAAAAGTCCAAATCGCGC
GCCAAGAATCAGAAAGGGTGAAATACGAGGTGGAACGCTCCAAACAAGAAGCTCAAAAACAAGCCGCTCT
GGCTAAAGGGGAAGCGGACGCTAACAGGATTAAGGCTCAAGGCGTGGCGGATGCGATCGTGATTGAAGCT
AAGGCAAAATCTCAAGCCAATTTGAGCATTTCGCAAAGCTTGAGCGACAAGCTTTTAAGACTGCGCCAAA
TTGAAGTTCAAGGCCAGTTTAATGAAGCGTTAAAAACGAACAATAACGCTCAAATCATGCTCACTCCAGG
TGGGGCTGTGCCTAACATTTGGATTGACACTAAAAGTAAGGTTAAATCTAGCGTTGCCGAGAGTAAAGAG
CCTTAAAAACGCATGGCGTCTCTTGCCTTTATCCAAGCTTTTTTAGAGTCTTTTAAGGGATTTCTAAGCC
AAGCGACCTTAATTAGCGTTTTAATAGCGAGCGTTTTAATCCTTTTTTGCGCGATTTTGCTCCTTTTGGC
TCTGCTTTTAAGAAACCGCCTGGCTAGCTATCTAGCGGTAGCAACTTTTTTGGGCGCGTTTTTAAGCATG
CCTTTTGTGTTGAACGTTTTACTCACTCAAGCGATTTACCCCATAGAAACGCGCATCTTACACGCTAACC
CCTTAAGTTATAGCAACGCCTTTTCTTTACAGGTGGGAGTCAAAAATATTTCCAAATTCAGTCTAAACAA
ATGCGTTTTACGCCTAGAAGTCCTTAAAAACCCTCACAATTTTGTGGAAGAGCGAGCTTTTAAATGGTTT
GTCAAAAAAAGCTATGAAAAAACCTTTAAAGAAAAGATTTTGCCTGAAGAATCCAAGGTCTTTTCATTCT
TTATTGACGACTACCCTTATTCAAAAACAGCCCCCTATCAAGTTTCTTTGTTTTGTTTATAGAAAATGAA
AAGATAACGCCCATTAAAAAGCGATTAAAAATATTAAAGGCATATACTAAAGGCATAAATTTTAAAATAA
AGCTTTAAAGCCTGGATTCCAACAAACGCTTGGTATAAGCGTGTTTAGGGTTGTCAAACACTTCTTCAAT
AGCGCCTGTTTCTACGACTTTCCCCTCACTTATCACTAACACCTTATCGCAAAACGCTTTGATCACATCT
AAATCATGGCTGATAAACAAATAGCTCAAATCCTGCTTTTCTTGTAAATTCAACAATAATTCCAACACGC
TTTTTTGAATGCTCTTATCCAAAGCGGAAGTGGGCTCATCTAAGAGAATGATTCTAGGTTTTAAAGCGAT
TGCCCTAGCGATCGCCACTCTTTGGCGTTCCCCTCCACTGAGTTCATAAGCGTAAAAGTTAAGCAATTCA
GGGTTTAAACACACTTCTTCTAAACAAAGTTCAGCTAAATGGTGCCATTCTTCTTTGGAAGCCTTAGGGT
AAGCAAAGCGCAGAGCTTCTGTTAAAATGCTTTGAATGCTTAAGCGAGGGTTTAATGATGCGTAAGGGTC
TTGAAACACCATTTGCAAGATCTTGCGGTAGGGTTTGAACGCCTTAGAATTTAAAGATCCCACGCTTTGG
CCTAAAATCTTTTCTTCCCCGCTGTTTAGAGCGAGTTTTAAAAGCCCTAACGCTAAAGAGCTTTTCCCGC
TCCCGCTTTCGCCAATGATGCCGATGTTTTCTTTGGCTTTGAGGGAAAAATCCACTGATGCGATAAGGGG
TTTTTTTAAAGAAGATCTAAAGAAGCGTTTTTGCAAGTAATAAACGCTAAAATCTCTCACCTCTAAAAGC
GTCTCATCTAGCGCTTTTAAGTTTTTAGCGGGCAAATTTGAAGCCTGAATCAAGAGTTTTGAATATTCGT
GCTTGGGGTCATTAAAAAGCTCTTTAGTCAAATTGGTTTCTACGATCTCGCCTTTTTTTAGCACATAAAC
CCTATCAGCCAATCGTTTGACCGCCTTTAAATCATGGCTAATGAATAAAAGGGCGATGTTTTTTTCCACG
CTCAATTGCTTGAGCAAGTCTAAAATCTGGTTTTGGATTTGCGCATCTAGCGCGGTGGTAGGCTCATCGC
AAATGAGCAGTTTGGGTGCGTTAATAATGCCCATAGCGATACACACCCTTTGGCGTTGCCCTCCGCTCAA
TTCATAAGGGTAACGATCCAAAAATTTTTCATCCAATTGGACTTGTTTCATGGCGTTTAAAACTTTTTCT
TTAAGGAGCGTTTGAGAAGCGTTTTTATGGTGTAAGAAATAGGCTTCACTCATTTGTTTGCCGATTTTAT
GCAAGGGGTTTAGGCTAGATAAAGGGTCTTGAGCGATGTAAGCGATAATATTCCCCCTTAAATGCTGCAT
GAACGCTTCGCTTTCCTTTAAAAGATTGGTTGTTTCAAACAGGATTTCGCCATTATGGGGCTTGAATCTA
GGGTTTAAACGCATGATGAGATTAGCGATAGAGCTTTTCCCGCTCCCGCTCTCGCCCACGATCGCCACCC
TTTCACCATAATTTAAAGAAATATTAATGTTTTGGAGCGAAAAATGAGAGTTTAAAACGCAGTTCAAGTT
TTTGATTTCTAGCATGTAACCCCCTTATTTGAGCATGTTAGCGTTGAAAGCATCGCGCACCCCTTCGCCA
ATGAACACCAAAACAGAAAGCAACAAGCTAATGGCTACAAAGGCTACAACCGCTAAATGGGGCGTAGTGA
GGTTATCCTTGCCTTGATTGACTAATTCGCCTAGACTCGCGCTCCCTATAGGCATGCCAAAACCCAAGAA
ATCCAAAGACACTAAAGTGGAAATACTAGCCGCCATTAAAAAAGGAATGTAAGTGATCGTTGCCACTAAA
GCGTTGGGTAAAACATGGTAGAAAATGATTTTTAAATCATTCACCCCAAGCGCTCTAGCGGCTTTGGTGT
AGTCCATATTCCTTGCTTTTAAAAACTCCGTGCGCACGACTTGAGAAAGCCCCATCCAGCTAAAGAGCAA
GACTAAAAACAAGATGATCCAAAAATTAGAATTGAACGCGCTAGAAATCACAATGAGTAAAAAAAGCATG
GGAATCGCGCTCCAAATCTCGCTCAACCTTTGCCCCACTAAATCCACTAGCCCTCCATAATACCCCTGAA
ACGCCCCCAAACTCACGCCAATAAGAACGCTAAAAAGGGTGAGTAAAATCCCAAACACTAACGAAACCCG
ATAACCATAAACCAGCCTAGCTAACACGTCTCTGGCTTGATCGTCTGTGCCTAAAAGGTGTTTGAAGCTT
GGAGGATTAGGGGCAGGCGAGTCTAAATCCATAATGATCGTATCGTAGCTATAGGGGATGAGCGCATGGA
TGATGAAAGCGTCTTTTAAAAGCGTGTTTTGCACATAAGGATCGTTATAGTCCGTAGGGGTGAAAAAATC
GCCTCCAAACTCCACTTCCGCATAGTTTTTAAACATGGGGAAATACGCCTTATTGTCTTTATAGATGAAT
AAGGGGCGATCATTGACCCACAAGGGGGCTAAAAGAGAAAGCACTAATAAAGCGATAAAAAGATAGAGTG
AAAACACCGCCCGCTTATTCTTTTTAAAACTAAGAATACGCATTTTAAACAAACTGCTCACGCTCAAACT
CCCTTGATGAAAAACAATTCCTAAGATTATAATTAATTATGGGTAATACTAGCAAGAAAATGGGTTTGAT
CAATTAAAGAAAGAGAATAAGCGTAATAAATAATGGTGGAGTGTAGGGGGTTCGAACCCCTGACCTCAAC
GCTGCCAGCGTTGCGCTCTCCCAACTGAGCTAACACCCCATTAATTCAAAATCAAGCGAGCATTATAACA
TTTTGCCCAAAAGATGTCAATTTGATGCTTTTTTGAAACACTTAATAGCAAATTAAGAATGATTATTTTA
AAATTAGAGAGTTTCTTTTATGGATTAAGTAAAATCACTTATCAAAGCAAAAAGGATATTTTTGAAAAAT
TACCCCCTTAAAAAGATGATGGCTCTTTCTTTAATAGTGGGCGTGTACGCATGCAATGCTGAAGAAGATG
GGGCGTTTTTTGTCATTGATTACCAGACGAGTTTGGCCAGACAGGAATTGAAAAATCCAGGCTTCACTCA
AGCGCAAGAATTAAAGCAACTCATTAGAGATGGGGCTGTGAGGTTGCAAACTTCTGCCATTCCCTTATCC
TACTACTTGGATATTTTAGGGAATAAAACAAAAACTCTTTTGAGTGAAAGCCTAAAAAACAATCTGCAAC
AGCAAAACGGGCAACCCAACCAAGCTTTAGTCAATTTAGAGCAATCTCTAGGGATTTTAGGAAAACTATT
AGATCTATCCCAACAATACGCTTCAGAAGGTGTCATTAAGCCTTTGGTGGTGGATGTAGGGAAAGAACAA
ATCGGTATCACTGATAGCATGCTCTCAGTGGCTCAAAACATCGTTTTAGCTTTAGGGCAAGTGGATTTGA
GTAAAATCCAACAAAACAATAACGAACAGCTATACCAAAATATCATGAAAGTCATGCTTTTAGGCGCGGG
CGGGACTAATGGAGCGTATAATGGCGTGAGTGTGGGCGATATTGCCACAGGCATGCAAAATTTTTCTTCG
CAAACGGGCTTGATAGGGGCTAATTCTACGGTTAGCGAGCTCAACGCTTTGATTAAGAGCGGGATTTCTT
TGGATCGTGAGACTTTGAGGTTAGGGAGTTTTATTGAAAAAAATATCTGTAGCAATGCATCGTCTTGTTT
TAGCGGGAGTCAGCTCATCTATAAACAAGGGCTAGATAGAACCATAAACATCATCAATACGAGCTTGAGC
CAGTTTGAATATTCGGCTAGTTCTCTTTATAAGGTTTCTTATATCCCTAACCTCTTTTCGCTCAGAGATT
ATCAGTCAGCGAGCATGAACGGCTTTGGGGCTAAGATGGGCTATAAACAATTTTTCACCCATAAGAAAAA
TATTGGCTTAAGGTATTACGGGTTTTTGGATTATGGCTATGCGAATTTTGGCGATACGAATTTAAAAGTG
GGAGCCAATCTCGTTACTTATGGGGTAGGGACGGATTTTTTATACAACGTGTATGAACGCTCCAGAAGGA
GGGAAAGGACTACGATCGGTCTTTTCTTTGGCGCTCAAATTGCAGGGCAAACTTGGAGCACGAATGTAAC
GAGCTTATTGAGCGGGCAAAGGCCTGATGTCAAGTCCAGTTCGTTCCAGTTTTTGTTTGATTTGGGCGTG
CGCACCAACTTTGCAAAAACCAATTTCAATAAGCACAGGCTGGACCAAGGGATAGAATTTGGGGTGAAAA
TCCCTGTTATCGCTCATAAATATTTTGCAACCCAAGGCTCAAGCGCGAGTTACATGAGGAATTTTAGCTT
CTATGTGGGCTATTCAGTCGGTTTTTAAGGAAGGCTCTTGATGAAAAATACCAATACAAAAGAGATAGAG
AATACAAGAATGAAAAAAGGTCAATACCACGCGCTTAAAAAGGGGCTTTTAAAAACCGCTCTGCTTTTTA
GCTTTCCCTTAAGCATGGCGTTAGCTGAAGACGATGGCTTTTATATGGGAGTGGGTTATCAAATCGGCGG
CGCGCAACAAAACATCAATAACAAAGGCAGCACCCTAAGGAATAATGTCATTGATGATTTCCGTCAAGTG
GGCGTGGGTATGGCAGGGGGTAATGGGCTTTTAACCTTAGCGACAAACACGACCATGGACGCTCTTTTAG
GGATAGGCAATCAAATTATTAACACTAATAAAGCTGTTGATAACAATAATGCAGAATTAACCCAGTTTAA
AAAAATACTCCCCCAAATTGAGCAACGCTTTGAAGCGGATAAAAACGCTTATAGCGTTCAAGCCTTGCAA
GTGTATTTGAGTAATGTGTTGTATAACTTGGTTAATAATAATAATAATGGCAGTAATAATGGAGTGGTTC
CTGAATACGTAGGGATTATAAAAGTTCTCTATGGCTCTCAAAGCGAATTTAGCCTCTTAGCCACCGAGAG
CGTGGCGCTTTTAAATGCGCTCACAAGAGTGAATCTGGATAGTAATTCGGTGTTTTTAAAAGGGCTTTTA
GCCCAAATGCAGCTTTTTAATGACACTTCTTCAGCAAAGCTAGGCCAGATCGCAGAAGGCTTGAATAAGA
GCGGTGGTGCAGGAGCCATGCTCCAAAAGGATGTGAAAACCATCTCGGATCGAATCGCTACTTACCAAGA
GAATCTAAAACAGCTAGGAGGAATGCTAAATAATTACGATGAGCCTTACTTGCCCCAATTTGGGCCAGGC
CAAAGCTCTCAGCATGGGGTTATTAATGGCTTTGGCATTCAAATGGGCTATAAGCAATTTTTTGGGAGCA
AGAAAAATATAGGCTTACGATACTACGCTTTCTTTGATTACGGCTTTACGCAATTAGGCAGTCTCAGCAG
CGCTGTTAAGGCGAATATCTTTACTTATGGCGCTGGCACAGACTTTTTATGGAATATCTTTAGAAGGGTT
TTTAGCGATCAATCTTTGAATGTGGGGGTGTTTGGGGGCATTCAAATAGCGGGTAACACTTGGGATAGCT
CTTTAAGAAATCAGATTAAAGACTCGTTTAGAGAAAACCCCACTCCCACGAATTTCCAATTTTTGTTTAA
TTTGGGCTTAAGGGCTCATTTTGCTAGCACCATGCACCGCCGGTTTTTGAGCGCGTCTCAAAGCATCCAG
CATGGGATGGAATTTGGCGTGAAAATCCCAGCGATCAATCAAAGGTATTTGAGGGCCAATGGGGCTGATG
TGGATTACAGGCGTTTGTATGCGTTCTATATCAATTACACGATAGGGTTTTAAGCTCTTTTTTATTAGAG
CTTAAAGGGGCTTTTTACTTTTTTTTGGTATTCTAACAAGCTTTTAAACAATCCAATCTACTTTGTTTTA
AGGATAATATTTTATGGCAGATGTCGTTGTGGGGATCCAGTGGGGAGATGAGGGGAAAGGAAAGATCGTT
GATAGGATCGCTAAGGATTATGACTTTGTGGTACGCTATCAAGGCGGGCATAATGCCGGGCATACCATTG
TGCATAAGGGGGTTAAGCATTCTTTGCATTTAATGCCTTCAGGGGTTTTATACCCCAAATGCAAGAACAT
CATTTCTAGCGCGGTGGTCGTGAGCGTTAAGGATTTGTGCGAAGAAATCAGCGCGTTTGAGGATTTAGAA
AATCGTTTGTTTATCAGCGACAGAGCCCATGTGATCTTGCCTTATCATGCCAAAAAAGACGCTTTTAAAG
AAAAGTCTCAAAACATCGGCACGACTAAAAAAGGCATAGGCCCTTGCTATGAGGATAAAATGGCGAGGAG
CGGGATAAGAATGGGGGATTTATTAGACGATACCATATTAGAAGAGAAACTAAAAGCGCATTTCAAAGCC
ATTGAGCCTTTTAAAGAAGCGTATGATTTGGGCGAGGATTACGAAAAGGATTTGAGGGAGTATTTTAAAG
CTTACGCTCCAAAAATTTGCCCCTTTATCAAAGACACGACAAGCATGCTGATAGAAGCGAACCAAAAGGG
TGAAAAAATCCTATTAGAAGGGGCGCAAGGCACGCTTTTAGACATTGATTTAGGGACTTACCCTTTTGTA
ACAAGCTCCAACACCACGAGCGCTAGCGCATGCGTGAGCACCGGCTTAAACCCTAAAGCGATCAATGAAG
TGATAGGCATCACAAAAGCGTATTCTACTCGTGTGGGTAATGGACCTTTCCCTAGCGAAGACACTACACC
CATGGGCGATCATTTAAGGGCTAAGGGCGCGGAGTTTGGCACGACAACCAAGCGCCCAAGGCGTTGCGGG
TGGCTGGATTTGGTGGCTTTAAAATACGCTTGTGCTTTGAATGGTTGCACGCAATTAGCCTTAATGAAAT
TAGACGTTTTAGACGGGATTGATGCGATTAAGGTGTGCGTGGCTTATGAAAGAAAGGGCGAAAGATTAGA
GGCTTTCCCTAGCGATTTGAAAGATTGCGTGCCGATTTATCAAACTTTTAAGGGCTGGGAAAAAAGCGCT
GGGGTGAGAAAAATAGACGATTTAGAGCCAAACGCTAGAGAGTATATCCGTTTTATTGAAAAAGAAGTGG
GGGTGAAAATTGGCCTTATTTCTACAAGCCCTGAAAGAGAAGACACGATTTTTCTATGAAAAAATTCGCT
TCTGTATTGGTGCAATTAAAAACCCTTGCGTTAGAAAAAATAGAGCAAAAGCTTGAAAGCAAGCGTTTAG
AATTGCAACAAAACGAGCGAGAAGTTTTGGACAAACAAGCCCAATTGAGCGCGTTTAAAAACCCTGAGTT
GGGGGGAATGAGCCTTTTTCTACAAACCCAGCAATTAAAAAGCGCTTTAAGATTGGAGATAGAACATTGC
CAACAAGAGAGCGAGGATTTAAACAAGGATTTAAAAATTTTAGAAAAAGATTATCTTTTGGCTAACCAGG
AATTAGAAAAAGCTAAAATCATTTTAGAAAATGAAAAGCAAAAAGAAAAGGAAATTTTGGAAAAAAAAGA
GCAGGCTCTTTTGGACGAAAACGCCATGATTTTACATTGGCAAAAAGGGGGCTTGCATGCGTAAGATCTT
GTTAATGGGCTTGATTTTACAAGCGCTCTTTAGCGAAGAAGCCGCGCAAGAATTGTTGCAATGCTCTGCG
ATTTTTGAATCTAAAAAAGCCGAATTGAAAGACGATTTGCGCCAATTGAGCGAAAAAGAGCAGTCTTTAA
GGATCTTGCAAACCGAAAACGCCCGCCTTTTAGATGAAAAAAGCGATCTACTAAACAAGAAAGAAAAAGA
AATAGACGAAAAACTGAAAAATTTAGCCGCTAAAGAAGAAGCCTTTAAAACCTTACAAACGGAAGAAAAA
AAACGCCTTAAAAATTTGATAGAAGAAAATGAAGATATTTTAAGAGAAATCAAGCAGGCTAAAGACAGTA
AGATTGGCGAGACTTATTCTAAAATGAAAGATTCTAAATCGGCCTTGATTTTAGAAAATCTACCCACTCA
AAACGCCTTAGAAATTTTAATGGTGCTAAAACCTCAAGAATTAGGCAAAATTCTAGCCAAAATGGATCCT
AAAAAAGCGGCGGCTTTGACAGAGTTGTGGCAAAAACCCCCAAAAGAAAATAAAGAAAATAAAGAAAATA
AAGAAAATAAAGAAAATAAAGAAAATAAAGAAAATAAAGAAAATAAAGAAAATAAAGAAAATAAAGAAAA
TAAAGAAAATAAAGAAAACCAGAAAACCACAGATCCCACTCCCCCCACACCACCCACGCCCCCCAAAGAG
CCGATGATAAAAGATCCTAATACCAAAGAGCCTGCAGGGGTATGATGTTCATTGTAGCGGTTTTAATGCT
GGCGTTTTTAATTTTTGTCCATGAGCTAGGGCATTTTGTTATTGCTAGGATTTGTGGGGTGAAAGTGGAA
GTCTTTAGCATTGGTTTTGGTAAAAAACTTTGGTTTTTTAGGCTTTTTGGCACGCAATTCGCTTTGTCTT
TGATCCCGCTTGGGGGCTATGTGAAATTAAAGGGCATGGATAAAGAAGAAAATGAAGCGAATGAAGAAAA
TGAAGCGAATGATAGCTACGCGCAAAAAAGCCCTTTCCAAAAGCTATGGATACTATTTGGGGGGGCGTTT
TTCAATTTTCTTTTTGCGGTTTTAGTGTATTTTTTTCTGGCATTGAGCGGGGAAAAAGTCTTACTGCCTA
TCATTGGCGGTTTAGAAAAAAACGCGCTAGAAGCCGGGCTGTTAAAGGGGGATAGAATCCTTTCTATCAA
CCATCAAAAAATAGCGAGTTTTAGAGAGATTAGAGAGATAGTGGCGTGTTCTCAAGGCGAGTTGGTTTTA
GAAATAGAGCGAAACAATCAGATTTTAGAAAAACGCCTGACCCCCAAAATCGTGGCGGTGATAAGCGAAT
CTAATGATCCTAATGAAATCATCAAATACAAAGTGATAGGCATTAAACCGGACATGCAAAAAATGGGCGT
TGTCTCTTATTCCGTGTTTCAAGCGTTTGAAAAGGCTTTGAGTCGGTTTAAAGAGGGCGTTGTTTTGATT
GTGGATTCTTTAAGGCGTTTGATTATGGGGAGTGCTTCAGTTAAAGAATTGAGTGGGGTGGTAGGCATTG
TGGGGGCGTTAAGCCATGCCAATAGCGTGAGCATGCTTTTGTTGTTTGGGGCGTTTTTGTCTATCAATCT
AGGGATTTTAAATTTATTACCCATTCCAGCCTTAGATGGGGCGCAAATGCTAGGGGTCGTTTTTAAAAAT
ATTTTTCATATCGCTTTGCCAACGCCCATACAAAATGCGTTGTGGCTAGTGGGGGTGGGGTTTTTGGTTT
TTGTCATGTTTTTAGGGCTTTTCAATGACATCACTCGTTTGCTATAAAAGGGGGAGTTGGTGCATGTATT
GAGCGTGAGCGAAATCAACGCGCAAATCAAAGCCCTTTTAGAAGCGACTTTTTTGCAAGTTAGGGTTCAA
GGGGAAGTGAGTAATTTAACTATCCACAAGGTGAGCGGCCATGCGTATTTTTCGCTCAAAGACAGCCAGT
CGGTTATTAAATGCGTGCTGTTTAAAGGGAACGCTAACAGGCTCAAATTCGCTTTAAAAGAAGGGCAGGA
AGTGGTTGTTTTTGGGGGTATTAGCGTGTATGTCCCAAGGGGGGATTATCAAATCAATTGCTTTGAAATA
GAGCCTAAAGATATAGGTTCATTAACTTTAGCTTTAGAGCAATTGAAAGAAAAATTACGCCTTAAAGGCT
ATTTTGATGAAGAGAATAAATTGCCCAAACCAAACTTTCCTAAACGAGTGGCAGTCATCACTTCTCAAAA
TTCAGCCGCTTGGGCGGACATGAAAAAGATCGCTTCCAAACGATGGCCGATGTGTGAATTAGTCTGCATC
AATACCTTAATGCAAGGGGAAGGGTGCGTTCAAAGCGTGGTGGAGAGCATCGCTTATGCGGATAGTTTTC
ATGACACAAAAAACGCTTTTGATGCGATTGTAATGGCTAGGGGTGGGGGGAGCATGGAGGATTTGTATTC
TTTCAATGATGAGAAAATCGCTGATGCATTGCATTTCGCTAGAACTTTCAGCATGTCAGCTATTGGGCAT
GAGAGCGATTTTTTATTGAGCGATTTAGTGGCGGATTTAAGGGCTTCCACGCCTTCAAACGCGATGGAGA
TTTTGCTCCCTAATAGCGATGAATGGTTGCAAAGACTTGATGGGTTTAATGTGAAATTGCGCCGCTCTTT
TAAAACTTTGCTCCATCAAAAAAAGGCGCATTTAGAGCATTTAGCGGCTTCTTTGAAACGATTGAGTTTT
GAAAACAAGCACCATTTAAACACCTTAAAACTAGAGAAACTAAAAATCGCTTTAGACAATAAAACCTTAG
AATTTTTACGCCTTAAAAAAACGCTTTTAGAAAAAATCTCTACCCAACTATCCACAAGCCCTTTTTTACA
AACTAAAACAGAGCGCTTAAACAGGCTAGAAAACGCCCTCAAACTCGCTTACGCAAATTTGAAATTGCCC
CAATTCGGGGCGTTTGTGAGCAAAAATGATCAAGCGATAGAATTAGAGGCATTAAAAGCGGGCGATAAAA
TTGAATTAAACAATGAAAAAGCCAGAGCGAGCGCTGAAATTTTGGGCGTGGATAGGGTGTAGGGGTTTGA
AAAATAAGATTTAAAATACAATAGATTTTGCTTTTAAAATTTCGTATTCACTTCTTTTAATGATCTTTTC
TAAACGCAATAGCATGATGTTTGAAATCGTGTTTTGATACCCCTTGTTTTTTAAAATGCTAGCGGCTTGC
GGGTTATTTTTAATTTTTTCTTCTTTTTGGCACAAGTAAAAAGACCAATTCAAATAATGATCCCTATTAA
CTTCCATAACCGCTTGCGCTGTTGTCCCACTGCCTGCAAAAAAATCTAAAATAATAGAATCTTTAGGGGT
GGAGCATAACAATAAATATTTAATCAATCCTACAGGTTTTGGCGTCTTAAAAAGCCCCTTTAAGCCTAAT
TTTTCTAGATCTTTTGTGCCTTGTCGGCTATAAAAGTCTAACACGCTCAAACAATTATCTTGCGATTCTT
TTAGGTAGTATTTTTCATAAGGGCGATTGTTCTTAAAAATAAGCCTGTTTTGATAATATAACTCCTTAAG
CTTTTCATCGCTGCTCCACCCTCTGCTTTTTAAGGGTTCTAAAAAAAGATTGATTTCTTGTATCGCTACA
CTGCGTGGGTTTGAAGGCGTGGATAGATCTTTAGCGAAATAAATCTCACCTTTTTCATCCACTAAATTAT
AATTTTTTAAAAAATTAAAATGTTCTTTTTGAGATAATTCTTTGATTTGTTCTTTTAGGGCAAGTTGGGC
TTGAGCTTGTCCTTTTTGTTTGAAAACATTCTTAATCGTTCGCATTAAATCTTTCAAAGGTTTAGCATAA
ATGGGCAAAAGCGTTCGTAAGATTTTAAAACCAGGAGCGAACGCTTTATTTTTAGCATAGCTTAAAACAT
ACTCATGGGTAATATTGATGTGTTTAGCGTTGGATCTTGTGGCTTGTTTGGTGATAAAAGTGCCTAAAAA
ATTGCGCATTCCAAAAATTTCATTGGCAATGATTTTAACTTCAGCCATTTTATTATCATCTATAGAAATA
AAAATACAACCACTTTGTTTTAACACAGACTTTGCTAAAATCAAATGTTCTTCAATCCATTTTTCATAGT
CAGCATGAGCGTCTTCATATTCAAAGTTAGAACTCTTGGTGTTATAAGGGGGATCTATATAGATCGTTTG
GATGCTTTCTTTTTCTATTCTTTTCAAACACTCCAAAGCTTCCATGATAAAAACTTTATGCAAGACAATT
TTCCCAAGAAAAACGACCGAATTTGAGATTAAAAAGATTGATAAGCTCTTGTTCTTTTGAATCAATGGGT
TTCATTTTAAATTCAAATTCTTTGATTAACTTACTAATTCCTATCGTTTGAGTTGAACGCCTGCTTTCGT
TATGACACTCTTTCACTTTTTGTTCTAAATATAATCCCATTTCAGGGTGCTTCCCATAAACAATGAATAA
AAGATTAGAAATATTATTCCACACGCCCACGGCTAAAGTCGTTTTAATATCGCAAAAAACTTTGGCTTTT
TCTAAAGTAGTGTCGTTAAAAGTCGCGCTCCAAGTTTTACTTTGAAAAGATACTTGTTTGATTTCTAAAA
ATTCATCGCTTGAACTTCTTTTGGCATCAAGGCCATGCTTTTGGGTATTGATGAGATTATAATCTAAATA
TAAAGCCACCATGCTGTCTCTTAATTCATTCAAAAATGAATCGTTGTCATGTTTATTGTATTTATTTTGA
ATTTCTTCAATCGGCTTTAGTGCTTGATAGCTTTCTGTAATGAAGTTTCTGTCAATGGGTTCAAAGCACC
CCTTATTAAAAAATCCTAAAGACTGATTTAAAAATTGCATATCTATCCCTTGATTAAACTCTGTCAATAT
TATAGCTTGTTTAAACGCCAACCATTATAAAAAGGTTTTGTATTATAATTTGATGGATTTCTCTATGGAT
TAAGGTGTTTGGATTGAGTTTAGCCGATATAATTTTAGAGCGTTTTAAAGATTTTATGAGAGAACAGCCT
GAGCCTTACAAGTTTTTACAGGTTTTTTACGCGCAAGAAAAAGAACGCTTTTTGAATAGTAAGATTAGCG
ATTATATCAAGCAGAATAAAAGCAAGGAAGAGGCCAGCATTTTGGCCAGACAAGGCTTTGTCAGCGCGGT
TGGAAGAGCGTTAGAAAAAATCATAGAACTTTTATTAAAAGATTTTTGTATTAAAAACAATATCAAAATG
ACGAACGATAAAATCTTAAGGGCTAAGCGCATTAATGGCGAGCTGGATAAGGTCAAACGGGCTTTATTGG
TGCATTTTGGAGGATATAGCGTGTTGCCCGATATTATTCTTTATCAAACCAACAAGGATAATGTCAAAAT
CCTAGCGATTTTATCGGTAAAAAATTCGTTTAGAGAGCGTTTCACAAAAGACGCCTTATTGGAAATTAAA
ACTCCTACAATCGCCTGTAACTTCTCACATTAAAGTTTTCATGATAACACCGGATAACGATGAGGAGATC
AGTTTTAAAGACAAGCCTAAAAAGGCTAGGATCGTCATGGAGCATGAATGAGATGGCCTTTATTTAGCCA
AAAGCCATTTTGATCAAAGCCCTAAAATCAAGGGCATAGAGAATTTATTAGAAGATTTAAAAAGGCTTTT
ATGAAACCTTATTTCAGTTTAGAAAAATTGGATTTATACCATGGCGATGCGAGCGTTTTAGAGACTTTTG
AAAAAGGTTTTTATGATTTATGCGTTACTTCACCGCCCTATAATTTGAGTATTGAATACCAAGGGAGTAA
TGATTTTAGGGCTTATGATGATTATTTGAATTGGTGTAAAAATTGGCTTAAAAATTGTTATTTTTGGGGT
AAGGAACAAGCGAGATTGTGCTTAAATGTCCCTTTAGATACGAATAAACATGGCAAGCAAAGTTTAGGGG
CTGATATTATTGCGGTAGCTAAAGAATGCGGTTGGAAATACCAAAATACGATCATTTGGAATGAAAGCAA
TATCTCAAGACGCACCGCTTGGGGGAGTTGGCTGCAAGCTAGCGCGCCTTATGCGATCGCTCCTGTGGAG
TTGATCGTTGTTTTTTATAAAAACGAATATAAACGAAAAAAACAAACTTCTACGATGAGTAAAGAGGAAT
TTTTACTCTACACGAACGGGCTTTGGAATTTTAGCGGTGAATCCAAAAAGCGCCTAAAACACCCAGCCCC
ATTCCCAAGGGAATTACCCAGGCGTTGCATCCAATTGTTTTCTTTTTTAGAAGACACGATTTTTGATCCC
TTTAGCGGCTCTGGCACGACTATTTTAGAGGCTAATGCTTTAGGGCGTTTTAGCGTGGGTTTAGAGATTG
AAAAAGAATATTGCGAATTGTCTAAAAAGCGTATTTTAGAGAGTTTGTCGTTAGTGTGAGCGTTTTAAAA
ACCTTTGAGGGTTAAAATAGTGTAAAATAGTAAAGATTTTAAAACTCAAACAAGGATTGATAATGAATTT
ATTTGAAAAAATGACTGACCAATTGCATGAGACTTTAGACAGTGCGATCGCTTTAGCTTTGCACTATAAG
AACGCTGAAGTAACGCCTTTGCACATGCTTTTTGCCATGCTCAATAACTCCCAAGGCATTCTCATTCAAG
CCTTACAAAAAATGCCTGTGGATATTGAAGCTTTAAAGCTTAGCGTTCAAAGCGAGTTAAACAAGTTCGC
TAAAGTCTCACAAATCAGCAAGCAAAATATCCAATTAAACCAAGCTTTAATCCAAAGTTTAGAAAACGCT
CAAGGCTTGATGGCTAAAACGGGCGATTCTTTCATCGCTACCGATGCGTATCTTTTAGCGAATATGAATC
TTTTTGAAAGCGTTCTAAAGCCTTATTTAGACACTAAAGAATTGCAAAAAACTTTAGAATCTTTAAGAAA
AGGCAGGACTATCCAGGATAAAAACGACGATTCCAATTTGGAAAGTTTAGAAAAATTTGGCATTGATTTG
ACGCAAAAAGCCTTAGAAAATAAGCTGGATCCCGTGATCGGAAGAGATGAAGAAATCATTCGCATGATGC
AAATTTTGATCAGAAAAACAAAAAATAACCCTATTTTATTGGGTGAGCCTGGGGTGGGGAAAACGGCTGT
TGTGGAAGGGTTGGCCCAACGCATTGTGAATAAGGAAGTGCCTAAAACGCTTTTAAACAAACGGGTTGTC
GCTTTAGATTTGAGCTTATTGGTGGCTGGGGCGAAATACAGAGGCGAGTTTGAAGAGCGCCTGAAAAAGG
TGATTGAAGAGGTTAAAAAAAGTGCGAATGTGATTTTATTCATTGATGAAATCCACACGATTGTGGGGGC
TGGGGCTAGTGAGGGGGGCATGGATGCGGCTAATATTTTAAAACCCGCGCTCGCTAGGGGGGAATTGCAC
ACGATTGGAGCGACCACTTTAAAAGAATACCGCAAGTATTTTGAAAAAGACATGGCGCTACAAAGGCGTT
TCCAACCCATTTTACTCAATGAGCCTAGCATCAATGAAGCCTTACAGATTTTAAGGGGGTTGAAAGAAAC
TTTAGAAACGCACCATAATATCACTATCAATGACTCCGCGCTCATAGCGAGCGCTAAACTCTCCAGCCGT
TATATCACCGATAGGTTTTTACCCGATAAAGCGATTGATTTGATTGATGAGGGGGCGGCTCAATTAAAAA
TGCAAATGGAATCAGAGCCGGCAAAACTCTCTAGCGTGAAGCGCTCCATTCAAAGACTAGAAATGGAAAA
ACAAGCCCTTGAAATGGAAAATAAAGAGAGCAACCACAAACGCATGCAGGAAATCCTTAAAGAATTGAGC
GATTTGAAAGAGAAAAAAATCCAATTAGAAGCGCAATTTGAAAACGAAAAAGAAGTGTTCAAAGAAATTT
CACGCTTGAAAATGGAAATGGAAAGCTTGAAAAAAGAGGCTGAAAGGTTTAAACGCAATGGGGATTACCA
GCAAGCGGCTGAAATTGAATACTCTAAAATCCCTGAAAAGGAAAAGAAAGAAAAAGAATTGCAGTATAAA
TGGGAAACGATGCAGCAAAACGGGGCGTTGTTGCAAAACGCTTTAACCGAAAACAATATCGCTGAGATCG
TGAGCCAATGGACGCATATCCCTGTCCAAAAAATGCTCCAAAGCGAAAAAAATAGGGTTTTAAACATTGA
AAGCGAATTGCAAAAAAGGGTGGTGGGGCAAGAAAAAGCGCTCAAAGCGATCGCTAAAGCGATTAAAAGG
AATAAGGCCGGGCTTAGCGATAGCAACAAGCCCATAGGGAGTTTCCTCTTTTTAGGGCCAACAGGCGTGG
GTAAAACCGAGAGCGCTAAAGCTTTGGCGCAATTCTTGTTTGATAGCGATAAAAATCTTATACGAATTGA
CATGAGCGAATACATGGAAAAGCACGCTATAAGCCGTCTTATTGGGGCCGCTCCTGGGTATGTGGGCTAT
GAAGAAGGCGGGCAATTGACCGAAGCGGTGCGCAGAAAGCCTTATAGCGTGGTGTTATTAGATGAAGTGG
AAAAAGCCCATCCGGATGTGTTTAACCTCTTGTTGCAGGTTTTAGATGAGGGGCATTTAACCGATAGTAA
GGGCGTGAGGGTGGATTTCAAAAACACGATTTTGATTTTAACCAGCAATGTAGCTAGCGGCGCGCTTTTA
GAAGAGGATTTGAGTGAGGCCGATAAACAAAAAGCGATCAAAGAGAGCCTGAGGCAGTTCTTCAAGCCGG
AATTTTTAAACCGCTTAGATGAAATCATCTCCTTTAACGCCCTAGATAGTCATGCTATCATTAATATCGT
GGGGATACTCTTTGAAAACATTCAAAAAAAAGCGCTTGAAAGGGGCATTAATATAACCCTAGACGAAAAA
GCAAAAGAATTGATCGCCGAAGCGGGATTTGACAGATTCTATGGCGCTAGACCCCTAAAGCGCGCGCTCT
ATGAAATGGTAGAAGACAAGCTCGCTGAACTCATTTTAGAGGATAAAATTAAAGAGAATGACAGCGTGGC
ATTTGTGGTAGAAAATAACGAGATTGTGCCTAAGATTAAGTGAGGTTTTGTTATTCTAAAAAATATAAGA
AATGATTATTTTAAAAAAGGATTGGATGATGTTTGATAACACGCTTATCAATTTATTTGAGACAGCGCCT
CTTTTAACTTCGCTTTTAGCTGGGATTTTAACTTTTTTAAGCCCTTGCGTGTTGCCTTTAATCCCGGCGT
ATATGTCTTATATCTCTCAAATTTCTTTAGAGGATATTAAAGATGGTAAGGCTAAAAGGGTTTCGGTTTT
TTTAAAATCCTTGATGTTTGTGGTAGGGTTTTCGCTCGTGTTTTTGGGCGTGGGCATGTCTATGGCTAAG
CTTATCCATAGCTTTTCGTTTGCCTGGGTGAATTATATCGCTGGGGGGATTGTGATCCTTTTTGGTTTGC
ATTTTTTAGGCGTGTTCCGTTTTTCATTTTTGTATAAGACTCAAAGCGTTCGTTTGGCGAGTAAATCTAA
TAGCATGCAACGCTTTTACCCCTTTCTTTTGGGCATGAGTTTCGCTTTGGGCTGGACGCCATGCATCGGG
CCGATATTCACTTCCATAGTGATCATGAGTGCAAGTAAGGATACTTATGGCTTAATCCTTATGGTGGTGT
TTGTAATGGGCTTGGCGATCCCTTTTTTATTGGTGGCTTTAATGCTAGAAAGAGCGCTTTTGTTTTTAAA
ATCATTAAAGAAATACAACCGCACGATTGAAATTGTTTCAGGGTTGGTGCTTATTTTAATGGGAATATTG
ATCATGACAAATTCTTTAGAAAGCCTAACTAACTTTTTACAAAATTAGGAGGGTTTGATGCTGTTAAAAA
ACGCTTCGTTTTATGATGATGAGGTTTTAAAAAGAGCGGACATCCGCTTAAAAGATTCTCTCATTATAGA
GATTGAAGAAAACTTAAGCCCTACTAATAATGAAGAAGTGGTTGAGTGCGAAAATTTATTCGTGTTGCCA
AGCTTCATTGATTTGAGCGTTACTTGTTTGGAGGGTTATGAAAATTTAAAACAAAAGGCTTTTAAAGGGG
GGGTAGGGTTACTCAATGTTTTCAATGGCGATCAAAGCGGTATTAAAAACATCATGGCGCTCAAAAACAA
CCAACTAGCCGACATCGCCACGCTTAAAAATAAAGGGGGGGAAATTTTAATCGTGCCATCTGACGCTTTT
TTAGAACTCATCAGCCACTACGCCAAATCCTACAACTTGCCCCTTTTAATTTCTTTGGAAAATTCTTTTG
AAGCCCTAAATAGTGGGGCATTAGCCTATGAATTGGGGCAGAATTTTGTAGACAATGCGTTTGAAAACAC
GCGCTTGGTGCGTTTCATGGAAGTTTCTAGAGCGTTACAAATCCCCGTGCTTTTAGATAAAGTGATTAGC
GCTACCACGCTCAAACTCATCAAAGCCTTTAACGATTTAGGAGCGAAATTACAAGCCCAAACGCCCTTAA
GCCATTTAGTTTTAGATGAGAGCGTGTATGAAGATTATGAACCCCGATTTAAAATCGCCCCTCCTTTAAG
GGATAAGGAAGGTCAAAACGCCCTAAAAGAAGCCCTAAAAAATAACGAAATCGCCATGCTCACAAGCCTT
CATGTTTTTAAAAATTCTAACGCAGAGCTTTTTGAAGAAAGCGCTTTTGGGTGCGAGAGCATAGAGGACG
CTTTTAGCGTGGCCTACACTTTTTTGGTTCAAAAAAAGGTTATCAGCTTCCAACAGCTCATTAAAGTCAT
GGCGATTAATCAAGCGGAGTTTTTAAAACTCAATGCAGGCGAGGTTAAAGAAAACCAATTAGCCAATTTG
ATGATCGTGGATTTAAACGCTCAAACAAGAGTGAGTAATCAAAATTCGCCCTTTTATGGTTTGGAATTGT
ATGGCGAAGTGCAAAGAATGATTTTAAAAGGTCAAACCACATTTATTAAGGAGAATGCATGCAAGAAATC
GTAGGAGCGTCTTTAGTTTTTTTGTGTAATGAAAAATGCGAAGTGTTAGAAGATTGTGGTGTGGTCTTTG
ATGAAAAGATTGTTGAAATAGGCGATTATCACAATTTAACGCTTAAATACCCCCACTTAAGGGCGCAGTT
TTTTGAAAATTCCGTTCTGTTGCCCGCTTTTATCAACGCGCACACCCATTTTGAATTTTCCAACAACAAG
GCGAGTTTTGATTACGGGAGTTTTTCTGGCTGGTTAGGGAGCGTGTTGAACAATGGGGGAGCGATTTTAG
AAAATTGCCAAGGGGCTATTCAAAACGCCATCATGGCGCAATTAAAAAGCGGGGTGGGGAGCGTGGGAGC
GATTTCTAACCACCTGATAGAAGTTAATCTGTTAAAAGAAAGCCCCTTGAATGCTGTCGTGTTTTTAGAG
TTTTTAGGGAGCAGCTATTCTTTAGAAAAATTAAAGGCGTTTGAGGCCAAATTTAAAGAGCTAAAAGATT
TGGAAGATGCAAAGCTTAAAGCGGCTCTGGCTGTGCATGCCCCTTATTCGGTGCAAAAAGACATGGCTTT
GAGTGTCATCCAATTAGCTAAAGATTCACAAAGCCTGCTTTCTACGCATTTTTTAGAATCGCTTGAAGAA
CTAGAATGGGTAGAAAATTCTAAAGGGTGGTTTGAAAATTTTTACCAGCGTTTTTTAAAAGAGTCTAATT
TCACATCGCTCTATGAGGGTGCGAACGATTACATTGACATGTTTAAAGACACGCACACTCTATTTGTGCA
TAACCAGTTCGCTTCTTTAGAAGTATTAAAAAGGATCAAGTCTCAAGTCAAAAACGCTTTTTTAATCACA
TGCCCCTTTTCTAACCGCTTGTTGAGCGGGAAAGCGTTGGATTTAGAGAGAACTAAAGAAGCCGGTTTGA
GCGTGAGCGTCGCCACTGATGGCTTGAGCTCTAACGTTTCGCTGAGCCTTTTAGACGAATTAAGGGCGTT
TTTGCTCACCCATAACATGCCGTTATTAGAATTAGCTAAGATCGCTCTTTTAGGGGCGACTAGGCATGGG
GCTAAAGCTTTAGCTTTGAATAATGGCGAGATAGAAGCCAACAAAAGGGCGGATTTGAGCGTGTTTGGTT
TTAATGAAAAATTCACCAAAGAGCAAGCGATCTTGCAATTTTTATTGCATGCTAAAGAAGTGGAGCGTTT
GTTTTTAGGGGGGAAAAGGGTGATCTAAGGAGAGCGGTTGGTGGCTTTGTTATTTTAAAGCGCTCTTAGG
GGGTTAGTTGGGGGTTTGTAATGGGGAATGATTTCAAAATACCCCCTATCCTCTTAAGGGAATGATTTTA
AAATAAAGTTCTAAAAAAATGTTAAAGCTGAATAAGGTTTTAGTTATTAATCTTTGATTAAAATAGAATC
TAATTTATTTTAAAGACAGAATGCGTTAAAATGAAAGCCTTTAAACTGAATTAAAGGGAATGGAATGAAA
CTAGTTTTAGCCAAGAATACAAGAAAATCAGACGCCAAGAGCGTGGAATTAGAGGATTTGTATAAAAAAT
TCAATGAAGACAAGCGTTCTATTTTTTATTTTTCCCCCACGAACGCCCATAAGGACATGCTCAAGGCGGT
GGATTTTTTCAAAGAAAAAGGCCATACAGCTTATTTAGATGAGGTGAGGGTCAGCACTGATGAAAAAGAT
TTTCTTTATGAATTGCACATTATTTAAAGGCTTGTATTGAAAGTTTATATTGAAACGATGGGTTGTGCCA
TGAATTCTAGGGATAGCGAGCATCTACTAAGCGAACTATCCAAACTGGATTATAAAGAGACTAGCGACCC
TAAAATGGCGGATTTGATTTTAATCAACACTTGTAGCGTGCGCGAAAAGCCTGAAAGGAAATTGTTTTCA
GAAATCGGTCAATTCGCTAAGATCAAAAAACCCAACGCCAAAATTGGGGTTTGCGGGTGCACCGCAAGCC
ACATGGGAGCGGATATTTTGAAAAAAGCCCCAAGCGTGAGCTTTGTGTTAGGGGCTAGGAATGTGTCTAA
AATCTCTCAAGTGATCCATAAAGAAAAGGCCGTTGAGGTGGCGATTGATTATGATGAAAGCGCGTATGCG
TTTGAATTTTTTGAAAAAAAGGCTCAAATCAGATCGTTATTAAACATTTCTATAGGTTGCGATAAGAAAT
GCGCTTATTGCATTGTCCCGCACACTAGGGGCAAAGAAATTTCTATCCCTATGGATTTGATTTTAAAAGA
AGCCGAGAAATTAGCGAATAACGGCACTAAAGAGCTCATGCTTTTAGGGCAGAATGTGAATAATTACGGC
GTTCGTTTCAGTAGCGAGCATGCGAAAGTGGATTTTAGCGATTTGTTGGATAAATTGAGCGAAATCCAAG
GCATTGAAAGGATACGATTCACTTCGCCTCACCCCTTGCACATGAATGATGCATTTTTAGAACGCTTTGC
CAAAAACCCTAAAGTGTGCAAGAGTATCCACATGCCCTTACAGAGCGGATCTAGCGCGGTGTTAAAGATG
ATGCGAAGAGGTTATAGCAAAGAGTGGTTTTTAAATAGGGTGGAGAAGCTAAAAGCCTTAGTGCCTGAAG
TGGGCATCAGCACGGATATTATCGTAGGCTTTCCTAATGAGAGCGATAAGGATTTTGAAGACACGATGGA
GGTGTTAGAAAAAGTACGCTTTGACACGCTCTATAGTTTTATTTATTCCCCACGCCCTTTTACTGAAGCG
GGAGCCTGGAAGGAAAGAGTGCCTTTAGAGGTTTCATCTTCAAGGCTAGAGAGGCTGCAAAACAGACACA
AAGAAATTTTAGAAGAAAAAGCCAAGTTGGAAGTGGGCAAAACGCATGTGGTGTTGGTGGAAAATAGGCG
CGAAATGGATGGCCAAATCGTGGGTTTTGAAGGGCGCAGCGATACGGGGAAATTCATTGAAGTAACTTGT
AAAGAAAAAAGGAATCCGGGCGAGCTTGTAAGAGTGGAGATTATTTCTCATTCCAAAGGGCGCTTAATGG
CAACCACTAAAGGCAACTAAACACCCCATAAAGAGCAGGTTTAAAGGCAAGAATTGAGCTTAAAATTTTT
CAGGAAAAGTATCGTTTTAAAGGTTGTCCCACGCTTGGCGTTTGGAGTCCTTTGGCTGTTGCATAAAACT
TGCAAAAACCGCTATTTTTTAGCTCAAGATTTAAAAGAAAAACCTTTTATTGTAAGCTGTTGGCATGGGG
AGCTTGGCATGATCGGGTTTGCTTATTTAAGGCTTCAAAAACCCTCTGTTTATGTGATCGCAAGCCAGCA
TTTTGACGGCTCTATTGCGGCGGGTTTGTTTGAAAGCTTTGGTTTTAAAAACATTAGAGGTTCTAGCAAA
AAAGGGGGGGTTAAGGTTTTGATAGAAGGGCTTAAACGATTGAAAGAAGGTTGCGATGTCGCTATCACTC
CTGATGGCCCTAAAGGCCCACGACACAGCATAGCGGATGGGGTGATCGCTTTAGCTCAAAAATCAGGCGT
GGGGATTAGCGCTTGTCGGGTGGTTTGTAAAAACGCATGGCGGTTGAACACTTGGGATCAATTTGAAATC
CCTAAGCCTTTTAGCGAAGTGCACTATTACATGCTAGAATCTGTAATCATCCCTAAGGAATGGGAGCTTT
TAAAGGCTAAAGAATATTTAAAAAAACGCATGGATTCTGTTGGGTTTGAAGAATCTCAAAGGGGTTTGGG
TGCTTAAGGGGTTAAAAAAAGCGCTTAAAGAGAAATTTTGCTCTCAAGTGTATATCTCTTTTAATGTGGA
TCACAATCTTTTATCCGCTCAAGTTTTAAGGGTTAAAAACCACCGCATCAAAGAGAAATTTTTTAAAACT
TTTGAGACCAAAGTGGAGACTAAAAATGGTGAAGTCCCCATTCAAGCCTTAAAAATCGCCAGAACTTATA
GCCAAAAATACCCCTACACTTATTTTAGCGCGATGAGTAAGGCTAAAGAGGTTTTATGCGAAAAGCAGGC
GTTTGAACAAATCAAGCAAGAAAATCAAGATTATCAGGCTTGTGAAGTCAATCAAAAGTATTGCGTTTAT
GTGGAATCTAAAGATTTTCTAAAGGATTTCAAGCGTTTTAAAATCCAGGATGTGGATTTTTTGTTTTCGC
CTTTTAGTCTTATTTATGATTTTGTGCGCGATAATTTAGAAAATAAGCCTTTGTTGTATCTGCTTTTGGA
GCGTTCAAGATTTTATTTTTTGATTGCGGATAAAAAAGAGATTTTTTTAGCCAAATCCGTGTTTTTAGAA
GAGCAACCTGAAGAATTTATAGAGAGCAAAGAAGAAGATTCTATGGGAATGGATAATGAGGCTGTGAATT
TGTTTTTGAGTGAAATCCAAGAAGATATTGACAGCCTTGAAGAAGCGATAGGCCTAGACAGCAGTAAGGA
TAATAACGAAAAAATAACAGAGGACGCTTATAGTTTGATTGAAGGCATGACGAATATCCCCTTGATTGCA
GATGTTTTGCAAGAGGGGTTGCGTGGCGTCTATCATTCTAGAGAGATAGACTTTGTAGAAAAAGTGGTTG
TTTTAGACAGCTGTCAAATCCACCACAAAGCGTTAATGCATTTGCAAGAAACCTTGATGATAGAAGTGGA
TAGGCTTGATTTTTCTTTAGTGGAGCGCTTGAACATTTTAGCGCGCATGGAGAATGAAAAGCATGCGTTT
TAGTTACATTGAGCCAAGAGCGAAATACTTAATCAGCAAGCTTTCTAAGATTTGGGTTTTTTACATTTTT
TTATCTTTTGCGCTAATAGGGGGGTTAGTGTGGTTTATGCACAACGCCATTAAACGCACTCAAGACAACG
CGTCTGATTTAACGATCCAAGAAAGGCTCTACCGCCATGAAATCAGCCGCTTGCAGTTAAAGACTGATGA
AACCTTAAAACTCATTAAAGAAGCTAAAAAGCGTTTGAATTATAACGATGATATACGAGATGTTTTGCAA
GGGCTTTTAAACATTGTGCCGGATCTTATTACCATTAATAGCATTGAAATAGACCAACAAAGCGTGGTGG
TTAGCGGTAAAACCCCTTCTAAAGAAGCCTTTTACTTTTTGTTTCAAAACAAACTAAACCCCATGTTTGA
TTATTCTAGGGCGGAATTTTTCCCTTTAAGCGACGGGTGGTTTAATTTTGTCTCCACCAACTTTTCTAAT
TCCTTACTGATAAAAAACCCGGAGTCTATTAAATGAAACCATTGCATTTTTCACACCTGGACAGAGAGCA
ATCAGGCGATGTGGGTTTTATCATTAAAAACCTTATTTTTTAGGGGTTTTTTCCTTATTGGGTTGGTTGA
ATACCGAGTATTTTCTATGGCCTAGCATGCTGGAATTAAAAAAGATCCTTTTAGAGGAAAATCGTAAAAA
AAGCGTTTTAGAATACGCGCAAAGGCATTTTGAAACAGCTCTAGCAAACTATCGCAATCAAAAAGAAACC
AGCGAATCTTTGTTAAAGATTTTTAATGATGAAGAGTCCAGGCGGATTTTAGAAAAGATTTTAAAAAAAT
GTTTTGACGCCTATAAAATCAAACCCTTGCTCTCTCAAAACCCCTCCCAAAAAACCCAATTTTTTATCAT
GGCTAGAGCGAGCGAATTAGAAAAGACCTATCTTTTTTTCACCTTGCTTAACAAGTATTTACCGAGCGCT
CAAAGCCAATTGCCCTTAAAGATTTCTAAAGATAGCGACGGGCTGTTGGTGCAATTTGGCGTGAGTATTG
ATCTCCAATAGGATTAAGGGTGGTTTAATGCGAGATTTTGATTTCAGTTTTAATCATAGGGCATGCGAGG
GTTGTGGGGCAAAGTGTTGCGTGGGAGAAAGCGGGTATATTTTTGTAAGTATCCAAGAAATGCAAAAAAT
TAGCGCTTTTTTAAAATTAGAATTAGAAGAATTCAGTCAAAAATACGTTAAAAAGGTGGGTTATAAGTTC
TCTTTGTTAGAAAAAGACGCTAAAGAGTTGGGTTTAGCGTGCGTGTTTTTGGATTTAGAAACCAAAAAAT
GCCAGATTTATAGCGCGCGCCCTAAACAATGCCAAACCTTTCCTTTTTGGGAGAGCGTGAAAACTTTCTC
TAAAGAGCAAAAGGAAGCTTTTTGTCAAAGCTGTCCGGGGATTATACGAAAAACCAAAGAGACTAAAGTG
CGCTAAAATTCACCTTAGTGATACAAAAAAGGAAATCAAATAATGAATATTCAAACAAAGAAAAGATTTT
TAGCAAATTTATTGCTTTTTAGCCTGTTTTCTTGCCTTAAGGCTGAAACCCTTTCAGAAGATCATCAAAT
CCTGTTGAGTTCAGACGCTTTCCATAGAGGGGATTTTGCCACCGCTCAAAAAGGCTATATGAATCTCTAT
AAGCAAACCAATAAAGTGGTGTATGCTAAAGAAGCGGCCATTTCAGCGGCGAGTTTAGGGGACATTAAAA
CCGCTATGCATTTAGCCATGCTCTATCAAAAAATCACCAATAATCGTAACGATGTTTCTATCAATAAGAT
TTTAGTGGATGGCTATGCGCAAATGGGGCAGATTGATAAGGCGATTGAACTGCTACACAAAATCCGTAAG
GAAGAAAAGACCATAGCCACAGACAATGTGTTAGGGACTTTGTATTTGACGCAAAAGCGTTTGGATAAGG
CTTTCCCTTTGTTGAATAAGTTTTATAACCAAGTGCATGATGAAGACAGCCTAGAAAAACTCATTACGAT
CTATTTTTTGCAAAACCGCAAAAAAGAGGGCTTGGATTTGTTGCAATCTCATATAGACAGGTATGGTTGC
TCAGAGCAATTGTGCCAAAAAGCGCTCAACACCTTCACGCAATTTAACGAGCTTGATTTGGCTAAAACGA
CTTTTGCTCGTTTGTATGAAAAAAACCCTATTGTTCAAAACGCCCAATTTTACATAGGGGTATTAATCTT
GTTAAAAGAGTTTGATAAGGCCCAGCAAATCGCAGAATTATTCCCCTTTGACAGGCGTTTATTGCTAGAC
TTATACACCGCGCAAAAGAAATTTGATCAAGCTTCCAAACAGGCTTCTTTAATCTATCAAGAAAGAAAAG
ACCCTAAATTCTTAGGCCTAGAGGCGATTTATCATTATGAAAGCTTGAGCGCGAACAAGAAAAAGCTCAC
CAAAGAAGAGATGTTGCCCATCATTCAAAAATTAGAGCAAGCCACTAAAGAGCGCCAAGCTTGGCTTGCT
AAAACTAAAGATAAAGAAGACGCGCAAGACGCTTTCTTTTATAATTTTTTAGGGTATTCCTTAATAGATT
ATGACATGGACGTTAAAAGGGGCATGGATCTTGTGAGGAAAGCCTTAGCGTTAGATTCTAACTCAGTGCT
TTATTTGGATTCTTTAGCATGGGGTTATTACAAATTAGGGAATTGCTTGGAAGCTAAAAAGATCTTTTCT
AGCATCGCTAAAGAGCTTATCCAAAACGAACCCGAATTAAAAGAACACAATAAAATCATTCAAGAATGCA
AGAAATAGGGATTTTAGAAAATTTACAAAAAAGCTTAGCCTTAAAAGAGGGCATGCTTTCTTATGAAATG
TTGGGTAAAAGCTTGTCGTATAACCCTTACTTGCCTAGAATCATTCCTCAAACTAAGGATTATGTTTTTG
TAACCCCTGATGAGGTTTTAGAAACGCTTTTGAAAGAAAACACCCGCACCGATTGCGTCATTGTCAATTT
CAAAGGATTATACGAAATAGGCGCGCCAAGCGTGTTTGATTTAGAAATCTTAGGGTTGTTGCGCCGCCAT
GCGAGTTCTTTGATTGTCCATCAGGATCTTTTCATCAGCCACTACCAGCTTTTAGAATCGCTTGTTCAAG
GCTCTGATGGGGTCGTTTTAGATGAAGAGCTTTTAAAAGAGGATTTAAAAGGCATGGTAGAGTTCGCTTG
GCGTTTGGGCTTGAGCGTGTTTGTAGAGACCCACAAGCCCGATTATACTCATTTAAAAGATTTAGGGGTT
TTAGGCGTGCTAGAAAATAGCCCCCATTCTCAAAATCAAAAAAAAATAGTCTTTTTAGATTGAATTTTAA
GCTAATTTAGAGTAAAAATCGTATTCAAACTTTTTAAAAGGAGTTAGTCATGTCATTATTAGTGAATGAT
GAATGCATTGCGTGCGATGCTTGCAGAGAAGAATGCCCTAGTGAGGCGATTGAAGAGGGTGATCCCATTT
ACAGTATTGATCCAGATCGATGCACGGAGTGTTACGGGTATGATGATGATGAGCCTCGTTGCGTGAGCGT
ATGCCCTGTAGATGCGATTTTACCGGATCCTAACAACGCAGAGAGCAAAGAGGAATTGAAATACAAATAC
GAAATCTTAAAAGAGCAAGACTAAAGGCTAGTAATGGCTAAAATCACAACCGTGATTGACATAGGCTCTA
ATTCGGTGCGTTTGGCTATCTTTAAAAAGACGAGCCAGTTTGGGTTTTACTTGCTTTTTGAGACCAAGTC
TAGGGTCAGGATTTCAGAGGGCTGTTATGCGTTTAAAGGGGTTTTACAAGAAATCCCCATGCAACGAGCC
GTTAAAGCCTTGAGCGAATTTAAAGAAATCGCTCTCAAATACAAAAGCAAAAAAATCCTGTGCGTAGCGA
CCTCAGCGGTGCGCGATGCCCCTAATCGGTTAGAGTTTGTAGCGAGGGTGAAAAAGGCTTGCGGTTTGCA
AATCAAAGTGATTGACGGGCAAAAAGAAGCGCTCTATGGTGGGATTGCGTGCGCGAATTTGTTGCATAAA
AATTCAGGGATCACGATAGACATTGGAGGGGGTAGCACCGAGTGCGCGTTGATTGAAAAAGGCAAGATTA
AGGATCTCATCTCGCTTGATGTTGGCACGATTCGCATTAAAGAAATGTTTTTGGATAAAGACTTAGACGT
CAAATTGGCTAAAGCCTTTATCCAAAAAGAGGTCTCTAAACTGCCTTTTAAGCATAAAAACGCCTTTGGG
GTGGGGGGGACGATCAGGGCGTTGAGTAAGGTATTGATGAAACGCTTTGATTACCCTATAGATTCTTTGC
ATGGTTATGAAATAGATGCACATAAAAATTTAGCGTTCATTGAAAAAATCGTCATGCTCAAAGAAGACAA
ATTACGGCTTTTAGGGGTGAATGAAGAGCGTTTGGATAGCATTAGGAGCGGGGCGTTGATTTTATCAGTC
GTGTTAGAGCATTTAAAAATTTCCTTGATGATCACTAGTGGGGTAGGGGTGAGAGAGGGCGTGTTTTTGA
GCGATTTATTGCGCCACCATTACCATAAATTCCCCCCCAATATCAACCCCTCTCTCATCTCTCTAAAAGA
TCGCTTTTTACCCCATGAAAAGCACAGCCAAAAGGTCAAAAAAGAATGCGTGAAATTGTTTGAAGCCTTA
TCGCCTTTGCATAAAATAGATGAAAAATACCTTTTCCATTTAAAGATTGCGGGGGAATTAGCGAGCATGG
GTAAGATTTTAAGCGTCTATTTAGCCCACAAGCACAGCGCGTATTTTATTTTAAACGCTTTGAGTTATGG
CTTTAGCCACCAGGATAGAGCGATCATTTGCTTATTGGCGCAATTCAGCCATAAAAAAATCCCTAAAGAC
AACGCTATCGCCCACATGAGCGCGATGATGCCAAGCCTTTTAACCTTGCAATGGCTGAGTTTTATCCTTT
CTTTAGCCGAAAATTTGTGCCTGACAGACAGCCATCATCTAAAATACACGCTAGAAAAAAACAAGCTTGT
GATCCATTCTAATGACGCGCTTTACTTGGCTAAAGAAATGCTCCCCAAACTCATTAAGCCCATTCCTTTG
ACGATAGAGTTTGCTTGAAAATAGCGATTGTTAGGCTTTCAGCGCTTGGGGATATTATCGTGAGCGCGGT
GTTTTTAGCGCTGATTAAAGAGCGTTTCACTGACGCTCAAATAGAATGGTTCGTGGATGAAAAATTTGGC
GCGATTTTAGAGCATTCCCCTTATATTGATAAATTACACCCCATTCCTTTAAAAAGCACGCTTACAACCT
TTAACCCTTTGAAGATTTTCAAACTTTTTAAAAATTTAAGGGCTTATGAATACGATATAATCATTGACAT
GCAAGGCTTGATCAAATCCGCTCTCATCACTCAAATGTTAAAAGCCCCTAAAAAAGTCGGCTTTGATTAC
GCTTCAGCTAGGGAGGGTTTGAGCGCGTTTTTTTACTCGCAAAAAGTCTCTATCGCTTATGATGAGCCTA
TTTTAAAGCGCAATTTCACGCTCCTTTCTCAAGCCCTAAACTTGCCAGAAAAAGAAATTTCACAGGGTTT
AAGCTCTAGGGCTAAAGCGTTTTCTTACCAAGATTCTCCAAAAATCAATGCGTTAAATTTGAATGAGAAT
AAGCCAAAAATCCTTTTTGTTTTAGAAACTTCTAAAATCAATAAAACTTACCCCACAGAGCGTTTTAAAG
AATTGGCGTTAATGTTAGAAAATTTTCAAATTTGCTTGCTATGGCATGCTGATGAAGAGAAAGCCACCAC
GCTTTATCACGCTTTAAAACACCAGCGCGATATATTATTGCTCCCTAAACTCACCTTAAACGAGGTTAAG
GCGTTGCTCTTTAAAATGGATGTGATTATTGGGGGCGATACGGGTATTACGCATTTAGCATGGGCGTTGC
AAAAACCTAGCATCACCCTTTATGGCAACACGCCCATGGAGCGTTTTAAATTAGAAAGCCCGATCAATGT
TTCGCTCACCGGTAATTCAAACGCCAACTATCATAAAAAGGATTTTTCTATCCAAAACATAGAGCCTAAA
AAAATCAAAGAATGCGTTTTAAATATTTTAAAGGAAAAAGAATGACTTACAAAGAACGACTCATACACGA
AAAAATATTAAACCAAAACGACAAGGGTTTTAAAACAGAACTGCGCATTTTGAGCGTTTTTATCGTGGAA
TCTTTAGTGAATATTCTAGGGTTTATGTTGGCTAAAATGCCTCATTTTTGGTTTTTAAGGTGCATTAAAG
CTTTAGCGTGGCTCATGAAAACCTTTGATAGGCGCCGTTATTTTGACGCTAAAGCTAATTTGGATTTTGT
GTTTGGGGATTCTAAAAGCGAAGAAGAGAAAAAAAGGATCATTAAAAAGGGTTATGAAAATTTTGCTTTC
ATCATTTTAGAAACCATTAGAGTGATCTTTATCCCTAAGGCTGAATACGACGCTCGTTTCACGCTCATCA
ATGAAGAGAATGTGTGGAAGTCTTTAAACAAGGAAGGCCAAGCGATCACTTTATGCATGCATTTTGGCTA
TTGGGAAGCGGTAGGCACGACTTTGGCGCAATATTATAAGGATTATGGTAGGGGGTGTTTGGGGCGTTTG
ACTAAATTTGCCCCTATCAATCACATGATCATGAGTAGGCGAGAGGCGTTTGGGGTGCGTTTTGTCAATA
AAATAGGGGCGATGAAAGAACTCATTAAAATGTATAATCAAGGCAATGGCCTTGTGGGGATTTTAGTGGA
TCAAAATGTCGTGCCTAAAGACGGGGTGGTGGTGAAATTCTTCAATAAAGACGCTACGCACACCACGATC
GCTTCTATTTTGTCGCGCCGTTACAATATAGACATTCAGCCGGTATTCATTGATTTTAACGATGATTATT
CGCATTACACAGCGACTTATTACCCAAGTATCCGCTCTCAAATCACCGATAACGCGCAAAACGATATTTT
AGAATGCACGCAAGCCCAAGCGAGTTTGTGCGAAGAGGTGATTAGAAACCATCCTGAAAGTTATTTTTGG
TTCCACAGGCGCTTTAAAAGCACCCACCCTGAGATTTATCAAAGATAGGGTTTTGAGTGGAATGATAAAA
ATTAAAAAATGCTAAAAGGCATTTTTTAAAAATAAATAGTAAAGAGCTTGATTTTAATCAAGCGATAATT
TCTTAAGGCGGTCTTCTTGGGTTAGGGGGAGAGTTATTTCAAAATACCCCCTATCCCCTTAAGAAAATGA
GTTTTATTATAGAAGTAAAGTTAAAAATCCCATTTTTTAAAAAAGTTAAAAAGTTTTAGTTATTACTACT
CAATGAGAGCGAGAGTTGTATTTCTCCAAAAACTCTTTTTTAAAACTCAAAAACCGCTTTTCTAAAATGG
CTTTTCTGGCGTTTTTAACCAGCTCTAAATAAAAATGCAGATTGTGCAAGCTAGCCAAACGAGCGTAGGT
GAGTTCTTTAGCCCTAAATAAATGGTGCAAATAGGCTTTAGAATAGCGTTTGCAAGCATAACAAGCGCAA
TTTTCTTCAATAGGGGTATCATCCAATTTATAGGGTGCGTTTTTGATAGAAATCTTGCCAAAATGCGTGA
AAAGGGTGGCGTTTCTGGCGTTTCTGGTGGGCATCACGCAATCAAACATGTCCACCCCTAAACTGATAGC
GTCTAGGATATTTTCAGGCGTGCCTACGCCCATTAAGTAGCGAGGCTTGTCTTTGGGGAGCAAGGGGGCG
GTGTGTGCGATCGTTTCTAGCATTTCATCTACACTTTCCCCCACCGCTAAACCGCCTATAGCATAGCCAT
CAAAACCCCCGTGCGTTAATTCCACGCTAAGGCTTCGCATTTTCAAATGCGTGCCGCCCTGGATAATGGC
AAAAAGGTTGTTGTTGGGGCGGTTATTTTCTTTATGGTATTCTAGGCTGAGATTCGCCCATTTAGCGCTT
CTTTTAATGGATTCTTCAAGGCGCTTTAGCGGAGCGGGCAAGCCCACTAAATCGTCTAAAACCATCATAA
TATCGCTATTTAAGGCGTATTGAATATCCAAAACTTTAGCGGGCGTGAATAAATGCTTGCTCCCATCAAT
ATGGGATTTAAAAATAATCCCGTCTTCTTGCAATTTGACATTATCGCTCAAACTAAAGGCTTGAAACCCT
CCGCTATCGGTTAAAAAACTCCCATAAAATTGAGCGAAACGATGCAAGCCCCCTAATTGTTCAACCACTT
TCTCGCCCGGTCGTAAATACATGTGATAAGTGTTGGCTAAAATGAGTTTAGCGCCTAAAATTTCTTGCAT
ATCCATAGCGTCTAAAGATTTGATGCAGCCTTGCGTGCCTACGGGCATGAAAACGGGCGTTGCCACTTGA
GAATGAGCTAAATTCAAAACGCCAGCTCGCGCGTTATCATCAACAGCTTGGAGTTGAAAATCCATCGTTT
AAGCCTTAATCTTGGATATAATGGCGTAATCATTTTTTAGGAAGTTTGGAATTGAAGAAAATCGCCCTTA
TTTTAGATGGCATTGTAGCAAAAAATTTTTTAGACTTGGTGCTAAGGCATTATTCTAATCATAATTTTTA
TATAGTGGTTGTCAAAGATGAGAGCCTTATCCCTAAAAATTACCCGAGCACTTTCGCTTTTCATTGTTTT
GATGCGACTTCTAGTTTTAGGCTTTTGCAGGTGTTAAACGATGAGGTGAGCGATGCGTTTTTAATCATAC
AAGATTTTAAAGAGCAACGCATCATCCATAAAATCATTCAAACCCATTTCAAACGCATGCGCGTGGTTTT
GAGCGTGAAAAAAGATAGCGAAAAAACTTTAGAAAACAATGAAGAAAATAAAGATGAAAAGCTTATTTTG
ATTGATGAATTTGAAGTTTTAGCCAATAAATTCATTTCTCGTTTGCCTAATATCCCTAGCACCCCTAGAG
AGTTTGGGTTAGGCAAGGGCGAGATCATGGAGATTGATGTGCCTTTTGGGAGCATTTTTGCTTACAGGCA
TATTGGCTCTATCAGGCAAAAAGAATACAGGATTGTAGGGCTTTATCGTAATGATGTTTTGTTGCTCTCC
ACTAAATCTTTAGTCATCCAACCACGAGACATTCTCTTAGTGGCAGGCAATCCGGAAATTTTAAACGCAG
TGTACCATCAAGTCAAAAGCAACGTGGGGCAGTTCCCAGCCCCCTTTGGTAAGAGCATTTATTTATACAT
TGATATGCGATTGCAGAGCCGAAAAGCGATGATGCGCGATGTGTATCAAGCCTTGTTTTTGCACAAGCGT
TTAAAGAGCTACAAGCTCTACATTCAGGTTTTACACCCCACTAGCCCTAAGTTTTACCATAAATTCTTAT
CGCTAGAAACCGAAAGCATTGAAGTGAATTTTGATTTTTATGGGAAGAGTTTTATCCAAAAACTCCATGA
AGACAATCTCAAAAAAATGGGCCTAATCGTGGTGGGCAGAGAGCTTTTTTTCTTCAAAAAACACCGAAGA
GCCTTGCACAAAACAGCCACCCCGGTTTATAAAACCAACACTTCTGGCTTGTCTAAAATCTCTCAAAGCG
TGGTGGTTTTGAATGAAAGTTTAAGCATTAATGAAGACATGTCTTCAGTGATTTTTGATGTGTCTATGCA
AATGGATTTGGGCTTGTTGCTCTATGATTTTGACCCTAACAAGCGCTATAAAAACGAGATTGTCAATCAT
TATGAAAATTTAGCCAACACCTTTAACCGCAAGATTGAGATTTTTCAAACCGATATTAAAAACCCTATCA
TGTATCTCAATTCTTTAAGAAATCCCATTTTGCATTTCATGCCTTTTGAAGAATGCATCACGCAAACGCG
CTATTTGTGGTTTTTATCCACTAAAGTGGAAAAATTAGCGTTTTTAAACGATGATCACCCTCAAATTTTT
ATCCCTGTAGCGGAGTGAAAGAATGCAAGAAATCTTAATCCCTTTAAAAGAAAAAAGCTATAAAGTGTTT
TTGGGGGAACTGCCTGAAATAAAATTGAAACAAAAAGCGCTCATCATTAGCGATAGCATCGTGGCCGGGT
TGCATTTACCCTATTTATTAGAGCGCTTGAAAGCCTTAGAAGTCAGAGTGTGCGTGATAGAGTCCGGGGA
AAAATACAAAAACTTCCATTCGTTAGAGCGGATTTTAAACAACGCCTTTGAAATGCAATTAAACCGCCAT
TCTTTAATGATAGCCCTTGGTGGGGGAGTCATAAGCGATATGGTGGGGTTTGCGAGCAGTATTTATTTCA
GGGGGATTGATTTTATTAATATCCCTACGACTTTACTCGCTCAAGTGGATGCGAGCGTGGGAGGGAAAAC
AGGGATCAATACGCCTTATGGTAAGAACTTAATCGGATCGTTCCACCAGCCTAAAGCGGTTTATATGGAT
CTAGCTTTTTTAAAAACCCTTGAAAAAAGGGAATTTCAAGCAGGGGTTGCTGAAATCATTAAAATGGCGG
TGTGTTTTGATAAAAACTTGGTAGAAATATTAGAAACAAAGGATTTAAAAGATTGTTTAGAAGAGGTGGT
TTTTCAAAGCGTCAGTATCAAAGCTCAAGTCGTTGTTCAAGATGAAAAAGAGCAAAATATCAGGGCCGGG
TTGAACTATGGGCATACCTTTGGGCATGCGATAGAAAACGAGACCAATTACGAGCAATTTTTGCATGGCG
AAGCGATCGCTATTGGCATGCGCATGGCTAATGATTTAGCCCTTTCTTTAGGCATGCTCACTCTAAAAGA
ATACGAACGCATAGAAAATTTATTGAAAAAATTTGATCTGATATTCAATTACCAAATCACTGATCTTCAA
AAATTTTACGAACGCTTGTTTTTAGACAAAAAAAGCGAGAACCAAACCCTAAAATTCATTCTGCCTAAAG
GCGTTGGAGCGTTTGAGATTGCCTCTCATATCCCTAAAGAAACGATTTTAAAGGTGTTAGAAAAATGGCA
TTAAGGGTATTATTATTCTTTTGTTTTTTGTTTTTGCAAGCAGAAGATAAGAGCCAAGAATTATCCTCTA
TACAAAAACAAATGGCTTTGGTGGATAAAAAACTCGCCAAAGACGATAACGTGTGGTTGAAAAAATTTGA
AAACTACAAGATTTACAATCAAATTTATACCGAAAAAGAGAGCGTGAGACAGGAATTAAGGCGCTTAAAA
AATAAAAAAAGCAAGGATTTATTAAAGATTAGCACCTTGGAGCATACCTTAAAGGCTTTAGAGTCCCAGC
AAAAAATGTTTGAAAGCTATGGGGTCAATCCTTTTAAGGACTTGATAGAGCGCCCCAATATCCCCAATAT
CCCTAATATCGCTAACCCTATTGCGATCATTGATGGCATTTCTTTCATCAAGAGCATGCGTTTAAAGCAT
GAAAATCTTAAAAATAACCAGACTTCTTTAGGAGAAGTTTTAAAGCTTTTAGATCAAAAACACCAGCTTT
TAAATCAGTGGCATGCTTTGGATAAAAGCGCGAAACTAAGCGATGAGATTTATCAAACTCAAGCCAAACG
CCTGGAATTGCAAGGGGCTCAAAACATTCTAAAAACCACGATCGGGATTTTTCAAAAAGACAGCGATGAA
GCCATAAGCATTGTTAAATCTCAAGTTAAAAACCAGCTTTTTAAATTGGTTTATGTGTTTTTAGCGGCCC
TTTTGAGCGTGGTGTTTGCGTGGATTTTAAAAATCATTTCCAGCAAATACATTGAAAATAATGAGCGCGT
CTATACCGTGAATAAAGCCATTAACTTCGTGAATGTGAGCGTGATCGTTTTAATCTTTCTTTTTTCTTAT
TTAGAAAACGTTACTTACTTGGTAACGGTTTTAGGCTTTGCGAGCGCGGGCTTAGCGATTGCGATGAAGG
ATTTATTCATGAGCTTGCTCGGGTGGTTTATCATTTTGATTGGGGGGAGCGTGCATGTGGGCGATAGGGT
TCGTATCGCTAAGGGGACGGATATTTTTATTGGCGATGTGTTAGATATTTCTATGTTGCACATTACGATT
TTAGAAGATGTAACCTTTACCACCTACACGAATAACAGGAGAGCGGGCCGAATTATCTTTGTGCCTAACA
ATTACATTTTCACCACCATGTTCGCTAATTACAGCCATTTTGGGATGAAAACGGTTTGGGATGGCGTGGA
TTTTTGCGTTACATTTGATTCTGATTTTAAAAAAGCGTCTAAAATTGCGCTCAACATCGCTACGGAATTG
TCTAAAGAATACACGGATATTACCTATAAACAGCTCAATAAAATGCGCGACCGGTATTCTTTAAGGAGTT
TGAGCGTCAAGCCTCGATGCTTTTTGATGCCTGAAAATAACGGGATAAAAATCTCGGTGTGGTATCAAAC
TAATTCGTATGCCACCATGTCTTTAAGGAGCAAGATTGTGGCTGAAATTGTTGAAGCTTTTTTGAAAGAA
GAAAATATCCATATCGCTTATACGACCAGCAAGTTGCTTAAAGTGGATGCTGATGCTCTAGGCGATGGCT
TTGGGAATAAAAGGGAACAAAAATGAAAAAAGTTTATTTCAAAACTTTTGGGTGCAGGACGAATCTTTTT
GACACGCAAGTGATGGGCGAGAATTTAAAGGATTTTAGCGCGACTTTAGAAGAACAAGAAGCCGATATTA
TCATTATCAATTCTTGCACCGTAACTAATGGGGCCGATAGCGCGGTAAGGAGTTACGCTAAAAAAATGGC
ACGGTTAAATAAAGAAGTGCTATTTACTGGCTGTGGGGTGAAGATTCAAGGCAAAGAGCTTTTTGAAAAA
GGGTTTTTAAAGGGCGTTTTTGGGCATGACAATAAAGAAAAGATTAACGCGCTTTTACAAGAAAAAAAGC
GTTTTTTCATAGATGACAATTTAGAAAACAAACATTTAGACACCACGATGGTGAGCGAGTTTGTGGGCAA
GACTAGGGCGTTTATCAAGATCCAAGAAGGCTGTGATTTTGACTGCAATTATTGCATTATCCCAAGCGTG
AGAGGGAGGGCTAGGAGCTTTGAAGAGAGGAAAATTTTAGAGCAAGTGGGCCTTTTATGCTCTAAGGGCG
TTCAAGAAGTGGTCTTAACCGGCACTAACGTGGGGAGCTATGGGAAAGATAAAGGAAGCAATATTGCGCG
ATTGATTAAAAAATTAAGCCAGATTACCGGATTGAAACGCATCAGGATTGGGAGTTTAGAGCCTAATCAA
ATCAACGATGAATTTTTAGAGCTTTTAGAAGAGGATTTTTTAGAAAAACATTTGCATATCGCTTTACAGC
ATAGCCATGATTTCATGCTAGAGAGAATGAATCGAAGGAACCGCACTAAAAGCGATAGGGAATTATTAGA
GATAATCGCTTCTAAGAATTTTGCTATCGGCACGGATTTTATTGTGGGGCATCCGGGCGAGAGCGAAAGC
GTTTTTGAAAAGGCGTTTAAAAATTTAGAGGGCTTGCCTTTAACGCACATCCACCCTTTTATTTACAGCA
AGCGAAAAGACACCCCCTCTAGTTTGATGACTGATAGCGTGAGTTTGGAAGTTTCTAAAAAGCGTTTGAA
TGCGATTAAAGATTTGATTTTTCATAAAAATAAGGCGTTCAGGCAGTTGCAATTCAAACTCAACACGCCC
CTAAAAGCCTTAGTGGAAGCGCAAAAAGACGGCGAATTTAAAGCCTTAGATCAATTTTTCAACCCCATTA
AAATCAAAAGCGATAAGCCTTTAAGGGCTAGTTTTTTAGAAATCAAAGAGTATGAAATTAAGGAGAGGGA
AAACCATGCCGTTTTCTAAATTTTTAGAAAACCTCACCGCTCCCTTTAAACGCATCAAAAACCGCTCGCT
TGTTTTGGCGTTAGGGTTTTTGATCCTTACTTTTTGCTTGTTGCTTTTTTTAATCTTAAGCGATGTTTCT
AGGCTCATATCCAGTAAGGATTTTCTTTATGTGATCCAGTCTCACCCTAAACAAACTCTAACTGAAGATG
AAAATTATTTTTATGCTAACAAGGGTCTTTATAAAACCAACAAAGAAGCCTTTTTAAGGGTTTATAAAAT
CCCAGAAAGCATGCCCATAGAAAAACGAGAAAATTTAAACAAGGTTTCTAAAATCTTTTTAGCGTTGCTT
TTTTTCATTTCTAGCATGCTTTTTGGGATCTTTTGGCGCTTACCCAAACGATTGGACACTAAAATGAGTT
TAGAGAGCGCAACTAAAAACGAATTAGAAAATGCATTCCAGCGATACGATGCGTTAGGGGTGCGTTTTGA
AGACATTGCAGGGGTGGATGAAGTCAAAGAAGAATTACTAGAAGTGATAGATTATTTAAAAAACCCTAAA
AAATACCAGGATTTAGGGATTTTCCTCCCTAAAGGCGTTTTATTAGTGGGGCCTCCTGGAGTGGGCAAAA
CCATGATCGCTAAAGCTTTGGCGAGTGAAGCTAGAGTGCCGTTTTTTTATGAAAGCGGGAGTGCGTTTTC
TCAAATTTATGTGGGGGCTGGGGCTAAAAAAGTGCATGAACTTTTCATGCACGCTAAAAAGCATGCCCCC
TCTATTATTTTCATTGATGAAATTGATGCCTTGGGTAAGGCTAGGGGAGGGCATAGGAGCGATGAAAGAG
AGGCCACGCTCAATCAGCTTTTAACCGAAATGGACGGGTTTTTGCAAAACGATGAGGTGGTGGTGATAGG
AGCGACTAACCAAATGGAAGTGATGGATGAAGCGCTATTGAGGAGCAAGCGTTTTGATCGGCGCATTTTC
ATTTCTTTACCGGATTTACTAGAAAGGCAGAGCATTTTAGAAAAGCTGTTAGAAAACAAAAAACACGCGC
TAGATTGTCTTAAGATCGCTAAAATTTGCGTGGGTTTTAGCGGGGCGATGTTAGCGACTTTGATCAATGA
AAGTGCTTTAAACGCCCTCAAACACCAACGAAAAGAAATCACTCATGGCGATATTTTGGAAGTGAAAGAC
AAGATCGCTTATGGCAAGAAAAAGCCCCAAACCTTGGACGAAAACCAAAAGGAATTAGTCGCTTTGTATC
AAAGCGCGAAAGCTTTGAGCGCGTATTGGCTAGAAATTGAATTTGATAAAGCGCCTTTATTGGGGGAATT
TATCGCCTTTAATGAGAATAAAATCCATAGCGAAAGCGAGATTAAAAATTACATTAAAGTGTATTTGAGC
GGGACGATTATTTTAGAGTTGCTTTATAAGGAGCGTTATAGTCTGTCTAAACAAGACTTGCAAAAAGCGA
AATTTTTGAATGAATTTATGGCTAGCGAGCTTCTTTTAACCCCTACAAAAGAGTCTTTAAGCGTTCTTTA
TGAAGAGCAACTGGAGTTTTTAAAGCTACAAATTGCAGCTTGCAAGCGGTTGAGCGTTTTGTTGTTAGAG
CAAGAATGTTTAGAGCATGCAAACTTCTATGATTTGTTGAACGGGTGAAAATGCGTTTTTTTAGTGGTTT
TGGGTTTGTTAATGAAAGCGTTTTGTTTGAAGAGTGGCTTTTAAAAGGGGCTTATGATGTGTCAGGCTTT
TCTATGGGGGCGATTAAGGCGATAGAATACGCTTATAATGAAGTCTTGCAACAACGGCGCATCCATTCCT
TATTGTTGTTTTCGCCTTGCATGCTAGCGCATAAGAGTTTGGCGTTCAAACGCTTGCAACTTTCTTCGTT
TCAAAAAGACCCGAAGAACTACATGGATAACTTTTATAAGGAAGTGGGCTTGAACGCCCAATTGGAGCGT
TTTAAAAAAATGGGTTCTTTAGAAGAATTGGAATTTTTATTGGATTACAAGTATAGTGATCCTATAATTA
GATTTTTATTGGAAAAGGGCGTGAAGATTGAAGTGTTTATCGGTTTAAAAGATAGAATAACTAACATTCA
AGCCCTTTTAGAATTTTTTATGCCCTTAGTTCAAGTGTGGCAGTTTAAGGATTGTAACCATTTGTTGCAA
AAATCTTAAAAAAGGTGGAAGATGAAAAAATTTGGTTTGGGGGTGTATTTGCTTCTTTTAGGCATTTTGG
GCGGCTCTTTGATCACTTTAGGGATGATGGTCGCACCCATTGTTTTCAAAGCCCCAAGCATTTTGCCTGA
TTTTAATTTGACTTTGTTTGAGAGCGGGAAACTCATGTCGCAAATCATTGTGCGTTTCAATTTCCTTTTA
GGCGCGATCGGTTTTGTGGTGTTACTTTATGAAATCATTTCCTTTATTTATGATAAAAGATCGTTAGTGT
ATTTGATCCTTGGGGTGGCGATAGGGGCGTTGTGTTTGCTCTTTGTTTTTTATTACACGCCTTATATTTT
AAACGCTCAAAAAGTGGGCGAAGCCGCGCTTCAAAGCGCTGAATTTGCCCGCTCGCACGCTCAAAGCGAA
TGGCTGTTTAAGGAATTGCTTGTGCTGGTGTGCGCTTTGTTTTTCTTGCGTTTGTTTGGGAAAAATACGC
TTTAGTCCCTTTGATTTAATCAAATGAGGGAGTTTTTGGCTACCATCTAGGAAATGAGAAGGTAGCGTTT
AAATGAAACAATTTAAAAAGAAACCAAAAAAGATAAAACGATCGCATCAAAATCAAAAAACAATCTTAAA
GCGTCCTTTATGGCTTATGCCTTTACTGATTGGCGGGTTTGCTAGTGGGGCGTATGCGAATAATAATCTG
TGGGATTTGTTAAACCCGAAAGTGGGGGGTGAGTATGTGCATTGGGTTAAGGGCAGTCAGTATTGCGCAT
GGTGGGAATTTGCAGGGTGTTTAAAGAATGTATGGGGGGCAAATCATAAAGGCTATGATGCTGGAAATGC
CGCTAACTATTTGTCTTCTCAAAACTATCAAGCCATTTCTGTGGGTAGTGGGAATGAAACGGGGACTTAT
AGTTTAAGCGGTTTTACCAATTATGTTGGGGGCAATCTCACGATCAATCTAGGCAATAGCGTTGTTTTAG
ATTTAAGCGGTTCTAATAGTTTCACTTCGTATCAAGGTTATAATCAAGGTAAAGATGATGTAACATTTAC
GGTTGGCGCAATTAATTTAAACGGCGCTTTAGAAGTGGGTAATCGTGTGGGATCGGGAGCTGGCACGCAC
ACCGGCACAGCCACTTTAAACTTGAACGCTAATAAAGTCAATGTCAATTCCAATATCAACGCGTATAAAA
CTTCGCAAGTGAATATAGGCAACGCTAACAGCGTCATTACCATTGGTTCGGTTTCTTTAAGTGGGGATAC
TTGCAGTTCTTTAGCTAAAATTGGCAGTGGGGCTAATTGCTCCACTTCTGGGCCTAGCTATTCTTTTAAA
GGGACGACTAACGCTACTAACACGACTTTTAGTAACGCAAGCGGCAGTTTCACTTTTGAAGAGAGTGCTA
ATTTTAGCGGGGCGAAATTGAATGGAGGGGCATTCACTTTCAATAAAGGATTTAGCGCTACCAATAATAC
CGCTTTTAATAGCGGTAGTTTCACTTTCAAAGATACAAGTTCTTTTAATGGTGCAACTTTTAGTAACGCC
ACATACACTTTTAACAATCAAGCCACTTTTCAAAACAGCTCCTTTAATGGGGGGACTTTTACTTTTAACA
ACCAAAGTAATCCAACTAACAGTGCTCAGCACCCCCAAATTCTGTTTGAAAACAGCTCTTTTAGCGGCAG
CGCTACCACTCTTAAGGGTTCTGCGACTTTTGAGCAAGCCTTTAACAATTCAAACCACCAACTAACAATC
CAAAACGCTTCCTTTAATAACGCCACTTTCAACAATACCGGTAAAATCACCATTAATGAGAGCGCGAGCT
TTAATAACACTTCGTTCAACACTCCTGTTAATACAAACAACATGACCATTAATGGTGGCGTTACTTTAAG
CGGTAAGAATGATTTGAACAATGGCTCAACCCTTGATTTTGGGAGTTCTAAAATCACTCTCGCTCAAGGG
ACGACTTTCAACCTCACAAGTTTAGGGAGTGAAAAGAGCGTAACGATTTTAAATTCTAGCGGTGGGATCA
CTTATAATCATCTTTTAAACCATGCGCTCAATAGCCTGACAAACGCTTTAAAAACAACTGAAAGCCCTTC
AAAGCCGCAAAGTTTCGCTCAAGGCTTGTGGGATATGATCACTTACAATGGGGTTACCGGACAGCTTTTG
AGCGAAAACGCTACGACACCTAAACCCGCTAATGCTTCGCCCTCTGCACCCACTAAAGACTCCCCACAAG
TCTATCAAGTGGGCTACAAAATAGGGGATACTATCTACAAACTGCAAGAAACTTTTAGCCCTAATTCCAT
TATTATCCAGGCTTTAGAGAGCGGGACTTACACGCCACCCCCTACAATCAGCGGATCACAATTTGACTTA
TCCGCTTCAAATTATATTAATGCTGACATGCCTTGGTATGATCATAAATATTACATCCCCAAATCCCAAA
ATTTTACAGAGAGCGGGACTTATTACTTGCCGAGCGTTCAAATATGGGGGAGCTACACTAACTCGTTTAA
ACAGACCTTTAGCGCGAATGGCAGTAATCTGGTGATTGGGTATAACGCAACATGGACTGGAAATAGCGTT
TCTTCTAGCGACACGGTGTCTTTTGGGGACACTTCAGGGAGCGCTCTTAATGGGCATTGCGGGCCTTGGC
CGTATTATCAGTGTGCTGGCACGACTAACGGCACTTATAGCGCTTATCATGTCTATATCACAGCGAATCT
GCGTTCTGGCAATCGTGTAGGCACCGGTGGGGCAGCCAACTTGGTTTTTAATGGGGTAGATAGTATCAAT
ATCGCTAACGCTACTATCACGCAGCATAACGCCGGGGCTTATTCAAGCTCCATGACTTTTTCCACGCAAA
ACATGGATAGTTCGCAGAATTTGAATGGCCTAAACGCTAATGGCAAACTTTTGGTGTATGGCACGACTTT
CACTAACCAAGCCAAAGACGGGAAATTCACTTTCAATGCAGGGCAAGCGACTTTTGAAAACACCAACTTT
AATGGAGGGAGTTACCAATTCAGCGGCGATAGCTTGAATTTTTCAAATAACAACCAGTTCAATAGCGGTT
CGTTTGAGATTGGCGCAAAAAACGCTTCGTTCAATAACGCTAACTTTAACAATAGCGCTTCTTTTAATTT
CAATAACTCTAACGCGACCACTTCGTTTATAGGGGATTTCACTAACGCTAATTCAAATTTGCAAATCGCT
GGGAACGCTGTTTTTGGGAACTCTACTAATAGTGATGGCTCTCAAAATACCGCTAATTTTAATAATACCG
GCTCTGTTAATATCTCAGGAAATGCAACTTTTGATAACGTGGCTTTTAATGGCCCTACGAATACGAGCGT
GAAGGGGCAGGTTACTCTCAATAACATCACTTTAAAAAACCTGAACGCTCCTTTGTCTTTTGGCGATGGG
ACGATTAATTTTAGCGCTCATTCGGTGATTAATATTGGTGAAGCTATCGCAAATGGCAACCCTATCACCC
TTGTAAGCTCTTCTAAAACAATTGAATACAACAACGCTTTTAGTAAAAATCTATGGCAGCTCATCAACTA
CCAAGGGCATGGGGCTAGCAGTGAAAAACTCGTTTCTAGTGCGGGTAATGGCGTCTATGATGTGGTGTAT
TCTTTCAATAACCAAACCTACAATTTCCAAGAGGTTTTTTCACCCAACAGCATTTCTATCCGGCGTTTGG
GCGTTGGCATGGTGTTTGATTACATGGATATGGAAAAATCGGATCGTTTGTATTATCAAAACGCTCTCGG
TTTTATGACCTACATGCCTAATAGCTATAACAATAATTTAGGGAATTTAAACAACACCATTTACTATTAC
GACAACAGCATTGACTTTTATGCGAGCGGGAAAACTCTATTCGCTAAAGCGGAATTTTCTCAAACGTTCA
CCGGGCAAAACAGCGCGATCGTTTTTGGGGCTAAAAATATATGGACGAACGCAAGCGATGCGCCGCAATC
TAATGTGATCATTCGCTTTGGGGACAATAAGGGGGCAGGGAGCAATGATGCGAGCGGGCATTGCTGGAAT
TTGCAATGCATAGGCTTTATCACAGGGCATTATGAAGCGCAAAAGATTTACATCACCGGCAGCATTGAAA
GCGGGAATCGCATTTCTAGTGGTGGGGGCGCGAGCCTTAATTTTAACGGGCTTCAAGGCATTCTTTTAAC
GAACGCGACTCTGTATAACCGCGCCGCTGGCACGCAAAGCTCTTCTATGAATTTTGTTTCTAACAGCGCG
AACATTCAGGCTCAAAACTCCTATTTTATAGACGATACCGCGCAAAATAAAGGCAACCCTAATTTTAGTT
TCAACGCTTTGAATCTGGATTTTTCTAACAGCTCTTTTAGAGGCTATGTGGGGACAACGCAATCCGTTTT
TAAATTCAATGCCGTTAATGCGATCAGTTTCACTAACAGCTCTAATTTAAGCTCTGGTTTGTATCAAATG
CAAGCTAAAAGCGTGTTGTTTGACAATTCCAATTTAAGCGTTTCAGTGGGGACAAGCAGCATTAAAGCCA
ATGCGATCAATCTTTCTCAAAACGCTTCTATCAATGCGAGCAACCATTCAACCTTAGAACTTTCTGGCGA
TTTGAATTTGAACGACACCAGCTCGCTCAACCTCAACCAAAGCACTATCAATGTTTCCAACAACGCCACG
ATCAACGATTATGCGAGCTTGATTGCGAGTAATGGCTCTCACCTTAATTTTAACGGGGCGGTTAATTTCA
ATTCAGCGAATATTACTACGAGTTTGAGTAATTCCTCTATCGTGTTTAAGGGAGCGGTCTCTTTAGGAGG
GCAGTTTAATTTAAGCAATAACTCTTCTTTAGATTTTCAAGGCTCTAGCGCTATCACCTCTAACACGGCG
TTTAATTTCTATGATAACGCTTTTTCTCAAAGCCCCATCGCTTTCCATCAAGCCCTTGACATTAAAGCGC
CCTTGAGTTTGGGAGGCAACCTCTTAAACCCTAACAACAACAGCGTGCTGAATTTGAAAAACAGCCAGCT
TGTTTTCAGCGATCAAGGGAGCTTGAATATCGCTAACATTGATTTACTAAGCGATCTAAACGACAATAAA
AATCGTGTGTATAACATCATTCAAGCGGACATGAATGGTAATTGGTATGAGCGTATCAGCTTCTTTGGCA
TGCGCATCAATGATGGGATTTATGATGCTAAAAACCAAACTTATAGTTTCACTAACCCTCTCAATAACGC
CCTAAAAATCACCGAGAGTTTTAAAGACAACCAACTGAGCGTTACGCTCTCTCAAATCCCGGGCATTAAA
AACACGCTCTATAACATTGGCTCTGAAATCTTTAACTACCAAAAGGTTTATAACAACGCTAACGGCGTGT
ATTCTTATAGCGATGACGCACAAGGCGTGTTTTATCTCACTAGCAGCGTGAAAGGCTATTACAACCCCAA
CCAATCCTATCAAGCCAGTGGTAGCAATAACACCACGAAAAACAATAGTTTAAGCTCTGAATCTTCTGTC
ATCTCGCAAACCTATAACGCGCAAGGCAACCCTATTAGCGCGTTACACGTCTATAACAAGGGCTATAATT
TCAATAACATCAAAGCGTTAGGGCAAATGGCGCTCAAACTCTACCCTGAAATCAAAAAGATTTTAGGGAA
TGATTTTTCGCTTTCAAGTTTGAGCAATTTAAAAGGCGATGCGCTAAACCAGCTTACCAAACTCATCACG
CCTAGCGATTGGAAAAACATTAACGAATTTATTGATAACGCAAACAATTCGGTCGTGCAAAATTTCAATA
ACGGCGCTTTGATTGTAGGGGCGACTAAAATAGGGCAAACAGACACCAATAGCGCGGTGGTTTTTGGGGG
CTTGGGCTATCAAACACCTTGCGATTATACTGACATTGTGTGCCAAAAATTTAGAGGCACTTATTTGGGG
CAGCTTTTGGAGTCCAGCTCGGCTGATTTGGGCTATATTGACACGACTTTTAACGCTAAAGAAATTTATC
TTACCGGCACTTTAGGGAGTGGGAACGCATGGGGGACTGGGGGGAGCGCTAGCGTAACTTTTAACAGCCA
AACTTCGCTCATTCTCAACCAGGCCAATATCGTAAGCTCGCAAACCGATGGGATTTTTAGCATGCTAGGC
CAAGAGGGCATCAATAAGGTTTTCAATCAAGCCGGGCTCGCTAATATTTTGGGCGAAGTGGCGATGCAAT
CCATCAATAAAGCTGGGGGTTTAGGGAATTTGATAGTAAATACGCTAGGGAGTGGTAGTGTGATCGGGGG
GTATTTAACGCCTGAGCAAAAAAATCAAACCCTAAGCCAGCTTTTGGGGCAGAATAATTTTGATAACCTC
ATGAACGATAGCGGTTTGAACACGGCGATTAAGGATTTGATCAGACAAAAATTAGGCTTTTGGACCGGGC
TAGTGGGGGGATTAGCCGGACTAGGGGGCATTGATTTGCAAAACCCTGAAAAGCTTATAGGGAGCATGTC
CATCAATGATTTATTGAGTAAAAAAGGGTTATTCAATCAGATCACTGGCTTTATTTCCGCTAACGATATA
GGGCAAGTCATAAGCGTGATGCTGCAAGATATTGTCAAACCGAGCGAGGCTTTACAAAACGATGTAGTGG
CTTTAGGCAAGCAAATGATTGGCGAATTTTTAGGCCAAGACACGCTCAATTCTTTAGAAAGCTTGTTGCA
AAACCAACAGATTAAAAGCGTTTTAGACAAAGTCCTAGCGGCTAAAGGCTTAGGGCCTATTTATGAACAA
GGTTTGGGGGATTTGATCCCTAATCTTGGTAAAAAGGGGCTTTTCGCTCCCTATGGCTTGAGTCAAGCGT
GGCAAAAAGGGGATTTTAGTTTCAACGCGCAAGGCAATGTTTTTGTGCAAAATTCCACTTTCTCTAACGC
TAATGGAGGCACGCTTTCTTTTAACGCAGGAAATTCGCTCATTTTTGCCGGAAACAACCACATCGCTTTC
ACTAACCATTCTGGAACGCTCAATTTATTGTCCAATCAAGTTTCTAACATTAACATCACCACGCTTGATG
CCAGCAACGGTCTTAAGATTAACGCCGGTAGTAACAATATTTCCGTGTCTCAAGGCGATCTGTTTATCAA
CGCTAGTTGCACGCAACAAAGCACTCCAACGACAGCTAGCGCCACAAACCCTTGCACCACCGCTCAAAAT
AACGCTTCTTCTAGTAACGCGTCAAATAACGCGCCAATCGCCTTGAACAATAACGATGAGAGTTTGATGA
TTACGGCGAATGATTTCAATTTTTCAGGCAATATTTACGCTAATGGGGTGGTTGATTTTTCAAAAATTAA
AGGCTCTTCAAACGTTAAAAACCTGTATCTTTACAATAACGCTCAATTCCAAGCCAACAACCTCACGATT
TCCAACCAAGCGGTGTTAGAAAAAAACGCCAGCTTTGTAACGAATAATTTAAACATTCAAGGCGTATTTA
ACAACAACGCCACGCAAAAAATAGAGGTGCTTCAAAATTTAGTGATCGCTTCAAACGCTTCTTTAAGCAC
CGGGATTTATGGGTTAGAAGTAGGGGGGGCGTTGAATAATTTTGGAGCGATCCATTTTAATTTAGAAAAT
ATTCAAACGCCAGCACCGCTCATTCAAGCAGGGGGGATCATTAATCTCAACGCCACCCAAACGCCTTTTA
TAAATGTCAATAACAGCATGGCCAATAATACGACTTACACTTTATTAAAAAGCAGCCGTTACATTGATTA
CAATATCAACCCCAACAGCTTGCAATCGTATTTGAAGCTCTATACCTTAATCAATATCAACGGAAACCAC
ATAGAGGAAAAAAACGGCGTATTGACTTATTTGGGCCAACGGGTTTTATTGCAAGATAAGGGGTTATTAT
TGAGCGTAGCGTTGCCTAACTCAAACAACGCTTCTCCAAACAACATTTTAAGCCTTTCTGTCCTTCACAA
CCAGATTAAAATGTCTTATGGTAATAAAGTGATGGATTTTACCCCCCCCACCTTACAGGATTACATTGTG
GGCATTCAAGGGCAAAGCGCGCTCAATCAAATTGAAGCGATAGGGGGGAATAGCGCTATCAAGTGGCTTT
CAACATTGATGATGGAGACTAAAGAAAACCCGCTTTTTGCGCCGATTTATTTAGAAAACCACTCTTTGAA
TGAAATCTTAGACGCAACAAAAGATCTTCAAAACACCGCAAGCTTGATTTCTAACCCTAATTTTAGAGAC
AACGCTACCAACCTTTTAGAATTGGCGAGTTACACCCAACAAACCAGCCGTTTGACAAAACTCTCTGATT
TTAGGGCTAGAGAGGGAGAGTCCAATTTTTCAGAGCGCTTGTTAGAGCTTAAAAACAAGCGTTTTAGCGA
TCCTAACCCTAGCGAGGTTTTTGTCAAATACTCTCAACCCAATAAACACCAAAATAACCTTTGGGTTCAA
GGGGTGGGAGGAGCGAGCTTTATTTCTGGGGGCAATGGCACGCTTTATGGCTTGAACGTGGGCTATGACC
GGTTGGTTAAAAACGTGATCCTTGGGGGTTATGTGGCTTATGGCTATAGCGACTTTAACGGGAACATCAT
GCGTTCTTTGGCTAATAATGTGGATGTGGGGATGTATGCGAGGGCTTTTTTAAAAAGAAACGAATTCACT
TTGAGCGCGAATGAAACTTATGGAGGCAATGCGAGTCATATCAATTCTTCTAATTCCTTGCTCTCTGTGT
TAAACCAACGCTACAACTACAACACCTGGACAACGAGCGTGAACGGGAATTACGGCTATGATTTCATGTT
CAAACAAAAAAGCGTGGTGCTAAAACCTCAAGTGGGCTTGAGCTATCATTTCATAGGCTTGAGCGGGATG
AAAGGCAAAATGCAAAATCCAGCTTACCAACAATTTGTCATGCATTCAAACCCCTCTAACGAATCGGTTT
TAACGCTCAACATGGGGCTAGAGAGCCGTAAATATTTTGGCAAAAATTCCTATTATTTTGTAACGGCGAG
GTTGGGCAGGGATCTTTTGATCAAAGCTAAAGGCGACAATATGGTGCATTTTGTGGGCGAAAACACTTTA
TTGTACCGCAAGGGGGAAGTTTTCAACACTTTTGCGAGCGTGATCACAGGAGGCGAAATGCATTTGTGGC
GTTTGATGTATGTGAATGCTGGGGTGGGGCTTAAAATGGGCTTGCAATACCAAGATCTTAATATCACTGG
GAATGTGGGCATGCGAGTGGCGTTTTAGCTTTTTTGCTATAATGCTTCGTTCAAATTTTATGGTTAGGTT
TTTCCATGTTTAATTATGAAGAGCTGTTTCAAACTTATAAAACCCCTTTTTATCTCTATGATTTTGACAA
GATCAAACAGGCTTTTTTGAATTATAAAGAAGCGTTTAAGGGGCGTAAATCTTTGATTTGCTACGCTTTA
AAGGCGAATTCCAATTTGAGTATCCTCTCTTTATTGGCGAATTTAGAGAGCGGGGCGGATTGCGTTTCCA
TAGGCGAGATATATAGGGCTTTAAAAGCCGGGATCAAGCCTTATAAAATCGTGTTTAGCGGGGTGGGTAA
GAGCGCATTTGAAATAGAACAAGCCCTAAAACTCAACATTTTATTTTTGAATGTGGAAAGTTTTATGGAA
TTAAAAACGATTGAAACAATCGCTCAATCTTTAGGGATAAAGGCTAGGATTTCCATTAGAATCAACCCTA
ACATTGACGCTAAAACGCACCCCTATATTTCTACCGGTTTGAAAGAAAATAAGTTTGGCGTAGGAGAAAA
AGAAGCTTTGGAAATGTTTCTTTCGGCTAAAAAAAGCGCGTTTTTAGAGCCTGTTAGCGTGCATTTTCAT
ATCGGCTCACAGCTCTTAGATTTAGATCCGATTACAGAAGCGAGTCAAAAGGTGGCTAAAATTGCTAAAT
CTTTGATCGCGCTAGGGATAGATTTGCGTTTTTTTGATGTGGGCGGAGGCATTGGCGTGAGCTATGAAAA
TGAAGAAACGATTAAGCTTTATGATTACGCGCAAGGGATTTTAAACGCGCTTCAAGGCTTGGATTTGACC
ATTATTTGTGAGCCGGGCCGCTCGATCGTGGCTGAGAGCGGGGAATTGATCACGCAGGTTTTGTATGAAA
AAAAGGCTCAAAACAAGCGCTTTGTGGTTGTGGATGCGGGCATGAATGATTTTTTACGCCCCAGTTTGTA
TCATGCTAAGCATGCCATAAGGGTCATAACGCCCTCTAAAGGTCGTAAGATCTCGCCTTGCGATGTGGTA
GGACCTGTGTGCGAGAGCAGCGACACTTTTTTAAAAGACGCCAATTTGCCAGAATTAGAGCCAGGCGATA
AATTAGCCATAGAAAAGGTTGGGGCTTATGGCTCTAGCATGGCCAGTCAATACAATTCGCGCCCCAAACT
CTTAGAATTAGCCCTAGAAGATCACAAAATCAGAGTGATTAGAAAAAGAGAGGCTTTAGAAGATTTATGG
CGTTTGGAAATAGAAGGCTTAGAAGGGGTTTGATCAGATGCAAAAGAATTTGGATAGTCTTTTAGAAAAT
TTAAGGGCTGAAATTGATTTGTTAGATAATGAATTGAGCGATCTTTTAGACAAACGCTTAGGAATCGCTT
TAAAAATCGCTCTTGCCAAACAAGAAAGCCCCCAAGAAAACCCCATTTATTGCCCTAAAAGAGAGCAAGA
GATTTTAAAACGACTCAGCCAAAGGGGTTTCAAGCATTTGAATGGAGAAATCCTTGCGGGTTTTTATGCA
GAGGTTTTTAAGATTTCTAGAAATTTTCAAGAAAACGCCCTAAAAGAGTTAAAAAAATAAAAGAGAGTTG
CCATGTTTGAAGAAATTACCCTAGAACATAAGGACTTGTTTTCAAGGTTTTTACAAACTCAAAAAATCGT
TTTATCGGATGTGAGTTTTACCAATTGCTTTTTATGGCAGCACGCAAGGCTCATTCAAGTGGCTGTGATT
AAAGATTGTTTGGTCATTCAAACCACTTATAAAAACCAAAAACCCTTTTATTTCTATCCTATCGGTAAGA
ATGCGCATGAATGCGTGAAAGAGCTTTTGAAATTAGAAAAAAATTTAAGATTCCACTCCCTGACTTTAGA
GCAAAGAGACGATTTAAAAGACAATTTTGTAGGGGTGTTTGATTTCACTTACAACCGAGACAGGAGCGAT
TATGTTTATTCTATTGAAGAATTGATCGCGCTCAAAGGGAAAAAATACCATAAGAAAAAAAACCACTTAA
ACCAGTTTTTAACCAATCATGCGAATTTTGTTTATGAAAAAATTTCTCCTCAAAACAGAAAGGAAGTTTT
AGAAGCCTCCAAAGCGTGGTTTTTAGAAAGCCAGACCGATGATTTAGGGTTAATCAATGAAAATAAGGGC
ATTCAAAGCGTTTTAGAAAATTATGAAAGTTTGGATTTAAAGGGGGGGCTTATTAGGGTTAATGGGGAAA
TAGCCTCGTTTAGTTTTGGAGAAGTTTTAAACGAAGAGAGCGCGCTCATCCACATTGAAAAAGCCCGCAC
AGATATTGCAGGCGCGTATCAAATCATCAACCAACAATTGCTTTTGAATGAATTTAGCCATCTAACTTAC
GCTAACAGAGAAGAAGATCTAGGATTAGAGGGCTTAAGAAGGTCTAAGATGAGCTATAACCCGGTGTTTT
TGATAAACAAATACGAAGCGGTTGCTAGAAATTAAATGATTTTTGGGGATTTTAAATATCAAAAAAGCGT
TAAAAAACTCACAGCCACTAGTCTTAATGAGCTTAAAAACGCCCTGGATTTTATCTCTCAAAATAGGGGG
AGGGGGTATTTTGTGGGGTATCTTTTGTATGAAGCGCGTTTAGCGTTTTTAGATGAAAATTTTCAAAGCC
AAACCCCTTTTTTGTATTTTGAACAATTTTTAGAAAGAAAAAAACACCCTTTAGAGCCTTTAAAAGAGCA
TGCGTTTTACCCTAAAATCCACAGCCCTTTAGATCAAAAAACTTATTTCAAGCAGTTTAAAGCCGTTAAA
GAGCATCTCAAAAACGGCGATACCTATCAAGTGAATTTGACAATGGATTTATTGTTAAACACTAAAGCCA
AACCAAAGCGCGTTTTTAAGGAAGTGATACACAACCAAAACACGCCTTTTAAGGCTTTGATAGAAAATGA
GTTTGGGAGCGTTTTAAGCTTTTCGCCGGAATTGTTTTTTGAATTAGAGTTTTTAGACACAGCGATTAAG
ATTATCACAAAACCCATGAAAGGCACGATCGCTCGCTCAAATAACCCCTTGATAGATGAAAAGAACCGAT
TGTTTTTGCAAAATGATGACAAAAACAGAAGCGAAAATGTGATGATTGTGGATTTATTGCGTAACGATTT
GAGCCGCTTGGCCTTAAAAAATAGCGTGAAAGTCAATCAATTGTTTGAAATCATCAGCTTGCCGAGCGTG
TATCAAATGATAAGCGAGATTGAAGCTCAATTGCCCCTAAAAACAAGCTTGTTTGAGATTTTTAAGGCGT
TGTTCCCTTGCGGATCTGTGACCGGATGCCCTAAAATCAAAACCATGCAAATCATTGAAAGTTTAGAAAA
ACGCCCTAGGGGGGTGTATTGCGGGGCGATAGGCATGGTTGAAGAAAAAAAAGCCCTTTTTAGCGTGCCT
ATCCGCACTTTAGAAAAAAGAGCGCGCGAAGATTTTTTGCATTTGGGGGTAGGGAGTGGGGTAACTTATA
AAAGTAAAGCTTCAAAGGAATATGAAGAGAGCTTTTTAAAATCCTTTTTTGTGATGCCTAAAATAGAATT
TGAGATTATAGAGACGATGAAAGTTATCAAAAGGGATCAAAAATTAGAGATTAACAATAAAAACGCCCAT
AAAGAACGCTTAATGCATAGCGCCCAATATTTTAACTTTAAATACGATGAAAATCTTTTGGACTTTGAAT
TGGAAAAAGAAGGGGTTTTAAGGGTTTTATTGAACAAAAAGGGCAAGCTCATTAAAGAATACAAAACCTT
AGAGCCTTTAAAAAGCCTAGAAATCCGTTTAAGTGAAGCCCCCATTGACAAACACAATGATTTTTTATAC
CACAAAACCACTTACGCCCCTTTTTATCAAAAGGCTCGAGCGCTCATTAAAAAAGGCGTTATGTTTGATG
AAATCTTTTATAACCAGGATTTGGAACTCACTGAGGGCGCTAGGAGCAATCTTATTTTAGAAATCCACAA
CAGGCTTTTAACCCCTTATTTCAGCGCGGGAGCGTTAAACGGGACGGGCGTTGTGGGGCTTTTAAAAAAG
GGTCTTGTTGAGCATGCCCCTTTAAAATTACAAGACTTGCAAAGAGCGGCTAAAATCTATTGCATTAATG
CTTTATATGGCTTAGTGGAGGTGGAAATAATAGGTTACCCAATGGAGCAAAAAAGTTAAAACTCACCCAT
AATAATTATAATGATTAAAATTTTCACATTCATTATAAATCCGTTTACACAAGTATTTTATAAATCCAAT
AGAGGGTTTTTAGGAACTCTCATCAAAAAAAAATAAGGAACATAACATGAGACATGGAGATATTAGTAGC
AGCCCCGATACTGTGGGCGTAGCGGTAGTTAATTATAAGATGCCTAGACTCCACACTAAAGAAGAGGTGT
TGGAAAATTGTCGCAATATCGCTAAGGTGATTGGTGGGGTCAAACAGGGTTTGCCTGGGTTGGATCTGAT
TATTTTCCCCGAATACAGCACGCATGGGATCATGTATGACAGACAAGAGATGTTTGACACCGCTGCGAGC
GTTCCTGGAGAAGAAACCGCAATCCTTGCTGAGGCTTGTAAAAAGAACAAGGTTTGGGGAGTGTTCTCTT
TAACTGGAGAAAAACATGAGCAAGCTAAAAAGAATCCCTATAACACTTTGATTCTTGTCAATGATAAGGG
TGAGATCGTGCAAAAATACCGCAAAATCTTGCCTTGGTGCCCTATTGAATGTTGGTATCCTGGGGATAAA
ACCTATGTGGTTGATGGGCCTAAGGGCTTGAAAGTTTCTTTGATTATCTGCGATGATGGGAACTACCCTG
AAATTTGGCGCGATTGTGCGATGCGTGGGGCAGAGCTTATTGTGCGCTGTCAAGGTTACATGTATCCGGC
TAAGGAGCAACAAATTGCGATAGTGAAAGCCATGGCGTGGGCTAATCAATGTTATGTAGCGGTAGCGAAT
GCGACCGGCTTTGATGGGGTGTATTCCTATTTCGGGCATTCTAGCATTATTGGTTTTGACGGGCATACTC
TGGGCGAATGCGGGGAAGAAGAAAATGGTCTTCAATACGCTCAACTTTCTGTGCAACAAATCCGTGATGC
GAGGAAATACGACCAAAGCCAAAACCAACTCTTCAAACTCTTACACAGAGGCTATAGTGGGGTTTTTGCT
AGTGGCGATGGGGATAAGGGTGTGGCGGAATGCCCTTTTGAGTTCTATAAAACTTGGGTTAATGACCCTA
AAAAAGCTCAAGAAAATGTAGAAAAATTCACTCGCCCAAGCGTGGGCGTGGCCGCTTGTCCTGTAGGCGA
TTTGCCCACGAAATAAAGGGCAAAAGGAGGGGGGTTTTGTAGATGCTTTAAAGCGATAAGAGAGTGAAAA
TTTAAAAAATGCTAAAAAGCGTTTTTTACAATATATAAATATAAATATAAAAAAGCTTGACGCTAGTTAG
GTGATATTTTCTTGTAATGCGTTCTTTTGGGGCTAGGGGATTTAGTTGGGAGCTGTAGAGGAGGTATTCA
AAATACCCCCCTATCCCCTTAAGAAAATGAGCTTAAAGCAAAATAACCAAAATCCCATTATAAGGCTTGT
TTATGCTTAATAGAACAAAGCCTTTAATTTATTTTTCTCTTCAATAGAACGCTTAAAAACCACCAAAAGA
TTACAAGTATTTCGTTAAAGACAGATTATTGATTTTATTCGTGGAAGCCAGAACGGCGTTATAGTTGTTA
GTGAGATTGGAAAACTTGTTATAAGTTTCTGCCATATCCGTGCCGGTCGTTTCCCCACGAATGCTTTGAA
CTTGTGTTTTTAAAACTTCATTACGCCTGATGATGTTTTCAAACGCCTTGCCATGAGCGCCGTTTTTAGC
GATCATTTTTTCTATGTGATCGCTCAAGTGATCTATAAGGGTGATGCCGTTTTGAATGCCTAAATTACGC
ATGTCGCTAGAATAAGTATCCCCTAAAGCGTCCGGGCGATAAATCCCTTTTCTTACAGAAGTGATAATAT
TTTCTAATTGATCAAAAAAATTCACGCTTGGCTTGTCAATAATTAGGGCGTTATTAGCGTTTAATTTAAG
GCTTGGTTTGTCGCTGTGTAAGGCGTTTTGAGAAAAATCATTCGCGTCCTTATCAAAAAGCATGAACTGC
ATTTTGGTGTTTGAATGCATGTTGTCTTGGATAATGACTTTACCCTCTTCATTCAAATTAATAGAAAGGT
TGTCTTTAGCTTGTTTTAACAATCCAATAAATTGCTCCTTGCTTTCTTTTGAAGTGGGATTATCGCTGAT
TTGTTGGTAGATTGCAGGATCAGTATTGCTGTAATTGAGCGCGATACTCATCGCATCCATGAGCTGCCTG
TAAGTGACTTCATTGGGTTTAGACGCTTGAATATCAGCGGTTGTGGGGTCATAAAGCGGGATTTTAACGC
CATTAGGCAAACTTAAAAAAGCCCCATTAGGATCCAAATTCATTTGCGCTTCCAAAAATAAGCCATTCAC
ATCGTTTAATTTCATGTTAAAAACGCTATTTTCCAAACTCCCCTTAGAGACTTCACTCAGTTTAGTAGAG
CCATTAGCTGCGCCATTTTGAGCGATTTGGGCGACATTGCTTTCTAATTTCGCCCCTTCTTTATTGAAAT
AGGTTTTTTGGTATTCGCTCGCGTTATTAGTGGGGATACCGGCCACTTCTAGCCCTTTTTGATCCAGGGT
GCTTAAGGCAAAAGAAATGGGCGATTCTTTAGAAGAATTGTCAATGATCCTCAAACGCCCGTTCGTTTCA
ATTTCCACATCCACTTCATTATTGAAGCGTTCTTTGATTGCGTCTTTCAAATCTTTAATCGTAGAGTTTT
TCACATCTAAAAGAATGGGAATAGCCAAATCAATAGGGAGGTTTGGGATTTGAATAGTGCTTGTATCGCC
CAAGCGGTTGGCGTTGATTTTTAAAGTTTCCACCTTATCGCCAAAAATCTCGCTCAATTTGGTGTTTTTG
TTGGCTAAAACATTGTCTTTAGTGACAAACACGCTAGGGATTTCAAGCACCTTGGGATTATACATGTTAG
GCACCGCTTTAGCTTGGCTCAAACTCCTATCCGTTACAAACGCGCTTTTGACATATTCAGTAACCCTTTT
ACCACTAGAACGCAAGGCGTCTAAATCATCAAAATCCCCATCGCTAGAAATCAAATGAAAATCCAAATTT
TCACTGCCGGGGGTTAGGTTTTTGATCTCAATTTGCCCCCAATTGTTCAAACTCACATCCACGACTTTAT
TTTGCGAAGTGTTCCCATAAGCATGCCCGATTTTATCCAACAAATCGCTCACTTTAGTCGCACTCTCTTG
GTTTTGATAGGCTTTATCCAGCACGAATTTTTCTTTAAAACTAGAGCCATCAGGCCTAACGCCTTGCAAA
TAAAAAAACTCTTTAGGATCATTAGTGGGGTCTTTATCGTTATCGCCGATGAGTTCTCGCAAGGTATCGC
TGGGTTTAATGAAAACTTCTTCAGGCAATGAAGAATGCTCTAAAGCGTCCATCACATCAGGGTGGAGCTT
GTTTTGATTGAGTAATTTAATGTTGGTGGTAATGAGCTTATGTTTGTCTTTATCCGCGCCTAAAAACAAA
TCTTGCCCGCTGATATTATAAGGCACAAGGTTATCAGAGCTAATAAGCGCGTTTAAATCTTCGCCATTGC
CATGGTATTTCCCATTACTATCAATGGGAGGTCTATCCACCTTACTGCCCCCAAATAAAAATTCCCCCCC
TATAGAGGTGTTAGCGACATTTATCATATGCTCCCTCAAGCGTTCTAAATCGTTAGCGATAGCGGCGCGA
GAAGTCTCTGAATGCACATCGTTAGCGGATTGGATGAGTTTGGTTTTAAACGCCTCCATCGTTTTAGAAA
ATTCTTGCAAGGCTTTGTCGGTATTGAGCGTTGAAGTGTAAGCGTTTTGAGCCACATCAATGCCTTGATC
TAAGGTGTTTTCTTCGTATTGGAATTTTAAATTCTGGTTGTTAATGTCGCTGTTTTGATAACCATAACGG
ATTTTTAGCCCTGAAGCGATCTGCGTGTTAGCGTCGTTGATTTTATTTTGTAAAGCGTTTTGATAGTGAT
TCATTTGGTTGTATTTTGAGCCAAAAGTAACGCGCATGATCAAATCCTTATTGGTTTTTTAACAAACAAG
CTAAAAGTATTCCAAAACAAGTTAATAGCAATTGCGAATGGTTTGAGTGGGGCAATGCGGAGGAATAATG
GCGGGTTAAATGGGGTGTTTTTGAGTAAAAAAATTCTTTTAATGTGAATTTAAACTAAATTTAAAGTTAA
ATTTTAGCAAATACTCACTATAATAAGCGTTTATTTTAAAAAGAGCGTTCAATTTTTAAGGAATAGAAAT
GTCATACGCAATATTCAAGCATGGCGGTAAGCAATATAAAGTCGTTGAAGGCGATATTGTTTTACTGGAT
AAAATGAATAAAGAGCCTAAGGCTTTAGTGGAATTAGTGGAAGTGTTAGCCGTATCCAAAGAGGGCAAAC
TCTCTTGTGGGAAACCCTTTGTGAATGGGGCTAAAATTGAAGCGCAAGTGATCAATGAAGGGCGCGGCAA
AAAAGTCATCACTTTCAAAAAACGCCGCCGAAAAGACAGCAAAACCAAGCGTGGTTTTAGAAGAGATTTC
ACTCGTGTGAGAATCACTAAAATTGTAGCATAAGGAGTATTAAGCAATGGCACACAAGAAAGGTCAAGGG
AGCACGCAGAATAACAGAGATTCTGCAGGAAGACGCTTAGGCGTGAAAAAATTTGGCTCAGAATTTGTGA
GAGCAGGGAATATTATCGTGCGCCAAAGAGGCACTAAAATCCATCCCGGTAGTAATGTGGGCATGGGGAA
AGACCATACCTTATACGCGCTCATAGATGGCGTTGTGAAGTTTGAGCATAAAGACAGAAGCCGCAAAAAG
GTTTCTGTAATTAGTGGGAATTTTGGGGAGTAGGGTAACCTTTAAAGGTTAATTAAACCTTTGGGTGTTT
ATGAAACGCCTATAAACACCATAAAATATTTATAATTTAGATCTCTATCCTTTATAGAATTTGTTGTGGA
GATTGGCTTATGAATAATGTTTTTGTTAAGGGTTTGTTTTTTTTCTTTTATTGTTTGGGTCTTTTTTGAA
AGCTTCAGAAAACCCAAACGCCACTCTTAATCCATCTAAAGAAAATATTTCTGTTGAAGAGCAAAAGCGT
TTTGGAGGTGTTTTGGTTTTTGCAAGAGGCGCCGATGGCTCAAGCATGGATCCGGCCTTAGTAACTGATG
GCGAAAGCTATGTGGCGACGGGCAATATTTATGACACGCTCGTGCAATTCAAATACGGCACGACAGAAGT
TGAACCAGCGTTAGCGACAAGCTGGGAAATATCCCCAGATGGTCTTGTATATACCTTTCATTTACGCAAA
GGGGTTTATTTCCACCAGACGAAGTATTGGAATAAAAAAGTGGAGTTTAGCGCTAAAGACGTGCTGTTTT
CGTTTGAGCGCCAAATGGATAAGGCTAAACGATACTACAGTCCGGGGGCTAAAAGCTATAAGTATTGGGA
AGGCATGGGCATGTCTCATATTATTAAGAGCATTGAAGCTTTAGATGATCACACCATTAGATTCACGCTT
AATGGGCCAGAAGCCCCATTTTTAGCGAATTTGGGCATGGACTTTTTAAGCATTTTGAGTAAGGATTACG
CTGATTATTTGGCTCAAAACAATAAAAAAGACGAGTTGGCTAAAAAGCCTGTTGGGACGGGGCCTTTCAA
ATTCTTTTTGTGGAATAAAGATGAGAAAATCATTCTGGTCAAAAACCAGGATTATTGGGGGCCTAAAGCG
TATTTGGATAAGGTGGTGGTGCGCACCATTCCTAACTCTTCCACTCGCGCTTTGGCGTTGCGCACCGGCG
AAATCATGCTCATGACTGGGCCTAACCTCAATGAAGTGGAGCAATTAGAAAAAATCCCTAATATCGTGGT
GGATAGAAGCCCTGGGTTGATTGCCAATTGGCTTTCATTGAACACGCAAAAAAAGTATTTTAACAACCCT
TTGGTGCGTTTGGCTATCAATCATGCCATCAATGTTGATGATTACATCAAGGTGATTTATGAAGGCTTTG
CCCAAAAAATGGTCAATCCCTTCCCGCCCACCATATGGGGTTATAACTATAATATCAAACCCTACGAATA
CGATTTGAAAAAGGCTAAGGAGTTGTTGAAACAAGCGGGCTATCCTAACGGCTTTAAAACCACTATTTTT
ACCACTTCTACTCGTAACCCAAAGGGAGCGGTGTTCATACAAGCGAGCCTCGCTAAAATTGGCATTGATG
TGAAAATTGAAGTGTATGAGTGGGGGGCTTATTTGAAAAGAACGGGTCTAGGCGAGCATGAAATGGCGTT
TTCAGGCTGGATGGCAGACATTGCGGATCCGGATAATTTTTTATACACCTTATGGAGCGAGCAAGCAGCC
TCAGCTATACCCACTCAAAATAGTTCCTTTTACAAGAATAAGGAGTTTTCAGATTTGCTCATAAAGGCTA
AACGCGTATCGGATCAAAAAGAGCGAGAAGCCCTTTATTTAAAGGCTCAAGAAATTATCCATAAAGACGC
GCCTTATGTGCCTTTAGCCTATCCTTATTCAGTGGTGCCGCATTTGTCTAAAGTCAAAGGTTATAAAACG
ACCGGGGTGAGCGTGAATCGCTTCTTTAAGGTGTATTTAGAAAAATAAAAGGGGTTGCATGCTGAGTTTT
ATTATCAAGCGTATTTTGTGGGCGATTCCCACGCTGTTTGGAGTGAGTGTCATTGTGTTTATGATGGTGC
ATTTAGTGCCAGGAGATCCGGCGTTAGTGATTTTAGGCGAAAAGGCCAATCAAGCCGCTATTGACGCTTT
AAGGGAGCAATTTGGCTTGAATAAGCCCTTGATAGAGCAGTATTTTTTCTTTATCAATAACGTGTTGCAT
GGCAATTTTGGCACTTCTATCATGACCGGTGAGCCTGTGATGCATGAGTTTTTGCAACGCTTCCCGGCTA
CGGTGGAATTAGCTTTGATCGCTTTGTTTATGGCTCTTATTTTGGGTATTAGCGTTGGTGTGTTAGCGGC
GATCAAACGCTATAGCGTGTTTGATTATTCCAGCATGACTTTCGCTTTAGCCGGGATTTCTATGCCGGTG
TTTTGGCTAGGGCTTATGCTGATTTATATCTTTAGCGTGCAATTGGGGTGGTTGCCTGTTTTTGGGCGTT
TGAGCGATGTGTATTATTTAGATGGCCCTACAGGTTTTTATTTGATAGACAGCTTGATCGCAAGGGATTA
TGGGGCGTTTGTGGATACGATCAAGCACTTGATTTTGCCTAGCATTGTGTTAGCCACGGTTTCTACCGCT
GTTATTGCCAGAATGACTCGCGCGAGCATGGCAGAAGTGTCTAAAGAAGATTACGTGCGCACCGCTAAAG
CTAAGGGGTGCAGCTCCTTTAGGGTGATTTTTGTGCACACTTTGCGTAACGCCTTAATCCCTGTAACGAC
TATCGCAGGCTTGATGTTGGCCGGGCTTTTAGGGGGGAGCATGATAACTGAAACGGTTTTCTCATGGCCT
GGGATTGGCAAGTGGATTGTCAATGCGCTCAACCAGCGCGATTTCCCGATTATCCAGTCCATGTCTTTGA
TTATTGCCATGATGTATATTGGGGCTAACCTTTTAGTAGATGTTTTATACGCTTTTATTGATCCTAGAAT
AAGGTTGTCATAATGGAGTCTTTTAGAGAATTTATCCAACAATTCAAAAAAAATAAGGCGGCGGTCGTTG
GGGCATGGATTGTGCTTTTATTGGTGGTTTGCGCTGTTTTTGCACCCCTTTTAGCCCCTTATGATCCTTA
TGCGCAAAACGCGCAAGATCGCCTTTTAAAACCTATATGGGAGCATGGGGGGAATGCTAAATACCTTTTA
GGCACCGATGATTTGGGGCGCGATATTTTGAGCCGCTTGATCTATGGGGCTAGGATTTCTTTAACCATAG
GGATTGTGTCTATGGGGATTGCGGTCTTTTTTGGCACGATATTAGGGCTAATAGCGGGGTATTTTGGGGG
GAAAACGGATGCGGTTATCATGCGCATCATGGACATCATGTTCGCTTTGCCCTCTATTTTATTGATTGTC
ATTGTGGTTGCGGTGTTAGGGCCCTCGCTCACTAACGCCATGCTCGCTATTGGGTTTGTGGGGATTCCTG
GGTTTGCAAGGTTGGTACGCAGTTCTGTGTTAAGCGAAAAAGAAAAAGAATACGTGATCGCTTCTAAAAT
CAATGGCTCTTCGCACCTTCGTTTGATGTGTAAGGTGATTTTCCCTAATTGCATTATCCCTTTGATCGTG
CAAGTTACAATGGGGTTTGCTTCCACGGTTTTAGAAGCGGCCGCACTGAGCTTCTTAGGCCTTGGGGCGC
AACCTCCAAAGCCTGAATGGGGGGCGATGCTGATGAATTCCATGCAATATATCGCTACCGCTCCTTGGAT
GCTCGTTTTCCCTGGGGTGATGATTTTTTTAACGGTCATGAGTTTTAATCTGGTAGGCGATGGCATCATG
GACGCTTTAGATCCTAAACGCGCCTCTTAAAAGGAGCTTGCATGATTTTAGAAGTTAAAGATCTAAAAAC
TTATTTTTTTACCGATAAAGGCGTGAATAAAGCGGTAGATGGCGTGAGTTTTGGCTTGAAAAAGTCTCAA
ACGCTCTGCATTGTGGGGGAGAGTGGGAGCGGGAAGAGTATCACTTCGCTTTCTATTTTAGGGCTTATTG
AAAAGCCCGGGAAAATTGTAGGGGGGAGCATTCAATTTTTAGGGCAGGATTTGTTGCAACTCAAAGAAAA
ACAGATGCAAAAAGAAATCAGAGGCAAGAAAATTGGCATGATCTTTCAAGAGCCTATGACGAGCCTAAAC
CCTTCCTACACGGTGGGGTTTCAAATCAATGAAGTGTTGAAAATCCACCACCCAAGCCTTAATAAAAAAG
AACGATTAGAAAGGGTGGTCTATGAGTTAGAGCGCGTAGGCATTCCCCATGCAGGGGATAAATACCATGA
ATACCCTTTCAATCTCAGCGGAGGGCAACGCCAAAGGGTGATGATCGCTATGGCTATGGTGTGTGAGCCT
GAAATCTTGATCGCTGATGAGCCGACGACAGCGTTAGATGTAACCATTCAAGCGCAAATCTTGGAATTAA
TGAAAGAATTGCAACAAAAAAAAGGCACTTCTATTTTGTTTATCACCCATGATTTAGGCGTGGTGGCGCA
GATCGCTGATGAAGTGGTGGTGATGTATAAAGGGCATGTGGTGGAGCAAGCGAGCGCCAAAGAGCTTTTT
GCTGACCCAAGACACCCCTATACCAAAGCTCTTTTAAACGCCATCCCTAAACCGGGCAAAGAATACCGCA
AAAAACGCTTAGAAACCGTGGATGAAAATGTGGATTATTTGAGTTTTCAAAAGGAGTTACGATGAAGCTC
TTAGAAGTTAAAGAATTGAAAAAATCCTATGCGATAGACAGGGGGTTATTCAAGCCTAAAAGAGTGATCC
ATGCGCTCAATGGGATCAGTTTTGAAGTGGAACAAAATGAAGTTTTAAGCATCGTGGGGGAGAGCGGTTG
CGGGAAAAGCACGACAGCCAAAATTTTAGCCGGGATTGAAAGGCAAGACAGCGGGGCGATTTATTTCAAT
GGCAAGCGCCATTTGCATTTTAGCAAACAGGATTGGTTTGATTACCGCAAAAAAGTGCAAATGATCTTCC
AAGACCCTTATTCTAGCCTGAACCCAAGGTGGAAAGTGGGCGAGATCATCGCTGAGCCTTTGCTTTTAAA
TTCTCATTTTTCAAAAAAAGAAATCAAAACCAAAGTGCTAGAGATCATGCAAAAGGTGGGCTTGAAATTA
GAATGGATCGATCGTTACCCTCACCAATTTTCAGGCGGTCAAAGGCAACGAATCGGCATTGCTAGGGCGC
TCATTTTGCATCCTAGCGTGGTGATTTGCGATGAGCCTGTGTCTGCGTTAGACGTGTCCATTCAAGCGCA
AGTGTTGAATTTGCTCTTGGATTTGCAAAAAGAAATGGGGCTGACTTATATTTTTATCAGCCATGATTTA
GGGGTGGTGGAGCATATTAGCGATAAAATCATCGTAATGAATCAAGGGCAAATCGTAGAAACCGGGGATG
TGGATAGCGTGATAAGCACTCCAAAGCACCCTTATACGCAGAAATTACTCAATGCGGTGCCGCATTTGGA
AAAATCCATGCAAAGGTTTGCTGAATAAAAGAAAGGGTATTTAAGCTGTGTTTGTAGATAGCGTGGAAAT
CATCATCGCTTCGGGTAAGGGGGGGCCTGGAATGGTGAGTTTTAGGCGAGAAAAATTTGTCATCAAGGGA
GGCCCTGATGGGGGTGATGGGGGTGATGGGGGTGATGTGTATTTTGAAGTGGATAACAATACCGACACTT
TAGCGAGTTTTAGAGGCACCAGACACCATAAGGCTAAAAATGGGGCTCCAGGAGGCACACGAAATTGCGC
AGGCAAAAAGGGCGAAGACAAAATCATTGTCGTGCCGCCAGGAACGCAGGTTTTTGTAGGTGATGAGTTG
TGGCTTGATTTAGTGGAACCTAAAGAAAGGGTGTTAGCCTTAAAAGGAGGCAAGGGAGGGTTAGGGAATG
CGCATTTTAAAAGCGCGACTAAACAGCAACCCACTTACGCGCAAAAAGGCTTAGAGGGGGTTGAAAAATG
CGTGCGTTTGGAATTAAAACTCATCGCTGATATAGGGTTAGTGGGCTTCCCTAATGCGGGTAAATCCACG
CTCATTTCCACCATCTCTAACGCTAAGCCTAAAATCGCTAACTATGAATTTACGACTCTAGTGCCTAATT
TAGGGGTTGTGAGCGTGGATGAAAAAAGCGAATTTTTAATGGCGGATATTCCTGGCATTATTGAAGGGGC
TAGCGAGGGAAAGGGCTTAGGGATTAGCTTTTTAAAGCATATTGAACGCACTAAGGTTTTAGCCTTTGTT
TTAGATGCTTCCAGGCTGGATTTGGGCATTAAAGAGCAATACAAACGCTTGAGGTTGGAGTTAGAGAAAT
TTTCACCCACTCTGGCCAACAAGCCTTTTGGGGTGTTGCTCAATAAATGCGATGTTGTAGAAAACATTGA
TGAGATGACTAAGGATTTTTGCGCCTTTTTAAATTTGGGAGCACAAAAATTAGAGATGTTTGATTTAGAT
CCGTATTTAGGGTTTTTACACCCCAATTTAACCAGCGATTTTGAAAATAACCCTAATAAACAATCAGCAC
TCTTTGTCTTACCCCTTTCAGCGGTTAGCGCCCTTAATGTGCATGCGCTTAAATTTGTGTTGTTGAAAAC
GTTACAATGAAGCCATGTTGTATTTGAAAATAGTTTAATCAAGCCAGATACACTCCACTAAATTATAGCG
TGTGGGGTGGGGATTATAGAGATGTGCAAAGACACACGCATGATATAATGGCGTGAAATTTCTGTTGTTA
AAAGCGTTGCCCTAAAACGCTATTTTTTAATCAATTCAAGCAAAGGCGAGAGATGAAAAGATTTGTTTTA
TTCTTGTTGTTCATGTGTGTTTGCGTTTGCGTTCAAGCTTACGCTGAGCAAGATTACTTTTTTAGGGATT
TTAAATCTATAGATTTGCCCCAAAAACTCCACCTTGATAAAAAGCTCTCCCAAACAATACAGCCATGCGT
GCAACTTAACGCATCAAAACACTACACTGCTACTGGGGTTAGAGAGCCTGATGCCTGCACCAAGAGTTTT
AAAAAATCCGCTATGGTTTCCTATGATTTAGCGCTAGGCTATTTAGTGAGCCAAAACAAACCATACGGCT
TAAAAGCTATAGAGATTTTAAACGCTTGGGCTAATGAGCTTCAAAGCGTGGATACTTATCAAAGCGAGGA
CAATATCAATTTTTACATGCCTTATATGAACATGGCTTATTGGTTTGTCAAAAAAGAATTTCCTAGCCCA
GAATATGAAGATTTCATTAGGCGGATGCGTCAGTATTCTCAATCAGCTCTTAACACTAACCATGGGGCGT
GGGGGATTCTCTTTGATGTGAGCTCTGCTTTAGCGCTAGATGATCATGCTCTTTTGCAAAGTAGCGCTAA
TCGGTGGCAGGAGTGGGTGTTTAAAGCCATAGATGAGAATGGGGTTATCCCTAGCGCGATCACTAGGAGC
GATACGAGCGATTATCATGGCGGCCCTACAAAGGGCATTAAGGGGATAGCTTATACTAATTTCGCGCTTC
TTGCGATAACTATATCAGGCGAATTGCTTTTTGAGAACGGGTATGATTTGTGGGGTAGTGGAGCTGGGCA
AAGGCTCTCTGTGGCGTATAACAAAGCCGCAACATGGATTCTAAACCCTGAAACTTTCCCCTATTTCCAG
CCTAACCTCATTGGGGTGCATAACAACGCCTATTTCATTATTTTAGCCAAACATTATTCTAGCCCTAGCG
CGGATGAGCTTTTAGAGCAAGGCGATTTGCATGAAGATGGCTTCAGGCTGAAACTCCGATCGCCCTGAAT
TGTTCTGTATTCAAGATCATAGCGTAGAGGTTGTTCTCTTTTCTTAAGTCATGCGCTCCAATAAAAATAT
TTTTTTACTGATTCAGAATGTTTGGTTCAGTCAGCATTATTTACAAAAAGAGTTTAAAATAAACGCAATT
GTATCTTTAAGTCGTATTTAGAGTGCAAATGATTATCAAAATGAATCATTTTAGTTGTAAGCATGCGTAT
TTACACTAAAATAATAGGCGTTTTTGATAAGACCACATTAAAGGATAATGAATGAAAAAAATGGTTTTGG
TATCGGTTTTACTAGCAGGGTTTTTGCAAGCGGTGAATTTGGATCTATCTTCGGCTAAGCTAACATGGAC
AGCCTTTAAAACTAAGGCTAAAACGCCGGTAAATGGGAGTTTTGAAAGCATCACTTATAAACTAGGCAAA
TCTCAAGATAGTTTGAAAACCCTTTTAGAAGGGGCGAATGCGAGCATGGATAGCTTGAAAGTCAATTTAG
GCGATGACACTAAAAACAAAAATGTTAAGGAAGCTTTTTTCGCTCTTTTTAAAAACACTAACATTAAAGT
AACTTTTAGAAATGTGATAGAAGGCGATCATGCAGGTTCTCTTACGGCTTATGTGAGGATGAATGAAAAG
CTGGTGAAAGTGCCTATGCAATACACGATTGCTGATGATAAGCTCGTGGTTAAAGGGGTCTTGGATTTGT
TGAATTTTGGCTTGAAAAACGAATTAGCGAGCTTGGCTAAACGATGCGAAAGTTTTCATGAGGGCTTGAC
TTGGTCGCAAGTGGAAATCCAATTTGAAAGCATGATCAAGGGATAATGTAAAATCATGGAGTTGTTGCAC
AGCATTAATGATTTTAATGAAGCCAAGCAGGTGATCGCTGGGGGGGTCAATTCGCCTGTAAGGGCGTTTA
AGAGCGTTAAAGGCACTCCACCCTTTATCTTAAAAGGCAAAGGGGCGTATCTTTATGATGTGGATAACAA
TCGTTATATAGATTTTGTGCAAAGTTGGGGGCCTTTGATTTTTGGGCATGCGAACGAAGAGATTGAAGAA
AATATTATTAATGTCTTAAAAAAAGGCACTTCTTTTGGCGCTCCCACAGAGTTAGAAACCACTTTAGCTA
AGGAGATCATTTCTTGTTATGAAGGTTTAGATAAGGTGCGTTTAGTCAATAGCGGCACGGAAGCGACCAT
GAGCGCGATACGACTCGCTAGGGCTTATAGTCAAAAAGACGATTTGATCAAGTTTGAAGGGTGCTACCAT
GGGCATAGCGACTCTTTATTGGTGAAAGCGGGTAGCGGGTGCGCCACTTTTGGATCTCCTTCTTCTTTAG
GCGTGCCGAGCGATTTTAGCAAACACACTCTAGTGGCTCGTTATAACGATTTAAATTCCACAGAAGAGTG
CTTTAAAAAAGGCGATGTGGGTTGTGTTATCATTGAACCCATTGCCGGGAATATGGGGTTAGTGCCGGCT
CAAAAAGAGTTTTTATTGGGTTTAAAGGCTTTGTGTGAAAAATACCAAGCGGTGCTGATTTTAGATGAAG
TGATGAGCGGGTTTAGAGCGAGTTTGAGCGGTTCGCAAGAATTTTATGGCGTCGTGCCGGATTTGGTAAC
CTTTGGTAAAGTGATAGGCGCAGGGCTTCCTTTGGCGTGTTTTGGGGGGCGTGCGGAAATTATGGACTTG
CTTTCACCCATTGGAGGCGTGTATCAAGCAGGCACTTTGAGCGGTAACCCCCTAGCGGTGTGCGCGGGGT
TGAGCGCGCTTTATAAAATCAAAAGAGACAAAACCCTTTATACTCGCTTAAACGCTTTAGCTGTTCGTTT
GACTCAAGGTTTAAAAAAGAGCGCTCAAAGCTATAACATCGCTTTAGAGACGCTTAACATGGGGAGCATG
TTTGGCTTTTTCTTTAACGAAAATGCGGTGCGTGATTTTGATGACGCTTTAAAAAGCGATACTGAAATGT
TTGCGAAATTCCACCAAAAAATGCTCTTTAAAGGCGTGTATTTGGCATGTTCAAGCTTTGAAACCGGCTT
TATTTGCGAGCCTATGACTGAAGAGATGATTGATTTAGCGATCGCAAAAGCCGATGAAAGTTTTGATGAA
ATCATAAAAGGCGTGTGAATTTTTGAAAAAGCCAAAGTATTACAAGTTTATAGAGGGGGCGAATTATTTG
AGCTTAGGGCTGTCTATGGTGGTAGCGATCCTTATGGGCGTGGCTATAGGCTATGGGCTTAAAAAGCTCA
CTCACATTTCGTGGCTTTTTTGGCTTGGGGTTATTTGGGGCGTGTTAGCGAGCTTTCTCAATGTCTATAA
AGCTTATAAAAACATGCAAAAAGACTATGAAGAACTGGCCAAAGACCCTAAATACACGCAAAATAAAACA
AAATAAATCCAATCAAAGCCTATGTGCCAAATCCAATGCTTGCTTATTTTGCTTTTTATCAATATAGTTA
GCGCGATCATCGTTTATTTTTTCCAAGCATTTCAAGGGGTTTTGAATTTTGAAGGGGGGTTTTTAGGGTT
TTTTATCGTGGCGTTGTCTTCGTATTACGGCGTTAAAAAGCGTTTGGATTTAAGGAAACAAAATGGAGAA
AAAGAAGAAAAGCAAAAATTCCAAAAATTCGCCCTGGGTTTGGAAATGTCTTTCAATGTGTGGCGTTTAG
GGGGGTATGGGGTTTTATTAGGCATTTTAGGAGCGCTTTTATTTTCGCATCTTTTTAACGGATTAATCTT
TCTTATCGGCGTGTTTGTGAGCTCGCTCTCTAGCGCGTTATTACGATTCTTAAACAATAATGGTAAGTTT
TGACACAAACTCGCATGGATTTTAACCCCTTTAACCCTCTTTTAATTTTCAATCCTATACAATAAAAACA
AAAATGGGAGTGGATTTTGAAAACAAAAAATTCCGCCAAAAGAATCCTAAAAACCGCCGTGATTCAAATG
CAATCCAAACCTTACGCCTTAAATGAAAACCTGCAATTAGCGCTCAATTTGGCCAAAGAAGCCCACAACA
AAGGCGCGAATCTCATTGTGTTACCGGAATTGTTTGATAGCGGTTATTGTGTGAATGATAAGGATGCGGA
TTTTGGGTTGGATTTTAAAGCGATAGAGCATGGCGAGGAAACGCTAAAAAACGAGACTTTAAGAGCGTTA
AGCGGTTTTGCGAAGTCTAGCGATACGCATATCGTGGCATGCAGCATTGAAAAAAATAATAAAAAACTTT
ACGATAGCACTTATATCATTCCACCAAAAGGAAAAATCGTTGGCAAACACCGCAAGATCTATTTGTGGGG
CGATGAGAAGTCTCGCTTCAAAAGGGGTAAAAAATACGAGGTTTTTACGCTGGATTTTGGGGATTTTAGC
ACGAAAGTGGGTTTGCAAATTTGCTATGAAATCGGCTTTGGTGTGGGCGCGAACCTGCTTGCGTTACAAG
GGGCTGAGGTTTTAATCTATCCTAGCGCGTTTGGCAAGGCTAGGGCTTATAATTGGGATTTGTTGAGCAA
AGCTAGAGCGTTGGAGAATGGCTGTTTTGTGTGCGCTTGCAATCATAGTGGGGAAGAAACTAACGCCAAA
TTAAAACAAACGCTAGAATTTGCAGGCGATTCAAGAATCATCGCACCCAATGGGAAAATCATCGCGCAAG
CCACCAAGCTTAATGAGGTCATTATCGCCGAAATGGATTTAAACGAAGTGGCGTTGCAACGCCAAAAAAT
CCCTTATTTACAAGATTTTGACACCAAACTCACCAAAAAGGGGTTTGGAAAACTCACTTAAAAAGGAGCG
ATTATGGCAAAAGAAATTTTAGTGGCTTATGGCGTGGATATTGATGCGGTGGCTGGTTGGCTGGGGAGCT
ATGGCGGGGAGGATTCGCCTGATGATATTTCGCGCGGGCTTTTTGCTGGGGAAGTGGGGATCCCACGGCT
TTTGAAATTGTTTAAAAAATACCATCTCCCGGCGACTTGGTTTGCGCCGGGGCATTCTATTGAAACTTTT
CCAGAGCAAATGAAAATGATCGTGGATGCAGGGCATGAAGTGGGCGCGCATGGGTATTCGCATGAAAACC
CTATCGCTATGACGGCCAAGCAAGAAGAAGATGTTTTGTTAAAAAGCGTTGAGTTGATTAAAGATCTCAC
CGGCAAAGCCCCCACAGGCTATGTGGCGCCGTGGTGGGAGTTTTCTAATATCACTAATGAATTGCTTTTA
AAACACGGCTTCAAATACGACCACTCGCTCATGCACAATGATTTCACGCCCTATTTTGTGCGCGTGGGGG
ATAGTTGGAGCAAGATTGATTATAGTTTGGAGGCCAAAGATTGGATGAAGCCTTTAATCCGTGGGGTGGA
AACAAATTTGGTGGAAATCCCTGCGAATTGGTATTTGGACGATTTACCGCCGATGATGTTTATCAAAAAA
TCCCCCAATAGTTTTGGTTTTGTAAGCCCGCGCGATATAGGGCAAATGTGGATCGATCAATTTGATTGGG
TTTATCGTGAGATGGATTATGCGGTATTTAGCATGACAATCCACCCTGATGTGAGCGGACGCCCGCAAGT
GTTGCTCATGCATGAAAAAATCATTGAGCATATCAACAAGCATGAGGGAGTGCGTTGGGTAACGTTCAAT
GAAATCGCTGATGATTTCTTAAAACGAAACCCTAGGAAAAAATAGCGATAACGCTAAAAAAAGTGTTGGC
GTTTGATTTGGGAGATTGAAATGTGCGTTTTATGCGGGGAGCTTATCAGCTCTTTTCATTGGACCGATGA
AAATTATGGGACCAATGGGAGCGATGGTTATAGGAGCGATGAAAATTTGAGAGAGTCAAATGCACTTATT
AGCGCGAATGAAAACGCCAGGGAACGCAAAAGAGCGAGGCTCAAACGGGTGGGGTTGCTCAATCAAATTT
TGGCGTTTTATGGGCTAAAAATTGGTGATTGGCAAGGTGCGAAGTTTGTGCTGTGTGATAAAAAAGGGCA
GAGCGTGATCGTGAATGATTTAGGCGATTTGTGGGATAAGGCGCAAAACTTAGCCAAAAAAAAGATGGAT
GTGCTAGATTCTAATCTGTTAGCGTTTTTAAATCAACATACACAAGCCACTCACTGATGCCTAAAATCCC
TATCACGCTCATCACCGGTTTTTTAGGCAGCGGTAAAACGAGTTTTTTAAGCGAATATTTAAACCAAATA
GATCACCAAGGCGTTGCCCTTATTATCAATGAAATCGGGCAAGCCGCTTTGGATCAGCGCATCTTAAGCG
TTCAATATTGCGGTGAAAAAATGCTCTATCTTAACGCAGGGTGCGTGTGTTGCAACAAACGCTTAGATTT
AGTGGAGTCTCTAAAAGCCACGCTCAATAACTATGAATGGTGCGGCGAAATTCTAAAGCGCGTCATCATT
GAAACCACCGGTTTAGCCAACCCAGCACCGATTTTATGGACGATTTTGAGCGATGTTTTTTTAGGGGTGC
ATTTTGAAATTCAAAGCGTGGTGGCTTGCGTGGATGTTTTGAACGCTAAAACGCATTTAACAAACAACGA
AGCTAAAGAGCAAATCGTTTTTGCTGATAGCGTTTTATTGACCAAAACGGATTTGCAAAACGACAGCACG
GCTTTAACAAAACTAAAAGAGCGAATACAATCCCTTAACCCTAGCGCAGAAATTTTTGACAAGAAAAATA
TAGATTACGAAAGCTTTTTTTCACGCAAAAATAGGGCGCGAAATTTTATGCCAAGAATGCCAAAAGATTC
GCACTCGCAAGGCTTTGAGACTTTAAGCGTTAGGTTTGAAGGCGCGATGGAATGGAGCGCGTTTGGGATT
TGGCTGAGTTTGTTGTTGCATCAATACGGCACGCAAATTTTACGCATAAAGGGGATTATTGACATTGGAA
GCGATCTTTTAGTGAGTATTAACGGCGTGATGCATGTCATTTACCCGCCTAAACATATTTTAAAGGATCA
AAACGGCTCTAACCTCGTTTTTATCATGCACCATTTAGAGCGTGAAAAAATCTTAAATTCCTTAAAGGGT
TTTAAGGATTTTCTCGGCATTAAGGGTTTTGAAACCCCATAATTTTTCTATTTATGGGTAGCTGTTTGTA
TTTTAATAGGGAAAAGAACGATGAAGCTTAAAACCAAACACACCCCACAAATAACAAAAATCAAAACATA
GCCCAAATCCCCTAAAAAGATCGTGAAAAGATACGAGAAAAGCGCTTGGAAAATGCCAAAAGAAAACACC
ACCCAAGAAGACGCTTTAGCGAAATGCTTCGCGCCTGCAATTTTTAAAGCCATCATGCTGAATAAATTGA
TATTGGCGGTTGTGGCCGCTCCCATTATGAAGATGCTTAAATTGAGTAAAGAGATCTGGTGGAAAAAAAT
GGGTAAAAAGCATGCGATCGATTTTAAAATGAGGATAAAGATGTTGGCGTTTTTAGCCCCTAGCTTTTGA
GCCATCGGGCCACTGATTAAAGAACCAAGCGTGGCTCCAAAACCAAAAAACGCCCATGAAGTCCCAGCGA
TAGTGGGGGAGATATTTAAATGACGGATCAAATAATCCACCCAAAAAAGCGTGTGCGGTAAAAAACCAAT
CGCATTGAGCGCGCAAGAAATGAGCAATAACCACAAATGAAAGGGGATTTTAAACGCGCTTTCTTCTTTT
TTAACGGATTTTTTCCTTAAAGAACGGGTTTTTAACCCCACTAAGGAAAGGATGAAGGCTATCAAACAAC
TGCCCCCTAAAAAAATCCATGCCCATTTGATATTATAAGAGCTAATCCAAGGCAGAACAAACCCGCTAAA
AACAGACCCAATGCCTACAGCACTAAAAATAAGCCCCCCCACTAAGGCTTTTTTATGTTCTTTGACATAG
GGCAAAGAGAGAGGGGCGACTAAAATCATTAACGCACTGCTAGCCACACCGGCGATAAAACGCCAGATCC
AAAGCCAAAAGAAAGGGATACTATCAAAATAACAGACTAAAAAACTCAAAGCGATCAAGCCAAAACTGAT
TTTAGCGATGCTTTCTAATGACATTAACGGGCTTAAAAATTGGATTAAAAAACTCCCAAAAACATAGCCT
ATTAACACCGCAATACCCAGTTGGAAGCTTTGGTGTGGGGTTAAACTCCCTGATAAAATGAGTAGGGGGA
TTAAAACGACATAGCCAAAACGAGCCAAGCCGTTAGACACAAAAACTCCTAAAAAGCAAACAAACACGCG
CATTTTGATCCTTAACACATGACAAGTTATAAAAAGATTTTGTGTTATTATATTGAAACTTGTTAATTGA
TAGCGCATAATGGGAGCGAGATGAGAATAAATTCAAGGAGCGTTCATGCCATTTAGTGGGCGCTCGTACC
ATTAAAGAGCTATCCCACGATTGAGCAAAAAAAAATTGAACAATTGATAAATGGTAGGATTAAGGATTTA
ACGCATGCGTTCTTTTGGTGTTAGTAACATGCGATTAGCGCTTAGTAAAAATAAAATAATGCCACCAATA
ATGAAAAATGTTGAAGTTACTAAAACCAGTATAGTATCAATCCCTTGAAAAGCTTTGATTAGAAGTTGAT
TAAGGTAGTAAAAAATAGATGTTTTGATAAATAATTGACCAATATTAGGTAGGTATTCTAAAGGAACAAA
AACATTACAAGACATTAGCGCATAGAGATTGATGATATTACAAAATCCTAAGATGCTTTGTTCGTTTTGA
AAAATTCTAGCTACAAAAATTGCCAAGCAAAAACAAAACAATGCGCTTGAAAAAACACTAACAAACCCCA
AAATAAGCGCTTTAAAATTAAGAATAGTGATGATATTGAGCGCATAAAAAGAGAGAATAATAAAGATAAA
AGCATATAGGATTACAACGATTAGTCTTGAAGCGATTAATGCTAGAGTTATTTGTTTGAAAGTTGCTGGT
GATAACATGTAGAACAAGAATATATTATGCGATTCTCAAGCTTGTTATAGCTTGTGTGAGACCAAAGATC
GCACTAGAAATAATAAGAAGTCCCATTAGACCTATAATGTTATTAAAGTAAAAAATTTCAGTGGTATTTT
TTGAAAAAACAAAAATTAGTAATAGGAGCATTAAAATAGGATAAATAAAAGTCCAAAATAGCGCGCTTGT
ATTGGTGAGATAAGATTTGATTTCAAGTTTTAGGATAGATAGAATTGCTCCCACTAAATATCCTTTAGTA
ATGCTAATAAGTCTTTTGTGGTTGGTTTTTCTTTAAAGTTAAAAGTTTTAGCTACAGATTTTAATATAGA
ATTTAAAGGTTTGTATTGAGCAATGTTGCCATTCTTAAGGAGCAATACCCATTCGCAACTATCTAAGACA
ATAGGATCATGAGTGGCGATGATACTTGTAAGTTGTTGGGTGTTACGCAAGCTTATGAGATTTGATAGTC
TTATAAGAGCGTTTTGCTCTAAACTGGTTTCTGGTTCATCCATAATAATTAATTGGGGGTGGTGGCTAAG
AGCTAAGTCAATCTTTAAGCGCTGTTTTTGTCCATCGCTTAGGTGTTCGTAGGTTTTATTCAAAAGATTT
TTTTCAAATAGATTTGGAGTGCAGTTTTTGTGAAAAAATTGATAGAATTTAAAAAGGTCGTTTGCGTTTA
ATCCAGGTGGGTAGTTGAATAGGTTAGAGACAACTCCCAATTGCTTGCGTTGTGGTATAACATTGTCGTG
GTATGGAATATTATTGTTTTGTGCTTTAAAATTATAGTCTGATCTAATGCCTAGAATAGTGTTGATAAGC
GTTGATTTTCCAGCACCATTTGTGCCAATAATGGCTGTACTAGTATGACTTTTAAATGAAAAATCTTGTA
TATTTAAAGCGTTTTTAAACATGGTTTTTGGGCGTATGCTGATGTTAGAAATCATAGAATCCCCTTATTT
AGAAATCATAGAATCCCCTTATATAGAAATGATTTAAAATCCCACTCAGGGCTATTATATTCAAATGATG
GCTTTATTGAGTGCAGTATTACTAAAAAATTAACTGATCTTTGTCAAAGTGAGCCAAAAGCGTTACTGAC
AGACACGATTCAAGCGAGTGAAACGATTTTAAAAAGCGTTTTAGCTCTAAAAAATGGAAAAAATCAAGGC
TTTGAATAAGAAAGACCCTAAAAAGCTAGAGAAACGGAGTTTTTTGATTTCTTATTATCAAAACCCTAAA
TATTCTCTCGTTTTTTGCCCGCTATTGGCTTTTATGGGTGTTTTAGCATATAAAACTCCAACGCTTTTTC
AAAGAGAAGCGATCGATTAGGAAAACCTTACTAGAAATAGAAAATAAGAGCTTTGCAAGTAAGTGTTTTG
ATTGCATTAATAAAGCGAATTTTTTGCTTTCATTATAAAAAAGCTAACCCTACAACATCAAAGAGTGGTA
GAAAATCAAGAGCGTTAATCAGATTTTTATGACACCATTTATCCCAAGCACTAAGGCATTTGGGAAATCT
TCCTAAATGGCTTTAAATGAAAATTTATCTCTTATGAGCGAAATTGTGCGGGTTGCCTTTATCCCCAACA
TAAGCGATTTTATCGCCTAAAATATCATAAGCTTGACCAAAGCCTTTCACAAAACGCCCTTCTTTGAAAT
CCAATGCGATCAAATGGAAATCTTGCATGGTGCGAATGGTTTTAATGCCCCCAGCGCCGCCGGTTTTTTC
AATGAAAGAATCAAACGCTTTGTCAAACTCCGCCCCTCTTTCAATAAACCTCGCATTGGTTTTATAACGC
AAGCGCTTTCTCAAAATAGCTGATTTAGCCTTGCTCTCGTCTTCTAAAAACATCACTTCCACATTGTGGG
GGTTGTTTTTAAGACCCGCAAAATGCTCAGCCACTTCGCTCACATAAATGTAGTATTGTTTGCCATCTGT
CATTAAAGGCGCATAAGAGCATACCACATGCCCATTAGGGTGTAAGGTCGCTAAACAAACGGAATCAAAG
TCTTTTCTAAAGGCTTTAACTTCTTCTTCCACGCCTTTTAAATCATGGGTTTTTTCCACGCTTTGGCACA
ATTCAATGATAGCGTTTTTGTAGTCTTTGGGGTCTTTAACTTCGTGGTTGAATTCAATCCTTAAAGTTTG
GTTGTTGTTATAGCCAATCACAATGCCTTGTGGATCCACGCTTTTAAAGGCGACGTTTTCAGCGTGATGG
ACTTGCCCGAATTTTTTCAACAAGCCCTTCATGTCTTCTACATGATTGGCGTTCATGTGCTCTATAATAC
GATTAAGCAAAATATTCTCCTTATTTTTTAAAAATAATGAGAATATTATAATCAAAAAAACTAATTTTGA
GCTTAATCTTTTGACCGCTTTATAATCAGACTCATAAAACGGAACGGAGTTTAATCTTTAGCGGAAATTT
TGGTTTTGATTTCTATGCCTAAAAGTTTAAAGGCGTTAGTTAAACTCAAGCTCACCATTAAACAAATTTT
TAAAAGCTCTTTCGCTTTAGGGGTGTCTAAGATCTTACCGGCGTTATAGAAGCGGTGGAATTCTGAAGCG
AGAGTTTTTGCGTATTCGCACATTTTTTGCAAGCCGTATTCTTCAAAAGAAGATTCAACCGCCTTAGGCA
AGCTTAAAGCGCTAAAAAGCAGGTATTTTTCTTCGGCGTTTAAATTTTTTAAAGGGGTTTGCCAGATTTC
TTCTTTAGAGAAAGGCGATTTTTCTAGCATGGTGTGGATGCGCGAATTAGCGTAATGGATATAGTAAATA
GGGTTTGAGCTGTCCTGCTTTTTTAAAGTATTGACATCAAATTCTAAATGGGTATCAAGCCGTTTGCTCA
AAAAAATAAACCTTAAAGCGTCTTTACCCACATCATCAATCACATCTTTAATCAAAATAAAATTACCCGC
TCTTTTACTCATCTTGTAAGGCTCGTTATCTTTAAGCAAGCGCACCATTTGAGCGAGCAAGACTTCAAGC
TTGCTGGAATCATAGCCCAAAAACTCAAGGCTGGCTTTCACTCTAGCGATATAGCCGTGGTGGTCTGCCC
CCCAAATGTTGATGTATTTGGTGTAATTTTGCTTGAATTTTTCATCATGATAGACAATATCGCCGGCTAA
ATAAGTGTAGCTCTTATCTTCTTTAATCAGCACCCGATCGCTTTCATCTTGGTAGAGTGAAGATTTGAGC
CAGATTTTAGAGTCCTTTTCATAAAGGGCGTTCGCTTTTTTTAATCGTTCAAACACCGCATCTTTACATT
TAAAAATTTCTCTTTCGCTCGCATAGGAATCAAAATGAATGCCTAAAGCGTCTAAATTATCCTTAATTTC
TAAAAGCATTAAATCTTTAGCGTAGCCGCTTAAAACTTCAATGATAGTTTCTTCATTTCCTTTAAAAAGG
CTTGGCTCTAAATCGTTACTCGCCTTTTTGGCGATTTCAATGATGTATTCGCCCTTGTAAAAGACTTCCG
GATAAGTTACGCTCTCTTTTAAAACATGTTCTTTGTAAGCGAGCCATACAGAAATCCCTAACAAGCGGAT
TTGAGATCCCATGTCATTGACATAATACTCGCATAAAACTTCATGCCCTAAAAAGCGAGCGATTTTAGCC
AAACTATCGCCAAACACCGCCCCTCTAGCATGCCCTATGTGTAAAGGCCCTGTGGGGTTAGCGCTCACGA
ATTCTAAAAAGATTTTTTGAGAACGTTCGCTTTTAACTTGAGAGCCAAATTTTTCTTTCAATTCCAAAGC
TTTTTGAGTGAAACGCTCCAAAAAATCTAAAGAAAGCGTGAAATTGATATAGCCCTTACAAGCCACTACG
CGGTCAAAAAACCCTTGAATTTTTTTGTGCGAGCTGATTTTAAGGGCTAACTCTTCAGCGATGGCTAAGG
GCGATTTTTTAAAAACTTTGGCGAGATTGAAAGCGATCGGCGTAGCGTAATGCCCATGCTCTCTGTCTTT
AGGGTATTCAATAATGACTTCAGCTTCTAAAATCTCTTCTAAAACGCCCTTAATGAGAGTGTGCATGCTT
AACTTTCTTGTTTTTGTGTGCTTTTAATTTCGCTACTCTCATGCACTTTGGCTTGCGTTGCTTGAGCGTC
TAGGGTTTTTGGCTCGTTTTTAGCCTCTTCTTCATCGTCTTTCACGGCTTTTTTGAAATTCTTAATCCCA
CTGCCTAAACCTTTAGCCAACTCTGGGATCTTTTTGGCCCCAAATAACAACACAATCACTAATAAAACAA
TGACCCAATGCCATATACTTGTGAATCCGCCCATATTTTACTCCTTAATCTTATTGGTTGGTTTTTGTTT
GAATTATAGCTTTTTTAAAAAATAATTGATAGGTTTCATAAGGATTCGTTTTTCCAAGCCTTACAGATTT
TTTCAAAATTAAACGCTTTTAGGCGATGGACTAAAGTTTTAGCGATGCTTAAGATGATTTCTTTGGATTT
TTCTAAATCTTCATTGATGATGAGGTAATCAAAGCTTCCCAAGCACTGCATTTCCTTATAAGCGTTGATC
AAGCGTTTTTCTATCGTCTCTTTAGAATCCGTCCCCCTTAAAAGCAAGCGCTCTTTTAAAATCTCTTGGT
TTTTGGTGCTAATAAAGACTGAGCATGCGTTAGGGTAATGCTTTTTAAGGATCTCATGCCCTTGCACGTC
AATATCAAAAATGACGATCTTGCCCTCTTTTAAGGCTTTTTCTACAGGGATTTTAGAAGTGCCATAATAA
TGATTATGCACGATCGCCCATTCTAAAAACTGCCCTTTTTCTATGCCTTGCTTGAATTCTTCTTCGCTGA
CAAAATTGTAATGCAAGCCATCAACTTCGCCCTCTCTGGGTTTTCTCGTGGTGGTGGAAAGGGAAAAATG
GGTTTTGGGGATTTTTTCTTGCAAATACTTTGTAAGGGTGCTTTTACCCGCTCCGCTAGGGCCTGAAAGG
ATGAGTAAATTAAAATCGTTATTCATTAGGTTTTTTATCCTCTAAAGTGATTTTAATGCTTAAGGTTTTG
TTTTCTAAAAGGCTTTTAAAGGACTCTTGATTCAGGCTTTTTAATAAATCCTGTAAGTTTAAGCGCAATT
CTAAAGGGCTGGAAGTTTTGTCGCTTTCTTCTTTTTCTTGCGGGGTTTCTGTGTCGTTTTCATTCTTGGA
GGTTTCTGTGGTGTTCTCTTTAGGGGTTTCTGTGGCGTTCTCATTATTAGGGGTTTTTGCAACGGCTTCA
TTCAAAAAGGGTAATTCTTCCCCCATCGCTTTAGCCATCACCGGCTCAGGAATGTCTTCAATGCTTTCGT
AATGGTCTTCTTGGGGCGTTTCATCTTGGGCTTGTGGGGTTTCTAATTCTTGCGTTTCTTTTTCTTGTAA
ATTTTGCGTGCTTTCTTGCATGTTTTCATCTTTGGGGGTTTCTTTTTCTTGGAGTTTTTCATCTTGGACT
TCTAATTCTTGGGGCGTTTCATCTTGGGTTTCTTGGATTTCTTTTTCTTGGGGCGTTTCTGCAATTTCTT
CTTTTTCTAATCCTTGCGCTTGTGTTTTTTCTGCGACTTCTTGCGTTTCTTCTTCTTTAGGAATTTCTAA
TTCTTGCGTTTCTATATCTTGCGGTGTTTCTGTGGTTTCTTGGGTTTCTTGGGTTTCCTTTTTATTCTCT
TGGTCGTTAGAATTTTCTTGGATTTCTTTGACTAATTCTTGCATGGCTTCTAATTCTTGCGCGCTTGGGG
AATCTTGTGTTTTCTCTTGTTTTTCTTCCTTAATTTCTTGCGTTTCTTCTTTGATTGGCTCTTGTTCTTT
GATTGGCTCTTGTTCTTGCTTTTCTTCTTTAGGGGTTTCTACTTGTTCTTGCGTTTCCAACTCTTTAGAA
ACTTCTTTATCTTTGGGGGTTTCAACGCTCCCTTGCGTTTCATCATCTTTGGGCTTTTCTTCATCTTGGG
GCTTTTCTGCAACTTCTTGTTTTTCTTTTTCTTTAATTTCTTCTTGCATTTCTTTAACTTCTTCTTTTTT
AATCTCTTCTTGCGTTTCTTCTTTAAGAGTTTCTCCTTCTTGCTCGTTTAAAGTGGGGAGCAATTGCTCT
TCGTTGTTAGGCTCTTCTTTGGCTAGGGCTTCTAAATCACCTAAACTTTCTAATTCGTCCCAATTGGTTT
CTAAAACTTCTTGAGTTGGGTCTAAATTCTGGCTAGGCTCTAGCTCGCTTGCGTTAGAACCAAGCTTTTT
TTGAAGGACTTTCAACATTTCAGTGGGTAAAAAAGGCTTTTTGATTTTCATCTCAAAGCCCTCTAAAAAG
GGTTGCGCTTCATTGCCCTTTTTATACATGCACACGCTGTTTTTGTTTTGAGAGATGGTTTCTTTTAACT
CTAGCCAATCCACTTGATCTAGTTTTTCCAAACATTCATCATCGGCTATCAAAAGCCATTCTGGATCTTC
TTTAAGGCGTGCGGATAACTCTTGATAGTGGTTAAAATTTTCTATAGATAATTCTAATTTCTTAGAAACA
CTCTCAAGCAGCTTTTCAATCATGGGGTTTTGGTTGAATAGAATCATTTTCATTTTAGGGACTCCTTATT
TGCAAGAAACGCTTTTTAAGCCTATCAATTTTCATCGCTTTTTTTAAATTTTTTATTATAATCAAAAATA
CAATCAAAAATCCACTGGGTTGGTTATTTTTATCGCATTATTGATAAGGATCATTTGATGTTAAACAAGT
TTAAAAAAATCGTTGGCGTGGGTGTGTTAGTGAGCTGTTTAGGGGTTTTGCAAGCTAAAAACAGCTTATT
TGTCTTACCTTATGAGCAAAGAGACGCTCTCAATTCTTTAATTTCTGGGATTAGCAGTGCTAGAGAGAGC
GTGAAAATCGCTATTTATAGTTTCACGCACAGAGATATTGCAAGAGCCATTAAAAGCGTAGCGAGTAGGG
GGATTAAGGTGCAAATCATTTATGATTATGAAAGCAATCACAATAACAAGCAATCCACTATTGGTTATTT
AGACAAATACCCTAACACGAAAGTGTGTTTATTAAAGGGGCTTAAGGCTAAAAACGGGAATTATTACGGC
ATCATGCACCAAAAAGTGGCGATCATTGATGATAAAATCGTGTTTTTAGGCTCAGCGAATTGGAGCAAAA
ACGCTTTTGAAAACAATTATGAAGTGCTTCTAAAAACCGATGATACAGAGACGATCCTCAAAGCCAAGAG
TTATTATCAAAAGATGCTAGAAAGTTGCGTTGGGTTTTAAAAGCCCTTTAGAAGTGGTAATTATACCCCA
CATAAAAGGCAAAAACCCTACGCATTTGAACCCTAAGCGCGTCGGTGGTGTAGTATTTGTTGTTAAGAGT
GGGGAATTTAAACCCGATTTCAAATTCATGTTCATCTACGAATAAAGCTTTGAAACCAAAGTTAAAGAGG
AATTGAAAAGAGGTGTTATCAACCCTACTACTATTGGTGATGCCTAATAATTCCTGCCCTTTATTGCCAA
TATACCAGCTATTCCCAGCAATCGCAATCCCCCCAAAAACGCCAATATCCACGCCAATATCATCTTGATA
AAAACTCCCTTGGAAGAAATTCCATATCGCATCCACGCCCACGCCATAAGTGATCATGTTATTGCCCCCA
TAATAGCCTTTAGGGTATCTCATGCCATAGCCTTGCCAATCTAAAAAAGCAAAATAGCGCAAACCCAAGA
CTTTATCCGGATGGAAAAAGTGGTTATAGCCCATGACTAAGCCAATCCCATTAGAACCCATGTTAGTGAG
TTTTTTAACGCTATTAATGCTAGTCATTACATTGGTGTAACCGGTTTGATAGCTAGTAACTTCTCTAACT
TCGTGAATATCAGTCATTAAATTGATAGAACCTGTTTGGTAATTGAATCCCATATACAAATTTTTTGTCC
AAGAAGGGGCAGCGCTTTCTTCTGTAGCCATTAAAACATGTGTTAGTAAGCTCACACCAACCAGCATTTT
TAACAAGGTTCTCAAATTTTATCTCCTGCAAGTAAGTTTTTATTTTATATAGAGATCTAAATTTTACAAC
AACTTACTCAAAATTAAGCATTTATTCTTTATAAGAGAGTATAATTCAAGCCTTAAAATAACTCAAAAGT
AAGGCTAGTGGATGAAAAAAGCGCTTTATTTAGGGGCTGTTGCGTTTGGCGTTATATTCAGCATGGCATC
AGCCAATGAGCCAAACATTGATTTTAACCCTCCTAATTATGTAGAAGAAACCCCCTCTAAAGAATTTATC
CCGGAGTTGAACAAGTTAGGGAGTTTGTTTGGGCAGGGTGAGCGCCCCTTATTTGCGGATAGGAGGGCGA
TGAAGCCTAACGATTTGATCACAATCATTGTCTCTGAAAAAGCGAGCGCGAATTATTCTAGCTCTAAAGA
TTATAAAAGCGCTTCAGGGGGTAATTCCACGCCCCCAAGACTCACTTATAACGGGCTAGATGAAAGAAAG
AAAAAAGAAGCGGAGTATTTAGACGATAAGAATAATTACAATTTCACTAAATCCAGCAATAACACGAATT
TTAAAGGCGGTGGCTCGCAAAAAAAGAGCGAAGATTTAGAGATCGTGTTGAGCGCTCGCATCATTAAGGT
GCTAGAAAACGGGAATTATTTCATCTATGGGAATAAGGAAGTGTTAGTGGATGGGGAAAAGCAAATCCTC
AAGGTGAGTGGGGTGATCCGTCCTTATGATATTGAAAGGAATAACACCATCCAATCCAAGTTTTTAGCTG
ACGCTAAGATTGAATATACGAATTTAGGGCATTTGAGCGATTCCAATAAAAAGAAATTCGCCGCTGATGC
GATGGAAACCCAAATGCCTTATTAATAAAGAGCGTTTGAAAGCTTAGCATGAGAGTGATCGCTATTGTTT
TAGCCAGAAGTTCCAGTAAAAGGATTAAGAATAAAAATATTATTGATTTTTTCAATAAACCCATGCTCGC
TTACCCTATTGAAACAGCGCTAAATTCCAAGCTCTTTGAAAAAGTGTTTATCTCTAGCGATAGCATGGAG
TATGTCAATTTAGCCAAAAATTATGGGGCGAGTTTTTTGAATTTACGCCCTAAAAATTTAGCGGACGACA
GGGCCACGACTTTAGAAGTGATGGCCTATCACATGAAAGAATTAGAATTAAAAGATGATGATATTGCGTG
TTGTTTGTATGGCGTTTCAGTATTTTTACAAGAAAAGCATTTACAAAACGCTTGTGAAACTTTAAAACAA
AATCAAAATACGGATTATGTTTTCACATGCTCTCCCTTTAGCGCTTCGCCCTATCGTTCTTTTAGCCTTG
AAAACGGCGTTCAAATGGCTTTTAAAGAGCATTCAAACACGCGCACGCAAGATTTAAAAACGCTCTATCA
TGACGCGGGGTTGCTTTATATGGGGAAGGCTCAAGCCTTTAAAGAAATGCGGCCTATTTTTAGCCCAAAT
TCTATCGCTTTAGAATTATCGCCCCTAGAAGTTCAAGATATTGACACTTTAGAAGATTTAGAATTAGCCA
AGCTCAAATACAGCCGTTTGAAAAACGCATGCCAGTAAAAATTTTGTGCGATTCGTTTTTAACAAGCGGT
TTAGGGCATGTGAGGCGTTGTGAAAAAATCCTTTCTTTTATAGAAAAATTAGGGGTTGAAGCGAGCCTTT
ATTTACACAAGCAAAACGATATAGGTGCTTTTTTAGCGGGCGTTGGCGGTAATGATTTTTTGATTGCAGA
CAGCTATTGTTTAAATTCAAAGGATTTTTACCTTTTAAAAGAAAAAGCCAAAAGCCTAATGGTGATAGAA
GATGAAGAGCATGCTAAGGGGTTTTACCCTAAAAACACCAAGATCATGAATTTCACGCTGAACGCCTTAA
AATACTATAGCCATGTGTCTAAAGATCATTATTTGGGGGTGGGGTTTTACCCTGTTGATGCTCGTTTTAT
TTATGATCGCCCTATCAATGCAGCAAATAAAGAAGTGTTGATCACTTTAGGGGGGAGCGAGCAAAAAACG
CTCGAAGAGATAGTCAAAATTTTAGAAAATAAGAATGTGAATTTGCACATCATTTCACCTTATACGCCTA
AAAATCCTCCAAAAAACACGCGCTATTACAGCCCTTTAAGCCCTTTAGAGTTCAGTTCTTTGATGAAATT
TTGCGCTTGCGCTATTAGCGCTTCGGGTCAAACCCTCTATGAATTGGCCCTTTCTCAAACGCCCTCTCTT
ATCCTTCCCATTGCTTCTAATCAAATCATTCAAAGCCAAGAATTTGAGAATTCAGGCATATTCAAGCAAA
CGAGTTTAAAAACTCTAGCTAAAGATTTTGAAAATTTACAAATTCAAAAAAATCAAGCTTGGGCAAAAAA
CCTAGCCTTTGGGAGTGAGCTAGAGGGTGCATTAAGGGAGTTTTTAGAAATTTGAAAAAAAATTATTCTT
ATAAAAATATCCAAGCGATTGATTTTACCCAGTTAAACGATGAAGAAAAGCTGTTGGTTTTAGAGTTTCG
TAACCACCCAAACACTGCCTTATGGATGTATAGCGCTTTTATTTCTTTAAAAACGCATTTGCAATTCATA
GAAGATCTCAAAAATTCGCCTAGCCACCGCTATTTTTTGTTTAAAGAAGAGGGCGTTTATTTAGGGGTTG
GCTCTATCACTAAAATCAATTTTTTTCATAAGCATGGGTATTTGGGGATTTATAAAAACCCTTTTTTGAA
AAATAAGGGAGAAACGATTTTAAAAGCCTTAGAATTTATCGCTTTTGAAGAGTTCCAATTACATTCTTTG
CACTTAGAAGTGATGGAGACTAATCATAAAGCGATCGCTTTTTATGAAAAGAACCATTATGAGTTAGAGG
GGCGTTTGAAAGGCTTTATCTCTAAAGATAAGGAGTTTATAGACGTTCTTTTGTATTACAAGGATAAGAA
AGGATATAGCGATCAATCTCCTCTAAAACTTTAGGACAAATTTCTAGTTTTAAATCCAATACGCTTAAAG
GCAAATTACAATCTTGTAATTTGACGAGATCTTTTGAAGTAACCAATAAGGAAGTGGCGTTATTTTGATA
AAACTCTTTTTCTAAAAGCTCCAAATCAAAAGGGGCATGGTCTCTAAAATACAATTTTTTAACCACTTCT
TTGGGTAAAAACGCATCAAGCCTGCTAGGGTTAGCGATAGCCGTTACTAAAAGCATGCGTTTGGTGGGGT
GGGCGATAGAGGTGATTCTTTTATAATCCTTATCTTCTGTAACGACTAAATGGGCTTCTTTATAGCTTTT
AATATTTTCTCTATACAACCCACTAGGCAAACAAAAAGGGTAGTAGGGGGGGACTTTAGGCTTTAAAAGC
GCATTGAATTGGTGGAAATTAAACCTAAAACCATCGTCTAAAAACACGATCTTTGATCCTAATTCAAGGG
CTTTTAAAACGCCTAGCTCCCTTTTTTCGCTCACAATCACGCTCGCTTGTTTTAGATTTAAGGCTAAAAG
ATAGGCTTCATCGCCCGCTGTTTTTTGAGGAACTAAAATGTTTCCTTTAACGCTCACCACCACTAAGCCT
TTAGAATCCCGTTGATACCCCCTAGAAACAACCGCCACTTCTTGGTATCTTGGAGCGATTTCTAAAATGA
AGGGCGTTTTACCGCTTCCCCCAGCAATCAAATTGCCTATGCTGATAATGGGGATTTTAAAATCATGCTT
TTTAGCGGTTTTTCGTTTAATTGTGGCAATACATTGATAGATTAAAGAAAAAGGATAGAGTGCGAAAATC
AACCCCTTTTGTAGGAGAGTTGGGTCATAAAAATAGCGTTCTAAAAAGGGTTTATCGCTTTTCATTTAGG
ATTAAATCGTTTGGCGATAGTGGGTAATTCCAATTTAAAGGCGTTTTTTTGGATACGACTTATGATGCTT
TTCACTAAAATTTCATCATAACCCAATTGAGTGAGCGTTTCTAAATGGATGGGCTTTGTTTGAAACAACG
CTTCAATATCTTTTAATAAAGGATCAATCACGCTATAAGGATAGCCCAAATCCTTTTCATCGCTTTGCCC
TACAAATAAATCCGCGCTGGGGGGCTTATTTAAAATCTTTTTAGGGATATTTAAATGGCAAGCGAGTTCA
TAAACTTCGGTTTTAAATAATTCCCCAATCGGGTTAATCGCGCACGCCAAATCCCCAAATAAAGTGCCAT
AGCCTAGCATTCTTTCGCTTTTATTGCTCGTGCCAACGACTAAAGAATCGCTTTTTAAAGAATAATCGTA
TAAAAAAGCCATGCGCAACCTTGCACAAAAATTCCCCTTTCTAGTAAGGCTTGCGTCTTTAAAATGAGAG
CCAAAGATTTTATCATAGGGTGCGATAGAATATTCTGTATAAGGGATAGAAAACGTTTCGCACAAATCCA
GGGCGTCTGTTTTACTTTCTGGCATAGAGACTGAAGAGGGCATTAAAAGGGCATGGGCGTTTTCTTTAAA
AACCTTTTGGCACAGCACCCCAACGACCGCGCTATCTAGCCCCCCGCTCAGCCCGTAAACGACTTTTTTA
AAGCCGCGTTTTTGAACTTCTTTTTCTAAAAAATCGCATAAATAGATGATGAGTTTTTGGTAATCTTTTT
GCATGCCTTAAATTATAATAGAAAAAACGCATCGTTTAAGTGAAAAATTAGCTTTTCTTGCTATAATCAT
CGTTTCACTTCTTTAAAAGTGCTCGTAGCTCAGCTGAATAGAGCAACAGGTTGCGGTCCTGTAGGTCGGG
GGTTTGAATCCCTCCGAGCACACCATTTCTTAACATTCTGCATGTTTTTAAACATTATCGCTCCCATTAT
GGTAAAATAAATACTCGCTTAAACACGCTAGGAGATTTGATTTTGGCATTACCCGTTTATTATGATAAAG
ACATTGATTTAGGCGTTATCCAATCCTTACAAGTGGGCATTATTGGTTATGGCGCTCAAGGAGAAGCCCA
AGCACTCAATTTGAGGGACTCTAAAGTAAAGGCGCGTATTGGCTTGTATCAAGGGAGTTTGAGCGCTTTA
AAAGCAAAAAAAGAGGGCTTTGAGGTGCTAGGAGTCAAAGAATTAGTCCAACAATCTGATGTGATCATGG
CGTTACTTCCGGATGAATTGCATAAGGAAGTGTTAGAAAAAGAAGTGATCCCTTTTTTAAAAGAGGGGCA
GATTGTAGGCTTTGCTCATGGTTTTAGCGTGCATTTCAATCAAGTCATTCTTCCAAAAGGCGTGGGCGCG
ATTTTAGTCGCGCCAAAAGGGCCAGGGAGCGCTTTAAGAGAAGAATACCTTAAAAATAAGGGCTTATACC
ATTTAATCGCCATAGAGCAAGAAAGCTCAAAAAATAACGCTAAAGCGGTGGCTTTAAGTTACGCCAAAGC
GATGGGTGGGGGGAGAATGGGGGTTTTAGAAACGAGCTTTAAAGAAGAATGCGAGAGCGATTTATTCGGC
GAGCAAGCGGTTTTGTGTGGGGGGTTAGAAGCGATTGTGAGAATGGGGTTTGAAACTTTGCTCAAGGCAG
GATACCCTGAAGAATTAGCCTATTTTGAATGCGTGCATGAAGTGAAATTGGTGGCGGATTTATTGCATTA
TAAGGGGGTAGAGGGCTTAAGGAAGCACATTTCTAACACCGCTGAATTTGGGGCGATTAAAGCTAGAGAG
CCTATGGGAAATCTGTTAGAAAAACGCATGCAAAAAATCTTAAAAAAGATTCAAAACGGCGCATTCGCTA
AAGATTTTTTACTGGAAAAGAGCTTGAATTACCCCAGGTTAAACACAGAGAGGAAAGCCCTTAAAGAGAC
GAAAATAGAACAAATTGGGGAAATTTTACGTGCCCCATTCAATCATAAAAAATAAGTCATTAAAATAAAA
GGAATAAATATGGCAATAGTAGTTACTATCACTTCAGGTAAGGGGGGCGTGGGTAAAAGCACCACGACGG
CTAATTTAGCGATCGGACTAGCTGAGAGCGGTAAAAAAGTCGTAGCGGTTGATTTTGACATAGGCCTTAG
GAATTTGGACATGATTTTAGGCTTAGAAAATCGCATTGTTTATGATGTGGTGGATGTGATGGAAAAAAAT
TGCAACCTTTCGCAGGCTTTGATCACGGATAAAAAGACTAAAAACCTTTCTTTTTTAGCGGCCTCACAAA
GCAAGGATAAAAATATTTTAGATAAGGAAAAAGTAGCGATTTTAATCAACGCTTTAAGGGCGGATTTTGA
CTATATTTTGATTGACTCACCGGCTGGGATTGAAAGCGGTTTTGAGCATGCGATTTTGCATGCGGACATG
GCGTTAGTGGTGGTAACGCCAGAAGTGAGTTCCTTAAGGGATAGCGACAGAGTGATTGGCATTATTGACG
CGAAGTCTAATCGGGCCAAAAGGGGCGAAGAAGTGCATAAGCATTTGATAATCAATCGCTTAAAACCTGA
ATTAGTAGCAAATGGCGAGATGATTTCCATAGAAGAAGTGCTTAAGATTTTGTGCTTGCCTTTAATTGGG
ATCATTCCTGAAGACAGCCATATTATTTCAGCGACCAACAAGGGCGAGCCGGTGATTCGCACGGACTGCG
AGAGCGCGAAGGCTTACCAACGCATCACCAGACGGATTTTAGGCGAAGAAGTGGAATATGTGGAATTTAA
GGCTAAAAGAGGCTTTTTTAGCGCGTTAAAAGGGATATTTTCATGAGTTTGTTTGATTTTTTTAAAAACA
AAGGGAGCGCGGCTACTGCAACAGACCGATTAAAATTGATTCTAGCCAAAGAGCGCACCTTAAATTTACC
CTACATGGAAGAAATGCGTAAAGAAATCATTGCCGTTATTCAAAAATACACTAAATCTTCAGACATCCAT
TTCAAAACCCTTGATAGCAACCAGAGCGTGGAAACGATTGAAGTAGAGATTATATTGCCTAAATAGTTTA
AAATGAAAAGCCATTTCCAATACAGCGCGCTAGAAAATATCCCTAAAGCCTTTGACATTCTCAAAGACCC
CCCTAAAAAGCTCTATTGTGTGGGCGATACCAAGCTTTTGGACGTGCCTTTAAAAGTGGCTATCATAGGC
ACAAGAAGACCCACCCCTTACAGCAAGCAACACACGATCACTCTAGCCAGAGAGCTTGCTAAAAATGGCG
CGGTTATTGTGAGTGGGGGAGCGTTAGGCGTGGATATTATCGCTCAAGAAAACGCCTTGCCAAAAACGAT
CATGCTTTCGCCTTGCAGTTTGGATTTGATTTATCCTACGAACAACCATAAAGTGATCCAAGAAATCGCG
CAAAAGGGCTTGATTTTAAGCGAATATGAAAAAGACTTCATGCCCATTAAAGGCTCTTTTTTAGCGAGAA
ACCGCCTGGTGATCGCTTTAAGCGATGCGGTCATTATCCCCCAAGCGGATTTACAAAGCGGCTCTATGAG
CAGCGCGAGATTAGCCCAGAAATACCAAAAACCCTTATTTGTTTTACCCCAACGCTTGAACGAGAGCGAC
GGCACTAATGAGCTTTTAGGAAAAGGGCAGGCTCAAGGGATATTTAATATTCAAAATTTTATAAACACCC
TTTTAAAAGACCACCATTTGAAAGAAATGCCTGAAATGAAAGATGAATTTTTAGAATATTGCGCGAAAAA
CCCTAGCTATGAAGAAGCGTATCTCAAATTTGGGGATAAACTTTTAGAATACGAGCTGTTGGGTAAGATC
AAGCGCGTCAATCACATTGTGGTGTTAGCATGATTTTAGCGTGCGATGTGGGGTTAAAACGCATTGGCAT
CGCTGTGCTTTTAAACGGCGTTATTTTGCCTTTAGAAGCGATTTTACGCCACAACAGGAATCAGGCCTCT
AGGGATTTGAGCGATTTATTGAGAAAAAAAAACATTCAAGTGCTAGTGGTGGGCAAACCCAACGAAAGCT
ATGCGGACACCCACGCCCGCATTGAGCATTTTATCAAGCTTGTAGATTTTAAGGGCGAAATCGTTTTTAT
TAATGAAGATAATTCTAGCGTAGAAGCTTATGAAAATTTAGGGTATTTGGGTAAGAAAAACAAGAAGCTC
GCCACCAAAGACGGCCGGTTAGACTCTTTGAGCGCTTGTAGGATCTTAGAGCGCTATTGCCAGCAGGTTT
TAAAAAATCATTAGGGATAAAGTTCTAATATAAAAAATGCTCAAAGGTATTTTTTACAAGCACTCTTTTT
GGGTTAGGGGGATTAAACGCAAAATATTCCTATCTCCTTATGATTTTTATTGTAAAACAAAACAACTAAA
ACCCCATTTATGAAAATTAAAAGGTTTTAGTCATCAATATTTGATTATAATGAAGTCTAAATTTTTTAAT
AAAGGGAGAAGTGTCATGCTGAAAAGTTTCAAAAAAGCTATTTTTAGGGTTTTATGCTTGGGTTTATTGG
GGGGGGGTTAATGGCAAGCCAAACCCCTAAAGAGCTTGTTGATTTGGGTATGCTGAGTTATGGCAAGCAA
GATTTTTCTAAAGCTAGGAAGTATTTTGAAAGAGCGTGTGGTTTGAATAATGGTGGGGGGTGTGGTGCTT
TAGGGGATCTATATGATGATGGAAAAGGCGTAGAAAAAGACTTAATAAAAGCCGCTCAATTTTATTCTAA
AGCGTGTGGGTTAAAAGATGGTGATGGGTGTTTTAATTTAGGGCGTCTATATTATTATGGAGAAGGAGTA
GAAAAAGACTTTAAAAAAGCTCTTGCTCTGTTTGAGAAAGCATGCGATTTGAATAATAGTGGGGGGTGTG
GTGCTTTAGGGATGCTGTATGAATATGGTCAAGGGGTGGAAAAAAACTTAACAAAAGCCGCTCAATTTTA
CTCTAAAGCATGCGATTTGAAAGATGGTAGGGGGTGTGGTTCTTTAGGGATGCTGTATGAAAATGATCAA
GGAGTAGAAAAAAACTTAACAAAAGCCGATCAATATATCTCTAAAGCCTGCAAATTAGGAGATCAAGAGG
CATGCGAGGCGCTCAAAGAAAAATAAGGGACAAAAAACATGCGATAGCCTCACCTAGAAACTATCCCGCA
AATGCCCTATTTTAGGGGGTTAGAACATCGCCAAAATGCTCCCTATTCTTTTAAGAAAATATTTTTACTA
GGGAGTTTTAATCTTTTTTTGGTATTCTTTTAGGGGTCATTAGTCTTAAAAACTCTTTAAAAACGGATAA
CCATGAAAATTATGCATCAAGTCAAGGATTTTTTAGATTTTTGCAAACAAACGATCCACAAAAATTCTAA
TGAAGCGTTTCAAAAAACCAAACGAGTGCTTTTTAAAGAAAAATCTCAAAAAATCAGGGAGCAAGCGGTT
AAAATCGTAGAAAAACGCTTGGCAAAAGAGGGCATGCAACTGAGCGATTTTAATGAAGAAGAATTAAAAA
TCATGTTTGAAGCCGAAGAAAAAAGGTTGTTAGAGCAAATCCACGCTAAAGAATTGAAGGAAAAACAAGA
AAAAACCACCAAGCATTTTAAAGAAGTTTGGGAAAAGGGCGACAATGAACAAGAAAAATAGCGTAATTTC
TGGTTTGATGAATTTTTTTAGCGAAAAGAATGAGCGCTGGCTGTTAGCCCACAGGCACACGAGAGGGTTT
GTGATAGTGGCGTGGCTTTTTAGGTTTAAAAGCATTGCGTTTTCTATTTTGATCACTTTGTTGGTTATTT
TAGTGGATATTTGGGTTTATAGCGATGTGCGCCAGTTTTTATTGGACACTTCTAGCTCTTTTATTTGGCT
TTTAATCGCTTTACTAATCAAGTGGGGCGTGATCATTATAAGCGTGCGTAAATGCTACCAATTCAGCCAA
AAAATGTTTGCGTTAATCCAAAGAAAAAGGCAAATCAGAGAGAATTTAAAAAACCGCTCCAATCGCAAAG
ACGCTAAAAATTTTGAAAAACTCTCTAACATCGCTGAAGAAATCATTTTAAAAAAACAAGAAGAGTCCCA
CCACAAAGAAGATTCTAATGATGAAAACCATAAAGACAAGCTTTCTAGTATTACTGAAGAAATGATTCTT
AAAAAACAAGAGGAATTGAAAGCTAGAAAGGATAAGGGGGATTGAAAGAGTGTGGAGCGCTTTAGCTTAT
TGACCGAAGAAAACATTCAAGAGGGTTTATTTAAAGGGTGCAGAAAACCTTAATCAAAAAACCCCCCAAT
AAAAATAATCAATAAAAATAATCAATAAAAATAATCAATAAAAATAATCAGGGGATAATCAATAAAAAAT
GGGGGTCAATCTTTTAAAAAGGGCATGAAGCGTTTGGGCATGGGGGAAGCGATTTGATAGATCGCCCCTT
TAAATTCAAACTCTAAACTAGCGGCATGGAGCATGAGGGTTGGGGCGTTATTTTCACGCTTCAATTGAAG
GTATTCTCTAGCGTTTTCATCTGCCACCCCATAAAGCCCCTCGCCAACGATCCTATGATTTATACTGCTT
AAATGCAAGCGGATCTGGTGCGTGCGCCCGGTGAGTGGGGTTATTTTAAGCAAGCTTATATCCAAAAAAG
GGTTATAGCTTAAAGGCTCAACAAGGGTAATTGAAGGCTTGCCTAAAGGAGAAATTTGAGATCGAATGCG
CAAATCTTTTTGAATGTTTTGTGGCGTTAGAATGGGCTTATTTATGATGATACTTTTATCCACCAACCCA
TGCGCTAGCGCTAAATAAGTTTTTTTCACTTTTTTTTGCATGAAAAGCGCTTTTAAATCCTTAACGCTCT
GTAAGGTTTTACCCGCCAAAACTAACCCGCTCGTTTCATAGTCCAGTCTGTGGGCTGGGTGGGCGTTTTT
GCCAAAATGAGATTGGATACAATCCAATAAGCTTTCATGGTAAAAATAGCCTTTAGGGTGGGTATAGACT
TGAGCGGGTTTGTCAAACACGCCAAAATCCTTAGCCTCAAAAACAAGCCTTTCTTGTTTTTCATTAGGCT
TGAAATAAATCAAACTAACGACCCCTTGAATCATTTGAGATTTACGCACGGCTTGTTGGTTTTGTTTTAA
GCGTTGCTTGTCAAGGTGCCGTTGGGCTTCTTTTAAAGAGCATTTTAAAACATCGTGCACCAAAAACAAG
GCTTTGGTGGGTTTTAAAATTTCAAATTCTTCTTCAACAAAAGGCACTACAACAAACTTTTAACAAACAT
TTTTGGCTCATTAGAACACTCGTCTAATTCCACGCTAAAAAGCACGCTCACCCTTTCGCCCGCTTTCAAA
AACCGCTCAGCGCTAAAATAAATAGCCTCTTTGACGCATTCTTTATCCTTAAAACGCAGAATTTGGTGGC
TTTCTTTAATAATTCTTTCTTCTATGACTTCTAAATTTTTTGCTTGGAATAAGGGTTCAGGGTTTTCTTG
CCCATAAGGTTCGCCCATCTCTATAATCTCTAAAAGCTCCCTGTCAATGTCTTTTAATTTGAGCGTTAAA
GGGGGTTCTTTTTCATAAAAAGGCAAGACTTTAAAATCAAAATTTTCTAAAGTTTCAAAGAGCGAGACGA
TATTGTTTTTTCCAACGCTCAACCCGCAAGCTTGCGCATGCCCCCCATAGCCGAGTAATAAAGAAGAAAC
CCCATTCAAAGCGTCAATCAAGTCAATATTTGGAGAGCTGCGAGCGCTCCCTTTATACACCCCTTCTTTA
AAAGTGAAAACCAGGCTTGGCTTTTGGGTGGCTTCCACTAATTTTGAAGCCACGATCCCAAGCACGCCCT
CATGCCAATTATCCTTAAAAGCGATGATGATTTTTTCTCCAACCATCGCATGCTTAAAGGCTTCTTCAAA
AACCTGTTGTTGGATCATTTTGCGCTTCATATTGCATGCTTTCAAGCGTTCATACAAAGAATAGCCATCT
TGAAAATTATTCGCGCTTAAAAAATCTAGGGCCATTTTAGCGTCTTGCATGCGCCCTGCGGAGTTGATTA
AAGGGGCGATATTAAAAGAAATATCGCTCGCTTTTAAAGAGCGTTTTCTAAAAACTTCTCTTTGGCGTAA
AAACCCCATCGCCCCTAAGGATTCTTTTTGCAAAAAATACAAGGCTTTAGAAACTAAAAAGCGGTTAAAA
AAAGTCAAAGGCATCATATCAGCGATAGTCGCCACGCCCGCTAAACACAACAATTCACTAGAATGGCTTT
TTTCTTTTCCTAAAAGTTGGTGGATTCCATAGCACAAATAAAACGCCACCAACGCCCCGCACACTTCCTT
TTGGATAAAATCACAATCCGGTTGCTTGGGGTTGATTACCGCATAAGCGTCTGGAATTTTATCATGGTGT
AAGCAATGGTGATCGGTGATGATTAGGGTGTAATTTTTTTCCTTGCAAAATTGAGCGGCCTCAAAGGCGT
TGATCCCGTTATCCACCGTGATGATTAAAGGGGCGTGGTGTTTTTCTAAAAATTTTTTAGAAATCCCATA
GCCATCCATGAAGCGATTAGGGATTGCAATACGAACATGTCTATAATTTAAACTTTTAAAGAATTTTGCC
ATGATAGCAGAGCTAATCACGCCGTCAGCGTCATAATCGCCCACCACTAAAATTTCTGTGTTTGCGCGCA
TGGCTTCTATGATTTTGAGTGCGGCTTTTTTCAGGTCTTTAAATAAAAAGGGGCTAGGAAACCCTTTTTC
ATTATAGGCGATAGAAGCCACTCGCTCTTTGATTTGAGCTTTAAGCTTTTGTTTCATTCTTTAGATTAGG
ATTTATGAAGAGCGCTCTTAATGAAATCCAAAATAATAGGGTTAGGGCTTTGCAACCTGGAGGTAAATTC
CGGATGGAATTGCACCCCCACAAAGAACGGGTGATCTTCTAACTCAATCGCTTCAATCAAATGATTCGCT
CCAAAACCCACCACTTTCAAGCCCTTATTTTCCCACTCTTGGCGGTATTTGGGGTTGATTTCATAACGAT
GGCGGTGCCTTTCTTTAATATTAGGCTTTTTATAAGCTTTTTCTAGCAAGCTATTAGGCATGATTTCGCA
TTCGTATTCGCCTAATCGCATGGTGCCTCCTAAAGGCGAATTATAGGTGCGCACCTGTTTTTGGTGGTTT
TGATCCATAAAATCTTCAATCAAATACACCACAGGGCATTCGCAGCGTTGGTTAAACTCCGTAGAGTTAG
CCCCTTTTAGGCCTAAAACATTGCGACAAAATTCCACGATCGCTAATTGCATGCCCAAACAAATCCCTAA
AAAGGGGAGTTTTTCTAACCTAGCCCTTTGAATGGCACAAATTTTGCCCTCAATCCCCCTTTCTCCAAAG
CCCCCAGGCACTAAAATTGCATCAACGCCCTCTAAATCAGTCTTTTCATTAAAATTCTCGCTATCCAGCC
ATTCAATATTGACTTGCGTGTCCAGATGCGCGCCTGCATGGATTAGGGCTTCAATCAAGGATTTATAAGA
TTCTTTTAAGCTTAAATACTTGCCCACAAAACCAATTTTGACCTTGTGTTTAGGAGCGATGATTTTTTCT
ACCAAAGTGTTCCAAGCTGCCATTTTGGGGTGTAGTTTATTCAAATTAAAGCGTCTGGCAATGGGGGTTA
AAATGCCTTCTTGCAAGAAAAGAATAGGGCATGCGTAAATGCTTTTAGTGTCTGTGGCCACAATCACGCT
GTCTTGCTCCACATCGCAACTCAAAGCGATTTTCTTTTTCAATTCTTTATCCAAAGGCTTAGGCGATCGC
GCCAAAATGATTTGAGGGGTTACGCCAAGGCGCCTTAATTCTTGGACGGAGTGTTGCGTGGGTTTGGTTT
TTAGTTCGTTAGTGGTTTGGATATAGGGGATCAAGGTTACATGCACATTGATGACTTTTTCATTCCCTAA
TTCCAGTTTAAGCTGGCGGATCGCTTCCAAATAAAACATGCCCTCCATATCGCCCACGGTGCCGCCCACT
TCCACGATTAAAAAATCCAACCCCTTAGCCGCGCTTTTAATGCGCCTTTTGATTTCATCGGTTACATGGG
GGACGATTTGAATGGTTTTGCCTAAATATTCCCCTTTCCTTTCGTTTTCTATCACGCTTGAAAAAATCTG
CCCGGTAGTGAAATTATTCAACCTCGTTAAATTCCTGTTCAAAAAGCGTTCATAATGCCCGATGTCTAAA
TCCGTTTCAGCGCCATCGCTAGTTACAAACACTTCCCCATGCTCTAAAGGGCTCATGGTGCCTGGATCAA
TATTAATATAAGGATCAATCTTCAAAATAGAAACCTGGTAATTGCAATGCTGCAAAAGCGTAGCGATTGA
AGAAGATGAAATCCCTTTCCCTAGAGAGCTTAACACGCCTCCTGTAACGAATATAAATTTGGCTCTATCC
ATAAGTTATTGCGTTCCTTTGATTTTTACTTCTTAAAATTGTAGTCTAAAAAGGGTTAAAAAGCTTTAAA
AGAGGGCAAAAATTAAAGCGATTTCAAAAAAAAAAAAAACAATTTCAGTTTCTTATTAGTTAGGTTTGAT
TAAAATAAAAAGCTTTTATGCGTTTAAACTTCATTGTCTTAAATTTTTTAAGAGCAATTTTAAAGTTCGT
TGGCGTGTAATATCCATTTTGAATGAACTGACTAAAAGGGTTTTAAATAATGGCTGAAAATTCTTTCAAA
AATGTTTCCACACAACCCAAACCATTTTTCTTATTACCAGTTAAAACCCTTTTTCTTTTAGGGGGTGTTT
TTAGCGCATTTTTTATCCTTATTTTTGGCTTGGTTCTTTTTGATTACGCTAATTCAATGGATAACGCCAT
TTTTAGCTTGATGCGTTTAAATTCTTCTAACCCTATTTTAGATCAAACGCTCCGACGCGTTGTTTTTTTA
GGCTCTTCTCAATTCGTGTTGCCTTTGAGTTTGTTAGTGGGGGTGTTTTTAAGCCTGTATCGTAGAAATT
TAGCGCTTGGGGTGTGGTTTGTGCTAAGCGTGATCTTATTTGAAGCCCTTTTAGAATCTTTAAAACACCT
TTTTTTACATTCTGTTCAATGGCTTTCGCACAGCACTAATTTCCCTAGCGCTATTGCGCTCTCTTTGACG
CTATTTTATGGGTTGCTTATCTTATTGATACCCCATTTCATCGCGCATCAAATATTTCAAAACATCCTCT
CTTATAGTTTGCTTGGTTTGATTCTTTTAATAGGCTTAGCGCTCATTGTTTTAGGGGTGTCTTTTAGCAG
CGTTTTAGGAGGGCTTTGTTTAGGGGCGTTAGGGGCTTGTTTTTCCATAGGGATTTATTTGAGCGTGTTC
CAAAAAATCTAAGCGAACGGCTTAAAAGAATGAGAATTTTATCAAGGTTTTAATATTGGATTTAAAGGTA
TTATTGCAACGGATTGTTGATTTTTTCATCAAGCTCAATAAAAAGCAAAAAATCGCCCTGATCGCAGCGG
GGGTTTTGATCACCGCTTTACTCGTGTTTTTATTGCTCTATCCTTTTAAAGAAAAAGACTACGCGCAAGG
GGGTTATGGGGTTTTATTTGAAAGATTGGATTCTAGCGATAACGCCTTAATCTTACAGCACCTCCAGCAA
AACCAAATCCCTTATAAAGTCTTAAAAGACGACACCATTCTCATCCCTAAAGATAAAGTGTATGAAGAAA
GGATCACTCTAGCTTCTCAAGGGATTCCTAAAACGAGCAAAGTGGGATTTGAAATCTTTGACACTAAAGA
CTTTGGGGCGACTGATTTTGATCAGAATATCAAACTCATTCGCGCCATTGAGGGCGAATTGTCGCGTACG
ATTGAAAGTTTAAACCCCATTCTCAAAGCCAATGTGCATATTGCAATCCCTAAAGACAGCGTATTCGTGG
CTAAAGAAGTCCCTCCTAGTGCTTCGGTGATGCTCAAGCTTAAGCCTGACATGAAGCTTTCACCCACTCA
AATTTTAGGGATTAAAAATTTAATCGCTGCAGCTGTGCCTAAACTCACGATAGAAAACGTGAAAATCGTG
AATGAAAACGGCGAATCAATAGGCGAAGGCGATATACTAGAAAACTCCAAAGAATTAGCCTTAGAGCAAT
TGCGCTACAAACAAAATTTTGAAAACATTTTAGAAAATAAGATTGTCAATATTTTAGCCCCTATTGTGGG
GGGTAAAAACAAGGTGGTCGCAAGGGTCAATGCGGAATTTGATTTCAGCCAAAAGAAAAGCACCAAAGAG
ACTTTTGATCCCAATAATGTCGTAAGGAGCGAGCAAAATTTAGAAGAAAAAAAAGAAGGCGCTTCTAAAA
AACAAGTCGGCGGTGTGCCGGGAGTTGTGAGCAATATCGGGCCTGTGCAAGGATTGAAGGACAATAAAGA
GCCAGAAAAATACGAAAAGTCTCAAAACACGACCAATTATGAAGTGGGTAAAACCATTAGCGAGATCAAG
GGCGAGTTTGGTACTTTAGTGCGTTTGAATGCGGCGGTTGTGGTGGATGGCAAGTATAAAATCGCGCTCA
AAGACGGGGCAAACGCTTTAGAATACGAGCCTTTGAGCGATGAATCGCTTAAAAAAATCAACGCTTTAGT
CAAACAAGCCATTGGTTATAATCAAAATAGAGGCGATGATGTGGCGGTGAGTAATTTTGAGTTTAACCCT
ATGGCACCTATGATTGACAACGCCACTTTGAGCGAAAAAATCATGCATAAAACTCAAAAAATCTTAGGCT
CATTCACGCCTTTAATCAAGTATATTTTGGTGTTTATAGTGTTATTCATTTTCTATAAAAAAGTGATCGT
GCCTTTCAGCGAACGCATGCTGGAAGTGGTGCCTGATGAAGATAAGGAAGTGAAATCCATGTTTGAAGAA
ATGGACGAAGAAGAAGATGAGTTGAACAAACTCGGCGATTTGAGGAAAAAAGTAGAAGATCAATTAGGGC
TTAATGCAAGCTTTAGCGAAGAAGAAGTAAGATATGAAATTATTTTAGAAAAGATTAGAGGAACCCTTAA
AGAGCGCCCTGATGAAATCGCCACGCTTTTTAAACTCTTAATCAAAGATGAAATTTCTTCAGACAGCGCG
AAAGGTTAAAAGATAAAGGTTAAAAATGGCAACCAAGCTTACCCCCAAACAAAAGGCTCAATTAGACGAA
CTCTCCATGAGTGAAAAAATCGCTATTTTACTCATTCAAGTGGGCGAAGACACCACGGGCGAGATTTTAA
GGCATTTAGACATTGACTCCATTACAGAGATTTCTAAGCAAATCGTGCAATTAAACGGCACGGACAAGCA
AATCGGCGCGGCGGTTTTAGAGGAATTTTTTGCGATCTTTCAGTCTAACCAATACATCAATACCGGCGGT
TTGGAATACGCTAGAGAGCTTTTAACCAGGACTTTAGGGAGCGAAGAAGCCAGAAAAGTGATGGACAAAC
TCACTAAAAGCTTGCAAACGCAAAAAAACTTCGCTTATTTAGGCAAAATCAAGCCCCAACAACTCGCTGA
TTTCATCATTAACGAACACCCTCAAACCATTGCCTTGATTTTGGCCCACATGGAAGCCCCTAATGCGGCT
GAGACTTTGAGCTATTTCCCTGATGAAATGAAAGCCGAGATTTCCATTAGAATGGCGAATTTAGGCGAAA
TATCGCCCCAAGTGGTTAAAAGGGTTTCCACGGTGTTAGAAAACAAACTAGAATCGCTCACCAGCTATAA
AATTGAAGTGGGCGGTTTGAGAGCGGTGGCTGAAATCTTTAACCGCTTGGGCCAGAAGAGCGCTAAAACC
ACGCTCGCTCGCATTGAAAGCGTGGATAACAAACTCGCCGGCGCGATTAAAGAAATGATGTTCACTTTTG
AAGATATAGCCAAACTAGACAATTTCGCTATCAGAGAGATTTTGAAAGTAGCGGATAAAAAAGACTTGTC
TTTGGCTTTAAAAACTTCTACCCAAGATTTAACCGATAAATTCTTAAACAACATGAGCAGTAGGGCTGCA
GAGCAATTTGTAGAAGAAATGCAGTATTTAGGAGCGGTTAAAATCAAAGACGTGGATGTGGCCCAAAGAA
AGATCATTGAAATCGTGCAGAGCTTGCAAGAAAAAGGCGTGATCCAAACCGGTGAAGAGGAAGATGTCAT
TGAATAGCCGTAAAAACTTGATCCAAAAAGACCATTTGAATAAGCATGACATTCAAAAATACGAATTTAA
GAGCATGGCAAATTTACCCCCTAAAACTAATCCTAATAGCGCGTCTTTAGAAACGCCTAACCCGCAAGAG
CCTTTGGAAAAAAAAGCGATAGAAAACGATTTGATTGATTGCTTATTAAAAAAAACCGATGAGCTTTCAA
GCCATTTAGTGAAATTGCAAATGCAATTTGAAAAAGCCCAAGAAGAGAGCAAAGCTTTGATTGAAAACGC
TAAAAACGATGGCTATAAAATCGGCTTTAAAGAGGGCGAAGAAAAAATGCGTAACGAACTCACTCACAGC
GTGAATGAAGAAAAAAACCAGCTTTTGCATGCGATCACCGCTTTAGATGAAAAAATGAAAAGCTCAGAAA
ATCATTTAATGGCTTTAGAAAAGGAATTGAGCGCGATTGCGATAGATATAGCTAAAGAAGTGATCCTTAA
AGAAGTGGAAGACAACAGCCAAAAAGTAGCCCTTGCTTTAGCTGAAGAGCTTTTAAAAAACGTTTTAGAC
GCAACGGATATTCATTTAAAGGTCAATCCCTTGGATTACCCTTATTTAAACGAGCGTTTGCAAAACGCTT
CCAAAATCAAATTGGAGAGCAATGAGGCTATTTCTAAAGGAGGTGTTATGATCACTAGCTCTAACGGGAG
CCTTGATGGGAATTTAATGGAGCGCTTTAAAACGCTCAAAGAAAGCGTGTTGGATAATTTTAAGGTGTGA
TTTTGCAAAATAAAACTTTTGATTTAAACCCTAATGATATTGCAGGCTTGGAGTTGGTGTGTCAAACGCT
GCGGAATCGTATTTTAGAAGTGGTGAGCGCTAATGGGGGGCATTTAAGCTCTTCTTTAGGGGCTGTGGAG
CTGATTGTGGGCATGCATGCCTTATTTGATTGCCAAAAAAACCCTTTCATTTTTGACACTTCGCACCAAG
CTTACGCCCACAAGCTCTTAACCGGGCGTTTTGAAAGCTTTAGCACTTTAAGGCAGTTTCAAGGTTTGAG
CGGCTTTACTAAACCCAGCGAGAGCGCATACGATTATTTCATCGCCGGGCATAGCTCCACTTCTGTATCC
ATAGGCGTGGGGGTGGCTAAAGCCTTTCGTTTGAAACAAACGCTAGGCATGCCTATCGCTTTATTAGGCG
ATGGCAGTATTAGCGCAGGGATTTTTTATGAAGCCTTAAACGAACTGGGCGATAGGAAATACCCCATGAT
CATGATTTTAAACGATAATGAAATGAGTATCAGCACGCCTATTGGAGCCTTGTCTAAAGCTCTTAGCCAG
CTGATGAAAGGCCCGTTTTATCAGTCTTTCCGCTCTAAAGTTAAAAAGATCTTAAGCACCTTACCTGAAA
GCGTGAATTACTTAGCGAGCCGTTTTGAAGAATCTTTTAAGCTCATCACCCCGGGCGTGTTTTTTGAAGA
ATTGGGCATTAATTATATAGGGCCTATTAATGGGCATGATTTGGGCGCGATTATTGAGACCTTGAAATTA
GCCAAAGAGCTTAAAGAACCGGTGCTAATCCATGCGCAAACCTTAAAGGGTAAGGGCTATAAAATCGCTG
AAGGGCGCTATGAAAAATGGCATGGGGTAGGGCCTTTTGATTTGGATACCGGCTTGTCTAAAAAATCCAA
GAGTGCGATTCTATCGCCCACTGAAGCGTATTCTAACACCCTTTTAGAATTAGCCAAAAAAGATGAAAAA
ATCGTAGGCGTAACCGCTGCGATGCCTAGCGGCACAGGGTTAGACAAACTCATTGACGCTTACCCTTTGC
GCTTTTTTGATGTCGCTATCGCCGAACAACACGCTTTAACTTCTAGCAGCGCTATGGCTAAAGAGGGGTT
TAAGCCTTTTGTGAGTATTTATTCTACTTTTTTACAGAGGGCTTATGATTCCATTGTGCATGACGCTTGC
ATTTCTAGCTTACCGATTAAATTAGCCATTGATAGGGCCGGGATTGTGGGTGAAGATGGCGAGACGCATC
AAGGGCTTTTAGACGTGTCGTATTTGCGCTCTATCCCTAACATGGTCATTTTTGCCCCACGAGACAATGA
GACTTTAAAAAACGCCGTGTATTTTGCTAATGAACACGATTCAAGCCCTTGCGCGTTCCGCTACCCTAGG
GGGTCGTTTGCGTTAAAAGAGGGGGTTTTTGAGCCTAGCGGTTTTGTTTTGGGGCGAAGCGAATTGTTGA
AAAAAGAGGGCGAAATTTTGCTCATAGGCTATGGTAATGGCGTGGGGCGGGCGCATTTGGTCCAACTGGC
TTTAAAAGAAAAAAATATAGAGTGCGCGCTTTTGGATCTCAGGTTTTTAAAGCCCTTAGATCACAATTTA
AGCGCGATCGTTGCCCCTTATCAAAAGCTCTATGTTTTTAGCGATAATTACAAGCTTGGGGGGGTGGCTA
GCGCGATTTTAGAGTTTTTGAGCGAACAAAATATTTTGAAGCCTGTTAAAAGCTTTGAAATCACTGATGA
ATTTATCATGCATGGGAACACCGCTTTAGTGGAAAAATCCTTAGGCTTAGACACAGAGAGTTTGACTGAC
GCTATTTTAAAAGATTTAGGACAAGAGAGATGAAAGAAAAGACGCCTACGCCAATGAAAAACATCCGCAA
TTTTTCCATTATCGCTCACATTGACCATGGTAAAAGCACTTTAGCGGATTGTTTGATCGCTGAATGCAAC
GCTATCAGTAACAGAGAAATGAAGAGCCAAGTGATGGACACTATGGATATTGAAAAAGAAAGGGGCATTA
CGATTAAGGCTCAAAGCGTGCGCTTAAATTACACGCTTAAGGGGGAGGATTATGTTTTAAACCTCATTGA
CACCCCAGGGCATGTGGATTTTAGCTATGAAGTGTCTCGCTCTTTGTGTTCGTGCGAAGGGGCGTTATTG
GTGGTGGATGCCACTCAAGGCGTGGAAGCGCAAACCATCGCCAACACTTATATCGCTTTAGATAACAATT
TAGAAATTTTACCGGTGATCAATAAAATTGATTTGCCGAATGCGAATGTTTTAGAGGTTAAACAGGATAT
AGAAGACACGATAGGGATTGATTGCTCTAACGCTAATGAAGTGAGCGCTAAAGCCAAGCTAGGCATTAAA
GATTTGTTAGAAAAGATCATTACAACCATTCCTGCCCCTAGCGGCGATCCTAACGCTCCCTTAAAAGCGC
TCATTTATGATTCATGGTTTGACAATTATTTAGGGGCGTTAGCACTGGTGCGTATCATGGATGGGAGCAT
CAACACAGAGCAAGAAATTTTAGTGATGGGGACGGGTAAAAAACATGGCGTTTTAGGGCTATACTACCCC
AACCCTTTGAAAAAAATCCCCACCAAGAGTTTAGAATGCGGCGAGATTGGCATTGTGAGTTTGGGGTTAA
AGAGCGTTACTGATATTGCGGTGGGCGATACGCTCACAGACGCTAAAAACCCTACCTCTAAGCCTATTGA
AGGCTTTATGCCGGCCAAACCCTTTGTTTTTGCGGGGCTTTACCCTATAGAAACGGACCGGTTTGAAGAT
TTAAGAGAGGCGCTATTGAAACTCCAGCTTAACGATTGCGCTTTGAACTTTGAGCCTGAAAGCTCCGTGG
CGCTTGGCTTTGGCTTTAGAGTGGGCTTTTTAGGGCTATTACACATGGAAGTGATCAAAGAAAGGCTGGA
GAGGGAATTTAGCCTTAACTTAATCGCTACCGCTCCCACGGTGGTGTATGAAGTGCATTTAACGGATAAT
AGCATCAAATACGTTCAAAACCCTAGCGAATTGCCCCCTGAAAACCATATCGCTTGCATCAAAGAGCCTT
TTGTGAGGGCGACAATCATCACGCCGAGCGAATTTTTGGGTAATTTGATGCAGTTATTGAACAATAAAAG
AGGCATTCAAGAAAAAATGGAATATTTGAACCAGTCTCGTGTCATGCTCACTTATTCCTTGCCGAGCAAT
GAAATTGTGATGGATTTTTATGACAAACTCAAATCTTGCACGAAAGGGTATGCGAGCTTTGATTATGAGC
CTATAGAAAACAGAGAGGCTCATTTGGTGAAATTAGACGTGAGGGTGGCAGGCGATGTGGTGGATGCGCT
TTCTATCATTATAGATAAGAATAAGGCGTATGAAAAGGGGCGAGCTTTAGTGGAAACGATGAAAGAGCTT
ATCCCAAGACAGCTTTTTGAAGTCGCTATCCAAGCGAGCGTGGGGAATAAAATCATCGCTAGAGAGACGA
TTAAATCTGTCGGTAAGAATGTAACGGCTAAGTGCTATGGGGGCGATATTACACGAAAAAGAAAACTCTT
AGAAAAGCAAAAAGAGGGCAAGAAACGCATGAAGGCTATCGGTAAGGTGGAGCTTCCCCAAGAAGCGTTT
TTAGCGATATTAAAGATTGATTAGGGCGTTTAGCTTCTATGGCAAAACACAAGAACTATGAAATTTTAAA
TCTCATAGGCTATGCTTTGGCAAAATTTGATAATGACTTTATTAAAGAATTTGGTTTTTCTACTAAAAAT
GCTTTTTTTGAATATTGCGTCCAAATCGGCTTGGCTGAAACGACTGGCGTTATCAAAAATCGCATGGATC
TATTTGATTATTTTTTTCCTAACAAACGCAAAGGCTGGTGGCAAAAAGGCGATGCCTATATCCATAGAAA
ATTATGGATTGATAGTTTGTTTGGAAATGAAAGCGTTAAGGGTTTTAGCCATATTGTGAAATGGTTTTTG
CAGGAACAATACGGTGTCAAAGATTTAGGCATTACTCCTAACGCTTACCTTAAAACCCGCTATAAAAGCA
TGCAAGAAACAGGTTTAGAAGCTGAATTGTATTTTTTAAACCACTATAAAAATATCAAAACATTCTCTCA
TGGGCATTTAAAAGACATGCGTCTTTTTGGCGATGGGTATGACTTCTATATTCAAACCAACAAGCAAGCG
TTTTTAGTGGAAGTTAAGGGGATTAGAGAAAAGCAAGGAACATTGAGATTGACCCAAAAAGAATACGAGC
AAGCGCAAGCGTATAGCCATGATTATGTGCTTGTAGTGGTATTGAATTTGAGTGAAAAACCCTATCTTTT
ATCTATCGCTAACCCTTTAAAGCATTTAGAGTTTAAGGCATGCGAGAGGAAGCAAAAAAGCATTTTAGAA
TACCACTTAATAGGGCAAATAAAATAACTTTGAATTTTACAGGGGGTTATAGGAGTGGGGTTCAAATTGA
TAGGAATGCCCCCAAACGTGCTTATAAATACACCAAAAAAGATTGCGATTTGATTTTAGGGATAGACACT
CGCACGAGCGAATGCTATATTATCCCTATTGAAGACACACAAGAATGGGGCAACACAAAGAGCTTGTCGC
AACTCCAACACTATAAAGAGAATTGGCAAATTTTGATTGACTTGGCGTTGGAGTAGGAATATAAAATTAC
ATTTATGAATAAGAAAAAAGATCAGTATAATGTTGGTTATGTTAAAAAGACAAAATCAAATTGGACTTTA
AAAACAAAAGTTTTCGTTCACACACCGCCTATACAAGCGCTTTAAAGAATGACTTGCCCTTAAACCCTAA
CTTAGTGGAAGCAGAAAGAAAATTTTTACAAGCTTTTAAAATGGCTCTATCCTAAAATGAACGCTGATAA
TCAAGCGGGTAATAAAAAAGCTTGATTGGGGCGATAAAAACATTAAGGGAATTAGAAACCATTGGGACAC
TCCCTAACCATTACAGAGACGGCATCAACTATAGCGTCCTTAATGGGAATACCCTATCACAAACGAGTTT
AAAACACAAAAGCCACAACGAACTGAACAATAAAAAAGAAAAAATAAACATGCAAACACACGCATGCATG
GAAATTTTTCACAAGTCAAAGAGACAAAAAAATTCTTACAGACTCACTAGTTGAAAACAATCCTCAATCA
TTCGCTCTTAAGCTTTTGTAGCGAGTTTGTTGATCGCTTCAGCGTTCATGTCATCTTGATGGGTTTTTAG
CACTTTAGAATACATGTCCAAAAAGCGGTTGATTTCAATCAAAGCGCTCATCTCACGCACCGCATTGACA
TTGCTTTTTTCTAGCATGGATTGTCTTAACGCGCCAGAGTCAGAGACTTGATGGATGCCTTCGCCCTGAT
AGGTATAAAGGTTTTGCCCTATTTTTTTAAGGTTTTTTGGTTCGCTAAAACTCACTAAAGCCAACGCGCC
CGCTTGAATTTGGGCTTCATTATCCCTAAAAGTGATTCCACCATTTTGATCCACTTCAATTTCAGCGTCA
GGCATGAGCATGATCCCTCCCTTTTCGTTCAAGCCAGAGCGTGAAAGCACCTTAAAACCATTAAGGGTTA
CCAAAAAGCCGTCTTTATCAACGCTGAAATGCCCGTCTCTGGTATAAGCGACGCCCTCATTAGTTTGTAT
CGCAAAATAGAGATTAGGGCTTGTTAGGGCAAAATCTAGGGGGTTATTCGTCCCTTCAAACGCGCCAAGA
CTCCTATCCGTATAGATTTCTGATAAAATAGGCACACGATTGAGATTGCGGTTGAGATACTTCGCGCTCG
CTTTGGTTTGATCTTCTAAGGGCAGTTGCTCTCGGTATTCTTGGTAAAGCCTTAAAAAATCGCCTGTAAT
CGCATCGTCTCTTTTAAAGCCGTTGGTGTTTAGGTTGGCCAAATTGTTAGAGGTTAAATCCAAGCGGTTA
AATTGTGTCGCCATTGCCCCTGTGGCCGCATAATACCCATTTTGCATGCAATAATCCTTTTAAAAGAAAA
ATTATAGCAAAAATCAAATGAAAACTAAGATTTACTCCAAATAGGTTTTTTTAGGGAATATGATAACCAT
AACCATAAAGATAACAATACTAATCATGACATAGCCCACAAACCCCCATTCAAAACCATGTTGTTTGAAC
TCTAACGCTACATAACTCGCACTCCCTCCAAAAAGCGCATTGGCGATCGCATAGGCTAAACCCACGCCAA
GCGCTCGCACATGTTCAGGGAATAATTCCGCCTTAATAACCCCGGCAATGCAAGTGTAAAAACTCATGGC
GCTCAATGCGAGTATTTCATAAAATAGGGCTTCATACACGCCAGTGGCATGCTTGATACCATAAAAGACA
ACAGGCGTTACAATAAGCCCTGTGATCGCAAAAACCATCAGCATTTGGGTGCGTTTGATTTTATCCGCAA
GCATCCCGCATAAGGGTTGTAAGAAGATGAAATAAGAGAGCGCTAAAAGCATGATAAAACTGCTTTCTTT
AGGGCTAAACGATGAGCTGTTGGTTAAAAAGATTTTTAAATACACCGTAAAAGTATAAAAGCACAAACTC
CCTCCCATAGTTAGCCCAAAGACTATCATTAAGGCTTTTTTATGGTTGAGCAATTCCTTTAAACTGCCCC
TTTGGGTTTCTTCTTTAATAGTGGTTTTGGAAGTTGTTTTGCTATCCATAGTTTCTTCCATGATATTTCT
TAAAAAGAGCGAGAGTAGGGCTAATATACCCCCTAAAGCGAATAAATAACGCCAAGCGAACGCGCTGATT
TGCTCATGCGTGTAAATGTTTTCAACGATAAAGAGCGAAAAAATAGCTAAGAGTTGCCCTCCCACTAAAG
TTACATATTGGAAAGAGCCATAAAAACCTTTTTTGCCATTCTTGCCTAATTCAGAGAGGTAAGTAGCGAC
CACGCCATATTCGCCTCCCACGCTAAAGCCCTGTAAAAGCCTGGCTAACAATAAAAACAAAAACGCCCAT
TCCCCTACGATTTCTTTAGTGGGGAGCAATGCGAGCATGAAAGAGCCTAGCGCCATAAGGATAATGGAAT
ACACCATAGAAGTTTTACGCCCCTTTTTATCCCCCAATTTACCAAAAAACAAACTCCCCAAAGGGCGCAT
GAAAAACCCTAGCATGAAAACCAAAAAAGCTGAGATGAGCGCTAAAGTGGGGTCGTTAGTGTGGGTAAAT
TCCTTAGCGAAATAAGGGGCAAGGAACGCATAAGCGTAAAAGTCATACCATTCCACTAAATTACCTGAAC
TAGCGGCTAAAAGGGATTTTAAGGGTTTTTTAGTGGTGGGTTGGATCTGGGGGTCCATGGCTATCCTTGA
ACATGAAATTTTTAGGTGATTTTACTAGGAGTTAGGGAATGCACAGATAATATTTGATTAATAGGCTAAA
GGTTGGTTTCATTTGTGTTATTGGGAAAAGTTTTTGTTTTTAATGAAGCGTTGGTGATAAAATCTAAAAA
TACGCAAGGGCATTTTTTACAATCCAATAATAAAGGGCTTGCGAAAAGCAGGCGGTAACTTTTTAAAGCG
GTCTTTTGGGGGATTTAGTTGGGGGATTTAGGGGAGAATGATTTCAAAATAGCCCCTATCCCCTTAAGAA
AATGAATTTTAAAATAAAACTATTAAATAAAGTTTAAAAAATTCTAAAAATTAAAAACAATGTTTTTATT
ACCAACATTCAATGGAAACAAAGCCTAAAAATTTTGCAAAATCTCTCTGTTGCCTTTGGCGTTTCTTGGG
GATAGAAAGCCTTGAGCTTCTAATTCGTCAGTAATGGTGGCGGCTTGGTTGTAGCCGATTTTTAATTGCC
GTTGTAAAAAACTCGTAGAAGTGATCTTTTTTTCTAAAATCACCGCTTTAGCCCTTTCTAGAATGTCATC
GCCTTGATAGTTAGGGGTGTCTAAAGGCATGCGCGACTCTTCTAGCAAGAAATCTTTATCGTATTGTACT
TCTTTTTGGGCTTTAATAAAATCCACGATTTTTTTGATTTCATCTTCAGTGGCAAAGGGGGCATGCAAAC
GCACTAACCCGTTCGTTCCTGGGGGGGTAAAGAGCATATCGCCCCTTCCTAGCAAGCTTTGCGCCCCATC
GGTGTCTAAAATCACTTTAGAATCAATTTTAGTGCCTACCCTAAAACTCACCCTTGAAGGCAAGTTGGTT
TTAATCAAGCCGGTTACGACATCCACGCTCGGGCGTTGGGTCGCTACAATGAGGTGCAAACCGCTCGCTC
GCCCCATTTGAGCGATTCTAGCGATAGGAAACTCCGCTTCTTTGCCCCCTGTCATCATCAGATCCGCTAA
TTCATCAATCACTACAATCAAATAGGGGAACGCTTCAACGCCATTATTTAGGGCTTGTTCATTGTAAGAA
TCAATGGTTTTAACCTTGTATTCGCTCATTAAAGAATATCGGCGTTCCATTTCTTTAGCCACGCTTTGCA
AAGCCCCGATAGCTTTTTTAGGATCAGTGATAATGGGCGTGAGTAAATGAGGGATGTCCGCATAAATGCT
AAATTCCACCATTTTGGGATCGATCATCACTAATTTGAGTTGATTGGGGGGGTTTTTATAAAGTAAGGAT
AAAATCATCGCATTCACCCCCACGCTTTTACCGCTCCCTGTCGTGCCGGCGATGAGCAAATGGGGGAGCT
TTTTTAAATCCGTGATGAAAGGGTTACCCACAATGTCTTTGCCTAAAGCTAGAGTTAAGGGCGAGCTGGA
TTTTTGAAACAATTCGCTCTCTAAAATTTCTCTCAAGTAAATAATTTGGCTTTGGTTGTTAGGAATCTCA
ATACCGACGACATCCTTGCCCTTGATAGGGGCTTGAATGCGAATGGATTCAGCGCATAAAGTCATCGCTA
AATCATCGCTCAAGCCTAAAATACGGCTCACCTTAACGCTAGGGGCTGGGCGGAATTCAAAAGTGGTTAC
AATAGGGCCTGAATAAGTGCGGATAATATCGCCATCAATTTTAAAGGTGCGCAGCTTGCTCAATAAATCC
TGGATTTTTTGGTCAATCTCGTTTTCGTCTAAAGAAGTGTCCTTCAAACAAACCGCATTCAATAATTGCG
TGGTGGGAAGCTCATAATCTTTGGGTTTTTGCACTTCGCCATAATCCAATCCGTCTAATATCTCTTTATT
TTCGCTCAATTCTTTAACCATAACGGGTTTTTTAGCGCTGGTGGGGGTTATTGGGCTAAAGTTTGGAGCG
TTTTGCGTTTCTCTTTTTTCTTCTTCTTTGAGATTTTCTTTTTCTTCTATATTTTCTTTTTGATTTTCTT
TTTGTGGGTTTTCTTGTAAAGCATCTTCTTTTATGGGGTGGTTGGGGGTTTTGTGGTTTTCTGTTTTGTT
GTCATTTTCTGTGTTGGGTGCGGATATGGGCATGATAGGTTTTAGCGTGGTGGGCGTTTCTTTTTTAAGC
GTGGGTTCTCTTTCTTTGGTTTCTTGCTTAGGTTCTTTTAAAGGGGGGTTAGTGGGGTTAGTCAAATCAT
CAAATCGGTTTCTTTTAGGGTAAATGGTGTAATGGGTAGGGGGGTGTGGGGAAATTTGGACTAAGCCTTC
TTGCGGCTCTGAATTATTTAAGGTCGTGTTATAGGGGGTAGGGATCGCTAGAAACGATTCTTCGTTGGGG
GTTTTGTGGCTTTCATCAATAGGGTTTTCTTTGGGATTTTCTTTATCTTTGTCGTTTTTGGTTTCTTTTT
TTTGAGCGTCTAATGGGGTGTTTTCAAAACCCTCTTTTTTTAGGGTAAAATCAAGGTTAAAAGCCTGTAA
GCATTGTTTGTAAATCTCTTTTAAAAGGTTTTGTGTTTTGTTCGTATAAGGATAAAAAACGCTTTTAGGA
GGCAGTTTGAATAGAATCAAATAAGAGATGACTAGCATGAGCGTTATCAGCGCATAAAGCCCAAAATCCC
CTATAAAAGGGCGTAAAAACAAACTCACGCTGTTGCCGATTTCCCCTTGATTCAATAGGCTAGATTGTAA
AAAGAGCAAAGATAAAATGCCTAATAGATGCCCTAAAGTTTTTTCTAAAACGATTTCTGTAAAAGGGTTT
TTAGCCTTGTATAAAAGGAATAAAACCCACGCCAAATAGGGTAAGTTGATGAATGAAAGATACCCAAAAT
ATTTTTTATTGATTGTAGCAAACCACACCCCAAAACGCCCCACTAACCCGCTATTACCCAGCCATGAAGA
TAGGGTTAAAAACGCTAATAAAACCCCTATGATTAAAGCTAAATAAAGTTTTTTAGATTTCATCGGTTGC
ACATGTCTTTAAAAGAGCAATACTCACAATCTTTAACCTCTAAAGTTTTTTCAAAATCAATTTCTTGTTT
GAGCTTGGGGATAAGAGAAAATTCCAAATGATCCATTTTAGCCTGTAAAATAAGCTCGTCTTCTTCTAGC
AACTCGCCCTTCCTCAAATCATAGAAAAAGGCTTTTATAGGCTCTTTGTAGCCCAAATTTTTAAGGGCGC
GCGCGTAGATAGCCATTTGATAATCCGTGCTGATTTGAGCGATTTCTATGGGGCTTAAGCCTCCTCTTTG
TGTTTTACTCATGTTGTCTAATTTCAAATCGCTTTTGAATTTGTAATCCAATAAAACAATCTCATTGTCA
GCCGTTTTGTCAATCCTGTCTATACGCCCTTTAAAAATAACGCCTTGAATGGCCGTTTCAAAGCTTTTTT
CAAGATCAAGGATTTTGATTTTTGCATTAAAGCGTTCTTTTTCTTTGATATAAAAAGCCTGAATTTTTTT
GAGCGCTACAAGAGTGTCTAAACGCTCTTTAGGGGTAATGTTTTCTCTTGTTTCTAACAGCCAAATGAGT
CTCTCTTCTAATGCATGGGGGGTTTTGTCTTTTTCATAAGCTTCTTTTAAGAGTTCATGGATCAAACTGC
CCACAGCGCTATTACTTTCATCTTTAGGGGTTTCTTTGAAGCGCTTGATGTAGTGGTAATAAAAACGGCG
CTTGCAAGTTAAAAAAGCGTTTAATGAGCTAGCGCTAAAGCTAAAATCTTTAGGGATAGCGGCTTTGATT
TCTTCTTCTTGATACTCTTTAATAGGGCTTGTTTCAAAAAGCGTGTAAGCGTCTTTGATAGGCTCTGTGT
GTAAATCCAATTCTAAAAGCATGTTAGAGGCTTTTGAAGTTTCGCTCTCTATATAAGAAAGCGCCACTTC
TTTAGAGTTTTTAAAGAGCTGGTAGTAATAGTGTTTTTGCAAATTTTTCTTGTCCAATAAAGTGGGGAGG
TTGAGCGATTTTCTTAAGGCAGAGTTTAAAAACAAATCGCAATCTTTAAGGCTTGGCACACAAGTTTCAT
TAAAATCCGCAACCACTATTTTATCAAATTGCATGCCCCTTGTCTCTAAAGTGTCCATGACTCGTATTTT
GCCCCCACTAGAATCGTCTAAGCGGAAATTGGCTTCAAATTCTTGCAAATACAAATGCAATAAATCTTTA
AGGCTGTAGTTTTTAAGCGTGTCTTTTAAAAGATGATACTGGTGCATGATTTGAGAATGCGCTTCTTTTA
ACGGTGCTTTTTCTTTAGAGCTTTGTTGTTCTAAAAGCGCAAGGGTAATATTTTCTAAATCTAATAGAGC
AGATCCGCTTAAATCACAATCGCTTGTTTGTAAATCTTCTAAGATTTTGACAAGCTCTGTATAATAAGGG
CTGTTTTTAGCCCCTAAACCCATTGCAAAATTCAAATTGTTGTTTTTGTCTAAGAGCTTTAAAAAAGGTA
AAAAATCCGCATTAGGCGTGATGATCGCCATTTTATTAGGGTCGTTATTTTCTTGCAAATATTCTTCTGT
GGTTTGTAGAACTAAAGCGCTTTGTTTTAAATAACTGGAGTTGGCATAAAGCTTTGGCTCTATTTTTTGA
TCATTGAAAGTTTGAGAAAGGATCTTTTGGGTTTTAAAATCAATGGAATAATCGCAATCCGTCTCTAACT
TGAGATTTAAAAATTCCAAGAATTTTTGGTTGTATTTGTCGCAAGATAAATGTAAAGTGATAGGCACTAA
CTCGGCCACTTCTAATAAGCATTGCCTTTCAAAAACGCTCATAAAGCCGTCTAAATGCCATTCAATGGAG
GAAAAATGCTCAAAAAATTCTTTTAAAATTGCGGGTTTTTTTTGCATGATTTTGTCGTAAAAGCCTAATT
CTTCTAGCTTTTTAACATAGCGATCATAAATCATTTCTAAGACTTCTAAATGCTTTTCATAATCCAAGTA
AATGTCTTTAAAAGAAAGTTCATTGAGTTTGATACAAGCAGAGCTTAACTCATCAAACAAATCAAACAAA
AAAGAAGTGCTTTCCAAATACCCTAAAAAGCTGTTTTCAAAAAGCAAAAGCCCTTCAAGCGCGGATTTTT
TTTCCTTAGCGATGGCTTTAATGGTGTCTATCATTAAGATTTGGCGCGCGTTTTTGGGGATTTTCTTTTG
ATTAGGGATGTAAAAAGCCTGTTCAAAAAAACTCCCCATGCTCATCGCACTAGGCAAAAACCCTTCGCCT
CGCTCTAAATAGAAATGCTTTAAACGCCTAGTGGAGCTAAAAACAAACAAGGGGGCTTTTTCTAAAAAAA
GTTTTTCTAAATTCATGCGTTGAGTAACCTTTTAGCTTGAGCGGTAACGTTTTCAACGCTAAAGCCAAAT
TTTTCAAAGAGTTTATCGCCTTTTGCTGAGCTCCCAAAAGAATCCATGCCAATGATTTTATCCGCAAAAC
GATACCACTCTATCGCACGGCTCGCTTCAATCACTAAGACTTTACCCTTAAAGAGTTCTTTAAAATAGCT
TTCATCTTGCTCTATTAATAAATCAAAGCATGGCACGCTCACCACTTGAGTGGGGATATTTTCTCGCTCT
AAAATCTTAGCGCTCTCTAAAGCTAAAGAGACTTCGCTCCCGCTCGCAACGAGCGTGATAATGGGATCTT
TAGAGTGGTGTTTAACATACGCCCCTTTTAAAACCTGCTCTTTAGAGACTTCATCTAGCACGGGCAAATT
CTGGCGCGATAAAATAAGAGCGCTAGGGGCGTTCAAACTCAACGCCACTTGCATGCAAGCCTTATTTTCA
AAAGCATCGCTGGGTCTGAAAGCGTAAAAATGCGGCAAGGCTCGTAAATGGCTCAATTGCTCTATGGGCT
GGTGCGTCGCCCCGTCTTCGCCCACGCCAATGCTGTCATGCGTAAAGATAAAAAGGGCTTTTAATTTCAT
TAAAGCGCTCAAACGCATGCTGGGCATTAAATAATCGCTAAACACAAAAAAGGTCGCGCAAAAAGGCACA
AACAAGCCATACGCCGCTAAAGCGTTAGTGATAGCCCCCATGGCATGCTCTCTGATCCCAAAATGCAGGT
TTTGCCCTAAAGGGAAATCGCCAGAGTGTTTCAACTGCGTGTTATTGGATGGGGCTAAATCCGCGCTCCC
CCCTAAAAAGCCCTCGCATTCTTTAGCGATAGCGTTTAAAATCATGCCGTTACTCACTCTCGTGGCTAGA
GATTCGCCCTTTTTAAAGGCGGGGTAATGGATGGCGTTAAAATCAAAATTCTTTAACGCATGGATTTTTT
CTTTTGTTTTAGGGTTTAAGGACTTTTCCCATAAGGCTTCTAAACTAACGCCCCTAACTTTCACTTCTTC
AAAATGCATTTTGTTTTTTGGGCTAATTATAAAGCTTTCGTTAGGATTGATTTGAGCGTTTTCTTTGGAT
TGTTTCAACACTTCTTTATTTAAAGGCGATCCATGCGTTTTTTCGCTCCCCTCTAAACCAATAGCCCCCT
TACCAATGATCGTATGAGCGATTAAAAGCGTGGGTTTAGTGGATTTTTTGGCTTCTTCTAAAGCGTTGTG
AATCGCTTGATAGTCATGCCCATCGCATTCTAGCACTTCCCAATTTTGCGCTAAAAAACGCGTTTTGACC
TGTTCGCTAAAACTAATATTAATAGCGCCTTCAATGCTGATCTGGTTGCTGTCATAAATCACAATGAGAT
TATCAAGGCGAAGGTGCCCGGCTAAAGAAGCGCTCTCATAACTAATGCCTTCTTGCAAATCCCCATCCCC
ACACAAGCAATAGACTTTATGAGAAATCGCTTCTCTATCTAAAAGGGTTTGAGCGTATTGGCTCGCCATG
CTAAAGCCCACAGCGTTAGCAAAACCCTGCCCTAAAGGGCCTGTGGTGATCTCAATGCCTTCGGTGTGGT
GCAATTCAGGGTGTCCTGGGGTTTTAGAGTGTAATTGCCTGAAACGCTTTAAATCGTCTAAACTCAAATC
AAAGCCCCACAAATGCAACAAACTATACGCTAACGCGCTCGCATGCCCTCCGCTAAAAACCAACCTGTCC
CTATTGAGCCATTTAGGGTTAGTGGGGTTTAGATTAAGGTGCAAGCTTAAAACCACCATCACATCAGCTA
GCCCTAAGCACACGCCTGGATGCCCGCTATTAGCCTTATCTATCATGTCCGCACATAAAAAGCGAAGCGT
GTTGGCCATGCTTTTTAATCGTTCTAAGTCAGCGTTACTCAATCGCATCAAATTTTTCCATTTTTAAGGT
TTTTAAAAGCCATTTTAACACAAATTATCTCAAAATCTCTTTGGCCATTAAGATGTCTTGTTGGATCTGA
TTTTTAAGCTCTTTTAAAGAATTAAAACGCATGTTGTCTCGTATTTTTTGAACCCAACGCAAAGCGATTT
CTTTAGGAGGGTTTTCTATGATAGTGTCAATTGCATGGCATTCTATGGCGAAATGTTGATCCGTGCTTAA
GCGATTGCCTATAAAACTCACGCTTTTTTGATAAATTTGATCTTTTATTTTCACTAAACTCGCATACACC
CCAAAACTGGGGAGGATAAAATCTTTGGTTTTGATATTTAAAGTCGGCGCTAATTCTTTATGCCCTAAGC
CTTGATCGCTGATGACTTCCCCACACACTTCATAAGGCCTGCCTAAGAGCTTGTTAGCTAAAAGTAAGTC
GCCATGACTTAGGGCTAGTTTGATCATCTTAGAATGCACGCTAATGTTTTGGACTTTCACTTCAGGCACA
ATAATGGTTTTTTCAAAACGCTCTTTTAAAAATAAAGCGTCATTTTGCCTCCCATGCCCAAACCTGAAAT
CATAGCCCACCACTAGGCGTTCTAAGTTGGGGAATTTCTCTTTTAAAAGCTCTAAAAATTCTAGGGCGTT
TAATTGTGAAATCTCTTCTAAATACACAAAAAATAAAGGCATCTTAACGAGTTTAGCGCGGTATTTTAAG
GGGGTTAAATAGCCCTTATTGTAATGCTTTTTTTCTATGATTAAAAGGGCTTTGGGATCTTTTAATTCCT
TAAAAAGGGCTTGATGCCCTAAATGCAAGCCATCAAATTTACCGATAGCTAGGCTTTTAATCTCAGGTTC
GCTTGAAATGGATAAAAAATTCAACATTCCCGTTTTTCCCTTTCACTAAGCTTTCTTGGATCGTTAAGAT
TTGAAAATCCTTTGTTTTTAAATGGTTTTTAAAGTTTTCTAAAGCGTTTAAAATGGCTTCTTTATCCATC
ACCACCCCCTTTTTATTGCGTTTTGTGGCTTTGCCCACTTCAAATTGCGGTTTGAAAAGCGCTAAAAATT
CACCGCTTAAAGGCAAAATCGCTTCTAAAATACAATATAAAGAAATAAAGCTCACATCACAAAGCGCTAA
ATCAATTTTTTCTGGCGTTTTAAACCCTCTAATATCGCATTCTTCGTAACATTCTATGCGTTGGTCGTTT
TTCAAACTTTCATCTAATTGCATTTTCCCCACATCCACGCAAAGCACCTTTTTAGCCCCTTTTAAAAGAG
CCACTTGACTAAAGCCTCCCTTACTCGCTCCCACGTCTAAAACAACCTTTTCTTTAAAATCTATAAAATA
ATCTTCTAAAAAAGCCCCTAATTTTTCCCCAGCCCTGCTAACGAATAGATTTGGAGCGATGAGTTCAATT
TTATCACCCTCTTTAATGATAAAAGAGGGTTTAGAAACCACCATTTTATTGACTAAAACCTGTTTTTTTA
AAACCAACGCCTTAGCTTTTTCTCTGCTATTTGCTAAATGCTGGTTGAATAGGGCGTAATCTAGGCGCAT
TAAAATTGAGGCAAGGGGACTTGATAAGCGAAATTAAAAACAATTTTGCCTAAACTATAGGCGTCAAGCT
CTAGTTTGGCTTCTTGCACCGCTAAATAATCCAATTTGTCAAAAGCGAGCAAAAAGGCTCGGCTCCACCG
GTTCGTGGTTTCCAAAATGCCATCAAATTCGTCTTTTGTGATTTCTCGCACCCATAAAGGCTCTGAGCCT
ATAGGTTTTGTGCCAAAAAGTTCATAAGAAATATAGCCATCATCTATCCAGTCGTTATTTTGCGTGAAAA
TCTCCACTAAAAAATACTCATGATCGTAGTAAGTGCCGCTATCCACATCGTTTAAATGCGTAGCGATAGC
CGTGATGATAGGCACATTATCTTGGGTGATTTCGCCTTTCCTGCTGGCTTGGATCTTTTTTTCTAAAACT
AAGTCTAGCGTGTAAGTGTCTTCATTAAAATTGCTCACACACCCCAAACAAAAGAATAAAAACACCAGAA
GTATTGAGAGATTTTTCAAGCCCATTCCTTGCTAAAACCCATGCCATTTTTAGCTAAAATAAAACCGATA
TTATAACTAAAAGGGGGTTTTATGCCAAAAAAATGCCGACACTTGCTCCAAACCAGCGATTTAAGCTTAG
ATGAAATCAAGCTTTTATTAAACAAAGCGAGCGTTTATGCGAACGATTTTAACGCCGTGTCTTTAGAGAC
AAGAGAAAAAATGCACAATAAAATCATCGTGGCTTTATTTTTTGAAAATTCCACCAGAACGGTGTCTAGT
TTTGAAATCGCAAGCTTGAGATTAGGGGCAAAAATAGTGAAATTAAACATGCAAACGAGCTCCACTTCAA
AGGGTGAAACCCTAATAGACACTTTTAAAAATATCCATGCCATGCAGCCTGACGCTATCATCACACGGCA
TGCTTTTTCAAGTGCACCTTTTAAATTAGCCGAATTTTCACAATGCCCCTTGATTAACGCAGGAAGCGGC
ATTAGCGCTCACCCTACCCAAGCGTTATTAGACTTGCTCACCCTTTATCGGCATTTTGGCAGTTTGGAAA
ATCTAAAGGGGAAGAAAATCGCTTTCATAGGCGATGTGAAAAATTCAAGAGTGGCTAATAGCAACATTAA
ATTACTCCAAAGGCTAGGGCTTGAGATCATGCTGTGCGCTCCAAGCTCCATGCTCCCTATCACTCCTTTA
AAAACGACGCATAACATTGAAGAAGCGATAGGATTTGCTGACATTTTAATGAGCTTAAGGACCCAAACCG
AACGGCACAACGCGCCCATTTTTGCGAGCTTGAAAGATTATGGCAACGCTTATTGCATCACCCAAAAACG
CCTAGAGACTCATGCTAAAAATAAAGAGGTCATTATTTTACACCCAGGCCCGGTGCATAGGGATATTGAT
ATAGAAAGCGCGGTGCTAGAAGACAAGCGATCTAAAGTCTTAGAGCAAGTCAAAAATGGCGTGGCAATGC
GCATGGCGGTGTTGGAGTTTTTGTTAATAAATTAAGTTTAAAAAACTTAAAAAAGGCTTTTAGCATTGTT
TAAAATCAATATAAGAGTTTTATAAGAGTTTTTGTGTGAAGAAAATGAGTTTGGTTGTAAAACAGCACAA
AAACCCCACTTTGATTAAATTTTGATTTACTCTATCTCATTTTATGATGAAACTAAAAAATTTCGTTATA
ATCTAAAATAGTTGAGTTAATTAAAAGTAAATAAATAGCTTGATTATGCTTCTTTGTTTTTTAGATCAGT
TAAGAATTGTAGTCTTTAAGATGTATTGGCTATTAAAAGGGAAAAAATGAAAAATAGCGCGCCTTTAAAG
AATAAAGTTTTTTGTGGGTTATACGTTTTGAGTTTGAACGCTTCTGTGCAAGCGTTTGATTATAAAATTG
AAGTTTTAGCGGAGTCCTTTTCTAAGGTTGGCTTTAATAAGAAAAAGATTGACATAGCTAGGGGGATTTA
TCCTACAGAGACTTTTGTAACCGCTGTGGGTCAGGGCAATATTTATGCGGATTTTTTATCCAAAAGCCTT
AAAGATCAAGGGCATGTTTTAGAGGGAAAAGTCGGCGGCACAATCGGTGGGATTGCTTATGACAGCACGA
AATTCAATCAAGGCGGATCGGTTATTTATAACTACATCGGTTATTGGGATGGCTATTTAGGGGGTAAAAG
AGCCTTGCTTGATGGCACGAGTATCCATGAGTGCGCGCTTGGCTCTGATGGCAAGGTGATTGATTCTATA
GCGTGCGGGAACGCTAGAGCCAATAAGATCCGCCGTAATTACTTGATGAATAACGCTTTTTTAGAATACC
GCTATAAAGATATTTTTTTAGCTAAAGGGGGGCGTTATCAATCCAATGCTCCTTATATGAGCTCTTACAC
GCAAGGCTTTGAAATCAGCGCTAAAGTCAAGGATAAAAATGATGGGAGTCATAAATTATGGTGGTTTAGC
TCATGGGGTAGGGCGTTCGCTTATGGGGAGTGGATTTATGATTTCTATTCTCCAAGAACCGTGATTAAAA
ACGGGCGCACTCTAAATTATGGTATCCATTTAGTGGATTACACTTATGAAAGGAAAGGGGTTAGCGTCAG
CCCTTTTTTCCAGTTTTCGCCCGGAACTTATTATAGCCCTGGGGTGGCTGTAGGCTATGATAGTAACCCT
AATTTTGATGGCGTGGGCTTTAGATCCGAAACGAAGGCTTATATTTTGCTCCCTGTCCATGCCCCCTTAA
AAAGGGATACTTATCGTTACGCTGTGAAAGCTGGCACCGCTGGGCAAAGCCTGCTCATTAGGCAACGATT
TGATTACAATGAATTTAATTTTGGGGGAGCGTTTTATAAAGTGTGGAAAAACGCAAACGCTTACATAGGC
ACGACAGGAAACCCTCTAGGCATTGATTTTTGGACCAATAGCGTTTATGATATAGGGCAAGCCTTAAGCC
ATGTGGTAACCGCTGATGCCGTCTCTGGTTGGGTTTTTGGTGGAGGCGTGCATAAAAAATGGCTGTGGGG
AACTTTATGGCGTTGGACTAGCGGCGCTTTAGCCAATGAAGCGAGCGCGGCTGTTAATGTGGGCTATAAG
ATCAGCAAGAGTTTGACAGCGAGCGTGAAATTAGAATATTTGGGCGTGATGACGCATGCAGGCTTTACGG
TAGGGAGCTACAGACCCACGCCTGGCTCTAAAGCGCTTTATTCAGACAGGAGCCATCTAATGACAACCCT
TAGCGCTAAATTCTAATCAATCGCTTTAAGCTGTTTATTAAAGCGTTAAAAATCCCCTAATAAAAACACT
ATAATAAGAGTTCAATCAAATCCAAAGGTTAAGCATTTGAAACTCTTTTTCAGGCGTTATTCTAAATACC
TTAAAGAACATTATAAAAGTTTTATAGTGGTTTTATTTTCTTCTTTAGTGGTGGCTTTAAGCACGGCTTG
GGGGACTTATTTGGTCAAGCCCACTTTAGATGAAATTTTTATCAATAAAGACACTCACATGCTCAAAATC
CTGCCTTTTTTAGTGATTTTGGCGTATTTGGGGAAGAGTGGGGGCATCTATGTTGGCACTTATTTCACCA
ACTTCATTGGGCTTGATATTGTCAAAAAAATACGCAACGCCATGTTAGAAAGCCTTCTCAAAATGGAAAT
GGATTTTTTTAACAAGACTAAAAAGGGCGAATTGATCGCAAGGATCACCAATGATATAGGTTTGATTAGG
GCGAGTTTGTCCAATTACCTTTCAGAAAGCCTAAGAGAAGGGCTAACGATTATTGGATTAGTGGGGGTGG
TGATCTATCAAAGCCCTAAATTAGCCTTAGTGGGGCTAGTGATCATGCCGCTAGCCGCCATTCCTATCAG
TAAAATCATTCGTAAGGTTAAAAAACTCGCTAAAGCCCACCAGGAGAGCAACGCCAAAATCACCGCTCGT
TTGAGTGAAGTTTTTAACAACGTGGAAGCGATTAAAATCTCTAATGGCGAAAAATTAGAGCATAAGGCTT
TTGTGAAAGAAAATGAAGCGTTTTTTAAAATCGGTATTAAAAACATCGCCGTGGCTGAAATTTCTTCGCC
[truncated: 1,334,469 more chars]
