# Supplementary material for: Chromosome assembly of large and complex genomes using multiple references
Source: Genome Res. 2018 Nov;28(11):1720–32. doi: 10.1101/gr.236273.118 (PMC6211643; doi:10.1101/gr.236273.118)
Supplement: Supplemental Material [file supp_gr.236273.118_Supplemental_Code.zip › Ragout-2.1.1/examples/H.Pylori/references/Puno120.fasta]

>gi|385227773|ref|NC_017378.1| Helicobacter pylori Puno120 chromosome, complete genome
TAAAACCCCCTCAATTCAAGGGTTTTTGAGCGAGCTTTTTGCTTAAAGAATCCAAGATAGCGTTTAAAAA
TTTAGGGGTGTTAGGCTCAGCGTAGAGTTTGCCAAGCTCTATGCATTCATTGATGATGATGGGGTTTTGC
GTGGGCGTGAAGCCAATTTCATACGCTCCTAAGCGTAAAATCGCCTTTTCCATGCTCCCTAATCGTTTGA
AATCCCAGTCTTTTAAATGCGGTTCAATGAGGGCGTCAATTTCATTGATTTTTTCTAACACGCCATTAAA
AAGGCTTAAGGCGAAAGCAAGCTGGTTGTTTTTAATCTTTTTTTCTTCTAACATGCTAGAAGCGATTTTT
TTAATTTCTTCATTACCGCTCTCAAATGCATACAACAATTCAACCACCGCCCCCCTGGCTTGAGTTCGTG
TCGCCATTTTAACCCCTGAGAGTTTGGCACAAGTTCAATAATTCAATGAGGGTGCTCATCGCTTCAAAGC
CCTTATTGCCGGCTTTACTGCCCGCTCTTTCAATCGCTTGCTCAATATTGTCCGTGGTCAGCACGCCAAA
GCTTACAGGCATGCTGTATTTTAGCATTGCGTTGGCAATGCCCTTAGTCGCTTCCGCGCTCACATAGTCA
AAATGCGGAGTCCCCCCTCTAATAATCGCTCCTAAAACGCACACGCCATCGTATTTTTCGCTCCCTAACA
ACCTTTCTAAAATGAAAGGCAATTCATAAGCCCCAGGCACCAGCACGATGTCTAAAAGATTTTCATCGCC
CCCATGCCTTTTAAAGCAGTCAATCGCTCCTTCTTGCAATCTGTCTGTGATGATATGATTAAAGCGCGAT
GTTAAAATAGCGACTTTTTCATTCCCTTGCAATTGCAATTTCCCTTCTATGATTTGCATGAAATTCCTTT
AAAATAAATTTTGGATTTTTAACATGTCGGTTACTAAATGTTCTAGCTCGTCAGGTTTTAGCATGTTCGC
TCCGTCGCTTAGAGCGTTTTTAGGATCAACATGCGTTTCAGCGAACAACCCATCAATCCCCACCGCCGCC
GCCGCTCTGGCTAAAATAGGGGCAAAAGAGCTATCGCCTGAACTTTTCCCGTTCGCTCCCCCTGGCATTT
GCACGCTATGAGTAGCGTCAAAAATCACAGGGGCAAACTCTCGCATGATTTTTAAAGAGCGCATATCCAC
CACTAAATTCCCATACCCAAAGCTGCTCCCTCTTTCACACAGCCACACGCCATTTTTTAACGCTGTTTCA
TAAGTGGGGCTTTGAATGCTTTTATCTCTCGTTTTAAGGGCTTTTAGAACGGAATATTGCATGTCTTTTG
GGTTCATGAATTGCCCTTTTTTGATATTGATAATAGCGTTAGTTTGGCTCACTTCTACAATCAGATCCGT
TTGGCGGCACAAAAACGCCGGGATTTGTAAAATATCCGCCACTTTGGCCGCTGCGCTTGCTTGATAGCTC
TCATGCACATCGGTTAAAATTTTATAGCCAAATTCATCTTTGATGGTTTGTAACATTTCTAAACCTTTTT
CTAAACCAGGCCCTCTGTAACTCTCTAAACTCGTGCGGTTCGCCTTATCAAAACTCGCTTTAAAATAAAA
ATCCAACCGCTCGTTGCTGGCTAGGGGTTGTAATTTAGTGGCGATACTTCTTAGATTTTCTAAGCTCTCA
ATAACGCATGGGCCAGCGATTAAAACGGGTTTAGGGGTTTTTGTTTTAGAAGCTTTCATGACTTTTCCTT
TGTTTAATGGTTTCTTCAATCGGCTCAAAAAAATGGCTTTCAAAATTATAATTATAAATCCTGCCTGTTT
CTATGATATAGTGCCAACCAAAAATTTTTAGTTCGTTATTCATCACTCTTTCTTGAATGAAATCATAGCT
TAAGAGGTTGTTGAGTTGCAAGCGCACATTCAAACGCTCTGTAAGCCACGAACGCTTGGCGAAATGGCTG
CTGAATTGCGGGTGGTTTTTTAACTCTTCTTTAATGGGCTCTAAAAATTGTATCCAGTCTGCAATGTAGG
GGGTTTTAGCTTTGGTGGTTTCATCATTAATTAGATGAATGCTCCCGCAAGCCCCACAATCGCTATGCCC
GCAAATAATTAAATTTTGAACGCCCACATGCGCAATAGCGTATTCAATGCTCGCTATAGTAGAAAGGGAC
TCTTTATAGCTTGTTTTAGGAGGGATCACATTGCCCATGTTGCGAATCACATACAATTCGCCCGGCTTGG
TGCCTGTGATTAGATTAGGCACGACTCGTGAATCCACGCAAGAAATGAACAAAGTGTGGGGCTTTTGCTT
GGTTTTTAAGCTCTCATAAAGCTCTTTAAGCTCTTCGTATTCATTCTCTTGAAATTCTAACGCTCCTAAA
AACGCTTTCACTCTTTAACCCTTAAAATCTCATTTGATTAAAATTCGTTTTGTTTTTAAAACGCTTATCA
TAGCTAAAATTCTTCCATTTCTTTTTGTTATAATGGCGTTATTTTACACTTTAAAGGGCTTTCATGCAAT
TATGTGTCGCATTGGATTTAGAAAAAAAAGAGGACAATCTTTCTTTATTGCAAGAATTAAAGGGCTTAGA
TTTATGGGCTAAGGTGGGGCTTAGATCTTTTATAAGAGATGGGGCTATTTTTTTAGATGAAATCAGAAAG
ATTGATGGGAATTTTAAGATTTTTTTGGATTTGAAGCTCTATGATATTCCTTATACTATGGCAAATGCCG
CACTAGAATGCGCGAAATTAGAAGTTGATATGCTCACCGTGCATTTAAGCAGCGCTAAAAGCGCGCTAAC
AGCTTTAATGCAACGCCTAAACGCTCTTAAAAAACGCCCCTTAATCATGGGTGTGAGTGCTTTAACCAGC
TTTAGCGAAGGGGAATTTTTGAGCGTGTATAACGCTTCTTTAAAAACTCAAGCGATCAAATTAAGCGCTA
TGGGTAAAGAGAGCGGGATTGATGGGGTGGTGTGTTCGGTGTTTGAAAGTTTGGCGGTTAAAGAGGCTTT
GGGTAAGGACTTTTTGACTTTAACCCCTGGCATAAGGCTGGATAAAAATGATAAAGAAGATCAAGAAAGG
GTAGCGAACGCTAAAGAAGCCAAACAAAATTTAAGCGATTTTATCGTGGTGGGCCGCCCCATTTATCAAG
CTAAAGAGCCTAGAGAAGTGGTTTTAGAGCTTTTAAAGGATTGTTAAATGCGAGCGTTAGAAACGATTGC
TACTTTAAGAGAATATCGTAAAAGTTTGAAAGAGAGCGTGGGGTTTGTGCCGACTATGGGGGCTTTACAC
AAAGGGCATCAAAGCTTGATAGAAAGGAGTTTGAAAGAAAATTCCCACACGATAGTGAGTGTTTTTGTCA
ATCCCACGCAATTTGGGGCTAACGAAGATTTTAGCGCTTACCCGCGCCCTTTAGAAAAGGATTTGGCCTT
GTGTGAAAGATTGGGCGTTAATGCGGTGTTTTTGCCTAAAACGAGCGAAATGTATCCCTATGAAATAGAG
CAACGCTTAAAACTCTGCGCCCCTACATTTTTATCCCATTCTTTAGAGGGAGCAGTGCGTAAAGGGCATT
TTGATGGGGTTGTTCAAGTCGTGTTAAAATTGTTCCATCTTGTTAATCCCACTAGAGCGTATTTTGGCAA
AAAAGACGCCCAACAGCTTTTAATCATCCAGCATTTAGTTAAAGATTTGCTTTTAGACATTGAAATAGCG
CCATGCGAGATCGTGCGCGATGACGATAATTTGGCTTTAAGCTCTAGGAATGTGTATTTGAATGTAACAC
AAAGAAAACAAGCCCTAGCCATTCCAAAAGCTCTAGAAAACATCAAGCAAGCCATAGATAAGGGCGAAAA
AGCGTGCGAAAAGCTTAAAAAACTAGGGCTTGGAATTTTAGAAACCTTGGAAGTGGATTATTTGGAATTT
TGCAACCACAAGCTAGAGCCTTTAAAAACCATAGAGCCAACTAACACGCTGGTTTTAGTGGCGGCTCGTG
TGGGTAAAACCAGGCTTTTAGACAATTTATGGGTGTAGTTTGGAATTTTTGTGGCGACCCTTGAAAGATT
TGAACTTCCGTTTCCACCGTGAAAGGGTGGTATCCTTGGCCACTAGATGAAAGGGTCATTTTTAACGATT
GACTATTATATTGGAAATAAAGCGTAGAAATGATTTAAAAAGCGCTTGGTGGCGGAGCGGACGGGACTCG
AACCCGCGACCCCCTGCGTGACAGGCAGATATTCTAACCAGCTGAACTACCGCTCCCTATCCAAACTCCA
TAGCCTAAAAATGCATGCTTTAGTCATGGTGGTCGCTATAAGACTCGAACTTATGACATCTACCTTGTAA
GGGTAGCGCTCTACCAACTGAGCTAAGCGACCAAAATATTGAGATAAAATCCAACTAAACCCGTATAAAA
GAGTGGTGACTCCTAGGGGATTTGAACCCCTGTAACCACCGTGAAAGGGTGGTATCCTAACCACTAGATG
AAGGAGCCACGATGCTCATGGTGACCCGTGTTGGATTTGAACCAACGGCCCATTCCTTAAAAGGGAATTG
CTCTACCAGCTGAGCTAACGGGTCTCACAAAAAAAGATAATGATACAATTTTTTTTAACGCTTGTCAAGA
ATAATTGAAAAATATTGCGGTTTTCATAGAAACGAAACGCTCTTAAGACGGCATGACAGCTTTTTGCTTA
AATAAAAAACTTGGTTGCATTTAATGCTATAAGGATCACAATAGATGCCAGGCGTTTTTGTTGTTGGTTA
GTATTGTTTTTGGGGTTTTAAAAAGCTTTGTTTTTCTCAAGATCTAACAAATATTATTGGGATTTAATGC
TTTTTTTATTTAAAAAATTTCATCTTTAAAAAATGGTATTTTGTTTTATTGTTTTAGATCTTATTTTGTT
GTAAAAACGCATTTTCTTAAGTTTTATTTTATTTTCTTAAAGGGATAGGAAGCGCTTTGAAACCATTCTC
TCCCCTACACTTACAACTAAAATTCCCCCAAAAAAAAGAGGGTTTAAAAAAAAGAAAGGCTTTAAAAAAG
AAAGGCTTTAAAAGAAATCCCTTAAAAAGGGAGTTTCACAAAGAGCCAAACATTAGTAAGCGAACACATA
ATTCAAATACACGCTATAGAGCCTGCGGTATTGGAGTTGAGTGCCTAGCAAAGAATAGTAATTTGTGTTG
ATCGTGGGGATCTTCACACCTAATTCCACGCCATGCTGAGCCGCATGATCGCTTGCTTTTTTCTTATTCC
TAGCGAGGTTCATTCTCAAGCCCAAGTTGAATAAGAATTGGAAATTCGCCACATTCATTTTAGCGCTGTA
GAAATTATTGAATGCCGCTAAATTCACATATTGAGAATTAAGCCACGAAGTGCCGGCTAAGGCGATGCCC
CCAAACACCCCAAAAGAAATCTTGCTGTTTTTAGTGGCTTTATCATTGATAAAGTTATAGAGGACATCTG
TTCCTACCCCATAAGTGAACACATCAGAAGCCGAATTGAAAAAGCTGGATTTGATATAAGCGTGGTTGTA
ATCAAAAAAGCCGTAATACCTAGCCCCCCATCGTCTCTTTTCACCAAAAAATTGTTTATACCCTATTTGC
ACACCGATCCCATTCATCGTGCCGTTGTTGGTTTGAGAGCTGATTAATCCAATGCGTCTGAAAGGGTTAT
GCCCTAATTCTTGCGTGGCGCTTAATAATTGCGAATAAGCGCTTTGGTTGAGTTGGTAAACGGTCTTTAA
GCCCCCGGGGTTATTAGGGTTAGTGGATTGGCTTATCAAATTTTTAAGGAATGGGGAATTAGGCGTGTTT
GAAGCGGTCGTGGTGATGCTGTTATAAGTGTTGTTTAAATTGCTAAGGCTGCCTCTAAAATCAAGTATAG
TGCGTGCAAGCAACTCAGACTGCTTTATTTGCTCTGCTTGAGTGCCAAAATGCGCAAGGCTGTTATTTAA
AGCCGTTATCGTCTCTTCTACATAGGCGCAACCTGCCCCCCAAGTGTTAGAAGTAACCCCTTGATTAGGC
GTTGTGCCATCTGTTCTGCATGATGCCAAGTAGTTTGTGATAAATTGTTTTGGGATAGTGTCAAGGTCAT
TTTTCATTTGATTGGCCAGACTGAGCATCTTGATTTGCGCTTGCACGCGATTGAGCATGTTTTGAGCGAA
AGCCCTATCAGAAGAGGTGTAAGGATTGAAATCTTGTGGTGCGTTTTGATTGTTTTGCTGGTTAGCGTTA
AGGATTTGAGCTTGCGTTACGATTTCTTGGGCGTTTTTGATCATGCTAGTAACGGCGCTAAACTCAGTGG
CAAAAACCTGACACACATTCCCTGCCGTATTTAAACCCCACGGTGCGCCTCCATTTTGTCCTTTGGCGTG
ATTTACCCATGGGCAGTTTGTAGTGAGGACGCTTATCATTTTATTGGCTTCTTGCAAAAGGGTTTGAGCG
TCATTAGTAGTAGTAGTAGTTTCACTTTTACTAGATCCATTAGTTTGTGTTGTTACTTTTACTTCTATCT
TTTGAGTCGTGTTGTTCAAAGCGGGTACCCCTTGTTTTAACGCTTGTTGAAGAACTTGATAAGCTTGATT
AAGCGTTTTAAAATTGTCAATGGATAAAGGGCCGCTAACTCCGTTGTGATAACCGGTTAAATTACAATTA
ATGGAACTTGAATCGTGTCCTGGCTGGTCCTCAAAGATTACGCTTTGTTGCCCACTCTCACCAGGACCGC
ATTGGACATTATAGGCTATCACATTCCACAGCCCCACCGCCGCATTGAGCGCCAAATACACCGCTTGATA
CGCGGGGGAATTGTCTTTTTCGCCAGTCAAACCCTGCGTGTTTGCTTTTAAATTATCGATCGCAGCATTG
ATTTCTGAAGGGCTGCTCGCGTTCGTTACCGCCTGATTGAGATTGTTAAAATTGTTTAAAAGATTGCTTA
AATTTTCATAAGTGTCTGAAAGTCTTTTCAATTCGCCGGTGTTTTTCACCATTTGAGCGACTTCACCGAT
TTGATAGCCGGCGCTTATAAAAAAGCCGTTGTCTTCAGCGTTTAAAAGCGATGAAGCGAGAGAGAGTAAA
AAGGGTTTTTTTCATAAATATTCTCCTTGAAATTAAAATGGTTAGGTGAATCTTGTAAAGGAATGAGATC
TTAACATAAGATTTCGTTAATTATAGCATGAATTGATAAGATTTTTGCACTAATGGGGCGTTTTGTTGTT
TTAAAAAAAGGTTTTTTTGGTGTTTTGGAAACATTTTAAATATTGAAAGAGAGGTTAAAATCAAGTTTCG
TCTTTTTGTTGTGCGTTTTATTTTTAGAATGAGCGGTTTTGTCAAATAAAAGCCCCCAAAAAGAGAGCTT
TTATCAAGAAAAGCAAGGGGGCTTACATCATGCCGCCCATGCCTCCCATACCGCCCATGCCTCCCATATC
AGGCATTGCTGGGGTTGCTTTTTCTTCTTTGATTTCATGCACGGTGGCTTCTGTGGTTAAAAGCAGGCTT
GAAACCGAAACCGCATTTTGTAGAGCGATCCTTTCTACTTTTAAGGGGTCAATAATGCCTTCTTTAAACA
TATCCACATACTTACCATTGCTAGCGTTAAAACCAAAATGCCCTTCGTGTTTTTGCACTTCATTCACGAC
CACACCGCCATCATAACCGGCATTGATAGCGATTTGAGCTAATGGGGCTTTAATGGCGCGCATGATGATT
TCATAGCCCACTTTTTCATCATCGTGTAAATTCAAATGCACTTTTTGAGCCGCGCGAATGAGAGCCGCAC
CGCCGCCAATAACAATGCCTTCTTCAACAGCCGCTTTAGTCGCACTCAACGCGTCATCAACCCGGTCTTT
TTTCTCTTTCATTTCCACTTCACTCGCAGCGCCCACTTTAATCACAGCCACACCGCCAGAGAGTTTAGCC
AATCTTTCTTGCAATTTTTCTTTGTCATAATCGCTTGTCGTGCTTGCAATTTGGGTTTTGATTTGCGCGA
CTCTGTCTTTGACATCATGGCTATGGCCTTTGCCATCTACGATCGTGGTGTTGTCTTTGTCAATCACAAT
CCTTCCGGCTTTGCCTAAAAACTCCACTTCAGCGTTTTCTAAAGTCAAGCCTAATTCTTCGCTAATGACT
TGACCGCCGGTTAAAACAGCGATGTCTTTGAGCATCTCTTTTCTTCTGTCCCCAAAGCCTGGAGCCTTAA
CCGCTGCGATATTCAACACGCCTCTTAATTTATTCACCACTAGAGTCGTTAAAGCTTCGCCCTCAATGTC
TTCAGCGATGATTAAAAGCGGTTTGCCCTCTTTCATGGTTTTTTCTAGTAGCGGGAGAATGTCTTTCATG
CTAGAGATTTTTTTATCCGTTAAAAGGATGTAAGCGTTATCCAATTGAGCGGTCATTTTTTCAGCGTTTG
TTACAAAGTAAGGGGAGAGGTAGCCTCTATCAAATTGCATGCCCTCTACGACATCTAATTCATCTTCAAT
GCCCTTAGCTTCTTCAACGGTGATCACGCCGTCTTTACCCACTTTTTCCATAGCGTCAGCGATGAGTTTC
CCGATATTGTGATCGGAGTTTGCAGAAATGGTCGCTACTTGGGTGATTTCTTCTTTACCGCCTACTTTTT
TGCTCGCTTTTTTAAGCTCACTAATAATGGCTTCAGCGGCTTTATCCATGCCTCGTTTCACTTCAATAGG
GTTAGCCCCAGCCGTGATATTCCTCAAGCCCTCTTTAAAAATGCTATAAGCAAGCACGGTCGCTGTGGTC
GTGCCATCGCCGGCAGCATCAGCGGTTTTGCTCGCTACTTCTTTAACGAGTTGAGCGCCCATGTTAGCCA
CCGGGCAACTTAATTCAATCTCTTTAGCCACGCTCACGCCGTCTTTGGTGATGCTTGGAGCGCCATAGCT
TTTTTGGATCAACACATTCCTGCCTCTTGGCCCCATGGTTACTTTGACAGCGTCATGGAGTTGTCTCACG
CCTTCAAATAAAAGGTTTCTTGCACTATCTGAAAATTTGATTTCTTTTGCCATTTTGTATCCTTAATAAT
AATGTTTTTAGTGTTTTTTGTGATCATGACAGCAAGCTTCATGCTCTTTAGCATGTTTATGGTCATGACT
ATTTGTATGACAACAAGAGCCTGAGCTCACAATGCCTAGAATGTCTTCTAGTTCTAACACCATGTATTCA
GTGCCGTCTAAAACGATTTCTGCGCCTTTGTATTTGCCAAAAGCGATCACATCGCCTTCTTTAACGCATT
TGCAACCCTCGCTGATTTTATGGCTAACCGCTTTGACTACGCCCATTAAAGGCTTTTCTTTAGCGTTATC
AGGGATGATGATGCCTGAACTGGTTTTGTTCTCTTCTTCAAGTCTTTCTACTAAGACCCTTTCTCCTAAT
GGCTGAAACTTCATATTAGTTCTCCTAAGTTTTGATAAATAAAATAGAAAATTAGCGCTTAGTATTCTTA
AGCGACATAACTATAGCGCATTTTTAGGGATAAGTCAAGCCATAAAAACAAAGCTAATGATACAACTATA
AGGATTATTAAGTCCATTTGTATAAAGTTTTATTAGTTTAAAAATATAAGTATTAGAAAAAGGGGCGTTA
TCAACAAAGATTCTTTAATTGAGTATAATTCATTCAAGCGAGTTACAACAAGAAAGCAAGATAAAGAAAG
CATGAAAAATGATTCTTAAAAGTTCCATTGATCGCCTTTTGCAAACGATAGACATTGTAGAAGTCATTAG
CTCTTATGTGGATTTGAGGAAATCAGGTTCTAGTTACATGGCTTGTTGCCCTTTTCATGAAGAAAGGAGT
GCGAGTTTTAGCGTCAATCAAATTAAAGGGTTTTACCATTGCTTTGGGTGTGGGGCGAGCGGGGATAGCA
TTAAATTTGTGATGGAATTTGAAAAACTTTCGTTTGTGGAAGCATTAGAGAAATTAGCCCACCGATTCAA
TGTGGCTTTAGAGTATGACAAAGGCGTTTATTACGATCATAAAGAAGACTACCACCTTTTAGAAATGGTG
AGCTCGTTGTATCAAGAAGAGCTTTTTAACGCCCCGTTTTTTTTGAATTATTTGCAAAAAAGAGGGCTTA
GTATAGAGAGTATAAGAGCGTTTAAATTAGGCTTATGCACGAATAGAATCGATTACGGCATTGAAAATAA
AGGCTTGAATAAGGACAAGCTCATTGAATTAGGCGTGCTAGGCAAGAGCGATAAAAAGGATAGAACCTAT
TTGCGCTTTTTGGATCGCATCATGTTCCCTATTTATAGCCCTAGCGCTCAAGTGGTGGGCTTTGGAGGGC
GCACCTTAAAAGAAAAAGCGGCCAAGTATATCAATTCGCCCCAAAATAAGCTTTTTGATAAATCCAGTTT
GCTCTATGGCTACCATTTGGCTAAAGAACACATCTATAAACAAAAGCAAGTCATTGTAACAGAGGGGTAT
TTGGATGTGATTTTATTGCACCAGGCGGGTTTTAAAAACGCCATAGCCACGCTTGGGACAGCTTTAACGC
CATCGCATTTGCCCTTGCTTAAAAAAGGCGAGCCAGAAATTCTTTTGAGCTATGATGGGGATAAGGCAGG
GCGAAACGCAGCCTATAAAGCGAGCTTGATGCTGGCTAAAGAGCAAAGGAGGGGAGGGGTGATTCTATTT
GAAAACAACCTGGATCCAGCGGATATGATCGCTAATGGCCAGATTGAAACCTTAAAAAATTGGCTATCGC
GCCCCATGGCTTTTATTGAATTTGTTTTAAGGCACATGGCGGGTTCTTATCTTTTAGACGATCCTTTAGA
AAAAGATAAGGCCCTTAAAGAAATGTTAGGGTTTTTAAAAAACTTTTCCTTGCTTTTGCAAAGCGAATAC
AAGCCCTTAATCGCTTCTCTTTTGCAAGCGCCTTTGCATGTTTTAGGGATTAGAGAGCGAGCCTCTTTTC
AGCCTTTTTACCCCAAAACAGAAAAACCTAATCATGCTCAAAAGCTGGTTAATGCTCCTAGCACGATCAG
TTTGGAATTTTTGGAAAAATTAGTGATCCGCTATCTTTTAGAAGACAGAAGCTTGTTGGATTTAGCGGTG
GGTTATATCCATAGTGGGGTATTCTTGCATAAAAAACAAGAATTTGACGCTTTGTGTCAAGAAAAATTGG
ACGACCCTAAATTAGTTGCGTTATTATTAGATGCGAATTTGCCCCTAAAAAAAGGGGGTTTTGAAAAGGA
ATTGCGTTTGTTGATTTTGCGCTATTTTGAGCGGCAACTCAAAGAAATCCCTAAAAGCTCGCTCCCTTTT
AGCGAAAAAATGATCTTTTTAAAAAAGGCTCGCCAGGCCATTATGAAATTAAAACAAGGAGAATTAGTCG
CCATATGAAACCAATAAAAGCTTTAGCCTTATTTAGTGGGGGGTTGGATAGTTTGTTGTCTATGAAATTA
CTCATTGATCAAGGCATTGAAGTGAGCGCTTTACACTTCAATATAGGGTTTGGGGGGAATAAAGATAAAA
GAGAGTATTTTGAAAACGCCACCGCGCAAATTGGGGCTAAGCTCTTGGTGTGCGATATTAGAGAGCAGTT
TTTTAACGATGTGTTGTTCAAGCCCAAATACGGCTATGGGAAATATTTCAACCCTTGCATTGATTGCCAT
GCCAATATGTTTAGGAACGCTTTTTATAAAATGCTTGAATTGAATGCGGATTTTGTTCTGAGCGGAGAAG
TGTTGGGGCAACGCCCTAAATCCCAAAGGAAAGAAGCGCTAAATCAGGTGAGGAAATTAGTCAGGGAAGT
GGGCGAAGAGGCGCGTTTTGATCCCATTTTAGACAGGACGCAAGCAAGCGGTGAGAAACCGCAATTTTTA
GATGAATTGCTTTTACGGCCCATGAGCGCGAAACTCTTAGAGCCTACTTTCATGGAAAAAAAGGGCTGGG
TTGATAGAGAAAAACTTTTAGATGTGAGCGGTAGGGGGCGAAGCAGGCAATTGCAAATGATTAAAGATTA
CGGCTTGAAATATTATGAAAAGCCAGGTGGGGGGTGCTTGCTTACAGACATTCAAGTGAGTAATAAGATT
AAGAATTTGAAAGAATACAGAGAAATGGTGTTTGAAGACAGCGTGATTGTCAAAAACGGGCGTTATTTTG
TCTTGCCCAATAACGCTCGTTTGGTGGTGGCAAGGAATGAAGAAGAAAACCATAAATTAGACATTGAGCA
CCCCTTAATGGATAAGATTGAATTACTAGGCTGTAAAGGCCCTTTGAGTTTGGTGGATAAAAACGCCAGC
AAAGAAGATAAAGAATTGGCCGGCCGTATCGCTTTAGGGTATGCTAAGACTTTAAAAAATCAAGCTTACC
TCATTCAAATAGGGGGTGAAAAGTGCGAGCTTTACCCTTTGGATAAAGAGAGCGCTAGAGAGTATTTGTT
CGCTTGAAAGGGGGTTTTTTGAGGGTTTTAGGGGTTTTCTTTTATGCTATAATGAAAAAAGCTCTAATCA
GCGTTAGGCTGTTTTTTAGGAGGTTTGCATGCAAGAGTTTTTAGGTTTTGGTGTGGTGGGGAATTTTGCA
GGGCATTTGGAGCAAGCAGGAGAGAGTCATAGTTTTATTAACATGAAAAGCGAAGAAAAGGACGCTCCTA
AGGGGTTATTCCCTTTTTATATCCCGTATGAGAATTGTTATTTGGGGCGTTGTTGCATTGATAACCATAA
GATTATTTTGCCTAGTGATCCAGATTTAAGGGTGCAAGCAGAGCCAGAAATCGCTTTAGAATGCGATGTT
AAATACGATGAAAAACATTTCGTTACCAAGCTTGTGCCTAATTTTTTCATGGCGTTTAATGACGCTTCTG
TGCGCAATTTAGAAGCCACAAAACTCTCCCAAAAAAAGAATTTTTCACTAGCTTCTAAAGGCATGGGGAA
GAAATTGCCCATTGACAGGTTTGCTTATGGGGGGGTGTGTAACAATTTTTCTATCGCGTCTTTTTTGAAA
TACAATAATGTTTGGCGCATTTATGGGGAAAACAGCAAATTGCTCAAATACGAGTTTTTTTATCAAAAAC
TTTTAGACTGGATCAAAGATAGGCTCAATTACCAACAAGATAGCGACTCTTTAGAAGCGTTGAGACCTTT
TTTAGAGCGCCATAATTTCCCCACCAAAATCGTGGTTGCGATTGGGGCTACCCCTTATATGCCCTTTGCA
CAAGAGCATTTTTTGCAAAAAGGCGATGAGGTGGCGATTATTGCTTACAACCATTTGCAATATAGTTTTG
AAAAGATTCAAAACCTATTAGAAGAGAACGCCCTACAAACCAAAGAACACGCTAATCTTTCTTATGTCTA
TCAAATCGTAGAATAGTAAGGCTTTTACCTCTTTAGCTTTGCTTTTTTACCCTTTCAAAGATCAAATACA
CCCTTTTTGACCCTCTTTTAGGGAGTTTTTATGGTTTTTTTGAGATAATAAAGCATTATAAAGTTAATTA
AAATTAAACGAAAGGGTTTTGATGTCCGCTCATTTTTTAAAAATCATTTTTTTAGTAGGCATGTGCGTTT
CAAGTTTGTTCGCTGAAGGTTTAGAAGGGTTTTTTAACGCCCTAGAAGCCCAGCTCAAAAGCCCCATCGC
TAAGGGGATTTTAATGGTGATTTTCATAGGGATCGCTATTTATGTGTGGAGGAATTTAGACCGGTGGAAA
GAGATTTTATTCACGATCCTTGGCGTGGTGTTTGGGATTTTTTTATTCTTTAAAGCCCCGAGTTTAGCGA
ATTGGTTCATGGGAATTTTTTGATGATTATCCTGTCAGCGAGCGTGAAGAATTTGCGTGAAATTTCGGTT
AAAGAAAAATTTTTATGGCTGAACGCTAAGTCTTATTTGATTTCTGTTTTTGCGCCTTTTATCTTGCTCC
CTTGGATTGATTTGTTGAGCGCTTTTTTACTGTATTTAGGGTTTTTAGTGCTCTTTAGCGTGCTGGAATT
TTTTGATGAAGATATTGCAGATATTATTATTGCTAGAAGCAAAATAAAGACTAAAACCAAATGTTATAGA
GCGTAGAATGTTAGAAAAGCTTTTGAGCGCTGTCAAACAAAAAGTTTCAAACTATTTTTTAGGGGTTTTG
CCTAAAAGCTATTCTATGAGCGAAGAAAACAACATTTTAGGCTTGTATGATGAGCATTTCTTGCTCACTA
AAAACGAAAACTTAGTGGGAATCCTCCGTTTAGAAGGGGTGAGTTACACCCATTTAAGCACAGAGCAATT
GCAAGATCTTTTCACCGAGCGCCAGATGGCGTTGGACTCTTTAGAAAAAGTCGTGGCGCGCCTTGTGGTT
AAAAGGCGTAAAATCGATCACCAACAAAACATTCAATCTGATTCTAAATACTTGCAAGCGATTTTGAATC
AATTTGAAAATAAAGAAGTGTATGAAAATCAGTATTTTTTAGTTTTAGAAAGCGCACACTCTTTACAAGG
CGTTTTAGAGCATAAGAAAAAATCTCTTATGCATGCCAATAGGGAAAATTTTAAGGACATCCTCTCTTAT
AAGGCGCATTTTTTGCAAGAAACTTTAAAAAGCTTAGAAATCCAGCTCAAAAATTATGCCCCCAAACTCT
TAAGCTCCAAAGAGGTTTTGAATTTTTATGCGGAATACATTAATGGGTTTGATCTCCCCCTAAAACCCCT
AGTAGGGGGGTATTTGAGCGATAGCTATATCGCTAGTTCCATCACTTTTGAAAAAGATTATTTCATTCAA
GAAAGTTTTAACCAAAAAACCTACAACCGCTTGATTGGCATTAAAGCTTATGAGAGCGAGCGCATCACTT
CTATAGCGGTGGGAGCGCTTTTATACCAAGAAACGCCTTTAGACATTATCTTTTCTATAGAGCCTATGAG
TGCGCATAAAACGCTGAGTTTTTTAAAAGAGAGGGCCAAGTTTAGCATGTCCAATCTCGTTAAAAACGAG
CTGCTAGAATACCAAGAATTAGTCAAAACTAAACGATTATCCATGCAAAAATTCGCCCTAAACATTCTTA
TCAAAGCTCCCAGTTTAGAGGATTTAGACGCTCAAACAAGCTTAATTTTAGGGCTTTTATTTAAAGAAAA
CTTAGTGGGCGTTATAGAAACTTTTGGCTTGAAAGGGGGGTATTTTTCCTTTTTTCCTGAACGCATCCAT
TTAAACCACCGCTTGCGTTTTTTAACTTCTAAAGCCTTGGCGTGTTTAATGGTGTTTGAAAGGCAAAATT
TAGGCTTTAAGGCTAATTCATGGGGGAATAGCCCTTTGAGCGTGTTTAAAAATTTGGATTATTCCCCTTT
TTTATTCAATTTCCACAACCAAGAAGTGAGCCACAACAACGCTAAAGAAATCGCCAGAGTGAATGGGCAT
ACTCTAATCATAGGGGCCACTGGGAGCGGTAAAAGCACGCTGATTAGCTTTTTAATGATGAGCGCTTTGA
AATACCAAAACATGCGCCTTTTAGCTTTTGACAGGATGCAAGGGCTGTATTCTTTCACAAAATTTTTTAA
AGGGCATTACCATGACGGCAAATCTTTTAGCATCAACCCCTTTTGCTTAGAGCCTAATTTGCAGAATTTA
GAATTTTTGCAATCCTTCTTTTTGAGCATGTTTGATCTTGCCCCTTCAAGGGATAAAGAAGCCTTAGAAG
ACATGAATGCGATTTCTGGTGCGATTAAGAGCCTTTATGAGACTTTATACCCTAAAGATTTTAGTTTGCT
GGATTTTAAAGAAACGCTTAAAAGAACCTCATCTAACCAATTGGGCTTGAGTTTAGAGCCGTATTTGAAT
AACCCCCTTTTTAACGCTTTGAATGATGCGTTCAACTCCAACGCTTTTTTAAATGTGATAAACTTGGATA
CCATCACCCAAAACCCTAAAGACTTAGGGCTTTTAGCCTATTATTTGTTTTATAAAATCTTAGAAGAATC
CAGGAAAAACGACAGCGGTTTTTTGGTTTTTTTAGACGAGTTTAAATCCTATGTGGAAAACGATTTATTG
AACACCAAAATTAACGCTTTAATCACGCAAGCCAGAAAGGCTAATGGAGTGGTGGTGTTGGCTTTGCAAG
ACATTTACCAATTAAGCGGGGTTAAAAACGCTCATAGTTTTTTAAGCAACATGGGGACTCTTATTTTGTA
TCCGCAAAAAAACGCTAGGGAGTTGAAATACCACTTCAATGTGCCTTTGAGCGAAACTGAAATTTCTTTT
TTAGAAAACACCCCTTTGTATGCCAGGCAGGTTTTAGTCAAAAATCTGGGTAATGGGAGTTCTAACATGA
TTGATGTGAGTTTAGAAAGTTTGGGGCGTTATTTGAAGATCTTTAATTCAGACTCTAGCCATGTGAATAA
AGTGAAAGCGTTACAAAAAGACTACCCTACAGAGTGGCGTGAGAAACTTTTGAGAAGCTAGTTTTAAAAA
GTTAATTTTGTTTTAAAAAGTTAATTTTGTTTTAAAAAGTTAATATGATCTTGAAGCACTCCTATTCAGA
TGGCTAAGGCACACAAGAAATTAGGGGACTCTGCTGTATTCCTACCCTGAAGCGTTACCCTAAAATCCTA
TTGCATAGGTCTAAATAAGAGCTTAAGGATCATTTTAACCATAAAAAGCTTATGTTTTCATTAAAAATGT
TATGATACGCTCAAATCAGTCAAGCAAAAAAATATCAATTAAAAGGGTCAGATTGAAAATATTCGTTCTG
TTGATGTCGGTAATTTTAGGAGTATCATTAACAGGTTGCATAGGCTATCGTATGGACTTAGAACATTTTA
ACACGCTCTATTATGAAGAAAGCCCTAAAAAAGCTTATGAATATTCCAAACAATTCACTAAGAAAAAAAA
GAACGCTCTTTTATGGGATTTGCAAAACGGCTTGAGCGCTTTATACGCAAGAGATTACAAGACTTCTTTA
GGGGTATTAGATCAAGCCGAACAACGCTTTGATAAAACGCAAAGCGCTTTTACAAGAGGGGCTGGTTATG
TGGGTGCTACCATGATTAATGATAATGTGCGCGCTTATGGGGGGAATATTTATGAGGGCGTTTTAATCAA
TTATTACAAAGCGATAGACTACATGCTTTTAAACGATAGCGCGAACGCTAGGGTGCAATTCAACCGCGCG
AATGAACGCCAGCGCAGGGCTAAAGAATTTTATTATGAGGAAGTGCAAAAAGCCATTAAAGAGATCGATT
CTAGCAAAAAGCACAATATCAATATGGAACGCTCTAGGGCAGAAGTGAGCGAGATTTTAAACAACACCTA
TTCTAATTTAGACAAATACGAAGCTTATCAGGGCTTGCTTAACCCGGCGGTTTCGTATCTTTCAGGGTTG
TTTTACGCTTTAAATGGGGATAAAAATAAGGGATTAGGTTATCTTAATGAAGCCTATGGGATCAGTCAAA
GCCCTTTCGTGGCTAAAGACTTGGTTTTTTTCAAAAACCCTAATAGGAGCCATTTCACTTGGATCATCAT
TGAAGATGGCAAAGAACCGCAAAAAAGCGAATTTAAAATTGATGTGCCTATTTATATGATCGATTCGATT
TATAATGTGAGTGTGGCCTTGCCCAAGCTAGAAAAAGGGGAAGCGTTTTATCAAAATTTCACTTTAAAAG
ACGGCGAAAAAGTAACGCCTTTTGACACTTTAGCCTCAATAGATGCGGTGGTTTCTAGCGAGTTTAGGAA
GCAATTGCCCTACATTATCACCAGAGCCATTTTATCGGCTACTTTTAAGGTGGGCATGCAAGCGGTAGCG
AATTATTATTTGGGGTTTGTTGGAGGGCTAGTAACTTCGTTGTATTCAGGCGTTAGCACCTTTGCAGACA
CCAGGAACACGAGCATTTTTGCCCATAAAATCTATCTTATGCGTATCAAAAATAAAGCCTTTGAAAATTA
TGAAGTTCAAGCTGATTCTATTGACGCTTTTTCGTTTTCATTAAAGCCTTGTAAAAGATCGCTTGAAAGC
CCCAGAGTCATTGACGCTAGGGAATTGCTTTCTGGGTTTGTAACAGCCCCACAAATCTTTTGCTCTAACC
GCCATAATATTTTATACGTGCGCAGTTTTAAAAACGGGTTTGTTTTGAATCGTTTAAAATGATTTAAAAA
CCCCCAAAGTTTTAAGTGTCATTGGCATTAAACACAAACACGATATAATTATAAAACGATACGAAAACCT
AAATTAAGGGGAAGTCATGGCTGATAGTTTAGCGGGCATTGATCAAGTTACGAGTTTGCATAAAAATAAC
GAGTTGCAATTGTTGTGTTTCAGGCTGGGTAAAAACAAGGATTTGTATGCGGTTAATGTCTTTAAGATCC
GTGAAGTGGTGAAATACCATGGTAATCTCACTATCATCAGCCACGAAAACAATTCGCTCGTTGAGGGCTT
AATCATTATAAGAGAGCTCACCATTCCCTTGATTGATATGAAAAAATGGTTTTATTATGACAGCCAAAAC
AAAAACAAGGATTTACGCCCTTATAGGATAGAAAAAGAAAAAGGCGAAGACGATATTGTTATGATTTGTG
AGTTTTCTCGCTGGACTATAGGGGTTAGGATCTATGAAGCGGATAGGATTTTGAGCAAGAAATGGACTGA
AATGGAGCAAAGTGCTGGGCTAGGGGGATCTGCTGGGAATAACAAACTCGTGAGTCGCACGCGCTATTTT
GACGGGCGTTTGGTGCAAGTGGTGGATATTGAAAAAATGCTTATAGACGTGTTCCCTTGGATTGAAGATG
AAAAACACAGCGATTTAGAAACGCTCTCTAAAATCCATTCTAACCAATGCGTTTTGCTTGCTGATGACTC
CCCAAGCGTTTTAAAAACCATGCAAATGATTTTAGACAAGCTGGGCGTCAAGCATATAGATTTTATCAAT
GGTAAAACCTTATTGGAGCATTTATTCAACCCCACAACCGATGTGAGCAGCATTGGCCTTATCATTACCG
ATTTAGAAATGCCAGAAGCGAGCGGTTTTGAAGTGATCAAGCAGGTTAAAAACAATCCTTTGACTTCAAA
AATCCCTATCGTGGTCAATTCTTCTATGAGCGGCAGTTCTAATGAAGACATGGCCAGGAGTTTAAAGGCC
GATGATTTCATCTCCAAGTCTAACCCCAAAGACATACAGCGAGTGGTTAAGCAATTTTTGGAATCAGCAT
GAAAAAATACAGCGCTATCCCTACCCCTTGCTATGTGCTAGAGAGCGAACGCTTAGAAAAAAACGCCAAG
ATTTTAGAAATCGTGCACCAACAAAGCGGGGCAAAGGTCTTGCTCGCTTTAAAGGGGTATGCGTTTTGGC
GTGAGTTTGGGATTTTGAGGCAAAAATTGAACGGGTGTTGCGCGAGCGGTCTTTATGAGGCTAAGCTCGC
TTTTGAAGAATTTGGGGGGCGAGAGAGCCAGAAAGAAATTTGCGTTTATAGCCCGGCTTTCAAAGAGGCT
GAAATGAGCGCGATTTTACCCCTAGCCACAAGCATTATTTTTAACTCTTTTTACCAATACGCTACCTATA
AAGACAGGATTTTAGATAAAAACAAGCAATTAGAAAACTTGGGCTTAAGCCCCATTAAAATGGGTTTGAG
GATCAACCCTCTCTACAGCGAAGTAACCCCAGCGATCTATAACCCATGCTCTAAAGTGAGCCGGTTAGGG
ATTACGCCTAGCGAGTTTGAAAAGGGGGTTAAAGAGCATGGGTTAGAGGGGGTGAGTGGGCTGCATTTCC
ATACGCATTGCGAGCAAAACGCTGACGCTTTGTGCCGGACTTTAGAGCATGTAGAAAAGCATTTCAAGCC
CTATTTAGAAAATATGGCGTGGGTGAATTTTGGTGGGGGGCATCACATCACTAGGAGCGATTATGATGTG
AATTTGCTCATCCAAACGATTAAGGATTTTAAAGAGCGTTATCATAATATAGAAGTGGTTTTAGAGCCTG
GGGAAGCCATAGGGTGGCAATGCGGGTTTTTGATCGCAAGCGTGATAGACATCGTTCAAAACGATCAAGA
AATTGCGATTTTAGACGCTTCTTTTAGCGCTCACATGCCTGATTGTTTGGAAATGCCTTATCGCCCTAGT
ATTTTTAAAATTTCCGTAGAAAATGATGAAGAGATTATTGAAGTTGAAAAGGGCGAAAATCAAGGGGCGT
TTTCTTACTTTTTAGGCGGTCCTACTTGTTTAGCGGGGGATTTTATGGGGAGTTTTAGCTTTGAAGCGCC
TTTAAAAAGGGGCGATAAAATCGTGTTTCAAGACATGCTCCATTATACGATTGTCAAAAACAACTCGTTT
AATGGCGTGCCACTCCCAAGCCTGGCTAAATTGGATCAACAAGGGTTTAAAATCCTTAAAAACTTTTCTT
ATGAAGATTATAAAGATAGGAATTAAAACTTTTGATTAAGGCTTTTTGGGGCTTGTAAAAAGGCTTACGC
ACAACATTCCAATACCAAGCCCGGCCAACACTGCGCCAATGGTGTGTGCGTCTAAATAAATGCGAGCGAG
CATGGTTAAAGGGACTAGGGGTAAGAGCCACCAGTATTTTTTAAAAGAATAACGGCGCATTAAAAACGCC
ACCGCCAAACCCACCATAGACGAATGCCCGCTTGGCATGTTGTAATTGCCCCCATAAGGGCGCTCGCCCA
AACGCCAATCATTGATCGTTACATTATTTAAGGCTCTTTTGGTGGTGTGCGTGAGGAGAGTTGTAGCGAT
GGAGGCGTTAGCGACTTGAAAAAGCCCTATCGCATCTCTTTGAATTAAGGGAATCGCCACAGATAAAATC
GTAGGGATAAAGCGCGCGTAATGCTCGGTGAAATGAAACACCAAAGGCACGCTAGGCTGTTTAGGGACTT
TAGGGAAGGGTGCAAAAATGCCTAATAAAATCAAACCCAAACTGAGCGCTAATAAAGTTTTAGAAAAGCT
TTTAGGCAGGCTTTCCAAAAATTTTTGTTTAAATAAGAATATTTTCATGCGTGTTATTTTACTCTTTTTT
GTGTTTGAGCAGGTCTAAAGAAGGGCGATAAACAACGCTTGGGGTTTTAAAATCTTCAAACACCCCTAAA
ACGCTATGGAAAATAACATTTTGATTAATGGGGGTTTGGGTTTGAATGATGGAATGCTTCTCTTTAAAAA
GATCATTGGCATAAAGAATAAAGGGGATCTCGTATTGTTCTTTGGGGGCGATGCTTTTAGGAATGCCATG
CAAATAGAACGCTTCTTCGCCCAAACTTTCGCCATGATCGCTTAAATAAATCATTAAGGCGGGCTGTTTG
GCGTTTTCAAGCATGCTAATGATTTTGTCTAGCAGATAGTCGTTGTAAAAAATGGTGTTGTCATAGGCGT
TAATCAGGCTTTCTTTGGAGCAAGAAGACAGATCAGCACTTGAGCAATAAGGCTTAAACACCCTAAAATT
TAAAGGCACTTTATTGTCGTAGTTGGGGCCATGTGAGCCGGCAAGGTGTAAGATGAGTAAGACATTTTCA
TTAGAGTGTTCTTTTAAAAGGTTAGGCAAATTATAGAGTAAGGATTCATCATAAGGAGCGATCGCTTCAC
AATTGGGGCATTTTTGAATCAATTCATAGTTTTTAAGATAGCTTGTAACCTTAATATTCTTTTCGCCGTC
ATTGGCGCTATACCAAAAGACTTTGATACCGGCTTTAGTCAAGTAAGTCGGTAAATTTTCATAAGCGTTG
TTTTTAAAAGAAGAATCTAAAATGCATTCCAAACTCGCAGTCGTGTAAGTGGCGCAAGAAGTGGCGTTAA
AAAGAGTGAGTTCGTTATCGGCTAAACGCTTGCTTAATTTTGGGGTGGTGGGTTTTTTATAGCCATAAAG
GGCGTAATTATGCTTTCTAGCGCTTTCGCCAATGACTAGCACCACAAACGAATGAGAACGATTGGGCGAA
AAAAGAGAGAGCGGCTTGATAGTGGGGGCGAAAAATTTAAGAGCGCTCACTCTAAAAGCGTTCACGCTAT
AAGCGAAGGGCAAAATTAAGCCTCCTATGAATTTCGCATGCTTGTCAAACCACAGCCAATTTTTAGCGTT
CATTAAAGCGCTAGCGATAAAGATAAACACTAACGCCAAGATCGCTAAAAAGGGCGCTTTTTTAGAAGAA
TTTTTGAGAGGGATTTTATAGATGACATAGCCAGGCAACACCCCAAAAACAACGATAACAATGAATAATT
TAACGCTCAAAAAGCCTAAAAGCTCATGCGTATTGGTGTTTAAGACATTGCCCATCATGCTTTTATTTAA
AAACACCCCATAAGCGTTAATGAAATAAAAAGCGATGGAATTGAGCAAGCTAAAAACAATCGCGCTTAGG
CGCATCAAATGAATAGAGATCAAGCCTAATGTTAAAAAAAGAGCGCCATTAACGCAAAAAAGCACAATAA
CAATCATGGCTATAAAACTAACCTGGTTGCTTTCTTTATAGACATAAGCGAACAAAGGGAAATGGTATAA
AACGCCAAAAATAAGGCTATAAAGCAAACCGGCTTGCAGACAACTTAAGGGCTTTAAAAACTTCAAATGG
AATAATGATGTCAAACACGCCCCTTAAAATCAATCAATATTAGGATTATATCGTAGGTATGGGGATTTTA
TGGTTTATTTTAACAGCGCGAAAAACTCTGTCCTTTAGGGCGCAAGATGCAAGCGCATAGCCGTTAGGCT
AAAAAAGGTTAAAATCCCCCTAGTCTTTTATAGGGTAGGAAATATCCATGCAGACTTTAAAGAACAAAGC
CTTTCGTGTTAGCATTCAATGGAATGCTTTAGTTAGGAAGCTCCTTTCTTTAGAAAGGGACGCTCTCACG
AAAAAATTAAAAAGAATTAAAAGAAGTGGATTAACCCCCTAAAAAGAGGGTTTAAAAAGGGGTTTAGTGC
GAGCTTCTAGTAAGCAAACACATAGTTGAGATACACGCTATAAAGCCTTCTGTATTGCAAGGTAGTGCCT
AGCAAAGAATAGTAATTCGTGTTGATCGTGGGGATCTTCACGCCTAACTCCATGCCATGTTGCGCGGAAT
GATCAGCGCCTCTTCTCTTATTTCTAGCGAGGTTGGTCCTTAAACCCAGATTGAATAAGAATTGGAAGTT
AGAGGTGTTGATTTTAGCTTTATAGTAGTTATTCACATTCGCCAAATTCACGAATTGAGAATTAAGCCAT
GAAGTCCCTGCTAGTTGGATACCGCCAAACGCGCCAAAAGAAATTTTATTGTGTTTAGTGGCTTTATCGT
TGATGAAATTCACTAACAAATCGCTCCCCACGCCATAAGTCCAAACATCAGAAGAGGCGTTGAAAAATTG
GGATTTGTTATAGGTGTGGTTGTAATCCACAAAGCCGTAGTATCTTGTGCCCCATCGTTTGTTTTTCCCA
AAGAATTGCTTATAGCCCACTTGAAAGCCGATCCCATTCATCGCGCCGTTATTGGTGGTAGAAGCGGCGA
TTAGCCCGGCGCGTCTGAAAGGGTTACTGCCGAGTTCTTGAGTCCTAGATTGCACTTGAGAATGGATATT
AGAGTCAATGTAGTAGTTATCCTGTATGCCTTGCGGGCTGTTAGGGTTAGTCTTTTTGCTCACCACATTT
TGCAAAGATTGAGCGTCAGGCAAGCTTGAAATGGCTGCTGTGATGCTGTCATAATGTTCGCCTAGCTTTT
TATACTGACTGCTGAAGTTCGCTAGAGTGTAGGCGAGGTTTTGCGCGTTATGGATTTGCTGTGCTTGGTC
GCCAAAATGAGCGATGCTGTTTTTTAGATTCGTTACGGTCTCTCCCACATACGCGCAACCGGCTCCCCAA
GTGTTAGAAGTGACCGTGCCAGATGGCGTGCCACGGAGTTGGCCATTTTGCACTTCATGACACACCCCTA
AAGAGTCTTTCACGAACGCTGCAGGGATTCTTTCAAAGTCCTTCACCACTGCTTGAACGCGGTTTAAAAT
CTCCACTTGCGCTCTAGCGTTAGCGAACATGCTTTGAGAAAAACTAGCGTCTTTATAGGGGTTGAATGCT
TTCCCAGTGTCCAGGTTGTGCTGGTTTTGTGCGTTTGTGGCAACGATTTTGGATTGCTCTACGGCTATTT
CAGCGTTTTTGATCATGTCTTGAATCGCGCTGATTTCATTTTTAAAAATCCCGCATGCGCTCCCATCGCC
TTTATCTATTCCTTCCCATAAACTACCACTGCTTGCAGGACCTGCACCACCATTATTGATCCATGGGCAT
GCGCTATTAAGAGTGGTTAAAATAGTGCTAGCCTGTTTTAAAAGCTCTTGAGCGTTATTTTTTGTAACAA
TTTCTTCTTTATTGTTATTGTTGTTATTGTTGCTCACACCTCCGTTGATTGTAAATTTAAGTTCGGTGTT
GGTGTCGCTTAAGGCAGGAATATCCTTCCCACTTGCTCCAAAAGCCTTTTGGATGATTTGATAGGCTTTA
TTGATTTTCGCGTAATTTTCAGTGGATATAATGCTATATGGTCCTGGTTCATATTGAGTAGTGCCACAAG
TAATGGTAGTCCCTCCCCATTGATTTGTTGGTGTGTTTTCAAAGGTTTTAACGCCCCCATTTTTGCTGCT
GTCTTTGCCAGGGCCGCAAGGGCTGATCGCATAGCTCATGACTTGCCATAGCCCCGCTGCCGCATTGAGC
GCTAAAAGCACCGCTTGATACGCCGGGGAGTTGGCTTTATCATTGATTAAATTCTTCGCGCTCGCATCCA
AATTAGCCCTTGCGTTATTGATAGCGTTGGGGTCGGAGGACTGCCTGATGAGAGTGTTTAGGGCACTGTA
ATTCGTTAAAAGATTGTTCAATCTTTCATAGCTGTCTGAAAGATCTTGAATGCCTTTAGTGTTTTTCACC
ATTTGAGAGGACTCGCCGATTTGATAGCCCGCACTCACAAAAAAGCCGTTGTCTTCAGCGCTTAAAGTGG
AAACTAAAAGCGAACCTAAGGTTAATGACAGAAATTTTTTCTTCATGTTTTCTCCTTTTATGAAATGAAT
GGATTTTGTCAGTAGATCTTGCGGAAATGTATATTTAAGTAATTCTATACCGCAAGCTTTCGTTAATATA
GTATAAATTAATGCGATTTTGATATTAATTAGGCGTTTTTGCCCTTTCAAAAAAAAAAAAAGGTTTTTGT
AGCGTTTCTAAACAAATATTAAACCAATAAAGGTCATTTTAAAAGAAATGAGGTTGTTTGAATGGGGGTA
GTTACAAAAAAGGGGGTTTTTAACTTTGATTGTTTTGGGTTTGCTGTGAATTTGTTATAAAAATGGTTTC
TTAAATTTTTTTAAGAGAGATGTTTTGCAACCATTTTTCCAAAAACTCAAGGATTTGCTTGTAAAAGCGG
GGTTATCCTTGAGTTTTGGTTGCATGCGGTTAAATTATCGCTCGCTTGGTGCAAAGATTCTTGCTCTTTT
AAACAAGCTTTGAAGCGTTTCTTAAAGCTTAACCAACGCTCTTAATCACGCTTTATTCAAACAAAGCCTT
AATCCCCTACATAGACTTGTCTTGGGCGTGTGATTCTAGCTTGCGGGCTTTTGACATGCTCTAAAAGCTG
AGCGCACCAGCCTACGGTTCGGCCAATGACAAACACCGGCGTGAAAAAACGCACTGGGATTTTTAAAGCT
CTTAAAATCGTGCCGGAGTAGAAATCCACATTAGGGTAGAGATTCCTTTCAATGAAATACTCGTCTTTTA
GCGCGATTTCTTCCACTTTCGCAGCGATTTCGCTCAACCTCTCGTCCATTTTAACGCCTTTTTGGTGCAG
TTCGTCTTTTAGGCCTTTTAAGATTTTTGCGCGCGGATCGTAGCTTTTATACACCCTATGCCCAAAGCCC
ATGAGTTTGAAATTGTCGTTTTTGTCTTTCACGCGCGCAATATATTTATCCACATTTTTCACATCGCCGA
TTTCTTCTAATTGCAAAAGCACTTTTTCATTCGCCCCACCATGCAAATGCCCCCATAAAGCGCTAATGCC
TGCGCTAATGGCTGCATAAGGATGCACGCCGGTGCTAGCGACATTCCTTACCGTGGTAGAAGAGGCGTTT
TGGCTGTGATCAGCGTGCAAGGTTAGGATTTTATCAAAGGCTTCTATTTCTAGGGGCGTGATTTCCACTT
CGCCTTGAGTGGTGTGTTTCAATCGGCTATAAGGATACCCTCTTAACATGAAAAGGATATTTTCCACATA
AGAGCGCGCGATATCTGGATAAATAATGGGTGCTCCCACTTCATTACGATAGCAAATAGCCGCAAGCGTG
GGGATTTTAGCGACAATCCTTCTAGCCATAGTCTGGTAATCTTCTTCAGTGTGCATGTTTTGGTGCGTGG
AATAAAGGGTGGATAGAATAGACACACCGCTGGAGAGTTTCGCCATAGGGTGGGCGTTAGTGGGGAAAGC
TGAAAACATGTTTAACAAGCTCTCATGCACAAAGCTTCTGTGGCGCAATTCCAGTTCAAATTCCAAGCTT
TCTTCTTGATTTTTGGGCAATTCCCCTGTGAGGAGCAATTTGCACACATCTACATATTTGTATTTGGCGA
CCAAATCTTCTATTCTATGCCCTCTGTAATACAATTCGCCTTTTTTGCCATTGATATAGCTGATCTTAGA
TTGGCACCCGGCGGTAGAAGAATACCCTGGATCGTAAGAAAAAAACCCGGTCGTTTCAAAAAGCTTGGAA
AAATCCACCGCTTTAGGCCCACGAGTGCATTCAATCGTTTCAAATTCATAGCGTTCATTATTTTCATTAT
TGATTAAAGTGACAGACATTTGACTTCCTTAAGTTTTTAGAATGATAGCACTCCATTATAAGCCAAAAAA
TTAAATATTTTTTTAAAAGCATTTCGTTTTTTCAAGTTATTTCCAATCGCTACTTTTAAACACGCATTCA
AAAAAGATTTTTAGGGGTTATATAGTATTTTTGCGCTAGTATAGTTACTTAAATTTTATAAAAAGGATAA
GAAATGGCTTACAACCCTAAAATCTTACAAAAGCCTAAAGAGGGCGAAGAAATTACGATTAAAGACAACA
AATTGCATGTGCCAAACCACCCCATTATCCCTTTCATTGAGGGCGATGGCATTGGATCAGATATTACCCC
GGCGATGATTAAAGTCGTGGATAGTGCGGTTCAAAAGGCTTATAAAGGCGAGAAAAAAATCGCATGGTAT
GAGGTGTTTGTGGGCGAAAAATGCTATCAAAAATTTAAAGATCATAAAGAATTAAGCCCCGAAGAGCAAT
GGTTACTACCGGACACTATTGAAGCGATTAACCATTATAAAGTCTCTATTAAAGGGCCTTTGACCACGCC
TATTGGTGAGGGGTTTAGATCTTTGAATGTAGCGTTACGCCAAAAAATGGATCTGTATGTGTGCTTGAGA
CCGGTTAGGTGGTATGGTAGCCCGAGTCCGGTTAAAGAACCACAAAAAGTGGATATGGTGATTTTTAGAG
AAAATTCTGAAGACATTTATGCGGGCATTGAATGGCAAGAAGGCAGCACGGAAGCGAAAAAACTCATCCA
TTTTTTACAAAATGAATTAAAGGTTAAAAAAATCCGCTTCCCTGAAAGCAGTGGCATAGGGGTGAAACCC
ATTAGTAAAGAAGGCACAGAGAGGCTGGTTAGGAAAGCGATTGAATACGCTATTGATAACGACAAGCCAA
GCGTAACTTTTGTGCATAAAGGTAACATCATGAAATACACTGAGGGGGCGTTCATGAAATGGGGCTATGC
GCTCGCTCAAAAAGAATTTAACGCTCAAGTCATTGATAAAGGCCCATGGTGTTCTTTGAAAAACCCTAAA
ACCGGTAAAGAAATCATCATTAAAGACATGATCGCTGACGCGTTTTTGCAACAAATCCTTTTACGCCCTA
GCGAATACAGCGTCATTGCGACCATGAATTTGAACGGGGATTACATCTCTGATGCGTTAGCGGCGATGGT
GGGGGGTATTGGTATCGCTCCTGGGGCTAATCTCAATGACACAGTGGGCATGTTTGAAGCCACCCACGGC
ACCGCTCCTAAATACGCCGGGCTAGACAAAGTCAATCCGGGGTCTATTATTTTGAGCGCGGAAATGATGT
TAAGGCATATGGGCTGGGTGGAAGCGGCTGATTTGATCGTTTCTGCGATGGAAAAAGCGATTAAGAGCAA
GAAAGTAACTTATGATTTCGCTCGTTTGATGGATGGGGCTAAAGAAGTGAAATGCTCTGAATTTGCTAGC
GTGATGATTGAAAACATGTGAAAGAGCGTTTTTTAAGCTCTTAAATGGTGTTTGAATGCGAAAAAAGGCT
AATACTATCATAAGGAATGAAGTTGATAAAATTTGTGCGTAATGTGGTTTTGTTCATTTTAACGGCGATC
TTTTTAGCGCTCATGCTCTTAGTGAGCTATTGCATGCCCCATTATAGCGCGGCTGTCATTAGCGGGGTGG
AAGTCAAAAGGATGAATGAAAATGAAAACACGCCCAATAATAAGGAAGTAAAAACCCTTGCTAGAGATGT
CTATTTTGTGCAAACTTACGACCCTAAGGATAAAAAAAGCGTGACCGTTTATCGTAACGAAGACACGCGC
TTTAGCTTCCCTTTTTATTTTAAGTTTAATTCGGCTGATATTTCAGCCCTCGCTCAAAGTTTAGTCAATC
AGCAAGTGGAAGTGAAATACTACGGTTGGCGGATCAATTTGTTTAACATGTTCCCTAATGTGATTTTTTT
AAAGCCCTTAAAAGAGAGCGCTGACATTTCAAAGCCCATTTTTAGCTGGATTTTATACGCTTTGCTGTTA
ATGGGCTTTTTTATCAGCGTGAGCTCTGTCTGCACTTTATTTAAGAGCAAATCTCATTAATTCTTTTAGG
CTTTGTTGGAAAATCACAATGGGGTTATTGGAGCGTTTGTTAAAAAGCTCAATATAGGGCAAACTGACGC
TGTGAAAAGTGGCGTTGTTTTCTCTCAAATTGATAGCGATTTTATAGTCTAGTTGGTGGGATTTCAATAA
AAAATCATTCAGCAAACAATCATTAATCAAGCCCAAATTATCATGGCTAATCACAAGTATTTTGGCTTTT
AATTTTAGGGCAAGATCTAGCATGTTTTCTTCTAAAGTGATAGGCACGCATAACCCCCCAGCCCCTTCAA
CGATGACTAAATCGTAAGTTTTGGTGAAATTTTGGAGGCGTTGGATTAAATGATGCGTGTCAATGGGGGC
GTTTTGGTTTTCTTCTTGTTGGGCGATGAAGGGGGCTGAAGCTTTGGCGTAACGATAGAATGAAATGTCT
TTTAAGGTTAAAGAGCGATCTACAAGGCGGTTATCTTGCAAGAATAAATGCGCATCGCTAAAGTGGTTGG
TTGTGTCATTGACGCCTGTTTCAATGGGCTTTAATAGAATCGTTCTAACGCCACAAGCGTTGCAATATTG
GGCTAATAGCCTAGCGCATGTGGTTTTTCCGGCATTAGTGTTAGTCGCGCTGATAAAGAGCATGGTTTAA
CCTTTAAATTGATACGCGCCCTCAAAGATTTGTGCTGTCAATGCATGTTTGATTTGTGGCAACTTCACAT
TATCAAAAATGAAACTTAAAATATTGTGGAGCGAGTTATACAAAATTTTGTCAATTAACGCATAAGTCAG
TCTAACGCCCTCTGCTTGAGCGGTTATGATGCTTTTAGACACTCTAAAGCTGATGTTACCAAGCTGTGCC
GCTAAATCTGAGATAAAGCAATAGCTTGCATCGGTGTCTGTGGTGTTAGCAAGCGCTTTAGCTATTAGTA
TTTTACTCACTTTTTCCTTGCTCCTCTAGCACAAGAACACATTCTGAAATCTCATCAGTAGGCACTAAAA
AGTCATAGCTCGATCTTATTTTTATGCACTTTTTTGAGCCATATTATAGCGCTTTATCCTTGAGCTTTCA
TGCGGTCATTAGGGTTTATTTGGTATAATATCAAAACTTCATTTAAGGTTGGTTCTTATGAATATTTTAT
TTGGGATTAGCGACACGCAAGAATGTTATAACGCTATTAAATTCGCTGTCAAATTAGCCCATTCGCTTAA
AGAGGTCCGTTTCACCTTGTTGCATGTGAGCATGGAAGTGTTTATTTATAGCGAAAGCGGGATGATGGAT
TATGGTCAGACAGAAGCCTTAGAAGAAGAAAAAGCTAAGGCTTTGTTAAAGCAATTTGAAGACGCTTTCA
AAAAAGAGAATATAGAGTGCGAGAGCGTTCTAAAAATCGGCGATTTGATTGATGTGGTCTTAGAAATGGC
GAAGGATTATGATTTGTTATTGATCGGGGCGAGCGAATCTAGTTTGTTGTATCGTTTGTTCATTTCGCAC
CAAAATAGCCTTGTTGAACAATCCAGTATCCCTGTTGTGATCGCCAAGTAGCATGGATAAGCAGCATGAA
AATGTATGACATACCCACCCCCACCATGGCGCAAGTGATCATGGTTGATGACCCCATTACGACGGCGGAA
TTTGTCATCTCTGCTTTGAGGGATTTTTTTGACAAGTCTTTAGAAGAGGCTCAAGCTCTCACATCAAGCA
TCCATCGTGATGGCGAGGGGGTTTGTGGCGTCTATCCTTATGATATTGCCAGGCATAGGGCAGCATGGGT
TAGGGATAAAGCCAGAGAACTGGATCTCCCCTTAAAATTATTGGTAGAAGAGATAAGATAATGGCTAAAT
TCAATCAAGATCTCAATGAAGTCCTAAACCGAGCTTTAAATTTAGCCTTAGATCTTAACCACGCCCTTTG
CACCACAGAGCATGTGTTATTGGTCATTTTAGAGCATGAGAGCGGGGCAAAGATGATTGGTGCTTTAGAA
AGAGATGACTATGATAGATTAAAACAAATCCTTAAAGACTATTTGTTGCAATATGTGCCTTTAAAGAGCG
ATCCAGCCAAAATGCCTGCCAGGAGTTTTGTGCTATTAAGAATGCTTAAAAGAATGTATGCGAGTGGTTT
TGAGAGCGTGGGCGTGGAAGAATTGCTTATTTTAATGCTGGATCACCCCGATTGTTACGCTTCAAAACTC
ATGGATAGTTTTGGCATCGCTCGTTTGTATTCTAATCCTAATTTATTGGATTTGGATAACCATGGCATTC
CTAATGACACCAATAATGAAGAAGCGCCCAAAAACACTCCCCTAAAAAAATACGCTAAGAATTTGAGCGC
TTTAGCCCAAGATAACGCTTTAGATCCAGTCATTGGCAGAGAAGAAGAGATTTTAAGAGTGATAGAAATT
TTAGGGCGCAGAAAAAAGAATAACCCGCTTTTAATTGGCGAAGCGGGCGTAGGGAAAACCTCTATCGCTG
AAGCTTTGGCTTTAAAGATCGCTCAAAAAGAAGTGCCGGAGTTTTTGCAAGAATATGAAGTCTATTCTTT
GGATTTAGCTTTAATGGTGGCTGGGGCAAAATACAGAGGGGATTTTGAAAAACGCTTGAAAAAAACGCTC
AAAGAAATCCAAGAAAACGGCCGTATCATTTTATTCATTGATGAAATCCACACCCTTTTAGGCGCAGGGA
ACACTAACGCTGGGAGCTTGGATGCAGCAAATATATTAAAACCGGTTCTAACGGATGGGAGCTTGAAATG
TTTAGGAGCGACCACTTTTGAAGAATACCGCAGCGTGTTTGAAAAGGACAAGGCTTTCAACAGGCGCTTT
TCAGTCATAAAAGTTGAAGAGCCTTCTAAAGAGGCGTGTTATTTGATTTTAAAAAAGATCGCTCCCCTTT
ATGAAGAACACCACCAGGTGCGTTATGATGAGAGCGTGTTTAAGGCATGCGTGGATTTGACGAGTGATTA
CATGCATGATAGATTCTTGCCGGATAAAGCGATTGAATTGCTAGATGAGGTGGGATCGAGGAAAAAAATC
AGCCCTAAAAAGGGCAAAAAAATCGGCGTTGATGATGTGAAAGAAGCGCTCGCTATAAAGCTTAAAATCC
CTAAAATGCGTTTGAGCAGCGATAAAAAAGCCCTTTTAAGGAATTTAGAAAAATCGCTTAAAAATAAGAT
TTTTGCCCAAGCAGAAGCGATCAATCTTGTTAGCAATGCGATTAAAATCCAGCATTGCGGGCTTTCTGCA
AAAAATAAGCCTGTGGGGAGCTTTTTATTCGTGGGGCCTAGTGGGGTGGGGAAAACAGAGTTGGCTAAAG
AATTGGCCTTGAATTTGAATTTGCATTTTGAACGCTTTGACATGAGCGAATACAAAGAAGCCCATAGCGT
GGCCAAGCTCATCGGGAGTCCTAGCGGTTATGTGGGGTTTGAGCAAGGGGGGTTATTGGTGAATGCGATT
AAAAAACACCCGCATTGCTTGCTGCTTTTAGATGAGATAGAAAAAGCCCATTCTAATGTGTATGACTTGT
TGTTGCAAGTGATGGATAACGCCACTTTGAGCGATAATTTAGGCAATCAGGCGAGCTTTAAGCATGTGAT
TTTGATCATGACTTCAAACGTGGGGAGTAAGGATAAGGATACGCTAGGGTTTTTTAGCGCTAAAAACACC
AAGTATGATAAGGCCGTTAAAGAGCTTTTGACCCCTGAATTACGATCTAGGATTGATGCGATCGTGCCGT
TTAACGCGCTTGGTTTGGAAGATTTTGAACGCATTGTTTCTGTGGAATTAGACAAATTAAAAGCCCTAGC
GCTAGAGCAAGACATAGCCTTAAAATTCCATAAAGAAGTTTTGAAATCCATCGCGCAAAAAAGCTATCAA
ACGACTTTAGGAGCGAGGGAAATTAAAAAAATCATTCACAATGAGATCAAAACCCCATTAAGCGATCTAC
TGCTCTTGCAATCGTTTAAAAAACCTTGTAAGATCGCTTGCTTGCTAGAAAAAAACCAATTGGTTTTGAA
AGAAATCAAGCGCGTGCAAAAGGTGAAAGAAAATGACTTTTGAAATGCTTTATAGTAAGATCCATAGGGC
CACTATCACAGACGCTAACCTCAATTATGTAGGCTCGATCACCATAGATGAGGATTTGGCCAAGCTTGCC
AAGCTTAGAGAGGGCATGAAGGTAGAAATCGTAGATGTCAATAACGGCGAACGCTTCAGCACCTATGTGA
TTTTAGGGAAAAAAAGGGGCGAGATTTGCGTCAATGGCGCAGCAGCCAGAAAGGTGGCCATAGGCGATGT
GGTGATCATTTTAGCTTATGCGAGCATGAATGAAGATGAAATCAACGCGCACAAGCCATGCATCGTGTTA
GTGGATGAAAAGAATGAAATTTTAGAAAAATAAGGGGTTAGAGATGGATTTTAGTCAATTGGGCGGGTTA
TTAGACGGCATGAAAAAAGAGTTTTCCCAACTAGAAGAAAAGAATAAAGACACGATCCACACTTCCAAAA
GCGGTGGGGGAATGGTGAGCGTGAGTTTTAATGGGGTGGGGGAGTTAGTGGATTTGCAAATTGATGACAG
CCTGTTAGAAGATAAAGAAGCGATGCAAATCTATTTGATGAGCGCTTTGAATGACGGGTATAAAGCCGTA
GAAGAAAACCGAAAGAATTTAGCCTTTAACATGCTGGGGAATTTGGGGAATTTTGCTAAATTGTGATGTT
TCACAAAGCCCTTATCATTCTATTGGTTCTATTGGTTTTTTTGAACGGCTTAGGGGCTTATGATTTCAAG
CATTGTCAGGCTTTTTTTAAAAAAGCGAGCCTTCAAAAAGGGGGCGTGGCTTTAAAAGAATTGCCTAAGG
GCGTGTATTTGTATTATTCCAAAACCTACCCCAAACACGCCAAGGTTATCAAATCTGATCCTTTTGTAGG
GCTGTACTTGTTGCAAAGCGCGCCAAGCGAGTATTCTTATACCTTAAGGGATTTAGACAAAGACGCCCTT
ATAAGGCCAATGGCTAGTATAGGGGATAAAGAAGCCATAGAAGTGCGATTGCTCTCAAAGCAAAAAGGTT
ATGAGCGCTACGCCCAAATTTCACAAGAGATTCAAAAAAATGGCGTTATCAGCAATATTTGCTATCAAAT
GTTAGGGCTAGGGGTAGGGGGGAATGGCTTTATAGAAACGAAATTTATCAAGCGCTTTTTAAACCAAAAA
GAGCCTTATTATGGGGATATTGGGGTGCGTTTAGAAGAAGGTAATAAGCGTTTAGTGGTGGCGCAATTTG
ATCCCTTTTTCCCTAAAAACCCTTTTTTAAAAAACGATGAAATCCTAGCGATCAACTACCAAAAGATCCA
CTCGTTAGCGGAGTTTGAATGGGTGGTGAGCAATCTTAAATACCAAAGCCTTGTAAAAGTAAGCATCAAA
CGAAACCATAAAATCAAAGAAGTAACGCTCAAAGTCAATAAGCGTTATGGGGGGTTTTTGCTCAAAGACA
CTTTTTTAGAGCGCTATGGCATCGCTTTAGACAAGCGTTTCACTATCACTAAAATAGGCAGTCATTTGCC
CAAAGGCTTGGATTTTTTAAAGCTTGGGGATAGGATTTTATGGGTGAATCGTAAAAATGTGGCGTCCAAC
CCAAAAGCCTTAAGAGAAGCGTTAAGCGCGCCTAAAATTGAATTGTTGGTATGGCGTAAAGGCTTTGAAT
TTTACATTAAAGTCCGTTGAAATATTGATGAAAAATGACGCTTATGAGATTATCCTTTCTTGGTTTATCA
CGCCTCTCACGGCGATTTTAGGGCGTTTCGCTGAATTTTTTCTCTACACCTTGCATGCACAATTGGTGTT
TAATAGCGTGGTCGCTTTGGCGTTCATGCTCTTTGCTTATAGGAGTTTGAAAGAACAGAATTTCTTCAGC
GCCAGCGCGCTAACAGAAGCGTTATTGTTTGTGGGGTTTTTTGCGCTTTTTAACTACGCTTTAAAAAATC
CCATGCATTTTTATGAATTTTTCCAAAACGCTATTTTTATTGCGCCTAACATGATCGCGCAAAGCCTCTC
TCAAAGCTTGAGCAACTTTTCTAACCACGCGCTTTCTTTAGATTTTATCTTTAATCATGGTTTTTATGCC
CTTAGTTTTATCAGCGATTTGAGCCATAATGAAATGTCTGTGTGGCTTTTTTTAAGCATTTTGCAAGGGC
TTTTTTTGAGCGTGCTGTTTGCGATCATCATTTTAGTGTATTTAGAAGTGCATGTGTGGTGCTCTTTAGG
GGTGCTGTTTTTAGCGTTTGGGTTTTTTAAAACCTGGAGGAGCGTTGTGGTTGTGTGCCTAAAAAAATGC
TTCGCTCTTGGGTTTTACAAGCCTTTTTTGTTGTTGGTGGGGTTTTTGAATGTGTCGGTTACTAAGGCTT
TAATAGACGCGCATGTGCAAGAAAAACAAGACTTAAGCCTTTTATTGGTGGTAGCGTTATTTTTGTGTTG
CGTTTTTATCATAGGCGTGCCTTTTTTCATCAACGCTTTGTTTAGGGTGCAAAACAGCTTTAAAGAAACT
TACAAACTCGCTACCAATTTGAGTGTTAACCTCAGCCAAAACGCCCTTAATTCCTTACAATATATCACGA
ACCCACCCGCTTCCTCTCCTATTTCTACTTCTACAAGCGGAAGCGTCTCTAAAGAAAAAGAAACGCATTC
CCCCACATTCAAGGTAGAAACCACTCAATTAGATGTAAAAATCCCAAATTTCAAGCAAAAAAAGGTTAAA
AAGGATACAATAAATACAAAAAATGAAATTTAAATAAATAGGAATTTAATGAGAATTTTTTTTGTTATTA
TGGGACTAATATTGTTTGGTTGCACTAGTAAGGTGCATGAGATGAAAAAAAGCCCTTGCACATTGTATGA
AAACAGGTTAAATCTCGCATGAAAGAAAAACCTTTCAATAACGAGCAATTGATCTATTTAGAAGAGCTTT
TAAGCCACCAAGAAAAGCATTTAGAAAACAAGCTTTCTGGTTTTTCGGTGAGTGATTTGGACATGCAAAG
CGTGTTCAGACTGGAGAGGAACCGCTTGAAAATCGCTTATAAACTCTTAGGCTTGATGAGTTTTATCGCT
CTTGTTTTAGCGATCGTTTTAATCAGTGTTCTACCCTTACAAAAAACCGAACACCATTTCGTGGATTTTT
TAAACCAGGACAAGCATTACGCTATTATCCAAAGAGCGGATAAAAGCATTTCCAGTAATGAAGCGTTGGC
TCGTTCGCTCATTGGGGCGTATGTGTTAAACCGGGAGAGCATTAATCGCATTGACGATAAATCGCGCTAT
GAATTGGTGCGCTTGCAAAGCAGTTCTAAAGTGTGGCAACGCTTTGAAGATTTGATTAAAACCCAAAACA
GCATTTATGCGCAAAGCCATTTGGAAAGAGAAGTCCATATCGTCAATATTGCGATCTATCAGCAAGACAA
TAACCCCATTGCGAGCGTTTCTATTGCAGCTAAACTCATGAATGAAAACAAGCTAGTTTATGAAAAGCGT
TATAAAATCGCGCTGAGTTATTTGTTTGACACCCCGGATTTTGATTACGCTTCCATGCCCAAAAACCCTA
CCGGCTTTAAAATCACTCGCTACAGCATCACTGAAATCGCGCCGACTAATAGGGGCGATTGATGCGTAAG
GTTTTATACGCTCTTGTGGGCTTTTTGTTGGTTTTTAGCGCTTTAAAAGCCGATGATTTTTTAGAAGAAG
CTAACGAAACAGCCCCGGCGAATTTAAACCACCCCATGCAGGATTTAAACGCCATTCAAGGGAGCTTTTT
TGACAAAAACCGCTCAAAAATGTCCAACACTTTGAACGTTGATTACTTTCAAGGGCAAACCTATAAAATC
CGCTTGCGTTATGCGATGGCGACCTTATTGTTTTTTTCAAAACCCATTAGCGATTTTGTTTTAGGGGATA
AGGTGGGCTTTGATGCGAAAATCTTAGAAAGTAACGATCGCATTTTGCTCATCAAACCCCTACAAATTGG
CGTGGATTCCAATGTCAGCGTGATTGATAATGAGGGTAAGATTTTTTCTTTCTATGTGTTTTCTACCACT
TTCACTAGCTCCAAACACCCTAATTTGCAGGTTTTCATAGAAGATAAAAACTATTATTCCAACGCTTTTA
TGAAGCCGCAAAACAAAGAAAATACCCTTGAAAAGACTCCCACAAACAACAACAAACCCTTAAAAGAAGA
AAAAGAAGAAATTAAAGAAAAAGAAGAAGAAACTATAACGATTGGCGACAACACGAATGCAATGAGAATC
GTTAAAAAAGACATTCAAAAAGGCTATAGGGCTTTAAAAAGCTCTCAAAGGAAATGGTATTGTTTAGGGA
TTTGTTCTAAAAAATCCAAACTCTCTTTGATGCCTGAAGAAATTTTTAATGACAAGCAATTCACTTATTT
CAAATTTGACAAAAAATTAGCGCTCTCTAAATTCCCGGTGATTTATAAAGTCGTTGATGGTTATGATAAC
CCGGTGAATACTAGGATTGTGGGCGATTACATTATCGCTGAAGATGTTTCGGCTAAATGGACTTTAAGAT
TAGGTAAGGACTATTTGTGTATCCGCTTTATCAAAAAGGGTAAAGATGAATAAGTGGCTTAAGGGAGCAC
TTGTTTTTGCAGGGGGTTTTGCAACAATTATAACAATTTCTTTAATCTATCATCAAAAGCCAAAAGCCCC
CCTAAATAACCAACCCAACCTTTTGAATGACGATGAGGTGAAATACCCCTTACAAGACTACACTTTCACT
CAAAACCCACAGCCAACTAACACAGAAAGCTCCAAAGACGCTACCATCAAAGCCTTACAAGAACAGCTAA
AAGCCGCCTTAAAAGCCCTAAACTCCAAAGAAATGAACTCTTCTAAAGAAGAAACTTTTAAGAGCCCTCC
CATAGATTTAAAAACAAACACAACCCCTCCTAAAAAAGACTTTTCTCTAAAGCAATTAGATTTACTGGCC
TCTCGCATCACCCCTTTCAAACAAAGCCCTAAAAATTACGAAGAAAACCTGATTTTCCCCATGGACAACC
CTAAAGGAATCGATGGTTTTACCAACCTTAAAGAAAAAGACATCGCCACCAATGAAAACAAGCTTTTACG
CACCATTACGGCCGACAAAATGATACCCGCCTTTTTGATCACGCCTATTTCTAGCCAGATCGCCGGTAAA
GTCATCGCGCAAGTGGAAAGCGATATTTTTGCTCACATGGGCAAGGCCGTTTTAATCCCCAAAGGCTCTA
AAGTCATAGGCTATTACAGCAACAATAACAAAATGGGCGAATACCGCTTGGATATTGTATGGAGCCGCAT
CATCACCCCCCATGGCATCAATATCATGCTCACTAACGCTAAAGGGGCAGACATTAAAGGCTATAACGGC
TTGGTGGGGGAATTGATTGAAAGGAATTTCCAACGCTATGGCGTGCCGTTACTGCTTTCTACGCTCACTA
ACGGCTTGTTGATTGGGATCACTTCGGCTTTAAACAACAGAGGCAATAAAGAAGGAGCCACCAATTTCTT
TGGGGATTATCTTTTATTACAATTGATGAGGCAAAGCGGCATGGGGATCAATCAAGTGGTCAATCAAATT
TTAAGAGACAAGAGCAAAATCGCTCCTATTGTGGTGATTAGAGAGGGAAGTAGGGTCTTCATTTCGCCCA
ATACTGACATCTTCTTTCCTATACCAAAAGAGAATGAAGTCATCGCTGAGTTTTTGAAGTAACTCAAAAA
CACCCGATTAAAAACGCTATAATAACCCTAAAAAACAAAAGAGAGCCTGATAAGAAAACTCATGAAAATT
AAAAATATCTTACTGAGTGGGGGGAGCGGAAAACGCCTATGGCCTTTAAGCCGTAGCCTATACCCTAAGC
AATTTTTAAAGCTTTTTGGCAATGAAAGCTTGTTTGAATTGAGTTTTAAAAGAAACGCTTCCTTAGTGGA
TGAAACGCTTATTGTGTGCAATGAAAAGCATTATTTTTTAGCCCTAGAAGAAATAGAGAGCGAAATCAAA
AACAAAAGCGTGGGTTTTTTATTGGAGAGCTTGAGTAAAAACACCGCTAACGCCATCGCTTTGAGCGCTT
TAATGAGCGAGAGAGAAGATTTACTCATCGTTACGCCAAGCGATCATTTGATTAAAGACATTCAAGCGTA
TGAAAATGCAATCAAAAAAGCGATTGATTTAGCCCAAAAAGGCTTTTTAGTCACTTTTGGGATCAATATT
GAAAAGCCCAACACGGAGTTTGGGTATATTGAAAGCCCTAATGGTTTAGATGTGAAGCGATTCATTGAAA
AGCCAAGCCTAGAAAAAGCGATAGAGTTTCAAAAAAGCGGGGGTTTTTATTTCAATAGCGGCATGTTTGT
TTTCCAAGCGGGCGTTTTTTTAGACGAATTGAAAAAGCATGCCCCTACTATTTTAAAGGGGTGCGAAAGA
GCGCTTGAATCTTTGGAGAGGGCGTCTTTTTTTGAAAAAAAGATCGCTCGTTTGAGCGAAAAGAGCATGC
AAGATTTAGAAGATGTGAGCGTGGATATAGCTTTAATGCAACAAAGCCACAAGATCAAAATGGTAGGATT
AAACGCCAAATGGAGCGATTTAGGGAATTTTAACGCTCTTTTTGAAGAAGTGGCTAACGAGCCTAAAGAA
AATGTCAGCCTGAATCAAACGCCTGTTTTTGCCAAAGAGAGCCAGAATAATTTAGTGTTTTCCCATAAAG
TGAGCGCTCTTTTAGGGGTTGAGGATTTAGCCATCATTGACACTAAAGACGCTCTTTTAATCGCTCATAA
AGACAAGGCTAAAGATTTAAAAGCTTTAGTGAGCGAGGTGGAAGCAAACAACCAAGAATTGTTGCAAACG
CACACTAAAGTGTATCGCCCTTGGGGGAGCTATGAAGTCTTGCATGAGAGCGGGTGTTACAAGGTTAAGA
TTTTAGAAGTCAAACCTAACGCAAGGCTTTCTTTGCAAAAGCATTTCCACAGGAGCGAACACTGGGTGGT
GATTAGCGGGATGGCGAGCGTGGAGTTGGATCGCCAATCGTTTGAATTGCAAGCTAATGAATCCACTTAT
ATCCCTAAAAACACCTTACACCGCCTGGCTAATTACGGCAAAATCCCTTTAACCATCATAGAAGTTCAAG
TGGGCGAGTATGTCGGTGAAGACGATATTGTAAGGGTTGATGATGATTTTAACAGACAAAATCAAGGAAA
ATAAATAAAGGAAAAATAATGAAAGAAAAAATCGCTTTAATCACCGGGGTTACCGGGCAAGACGGGAGCT
ATCTGGCTGAATACTTGCTGAATTTGGGTTATGAAGTGCATGGGTTAAAAAGGCGCTCTTCTAGCATCAA
CACTTCTAGGATCGATCATTTGTATGAAGATTTGCACAGCGAGCACAAAAGGCGTTTTTTCCTGCACTAT
GGGGATATGACCGATAGCTCTAATCTTATCCATTTAATCGCTACCACTAAGCCTACAGAGATTTATAATT
TAGCCGCTCAAAGCCATGTGAAAGTCTCTTTTGAAACCCCAGAATACACCGCTAACGCTGATGGTATTGG
CACGCTAAGGATTTTAGAAGCCATGCGGATTTTAGGCTTAGAAAAGAAAACGCGATTCTATCAAGCCAGC
ACGAGCGAATTGTATGGCGAAGTTTTAGAAACCCCACAAAACGAAAACACCCCCTTTAACCCACGAAGCC
CCTATGCGGTCGCTAAAATGTATGCCTTTTACATCACCAAAAATTACAGAGAGGCCTATAACTTGTTTGC
GGTTAATGGCATTCTTTTTAACCATGAAAGTAAAGTAAGGGGCGAAACTTTTGTCACTCGTAAAATCACA
CGAGCCGCTAGCGCGATAGCGTATAACTTAACGGATTGCTTGTATTTAGGGAATTTAGACGCTAAAAGAG
ACTGGGGGCATGCCAAAGATTATGTGAAAATGATGCACTTAATGCTCCAAGCGCCCATTCCACAAGATTA
TGTGATCGCTACAGGCAAGACCACAAGCGTGCGCGATTTTGTGAAAATGAGCTTTGAATTTATCGGTATT
GGTTTAGAGTTTCAAAATACAGGGATTAAGGAAATCGGTTTGGTTAAAAGCGTTGATGAAAAAAGAGCGA
ACGCTTTAAAATTAAACTTAAGCCATTTAAAAACAGGCCAAATCGTGGTGCGCATAGACGAGCGCTATTT
CAGGCCTACTGAAGTGGATTTGCTTTTAGGCGATCCCACTAAGGCAGAAAAAGAGCTAGGTTGGGTTAGG
GAATACGATTTAAAAGAGTTGGTTAAGGACATGATGGAACACGATTTAAAAGAATGCCAGAAAAACCTTT
ACTTGCAAGATGGGGGTTATATTTTAAGGAATTTTTATGAATGAGATTATTTTAATCACCGGCGCCTATG
GCATGGTGGGGCAGAACACGGCGTTGTATTTTAAAAAAAATAAGCCTGATGTTACTCTACTCACCCCTAA
AAGGAGCGAATTGTATTTATTGGATAAAGACAATGTTCAAGCTTATTTGAAAGAATACAAGCCTACAGGC
ATTATCCATTGCGCCGGGAGAGTGGGGGGCATTGTGGCTAACATGAGCGATCTTTCAGCTTACATGGTTG
AGAATTTATTGATGGGCTTGTACCTCTTTTCTAGCGCTTTAGATTTGGGCGTGAAAAAAGCCATTAACCT
AGCGAGCTCTTGCGCTTATCCTAAATTCGCCCCTAACCCTTTAAAAGAGAGCGATTTGTTGAACGGCTCT
TTAGAGCCAACGAACGAAGGCTACGCTTTAGCCAAACTCTCTGTGATGAAGTATTGCGAGTATGTGAGCG
CTGAAAAAGGCGTTTTTTATAAAACCCTAGTGCCTTGCAACCTTTATGGCGAGTTTGACAAATTTGAAGA
AAAAATAGCGCACATGATACCCGGGCTCATTGCTAGGATGCACACCGCTAAATTAAAAAATGAAAAAGAG
TTTGCGATGTGGGGCGATGGCACGGCCAGGAGAGAATATCTAAACGCTAAAGATTTAGCTAGGTTCATTT
CTCTAGCTTATGAGAATATCGCTTCAATCCCTAGCGTGATGAATGTCGGCTCTGGTGTGGATTACAGCAT
TGAAGAGTATTACAAAATGGTCGCTCAGGTTTTAGATTATAAGGGCGCGTTTGTGAAAGACTTGTCCAAA
CCAGTGGGCATGCAGCAAAAGCTTATGGATATTTCCAAACAAAAGGCTTTAAAATGGGAATTAGAAATCC
CTTTAGAGCAGGGCATCAAAGAAGCTTATGAGTATTATTTGAAGCTTTTAGAGGTTTGAAATAAAATCAT
AGAGCTATAAAAACGCTCCGCTATTAAGCATTAGGCTGGCGGTAGTTACGATATTGTGATTATTTGGCTT
CAAACCAAGCTTTGAGCTATTGAAAGGGTTTTGGTGCACGCTTCGCTCTCAAGCGCTTTTTTATCATCAA
GCCCGCTTTTTTTGTAACACCTGCCATTAACCCTCTTTTATTGCAAGTTTTCTCAAATAGATTAATTATA
GTGATTTTAGAGGGTAGGGGTAGAGGGGTTTTAAAAAGTGCCTTAGCCTTAACAAATCCTAGGCAATAAT
TCGCCTTCTGGCATCTCTAAGATTCTTTCAAAACCCCATGCGTTCTTTAAAACCACGCTAGGATAAGGGT
TTTCAAACACTTCGCCAATCATGCAAGCGTTTTTAGCTTTTTCGTTACTTTTTAAAATTTCTAAGGCTTT
AGGGGCGTCTTTTTGATTGATCGCTAAAACAAACACCCCCTCATTGGCTAGTGCGTAGGGTTCTAGCCCT
AAAATCTCACAAATCCCTTTAGTTTCTTCTTTTAAGGGGATTTTTTCTTCTTCTATAACGATTTTCACTT
TGGAGCTGTTCGCCCATTCGTTCAGCACGCTCGCTAACCCGCCCCTGGTCGCATCTCTTAAAGCATGGAT
TTTGAGATCGCTTAAAAATAGGGGTTTTAATAAGGGATAGAGCAGTTGGCAATCGCTTTCTAGATTAGTT
TTAAGCTTGATTTCATGACGCATCGCAAACAAGCTTGCCCCATGATTGGCGATAGTGTCGCTTATGATAA
TGGCTTGGCCTTGTTTTAAATGGCGTGAAGAAATCCCTGGCTTGATGGTTTTACCAATACATGTTGTGTT
GATAAAAAGCTTATCCACGCTCCCCTTTGGCACGACTTTAGTGTCTAGGGAGAGGAGTTTTAGGTTGGCT
TTAAGCAATTCTTTTTGTATGGATTGTAAAATTTGTTTTAAAAGAGGGATTTCTAAGCCTTCTTCTAAAA
TAAAACCCATATTCAAATACAAAGGTTCGCCCCCTTGCACGCTCACATCATTCGCGCTCCCGCAAACGCA
AAGCTTGCCTATATCGCCCCCATTAAAAATTAAGGGCGTGATGACAAAACTATCCGTGCTCACGCAATAT
TCCCCACTAGCTTTAAATTTAGGGGCGTCTTCATCAAACGCAACGATAAATTCTTTTAAATAGGGCATAA
AGACTCGCTCAATTAAAGCGTTTGTTTCTTTCCCTCCGTTCCCGCATGCTAGAGTTACACTATCCATTTT
TATCCTTTTTTAATGATTGTAGGGTTGAAATACGCCATTAAGGCTTGACCGACAGGGATACTGCTATCGT
TAGGGGGGAAATGCTTGTGGAAAAAATACTGCCTTTTTAGCCCCCTCAATCGTTTGGCTAATTGCTCGCA
TAATAACTGGTTGCAAAACACGCCCCCACTGCACACCACCACATGTTCTTTAAAAGGCGCAATCAAAGCG
GTAATGATTTCTACTAAGCTGTTAAAAAATTTCTTAGCGATGCGTTTGGGCTCTAAAACGCCCAAGTCCT
TTTCAAACGCTTGATAAAATTCTTTTAAACACACCACGCTGTTTTTGATTTTAAAAGGGTAAAAAGCGAT
CTCATCGCTTTGTAAGGCTAGATTTTCTAAAACCTGCCCGCTCTCTGCTTCAAAGCTAATCGTTCCTACT
AAATCCAAACTAAACGCTACTATATCAAACAAACGCCCTATGGAATTGGTGGCTATGCTTTGAATTTTTC
TGTCATGCATTTGCTGAAAAATTTCTAATTCGTCTTCTTTAAAATGTTTTTGAACGCGCTTTAAAAGCTT
GTTGAGTTGGTGTTTTAAAGCGATTTCTAAAACCAGGCGTTTAGGCTCTTTGATCGCTTTTTCCCCCCCT
AAAAGCAGAAATTCTTCAAACCTGGCGGTTTCTTCAATGCGTTCAAAATCCCCCACAAAACACTCCGCCC
CATAAATCTTATTTTCATAAGCCCCACTCCCATCCCAGATGATGCCTATAAAAGGGTTGTTTAAGCGCGA
ATCTTGTAATAATGCGTCTAAAATGCTCGCTAAAAAGTGGGCATGGTGGTGCTGGACTTGCAACAAGGGC
GTATTAAAACCACAAGCCATTTGAGTGGTGGTGTAGTTTTGATGCTTATCGCAAGCCAAGAGGGTGGGTT
TAAAATCATAGGTTTTTAAGAAAAAATTCAAAGTTTCTTTAAAGTGCTTTTCATTTTCTAAAACGCTCAA
GTCCCCGCAAAAAGGCGAGAGTAACAAGGTAGAAGTTTCACTATCCAATAAGCTAAAATGCCCTTTTTGC
TCCGCTCCAAGCGCTAGAATCTTTTTTTTGCAAATCTTAGAGCGTTTAGGCAAAGTGAGATAAAGTGGGG
CAAACCCCCTAGCCAAACGCATGGGGCGAATCGCATTATCCACATGCTGCACGACACTATCATCAATCCT
GTGGATGATAGCGCGATTGTGCGTGAGCTTAAAATCAAAAATGAAACTCAAGGAATCAATCTCAGCCTCA
TCGCTCGCTAAAGGGAGGGAGCTGAAATTCGCGCTCGTGAATATAATGGGGAAATCCAATAAATCCAATA
ATAAAGCATGCAAGGGGGTATAGGGTAAGATGACGCCATAAAAGGGGGAGTTTTTAGCGATATTAGGGGC
TAATTGCGTGTTGGGTTTTTTACGCGCTAAAAGAATGGGAACACTTGTGGAATTTAAGCTTTCGCATTCT
AATGCATTCAAAAACGCATGCTGTTTGGCTGTGTTTAGATCTTTAAACATGAGCGCGAAAGGTTTTAGGG
GGCGGTTTTTTAAAAGCCGTAATCTTTCTATGGTTTGAAAATTCCTCGCATCGCACAAGAGGGCAAAGCC
TCCCAAACCTTTAAGAGCGATGATTTTACCCTTTTGAATGTCTTTAGCGCATTCTAAAAGAGCGTCATCA
TTTTTGAATCGCTTGTAATTGAGCGTAATACCGCACTTTTTGCAGCTGATGCCTTGAATGTGGAAGCGTT
TGTTATTGGTATCTTTATAAACGAATGTGCAAAATCCACAGAGTTTGAAAGGCTTTAGGGCGGAGTTTTC
TCTGTCGTAGGGCAAAGCGTTTAAAAGGCTGTATCTTGCTCCGCATTTCGCGCAAGAATTGAAAGCGTAA
TGGAAATAGGGGGAGTTTTTATCTCTAATTTCGCGCAAGCAATCCTCACACACGCCTAAATCTTTAGGGA
TTTGACTGAGCAAATTCAAAGGGTGGTTCTTGCTTTCTAAAATCCTAAAACCATTGGATTTGAGCGTTTT
ATCATAAGGGCTAATAATGATTTTTTCAACCAACGCTAAAGGAGGTAACCCTTTTTTTAGGGCGTTTAAA
AAAGACTCTGTTTTATGAGCGGGTAAGATAATTTCTAAAGCCGCTTGGGTGTTACGCACAAAGCCTACAA
GCTCTAATTTTTGAGCTAGGGTATAAATAAAAGGGCGCATGCCCACGCCTTGGACCACGCCAAAAAGCGT
GATTTTATTCAATAAAGTTGCATCGTTACACAATGCAAGCTTCCATGCTGTTTGATTAAAGTGTTGCAAT
CAACCCCTATCACTTCTAGGGGTGTGTGTTGTTTTAAGGTTTCTAAAATGAGTGCGTCTTTAGGGTCGTT
GTAGGTGGGAACGATGAGAGCGTCATTGCACAATAAAAAATTCACATAAGTCGCCGGCAAGCGTTGTTGG
TTTTCATCAAAAATGGCTTTGGGGATTTCTAGGGGGATGAGTTTATAAGGCGTTCCATCTAGTTTTTTAA
AGGTTTTTAATTCTTCTTGCATGTTTTTTAAGGCTGTGTAATGCTCATCGTTTTTATCCTCGCATGCGCT
ATAAACAATGGTGTCTTTATCTAAAAAGCGAGCGAGCGTGTCGGTATGGCTATTGGTGTCATCGCCTTTG
AGATAACCATAAGAATACCACAGCACTTGTTTAGCCCCTAATTCCTTTTTAAGCATGTTTTCTATTCCAT
TTTGATTCAAATGGGGGTTACGATTTTTTTCTAACAGGCATTGGGTGTTGGTTAAAATACTCCCGGCCCC
ATCGCTTTCTATGCTCCCGCCCTCTAAAATATAGGGCATCGTTTTTAAAGGGTGTTTTAAAAACCCTAAA
TTTTTGAGCTTGAAATTCACCTGATTGTCTAGATTGGACGGGTATTTTAACCCCCAGCCATTAAAACCAA
AATCCAAGCACTCCAAAACGCCATGATTTTCAATGCTGATCGCTCCAAAATCCCTAGCCCATGTGTCGTT
AGTGTCAATCCTTGCGATTCCTACACCGGGTAAGTTTTTAAGTGTTTCATAGCCGATAGTATCGTTAGTA
TGGACACACACTAACACTTTGGCGTGTTTGGCTATGGTTTGAATGATGTTTAAAAAACTTTCCCTAGCCT
CTTTGATGCAATACGCCCAGTCGCCAAACTCATGGGGGAACGCCATTAGAATCGCTTGGATTTTTTCAAA
CTCCGCTAACATTCTTTTCATTCAAAATATCCTTTTAAATAACTATAACACAATCTCATTCAAATAGCGT
TTTTAAAGCAAATCCAAACGCTTTTTGGCGATTTGAAAATATTCTTTTTCTGATTCTATACCGATAAAAT
TTCGTTTCAAGTGCTTGCACGCTAAGCCGGTGGTGCCGCTCCCCATAAAGGGGTCTAGCACGATGTCATT
AGGGTTTGTGTGGATGGAAATGATTTTTTCCATTAAAGCTAGGCTTTTTTGCGTGGGGTGTTTAACTCTT
TCAAGCCCGCCAACCACAGGGCTTTTTAAAATCAAGGGCCGTAAATATTTTTCATTTTCGGGCTTGTTAA
ACACCCATTTAGCTTTCTTTTTAACCGCCCACAGGGCAAATTCCGTGTCCTGGACATAGCGCCGGTTAAT
GTTTCTTGGCATGGGATTATTTTTAACCCATTGGATAAAGTCTTTGACCACAAAGCCGTTTTCTTCTAAA
AAATCAGCGATATAGCTTATAAACCTGTAAGAGCAAAAAATAACCATGCAGCCGTTTGGATTGACTAAGG
GGGCGTAGCGCTTGATCCATTCTAAAAGCCTGAAGTTTTTATCCCATTCCCCAAAATCTATGCCTTGCCT
TTTAGCGCTCTTTAGGGTGGAAAAATTGTTTTTGACCGAAATGTTATAGGGAGGGTCTGTGATGATTGCA
TCCACTTTTAAATCTTGCTGGTAAAAATCTTTGATGATTTCAAAAGCGTTAGCATGATAAATTTGTATCA
TTTTCTTAAGCTTTTTAAGATCGCTTTGCCTAAGGCTAGGGCTAGAAGAGGAGGCACAGCGTTACCGATT
TGCTTACAAACGCTCGTTTTATTGCCATAAAAGATATAATTATCGCTAAAACTTTGTATCCTGGCGGCTT
CTCTGGGCGTGATGGAGCGGTGCAATTCAGGGTGGGAATTGGTGCCGTTGCTTGGAGTGTCAAATCGTGT
GTCTATGGTGGGGCTTACTTTATTCCAATTCAAACGCCCCCATGTGCTTTTGAATTGCTGTTTGCCATGC
AAATTTTTAGGCAAGCATTCTTTGCCTTGCTCTTTGTTAATGAGCTTTAATTTCTCTAAAGCGGCTTCTG
AGTGGTTGGTGGCTTGATGGTTGTATAATTTAGGGCTATCTTTTCGCATCAAAGCTTGATAGCTTGATTG
GATAGGGTTTAAATAATCGCTCTCAAACGCTCCCTCATTAGAACAAAGATAGGCTAAATCGCTTATCGCA
TCTTGAACGTTCACGTTTTGAGAAGACTCTAAAAGGTTAAAATCAAAACTAAAACGACTAGCCCCCACAA
TAAAAGCCCTCTCTCTGTTTTGAGGCACGCCATAATCTTTAGCGTTTAGGATCTGATAGCTTAATTGATA
CCCTAAAGCGTTCAATCTTTCTTTAATTTCTTCTAAAAAATAGCCTTTAGCGCAAGAGATGAGGTTTTTC
ACATTCTCAATGATAAAAATTTCTAGTTTTAAGGCTTTTACTATTTCTATATATTCTAAGAATAAAAAAT
TCCTAGAGTCTTTTAGCCCTAAATTTTTCCCTTTATTAGAAAAGCCTTGACAGGGAGGCCCGCCAATGAT
CATGTTGATTTCTAATGTTTGGGCTAGTTTGATGACTTTTTCTTTAATTTCAATTTGAGTGATGTCCCCA
CAAACACCTATAGCGTTTTTATGGTTGTTTTCAAAAGTGATTAGGGCTTGTTTATCGCAATCTAGCCCTA
TTAAAGCGTCAAACTCTTTTAAACGCTCCAACCCAGCGCTAAAACCCCCAGCCCCACAAAATAAATCTAA
AATTTTATAATTCATTTCAAGCTTTCACAAATACGATTAATAAGCGTTGGAAAATCATCGGTTTCAAAAC
GCAATTGCGCAAACTCTAAGTTGTCTTTATTGCGATTTAGAATCTTTCTAATCAAGCGTTTTTGAAACCC
CTCTTCGCTAGCCCCTTTTTTTAAAGCCCTATGACAAGTGGGGCAAAGTTTAGCAAGATTTGCCAAAACA
TCTAATTCTTTGTCTTTGCCTAAAGAAATCATGGATTTCAGTGTAGTAAGAATTGGGATTTTGAGTGGTT
TTATACAAAGGTAAAGAAATAAAACTCCTTTCTTTAATGTCATAATCACCGCAACATGCACTGCAAACAT
TGGGCGTTGAGATGCGATAAAAATTGATGGTTTTGCTATCTCGTCCAAACTCCTCACTCTTTTGAATCCA
TCCTAACTGCTCCCTTAATTTTTCAATGCTTTTATCATCTAAATCTTGTTGATGGACATTTTTCAAATAA
AAATGAGCGCGTTCTATAAAGCTATTACCACGATATTCTGTTGTTATTCGATCCCTTAATTTATAATAAA
TGCCATCATCAATAAGAGTGGTTTTAAAAATATGATGAGCGATTCGCGCTTTATAAGGGTTAAACAGACC
GATATGGTATAAATACCAATTTAAATAAATCCTAAATTGAGCGTTTCGTTTCTTGATGCCTTGCGCGTAT
TCAGGCTGTAATTCCCTGAAATTGAAATTCAGCGCTTCGCTAGGGATATTGAAAAAATCAATTAAATAAT
GGAACTTTTTAAACTCTAAAGGGCTATGAAAGAAGTAATCTGAAGTTAAAAAATTTCGTTGCGTATCAAT
GCTACCCCTGCTTTCAAAAAAGCCGCTCAAAAAGAGTCTTTGATTGGGAGTCATTGAACGGGAGCGGTTA
AAAAAATCGTTGTCTATGAGCGAGTTTAAAAGTTTCTTGTAAAAAGAGTTTTCATCTAATTGCAAGTCGT
TTTCTAAAATAAAAACAAAAGTTCCTTTGATTTTTGTAACGCTTCCTTGATTGAATCGCCAAATTGGATG
CACGCTTAAAGTATTGAGAGCGCTTAAAACTTGTGCTTTGCTTTCTTCATAGCCATGGATAAATTTTGAA
GCCTTATAAGAACACACCCCATAAATACAACCATTTTCAATTTGGAAACGGCTCAACAACACCCCTAAAT
TAAAGGGGTCAATAGCGTTTAAAAAGCAAGAAACAAGCAACAATAACCTTTCATTTTTTAAAAGGATTAT
AAGATAGCGCTCATTAGTTTTTGTTTAAAGGTTTTAGAATGCTATCTAAAATTTTATTGGTAGCAACACA
TTTAAACCCCTCTTCTAAAAGCCCATGGCACCCCACTCCTGCCCCAGAAAATAAAGAAATATAGGTTAAT
TTGATTAAAGAGCATAGGGGGATTAAAGATTAAACCAAACTCATTTGAAGCATTAATATTTAAAGCTTTC
AATTTCTTTAATTTTTTTAAGCATAGTTTCAAAAGCCTCTTTAGTGCCTGCTCGCACGCTAGAAAACAAA
CTAAACACAACAATGGCTACACTCGCCACAATAAAGCCCGGAACGATTTCATAAATATCCAAAAAGCTTT
TGCCAAATTTATCGTATAAAATCACCGTGCTAGCCCCAGAGAGCATGCCAGCAATCGCACCAACGCGCGT
CATTCTTGACCAAAAAAGTGAAAACAAAATCACAGAGCCAAAGCTCGCGCCAAAGCCAGCCCATGCGTAA
CTCACAATGCTGAGAATGCTAGCGTTTCTATCCGTTGAAATGAAAAAAGCGATGCAAGCCACCCCTAAAA
CCGAGAGCCTAGAAATAACCATCACTAGTTTTTGCGGAGCGTCTTTATTGAAAATCGTCGCATAGAAATC
TTCAGCAATAGTAGAAGAGCTTACAAGCAGTTGCGAACTGGCCGTGCTCATCACCGCCGCTAAAATCGCG
CTCAATAAAATGCCTGTGATCCAAGGGTTAAAGAGCAATTGACTCATTACAATGAAAATCTTTTCAGGGT
CTCCTAAACTCAAATCAAATTTATGCACATAAGCAACGCCTAAAAGCCCCATAACGCATGCCCCAATCAA
AGAAATAACCATCCAAGAAATCCCAATAGTGGTCGCTTTAGGGACATCTTTAATGGAGCGGATAGACATG
AAACGCACTAAAATATGGGGTTGCCCAAAATAGCCTAACCCCCAAGCAAGGCTTGAAATGATGGCGACTA
TGCTAGAGCCTTGCAAGAAAGAAAGGTTTTCAGGCTTGATTTCTCTAATGATCTTAATCCCCTCTCCAAT
CCCTCCAAGATGGATTATCATAACGATCGGCACCACGATTAAAGCACTCATCATCAAAAGCCCTTGAATC
AAATCCGTCCAGCACACCGCCTTATACCCTCCTAAAAAGGTGTAAGAGACAATAATCAGCGTGCCAATGC
TTAAAGCGTAGGTGTATTGAATGCCAAAGGTCGCTTCAAAGAGTTTAGCCCCGCTCACCAACCCTGAAGA
AATGTAAAAAATAAAAAAGATCAAAATCACAAAAGCTGAAATCAAGCGCAAGATGTGTTTATCATCGCTA
AAGCGCGTTTCAAAATAATCTGAAATGGTAATAGAATTAGCGATCACGCTCGTATAAATGCGTAAGCGTT
TAGCCACAAAAACCCAGTTAATGAGCGCGCCCAAACTCAACCCTATGGCGATGTGTGAATTGATTAAGCC
CCCCACATATAAAGCTCCAGGCAATCCCATTAAAAGCCACCCGCTCATGTCGCTCGCTCCCGCGCTCAAA
GCGCTAATGATAGGGCCCATGGAACGATCGCCTAAGAAATAATCTGCAGTCGTTTCGTTTTGTTTGTAAA
AATAAAAACCAATATAGAGCATTAACAGCGAATAAGCGACAAACATCGTAACAATAGGGGTGCTTAAAAC
AACATGTCCCATTTTGATCTCCTTATTTAATACAATATTTATTTTTCAGCACAGCATGATTTGTGGCAAG
TTGGTTGCCTTAAAACCCTTGAGCCTAAATTCCCATAACGATGATAAGAGATGCTAACCGATCGCTCTAA
GTGGTAATACAGCAATTCAAAACGCCCGTTTAAGCAGGGTTTAGTCGTGGCTAAAACAACCCCTAAGGCG
CTCGCTTGTTCATGCAATAAATCCAAATCGCTTTTTAAATAACGGACACGATTGAAAGCGTTCAATTTCT
CGCTAAATTTTTGCAAGCTTTCATAAACAATAGGGGCGTTTGCTTGGAGCACTTTTAAGCATTCTAAGAA
AAATGGTAAATCTTTGTTCGCTCGTTCGTTTTCTATGCTGAGCGTTAAAGGGATTTGAGAAACTAAACAT
GCCAAAGCAACGCCCAACATATCGCTTAAAGTGTCTTTTTCGGTGATGCGATAGCCCACGCTTTTAACTT
TGGTGTAGGAAAAAAGGTTGTCTTCGCCTCTGATTTTGACATAGTCTTTAGCTTGGCTGAATTCATGCTT
GTAATGATAAGCGTAACTCTTTGCCATAAAAATCGCGCGCTTCAACTCATGCGTATGCTCATCATAGCCT
TTTTGAGTCAAGCCCTCTAAAGCTTCGCTTAAGGGGTTTTTTAGGGCGTTTTCATCTTCTTCTTCTTGGT
GAATATTCACAAATTGCGTGATATAGTTAAAAATGCCTACCTTCCTCCCAAACCCCACAGCGGATTTTTT
AACCCCCCCAAAAGGCTGGCGCAAGACAATCGCTCCTGTGGTGGGTTTGTTGATATAGATATTACCGGCT
TCAATGCGTTCTAAATAATATTCCCACTCCCTTTCGTCCAAAGACTCTAATGCGCTAGTCAGCCCGTAAC
CGGTAGAATTGGCTATTTCTATCGCTTCGTCTAAATCTTTTGCTTTCATTACGGATAAAATGGGTGTAAA
AAGCTCAGTTTGGTGCGTGAAATCGCCTTTTTTAGTGCCGTATTTGATGCTTGGCTTCATCAAATAGGGG
TTATCATTGACAAAGCTTACCGGGATTTCGTAATTTTCATAGCTTTTCAATTCGTCTATGGCTTTGATGA
CCTTTTCATTAGGCTTGTCCGCTAGAGTGCCGATTTTGTTTTTGAAATCAAAAGGATCGCCCACGCTAAG
GCTTAGAGTCGCATCTATTAGAGTCTTTTTAAAGTTTTCATCTTCATAGACTTCTTTTTCCAACACTAAA
AGCGAAGTGGCGGAGCATTTTTGCCCCGAATTGCTAAAAGCTGAATGGATAACATTCTTAATCGCTTGAT
CTCTGTCTGCCATTTTGCTCACAATAGTGGCGTTTTTACCGCCTGTTTCAGCGCTCAAGGCTAAAGTGGG
GTTAGCTTCTAGCATTTTATAAGCGGTGTCTTCTCCCCCTGTTAAAATGGCAAACTTGATGCTTTCATCT
TTTAAAAGATGCTCGCTAATGTCGCTCCCTTTAGAGGGCAAGTAAATGAGCGCATCTCTAGGCACGCCCG
CATCCCAAAAGCACTCACAAAGCTTATAACCCGTTACGCTAGACAAACTTGAGGGCTTGTAAATCACCCG
ATTGCCAGCGGCTAGGGGGGCAGCGATAGTGCCTACAGAAATGCCCACAGGGAAATTCCATGGGGCAATG
ACCACACCCACGCCTTTGGGGGCGAATTGGGTTTTTGGGTTTTGCTCTTGTAACACCCTTAAGCTGTAAG
GGTAAAACTCTAAAAAGTCAATGGCTTCGCTCACTTCAGCGTCCGTTTCAGCGAAAGTCTTACCCACTTC
TAAAGCCGAAATCCCTATCAAATCGCCTCGCCTTTCTCTAAAAATTTGGGCGGTTTGACTCATTAAGGCA
TGGATTTCTGTAAAGCTTTTTTGGCTGAAACGGCTCTTATCGCTTTTAGCCACTTCTAGGGCTTTTAAAA
TCGCTTCCCTATCCGCTAAATGCACGCTAGCGATTTTTTTATGATGGATTTTATCAAAGACTTCTAAAGG
GGTTAAATTAGGATCTTCAAACCTCCCATCCATTTCTGGGTAAAGTTCTAAAATAGGGGCGTTATGCATT
TTTTCGCGCACTTTTTTAGCCCATTCTCGGTTGGCTTTTAAGATAAAATCGGTATCGCTTTCGTTTTTAA
AAGAGTGGTTTGGGTAAGTGGTATGCCCGCTTTGTTTGGCGTTTCTATCTTGAGTCCTGTGGGTGGCATT
GTCTAAAGTAGCGATTCCTTTAAGGCTGTTTAAAAAGCGTTGTTCTTGGTCTTTCCATTCGCTCGTGCCT
ACTTTAAGGTTAAAGAAAGCCTTCATGAAATTATCGCTTGAGGTGTTTTCATCTAACCTTCTCACCAAAT
AAGCGATCGCATTGTTAAAATGCGCCTCATCGCACACCGGCGCATAAAGAATGAGTTTGTGCATCTCTTT
TAGTTCCTGGCTCGCTTGCAAGCTCATGCCCTCTAGCATTTCAAAGCTAAAATGCTCTAACACAACAGGG
TCATTAAGGGCATGGATGCGCGTATAAACATAAGCGATTTCAAAAATATTATGACTCGCTGCACCAATAT
GAATGTATTTATAATTATCGCCCTCTAAAACAAAATCCAGCATTTTATTGTAATTAGAATCGGTGTCTTG
CTTATTAGAAAATGTGGGTAACGCCCAGTCTTTCATGGAAGCGATAGTTTCTTCGCTCTCCATGTTCGCT
CCCTTAACAAAGCGGATTTTAATGGGCTTTAACCCTTTTAAAACCCTTTCTTTAGAAAAAGCGTGCAGTT
TTTTCAAATACTCATAAGAATCCGGGATATAGGCTTGCAACACAATACCAGCGTTCAAATCAAATTTAGC
GATGGATTCCATAAAAGACTCCACCGTGAGCTCTAAATCCCTAAATTCCTCCATATCCAAATTAATAAAT
TTCGGCATGCCTTGCTTTTTTTCTTCTTCTAAAGCCAGGGCATAAAGAGCGTCTAGGCGTTTGACAATCT
CTTTTTTAGAATATTCAAAATCAAGGATATTGATTTGAGAAAAAATCGTTGTGATTTTAATGGAAATGTA
TTGAATGTAGTTGGATTTTAGGGCTTGAGAGTATTTTTCAAAACGCGCATTAGCTTCTTCTTCGCCTAAA
ACCTCTTCGCCAATAAAATTCACATTCAAAATGATTTTTTCATTTTTTCTTTTTAAAATCCGCTCTTTTA
ATTGGCTCTCTTCTTGATCCAAGACCATCGCTTTCGTGTCGCTTCTGATTTTATTGACAAAGAAAGGCAC
GCTCATATCAGGGAGTATTTTCCCAAAGCTCAAAAACCCCATTAAAAGCAATTTTTCAAATGAAGAAAAA
ATCTCACGGCTTTTGTATTTGTCTAAAACATGCTCAATCATTTCAAAGCGGGCTTTATTGTCCAGGCATC
TAAAACTCCGATCCATAAGCTCTATGAGCATGACCTTGTTTTCAGGGTTATTTAAAAGCTTTTGCATTTT
AGAGTGGAACGCTTTTTCTTGCTCGCTCAAATGGTTACTGATACTATCTTGCAGTTTTTTAGCTAATTCT
AATGAATCGTCAATGATTTTTTGCATGAGCTTACCTTTTATTTAAGAATTTGGCTTGATTGTAGCATGTT
TTAAGCGGGTGGCTTTAAGTCTTGTGGGTTGATAATGTTTTTTAATTTTAAATTTTGTTCCAGTGGTAAT
TAATTCTCATTCCGATCTTTTTGAGTTTATCACGCATTTTTACACAATGATAAAAATTTGAGTGATAATT
TGTATTGTTTTTAGCTTCATTTACTTTTCGTTTAATAATAAATTATAATATTCGCATCGTGCAATTTAAA
ATTTAGCTTATTCAATTAAACGATTTTAAATTAAACGGATTTACAAGAAATTTTACAAAACAAAGGATAT
AAAATGAAAACAATCAAAAATGGTATTATGATTGGCACACTTGGCGCGTTGTTATTGAGCGGTTGCTCTA
GCTTTGATGCTCAGCGTTTTGCTTGTCTTCCTAAAGACCATTCTCTAAAAGACGCTTCTACAAAAAAAGA
AGCGCAATACACGCCTAAGGGATTTTTTGACCCTTATTCTTTTGATCAGCACCAAATAGGCATCTAAGGG
GTTTAAGAGAGGGGGCAAAAAGGGGGGGATATAAAGCTCATTTTAAGTTTTCTCAAATTATAATAACAAT
CTTTTTAACACTGATATAAGATAAAAGGAGGTATTCTTATGAGTGGTGCTCATAGTGTAGAAAATACAAA
TACAGAAAAAAATACGAATATTTCAAATACGACTGCTTCCACCCCCCCCCCCCAATAATGAAGAATCTTT
AAATAAGCTTTTAAAATCTCTTAAAGATCTAACAGATCGCTTTAAAAAATTAGAAGACAAATTAGAAGAC
CTTGAACCCCTTATCAAGATCTCTTGTTCCATAGGCTTCTTTTTTAAAAAATCCTCTAACGACACCCAAG
AAAACTCAAAAGACGCTCAAAGAAAAGAGAAAGCGCTTAAAGGAGTTAAAGAAGAAAATATCACATTAAA
TAGAGAAAAAAATGAACTAGCTAGAGATAAAGATAAGCTAACTAGCCAAAACACCGAGCTGACTGAAAAA
AATAAAGCTCTAACCACAGAAAAAGCCGAGCTGAAAACAGAAAATCAAAATCTAACTAAAGCAAACGCCG
AGCTGACTGACAAAAATAAAGAGCTAGATAATCAAGTTGGCTTGTTAAAAGGGCAAATAAAATCGTTAGA
ACAATCTCAGCAAGTTTTAGAAAATGAAAAAGATGAGTTGAAAACAGAAAAAGAACGACTGACTAAAGAA
AAAACAGAACTCACTGAAAAAAATAAAACTCTAACCACAGATAAAGAAAATCTAAACAATCAGCTTAATG
CATCACAAAAGCAAGCGAATGATTTAAAAAACGCTCAGCAAGTTTTAGAAAATGAAAAAGATGAGTTATT
AAGAGATAAAGACGATCTAACTAAAGAAAAAATAGAACTGACTAACAAAAATCAAAAGCTAACTACAGAA
AAAGAAAATCTAACTACAGATTTATCAAATGCAAAAAACCAAGTGATCCAAGCGCGCCAAGAAAAAGACA
AGTTAGAGCAAAAATACGCTTCATACAAAAAATTAGAAAGACTCTATGAAGTCTTTTTGGAAGTCAAAGG
GTGCTTGAATTTTAAATTTGTGCCACAAACCCATAGTGCAATGGATTTGATCGCATCGGTTCTTAGCGAC
AGCAAATACTATTTAGAAGAGCTTTATAAAAAAGCGAGCCAAGAATTAAGCGATAAGAGAAGCGATAAGG
GCGAAAAATTAGCTGAATTGTTTGATTTGCTTTTTGAATATGTTAAGGATAATAAATTTGAGCGTTTGAA
AGAGCCAAGCGCTTATGACTCTACATGCAAAAAGCTATACCCAGAGCAAAACGCTTCTCAAAAGATGCAA
AGAGTGGTCTTAATAGGCTACACATACGACAAAAAAACGACATATTACACTATCGTGGATATGGGATCAT
AAAATGGGAACATTCATTGAAAAATGCTTTGGCTTCTATCAAGTGAGGAAAGAATTAGAAGCTCGAATCG
ATGAGTTAGAAGATGGAAACGAAAATCTAACTAAAGCAAACGATGAGCTGACAACAGAAAAAGAACGACT
GACTAAAGAAAAAGCAGAACTGACTGACAAAAATCAAAAACTAACTATAGAAAAAGAAAATCTAAACAAT
CAGCTTGATGCATCACAAATGCAAGTGAATGTGTTAAAAAATTCTCATCAAGTTTTAGAAAAGGAAAAAG
CTGAGTTACTAAAAGATAAAGACAAGCTGACTAAAGAAAAAACAGAGCTGACTGAAAAAAATAAAACTAT
AACCAAAGAAAAAGACAATCTAACTAAAGCAAACGCCGAGCTGAAAACCGAAAACGACAAGCTCAACCAC
CAAGTTATCGCGCTCAATAAAGAGCAGGGCAGCCTCAAACAGGAGCGAGTGCAGTTGCAAGGAGAGCGTG
GGGTTTTAGAAAAATCATGCACTAATTTAGAAAAAGAAAACCAACACCTAACCGAAAAACTCAAAAAGTT
AGAAAGCACTCAAAAAAATTTAGAAAATTCTAACGATCAATTATTGCAAGCTAAAGAAAAAATAGCCAAA
GAAAATACCGATCTGGAGCGAGAAATGGCACGCTTGAAGAGCTTAAAAGCCACAGACAAAAGCGAGCTGG
ATTTGCAAAACAGGCGTTTTAAAAGCGCAATAGAGGATTTAAAGCGCCAAAACAGAAAATTAGAAGAAGA
GAATATAGCGCTCAAAGAGAGGGTTGATGGCTTGAAAGAGCAACTCTCAAAACAATTAAAACCACAATAA
AGGAGAAATTCATGGTAACACCCTTACAAAGTTTAAGACTGCCGATTGGCCACCCGTTAGTAGAGATTTT
GTGCAAGCTGTCTTTAAAAGATAAAGCCGCATTCAATGAAGAAAGCCCGATCAATTTCAAAAAAGAAGTG
TCAGAAGAAGATAAAATCAAGTTCAAGCAAGCGCTCAGGGTGCTTCATGCGATTGTTAGTAATGAGGCTT
CTTTAAGGTATCTTTCTGATGAGAATCAAAAATTCATAGAGGATTTAGCGCAAGCTGAAAAGATCACTAA
TGAGCTTGTAGAAAAAACCTTAGACATCGTTTCTCATAGCGATGTGGATGTGGATTTTGAAGCGTTTAGT
AATGCGATGCTCAAGGTGGATGAGATAGCGGTGGCAAGCCTTAAGAGTTATGCCAAAGACAATTTGATTG
GTTTAAATGGAGGGCATTGGGATTTGGAGGTGCCTAGCTCGTCTAAAGCTAAAGAAAGCGTAACCTTTAG
GTTTGATAATTTACCCAAAGATCGTAACGGCAAAGAAGAGAATTTCTATGCCCGTTCAAGTTTGAAGGAT
TTAAAAAGGAATGGTTTTGTCGCTATTGACTTTGGGACTAAAAGCACGACTGCAATCTATATGGATGATA
GCGGAAAATACTACCCGCTCTCTATTGGCGGGGATGTAGATGCAGTGGGCCTAGAAAAGTATGAAAACCC
CACGATAGTAGAGTTCAGAGACAAAGAAAAGTTTCTTAAAGATTACAACGCTTTAAGCCACCGCCCTTTC
ACAGAATGTAACGATATGGAAGTGGCGTATGAAGCCCAGAAGGAATTTACAAGTGCTCAAGGTAATCATT
TGTATCGGTTTTTTCTAAATTGAAGCAATGGGCTGGAGCGGATGAAAAACAGAATTTTAGGGATTTCAAG
GAGGATTTTTCTTTAGAAAGCTTTGCTCACTGCACGGATTTTAACCCCATAGAAATCTATGCTTACTATA
TTGGCCGCTGCATCAACAACATGCATAATGGCGTGTTTTTGAAATACTTTTTATCCTATCCCATCAAGTA
TGAAAAGCATCAAGCTGAAAAAATCAGAGAGAGTTTTGAAAAAGGCTTGAGAAAATCCTTACCCAGGCAT
GTTTTTGACGATGAAAAAACGGCTAAAATGTTCAAAGTGGAATTAAGAGCGAGCGAGCCTAGCGCGTATG
CCATTAGCGCTTTAAAAAGCTATGGGTTTGATAAAACAGCAAAATTAGACAAACCCATTTATTACGGGGT
GTTTGATTTTGGGGGCGGGACGACGGATTTTGACTTTGGCAAATGGGAAAAAAGCGCTAGCCCTAAATTC
GTTTACAAAATGACGCATTTTAGCAGTGGAGGGGATAAGTATTTAGGCGGTGAAAATTTATTGGAATTGT
TGGCTTTTGAAGCGTATGGCCAAAATTTTCAAACGCTGAAAGAAAAAGACATTGTCATCGCTAAGCCCAA
CTATGACAAAATCAATGAGCAACGCTTTGGATCTTTTATGCAAAAATCCAGAGAAGCGCGCTTGAATTTG
CAAACGATTGCTTCTAAATTACGCCCTTTTTTAGAAAATTTAGACGCTCATAGCCTAGAAGCGATAGAAG
AAAATGAAGAGTTTGAGATAAAAGGCTTTGAAAAGGGTTCTAAAATCACGCTGTTTGATAGGAATGGGAA
AGATATACCAGAAATCGAACTCAAAATTGATTATAAAGAGCTTTTAAACCTTTTAAAAAGCAAGATAGAT
GATGGCGTTGCCAACTTCTTTGCAGGGTTTTCTAAAGTGATGGCTGAAAATATTGACAATCAGTGTCGGG
CGTTTCATATTTTCTTAGGAGGGAATGCGAGCAAATCGGTGCTGGTCAAACAAGCGTTTGAAAACGCCAA
AGAAAAGGAGCTCAAAGCTTACAAGCAAAAGACTTCTAAAGATGATTTCACATTCATTCTTTATGAGCCG
CTAGGCACAGAAGCGTCAGACAAACAGATTTCAGAGCTTACAGGAAAAGATGCTTTTGAGGCTTGGGGGG
GGTCATGTGAAGCCCACTTGCAAAACCGGTGTGGCTTTTGGGCTTTTAGAGAGCAGGAACAAAGCAGGTG
GGATTGAAATGCCCTCTATAGATTCCAACCCTGTGTTTAAATACGATTTGGGCGTTGAAAAAGAAGGGAA
ATCCCACGCTAAAATCAGTCGGGATTCTTTAAAGCCTAATGAATACCAGATCTTCCAAACTAAAGAGGAA
TGGGGAGGCTTTGATGGGTTAGAGATACGCTACAGCGATAAAGCTCTAGCCAACACCAACACTTTAAGCA
TTCACGACACGCAACTTATTTTTATAGCGTTAGAAGAGCATGAAGAAGTGGATGTGAAGGTGTGCTGCGT
GGATTCACAAAGCATTAAAGTGGGGCTGTTTAAAGACGACCAATTAATCTATGAAAGCGAGGTAGAAAAA
TTATGATGACTAAGAACGCGTATGCGTTTGTCGTGATTGAAGAAAAAGTTATGGCGTTTAAACAAGATAA
GGGGCTAATTCCTATCTTTGAAGGCTTTGTGCCTTTAAAAGAGGGCTTTTTGAAAAATTTTAAAGAGCGT
TGCAATTTGGAATTTTTAGAAAGCTTAGACCTTTTGTTTTTGTATGACAAACCATCCGTGCACGAGATCT
TTTCCTTGTGCAAGGAGCTGAAAAATTCTATCTGGGATAGGAAGCTTGTGGTAGCGTTAGTGGAGGCTTT
AGAGGGGTTTAAGGATTGGAATTTGTCGCTCATTTAATAATTTGGATTCATGGCAAGACGCTAGGAGAGA
CAAATTTAGCGAGGTGTTAGACAACTTGAAAAGCACTTTCAACGAGTTTGATGAAGCCGCGCAAGAGCAA
ATCGCATGGCTTAAAGAGAGGATTAGGGTTTTAGAAGAAGATTATTAAGGGTAATTTATGGCTGAATGGA
AAACGGACACAGAAGAAGTCAAACAAATCGTTAAAAAATGCAGGGATTTTAAAAAATCCTTGCAAGAAGA
AAAATGCGCCCAATTTATCAAAAACCTTGATGGATACGCGCAAGACATCCTGTTAGAGTGCAGAAAAATT
GAACACCAATTGGAAAAAGCCAAAAGAGAGTTGAGGAAAGCAAAACAGAATAAAAGTAATCTTGGGTGGG
TAACAAGTGGCTTGCAAGTTATAACTGGTGCAGTCTCATTTGTTTATCCTCCTATTAGAACTGCTAGCAC
TTTGGCTGTTGCAGCCATTGGATTGGCTTCAAAATTTATAGAAGAAGACACAAAAAAATACGAAAAGAAT
GTGAAGTTACTAGAACAAGCGCTTGAAATCTACTCTACTCAAGCCAAAGCGAGCAAGGAACTTGTGGAGG
GAGCTTGGGAGAGCGTTAAAAAGATATTAGGGTTTTATACCAATAAACACCAGGAATTTATCAAGCGCTT
GAACTATGCGAGTGAAACGATAGATAACCAATACCATATCGCGCCCCCGGAAATTTTGAACGAGAGCGAT
TTTGAAAGCCCTACGATTGTTTATAACCCTAAAAAAAGCGTTTTTGATGAGCGCTTGAAAGATTTGAGGG
AAAATTTTAGCTTTTCTTTATACGCTGATTTGAAAGACAGAATTAACGCTAACTCAGATCGCGCTAAAGC
GTCTAAAGAGCATGAATTGGATTTGATGAGCGGCGCGTATTCTTTTGATGAGAGATTGGATTTAGCCAAA
AAGCATTGCGTTAAAAATTTTAAGGAAGCTTTACAAGATTTTACAGAAAAAATCAAAGAATCCCCTAACG
ATTTGAACGCTATGAACGAAGCCTTTAATAACTTGGAAACAGAGTTAGAGCGCGCTACAGAAAATTTTAG
CCAAAAAACAGTGTGCGTCTTAGAGCGGTATGAAAATTATAAGCAGCAAGCGTTGGGTTATGGCGAGTTT
TTGGAAAAAGAAAAAGAGGGTTTTATTGTAGATGAGCAAAACCCTTATCCAGAAGAAGTCCGCTTTAATG
AGTTGCGTTTGGCGGAATTTGAGAGCGTTTTTAGCGTTATTGTGCCTTTAGAGGATTTAGATAAACCTGC
ATGCGCTCATCATGCCCTAAAGGCTTTAGAAGCCGCGCTTAAAAATAGGGATTTGGGTTTTGATGCGACA
GAATTGGAACAGATCGCAAAAGGTTTCATTCCTAGGGGGTATTTGTGGCATTTTGATGCGAATGTTTTAG
GGAACTTGGCGTTGGTTAGAGAAGAGTTATTATTAAGCGTGAAGCACACGAAAGGATACTTACTATGGAA
ACAATTCCTACAAACTCAGAACTGAATTGGGAATTTGTAGAGCCGCTCAATGACAATGCGTTGAGTGGGT
TAGAAGATCAACTAAAAATGGGGTTGAGCGATGCGTTTAAGGACTTTGTCAAACGATCAAACTATGGTTT
TAGCCAATGGCGTTCTTTCATGGTGGGCAATAAGTCTTACACATTCAAACATGTTTTGAACTTCAATTTA
GAGGGCAAGGGCTTATTTATTGATTTTATGAAAAGCTTAAAAGAATGGTTAGAGCCTGAAGAAATCATCT
TCGCTAATGACGGGTATGGGGGGTATTATCTTTTGAATACGGCTAATGATGTGGTGCTGTTTTTAGACAC
TGATGATGGCTCAAAACATGCGCTGTTGCACCTTAAAATGTTTTTAAAAAAACTGGAATCAAGAGGTTAA
AATGTTTTCTCATGAAGTTTATTTGGAGGGTTGCGCCCTTGAATTAAGAAAGATTTGCGATGATTTTGCA
GAAAATGCCATGCAAGATGATTTAGGGCAGAAAATCAGAGATGAGGTGTTAGAGGACATGCTAAAAATCG
CGCATGATTTAGAAAATTTAGAGCAAGACACGCAATACCAAAGAAGAAGAATCGATGAGCAAATTGAAGA
AGCCAAGAGCTTGATGAAGAAAATTGATATGAATTTCCACTCACAGAGCGAGATTGATAAGCTTGTGCGT
GAAGCTAAAGAGCATGAAAAAGAAGCCAATAGACGCTATGATGAATACTTAAAATATAAGGATAAAGAAT
GATTGGAATCAATACCTTGTTGCAAAAACTGGATGATGCCCTAGATAAAGTTGTCCATCAAAAAGAGCCA
GAGAGTTTTCTCAAGCCGATCGTTTCAGAAATAGAGGAATATCAAAAGAATATCAGGCAAATCCAAGCGC
AATTCACAGACGCGCCGCAATTCAATGAAACGAAAGCTTACCCCCAATTTTTAAGCTGTGGTTTATTGGA
AATTAAAGGCAAGAATGGCGCTAATATGGATTTTTGCTTGCCCAAAGTTTATCCTTTCCCCCCTAAAAGC
TTGTATATCGAGCATGAAAAAGACGGGCAGTTTTTAAGAGAAATGCTCATGCGCTTGCTATCTAGTGCAC
CTTTAGTGCAATTAGAAGTGATCTTAGTTGATGCATTGAGCCTAGGGGGCATTTTCAACCTGGCGCGACG
GCTTTTGGACAAGAACAATGATTTTATTTACCAGCAAAGGATTTTAACCGAAAGCGAGGAGATAAAAGAA
GCCCTAAAGCATTTGTATGAATATTTAAAGGTCAATTTGCAACAAAAACTAGCCAGTTATAAAGATTTCG
CACATTATCATGATGATGAAAAAAACCAAGATCCCTTGCCTTTAAAAGCGCTTTTTTTAAGCGGGGTAGA
TGCTTTAAGTCAAAACGCGCTTTATTATCTGGAAAAAATCATGCGTTTTGGCTCTAAAAATGGGGTTTTG
AGCTTTGTCAATTTGGAGAGCGAAAAAAACAATAAATCCGCAGAAGATTTGAAACGCTATGTGGAGTTTT
TTAAAGACAGGACAGGTTTTGAGCGCTTGAAATACCTTAATGTGGAAGTCATCAACGATCAAGGTATCCA
ATCCCAACACATGCAAGACTTCGCTACTAAAATTAAAGCGTATTACGAGAAAAAGAAACAAGTTAAAAGG
GAATTGAAAGACTTACAAAGAGAGCAAGAATTTTGGACTAAAAGCTCTCAGTTTAAAGTGTCTGTGCCGG
TGGGGTGGGATATTAACCACGAAGAGGTGTGTTTTGAGATCGGTGAAGCGCAAAACCACACGCTCATTTG
CGACCACAGCGGGAGCGGGAAATCCAATTTCTTGCATGTGTTGATCCAAAATCTGGCTTTTTATTATGCG
CCTAATGAAGTCCAACTCTTTTTATTAGACTATAAAGAGGGGGTGGAATTTAACGCATACACAAATCCGA
TTTTAGAGCATGCGAGGTTGGTGAGCGTGGCGAGTTCGGTGGGTTTTGGCATGAATTTTTTAAGCTGGCT
TTGCGATGAAATAAAAAAAAGATCCGAGCTGTTCAAGCAGTTTAAGGTGAAAGATTTAAGCGATTACCGA
AAGCATGAAAAAATGCCCAGATTGATTGTAGTGATTGATGAATTTCAGGTGCTTTTTAGCGAAAGCACCT
CTAAAGAAAAAGAGAGGGTGGAAGCGTATTTAACCACCATTCTCAAAAAAGGCCGCAGCTATGGGGTGCA
TTTAATTTTAGCCACTCAAACCATGCGCGGCTCTGGCATTACAAGCCTTATGTCTCAAATCGCCAACCGC
ATCGCTTTGCCTATGGATGCAGAAGACAGTGATAGTATTTTGAGTGATGATGCGGCTTGTGAGATTCAAA
AACCAGAAGGCATTTTCAACAACAACGGAGGGCATAAAAAATACCACACCAAGATGAGTATCCCTAAAGC
CCCTGATGATTTCACAGCGTTTATCAAAAAAATCCATGAAGAATTTAACCAAAGAAATCTCACCCCCATA
GAGCGTAAAATCTATGATGGCGAGACACCTTTAAAAATGCCCAATATCCTTAAGGCCAATGAAATGCGTT
TGCATCTGGGCAAAGAAGCGGATTATGAGCAAAAGGACCTGATAGTGGAGTTTGAAAGTAACGAATCGCA
TTTGTTGGTGGTGAGCCAAGATTTAAGCACTCGCATCGCCCTAATGAAGCTTTTCGCTCAAAATTTCAAG
ACTGCCAACAAAGAGTTGCTCTTCTACAACGCCGAAAAACGCCTTGTGAGAGAACTTGATGAATTGAAAA
AACACCACATCGTGCCCATGCAAGGCCCTCTAGGGAGCGTTTTAGACACCGCTATGAATCCTAACAGCGC
GCTGATGGTAGACAATTTAAACGAAGCCAAAGAATTGCACGATAAAACAGGGGTGGAAAAATTAAGATCG
TTTTTAGAAAAAGCCACAGACAACGAGCAGTATTGCATCATCTTTGCACATGACCTCAAACAAATTAATG
CTAATTACAATCTTGACAAGTTAAAAGAATTGTTAAACAACCATTTCAAACAACGCCTGGTCTTTATGTG
TAATAGGGAAAACTTGAGCGTTCTCAAAAGCGAACAAAAGCTACACGAACTCAACGCGCGACTGATAAAC
ACCTCTAAAGACAGCCATACTGAATTCAGGCCCTTCAGCTTATAGGGTTAAAAAAAGGGGGGGGGTTAAA
AAGACTAAAGGGATTTAATCTTTTTGAAGCGCTCTTAAATCTTTTGCATGATGGTTTGCGTGATAAAACG
AGCGATTCTTTCTCTTAAATGCAATAAGGGTTCTGAGCCTTTCGCTAAAGCTTTCACGCATAAATGAGAA
CTAGCAATTTCGCTCACTGCCCCATCCACTCCTTCGCTTTCTTCAATGCATTCTCGCACACCAGAGAGCT
CTATGGGGCAATTGACAAGCACCAAATTCAAATAATGCGTATAGCCATCAAACATGCACATGTTATTCAA
GTCGGTGGTTTTGGGATCTAAAATCGTGTTATCATAATAGATGGGTTTCTCATCTTGTAGGATAGAGATT
TTTGTGTGCAAGCGGTTGAATTGGAACAACTCATTACGCGCCACTCGCCCTGCGACAATGATTTCACTAT
AGAGCAATTGAGAGCTAGAGCGCAAAGAAATCGTGGTGTTGCCCTTAAAATGCGCGTTTTCAAAGGGGAT
TAACGGGAAAGGCGCAAAATCTAAAAAAGCGTTTTCCCCCACAACAATATGCATATCTCTACTAGCAAAC
CCGTCTTCAGTGTTATGGATTTTTTCAAAGGATTGCGAAGTGATCCTTAGCTTGCAATTTGGACCGATGT
TTAATTGCATATCTTGCGCATCGCCCCTCATCATGCCAGGGCTTACCGCTAAAAGCATGATTTCAGCTAA
ATCGTCTTTAGGGTAAAAGGGCGCCATGAGCTTAAAGGGGGGCGTGAAAAAATTGTCTTCAATCACGCAC
CGCCCATCAGCCCCTACTTTGGTTTTTAACCTGAGCTTGGATTCTTGAGCGTAAGTGTTCATCAATCTTC
CAATAAAGCGTTGCGCTTGATCCAAGCGATCACATCGTCTAAACCTTCTTTAGCGCGGATATTCGTAAAA
ATAAAGGGCTTTTCGCCGCGCATTTTTTTAGAATCCCTTTCCATGACTTTCAAGTCCGCTCCCACATAGG
GGGCTAAATCAATCTTATTGATGACAAGCAAGTCTGAGCGCGTGATTCCTGGCCCACCTTTCCTGGGGAT
TTTATCGCCCTCAGCCACATCAATCACAAAAATCGTAAAGTCCGCTAACTCCGGGTTAAAAGTCGCCGAA
AGGTTATCGCCTCCGCTTTCAATCAAAAGCAATTCCAAATTAGGGAAACGGCCATGCATTTCTTCTACGG
CTTCTAAATTCATAGAAGCGTCTTCTCTAATAGCCGTGTGCGGACAGCCTCCTGTTTCTACACCAATGAT
CCTATCTCGTGGCATCACCGAATTTTTGCACATAAACTCTGCGTCTTCTTTCGTGTAAATATCATTAGTG
ATAACCGCCATGTCATAATCTTTTGACATGTGGCGCGTCAAAGCTTCAATCAAGGCGGTTTTACCGCTTC
CTACAGGACCACAAACTCCAATTTTTACCATAAAATTCCTTTCAATTTGAGATTAAAATTCAAGACATAT
AAAGGCGCGAGTATAAACTCTCATGCTGCATCGCCTTAATGTCGTTTTGAACGCTTGCCGCACACAAGTG
GCTTTCGTCTAATTCTAGGGTTTTTTCTATGAGCTGGTTAAAAGGGCTTTGCAAGCTCAATAAGATTCTT
TGTCCGTCGTTTTGGGATAATGGGACGCTTTTAACGCAGTTGATCACCATGTTAGAAGTTTGCGCATAAA
GATAATGCCTTAAAGCCTTTTTCAATTCAATTCCCAAACTCGCCGCAAAAACGCCATAGCTAGTGGCATG
GGTGGGATCTTTGGTTTTTTGAGCGTAAGCGTTGAAAAAATCGCCCATGTCCAATTCATTCATGGCTTGT
AAGGTTTTAATGAAACGATTGCCTAGCTTTTGGTTGGCTAATCGTAATTCCATGGGGCTTGTGGATAGCG
TAATGATTTCTTCAACCCCTAAGATCTTTTTTAAATCCTGTTGGAGGGCGCTTTCATAGGTTAATTTCAA
GCTCAGCATTTCCGTATAAAGGAACTGGCTAGAGAGATTGGCTTTTAAATATTCTAAAGCGCTTTCTTTA
TGGGTAACCTTTTTTTGCTGGATGTAAGTTTCTAGCCCAAAAGAATGCGTGTAAGAGCCAATGGGGAACA
CCGCATCATTGACTTGCAAAATCAGAAATTCATTATCCACATGAGCGTTGTTGTCTGCCTTTGGAGTTTT
TGGGGGCATGCCCACGCTTTTTCTAGTGTTTTTCACGCTTTTTCCTTCATCTGTCTGTTATTTCCTATTT
CATGACCACTTTAAAATCGTTCGCTAGTGAAACCTTAAAATTAGGCTCACTATGGGGCATGCTCACGGTT
AAGCGATCTTTGGAATCCAGTTTTGAACTTAAAACACGACTTTGAACCCCTAGCTTTTCTAATAAGGCTA
GTGTGGGCTTTTCAAATGGTGTTTTAAATTCAAATTGGGACTCGCCATAGTATAAAGCCGCATGGCGGTT
TCCTATTTCGTAGCATATTTTAGCCACTTCTGCCACGCTCTTAGCTTGGATGTGAATGACTTCAGAATCC
AAGATATTAACGGCGATAATCTCCTTCTCTTCTTTAAATAAAATATCCCCTTGAGAGAGACCCAACTTGG
GAGCGTCTTTAAGGCGTATGGCTATGTCTTTGCCTTGCTTGGTTTTAAAGCGAGCGATTTTTTTCCTCGT
TTCAAACCATTCCAAATCCACATAATCCACGCTGAAATCCAAGGGGTTTAAATCCCTTAGATTGCCCATT
AAACGCTCTATGATCATCTCACACCCAGTGTTGGATAAAGAGTAACCAAGCAGGGATCCAAGCGGTTAAA
ATACCCTCAATGATAGCAAGCCATGGAGTGAATTTCCCTAAAGGGATTTTCAAGATGTTTTCAATGAAAG
CGGTAAGCCACAAAACACCCCAAGCCAACCAAATGATCGCCCACCAATCGCCTTCAGTGATGCCTAACAC
TTTGTGGTCATCAAGCATATCGCTATAGTGGGATAAAATCGCAGCAGGAATCGTGTTGATCGCTACGAAC
AAGCTATACCAAGAGTAGGGCCTCCAATCCAAACCAAAAGTGTGGTTGATAGCCGCATACAAGTAGGTAA
AACCGAACAATAACCCAGTCGCTGGCCCATAGAAGCTAGTCAAATGGTGCGATACTTGAGCAATATCTTC
TGCGCCTTCTACAGGGGCTGTAGGGTGGAGTGCAGAATAAGTGATGACAACCACATTACAAACAATGGAA
AGCCCGCCCACAAAAAAGTTCATCACCGCAGTGCTTTTAGGATCGACTTTGGTTAATCCGCAAATCCCGT
TGCTGATCAAAACAATCCCAACATATAACAATACAAGTCCTAGCATTGCCTTTTCCTTCCAAACAAAAAT
TTTTACAACAAACGCACCTTACGAATAACTTTTGTTGCTTGAGCTAATCATAAAGAAAAATAGTAAATTG
ACAAAAAATAAAAACAAAAAAAGCCCCCAATTTTTTGATAAACAAAAAATCAGAGAGCTAAAAACTAAGG
ATTTAAGGAGCGTCGCTCCTAAAGATCCTAGAAAATGCTAAAGAGTTGCGCCAAGCTCACTTTATTGGCT
GGTTTAGAAGTTACTTCTTTGCCATCCACGAACACATGGTAAGTTTCAGGATTGACTTCAATGTGAGCGG
TAGTGTCGTTGAATTGCATGTCTTTTTTAGTGATGTTTCTGCAATTTTTTACCGGCAACACTTGTCTTTC
AAGCCCTAATTCTTCTTTAATGCCTTTGTCATAAGCCGCTTGAGACACAAAAGTGATGTTTGCATCGTAT
TTGGCTTTACCATGATGAGCGAACATTTCTCTGTAATAAACCGGTTGTGGGGTAGGGATAGAAGCGTTCG
CATCACCCATTTGACTTAATGCAATGAACCCGCCTTTGATGATCATGTTGGGTTTTACGCCAAAGAATGC
GGGACTCCACAATACCAAGTCAGCCACTTTGCCCACTTCTACAGAACCTACATACTCGCTAATCCCATGA
GCGATCGCTGGGTTAATGGTGTATTTAGACAAGTAGCGTTTGATTCTGAAGTTGTCGTTATCGCCTTTTT
CTTCTTTCAAGCGGCCAAATTCTTTTTTGTTTTTGTCAGCTGTTTGCCAAGTTCTGGTGATAACTTCACC
CACACGACCCATAGCTTGAGAGTCAGAACTAGTGATTGAGAAAATCCCCATGTCATGCAAAGTGTCTTCA
GCCGCAATGGTTTGAGGGCGGATCCTTGAATCAGCGAACTGGACATCTTCTTTAATGCTTTTATCCAAGT
GGTGGCACACCATAAGCATGTCCATGTGCTCTGCTTCTGTATTCACAGTGAAAGGGATAGTGGGGTTAGT
GGAAGCGGGCAGAATGTTGTGTTCGCCGGCCACTTTAATAATATCAGGAGCGTGTCCGCCGCCAGCGCCT
TCAGTGTGGAAAGTGTGCATAGTGCGTCCGGCAATGGCTGCCATAGTGTCTTCTACACAACCGGCTTCAT
TCAAAGTGTCTGTGTGGATAGCGACTTGCACATCGTATTTGTCCGCAACATCTAACGCATGATTGATTGC
AGAAGGAGTGGTGCCCCAGTCTTCGTGGATTTTAAAACCAATCGCACCGGCTTCAATTTGATCGGCTAAG
CTCGCATCGTTAGAAGCGTTACCTTTAGCTAAGAAACCTAAGTTCATAGAATATTCTTCAGCTGCTCTGA
GCATCCATTTTAAATTTCTTCTGCCTGGAGTGATAGTGGTTGCGTTAGTGCCATCAGCAGGGCCAGTTCC
GCCACCAATCATGGTTGTTACACCGCTTGCAAAAGCTGTAGGGATTTGTTGGGGTGAAATGAAGTGGATG
TGTGTGTCAATACCACCAGCCGTTACGATCAAACCTTCACCGGCTAAGGCTTCAGTAGCAGGACCCACGC
TAAGATTGTTTTTAACGCCATCTTGCATGTCTTTGTTACCGCCTTTACCAATGCCAGCGATTTTGCCATC
TTTAATACCAATATCCGCTTTATAAATACCGGTGTAATCCACGATTAAAGCGTTAGTGATGATTAGATCC
AGTTCTTCTTTGCTGGGGTTGTTAGACTGGCTCATGCCTTCTCTTAGGGTTTTACCACCGCCGAATTTAA
GCTCTTCGCCATAAATGGTGTAATCATGTTCTACTTCAGCGATCAAGTCTGTATCGCCCAATCTCACTTT
ATCGCCTGTAGTAGGGCCATACATAGAAGCATATTCTTTTCTGCTAATCTTTTTCATTTCTTACTCCTTA
ATTGTTTTTACATAGTTGTCATCGCTTTTAGCGCCATGAAAACCACGCTCTTTAGCTCTGTGTAAAGCGA
TTTTTTTGCTTTCGTTGTCTGCTTGCCTATCAACCAATGCGTTAAATCCAAAGATTCTTCTGTTACCGCC
AATGTCAATCAATTCTACGGATTTTTCTTCGCCAGGTTCAAACCTTACCGCTGTCCCGCTCGCAATGTCT
AAGCGTTTGCCGAAAGTTTTTTCTCTGTCAAAGTCTAAGCACCTATTCACTTCAAAGAAATGGAAGTGTG
AGCCGATTTGAACCGGTCTGTCGCCAACATTTTTAACTTTCACGCTAACGGCTTTTTTGCCTTCGTTGAT
AGTGATGTCTTCATTTTTTAAGAATAACTCACCAGGAACTAATTTACCATTAGCCTCAATAGGGGTATGC
ACGGTTACGAGTTTGGTCCCATCAGGAAACATCGCTTCAATACCCACTTCATGGATCATGCTTGCCACAC
CATCCATCACATCATCCGGTTTTAAAAGAGTGCGCCCTTCTTGCATCAATTCAGCCGCAGTCTTTTTACC
AGCTCTCGCTTCTTCCATAATATGGGCACTAATCAAAGCTACTGCTTCCACATAGTTAAGCTTAATGCCT
TTTTCTTTGCGTTTCCTAGCCAATTCTCCAGCGTAGTGGAGCATCAACTTATCTAGCTCTTTTGGGGTGA
GTTTCATCTCATTCTCCTAATTCTTAAAGTGTTTTTCCTTGAAGACATAACGAAATCAAGGTTGGAGTAA
TTGTAGCAATGTTTTGATTTACTAAGATTAACAGAAGCGTTCATTAACTAATTATTATTTAAAATGAATT
AGTGTTATAGTTTTGGAGTGCCATAAAAGCGTTACTTGTAAGCGCGTTTAATACCCTTTAGAATCATTTG
ACAAAGATCAAAAACCCACAAAAAACAAGAATTAATGAGAATTAGGATTGGAGTAATAATGGTGGCCACG
ACTGGACTTGAACCAGCGGCCACTACCATGTCAAGGTAGTGCTCTACCAACTGAGCTACGCGACCTTTTA
TTTTAAAAAGGGTAATTATGCCTTAATTTTGTTTTGTTTTTGCTTAAAAAAGAATTGTCTTAACAATAAA
ACGCCCACGCCTATATCTATCATGACATCAGCGAAATTAAAAATGGCAAAATCAAAGCCATAATGATAAT
ACACATAATCCACCACGCCCCCATGCACAAACCGGTCTAAAACATTAGAAACCCCAGCGCCAAACACCAT
GCCAAACTCTATCGCATGGTTTTGAAAAAGCTCCTTTTGGCGCATTAAAAAGATAAAAAGCCCTAAAATC
AAAAGGATTTGCAAGTATTTCAAACCCCCCTCTAAAAAACTGAGCAAGGAAAACGCCACGCCTTTATTGA
ACACTAAAACAATATCTATCATCAAACTTTCATAGCGAAACCCCTCTAAAATAGCGTGTTTAATCGCTTG
ATCCGCGCCAAGAATAAGGGAAAAAACCCCTATAAAAACCAACAGGCTTTTTTGGGTGGTTTTTAGCACA
AATGCCCTTCAAAAAACTCTTTTAATTCTTGCATTTTGGATTCTAAAAGTTTTTCATCTTTAGTTTCTAA
GAGGATGCGCAATTTGTTTTCAGTGCCGCTATAGCGGATCAAATGGCGGATCTCTAGCTTGTCTAATTCC
TTTAAAAGAGCGCTATAACCTTTCAGGCTTTCTAAAGGAGGCTTTTTTTGGATATTCAAATTTATTAGGC
TTTGGGGGTATAATTCAAAGGGGTTTAGTGCAACAGAGCTTACTTGCTTGCTTTCTAACACTAACGCGCT
CACTTGCAAAGCACACACCAAGCCATCGCCTGTTTTAGCGTAATCGCTAAAAATGATATGCCCGCTTTGC
TCGCCTCCAAAATTGGCTTTATTCAATTGCATGCATTCGCTCACAAACTTATCCCCAATCGCGCAATGCT
TCAATTCTAAATCTTGGGATTTTAAATATTCTTTAAGGGCTAAATTGCTCATGCTCGTAGCGACAATTGC
TTGAGAAGAAAGGGCGTTTTTAGATTTTTGATAAACCCCTAACACCCCTAAAAGCTTATCCCCATGCACG
ATATTCCCTAAATTATCCACCACCACCAGCCTGTCAGCATCGCCATCAAAAGCAAAGCCCAAATCCGCGC
GGTATTTTTTCACTTCCTGGCTTAGTTGGTTAGGGTGTAAAGCCCCGCATTGCTCATTAATATTACACCC
GTTAGGCTCATCATTAATCACCAAAACATCAGCCCCAAGCTCGCTAAAAACTACCGGAGCCACCTTATAA
GCCGCGCCATTAGCCGTATCTAACACGATCCTTAAACTCTGTAAATTCAAATGTTTGGGGAAAGAGTGTT
TTAAATGCACGATATAGCGCCCTATGACATCGTCTATCCTTTTAGCGCTACCGACGCTCTCGCCCACTTT
ATAGCTAGAATGCAGCAATTCTTCATCATGAAAGATTTCTTCAATCGCTTTTTCTTCTTCTTCTTTAAGC
TTATAACCATAAGAATTGAAAAACTTAATGCCATTATCTTCAAAAGGGTTGTGGCTTGCGCTTATCATAA
TACCTGCATCACAGCGCATGTCTTCGGTTAAAAACGCAATCGCAGGGGTAGGCATAGGCCCTATTTGAAT
CACATTATAGCCTATGGAAGTTAAAGCGCTCACTAAAGCGTTTTCTACCATATAGCCGCTTTTTCTGGTG
TCTTTACCAATTAAGATTTTATTCGTTTTAGAATGTTTTTTAAAATACAATCCGGCCGCAATGCCCAAAC
GCATCACAAACATGGGGGTGAGTTTCACCCCTGCTTTACCCCTCACGCCATCAGTCCCAAAAATTTTCAT
CGTTATAAAATACCTTTTAAACTATTTTTAATCAATTTTTAGATAGGATTATGCCAAATTTTATATTACA
AAGGGATTAAAACAAGGCTATGGCAAATCATAAGTCCGCAGAAAAGCGAATCAGACAGACCATTAAAAGA
ACCGAACGCAACAGGTTCTATAAAACTAAAGTTAAAAATATCATTAAGGCCGTGCGTGAAGCGGTCGCTG
TCAATGATGTAGAAAAAGCTCAAGAGCGTTTGAAAATCGCTAATAAAGAGTTGCATAAATTTGTCAGCAA
GGGGATTTTAAAGAAAAACACCGCTTCTAGGAAAGTTTCAAGGCTTAATGCTTCAGTGAAAAAAATCGCT
CTCGCTTAGTTTTGGGGCATTTTTGACTTCTTTAAGCTCAATAATGGGTTTTATTATTGGGCTTCTTTTT
GCGTTTTTTAGATTGTTGCATCTTTTATCCACATCTTTTTATAGGTAGTCTTGCATGTCTATTCTAGCCG
AAAAGCTTTCTTCCATTCTCAAACGATACGACGAACTCACAGCGTTGCTTTCTAGCGCTGAAGTGATTAG
CGATATTAAAAAACTCACCGAATTGAGTAAAGAGCAAAGCTCCATTGAAGAAATCTCTGTAGCGAGTAAA
GAATATTTGAGCGTTTTAGAGAATATCAGAGAAAATAAAGAGCTTTTAGAAGACAAGGAATTGAGCGAAC
TGGCTAAAGAAGAGTTAAAAATTTTAGAAACCAAAAAAAGCGATCTAGAAACCGCCATTAAGCAACTCCT
TATCCCCAAAGATCCTAACGACGATAAAAACATTTATTTAGAGTTAAGGGCCGGCACGGGGGGCGATGAA
GCGGGCATTTTTGTAGGGGATTTGTTTAAGGCGTATTGCCGTTATGCGGATTTGAAAAAATGGAAAGTAG
AGATAGTGAGCTCTAGCGAAAACAGCGTAGGAGGCTATAAAGAAATCATCGCTTTGATTAAGGGTAAGGG
CGTGTATTCAAGGCTCAAATTTGAAGCAGGCACGCATCGAGTCCAAAGAGTCCCTGAAACAGAATCTCAA
GGGCGTATCCACACTTCCGCTATCACAGTAGCGATCATGCCTGAAGTGGATGATGTGGAAGTTTCTATCA
ACCCTAGCGATTTAAAGATTGAAGTGTTTCGCGCTGGCGGGCATGGGGGGCAATGCGTCAATACCACAGA
CTCTGCGGTGCGCATCACGCACCTTCCCACTAATATCAGCGTGAGCATGCAAGATGAAAAATCCCAGCAT
AAAAACAAGGATAAAGCCCTAAAAATCTTAAAAGCACGCCTTTATGAAAAACAAATTGAAGAGCAACAAC
TCGCTAACGCCAAAGACCGAAAGGAGCAAGTGGGTAGTGGGGATAGGAGCGAAAGGATTCGCACTTATAA
TTACCCGCAAAACCGCTTGAGCGAACACCGAATCAATTTAACTCTGTATAGTTTAGAAGAAATCATGCTT
TCAGGGGATTTAGATGAAGTGATTAACCCTTTAATCGCCCACGCTCAAAGCCAGTTTGAATAAGATTCTT
ACACGATACGCCTAAAAGCGATAAAACACCCAAGCCTTTTTAAACCACCCACTACCACCAAAAACCCTAA
CATGCTTTTTTAAATTTTCGCCCCACAAAAACAGCGCAAGAGCTTCCATAAAATCTAATTAAATATAATT
TTAAATTATATATATAAATTTTTAAAAAATAAAGTTTTATTTAACCCATTCTTAACAAAAAATTCACTTT
TTTGTGGCATAACTCCAAAGCTTAATATTCGTAAAAGCGATTGTATTCTATAGAAGCGAATGCATGAGGA
CAACTCTCAAATTTTGATAGCTCTCTATTTTTGAACCATGCATGAATGCAATGAAAAAAGAAATTCTTAG
GATTTCTCACATTAAGGAGTTTTAAATGAAAAAAGTTTTTTTAGGTATGGCATTAGCCGTTAGTGTGTCC
ATGGCAGAAAAAAGCGGCGCGTTTTTAGGCGGAGGGTTTCAATATTCTAATTTAGAAAACCAAAACACCA
CCCGCACCCTAGGCGCTAACAATAACACCCCGATAGACACTTCAATGTTTAATAACAATCAACCAGTAGA
GGCGTTAAAAACCAATCTAGAAACCCAAAAAGCCGCTTTTATGAATGTGCATAAAAACATTCAAACCGCT
GTCGCTCAAGCCCAAGCAACCCACACGCCAAGCGTGATTAACACCAATAATTACGGGCAAATGTATGGGG
TAGGTGCGATGGCAGGGTATAAGTGGTTCTTTGGTAAAACCAAACGCTTTGGCTTTAGGACTTATGGATA
CTACAGCTATAACCATGCGAATTTAAGCTTTGTAGGCAGTAAGCTTGGAATCATGGATGGTGCATCTCAA
GTGAATAACTTCGCTTATGGCGTGAGCTTTGATGCGCTCTATAACTTCTATGAAAGCAAAGAGGGCTACA
ACACAGCAGGGTTGTTCTTAGGCTTTGGATTAGGAGGGGATTCGTTCATCGTGCAAGGAGAGAGCTACTT
GAAACATCAAATGCAAATTTGCAACAAAACCGTCGGCTGTTCAGCGAGCATGAACACAAGCTACTTCCAA
ATGCCGGTCCAATTTGGCTTTAGGAGCAATTTCTCTAAACACAGCGGGATTGAAGTGGGCTTTAAATTGC
CTTTATTTACCAACCAATTCTATAAAGAAAGGGGTGTAGATGGATCGGTAGATGTGTTCTATAAAAGGAA
CTTCTCTATCTATTTCAACTACATGATCAACTTCTAAGCCTTTCTCTTCTTTCCAACAGAGGGTTTTCTC
TCTGTTGGTTTCTTTTTTCTCTTTTTTTTGCGGTGTTTGTTGTGTTGGGGGGATAGGTTTTTGTTTAAAG
AGAGGGTTTTCTAAAAACTAAAGAAGCGCTTAAAACAAAACCTTTTGTTTTTTAGGTTTTATTTTTTACT
TTGGCTTGTTTTTTAAAAGTCATTTTGATTTCTAAAAATAGTCTATAATGCTTTCAACAGATATTTTTTA
AGGTTATAAATGAAAGCTATAAAAATACTTTTTATGATGACACTCAGTTTAAACGCTATTAGCGTGAATA
GGGCGTTGTTTGACTTAAAAGATTCGCAATTAAAAGGGGAATTAACGCCAAAAATAGTGAATTTTGGGGG
TTATAAAAGCAACACCACAGAGTGGGGAGCTACGGCTTTAAACTATATCAATGCGGCTAATGGCGATGCG
AAAAAATTCAGCGCGTTAGTGGAAAAAATGCGTTTTGGCTCTGGCATTTTGGGGAATTTAAGAGCGCATG
CGCATTTAAGGCAAGCCCTAAAATTGCAAAAGAATTTGAAATATTGCCTTAAAATCATCGCTAGGGATTC
TTTTTATAGTTACCGCACCGGTATTTATATCCCCTTAGGCATTTCTTTAAAAGATCAAAAAACGGCTCAA
AAAATGCTCGCTGATTTGAGCGTGGTAGGGGCGTATCTTCAAAAACAACAAGAGAAAGAAAAGGCTCAAA
GCCCTTATTACAGGAGCAACAACTATTACAACTCTTACTATAGCCCTTATTATGGGATGTATGGAATGGG
CATGTATGGAATGTATGGCATGGGCATGTATGATTTTTATGACTTTTATGATGGCATGTATGGATTCTAC
CCTAACATGTTTTTCATGATGCAAGTTCAAGATTACTTGATGTTAGAAAATTATATGTATGCGATCGATC
AAGAAGAGATTTTAGACCATGACGATTCTGTTAATCAACTTGATACGCCTACTGATGATGACAGAGATGA
TAAGGACGATAAATCCTTACAGCAGGCTAATCTCATGAGTTTTTATCGTGATCCCAAATTCAGCAAAGGC
ATTCAAACCAACCGCTTGAATAGCGCTTTAGTCAATTTAGACAACAGCCGCATGCTCAAAGACAATTCGC
TTTTCCACACTAAAGCTATGCCCACTAAAAGCGTGGATGCGATAACTTCTCAAGCCAAAGAGCTTAACCA
TTTAGTGGGGCAAATCAAAGAAATGAAGCAAGACGGGGCGAGCCCTAGTAAGATTGATTCAGTTGTCAAT
AAAGCTATGGAAGTGAGGGATAAATTAGACAATAATTTAAACCAGCTAGACAATGACTTAAAAGATCAAA
AAGGGCTTTCAAGCGAGCAACAAGCTCAAGTGGATAAAGCCCTAGACAGTGTGCAACAATTAAGCCATAG
CAGCGATGTGGTGGGGAATTATTTAGACGGGAGTTTGAAAATTGATGGCGATGATAGAGATGATTTGAAT
GATGCGATGAATAACCCCATGCAACAACCCATGCAACAAACGCCCATCAATAACATGGGCAACACCCATG
CAAATGATAGCAAGGATCAAGGGGGTAACGCACTCATAAACCCTAACAACGCCACTAACACCGATGACAC
TCACACTGACGACACTCACACTGACACTAACGCCACAAACGATACCAGCACCACTGACACCTCCGCTGAT
GATAAAGATGCTAGCGATATGAACAATACCGGCGATATGAATAATACCGATACTGGCAACACGGACACCG
GCAATACCGATACCGGCAATACCGATACCGGTAACACTGATGATGCGAGCAACATGAACAACGGCAACGA
TGATATGGGTAACGCTAATGACGACATGAGCAACGGCAACGACATGGGCGATGACATGAATAATGCGAAC
GACATGAACGACGACATGGGTAATAGCAACGATGACATGGGCGATATGGGGGATATGAACGATGATATGG
GTGGCGATATGGGAGACATGGGGGATATGGGCGATATGGGGAATTGAGATTAACCCCAAGAATATCAAAG
AGTGATAGCCAAAACTTTAAGGAATGTTTTTATCCCACTAGCGCGAAAAACTCCGTCCTTTAGGGCACAA
GATGTGAGTGCATAGCCGTTAAGCTAAAATAGGTTAAAATCCCCCTAGTCTTTTATAGGCTAGAAAATAC
CCATGCAGACTTTAAAGAACAAAGCCTTTCGTGTTAGCGTTCGTTAGGGCGATTAGAAAGCCCCTTGCTT
TTAAGGAGGTTTCACATTTTAAACACTCAAAATTAGAAATTAAAATTTCTTCTTGCTCACATCTTCTAAA
ATATCTTGAGAGATCCCATCAATTTTAGTGCTGACTTGTAAAGAATGATTAGCGATAGTCAAATTATCCT
GGACATCTTGTTGCAAGGCGTTAATGGAGTTGTGGATGTTTTCTACGCCCTTGTTTTGCATTTTAATAGA
CTCAGCGTTATCGGCAATGCTTTGCACTAAAATATTGATATTGGCTTCAATTTCGCTGAGCGATTTTTGC
GTCCTTTCAGCGAGCTTCCTCACTTCATCAGCCACCACCGCAAAGCCTCTGCCATGCTCGCCGGCCCTTG
CGGCTTCAATAGCAGCGTTTAGGGCTAAAAGATTGGTTTGATCGGCAATATCTCTAATCATATCCACCAC
GCTTTTAATGTCTTCGCCTTGAGAGATCATCTCTTGGCTTTTAGAATCAATTGTTGTGATAATATTAGTG
ATTTCTTCTAAGGATTGAGTGGTGTTTTTCAGGCTTCTTTCTTGTTTGTGAGCGGTTTTAGTCAAGTTAT
CCACGCAAGTTTTTAAATCTTTGGATTCATGATTGAGCGCGTTTGCAAACCCTAAAGAAGCTTTAAGCAT
GCTAGAAATTTCTTGCCCTAAAGTGTTGAGCGCTTTTTCCATGTTGGCTTTAGGGTTTTGGATGTGGTGG
GTGAAATCCAGGTTTTTATAATGCTCTAGGGCGTTATTTAGGGATTCAATATTGGCGCCAATTTGGTTGC
GAAAATACTGGATAATGCTATTAATCGTATTTTTTAGGGCTTGCAAATCTTTATTTTTAGGCACGCATGC
GATTTCTTGCGTGAAATCCCCATTTTCCACATGGTTTGTTACTTCAATGCTGTTTTGAATGGCTTGATTA
TCGGCTTGAATGCTTTCTTGGGTTTTAAGAATGTTTTCATTGATAGAAGCTTGCATTTGTCCGATTTCAT
CATAAGCGCTTGGGGGCGTTAGGCTTATGGTGTGGTTATTTTTGGGGTTGTTAAGCAAGTTGAAAAAATC
GTTTAGGGTGTTATTGACCCTACTGATGCGTTTGGTTATAAGACTAGAAATAATGACAAAGACTAAAAGG
GCTAACACCAGCACGCCTAAAATCAAAGTGGTGATAATAATGTATTTGGTGTTTGTGGCTTCTTTAAAAA
CTAAAGATTTATTGACATATTTCCCAATTGCCCAACGCCACTGATTGCCGTTATTCCCTTTTTCTTCAAA
AAAATCAAAGGGCTGTATGGCTAAAAAGGTTTCTGTATTCCCGCTCAATGAATGGTAGCTCAAAGTGCCC
GCTTCGTTTTGATTGTAATACTCCACAGCTTTAGCGACTCTTTTATCCGGATTGATAGCGCTTAAAATCT
TATCTTGGATCTCACGATTAGGGCTGATTAAAAGCCTGCCATCTTTCCCCATTAAAAAGGTGTTGCTCTT
TTTCTTGCCTACTACATCTGTATAAAAAGCGTCAATGTTTAAAAAGAGGTTCAGCGCGCCTATAGTCTTT
TGATTCTTACCCATTAGGGGGAGGGTAATATCCATGCCATAGATTTTATTGCCACTAATCTCTTTATAAT
AGGGATCTGAATGGGTTGTATCTTTGAGCGAACGGATTTGATTGGCCATGTTTTCATTGAGAGTGGTATT
AGGGTAGGCGATTTTTGAATCCAAATTCATAGCAGTGATAATTCGTTCATTAGTATTCGTATAAATCGCG
CTAATCAATAACACATGAGGGTTTGCTAACAAAAACTCAGAGAGCATGCGCTTTTTTAGGGTGTCGTTGA
TAGCGCTATTTTCATCGCTTAAAAATTTTTCAAGGGTGTTAGCGCCAATAAAAATGCGTTTCATGATGCT
TTGAATTTTAAAACTGACTAACTGAGCCTTTTTTTGCAGCAATTCTGTGGCTTGGCTTTGCAACACGCTT
TCAACCTTGTAGCTGATAATAACGCCCATAACAGCGCTAATCGCAATGACAACCGCACACACCATCATGA
CAATTTTAGAACCAATTCTTGTAGATCTCATTCCCTTTGCCCTTTTAAAACTATTGATAGAGAATGATTA
TTATACATTTTATTTTGAAATTTTAATAAAACAATAATAAAACAAGAGAGAATAAAAAAGCAGAAAATAA
AAGAGAGCCAAAACCCTCCAAAGCTCCCCCAAAGGAGAGGCAAAAAGAAATAAAAATTACCTTTTGGAGA
ATTGCGGGCTTCTTCTGGCCTTTCTTTTACCATATTTTTTGCGTTCAACCACCCTTGAATCCCTAGTGAG
CAAGCCTTTAGGTTTTAAAACGGCTCTAAAAGCAATATCATAAGCGTTCAAAGCTTTAGAAATGCCATGC
CTTAAGGCTTCCGCTTGCGCTGAGTAGCCCCCACCAAAAACCACTGCTTTAATATCCACAGATTGCTCTT
GTTTGGTTAAAAGCAAGGGCTGCATGACTTTCATTTTAATGGCTTCATGCCCACCTAACCATTGATTCAA
GCTCTGTTCATTGATACTCAATTCGCCTTTACCCGGAGTGAGCCACACTTTAGCGATAGCGGTTTTTCTT
TTACCGGTAGCATAGATTTTTCTCATTTAGCGTCCTTTTTGCTAGTTTGTGCGGTGTGAGGGTGCTTATC
ATCACGATAAACTTTGAGTTTTTTAATCATCGCTTTCCCTAATTTCGTTTTAGGGAGCATGCCCCTAACG
GCTAAGTGGTAGAGCTTTTCGGGGGTTTTTTCTAGCATTTCTTGGAGAGTCTTGCTCTTAGTGCTGCCAA
AATAGCCTGAATGGGTAAAATACTCTTTATCCTCTAATTTCATGCCTGAAAATTTAACCTTATTAGCGTT
GATAACCACCACAAAATCCCCACAATCCACATTAGGGGTGTAAAAAGGGCGGTGTTTGCCTCTTAAAAGC
ACAGCGATTTCAGTGATCAAGCGGCCAAAAACTTTGTCTTTAGCGTCTAAAACGACCCAATCACGAACGA
TGTCATTGACTTTAGCAGTCTTTGTCATGAGAATCCTTTGATAAAATTAAAGCGAATATTATAAGGAAAT
AAGCTTAAATATTGCTGAATTTAAGGAAAGTTTAAAGTTTAAAAAGGGGATTTTGGCTACTTTGTTTTAT
CGTTTTAGATTTTACTTTATATGTAGCAAAACTCATTTTCTCATAGGGGGGCGTTTTGAAATAACTCTCC
CCTACAACCCCCAACTTAAAAATTCCCTAACCCCAAAAAACCGCTTAAAAAAGACCGCTTGATTAAAGAA
AAGTTCTTTACTCTTTGATCGCAAAAATACCAAAAAGCCTTTATTTTTGCTCCTGATTAAGCCTTTCTTC
TATCTTTTTGATTTGGTGGCTCATTTGAGCGCTCGCGTTGATTTGATTGATGAGCATGTAAAGGTTTATC
ATCATCAAAAGCACCACCACAAGCCCTAAAAAAAACACGATTTTAACGGCTTTTTTAGCGATCTCTAGGG
CTTCTTGTTCTTTTTGCATGCGTTTTAATTTTCCAATTCTTCTGGGGATAAATCTTTATAAAAGCGTTCT
AATTCAAAGCTCTCGCCCAAATACGCAGCGATTTCTTGAGAATCCACAAGAGCGTTTTGCAAGCAACTCG
TCGCACCTGGAGAAGGGGTCATGTTAAAAGTGATGCCTTTATGGGTGCAAATCTTTTTTTCGCCTAATTC
CAGCTTTCGCTTGGTTTTGTCTAAAACTTGCGGGCGCACTTCGCCAAAACCATGAGCGTATTCTAAATCT
TCTAGACTAAGAGAGGGGATGATTTTTTGAGCGTCTTTTAAAAATTTCCTTTTGCCGATAATGGGCAATT
CAAAAACCATGTTTTTAAACACATAATTACGGATTTCTTTATCGCTCATCAAATCAAACGCAATCTTAAA
CACATCTTTATTCAAATCCATTTTCAACAATTCCAAGCTAATGCCCTTAAGCCAGCATTTGTTTCGTTCT
AATTTAGGCATCGTTAAAGCGGTAGGCCCGATTCGTGTTTTTCCTTTAATGACGGCATCAGGGTCGCCAT
GCACGGCTGCAAAAGGGAGTTTGGGGTTTTGAACGGTATAAACCTTACCCCTTAATAAATCCGGCACAAA
ATAAAAGCTGCCCGCCACAGGCAAGCACCCTAAATCCAAGCCATAACCCATGCTCTGAGCCAAAGGCAAA
GCGTAAGAGCCGGCATTGACCAGCACGAATTTAGCATACACTTCTTCAATGTCTTCTGAAATTACGGCGT
AAGTGTCGTTGCGTTTTTCAATCTTTTTCACTTTGAAATTCAAAAACACCTGGTTGTTAGGCTTTAATTT
TAGGGCTTCTTCAACGAAGTTTTCACTCAACTTCGCAAAATTCATGGTGCTCCAATCTTTTTGATACCCA
TGCCCAATAATGTTTTCATGCCTATCTATGCCATTAGCCCCTAAAATCACATTAGGCTCTAATTCTTTAA
TCTTTTGTTTGTCAAATTCTTCTAACCCCACAAAGATTTCTTTAAAGGATTCGTAGCGTTTTTTCATGAA
CTCGCATTCTTCATCGCCCACGCCTATAGCCATTTTCTGGGTTTCAAAAATCACTTCATTTTGCAAGCCT
TTATTGAGCGCGTATTGCCTGGTCTTATAAGCGCTCAAACGCACTTTTTTAGCTTTTTCGGGAGTGTAAT
TCGTTTCAATAGAGCCATCATGAATGGTTTGAGAATTAGCCTTAGCGCTGGAGCTGATTTGAGCTAATTT
AGAGCATTTTTCCACGATAGCCACGCGCTTTAAAGAGCTGTATTCGCTCAAAGTATAAAAGGTCGCGCAC
CCTGAAACCCCACCTCCAATAATGACAGCATCAAATTCCATACTCATTGTCTTTCTCCAAATGTTTTAAA
TTAATGAATCGTAATCATAGTATAAGAAAATCAATTCGCATTCAAGGGGCTTGAAGTTTTATTGACAAAA
TCTTTCAAATCGCTCATTCCAAGCACCCTATCAATCAATAATTTCTTTTTAGAAAACGCCCCATTATGTT
CTTCTGCTAACCATAATGAAGTGATCACCACGCCTCCTATTTTATGGCTCAAGGTTTTAAAATGCTTTTG
GGTTTGCACCGACCAAATGCTGTGAGCGACTATCGCTTGATGGTTGTGTGCGCCTAAATAGAGCATGATA
TGCCCTTTTAAATAGATGAGCGTTCCAAAAGGCGTGGCGTTTTTAAGGATATAGTCTTCTTTTTCTTTGG
CTTTCATAGGGCTTAAATCCACATAATTGTTCGCATAACGGCTTTGCGCGTAGGAATTTCTGGGGAGCAA
AATACCAAAATTAGCAAAACTATCCCTAGTGAAAGCCGAACAATCCCTATTGCCCAATAGCCCACCCCAG
CCGTATTTTTGCCCTAGCATGGTGTCTATAAAATACGCCATGTTCTCGCTGTTAAAAGCTTTAGGGAAAA
CAAAAAAATCCTTTTCTTCTAAAATCACGCTTTGTAAAGTTGCATAGCCTTTAGCGTCCCTCAAAAAACC
ATAGGCTTTCAATTCCTTTTTTTGGGGTTTTTCAGGCGTTTTTTGACTTTGGGGGATGAGAGCGAACAAT
TCGCCCACTCTGGCATTGGTGTAAAAATCCCCATGGTCTGTATAAAGGGGGATTTTATCCTTTATAGGCA
TGACATAATCTTTAAGATGAATTAAAAGCTCTATGTCTTTATCATGCATGTAAGCTAAATCGCTAACTTT
GATCCAACCATAAACAAAACTGCTTTGAATGTGGGCGTAAGTTTTATCCGTGTTGAAATGCGTGATTAAA
ACCGGCGTGCCTTGAAAAATCAATGAATTTTGATACCTGTCAAAAGGGTAGCCTTTTGGAGAGAGGTAAA
AAGGTTTGTTAGTGGGCACAGCCCTAACATCGCTATCTCGCGCTACAACAGCCTTAATCTTAACGCTAGG
GTAATGCTCAATATCCATGCTCTTAATAAGCTCATCATTGAAGGCTTTTGCGTTGGGTTTTAGATCTTCG
CCATAACCGGTGGATTTATTCATCTCCTTAAGGATCCAAAACACTTCTTTTTTATTGCTTTTGACTTTCA
TGTCTAGCCATGGGGAATACCACGCTTTGAGATAGCCCTCTTTTAGATTTTCTCTTAACGCTTGGGGGTC
AATGCTTTGGTTATTATTACTGCCATTTTGAGAGCCTGCAAGATAGCTTGAAGCCTCTTGAGGCAAGGAT
AAATCTTTGAGCGTGAAATCCTTTTGCATGCAACCCACAAACAAAAACAAGAAAACTGCAAGAAAGTAAC
GCATGCTTTAGAAAAACCTTAACATCAAATGCGCAAATAGTTTCTTAAAATGCGCCCGTATTGCGGACTT
CTCAATTTTTTAATCGCAGAGCTTTCAATCTGGCGCACCCTTTCTCTAGTAACATTCAATTCCTTGCCGA
TTTCTTCTAAAGTGCGATCGCTTTCATCGTCTAAAAGCCCAAAGCGCATGCGAATCACCGCTTTTTCTCG
CTCATTCAACTGATCCAAAACGCTTTCAATTTGCGCTTTCAAATCTTCTCGCATGATGTGATCAATGGAA
CTAACGATATTTTTATCTTCCACGAAATCCCCAAATTTGCCGTCATCATCATTGCCGACTGGGGTTTCCA
AACTGATAGGCTCTTTAGTAACCTTAATCACATTCTTCACTTTATCTAACGAAAGCCCCACTTCTTCAGC
CACCACTTCTAAATCAGGCTCTTTGCCGGTTTCTTGAATGTGTTTGCGCATGACTTTATTGATGCGATTA
ATCGTGTCAATCATGTGAATGGGGATGCGGATAGTGCGGGCTTGATCGGCTATGGCTCTGCTGATAGCCT
GTTTGATCCACCAGGTCGCATAGGTAGAAAACTTGAAGCCCTTTTCATGCTCAAACTTATCCACCGCTTT
CATCAAGCCGATATTACCCTCTTGAATCAAATCCAAGAATGGCAAGCCTCTGCTCGTGAATCGTTTAGCG
ATGCTCACCACCAACCTTAAATTGGATTTAGCCATTTTGTTTTTAGCGCGATCGGAAATCAATTTCCCTC
TCTTGATTTGCTCTAAAATTTCTTTTAGTTTGTTAGGGTCTAAATCAAAGCCCTCTTCGCTCGCTTCTTT
AGTCAAAAAAAGCTTTTTAAGATCCATATACACGCTCACCATAGTCGCTTCTGGCACTTGAGCGATAATA
TCCTCTTTAGTCATGTTAGTGATATTGGCAAGGATTTTTTTATGGTTTGCGATCAGGGTGTCATTGAATA
AGGGCAGTTTGTATTCCAAGCGTTTCAACTCTTTTTCAAACCCATCGCCACTTTTTAAAGTGGTTTCCAT
CGTTTTGACTAATTCATTAATCAGTTTGCTGGTAGGCTCTAAGTCATAGAGTCTGTCTTTGAGCGTTTGG
CGTTTGTAGGCTAGGGTCAATAAACGCACCAGCTCATCTTCTTTTTCATCTACAGGGGCTTCAAGGGCTT
TGAGCCATTCTTTTTTAGCCTTATCTAGGGCTTTAAAGCTTTCTTGAACCTTTTCTACACGCTTCCTGTC
TTTTTCAGAAACGACTTTTTTCCTTTCTTCGTTTTCTTCATCTTCTTCGCTGTCGTCATCTTTTTTAGAA
TCGCTCACGCTATTTTCATCGTCATCATCAAAGCTCCTAAAAAGCTCCTTAACCCTTCTTTCACGATTGA
TTAAAGCGTCTTTATACGCATAGATAAAATCAATCAAATACGGCACCGAGCAAATCGCGTCTAAAATAAT
GTCTTCGCCCAAGCGGATTTGCTTGCTCAATTCAATCTCTTCATCTTTGCTTAAAAGTTTTATATCCCCC
ATCTCGCGCAAATACATGCGCACCGGGCTATCGCTTCTGCTCCACTCTAAAAAATCCTTTTCTTTCAAAA
AGTCATAGCCATCTTCTAATTCTTCATCTAAAACTTTTTGCTTTTCTTCAGTTTTTTTAATCTTGTCAAT
CGCATTGAGTTTTTTAGCGTATTCTGAAGAGCTGACCAATTTCTTTTGGTATTTTTGGCACAATTCTTTG
ATTTTTTTGACTTGGGCTAGAGTGGGGACTTTCGTGCTGATTTGAATGATAGACTCATAAGAAACGCAAT
CGCTTAAGGAATTAGCGAACAATTCTTCTAACGCTTCATTAAAACTAAGCTTTTTAACAGGAACAGGTTC
TTTCACTTTAGTTTCTTTGATTTTGCTTTCTTTGGTTTTAGCTTCTTTAATTTTGCTTTCTTTGATTTTA
TTTTCTTTGGCTTTATTGTTTTCTTTAGTTTTATTTTCTTGTGCGGCTTCTGCTTTGGTTTTTTTTGGGG
CTTTTTCTTCGTTAGCTTTCTTTTTCATTGGACACTCCATAAAATAAAACCCATGCTTTTTGCAAGCTAG
GTCTATAAGATAAGATACACCTAATCCTTTGTTATTTTACTAAAAAATAGCTTAAATTCTAATTATAAAA
TGAGTTTAAAATCAAATTTAAAAACCCCCATTCTTTAAAAATAGGGTTTTAATGGTTTGTGTTTGGTAAA
AACAAGCCCTAAAGCTTATCCACCATGCTTTTTAAGAATTTCGCTGAAGTTTGAGCGCTTTTTTCTAAAA
ACGCATCAAAGCTCATGTTAGCTTCCTCATCAGCGTTGTCGCTAATGCTCCTTAGCACACAGCATGGCAC
GCCAAATTTTTGGCACACAAACGCCACGCTCGCCCCCTCCATTTCCACCGCGCTCGCCTTAAACTCGCTA
ACTAAAAACTCTTTCCTTTCTTTGCTATGCACAAACTGATCGCCTGATGCGATGACGCCCTCTTTGAGCG
CGATGTGTTGCTCATTAGCGACTTTTTTAGCCAAAGCGTTTAAGCTTTCGCTCGTTTCAATAAAAATCGC
GCTTTCTGGGATGAACCCTAAAGGGTGGTTAAACGCGCTCAAATCCACATCATGCTGGACTAATTGAATA
GCCACTAACAAATCATGGATTTTTAAGTCTTTGATTAAGCTTCCAGCCACCCCGCTAAAAAGCACCTTTT
GAACGCCAAACGCTAAAATCATGCTCGTTGTGGTTAAAGTGGAATGCACCTTGCCAATCTTGCTATAAGC
GACAATGATTTCCTTGTTACGATAAACGCCTTTGTGGAAAACATTCCCCCCTAAAGGGATCTCTTCAAAA
TCCACGCCAAACAATTCTAAAATAGGGGTTATTTCTTCTCTCATCGCCCCTAAAATGCCAATTTTTTGCA
CCATTTTCTCCCAATCACACATACTCTTCTAAAAACTCAATCGCTTCATCAAGCCCTTTATTATCCCCCA
CGCTTATGGTGGGCTTGTTGCTCAATCGCTTGTTAAGCCCCTTTAACACACTCCCACAGCCTAATTCAAA
AAAGACATCCACTCGGTCATTATTGGATTTCACGCAGTCTTGATAACGCACCGGCTGAGTGAGTTGCAAG
CTCAATAATTCAACGGCTTTTGCTTTATTATGATACGCTTCGTTAGTCGCATTGGAGATGATTTCAAAAT
GGAATTTATCTTTTAAGCTTTTTTCTAGCAATTCCTGGAATTTAAAAGTCATAGGCTCTAAAAAAGGGCA
ATGGCTCGCCACGCTCATTTCTAAAAAAACCACCCTTTTAGCCCCCATTTCCTTTAAAGTCGGCTCTAGG
GCTTTCAAATCGTCTTTAATCCCGGCTAAAACCACTTGCATGCCGCCATTGAAATTCGCGCACCACACAT
TTTTGGTTCTTTGACACAAACTCAAAAGACTCTCTTCAGAAACGCCCAAAACGACCATCATGGAAGCGTC
TTTATTTGCGCACGCTTCTTGCATCATTTTGCCTCTTTGATGCGTGAGTTTAAGGGCTTTTTCAAAATCT
AGCGCCCCGCTCAAAGACACCGCGCTCACTTCACCGAGCGAATGCCCTAAAGCAAAAACGGGTTTTAACC
CCCCATTTACTTGCTTGTTGAGTAATTGGTAAGCGATATAGCTCACTAAATAAATGGCAGGCTGGGTGTA
AGCACTCTCTTTTAAAAGCTCATTTTCTTCAAAAAGCGTTTTTTTCATATCCACTTTAAGCGCGTTAGAA
GCCCTTTCAAACAATTCTTTAGCTAGGGTGTGGCTCTCATAGAATGATTTCCCCATTCCTATACATTGCG
AGCCTTGCCCTGGAAATAATAGCGCGTATTGCATGGTGTTATCCTTTAAATTTTATTAATCCATAATTTA
AAATTGTAATATAAAAGCCCTTAGTTTTGTTTAGAAACCATTAAAGTTTAAGGTTTATTTTAACTTATTT
TTACTATAATTCTACTTTTTAAAGGACAGGTGGGTGAGTTGGCTGAAACCACATCCCTGCTAAGGATGCG
TAGCTGTCAAGGTTACCGAGGGTTCGAATCCCTCCCTGTCCGCCAGCCTTTTTGCCTTTAAAAACTTTTT
GTTTAGAATGTATTAACGAGACACCATAGTTTCTAAGCATTCCTTTTACGACACTCCTTTTACAGATTTT
ACAAATACAATTTTAGGTTGGGTGAAGAGAGACACCCAGCCTAAACCCTATCAATCCGCTATGGTATTTT
CAAACATTTTGAGTATAATCGTTTCTGCTCATAATCACAAAAAAGAAAGAACATGACTTACAGAGAATTA
GGTAAAAAAGTTTTAGAACAAGCGGAGAAGCCTTTGAAACCTAAAGAAATTTGGGAGAGAGCTTGTGAAA
TGGGATGGGATAAAGAACTCAAAAAAGGAAAAAGAAAAATCCGTTCAAGCGAAGAGGATGAAAAGCAGTC
TATTGCTAGTCTTGGAAGTGCACTTGGTGAGCACAAAATTCCTAAAGAAGAGAAGCAATTTTATGTTGCA
CGCAAACAAGGAAAAGCCTATTTCTATTGGCTCAAATCTCGTGAAGGAGAATTTCCTCCACAAGAAACCT
TAAATACCAAAGAAGAAGATGATAGACAGAGCGGGTGTTTAGACGCAGCCAAAAAACAAAAAACCTCTTT
TGACGAAAGGGATTTACACCCACTGCTTGTGAAATTCCTCAGCGAAGATCCAAGTTTCAAGCTCCTATGC
AAAACCATCTATCATGAAAAGTGCCAAAAAGGCAAAAAAGGCGAGGGTGAGTGGAATTATCCTGACATCG
TGGGCGTGTATTTTCCCTATAACAAATATTTTCCCTATAATGAATATAAAGGACAAACTTTGAAATTTTT
ACACAATGTGGGCGTGTATTTTCCCTATAACAAATATTTTCCCTATAATGAATATAAAGGACAAACTTTG
AAATTTTTACACAATACCGGTCAAAAAAGACACAAGCTTTTTTCCTTTGAGCTTAAAAAAGAGCTTAGTT
TTTCCAACTTAAAAGAAAGTTATTTTCAAGCGGTGAGCAATTCTAGCTGGGCTAATGAGGGGTATTTGGT
AGTAAAAAATATTGACGATAAAGTTTTAGACGAATTGAGGCGACTCAACCAAAGCTTTGGTATAGGGGTG
ATCAAGCTAGAATCTGAGATTTCAAACTCCAAAATCTTGTTTCCAGCTAGAGAAAGAGAAATTGATATAC
CCACACTTGACATGCTTGTAAGACAAAGTCCGGTGGATTTTAAGCCTTTTATGGAAGAAATTAACAAGCA
AATTGAAAAAGAATTTGATACGCCAATCGAGATGAATGGTTTTGATACAGCGCTTAATGATAAAGAAATG
CAAAAACACATCAAAGACAAAGGCATTGAAGCGGGATAAAAAATGGAAGCGCCTTATCTTTCTCGCCCCA
TTTTTAAAAGCCAAGACCAGCTTTTCACCCTTTATCAAGGGGATTGCAATGAGGTTTTACCCCAATTTGA
AAACCAGTTTGATTTGATTTTTGCTGATCCGCCTTATTTCCTTTCTAATGACGGCTTAAGCATACAGAGC
GGTAAAATCGTGAGCGTCAATAAGGGCGATTGGGATAAAGAAGAGAGCGTCAATGATATTGATGAGTTCA
ATTACCAGTGGATAAACAACGCTAAAAAGGCTTTAAAAAACACAGGAAGCCTTTTAATCAGTGGGACTTA
CCACAATATCTTTTCTTTGGGGCGTATTTTACAAAAATTGGATTTTAAGATTTTAAACCTCATCACCTGG
CAAAAAACCAACCCTCCACCCAATTTTAGCTGCCGTTATTTGACGCATTCAGCTGAGCAAATCATTTGGG
CGAGAAAAAGCCACAAACATAAGCATGTTTTTAACTATGAGGTTTTAAAAAAGATCAATAACGACAAACA
AATGCGCGATGTGTGGAGCTTCCCAGCGATCGCTCCGTGGGAAAAAGTTAATGGCAAGCACCCCACTCAA
AAACCCCTCGCTTTATTGGTGCGCTTGCTTTTAATGGCGAGCGATGAAAATTCCCTCATTGGCGATCCTT
TTAGCGGGAGCTCTACCACAGGCATTGCGGCTAATCTTTTGAAGAGGCAATTTATCGGCATAGAAAAAGA
AAGCGAGTTTGTCAAAATATCAATGGACAGAAAAATAGAATTAGACGCTCGCTTTAAAGAAATCCGATCT
AAAATCAAAGATTTAAACCTCTAGTAAGCCTTTTTTAAGCCGCTTTAAGCGTTATACTTTTCGGATTTTA
CCTCAAAATGGGATTCTATTTTCACCCATTCCTTACAAAGGATATTTTCATGCCCAAAAAGCCAGTGTTT
GGGGCCAATAATGATTTTTTCTGGATTTTTTATCAAATAAGCCGCCCACCAGCTATAAGTGCTATTAGCG
ATAATGCCATGCTGACAAGATTGCATGAGCAGCATATCCCAATACGCCTCTTCTTCTTTATCCCTAGTGG
TCATGTCCATAAAAGGGTAGCCCAGATCAAGGTTTTGCGTGAATTCTAAGTCTTCGCAAAACACAAAAAG
TTCCATGTTTGGCACGCACTTTGCCATATACTCAAGCGCCTTTTTTTGATAATCAATGCTAAGCTGACAG
CCAATCCCCACATAATCCCCTCTTCTTATATGCACAAACACGCTGTTTTTAGCGGCTAAAATCAAAGAAA
GCTTGCGGTGGTATTCTTCCTCTTTTTTTTTACTATTTTCTGGGGGGGGGGGGGTAGAGTGAAGGTTTGC
TTGATTAAAGGGGATATAGCGTCAAAATATCGTGGATCTTGGAAATAGCCAAAAAAATAAGTCAAGCGGC
TTGGCTTTAGTAATTTAGGCTCGTATTCAAAAACGATTTCTTGACTCACCCTATCAAGCCCCATGCATTT
GAGCGCGTTTCTTACTAGCTTGGGGAGGTGTTGCATTTTAGCTATAGCGATTTCTTTCGCGCTCGCATAG
GGCAAATCAATAGGGAAAAGTTCTAATTGCATTTTCCTATTACTCCCATCAAAAAAAGTAATATCTAATA
GCACAGGCGTATTAAGGTGTTTTTGCAAACTTTTAGCAAAAGCGTATTGAAACATTTGATTCCCAAGCCC
CCCGCAAATTTGCACCACCTTAAAAGCCATTCAATCCCTTTATTTGTCAAATGAAACGCTAATTCTAGCT
CATTTTAAAGCCCTTTTTTCAATAAAAGCCTAAAAAGTGGGGCAAGTAACGCTTTCAAATCATTTGAATT
TTTTATTTGAAAAAGATGCGTATGAGGGTTCTAGCAAGCGTTCTTGGTATTCTAAAAGAATCCTGTCTTC
GCTATTGAGCGAGTAGGCTTCATCGTATTTGCGCTTGATGATGCCCTTTAAAATGGTGTGCTGGACTTGG
TATTTATCTTCTTTAAGCATTTCATCCACTAAAGCGTAAAGCTGAATGTCTTGAATGAGTAAATCTGAAA
TTTTAACGCTCTCTTTATCAAACAATTCTTCATTAGCGCAATATTCATTCACTAAAATAAGCACTCGGTT
ATACACATCAGAGGCAATTTTAGCGTTTAGGGTTCTATAAATGTAAGCTTTGATTTTTTTGAGTTGCTCT
TCTAAGTCTTCGCTGGCCTTGCTCGCTAAAGCCAGAATGCTTAAAATTTGAATCAGAGTCATCATTTTAT
GGCTTAAAGAGCGGGTGTGCCATTTAATGAGAAAGCGCATGAAATAAGACATTTTGATAGAAAGGCTACA
GGGGAGGGTGTTTTTCTTGGGTTTTGGCATGCTTATTTTCTTTTAAAAAAGGATTTTGTGGTTTAATTAT
ATAACTTTAAAATTAAATCTAGGAGTAAAGAGATGAAAACATTCAAAAAAGGCGTGGCCTTAGACGCTAA
AAGCGTGGGGTTAAAGGCACTAGAAGTTTTAAAAGAAGTGGCGGATTTTGATTTTTATGAGATCACTTCG
CCTAATCAAGTGGTTGAGCGCTGCAAAGAGGCTGAGATTGTGGTGCTGAATAAAGTCGTTATCACTCAAG
AAATTTTAAGCCAATTGCCTAAACTCAAACTCATTTGCATCACCGCTACAGGCACGGATAATGTGGATAT
AAAAAGCGCGAAAGCTTTAGGCATAGAAGTCAAAAATGTGAGCGCTTATTCTACAGAATCCGTAGCCCAG
CACACTTTAGCGTGCGCGTTGTCTTTGCTAGGGAGGATTAATGATTACGATCATTATTGCAAAAGCGGGG
AATATAGTCAAAGCGATATTTTTACGCACATTAGCGATATTAAAATGGGGCTTATTAAAGGGAGTCAATG
GGGGGTTATTGGTTTAGGCACAATCGGTAAAAGAGTCGCCAAGCTCGCTCAAGCTTTTGGGGCAAAGGTG
GTGTATTATTCCCCTAAAGATAAAAAAGAAGAGTATGAGCGCTTGAGTTTAAAAGATTTGCTCACAACAA
GCGATATTATCAGCATTCATGCCCCCTTAAATGAAAGCACGCGCGATTTAATCGCTCTAAAAGAATTGCA
AAGCCTAAAAGACGGGGCGATTTTAATCAATGTGGGGCGTGGGGGCATTGTGAATGAAAAGGATCTGGCT
GGAATTTTAGAAACCAAAGATTTGTATTACGCGAGCGATGTGTTTGTGAAAGAGCCTTTTGAAAAAGATC
ATGCGTTTTTGAACCCAAAGATCCAAAATAAATTGCTTTTAACCCCCCATATCGCATGGGCGTATAGCGA
CAGCTTGAAAACCTTAGTAGAAAAAACCAAAGAAAATATCCAGGATTTTTTAGCTTCTCAAAAATAAACG
CAAAAAAGGGGGGTTTAATTGTTGGGCTTTTCTCCCCTTTTGTCGTGAGAGTGTTTCTTTCTAAAGCAAG
GGGCTTCCTAACTAAAGCATCCCATTGAACGCTAACACGAAAGGCTCTTTAAAGTCTGCATGGGTATTTC
CTATAAAAGAGGATTTTAACCTCTTTTAGCTTTGAATATAGCCCTATGCACTCTTGCACCCTAAAGGACA
GAGTTTTTTGCGCTAGTGGGATAAAATCTAAACAATGGAGTAAGGTTTAATGGCTTTCAACCAAATTAAG
AAAAAAACCTTTAGGTGGATTGGCCTAAAGGCTTTAAAGGGGACGATCACATCTTAGAAATATCAATTTT
AAAGGTGTGGATTTCATCTTCTAAAAAGACTTTAACCACCACCACACCCGGGGTTTTAAGGTTTTTGGTA
TCCACCACCACAAACCCTCCCTTAGCCTTACCTTCAACATTAAGGGTGTTGTTTTTAAGGTAATTGATCG
CTAGGATTTTTAAAGCTTGGCGGCTTTCTTGCATGACTTCTTGCTCTTCTACATCATCCATCATCATCAT
GCCAAAGCCTGGCCCATACATGCCCATTCCCCCAAACATCAGACCATTATAAGCTAAAAATCCCCCTTGC
CCGTAATAAAACATAGGCGGGGTGATCATATTGACATTATCAATAGGGGTGGTCGGCACGGCAATATTAA
AACTTTGTAAAATACCCTCAAAATCAAAACTGGATTTCATCACCTGTCTTAGGCTTAAGACCGGTAAATT
CGTTTGGTTGATAGACACCGAAATGGCTTTACGGCTAAACACCACAGGATTTCCCTCTAAAACTTGCGCC
CCTACATACAGCACTAAAGGGGACTCGCTCAAGCCTTTCAATTTGCTTTGAGCGATTTCTAGCTGGACTT
TAGATTTGGCTTGCGTGGAAGTCATCACTTGAATCCCATTATTATAGGATGTAACATGTTCAGGCGTGAT
CTTATAGCTCGCACAAGCGCTCATCAGTAAGGCTACCGCTACTAAAACGATTCTTTTCATTCAAACTCCT
TTCTTTCAGTTTAATTTTTGTTTAGAGTTTATTTATTATAGTGTGTTTTAACTTAAAATGTAACTCTTGT
TAAGGCTAAAAGCTCAAAAAAAGCTTTAATGCGTGTTTTCTAGCCACAAAAGGATAGAAGATTTGATCTC
ATTGAGTTTTAAAACTTCTTGGTGCTTGATTCCTCTTTCAAATAAATCATCAAGGCGCTGGCTATCCGGG
GTATTGTAGCTGTTTTTAAGCGTTTCTAGGGCGGTTTTGTCGTTATCGTTTTTCTTTTGCTCGTTTAGGG
CTAAAAGGGTGGTGCTGGGGAATTTTTCATAAGAGGCGGTGGCAGAAACAAGGGTCTTTTCATTAGTTTT
CAAGCTGGCGTTTAAAGCGGTGGCGGTGTGAGGGTCAATCAGGTATTGGTGCTCTGCATAAACTTCTTGG
ATTGTTTTCAAACAGGCTTCATCTGAGCAGCTTGCGCAAGAAAAATGCTCCTGTAAAAGGGCTAATTCTT
TAGGCTTTAATGCATAAAATTTCTCTTCTTCTAAAGCTTGCATCCATTCTAGCGTGCGTTCAAACCCAAA
GAGATCAAAAAGCGCTCTTTCCACATTAGAGCTTTTTAAAATATCCATAGCCGGCGAGTAAGTTTGCTTT
AAAGAACGATGGGTTAAATCGTAACGCCCTGTTTCTATAAACTCCCTTAAAACATCATTGCTGTTGGTTA
CAACCTTGATTTTAGCAATATTCAAGCCCATTTTTTTGGCATAAAACGCCCCTAAAGCGTTCCCAAAATT
ACCGCTAGGTATGGCTAGGGTGATTTTTTCTTTAGAATTGATCGCGCCTTTTTTATACAATTCCAAAAAG
CCCCAAATATGATAGACGATTTGAAAAGCGATGCGCCCAAAATTCACGGAATTAGCCACGCTTAATTTCA
ATTGGCGCGCTTTTAAAGCTTCGTTAAAATCATCGTCTTTTAAAAGGTTTTTGAGTGCGTTTTGTGCATC
ATCAAAATCCCCACTGATCCCAAAGACCTTTAAATTGCTAGCGCTTTGGGTAACCATTTGGAGTTTTTGG
ACTAAACTTGTGCCGTCTTTGGGGTATAAACACACCACAAAAACATTAGGCATGCCCGCCAAACTTTCTA
AAGTCGCAGGGCCGGTATCGCCACTGGTAGAAACGAGCATTAAATACTTTTCATTTTTTCCTACCGCTAG
ATTAGAAAACAAGCTCGCTAAAGGCTGTAACGCCATGTCTTTAAACGCCAAACTAGGCCCATGGTAGAGC
TCTTGGACAAAAAGCTTTTCATTGAGCGCAAAAATAGGGGCTGGATTTTTAGGGTTATCAAAATTTTCAT
AGCGTTTTAAAGCGTCTGTCAATAAACCCTTAGGAATCTCTAATCCCAAGCACTCAAACACGCATTCTAC
TAGCTCGTTATAGCTCAGATTCAAACAATCTTGCCATTCTAGCGTTTCAAAACGCTCTAAAGTGTAAAGC
CCGCCTTTGGGGGCGTTGGGGTTTAATATTGCTTCAATAAAATCAATCTTTCTTTCTTTCAAAGAGCGCG
TGGGGACAAAAGGCATGATTTTTCCTTCTTAATACTTTGGATAATTTTTAGCCGTAGCATACCCTAAAAG
AGCGAATGCAACCTTAAATGGTTTTTAATGAGAATGATTGATCGCCTTTTTAATCCAATTTAATTTTGGA
TTTATGCTTATAATACTATAATGCGGTTTAAAATTTTGCCGCAAATGGGCAAAAAATTCATCATAGTAAG
GTTGTGTTTTGTCTAAAGGTTTGAGTATCGGTAATAAAATCATATTGTGGGTGGCGTTGATTGTGATCGT
GTGCGTGAGCATTTTAGGGGTGTCCTTAAACAGCAGGGTGAAAGAGATTTTAAAAGAAAACACCTTGCGT
TCTATGCAAGATAGTTTGCATTTCAAGGTTAAGGAAGTGCAAGGGGTTTTAGAAAACACTTATACGAGCA
TGGGCATTGTCAAAGAAATGCTCCCTAAAGACACCAAAAGAGAAATCAAAATCCAATTGTTAAAAAACTT
CATTTTAGCCAATTCGCATGTCGCTGGGGTGAGCATGTTTTTTAAAGACAGAGAAGATTTAAGATTAACG
CTTTTAAGGGATAACGATACGATTAAGTGGGTGGAAAATCCGTCATTGGGGAATAACCCTTTAGTGCAAA
AAGTGATGAAAAATAAAGAAATTTCTAAAAGTTTGGGTTATTATAGGAAAATGCCTAATGGGGCGGAAGT
TTATGGGGTTGATATTCTTTTACCTTTATGGAATGAAAACACCAAAGAGGTTGTAGGGGCTTTGATGATT
TTCTTTTCTATTGACAGCTTCAGCAATGAAATCACTAAAAACAGGAGCGATTTATTCTTAATCGGTGTTA
AAGGTAAAGTGCTTTTGAGCGCGAATAAAAGCTTGCAAGACAAATCCATCACCGAAATTTATAAGAGCGT
GCCTAAAGCCACCAACGAAGTGATGGCAATTTTAGAAAACGGCTCTAAAGCGACTTTAGAATACTTAGAT
CCCTTTAGCCATAAGGAAAATTTCTTAGCCGTTGAAACCTTTAAAATGCTAGGCAAAACAGAAAGTAGAG
ACAATTTGAATTGGATGATCGCTTTAATCATTGAAAAAGACAAGGTCTATGAGCAAGTGGGATCGGTGCG
TTTTGTGGTGATCGTAGCGAGCGTTATCATGGTGTTAGCCTTGATTGTAGCGATCACTCTCTTAATGCGA
GCGATTGTGAGCAGTCCTTTGGAAGTCGTTTCTAGCACCCTATCTCATTTCTTCAAATTATTGAACAATC
AAGCCAATTCCAGCGGTATTAAATTGGTTGAAGCGAAATCTAATGACGAATTAGGGCGCATGCAAACAGC
GATCAATAAAAATATCTTGCAAACCCAAAAAATCATGCAAGAAGACAAGCAAGCCGTCCAAGACACCATT
AAAGTGGTTTCAGATGTGAAAGCAGGGAATTTTGCGGTGCGCATCACGGCTGAACCCGCAAGCCCTGATT
TGAAAGAATTGAGAGACGCGCTAAATGGGATCATGGATTATTTGCAAGAAAGCGTAGGGACTCACATGCC
AAGCATTTTCAAAATCTTTGAAAGCTATTCTGGTTTGGATTTTAGAGGCCGGATCCAAAACGCTTCGGGT
AGGGTGGAACTGGTTACTAACGCTTTAGGGCAAGAAATCCAAAAAATGCTAGAAACTTCGTCTAATTTTG
CCAAAGATTTAGCGAACGATAGCGCGAATTTAAAAGAATGCGTCCAAAATTTAGAAAAGGCTTCAAACTC
CCAACACAAAAGCTTGATGGAAACTTCTAAAACGATAGAAAATATCACCACTTCCATTCAAGGCGTGAGC
TCTCAAAGTGAAGCCATGATTGGACAAGGGCAAGACATTAAAAGCATTGTAGAAATCATCAGAGACATCG
CTGATCAAACCAATCTTTTAGCCCTAAACGCCGCTATTGAAGCCGCAAGGGCCGGTGAACATGGCAGAGG
CTTTGCGGTGGTGGCTGATGAGGTGAGAAAGCTCGCTGAAAGGACGCAAAAATCGCTCAGCGAAATTGAA
GCTAATATCAATATCCTCGTTCAAAGTATTTCAGACACGAGCGAGAGCATTAAAAACCAGGTTAAAGAAG
TGGAAGAAATCAACGCTTCTATTGAAGCCTTAAGATCAGTTACTGAGGGCAATCTAAAAATCGCTAGCGA
TTCTTTAGAAATCAGTCAAGAAATTGACAAAGTTTCTAACGATATTTTAGAAGATGTGAATAAAAAGCAG
TTTTAATGCTCATTCATATTTGCTGCTCGGTGGATAACCTCTATTTTTTAAAAAAGGCTAAAGAGGCTTT
TGCGGGTGAAAAAATGATAGGGTTTTTTTATAATCCCAATATCCACCCTTATAGCGAATACTTGCTGCGT
TTAGAAGACGTGAAACGCGCTTGCGAGATGCTAGAAATTGAATTGCTTGAGGGCGATTATGAATTAGAAA
AATTTTTAGATAAAGCTAAGGGTAAGGAATTGTTAGGGGAAAAAAGCGAGCGCTGTTTTGAGTGCTTTGA
TTTACGCTTGGAAGCGAGCGCCCTAAAAGCCTTTGAATTAGGGGAAGAAAAATTCACCACCACCTTACTC
ACAAGCCCTAAAAAAGACCCTAACCAGCTCATCGCTAAGGGGCAACACATCGCGCAAAGGCACAATTTGG
AATTTGTTGTGTTTAGAAACGATAATTTTGAACATTTTAAGAGCGAGTTGGATTTAAACTTGCAAGCTTT
GGCGAGAGAAAATGAGCTTTATCGGCAAAATTATTGCGGTTGCCAATTCGCTTTAAAAATCCAAAAAGAA
TCCCAAAACAGAAGCCCTTTTGAGCTTTACTCGCCTTTAAAACGCCAGATTTTACCCGCAAGCGTTGAAG
AAAGAACGCAAGTTTTTAGAGAATTAAACGCAGCTAAAAAGGACGCTAATAAGCCTTCTTTAGCCCAAAA
AACGATCGCAACTTACCGCTTATTGAATGGGGGCGTGTGGCTTTCTAAAAATTCAAACCCCTTGAATTGT
TATATTCTGGCGCGCTCTAAAAGTAAGGCTAGAGTAAGGATTAACGATTTAAGGTGGGTTTTTTCCCAGC
GTTTAAACGCACTAGTAGGTTATAGCCAAAGAGATGAAACCTTGTTTTTAACTTTAGAAGGCCTTAATGC
TCTTATGGCAAAAAACTACGAAAATTTAAAAGAGTTAAACCTTAACCCCTTAAATTATGAAGAAGAGTTG
TCTTTAAGGGCGTTAGTGAGCGGGAGCGAGAGCATAAACCCTATTATCGTGCTAGAAGAACGCATAGAAA
AAACCCTTTTTGTGGAAATTAAAAGCATTTTTCAAGAAGAAAAGGTGTTTTATTTGCTCTAAGCCAAATT
AAAATACAGCGTTGTGCGTGGGTGGGGGTTATAGTCAAAACATACAAGTAATTTAAAATCAATTTAAGAT
AATTAGGCACAATAGCCGCAAAAAGTTTAAGGATGTATTTGAAAACCCTATTTAGCGTTTATCTCTTTTT
ATCGTTGAATCCACTCTTTTTAGAAGCTAAAGAAATCACTTGGTCTCAATTCTTAGAGAATTTTAAAAAC
AAGAATGAAGACGACAAACCTAAACCCCTAACCCTTGATAAAAACAATGAAAAACAGAAAATCCTAGACA
AAAACCAGCAAATCTTAAAAAGGGCTTTAGAAAAAAGCCTTAAATTTTTCTTTATTTTTGGATACAACTA
TTCGCAAGCCGCTTATTCAACCACTAATCAAAACTTGACTCTTATGGCTAATAGCATAGGGTTTAATACC
GCTACGGGCTTGGAGCATTTTTTAAGAAACCACCCTAAAGTCGGTTTTAGAATCTTTAGCGTCTATAACT
ATTCCCATTCCGTTTCGCTCTCCCAGCCTCAAATCCTAATGGTGCAAAATTATGGGGGCGCGTTAGATTT
TTCTTGGATTTTTGTGGATAAAAAGACCTATCGTTTTAGGAGTTATTTAGGAATCGCTTTAGAGCAAGGG
GTGTTATTGGTGGATACGATTAAATCCGGCGCTATCACAACAATCATCCCAAGAAGTAAGAAAACCTTTT
TCCAAGCCCCATTTCGCTTTGGTTTTATCGTGGATTTTATCGGCTATTTGTCCTTGCAGTTTGGGATTGA
AATGCCTTTAGCGAGGAACGTTTTTTACACCTACAATAACCATCAAGAAAGATTCAAACCACGATTTAAC
GCTAATCTTTCTTTAATCGTTTCGTTTTAGACTCCCTTTAGATCCCCTTTTAAATAAGCCCATGATCTTT
CTGGGGTATTTTAAAAGCATGGAAAAAACATTCGCTTGAATGCCGTTTTCTTGGCACGCTCTCAAATTTT
CTTTATTCCTTAATAAAAGGCTTTTAAACCCCCTTGCGCTAACCCCACCGGTGCGCATGATGACTAACAC
TTCTTTCAAATAAGAAAAGCTTATTTTTTGCACCACAAACAAGCGGATGATCATCTCAAAATCCGCTGAA
ATTTTATAATCGGTTTTGTAGAGCCCATAGCGTTCATAAATGGCTTTTTTGACAAAAAGCGTGGGGTGCG
CTGGCACCACGCCATAAAGTAAGGTTTTAGGGTCAAACTCCCCGCTTTCATAATAACGGACCACTTTTTC
TAAACAATCAGGTTTGACAAACACCAGATCCGCATACACGCTATCGCAATTTTTGTTTTCAAATTCATGC
ACCACTTTTTCTACCACAAACTCATCTTTGTAAAAATCATCGCTATTCAATAAAGCGATAATATCCCCAC
TAGAACGCTTTATACCTTTATTCATAGCGTCATAAATGCCCTCATCTTTTTCACTTATTGCACAAGCGAT
TTTATCTCTGTATTTTTGAATGATTTCCAAAGTGCCATCCGTGCTAGCCCCGTCTATAATGATGTATTCA
ATGTTTTTATAAGTTTGATTAAGCACGGAAAGAATGGTGTCTTCAATGGTTTTCTCGCTATTAAAACACG
CCGTAATCACAGAAACTTTTAACAATCCAACCCTTTTTTAATCAACTTCTCCTTGTTGCTTGGAATAAGA
ATGTATAAAATTTTGATAGCTATTTTGCATAATCTTTGGCATTAAAATAAGGTGGAAGATCCACCAAAAT
ATCACCGCAACAAGAATTTATCCTTATTATATTGCAAAGCTAATGGGTCTGGACGCAACTCTAATTGTTT
TGGTAAAAATATGAATTTACGATTAAGGTTGGCTAAAATGCCCTGTCTATCCACTATACGATTTGATGAT
GAAGTGATTATAGCCACTTCATCATCATTTTCATATTCAAAACTAAATAATCCATTATCAAACATTTTAT
GCATTTCATAGCTTAAGGCCATGCCATTATTTACAGCAAAAGATCCACCGTCTCTATATGGAATAATATG
TGCCACTTCTAGCAAACATCTATTATCAATAAATAATGATTTGCCGGTTATGGCACATTTATAATCATAA
GCCTCTAAAACATGTTTTCTAAATAATTGTTGCTCTCTTGCTGGCCTAGAATTATTTTGAGTGGAATAAT
ATAAAACACTATTATCCATTGTAGCGCTTAATGCATCCACCAAATTAAAATCAACGATCACATTATGAGA
ATCATCCAATACTAAAGCTGTTATAAGAAAGTTGTAAATATATGAAATGGTTCTGTTCAATTCTTTTTGT
ATTTCAAAATCAAGATTTTTAAAAGCATTTTCATCATATCGCATAAGTAAAATATCTTTCTTTGTGTGAG
CTAAAATATTTTGCAAAATCTCTCTATTTAAATTTCCCGTTCTTCTCACATAATTTAAAAGCACCAAATA
TGGGCGAATGGAATCTGCGGTATCATAATAGGACAAAATGAGCTGCAAAACTGACCGCTCATATTGCTTC
CAATTAACAATAGATAAAAATAAGTCTTTAGGCGACAAAGAATCAATATTTTTTCTATCACTTTTTAATA
CATTTTCATCATTTAATACATTTTCATCATTTAATACATTTTCATCATTTAATACATTTTCATCATAAAC
ATTGATAAAAAAACGATCAGAAGCAAAAGCGTTTATTATTTGCTCCGCTTCTTTGGTTGGAACAAAATCA
TAATCACTTGGTTTATTATAATCTATAAGTCCTATTTTTCTCATATCGGGATATTTTGACTTATGGTTGG
TAGAAATAAGATTAAGATACTTCTCAGCACCAAGATGAATAAGTGTGGGCAGTTCTATTCCTATAAGATT
GGAAAGATTGTGTTTAAAATGTTTGAAAGAGTCAAAAAACAAATCCGTACTATTCCTTTTATATCGCATA
TTAACATATTTCATCATTACCCCTTTTGCAAAACGATTATGCTCTCTCGTAAATAAAATTTAGCTTTAGA
ATCAATGATCTTCATCTGTTGACTAGATGTTTTAAGCTTCCTAGCAACAATGATTTCTTTGCATTTAAAG
CCTAATTTTTGTGTCTCTTGTGCCAAGATTTCATCAGTTTGTATCGGTACTCCTTTATAGCAAGAATTTC
CAACTACAATAAAGCAAAATCCTCCATCCTTAAGAACTTCAAAACAATTTTTTAAAACTTTTTGCATATC
AAAAAAATAATTATTCAACATTGTCAAAGTGTTTGATTCTATACCTTTATTTTTAAGAATTTCTAATGTG
TGATTGAGTGATATATTCTCTATTTTATCTTGTTGTTTTAAAGCTGCATTTTTGTTATTTCTTAGAGCAG
ATTTTTTAAGCTTTTTCCACCCTTCATAACTTTTTACAATTTTGCTACTCCATAACTCCATTTTATAAAT
TTCAAAATAATCAAATAAATTTGCATATGGCGGAGATGTTAAAACACAATCAACTTTATCTTTTGGTTTA
TTGTCTATAGATGAGCAGTTCTCTAAACTTATAACCTTAGAATTTTTTATATCAAATTCTCTTTTCAACA
CAAATGCCCTTAATGTGAGTGCCTTAAGATAAACTTCTATATCTTTAATCTTGCTTTCTCTATACTTAAT
GCCATTACCATCTTTTTTAAAATTCAGCATTTTTTCCAAATTACAAAATACTAGAAAACGCACAAAATGA
TAAATTTTTTCATCTAAATCTTTAAAAGATTCTATAAAATCCATGATGAGATCAAATCGCTTCTTATTAG
CATATTTGCCAAAAGATTCCCATTGTGGAAATGGATATTCTCTATTGCTATCCATAAAATTACCGACATG
TTTTTCTGCTTTTTTTAAGTTATTAGAATCCAATTTTTCTAATTTTGCTTTAGCGACATTTATGGCAAAT
GGTGAAGTGTCAAAACCATAGCAAACTTGCGTTTGTGCATTTAAAAAGCTAGAGCCAACACCACAAAATG
GATCATAAACGCTCTCAATAGAACAACCAAAACGATGTTGCAAATGCTCTATAAGATAAGGGCTAAAGGC
TTCTTTATAAGGAAAAACTTCATTTAAAGAGTCTAGTATATTATCACTATTGACTAAATTTGTTAGTGTT
GTAGGGTAGCTTTTTATGATAGGGATAGCTTGAGAATCTGTGATTTTTTGTAATCTTTCAATAGCAATTT
TGCAATATTTGCTTGATAACTCAATGCCGATAAACTGCCTATGTAATTGATCTGCCACATAAGTTGTCGT
GCCAGTGCCATTAAAAGGATCTAACACAATATCATTTTGATAAGAATAAATTTTTAATAATCTCTCAATT
AATTCTTCTGGGTAAGGTGCGGGATGTAAATCTTTTTTGGCATTGTTGCTAACACATAAAATATTTTCAA
AGCCCTGATCACTATCTTTATCAAAATACCAAATATTTTTTGTCCATTCTTTAAACTCTTGGCTAGTAAT
ATCTGCTAATCCTCTCTCATTTTTATGAGTTTTATTTTCCTTATAAAACACTAATATTACTTCTCCTAAA
GGTCTAAAAGACGGGCAAGAAGGGCTTTTCCAACTTCCCCAAGCTGTATTATTCCCTTGAAAGTGCTTAA
CATCTTTTCCCTTGTGCCAAGTTATAAGTTCAAACTCCTTAAAACCAATTTCATTCAAAATTTGTGTTAT
ATAAATACTTAAAAATCTCACCTCCTTGCTATCTCTATTTTTTACCGCAAAAGGTACATTGACACAGATC
CTCCCATCCTCTTTAAGCACACGGTAGCATTCTTTAAAAATATCGTGCATTGAATTGAGATAAGATTCAA
AATTTAAATCATCATTATAATTTTCATATTTGTGTGCCACATTATACGGTGGCGAAGTAATAATAATGTC
TATAAAATTATCTTCTATATGATTTTTTAGAATATATAAACTATCTCCATTTAGAATCTCTTGCAAACCT
CTACTCATTTGAGTAGTATAGCATAATAATTATAACTTCATATAGGTTTTTATTATAGTTTGGTTGTCGC
TTATGACCCTTCTTTAGTCTCACTTAAAAATAAAATGATAAAAACCTTATTTAAATTTTATTTTGGGTCA
AGATAACTCAAACTCCCATCAAGAAGCCTTGAGTTATCTTGACCCTTAAGTTTTAAACAAATTCACTTGT
TTGTCTAAATTCATGGTCGTTTCGCTCACATGCGTAGCGATGTTTAAAATATCTGAAGAATCAGCTAAAG
TGTTAGAAGCCACTTTTTCCACTTCTACAAAATCGCTTACCATAGCTTCAATTTGGTGTCCGGATTTGGC
GTAATCGTCCATGCTTTGATTGCTATCTCGCACGACTGAGCTTAAATTAGAACTCATTTTTTCGTAAGTT
TCTTGCACGCTTTTACTCATATCGCTCAAGCGCTCCATTTTTTGCGAATTGAGATTCATTTGCGAGCTTA
CGGCATTGATTTCTTGGACAATCACCATGATAGTGGAATTGATTTCGGCTAAAGACTTTTGAGTGCGCCC
GGCTAAATTCCTAACTTCATCAGCCACCACCGCAAAGCCTCTGCCATGCTCGCCGGCTCGTGCGGCTTCA
ATAGCGGCGTTTAGGGCTAAAAGATTGGTTTGATCGGCAATATCATTGATAATATCCAAAATGGATTTGA
CATCATCAGCGTTACGGCTTAGCTGCTCCACTTTGCTAGAGAGTTCCTCTTCAGTGTGCGCGCTCTCTGT
GATCTGAGAAAATAAATCCCCGATCGCTTCCTTACTCTCTTTGACAAGCGCTTGCGTTTCAATCAAACGC
TTCCTTAACCCTTGAGACTGCTCTATGGAAATATTCATCATGCTCGCTACATCAGTGGCTTTATTTTTTA
CGGAATTTAAGGTGGTTGATGAATTTTTCATGCTCTTTTGGGTTTCTTGCACGATTTGGACTAATTCACC
CATTGAAGTTTTATTGAGGGTGGAAATCCCTTTAATCTCTTCTATGATCAAGCGGGCGTTTTCCACAAAC
AAATTGACCCCACGGCCCACTTGCGAGATTTCATCGTTGCAATCATCCACATCAATTTTGGCCCTCAAAT
CCTTATCCCCATGGCTGAAAGCGTTGATTTTAAGGACCAGCTCATCAATGCGTTTCACGATCCTTAATTT
AGCGTATATGAGCGTCAAAACCACTAACGCTACCGTCGCTGTCAGTATCCAAAGGAATAATTTCGTGGTG
TTTTCATTAAAAACCTTGCCCACGCTTTCTGTGATCGCTTTATTTTCTGTGTTAATATCAGTGTAATAAG
AAGTCGCTGCGATCACCATTTGAGACACCTCATCATAATGCGAGTAGGCGAATTTTTTCTCCGGCACGCC
TCCATCGTATTTAGGCATTTTATAATAAGTGTAGCCTCCCCCTTTTTTAGCCGCTTCCAAATACCCCCTA
ACATAATACACCCCATCAACGCTCCGAGCGTCAAGCCCTGATTGGCCTACGGTTTTAGGATTGACCGGAT
CAAACAGCACCACCCCGTTTTTATCCACCACCACCATATAAATCATGCCCTTATCGTCGTTGATGCGTTT
AAAATAATCTAACGCCATTTTTCTTGCAGTGGCATTATCAAAATTTTTGTAATACTCATGAATGCCCTGT
TCAAGAATTTTTGTCATGTAAGCGAGCGTTTTTTCACGCTTTTTGTATTGCTCGGTTTCTAAATGCTCCA
TGAGTTGCGCTGACACATCTTTTTGCATAACCTTTACAAAACCAATAAAAAGCCCCCCTAAAGAAATAAG
AGCGACTAACACGACCAGCACGATACGAGTCCCTAACGAAGAAAACATTGAAAAAAACACCATCCATCCC
CTAATCAATCATTTTTAAGTCAAACCCTAATTCTACCAAAAAAAAATGACGCAAAATAAAATTAAACCCC
GGTTGTTTAAAAACCGCCAAAAAAGTAAAAAAGCCAACAATCTAGAATTATAGAACACCCTTTTTTAAGT
TAAACTTAAAAATAAAATGATAAAAATAAAAAATTTTATTTAACTTCACTTTCCTTAATGGATTTGACAT
TCAAAGTTCTCCCGTCTTTTGAAGTGGGGATTTTGATGCTCCCCTCTTTTAATTTTTCTCTCAATTTTTC
CAGCAACGGGTTTTTGAAATCGTAGTTGATGATTTCCCAGTTATGTTCCAGTTCAGGCGTTACCTTCCCG
CCTTTTTCTTCCGTGATGTATTTGATGATTAAATCTCGTATTTGCCCGTTATCTTGCAATTCATCGTAAG
AATTATAATACCTATTAGCGTCTGTAACCAAATTTAATGTCTTGGATAATGTCCCAAATCGGTAATTGTT
GATCGCTAATTTATAGACCGCTTTGAGATCAATGGGTTTGTTGTTGATTGTAGGATTAATAATCCTTGAT
CCGGCGGGTTTTGTAATATCAACTTGGTATTTCACGCCAGAAAACATATCAAAGTTATAACCACGAATAT
TTTCATTAAAACTGATCGTCAAATCTCCTGGTTGCAACTGATTGTAAAATTGATACGACCATTCCATGTA
TTTCAACAGATTTTCACCCGTTATTTTCACTCCAATGAGCGTATTGGCGAACTTGTAAATATAGGCGACA
TCTTTTCTTTTGAAAGGCCCTTTTTTCAAATTGGCGCCAAAATTGAATAAGGCTGCCGCTGAAACATCGG
CTTTTGCATAATATTTTTGCACAATATTAATCAATTCTATTACCGGCGTTTCTTGCAATGCGGCGGTGGG
CATCGTAGTGATTTTTTCTTCTCCTGTGATAAAATCAGGCCTATCAATAAAGGTTTTTGTAACTTCGCCG
ACAACTTCATTAGCGTATTCTTTTGATTTTTTATCCACATATTCGTATTTTTTCGCTAATTCTTCATCTT
CTAGAACATCTTTTGTGGGTAAATTTTCAGTCGTTACGATTTTTTTCTTCGTTTTGGTATCAAACATTAC
CACGCCCTTTGCCAGATAAGCCCCATACGCTCCGGGCTCAATGGTGTGCACCTTTCCTATTTTGGTGTTA
TAGACCGCATGCTCATGCCCTGCAAAAATGATGTCAAATTGCGGGAATTTTTTTGCTAGATCAGGGACTC
CATCGCCACCTTTCTCATCTTCTCGCCCCAAATGAAAAGCGCCAATCAAAATATCATACTTCCCTTTTAA
CTCTTTTAAGGTCTTTTTTAACGCTTCTTCAGCGTCCAAAAACTCCAAGCCCGCAAAATGTTCAGGCGTA
GAAGCCTCCCAAGTGGGGATGTGTGGCACCACATACCCCACAATTGCCACCCTCACGCCATCAATTTTCT
TGATCGCATAAGGTTTTACAAACGGCTGATTGTCCGCAGTTTTGATGATATTCGCATTCACGACATCGCC
ATTAAACCCCTTGATATTTTTCTCCAAAAAATCTTTACTGAAATTGAACTCGTGATTCCCAAGCACACGA
ATATCAAATTTCAAATCATTTTCGGCTAAAACTAACGGGTGGATAGGCTCATCATTAAACAACTCCGCGC
TATTACCCTGCAACAAATCCCCGCTGTCAATCAAAACCACATTTTTATTCTCAACCCTCTGCTTTTTGAT
TAAGGTCGCAATCCTTGTCAAGCCATTATTGGGCTTTTGCTCGCCAGTCGCATAATCATACGAAAAAAGC
CGCCCATGAATGTCTGAAGTTTCTAAAAACACTATTTTCACTTCTTTTGCAGATATTGAAAGCGTTAGCG
TTAAAAAGATGACTAAGATCAATTTTTTCATTGAAATCCTTCTAATACAAGAGATTCATAACATTAATTT
TTACATAATATTAACACCGATAGTTTTTGATTGGAATGTAACGCTAAAATGAATAAGGGGGTAGGGGAGT
GAAAATCATTCACCCCACCAATCAAACCCCCACTTCAGACCACTCAGCGCGTTTGTCTAAAAAAGCGCGC
GCTAAAATCTGTGCGCCCTCTAAAGTGTGGTTAGCCGCCCAACCGCATTGCTTTTCATTGCTGGCAGGCA
CTTCTGTAGCCTTTAACACATCTTGCATCGTCTTTTCTAAAACCTCTAAAATCTCTGTGTAATTGTCATG
GTTTAGCACCGTGAGATAAAATCCCGTTTGGCAACCCATAGGCGACCAATCTACAACATAACTGGCATGG
TTGCGGATGATCTCAGCGACTAAATGCTCTAAAGAGTGCAAGCTTGGCATGTCCATGTGATCTTTGTTGG
GCTGCTTGAAGCGCACATCGTATTTGATAATCAAATCCCCATTAACGCCCTTTTTGCGATCAGCGATACG
CACATAAGGGGCTTTGACTTTGGTGTGATCCAAATTAAAACTCTCTACATTCATTTTTGGCGTTTTCATG
TTTGTAACTCCTTTATTTTATAAATGGTAAATTTTAGCCTATTTTAGCGAACGCTTGCTCTAAATCTTCT
AACAAATCCTGTTCATGCTCAATCCCCACAGACAAGCGCACCAGACCATCTTTAATCCCGGCAGCTTCTC
GTTGCGCTTTGGGGATACACGCATGGGTCATGAATGCTGGAATCCCCACCAAACTTTCCACCCCGCCCAA
ACTCTCGCCTAAAATGAATAATTTAAGGCTTTCTACAAAAGCAACCGCTTCGCTGTCATTTTTGAGAGTG
AAAGAGAGCATCCCGCTAAAGCCATGCATCTGTTTTTTGGCCAGCTCGTGGTTAGGGTGAGCGCTCAAGC
CCGGGTAATAAACCCTCTCCACTTTAGGGTGTTTTTCTAAAAACTCAGCCACGCAAAGAGCGTTTTTTTG
ATGGGCTTCCATGCGCAATCCTAGCGTTTTAATCCCTCTTTGCAGCAGCCAGCTGTCTTGAGGGCCTAAA
ACCCCACCGATAGCGTTTTGGAAAAAAGCGATCTCTTGGGCTAGCGCTTCATTATTAGTGGTTACAAGCC
CAGCGACCACATCGCTATGCCCGCCTAAGTATTTGGTGCCGCTATGCACCACAATGTCCGCTCCCAAAAG
AAGCGGGTTTTGGCAATAGGGGGTGGCAAAGGTGTTATCCACGATAGTGAGCAAACCATGATCTTTAGCA
ACACTAGCGCATTGCACTAAATCCGTGATTTTAAGCAAGGGGTTACTAGGGGTTTCTAAATAAAGGGCTT
TGGTGTTGGGCTTGATAGCCTTTTTGATTTGGGATAGATCGCTAGTGTCTATAATGGTGCAAGAAAGCCC
GTTTTTGACAAGCACTTTATTGAACAAGCGAAAAGTCCCCCCATAGACATCATCGCCCAATAGCACATGA
TCGCCTGATTGCAAGAGGGAAAAAACGGCGTGGATTCCAGCTAATCCAGAGGCAAAAGCAAACCCCTTAA
CCCCCCCTTCTAAATCAGCGATGAGTTCTTCTAAAGCAAAGCGCGTGGGGTTGCCTGAGCGAGAGTATTC
ATAGCCCTTGTGGCGGCCTATGGCGTCCTGGCGGTAGGTGGAAGTTTGATAAATAGGCACGCTCACCGCC
CCCGTTGTCGCATCCTCACTAATGCCCCCATGGATTAATTTTGTTTGCATGCGCATGATTTTTCCTTTTT
ATGAATTTATAGATAAATACCTTTTGAGAGATAACGATCGGCAACATCCGGGAAAATGGTTAAAACCTGG
CTGCCTTCTGGGAGGCGTTGCACTTCTTTCAATGCTGCTACAAAAGCTGCCCCGCTAGAGCTCCCCACTA
ATAAGCCGTTTTGTTTGGCTAACTTCCTAGTGTAGCTAAAACCCTCTTCATCTGAAATCGTTTCAAATCC
ATCAATATCCAAGTTTGCAAAAAAAGGAGGGATAAACTCCACGCCAATGCCCTCAATCTCATGAGGCCCA
GGCTCTCCCCCATTCAAAATAGAACCCTCCGGCTCCACCCCAATCAAGCGAATCGTAGGGATGCGTTCTT
TCAAATACCTAGCTGTGCCCGCAAAAGTGCCACCACTCCCTATCCCGGCTACAAAGCTCGTAAGCCCTGC
GCCTAATTCTTGGACAATCTCAGGAGCTAGGGTGTGGTAGTAAGCGTTAGGATTATCAGGGTTTTCAAAT
TGCAAGGGCAAATAGCTATCAGGGATACTTTCGGCTAACTCTTTACTTTTTTTAATGGCGCCAGAAATCC
CCTCGCTAGTAGGCGTGTTAATTACTAAAGCCCCCAAAGCCCTCATGATTTGTTGTTTTTCTGTGCTGAA
TTTTTCCGGGACAACAAAGATGGTTTTGAGATGGTGCTTGATTGCCACTAAGGCTAGAGCGATGCCGGTA
TTGCCTGCGGTAGGCTCAATGATGGTTGTTTTAGAAGTGATTTTGCCCGTTTTAAACCCTTCTTCTATAA
GGTATTGGCCTAAGCGGTCTTTAACGCTCCCTCCCGGGTTTAGATGCTCCAGTTTGGCGTAAATGACGGA
ATTTACGGGAATGGGGTAATCCTTGTTAGTGAATTTAAAAACGGGAGTGCGGCCTATGGCGTCTTGCATT
GCGGTAAGGATCATTATTCCTCCTATAATAAAGATAACGATAACTCAATTTTAGCGATTATGCCTAAACT
CATTAAATGGAGTAAAATTAAGGATAAAATTTGAGCTTATTAAGATCGATCAAGGAGCTTTCAATGGAAA
CGATAGAATGGAATGAGGGGCAAAGAAAAGCGTTTCAAGACTTGTTAAGAGAGTTTGTAGCGTCAATTGA
CGCTAAAATGCAAGAGGAAAAGCAAACAGGCAAAACCCCAAAGATACCAAAGTGGGCTTCATACCAAAGA
GAGCTGAACAAGTTTTTAGCATCATGGGGTTATGCGTGTAAAATCAGTCTTGGCTCTGGGAACTTATCCC
ATAAGCCATCCATCGCTTTTTGCCGTCAGGATATTTTAGGGGAAGGGTTTGTCAATGGTGAGAAACCAAC
CCCAAAAATCTATGACGATTTAGAAGCCCATCTTGAAAAGATTACCAACGATTTTTTACGCTTTGCTAAC
GAATTTAATCAAATCCCCACTACGTATTTTGAATTAGAACCATCTAGCGCAAGCCATTAAAAATAACCCC
CTAACAGAAAGGAGCTCTCTGTTAGGGATTTCCCTCAAAAGTTAGCTTTGATACCCAATTAATGAATATC
AAAAAGCAAGCAGGTTTTGATTAAAACCGCTCGCTTGAAAGAAGTTTTAAAAGCGTTTTCATTCCACTTC
CGCATCAATCACATCATCGTCTTTTTTCTTGGGCTGCTCGGCGTTGTTTTTATTCGCCATGGCTTCGCCT
AATTTTTGAGCCGCTTGTGCTAATAATTTGGTTTTGTCTTCAAGCTCCGCTTTAGTAGCGTTATCGTTTT
TGACGCAATCTTTAAGAGCGTTAATGGCGTTTTGGATCTCGTTAGCGTCGTTTTCATTCAAACTTGTTTT
ATGCTCATCAAGGCTCTTTTGGGTTTGGTGCGCCAAACTATCGGCATGGTTTCTCGCTTCAATCACTTCT
TTTTTCCTAGCGTCTTCTTCTTTGTGCAATTCAGCGTCTTTAACCATTTTTTCAATCTCGCTATCAGACA
AACCGCTAGAGCCAGAAATTTTAATCTCTTGGCTTTTGCCGGTATTTTTGTCTTGCGCTGACACGGTTAA
AATCCCATTAGCGTCAATATCAAAGGTTACTTCAATTTGCGGCACGCCTCTTGGAGCGGGTGCGATGCCT
TGCAAATCAAATTTACCCAACGATTTATTATCCCTTGCCAATTCCCTTTCACCCTGTAAAACCATAATGG
ACACAGCGGGCTGGTTGTCTTCAGCGGTTGAGAACACTTGAGATTTTTTCGCCGGGATAGTCGTGCCTCT
ATCAATCACTTTAGTCATCACGCCCCCTAAAGTTTCAATCCCAAGGCTTAAAGGCGTAACGTCTAATAAA
AGCACATCTTTCACATCGCCTTTTAACACGCCCCCTTGAATGCTCGCGCCCACCGCCACGACTTCATCAG
GATTGACGCTTTTATTCAAATCTTTGTTGATAAAGGCTTTCACCCTTTCTTGGACTTTAGGGATACGAGT
GGATCCGCCCACCATCACCACTTCTGAAATCTCATTTTTGGTTAGCCCTGCGTCTTTGATCACGCTTTCA
ATTTTAGAAATCGTTTCTTCCACTAGATCTTCTGTCAAGCTTTCAAATTTAGCCCTAGTGAGTTTTTTCA
CCAAGTGTTTAGGCCCAGTAGCGTCCGCTGTGATAAAAGGCAAATTGATTTCAGTCTCCATCGCAGAGCT
CAATTCTTTTTTAGCGTTTTCAGCCGCTTCTTTCAAGCGTTGCAACGCCATCACATCGTTTTTAATTTCA
ATCCCCGTTTCGCTTTTAAACTCACTCGCTAAGAAATCAATCACACGATTGTCAAAATCATCGCCCCCTA
AAAACGCATCGCCCCCTGTGGCTAAAACTTCTACGACATTATCGCCTGTTTCTAAAACGGTAACATCAAA
AGTCCCCCCACCCAAATCATAAACCATGATTTTTTCGCTCTCTTTTTTATCCAAGCCATAAGCTAACGCC
GCGCTTGTAGGCTCATTGATGATCCTTAAAACATTAAGCCCTGCAATCGTGCCGGCTTCTTTAGTCGCTT
TCCTTTGGCTGTCGTTAAAATAAGCCGGAACCGTGATAACCGCTTCAGTAACGCTCTCGCCCAAATAACT
TTCAGCGTCTTCTTTGAGCTTCATTAAAATTTTGGCTGAAATCTCTTGAGGGGTATAAACTTTACCCGAA
ATCTCAATCGCGCAAGCCCCATTCCTATCCACAATCTTATAAGGCAAGCGTTTTTCGGCTTCTTTAGCCT
TATCTTCATTAAACATCAAACCCATGATTCTTTTAATAGAATAAATGGTTTTTTCTGGGTTGGTTACCGC
TTGTCTTTTGGCGCTCTCGCCCACTAAAATCTCGCCCTTATCCGTAAAGGCTACAATAGAAGGAGTGGTG
TTTTTACCCTCTTTATTGGCAATAATCTTTGCTTCATTGCCTTCATAAACCGCCATTGCGGAGTTGGTTG
TCCCTAAATCAATTCCAATAACTTTTCCCATGTGTTATCCTTTCTTTTAAAATAAATGTTTTTAATCGTT
TTTAGCAATGCTCACCATTGCCGGCCTCAAAACCCTACCCTTATACTTGTAGCCCTGTTGCAAAACTTGC
ACGATTTTCCCGTTTTCTTTTTCTTCGCTTTTGACTTGCATGATCGCATTGTGGAAATTGGGATCAAATT
CTTCTAAGCATTCAATCCCTTCAATGCCATGCCTTGCCAAAACTTCATGCAACTTTTCCATCGTAAGCTC
CAAGCCCTTGGTTAAAGCGCTCTCTTTATCCACTTCAGCTGCGCTTCTATGAGCCCCAAGAAGCGCATCA
ATCACTGGCAATAGATCCAATGCGATTTTTTCATACGCATACTCTAACGCCATGCTCTTATCTCTTTCTA
ATCGCTTTTTCACATTTTCAAAATCCGCATGCACTCTTAAGTATTTTTCGTGCATTTCTTGGTATTTAAG
CTCAAAATCTTCCTTAATCTCGCATTTTTTTTCGCTCGCTTCTTGCATTTCTTTACCTTGTTGTTCTTTG
CAAGCGCAAGCCTTTTTGCAAGATTCTGGCTCTTCTTGGCTTAAATGATCGTGTTCTTGGTTGTGTTCAT
CTTTCATTATTCCTCCTTAGAAATGGTTTGAAAAAACCCTTCATAATCGCATTCCAATTTCCCCACGCAA
AGCAGTTGCATCCGCTTGTTTTGAAATTCTATAGGGCGTGTTACTAGCATGCAATCAGGCTCTATAAAAT
GCAAACCTTTTTTCAAACGCTCTAAAACCTTACCCCCTAAAATGTCAAAAAATAAAGGGCTGTTTAAAAG
CGTTTTTAACCCCATTAGATTAAAGCGTGTGATTTGCGTGTTGGAATACTCCAAGCGCTCTAATTGCCTA
GCCAAACTCAACGCATTGACAGAAGCAGCGATTGAGCGCACTTCTTTAACGCTTTTACCCACAAGCTCTA
ATAAAAACTTTTCCATTTTAACGCTGTAACCTAGCGCGCAAGAAAACGCCAAAAAATCCAAAATCAAAAA
GCGTTTTTCGCACTCAATGACTCTTTCTAAACGCTCCAAACTCGGTTTTTTTAACAGCGTAAAAAGCCCA
AAATTTTCACTCGCGCTTTTTAAGCGTTTTTCATTTACCCTTAAAACTTCAAAGTGCAACGACTTTTGCC
AATAGTTTTCAAGTGCCTTAAAAGTGGGCAATCTAGCGCCACTAGAATGGGCTTGATAGAGCATGCCTTC
TTTAGAAAGGGTTTGAAAATAATTCCTAATCGTTGCGCAAGATATTTTCAAGTTTGCCAACTCTTTTAAG
CGTTTAGAGCTAATGGGTTCTAAAATCTGCAGATAGGTTTTAACAAACGCATCTAACAAACTCTCTTTTT
TATTCAAATCAGAACCTACTTTAATTCTTTTTAACACCATTATTTGAAAAATCTCGTCAATCACCATTCT
TGATGAAAGAACCCTCGCATTATAGCGCAAAAAGTTAATAATCTATCACTTGTTTTAAAAAAGTGATAAA
AATTACCCGATTTTTCTTTAAAGTTTAGTCTGTATCACTAAATTTATTTACTAGTATTAAATTAGGATTT
TTTATAGAGTTAATTTAATTTTAGCGATCCCCTAACCCATGCCACCCTATTAGACAAAACGAATAAAACT
TGTTATCATGATAAACATGAACACACACACAAGAGGCATTGACAGCAATCTGATTCATTCGCTCAAAAGC
ATTTCATTATCCATGTTTAGAAAGGGCTTTTTTGGGCTTTATCAAGGCTCTATCTCAGCGCGCATTGGCA
CGAATCAATTTGTGATTAATAAAAGAAACGCTGTTTTTGATCAACTGAATGAAAACACCTTACTGGTTTT
GCATGATAAGATGGATTATCGCTGGAAAGAAGCGAGCCTGGATTCGCCCATTCATGCGAGCGTGTATAGG
GAGTTTTTGGACGCTAAATTCATCGCTTATGCGCGCCCTCCTTATAGTTTGGCGTATTCCTTGCGCCACA
ACCGATTGCTCCCTAGGGATTATTTAGGGTATCGTTCTTTGGGCGAAGAAATTTCCATTTTCAACCCCAA
AGACTATGACAGCTGGCAAGAAAGAGCGGATACAGAAATTTTACGCCAGCTGCAAGAGAGCAAAAAATAT
TTTGTCTTCATTAAGGGGTGTGGGATTTTTGCCTACCACAGAGAGCTTTCTAAACTCATGGAAGTTTTTG
ATTTGATTGAAAACTCATGCAAGGTTTTACGACTGGGCGATTTAATGGATTATTGCTATAATGATGATCC
ACGATTGAGCGTGTAAAAAGCTAAAAAGGATAAAACATGACCATCAACACCCATTACACCCCTAATTTCA
CACAGCTCCAAACCTTGAACAATATCAATAATGACGCAACCATAAAGGATAGGAATCAAGTAGAGCAGGA
TTTACAACAAAGCAGTATTCAAGATGGTTTCAGCCAAGATAATACGCAAAACGCCCCTGATTTTGACAGG
TTACAAACTTTAAACGCTATCAATAACGACGGCGAGATTAAAGATAAATCCCAAGTTGCAAAAAACCTTG
CTGATGGCGAAAATATTCCTGAAATTTATTCCAGCCTAGACACATACGCTTAAAAAGGGGTTTTACCATT
CTTTTAAAGCCATTTTGATCGCTTCTATCACGCAATCCATCCCACCCGCTAAACTAAAAAGCCAGTATTT
GTGCGCGTAAATGTATTCTAATTGCTTAGCCCTTAATTCGTATTCATTATTCGTTTTTTTACACACGATT
TCAGCGATGTGCAATTCCTGGTGGAAGATGTAAGATTGTATCGCATCCATAAAATACGAATTGAATTGCT
TGTCGTCAAAAAGTTCTTTAATGTTATCAATTTCAGCGCTCAAATTTTCTAATTCCTTAAAATCCAACTC
TTCTAATTTTTTTTCTTCATGAAGCTTTTCCACTTCTTCTAAAAATTCTGCCACCTTTAGAAACGCTTCT
TCAACTTGCGTTTTTTTCTCATTGGCGTATGCGATCATCTCTTCGCATTTTTGCCTAGCGATCTTTAAGT
TTTTAGCCTGTTCTGATTGAGTGGGATAAACAAGATTGATAGGAGGCTTTGGCTTGGATTTGTCTATTTT
TTCGCACACTTCTTTAAAGGGCATTTCTTTAGTCCCTTTAATCCTAGCCCCCCCTTCAGTAGCGTTAATG
ACTTCTAGTTTATAGGGAGTGTTAAAAATATCTTTTTCAAAAAATTCTAAGAAAAGTTTCCACACTAAAG
TGGTCTCTACTTCCCCGTTACCCCCATATTTTTCTATAAAGATCTTGTCTTTATCTTTTTTAGGCTTGAT
CTCTTTATCGCCATAAATCGCCCCACTAGCGTGGCTGTTACCGCTTTGTGAAAAGCTCAAATCTTGCCCG
ATAAACACGCATCTTTTGAAACGAGAATGCACCACTAATTCATACGCCATGTTCGCTGCGCTCATGCCTA
TGCCCACATAGCCATACTGGTGCAAACCAAAAAGATTGGTGTAACCAAAGGGGCGGAAGCTGAATTGTTT
AACCCCCTTTTTAATCGCTTGAATCAATCGTTTATGCACAATGGAAGTCAGAGCAAAAATAACGCCTTCT
TGAAAATCTAAGGGGGTTTCTTCGTAGAATTTCGCCGTTAAATCCACCCTTTCTAAAGACAGCACAATAT
CAGGCTTGATACCGGCTCTGGCTAGAATAGGGAAAGAAGCGTCTATGCAAAAAAGCGTCGCATAAGGAGC
GATTTCTTTTAAAAGGGGGAGTTGCTTGTTCAAACTGGGCCCGGTTGAAACAATAATAGCGGTGTCTCTG
TTTTTTAAAGTGTTCACAAAATCCACTAAACTAGGGCTTTTGATGACTTCAGGCAAATTAGCGGCATGCT
GTTTGATGCCTATAAGCGCGTCTTTGGCGTCGTTGCCTACGCTAATAGCACCATGCTCTAAAGCGCGCGT
GAAATGCTGGTTGATTTCTATCATTTGATGGGCGTATCGTTCATAATAAGCGTTAAAAAGTTTTAAATCA
TACATTCTTGCGTATAAACGAGATTTTTTATCCATATCAAACAATGAAGCGATCATGTTGTAATTGCAAA
AAGTCGCATGCAATAAAATCAAACGATTTTCTAAAATCTCAGTGGAAAAATCCAAAAGATTCAACACGAT
GAAAATAACCTCTATTTCAGGCTCAATAACCACCAAGCGTTTTAAATTTTCATTGCCTAAAAGCAAGCGA
TAAAACACCCCATTACCCAAACCAAAATAATACAAATAAGGATAAAGCATGCAAATTTCGCTATTTTTGT
ATAGCTCTAAGCTTGAATCTAGCGGGCTTTTTTCAAATAAGGGCGTGTTTGTTTCTTTATCTAAGAGGTT
GAAATTCGCGCTGTCATTCCCTAAAAACACTTCGTATTTTTTGTTTTCTTTAATGGCTTTGAGTTGTGCG
AACAAGAGAGGGTCTTTTTTGAAAAGAGCTTGTAAGTTTTTTTGGTAAATATCCATCATTCTAACTTAAA
ATAACTGATAAAAAGGGCTAACGCCCCTTTGAATTAAAAGGGCTGTTATTGTAAAAGCCTTAAGACATTT
TGTTGCACCGCATTCGCTTGCGCCATAGCAAAACTCCCGCTTTGCGCCAAAATATTGTATTTAGAAAAGT
TCGCGCTCTCTTCAGCAAAATCCACATCTCTGATTTGAGATTCAGCCGCTTTAACATTCACTTGGGTTAC
AGAAATATTATTGATGGTTGTAACCAATTCCATTTGCACCGAACCCATATCCGAGCGGATCTTGTCTAAT
TGCGTGCGCGCTGAATCCGCCATATCCATCACAATCATCGCCCCTTTAAGGCTTGTTACCCCAGCCCCTA
TACCTTGAGAATTGGTTTCAGCTTGCGCGCCATTAGCGTTCGCTCCAGCTGCTGAAGCCACATTCGCATC
AAAAATGCCCCTAACTGCTCTCAAATTCACGGTGTATTCTGCCACCCCTTGAGCGGAATGCAAGCCCACA
TGGCTAAAATTCACACCGCTCACAATGATGTCTCTAGCGTCGGTCCTAGTCAAGGTTAAGCGCCCAATAA
CCGCATGCTGTGTCCCAGAAATCCCTGCAAAATTCCCTCCCCCAAAAACCTGACCGCTCGCGCTCGTTGC
ATGCACAGAAATCGCGCGCCCGTCAATGGAGTGTAAATTAATGCGCCCTTGAATATCCAAGCTCGCTTCC
ACGCCGGTCCTGTCTTTGACGGAGTTTATCGCATTAATCAATCTCCCGTCAGCGTCGTTTTTATGCACAT
CATTCACGGTTCCAATTTCTACGCCATTAATGGTAAGATCCCTTACAGTTCCTGATTGCACGGGAGTGCC
GCCGGTAGCCATGACATTATAAGACGCCCTAACGCCTAAAGTGTTAGAAAAACGATTGATGATTTCGCTT
AACGCTCCAATCCCAGTGCCAGCGCTTGTAGAAATGCGCACGGTTTCAATCTTATAATCATTCACGCCAT
TGACTTGTTTGAAATTCAATCCCACTTCAGTCAAGTTTTGTGCTGCTGCACTAGCGAGCATGCCTTCACC
GCTAAAAGAAGAGGTTTCCATGCGTACATGCCCAATCTTATCCGAACTCGTTGAGCCAATGGACGCTTTA
ACCGTGGTGTTAGAATACGCGCCAATTTGAAATTCTTTATTAGAAAAACTTCCTGATAGCATTTGTTGAC
CGTTAAAGCTTGTGGTGTTAGCGATATTGTCCAGTTCTTCTAGCAACCTTTGAATATCGCTTTGGAGCGC
TCTTCGGCTTTCTAAAGTTTGCCCGTCTTGAGCGGCTTGAACGGCTTTGGTTTTAATGGTGTCTAAGATT
TTAATTTGCTCATCCATCGCTTTATCGGCGGTTTGAACCATACCAATAGCGTCATTAGCGTTGCGGATCG
CTTGACCCAAATTCGCGCTTTGACTCCTTAAGCTATCAGCGATCGCCATCCCACTAGAATCGTCAGCGGC
TTTATTGATCCTAAGCCCTGAGCTTAACTTTTCAAGCGAGCTTGAAAGGTCTCTGTTGTTTTGAACCCCT
ACCGCATGAGAAGTTAAAGCGGCGATATTGGTATTTATCCTAAAACTCATGTTTGCATCCTTTGCATAGA
TATTTGCTGTTAGTCAAGCAAAGGGTGTTCCAACTCTTTGATTTTTAGCGCTGTTATGGTTTTTATGGTT
TAATAGGGCGTTTAGTCAAAATTCTATGCTACAATCATTCATTAATAGGTATAAACATTTCATTAAAGGC
GTTCCATGAAGCACCTTATTATCGTAGAATCCCCCGCAAAAGCCAAAACCATTAAAAATTTTTTGGATAA
AAGTTACGAAGTCATCGCCTCTAAAGGGCATGTTAGGGATTTGTCCAAATTCGCTTTAGGCATTAAGATT
GATGAAACAGGCTTTACCCCTAATTATGTCGTGGATAAAGACCATAAAGAGCTTGTCAAACAAATCATTG
AGCTTTCTAAAAAGGCATCTACCACCTACATCGCTACCGATGAAGACAGGGAAGGGGAAGCGATAGGCTA
TCATGTGGCATGTTTGATTGGGGGGAAATTAGAGAGCTATCCTAGGATCGTTTTTCATGAGATCACGCAA
AATGCGATTTTAAACGCTCTAAAAACCCCACGACAAATTGACATGTCTAAGGTCAATGCCCAACAAGCCA
GGCGCTTTTTGGATCGGATCGTGGGGTTTAAGCTCAGCTCGTTGATTGCATCAAAAATCACTAAAGGTTT
GAGCGCTGGGCGGGTGCAAAGCGCAGCTTTAAAGCTTGTGATTGATAGGGAGAGGGAGATTAAAGCCTTT
AAGCCTTTAACCTACTTCACGCTAGACGCTTATTTTGAGCCGCATTTAGAAGCGCAACTCATTAGCTATA
AGGGTAACAAACTCAAAGCCCAAGAGCTTATTGATGAAAAAAAAGCTCAAGAGATTAAAAACGAATTAGA
AAAAGAAAGCTACACTATTTCCAGTATTATTAAAAAATCTAAAAAATCCCCCACACCGCCCCCTTTCATG
ACTTCTACTTTACAGCAAAGCGCTTCCAGTCTTTTAGGCTTTTCGCCCACAAAAACCATGAGCATCGCTC
AAAAATTGTATGAAGGCGTAGCCACCCCGCAAGGGGTTATGGGGGTGATCACTTACATGAGGACCGATAG
CTTGAATATCGCTAAAGAAGCTTTAGAAGAAGCGAGGAATAAGATTTTAAAAGACTATGGCAAAGACTAC
TTGCCCCCTAAAGCCAAAGTCTATTCCAGCAAGAATAAAAACGCCCAAGAAGCCCATGAAGCGATCAGAC
CCACTTCTATTGTTTTAGAGCCAAACGCTTTAAAAGACTACCTTAAACCTGAAGAATTAAAGCTCTATAC
CTTAATTTACAAACGCTTCTTAGCTTCTCAAATGCAAGACGCTCTTTTTGAAAGCCAAAGCGTGGTTGTG
GCTTGCGAAAAAGGCGAGTTTAAAGCCAGTGGCAGAAAACTCCTTTTTGATGGTTATTATAAAATTTTAG
GCAATGACGATAAGGACAAATTGCTCCCCAATTTGAAAGAAAACGACCCCATTAAATTAGAAAAACTAGA
GAGCAACGCTCATGTTACAGAACCTCCAGCGCGCTATTCAGAAGCGAGTTTGATTAAAGTTTTAGAAAGT
TTAGGCATAGGCAGGCCCAGCACCTACGCCCCAACGATTTCCCTCTTACAAAACAGAGACTACATCAAGG
TAGAAAAAAAGCAAATCAGCGCTTTAGAGAGCGCTTTTAAGGTGATAGAAATTTTAGAAAAGCATTTTGA
AGAAATCGTGGATTCCAAATTCAGCGCTTCTTTAGAAGAGGAACTGGACAATATCGCTCAAAATAAAGCC
GACTATCAGCAAGTCTTAAAGGACTTTTACTACCCTTTTATGGATAAAATTGAAGCCGGGAAAAAGAATA
TCATCTCTCAAAAAGTGCATGAAAAAACCGGTCAATCATGCCCTAAATGCGGAGGGGAATTGGTCAAAAA
AAATAGCCGTTATGGGGAATTTGTCGCTTGCAACAATTACCCTAAATGCAAATATGTCAAACAGACTGAA
AACGCCAATGATGGAGCCAAGCAAGAATTGTGCGAAAAATGCGGAGGGGAAATGGTGCAAAAATTCAGCA
GAAACGGGGCGTTTTTAGCTTGCAACAACTACCCTGAATGCAAAAACACCAAATCGTTAAAAAACACCCC
TAACGCAAACGAAATAATAGAAGGCGTGAAATGCCCAGAATGCGGGGGGGATATTGCTTTAAAAAGGAGT
AGGAAAGGCTCGTTTTATGGCTGTAACAATTACCCTAAATGCAATTTTTTATCCAACCATAAGCCCATCA
ATAAGCGTTGTGAAAAATGCCATTATTTGATGAGTGAAAGAATCTATCGCAAAAAAAAGGCGCATGAATG
CATCCAATGCAAAGAGCGCGTGTTTTTAGAGGAAGATGATGGCTAAAGAAAATCTGCCTATCGTTTTTGG
GCCTGTTTTATCCAGGCGTTTTGGGAAGTCTTTGGGCGTGGATCTATCGCCCTCTAAAAAGCAATGCAAT
TACAATTGCATTTATTGCGAGTTGGGTAAAGCCAAGCCCATTGAACGCATGGAAGAAGTGATAAAAGTGG
AAATCTTGATTAGCGCCATTCAAAACGCCCTAAACAACCTCACCACCCCCATTGATGTTTTAACCATCAC
CGCTAATGGCGAACCCACTCTATACCCTCATTTATTAGAGCTTATCCAAAGCGTCAAGCCTTTTTTAAAG
GGCGTTAAAACTTTGATTTTAAGCAACGGCTCACTGTTTTATGAGCCAAAAGTCCAGCAAGCCTTAAAGG
AATTTGACATCGTTAAATTTTCTTTAGACGCTATTGATCTGAAAGCCTTTGAAAGAGTGGATAAGCCCTA
TTCTAAAGACATTGATAAGATTTTAGAGGGGATTTTGAGCTTTTCTCAAATTTATCAAGGGCAACTGGTG
GCCGAGGTGCTGTTAATTAAGGGCGTGAATGATAGTGCGAACAACTTAAAACTCATCGCTGCATTTTTAA
AAAAAATCAATATTGCTAGAGTGGATTTAAGCACCATAGACAGACCCTCAAGCTTTAAAGCCCCTAAATT
GAGCGAAGACGAATTATTGAAATGCTCTTTATTTTTTGAAGGGCTTTGCGTGAGTTTGCCTAAACGCACC
GCTACTCAAGCCGATCAAGCCAAAAAATTGATTTCTTGCGGTATAGATGAATTGCTCGCTTTAATTTCTA
GGCGCCCTTTAAGCGCAGAAGAAGCCCCCCTAATACTGGATTCTAACGCTTTTAAGCATTTAGAAACTTT
ATTAAACCATCAACAAATTACGATTAAAAAAGTCGGCTCTTTAGAGTTTTATTGCGCGTTTTAACTTCCA
TTTGTAACCTGTAGTTTTACCTTATTTTAGGGATAGCTTAAGCTTTTAAATAAGGATCTCTTTTATTGTC
AAATAACGCCACAACACCATAAAAAATGATCTCAAAAGCCCACAGATAATTAAAAACTTAATGTTTTTAA
CCGCTACATCCTTTTACTATAACCATAACCCACTTTTTCTGCTTTTTTTTCAGTATTAGCCACTGCTTCT
ATTTCTTTATTAATATCAGCAACGATGTTTTGAATGATTGAAAAGCTTTGAAAGGGTGAAAGGTTGGCTT
GTGGGTTTCTCATTTCAAGCATGTTAGCTTGAGCTTTAGAGCGTATTTTTAGATTTTCTTTTTGCCATTC
TTCTGTAGCGTTAAAATCTCTAGGATCTAATTCTAAATAAGCGATAGAACTTGGTTTATAAAAATCCACT
TGTTTAGCGATAGCTTTTTGTGAATAGGGCAGAGATTCCAGCTCTTTTTGCAAATAAGCTATAAGCTCTT
GCGCTTTTGATCCTCTTTGAGAGCGAGGTTGTTTAGAGTTTGGGAGGTGTTTTGGCTGGATAGGGGTTTG
ATTGGTTTTTGTGGGTTTAGGGGTTTTGCATTCAGCTTCTACTTCTATAGCAATACCACCCTTAATTCCT
ACTTTTTTAATAAAGAATTGATTATGATTTTCTTGGCAATTTTGTTCTGCGTATTTAATGAAATCTTTTT
GCGTATTAATTGTCTTTTGTTTTTCTTGTTCCGTCTTTTGTTGTTCTTGTTCTACTTTTATTTGGTTATT
AGTCTCTATATTGCTTGTCTTTTGTTTTTCTTGTTCTACTTTTATTTGGTTATTAGTCTCTATATTGCTT
GTCTTTTGTTTTTCTTGTTCCAATTCTATCCCACTCTTGTTTGCTCTATCCCTAGCATTTTCAGCTTCCT
TTTGAGTTTCAGCCACTTCCTTTTTGGATTGGTCATCAGCAAAACACACATTCATAAGCATGGCTGTTAT
CGTTGTTACACCTATTGCTGAATTAAACCATGAGTTAGGATGCGTTTTTAAATAATCATCCGCAGTCTTA
ACATTCCCGCATATCCAATTGCTTTTTTTAATTTGTTTTTTTATCGAGTCTTTTATCGCCTCCCAAAAAG
CAATCCCCATTATAGACACTCCCACATTCTTAAAAACTTTCTTTTCTTTTGCCGTTTTTACTAATTTCAT
CATCATTGTTGCAAGCATTACTAAAACCCTTATAATAGGCATTTAAATCCTTTCAAAATCTTATTATTGT
AGTGTATATAGCCATATTTAATCGCTATTAAACAATTGGTTTGAAAAGTTGTGAGGGTCAATCCAATCAG
ATTTTTCTAATCCATTCCAACAAAACTTGATACAAGTTTTCCTTATACCTTAAACTCACACCCTTTTAAA
TGGAATAATAATAATAAGCGATTTTTCTATGGCAAGAAACTGATTGATGTCTCCTAGAAGCTAAGAACGA
TTTTATGGTGTTTTCTTATGCCTACATCCTTTTACTATAACCATAACCCGCTTTTTCTACTTTTTTCTCG
GTATTAGCCGCTGCTTCTATTTCTTTATTAATATCAGCAACGATGTTTTGAATGATTGAAAAGCTTTGAA
AGGGTGAAAGGTTGGCTTGTGGGTTTCTCATTTCAAGCATGTTAGCTTGAGCTTTAGAGCGTATTTTTAG
ATTTTCTTTTTGCCATTCTTCTGTAGCGTTAAAATCTCTAGGATCTAATTCTAAATAAGCGATAGAACTT
GGTTTATAAAAATCCACTTGTTTAGCGATAGCTTTTTGTGAATAGGGCAGAGATTCCAGCTCTTTTTGCA
AATAAGCTATAAGCTCTTGCGCTTTTGATCCTCTTTGAGAGCGAGGTTGTTTAGAGTTTGGGAGGTGTTT
TGGCTGGATAGGGGTTTGATTGGTTTTTGTGGGTTTAGGGGTTTTGCATTCAGCTTCTACTTCTATAGCA
ATACCACCCTTAATTCCTACTTTTTTAATAAAGAATTGATTATGATTTTCTTGGCAATTTTGTTCTGCGT
ATTTAATGAAATCTTTTTGCGTATTAATTGTCTTTTGTTTTTCTTGTTCCGTCTTTTGTTGTTCTTGTTC
TACTTTTATTTGGTTATTAGTCTCTATATTGCTTGTCTTTTGTTTTTCTTGTTCTGTCTTTTGTTGTTCT
TGTTCTACTTTTATTTGGTTATTGGTTTCTATATTGCTTGTCTTTTGTTTTTCTTGTTCTAGTTCTATCC
CACTCTTGTTTGCTCTATCCCTAGCGTTTTCAGCTTCCTTTTGAGTTTCAGCCACTTCCTTTTTGGATTG
GTCATCAGCAAAACACACATTCATAAGCATGGTTGTTATCGTTGCTACACCTATTGCTGAATTAAACCAT
GAGTTAGGATGCGTTTTTAAATAATCATCTGCAGTCTTAACATTCCCGCATATCCAATCGCTTTTTTTAA
TTTGTTTTTTTATCGAGTCTTTTATCGCTTCCCAAAAAGCAATCCCCATTATAGACATTCCCACATTTTT
AAAAACTTTCTTTTCTTTTGCCGTTTTTACTAATTTCATCATCATTGTTGCAAGCATTACTAAAACTCTT
ATAATAGGCATTTAAATCCTTTCAAAAAACAATCTTACCCATTAAAATTAAATCTATGGAAACTAATGCG
AAAAAATCCACTCAAGTTAGATCAACCCCTTCATTATCAATGCGCAAGTTAGCCATGGTCTTTCAATTCT
TTTTCTAACTTGGCTACAGCGTTCCAAGTGGGAATCACGCTATCAGGGTTTAAAGAAATGGAAGTGATGC
CCTCTTTGACTAAAAACTCTGTTACTTCAGGGTAATCGCTTGGGGCTTGCCCGCAAATCCCGCAATATTT
GTTGCGCCTTTTGCAAGCTTCAATCGCTTTTTTAAACATTTTTAGCATCGCTTCATTCCTTTCATCAAAG
ACATGGCTGACCAATTCGCTGTCTCTATCCACGCCTAAAGTGAGCTGGGTTAAATCGTTTGATCCAATAG
AAAAGCCATCAAACAAGCTTAAGAAATCATCAGCCAAAATGACATTCACGGGTAGTTCGCACATGATATA
GATTTCAAGCCCGTTTTTACCGGATTCTAAATTGTTTTTTCTTAAGATTTCTAGGACTTTTTTACCCTCT
TCAATGGTTCGCAAAAAGGGGATCATCACTTTCATGTTCGTCAAGCCCATTTCTTCTCTCACTAACGCTA
AGGCTTCACACTCCCACGAAAACGCTTCATTATAGCTCTCTGAATAATACCGACTAGCCCCCCTATAGCC
AAGCATGGGGTTTTCTTCATTAGGCTCATAGCTAGAGCCGCCAAGCATGCGCATGTATTCATTGGATTTG
AAATCGCTCGTTCTTACAATCACAGGTTTAGGGTAAAACGCTGCGCTGATCATGCCAATGCCTTCAGCGA
TTTTTTTCACAAAAAAATCTTTAGGGTTAGCATAGCCCGCCATAAGGTTTTCAATTTCATTTTTTTCTTT
CACGCTTTTTTTGTGGTGCAAATCCACTAAGGCTAAGGGGTGGGCTTTGATTTGATTTAAAATGATCATT
TCCATTCTGGCTAGCCCTACGCCGTGATTAGGGAGCTGAGAAAAGCTAAAGGCTTTTTCAGGGTTTCCAA
TATTGATGTAAATTTTTGTTTGAGTTTCTTGCATGTTAGAAAGCTCCACCCTTTCAATTTCATGCTCATA
AATGCCCGCATACACATAGCCCTCTTCGCCCTCAGCGCAAGAAACCGTGATTTCCATGCCGGTATAAAGG
CTATCAGTCGCCCCGCTCACCCCAACAATAGCTGGCACGCCAATTTCTCTAGCCACAATAGCGGCATGGC
AAGTGCGCCCTCCACGATTAGTGATAACCGCGCTCGCTTTTTTCATGCAAGGTTCCCAGTCTGGGTCGGT
GTTATCCGTAACTAAAATTTCGCCCTCTTTAAAAGAATTCATGTGTTCCAGATCATTGATGATGCGCACT
TTCCCTGAGCCAATCTTGCTCCCAATCGCTCTGCCTTGTAAGATAATCTCTTTCTTTTCGTTAGGGTTTT
TGAATTTGAATTTTTCAAAGACTTGACTTTCTTCTTTGGTTTTTTGGCTTTGAACGGTTTCTGGGCGCGC
TTGAACGATAAAGATTTCCCCGCTATCGCCATCTTTAGCCCATTCTATATCCATAGGGCGGTATTGTTTG
GCTTCTTTAGAGTAATGTTTTTCAATTTCAATGGCGTATTTGGCTAAAATCAGCACGTCTTCATCGCTCA
ATGAAAAGGATTGCCATTCTTTTTTGGTGGTTTTAATGTTTCTGGTGGGGTGTTCGCTACCCCTTGGGGC
ATAGACCATTTTTTGCGTTTTATTGCCGAGTTGGCGTTTGATAATGGGGCGTTTGTTTTGCTCTAAAGTG
GGTTTAAACACATAAAATTCATCAGGGTTTATCGTGCCGCCCACCACATTTTCGCCTAATCCCCACGCTG
AAGTGATAAACACCGCGTCTTTAAAACCGGTTTCGGTATCAATAGAAAACATCACGCCCGCGCTGCCTTT
ATCCGCTCGCACCATTTTTTGCACCCCCACGCTCAGGGCGACTTTTAAATGATCAAACCCACGACTCGCT
CTATAGCTAATCGCTCTATCGGTAAAAAGCGACGCTAAACAGGATTTGATATAGTGGATCAATTCTGTTT
TACCCTTAATGTTTAAATAAGTGTCTTGTTGCCCGGCAAAAGAAGCGTCCGGCAAATCTTCTGCAGTAGC
GGAGCTCCTTACAGCCACATCGGCTTCTTTCATGTGGTATTGCTGGCTTAAAATTTCATAAGCTTGAAAA
ATCTCATCTCTTAAATCGCTAGGAAAAGGCGTGCCAAAAATAAGCTCTCTGATTTGTTTGGAGCGGATTT
TTAACACATCAATTTCCGTGGCATCAACATTTTCTAAAAGCTCTATGATTTTTTGTTTAGCCCCCCCTTG
CTCTAAAAGATACCAATACGCTTCGCTTGTGATCGCAAAGCCATCAGGCACTTTAATGCCAATAGGCACT
AATTCTTGAAACATTTCACCAATGCTAGCGTTCTTGCCCCCAACCAGATTCACATTCTTATTGTTCAACT
CTTTGAAAAACTTGATATATCGCACAAAACTCCCTTAAAATTATCATTAAGTTTCTTAAAACAAAAATAT
AATAATGATAGCATGATAGAGCTTTAGTTTAGCTAGTTTGTATTACTAAGCTTTTTGATAAGGGGTGTAT
TCTTTTTTTGGTTTATGATTTTATTGTATAATGAGCGATTAGTTAGGTATTTTTGAATAGAAAGGGTGGT
TTTGTATAGGCGGTTATTGTTGAATTTGTTTTGTATGGTGTTTTTACAAGCGTGTTTGAAGCCTATGAGC
GACCCTAAAGCTGAGAAAGTGGATTCGCAAGTGCAATGCGGGTTTGGCTCAAAAGATTGCTAAATTTTAA
GGTTTATAAGAAAGGAAATATAAGTTTTAAAGAATGAGTGCGGAACTGATTGCTGTTTATAAAGACGAGC
AAATAATAGATTTAGAGAGCGCGAAAGTCTTAGGGCTGAGCGATGGGGTTAAAGCGTTAAACGGGACAGA
GCCGATATATTTTGATGATTCGCCTTTGGCTTTAGAAGTGATCAGGCATTCATGTGCACATTTGCTCGCG
CAAAGCTTGAAAGCCCTTTATCCGGACGCGAAATTTTTTGTAGGCCCTGTGGTAGAAGAGGGGTTTTATT
ACGATTTTAAAACCGCTTCAAAAATCAGCGAAGAGGATTTGCCTAAAATTGAAGCGAAAATGAAAGAGTT
TGCGAAGTTGAAACTCGCTATCACTAAAGAGACTTTAACCAGAGAGCAAGCTTTGGAGCGTTTTAAGGGC
GATGAATTAAAGCATGCGGTGATGAGTAAAATCAGTGGCGATATATTTGGCGTGTACCAACAGGGCGAGT
TTGAAGATTTGTGTAAGGGGCCACACCTCCCAAACACCCGTTTTTTAAACCATTTCAAGCTCACTAAATT
GGCTGGGGCTTATTTGGGTGGCGATGAAAACAATGAAATGCTCATTAGAATCTATGGCATCGCTTTTGCC
ACTAAAGAGGGCTTAAAAGACTATCTTTTCCAAATAGAAGAAGCGAAAAAACGAGATCACAGAAAGCTGG
GCGTGGAGCTAGGGCTTTTTAGCTTTGATGATGAGATAGGGGCGGGTTTGCCTTTATGGCTGCCTAAAGG
GGCAAGACTCAGAAAACGCATTGAAGATTTATTGAGTAAGGCGTTACTTTTAAGAGGCTATGAGCCGGTT
AAAGGCCCTGAGATTTTAAAGAGCGATGTGTGGAAAATCAGCGGGCATTATGACAATTATAAAGAAAACA
TGTATTTCACCACGATTGATGAGCAAGAATACGGCATAAAGCCTATGAACTGCGTGGGGCATATTAAAGT
CTATCAAAGCGCTTTGCACAGCTATAGGGATTTGCCCTTAAGATTTTATGAATACGGCGTGGTGCATCGG
CATGAAAAAAGCGGCGTGTTGCATGGGCTTTTAAGGGTGAGAGAATTTACCCAAGATGATGCACATATTT
TTTGCTCTTTTGAACAGATCCAAAGCGAAGTGAGCGCGATTTTAGATTTTACGCATAAGATCATGCAAGC
GTTTGATTTTAGCTATGAAATGGAATTATCCACAAGGCCGGCTAAATCCATAGGCGATGATAAAGTGTGG
GAAAAGGCCACTAACGCTTTAAAAGAAGCCCTAAAAGAGCACCGCATTGATTATAAGATTGATGAAGGAG
GAGGGGCTTTCTATGGGCCTAAGATTGACATTAAAATCACTGACGCTTTAAAGCGTAAATGGCAGTGCGG
CACGATTCAAGTGGATATGAATCTGCCTGAACGTTTCAAGCTCGCTTTCACTAATGAACATAATCACGCT
GAACAGCCGGTGATGATCCACAGAGCGATTTTAGGCTCGTTTGAAAGGTTTATTGCGATTTTGAGCGAAC
ATTTTGGAGGGAATTTCCCTTTCTTTGTCGCGCCCACTCAAATCGCTCTCATTCCTATTAATGAAGAGCA
TCATGTTTTTGCTTTGAAATTAAAAGAGGCGCTAAAAAAGCGCGATATTTTTGTAGAAGTGTTGGATAAA
AACGACAGCTTGAATAAAAAGGTGCGCTCAGCCGAAAAGCAAAAAATCCCTATGATTTTAGTGTTAGGGA
ATGAAGAGGTGGAAACAGAAATTTTATCCATTAGAGACAGAGAAAAACAAGCTCAATATAAAATGCCCTT
AAAGGAGTTTTTAAACATGGTTGAATCTAAGATGCAAGAGGTTAGTTTTTGAGTAGAAACGAAGTGTTGT
TAAACGGAGACATTAATTTTAAAGAAGTGCGTTGCGTGGGCGATAATGGCGAAGTGTATGGGATCATTTC
TTCCAAAGAAGCGCTCAATATCGCTCAAAATTTAGGTTTGGACTTGGTTTTGATTTCAGCGAGCGCGAAA
CCTCCCGTGTGTAAGGTGATGGATTATAATAAATTCCGCTACCAAAATGAAAAGAAAATCAAGGAAGCCA
AGAAAAAGCAAAAGCAAATTGAAATCAAAGAGATCAAGCTTTCCACTCAAATCGCGCAAAACGATATTAA
CTACAAAGTCAAGCATGCGAGAGAATTTATTGAATCCAATAAGCATGTCAAATTCAAAGTGGTTTTAAAG
GGTAGGGAGAGCCAAAACTCAAAAGCCGGGCTTGATGTGCTTTTTAGAGTCCAAACGATGATGCAAGATT
TAGCCAACCCTGAAAAAGAGCCAAAAACCGAGGGGCGTTTTGTTTCATGGATGTTTGTGCCTAAGGCTAA
AGAAGCCCCCAAAAACGAAAAGAAAACTAAAGAAAATAACCCGCCTTTTAATCGTATTAACCTTATGAAA
GGAGAAAATCATGCCAAAAATGAAGACTAATCGCGGCGCGTCTAAGCGTTTCAAAGTTAAAAAAAACTTG
ATTAAGCGTGGCAGTGCTTTTAAAAGCCATATTTTGACTAAAAAAAGCCCCAAGCGCAAAGCCAATCTAA
ACGCGCCCAAACATGTGCATCACACTAACGCGCATTCTGTCATGTCGTTGCTTTGCAGGGCTTGAGAATG
CTAATTAGAAAGTGGAGTTAATCCCCTTATTTAAGGGAAAGTCGTTGCAAAAACGCACCTAAAAATATTT
TAAAAAGAAAGGTAAAGAAATGAGAGTTAAAACAGGCGTTGTGCGCAGAAGACGCCATAAAAAAGTCTTA
AAACTCGCTAGAGGGTTTTATAGTGGCAGAAGAAAGCATTTTAGAAAGGCTAAAGAACAGCTTGAAAGAA
GCATGTATTACGCCTTTAGGGATCGCAAACAAAAGAAAAGAGAATTCAGGAGTTTGTGGGTGGTAAGGAT
CAATGCGGCTTGCAGAATGCACAATACAAGTTATTCGCGCTTCATGCATGCTTTAAAAGTGGCTGGCGTG
GAGTTAGACCGCAAGGTTTTAGCAGACATGGCGATGAATGACATGCAAGCTTTTGAGAGCGTGTTAGAGA
GCGTGAAAGAGCATCTTTAATCTCTATGGGCTGTTAGGTTTTAGTTTTAGCCTAAAAAAGGTGAGAGGAT
TTAGGACTTTTTACTAAAAAGTTCCTAAAATTGATTTTTGTTTCAATTTATTCTCATTCAATCGCTATAT
TTAATCAAAAAGAAAGCAATTTTATAGTAGAATGTAGCATTTAGAACTCAAGTAGAGAAAATGTAGAAGG
AAGGAATACATGAAGAAATCTGTTATAGTAGGTGCTATCTCTCTAGCAATGACAAGCTTGTTGTCAGCAG
AGACTCCTAAGCAAGAAAAAGCTATTAAGACTAGCCCTACCAAAAAAGGTGAAAGAAATGCTGCTTTTAT
AGGGATTGATTACCAGTTGGGTATGCTTAGCACTACCGCTCAAAATTGTTCCCATGGGAATTGTAATGGT
AATCAAAGTGGGGCTTATGGCTCTAACACGCCTAACATGCCTACAGCGTCAAACCCAACAGGAGGGCTTA
CCCATGGCGCTCTAGGGACTCGTGGGTATAAAGGCTTAAGCAACCAGCAATACGCTATCAATGGTTTTGG
GTTTGTTGTAGGGTATAAGCATTTTTTTAAGAAATCCCCGCAATTTGGAATGCGTTATTACGGATTCTTT
GATTTTGCAAGCTCTTATTATAAGTATTACACTTATAATGATTATGGCATGAGAGACGCTCGCAAGGGTT
CTCAAAGTTTCATGTTTGGCTATGGGGCTGGTACAGATGTGTTGTTTAACCCGGCTATTTTCAATCGTGA
GAATTTGCATTTTGGGTTTTTCTTGGGCGTTGCGATTGGGGGCACTTCTTGGGGTCCAACAAACTATTAT
TTTAAGGATTTAGCTGATGAATATAGAGGGAGTTTCCACCCTTCAAATTTCCAGGTCTTAGTGAATGGGG
GGATTCGTTTAGGCACTAAACACCAAGGTTTTGAAATTGGCTTGAAAATCCAAACCATTCGCAACAATTA
TTATACCGCTAGTGCGGATAATGTTCCTGAAGGGACTACTTATAGATTCACTTTCCACCGCCCCTATGCC
TTTTATTGGCGTTACATTGTAAGCTTTTAAGGTGTTTTAGGGCTAATCTTATGGGGGCATAGAAAAGGGC
TTTTGCTCTTTATGGTCTTTTATGGTTTTTTTGTATCAGAGGCTTTAAAAAATCAATACGACTACTTAGT
AAAAATTAAAGCACAATCCTTACAAGTAATTGAACTTACCAACAACAACACGCAAACAAGTCTTTGAAAA
ATCAAAAATGGATTAATTGTTTTTGGAAAATAAGGGGATACAGGTTAGCTGTTTTAATGGAGCGCTGATC
ATAAAATCTAAAAATCAATTGGCTATTAAAGCGCTATAAGTTATCTTTAATCAATCAAATGATAGAATTC
ATTCTTTATTTTTGATGGGAGCATTTGATGAAAAAATTGGCGTTTTCTTTATTATTTACAGGGACTTTTT
TGGGGCTTTTTTTGAATGCGAGCGATTTTAAGAGCATGGATGATAAGCAACTATTGGAGCAAGCAGGGAA
AGTTGCTCCTAGCGAAGTTCCAGAGTTTCGCGCAGAAATCAATAAGCGATTAGCAGTGATGAAAGAAGAA
GAGCGTAAAAGTTATAAAGCGGATTTTAAAAAAGCGATGGATAAAAATTTAGCTTCTTTAAGCCAAGAAG
ATCGCAACAAGCGTAAAAAAGAAATTCTTGAAGCGATTGCTAACAAAAAGAAGACAATGACCATGAAAGA
ATACCGCCAAATGGGGTTGGATTTGCATGATTGTGCATGTGAAGGCCCTTTTCATGATCATGAGAAAAAG
GGAAAAAAAGGCAAACAACCAAGCCATCATAAGCATTAACGCTTAAGGTGTGCTAACTTTTTTTGATTTT
TGTAAAACCACGCCGTAAGTTTCTAGCTTTTGGCTATGGGGATATAAGGCGTTTTCGTGTTATAATTCTA
GCGTTTGGGCACTTAAAATAGAGGTTGCCTTGCTTGGTGGGCGGGCTTTATTGATTCTAAAATCCTTTAG
CTGTGAAGGGCATGCCGGTTTTTTAGAGTTAAAGTTTTTGGAGTGTTTGTATTTTTTGGATATTTATAGT
ATCATACCTAATAGTAAAGACCCTTTGAAGTCTGTATTTTAAGATTACTAAAATGGCTTGAATTTTAGGT
GGTTTTTTATCAATAGAAGAAATTTCAAAAGAGAGCTTATGAAGAACAATGTCTATTTTTGTTGCGGTTA
TATATTAATTAGGAGTTTGGTGTGAAACGGATTTTATTTTTTTTAGTAGCTACGACTTTTTTGTTGAGAG
CAGAAACGGATTCTGCCACTATTAACACTACAATTGATCCCAATGTTATGTTTTCTGAAAGCTCCACAGG
GAATGTGAAAAAAGACCGCAAAAGGGTTTTAAAGAGTATGGTTAATTTGGAAAAAGAGCGCGTGAAGAAT
TTTAACCAGTATTCTGAAACCAAGATGAGTAAGGGCGACTTATCCGCTTTTGGAGCTTTCTTTAAGGGGA
GTTTGGAAAGTTGTGTGGATCAAAAGATTTGTTATTATGAGCATAAAAACGGCAAGGTTTCTTTTGTGGT
GAATGACAGAGAGAAGTTTTATAAACATGTGCTTAAAGACTTAGGGACAGAGCTTTCACTCCCTTTGTTT
AACTGGCTTTACAAAGGCTCGGATTTTGGGGCTTTGCATGAGCAGTTTGGGGATATGTATGATGGGTATA
TCAAATATTTGATCAGCATGGTTAGAGTAAGCCAAAAAGAAAAGGCTAGAAAACTGGATGCAGTCACTCT
TAAAAAAATGGAAGATCAAGCTGAGAAAGACACTAAGGCAGCGTTTCAAAAGAGGAGCAGTGGGGAGCTT
GAAAGCCATACTGATAGCCCTGAATTTATAAGCTCTTCTAAGAAAACACAGAACGCTTCTAATCCGGATC
TAGATTCTACGACCAATGTTAACGCGTTCAAAGAAACAGCTTCAAAAGAGCCAGAAATTTCTTCCAAAAA
AGAGAAAAAGCCTAAGAAAAAACGCCGCCTTTCAAAGAAAGAAAGGCAACAACAAGCCTTGCAACAAGAG
TTTGAAAGGCAAATTAGTGACTCTAGTAAGTCTGAAAATATAGCAAAATAGTTTAGCTTACCTTTTAGGG
GGCTTAAAATAAATCTCTTAAGCGCTCCTTTTTAGGCTTTATATTTAGGCTTTTAGCTCTCTATCGCTCT
GTCTTGTGTTAGGACTATCTTTTTTAAAAACCATCGCTTTTTTAAAATCTTTAGACTTTAAGCTTTTTGG
CTTTTTTGGTAACGATTAGCTTAAGGTTTTGTTACGCAAAAATCTTTGAAATATAGCGATTGATAGAGTT
AAACATAACCTTAAGACATTCCAACGCATTTTATAAAGTCTATAAAAATTTTTAAACCACCCAAGTAGAA
ATTCCAAACATCTTTAGCGTTTGGGGTGAATGCCGCTAATTTGTAGTATAACACCCCCATGCATTCGTAT
CTAGCGCAGGAAGCGCTCAAAGTTACGCCTTTATAGATATGATGCGTGAGAGCTGTAGGGGAATGCGTTG
GAGCTCAAACTCTGTAAAATCCATTAGGGACACAGAGTGAGAAACTCTCCCCCAACACCAGGAAGCCCCA
ATCGCTTTAGCGGTTGGGTGCTTTAATGGGGTATCGGTAATCAAATTGATGCCTTTTGAGTGTTTTTACA
ATCAAAATAAAAGAGCCTGCACCAACAAGCTTTCTCATAACGCGCTTTTATAGGGTTAGGGGATTTAGTT
TTGGGGGTTGTAGGGGAATATTTCCAAATGCCTCCTATCCCCTTATGAGCTTGAATAAACTTTTTACTAC
AAAATGGAATCCAAAACGATGTAATAACGCTTTAAAACCCTATTGTTTAAAATTTTTGAAGGATATTAAA
GTTGGAAAAGCTTGTTCGCATTTGATAAAAACAAAGCCTTTTTTAGGAACTTAAAACCCCTAAAGCTTAG
ATTTATCCTTTAGCATTTTAAGGTTTTGGCTAACCCCCCTAACGAAGTCTCTTTGTATTTTTCATTCATG
TCTTTTCCGGTCGCATACATCGTAGCGATCACTTCATCCAGGCTCACTTTAGGCTTGTATTCATCTTCTA
AAGCCAGTTTAGAAGCGCTGATCGCTTTAATCGCTCCTAAAACATTGCGTTCAATGCAAGGGATTTGCAC
CAAGCCCCCCACCGGATCGCATGTCAATCCTAGATGGTGTTCCATAGCGATTTCACTAGCGATTAAAACC
TGTTGCGTGGTCGCTTGGCACAAATGAGCTAACCCCCCCGCAGCCATAGAGCTTGCCACGCCAATTTCAG
CCTGACACCCCGCTTCCGCGCCGCTCAAGGAAGCGTTTTTTTTGTAAAGATAGCCAATCGCCGCACTAGT
GAGTAAAAAATCATTGATGGCCTTTTGCGATAAATTTTCAAACAAATGGTTTTTAGCGTATAAAAGCACG
CTTGGCACCACCGCGCACGCTCCATTAGTGGGGGCGGTTACCACCTTACCTCCGCTAGCGTTTTCTTCAG
CGATGGCGCGAGCGTAAAGCGAAATGTGATCAATCAACGCCAAGGGGTCTTTCCCGCTTGTGGGGTGTTT
TTCTAAACGCGCTTTAACGCTTGGGGCCAATCGTGTTACTCTCAAAGAACCGGGCAGATACTTTTCTTTA
GAATTAGCCCCATTATCATAACACTCAAGCATCGCATGATAAATTTTAGCCATCATTGCATCAGGGCGGT
TTTTCAGGGCGTCTTCTCTCAAACGCACGATTTCAGCGATGTTTTTTTGGTGTTTTTGGCATAATTCTAG
CAATTCCTTAGCGCTTGAAAAATCATAGGCAATACTTTCATTCTCGCTCTTTTCAGACAAGTTGTCTAAT
TCTTTTTCAGTATAGACAAACCCTCCACCGACAGAATAGTAAGTTTCTTCTTTTAAAACCTCATTTTTAG
AGTTGAAAGCTTTTAGAATGAGAGCGTTTTGGTGTCTGGCTAAAGGTTTATTGTCAAAAATCAAATCTTT
AGAATAATCAAAATGGATGCAATGTTGGTTAGCGAGTTTTAAAACCTTGTTTTCAAGCGCTTCATGCAAT
AAGGCTTTTTTGGTCGTTACCTCTAATTCGTTAGCGTAAATGCCATGCAGGCCAATTAAAACCGCCTCAT
CGCTCAAATGCCCTTTACCGGTTAAAGCTAATGAACCATGCAAGGTGATTTGAACGCGCATAACCTGCTC
TAAAACGCCTTTTAACAACCCGCAAAATCTCGCTCCAGCTTCCATAGGCCCTATGGTGTGTGAAGAGCTA
GGCCCCACGCCGATTTTAAAAATAGATAAAATAGAAAAACTAGCCATTAAAATAGTCCTAAAAACACGCT
CAAAGCCGTCAAGCTCCCAAAAACAAACACAAAAATATCCACTTTAAAGTTTCTAAAACGCTTCAAACTA
GAAATGCTATAAAAAGCTATCATAGGCATCACAAACAGAATGAGCGCGATAATGGGGCCGCCTAAATTTT
CAATAAAATCCAAGATGTTAGGGTTAATATAAGCCACAAGCGTGATAGTCAGCCATAAAAAAATCGTTAC
GCTAACACTTAGGGTTTTAGAAGCTTTTTTCAGTTTTAAACTTTGAATAATAATGCCTTCTAAACCCTCC
TTAGCCCCATAACAATGCCCAAAAAAAGATGAAAAAATCGCTAAAAAAGCCACCACAGGCCCCGCATAGT
TGATTAAAGGGTTGTTTAAAGTGTTAGCAAAATAGCTTAAAATGGGGATATTTTGTTCCCTTGCTTTCAC
AAAATCATCAGCATTCAAGCACATGACGCACGAAAACACAAAAAACATCACAAACCCTAAAAGCATCAGC
GATGTCCCTAATTCAATTTGATTGAGTTTATACTCTTTGAAAGCGCCGTATTCTTTTTCCACATTTTGAG
TGAAGGTTGAAATGATGGGGCTATGGTTGAATGAAAACACAAGCACCGGTAAGGTTAGCCAAACAGCTAA
CACAAATTCTTTAAAACTCGGCACCACAAAAAGATTAGCGCCCTGCCAATAAGGGATAAGATACAAAGAA
AAAAGCAATAAGATCAAGCATAAAGGATACACTAAAGCGTTACAAATGCGCGTAACAATCGTAGCGTTAA
AAACCATCACCAACATCATTGAAGAGACTAACGCTACAGCCAGTAGGCCCCGATGGAAAGGCGCTAAATG
CAATTGGTTGGTGAAAAAATGATCAAACACATTAGTGATACCCACCCCATAAGCCAAACAAATAGGATAA
ATCGCAAAGAAATAAAGCAAAGTGATAAGAAAACCCCATTGAGCGCCAAAATGAGAGCGAACGACCATGG
TAATGTCTTCTTTATCTTTAGATCCTATGAAATAAGCTAAAGCTCTATGCCCCAGATAAGTTAAAGGGAA
TATAATCGCGCTCATCGCCACAATAGCCCATATCCCATGCCCACCGGCTCTAATAGGCAAAAATAAAATC
CCAGCCCCCACCGCCGTGCCAAATAAAGACGCCATCCAACGCAAATCAAACGCGTTGAGTTTTTTAGGAT
CTCTTATGAGCGCTTTTTCTTGTGCCATGCTATTAAACCGCCTTTTTATCGTGTTAAAGAGTTTTCATTG
TAGCATAAAGCTTTTTATGATTGGGGTTTTTTGAGATTAGGGGGGTGGTTTTTAGCGCGCATTTATTTCC
TAAAATCCACGATTTAACCCGCACAAGCTATAATAACGCTTAAAAAAAGATTAATAAAGGATTGTAGAAA
TGTCAAACACAACTTGGTCGCCCGCTTCATGGCATTCTTTTAAGATAGAGCAACACCCCACTTATAAAGA
TAAGAAAGAATTAGAAAGGGTCAAAAAAGAATTGCACTCTTACCCTCCCTTAGTGTTTGCTGGCGAAGCG
AGAAACTTGCAAGAGCGCTTAGCCCAAGTCATTGACAATAAGGCGTTTTTGTTGCAAGGGGGCGATTGCG
CGGAGTCGTTTTCTCAATTTAGCGCTAACAGGATTAAAGACATGTTTAAAGTGGTGATGCAAATGGCGAT
TGTCTTAACTTTTGCCGGCTCTATACCGATTGTGAAAGTGGGGCGCATTGCCGGGCAATTTGCCAAGCCT
CGCTCTAATGCGACTGAAATACTAGATAATGAAGAAGTGTTGAGTTATAGAGGGGATATTATCAATGGGA
TTTCCAAAAAAGAAAGAGAGCCAAATCCTGAAAGAATGCTTAAAGCCTACCATCAAAGCGTAGCGACTTT
AAACCTTATCAGAGCCTTTGCTCAAGGCGGGTTAGCGAATTTAGAGCAAGTGCATCGTTTCAATTTGGAT
TTTGTCAAAAACAACGACTTTGGGCAAAAATACCAGCAAATCGCTGACCGAATCACGCAAGCTTTAGGGT
TTATGCAAGCATGCGGGGTGGAGATAGAAAAAACGCCTATTCTTAGGGAGGTGGAATTTTACACCAGCCA
CGAAGCGTTATTGCTCCATTATGAAGAGCCTTTGGTGCGTAAGGATAGTTTGACTAACCAGTTTTATGAT
TGCTCCGCGCACATGCTGTGGATTGGCGAAAGGACAAGAGATCCTAAGGGTGCGCATGTGGAGTTTTTAA
GGGGGGTTTGTAACCCTATTGGCGTGAAAATCGGGCCTAATGCGAGCGTGAGCGAAGTGTTAGAATTGTG
CGATGTCTTAAACCCGTACAACATTAAGGGGCGTTTGAATTTGATCGTGCGCATGGGTTCTAAGATGATT
AAAGAGCGTTTGCCTAAACTTTTGCAAGGGGTGTTGAAAGAAAAACGCCATATTTTATGGAGCATTGATC
CTATGCATGGCAACACGGTTAAAACTAGTTTGGGGGTTAAAACAAGGGCTTTTGATAGCGTGTTAGATGA
AGTGAAAAGCTTTTTTGAAATCCATAGGGCTGAGGGGAGTTTGGCTTCAGGGGTTCATTTGGAAATGACA
GGTGAGAATGTTACAGAATGTATCGGTGGCTCGCAAGCGATCACTGAAGAGGGTTTGAGTTGCCATTACT
ATACGCAATGCGATCCAAGGCTAAACGCCACCCAAGCCCTAGAACTCGCTTTCTTAATCGCTGACATGCT
CAAAAAACAGCACGCTTAATTAAAAAGAGATTAATCTTTCTTTAACTCTTTTTTTTTATAATTATCGTTA
GCATTTTAATATTCAAAGGAGCTTGAAATGAGAATTTCTTTTTTAGCTGTAATTTTAGCGCTATTATTTG
TAGCTTGTCGTGAAACCAAACAGCAAATTTTACAAAACGAAGCCGATAGCACCCCTTCAGAAAAAACCAT
TTGGCAGCCTGAACAAAAATAAAAATTGTAAAAATACTCAAAGGCATTTTTAAGATAAACGCAATAAAAA
AGCTAGTGGGTAGTCGTCTTTTGTAAAGCGATCTTAAGGGCTATTAAAGGGGAATGATTCCAAAACACTC
CCTATCTCTTATGAAGTTTGTTATCAAACAAAACTTAAAAACAATTTTTTAAAAGCGAGAGAATGGCTAA
CGGGCGAAAGCTAGAGAGTTAAACTACAAACTCTCTAAAACCTTTTGGGCATGGCCTTTCGCTTTGACAT
TGTAGAAGCATTTTTCTAAAACGCCTTGCGTGTTGATAATGAAAGTGGAGCGGATAATCCCCAAATACTC
CTTCCCATAAAGCATGCGTTTGCCATAAGCTTTGTAAAGATTGGCGGCTTTTTTATCTTCATCGCAGAGC
AAAATCACATTCAAAGAGCATTGGCTGATAAATTTTTGATGCGATTGGGCGTTATCAGGGCTTACGCCTA
CGACAACAGCGTTTTTCTTTTCAAATTCACTAAACAGAGCGCTAAAATCTTTGGCTTCTAAAGTGCATCC
GGGGGTGTTGTCTTTAGGGTAGAAATACAGAACCACTTTTTTATGGAGCAAATCTTTTAAAGAAATCTCT
ACGCCATCGCTGTTTTTCAACCTGAAATCAGGGGCTAATTGCCCTACTTCTAATTTTTCCATCCTTATCC
TTTAATAAAGAATGATAGCGACTTTTTGAGGCCCATGCACCCCAAAAACGGTTTTTAATTCAATATCGGC
TGTCCGGCTAGGCCCGCCAATAAGGAGCATGTTTGTGGGTAATACGCCGTTTTTACTCTGGTTTTTTAAA
GCTTGCACGCCTTCACTCAAATTGCGCACAATGGATTCTTTTTTCAATAAGATGATGCAATTAAGGGTGA
TGAGTGAAAGCAACCTTGGGCTTGCATGCGAAGAAACCGTCCCAATCATGCCCAAGCTTGAAATCCCACA
AACCCCATGCAATAAAGCCGTATCAATCTCAAACAACTCTTCACGCATCGCTTCAATTTCTTTATCATAA
GGCTGTAAAGTAAAATCCTTAAACGCTTCAAAATTCAAATTTAAATCTGTAGAGTGTAAGACTTTTTTGC
TTTTAAAATTTTCTAAAGCCTTTAAAATTGCTTGCTCTAAATTTTCTTTAGCGCTTTCAATGACTTCAGC
TTTATTCAACACTTGGAAATGTTTGTATTCTTCCACCAAGTCTTCAAACTCCACTTTAATGATATTCCTG
TAAGCAGGGTTTGCTCCCTGAATGGCATGCTTGGCTCTGGCTTCTTTAATGCGCTTTAAAATAAGCTCTT
TACTCATAAATCACCCCTTCTAAGTGCTGGACTTTTGCATGCAAGCTTGTGTCCATATTGGGTAAGGTTC
TCACGCTCGCCCACTCTTTGACTAAAGGCAGTATGGGAGCTAAAAGCTTGCCTAAAGGCGAGAAAAATTG
AGCCATTTTCAATTGGAAACGCCACTTAGCCCCATTGCTTGCCATTTTGGCAAACATTTTCATAGAGAAT
TTTTCCATCCCGCTGTGTTGGGTGCTTTTAGCCCCCTTAATTACGCCCCTGCCCTCGCCCACTTTATCCG
ATCGTAAATCTCTAATGAGCTCGGCTAAAGGGATTTCTACAGGGCAAACTTCAGTGCAACGCCCACAAAG
ACTGCACAAATTAGGGATATGCCCGTAATTATTCAGGCCAAAGAGTTGGGGGGATACCACCACGCCTATA
GGGCCAGGATAAGTAGAAAGATAGGCATGCCCACCGATTTTGTCATACACGGGGCAGTGGTTCAAACAAG
TCCCGCAACGGATGCATGAAAGAGCGCGATAATACTTTTCATCAGCCAAAATATTAGAGCGGTTGTTGTC
TAATAAAATGATGTGGGCTTCTTTAGGGCCGTCTAAATCGCCCTCTTTTCTGGGGCCTGTGATAATGTTT
TGATAGCATGTGATAGGCACACCCACAGCGCTTGGAGCGAGCAGATTGTTTAAAATCGCCGCATCATCAA
AGCTTTCTACTAATTTTTCAATCCCGCAAATAGCGACATGCACATCGCATGCGGTAGTGCTCATGCGGCC
ATTGCCTTCATTTTCCACTAACCAGATCGCGCCCTCATTAGCGATAGCGAAATTCACCCCACTAATCCCC
ATTTTAAAGCTTTCAAATTCTTTGCGCATGTGCTTTCTGGCGATCGCATTAAGCTTTTCAGGCTCTTCTT
CATAAGCGGCGTTGAGTTTTTCTTCAAAAATCTTACCGATTTGCTTGCGGTTTTTATGGATAGCCGGCAC
GACAATATGCACGGGGTGTTCATTAATGAGCTGGATAATCAATTCGCCCAAATCCGTTTCTTGCGCTTGA
ATGCCCTTTTCTTTTAAATAGTGGTTCAAGCCAATTTCTTCGCTCGCCATGGATTTTTGCTTTAAAATGC
GCTTGATATTCTTTTCTTTAGCGAGGTTGTAAATGATTCCATTAGCTTCATCGCCGTCTTTAGCGTAATG
GATTTTAAAGCCGTTTTGAGTGGCGTTTTTTTCAAACAATTCCAAATACTCATCAAGCCTAGATAAAATT
TTAAGCTTGACTTCTTTGCCTAATTCCCTTAAATTTTCCCATTCGCTGTAACGATTTTTAATCAAATTCT
TACGATTAGCCCTTAAGGTGTCCATTGCAGAACGCAAATTTTCCCTTAATTGCATATCGCCTAATTGGTC
GGTGATGATTTCTTCGTATTCTTGGTCGCTGTGATATTTTTCCATGATTATTCCTTAAAATAATTCTTTA
ATGTTAAAGCCCAAGCCTTGAGGCTAAAAAGTCATAAAAATGCATGGGTTTTGTGGGAGAACCCATTTTT
TGCATAGCGGTACTGATATTCATCAAACACCCAGCGTCCGCTGAAACAATCACATCCACCTGACGGCTTT
CTATGTCTTTAATCTTTTCTTTGACCATAACCGCTGAAATTTCAGGCTCTTTGACTGAAAAAGTCCCCCC
AAACCCGCAGCATTCTTCTTCTTTTTCCAATTCAATGAGTTCCACATTTTTAAGCTGTCTGATGAGATTT
TTCGCCGAGTCAATCACTTTAGCCACCCTTAAGGCATGGCAATTAGAATGCCATGTGATTTTAAGGGGTT
CGCCCTTATCTTCGTATTTGACTTGCAATTTTTTATCCAAAAACTCGCTCAATTCATACACCCTAGAGCA
AAAATCTTTAACCATGTTAAATTCCGCATGCCCTTCAAACAATTCCAAATAATCATGCCGCATCATCCCT
GTGCATGAACCGCTAGGCAAAATAATAGGGTAGTCGTTATTGGAATAAAGTTTGATATTGTATAAAACGA
CTTTTTTTGTCTCTTCATAGTATCCTGAGTTATAGCTTGGCTGGCCGCAACATGTCTGGTCTTTTTTAAA
AACCACTTCCAAATTTTCCTTACGGAGTAATTTGATAGCGTTAAGCGATGCGTTGCTGTATATGGCTGCT
CCTAGACAAGTAGCAAAGAAATTGACTTTCAAAGAAGGCTCCTTAAAATTCCAAATTAAGAGTTTCAAAC
ACAATATAATACTCAAAATTGGTAAGAAATTAGTAAGATTGTAACCACAAGTTGATAAACCCACTCGCTC
AAATATTGTTACTAAAATAAACCACAAGCCTATTAAATTTGACTTAATATTAAATGCTACTTAAAATTAG
TTTTTTCTTTTAAGTAAGATAAAAAAATACTTTTAATTATTCAAGGAAAATTTATGGAATTTTATCAAGT
CTATGACCCATTAGGCCATATTTGGCTGAGCGCTTTAGTCGCACTTTCGCCTATTGCACTCTTTTTTGTC
TCTCTTATTGTCTTTAAACTTAAAGGGTATAGTGCTGGGTTTTTAAGCTTATTGCTTTCAATCCTTATTG
CGTTATTTGTGTATAAAATGCCTGCTCAAATGGTGAGCGCGAGTTTTTTCTATGGCTTTCTTTATGGCTT
GTGGCCGATCGCTTGGATTGTGATCGCTGCGATTTTTCTTTACAACCTTTCAGTGAAATCCGGGTATTTT
GAGATTTTAAAAGAAAGCATTTTAACCCTAACGCCGGATCACCGGATTTTGGTGATTTTGATTGGCTTTT
GTTTTGGCTCGTTTTTAGAAGGAGCGATCGGTTTTGGAGGCCCGGTAGCGATCACAGCGGCGATTTTAGT
CGGCCTTGGGCTAAACCCTTTATACGCTGCCGGATTGTGCCTAATCGCTAACACCGCTCCTGTAGCTTTT
GGCGCAGTGGGCATTCCTATTACGGCAATGGCTAGTGTGGTGGGTATCCCTGAGTTAGAGATTTCTCAAA
TGGTGGGCAGAGTGTTACCCATTTTTTCCATTGGTATTCCTTTTTTCATCGTGTTTTTAATGGATGGTTT
TAGAGGGATTAGAGAAACTTTTCCCGCAGTGGCTGTTACCGGGTTTAGTTTCGCTATCGCGCAATTTTTA
AGCTCTAATTATCTAGGGCCACAACTCCCGGATATTATTTCAGCCTTAGTGTCATTGATCGCTACCACTT
TGTTTTTAAAATTCTGGCAGCCCAAACGCATTTTCACCAGCAATGGCAAAGAGCCCGCAATCAGCACAAA
AAAACACCATATTTGTAAAGTGGTTGTGGCGTGGATGCCTTTTGTGTTGCTCACTATTACGATTATCATA
TGGACGCAACCCTGGTTTAAAGCGCTCTTTAAAGAAGGCGGGGCTTTGGCGTTTTCTAGCTTTGCGTTTG
AATTCAATTCTATCAGTCAAAAGATTTTTAAAACCGTTCCCATTGTTACTGAAGCGACCAATTTTCCTGT
CGTGTTCAAATTCCCTCTGATTCTAACAACAGGCACTTCCATTTTTTTAGCCGCTCTTTTAAGCGTGTTT
TTGTTGCGTGTGAAAATCAGCGATGCGATAGGGGTGTTTGGGGCTACTTTAAAAGAAATGCGTTTGCCGA
TTTTAACCATTGGCGTGGTTTTAGCGTTTGCGTATGTGGCTAATTATAGCGGCATGAGCGCCACGCTCGC
TTTAGCGTTAGCGGATACTGGGCATGTTTTCACTTTCTTTTCGCCTGTTGTAGGCTGGCTTGGGGTGTTT
TTAACCGGAAGCGATACGAGTTCTAATCTCTTATTTGGTTCTTTGCAAATGCTCATCGCTACACAGCTTG
GCTTGCCTGAAGTGCTTTTCTTAGCGGCAAACACTTCAGGGGGTGTTGTGGGTAAAATGATAAGCCCTCA
AAGTATCGCTATCGCTTGCGCGGCGGTGGGGTTAGTGGGGAAAGAGAGCGAATTGTTCAGATTTACAGTA
AAATACTCCATCGCTTTGGCGATCATTATGGGGATTGTCTTTACTCTTATTGCTTATGTCTTCCCCTTTA
TTATCCCCATCATTCCTAAATAAGGGGGTTTTTAAAGAGAACTAGCGCTAAGAGAATATTTTTAAAAGGG
ATTTTTTAGTGCTAGAATTTCATCAAGTTTATGACCCTTTGGGTAATATTTGGTTGAGCGCTCTTGTAGC
CTTATTGCCGATCTTATTGTTTTTCTTGTCTTTAATCGTGTTCAAATTCAAAGGTTATACAGCGGCCTTT
TTGAGCGTGGCTCTGTCAGCCATTATTGCGGTTTTAGTGTATAAAATGCCTGTTAGCATGGTGGGATCAA
GCTTTCTTTATGGCTTCCTCTATGGCTTGTGGCCGATCGCTTGGATCATCATTGCGGCGATTTTTTTATA
CAAACTCAGCGTTAAATCCGGCTATTTTGAAATTTTAAAAGAAAGCGTTCAGTCCATCACTTTAGATCAC
AGGATTTTAGTGATTTTGATTGGCTTTTGTTTTGGCTCGTTTTTAGAAGGAGCGATCGGGTTTGGAGGGC
CTATTGCCATTACAGCGGCGATTTTAGTGGGCTTAGGGTTAAGCCCCTTATATTCTGCCGGATTGTGCCT
AATCGCTAACACCGCTCCTGTGGCCTTTGGCGCGGTGGGTATCCCTATAAGCGCGATGGCGAGCGCGGTA
GGGGTGCCAGCGATTTTAATTTCAGCCATGACGGGTAAAATTCTCTTTTTTGTGAGCTTGTTAGTGCCGT
TTTTCATCGTGTTTTTGATGGATGGCTTTAAAGGGATTAAAGAGACTTTTCCGGCCGTTTTTATCGCGGC
TTTTTCTTTCGCTGGCGCGCAATTTTTAAGCTCTAATTATTTAGGGCCAGAATTGCCGGGTATTATTTCA
GCTCTTGTTTCACTCGTTGCAACAGCGCTCTTTTTGAAATTTTGGCAGCCTAAAGCGATTTTTAGAAGCG
ACGGCAAAGCGGCTTCATTCACTAAGAGTAACCATCATATTTGTAAGATCTATGTCGCTTGGTCTCCTTT
TGTGATTTTGGTTTTAGTGATTGTGTTATGGATACAACCTTTTTTTAAGGCTTTATTTGAAAAAGACGGC
TTGTTAGCTTTTTCTAATTTTTATTTTGAATTCAATAACATCAGTAACCACATCTTTAAAAGCCCGCCTT
TTGTAGAATCCGATCAAAATGCGAGTTTTCCGGTGGTGTTTAAATTTTTCTTAATCAACACGGTTGGCAC
TTCCATTTTTTTAGCCGCTCTCATTAGCATGCTCGTTTTAAGGGTGCGAGTGAGCGATGCGCTGAGCGTT
TTTGGCGAAACTCTAAAAGAAATGTGCTACCCCATTCTTACCATTGGTTTAGTCTTAAGCTTTGCCTATG
TGTCTAATTACAGCGGGATTTCTTCCACTCTGGCCTTAGCGCTCACCCATACAGGATTAGCTTTTACTTT
TTTCTCGCCCTTGATTGGGTGGGTGGGCGTGTTTTTAACCGGGAGCGATACGAGTTCTAATCTTTTATTT
GGCTCTTTACAGCAGCTCACCGCCCAACGATTGCACCTTCCTGAGATTTTAACCCTAACGGCTAATACCG
TGGGTGGCACTTTAGGCAAGATGATAAGCCCTCAAAGCATCGCTATCGCTTGCGCAGCAGTGGGATTAGC
CGGGAAAGAGAGCGATTTATTCAAATTCACGGTCAAATACTCCCTTATTTTTGTAGCGATCATGGGAGTT
GTGATTAGCGCGATTGCGTATTTGATCCCTGAAGTGGTGCCTGCGATAAAGTAGAGCCATTTTGGATTTA
GCAGGGTTTAACCCCCAAATAAATTTTTTTGTTTTAAAAAATTCAAAATTTTAAGCGTCATAGAGCTTAT
GGGTAGGGTTTCTAAGTCTTTAAGGCTATAAAAACGAATAGGGTTTTTTAAATCTTTTATCGCAGCGAGA
TAGAGATTTAAATTGAGCTTGAATTTAGTGTGGCTGTGTTTGATTGTCCCTAAAAAAGGGAGCTTGTATT
CTAAATTTTCTTTGAGATTAGGGAAATGGTGCATCCCAAAATAGAGTTTTTGCTCTATTTTTTCTAAAGC
GATTTGGTTATTTTGGATCACAACGCCCAAGTAACGCTCTTCTTGAATGATTTCTTGTTTTTTCTTAAGC
GTGTGTTTTTCTGGGTGGTTTTTACCCAAACAATAAGGGTTTAAAGGGCAAATCGCGCATTTGGGTTTAG
GGGAGCAGATTAAAGCCCCTAGATCAATTAGGGCTTGGTTATGATTGAAGCTTTCATTAAGATTGAGAAA
ATCATTCGCCTTAATTTGCAGATCTTTAGCCGTGATATTAGGATTCAAACTAAAAAGCCTTAAAAGCACT
CGTTTGATATTGGCATCCACGCATGCGCTCTTTTCTCTAAAACCAAAACATAAAATCGCATTAGCCGTGT
ATGCGCCAATCCCAGGGAGTTTCAACAGGCTTTGATAGTCATTGGGTAATTGTGAGTTGTGTTCTTTAAC
GCAAATTTCAGCACTTTTTTTTAAATTTTTAGCCCTTGAATAATAGCCAAGCCCTCTCCAGAGCAATAAA
ACCTCCTCTAATTGAGCACTCGCTAAGTCTTTTAAAGTGGGGAAAGCTTTTAAAAAAGGGGAATAAAAAC
GCTCAACCACCGTGTTGATTTGGGTTTGTTGGCTCATCACTTCGCTGATATAGACTTCATAAGGGGCGTT
AATGCCTTTTAAATTCCTAAAAGGTAAATCCTTTCGCCCAAATTCTTCATACCATTTTAAAAGGGCGTTG
TGTAAAGTTTCCAGCTACAACCACCTATAAGCGATGAATTTGACCCAAGGCACGCACACGCTTAAAAACA
CGATCAAATACACCATACCAAAAATAAACCCCCATTTCCAAAAATCCTTGCTTGAAATATACCCGCTCCC
GTAATAAATGGTGGATGGGCCTGTGCCATAGGGGGTTAAAATCCCCATAATCCCTAAAGAAAGCATTAAA
AACAAACTCAATTCTTGCAAATTGACCCCTTGAATATGCGAACCAATCCCTACAAAAAGCGCAAATAACG
CGCTCACATGAGCGGTGATACTAGCGAAAAAATAATGCGACAGATAAAAGAAGGCTATAATAAACAAGAC
CGCTATTAACGGATCCAAGTTAGCATGCTCTAAAAAATTTTTAGCCGCATTGCCGATAAAATTTAAAAAC
CCTACATTTTTAAGCCCGCCAGCCATCGTGAGCAGCGATCCAAGCAATAAAAAAATGTTGAACGCGCTCT
TGTTTTTGATGATGTCTTCATAGCTTACAATCTTACAAAACGCCATTAAAACCATGACAATCAAAGCCGT
CGCGCTCGCATGCAAGCCTAAAGGTTTGCTAAAAATCCAACCCAATAAAGCTAGTAAAGTGAGGCTGAGC
ATTAAAATTTCTTTTAAAGAAAATCTCCCCATGCACTCTAATTCTTTTTTAGCCCATAAGCTCACTTCTT
TTGAGCCTTTTAAGGTGGGTTTGCAGGTTTTATACGCTAATAAAGGTGCAAGCAAGATCAAAACCATCCC
ACAAGGCAAGAACGCTAAAAACCACGAAAACCATGAGATTTCATTCACGCCCATTTTGGTAGCGATTTCC
ATTGCCAGGGGGTTAGGAGCGAGTGCGGTTAAAAACATGGACGAAGTGATGCAAGTTGAAGCCAAAGCGA
CCCACATCAAATACGCACCGATTTTGTCAGGGTTATTATTTGGAGTAGAGCCCATTAAAGGCGGGATAGA
TGAAACGATTGGATAGAGTATGCCCCCACTTCTAGCGGAGTTGCTAGGGATAAAGGGGGCTAGACACAAT
TCGCTCAAACCAATCGCATAGCCTAAACCTAAAGGGGTTTGCCCTAAAAACCTAATGAGTAAAAGAGCGA
TCCGTTTCCCTAACAAGCTTTTTTCATACCCTAAACCCAAAATAAAAGCGACAAACACAAGCCACACCGT
TTTATTCGCATACCCGCTCAAACCCCACGAAATAGCCTTATTAGCGCTCGCTACTTCATCACTCGCTCCA
ATTTTTAACGCCACGCACAACACTAAAGCGCTCAATGCCACTAAACCTGGTGGCACCGGCTCTAAAACTA
GCCCTATAATCATGCCTATGAAAATACAAAAATAAAGCCATGCGTTAGGGTTTAACCCATCTGGTGCGCC
TAAAAAATACAATAGTGTTGCAATAAAAAAAGGGGCAAGGATTGAGAGAATTTGTTTAATCATGTTTAGC
CTTTAGTCAAAGATAGTAGTGGGTTGGCTTAAAAATGCCATTCAAATTGGATTGAGTTATTACAATGTTA
CAGAAAAAGATTAAAAATTAAGCTTTTTGAAAAAGATAAAATTTTATAATTGTGTTTATCTTTGTTGAAT
TTACTACAAATAGGAGTATTGCATGCAAGAAAATGTGCCTTTGAGTTACGATTATTCCATTAGCAAATTG
TTTCTTTATGCGATGGTTGGCTTTGGGATAATAGGCATGTTAATAGGGATCGTGTTAGCCTTTGAATTGT
CTTTCCCTAACTTGAATTACATTGCAGGGGAGTATGGTATTTTTGGCCGCTTGCGCCCCTTGCACACGAA
TGCGGTGATTTATGGTTTCACTCTTGGGGGGATTTGGGCGAGTTGGTATTATATCGGTCAAAGGGTGCTT
AAAATCACTTATCACCAACACCCCTTTTTGAAAATTGTAGGGTTATTGCATTTTTGGCTCTGGATTCTTC
TTTTAATCCTAGGGGTCATTAGCTTGTTTGCTGGTCTTACTCAATCTAAAGAATACGCTGAATTGATGTG
GCCTTTAGATATTATTGTGGTTGTGGCATGGGTGCTATGGGGGGTTAATATGTTTGGGAGCATGAGCGTT
AGAAGAGAAAATACCATTTATGTGTCTTTATGGTATTACATCGCTACTTATGTGGGCATAGCGGTGATGT
ATATTTTCAATAACCTTTCTATCCCCACCTATTTTGTCGCCGATATGGGGAGTGTTTGGCATTCTATTTC
TATGTATTCAGGCAGTAATGATGCGCTCATTCAATGGTGGTGGGGGCATAATGCGGTCGCTTTTGTCTTT
ACGAGTGGGGTGATTGGCACGATTTATTATTTCTTGCCTAAAGAGAGCGGCCAGCCTATCTTTTCTTACA
AACTCACTTTGTTTTCTTTCTGGAGCTTGATGTTTGTTTATATTTGGGCAGGCGGGCACCATTTGATTTA
TTCCACCGTGCCTGATTGGGTGCAAACCCTTTCTAGCGTGTTTTCAGTGGTGTTGATCTTGCCTTCGTGG
GGGACAGCTATTAATATGCTTTTAACGATGCGAGGCCAGTGGCACCAGCTCAAAGAAAGCCCTTTGATCA
AATTCTTAGTTTTGGCTTCAACTTTCTACATGCTTTCCACTTTAGAAGGCTCTATTCAAGCCATTAAGAG
CGTGAACGCCTTAGCCCACTTCACCGATTGGATTATAGGGCATGTGCATGACGGCGTGCTTGGGTGGGTA
GGCTTCACTTTGATTGCGAGCATGTATCACATGACGCCTAGGCTTTTCAAAAGAGAGATTTATTCAGGCA
GGCTTGTGGATTTCCAATTTTGGATCATGACTTTAGGGATTGTGCTTTACTTTTCGTCCATGTGGATTGC
AGGAATCACGCAAGGGATGATGTGGAGGGATGTGGATCAGTATGGGAATCTCACTTACCAGTTCATTGAC
ACGGTTAAGGTGTTAATCCCTTATTACAATATTAGAGGCGTTGGGGGTCTTATGTATTTTGTTGGATTTA
TTATCTTTGCCTACAATATTTTTATGACAATCACAGCAGGCAAAAAATTAGAGCGTGAGCCCAATTACGC
CACGCCTATGTCTAGATAGGGGAGGTTGGAAATGTTTAGTTTTTTAGAAAAAAACCCGTTCTTTTTCACT
CTTGCGTTTATTTTTGTGTTTGCGATTGCGGGCTTGGTGGAGATTTTGCCTAACTTCTTTAAATCCGCTC
GCCCCATTGAAGGCTTACGGCCTTATACGGTTTTAGAAACAGCGGGGAGGCAAATTTATATCCAAGAAGG
TTGCTATCATTGCCATTCCCAACTCATCCGCCCTTTCCAAGCTGAGGTGGATCGGTATGGTGCGTATAGT
TTGAGCGGGGAATATGCGTATGACAGGCCATTTTTATGGGGTTCTAAAAGGATTGGCCCTGATTTGCACA
GGGTGGGGGATTATCGCACAACCGATTGGCATGAAAAGCACATGTTTGATCCTAAAAGCGTTGTGCCGCA
CAGCATCATGCCCGCCTATAAGCATTTATTCATAAAAAAGAGCGATTTTGACACCGCTTATGCAGAAGCT
TTGACACAAAAAAAGGTTTTTGGCGTGCCTTATGACACAGAAAACGGCGTGAAATTAGGGAGCGTGGAAG
AAGCGAAAAAAGCCTATTTAGAAGAAGCTAAAAAAATCACAGCCGATATGAAAGACAAGAGGGTGCTAGA
AGCGATTGAGAGGGGTGAAGTGTTAGAAATCGTGGCTTTGATCGCTTATTTGAATAGCTTGGGTAATTCC
AGGATTAGCACCAATCAAAACGCTAAATAAGGGGTGAGTGATGGATTTAGAAAGTGTGAGAGGCTTTGCG
TATGCGTTTTTTACCATCCTTTTTACGCTCTTTTTATACGCTTATATTCTTAGCATGTATAGAAAGCAAA
AAAAGGGCATCGTGGATTATGAGCGATACGGATACTTAGCGTTAAATGATGCTCTAGAAGACGAGTTGAT
TGAACCACGCCATAAAAGAGTTCATGATAATGGCATAAAGGAAAGTTGAAATGGATTTTTTAAACGACCA
TATAAATGTTTTTGGCTTGATTGCAGCGCTTGTGATTTTAGTTTTAACCATCTATGAATCCAGCTCGCTC
ATTAAAGAAATGCGCGACAGCAAATCTCAAGGGGAGCTCATGGAAAATGGGCATTTGATTGATGGGATAG
GGGAGTTTGCCAATAATGTTCCGGTAGGTTGGATCGCAAGCTTTATGTGCACGATTGTGTGGGCTTTTTG
GTATTTTTTCTTTGGGTATCCGCTGAATAGCTTTTCTCAAATCGGGCAATACAATGAAGAGGTTAAAGCG
CACAACCAAAAATTTGAAGCCAAATGGAAGAATTTGGGTCAAAAGGAATTGGTGGATATGGGTCAAGGCA
TCTTTTTAGTCCATTGTTCGCAATGCCATGGCATCAGCGCTGAGGGCTTGCATGGGAGCGCTCAAAATCT
GGTGCGTTGGGGTAAAGAAGAGGGCATTATGGACACCATTAAACATGGCTCTAAAGGCATGGATTATCTC
GCTGGGGAAATGCCCGCTATGGAATTAGACGAAAAAGACGCTAAAGCGATTGCGAGCTATGTGATGGCAG
AAATTTCTAGCGTTAAAAAAACCAAAAACCCTCAACTCATTGATAAAGGCAAGGAGCTGTTTGAAAGCAT
GGGCTGCACAGGCTGTCATGGCAATGATGGTAAGGGCTTGCAAGAAAATCAAGTGTTTGCGGCCGATTTG
ACCACTTACGGCACAGAGAATTTTTTGAGAAATATCTTAACGCATGGCAAAAAGGGCAATATAGGGCATA
TGCCATCGTTCAAGTATAAAAACTTTAGCGACTTGCAAGTTAAAGCGTTAGCCGAATTTATCCAATCGCT
AAAACCCTTAGAAGATTAAAGGAAAAGAGATGAAATTTTTAAACGGATTAGCAGGGAATTTACTGATTGT
GGTTATTTTATTGTGTGTGGTCGTTTTTTTTACATTCAAAGCGATCCATATCCAAAAAGAGCAAGCCACC
AATTATTACCGCTATAAGGATATTAACGCTTTAGAGACAAAAAACACCCAAAACCGGGCTAATTATGAGT
TAGTCAATCAAGGGAGTAAAAAATGAAATTCACCACTCTAGAAAAAATCTTAGCCTTAATGGTAGTAGCG
ACCATTTTAATGACGATTGTGATTTCTTTTGTGCCTAACTTGTTTTTGTTTAGCACATGAGAATCTTATG
GCTTGTAATAGCCTTTGTTTGTTGTTTGGGGGCCGGTGATTATGTTTTTAATAACTCTAAGGGGCGTTTG
GTAGAAAAAAGCGTTGCGTTTGTAGAGAGCGTTTCTAAAGAGCTTTATCTTAAAACGGGCGTGCGTTTTG
TGATTGATATGACGGATTTTGAAAAAAATCCTATCGCTTTGGCACTCAAAAATGAACGCCAAAATTATCA
AGAGGGCTTTTTAAAGCAGTTCAAACCCCCTTTTGTGGTATTCTTTTTTTACCATGACGCTCAAAAAATA
GAATTAGTGGCTAACCCTAAAGATTTGTTAGACACTGATAAAATCTTTTTTGAAAAAATCGCTCCCTTAC
TCCCTACAAACCCTAAAGAATACACGCCCCAAAGGATTTCAGCCATGCTCATTAACGGCTATTCGGTCGC
AGTAGATGCTTTAGCGCAAAAATATCGTGTGAATATCGCACAAAATTTTAACGCTCCTAAGGGAGTAACT
TTTGTAAAGGTGGTTATTTACATTTTGTTATTGACGCTTTTGGGCGCGTTTTTGGGGCTTTATTTTTTTA
AAAAATCTTAAGAGAGAAATCAATGAAAGAAAAAAACTTTTGGCCTTTAGGGATCATGAGCGTGCTCATT
CTTGGGCTTGGGATCGTGGTGTTTTTGGTGGTGTTTGCCCTAAAAAATTCGCCTAAAAACGATTTAGTGT
ATTTTAAGGGCCATAACGAAGTGGATTTAAACTTTAACGCTATGCTTAAAGCCTATGAAAACTTTAAATC
CAATTATCGTTTTTTAGTGGGTTTAAAGCCTCTCACAGAAGGCTCTAAAACCCCCATTTTGCCCTATTTT
TCTAAAGGCACGCATGGGGATAAAAAACTCCAAGAAAACCTTTTAAAAAACGCTTTGATTTTGGAAAAAT
CCAACACGCTTCATGCACAATTGCAACCGCTCAAACCCGCTTTAGATCCGCCAAATATTCAAGTGTATTT
AGCGTTTTATCCTAGCCCCTCACAGCCCAGATTGTTAGGAACGCTTGATTGTAGGAACGCATGCGAACCT
TTAAAATTTGATTTGTTAGAGAGCGATAAAATGGGGCGCTATAAGATCCTTTTTAAATTTGTTTTTAAAA
ATAAAGAAGAATTGATTTTAGAGCAACTGGCTTTTTTCAAGTAGCGCATTAAAAAATGCCTTTAGCGTTT
TTTATTAACACGCAATCATTAAAAAGCCTAAATTTTCTATCCAAACAGGTATAATAAGGTTATGGGTTTT
TTAAAAGTTTTTAAACATGACGCCTTGGGGCAAGTAGGGAATGTTGTTGTGGGGAATTTTTTAATAACGC
TCACTATTTTAGCGGTTTGTTTTTCTTCTCAAAGCGCTGAAGAAACGACCATGCTCACCCTAAGCTACAC
GCTCTTTTTTGTCTTGGGGGCGTTTTTACTAGTCGCAATCAGTGTGGGAGCGATCAAAAATCTCAACGCG
CTTTTTTCTAAAAGGGGGGTTTTAAGCTTTTCTTTACCCATTAGTTTAGAGTCTTTATTGCTCCCTAAAA
TCTTGCTCCCTATGGTGTTTTTTATCTTCAGTTTGTTCTGGTTTGTGGCGAGCGTGCGTTTGGGCTATTA
TCTTTTTAACGCGCAATCTAGCGTGCTGTTTATCTTGCACACCGCTTTAAAAACCTTTGTGTTAAAACCC
ACTAAAACCCTAGGTATCGCACTGTTTTTAGGGCTTGTTTTAATGAAATTTTTATTCGTTTTGAGCGTTT
TAAACGCTGCTAGGATCAAAAAAGCGCGTTTTTTACTAGGGGGGCTGTTGTTCATTCTTGTGGGGATTGT
TTTGGAATTAGCGTTTAATTCGTTACTGCCCTTAATGAGTTCTAGTTTAAGCATCAATGAGGGGTTTTAT
TACTTCTTGCAACAACAAGAATTACAAGAAAATAAATACTACCTTTTATGGGGGGTGGATTTTTTAAAAA
TCCTTTTATTGTATGCGATGAGCCGTTACTTGCTTGCACATAAATTAGAACTGGATTAAGAAAAGCGGTA
TTGCAAATACTCATCAGTGAGCAAGCAATCTTTAGCCTTTAACAAACTAGCATAAAACCCATGCTGATAG
CCTAATTCAAAAAGCTTGTCTATGGCGAGGATTTGAATCTCGCTTAAGCGCGTTGAAGTTTCATTCGCAT
ACAAGCTTAAATAAGTTTGTAAGCGCTCCATATTGACACGAATGAGCGAGCGCTCTAAGAGCATGCTAGA
GAGCAAATTTTGATGTTTTAGCGCGACTTCAACCGCTTTAATCAAAGCCTTTTTAATCAAAATCGCGCGA
TACAAGGGGATAGAGCGCCTAATCGCCATACCCCCTAAAGGCAAGGGTAAATCATCAACTTTAATGAGTT
CTTTCCAAACATCCCACAATTCTTTTTCCACTTCTAATCCATTATGGAAATCCAAGATATTTTCATGGAT
CAATACGCCCGCATGCACTTTTTCTTCCAAAACCGCTTTTTCAATGTCCAAAAAATTCATGTAAGTGATG
CGCGCATGTTTGTAATAGATCTTAAACAAGAGGGCGTTGGTGGTGTGCTCCCCGCTTAATGCGACTCTAA
AATCTTTTTTCAATTTCACGCCCTTTTTTTTCACTAATTTAGGTCCATAGCCATTCCCAAAGCTCGTCGC
TGTAGGGAGCAGGGCGTAATCGTTTGCAATTTTAGGGTATAGCCCAAAGCTGATTGCGCTCACATCATAA
GTGTTTTTTAGGGCTTCTTGGTTTAGGGTTTCAATATCAAGGGCGATATTATGGAATGTTTTATTTTTGA
TGGGGCAATCTATCCAGCCAAACTTAATCGCATAATACATGAAAATATCATCAGCATCAGGGCTATGAGC
GACACTAATCAAAGTAAAATCCTTTTGTGATAGGGTAAGTCCTTTTATTATAATAGATTTTAGGCTAGGA
TTTGATAGAATAAACAAATCAAATTCAATAAGGTGATTTAATGGCAATAGATGAAGACAAACAAAAAGCG
ATTTCTTTAGCGATCAAACAAATTGATAAGGTTTTTGGTAAGGGGGCGTTGGTGCGCCTTGGGGATAAGC
AAGTAGAAAAGATTGACGCTATTTCTACAGGCTCGTTAGGGTTGGATCTGGCTTTAGGGATTGGGGGCGT
TCCAAAAGGCAGGATCATTGAAATTTATGGGCCAGAGTCAAGCGGGAAGACCACTCTAAGCTTGCATATC
ATTGCAGAATGCCAAAAAAGTGGGGGCGTGTGCGCGTTTATTGACGCTGAGCATGCCCTAGATGTGCATT
ATGCTAAGAGGCTAGGCGTGGATACGGAAAACTTACTCGTTTCCCAACCTGATACAGGCGAGCAAGCTTT
AGAGATTTTAGAAACGATCACCAGAAGCGGAGGGATTGATTTAGTGGTGGTGGATTCCGTAGCGGCTCTT
ACGCCTAAAGCGGAGATTGATGGGGATATGGGCGATCAGCATGTGGGCTTGCAAGCAAGGCTTATGAGCC
ATGCGTTAAGAAAGATCACCGGTGTTTTGCACAAGATGAACACTACTTTAATTTTTATCAATCAAATCAG
AATGAAGATTGGCATGATGGGTTATGGGAGTCCAGAGACCACAACCGGAGGTAATGCCTTAAAATTCTAT
GCGAGCGTTAGGATTGATATTAGAAGGATTGCGGCTTTAAAACAAAACGAACAGCATATCGGCAACAGGG
CTAAAGCCAAAGTGGTTAAAAATAAAGTCGCTCCACCCTTTAGAGAAGCGGAATTTGACATCATGTTTGG
GGAAGGGATTTCTAAAGAGGGCGAAATCATTGATTATGGCGTGAAATTAGACATTGTGGATAAGAGTGGG
GCATGGCTTAGCTACCAGGATAAAAAGCTAGGGCAAGGCCGAGAAAACGCTAAAGCCTTACTGAAAGAAG
ACAAAGCCCTAGCGAATGAAATCACTCTTAAGATTAAAGAGAGCATTGGCTCTAATGAAGAGATCATGCC
CTTACCAGATGAGCCTTTAGAAGAAATGGAATAGAAAGGATCTTGATGCTAACCATTAAAGATATTCATG
CTTTAGAAGTGATGGATAGTAGGGGCAATCCTACCATTCAAGCCAGCGTGATTTTAAGCGATAACACTAA
AGCGAGCGCGATTGTGCCTAGCGGGGCGAGCACCGGTAAAAGAGAAGCGTTAGAATTAAGGGATAATGAC
AAAACCCGTTTTTTGGGTAAAGGGGTCTTAAGGGCATGCGAAAATGTCAATAGCGTGATCAAACACCATT
TAATAGGGCTTGAAGCGATCAATCAAGCCTTTGTGGATGAGAGGTTAAGGGCTTTAGACGGCACGCCTAA
TTACGCTAATTTAGGGGCGAACGCTGTTTTGGGCGTTTCTATGGCGTTAGCAAGGGCTAGCGCGAAGGCT
TTAAATCTGCCATTATACCGCTATTTAGGGGGGGCTAACGCTTTGACTTTGCCTGTGCCGATGCTCAATA
TCATTAACGGCGGAACGCATGCGAATAATTCCATAGACTTTCAAGAATACATGATCATGCCTTTAGGGTT
TGAAAGTTTTAAAGAAGCCTTAAGAGCGAGCGCGGAAGTCTATCACACGCTTAAAAAACTTTTAGATGGA
AAGAAACAGCTCACAAGCGTGGGCGATGAGGGGGGTTTTGCGCCTAATTTTAACAACAATGTAGAACCCC
TTGAAGTCATTTCTCAAGCCATTGAAAAAGCCGGCTATAAATTAGGCGAAGAAATAGCGCTCGCTTTAGA
TGTAGCGAGCAGCGAGTTAGTGGATGAAAATTTCAATTACCATTTAAAGGGTGAAAATAAGATTCTAGAT
TCGCATGAATTAGTGGCTTATTATAAAAAGTTGGTGGCAAAATACCCGATTGTGTCTATTGAAGATGGTT
TGAGCGAAGACGATTGGGAGGGTTGGGCGTTTTTAAGCAAGGAATTAGGGCGTCAAATCCAGTTAGTGGG
CGATGATTTGTTTGTAACGAACGCAAGCCTCTTGCAAAAAGGCATTGAAAAAAACATCGCAAACGCCATT
TTGATCAAACCCAATCAAATCGGCACCATTAGTGAGACTTTAGAAACCATAAGATTAGCCAAACATCATG
CCTATCAATGCGTGATGAGCCATAGAAGCGGGGAGAGTGAAGACAGCTTTATCGCTGATTTTGCAGTCGC
GCTCAATACGGGAGAAATCAAAACCGGATCCACCGCAAGGAGTGAAAGGATCGCTAAATACAACCGCCTT
TTAGAGATTGAGCACGAATTAAAAGGGGGGATTTATATCGGTAAAGAGTTGTTTAAGCATGGCTAGTAGC
CTTTTTGAAAACGATGAAATCAAAGACAACAAAGCGCGAGATTTTTTCTATAGCCATAGTTCCCTGATTG
TCTTTTTCCTTTTACTGCTTGGGTTTGGGTATTATTTAGGGAAGTTGCTTTTTGGGGGCTCTTCTTTAGA
AGTTTATTTGGATTTAAGAGACAAGCATGAACGCTTGCAACAAGAAATCACCGAATTGCAAAGCAAGAAT
GTGCGTTTGCAAAAGCGTTTGTTTGAGTTGAGGGAATTACGGCCTAGAGATTAGTTTGAAGGAATGATCG
TGTTAAAAAAGATGGTAGGTTTGGTGGTGGTTTTAAGCATTTTATTGGCCAGAGATAACCCTTTTGAGCC
TGAAATCAATTCCAAGAATTTGCAAGGGGGCTTTAATGGGATCTATGATAGTTATTTTAAAGAAATCCAT
GTGGATTTGCCCACGAGCGCTAGGATTTTAAAACAAATCACGCTCACTTACCAGGATATTGATGGCTCTA
TCCATTCTAAAGTCGTGGGCATTGATAAAAGCATTGATTGGCATTACCCCTTAAAGCTCTCCCAACACCC
CCTTAATCCAGCCGCCTTTGAAAAGCGCTACCAGATCCAAGATTTTGATTTTTCTATGGCAAACAACACG
ATGATTTTGCGATCCCCTTATAAAATTTTGCGCTCTTTTGTGCTGGTCAATCCTTATAGAATCGTGTTAG
ACACGCAAAAAGGCCCTCTGGATATTTATCAAAATAGGGATTTAAACCAGAAGTTTTTTTCTCAAATTAA
AGTCGGCACGCACAAAGATTATTACCGCATCACGCTCATTCTAGACGGGAAATACCGCTATCTTTTGGAA
GAAAAGAACGGGGCGTATGAATTAAAATTGAAATAAAAGCATGCGGCATTTAGTTTTAATTGGTTTTATG
GGGAGCGGTAAAAGCTCTTTAGCGCAAGAATTGGGGTTGGCTTTGAAATTAGAAGTGTTGGATACGGATA
TGATCATTAGCGAGAGGGTGGGCTTGAGCGTGAGAGGGATTTTTGAAGAGCTTGGCGAAGACAATTTCAG
GATGTTTGAAAAAAATTTGATTGATGAATTAAAAACGCTCAAAACCCCCCATATTATTTCTACCGGTGGG
GGCATTGTGATGCATGATAACCTTAAAGGCTTAGGCACAACTTTTTATCTCAAAATGGATTTTGAGACCT
TGATTAAGCGTTTGAATCAAAAAGAAAGGGAAAAACGCCCCCTTTTGAATGATCTCACTCAAGCCAAAGA
GCTTTTTGAAAAACGCCAAGCCCTCTATGAAAAAAACGCCTCTTTTATCATTGATGCAAGGGGTGGTTTA
AATAATTCTTTAAAACAAGTGCTACAATTCATCGCATAAATTTTTTTTAAAGGCCTTTTGATGTTAAGTA
GAGACATTGTCCAATATTCCAAGATCCGCACCGAGCTATATGCTTATCTTACCTATTTGTTTTCGCACAA
TATCCGCAACCACCTCCCTGAAATCACTTTGGATTATTTAAACAAACAGATCAAAAAAATGCATGCTGAA
ATCAAAATGGCAAAAAATTTTTTTGTTTTAGACGCTAAAGGCATGCTAATTCTTAAGCCAAGCCAGCTTA
AAGAGCAGGGGCATAAGGAGGGGATATTAGAGCATGATTTAACAGAAGGGATTGAATTAGAATCGCATGC
CAGCTTTAGCGATAAATATTATTTTTATCAAGCCGTGAGTGAAAAGCGTTGCATTTTAACAGACCCCTAT
CCTTCTAAAAAAGGAAACCATTTGGTGGTGAGCGCGTCTTACCCGGTGTATGATCAAAATAATGATCTAG
CGTTTGTGGTGTGCTTGCAAATCCCTTTGAGGGTGGCGATTGAAATCAGCTCGCCTTCAAAGTATTTCAG
AACCTTTAGCGAAGGGAGCATGGTCATGTATTTTATGATTTCTATCATGCTCACTTTGGTGTCGTTGCTT
TTATTTGTGAAATGCATTTCTAGCTTTTGGACAGCGATTGTCAATTTTAGCAGTTTTGACATTAAAGAAG
TGTTCCACCCCATTGTGCTTTTAACCCTAGCCTTAGCCACCTTTGATCTAGTCAAGGCGATTTTTGAAGA
GGAAGTGTTGGGTAAAAATAGCGGGGACAACCACCATGCGATCCACCGCACGATGATTAGGTTTTTAGGC
TCTATCATTATCGCATTAGCCATTGAAGCGTTGATGTTAGTGTTTAAATTCAGCGTGAGCGAACCGGATA
AAATCACTTATGCGGTGTATTTGGCTATCGGCGTGGCAGTGCTTTTGATCAGTTTAGCGATTTATGTTAA
ATTCGCTTATAGCGTGTTGCCCAAACGAGAACGCTAAGAGTTAAAAAATTTTTCTTTTAAGCGTTTGAAA
ATCCTATTCAATCTAAAAAAGACATATTCTAAAAGGGTTTTTGGATTGAGCAGGGGGGCAAGAAATTCAA
AGGTTTTTTGTTTGTCTTTAAGGCTTAAAAATTCTATCATTTGTTTAAGGAATTTCACGGAATATTCGGC
ATAAAAAGGGGTTTTTAAAAGAATCTCATGCCATTCTTTAGAATATAAAGCAGTGGGTGAAATCCAAGGT
TTTCCTACAAAATAAAAATGCAGCATGACAATTTCTTGTCGGTTAGGAATGAAGCGTTTTTGATTGACCA
TGAAAGGGTGGGTGTTATAAATATAGGGCAAGATTAAAACCTTTTGATAGCATGCGAGCGTTAAAAGGTC
CTGCTCAGGGCAAAACACGCACTGGCCTTTTTGACGGGTTAAATTGAGTAAGCGCTCTTCTAAACGATCA
GCGCGCCACAGCTTTAAATTCACGATTAAAAACCCAACATTATAGTGGTTTTCATAAAGGATTTTTATGT
CTTTTTCTTTAAGGTAATGCTCATAAAGGGAAAAGGCTTGACGAGGGGCTTTTTCTCGCTCTATTTGAAA
ATGTTTAGGGCTTTTAGGAGAAGAAAAATCTTTAGCCGCTCCAAAATAATAGTCATCTAGCGGGATAAAA
AAACTTTCGCTCACATCATTCAAAAACAAAGTGTCCGCATCAAACATGATAATTTTGTCGTATTGCAAGA
ATAAAGAAGCCAAAAACAAGCGGCACATGACCATTTTAGAAAAGCGAGTCTTAGCGTAAATATTGAGTTG
CAAAAAAGCTTCATTGATTTTATCAATCACAAAAGGTTCTATTGAAGTGGTGTGAAGATTGGGGGTTGAA
ATGTCTAAAAATTCTAGGCTCATAAAAGCGCTAAAGGGGGCTAGAGTCTCTTTTAGTTTGCACTGGTTTT
CAAGGCTTAAGTTATCCACCAGGCAATGGATTTTATAAAAAAGTTTTTTATCATGGTGTTCTGTTTTAGC
GCAAGCTAGCATGGAATACAAGCTCACGCCAGCCGGGATGGCGTAATGATTGTCAAAAGCGATAACAATA
GGAATAGTAATACTCATTTTAAGTGGTTTTCCTAAAACAGGTTTTTAATTAAATTTAATCCAAAGTTGAA
TTTATTTTTTGACAATATTATACTATAATAACCAATTAGATTGGGGTTTTACTGATTTTTCTTTGTGTGA
GCTTTGGCTTAGTTTTGTAAGGAATGAGATGATAAAGAGTTGGACTAAAAAGTGGTTTTTGATTTTATTT
TTAATGGCAAGTTGTTTTGGTCATTTGGTGGCTACAACCGGTGAGAAATATTTTAAAATGGCTACTCAAG
CCTTTAAGAGGGGGGATTACCATAGAGCGGTGGCTTTTTATAAGAGAAGCTGTAATTTGAGGGTGGGGGT
TGGTTGCACGAGTCTAGGCTCTATGTATGAAGATGGCGATGGCGTGGATCAGAATATTCCAAAAGCCGTT
TTTTATTACAGAAGAGGATGTAATTTAAGGAATCATCTCGCTTGCACGAGTCTAGGCTCTATGTATGAAG
ATGGCGATGGCGTTCAAAAAAATCTTCCAAAGGCTCTCTATTATTATAGGAGAGGGTGCCACTTAAAGGG
TGGGGTGAGCTGCGGGAGTTTAGGTTTTATGTATTTTAATGGCACGGGCGTTAAGCAAAATTATGCCAAA
GCCCTTTCTCTTTCTAAATACGCTTGCAGTTTGAATTATGGCATTAGTTGTAACTTTGTAGGGTATATGT
ATAGGAACGCCAAAGGCGTGGAACAGGATTTGAAAAAAGCCCTTGCGAATTTTAAAAGAGGGTGCCATTT
GAAAGACGGAGCGAGCTGTGTGAGCTTGGGATACATGTATGAAGTCGGTATGAATGTCAAACAAAATGGA
GAGCAAGCCTTGAATCTTTATAAAAAGGGTTGTTTTTTAAAAGAAGGGAGCGGCTGTCATAATGTGGCGG
TGATGTATTACACCGGTAAGGGCACTCCAAAAGATTTAGATAAAGCCATTTCATATTACAAGAAAGGTTG
CACTCTGGGCTTTAGCGGTAGTTGTAAAGTGTTAGAAGAAGTGATTGGCAAGAATTCTGATAATTTGCAA
GATGACGTGCAAAACGACACGCAAGATGATACGCAATAGGCCAGAGTTTAGGGGCTATGATTAAAACTAT
AGAAATCTTTCCACTTTCGCGCTGTCAAATAGGGATTAAGTGTCTCTATTGATGGGTATTGAGATTAAAA
ATCCACAAATCTAGGGTTTGGATTCGCTCTCGTATTGATAATAAAAACACTCAAAGGCGTTTTAAAACAA
ATATAAAAGAGCTTACAACACAAGCGATAATTTTTTAAAGCGCTCTTAGGGGATTTAATGGGGTTAAAGG
GGGCGTTATTTCAAAATCCCCCTATTCTCCGCTTTAAAAAATAACTTACCACAGAATAAAAATTAACTAT
AAAAAAGCTTAAAAACAAGTTTTTTAAAAAAGAATATTGAAAAAGCTATTCATATTTGATCAAAACAAAA
ACCTTTATTCAATCAAAATAAGGTTAAAATCCAATAAAAAAGAGTTTTATAACTTTTTATAGGATTTTAC
AAGCTTATAGCAACAAAACTTTGTTTTCATTGGTGAAGTGCCCAATCGCTTTAGCGATTGGACCTCCTGA
TGTTGGGGGAGAGTTTGGTTCTTGTTCTGTGTCCCTAATGGATTTTACAGAGTTTGAGCCTCAACGCATT
CCTTACAGCTCTCACGCATCATATCTATAAAGGCGTAACTTTGTGTGCTTCTTGCACTAGATACGAATGC
ATGGGGGTGTTATACTAAAGTTAGTGGCATTCATCCCAAACGCTAAAGATGTTTAGGATTTCTTGCTTGG
GTGGTCTTAAAAAAATACTTTGAGCCTTTTTGCATTTCACTCAATATTCGTATAAAGCGCGACCACATCA
TCATCGTCTTCAATCCTGTCTAGTAATTTTTCGGTAAGCTCCATTTGTTCGTCATTCAATTCAATGGGCG
TTGTGGCGATGCGTTGCAAACTCGCTTTTAAAATGGGCAACCTCAAGCTTTCAAACCCCTCATTTAAGAG
CTTGAAGCTGTTATAATCCCCCCTAATAATAATCTTTTCTTCCACTTCTTCTAATTCTTCCAAACCATAA
TCAATGAGAGCGAATTCCAAATCTTCTAGGCTGAGTTTTAAATTTTCCACTTCACTTTTCAAGCATTCAA
ACACGCTTTTTCGGTTAAACATAAACTCTAAAGAGCCATTAGGCACGATGCTCGCCCCTTGCGTTTTATT
GAAATAGCTTTTAAGGTTAGCAATGGTTCTGGTGGGGTTATCAGTCATGCATTCCATAATGATTAACACG
CCAAAATTCGCCTTACCCTCATAAGTGATTTCACTCAAATTCCCCTCTTTACTGCTCGCTCTTTTAATCG
CTGCATCAATATTGTCTTTAGGCATGTTTTGCGCTTTAGCGTTTAAAATCGCCGTTCGTAGTTTGGCATT
CGTGTCCGGCTCGCTCCCGCCCTCTTTTGCCGCTAGAGTGATCGCTTTGGCGAGCTTGGGGAAAACCTTA
CTCATCTTATCCCATCGTTTTTCTTTAGCCGCTCTTCTGTATTCAAACGCTCGTCCCATTCAATTCCTTT
GTAATAAGTTAGCCACTTCTTTAGCATGATAGCTAATAATCATATCCGCTCCCGCTCTTTTAAAACAAGT
CATCGTTTCTAACAAAATGCTTTCATAGTTGATCAGGTTGTGTTTTTGCGCGAGTTTGAGCATGGCGTAT
TCCCCACTCACGTTATAGAGCGCTAAAGGGAGCAAAGTGTGATCTCTAATTTCTTTAACAATATCCAAAT
ACGCTAAAGCCGGCTTCACCATTAAAATATCCGCACCCTGCTTTTCATCTTCTAAACTTTCTAAAAGCGC
TTCTTTTTGATTAGCGTAATCCATTTGATAGCTTTTGCGATCGCCAAAACTCGGTGCAGAATTGGCCACA
TCTCTAAAAGGCCCGTAATAACTGCTCGCAAATTTAGTGGAATAGCTCATGATGGGCGTGTGAAAATACC
CGGCGTTATCTAGCGTTTTTCTCAAGCTTAAAACATTCCCATCCATCATGTTGCTTGGGGCTAGAATATC
CACGCCGCTTTCGGCTAAAATAAGCCCTTGAAGATTTAAAATCTCTAGCGTTTTATCGTTAGACACAGAA
TCGTTTTCTAAAATCCCGCAATGCCCATGGTCGGTGTATTCACAAAAACACAAATCCGCTATAACAATCA
AATCCTTAAATCGTTTTTTAATTTCTCTCGTAGCTTTTGCGACAATGTGATCCTTATTTAACGCATGGCT
TCCTGTAGCGTCCTTATGTTTAGGAATGCCAAACAATAAAACGGCTTTGATGCCAAGCTCCACTAATTCT
TCGCATTCTTTTAAAAGAGGCTTTATACTCATTTGATACACGCCAGGCATGGAACTGATTTCATTTTTAA
TACAACTATCGCTTTCTATGACAAATAAGGGAGCGATGAAATCATTGATATTTAAACGCGTTTCTCTTAG
CATCGCTCTTAAATTTTCGCTGCTTCGTAATCTTCTCAATCGTTTGAACATGTTCTCTCTTTATTGTTTT
TCTTTAACCCCATAATTGGCTTTTTCTATCCCCATCATTGCGCTCACCTCTTTCAAATTTTCGGGGGGGG
GGGGGTAGCTCTTCATTATCTTCTTCTAAATCGTAAAAACTATTAAAAACGCAATCATGGATAGTGAAAC
AAATTCTTCCATTGCTGTAATGATAGCTCAAATTCAATCCCATAGCCTCTAAAGCGTTTTTAATGATATA
CATGCCTAACCCAAAACCATGGGCTTGGCTGGGGTTAGAAGATTTGAAGTAGGGTTGCAAATATTTTTCA
AAATCTTCTTTTAAAGGTTTGCTTTTATTGGATACCACTAAATTATTTCCTATGAAATCCAAAAACACCT
GTTTGTCATCGCTGTATTTAATCGCATTATCTACCATGTTTTTTAACGCTATAGAAAACAATTCAAAATC
CGCTTCAATAATGTAATTTGAAGAGGATACATGGATAGGGCTTTTTTTATCCTCATCAATTAAAAGCATT
TTTTCAATCTTGTCTATCAAATCGCTCATTAAAAATTTTTCTTTATTGCTCCCATAATTTTTGGAAGCGA
ACTGTTCAATGCGGGCAAATTGCTCAATCAACATGTTCAAGTGATCAAATATAGATGAAAAGCGTTTGTA
AGACAGCTCTTCTTTGAGCATAGAGCTTAGTATCTTGCCCTTAGTGATAGGGGTGCGTAATTCATGCATG
ATAGAGCGCAAAAACAAAACCCGAGATTCATTCATCGCATTGATTTTTTGGATGCAATTGTCAAATTCGT
TAGCCAGATCCCCTATTTCATCTTTTTGCTTGCTTTTACAACTCACGCTTTTATCCCCTTGAGCGAAGCG
TTTCACTTGAGATCTTAACTCTCTTAAGGGCAATAAACTCTGCAAAACAAATAAAAAAAGGAATAAAATC
AATAATAAACCCACCATAATAGCTAAGAAATAATTCCTGTAAGAAACCGAATGCAAATCTTTATAAAGCA
CAAAATGCTCATCCTTTTTTAAAAGGATAAAAACCATATCGCTGAATTTAAACACTTCAGCATACCCAAT
ATTCCTATGGTGCAACTGGTGGCGTCTTTTGGCTAAAACCTTTTCTAAATTTTCCATTGTGGTTTCTTTA
AAACCAATTTTATAGAGGTAATCTTCTATGGCTCTATAATCAGAGTAGTTATTTAAAATTTCATTGATGG
TGGTAACAAACTGATAATGGCGCATTTCGTTTTGATAGTTTTCGTGATTGATTTGAGAAGACACGAAATA
GTAAGCGAACGCTCCAAAACTAAAGAGCGTTATCATAAACAAAGCGACAACTTTAAAAAAGATAGAAAAA
CGCAAAACCCCTTAACTCCTTATTAGAATATCAGTATTCTAATTTATAACCAATCCCTCTAACAGAGATG
ATGTATTGCGGTTGTTTAGGATTTTTTTCAATCTTGGATCGCAAACGGCCAATGATCACATCAATGCTTT
TATTAGAACTTTCAGGGTTGATGCTCTCGCTCTCAATCGCAATGCTTTCACGGCTAAACACATAACCTTT
TTTGCTAATGAGAAGCGAAAGGATTTCATATTCAGCCCTAGTTAAGTCTAGCTTTTTTTCATGCATATAC
ACTTCTCGGCTATCCTTATCCACCCTAAAGATATTCGCATCGCCTGGCTCACTCACTTCTTCTTTTTTAT
GAGAACGCCTGAGTAAGGACTGGATGCGAGCTAACAATTCTTTAGGATCATAGGGTTTAGGGAGGTAATC
ATCAGCCCCATAATCTAGCGCTTTAATCTTATCTTCCACATCGCTTCTTGCTGAAGAAATAATAATAGGG
ATATGTTTTTGTTTGGAGATGCGCTTACACACTTCAAGCCCGTCTAAATTAGGCAAAGTTAAATCCAATA
ACAACAAATCATAATTTTGTGTGTTAGCCGCACTAATGCCGGTATATGGCTCATCGTAATTGGTTACATG
AATGCCATGTTGGAGCAAAAACTCGCTCAAAAACTCGGCTAATTCTATATCATCTTCTATCATTAAAACT
TCTATCATACTTCAATTAACTCCTTCAATGGTTTCTGTAACTTTAAAAACGATTAACTTTGTTAATGTTT
TAAGGGACTAATTCTAGCATTTTATTATTAAAGATACCTTGAAAATATCTTAAAAATAAAAATTCAAAAC
ATTATCATAGTTATTAATGGAATTAAGGCTTTGTTTTCATGGAATATTGAAAATTAAAGTCTTATTTTTT
AATATTTTTAAAAAATTCCTTTGCCCATTCACTCTGTGTTTTTTCGCTCCAAAGATTCTAATCGTTTTTC
AAGCATGCTCAATTGGTATTGCAAGAAACGCACCACCAAATCCAAACGCTTCAGCGCTTCTTTTTCTTCT
AAAGCCTGCATGCCTTTAAATAACACTAAGGTTCTCTCTAATAAGCCTTTTAAAAAAACCCGCTCGTTTG
GAATTAACGCTTGCGTGGGGTTTTCTTGCGCGATTTCTTCTGTAATGATTTCTTTTGATTCTTCTTCTTT
TTCTTCTGTGATTTTTTCTTGCGTTTCTATTTTAGCAGCGTTTTTTGGCTCTAAAGAGGTGTTAGCATTT
TGAGAGTTTGGGGTGTTTTGCAAATCTTGGGGCGTTTTAAAAAAAGAGAGCGTTTTTTGCGCCGTATCAA
AACCATCATCAATGGTTTTAGCCATTTTTTCAATTTCATTAAGGGTTTCTGAAATAATGTTTTTCAATTC
CATTCTACCAGCCATTTTTCTAAATTCTCAACGCTCAAATAATCCCCTTTGATAAAATTTAAATAGTGCC
ACTTTAGTGTTGCATCGTGCTTGAAAGGAGTGAGATTTTTTTGGATTTTTTCCAAACGCTTTATTTGTTT
TAACGCCTCTATATGGTCAGGGGTTTTTTTTAAAATATTAGTATAAATTTGCAACGCTTCTTCAAAAAAC
CCCTGTTCTTCATAAATACTAGCGAGCGTGATCGTTTCTAAGGGCATGCGTTCCTCTTAATCGTTTTAAT
ACCTAATCTCTAAACGCCATTTTTAGGCTCTACTTGGGTGCGTAAAAAACTAAAAGCCGGTAAGGGTGCG
GGCAGTCGCACTAAATTCACATTCCCGCTATGGATGGTTTCTAGCTCGGTGTTATTTTCTAAAAGGATTT
TATACAGCACTAAATAAGAGCGTTTTTCAAAGGTATAAATCTTGCCAATTTCATTGACTATGGGCGTGAT
AGCCGCATTTTTGGGAGCGATGATTTCATAAGCGGTGTTAGTGGTCGTGGTGAATTTGCATGCAAAAAAA
CGCCCGTCTTCTGTTATTTCGCCATTGACTTGAAAATCCCCTTCGCTAATGGCTGTTTGGTGGTTTTGAG
TGTCTAGCCTTTCAAAAGGCCTACGCATCAAATAGCCGTCGGTGAAACCCCTGTTTTTAAGCGTGTTCAA
TTCGCTAGTATAAAAACTCGGCTTTAAGGTGTTATGGTAAAAATCATCAACCGCTAAACGATAGATGCGC
GTGGTTTGTGCGGCGTAATAACTGGACTTGGTGCGCCCTTCAATCTTAAGCGCGCTGATGGCGTTTGAAC
TTAAAATTTCAGCGATATGGCCAGAAAGGTTCAAATCTTTAGCGTTAAAAATATGCGTGCCTATGCCCTC
TTCTTCAACCAACCTCATCATCACGCCGTTATCTGGGTTTTTCACATAATATTCATAGTCAAACCGGCAA
TCATTCGCGCAACTCCCTCTATTAGGTACGCGCCCCTTTTGTAAGGCCGAAATCAAGCAACGCCCTGAAA
AGGCAAAGCACATGCTCCCATGCACAAAGATTTCTAATTCTAAATCGGGTAAGGCTTTTTTAATTTCAAT
CGCATCATTCAGGCTCAATTCCCTAGCGCACACAATGCGTTTAACCCCTAGATCATAAAACACTTGCGCA
TCCAACAAATTTAAGACATTCGCTTGCGTGGATAAATGGATAGGGATATGTGGGGCGATTTTTAAAGCGA
GTTTGATCACCCCAGGCGCAGCGATAATAAAAGCGTCTGGCTTCAATTCTGCCATTTTATAAATATGTTC
TTCTAAAAGCTTGAGCTGTGAATTGAAAGGGAAACCATTGATCGTGGCATAGACTTTTTTATTTAGTGCA
TGGGCGTAGTCAATCCCTTCTTTAAAGGTCTTTAAAGTGAATTCCTTGCTTGCACGATTGCGCAAAGAAA
AATGGCTCACTCCCCCATAAACCGCATCAGCCCCATAGTTGAGAGCGATTTTAAGTTTTTTTAAATTACC
GGCTGGAGAGAGTAATTCAACTTGGTTCAAAACTACTTGGCTCCAAAAGAAGCGATCAAGGCTTCAATAT
CATCCGCACTGGCTAAATCTTTATCGTCATCGCCGGTGATATAAGTCGCTGAACTCACGCGCTTAGAATC
ATCAATTTTGCCTTCAAAAAGCGAATTCATGTATTGGCTGAGCGCTCGCATGACATTGACCACTCGTTCA
ATTTTTTGGCGGTGAATATCTTGAAACTGCATAATATCCATCGCTTGCATGGAGCTATCAGAGCAATTAG
CGGCTTCTTCTTCAATGCTTTTAAGGGCGTTTAGGATTTCTTGTTGCTCATTGAGCGCGGTTTTAAAAGA
TTTAACATTGGGGAAATGGCCATGCAAATTGTCAAAAATTTCTTGGTGTTTTTGCAAAGGTTCTTGGATT
TTTTTAACCATTTTAGCGATCTTTTCAGCGCTAGCCCCGATCAAATCCAATTGATCAAAAATTTGCGTGG
CTTTCACTTCAGAATCTCTTGTAACATCGTCTAATTGATGCACGACTTTATGCTCTTCAGTGGGGGGAGG
GGGAGGCCATTCGTTAGGGCTAATCTTGCCGTATTTTTCAGCGTCTTCTTTTTTGACGGTCATTTTTTCA
CTATGATTGGAATTTTCTTTACCCTCTTTAGGCTCCTCTTTAGTTTCTTCTTTAGCCTCTAGGGCTTCCA
AATTTTCTAAATCGCCACCATTCATCAAAGCGTCTAATTCTTCTTGTGTCATTGTTGTTCCTTGCCAATT
GGTTTTAAAAAGCGTTTTATAGTAACCATAATTTATTGGCTGTCATTTTAGCGCACTTAAGCTTTAGCAA
TCAAAACGCCCTCTAAAATCGCATCAATATCGCCATCTAGTATCGCTTCCACATTGCTATAAGCGGTATT
GGAGCGTGCGTCTTTGACTTGCTGGTAGGGGGCTAGGACATAACTTCTTATTTGATGCCCCCAGCCGATC
TCGCTTTTTTCTTCATTTTTGGCGGTGCTTTGCTGCTTTTCTAATTCCAATTCATAAAGCTTGGATTTAA
GCATTTTTAACGCGCTCGCTTTGTTTTTATGTTGGCTCCTGTCGTTTTGGCATTGCACCACAATACCGGT
AGGGAAATGCGTGATCCTAACTGCACTTTCTGTTTTATTGACATGCTGACCGCCCGCCCCACTGGCTCTA
TAATAATCATAACGGACATCTTTTTCATCAATCTCAATATCAATATCATCGTCTAATTCAGGGCTAATTT
GCACGCTCGCAAAACTCGTGTGCCGTTTGGCGTTCGCATCAAAGGGCGAAATCCTTACAAGCCTATGCAC
CCCGCTTTCATTTTTCAAATAGCCATAAGCGTTTTCGCCCTTAATGATAAAGGCGACCCCTTTAATGCCC
GCTTCTTCGCCATCTTGATAATCTAAAATCTCGCTTTTAAAGCCCCTTCTTTCCGCCCACCTCAAATACA
TGCGATACAAAATACTCGCCCAATCCTGGCTCTCTGTTCCCCCCGCTCCAGGCTGAATGGTGATAATAGC
GTTTGAAGCGTCGTTTTCACCGCTTAACATGATTTCAATTTCTACTTTTTGGACGCTGTGCTCTAAAACA
GAAGCCTCTTCATAGAGCAAAGATAAAGTAACCTCATCGTTATCGTTTTGAGCGAGTTCAAACAATTCTA
TGCTTTCATCTAAAGAATCTTTCGTTTTTTGATAGGTTTCTAGCAAGCGGTTTAGGCGCACTTTTTCTTT
ATTGGTATCTCTAGCTTTTAAGACATCTTGCCAAAAATTAGGGTCTTCTTGCTCTTTTTCAATGCGTTCT
AATTCTTGTTTGATCTTTTCAGGCTTGATGATTAAAGCGATATTATCGCATTTGTTTTGCAAGCTTTTTA
ACAATTCGCTATAGGTGTAGTTATCCACAAACAGAACCTTTTTATGAGTGGGGTTTTAAACTTGCCATTA
TAGCATTGTTAAAAGCCATTTTAATTTTCAAACCTTAAAATTTCAATTTCGCCCTGAACTAATCCCACCC
CTTCATCAATCAAAGCGATAGAATCAACTTGTGCAAGGGCTTGAATCGCTCCTGAGTCATAGCGGTTGTC
GTTGTAAGGAATGAATTGGTTGTTTGAATAGTTGCCTAAAATTAAATGCGTTCGTTCGCCTTTAAGCTTT
AAAGGGGCATTGATTTGGGTCTTAAAGGGTTTTAGTTTAAAATCTTTATTTAAGGATAAGCGCTCTAGTA
AGGGTAGAATCAAAACTCGTAAAACCAATAAGCAGCTTAAAGGATTACCCGGTAAGCCTATAATGATACT
TTGATTGAGTTTGGCTAAAGTTACCGGTTTTCCAGGTTTGAGATTGACTTTTTCATAATAAAAAAGGGCG
TTTTTTTCTTTCAAAGCGTCTTTAAAAAAGTCTTTATCCCCCACACTCACCCCCGCGCTTGAAAGGATGA
CATCATAGTCTTGTGATTCAAGTGGTTTAAGCTGTAAATCTTTATTATCTTTTAAAACCCCTAGAAAATG
CGTGTTGTAGTTTTTAAGCATGTTAAAAATACCCACTGAATTAACATCATAAACTTGGCATTCTAGGGCG
TTTTGCCCTAAAGGCACTAATTCATCGCCGCTACTGAATAAAGCGATTTTTAATTTCCTAAACGCTTTGA
TTTCTTTTAACCCTTGAGAGGCAATGAGCGCGATATGCCCATAATTCAAACGGGTATTTTTAGGGACTAA
CACGCTGTTTAAAGAAGCGTTTTCGCCCTTTTGACGGATATTGGCGTTTATTTTAAAATCTTTGGGAGCT
AGGGCGAAATTTGTATGGCTTTCTAGCATGCATTCTATAGGGACAATCGTTTCTATTCCCTTTGGCACCA
TCGCTCCAGTCATGATTTTAACGCATTCATTTTCTTTAACTTCTAAAGCGCTCACGTCATCTCCGGCAAA
GATGCACTGAATGACTTGAGTTTTTTTGCCTAAATCTTGCATTTTAAACCCATAGCCATCCATTGCACTT
TGATTGAATTTAGGCAAGGGGTGAATGCAAATAATATCCTCTGCTAAAATGCGCCCTATGCTTTCAAACA
AAGAAATAACCTCTATTTCTAAGGGTTTTAGGGGAATGCTAGAATGGATTTTTAGAGCTTCTTTAAAACT
AATCATATTGATCCTTTAAAAGATTTTGCTAATGGCGCTAAAGGCCAGGCTGATTTCTTCTTTAAAACGC
CCCATGATAGCCGAAGCGATTAAGATAATGCCCACAAACCCGATCGCAATTTTAACCGGAAACCCGATAG
CGAGCAGGTTGAACTGAGGGTGGGTTTTCATGATCATGCCAAAAATAATATCGCTCAATAACACCAAGCA
TAAAATAGGGAACGCCATAGAAAACCCTATGACAAACAAGTGCGAAAAGGCTTTGACAATGTTTTTAGCT
AACGCTGGCTCAAAGACAAATTGCCCTAAAGGGACGGCTTTTAAGCTGTGATCCACAAACAAAATGATTT
GATGGTGGAACGATAAGTCTAATAAAATTAAAATCGCTAACAATAAAAGGGCTTGCCCCACAATGGGTTT
TTGCGATCCTGAAATAGGATCATACGCGCTCGCCATCGTAAGCCCCATAGAAAAGCTGATGCTATCGGTT
GCAAACACCAAGCTTGCAAAGACGATTTGCAAAAAGATAGACGCGCACACCCCTAAAAACAGCTCGCACA
AGCAAGCAATAATAAAACCCTCTGGCGTGTAAGCGGCGTTTGAAAATTCTAAAGTGGGGTAAAAAATCGC
GCTCACATACAAGCTCAAAGCCCCACGCACCGACAAAGGCACTAAATGGTTTTCAAAAAAAGGGAAGAAA
GACAGCACGCCGCTAACCCTTAAAAACAACAAGAAAAAATCCCTAACATGGGGGGTGCTAAGCTCTTGAA
TGAAATCTAGCATTCTTTTTCTTTAAGGATAAAAAAGTAGTGCGTTAGCATTAGGGTTTGCAATAAGGTA
GCAAAAAAATTAAAAAAAGGGATTAAGGAAAAAAGATAGCAAAAAAACGAAAAACGATAATGCTTTAGTC
GGTGCTGTTTGAGTAAATTTTGATAGCTTTGAGGATTAAAAATCATGCTGGCTATATCCAAACTCATGGT
GTTTTTGAAAAAAAGAAAATGCGGAATTATGGAAAAAAAGACCCCAAAGATCCCTATAAAGGGAATGAAA
TAAAAAGGCGTTAAAACCGCCATCCATAAAAGCATAAAAATGAGCGATTTTAAAAAATATTTAATAGAAA
AAAGAATAGAGCCAAATTCTTCTAAAACAACATGGGGATAATATTTTTGGTGCAAATAAGAAACCACCAA
AGGGGTGTAAAAAACAGACGCAAAAATATTGATGACTAAACTCAAAAGAATCACGATCCAAAAAACAAGA
AAATACACTAACGCTTTAAAAACCCATGCGAACACGCCAGCAAAAAAGCCTTGAGAATGGGAATAGTCAT
TCAAAGATTGCGGCAATAAGGTTTGGCAATAACCCACAATATTTGCACCATTGTAGTAAAAAACAGCTCC
AAAAAACGCCAAACTCAAAAGGATAGGGCCAAGATTGATTAAAAGCATTCTAGCGCTTAAAAAATCATTA
AAGCTTTTTTTAAGGATAGATAAAGACAAAACCATAACTTGAAATCCTTCTTCACTCACTTTGCTAGGGG
TAATTTAAGCGCAAAGTCCCTTAATCTTACATAGCAAGCTTATCAAGCTTATAAATACGAGATTGACTAA
AAGAATTATAGAAGTTATTTAATATGGAATAACATATAGTAATAAAAACATTATAGGGTAAAACAATACC
ATCAGTATCCAAGGACACAAATAAATACAATAAATATTATTACAATATCTGTGGCGAACATTTTACCCAC
TTTTAACGGAATGAATAACTTTAAGCATTTCCTTACCCTTTAATGTGAGTTTTCTATAATCATGATAGCT
GATTTTGTTTTAAATTTGCTATAATGCGAATTCAATGATGAAAATTAGTTTAGAGTGGAGAACACAATGA
AAAAAAATATCTTGAATTTAGCGTTAGTGGGTGCGTTGAGTGCATCGTTTTTGATGGCTAAGCCGGCTCA
TAACGCAAATAACGCTACGCATAACACAAAAAAAACGACTGATTCTTCAGCAGGCGTGTTAGCTACAGTG
GATGGCAGGCCTATCACTAAAAGCGATTTTGATATGATTAAGCAACGAAATCCTAATTTTGATTTTGACA
AGCTTAAAGAGAAAGAAAAAGAAGCCTTGATTGATCAAGCCATTCGCACCGCACTTGTAGAAAATGAAGC
TAAAACCGAGAGATTGGACAGCACTCCAGAATTTAAAGCGATGATGGAAGCGGTTAAAAAACAGGCTTTA
GTGGAATTTTGGGCTAAAAAACAGGCTGAAGAAGTGAAAAAAATCCAAATCCCAGAAAAGGAAATGCAAG
ATTTTTACAACGCTAATAAAGATCAGCTTTTTGTCAAGCAAGAAGCCCATGCTAGGCATATTTTAGTGAA
AACCGAAGATGAGGCTAAACGGATTATTTCTGAGATTGACAAACAGCCAAAGATTAAAAAAGAAGCCAAA
TTCATTGAGCTAGCCAATCGGGATACGATTGATCCTAACAGCAAGAATGCGCAAAATGGCGGCGATTTAG
GGAAATTCCAAAAAAACCAAATGGCTCCGGATTTTTCTAAAGCCGCTTTCGCTTTAACTCCTGGGAATTA
CACTAAAACCCCTGTTAAAACGGAGTTTGGTTATCATATCATCTATTTGATTTCTAAAGATAGCCCTGTA
ACTTACACTTATGATCAGGCTAAACCCACCATTAAGGGGATGTTGCAAGAAAAGCTTTTCCAAGAACGCA
TGAATCAACGCATTGAGGAACTAAGAAAGCACGCTAAAATTGTTATCAACAAGTAATTGATGAGGTGTTA
TCATGTTAGTTAAAGGCAATGAAATCTTACTGAAGGCCCATAAAGAAGGCTATGGGGTAGGGGCGTTTAA
TTTCGTGAATTTTGAAATGCTAAACGCTATTTTTGAAGCAGGAAATGAGGAAAATTCCCCGCTTTTCATT
CAAGCGAGTGAAGGAGCGATCAAATACATGGGGATTGATATGGCGGTGGGCATGGTGAAAATCATGTGCG
AACGCTACCCGCACATTCCTGTAGCCCTACACCTAGATCATGGCACGACTTTTGAAAGTTGCGAAAAAGC
CGTGAAAGCGGGTTTCACTTCTGTGATGATTGATGCATCTCATCATGCTTTTGAAGAAAATTTGGAATTG
ACTTCTAAAGTGGTCAAAATGGCGCATAACGCTGGAGTGAGCGTGGAAGCGGAGTTAGGGCGTTTAATGG
GGATTGAAGACAATATTTCAGTAGATGAAAAAGACGCAGTGTTAGTGAATCCTAAAGAAGCGGAGCAGTT
TGTCAAAGAATCTCAAGTGGATTACTTAGCCCCAGCCATTGGGACAAGCCATGGAGCGTTTAAGTTTAAG
GGCGAGCCCAAATTGGATTTTGAACGCTTGCAAGAAGTCAAAAGGCTCACTAATATCCCTTTAGTCTTGC
ATGGAGCCAGCGCGATACCAGATGGTGTGAGGAAGTCTTATTTGGACGCTGGAGGCGATTTGAAAGGATC
TAAAGGCGTGCCTTTTGAATTTTTACAAGAATCCGTGAAAGGGGGGATCAATAAGGTCAATACCGACACG
GATTTAAGGATCGCTTTCATCGCAGAAGTGCGCAAGGTGGCTAATGAAGATAAGAGCCAATTTGATTTGA
GGAAGTTTTTTTCTCCGGCCCAATTAGCGCTTAAAAATGTGGTCAAAGAGCGCATGAAACTTTTGGGCAG
TGCTAATAAAATTTAACCAACAAGGAAAGAGTGTAACATGGCAATTGGGATGAGTGAGCTCAAAAAGGGC
TTGAAAATTGAATTGGGCGGTGTGCCTTATAGGATCGTAGAATACCAGCATGTTAAGCCCGGCAAGGGTG
CGGCTTTTGTGCGCGCGAAAATCAAGTCGTTTTTAGATGGTAAGGTGATTGAAAAGACTTTCCATGCGGG
GGATAAGTGCGAAGAGCCTAATCTGGTTGAAAAAACGATGCAATACCTTTATCACGATGGCGATACATAC
CAATTCATGGACATAGAGAGCTATGAGCAAATCGCTTTGAACGACTCTCAAGTGGGCGAGGCTTCTAAAT
GGATGCTAGACGGCATGCAAGTGCAGGTTTTATTGCATAATGACAAGGCGATTTCAGTGGATGTGCCGCA
AGTTGTGGCTCTAAAGATTGTAGAAACAGCCCCTAATTTTAAGGGCGATACTTCAAGTGCGAGCAAAAAA
CCAGCGACTTTAGAAACCGGTGCGGTCGTGCAAGTGCCTTTCCATGTTTTAGAGGGTGAGATCATTAAAG
TCAATACGGAAACAGAAGAGTATCTTGAAAAGGTGAAATGAGATTATTTTTTTATTGAGTTAGCGCTTTA
GAAACAGCTTTTTTGTCATAAGGGGTTGTTATTAGCCCCTTATTTGGGCTTTATTTAATGAGCCTTATTT
AAAGCATGTGTGAAATCTGTGATTAAAAATTATTTAAAATTTCTTTTCTCTATACCATCAGCGCTTAAAG
GGGTGTTGGCTTTTAAAAATTTTGATGCCTTTTGGCCTAAAATTTCTTTATAAAATTTAGGGTGTAAGCC
AAGGTTGGGTCGTAAGGCCTTGATATTATCGCTAGTCAATGCTTCGCCTTTTTGAATATCCTTAATGACA
AATAAAGAGCGCATAAAGAATCTCCGCTCCTCTAAAGTCTTTGGATTGATTTTAGGCTCTTCTTCGCCTA
AGGCTAAAACGCTTTGTTTGATGGCTTCAACCATGCTTTTAAATCCGTTAAAATCCATGCTAAAAGCGCT
GTCTGGGGTTTGTAAGGATTTGTTTAAAATGAAATGCTTTTCTATCATGCTCGCTCCTAAAGTGGTGGCT
AGAATGGGGCAAAGAGAGCCAATCGTGTGATCGCTCAAGCCAAATTTAACGCCAAAGGTTTCGCCTAATT
TAACCATGCTCAATAAATTAGCGTCTTCTATTTGGCTAGGATAAGCGCTCACGCATTTTAAAAGGGTGAT
GTCAAAATTACCCACTCCTTTGCACAATGAGATAGCGTCTTGCAATTCGGTGTGTGTAGCGATACCGCTA
GAAAGGATAATGGGTTTTTTTGTGCGAGCGGCCTTTTCGATCAAGTCTAAATCAACGATTTCAAAACTAG
CGATTTTATACATGGGGCAATTCAGGCTCTCTAAAAGCTCTAAAGCTTTTGAGCTAAAAGGCGAGCTAAA
AATGCCTAAATCAAGCTTTTTAGCCAATTCAAACAATTCCGCATGCCATTCTAGGGGGGTGGAAGCCTTT
TGATACAATTCATACAAATTTTCTTTATCCCATAAAGTGCCTTGAATGATGAAAGGATCTTCTTTAGAGT
TTAAAGTCATGCAGCTTGGCGTGTAGGTTTGGAGCTTGACAAAATCCGCCCCACTTTCCTTAATGGCATG
AAGGCTTTCTTTAGCGAGGTTTAAATCCTGGTTATGATTAGCACTCAATTCAGCGACAATTTTAGGGCGT
TGTAACATTTCTTATTTTTCCTTAATCAAAACTTCTTTTTCTAAGCGATAGACTTGAGAGCAAGTGAAAG
CCAAATGCTCATCATGCGTGGCTAGAACTAACGCTCCTTCTTTTTCTGTAATGTAATTTTGCAGCATGCT
GATGACTTGATTAGCGCTAGTGGTGTCTAAATTCCCGGTGGGTTCATCAGCGATAATGATTTTAGGTTTT
TTAGAAAGCACTCTGGCGATGCTTAAGCGTTGTTGCTGGCCGCCGCTCAATTCGCCCACGCCTTGTTTTA
GGGTGTGGGCTATGCCTAATTGTTCTAAAAGGGAATGATCGATTTCTTGCTTGGCCAGGATGGAAGCGAC
TTGCAGGTTCTCTAAAGCGCTAAAACCCTTAAAAAGGTAATGCGATTGGAAGACTATGCCCACTTTTAAG
CGCCGTAATTCCAAAAGTTTTTTGGAATTTAAAGCATAAATATCCTGGTGTTCTAACAAACTAATCGTTC
CACTATCCGGTTTTAGCATGGTGGCTAAATGGCTTAAAAGCGTGCTTTTACCGCTCCCGCTAACGCCTAA
AATCGCCAGGCTTTCTTTGGGCTTGATGCACAAATTCACGCCGTTATAAAGGGGCTTTTCAAAAGCATGA
GAAATATTAATCGCTTTAATCATTATCGTTTCCTAAAAAGAATATCGCCCAATAAACTAGGGTTTAAAAT
GTAAGAAGTTGAAAAGTTCGCGCTGTGCAAGATGATTTTATCATAACGCCTTGCATAGTATTTTAAAAGC
GTTTTTTGCAAAGTGGGTTCAATGCTTGGGCTAAACCATGCGTTATTGCTCATCACGATAAAAATTTTTG
AAGGGCTGTTTGAATAAGCGGTTTTGGAAGTGCCTTCATAGCAAATTAGGGGGCGAAAAGTGAAATCGTC
TAATGTAAAATCGCTGAACTTGGAAGCGTTGCGGTATAAATAAGCGCTTTCGCCAAAAAAGAGCTTTTCA
AGGGGTTTTTGAAGAAATTCCGGTAAAGGCATCGTTTCGCCAAAGGGGGCTAAAACCACTTTATCAGCGA
TCTGAACGCCCTCTTTAGAAAATAAAAACGAGCTGTTATAAAGGCTATAGCCTTGAGTCCGTAGTGTCCC
TATTAAAATAGCAATATTACCGCTTAAATCTTCTAGATTAGCTTTAAAGGGGGAGTTTTCTAAAAGGATA
GGGTAGGCGGTCTCTGGAAAAACAATCAGGGTTTTTTGCTTGCTTTGAGCGAGCTTGATTTCTTTAAGAA
TATTGTTTTCAATATCATTAAGGTAGTTTGAGTCAAATTTCAAATCTTGGGGCGTTTTTGTAGAGACTAA
TTCAATATTTCCAACCTCTTTTAAATCGCTTGTTTTAAAGAAATGAAAATCCAACGCGCCAAGCAGCAAT
AAAACCCCTATCATTCTGTATTTTTTAAGATTTTGAGCGCTCAAAAAAATGCAAGCTAAAAAAATAAGCC
CTAAAGATAATTTATCCACCCTAAACACGCTATAAGAAAAAAAGCTATCCGGGACTAACCAATCAAATCC
AAAGGGGTGGATAAAACTAGAGCCTAAAAAACTCAAAAGCCTGAAGTAGGGGTTTTCAAAATAGAGCAAC
AAATAAAATAAAACCCCATAAACTAACGCTATTAAAACAATGATTAAGGGTAATAAATAAGTGAAATCCG
AGTAGCGGAAGCTTAAAGCGCACCAATAAAACAATAACGCCCCCACAAAAAACCCCAAAGCAAAAGCGCT
ATTCTTTGGGGTTTTTAAAAACGCTAGCATGCTTAAAGGGGCTAATAGGCTTGTGAGTGTGATAGAAATA
TAGGGGTTTTCAACCGCATAAGCGTCTAAAACAGCGTTCGCATACACGCTTGAAACAAACGTGCACGCTA
ATAAAAAAGCGTTTTGATTGAACAGAATAAGACGCATGGCTAAATTGTGAAACCTTGAGATTGTTTTAGT
GTATTATAGCTATATTTTAATTTAAGAATTTTAGATTGATTTTTTTAAGGGTAGTTTTTTTTAAGTTGTG
TTATTATTTTCAAATTTCAAGTCTAAAGAGCGTGGATTGATAGCGTTAAAAATCATGAGCGTTTTTTTTG
GGGCGTTTTTTGAGCGCTCACTATCTTTGTGCGAGATATATGAGAGAAAGGTTTGGGTTTAGGGTTTGAA
TTATATTGATTTGGCGTTACTTGTGGTGGTGGTAGCCTTTGGGATTAGGGGATTTTATCATGGCTTCGTG
AGTGAAGTGGCGGGGACTTTAGGGATTGTGCTTGGCGTGTATTTAGCGTCTCGCTATTCTGTGGCTGTTG
GAAATTTATTTTCAGAGCATTTGTATGATTTAAGAAATGAAACCATGACGAATCTTGTTGGTTTCTTGCT
GGTGTTAGCGTCCATTTGGGTGTTTTTTTTAGCTTTTGGAGTGTTGCTAGGCAAGGTGTTAGTCTTTAGC
GGGTTAGGCATTATAGACAAAGCGTTAGGGTTTATTTTTTCATGCTTGAAGACTTTTTTAGTGCTTTCTT
TCATCCTTTATGCGCTCTCTAAAATGGAAGTGATGAAAGACGCTAACGCCTACTTGCAAGAAAAAAGCGC
TTTTTTTTCTACCATGAAAAGCGTTGCTAGTAAGATCATGCGCCTTGATGGCGTCAAACATGTGGAGCAA
AACCTTAAAAACAACCTTGAAGAAATGAGCGATGAAGTCAAAAATAAAGAATCCCTCAATAAAACTAAAG
AGTCTTTTGATAAAGCGATGGATAAGGGCGTGGAAGCTTTAAAAGAAAAGGCTAAAGACTTGCCTAAAAA
CATGCTAGATCCAAAAGCTAACCAAACCCCACCAAACCCTACCCCATCTAATAAAGAACCCCTATAAAGG
CATAACATGTTTTCTAACCAATACATCCAACAACGCATCCATAAAGCCAACAGCTTGAGAGAAGAAGGGA
AAAACCCTTATAAAAACGGCTTGAAACGAAGCCTTACAAACGCCGCTTTTTTAGAAAAATACGCTTATGT
TAAGGGTTTAGAAGAGCCTAAAGACAAGGAAAAATGCGAGAGTATTGTAGGGAGGGTCAAGCTTTTGCGC
TTAATGGGTAAGGCTTGTTTTATTAAAATTGAAGATGAAAGCGCAATTTTGCAAGCTTATGTTTCCCAAA
ATGAATTGAATGATGAGTTTAAAAGCCTGAAAAAGCATTTAGAAGTGGGCGATATTGTGTTGGTGAAAGG
TTTCCCTTTTGCTACCAAAACCGGTGAATTGAGCGTTCATGCCCTAGAATTTCATATTTTAAGCAAAACC
ATTGTGCCTTTACCTGAAAAATTCCATGGACTGAGCGATATAGAATTGCGTTACCGCCAGCGCTATTTGG
ATTTGATCGTCAATCCTAGCGTTAAAGATGTGTTTAAAAAACGCAGTTTGATTGTTTCTAGCGTGCGGAG
ATTCTTTGAAATGGAAGGGTTTTTAGAAGTGGAAACCCCCATGATGCACCCCATTCCTGGCGGGGCGAAC
GCAAGGCCTTTTATCACTTACCATAACGCTTTAGAAATTGAAAGGTATTTAAGAATCGCTCCAGAATTAT
ACCTCAAACGCTTGATTGTGGGGGGTTTTGAAGCGGTGTTTGAAATCAATCGTAATTTCAGGAATGAGGG
CATGGATCACAGCCATAACCCCGAATTTACGATGATTGAGTTTTATTGGGCGTATCACACTTATGAAGAT
TTGATTGAACTCAGTAAGAGGTTGTTTGACTACTTGCTAAAGACTTTGAACTTACCTTCAAAAATCATTT
ATAACGATATGGAAGTGGATTTCAACCAAACGAGCGTGATTTCCTATTTGGACGCTTTAGAAACAATAGG
GGGCATTAGTAAGGATATTTTAGAAAAAGAAGACAGGCTTTTGGCTTATTTGTTAGAGCAAGGCATCAAA
GTAGAGCCAAATCTCACTTATGGCAAATTGCTCGCTGAAGCGTTTGATCATTTTGTGGAGCACCAACTCA
TTAACCCCACTTTTGTAACCCAATACCCCATTGAGATTAGCCCCCTAGCCAGACGCAACGATAGTAACCC
TAATATTGCTGATAGGTTTGAATTGTTTATTGCAGGGAAAGAAATCGCTAACGGCTTTAGCGAGTTGAAC
GATCCTTTAGATCAATTAGAACGCTTTAAAAATCAAGTGGCTGAAAAAGAAAAAGGCGATGAAGAAGCCC
AATACATGGATGAAGATTATGTGTGGGCGTTAGCCCATGGAATGCCCCCTACTGCAGGGCAAGGCATAGG
CATTGATAGATTAGTGATGCTACTCACTGGGGCTAAAAGCATTAAAGATGTGATTTTATTCCCAGCGATG
CGTCCTGTTAAAAACGATTTTAATGTGGAGAGTGAAGAATAATGGCGTATTTTTTAGAACAAACGGATAG
TGAAATTTTTGAGCTTATCTTTGAAGAATACAAGCGGCAAAATGAGCATTTAGAAATGATAGCGAGCGAG
AATTACACTTTTGCAAGCGTTATGGAGGCTATGGGGAGTGTTTTAACGAATAAATACGCTGAAGGCTATC
CTAACAAGCGTTACTATGGAGGCTGTGAAGTGGTGGATAAAATAGAAAGCTTGGCCATAGAAAGGGCTAA
AAAGCTTTTTAATTGCCAGTTCGCTAATGTGCAAGCGCACTCAGGCTCACAAGCCAATAACGCTGTCTAT
CACGCTCTTTTAAAGCCTTATGACAAGATTTTAGGCATGGATTTAAGCTGTGGAGGGCATTTAACGCATG
GCGCTAAAGTGAGTTTAACCGGTAAGCATTATCAGAGCTTTTCTTATGGCGTGAATTTAGATGGCTATAT
TGATTATGAAGAAGCGCTAAAAATCGCTCAAAGCGTTAAGCCAGAAATCATTGTGTGCGGGTTTTCAGCC
TATCCAAGGGAGATTGATTTTAAGAAATTTAGAGAAATCGCTGATGAAGTGGGGGCGTTACTATTAGGCG
ATATAGCCCATGTGGCAGGGCTTGTGGTAACCGGTGAGCATGCCCATCCTTTCCCGCATTGCCATGTGGT
TTCAAGCACCACTCATAAGACCTTAAGAGGGCCTAGAGGGGGACTTATTTTAACTAATGATGAAGAGATA
GCAGCCAAGATTGATAAAGCGATTTTTCCAGGAACTCAAGGCGGGCCTTTGATGCATGCAATTGCTGCTA
AAGCGGTGGGGTTTAAAGAGAATCTAAAACCAGAATTTAAAGCTTATGCCCAATTAGTGAAATCTAACAT
GCAAGTTTTGGCTAAAGCGTTACAAGAAGAAAACCATAAGTTGGTGAGTGGTGGCACTTCTAACCATTTG
CTTTTGATGGATTTCTTAGACAAGCCTTATAGCGGGAAAGACGCTGATATTGCATTAGGGAATGCCGGAA
TCACCGTGAATAAAAACACCATTCCTGGCGAAACGCGCAGCCCTTTTGTAACGAGCGGGATAAGGATTGG
ATCAGCGGCATTGAGCGCAAGGGGCATGGGAGCTAAAGAATTTGAAATCATAGGGAATAGAATATCAGAT
ATTTTGAATGATATTAATAATGTTAGTTTGCAATTGCATGTGAAAGAAGAATTGAAAGACATGGCTAGTC
AATTCCCTGTGTACCAACAACCTATTTTTTAAGGGAGTCAAAATGACAGAAATGGAATTAAAGCTCATTA
AGATAGACACAAGCCATTATTTTGAAAAAAAACCAGGCTTGGGGGAGAGGGTGGATTATGCAGGGCGTTG
CTTCTATAATAAATTCCAAAGAGTGAATGCCATGCTCACAAGCTCGCTCATTCAAAAGCATTTGAAAAAA
GAAATAGAAATCGCGCACAACCTCATCTTGCGTAACGATAAGGTGGAAAACATTGTGTTTGATTATAACG
GGAGGAACCCGGAGCGTTTTTACCATAAGGCGCAGTTATTGCTTCGTGAGGAAGGTTTTATGAATTTTAC
CGCTTATAACACGAAGACGCCAGGGCATTTGCATTTGTATGTGCATAAAGGGCATACGGAATTAGGCGAG
GGTGAAAGGTTGGTTAAAACTTTGTCTATGAAATTAGCGCAAGGGTTGCCTAAAGAATGGAGGGTCTTCC
CTAGCAATGAATGGCCTAAGGAATTTAATATTTTAGCTTTACCTTATGAAGTGTTTGCAAAAGAGCGAGG
GAGCTCTTGGGCGAAGCATTTATAACAATTTTTGAAAGGATTTTTGATGTCAGAAAAAGAAAGACTGAAT
GAAGTGATCTTAGAAGAAGAAAATAATGGGGGCGGCACTAAAAAGGTGTTTTTGATCGTGGCTATAGCCA
TTATCATTTTAGCGGTGCTTTTAATGGTGTTTTGGAAAAGCACGAGAGTCGCTCCTAAAGAGACTTTTTT
GCAAACCGATAGCGGGATGCAAAAAATAGGCAACACTAAAGACGAGAAAAAAGACGATGCGTTTGAAAGC
TTGAATCTGGACCTTTCTAAACAAGAAAGCGATCTGGACAAAGTGGCGGATAATGTTAAAAAGCAAGAAA
ATGATGCGTTTAACATGCCCACCCAAACCCATCAAACTCAAACGGAGATGAAAACAACAGAAGAAACGCA
AGAAGCTAAAAAAGAATTAAAAGCTGTTGAGCACACTCCCATGAGCGCTCAAAAAGAATCTCAAGCTGTG
GCTAAAAAAGAAACCCCCCATGAAAAGCCTAAAGCAACCCCTAAAGATAAGGAATCTCATAAAGATAAAG
CTAAGCATGCGGCTAAAGAGCCAAAAGCCAAAAAAGAAGCTCATAAAGAAGTTCCTAAAAAAGCCAATTC
TAAAACCAATCTGACTAAAGGGCATTATTTGCAAGTGGGGGTTTTTGCACACACGCCCAATAAAGCGTTT
TTGCAAGCGTTCAACCAATTCCCCCATAAGATTGAAGATAGGGGAGCGACGAAGCGCTATCTCATAGGCC
CGTATAAGAGCAAGCAAGAAGCCTTAATGCATGCTGATGAAGTCAGCAAAAAGATGACTAAACCGGTTGT
CATAGAAGCGCGCTAGGGGTTTTGAGCTAGGAGGGGGATCTCTTTTAGCTTATTTGACGGAATAGGAAAA
AACCGCAATGGGGTGTTTTCTTGGTGGCTTATCGATATTATTATCATTTCCTATTATTTTTGTCATAAGT
GTTGTGATAAGCTTCTTCACGAAATTTGAATATAGTTTTTGGGATAGAGTTTGGACAACTGTCGTGTTTA
TTTATTTCTTGTTATTCAATCCTTACATAATTTTGATTACTATACTTGTTGGGTTTTTAGCCATAGACTT
TTTAGATAGGACATTCTTTCATTGAATTGTAGGAAGCCCCTACGATAGCAAAGTTTATCTCAATAAATAA
GTAATAGAGGGTTTGGAAACGCTTTTTTGGGTGTGTTGGTAAAAGACAGAGTGGTGTTTAAAGCAACGCT
CTCTAACTCCCCTAACTCTCCAAGAAGAGAGCGGTTTGAAACTAGCCTTATGGGTGGATGGTGGGGCTAG
AAGCAAGAGAGCAAGTGCACTCACGCTTAGTAGGCGGCGAAATCCTTAAAAAAGGTCTTGATCAGCCACT
CTTGCATTTCATCATTCCTTGCTATCAAGGCTTCTTTGTTAAAACCTTTTACATTAAAGTGCCTATTAAA
AGGGATCTCACTACTTTTGTAGATTTCATCTTTTTCATACAGATCCTTATCGCTTGCCTTAAGATTGAGC
GATTTTTCTAGGGAGATGAAGTTGCCGTATGTGTCAATGTAGTCTTCAAGATCTTTTTTGCCTTCAAAAC
CAAGTTTTTGGATCTCAATTTCATTGTCCAATTTTAATAAATTGATGGGGATGATGTGCTCTTTTTCTTG
GGAGAGTTGCTTCCCTGGGATCAATTTTTTGAGATCGGCAATCCCCATCTCCTGGCAGTTCTTTTCAAAG
AAGATATAGTGGAAGCATGATTTGGGTGCGTTCTTTACAAGCTTCCAAGAAGCCGACTCTATATCATTTC
TGCATTGGGCGATCATCTTACTCTTCAATCCCTCTTTGCCCTTTTCAAGATACTCGTAAATCAGGTTGTA
GGCCGTTGTTCTCATCTCTCTTTCAACTTTGAAAAACACAATATCGGTTTTGGTAAAGAGTCTCAGCGTT
TCATCGTCTAGCTCGTTGTTGATTTTCAGGCGGATGAGCGAATTGAAAAAAACGGGTTGATCTTGTTGAT
GAGCATGACCTTAAAGGTGGTTGGGTTGGTGTCAATCTCGCTCAATAGATTAAGGAAAGCCTGATAGAAA
TTTTTCAAATCGCTGACATAGGATTGGATAAAATTTTTCAACTTGCTTTTTCTAACTTCTTTTAACTTAT
CCTTGAGTTGTTCGTAGGTGTCTTCTGTGCTTGTTTTGTAGTGCCCTAAAAAATCGATCCCATCAAATCT
TTGGCTCCCTGCATGGTAACGGAAAATATCGCCTTCATCAAACTTTGGGCTTCCAACGCTAGAGATGTGG
TTGCTTTTTTTGATCTTGGCAAAGATCTTAAAGATCTCTCCAAAATGATCGTTGATGAATTGGTCTAGCT
CCCTTTTCCCATCGCAAAAAGTGTTGGAGTAATAGATGAGGAGGGATTTTAGTTTGTCTAGCAAGAGGAG
AGGCACGCCTCTGTCATTCACGCTCTGAAAGGTTCTGATGGCTCTTCTAGGATCGGGCTCTTCAAGCCGC
ATTAAAACCATTTCCAACAGCGCCTCCAAACGCTCATTCACTTCTTCTTTATTCAATTTGCTGACTTTGT
CCAAGATGGCCTTCAAAATCTCAAAGAGATTTTGTTTACCCTCGGTGTCTGCATCTTTTTCACAATGGCT
GATATTCCCCTTTTCTGCCGCTTCCAAGAGCGCTTTGAAGAAGCTTTGGTTTTGAGGGGCGACTTCTAAT
TTTAATTCCCCCTTTTGGTATAGATATTTTCTTGTCTCTTGCTTGTCTTTCTCATTTTGCTCGTTCGCCA
AGACATGCAAGAGCATGAAGATGGTGGTCGTTCGTTGCTGGCCGTCAATGATGTCATACAATTTTTTGTT
GTCTTCATTCTTAGCGACAACCATGGTGCCTATAAAATGCCCTTGACCCTTTTTGTTGTAATCTATCGCT
TCTTCTAGGTCTTCCCACAGATTCCTAAAGTTTTTGTCCTTCTAGGCGTAATCCCTCTGATAGTTGGGGA
TGCTGTATCCTTGCGCTTGAAAGATCTCTTTTATAGTGGTTTTCATTCACTTCTCCTTTGTTGCATGCAA
CCGTCAAATTTATACCATAAACACCATAAGAATGGCTTGAAATTTCACTCCATCAAGGCGTTCTATTAGC
CACTCGGGGGCGTTTTATTAGCTATAATAAAGGGTTTAAAAAGACATAATCCTTAAAAAAGAGTTTGAAC
ATGTTAGAAAAATTGATTGAAAGAGTGTTGTTTGCCACTCGTTGGTTGCTAGCCCCTTTATGCATTGCCA
TGTCGTTAGTGCTGGTGGTTTTAGGCTATGTGTTCATGAAAGAGTTGTGGCACATGCTAAGCCACCTAGA
CACGATCAGCGAAACGGATTTGGTTTTATCAGCCTTAGGATTAGTGGATTTGTTGTTTATGGCCGGGCTT
GTTTTAATGGTGTTGCTCGCCAGTTATGAAAGCTTTGTTTCTAAATTAGACAAGGTGGATGCCAGTGAAA
TCACTTGGCTAAAGCACACGGATTTTAACGCTTTAAAATTAAAGGTTTCACTCTCCATTGTAGCCATTTC
GGCGATTTTCTTGCTCAAACGCTACATGAGTTTAGAAGATGTTTTATCCAGCATTCCTAAGGATACGCCC
CTATCGCATAACCCCATTTTTTGGCAAGTGGTGATCCATTTGGTGTTTGTGTGTTCAGCGCTTTTAGCCG
CCGTTACCAATAACATCGCTTTTTCGCAAAATAATAAAGGGCATTAAAAGTTTTAAAGCTCTCTTTCAGG
AAGGACTTTAGACCATTCTTTAATCAAGCGTAAAAAGAAGGACGCATCAGGCGAAGTTTTTTCATGGATT
AAAATCCCCTCTTCCACCGCTTCCCAAATAACCCTATGCCGATACACCACCAAATGCCATGATTGTTGGG
CATGATCTTTAAGCGACAAACGCACCCTTTTAGCAAAAGATGGGTTGTCAAACAAGACCGCGCTTTCAGT
GTTGATGTATGCAGAGCGCGGATCAATATTGAAACTCCCTAGAAGCGTCAAATTGTCATCAAAAACAATC
GTCTTGCCGTGTAAGGAATGTTTGGTGCTAAAGCGCCCTTTAATCTGGCGGTTGAAAAAATCGTTTCGTA
TTTCATAGACATTCGCGCCCATTCGCACTAACTGGTTGCGATACCTTTCCCACGCCCCATAGACCACTAT
CGCATCAGTAGATGAAAGGGAATTGGTAAGAATATTCAATTCAATCCCCTTAGAAATTTGATTTTTAAAG
ATTTTCATCATTTTTTTGCCTGGAATAAAATACGATGAAGCGATAAAAACGGAGTCTTTAGCGTTTTTAA
GGGCTTTCTCAAAAGCGATTTTGATAGGCGAATACAAGGGCGTGTCAATTTTTTTGGGTGAATCAGCTAA
AAAAATGGCATTCCCATAATAAATAGGGTATTGGTATTTTTGGAAGCGTTCTATAAAATCATTGACTTTT
TTTTCAAACTGGTTTTTGTCTTCAGCGCTGATAGGGATTTTTTCATGGAGTTTAGCGATTTCTTTAGCGT
TATTTTTGAGTCTTTTATGGGTTCTTAGTAATGAAACAGGGATAGAGCGGTGGAATCTCCAATAGCGTTC
AAAGCTTTCTTTGGCTTTTGAAGCAACCCCCCCAAAAAACAAAGCGTCTAAATCTAAAAAATTCGTGTCT
AAATCGTTATCAAAATAATTATCCCCAATATTGCGCCCCCCTATAATGACAGCGAAATTATCCACGATGA
AAAGCTTGTTGTGCATGCGTTTTTTAATGCGCTCATAATCCGCAAGCATTTCAAAATAACGCAAGCCTTT
ATTGCGGATATAGTAGGGGTTAAAAATTTTCACTTCAATGTTTTTATGGAAATTTAAGAGCATGATGTCT
GAAAAATCCGAATACACTCCGTTATCGTCTAAAAGGATGCGCACTTTTACCCCACGATTGGCTGCATTTA
AAAGTTCTTTAGCGATCACTTGAGAGGAGAGATCGTTCTTATAAATATAAGTTTGCATGTCAATGCTTTT
TTGGCTCATCCTGATAAGGCCCACTCTATGCAACAAGGCGTCAAAGCCGTCTTCTAAAAGAATGGCCGCA
CTATGGTTAGGGTTTTCTTTTAATTTTTCAGCATACAAGCTCCCAATGGCGGTAGTGTAGGGATCATAAG
AGATAGGGGGGCTTGAAATGGGAGTCTTATAGACTAACCCAAAGCACCCATTAAAAAAAAGACGCTTAAA
AGGACTAAAAAGATTTTCAAAAACGACCCACTAAAAAGAAATTAGCGGCTTTTACCCACTTTCAACATCC
TATTACGCAAAGCGGCGATACTGCTTTGCAAGGGTAATTCTTTAGGGCAAGTGTCATGGCAAGCGATCAA
GCTCATGCACCCAAAAACGCCATCATCATCGCCGACTAACTCATAAAAATCGTCATCGCTTCTTTCATCG
TGGCTGTCAATCATAAAACGCATGGCTCTGTTCATGCCAGCAGCTCCAATGAAATTAGGGCGCATGAGTT
TAGTCCCGCAAGAAGCGATACAGCACCCGCATTCAATACACCTGTCTAGTTCAAAGACTTCTTGGGCTTC
ATCAGGCTCAATCCTTTTTTCCGGCTTAGTAATATCCACTTCTTCTTTAGAATGCGCCCAGCTCTCCACC
CTTTTAGTCATATCGCCAAACCAATCGCCTGTATTCACGCTCAAATCTTTAATGAGCGTAAAACTGGGCA
TGGGCATGAGCGTGATCACCCCGCTTTCAAAGCTAGAAGTTAGGGTTTTACAAGCCAATCTCGGTCTCCC
ATTAACCATCATCGCGCAAGAGCCACAAATCCCAGCGCGGCACACAAAATCAAAGCTCAAATCCGGATCT
TGATGCTCTCTGATGAGGTTTAAAGCGATAAAGAGCGTCATGGATGGGGTTTCTTTCAATTGATACTCTT
TAAAATGCGGCTTACTCACCGCGCTTTGAGGGTCAAATTTTAGCACTCTGATTACAATCGTTCGTTCATT
ATCACTCATGGTGTTCTCCTTTTAGGTTAGCGTTGTGTTTGTCCAATAGATCATGGACATTGAAAGAATA
CAAATGTTCCCCCCTAGCCCTCACTTCCTCATCTTCTAAACGCATGTTCCTAGCCTTGTATTTTTCTTGC
AATTCAAAAGGCATGAGCGCGTGCTGGACTTCTACCCTGTCTTTCCCGAGCTTTTCTAATTCTAAAATCG
TTTTCAAGATCTCAGCGTCGCGCTCTTCTTTTTTGGGGTGGGGAATGAAATTGCCCTTTTTGCCATAACC
CCTAAAATCAGGGCTGATTTCCATTTTCATCACATCTAATTCTTCGTATTCAATCGTGGGCATGTCTTGC
TCAGCGCTAGGCCAGCTCGCTAAAGTCCGATTAAGCCATTTTTCATCGTCTCTTTTAGGGTAGTCAATCC
TTGTGTGAGCCCCTCTGCTTTCAGTGCGCAGTAACGCTCCTTGAGTGATGCAAAGCGCGAGTTTGAGCAT
TTTTTTGGTGCGGTAAGCGTCTTCTAATTCAGGGTTATTGTGCAAAACCTTGTTTTTCACGCAAATGTTT
TTGGAGCGCGCATAAAGCTCTTGCAATTCTTTAAGGGCTTCTTCTAGCCTTTTGCCTTCTCTAAAAACGC
CCACTTTTTCATCCATGACTTCCTTCATGCGTTCTTTAATCTCATACACATCTTCCTTGCCTTCATTATG
CAATAAAAAATGCATATAATCTTGGCTTTCTTTAATGAAAGCTTCAACTTTTTGCGTGTTGATTTCAATT
TGCGCTTCTAAACAATGCGAGGCAAAATAATCCCCTATGATCATGCCAGCGACCACCGCTTCACTCACGG
AATTACCCCCCAAGCGGTTAAACCCATGCAAATCCCAGCATGCCGCTTCACCCGCGCAAAACAAGCCTTT
TAAATGGGTTTCGCCTTTAGGGTTTGTCCTAACCCCACCCATAGAATAGTGTTGCATGGGTTTTATGGGG
ATCCAACCTTTTTGCTTAGCCATCGCTTGCCCGTATTCAGGCTCATTTGCGGGCATTCCTTGCATGTTGT
CTTTGGTTTGCTCTTCGCTATCAGCCGGATCAATGCCCGCAAAAGTCATGGCAATATCGCGCACATCTCT
TAAGTTTTTTTCCACATGGTTACGCCCTAAAATAGCAATATCCAGCCACACATGATCCCCATAGGGCGAT
TTGGCTCCATAGCCTTTTTGGATATGCTCTAAAATCCGCCTTGAGACCACATCCCTACTTGCAAGCTCTT
TTTTCTCCGGCTCATAAGCGGGCATGAAGCGTCTGCCGAATTTGTCTCTTAAAACGCCGCCATCGCCCCT
ACAACCTTCAGTCATTAAAATCCCGCTTGGCACTAAAGCGGTAGGGTGGAATTGCACCGCTTCCATGTTG
CCTAATTTAGCCACGCCGGTTTCTAAAGCGCTCGCCGCCCCGGCTCCATCGCAAATCACGGCGTTAGTGG
TGTGTTTATACACGCGCCCATAACCTCCAGTAGCTAAAAGCGTGCCTTTAGAAACATACGCTGAAATTTC
GCCTGTGATCAAATCCCTTACCACCGCCCCGTAACATTTATTATCATGATGGATGAAAGCGAGCATGTCC
TTTCTGTCTTGAATATCCACTTTGTGGTGTAAGGCTTCATTAGCGACCGCATAAAGCATGGTATGCCCTG
TAGCATCAGCCGTAAAACATGTGCGCCATTTTTTAGTGCCGCCAAAATCACGGCTTAGAATATAACCATG
CCTATCATCTCTTTCAGTGATCGTAACATGCTCACCATTGACGACCGCAGGCCTATCGCCCTTTTTAATC
CTAGTCCAAGGCACCCCCCAACTGGCCAATTCCCTAATGGCTTTAGGAGCAGTGGTTACAAACATTCTAG
CCACTTGCTGATCACACCCCCAATCGCTCCCCTTAACCGTGTCTAAAAAGTGCAAATCTTCATTATCGCC
CTCGCTTTTTTTAGCGTTCGCAAGGCTCGCTTGCATGCCCCCTTGAGCGGCTGCAGAGTGCGAACGCCTG
ACAGGCACTAGGCTTAAAACGATGGTGTTTAAACCCTTTTGTTTGCATGCGATACTAGCCCTTAACCCGG
CCAGTCCGCCTCCAATAATTAGCGCATCACAATATGTTATTTTCATTTTCTACCCTTATTCTTTGTGGAA
TTTCCCATCAGCTTCTATGGCTTCTTGCATGGTTTTAATGCCATTGTCCTTATTTTCTAAACCTTTTTTA
ATGTAAGCCCCATAGGTGCAAAGCCCTAAAACAATAAAAAACACGCTCATCGCCCATTTGACTTTCCTCA
AGCCTTGAATGCTCACATTCTTAAACCACCCCCATTTAATCGCTAAGCGATACAACCCGATAGAGCCATG
CAATTCTACGGCAAACAATAAGAAAATATACAAAAGCCAAAAGTTTTGCGTGACAAAACGATAGCTTGAG
CCATGAGGCCCGATACTTTCAGGCTCTGTGAGCATGACAAATAAGTGGATGCTCGCTAAGAAAAACATCG
CAAACCCGGTGAGGGCTTGAATAAACCACAAGCTCGTATCGCCATGTTTCATCAAATGCTTATGGGTTTT
AAAAACCTTGTATTGCCTGTAATTGATAGGGAATTTCCTTAGCGCTAAAAAAGCATGCGCGACTAAAATA
AGAATAATCCCTGCTGCAACCACGCTCACAATGGCCGGCTCGCCTGCTTTTAAAAACAAGCTCCCTTCAA
AAAATTTCGCCACTTTATACATGGCTTCATCGCTAATCAAGATGCTTGAGACCAAAAACATGTGTGCTAT
CATAAAGAGCGCTAAAATCAAGCCCGTAGCGCTCTGTAAAAAATCCAGTTTGGCATAAATACCGCTCTTT
TTAAGCCCTTTGCTAGCGCCATAATAACCCTCTATAATCTCTTCTTGTTGCATAAAAACTGCTCCTAAAA
ACTCTAAAATTAACCTGAATCGCTTGATGCAAAAACACTGCCTTAATTTTACTACATTTGAAATAATTTT
TCTTATAAACAAAACCTAAATTAAGAAAAAATGCAATTCAAGGGGGCTATTGTTTAAAATTTACATTTTT
TAACGCTATTAGATATAATAAGGGATAGTTACCACCTATAAAATAAGGATCATTCAATGACAAAAATTGC
TATGGCTAATTTTAAATCCGCTATGCCTATTTTTAAAAGCCATGCGTATTTAGAAGAATTAGAAAAGACT
TTAAAACCGCAGCATTTTGATAGGGTGTTTGTATTCCCTGATTTTTTGGGGTTATTGCCTAATTCGTTTT
TGCATTTCACTTTAGGAGCGCAAAACGCTTACCCTAGAGATTGTGGGGCTTTTACCGGTGAAATCACTTC
ATGGCATTTAGAAGAACTCAAAATCAACACGCTTTTAATAGGGCATAGCGAGAGGCGATTGCTTTTAAAG
GAAAGCCCTAGCTTTTTGAAAGAAAAGTTTGATTTTTTTAAAAGTAAAAATTTTAAAATTGTCTATTGCA
TTGGCGAAGAATTAACGACCAGAGAAAAGGGTTTTAAGGCTGTAAAGGAATTTTTAAACGAGCAATTAGA
AAATATTGATCTTAATTATCCTAATTTAGTGGTGGCGTATGAGCCTATTTGGGCGATTGGCACAAAAAAG
AGCGCTTCTTTAGAAGAGATTTACCTCACGCATGGTTTTTTAAAGCAAATTTTAAATCAAAAAACGCCCT
TGTTGTATGGGGGGAGCGTGAATGTGCAAAACGCTAAAGAAATTTTAGGGATTGATAGCGTGGATGGCTT
GTTGATCGGGAGCGCGTCTTTGGAATTAGAAAATTTTAAAACAATCATTTCATTTTTATAAAGGAAAATC
ATGGGATTTTTAAAAGGTAAAAAAGGGCTTATTGTAGGGGTGGCAAACAATAAATCCATCGCTTATGGGA
TCGCTCAATCTTGTTTCAATCAAGGGGCTACTTTGGCTTTCACTTATTTGAATGAGAGCTTAGAAAAGCG
CGTGAGGCCTATCGCGCAGGAATTGAATAGCCCCTATGTGTATGAATTGGATGTGAGCAAAGAAGAGCAT
TTCAAGGTGCTATACAATAATATTAAGCAGGATTTAGGCTCATTGGACTTTATCGTTCATAGCGTGGCCT
TTGCCCCTAAAGAGGCTTTAGAGGGGAGCTTATTGGAAACTTCTAAAAGCGCGTTTAACACCGCTATGGA
AATTTCTGTTTATTCTTTAATAGAGCTGACAAACACCCTAAAACCTTTATTGAATAACGGAGCGTCTGTT
TTGACTTTAAGCTATTTAGGCAGCACCAAATACATGGCGCATTACAATGTGATGGGGTTGGCTAAAGCGG
CCCTAGAGAGCGCGGTGCGTTATTTAGCGGTGGATTTAGGCAAGCATAACATAAGAGTGAATGCCCTATC
GGCCGGACCTATTAGGACGCTCGCTTCTAGCGGGATCGCTGATTTTAGAATGATTTTAAAATGGAATGAA
ATCAACGCCCCTTTAAGAAAAAATGTGAGTTTAGAAGAAGTGGGCAATGCTGGGATGTATTTGCTCTCTA
GCTTGTCTAGTGGGGTGAGTGGGGAAGTGCATTTTGTGGATGCCGGCTATCATGTGATGGGCATGGGGGC
TGTGGAAGAAAAAGATAATAAAGCTACGCTATTGTGGGATTTGCAGAACAATAAGGGGTATTGATGAAAT
TAAGCGAATTGTTAAGTGCCTATTCTATTGAAACGGAATTTTCAAACGATTTTGAAGTGCATGCCTTAGC
GGAATTAGATAAGGCTACGCCTAATGATATTAGCTATATTGACCAAGCGCGTTACCTTAAACTTTTAAAA
GATTCAAAAGCCGGGGCGGTGTTTATCCGTAAAAAAGAATCTTCTAAAGTGCCAAAACGCATGCAAGCTT
TAATCGTGGATAACCCGCATTTAGCCTTCGCTAAAGTTTCGCATGCCTTTAAAATCCCTTTTTTTAAAAA
CCCAGAAAGCGTTAGCGAGCCTAAACATTTTAAAAAAGTAACGATCATGCCTAATGTTGTGATTGGAGAG
GGCGTAGAAATTGGCGAAAACTCTTTGATTTATCCGGGCGTGGTGATCGCTGATGGGGTCAAAATCGGTA
AAAATTGTGTTTTGTATCCTCGTGTGATTTTGTATCAAAACACGATTTTAGAGGACAATGTCATCATCCA
TGCGGGTAGTGTGATCGGAGGCGATGGCTTTGGTTATGCGCACACCGCTTTAGGAGAGCATGTCAAAATT
GAGCATGTGGGGATTGTTAGGATTCAAAAAAATGTAGAAATTGGAGCTAACACGGCGATTGATAGGGCGG
TGTTTGGCGAGACTTTGATTAAAGAGGGCGTTAAGATTGATAACTTGGTTCAAATCGGGCATAATTGCGT
TTTAGGCGAGCACAGCATCGTCGTTTCTCAAGTGGGCTTGAGCGGTTCTACAACCACAGGCCGTAATGTG
GTTTTTGGCGGTCAAGTGGGCATTGGGGGGCATTTGCATGTGGGCGAATTCACTCAAATTGGGGGTAAAA
GCGCGGTGGGTAAAGACTTGCCCCCTAACACTAATTTTGCCGGAGCGATCCCTGCTATGGAAATCCATGA
ATGGCACCATTTCCTGGCTCATTTACGAACGAATTTCAGGAAACAGCAAAAAACGAGTTTGTTGCAAAAA
GCTAAAGGGTTTTTTAAGTCTTAAAGAATGAAATAAGCTATAATAAGCCCATTTTGAATACGAATGATTA
TTTTAATAAGGACCATCAATGAAAGATAGTTTTCTTTTCACTTCTGAATCAGTAACCGAGGGGCATCCTG
ATAAAATGGCTGATCAAATCAGCGATGCGGTTTTAGATTACATTATTGAGCGCGATCAAAAAGCCAAAGT
CGCATGTGAAACTTTAGTTTCTAACGGGTTTTGCATGATCACTGGCGAGTTAAAAACTTCTGTTTATGCC
CCTATGCAAGAGATTGCAAGAGAAGTGGTTAAAAAGATTGGTTATACAGACGCTCTTTATGGCTTTGATT
ATAGAAGTGCGGCGGTTTTAAATGGCATTGGCGAGCAAAGCCCCGATATTAATCAAGGCGTGGATAGAGA
AGATGGCGAGATTGGGGCAGGGGATCAAGGGCTTATGTTTGGTTATGCGTGCAAGGAGACTGAAACGCTC
ATGCCCTTACCCATTCATTTAGCGCACCAGCTCACTTTCGCTCTGGCTCAAAAAAGAAAAGACAACACTC
TGCCTTTTTTAAGGCCTGATGGCAAATCTCAAGTGAGCGTGCGTTATGAAAACAACAAGCCTGTAAGCAT
TGATACGATTGTCATTTCCACCCAACATTCCCCAGAAGTTTCGCAAAAACATTTAAAAGAAGCCGTGATT
GAAGAGATCGTGTATAAGGTTTTACCCAAAGAATATTTGCATGACAATATCAAGTTTTTTGTCAATCCTA
CAGGAAAATTCGTTATTGGTGGGCCGCAAGGCGATGCGGGCTTGACGGGCAGAAAAATCATCGTGGATAC
TTATGGGGGGAGTTGTCCGCATGGGGGGGGAGCGTTTAGCGGGAAAGACCCTAGTAAAGTGGATAGGAGC
GCGGCTTATGCGGCCCGCTATGTGGCTAAAAATTTGGTAGCGAGTGGGGTTTGCGATAAAGCGACCGTGC
AGCTTGCTTATGCGATTGGGGTGATAGAGCCGGTGTCTGTTTATGTGAATACGCATAACACGAGCAAGCA
TTCAAGTGCGGAGTTGGAAAAATGCGTGAGATCGGTTTTCAAACTCACGCCAAAAGGCATTATTGAAAGC
TTGGATCTGTTAAGGCCCATTTATTCGCTCACTTCAGCTTATGGGCATTTTGGGCGAGAATTAGAGGAAT
TCACTTGGGAAAAAACCAACAAAACCGAAGAGATTCAAGCGTTCTTTAAGCGTTAAAAAATGTTTTAAGG
GTAATATTTTAAAAAATTTTTGTATAATCAACAATTCACAAGGAGTTTAAATTGAAACAAAGAACGCTGT
CTATTATTAAACCGGATGCACTTAAGAAAAAAGTGGTAGGCAAAATCATTGATCGCTTTGAGAGTAACGG
CTTGGAGGTCATTGCGATGAAACGCTTGCATTTGAGCGTTAAAGACGCTGAAAACTTTTATGCGATCCAC
AGAGAAAGACCCTTTTTTAAAGATTTAATAGAATTCATGGTCAGTGGTCCGGTGGTGGTTATGGTTTTAG
AGGGCAAAGATGCGGTGGTTAAAAACAGAGATCTTATGGGAGCGACTGATCCCAAACTCGCCCAAAAAGG
CACTATCAGAGCGGATTTTGCTGAAAGCATTGACGCTAATGCGGTGCATGGGAGCGATAGTTTGGAAAAC
GCGCGCAATGAAATCGCTTTCTTTTTTGCCGCTAGAGATCTTTAAGATTTAAGGGTGTTTTAAGTAAGCA
TGCAATTTGAAATGCGTAAAATCGCTTTTAATGCGCCTAAAGCGTTTTCTTTAGAGCATGAGGGAGTGGT
TTTAGAGGGCGAAGTTGTGCGAGTGGGGGCGAAATTGTTCCGCTTGAAAGCGCGCCTTAAGGGTGAATTG
ATGCTTGTTTGCGATACAAGCGGTAAGGAGTTTAAAAAAAGCCTTGATGAGTCGTTGGTTTTGCATATTT
CAGACGGGTTGTGGGATACGCAAAGCCAAAGTTTGGATTTTGATAATTTAGATGTTATTGAATCTTTCAA
TGGTTTTATTGATTTGAGCGAAATTTTACGCTCTGAAGTGGAGTCTATTAGATTAGACTACCATTATGCA
GATTGAAATTAAGGAGAATTTATGGCAGTACCTGATAGAAGAGTGAGTAAGACAAGAGCGGCAAAAAGGC
GTACGCATTATAGCGTTAAGTTGGCTAAGCCCATAAAAGCTAAAGATGGCACTTGGAAGCTTCCCCACCA
CATTAACAAATTTACTAAAGAATACTAATATAAAAGCTATCTTTAATGATAGAAAGTATTTTAAAGGATT
GCAATAAGCCTTTTAAGGACGCATGATGAAAATTGTAATAGACTTAATGGGGGCTGACCATGGGGTTTTA
CCCATTATTGAGGGAGTCTCAAGGGCTTTAGAAAATAAGAGTTTTAGTGCGGTTTTATTGGGGGATAAAG
ACAAAGCGACCCCTTTTATTTCTAAAGAGTTAGCCAGCAAAGTGGAAATGATCCACACGCAAGATTACAT
TAAAATGGAAGAAGCCGCCACTGAGGCGATCAAGCGTAAGGAATCTTCCATTTACTTGGGTATGGATATT
TTGAAAAATGGGGCTGACGCTTTGATTTCAGCGGGGCATAGCGGGGCGACTATGGGTTTAGCCACCTTGC
GTTTAGGGCGTATCAAGGGGGTTGAAAGGCCTGCTATTTGCACTTTAATGCCTAGCGTTGGCAAACGCCC
TAGCGTGCTGTTAGATGCGGGAGCGAACACGGATTGCAAGCCTGAATATTTGATTGATTTTGCTCTTATG
GGGTATGAATACGTTAAAAGCGTGCTGCATTATGATAGCCCTAAGGTGGGTCTTTTGAGTAATGGCGAAG
AAGATATTAAAGGGAACATGCTCGTTAAAGAAACGCATAAAATGCTGAAAGCTTACGACTTCTTTTATGG
CAATGTGGAGGGGAGCGATATTTTCAAAGGGGTTGTGGATGTGGTGGTTTGCGATGGCTTTATGGGGAAT
GTGGTCTTAAAGACGACAGAAGGGGTCGCTAGCGCGATAGGCTCTATTTTTAAAGATGAAATTAAAAGCT
CTTTTAAATCTAAAATGGGGGCTTTGATGCTTAAGAATGCGTTTGATATTTTAAAACAAAAAACCGATTA
CGCTGAATATGGGGGAGCGCCGCTTTTGGGCGTGAATAAAAGCGTGATTATTAGCCATGGCAAGAGCAAC
GCTAGAGCGATTGAATGCGCGATTTATCAGGCTATTAGCGCTGTTGAAAGTCAGGTTTGTTTGAGGATCA
CTAAGGCGTTTGAGAGCTTGAAGCCTAGCGTTTCTGTGCCTCAAAGTGATCAGCAAGACGCTTAAAAATA
ACTATGTAAAGGGATTGAATGGAATTTTACGCCTCTCTTAAATCCATTGCGATGCATGTTCCAAGCGAGC
GTGTGAAAAATGCAGAGTTCCAGCAATTTTTGGATACCAGCGATGAATGGATAGAAAAAAGGACCGGTAT
TAAAGAACGCCGTTTCGCTAACGATGGAGAAAAAAGCAGCGATTTAGGGGTAATAGCGGCTAAACAAGCC
ATAGAGAGAGCGCGTTTAACCCCAAAAGACATTGATTTGGTGGTTGTAGCGACTTTAAGCCCTGATTTTT
TAGCCATGCCTTCAACCGCTTGCGTGTTGAGCGCGAAATTAGGCATTGAAAACAAGCCGGCGTTTGATAT
TTCAGCCGCTTGCACGGGTTTTATTTATTTATTATCGGTGGCTAAGGCTTATGTTGAGAGCGGGATGTAT
GAAAATGTGCTGATTGTGGGAGCGGAAAAAACGAGCAGCGTGTTAGATTTTAAAGATAGGGGGACTTGTA
TTTTATTTGGCGATGGGGCTGGAGCGTGCGTGATAGGCAGAACCAAGCGTTTAAAAGAGAGCGTTTTAGA
TGTGCAAATTTCAGCGAATGGGAATTTTTCTAATTATCTTTATACGCCAAGGACTCTAAAACCCACGCCC
TTTAACGCTAAAGAAGAAGCTTTAGAGCCTTTTTTGTGTATGAAGGGCAATGAAGTGTTTAAACTAGCGG
TAAAAACGCTTTTAAAAGATGTGGAAATGATCTTAGAAAAAAACGCTCTCAAACCTGAAGATGTGCGTTT
GTTTATCCCGCATCAAGCTAATTTTAGGATCATCCAAGCGGTGCGGGAGCATTTGGATTTTAAAGATGAG
CAAGTGGTTTTAACCGTGCATAAATACGGCAACACTTCAGCAGCCAGTATCCCTATGGCCATGTGTGAAG
CTTATGAAGAGGGGCGTTTGAAAAAGGGCGATTTAATGCTTTTAGACGCTTTTGGTGGGGGATTGACTTG
GGGTTCAGCGTTGGTGTATTTTGGAGGGTAAAAAGGATTGAAGGAGTATTGATGAAAAAGATGATTTTTT
TATTTTTAGTGGTGTTGGGAGGTTTAGAAGCGCAAAGCACTTATTGCAGCAATTTTTGCGAAGGCACGCC
AGATAGCCGTATCCCTCCTATGGAGTTTCATTTTAGTTTTGTGCATTCGGTGAAATATTACTTGCAAGAT
CCGCAAGAGCGCGATCACAAGCTTGAAAAATGCCACAAAGCCTTTGATTCGACTCTTAAGGTTAATTTTA
TTACGAAGTCTTTTAAAAAGGATTGCAAGCATGCGCAAATGGCTTTAGAGCAGTCCCAACAAAAGACTCC
ATGAGAGGTTTTGGTCGCTTTCTTTGTGGCAAAGCTCTTTTTAAATTTTATCCCACTAGTGCAAAAAATT
CTGTCCTTTAGGTCGCAAGATGCAAGTGCATAGCCGTTAGGCTATATTCAAGCTAAAATAGGTTAAAATC
CCCCTAGTCTTTTTGGGGTAGGAAATGTCCATGCAGACTTTAAAGAGCCTTTCGTGTCAGCGTCCAATGG
AATGCTTTAATTAGGAAGCTCCTTTCTTTAGAAAGGGGCGCTTCTCACGAAGTGATCTAGCTAGGAAGCC
CCTTGTTTGAGAAAGGGGTGGTTTTATTGAGAAAATTTGTGGTAATACTCGCCCTTGTCTGTGATGATTT
TAACTTCTAACAATTGGTTAGGCTTGCAATTTAGGCGGTAAAATATCTGTTGTGAATACTTTAATTCATG
ATCAAAGAGTCTTTCTTTATTTAATTTAAACTTATCGCCCAATTTGGGTTCCACTTTTTTAGTCGCTTCG
CATGAATTTCCCCTATTGACAATGAGATTTTTAATCACCACCGGTTCATCGTTCATGGAAGTGATGCTTA
AAAGGCTAGAATCCGTCATTTTCCCCATGAGTTTCCCCCCAGTTGCACGATAATCCAATTTGAAATCCAA
ATCCTTTGCCCCCACACAAACACTGCCTATCATTAGCAAGCTCAAACACATTTTTTTAAACATCAACATC
CTTTCACTAATTATTTGTAGGGCATTATAATCAAATTTTATGCATTATTTTTTAACCGGTTTTTTGAGTC
ATCGCATTCTTTAGTGATCCACTCAAACAATTTTTTAAAATTCTCTTTTGTTTCTTCACCCACCACATCG
TCTTTTCCGCTATACAAGAGCCTTGTTTTGAACGCCATGGCCAATTCCATGCGCTTGTTTTGGGCGTATT
CTTCTCTATCGTTTGCGCTGAAACAATCTTCAATTTGTTTAATTTGTTTGAAAATTTCATCGCAGCTTGA
GAGCTGTAAAATTGTGATAGAATCATGCATTTCTTCATTAGCTTTTTTGAATTGTTCGCTTTTTGCGTTT
TGTGGGTCAGAGTCATTTTTTTTGTCATATCTGTCATCATCTATCAAAACAATGGGGTTGTTGTCCAATT
CGCGGAGTTTTTTAATGGTTTTTTGCATGTCTGTTTGATTGTCTTTAAGCCCTGAAATGGGTAAGAAAGT
GAAAGGAATGGGGTCGTTTTTGAATTCTCGCTCATTGAAATACAATTTGAAAGCGCTCAAATAGCAATAA
TCGGTGGTGCCTTCCACAAAGATGATTCGGTGTTTTTGGGGGTTGTGGAAGACATTCTGACTCACCCCTA
AAGAGCGTTTGATTTTATCTAGGGCGTCGGAGTCTTTGCTTGCATTATTTAGGGGGTAGTTAAAATTATT
CTCAATCGCAGAGCCTCCTGTTTCTTTTTCTACAATCCTTATTTCATCCAAATGATCCGTATCCACCAAA
AAGGGGTCATGGGTGGCTAAAACAAAAGTAACATTATTTTTATGAGCGTATTCTTTTAAAAATTGCCTAA
ACTCCTTTCTGGCTGGCACGCTCAAATGAGTGGCTGGCTCGTCCATGACATAAATAATATTCTTGTTAAA
ACTAAAATTTGATCCCACATTGCAGAGAAAACCAAACATGAAATTAAACGCCCATTGGAAACCGGTGCTT
TGCTGGCTTAAAATGATTGGTTTTTGATTGTCGGATTTTCTGCAATCATAAATTTCAAGTTTTATTTCAT
ATGCCGCACATTTATACTCTCTAAGAAACTTACTGTTATGTCGGACACGAATTCTTAATTGGTAATTATC
TTGATGGTCGTCTTGAGCGATCGCTAAAAACTTATTAAATTCTTTTGCGATTAAAGAATCCATTTTTAAT
TGCATGTTGTATTCCATGATTTCTGCAATGTTTTCTAATATTTCTGTAAAATTTATCTTAAATAAAAGAG
AGTTTTTATCATTAAAAAATTCAAGTTGCCATACATTATTATTGTATTCGCCTTTTGCTTCAATATTAAA
AGGATATTTTGATTGTTTGATCTCTTTTAGTGATTCTTGGTTGATTTCTTGCAAGTATTTTTTAGGAATA
ACAAATGGTTTATCAAGACCAGAATAAACTTCTAAATCATTATTTTTATCAAACATTATTTCTAACGCTT
GTTCATGTTTTAAGTTTTTTTGATCAAAATTTTTATAATTCAAAATTTTCCCAAAAGTATTCCAAATTGT
ATTAGGATGAAAATCCATTTTTCTAAATAATGAATTTCTAAAGAACCAGTCCGATTCAAATTCAGAAGGG
GAAGAATAATTACCATCAGTAAATAATACAGTCTTAAGGTCGTTATCTGTGATTTTTAGCTCTTTGTATT
CTTTCATGGTTGGCACAAATTTATCCAATGAATGATCTTTCAAAGGAAAATTAACTCTGTTTCTTAAACC
TTGAAACGCTGTATAAGGATGGCACTCTCGGCAATATTCTGCGAACTCAGAATAATTTTTACTTTGTTTG
AATTTTTCCTTGTTTGCTTCAAATTTTTGCTTGATTTCATCCATATTTTTGGGGAACAAATGAACGCCAC
TCTCATTGTCTAAAACCTTTATGGATTCCCACAGAGACTTTTGTGCTGATTTAAGGAGTTCGCTGTGTTT
GTATAGTTTGATTTTTGGATCCCACAACAAATCTATTTGCTTCAAATAAAGTTGGCACATCATGTATTTC
ATATCTTTAGACTCATCACTAGCAACATGACTTGCTGCATACTCTTTGCATATTTGTTGGATATTGTCTA
GCAAAACATCATAATTAAACTTTAGCGTTTTTTGATTTTTGCAGTAATCTTCAATTTCTCGAATCAGCGA
CTCTTTTTTTCGCTCAAAATCTTTTCTCATTTTATTAAGGTGTTTAATATTTGATTCGAACTCCTCAAAT
TGTTTTTTAAAATTTTCATTGATAGGGTATTTTTCATCTATTTCTTTAATAATATCTTTCACTTCAGTTT
TTGGTGTGAATTTTGCATTAAAGTCAATAGTCTTAAAAAAATTATCTAAACTCTTTAGCTTTTTTAAGAT
GTCTCCCATTTCTTGTGGTTTAACTTCACTTGCACTAAGTTTTTCAAAATGAGAATAAATTTCTGCTAAT
TGATTTTGTTTGCCTTTCCCTATTATAAAAAATTGATTGGGTTTGTGATTTTTATTTGGAGTATTGCACT
CTATGATTTCTTTGACACGCTGACAAAAATTTTTAATAAGTTCGCTACTGCCACTTAAATGTTTAACTAA
CTCTTTGAAAAGCAGGTTGTGGTTTTGCTTAGTTGCAAATGCGCTCAATTTTAATTTTTCTTTGTAGAAT
TTTAAAAACGAATCTAATACACTATAAGACATGATGAGATTGATAAAACCCCCTATAAAAACACTAAAAG
AATGACTGATTAGCGTTTTTGACAACTCCTTTAAACCCTCGCCAATCTCTTTAGTTTGGATCTTCAAATC
CACGCAAGAAAAATCTATGGTTTTATGATTAAGGATTGTTTCTTCTTCCAGGTTCAAAACGGTGTCTTCA
GATCCATGGGCTTTGAAATAATCGTCCTCATTACATAGTTTGTTGTCTGTATCATCATTAAACGCCTTCA
AGGCTTCTAAAATATTGCTCTTACCCACATTGTTTTCCCCCACCAAGATCACCAAACCCCCATGCTTTTT
AAAACTTGAATTTAAAAGCAACTCCGTAGGCAAGTTTTTACCCAAATTCCTAAAATGGTGCAATTTCAAA
ACACGCTTATAAAGTTTCATGCCTTACCCTTTTTTAAAAACTCAAACTTAATTTATAGAGCAAAATTAAA
CAAAACATGCTATAAAGAAAATTCAAATACTATCATTTTAAGGATTAAAATGCTCACCCAAGAAGATGTC
TTAAACGCGTTAAAAACGATTATTTACCCTAATTTTGAAAAGGATATTGTCAGCTTTGGTTTTGTCAAAA
ACATCGCTTTGCATGACAACCAATTAGGGCTTTTAATAGAAATCCCCTCAAGCTCTGAAGAAACGAGCGC
GATTTTAAGGGAAAATATCTCCAAAGCGATGCAAAAAATGGGCGTGAAAGCTTTGAATTTGGATATTAAA
ACCCCGCCTAAACCGCAAGCCCCAAAACCTACCACTAAAAATCTGGCTAAAAATATTAAACATGTAGTGA
TGATAAGCTCGGGTAAGGGCGGTGTGGGTAAAAGCACCACCAGCGTGAATTTAAGCATCGCTTTAGCGAA
TTTAAACCAAAAAGTGGGGTTACTAGACGCTGATGTGTATGGCCCTAATATCCCTAGAATGATGGGCTTG
CAAAACGCTGATGTGATCATGGATCCTAGCGGTAAAAAACTCATTCCTTTAAAAGCTTTTGGCGTTTCTG
TGATGAGCATGGGGCTTTTGTATGATGAAGGGCAGAGTCTCATTTGGAGAGGGCCCATGCTCATGCGAGC
GATTGAGCAGATGCTAAGCGATATTATTTGGGGGGATTTAGATGTTTTGGTGGTGGATATGCCCCCAGGA
ACAGGCGATGCACAACTCACGCTAGCCCAAGCTGTGCCTTTGAGTGCAGGAATTACTGTTACTACGCCTC
AAATCGTGAGTTTGGATGACGCTAAACGGAGTTTGGACATGTTTAAGAAACTACACATTCCTATTGCGGG
CATTGTAGAAAATATGGGGAGTTTTGTGTGCGAGCATTGCAAGAAAGAAAGCGAGATTTTTGGCTCAAAT
TCCATGAATGAGTTGCTAGAAGCTTACCACACGCAGATTTTAGCCAAGCTCCCTTTAGAGCCTAAAGTGC
GTTTAGGGGGGGATAGGGGCGAACCGATTGTGATTTCTCACCCTAATAGCGTGAGCGCTAAGATTTTTGA
AAAAATGGCGCAAGATTTGAGCGCTTTTTTAGACAAAGTAGAAAAGGAAAAACTAGCCGATAATAAGGAC
ATCCAGCCCACACAAACGCATGCTTGCTCGCATTAGTTTTAAAAGGGTTTTAAACCCTTTTGATCAATCG
CTTCACTTTTTGTTTGGCTTTAAAAAGCAAAAATTCTATAAGGAGTTTAGAAGAAAATTTGGGCAGAAGA
GTTTCAAAAGAATGCCGCTTGTCTGAAAAAGACAGGATTTTATTAAGGGTGTGGATTTCTTTATCTCTGT
TTTGGATTTCTTTATCCCTGTTTTGAAGGGATTCAAAGAGATGATCCAAAAAAGAAGCGTTAAAATAGGC
GTCTTTAAACGGCGTTTGAATCAACGCTTCATGCCATTTTTTCGCGCCAATGACGCTGAAGAGCTTCCAT
GGTTTATCGCCCCAAAAATGCAGCATGCGCGCTTCTTTAACGCTAGGGAATGAGGGCGTATCAAGGAAAC
TAGGGTGGGCATTGTATGAATAAGGCAATTCTAAAATCCTACCACGGCACACAAAACACAGAGCATCTTG
ATCGCTAAATAAAAGTTTTTCATTTTTCAAAAGGAAAAATCCAATCAATTGGTTTTCAAGATTTTCTTTA
CGCCATGATTTTAAATTTAAGGCTAAAAACCCGGCGTTAAAGTAGTTGTCAAAAAGGATTTGAGCTTCTT
TTAAATTAGGGAAAGCGTCAGCGACACCAATGTTTTTTGCGTGCATTTGGCGTAATTCGTATAAATCCTT
AGCCGAATTCCTGTTCATGACGATCAAATCTTTTTCTCTCACAGCCCCAAAATAATGATCATCAAGGGGG
ATAAAAAAGCTCTCGCTAATATCGCCCACAAACAAAGTATCCACATCAAACATGATCATCTTATCGTATT
GGGGGAAAAGGGAAGCGAAAAAGAAGCGGCACATGATCATTTTAGAAAAGCGTTTTTGAGAAAAAGAATT
GAGTTTTAAATACAATTTTTTAATTTCATTAGCTATTAAAGGATCAAGCTTATCATAATTATGGCGTGGT
TCTAATTCTTTATCGGTAATATCCAAAAACTCTATGCTAGAAAAAGCGCTAAAAGGAGCGATCGTTTCTT
CTAATTTGGCTACATTCTCTGGGCTTAAACCCTCCACCAAACAATGGATTTTATAAAAGAGTTTTACTCT
CTCTCTCTCTCTCGTTTGGCGTTTGCTAGCATGGAAAATAAGCTCACGCCAGCAGGGATACAATAATTGT
TATCAAAAGCCACAACAATAGGGACAACCTCTTGCATGCACAATCCTTAAATCTTTAAATTGAACCCACT
TTTTGTAAAAAGGGGGGTTTGTGATTTTATCGTTTTTTTTTTTCAAACTATAATGAGCGAGCGGCTTGCG
AGTTTGTTTTATGGCATAATATCAGACTTCAATAAAAAAGGTGTTTGATAAAAGGGTGCTTCATCAAAAA
GTTTGGCTAGGGTTTTTAGCTTTGCATGGGGTTTTTCTCAACGCTTTTGAGTATCAAATCAGCGCGAGAG
TGGGATCATTTTCGCGCATCGCTTTCAATCAGTCGGTTATCAATTCAAAAAAAGGGATTTATCCTACAGG
GAGTTATGTAACCACTACCGGGGCTTTACAAGTTGATTCTAGTTTGCTCCCTAAAGGGATTGAAGATCAC
AAACTGGGTTTTGGGGTGGGGGGCGAAATAGGAGCGTTAGCGTATGATTCCACGAAGTTTTTGATTGATG
AAGCCGACCCTAAGGCGGGGTTTCAGCCAGCGAACTGGTATTACATGGGGCGATGGGAGGGCTATTTGAT
GCAACACAGCCAAAATTGGACCAGAGAGCAAAAGGCGCAAAACGCCAGGCCTTATGTGTTATACAATTTG
TATTTAGATTATCAATATAAGGATATTTTTGGGATTAAATTAGGGCGTTACCCCTCTAAAGCTTTGTTTT
TGAGCGGGTTTAATCAAGGGTTTGAGCTTTTTTACCGGTGGAAAAAGTTTAGGATAGAGTGGTTTAGCAC
CTTTGGAAGGGCTTTAGCTAATGAGCAATCCATTAGAGATTTTTACGCTTCTGTCAATTACAAGCAAAAA
ACCAACTACGGCATGCACAATTTAAACCTCATTTACGAAAATAAATACATTAGGGTCGTGCCTTTTATTT
GGTTTTACCCTAAGAATTTTAACGCTCCTGGATTTGAAATCACCCATGATACAAAGTCTTATTGGAAATC
TCTTTGGCGTATCCAAACGACTTTTTACGCATGGTTCCCCCTTTATAGCGATTATTTGTCTAAAGATTAT
TACAGAGCTTCGTTAATAGGGAAAAAAAGTGCGGTTTTGTTTGTGTTTCAAAGGGTGCATTTTCGATCTT
ATCGTTTTGGCTGGAGCGTGTATAAGAATTTTGGGAACGGGAGCGCTCAATTAGGCTGGAACGGCTCACC
AGTGGATCCTTTTTATGACACTAAAGATGACACCCCTTATGAAGACGCTTATTCCAATTTTTACAACGCT
AATTCCATGACCATTAACGCTTTTATAGGAAAGAGTATTAAGAATCTTTTGGTGCAATTGTATGGGAAAT
TGACCTATTCCCCAAGGGCTGATTCGCAAAGCTTAGGGGTTACTTTTAAATACAACCTTAAAAAACATAT
CTATTTAATGCTAATGTTTAATGGCTATCAAATCACGATGCATAAGGGTTATAAGGTAGGGGTTTTTACA
AGCGGTTACAACCCTGATTTCGCTCAAACCATTCAAAACAGAAGCTATTTTATGAGCTCTATGAGTTATC
GTTTTTAAAAAATTAAACATCCTTTCATGTTATTTTTTAAGCCATGGCATACCCCTTTTAAGCGCGCTTT
TATTGTATAATCTTAAAAATTTTATTAAAGGAAAAAGTTCAATGTCTAATCAAGAATACACCTTCCAAAC
TGAAATCAACCAGCTTTTGGATTTGATGATCCACTCTTTGTATTCTAATAAAGAGATTTTTTTAAGAGAG
TTGATTTCTAACGCGAGCGACGCTTTGGACAAGCTGAATTATTTAATGCTGACTGATGAAAAATTAAAAG
GGCTGAATATCACGCCTAGCATTCATTTGAGTTTTGATAGCCAGAAAAAAACCTTAACGATTAAAGATAA
TGGTATAGGCATGGATAAAAACGATCTCATTGAGCATTTAGGCACGATCGCTAAATCAGGCACGAAGAGT
TTTTTGAGTGCTTTGAGTGGGGATAAGAAAAAAGATAGCGTGCTGATTGGCCAGTTTGGCGTGGGCTTTT
ATTCGGCGTTCATGGTAGCGAGCAAGATTGTCGTTCAAACCAAAAAGGTAAATAGTAATCAAGCTTATGC
ATGGGTGAGCGATGGTAAGGGCAAGTTTGAAATCAACGAGTGTGTCAAAGAGGAACAAGGCACAGAAATC
ACCCTCTTTTTAAAAGATGAAGATTCTCATTTTGCGAGCCGCTGGGAGATTGATAGCGTTGTTAAAAAGT
ATTCTGAGCATATCCCTTTCCCTATTTTTTTAACTTACACCGATACGAAATTTGAGGGCGAAGGGGATAA
TAAAAAAGAAGTTAAAGAAGAAAAATGCGATCAGATCAATCAAGCGAGCGCTTTATGGAAAATGAATAAG
AGCGAATTGAAAGAAAAGGATTACAAAGACTTTTACCAATCGTTTGCGCATGATAACAGCGAACCTTTGA
GCTATATCCATAATAAAGTGGAAGGCTCTTTAGAATACACAACGCTTTTTTACATCCCTAGCAAAGCGCC
TTTTGACATGTTTAGGGTGGATTATAAAAGCGGAGTCAAACTTTATGTTAAAAGGGTGTTTATCACTGAT
GATGACAAAGAATTGTTGCCGTCTTATTTGAGGTTTGTTAAAGGCGTGATTGACAGCGAAGATTTACCCT
TGAATGTGAGCCGTGAAATCTTGCAGCAAAACAAGATTTTAGCCAATATCCGTTCGGCTTCAGTGAAAAA
GATTTTAAGCGAGATTGAACGCTTGAGCAAGGATGAAAAAAATTACCATAAATTCTATGAGCCTTTTGGG
AAAGTGTTAAAAGAAGGCTTGTATGGGGATTTTGAAAACAAAGAAAAACTTTTAGAATTGTTAAGATTCT
ATTCTAAAGACAAGGAAAAGTTGGTTTCTTTAAAAGAATACAAAGAAAATTTAAAAGAAAATCAAAAAAG
CATTTACTACCTTTTAGGTGAAAATTTAGACTTACTAAAGGCGTCCCCGCTTTTAGAAAAATACGCTCAA
AAAGGCTATGATGTTTTGTTATTGAGCGATGAAATTGATGCGTTTGTGATGCCAGGCGTGAATGAATACG
ATAAAACGCCCTTTAAAGACGCTAGCCATAGCGAGAGCCTAAAAGAGCTTGGTTTGGAAGAAATCAACGA
TGAGGTAAAGGAGCGGTTTAAAGATTTAATGAAAGCGTTTGAAGAAAATCTTAAAGATGAGGTTAAAGGC
GTAGAGCTTTCTAGCCATCTCACTTCAGCGGTGGCTTTAATAGGCGATGAACAAAATGCGATGATGGCTA
ATTTTATGCGTCAAATGGGCCAAAGCGTGCCTGAAAACAAGAAAACTTTAGAATTAAACCCTAACCATGC
GATTTTGCAAAAACTCTTAAAATGCGAAGATAAAGAGCAGTTGAGCGCTTTTATCTGGTTGCTTTATGAT
GGGGCGAAGCTTTTAGAAAAAGGGGCTTTAAAAGACGCTAAAAGCTTTAACGAACGCCTAAATAGCGTGC
TATTGAAAGCGTTGTAGGAGTTAAAACCCTTTTAAGGGTTTGAATAAACGCTTTATAAACCTTTCAAGCG
CTAATCTAAAAACAGCAATAAATGGGTGCGATAAAAGCCTTATTGTGATTAAAAGATTAATTCGTGGGGT
TTATGCTTTCATTAAGATATTAAAAAGCGTAAAAGCCAGCTAAACACGGCGTTTAAGCTTAACTTCATTG
AAACTAAAGCTCTATTTTTAATTCCTTAAGAGCGTCGCATGCTTCTTTAACGCCTGATTTGCAACCTTTT
TTAAAGTTTCCTACCGCTTGCTTTTCGTCCTTTGCTGTGCCTTTTCCATTATATTGCATAACCCCTAAAT
TATAACACCCCCTACCATCATTCAACTCGCAAGCTTTAGAATAACGAACGATAGCCTCCTTAAAATTCTT
TGCTATACCATAAATGTATCCTGCGTTAATACACCCTGGGCTATCTTTTAAATCGCAAGCTTTTTCATAC
AAATCAAGAGCCTTTCTTGAATCCTTAGGCGTGCCTACGCCATGATGATGTAAGCTTCCTAATACCATAC
ACCCTTCAGCATGGTTTAATTCGCAAGATTTAGAGTAATATTGTGAGGCTTTTTTGGCGTCTTTAGGCAC
GCCTTGTCCGTTATAGTATAAATTGCCTAACAAACGGCACCCATAACCATCATTCAATTCACAACCTTTA
GTGTAAAATTGAACGGCTTTTTTCAAGTCTTTTCCCACTCCTTTCCCTTCTTCATAGAACGCCCCTAAAA
AAACACACCCAAAGCCATCTTTTAACGCGCAAGCTTTTTCAAAATGCGTTTTAGCCTGAGTGAAATCTTG
CTTCTTTGCGCTCTCTATGCCTAAATTAACAAGCTCTTTAGCGTCTGGCTCTGCCATTAACCCTCTCAAA
CACAACGCGCCCAAACACAAGACTCCAAAAAGGGTTTTTTTAACGCTTCCTAGCATGATATATCTCCTAT
TAAAAAAATGTAATCCTTTATAATTGTAATCAAATATTGACGATTAAAGCCTTATTGAATGCCCCTTGGT
TCTATTTCTCGCTTAAATTCTCTAAAACCCCCAAAAACACTTTTTCTAAAAGCTCTAATTCTTTCAAGCT
CACCCTTTCATCAATGGCATGGATTCTGTCATTAATGACGCCAAATTCCACCACTTCTATGTCATGAGCG
CTAAAAAATCGCGCATCGCTCGTGCCGCCTTTGGTGTTTAAAAGGGGGGTGGTATGGCATGTCTTTAAAA
TATTTTCTTTTAAAACACTAGCAAGCTTTGAATGAGAAGCCGTGATGAAAGGCGAACTGCTTGATTCTAA
TTCTAAAGTGTGAGGCGTGTTTTTTAAAACCTTTTCTAAATATTCTTTCAAACTTTCTTTGGTGGTTTTT
AAAGAATGGCGCGCATTAAAAATAATTTCTACGCTTGCGGGCGTTACATTATTCGCTCCTAACCCTGCAT
GCAAGTTGGTGATAACCAATTTTGAAGGGTCAAAATATTCATCGCCATCGTCTAAATGGACTCCTGAAAT
CAAGGGCAAAACAGAAGCGAGCGCATCAATGGGGTTTTGGCATTTTTGCGAGTAAGCTACATGCCCTTGA
GTGCCTTTTAAAATGAGTTTGCCATTAATGGAGCCTCTTCGGCCGATTTTGATGCTATCGCCTAGGACTT
TTTCGCAAGTGGGTTCAGCCACAACCGCCATGTGAGGGAGCAAATCTTTTTCTTTGAGTTTTTCTAACAT
AAGCCTAGTGCCAAAAATCCCTGACCCTTCTTCATCGCTTGTGAGTAAAACAGAAAGCATGAAAGGGGTT
TTAGGGTTAAAATTTAAACTCGCGCTCAAAAACGCCCCCACGCCTCCTTTCATGTCTTGCGCCCCACGGC
CGTATAAAAACCCCTCTTTAATAATGGGTTTAAAGGGATCGCTTTGCCAATGATTTCCAGGAGGCACGAC
ATCAATATGCCCTGCAAAGCAAAAATGCAAGGGCTTAACACTTTCTTTTGCATGCTTTTCTTCTGCATGC
TCTTTAGGGGGGTTAAAAATGCGGTATAAAAAAAGGTTTTTCACGCCATTTTCTCCACACTCTAGAGTTT
TAAAAGTAGGAAAAAGCGATTTAATGTATTCAAAAATACCGCATTCTTTGGGCGTGATGGTGGGGTAGCT
GATGAGCTTTTGGGTGATTTCTAAAGCGTCCATTAAAAATCCTTTAAGAGTTTTTTCGCAAATGGATGTA
TAAATGCAAAACATCTAAATTCGCCGGGGTGATCCCGCTGATTTCTGAGGCTTCAAAAAGGCTTTTGGGG
CGGAATTTTTCTAACTTTTCTACCGCTTCTAAGCTTAAGCCTGGAATGCCTTTAAACACAAAACCTTTAG
GGATAGAAACTTTGAGCATGCTATCCATTTTAGCGATGTTTTCGTGTTGCTTTTCAATATAAATATTATA
CTTGCATTCAATTTTAATCTGCTCTAAAACCCGTTCATTCAAAGGCGTTAAAAAGCTGAAAAAGGAGCGC
ATTTTTTTTAGATTAAAACTATCGCGCGCTAACAAACTAACGCCATCAACCTTGTCATTGATAGGGTTTT
CATCTAATTCATTCAGGCGTTTTAACACTTCTTTGCTAGGGGTAAGGACGCATTCTTTAAGGCGTTTGAG
ATTGTCTTGTATTTCTTGTTGGTCTTTTTTCAATCCCTTATAAAAATCCTGTTCCATAAGCCCCAAGCGA
TAGGCATGTTCGCCTAATCTAAAAAGCGTGTTGTCTTCTCTTAAAAGCAAGCGGTATTCGGCCCGGCTAG
TAAACATTCTGTAAGGCTCATTCGTGCCTTTAGTGACCAGATCATCAATCAAAACGCCGATATAAGCTTC
ATTGCGCTTTAAAATAAAGGGGGCTTGATTCTTTAGGGCCAATACCGCATTAATCCCAGCCATAAGCCCT
TGAGCCGCCGCTTCTTCATAGCCGGTAGTCCCGTTGATTTGCCCGGCCAAATAAAGCCCCTTGATTTTTT
TGGTTTCTAAAGTGTGGGTCAATTCTGTGGGCTGGATAAAATCATACTCTATCGCATAGCCATAGCGCGT
GATGAGGGCGTTTTCTAAGCCTTTGATAGAGTGAATGACCTTTTCTTGCACATCTAGGGGTAAAGAGGTG
CTTAAGCCGTTGATATAATATTCGCTTTTGTGGATGGTTTGAGGCTCTAAAAACAGCTGGTGGCGTTCTT
TTTCGCTGAAGCGGTTGATCTTATCTTCAATGCTAGGGCAATACCTTGGACCTATGCCTTCAATTTGACC
GCTAAATAGGGGGGCTCGGTGGAAATTATCCCTAATGATTTGGTGGGTAATAGGGTTGGTGTAAGTGATA
AAACATGAGAGTTGGGTGGGGTTAAAATCTTTGGTTTTATAGCTAAAATAGGGAGGGTTTGTGTCCCCAA
AATGCTCTTCTAAGCCTTCAAAATCAATGCTATTGCCTGCCACTCTTGGGCAAGTGCCGGTTTTTAACCT
TTCCACCTTAAAGCCAAGCTCCCTTAAATTCAAGGCTAAAGAATTAGAAGCGTTTTCCCCAAAGCGCCCG
TTTTGGTTTTGGTGCTCGCCAATATGCACCACCCCTTTTAAAAAAGTGCCTGTGGTGATGATCACTTTTT
TAGCTTTATAAGTGTTATTAATGTTTGTGGTTACGCCCACCACCTCATCATTTTCAATGATTAAACTTTC
GGTCGTTTCTTGAGAAACGCTCAAATTAGGGGTGTTTAAAACAAGATTCCTTGCAAAAATGCGGTAAGTA
TCCATATCAATTTGCGCTCTAGTCCCTCTAACCGCCGGCCCTTTAGAAGCGTTTAACACACGATATTGCA
AACCGCTATTATCCGTAATAATCCCCATAGCCCCCCCTAAAACATCCACTTCTTTAGTCAAATGCCCTTT
ACCCAAGCCTCCAATCGCCGGGTTACAGCTCGCCAAACCGATCGTGTCTATGAGCATGGTGATTAGATGC
ACTCTAGCCCCCATTTTGGCTGCAATCAAGCTCGCTTCAATGCCTGCATGCCCCCCACCAATCACTAAAA
TATCACTTTCTTTTACCACTCTTTTTCCTGTTTTGATATGATTTTTCTAAAGTCTTAGTTTTAAATGAGT
TTTATTGTAGCATGGAGGTTAGTAATTTTAAAGGGTAAAATAAAATGGAAAATCATTCGCATGCCAATAC
GCATACAGATACACGCGCCGATGATAAAAGCATTAAAATCGTGCGCTTGTTGGGGTTAATAGGGGGAGCG
TTAATCGCGCTTATTATCTATTACGCTTTAAACGCTCAACTGCCTCATATTGTAGAAGAAATCCCCAAGC
TCAATTCTTTAAATTATAAGGCGATGCCTGTTGTGGCTGGGGTGGCTGTTTTAATGGGGATATGGTGGAT
GACTGAAGCCATTGACCTGCCCGCAACCGCGCTTTTACCTTTAGTGCTTTTTAGCGTCTTTAGCGTGGAT
CAATTCGCTAGCGTTAGCTCTTCTTACGCATCGCCGATTATCTTTCTTTTTATGGGAGGGTTTATTTTAG
CTTTAAGCATGCAAAAATGGAATTTGCACACGCGCATCGCTTTAAGCATTATTTTATTAGTAGGCACAAG
CCCTAGGAGGTTGATTTTAGGTTTCATGATAGCTACAGGCTTTCTGTCTATGTGGGTGAGCAATACCGCA
ACAGCGGTGATGATGCTCCCTATTGGCATGAGCGTTTTGCAATTAGTCGCTAAACTTGTGGGCAAAGAAA
ACGCCTCTAATTCATGGCATCAAAAAGAAGAAATCACCAAAGCGCATGGGGGTATTATGGGAAATATCGT
GCATAAGGGCAAAGATATTACCCAAGTCATTCAAGAAAAGACCATCATTTATCGCACGAATTTCAGTATT
TGCTTGATGCTTGGCATCGCTTATGCGGCTTCTATTGGCTCTTTAGGCACTCTGATTGGCACACCGCCTA
ACGCTTTATTAGCCGGCTATATGAAAACCGCTTTCAATATTGAAATTGATTTCGCCCAGTGGATGGTGTT
TGGGACGCCGTTAGCCTTCATCATGCTCATTTTATCGTGGCTCTTGCTCACTTATGTGATTTTCCCTTTA
AAGATTAAAGAAATCCCAGGGGGTAAGGAAGTCATTAGGGTAGAGTTAAAAAAATTAGGCCGCTTGAGCT
GGGCGGAAATCTCTGTGGGCGTTATTTTTATTTTAGCGTCTTTAGGGTGGATTTTTTTAGATACGATCTT
AAAATCTTGGGGCATTAAGATAGATAAAATTGATTCAGTGATTGCGATGGGGGTTTCTGCGCTCTTATTC
ATTTTGCCCGCTAACCATCAGGGCGATAGGCTCATTGATTGGGGTGTTGCTAAAAAACTCCCTTGGGATG
TGTTGCTTTTATTTGGCGGCGGGTTAGCCTTGAGCGCGCAATTTTCTAAAACCGGGTTGAGTTTGTGGAT
CGGGCATTTAGTTTCTGGCTTTTCGCATTTACCGATTTTATTCATTATCTTCATGATAACTTTAATGGTC
ATTTTCTTAACCGAAATCACTTCTAACACCGCCACCGCTGCGGCGTTTTTACCGGTGATTGGAGGGGTTG
CGATGGGCATGGGTTATGAAAATCATCAGAGTTTGTTATTGACCATTCCTGTAGCCTTGAGCGCGACTTG
CGCGTTCATGCTCCCTGTAGCCACCCCACCCAATGCGATAGCTTATGGCTCTGGGTATGTTAAAATAACG
GATATGATTAAAGCCGGTTTGTGGCTTAATTTAGTGGGCGTTGTTTTGATTAGCGCGTTTAGCTATTTTT
TAGTTTCACTGGTATTTAATTGATTAAGGAAAAAAGTGAAAGAAGAGTTATTTAAAGAAAAATCTCGTTA
CATTACAGGGTTTGTTTTAATCATTGTGGCAGGCTTGATTTTGTATGCGGACAATTTGTTGTTGTTTTGG
GCGGTTTTAGGAGGGGTTTATGTGGTAGGGTTTTCTGAAGCGTTGAGACTATTTCAAGTTAAAGCGAGCT
TTAGTTTGTATCTTATTTTAGTGTTGTCATGGGTGGCGGCGTATTTTAACGGGCACCCTATAGAATGCGC
TCTTATTAGCGCGATGGTTGTGGCTAGCATCATCGCTTATCAAAAAGCGCACCATAGCGAAGCCATTTTA
CCCTTTTTATACCCGGGCGTTGGGTTTTTTGCGCTTTTTGGGGTTTATAAGGATTTTGGTGCAGTAGCGA
TCATTTGGCTTTTAGTCGTGGTGGTTGCAAGCGATGTGGGGGCGTTTTTTGGAGGCAAGCTTTTAGGCAA
AACCCCTTTCACGCCCACTTCGCCGAATAAAACCTTAGAGGGTGCGTTGATTGGCGTGGTTTTGGCGAGC
GTTTTAGGATCGTTTGTGGGCATGGGGAAATTGAGCGGGGGCTTTCTTATGGCGCTTTTATTCAGCTTTT
TAATCGCTCTTGTGGCGGTGTTTGGGGATTTGTATGAAAGCTATTTGAAACGAAAGGCCGGGATCAAAGA
TAGCGGTAAGATTTTGCCCGGGCATGGGGGCGTTTTAGACCGATTGGATTCCATGCTTTTTGGGGCTTTA
GGCTTGCATGTGTTGTTGTATTTTTTAGAAATTTGGAAAGAAACAGCGGTGTTTTTAGGGGATTGAATGG
TTGTTTTAGGAAGCACCGGCTCTATTGGGAAAAACGCCCTAAAAATCGCAAAAAAATTCAAGGTAGGAAT
AGAAGCCTTGAGCTGTGGGAAAAATATCGCTTTAATCAATGAGCAAATCAAAGTTTTCAAACCTAAGAAA
GTGGCAATCTTAGATCCTAACGACTTGAATGGTTTAGAGCCTTTGGGCGCGAAAGTGTTTGTAGGGCTAG
AGGGCATTGATGCGATGATAGAAGAGTGCGCTTCAAATTTAGTCATTAACGCCATTGTGGGCGTGGCTGG
ATTGAGGGCGAGCTTTAAAAGCTTGCAAACTAACAAAAAACTAGCCCTAGCGAATAAAGAAAGTTTGGTG
AGCGCGGGGCATTTATTAGACATTTCACAAATCACGCCCATTGATAGCGAGCATTTTGGTTTGTGGGCGT
TGTTGCAAAACAAGGCTTTAAAGCCTAAATCCTTAATCATTAGCGCGAGTGGGGGGGCTTTCAGGGACAC
GCCTTTAGAACTCATTCCTATTCAAAACGCGCAAAACGCACTCAAGCACCCTAATTGGAGCATGGGATCT
AAAATCACCATTGATTCAGCGAGCATGGTCAATAAGCTTTTTGAAATCCTAGAAACCTATTGGCTTTTTG
GCGCGTCTTTAAAGATTGATGCGCTGATTGAAAGGAGTTCTATCGTGCATGCTTTGGTGGAGTTTGAAGA
TAACTCTATCATCGCGCATTTGGCAAGCGCGGACATGCAATTACCCATAAGCTATGCGATCGATCCGAAG
TTGGCCTCTTTGAGCGCGTCTATCAAGCCCCTAGATTTATACGCTTTAAGCGCGATTAAATTTGAACCCA
TTAGCATGGAGCGCTACACTTTGTGGCGTTATAAAGACTTGTTGTTGGAAAACCCAAAGCTTGGCGTGGT
GCTGAATGCGAGCAATGAAGTGGCGATGGAGAAGTTTTTAAATCAAGAGATCGCTTTTGGTGGGCTTATC
AAAACCATTTCTCAAGCCCTAGAATCATACGCTAAAATGCCTTTCAAACTCTCTAATTTAGATGAAGTGC
TAACACTAGATAAGGAAGTTAGGGAGCGCTTTGGAAGTGTAGCGAGAGTGTAGTATAATAAGATTTTGCT
TTTAGTAGCGTTTTATTTCAATCAGGAGTTTTTATGGGGTTAAAAAATAAAATCAAGGGTTTTATTAAAG
AGAGAATGCCTTTTGTGGTCAGATATGTTCGTAGTTTAAAAGGGTCCAAAAATATTTATGATGAAATCAA
TCATGAAATTAAGGAAATGTTAGAGGCTAAAAAACTTCATTCTCTTCAAGAAAAAGCTTTATTCAACCAT
GACCATCAAGAAAGCGTGTTTTTGGCTATCGCTTCTTTGAATAATGAAAGTTTCATTGAACGCAATAAGA
GTATTTATAAAAATAGTTCTCTTAATTATAATTATGGGGGGGGGGGCATTTAGAAGATAGGGTTATCCAT
CCCACTTTAACTCTGCCCAATCCCACGCATTTGGGTTATTTTGACTATGATAAAGAAAGTCAAAACCCTA
AAAGCCCTCTAAACCCATGGGCTTTTATTAGAGTCAAAAATGAAATCGTTACTTTAGAAGAGAATTTGTT
TTCTATGCTTCCTGCCATTCAAAGGGGGGTCATTGGTTTTAATGATTGCGATGATGGCTCTAAAGAAGTG
ATTTTAGAGTTTTGTAAAAAGTTCCCCTCATTTATCCCTATCAGCTATCCTTATGAAGTTATACTAAAGG
ATTGCTCGAGTTTGTGGCACCAGTTCTATCATTACTGTAATTATACGCTTTCTTTTATCCCTAAAAATGA
GTGGGTTATCAAAATTGATTGCGATCATATTTATGACGCTAAAAAACTTTATGAAAGTTTTTATATCCCT
AAGAGCATTAAAGAGGTTGTGATGTGTTCGCGCATTAATTTTGTGGTGCGAGATTTTGAAGTGTTTGTGC
GTAATGATGGGGATTTTGGGTTTTTAGACGCATGGGGAGATCATTGGTTATTTTATAACGATTGTGAGCC
TTTTGAAATTTGGCAATATAATGATGATTTTTATGAAATTTTAAAGCTTAAAGATAAACACCATATTAAG
GATAAAGAACTCACGCAATGGCACTTCCCTTTAGCTAAAAAGAGGCGAAACGCTATTGTTGATAATGATT
TAATCCCTTTAAAAGATTTTAAAAAGCACCATGCCGATTTGATAGGCACAAGGATTGAAGAAAGCATGCT
AGATGAAAAGAGAATTTTAGAAATGTATCAAAAATTCAATTTAGCGAAAGAATAGCTACAAGCATGTAGT
CTATTTCCTCACAAACTGCTTGTATAAAAATTCCTTTCTCCCTATGGCGATGATATGCCCGCGCATTTTG
TCATGCAAATCGCCTAAGAAAAAAGGGGTTTTTAAGGCGAGTTTAGGAATGTCTAGGGCATACACTTGAA
TCAAGTAATGGTGATCGCCATTAGGGGGCATGGGGCCGATATAGGTGCTGTTATTGAGATTGGAGCGTTG
TTTTTCGCTTTCATTGAGAGGAGAACGGATAAAGCCTTGAGTGAGCGAATTGACCCCTTGAATAATCCTT
TTATCCCTCATGGAAGCGTTTTCTTCTAAAACATTATAAGAAATATTGCCCACGACCCAATGGACAAACG
GCATGCCGCACACTTTTTGAGCGTCATGATCGATGAGTTCTAACGCATAGCTTTGAGCGCCTTCTACTTT
TTGCCATGAGATTTTAGGCGAATAAGTGGGTAAGCCGTTTGGATTGAGAAACCCTCTAGGAGCGTTACCG
CCAAATTTAGCGTCCAAATACCCTTGCGAATCGGTTTGAATCATTACTTCAAAAGTTTTCATTTTAACCC
TCTTTCTTTGAAATCATTTTGCGTTTTTTATTGTAGCATGATCATAAAAACACATCTTAATTTGGAGCAT
GGTATTAGAATAATCATTTTTAATGATTAAATAGCTATTTATTTTTAGTGGTTAGTATTGAACGCATGGA
AAGTAAAATAAATCGTTTGAGCGCCAAGATAGACGCACTATTGGAACAGCAAAAAAGAGTGATTTCTTTA
CTAGAAACTTATTTGAGCGTTTATCCCACCCAAGAGGCTTCAAATAAGTTTTTTAAAGGCGTTAGTCAAG
GGATGGAGTTAGCCCCAGAAATCGCGCAAGAAGATGAAGAAAAACGCCTTTATGTGTTGCAATATTTAAG
CCATGTGGATATTACTAAAAACAAGCAAGACTCCCAGCTCAAAAAAGATTGTTTGGAATTTATCCAAAGG
TTTAATGTCCCAAAGCCCATTATCGTTACCGCTCTTTATAACCTTAGGGGCATTAAGCCCACTAAAAAAG
AAGTGGCGAAGCAATTGCAAAAACTCTATGTGTGGGAAAAGCGTTACCAACAAGGGGGGATAGACGCTTT
AAAAGACAGGCGTGGGAGACCCCTTAAAAAACCTTAAGAGAGTTGGTAGCGGCTGTTGTTGGTTTTTGAT
AGGAGGATGTTCGCATTTCTCAAAATGTTTTCAAAAATTCATCTTATTTTTAAGTTAAAATTAAGAAAAT
ATCTTGTATTTAATCATAATTTAGACCTAGATAAGAAAATCTATGTAAAATTTTTAAGGAGAACACTCAT
TTGTTACAACGAATCTATTTAGACAATAACGCTACAACTAGGATTGACCCTAAAGTCAAAGAGATCATGG
ATCCTTTTTTAAGGGATCATTACGGGAATCCTAGCTCGTTGCACCAGTTTGGCACAGAAACCCACCCAGC
CATTGCAGAAGCGCTAGATAAGCTTTATAAGGGCATTAACGCTAGGGATATAGATGACGTGATCATCACT
TCTTGTGCGACAGAAAGCAATAATTGGGTTTTAAAGGGCGTGTATTTTGATGAATGCTTGAAAAAAGGCA
AAAACCATATTGTAACCACGGTTGCAGAGCATCCGGCGGTGCGATCCACTTGTAATTTTTTAGAAAGCTT
GGGGGTGGAGGTTACTTACTTGCCCATTAATGAGCATGGGAGTATCACCGCAGATCAAGTCAAAGAAGCG
ATCACAGAAAAAACCGCTTTAGTGAGCGTGATGTGGGCGAATAATGAAACCGGTCTCATTTTCCCTATTG
AAGAAATTGGGGCTATTTGTAAAGAAAAGGGCGTGTTGTTCCATACCGATGCGGTGCAAGCGATTGGTAA
AATCCCTGTAGATGTGTTAAAAGCGGATGTGGATTTCCTTTCTTTTAGCGCGCACAAGTTTCATGGGCCT
AAAGGCATTGGGGGGTTGTATATTAGAAGTGGGGTGGGATTGACCCCTCTTTTTCATGGCGGGGAGCATA
TGAATGGCAGGCGCAGCGGGACTTTGAATGTGCCTTATATCGTGGGCATGGGCGAAGCGATGAAATTAGC
CGTAGAGCATTTAGACTATGAAAAAGAAGTGGTAGGGAAATTGCGCGACAAATTAGAAGAAGCGCTTTTG
AAAATCCCTGATGTGATGGTGGTGGGGGATCGAATCCATCGTGTGCCTAACACGACTTTAATCAGCGTGA
GAGGGATTGAAGGAGAGGCCATGCTGTGGGATTTGAATCGCTCTAATATCGCCGCTTCCACAGGGAGCGC
GTGCGCGAGTGAGGATTTAGAGGCTAATCCTGTCATGGTGGCGATTGGAGCGAGTAAGGAATTAGCTCAT
ACCGCTATCAGGCTTTCATTGAGTCGTTTTAACACGGAAGCTGAAATTGATAAAACGATTGAAGTTTTCT
CTCAAGCGGCTACAAGGTTGAGAAACATTTCAAGCTCTTATTAAAAAGGATATAAAGGAATCAAAATGGC
AAAACATGATTTAGTGGGATCAGCCCTTTGGGATGCGTATTCTAAAGAAGTTCAAAGGCGCATGGATAAC
CCTACGCATTTAGGGGTCATCACCCAAGAGCAGGCTAAAGCTAAAAACGCTAAGCTCATTGTAGCAGATT
ATGGTGCAGAAGCATGCGGTGATGCGGTGAGGTTGTATTGGCTTGTAGATGAAAGCACGGACACTATTAT
TGATGCAAAGTTTAAAAGCTTTGGTTGCGGGACAGCGATCGCAAGCTCAGACATGATGGTGGAATTGTGT
TTGAATAAAAGAGTCCAAGATGCGGTAAAAATCACGAATTTAGATGTGGAAAGAGGCTTGAGAGACGAAC
CGGATACGCCGGCTGTCCCTGGGCAAAAAATGCACTGCTCGGTGATGGCGTATGATGTGATCAAAAAAGC
TGCCGGCATGTATTTGGGGAAAAACGCTGAAGATTTTGAAGAAGAAATCATCGTGTGCGAGTGCGCTAGG
GTGAGTTTAGGCACGATTAAAGAAGTGATTAGGCTCAATGATTTAAAAAGCGTTGAAGAAATCACTAACT
ACACCAAAGCCGGCGCTTTTTGTAAAAGCTGTGTGAGGCCTGGAGGGCATGAAAAAAGGGATTATTACTT
GGTGGATATTCTTAAAGAAGTGCGCGAAGAAATGGAAGCTGAAAAACTTAAAGCTACCGCTAACAAATCT
CAAAGTGGGGAATTGGCTTTTAAGGAAATGACTATGGTTCAAAAGATTAAAGCGGTGGATAAGGTCATTG
ATGAAAATATCCGCGCGATGCTTATGATGGATGGAGGGGATTTAGAGATTTTAGACATTAAAGAAAGCGA
TGATTACATTGATGTGTATATCCGCTACATGGGGGCATGCGATGGGTGTATGAGCGCGACTACTGGGACT
TTATTTGCCATTGAAAACGCCTTACAGGAATTATTGGATCGCAGTATCAGGGTGTTACCGATTTGATTTG
AACTTTTTAGGGGGTGGAGGTCTTTTTTAAACGAAGCGCTAATAAACTCACAATGAGGAATGATTAGCGC
TTGCAACATTATTCATTATACGCTACTTTTATGCTAATATGCTATTTTGAAGCGATTTGCGATGATGATT
GAAGGAACTTGATGGAAACGACAGAAAACACAGATGAAACTCGCTTAAGGGGAACTAAAAATAAACTAGG
GCGCAAACCAAAAGCAGACGCTAATAAAAAAACTCGCGCTGTAAGCTTGTATTTTTCTGATGAGCAATAC
CAAAAACTAGAGAAAATGGCTAACGAAGAAGAAGAAAGCGTGGGATCTTATATCAAACGCTATATTTTGA
AGGCTTTAAGAAAAATAGAGCAAAATGGCGCTTGATAACTTTTTAACTTGTTTTTTAGTTTAGCTCCACG
AGTTTTGCTACAGAATAAAACTAAAGCCCCATTTTTATCTAGTATTTAGCTGTGTGGTTTTAAAAAAGAG
AAATATTTTGGCTAAAAAAACTTCTTTATTTGAGTGTCAACATTGTGGTTTTACAAGCCCTAAGTGGCTA
GGCAAGTGCGTTCAATGCAACGCATGGGAAAGTTTTATAGAATTGAACCAAACCCAAAAGGAAGTTTTAA
ACACGCTTAAAAACCCGATCCCAAAAGGGCAAAAAAGCGTTTCTATCGCTGAAATTGAGCATGAAGAAGT
GATCAAATTTTCTTCCACTCAAAGCGAATTGGATATTGTTTTAGGTGGGGGGATTGCTAAAGGGGGGTTG
TATTTGGTGGGGGGGAGTCCTGGGGTGGGGAAATCCACTCTGCTTTTAAAAGTGGCTTCTGGCTTAGCCA
AAAACCAGCAAAAGGTTTTGTATGTGAGCGGAGAAGAGAGCTTGAGCCAGATTAAAATGCGCGCCACTAG
ATTGGATTGCATAGAAAAAGAATTGTATCTGCTCAATGAAATCAATTGGCCTGTGATTAAGGCGAATATT
GAAAGCGAAAATTATTTTGTTTGCGTGATTGATTCCATTCAAACGCTTTATTCGCCAGAGATTTCTTCAG
CGCCCGGCTCTATTTCGCAAGTGCGAGAGATCACTTTTGAGCTCATGCGTTTAGCCAAAACAAGAAATAT
TGCTGTTTTTATCATCGGTCATATCACTAAAGAAGGGAGCATCGCAGGGCCTAGAGTGTTAGAGCATATG
GTGGATAGCGTGCTGTATTTTGAAGGCGATCCCAGTAGGGAATTAAGGATTTTAAGGAGTTTTAAAAACC
GCTTTGGCCCTACGAGTGAAATCGGCTTGTTTGAAATGAAAGAGCAGGGTTTGGTGAGCGCTAAAGAAGC
TTCAAGTTTGTTTTTTTCTCAAGAAGAGCCTATGGAGGGGAGCGCGATCACCATCACTTTAGAAGGCTCA
AGGGCGTTGATTTTAGAGATTCAGGCGTTGGTGAGCGAGTGCAGTTTTGGAGCGCCCAAACGATTAGCGA
ACGGGTTTGACACCAACCGCCTTAACATGCTCATCGCTTTATTAGAAAAAAAGCTAGAAATCCCCTTAAA
CCGCCATGATGTGTTCATTAATGTGAGCGGAGGGATTAAGATTAGCGAGCCGGCTTGCGATTTAGCGGTC
ATTGCCAGTATCCTTTCAAGCTTTAAAAACAGAAAAATTGACAATAAAACGGCGTTTTTGGGTGAAGTGA
GTTTGAATGGCAGGATTTTAGAAGCCCCTAATTTGAACGCTAGATTGAAAGAAATGGAAAATTACGGCTT
TTTAAAAGCCATTTTGCCTAAAAAACCCAGCCAAAAAACCTCGATCAAATGCTATGAAGCCAATGCGGTG
GGCAAGATTGTTGAATGGATGTGATTGGAACTTTTGTTACCTAACAGAACAGAGCCTTATTGAAATTTAA
ACTCAATTTAAAGAGTAACTACCATTTTTTTTAGTTATAATAGCGGACACCATTAAAATTAAAACAAAGG
TTATTCAATGAAAGTATTATTTTACTTGAAACATTTTTATCTTTTTCTACTAATAGGAGCGTTTATGCAA
GCGAATGAAAGCATGGGATCTCAACACCAAAAAACCGATGAAAGAGTGATTTACTTGGCTGGGGGGTGCT
TTTGGGGGCTAGAGGCGTATATGGAGAGGATTTATGGCGTCATAGACGCAAGCTCAGGTTATGCTAACGG
CAAGACTTCAAGCACGAATTATGAAAAATTGCATGAGAGCGATCATGCTGAAAGCGTGAAAGTGGTTTAT
GATCCTAAAAAAATCAGTTTGGACAAGTTGTTGCGTTACTATTTTAAGGTGATTGATCCGGTGAGCGTGA
ATAAGCAGGGTAATGATGTGGGCAGGCAGTATCGCACAGGGATTTATTATGTTAATAGCGCGGATAAAGA
AGTGATAGATCACGCCTTAAAAGCGTTACAAAAAGAAGTGAAAGGCAAAATCGCTATTGAGGTGGAGCCT
TTAAAAAATTATGTGAGGGCTGAAGAGTATCACCAAGATTATTTGAAGAAAAATCCTGGTGGTTATTGCC
ATATTGATTTGAAAAAGGCGGATGAAGTGATTGTAGATAGCGATAAATACACCAAACCAAGCGATGAAGT
TTTAAAGAAAAAACTCACCAAACTCCAGTATGAGGTGACTCAAAACAAACACACTGAGAAACCCTTTGAA
AATGAGTATTACAACAAGGAAGAAGAGGGCATTTATGTGGATATTACCACAGGCGAGCCGTTATTTTCTT
CAGCGGATAAATACGACTCCGGTTGCGGGTGGCCAAGCTTTTCTAAGCCTATCAATAAAGATGTGGTGAA
ATACGAAGACGATGAGAGTCTTAATAGGAAACGCATTGAAGTGTTGAGCCGTATTGGTAAGGCGCATTTA
GGGCATGTGTTTAACGATGGGCCTAAAGAATTAGGGGGCTTAAGGTATTGCATCAACAGCGCGTCTTTAA
GATTTGTCCCCTTAAAAGACATGGAAAAAGAGGGCTATGGCGAGTTCATCCCTTATATCAAAAAGGGTGA
ATTGAAAAAATACATCCAGGATAAAAAAACGCATTAAGGGGTAATGACTAGCACCCCCTAATATGGGGGT
TTAAGCGTTATCTTAAAAACGCTAAAATCCGCTCGCTGATTTATTTTTAACTATTCTTATTCAAAAAACA
ACCCCTATACAAGCGCATGCGAGTAGGACTTAATGATAAGTGGGATAATCAAAAGCTAGAGAATAAGTGG
GTGATAAGCAGTTATGAAATTTATAATAGTGAGAGTGGGATACCATTCCGCCCTATAGCCCAATTACAAG
GAGTAGGTTTGGGAACCCCTAAACTTACAGCCTAATCCTACCACAAAAGCGCTAAAAACGCAAGAGCCCT
ATAAAATGGTTTTTATCCCTTAAAAGAAATGATTTAAAAAATAAATAGGGATAATTAAAACTTTTTTAAA
AAGCTATCCTTTGATTGAAATCAAGCTCTTTTGCTGATTGATCTTTAAAAATGCCCCTTGAAGCGTTTTT
AGATTTACCCCATAATGAGCTTGTGCAAAGTCGCTAAAATGCTTAAAGCATAAATGAGGAGCAACAGGAT
TTTATGCACCTTTTCATTAGCCAAAGCAATAAGCTTAATGCCAATGCCCACGCCTAAAAACGCTCCAATA
CCGGTAATCACCCCCGCTTGAACGCTTATATTATCAAGAACCTTCCCGTTATAAAGAGAAATGACCCCGG
ATAAAGAAGCGAACACCACAAAAAACAGCCCCAAAGGCACGATTTTTTTAGAATCGTATTTCAAGAAATA
GCCCAAAAACGGCACCATTAAAATCCCCCCACCCATGCCTAGCGGGATAGAAAAAATGCCGGTAACAAAA
CCGGCGAGCATCAAAACCCCATGCGTTCTGTCCATAGACACAAAAGGGAGCGGGCGCTTTTTTTCTGGCG
TTTTGTTATTCGCATGCAAATCAAAATGCATTTCTTCAAAATGTTCTGGCTTCTTGTTGTTAGAAAAAGC
GTATTTGATAAAGGTGTAGCACACCACCACCACAAACACCGCCATTAAAATCTTATCGTCAATGATTTTT
AAAATAAAGCTCCCTAAAATCGCCCCCATTAGCCCTCCAAACGCGGCAAATGAGCCTTCTTTCAAATCCA
ATAAACCCTTTTTGTAATTGATGATAGAGCCGACCACTGAAGAAAAAAGCATTTGCATGAGCGAAATACC
CACCGCATGGCTATAGCTAAAATGGGCAAAAATCGCGCTAGGGACGACAATCTCCCCCCCACCAATACCA
AAAAACCCGGCGGTGATGCCGGTGAATAGCCCCACAAGAGCCAAAATAAACGCTGTTGATTCTTCCATGA
AAAACTCCCTAAATTTTAAATTATTACTTTATCAAAAAAGAGTGATAATCTTTAAAAAATCTTTCTTTAA
TGATTACAAAAATAGGGTTTTGATTAGTTTTATAACTTGAGAGCGATTACAAAAAATAGGCCCTCTTTTT
AGTGCTTAATTTTAAAACGCCTTTAAGCGTTTTAAATAAGCCCCCCCTTTTTCAAGCCCCTTTTTTTAAA
GAGGGTTTAATAAGCAAAAACATAATTCAAATACACGCTATAGAGCCTTCTGTATTTGAGTTCAGCACCC
ATGAAAGAATAATAATCCGTGTTAATGGTAGGGATTTTCACGCCTAGTTCAATGCCATGCTGAGCCGCAT
GATCGCTGTCTTTTTTCTTTGCTCTAGCGAGATTCATTCTCAAGCCTAAATTGAATAAAAATTGGAAATT
CGCCGCATTCACTTTAGCGCTATAGATATTACCCACCATATTCAAATTCACAAATTCAGAATTAAGCCAC
GAAGTCCCAGCTAACGCAAAGCCGCCAAAAAGCCCCACGGAGAGCTTGTTATTCTTGCCTAAAAAGTTGG
TGTTTTTATCGTTGATGAAGTTATAGAGAGCGTCCATGCCCACCCCATAAGTCCAAACATCAGAAGCGGA
GTTGAAAAAGCTGGATTTGATGAACGCATGGTTGTAGTCAAAAAAGCCGTAATACCTTAACCCCCAATTC
CTTTTTTTACCAAAGAATTGTTTGTAACCCATTTGCACGCCGATCCCATTCATCGCGCCGTTATTGCTTT
GTGTGTCAATCACGCCAAAGCGCCTGAAAGGGTTTTTGCCCAATTCTTGCCTAATAGTTTGGAATTGGTT
GTATTTGCTTGAATCCAAAGAATAAGTGAGCAAACCTTCTGGGGAATTGGGGTTTTGAGTGGAATGCGTC
ATGTTTTGAAGAGATTTAGCGTTAGGCAAGCTAGAGATGCCGCTATTGATCGCTTTTTGGTCGTTGTTTA
AAGTGTTAAGAGCTCCTTTAAAATCCAAAATGGTTTGAGACAAAGCTTTATCTTGATTGACCTGGTTGCC
GTAATAAGCGGTGTGTTGCTCTAAAGAATTGAGAGTCTCTTTCACAAACGCGCAACCTGAACCATAAGTG
TTGTCGTTAATCACACCAGCCGATCCTGCGGTGCATTCTTCTAGATCTTGTTGGATAGGCCCTTGAATGC
TGTGGAAATTGTCCGCAACTTGTTGGGCTAAGCTTAAAATCTCTGCTTGAGCGTTCGCTCTATTGAGCAT
TTCTTGAGCGAACCCTTTGTCTTCAGAAGTGTAGGGGTTGAAATTGTCTGGTTGCGTGATTTGGGTGTTT
TCATTAGCGTTAAGCTGTTTGGTTTTTGCTAGGGCTGTTTGAGCGTTTTTAATCATCTCGTTAATTGCGT
TAAAACTCTCGCCAAAAATATCCACCACACTCCCAGTCTTACCGTGAAACCCCCATGCCCCACCGCCACC
ATTCACATGCGGGTTTTGGGTGGTAAGGACATTGATGATAGTAGCGGCTTGTTGCAAAAGGTTTTCAGCG
TCATTGACGCTGCTAATCTTTAGCTGGATTGGCATTGCATACCCGCCTGAATAATAATTGCCATTCCCAT
CGGGGTAAGTGTATTCTGTGGTAGGGTTTCTTGTGAAAGTTTGGTTGATATTGACTACCATATTTTTGGA
GCTATTCAAGGCAGGCATCCCACCTCCTTGGTTTTGGTTTAAAGCGGTTTGGATAGTTTGATAAGCGGTA
TTGAGAACTTGGTATTCACTGCTAGATAGGATACCATTTGGCCCTACATTGCTAGCTCCATTGCAAGTGG
TGGTGGTCGTTCCGCTATTAGTGTTGTAGCTGTAGTTTGGCGTGTTACTAAACGATCGAACGCCCCCATT
TTCTAAATGTTCTGTGCCAAGATTGGGGCCAGGACCACAGCTGATACCAAAGGCTATGACTTGCCACATG
CCAACAGCGGCATTGAGCGCTAAAGCCACGGCTTGATAGGCTGGGGAAGTGGTGGTAGCGCTAGTGAGGT
TGATCGCGCTTGAGCTTAAATTGTCAATCGCGCTTGTGATCGCGCTGGGCGTGCTGGCTAAATTGACTAA
GGAATTTAAGTAATTGTATTGGTTTAAAAGGTTGCTTAAGTTATCGTATTTGTCCGCAAGGTTTTGCAAC
GCTCCTGTGTTTTTCACCATTTGAGTGGCTTCACCGATTTGATAGCCCACACTCATATAAAATCCGTCAT
CTTCAGCCCTTGATAATGAGAGCATGAGAGAAAGAGAGAGCAAGAGAGATTTTTTGATTTTCATGTTTTC
TCCTTTTAATAGATTTTTCTTTCACATTCCCATGATAATCATGTTTATGAAAGTTCGCCATTTTACCATA
AAATGCTTATTCTTAACTTAAAATTTATATTTTGAAAAAAAAAAACAATTTTAAGTATTTTTTACAATAA
AATATTTAAGAGGGCTTAACGCTAAGAAAAATTTTATCTGGTTTGAAATTGGTTTTTAAACCTTTGGTTA
TAATGAAAGCGATTTGAATTGAAAAGAGTGGCATGTTTGAAAAGATACAAAAAGAATGGTTGAGCAACAT
TCAAAAGGATTTGTTGTCTGGTTTTGTGGTGGGGCTTTCTGTGATCCCAGAGACGGCCGGCTTTGCGATC
ATGGTGGGTTTAGATGTGGGCGTGGCGTTTTATACGACCTTTTACATGGCTTTTGTTTTGTCTTTTTTTG
GGGCTAGAAAGGCGATGATTAGCGCAGCGGCCGGCTCGGTGGCGCTCATTTTAGTGGGCGTGGTTAAAAA
CTATGGGCTTGAATACGCGGGCGTGGCGACTCTTATGGCAGGGGTGTTGCAAATTCTTTTAGGCTATTTG
AAAATAGGGAATCTTTTGAGGTTTATCCCTCAATCAGTGATGTATGGCTTTGTGAACGCGCTAGGCATTT
TGCTTTTAATGGAGCAATTCAAATTCCTTCAAAACCAAAATTTAGGGGTGTTTATCTTGCTTGTTATTGG
GATATTGATCATTTACCTCTTCCCCTTAATCACTAAAAAAATCCCCTCTAATCTGGTTTGTATCCTTATA
GTGAGCGCGATCGCTTTAATTTTTGATACGCATGCGCCGAATTTAGGGAGCATTGAGCAAGGGATTTCAG
GCTTTCATCCCATCATTATCCCAAAAAATTTGGATTTTAAAATTTTGATAGGATTGTTGCCTTACGCTCT
TTCTTTAGCGCTAGTAGGCACGATAGAAAGTTTATTGACCGCTAAAACTTTAGATGTGATTTTAAAAGAC
GGCGTGAGCGATAAAAACAAAGAAACTAAAGCTCAAGGCTTGGGGAATATCATCTCAGGGCTTTTGGGGG
GAATGACAGGGTGCGCTTTAGTGGGGCAGTCTATCATCAACGCAAAATCCGGGGCCAAAACCAGGCTTTC
TACTTTTTTTGCCGGCTTTTCTTTAATGGTGCTAATATTAGTGTTTAATGAATATGTGGTTAAGATCCCC
ATTGTGGCGGTTGTGGCGGTGATGGTGATGATTTCTTTCACCACTTTTAATTTCCAATCCGTTATGAACA
TTAAAAAAATCAAGCTCTATGACACGCTGAACATGCTCTTAGTCGTGGCAGTGGTTTTATACACGCATAA
TTTAGCGATAGGGGTTGTGGTGGGGGTGTTGGTCAATGCGTTATGGATCAAATCTAAAGGGATTGCGTGA
ATTTTTGCTATAAAAAAAGATGAGTTAAAAGTATGGCTCCAGATGTAGGATTCGAACCTACGACCAAGCG
GTTAACAGCCGCCTACTCTACCGCTGAGCTAATCTGGAATTTCGCTCAAAAAATAAAGAGAAATTTTAGT
GTGTTTTTTGTAAAAAGTCAAGTAAAATGATGCCGTTATGCATTGAGAGCCAAAAAATTGGCTTTGTCCT
CATTAATAATGAGAACCGATTCAATATCAATAGGCCAAAACATAATTGAAATACACGCTATAAAGTCTTC
GGTATGCTAATTTAGCGCCCATGAAAGAATAGTAATTCGTGTTGATGGTGGGGATTTTCACGCCTAATTC
AACGCCATGGTGAATCCCTTGAAGCCTTAAACCGGTATTGAATAAGAATTGGAAATTGGTGTTGTTGATT
TTAGCGCTGTAGATGCTAGTGGTGGTTTTTAAATTCACAAATTGCGAATTAAGCCATGTTGTGCCGGCTA
GAGCGATGCCTCCAAAAATGCCAAAAGAGATTTTGCGGTTTTGATTGGATCCGCCATTGATGAAATTCAA
TAAAAGATCACTGCCTGTGCCATAAGTGAAAACATTAGAAGCGGAGTTAAAAAAGCTGGATTTGATATAG
GCATGGTTGTAATCAAAAAAGGCATAATACCGGATCCCAAAAAATTTATTTTTCCCAAAGAATTGCTTAT
AGCCTAATTGCACGCCCACGCCATTCATCGCCCCGTTATTGCTTTGAGAGTTAATCAATCCCACGCTTCT
AAAAGGGTTATGGCCAAACTCTTTGGTGGTAGTTTGGAATTCAGAATATTGGGTTTGGTTGAGAGAATAA
CTATGGCTAGATCGGCTCACCAAACTTTGAAACCCTTTAGAACCGGGCGTTTTTTGAATGGTGTTATAGA
TGGTTGCTAAATTGTCCCCTTTGAGGTAAGAGATCGTGTCATTAATAACGCTTGATACTTGATTAAGGTT
TTTATTGAAATCAGCGTCGGTAAAGGTGTTTGATTGGTTTGGTTGGCTTGGGTCGGTTCTTCTAGATTGC
GCGGCGGCTTTTTTGGCGCTATCAATCATGCTGTTTATGGCGTTGAATGTGTTGCCAAAAATATTGCATG
CGTTCCCGCTTGCATTAATGCCCCATGGTTTGCCATTGCCCCCGTCTATTCCTGGGCATTGGTTTTGAAG
GGTGGTAATAATGGTGCTAGCTTGAGTTAAAAGCTGGTCATAGTCATTTCCAATCGTGAGATCATTGTTT
TTATTTTCTAGGGTATTTTGGAGCAATTGAGAAATCGCATTGATTTGGTTGTATTTATCAGTGGGTAGCG
TGCCACTAGCTAAATTAGAGGCTATTACTTGCCACATGGCTACCGCAGAGCTGAGCGCTGAGGATACGGC
TTGATTGGCGGTATTAGGGGTCGTTTTCAATCTGCTAGCGCTTTCTTTTAGATTATCAATCGCTTGAGTA
GTGCTTGAATCGGTGTTAGAGGCCGTTTGTTTGAGTTCGTTATAGCGGGTTAAAAGATTGTTCAAATTTT
CGTAAGCGTTGGAGACTTTTTGGATTTCGCCGGTGTTTTTCACTTGTTGAACCGCTTCGCCGATTTGATA
GCCCACGCTTAAAAAAACGCCGTCATTTTCAGCAAAGAGCGATGACGCCATAAGAGAAAGTAAAATCGTT
TTTTTCATAAAATGTTCCTTAAAGTAATGTTTTATTTGCAAAATCGTATCAAATTGAAACTTTATTTACA
ATGCGTTTAAATTATTCCATAAATTTATTGAATTTTTAATAAAATTGAGCAAAAATTATCAAATTTTGCT
TTTTTTTTGGATTTAAAAAAAGATTTTTGATAGTGAAAAATGTTTTGAGTGCTTTTTAAAATTTATCTCT
CAAGGAGATTGGGGCTAAAAATTTTCAAAGCGTTTTGCAAATCCTCTTTGGTGTCAATGCCCACGCTTTG
GCTTTGAACGATTTTCACTGCAATCTTTTTTTGGTAATACAAAGCCCTTAATTGCTCTAATTTTTCCAGT
TCCTCTAAAACGCAAGGTTTTAAAGCGCACAATTCTTCTAATATTTCTTTATTGTGGAAGCCATAAATAC
CGATATGCCCTAAAAGGGGGGTTTGGCGTTTCGCACCAGTATCTCGTAAAAAGGGGATAAGGGAGCGCGA
AAAATACAAGGCGTTATTTTGGCTATCTAAAACCACCTTGACTAAATTGGGGTTTTTGGCTTGCTCTTCA
TCAATGACTTTAGCGCAAGTCGCCATGAAAGGGGCGTTTTTGGTGGCTTCTAATAACGCTAAAATGACTT
CTTTTTCTAAAAAAGGCTCATCGCCTTGCAAATTTAAAACCCTTTCATCGTTTTTTAACCCTAAAATTTG
TGCCGCTTCCAAACAGCGTTCTGTGCCGCTATTATGGTGTTTGGAGGTTAGCACCGCTTTAATGTGGAAT
TTTTGGCATGTTTGCATGATGCTTTCATCATCGCAAGCGACCACGCATTCATCTACAAGATTCGCATTTT
TAGCGCAACGCACCACCATAGGCAAGCCAAAAATATCTTCTAGCGCTTTATTTTCAAAACGACTGGATTT
TAATCTAGCAGGAATGATAATCATCTTTAAACCTTTTTAAGCCTTATGAAAATAGGGAATTTTATGGTAT
TATACCCATTAAAAGCTTATTCCTTTATATTGTAAGGATTTAGGCTATTGAACTTTAGGAGTTTTAATGA
TATTAAGAGCGAGTGTGTTGAGCGCGTTACTTCTTGTAGGCTTAGGGGCAGCCCCTAAACATTCAGTTTC
AGCTAATGACAAACGGATGCAGGATAATTTAGTGAGCGTGATTGAAAAACAAACCAATAAAAAGGTGCGT
ATTTTAGAAATCAAACCTTTAAAATCCAGCCAGGATTTGAAAATGGTCGTTATTGAAGATCCGGACACTA
AATACAATATTCCGCTTGTAGTGAGTAAGGATGGTAATTTAGTCATAGGGCTTAGCAATATCTTTTTTAG
CAATAAAAGCGATGATGTGCAATTAGTCGCAGAAACCAATCAAAAAGTCCAAGCCCTTAACGCTACCCAG
CAAAATAGCGCGAAATTGAACGCTATTTTTAATGAAATACCGGCTGATTATGCGATAGAGTTGCCCTCTA
CTAACGCTAAAAATAAGGATAAAATCCTTTATATTGTTTCTGATCCCATGTGCCCGCATTGCCAAAAAGA
GCTCACTAAACTCAGGGATCACTTGAAAGAAAACACCGTGAGAATGGTTGTAGTGGGGTGGCTTGGGGTC
AATTCGGCTAAAAAAGCGGCTTTGATCCAAGAAGAAATGGCGAAAGCTAGGGCTAGGGGAGCGAGCGTGG
AAGATAAAATCTCTATCCTTGAAAAGATTTATTCCACCCAATACGATATTAACGATCAAAAAGAGCCTGA
AGATTTACGCACTAAAGTGGAAAATACCACTAAAAAGATTTTTGAATCTGGCATGATTAAGGGTGTGCCT
TTCTTATACCATTATAAGGCATGATATAAGGCTACTCTCATGAAAAAACCCTACAGAAAGATTTCTGATT
ATGCGATCGTGGGCGGTTTGAGCGCGTTAGTGATGGTGAGCATTGTGGGGTGTAAGAGCAATGCCGATGA
CAAACCAAAAGAGCAAAGCTCTCTGAGTCAAAGCGTTCAAAAAGGCGCGTTTGTGATTTTAGAAGAGCAA
AAGGATAAATCTTACAAGGTTGTTGAAGAATACCCCAGCTCAAGAACCCACATTGTAGTGCGCGATTTGC
AAGGCAATGAACGCGTGTTAAGCAATGAAGAGATTCAAAAGCTCATCAAAGAAGAAGAAGCCAAAATTGA
TAACGGCACGAGCAAGCTTGTCCAGCCTAATAACGGAGGTGGGAGTAATGAAAGCTCAGGCTTTGGCTTG
GGGAGTGCGATTTTAGGGAGCGCGGCGGGGGCGATTTTAGGGAGTTATATTGGCAATAAGCTTTTCAATA
ACCCTAATTATCAGCAAAACGCCCAACGGACCTACAAATCCCCACAAGCTTACCAACGCTCTCAAAATTC
CTTTTCTAAAAGCGCGCCCAGCGCTTCAAGCATGGGCGGAGCGAGTAAGGGACAGAGTGGGTTTTTTGGC
TCTAGTAGGCCTACTAGTTCGCCTGCGGTAAGCTCTGGGACAAGGGGCTTTAACTCATAATTTAATCTAT
TTTAAGGCTAAAAAATGCAAGTGATTCCTTTAAAACCTTTAGACAATAAGACCTTAGAAGAAATCGGCTT
AGATTGGCACACTAATGACGACATGTCATCTTATATCGCTGATGAAATGGTGGTTGTTTCTCAAAAAGAA
GCGGACGCTTATTATGACGCTTGTAATGAGCTTTATGACATGTTTGTAGAGACGGCCGAAGAGGCCATTC
AAAACGATCGCTTTTTTGAATTGGATATTCCTAACGCGCTCATTCCTATGATCAAACAGAGTTTTGAAGA
AGAAGTGCATTGGCATATTTACGGGCGTTTTGATTTAGCCGGGGGGCTTGATGGCAAGCCTATTAAATTA
TTGGAATTTAACGCTGATACCCCCACCATGCTCTATGAAACTGCGGTAATTCAATGGGCGTTACTCAAAG
CGAATGGCTATGATGAAAACAAGCAATTCAACAACCTTTATGAAGTGCTTGGCGAGAATTTTAAACGCAT
GGTAACTTTAGGCGAAGACACGAGCCGTTTTGAGGAAATGTATGAGGGGTGGAAAATCCTTTTTTCAAGC
GTTAGGGGGAATATTGAAGAAGAGTGCACCATGCGTTTTTTGCAAGACGCTGCTCAGAGCGTGGGGTTTG
AAACGGATTTTTCTTACATTGATGAGGTGGAATTTAATATAGAAGAGGGCGTGTTTAAAAACGGCTTGAA
TTATGAGTTTTTATTCAAACTGATCCCTTGGGAAAACATCGCTATTGATGAGCCAGAATTAGCCCTTTTG
ATGCAAGGCATGATGGAAAATAAAAACACGATTTTTTTAAACCCCGCTTACACGATCCTTTTCCAATCCA
AGCGTTTTTTAAAACTTTTATGGGACAGATACCCCAACCACCCCTTATTGTTAGAAACGAGCTATGAGCC
ATTATCCAATAAAAAGCAAATCAAAAAAGTGGCTTTTGGTAGGGAAGGGGCGAATAGCGAAATCTTTGAA
GCTTCCATGCAATCGCTTTTGAAAACGGACGGCGTTTATTCTAACCACAAGCCCGTTTATCAAGAGTTTT
ACGAGCTCAATTCGCATAACGGGTTGTATTATCAGCCGAATGTGTTTTTTGCTTATGAATCTTGCGCGCT
AGGGTTTAGAAAAGGGGGGTTGATCTTGGATAATTTTTCTAAATTCGTGAGCCACATGTTGCAATAATGA
CTGCAATGATGCGTTATTTTCACATTTATGCGACCACTTTTTTCTTCCCTTTGGCGCTTCTTTTTGCGGT
TAGCGGGCTTTCATTGCTCTTTGGGGTGCGCCAAGACACTGGCGCTAAGATCAAAGAGTGGGTTTTAGAA
AAATCCTTGAAAAAAGAAGAACGATTGGATTTTTTAAAAGACTTTCTAAAAGAAAACCATATCGCTATGC
CTAAAAAGATAGAGCCTAGAGAGCATAGGGGAGCGTTGGTTATTGGCACGCCTTTGTATGAAATCAACCT
TGAAACTAAAGGCGCTCAAACAAAAATCAAAACCATTGAAAGGGGCTTTTTAGGCGCGCTCATCATGCTG
CATAAGGCTAAGGTGGGCGTTGTGTTTAAGGCGCTTTTGGGGATTTTTTGCGTGTTTTTATTGTTGTTTT
ATTTGAGCGCGTTTTTAATGGTGGCTTTTAAGAACACTAAACGCATGTTTATAAGCGTTTTAATAGGGTT
CGTGGTGTTCTTTGGAGCGATCTATTGGTCTTTATAGGGCTTTAAAACAAAAGGTGATTTTCACAATCAA
AATAAAAGAGCTAAGCGAGTGATAGCTCTGGCGCTCTTATAGGGTTAGGGGGAGTTTTAGGGTTTGTAGG
GGAATATTTCCAAATGCCTCCTATCTCTTTATGAGTTTTAAAAATCCCATTTTTTAAAAAATTAAAGAAT
GTTAATGCTTAAATAAGCTTGTTCATACGGGAGCGAAAGCGGCACTAAAGGTATTTGAGATTTTCCCTAG
TCTGGTGAAAATTTGGGTTTCACTCTGTGTCCCTAATGGATTTTACAGAGTTTGATCTCTAACGCATTCG
CTCACGCATCATGCCTTTAAAGGCGTAACTCCTTTGTCCTAGATACGAATGTTATAAATTAGCAGCATTC
ATCACAAACGCTAAAGGTGTTTGGGTTTTCTGCTTGGGGGGGTTTTAAATTTTTCAATACCCCCTAAGTT
TAGTGAGGTTTTCGCATGCTTGTTTCATGCCCAGCTTACAGCCCTTGTCATAAATCATTATGGCGTTTTC
TTTATCTTTCATGTTGTAATACATGCCCGCTAGAGCGAAGCAACCCACTTCATCGCCCATATCGCAACCC
CTTTCATAATTATCAAGGGCTTTCCTCAAGTCTTTTGGAATAGCGTCCCCTTGGGAATACATAAAGCCCA
TCCTAGAGCAACTCACCGCACTCCCCATATCGCATGCTTGTTTGAAATAATTAAAAGCCTTTTGGGGATC
TTTTTTGACATACCTGCCTAACATATACATAGAGCCTAAACTCGCGCAACCACCAGAATTGTTTAATCCG
CAAGCTTTTTGCAAATAATCAAACGCCACTTCAAAATCTTCATCAAGCCCTGCATCGCCATTTTCAAACA
AACTCCCTAACGCGCGGCAAGCCTGCCCATCATCCAATCGGCACGCTTTCAAATAATAAATCACGGCTTT
ATGGTTGCTTTGTTTGACTTCTAAAAAGCCTTTTTCATAAGCCACGCCCAAAACATAACACCCCTTAGCC
ATATCAAAATTGCAGCTTTTTTGATAGTAGGTAACCGCTTGAGCGGCATTGCCTTTGATTTTTCGGTCAT
AAATAATGCCTAAATTGTAGCAACTCTCAGGGTGTTTTAAAACGCACGCCTTAGCATAAGCGTCAATGGC
CTCTTGATAATTTTGAGTCGTGCCTAACCCCTCATCATAAAGCCCCCCTAAACCAAAACACCCTTCCCTA
TCATCAGCCTGGCATGCGGTTTTATAATATTCTAGGGCTTTTTTATAATCTATTCTAGTGCCTTGCCCGT
TTTCATAAATGATTCCTAATTGCGTGCAACCTTCACTCACCCCATCGTTGCATGCTTTTTTAAAATAAGA
TGTGGCTTTAGAATAATTCCCGCTTTTATAGGCCCTTTCAGCAACCCCCAAAAAGCTATTGTCTTTTTTT
CCCCATAAATGGGCGTTCAAGCTCCAAAAAAATAACCCACAAACTAATATTTTTAAAATTTTGACACTCA
TTTTTACCTTCTTTTAAATTCTGATTTTTAGAACCCTTCTTTAATCAAAACAAAAAATGCAACACTCCAT
TTTAGCATAAATCAAGCGCTTTGATTAAGGCTTAAAAGGTTCCTTACGCTCTTCTTTATGCGCTAAAGAG
GTGATGTAAAGGTAAATCGCTTGGATTTCTTCTAAATTGAGATTGTATTTAGGCATCATGCCTTTGCCTA
AACTCAAGGCGTCTTTAAAGGTTTTAAAATCTAAATGGTTGATTTTAGGGGCGTAGAGGATTTTTTTTTC
GCCTTTTTCATAATAAAAAGTGATTTCTTGTTGTTCGCCTTTAATGCCATGGCATTTCGCGCACGCAACA
CCCCTAGGGTTTTTATAAAGAGCCATCCCGTATTCCAAATCAGAAATAAAATCCGCTTCTTTAGCGCTCA
AACTTAACCACCACAACAAAACCAGCGCGATAAACAAACGCATTAAAACAACTGCGCCTTTTCTAAAATC
TCTTTAGCCCCGCTTTGCAAAAACGCTTCTAAAAGTTCTTGAACCAGATCAAATGCCTTAGTTTTATCCC
CTTGTTTTTCTTTAGCGATGACTTCTTTCCCGTTAGGCAAGCCTAAAACCGCCTGGATTTTAACCCTATC
ACCCATTAAACTCGCATGCACGCCAATAGGGATCTGACACCCCCCATTAAGCCCTTTAACAAACGCCCTT
TCCAAATGGCAGCAAAACGCGCTTTCTTCATCGTTGAGTTTTTGAAGCGTAATAAAATGCTTGTGGTTTT
TGAGCATTTCCACCCCTAAAGCCCCCTGACCCATGCTGGGAATCATTTCTTCCACGCTAAAAGCCTTGCG
GTATTTCGCTCCTTGAATTTCTAGGCGGCACAACCCGGCTTCAGCCAAAATGATAGCGTCAAATTCTCCG
CATTCAAGCTTTTTCAAACGGGTTTGGACATTCCCCCTCAAGCTTTCTGTGTCCAAATCCTGGCGCTTCA
GTTTGAGTTGCATGGAGCGCCTTAAAGAAGTCGTGCCAACCTTTGCCCCTTTAGGCAAGCTCATCAAATC
AGGGAATTTCACGCTTAAAAAAGTGTCCCTCACATCAGCCCTTTTGGTGATGCATGCCAAGTCTAACCCC
TTTTCAAACACGACCGGCACATCTTTTAAAGAATGCACCGCCAGATCAATTTCGCCTTTTAAAAGCAATT
CTTCTAATTCCTTAGTGAATAGCCCCTTACCGCCAATCTTATTTAAAGGGGTGTCTAAGATTTTATCGCC
CTTAGTCTTAACGATTTGAATCTCGCTTTCTATAGAGCATTCTTTTTTCAGGCGTTCTTTAATGTGATTT
GCTTGCCATAAGGCTAATTCGCTCCCCCTAGAGCCAATCACTAAATTTCCCACTCACTCCCCCTTATTCG
CTCTCTAACATTTCTAAAATTTTTTCTTCTAATTCTGCGTCTTTAAGCGTTTGTTTTTCTAAATTAGCGC
GTTTGATGCATTCAAATTCTTTACTCTCTAAAGTTTGCTTCCCAACAATGAGCGCTAGTCGTTCCCCAAT
CAATTCAAAATCCCTCATCTTCGCCCCAAAACGCGCATCTCTGTCATCCAACAGCGCATCAACGCCCTTT
TGACGCAGCCTTTCATACGCTTCAAAAGCGAGTTTTTTTTGCGCTTCATCTTTCCAATTAGAAACCACGA
TCACCACATCAAAAGGAGCGGTATTTTTCGTCCATACACAGCCTAGATCATCGCTTTTTTGCTCTAAAAT
CGCGCTGAGCAATCGGCTAATGCCTATCCCATAGCACCCCATTTCAAAAAATCGCTCCTTACCATTCTTA
TCCAAGAAACTAGCCTTCAAGCTTTTAGCATAGACTTGGCCGAGTTTGAAAATATGCCCCACTTCCAAAC
TCTTATGGTATTTCAATTCTCCTTGACAATTAGGGCAATGATCGCTCTCTTTAACCTGGACAATATCCGC
ATAAACAAGATTTTCAAACCCTTTTAAATCCACGCCCACCGCATGAAAATCCTTTTCATTAGCCCCAACG
ATCAAGCAATCGCCCTCTTTTAAATCTTCATCAAAGATAATGTAAGAAACATGCTTTTTCAAGCCATAAG
GCCCTATAAAACCCGCTACTAATCCCACATTATCCAAATCTTTTTGACTCGCCTCTCTTAATTCTAAAGC
GCTCGCTCCTAAAAGATTCAAGGCGTTTAGGGCTTTAACTTCCTCTAAATTGTCATCGCCTCTGACAAAA
AAGCACGCTAGGGTTTCTTTATCTTTATGAATCACTTTTCTAACAAGCGCTTTTAAAACAAAATAAGGCT
CTGTTTTAAAAAACTCCGCCACGCTTTGTGCGCTGGTAGTATTAGGGGTAGGGAATTTCGCTAATTGCGC
TTTGGGGACATTTAAAGGCTCAGGCCTTTTAGAGCGTTTAGCGATTTCAATATTGGCGGCATAATCGCAA
TTTTTACACACCACGATCGTGTCTTCCCCGCATTCGGTTAAAACGACAAATTCCCTACTCTTACTCCCCC
CAATCGCCCCGCTATCCGCTTCCACAATGCGAAAATCCAAACTCAAATCGCTTAAAATCTCTTTATAAGC
GTTTTGCGTGTTTAAAAATTCCTTATCCAAGCTCTCAGCGTCTTCATGAAAGCTATAACCATCTTTCATG
ATAAATTCCCTCGCTCTCACTAACCCAAATCGTGGGCGGATTTCATCACGGAATTTCGTGTGGATTTGAT
AGAGATGGACGGGTAATTGCTTGTAGCTTTTAATGAAATTAGCGGCAATTTCGGTGATATTTTCTTCTAA
AGTGGGGCTTAAAACAAAATCATTGTCTTTTCGGTCCTTAAAAACCAATAATTCCTTGCCGTATTTATCC
AAACGGCCTGATTTTTCCCACAAACTCGCTAAAACGACAAAACTCATTAAAATATTTTGCGCCCCATGCT
CTTGCATGCGTTTGTGCGTGATGTTTTCTATCTTGTCTAGCACTTTTTTAGCTAAGGGCAAAAAATTATA
AATCCCGCTGCCTACTTGATAAATGTATCCTGCTTGAGCTAAGTGTTTATGGCTTTTTAACACGGCATCT
TTAGGGGGTTCTTTGAGAGTGGGGGCAAAGAGTTTTGAAAATAGCATGCATTATTCCTCGTAATATTCGC
ATTTATAGAGATTCAAATTCTGGGCATGATTAGCGCTAGATTTGTCTAAATTAAACAGGTTTTTAATCGC
GCCCACAAGCACATCGGATTCTTCTTTTTGAGCGTTCTTTTTTAAGGCGATGGTAGGGTGGTGCAAAAAG
GTATTGAAAGCGTTGTGCAAGATCTTTTCAATGTTGCTTTCGTATTCTTTAGGCACATAGCGTTTTTTAA
GCGCTTTTTGCAATTCTTTTTGGGCTGAAATCCTAGCCAATTCCCTTAAATCCTTAATCACAGGCTCTAC
TTCTAAACTTTGGATCCATCGGTAAAACTCCATTGTGGCAAGACCTACAATCTCATAAGCTTTCGTTCTG
CTTTCTTGCCGGTTTTCCACATTTTCTCTAACCATAGGCTCTAAATCATCCACGCTGTATAAGAAAATAT
TATCCAATACCGGCTTTTCAATATTCCGTGGCACGGCCAAATCAAACCAAAAACGCCTGAAAATCGTTTC
TTTTAACATGTCATTTTGCACGATAAAATGCGGCGAAGAAGTGGCGCAAAAAAGCAGTTGGTATTCATTG
ATATAAGCGTTTAAATTTTCTATATTTTGAAAGCTCACTTTTTTAGGTTCTTCTAATTCTTTGATGAAAT
CTTCAAATTTAGCCACATTACGCCCTACAATAAGCGCTTCAAATTGCTTGTTTAAAAGGTGCTTGATGAC
TAATTGAGCCATCTCGCCAAGCCCTATCACAAGGGCTTTTTTATCCTTAATCCTTTCTTTTTCAAAAATA
TTAAGCGCTTCTTTGACCGCCACTGAAGAAATAGAGACCCCTTGCTTAGAAATACCGGTTAAATTGCGCA
CTTTAGCGGCGCATTTGAAAGCAAAATGGAGCAATCGGGTTAAATCTTTGGAGCAAAATCTCTCTTCAAA
AGCGAATCTATAGGCGTTTTTCATCTGCCCTGTGATTTGAGTTTCCCCCACTACTAGGCTATCCAAACTG
CTGCACACGCTAAAGACATGATGGACTGCGCTTTCATCAGTGCTCATTAAAACGCATTTTTCTAAATCAG
ACACGCTCATTTTTTTATTTTGAGCCAAGATCTTTAATAACGCGCTTTTTTGCTCATTAGCGTGAGCGCC
GTGCTTTAGGCTCGCATAGATTTCAAAGCGATTGCATGTGGATAACACCATGCACTCTTTGATGTTGGGG
CAATGGTTTTTAATGGTTTGTAAAAATTCTTTAAGCGTTGCTGGTGAATTGATAGCGAGTTTTTCTCGCA
TTTCTAAACTCATGCTCTTATGCGTGAAGGCTAGGGTGAAATATTTTGACAAATGAGTCTCTAACTCCAT
TAAAAAGTCCTGTAAATGACATCTTGCGCTAGTTTTTCTAAAATCAAATTGTTTTCTTTTTTAATGGCTT
CAAGGGCCTTTTTAGAATAAACTTGAGCGGTTTTAAGGGTTTCTTCTATGATACCATATTGCTTGAATTT
TTCCTTAGTCCATTCTATGATTTCATCACTATCTTGTTTAAAATAAGAAATTAAAAGCCCTTGTTCATGC
TGATTTAATTTTTCATATAAAAGCAAGTAGGGTAAAGTGGTCTTGCCTTCTTTAAAATCGCTAAAATTGG
GCTTACCTAAAGTTTTGGCGTCTTGAGTGATGTCTAACAAATCATCAATGATTTGAAACGCCATGCCAAA
ATGCAATCCAAAATCCGCATACATTTTGGCGTTTTTATTTAAAAGAATCGCCATGCTCTTTAGGCTCGCT
TCTATGAAATGAGCGGTCTTGTCTTCTAAAATACGCCAGTATTTTTGTTTGTCGCTATTGAAACATTCCC
CCACAAACACATCTTCAATCTCGCCCCTAGAGAGCCTTAAAACCGCATTAGAGAGGGTTTGAGCGATGGA
TTCACCCATTTTAGAGAGTTCAAAAAAGGCTTTAGAGTAAAACACATCCCCAAGCATCACGGCGTTAAAA
TTACCAAAAAGAGCGTTAATGCTAGGGAGCTTTCGGCGCATGGTCGCCTTGTCAATCACATCATCATGCA
ATAAAGAAGCGGTCTGTATCATTTCTACAATCGCACACAAATTGAAGGCTTTATCCAATAAAATAGCGTC
TGTTTTTCCATTTAATAAAGCGAGCATGAGTTTGGAGCGTAGCATTTTTGAAGGGCCAATCTTAGAAAAC
AATTCATCGATAAAGGCGCTTTCTATTCCTTTGATCCAAGAAGCGATCTTGTTTTGAATGGCTTTGAGTT
GTTTTTCTTGCATGCAAATTCCTTAAGGCTCTTTAGGAGAAAAAACAAGGGGCATAAGGGCTAAAAGCCT
TAAAGCGGCTTTATCTTCTTTAAAACCTTTAAACACAAGCGACAGAGTGCTGTTAGAAGAAAATTTTTCT
TCAAAAACTTTGAGATTATAGGTGTTTCTCGCATGATCGGTGTATAAAATAAACTGGTAAGGGAAGTGGT
TAAAACGCATGTTGATGACTAAACCTTTATTTGCATATAGCGTCCAATAGAGCGTGATTTCTTTGGTTTG
TTCGTTTGAAGTGTCTTTGATAATCGCTTTAAACACTTCATCTTTTTTTAATTCTAGCGTTTTATCTATC
CCATAATCAAGCCCAAACGCCTTTAAAAAAAAGAGAAATATCAAGCCGTAGCGGATAAGCTCATTCATTC
CCGCTGAGAATATTCGCCATGGATTGGATCACAATGTCTGTTTTTTGGCTCTCTATTTTTTGTTGCAACT
CTTCATCAATTCTTAAAGCTTTAGCGAAAGATTCAAACTTTTCTTCTAAGTCTTCTTTTTCTATAAAAGT
TTCCAAGAGAGCCAGAAGCTCTAAAAGCCTTTCTAGCTCTTTTTTAGAAAGCTTTCTACTCGCATGAAAA
ATAATATCATTCCACTTGTCTAAGGGGTTTCCCTCAAAAATTTCAAGCTCGCTGTAATCTCTCATGCTGG
CTTCTTTTTGGTCGCTTAAGCCAAATGGGCTTGCAGCATCCAAATGGATTTTTGCAACTTGGCTAATTGA
TCGTCCGCATAAGTTACGGTGACTTTATCGCCTTCTTTTTCAGCGGTGTTAGAAAGCTCTTTAAATTCTT
TTTCTAGGTGTTTGTAATCGCCTAGAATTTCTTTAAAGATGTCTTTAGAGTGGAAGCTCGTTTTAGTTTC
TTCTTTAACACGAGTGAGCTTGATCGCTTCGGATAAAGTGACTAAGGGGTGGTGTCCTAATTGAACGATC
CTTTCAGCGAGATCATCAAACATGTCCGCAAACTCTTCATAAATTTCTTCAGTGGCTTTATGCACATTGA
AAAAATCGGTGCCTTTCACATTCCAATGGAAGTTATGCACTTTCATAAACAACACGATCGCATCCGCTTG
CAAATGTTTTAAAATTTCAAATGTTTTCATCAAAAGTCCTTTTTTAAAATTGTTTTAGGCTTTTATTTTC
ATAAAAACCTTGATCGCTATCCTACACCAAAAGAGTTAATGAAAATTTTTTTTGATCTTATTTTTGTCAA
ATATTGATAAGCCCTATTCAATTTAATATTATTTAATCTTTTTAAAATTTTGTTTTATAGTAAAACTCAT
TTTTAAGGGGAATAGTTATCCAAATCAAGAAGCGTTAAGAATCTTAATTTCAAAGATTTTTTCTTGATTT
TCTAATAGTGCAATGCTCCCTTCATGGGCTTTAACCACTTGTAAAGACAGGGCTAACCCTAAGCCATTAC
CCTTCAATTTAGTGGTTTCAAAAGGTTCAAATAAAGCGCTTTTGTTTTCCACTTCCTTGCCATTATCAAT
AATAGTGAAGACAATAAATTCATTTTGAATGAACGCTTCAACCTTCACTTGACCCTGCTCGCTCTCTTCT
AAGGCTTCAATCGCATCAATGGCGTTATATAGGAAATTTTGCAACACAATCCCCATTAAATCAAAGTCAA
AAAACCCTTCTTCATCGCTAAAATTAAAAAGAAAATCAATGTCTTTAGAGTAAGTGTAACAATTTAGGGC
TTCTTTGAGATCGCTCTCTAGCGTTTTCAAACTTTGCTTGGTGCGGTTGGCTTGAATGCCTTTAGAAAAA
AGCAAGGTGGCTTTAATGATTCTTTCTACGCGCCATAAAGCTTTTTGCAATTCCACAACAATGGGCTTAG
TCTTTTCGTTCGCATGCTTTAATAACACCGAAGCTAAAAGAGAGATAGAGCCTACAGGGTTTCTGATCTC
ATGGGCTAAATGCGCTGAGACTTTCCCCATAGAAGCGAGCCGCTCTTGGCGTTTTTGAGCGCTAATATCG
GTTGCGGTGATGATTTGCTTGCCTTGGATGCTGTTTTGCTGGACTAAATAGCTTTTATTTTCATGTTCAA
TTTCAGTGTTAAAATTTTCTAATTTAGCCTTATTGAACACCTCATGGCTTTGATTGGCTAAAGAATTTTT
ATAAAAAAAGCTCCCGTTTTCATTCACCACCCAAATGGCTTGCGGTAAAATCTCTATGACCCATTCATAA
AGGGCTTTATAATCCTTAAATTCTTTTTCTACCTTGTAGCTTTGTAAAATAAATTGGTTTAAAAGCCCTA
GCAATTCTTGCATGTCTTTTTTATTGGAAAAATTTTCTAATAAATCTTCGCTCTCTTTGGGTTTAAAATT
TTCTAATGAAATCACATTATCCTCTTTTTTTAACAACCCCTTGAAAGAAGAAGCCTTATAAGAGTGTTTC
AAATGGGAACGCTTTAAATAAGGGCGTTTTAAGCGCTTGGATTTTTTCATGGTTTTTGTTTTTCTTGCTC
TTTTAAGAAATTAAACAGCATTTCGCTATAGCCAAAATTCCCGCTCAATTCTTTAGAAAGGGTGTCCTTA
TACATGGAAGTGTAAATCTCATCGCCTGGGGCTTTAGGATACAAAGGGTTATCCATTTTCATAGCGCTAT
CTAGCATGAATTTTAAAAGCAACGCTTCAAAAGAATCGGTTTGTTCTTTGAGGAGCTTGTCGTTTTTATT
TTGAGCTAGCGTTTTTAATTTCTCTTCGCTCGCTAATTTAGAAACATTGTATTGCTCCAACATGGCTTTA
TTGTTGTTTATCATAGTATCTCCATTTCAGCGCTAATCGCGCCGCTTTTTTTTAGGGCTTGCAAGATTGA
AACCATCCCTTTAGTGCTCACGCCAATTTTTTGTAAGGCTTTTACCACCCCAGCAATGGTGATGTTTTTC
CCGTTAGAACTCAGCGTGTTATGAGCGGTGTCTAAGGACATGTTATTGTCTAAATCCTGCGCGTTTTTAG
AATTGTCTAAGGGCTCTTTAGTGATTTTAAGCGTGATGTCTTGGCTTGTAACCACTATAGGATGCACCAT
TATATCCACTCCTGAAACGATCGTGCCTGATTTTTCATCCACAATGATCTTATTTTTCGCGCTGTAATTG
ATAGGGATTTCTTGCACTAAGGCTAAAAACTCCACCATAGAAAAACGCTCTGGGCGAGTGATTTGAATGG
TTTTTGGATCTAATGCTATCGCTACTTTATTGCCAAACACCTTATTTAAAGTGTTTTGCACTTGGATAGC
GTTTTTAAAATTGGGGTTTTTTAGGCTTAAAACCATGGCGTTTTTATGGAACAAATCATACGAAACTTCC
CTTTCAATAGTCGCCCCATTGATGATATTGGCTGAGAGCAAGTTACTAGAATTACCCGAAGTGATAGCCC
CTTGAGCGAGGGCGTAAATATTCCCATCTACCGCATTTAAAGGGGTCATCACCAAAGTCCCTCCTTGAAT
GGATTTTGCATCCCCAATAGAAGAAATTTGAACATCAATTTTATCGCCCTGTCTTGCAAAGGGGGGTAAG
GAGGCAGTAATCATCACTGCAGCGACATTTTTAGATTTAATATCATCTGCAGAGATTTTGACATTCACGC
TCTCTAGCATGTTAGAAATGGATTGCATGGTGAATTTTGAGCCGGATTTATCCCCTGTGCCATTCAAGCC
AATCACAAGCCCATAACCAATCAGCTGGTTATCCCTTACGCCCACCACGCTCGCTATATCGCCTATTTTT
TCGGCCAAAAGCTTGTGAAAGGCTAATACAAAAATAAGCCATAAAAACACCCATTTCAATCAAACCCTTT
CTTATTCCCTAAATTCTGATTATTTTAGCATAAGCTTTTTATAAAAACTTTAAACCTAATTGAGCGCATT
TTTATGCTATACTCAAAAATCTTATAAACTTTAAATCAAAGATTTTAATTTTAGCCTTTTATTAGCTTTT
TATAAAGTTTCAAATTAAATTGAGGTATGAATCTCCCATGGAATTTAATCAACCACAACTCCCTACAGAA
ATTGATGATGACGCTTACCATAAGCCGAGTTTTAATGATTTGGGCTTAAAAGAATCGGTTTTAAAATCCG
TTTATGAAGCCGGTTTCACCTCCCCAAGCCCCATTCAAGAAAAGGCCATTCCGGCTGTTTTGCAAGGCCG
AGATGTCATCGCGCAAGCCCAAACAGGCACAGGAAAAACCGCCGCTTTCGCTCTGCCCATTATCAACAAC
CTTAAAAACAACCACACCATAGAGGCCTTAGTGATCACGCCCACTAGAGAATTAGCCATGCAAATTAGCG
ATGAGATTTTTAAATTGGGCAAACACACCAGGACTAAAACCGTGTGCGTGTATGGAGGCCAGAGCGTTAA
AAAGCAATGCGAATTTATTAAGAAAAACCCCCAAGTGATGATCGCTACACCAGGAAGGTTGCTAGATCAT
TTAAAAAACGAACGCATCCATAAATTTGTGCCTAAAGTGGTCGTTTTAGATGAAAGCGATGAAATGCTGG
ATATGGGGTTTTTAGACGATATTGAAGAGATTTTTGACTACCTCCCTAGCGAGGCGCAGATCTTGCTTTT
TTCAGCCACGATGCCAGAGCCGATTAAAAGACTGGCGGATAAGATTTTAGAAAACCCTATTAAAATCCAT
ATCGCCCCTTCTAATATCACTAACACTGACATCACCCAACGCTTTTATGTGATCAATGAGCATGAGAGGG
CTGAAGCAATCATGCGCCTTTTAGACACCCAAGCGCCCAAAAAAAGCATTGTTTTCACGCGCACCAAAAA
AGAAGCCGATGAATTGCACCAATTCCTTGCTTCTAAAAATTACAAAAGCACCGCCTTGCATGGGGATATG
GATCAAAGGGATCGGCGCACTTCTATCATGGCGTTTAAAAAAAATGACGCTGATGTGTTGGTGGCTACAG
ATGTGGCGAGCCGTGGGTTGGATATTAGCGGTGTAAGCCATGTGTTCAATTACCACTTGCCCCTAAATAC
AGAGAGCTATATCCATCGCATCGGGAGAACCGGGCGCGCGGGCAAAAAAGGCATGGCGATCACTTTAGTA
ACCCCATTAGAATACAAAGAGCTTTTACGCATGCAAAAAGAAATTGATTCAGAGATTGAACTTTTTGAAA
TCCCCACCATTAACGAAAATCAGATCATCAAAACCTTGCATGACGCTAAAGTGTCTGAAGGGATCATCAG
TCTTTATGAACAGCTTACCGAAATTTTTGAGCCGTCTCAATTGGTTTTAAAGCTTTTGAGTTTGCAGTTT
GAAACCAGCAAAATTGGCTTAAACCAGCAAGAAATTGATGCGATTCAAAACCCTAAAGAAAAAACGCCAA
AAACCCCTAACAAAAAAACGCACCAGCATGAGCAAGCGCGTTCTTTCAAAAAGGGTCAGCACAAAGACAG
ACACCCTAAAACAAACCACCATTCTAAAAAACCCAAACGCCGTTAAAATATTTAAAAAGGAAATTCATGC
CCATTGATTTGAACGAACATTTAAAAAAGAAAAATTCTCAAAGAGAAACCCCCACGCCTAATACGCCTAA
TGATGGGGGGCGTTTCATCCCGCCGTCTAATTCTTTTAATTCTAAAAAACTATCGGTTTTAATTGTCATT
GTCCTTTTAGGCGTTATCGCTTTTTTGGCCAAGCCTTTTGAAGTGATTAGCTCAGGAGAAATTGGCATTA
AAATCACCGCCGGGAAATACGAACCCACCCCCTTACAGCCAGGAATCCACTTTTTTGTGCCTATCATTCA
AGACATCCTCATTGTGGATACAAGGATTAGAAATATCAATTTTTCACGCACCGAAGACATGGGCGTGGCG
GGTAAAAACCAAGGGATTTTTAGAAACGACGCTATTAATGTGATGGATAGTAGGGGCTTGACCGTTTCTA
TTGAACTCACCGTGCAATACCGCCTAAACCCTCAAACCACCCCCCAAACGATCGCTACTTATGGCTTATC
TTGGGAGCAAAAAATCATCAACCCTGTGGTGCGCGATGTGGTGCGCTCTGTCGTGGGGCGCTACCCGGCT
GAAGATTTACCCATTAAGCGCAATGAAATCGCCGCTTTGATCAATAGCGGTATCAATAAAGAAGTTTCTA
AGCTCCCCAACACCCCTGTGGAATTAAGCTCTATCCAATTGCGAGAAATCGTCTTGCCCGCTAAGATTAA
AGAACAAATTGAAAAAGTCCAAATCGCGCGCCAAGAATCAGAAAGGGTGAAATACGAGGTGGAGCGCTCC
AAGCAAGAAGCTCAAAAACAAGCCGCTTTGGCTAAAGGGGAAGCGGACGCTAACAGGATTAAGGCTCAGG
GCGTGGCTGATGCGATCGTGATTGAGGCTAAGGCAAAATCTCAAGCTAATTTAAGCATTTCACAAAGCTT
GAGCGACAAGCTTTTAAGACTGCGCCAAATTGAAGTTCAAGGCCAGTTTAATGAAGCGTTAAAAACGAAT
AACAACGCTCAAATCATGCTCACTCCAGGCGGGGCTGTGCCTAATATTTGGATTGACACTAAAAGTAAGG
TTAAATCTAGTATTGCCGAGACTAAAGAGCCTTAAAAACGCATGGCGTCTCTTGCCTTTATCCAAGCTTT
TTTGGAGTCTTTTAAGGGCTTTTTAAGCCAAGCGACTTTAATTAGCGTTTTAATAGCGAGCGTTTTAATC
CTTTTTTGCGCGATTTTGCTCCTTTTGGCTTTGCTTTTAAGAAACCGCTTAGCTAGCTATATAGTGGCAG
TGGCTTTTTTGGGCGCGTTTTTAAGCATGCCTTTTGTTTTGAATGTTTTACTCACTCAAACGATTTACCC
CATAGAAACACGCATCTTACACGCTAACCCTTTAAGTTATAGCAACGCCTTTTCTTTGCAAGTGGGAGTC
AAAAACAATTCCAAATTTACTCTAAACAAATGCGTTTTACGCCTAGAAGTGCTTAAAAACCCTCACAATT
TTGTAGAAGAGCATGCGTTTAAATTGTTTGTCAAAAAAAGCTATGAAAAAACCTTTAAAGAAAAGATTTT
GCCTGAAGAATCCAAGGTCTTTTCATTCTTCATTGACAACTACCCTTATTTAAAAACAGCCCCCTATCAA
GTTTCTTTGTTTTGTTTGTAGAAAAGATAACACCCAAGATAACACCCATTAAAAAAGCGGTTAAAAACGC
TTAAAGGCATGAATTTAAAACAAAGCTTTAAAGCCTAGATTCCAATAAACGCTTCGTATAAGCGTGCTTA
GGGTTGTCAAATACCTCTTTAATAGTGCCTATTTCTACGACTTTCCCCTCACTTATCACTAACACCTTAT
CGCAAAACGCTTTGATCACATCCAAATCATGGCTGATAAACAAATAGCTCAAATCCTGCTTTTCTTGTAA
ATTTAAAAGCAATTCCAACACGCTTTTTTGAATGCTTTTATCTAAAGCAGAAGTGGGCTCATCTAAAAGA
ATGATTTTAGGTTTTAAAGCAATCGCTCTAGCGATCGCCACTCTTTGGCGCTCCCCACCGCTGAGTTCAT
AAGCGTAAAAGTTAAGCAATTCAGGGTTTAAACACACTTCTTCTAAACAAAGTTTTGCGAGATGGTGCCA
TTCTTCTTTGGAAGCTTTAGGGTAAGCAAAGCACAAAGCCTCTGTTAAAATGCTTTGAATGCTTAAGCGA
GGGTTTAATGATGCGTAAGGGTCTTGAAACACCATTTGCAAAATCTTGCGGTAGGGTTTGAACGCCTTAG
AATTTAAAAGCCCCACGCTTTGGCCTAAAATCTTTTCTTCTCCGCTATTTAAAGCGAGTTTTAAAAGCCC
TAACGCTAAAGAGCTTTTCCCGCTCCCGCTTTCGCCAATGATGCCGATGTTTTCTTTGGCTTTGAGGGAG
AAATTGACTGATGCGATAAGGGGCTTTTTTAAAGAAGGCCTAAAAAAGCGTTTTTGCAAGTAGTAAACGC
TAAAATCTTTCACCTCTAAAAGCGTCTCATCTAGCGCTTTTAAATTTTTAGCAGGCAAGTTTGAAGCTTG
AATCAAGAGTTTTGAATATTCGTGCTTGGGGTCATTAAAAAGCTCTTTAGTGGAATTGGTTTCTACTATC
TCGCCTTTTTTTAGCACATAAACCCTATCAGCCAAGCGTTTGACCGCTTTCAAATCATGGCTAATGAATA
AAAGGGCGATGTTTTTTTCCGCGCTCAATTGCTTGAGCAAGTCTAAAATCTGGTTTTGGATTTGCGCATC
TAATGCGGTGGTAGGCTCATCGCAAATGAGCAGTTTGGGTGCATTAATAATGCCCATAGCGATACACACC
CTTTGGCGCTGCCCTCCGCTCAATTCATAAGGGTAACGATTTAAAAATTTTTCATCTAATTGGACTTGTT
GCATGGCGTTTAAAACTTTTTCTTTAAGGAGCGTTTTAGAAGCGTTTTTATGGTGTAAAAAATAGGCTTC
ACTCATTTGCTTGCCGATTTTATGCAAGGGGTTTAGGCTGGATAGGGGGTCTTGAGCGATGTAGGCTATG
GCATTACCCCTTAAATGCTGCATAAACGCTTCGCTTTCTTTTAAAAGGTTGGTTGTTTCAAACAGCACCT
CCCCATTATGGGGCTTGAATCTAGGGTTTAAACGCATGATGATATTAGCGATAGAGCTTTTCCCGCTCCC
GCTCTCGCCCACGATCGCCACCCTTTCGCTAGGATTTAACGAAATATTGATGTTTTGGAGCGAAAAATGC
GCGTTTAAAACGCAGTTCAAGTTTTTGATTTCTAGCATGTAACCCCCTTATTTGAGCATGTTGGCGTTGA
AAGCATCGCGCACCCCTTCGCCAATGAACACCAAAACAGAAAGCAACAAGCTAATGGCTACAAACGCAAC
GATGGCTAAATGGGGCGTAGTGAGGTTATCCTTGCCTTGATTGACTAATTCGCCCAAACTCGCGCTCCCT
ATAGGCATGCCAAAGCCCAAGAAATCCAAAGACACTAAAGTGGAAATACTGGCCGCCATTAAAAACGGCA
CATAAGTGATCGTCGCTACTAAAGCGTTGGGTAACACATGGTAGAAAATGATTTTTAAATCATTCACCCC
AAGCGCTCTAGCGGCTTTGGTGTAGTCCATATTCCTTGCTTTTAAAAACTCCGTGCGCACGACTTGAGAA
AGCCCCATCCAGCTAAAGAGCAAGACTAAAAATAAAATGATCCAAAAATTAGAATTAAACGCGCTAGAAA
TCACAATGAGTAAAAAAAGCATGGGGATCGCGCTCCAGATCTCGCTCAACCTTTGCCCCACTAAATCTAC
TAACCCTCCATAATACCCCTGAAACGCTCCTAAACTCACGCCAATAAGAACGCTAAAAAGGGTGAGTAAA
ATCCCAAACACCAACGAAACACGATAGCCATAAACCAGTCTGGCTAACACATCTCTGGCTTGATCGTCTG
TGCCTAAAAGGTGTTTGAAGCTTGGGGGGGTGGGGGCAGGCGAGTCTAAATCCATAATGATCGTATCGTA
GCTATAAGGGATGAGCGCATGGATGATGAAAGCGTCTTTTAAAAGCGTGTTTTGCACATAAGGATCGTTA
TAGTCCGTAGGGGTGAAAAAATCGCCTCCAAACTCCACTTCCGCATAGTTTTTAAACATAGGGAAATACG
CCTTATTGTCTTTATAGATGAATAAAGGGCGATCATTGACCCACAAGGGGGCTAAAAGAGAAAGCGCTAA
TAAAGCGATAAAAAGATAGAGTGAAAACACCGCCCGCTTATTCTTTTTAAAACTAAGAATGCGCATTTTA
AACAAACTGCTCACGCTCAAACTCCCTTGATGAAAAACAATTCCTAAGATTATAATTAATTATGGGTAAT
ACTAGCAAGAAAACGGGTTTGATTCATAAAAAGAAAGAGAATAAGCGTAATAATGGTGGAGTGTAGGGGG
TTCGAACCCCTGACCTCAACGCTGCCAGCGTTGCGCTCTCCCAACTGAGCTAACACCCCAAAATTAAGCG
AGCATTATAACATTTTGCTTAAAAGATGTCAATTTGATGCTTTTTTGAAACGCTTAATAGCAAATTAAGA
ATGATTGTCTTAAAATTAGGGAGTTTCTTTTATGGATTAAGTAAAATCACTTATCAAAGCCAAAGCAAAA
AGGATATTTTTGAAAAACCACTCCTTTAAAAAAACGATCGCTCTTTCCTTACTGGTGGGCATGTCTTTGT
GTAACGCTGAAGAAGATGGGGCGTTTTTTGTCATAGATTATCAAACGAGTTTGGCCAGACAGGAATTGAA
AAATCCAGGCTTCACTCAAGCGCAAGAATTAAAGCAATTGATTAGAGATGGGGCTGTGAGGTTGCAAACT
TCTGCCATTCCCTTATCCTACTACTTGGATATTTTAGGGAATAAAACAAAAACTCTTTTGAGTGAAAGCA
TGAAAGACAATGCGCAACCATCGCAGCAAAACGGACAATCACACCAAGCATTAGTCAATTTAGAGCAATC
TCTAGGGATTTTAGGAAAGCTATTGGATCTATCCCAACAATACGCCAATCAGGGCGTCATTAAGCCTTTG
GTGATAGATGTGAAGGGCCAAGAAGTCGGTATCACTGATAGCATGCTCTCAGTGGCTCAAAACATCGTTT
TAGCTTTAGGGCAAGTGGATTTGAACAAAATCCAACAAAATAATAACGGACAGCTATACGAAAACATCAT
GAAAGTCATGCTTTTAGGTGCAGGCGGGACTAATGGAGCGTATAATGGCGTGACCGTGGGCGATATTGCC
ACAGGCATGCAAAATTTTTCTTCGCAAACGGGCTTGATAGGGGCTAATTCTACAATTGGCGAACTCAACG
CTTTGATTAATAGCGGGACTTCTTTAGCTAATGAGACTTTGGGGTTAGGGAGTTTTATTGCAAAAAATAT
CTGTAGCAGCACATCGTCTTGCTTTAGTGGGAGCCAGCTTATCTATAAGAAAGGGCTAGATAGATCCATA
AATATCATCCATGCGAGCTTGGATCAGTTTGAACATTCGGCTAGTTCTCTTTATAAGATTTCTTATATCC
CTAACCTCTTTTCGCTCAAAGATTACCAGTCAGCGAGCATGAACGGCTTTGGGGCTAAGATGGGTTATAA
ACAATTTTTCACCCATAAGAAAAATATTGGCTTAAGGTATTACGGGTTTTTGGATTATGGCTATGCGAAT
TTTGGCGATACGAATTTAAAAGTGGGAGCGAATCTTGTTACTTATGGGGTAGGAACGGATTTTTTATACA
ATGTGTATGAACGCTCTAGAAGGAGGGAAAGGACTACAATCGGTCTTTTCTTTGGCGCTCAAATCGCAGG
GCAAACTTGGAGCACTAATGTAACGAACTTGTTGAGCGGACAAAGGCCTGATGTCAAGTCCAGTTCGTTC
CAATTCTTGTTTGATTTGGGCGTGCGCACCAACTTTGCAAAAACCAATTTCAATAAGCACAGGCTAGACC
AAGGGATAGAATTTGGGGTGAAAATCCCTGTTATCGCTCATAAATATTTTGCAACCCAAGGCTCAAGCGC
GAGCTATATGAGGAATTTTAGCTTCTATGTGGGCTATTCAGTCGGTTTTTAAGGAAGGCTCTTGATGAAA
AATACCAATACAAAAGAGATAAAGAATACAAGAATGAAAAAAGGTTATAGTCAATACCACGCGCTCAAAA
AAGGGCTTTTAAAAACCGCTCTGCTTTTTAGCCTTCCTTTAAGCATGGCGTTAGCTGAAGATAATGGCTT
TTATATGGGAGTGGGCTATCAAATCGGCGGCGCACAACAAAACATCAATAATAAAGGCAGCACCCTAAGG
AATAATGTCATTGATGATTTCCGCCAAGTGGGCGTGGGTATGGCAGGGAGTAATGGGCTTTTAGCTTTAG
CGACAAACACGACCATGAACGCTCTTTTAGGGATAGGCAATCAAATTGTCAATACTAATACAACTGTTGG
CAACAACAACCTAGAATTAACCCAGTTTAAAAAAATACTCCCCCAAATTGAGCAACGCTTTGAGACGAAT
AAAAACGCTTATAGCGTTCAAGCTTTGCAAGTGTATTTGAGTAACGTGCTTTATAACTTGGTTAATAATA
GTAATAATGGCGGTAATAATGGAGTAGCTCCTGAATATGTAGGGATTATAAAAGTTCTCTATGGTTCTCA
AAATGAATTCAGTCTCTTAGCCACGGAGAGTGTGGCGCTTTTAAACGCGCTTACAAGGGTGAATCTGAAT
AGCAATTCGGTGTTTTTAAAAGGGCTTTTAGCCCAAATGCAGCTTTTTAATGACACTTCTTCAGCAAAGC
TAGGCCAGATCGCAGAAAGCTTGAAGAATGGTGGTGCAGGATCAATGCTCCAAAAGGATGTGAAAACCAT
CTCGGATCGAATCGCTACTTACCAAGAGAATCTAAAACAACTAGGAGGAATGCTGAATAATTACGATGAG
CCCTACTTGCCCCAATTTGGGCCAGGCAAAAGCTCTCAGCATGGGGTTATTAATGGCTTTGGCATTCAAA
TGGGCTATAAGCAATTTTTTGGGAGCAAGAGGAATATAGGCTTACGGTATTACGCTTTCTTTGATTATGG
CTTTACGCAATTGGGCAGTCTTAGCAGCGCTGTTAAAGCGAATATCTTTACTTATGGCGCTGGCACAGAT
TTTTTATGGAATATCTTTAGAAGGGTTTTTAGCGATCAGTCCTTGAATGTGGGGGTGTTTGGGGGCATTC
AAATAGCGGGTAACACTTGGGATAGCTCTTTAAGAGGTCAAATTGAAAACTCGTTTAAAAAATACCCCAC
TCCCACGAATTTCCAATTTTTATTTAATTTGGGTTTAAGGGCTCATTTTGCCAGCACCATGCACCGCCGG
TTTTTGAGCGCGTCTCAAAGCATTCAGCATGGGATGGAATTTGGCGTGAAAATCCCGGCTATCAATCAAA
GGTATTTGAGAGCGAATGGGGCTGATGTGGATTACAGGCGTTTGTATGCGTTCTATATCAATTACACGAT
AGGTTTTTAAGCTCTTTTTAGGGCTTATAAAGAGGCTCTTTACTTTTTTTTGGTATTCTAACAAGCTTTT
AAACAATCCAATCTACTTTGTTTTAAGGATAATATTTTATGGCAGATGTCGTTGTGGGGATCCAGTGGGG
AGATGAGGGGAAAGGAAAAATTGTTGATAGGATCGCTAAAGATTATGACTTTGTGGTGCGCTATCAAGGC
GGGCATAATGCCGGGCATACCATTGTGCATAAGGGGGTTAAGCATTCTTTGCATTTAATGCCCTCAGGGG
TTTTATACCCCAAATGCAAGAACATCATTTCTAGTGCGGTGGTCGTGAGCATTAAGGATTTGTGCGAAGA
AATCAGCGCGTTTGAGGATTTAGAAAATCGTTTGTTCATCAGCGACAGAGCCCATGTGATCTTGCCTTAT
CATGCCAAAAAAGACGCTTTTAAAGAAAAATCTCAAAACATCGGCACGACTAAAAAAGGCATAGGCCCTT
GCTATGAGGATAAAATGGCAAGGAGCGGGATAAGAATGGGGGATTTATTAGACGATAAGATCTTAGAAGA
AAGGCTAAACGCTCATTTCAAAGCCATTGAGCCTTTTAAAGAAGCGTATGATTTGGGCGAGAATTACGAA
GAAGATTTGAGAGAGTATTTTAAAACTTATACTCCAAAAATCCGCCCCTTTATCCAAGACACCACAAGCA
TGCTGATAGAAGCGAATAAAAAGGGTGCAAAAATTCTATTAGAAGGGGCGCAAGGCACGCTTTTAGACAT
TGATTTAGGGACTTACCCTTTTGTAACAAGCTCTAACACCACGAGCGCTAGTGCATGCGTGAGCACCGGC
TTAAACCCTAAAGCGATCAATGAAGTCATAGGCATCACAAAAGCGTATTCTACTCGTGTGGGTAATGGGC
CTTTCCCTAGCGAAGACACTACACCCATGGGCGATCATTTAAGGACTAAGGGCGCAGAGTTTGGCACGAC
AACCAAGCGCCCAAGGCGTTGCGGGTGGCTGGATTTGGTGGCTTTAAAATACGCTTGCGCTTTGAATGGT
TGCACGCAATTAGCTTTAATGAAATTAGATGTTTTGGATGGGATTGATGCGATTAAGGTGTGCGTGGCTT
ATGAAAGAAAGGGCGAAAGATTAGAGGCTTTCCCTAGCGATTTGAAAGATTGCACGCCGATCTATCAAAC
TTTTAAAGGCTGGGAAAAAAGCGTGGGCGTGAGAAAATTAGACGATTTAGAGCCAAACGCTAGAGAGTAT
ATCCGTTTTATTGAAAAAGAAGTGGGGGTAAAAATCCGCCTTATTTCTACAAGCCCTGAAAGAGAAGACA
CGATCTTTCTATGAAAAAATTCGCTTCTGTATTGGTGCAATTAAAAACCCTTGCGTTAGAAAAAATAGAA
CAAAAGCTTGAAAGCAAGCGTTTAGAATGGCAGCAAAATGAGCGAGAAATTTTGGACAAACAAGCCCAAC
TGAGCGCGTTTAAAAACCCTGAATTGGGGGGAATGAGCCTTTTTTTACAAACCCAGCAATTAAAAAGCGC
TCTAAGAATGGAGATAGAATATTACCAACAAGAAAGCGAGAATTTAATTAAGGATTTAAAAATTTTAGAA
AAAGAGTATCTTTTGGCTAACCAGGAATTAGAAAAAGCTAAAATCATTTTAGAAAATGAAAAGCGAAAAG
AAAAGGAAATTTTGGAAAAAAAAGAGCAGGCTCTTTTAGACGAAAACGCCATGATTTTACACTGGCAAAA
AGGGGGCTTGCATGCGTAAGATCTTGTTAATGGGCTTGATTCTTCAAGCGCTCTTTAGCGAAGAAGCCGC
GCAAGAATTGTTGCAATGCTCTGCGATTTTTGAATCTAAAAAAGCCGAATTAAAAGACGATTTGCGCCAA
TTGAGCGAAAAAGAGCAGTCTTTAAGGATCTTGCAAACCGAAAACGCCCGCCTTTTAGATGAAAAAACCG
ATCTGTTGAACCAAAAAGAAAAAGAAGTGGAAGAAAAACTGAAAAATTTAGCCGCTAAAGAAGAAGCCTT
TAAAACCTTACAAGCTGAAGAAAAAAAACGCCTTAAAAATTTGATAGAAGAAAACGAAGGCATTTTAAGA
GGAATCAAGCAGGCTAAAGATAGCAAGATTGGCGAGACTTATTCTAAAATGAAAGATTCTAAATCGGCTC
TGATTTTAGAAAATTTACCCACTCAAAACGCCCTAGAAATTTTAATGGCGCTAAAACCCCAAGAACTCGG
TAAAATTTTAGCCAAAATGGATCCTAAAAAAGCGGCGGCTTTGACAGAGTTGTGGCAAAAACCCCCAAAA
GAAAATAAAGAAAATAAAGAAAGCCAAAAAACCACAGATCCCACGCCCCCCACACCACCCAAAGAGCCGA
CTATAAAAGATCCTAACACCAAAGAGCCAACAGGGGTATGATGTTCATTGTAGCGGTTTTAATGCTGGCG
TTTTTAATCTTTGTCCATGAATTAGGGCATTTCACTATCGCTAGGATTTGTGGGGTGAAGGTAGAAGTCT
TTAGCATTGGTTTTGGTAAAAAACTCTGTTTTTTTAAGCTTTTTGGCACGCAATTCGCTTTGTCTTTGAT
CCCGCTTGGGGGCTATGTGAAATTAAAGGGCATGGATAAAGAAGAAAATGAAACGAATGAAAGCGCGAAT
GATAGCTATGTGCAAAAAAGCCCTTTCCAAAAGCTATGGATACTATTTGGAGGGGCGTTTTTTAATTTTC
TTTTTGCGATTTTAGTGTATTTTTTTCTGGCATTGGGTGGGGAAAAAGTCTTACTGCCCGTTATTGGCGA
TTTAGAAAAAAACGCGCTAGAAGCCGGGCTATTAAAGGGGGATAAAATCCTTTCTATCAACCACAAAAAA
ATAGCGAGTTTTAGAGAGATTAGAAGCGTAGTGGCGCATGCTAAGGGCGAGTTGGTTTTAGAAATAGAGC
GCAACCATCAGATTTTAGAAAAACGACTGACCCCTAAAATCGTGGCGATAATAAGCGATTCTAACGATCC
TAATGAAATCATCAAATATAAAGTAATAGGCATCAAGCCGGACATGCAAAAAACAGGCGTTGTCTCTTAT
TCCTTGTTTCAAGCGTTTGAAAAGGCCTTGAGTCGGTTTAAAGAGGGCGTTGTTTTGATTGCGGATTCTT
TAAGGCGTTTGATTACAGGGAGCGCTTCAGTTAAAGAATTGAGCGGGGTGGTAGGCATTGTGGGAGCGTT
AAGCCATGCGAGTAGTGTGAGCATGCTTTTGTTGTTTGGGGCGTTTTTGTCTATCAATTTAGGGATTTTA
AATTTATTACCCATTCCAGCGCTAGATGGGGCGCAAATGTTAGGGGTTGTTTTTAAATATATTTTTAAGA
TCACTTTGCCGGCGTTTATGCAAAATGCGTTGTGGCTAGCGGGTGTGGGGTTTTTGGTTTTTATCATGTT
TTTAGGGCTTTTCAACGATCTCACTCGTTTGCTATAAAAGGGGGAGTTGGTGGATGTATTGAGCGTGAGC
GAAATCAATGCGCAAATCAAAGCCCTTTTAGAAGCGACTTTTTTGCAAGTTAGGGTTCAAGGGGAAGTGA
GTAATTTAACGATCCATAAGGTGAGCGGCCATGCGTATTTTTCGCTCAAAGATAGCCAGTCAGTCATCAG
ATGCGTGCTGTTTAAAGGGAACGCTAACAGGCTCAAATTCGCTTTAAAAGAAGGGCAGGAAGTGGTTGTT
TTTGGGGGCATTAGCGCGTATGTTCCAAGGGGGGATTATCAAATCAATTGCTTTGAAATAGAGCCTAAAG
ATATAGGTTCATTAACCCTAGCTTTAGAGCAATTGAAAGAAAAATTACGCCTTAAGGGCTATTTTGATAA
AGCCAATAAATTACCCAAACCGCATTTTCCTAAACGAGTGGCAGTCATCACTTCTCAAAATTCAGCCGCT
TGGGCGGACATGAAAAAGATCGCTTCCAAACGATGGCCGATGTGCGAATTGGTTTGCATCAATGCGTTAA
TGCAAGGGGAGGGCTGCGTTCAAAGCGTGGTGGAGAGCATCGCTTATGCGGATAGCTTTCATGACACAAA
AAACGCTTTTGATGCGATTGTGGTGGCTAGGGGTGGGGGGAGCATGGAGGATTTGTATTCTTTCAATGAT
GAGAAAATCGCTGATGCATTGCATTTGGCTAAAACTTTCAGCATGTCAGCTATTGGGCATGAGAGCGATT
TTTTATTGAGCGATTTGGTAGCGGATTTAAGGGCTTCTACGCCTTCAAACGCGATGGAGATTTTACTCCC
TAGCAGCGATGAATGGTTGCAAAGACTTGATGGGTTTAATTTGAAATTGCACCGCTCTTTTAAAATTTTG
CTCCATCAAAAAAAGGCGCATTTAGAGCATTTAGAGGCTTCTTTAAAACGATTGAGTTTTGAAAACAAAC
ACCATTTAAACGCTTTAAAACTAGAAAAACTAAAAATCGCCCTAGAAAATAAAACCCTAGAATTTTTACG
CTTTAAAAAAACGCTTTTAGAAAAAATCTCTACTCAAACATTAACAAGCCCTTTTTTACAAACTAAAACA
GAGCGATTGAACGCACTAGAAAACGCCCTTAAACTCGCTCATGCAAATTTGAAATTGCCCCAATTTGGGG
CGTTTGTGAGCAAAAATAACCAAGCGATAGAATTAGAGACATTAAAAAGGGGCGATAAAATTGAATTGAG
TAATGAAAAAGCCAGAGCGAGCGCTGAAATTTTAAGCGTGGATAGGGTGTAGGGGTTTGAAAAAATTTGC
TTCTTAAAACTTTGTTTTATCGTTTTAGACTTGTTCTATAGTAAAACTCTTAAGAGAATAGAAGGTATTT
TGAAATAACTCTTTTCTTTAATCTCCTATATAGAGCCAAAGGGATTTTTAAACACCAGCCATTGTCAAAA
AGTTTTGTATTATAATTTGATTGATTCCTATTGATTAAGGTGTTTGAATTGAGTTTGGCCGACATTATTT
TAGAGCGTTTTAAAGATTTTATGAGAGAACAGCCTGAGCCTTACAAGTTTTTACAGGTTTTTTATGCGCA
AGAAAAAGAACGCTTTTTAAATGATAAAATGAACGATTATATTAAGCAAAATAAAAGCAAGGAAGAGGCT
AGTATTTTGGCCAGACAAGGCTTTGTGAGCGCCATAGGAAGGGTGTTAGAAAAAATCACAGAACTTTTAT
TAAAAGATTTTTGTATTAAAAACAATGTAAAAATGACGAACGATAAAGTCTTAAGAGCTAAACGCATTAA
TGGCGAGCTGGATAGAGTCAAACGGGCTTTATTGGTGCATTTTGGAGGATATAGCGTTTTGCCAGATATT
GTTCTTTATCAAACCAACAAGGATAATGTCAAAATCCTAGCGATCTTGTCGGTAAAAAATTCGTTCAGAG
AGCGTTTCACAGAAACGCCTTATTGGAAATTAAAACTCTTACAATCGCCTATAACTTCTCACATTAAAGT
TTTTATGATAACACCGGATAACGATGGTGAAATCAGCTTTAAAGACAAACCTAAAAAAGCCAGGATCGTC
ATGGAGCATGAATTAGATGGCCTCTATTTGGCCAAAAGCCATTTTGATCAAAGCTCTAAAATTAAGGGTA
TAGAAAACTTGTTAGAAGATTTAAAAAGGCTTTTATGAAACCTTATTTCAGTTTGGAAAAATTGGATTTA
TACCATGGCGATGTCAGCGTTTTAGAGACTTTTGAAAAAGGTTTTTATGATTTGTGTGTTACTTCACCGC
CCTATAATTTGAGTATTGAATATCAAGGGAGTAATGATTTTAGGGCTTATGATGACTATTTAAATTGGTG
CAAGAATTGGCTTAAAAATTGCTATTTTTGGGGCAAGGAGCAGGCGAGATTGTGCTTGAATGTCTCTTTA
GACACGAATAAACATGGCAAGCAAAGTTTGGGGGCAGATATTATCGCAATAGCTAAAGAATGCGGTTGGA
AATACCAAAATACGATTATTTGGAATGAAAGCAATATCTCAAGACGCACGGCTTGGGGGAGTTGGCTGCA
AGCTAGCGCGCCTTATGCTATCGCTCCTGTGGAGTTGATCGTTGTTTTTTATAAAAACGAATACAAGCGC
CAAAAGCAAACTTCTACAATCAGTAAAGAGGAATTTTTGCTCTACACGAACGGGCTATGGAGTTTTAGCG
GCGAATCTAAAAAGCGCTCAAAACACCCAGCCCCATTCCCAAGGGAATTACCCAGGCGTTGCATTAAATT
GTTTTCTTTTTTGGAAGACACGATTTTTGATCCTTTTAGCGGATCTGGCACGACTATTTTAGAGGCAAAC
GCTTTAGGGCGTTTTAGCGTGGGTTTAGAGATTGAAAAAGAATATTGCGAGTTGTCTAAAAAGCGTATTT
TGGAGAGTTTGTCATTAGTGTGAGCGTTTTAAAAACCTTTGAGGGTTAAAATAGTGTAAAATAGTAAAGA
TTTTAAAACTCAAAAAGGATTGATAATGAATTTATTTGAAAAAATGACTGACCAATTGCATGAAACTTTA
GACAGCGCGCTCGCTCTAGCTTTACACCATAAAAACGCTGAAGTAACGCCCTTGCACATGCTTTTTGTCA
TGCTCAATAACTCCCAAGGCATCCTCATTCAAGCCTTACAAAAAATGTCTGTGGATATTCAAGCCTTAAG
GATTAGCGTTCAAAGCGAGTTGGATAAGTTTGCTAAAGTTTCACAAATCAACAAGCAAAATATCCAGTTA
AACCAAGCTCTAATCCAAAGTTTAGAAAACGCTCAAGGCTTGATGGCTAAAACGGGCGACTCTTTTATCG
CTACAGATGTGTATCTTTTGGCGAACATGAGCCTTTTTGAAAGCGTTCTAAAACCTTATTTAGACATTAA
GCAATTGCAAAAAACTTTAGAGTCTTTGAGAAAAGGCGCGACTATCCAAAGTAAAAACGATGATTCCAAT
TTGGAAAGTTTGGAAAAATTTGGCATTGATTTGACGCAAAAAGCCTTAGAAAATAAGCTCGATCCGGTGA
TTGGGAGGGATGAAGAAATCATTCGCATGATGCAAATTTTGATAAGAAAAACAAAAAATAACCCTATTTT
ACTAGGTGAGCCTGGAGTGGGGAAAACGGCGGTTGTGGAGGGTTTGGCTCAACGCATTGTGAATAAGGAA
GTGCCTAAAACGCTTTTAAACAAACGAGTCGTCGCTTTAGATTTAAGCTTATTGGTGGCTGGAGCCAAAT
ACAGAGGCGAGTTTGAAGAGCGTTTGAAAAAGGTGATTGAAGAAGTTAAAAAAAGCGCGAATGTGATTTT
ATTCATTGATGAAATCCACACGATCGTAGGGGCTGGGGCTAGTGAGGGGGGCATGGATGCGGCTAATATT
TTAAAACCCGCGCTCGCTAGGGGGGAATTGCACACGATTGGAGCGACCACTTTGAAAGAATACCGCAAGT
ATTTTGAAAAAGACATGGCACTACAAAGGCGTTTCCAACCCATTTTACTCAATGAGCCTAGCATCAATGA
GGCTTTACAGATTTTAAGGGGGTTAAAAGAAACTTTAGAAACGCACCATAATATCACTATCAATGACTCC
GCGCTCATAGCGAGCGCCAAACTCTCTAGCCGTTATATCACCGATAGGTTTTTACCCGATAAAGCGATTG
ATTTGATTGATGAGGGGGCGGCTCAATTAAAAATGCAAATGGAATCCGAGCCGGCAAAGCTCTCTAGCGT
TAAGCGCTCCATTCAAAGATTGGAAATGGAAAAACAAGCCCTTGAAATGGAAAAAAAAGAGAGCAATGCC
AAACGCATGCAAGAAATCCTTAAAGAATTGAGCGACTTGAAAGAAGAAAAAATCCAATTAGAAGCGCAAT
TTGAAAACGAAAAAGAAGTGTTTAGAGAAATTTCACGCTTGAAAATGGAAACGGAAAGCTTGAAAAAAGA
GGCTGATAGGTTTAAGCGCAATGGGGATTACCAGCAAGCGGGTGAAATTGAATACTCTAAAATCCCTGAA
AACAAAAAGAAAGAAGAAGAATTGCAGCACAAATGGGAAGCGATGCAACAAAACGGGGCGTTATTGCAAA
ACGCTTTAACCGAAAATAACATCGCTGAGATCGTGAGCCAATGGACGCATATCCCGGTCCAAAAAATGCT
CCAGAGCGAAAAAAATAGGGTTTTAAACATTGAAAGCGAATTGCAAAAAAGAGTGGTGGGGCAAGAAAAA
GCGATCAAAGCGATCGCTAAAGCGATTAAAAGGAATAAGGCCGGGCTTAGCGATAGCAATAAACCCATAG
GGAGCTTTCTTTTTTTAGGGCCAACGGGCGTGGGTAAAACCGAGAGCGCTAAAGCTTTGGCGCAATTCTT
GTTTGATAGCGATAAAAATCTTATAAGAATTGACATGAGCGAATACCTAGAAAAACATGCCATAAGCCGT
CTTATTGGGGCCGCTCCTGGGTATGTGGGCTATGAAGAAGGCGGGCAATTGACCGAAGCGGTGCGCAGAA
AACCCTATAGCGTGGTGCTGTTAGATGAAGTGGAAAAAGCCCATCCGGATGTGTTTAACCTCTTGTTGCA
GGTTTTAGATGAAGGGCATTTAACCGATAGTAAGGGCGTGAGGGTGGATTTCAAAAACACGATTTTGATT
TTAACTAGCAATGTGGCTAGCGGCGCGCTTTTGGAAGAAAATTTGAGTGAAGCCGATAAACAAAAAGCGA
TCAAAGAGAGTTTGAGGCAATTCTTCAAGCCGGAATTTTTAAACCGCTTAGATGAAATCATCTCCTTTAA
CGCCCTAGATAGTCATGCTGTCGCTAATATCGTGGGGATTCTCTTTGAAAACATTCAAAAAAAAGCGCTT
GAAAGAGGCATTAATATAACCCTAGACGAAGAGGCAAAAGAATTGATCGCCAAAGCGGGATTTGACAGAT
TTTATGGCGCTAGACCCTTGAAGCGTGCGCTCTATGAAATGGTAGAAGACAGGCTCGCTGAACTCATTTT
AGAGGATAAAATTAAAGAGAATGACAGCGTGGCGTTTGTGGTAGAAAATAACGAAATTGTGCCTAAGATT
AAGTGAGGTTTTGTTATTCTAAAAAAGATAAAAAATGATTATTTTTAAAAAAGGATTGAATGATGTTTGA
TAATACGCTTATTAATTTATTTGAGACAGCGCCTCTTTTAACTTCGCTTTTGGCCGGGATTTTAACTTTT
TTAAGCCCTTGCGTGTTGCCTTTAATCCCGGCGTATATGTCTTATATTTCTCAAATTTCTTTAGAGGATA
TTAAAGATGGTAAGGCTAAAAGGGTTTCGGTTTTTTTAAAATCCTTGATGTTTGTGGTGGGGTTTTCGCT
CGTGTTTTTGGGCGTGGGAATGTCTATGGCCAAGCTTATCCATAGCTTTTCGTTTTCCTGGGTGAATTAT
ATCGCCGGAGGGATTGTGATCCTTTTTGGTTTGCATTTTTTAGGCGTGTTTCGTTTTGCATTTTTGTATA
AAACCCAAAGCGTTCGTTTAGCGAGCAAATCTAATAGCATGCAGCGCTTTTACCCCTTTCTTTTGGGCAT
GAGTTTCGCTTTAGGCTGGACGCCATGCATCGGGCCGATATTCACCTCTATAGTAATCATGAGCGCGAGT
AAGGACGCTTATGGCTTAATGCTTATGGTGGTGTTTGTGGTGGGCTTAGCGATCCCTTTTTTATTGGTGG
CTTTAATGCTAGAAAGAGCGCTTTTGTTTTTAAAATCCTTAAAGAAATACAACCGCACGATTGAAATTGT
TTCAGGGTTGGTGCTTATTTTAATGGGGATATTGATCATGACAAATTCTTTAGAAAGCCTGACGAATTTC
TTGCAAAAATAGGAGGGTTTGATGCTGTTAAAAAACGCTTCGTTTTATGATGGTGAGGTTTTAAAAAGAG
CGGATATTCGCTTAAAAGATTCCCTCATCGCAGAGATTAAAGAAAACTTAAGCCCTATTAAAAATGAAGA
AGTGATTGAGTGCGCGAATTTATTCGTGCTACCAAGCTTCATTGATTTGAGCGTTACTGGTTTGGAGGGT
TATGAAAATTTAAAACAAAAGGCTTTTAAAGGGGGGGTAGGGCTACTCAATGTTTTTAATTGCGATCAAA
GCGGCATTAAAAATATTATGGCGCTTAAAAACAACCAACTGGCCGACATCGCTACGCTTAAAAACAAAGG
GGGGGAAATTTTAATCGTGCAATCTGACGCTTTTTTAGAACTCATCAGCCATTACGCCAAATCCTACAAC
TTGCCTCTTTTAATCTCTTTAGAAAATTCTTTTGAAACCCTAAATAGTGGGGCATTAGCCTATGAATTGG
GGCAAAATTTTGTAGAAAATGCGTTTGAAAACACGCGCTTGGTGCGTTTTATGGAAGTTTCTAGAGCGTT
ACAAATCCCTATGCTTTTAGATAAAGTGAGTAGTGTTGCCACGCTCAAACTCATCAAAGCCTTTAACCAT
TTAGGAGCGCACCTGCAAGCCCAAACGCCCTTAAGCCATTTAATCTTAGATGAGAGCGTGTATGAAGATT
ATGAGCCCAGATTTAAAATCGCCCCTCCTTTAAGGGATAAAGAAAGCCAAAACGCCCTAAAAGAAGCTCT
AAAGAATGATGAAATTACCATGCTCACAAGCCTTCATGTTTTTAAAAATTCTAACGCAGAGCTTTTTGAA
GAAAGCGCTTTTGGGTGTGAGAGCATAGAGGACGCTTTTAGCGTGGCTTATACTTTTTTAGTTCAAAAAA
AGGTTATCAGCTTCCAACAGCTCATTAAAGTCATGGCGACTAATCAAGCGAGATTTTTAAAACTCAATGC
AGGCGAGGTTAAAGAAAATCAATTAGCCAACCTCATGATTGTGGATTTGAACGCTCAAACAAGAGTTAAT
AATAAAAATTCGCCCTTTTATGGTTTAGAATTATATGGCGAAGTTCAAAGAATGATTTTAAAAGGGCAAA
CCACATTGATTAAGGAGAATGTATGCAAGAAATCATAGGAGCGTCTTTAGTTTTTTTATGCAATGAAAAA
TGCGAAGTGTTAGAAGATTATGGCGTGGTCTTTGATGAAAAGATTGTTGAAATAGGCGATTATAAAAGTT
TAACGCTTAAATACCCCCACTTAAAGGCGCAGTTTTTTGAAAATTCCGTTCTGTTGCCCGCTTTTATCAA
CGCGCACACCCATTTTGAATTTTCCAACAACAAGGCGAGTTTTGATTACGGGAGCTTTTCTGGCTGGTTA
GGGAGCGTGTTAAACAATGGGGGGGCGATTTTAGAAAATTGCCAAGGGGCTATCCAAAACGCTATCATTA
CGCAATTAAAAAGCGGGGTAGGGAGCGTGGGAGCGATTTCTAACCACCTGATAGAAGTTAATTTGTTAAA
AGAAAGCCCTTTGAACGCTGTCGTGTTTTTAGAGTTTTTAGGGAGCAGCTATTCTTTAGAAAAACTAAAA
GCGTTTGAGGCAAAATTCAAAGAGTTAAAAGATTTAGAAGACAAAAAGCTTAAAGCCGCTCTTGCTGTGC
ATGCCCCTTATTCGGTCCAAAAAGACATGGCTTTAAGCGTGATTCAATTAGCCAAAGATTCACAAAGCCT
GCTTTCTACGCATTTTTTAGAATCGTTTGAAGAGTTAGAATGGGTGGAAAACTCTAAAGGGTGGTTTGAA
AATTTTTACCAGCATTTTTTAAAGGAGTCTCATTTCAAATCGCTCTATAAGGGCGCGAACGATTACATTG
ACATGTTTGAAGACACGCACACTTTATTCGTGCATAACCAGTTCGCTTCTTTGGAGGCGTTAAAAAGGAT
TAAATCTCAAGTCAAAAACGCTTTTTTAATCACATGCCCCTTTTCTAACCGCCTGTTGAGCGGGCAAGCG
TTGGATTTAGAAAGAACCAAAGAGGCCGGTTTGAGCGTGAGCGTGGCCACTGACGGATTGAGTTCTAACG
TTTCGCTAAGCCTTTTAGACGAATTAAGGGCGTTCTTGCTCACCCATAACATGCCGTTATTAAAATTAGC
TAAGATCGCTCTTTTAGGAGCGACTAGGCATGGGGCTAAAGCTTTAGCTTTAAATAATGGCGAGATAGAA
ACTAATAAGAGGGCGGATTTGAGCGTGTTTAATTTTGGTGAAAAATTCATTAAAGAGCAAGCAATTTTGC
AATTTTTATTGCATGCTAAAGAAGTGGAGCGCTTGTTTTTAGGGGGGAAAAGGGTGATCTAATTTGTTTT
AAAGACAGAATGCGTTAAAATGAGAAATCTGAATCAATTAAGGAAAGATCAATGAAATTAGTTTTAGCCA
AGAATACAAGAAAATCAGACGCTAAGAGCGTGGAATTAGAGGATTTGTATCACAAATTTAGTGAAGACAG
GCGTTCTATTTTCTATTTTGCCCCCACAAACGCCCACAAAGACATGCTCAAAGCGGTGGATTTTTTCAAA
GAAAAAGGTCATACGGCTTATTTAGATGAGGTGAGAGTCAGCAGCGATGAAAAAGATTTTCTTTATGAAT
TGCACATTATTTAAAGGCTTGTATTGAAAGTTTATATTGAAACAATGGGTTGTGCCATGAACTCTAGGGA
TAGCGAGCACTTATTGAGCGAGCTTTCCAAACTAGACTATAAAGAAACTAGCGACCCTAAAGCAGCGGAT
TTGATTTTAATCAACACTTGCAGCGTGCGCGAAAAGCCTGAACGGAAATTGTTTTCAGAAATCGGGCAAT
TCGCTAAAATCAAAAAACCCAACGCTAAAATTGGGGTTTGCGGGTGCACTGCAAGCCACATGGGAGCGGA
TATACTCAAAAAAGCCCCGAGCGTGAGCTTTGTGTTAGGGGCTAGGAATGTGTCTAAAATCTCTCAAGTG
ATCCATAAAGAAAAAGCGGTTGAAGTGGCGATTGATTATGATGAAAGCGCGTATGCGTTTGAATTTTTTG
AAAAAAAGGCTCAAATCAGATCGTTACTGAATATCTCTATAGGTTGCGATAAGAAATGCGCTTATTGCAT
TGTCCCGCACACTAGGGGGAAAGAAATTTCTATCCCTATGGATTTGATTTTAAAAGAAGCTGAGAAATTG
GCGAGTAACGGCACTAAAGAGCTGATGCTTTTAGGGCAGAATGTGAATAATTACGGCGCGCGTTTCAGCA
GCGAGCATGCGAAAGTGGATTTTAGCGATTTGTTGGATAAATTGAGCGAAATCCAGGGGATTGAAAGGAT
TCGATTCACTTCGCCTCACCCCTTGCACATGAATGATGCATTTTTAGAGCGCTTTGCCAAAAACCCTAAA
GTGTGCAAGAGTATCCACATGCCCTTACAGAGCGGATCTAGCGCGGTGTTAAAGATGATGCGAAGAGGTT
ATAGTAAAGAGTGGTTTTTAAATCGGGTGGAGAGGTTAAAAGCGTTAGTGCCTGAAGTGGGCATTAGCAC
GGACATTATCGTAGGCTTCCCTAATGAGAGCGATAAGGATTTTGAAGACACGATGGAAGTGCTAGAAAAA
GTGCGCTTTGACACGCTCTATAGTTTCATTTATTCCCCACGCCCTTTCACTGAAGCGGGAGCTTGGAAGG
AAAGAGTGCCATTAGAGGTTTCATCTTCAAGGCTAGAGAGGTTGCAAAACAGGCATAAAGAAATTTTAGA
AGAAAAAGCCAAGCTAGAAGTGGGTAAAACGCATGTGGTGTTGGTGGAAAATGGGCGTGAAATTGACAAT
CAAATCGTGGGTTTTGAAGGGCGCAGCGATACGGGGAAATTCATTGAAGTAGCGTGTAAAGAAAAAAGAA
ATCCGGGCGAGCTTGTAAGAGTGGAGATTGTTTCTCATTCCAAAGGGCGCTTGATGGCGACCGCTAAAGG
CGACTGATAAAAATAACCAATGAAAAAGCGGGTTTAAAGGCGAGAATTGAGCTTAAAATTTTTCAGGAAA
AATATCGTTTTAAAGGTTGTCCCACGCTTGGCGTTTGGAGTCCTTTGGTTGCTGCATAAAACTTGTAAAA
ACCGCTATTTTTTAGCTCAAAGTTTAAAAGAAAAACCCTTTATTGTAAGCTGTTGGCATGGGGAGCTTGG
CATGATTGGGTTTGCGTATTTAAGGCTTCAAAAACCTTCTATTTATGTGATCGCAAGCCAGCATTTTGAC
GGCTCTATTGCGGCGGGTTTGTTTGAAAGCTTTGGTTTTAAAAACATTAGAGGCTCTAGCAAAAAAGGGG
GGGTTAAGGTTTTGATAGAAGGGCTTAAGCGTTTGAAAGAAGGTTACGATGTCGCTATCACTCCTGATGG
CCCCAAAGGCCCACGACACAGCATAGCGGATGGGGTGATCGCTTTAGCTCAAAAATCAGGCGTGGGGATT
AGCGCTTGTCGGGTGGTTTGTAAAAACGCATGGCGGTTGAACACTTGGGATCAGTTTGAAATCCCTAAGC
CTTTTAGCGAAGTGCATTATTACATGCTAGAATCGGTAATCATCCCTAAAGAATGGGAGCTTTCAAAGGC
TAAAGAATATTTAAAGACGCGCATGGATTCTGTTGGGTTTGAAGAATCTCAAAGGGGTTTGGGTGCTTAA
AGGGTTAAAAAAAGCGTTTAAGGAGAGGTTTTGCTCTCAAGTGTATATCTCTTTTAATGTGGATCACAAT
CTTTTATCCACTCAAGTCATAAGGATCAAAAACGATCGCATTAAAGAGAAATTTTTTAAAACTTTTGAGA
CTAAAGTGGAAACAAAAAACGGCGAAGTCCCCATTCAAGCCTTAAAAATCGCCAGAACTTATAGCCAAAA
ATACCCCTACACTTATTTCAGTGCGATGAGTAAAGCTAAAGAGGTTTTATGCGAAAAACAGGCGTTTGAA
CAAATCAAACAAGAAAATCAAGATTATCATGCTTGTGAAGTCAATCAAAAGTATTGCGTTTATGTGGAAT
CTAAGGATTTTTTAAAGGATTTCAAGCGTTTTAAAATCCAGGATGTGGATTTTTTGTTTTCGCCTTTTAG
CCTTATTTATGATTTTGTGCGCGATCATTTAGAAAATAAGCCGTTGTTGTATTTGCTTTTGGAGCGTTCA
AGATTTTATTTTTTGATTGCGGATAAAAAAGAGATTTTTTTAGCCAAATCCGTGTTTTTAGAAGAGCAAC
CTGAAGAGTTTATAGAGAGCAAAGAAGAAGATTCTATGGGAATGGATAATGAGGCTGTGAATTTGTTTTT
GAGTGAAATCCAAGAAGATATTGACAGCCTTGAAGAAGCGATAGGCCTAGATCGCAGTAAGGATAGTAAA
GAAAAAAATGAGGACGCTTATAGTTTGATTGAAGGCATGACGAATATCCCCCTAATTGCAGGTGTTTTGC
AAGAGGGATTGCGCAGCGTCTATCATTCTAGAGAGATAGACTTTGTAGAAAAGGTGGTTGTTTTAGACAG
CTGTCAAATCCACCCAAAAGCGTTAATGCATTTGCAAGAAACTTTGATGATAGAAGTGGATAGGCTTGAT
TTTTCTTTAGTGGAGCGCTTGAACATTTTAGCGCGCATGGAGAATGAAAAGCATGCGTTTTAGCTACATT
GAGCCAAGAGCGAAATACCTTATCAGCAAGCTTTCTAAAATTTGGGTTTTTTACATTTTTTTATCTTTTG
TGGTAATAGGGGGGTTAGTGTGGTTTATGCATAACGCCATTAAAAACACTCAAAACAATGCGTCTGATTT
GACGATTCAAGAAAGGCTTTATCGCCATGAAATCAGCCGCTTGCAGGTTAAGACTGATGAAACCTTAAAA
CTCATTAAAGAAGCCAAAAAGCGTTTGAATTATAATGATGATATACGAGATGTTTTGCAAGGGCTTTTGA
ATATTGTGCCGGATCTCATTACCATTAATAGCATTGAAATAGACCAGCAAAGCGTGGTGGTTAGTGGTAA
AACCCCTTCTAAAGAAGCCTTTTATTTTTTGTTTCAAAACAAACTAAACCCCATGTTTGATTATTCTAGG
GCGGAATTTTTCCCCTTAAGCGACGGGTGGTTTAATTTTGTTTCCACCAACTTTTCTAATTCCTTACTGA
TAAAAAACCCGGAGTCTATTAAATGAAGCCATTGCATTTTTCACACCTGGACAGAGAGCAATCAGGCGAT
GTGGGGTTTATCATTAAAAACCTCGTTTTTTTAGGGGTTTTTTCCTTATTTGGTTGGTTGAATACCGAGT
ATTTTCTATGGCCTAGCATGCTGGAATTGAAAAAAATCCTTTTAGAAGAAAATCGTAAAAAAAGCGTTTT
AGAATACGCGCAAAGGCATTTTGAAACAGCTCTAACCAATTACCGCAATCAAAAAGAAACAGGCGAATCC
TTATTAAAGATCTTTAACGATGAAGAGTCTAGGCGGATTTTAGAAAAGATTTTAAAAAAATGTTTTGATG
CCTATAAAATCAAACCCCTGCTCTCTCAAAAACCCTTTCAAAAAACCCAATTTTTTATCATGGCTAGAGC
GAGCGAATTAGAAAAAACTTATCTTTTTTTCACCTTAATCAACAAGTATTTACCGAGCGCTCAAAGCCAA
TTGCCTTTAAAAATCTCTAAAGATGATGAAGGGTTGTTGGTGCAATTTAGCGTGAGTATTGATCTCCAAT
AGGATTAGGGGTAGTTTAATGCAAGATTTTGATTTTAGTTTTAATCATAAGGCATGCGAGGGTTGTGGGG
CAAAGTGTTGCGTGGGGGAAAGCGGGTATATTTTTTTAAATATCCAAGAAATGCAAAAAATTAGCGCTTT
TTTAAAATTAGAATTAGAAGAATTCAGCCAAAAATATGTTAAAAAGGTGGGGTATAAGTTCTCTTTATTA
GAAAAAGACGCTAAAGAGTTGGGTTTGGCGTGCGTGTTTTTGGATTTAGAAACCAAAAAATGCCAGATTT
ATAGCGTGCGCCCTAAACAATGCCAAATTTTTCCTTTTTGGGAGAGCGTGAAAACTTTCTCTAAAGAGCA
AAAAGAAGCTTTTTGTCAAAGCTGTCCGGGCATTACACAAAAAACCAAAGAAACTAAAGTGCGCTAAAAT
TCACTTCAGTGATACAAAAAAGGAAATAAAATAATGGGTATTCAAATAAAGAAAAGATTTTTAGCAAGTT
TATTGCTTTTTAGCCTGTTTTGCCTTAAGGCTGAAACCCTTTCAGAGGATCATCAAATCCTATTGAGCTC
AGACGCTTTCCATAGAGGGGATTTTGCTAGCGCTCAAAAAGGCTATATGAATCTCTATAAGCAAACCAAT
AAAGTGGTGTATGCTAAAGAAGCGGCCATTTCAGCGGCGAGTTTAGGGGATATTAAAACCGCGATGCATT
TAGCCATGCTCTATCAAAAAATCACCAATAATCGTAATGATGTTTCTATCAATAAGATTTTAGTGGATGG
CTATGCGCAAATGGGGCAGATTGATAAGGCGATTGAATTGTTGCACAAAATCCGTAAAGAAGAAAAGACC
ATAGCCACAGACAATGTGTTAGGGACTTTGTATTTGACTCAAAAGCGTTTGGATAAGGCTTTCCCGCTAT
TGAATAAGTTTTATAACCAAGTGCATGATGAAGACAGCCTAGAAAAACTCATTACGATCTATTTTTTGCA
AAATCGTAAAAAAGAGGGCTTGGATTTGTTGCAATCTCATATAGACAGGTATGGTTGCTCAGAGCAATTG
TGCCAAAAAGCGCTCAACACTTTCACGCAATTTAACGAGCTTGGTTTGGCTAAAACGACTTTTGCTCGTT
TGTATGAAAAAAACCCTATTGTTCAAAACGCCCAATTTTACATAGGGGTATTAATCTTGTTAAAGGAGTT
TGATAAAGCCCAGCAAATCGCAGAATTATTCCCTTTTGACAGGCGTTTGTTGTTAGACTTATACACCGCG
CAAAAAAAATTCGCTCAAGCTTCCAAACAGGCTTCTTTGATCTATCAAGAAAAAAAAGACCCTAAATTTT
TAGGATTAGAGGCTATTTATCATTATGAGAGCTTGAGCGCGAAAAATAAAAAACTCACCAAACAAGAGAT
GCTGCCTATCATTCAAAAATTAGAAAAAGCCACCAAAGAGCGCCAGCAAATCCTCGCTAAAACTAAAGAC
AAAGAAGACGTGCAAGACGCTTTCTTTTATAATTTCTTAGGGTATTCCTTAATAGATTATGACTTAGACA
TTAAAAGGGGCATGGATTTTGTGAGGAAAGCCTTAGCGTTGGATTCTGGCTCAGTGCTTTATTTGGATTC
TTTAGCATGGGGTTATTACAAATTAGGGAATTGTTTGGAGGCTAAAAAAATCTTTTCTAGCATCGCTAAA
GAGTTTATCCAAGCCGAACCCGAACTAAAAGAACACAATAAAATCATTCAAGAATGCAAGAAATAGGGAT
TTTAGAAAATTTACAAAAAAGCTTAGCCTTAAAAGAGGGCATGCTTTCTTATGAAATGCTGGGCAAAAGC
CTGTCGTATAACCCTTACTTGCCTAGAATTATTTCTAAAACCAGAGATTGTGTTTTTGTAACCCCTGATG
AGGTTTTAGGAAAGTTTTTGGAAGAAAACACCCGCACCGATTGCATCGTTGTCAATTTCAAAGGATTATA
CGAAATAGGCGCACCAAGCGTGTTTGATTTAGAAGTTTTAGGGTTATTGCGCCGCCATGCGAGCTCTTTG
ATTGTCCATCAGGATCTTTTCATCAGCCATTACCAGCTTTTAGAATCGCTTGTTCAAGGCTCTGATGGGG
TCATTTTAGACGAAGAGCTTTTGAAAGAAGATTTAAAGGGCATGGCAGAATTTGCTTGGCGTTTGGGCTT
AAGCGTGTTTGTAGAAACCCACAAGTTAGACTACACCCATTTAAAAGATTTAGGGGTTTTAGGCGTGCTA
GAAAAAGTCCCCCATTCTCAAAATCAAAAAAAATAGTTTTTTTAGATTGAATTTTAAGCTAATTTAGAGT
AAAAATCGTATTCAAACTTTTTAAAAGGAGTTAGTCATGTCATTATTGGTGAATAATGAATGCATTGCGT
GCGATGCTTGCAGAGAAGAATGCCCTAGTGAGGCGATTGAAGAGGGCGATCCCATTTATAATATTGATCC
AGACAGATGCACAGAGTGTTACGGGTATGATGATGATGAACCTCGTTGCGTGAGCGTATGCCCTGTAGAT
GCGATTTTACCGGATCCTAACAATGCAGAGAGCAAAGAGGAATTGAAATACAAATACGAAAGCTTAAAAG
AGCAAGATTAAAGGCTAGCAATGGCTAAAATCACAACCGTGATTGATATGGGATCTAATTCGGTGCGTTT
GGCTATCTTTAAAAAGACGAGCCAGTTTGGGTTTTACTTGCTTTTTGAAACCAAATCTAGGGTTAGGATT
TCAGAGGGCTGTTATGCGTTTGATGGGGTTTTGCAAGAAATCCCCATGCAAAGAGCCATTAAAGCCTTGA
GCGAATTTAAAGAAATCGCCCTTAAATACAAAAGCAAAAAAATCTTATGCGTGGCGACCTCAGCGGTGCG
CGATGCCCCTAATCGGCTGGAGTTTGTAGCGAGGGTGAAAAAGGCTTGCGGTTTGCAAATCAAAATCATT
GATGGGCAAAAAGAAGCACTCTATGGCGGGATTGCGTGCGCGAATTTGTTGCATAAAAATTCAGGGATCA
CGATAGATATTGGAGGGGGTAGCACGGAGTGCGCGTTGATTGAAAAAGGCAAGATTAAGGATCTCATCTC
GCTTGATGTTGGCACGATTCGCATTAAAGAAATGTTTTTAGACAAAGACTTAGATGTCAAAACCGCTAAA
GCCTTTATCCAAAAAGAGGTTTCTAAACTGCCCTTTAAGCATAAAAACGCCTTTGGGGTGGGGGGGACGA
TCAGAGCGTTGAGTAAGGTATTGATGAAACGCTTTGATTACCCTATTGATTCTTTGCATGGTTATGAAAT
AGATGCGCATAAAAATTTAGCGTTCATTGAAAAGATTGTTACGCTCAAAGAAGATCAATTGCGGCTTTTG
GGGGTGAATGAAGAGCGTTTGGATAGCATCAGGAGTGGGGCGTTGATTTTATTAGTCGTTTTGGAGCATT
TAAAAACTTCTTTGATGATCACCAGCGGCGTAGGGGTGAGAGAAGGCGTGTTTTTAAGCGATTTGTTGCG
CCACCATTACCACAAATTCCCCCCCAATATCAACCCCTCTCTAATCTCTTTAAAAGATCGCTTTTTGCCC
CATGAAAAGCACAGCCAAAAGGTCAAAAAAGAATGCGTGAAATTGTTTGAAACCTTATCGCCTTTGCATA
AAATAGATGAAAAATACCTTTTCCATTTAAAGATTGCGGGGGAATTAGCGAGCATGGGTAAGATTTTGAG
CGTCTATTTGGCCCACAAGCACAGCGCGTATTTTATTTTAAACGCTTTGAGTTATGGCTTTAGCCATCAG
GATAGAGCGATCATTTGCTTATTGGCGCAATTCAGCCATAAAAAAATCCCTAAAGACAACGCTATCGCTC
ACATGAGCGCAATGATGCCAAGCCTTTTAACCTTACAATGGCTGAGTTTCATCCTTTCTTTAGCCGAAAA
TCTGTGCTTGACAGACAGCTATCATCTAAAATACACGCTAGAAAAAAACAAGCTTGTGATCCATTCTGAT
GATGCGCTTTACTTGGCTAAAGAGATGCTCCCTAAACTCGTTAAGCCCATTGCTTTGATGATAGAGTTTG
CTTGAAGATAGCAATTGTCAGGCTTTCAGCACTTGGGGATATTATCGTGAGTGCGGTGTTTTTAGCGCTG
ATTAAAGAGCGTTTTACTAACGCTCAAATAGAGTGGTTCGTGGATGAGAGATTTGGTGCGATTTTAGAGC
ATTCCCCTTATATTGATAAATTACACCCGATCGCTTTAAAAAGCACTCTTACGACCTTTAACCCTTTGAA
GATTTTCAAACTTTTTAAATCTTTAAGGGCTTATGAATACGATATAGTCATTGACATGCAAGGCTTGATC
AAATCCGCTCTCATCACTCAAATGTTAAAAGCCCCTAAAAAAGTCGGCTTTGATTGCACTTCAGCTAGGG
AGGGTTTGAGCGCGTTTTTTTACTCGCAAAAAGTTTCTATCGCTTATAGTGAGCCTGTTTTAAAGCGCAA
TTTCACGCTCCTTTCTCATGCCCTAAACTTGCCCAAAAAAGAAATTTCAGAGGGCTTAAGTTCTCGATCT
AAAGTGTTTTCTTATCAAGATTCTCCAAAAATTGATGCGTTAAATTTGAATGAAAATAAGCTAAAAATCC
TTTTTGTTTTAGAAACTTCTAAAATCAATAAAACTTACCCCATAGAGCGTTTTAAAGAGCTGGCTTTGAT
GCTAGAAAATTTTCAAATTTGCTTGCTATGGCATGCTGATGAAGATAAGGCCACTGCGCTTTATGGCATT
TTAAAAAACCAGTGCGATGTGTTATTGCTCCCTAAACTCACTTTAAACGAAGTTAAGGCGTTGCTCTTTA
AAATGGATTTGATTATTGGGGGCGATACGGGTATTACGCATTTAGCATGGGCGTTGCAAAAACCTAGCAT
CACCCTTTATGGCAACACGCCCATGGAGCGTTTTAAATTAGAAAGCCCGATCAATGTTTCGCTCACCGGT
AATTCAAACGCCAACTACCATAAAAAGGACTTTTCTATCCAAAACATAGATCCTAAAAAAATTAAAGAAT
GCGTTTTAAACATTTTAAAGGAAAAAGAATGACTTATAAAGAACGACTCATACACGAAAAAATATTAAAA
CAAGGAGACAAGGGTTTTAAAACAGAACTGCGCATTTTGAGTATTTTTATCGTGGAATCTTTAGTGAATA
TTTTGGGGTTTATTTTAGCCAAAATGCCTCATTCGTGGTTTTTAAGATGCATCAAAGCTGTGGCGTGGCT
CATGAAAACTTTTGATAGGCGCCGTTATTTTGACGCTAAAGCCAATTTGGATTTTGTGTTTGGGGATTCT
AAAAGCGAAGAAGAGAAAAAAAGGATTATTAAAAAGGGTTATGAAAATTTTGCTTTCATTCTTTTAGAAA
CCATTAGAGTGATCTTTATCCCTAAAGATGAATACGACGCTCGTTTCACGCTCATCAATGAAGAAAATGT
ATGGAAGTCTTTAAACAAGGAAGGCCAAGCGATCACTTTATGCATGCATTTTGGCTATTGGGAAGCGGTA
GGCACGACTTTAGCGCAATATTATAAGGACTATGGTAGGGGGTGCTTGGGGCGTTTGACTAAATTCGCCC
CTATCAATCACATGATCATGAGTAGGCGAGAGGCGTTTGGGGTGCGCTTTGTCAATAAAGTGGGAGCGAT
GAAAGAACTCATTAAAATGTATAATCAAGGCAATGGCCTTGTGGGGATTTTAGTGGATCAAAATGTTGCG
CCTAAAGACGGGGTGGTGGTGAAATTCTTTAATAGAGACGCTACGCACACCACGATCGCTTCTATTTTAT
CGCGCCGTTACAATATAAACATTCAGCCGGTATTCATTGATTTTAATGACGATTATTCGCATTACACAGC
GACTTATTACCCGAGTATGCGCTCTAAAATCACCGATAACGCGCAGAACGATATTTTAGAATGCACGCAA
GCCCAAGCGAGTTTGTGCGAAGAAGTGATTAGAAACCACCCGGAAAGTTATTTTTGGTTCCACAGGCGTT
TTAAAAGCACCCACCCTGAGATTTATCAAAGATAGGGTTTTGTTTTAATTAAAAATTAAAAACTAAAGCC
TTATTTGAAGAAAAACTCATTCAATGAGAGCGGGAGTGGTATTCCTCCAAAAATTCTTTTTTAAAACTCA
AAAACCGCTTTTCTAAAATGGCGTTTCTGGCGTTTTTAACCAGCTCTAAATAAAAATGCAAATTGTGCAA
ACTGGCCAAACGAGCGTAAGTGAGTTCTTTAGCCCTAAACAAATGGTGCAAATAGGCTTTAGAATAGCGT
TTGCAAGTATAACAGGTGCAATTTTCTTCAATAGGGGTATTATCCAATTTATAGGGCGCGTTTTTGATAG
AAATTTTGCCAGCATGCGTGAAAAGGGTGGCGTTTCTGGCGTTTCTGGTGGGCATCACGCAATCAAACAT
ATCCACCCCTAAACCGATAGCGTCTAAAATGTTTTCAGGCGTGCCTACGCCCATTAAGTAGCGAGGCTTG
TCTTTGGGGAGCAAGGGGGCGGTGTGCGCGATGGTTTCTAGCATTTCATCTGCGCTTTCCCCCACCGCTA
AACCGCCTATAGCATAGCCATCAAAACCTTCATGCGTTAACCCCACGCTAAGGCTGCGCATTTTCAAATG
CGTCCCACCTTGGATAATGGCAAAAAGGTTGTTGTTGGGGCGGTTTTTTTGCTTGTGGTATTCTAGGCTA
AGATTCGCCCATTTAGCGCTTCTTTTAATGGATTCTTCAAGGCGTTTTAAGGGAGCGGGCAAGCCCACTA
AATCGTCTAAAACCATCATAATATCGCTATTTAAAGAATATTGAATGTCCAAAACTTTAGCGGGCGTGAA
TAAATGCTTGCTTCCATCAATATGGGATTTAAAAACAATCCCGTCTTCTTGCAATTTGACATTATCGCTC
AAACTAAAGGCTTGAAACCCTCCACTATCGGTTAAAAAACTCCCATGAAATTGAGCGAAACGATGCAAGC
CCCCTAATTTCTCAACGACCTTTTCGCCCGGCCTTAAATACATGTGATAGGTGTTGGCTAAAATGAGTTT
AGCGCCTAAAATATCTTGCATGTCAGTAGCGTCTAAAGATTTGATACAGCCTTGCGTGCCTACTGGCATA
AAAACAGGCGTTGCCACTTGAGAATGGGCTAAATTTAAAAGACCAGCTCGCGCGTTATTGTCAATAGCTT
GGAGTTGAAAATCCATCGTTTAAGCCTTAATCTTGGATATAATGGCGTAATCATTTTTTAGGAAGTTTGG
AATTGAAAAAAATCGCCCTTATTTTAGATGGCATTGTAGCAAAAAATTTTTTAGACTTGGCGCTAAGGCA
TTATTCTAATCATAATTTTTATATAGTGGTTGTCAAAAATGAGAGCCTTATCCCTAAAAACTATCCGAGC
ACTTTCGCTTTTCATTGTTTTGATGCGACTTCTAGTTTCAGGCTTTTGCAAGTGTTAAACGATGAGGTGA
GCGATGCGTTTTTAATCATACAAGATTTTAAAGAACAGCACATCATTCACAAAATCATTCAAACCCATTT
CAAACGCATGCGCGTGGTTTTGAGCGTGAAAAGAGATGGTGAAAAAACTTTAGAAAATAATGAAGAAAAT
AAAGATGAAAAGCTTATTTTAATTGATGAATTTGAAGTTTTAGCCAATAAATTCATTTCTCGTTTGCCTA
ATATCCCTAGCACCCCTAGAGAGTTTGGGTTAGGCAAGGGCGAGATCATGGAGATTGATGTGCCTTTTGG
GAGTATTTTTGCTTACAGGCATATTGGCTCTATCAGACAAAAAGAATACAGGATTGTAGGGCTTTATCGT
AACGATGTTTTGTTGCTCTCCACTAAATCTTTGGTTATCCAGCCGCGAGATATTCTTTTAGTGGCAGGCA
ATCCAGAAATTTTAAATGCAGTGTATCTCCAGGTTAAAAGCAATGTGGGGCAGTTCCCAGCCCCCTTTGG
TAAGAGCATTTATTTATACATTGATATGCGCTTACAGAGCAGAAAAGCGATGATGCGCGATGTGTATCAA
GCCTTGTTTTTGCACAAACATTTAAAGAGCTACAAGCTCTACATCCAGGTTTTACACCCCACTAGCCCTA
AGTTTTATCATAAATTTTTATCGCTAGAAACCGAAAGCATTGAAGTGAATTTTGATTTTTACGGGAAAAG
TTTTATCCAAAAACTCCATGAAGACCACCAGAAAAAAATGGGTTTGATCGTGGTGGGCAGAGAGCTTTTT
TTGTCTAAAAAACACCGAAAAGCCTTGTATAAAACAGCCACCCCGGTTTATAAAACCAATGCTTCTGGCT
TGTCTAAAACCTCTCAAAGCGTGGTGGTTTTGAATGAAAGCTTGGATATTAATGAGGACATGTCTTCAGT
GATCTTTGATGTGTCTATGCAAATGGATTTGGGCTTGTTGCTCTATGATTTTGACCCTAACAAGCGCTAT
AAAAATGAGATTGTCAATCATTATGAAAATTTAGCCAACGCGCTCAACCGCAAGATTGAGATTTTTCAAA
CCGATATTAGAAATCCTATCATGTATCTCAATTCTTTAAGAAATCCCATTTTGCATTTCATGCCTTTTGA
AGAGTGTATCACGCACACGCGCTTTTGGTGGTTTTTATCCACTAAAGTGGAAAAATTAGCGTTTTTAAAC
GATGATAACCCTCAAATTTTTATCCCCATAGCGGAGTGAAAGAATGCAAGAAATTTTAATCCCTTTAAAA
GAAAAAAGCTATAAAGTGTTTTTGGGGGAACTGCCTGAAATTGAATTGAAACAAAAAGCCCTCATCATTA
GCGATAGCATCGTGGCCGGGTTGCATTTATCGTATTTATTAAAGCGCTTGAAAGCTTTAGAAGTGAGAGT
GTGCGTGATAGAGTCCGGAGAAAAACACAAGAATTTTAATTCATTAGAGCGCATTTTAAACAGCGCCTTT
GAAATGCAATTAAACCGCCATTCTTTAATGATAGCCCTTGGTGGGGGAGTGATAAGCGATATGGTGGGGT
TTGCGAGCAGTATTTATTTTAGGGGGATTGATTTTATTAACATCCCTACGACTTTACTCGCTCAAGTGGA
TGCGAGCGTGGGGGGGAAAACAGGGATCAATACGTCTTATGGCAAGAATTTAATCGGATCGTTTTACCAG
CCTAAAGCGGTTTATATTGATCTGGCTTTTTTAAAAACCCTTGAAAAAAGGGAATTTCAAGCAGGGGTTG
CTGAAATCATTAAAATAGCGGTGTGTTTTGATAAAAACCTAGTAGAAATATTGGAAACAAAGGATTTAAA
AGATTGCTTAGAAGAAGTGGTTTTTCAAAGTGTTAGTATCAAAGCTCAAGTCGTTACGCAAGATGAAAAA
GAGCAAAATATCAGATCTGGGCTCAATTACGGGCATACCTTTGGGCATGCGATAGAAAAAGAGACTGATT
ATGAGCGATTTTTGCATGGCGAAGCGATCGCTATTGGCATGCGCATGGCTAATGATTTAGCCCTTTCTTT
AGGCATGCTCACTTTAAAAGAATACGAACGCATAGAAGATTTATTGAAAAAATTTGATTTGATGTTTAAT
TACAAAATCACAGATATTCAAAAATTTTACGAACGCTTGTTTTTAGACAAAAAAAGCGAGAATAAGACAA
TCAAATTCATTCTGCCCAAAGGCGTTGGAGCGTTTGAAATTGCCTCTCATATCCCTAAAGAAACGATCAT
AAAGGTGTTAGAAAAATGGCATTAAGGGTATTATTATTCTTTTGTTTTTTGTTTTTACAAGCAGAAGATA
AAAGCCAAGAGCTATTGTCCATACAAAAACAAATGGCTTTGGTGGATAAAAAACTCGCCAAAGACGATAA
TGTGTGGTTGAAAAAATTTGAAAACTATAAGATCTACAATCAAATTTATACCGAAAAAGAAAGCGTGAGG
CAGGAATTAAGGCGTTTAAAAAATAAAAAAAGCAAGGATTTATTAAAGATTAGCACCTTAGAGCACACCT
TAAAGGCTTTAGAGTCCCAGCAAAAAATGTTTGAAAGCTATGGGGTCAATCCTTTTAAGGACTTGATAGA
GCGCCCCAATATCCCCAATATCCCTAATATCGCTAACCCTATTGCAATCATTGATGGCATTTCTTTCATT
AAAAGCATGCGTTTAAAGCATGAAAGTCTTAAAAACAACCAGAATTCTTTAGAAGAAGTTTTAAGGCTTT
TAGATCAAAAACACCAGCTTTTAAATCAGTGGCATGCTTTGGATAGAAGCGCGAAATTAAGCGATGAAAT
TTATCAAACTCAAGCCAAACGCTTAGAATTGCAAGGGGCTCAAAATATTTTAAAAACCACGATTGGGATT
TTCCAAAAAGACAGCGATGAGGCTATAAGCATCGTTAAATCTCAAGTTAAAAACCAGCTTTTTAAATTGG
TTTATGTGTTTTTAGCAGCCCTTTTGAGCGTGGTGTTTGCTTGGATTTTAAAAATCATTTCCAGTAAATA
CATTGAAAATAATGAGCGCGTCTATACCGTGAATAAAGCCATTAACTTCGTGAATGTGAGCGTGATCGTT
TTAATCTTTCTTTTTTCTTATTTAGAAAATGTTACTTACTTGGTTACGGTTTTAGGCTTTGCGAGCGCTG
GCTTAGCGATTGCGATGAAAGATTTGTTCATGAGCTTGCTCGGGTGGTTTATTATTTTGATTGGGGGGAG
CGTGCATGTGGGCGATAGGGTGCGTATCGCTAAGGGGACGGATATTTTTATTGGCGATGTGTTGGATATT
TCTATGTTGCACATCACGATTTTAGAAGATGTAACCTTTACCACTTATACGAACAACAGGAGAGCGGGCC
GGATTATTTTTGTGCCTAATAATTACATTTTCACCACCATGTTTGCTAATTACAGCCATTTTGGGATGAA
AACGGTTTGGGATGGGGTGGATTTTTGCGTTACATTTGATTCTGATTTTAAAAAAGCTTCTAAAATTGCA
CTCAATATCGCTACAGAATTGTCTAAAGAATACACGGATATTACCTATAAACAGCTCAATAAAATGCGCG
ACCGGTATTCTTTAAGGAGTTTGAGCGTGAAGCCTCGATGCTTTTTGATGCCTGAAAGTAATGGGATAAA
AATCTCGGTGTGGTATCAAACCAATTCGTATGCGACCTTGTCTTTAAGGAGCAAGATCGTGGCTGAAATT
GTTGAAGCTTTTTTGAAAGAAGAAAATATCCATATCGCTTATACGACCAGCAAGCTGCTTAAAGTGGATA
CTGAAGGCGATGGCTTTGGGAATAAAAGGGAACAAAAATGAAAAAAGTCTATTTCAAAACTTTTGGGTGC
AGGACGAATCTTTTTGACACGCAAGTGATGGGCGAGAATTTGAAGGATTTTAGCGCGACCTTAGAAGAAC
AAGAAGCCGATATTATTATCATCAATTCTTGCACCGTAACCAATGGGGCCGATAGCGCAGTAAGGAGTTA
CGCTAAAAAAATGGCGCGATTAAATAAGGAAGTGCTATTTACCGGCTGTGGGGTGAAAACCCAAGGCAAA
GAGCTTTTTGAAAAAGGGTTTTTAAAGGGCGTTTTTGGGCATGACAATAAAGAAAAGATTAACGCGCTTT
TACAAGAAAAAAAGCGTTTTTTTATAGATGACAATTTAGAAAACAAGCACTTAGACACCACGATGGTGAG
CGAGTTTGTGGGAAAAACTAGGGCGTTTATCAAGATCCAAGAGGGCTGTGATTTTGATTGCAATTATTGC
ATTATCCCAAGCGTGAGAGGGAGGGCTAGGAGTTTTGAAGAGAGGAAAATTTTAGAGCAAGTGGGCCTTT
TATGCTCTAAAGGGGTTCAAGAAGTGGTTTTAACCGGCACCAATGTGGGGAGCTATGGGAAAGATAGAGG
GAGTAATATTGCAAGATTGATTAAAAAATTAAGCCAGATTGTTGGGTTAAAGCGCATCAGAATTGGGAGC
TTAGAACCTAATCAAATCAACGATGAATTTTTAGAGCTTTTAGAAGAGGATTTTTTAGAAAAACATTTGC
ATATCGCTTTACAGCACAGCCATGATTTCATGCTAGAGAGGATGAACAGAAGAAACCGAATAAAAAGCGA
TAGGGAATTATTAGAAGTAATCGCTTCTAAGAATTTTGCTATCGGCACGGATTTTATTGTAGGGCATCCG
GGCGAGAGCGGAAGCGTTTTTGAAGAAGCGTTTAAAAATTTAGAAAGCTTGCCCTTAACGCATATCCACC
CTTTTATTTACAGCAAACGGAAAGGCACCCCCTCTAGCTTGATGACTGATAGCGTGAGCTTGGAAGATTC
TAAAAAGCGTTTGAATGCGATTAAAGATTTGATTTTGCATAAAAATAGGGCGTTCAGGCAATTGCAACTC
AAGCTTAATACGCCCCTAAAAGCTTTAGTGGAAGCGCAAAAAGACGGCGAATTTAAAGCCTTAGATCAAT
TCTTCAACCCCATTAAAATCAAAAGCGATAAGCCTTTAAGGGCTAGTTTTTTAGAAATTAGGGATTATGA
AATTAAGGAGAGGGAAAACCATGCCGTTTTCTAAAAATTTAGAAAACCTCACCGCTCCCTTTAAACGCAT
CAAAAACCGCTCGCTTGTTTTGGCGTTAGGGTTTTTGATCCTTACTTTTTGCTTGCTTCTTTTTTTAGTT
TTGAGCGATGTTTCTAGGCTCATATCCAGTAAGGACTTTTTTTATATGATCCAATCTCACCCTAAGCAAA
CTCTAACAGAAGATGAAAATTATTTTTATACCAACAAGGGTCTTTATAAAACCAACAAAGAAGCCTTTTT
GAGAGCCTATAAAATCCCAGAAAGCATGCCCATAGAAAAACGAGAAAATTTAAACAAGGTTTCTAAAATC
TTTTTGGCGTTGCTTTTTTTCATTTCTAGCATGCTTTTTGGGATCTTTTGGCGCTTGCCTAAACGATTGG
ACACTAAAATGAATTTAGAAAGCGCGCACAAAAACGAATTAGAAAATGCATTCCAGCGATACGATGCGTT
GGGGGTGCGTTTTGAAGATATTGCAGGGGTGAATGAAGTTAAAGAAGAATTATTAGAAGTGATAGATTAT
TTAAAAAACCCTAAAAAATATCAGGATTTAGGGATTTTTCTCCCTAAAGGCGTGCTGTTAATCGGGCCTC
CTGGAGTGGGGAAAACCATGATCGCTAAAGCCTTAGCGAGTGAAGCCAGAGTGCCGTTTTTTTATGAAAG
CGGGAGCGCGTTTTCTCAAATTTATGTGGGGGCTGGGGCTAAAAAAGTGCATGAACTTTTCATGCATGCT
AAAAGGCATGCCCCCTCTATTATTTTTATTGATGAAATTGACGCTTTGGGTAAGGCTAGGGGAGGGCATA
GGAGCGATGAGAGAGAAGCCACGCTCAACCAGCTTTTAACCGAAATGGATGGGTTTTTACAAAACGATGA
GGTGGTGGTGATAGGAGCGACTAACCAAATGGAAGTGATGGATGAAGCGCTATTAAGGAGCAAGCGTTTT
GATCGGCGTATTTTCATTTCTTTACCGGATTTGTCAGAAAGACAAAGCATTTTAGAAAAGCTTTTAGAAA
ACAAAAAGCATGCGCTCAATTATCTTAAGATCGCTAAAATTTGCGTGGGTTTTAGTGGGGCGATGTTAGC
GACTTTAATCAATGAAAGCGCTTTAAACGCCCTAAAACACCAACGAATTGAAATCACTGAGAGCGACATT
TTAGAAGTGAAAGACAAAATCGCTTACGGCAAGAAAAAGCCCCAAACCTTAGACGAAAACCAAAAAGAAT
TAGTCGCTTTGTACCAAAGCGCGAAAGCCTTGAGCGCGTATTGGCTAGAAATTGAATTTGATAAAGCGCC
TTTATTGGGGGAATTTATCGCTTTTAATGAAAATAAAATCCATAGCGAGAGCGAGATTAAAAATTACATT
AAAGTGTATTTGAGCGGGACGATTATTTTAGAGCTACTCTATAAGGAGCGTTATAGCCTGTCTAAACAAG
ACTTGCAAAAAGCGAAATTTTTGAATGAATTTATGGCTAGTGAACTTCTTTTAGCCCCTACAAAAGAGTC
TTTAAGCGTTCTTTATGAAGAGCAACTGGAGTTTTTAAAGCCGCAAATTGCAGCTTGCAAGCGCTTGAGC
GCTCTATTATTGGAGCAAGAATATTTAGAGCATTCTAATTTGTATGATTGTTTGAACGGGTGAAAATGCG
TTTTTTTAGTGGTTTTGGGTTCATTAATGAAAGCGTTTTGTTTGAAGAGTGGCTTTTAAAAGGGGCTTAT
GATGTGTCAGGCTTTTCTATGGGAGCGATTAAGGCGATAGAATACGCTTATAATGAAATCTTACAACAGC
GCCGCATCAATTCTTTGTTATTGTTTTCGCCTTGCATGCTAGCGCATAAGAGTTTGGCGTTCAAACGCTT
GCAACTTTCTTCGTTTCAAAAAGACCCGCAAAGCTACATGGATAACTTTTATCAAGAAGTGGGCTTGAGC
GCTAAATTGGATCGTTTTAAAAAAGAGGGTTCTTTAGAAGAATTAGAATTTTTATTGAATTACAAGTATA
GTGATTCTACAATTAGGTTTTTATTAGAAAAAGGCGTGAAAATTGAAGCGTTTATCGGGTTAAAAGACAG
GATCACTGACATTCAAGCCCTGTTAGAATTTTTTATGCCTTTAGTTCAAGTGTGGCAGTTTAAGGATTGT
AACCATTTGTTGCAAAAATCTTAAAAAAGGTGGAAGATGAAAAAATTTGGTTTGGGGGTGTATTTGCTTC
TTTTAGGTATTTTGGGCGGCTCTTTGATCATTCTAGGAGCGATAGTTGCACCCATTGTTTTCAAAGCTTC
AAGCATTTTACCTGAATTGAATCTAACTCCATTTGAGAGCGGGAAACTCATGGCGCAAATCTTTGTGCGT
TTCAATTATGTTTTAGGCGCGATCGGTTTTGTGGTGTTGCTTTATGAAATCATTTCGTTTATTTATTATA
AAAGATCGTTAGTGTATTTGATTCTTGGCGTGGCGATAGGGGCGTTGTGTTTCCTCTTTGTTTTTTATTA
CACGCCTTATATTTTAAACGCTCAAAAAGCGGGCGAAGTCGCGCTCCAAAGCACTGAATTTGCCCGTTCG
CACGCTCAAAGCGAATGGCTGTTTAAGGAATTGTTTGTGCTGGTGTGCGCTTTGTTTTTTTGGCGTTTGT
TTGGAAAAAATGCGCTTTGATTTAAAGGGGAGGTTTTGTTACTATTTTTGTTACTATCTAGGAAATGAGA
AGGTAGCATTTAATGAAAAAGTTTAAAAAGAAACCAAAAAGTATAAAACGATCGCATCAAAAAACAATCT
TAAAGCGTCCTTTATGGCTTGCACCTTTACTGATTGGTGGGTTTGCTAGTGGGGTGTATGCGAATAATCT
GTGGGATTTGTTAAGCCCAAAAGTGGGGGGTGAGTATGTGCATTGGGTTAAGGGCAGTCAGTATTGCGCA
TGGTGGGAATTTGCAGGGTGTTTAAAGAATGTGTGGGGGGGCAAATCATAAAGGCTATGATGCTGGAAAT
GCCGCTAACTATTTATCTTCTCAAAACTATCAAGCTATTTTTGTGGGTAGCGGGAATGAAACGGGGACTT
ATAGTTTAAGCGGTTTTACCAATTATGTTGGGGGCAATCTCACGATCAATCTAGGCAATAGCGTTGTTTT
AGATTTAAGCGGTTCTAATAGTTTCACTTCGTATCAAGGTTATAATCAAGGCAAAGATGATGTGAGCTTT
AATGTTGGCACAATCAATTTAAACGGCGCTTTAGAAGTGGGCAATCGTGTGGGATCTGGAGCTGGCACGC
ACACCGGCACAGCCACTTTAAACTTGAACGCTAATCAGATCAATATCAATTCTAATATCAGCGCGTTTAA
AACTTCACAAGTGAATATAGGCAATGCTAACAGCACTATTACTATCGGTTCGGTTTCTTTAAGTGGGGAT
ACTTGCAGTTCTTTAGCTAGTGTGGGCGTAGGGGCTAATTGCTCCACTTCAGGGCCTAGCTATTCTTTTA
AGGGGACGACTAACGCTACTAATACGACCTTTAGCAATGCAAGCGGTAGTTTCACTTTTGAAGAAAACGC
CACTTTTAGCGGGGCGAAATTAAATGGGGGGGCATTCACTTTTAATAAAGGATTTAGCGCTACCAATAAT
ACCGCTTTTAATAGCGGTAGTTTTAATTTTAAAGGCGTAAGCTCTTTTAATGGCGCTTCGTTTAGTAACG
CTTCTTATACTTTTAACGATCAAGCCACTTTCCAAAACAGCTCCTTTAATGGGGGGACTTTTACTTTTAA
TGACCAAACTAATCCAACGAATAACGCTCAGCACCCCCAAATTCAAAACAGCTCTTTTAGTGGTGGTGCT
ATTACTCTTAAGGGCTTTGTGAATTTCCAGCAAGCCTTTAACAATTCAAACCACCAACTAACGATCCAAA
ATGCCTCTTTTAATAATGCTACTTTCAACAATACCGGTAAAATCACCATTAATGAGGGCGCGAGTTTTAA
CAACACGACATTCAACACTTCTGTTGATACAAACAACATGACCATTACCGGTAGCGTTACTTTAAGCGGT
AAGAATGACTTGAACAATGGCTCAACCCTTGATTTTGGGAGTTCTAAAATCACTCTCGCTCAAGGGACGA
CTTTTAATCTCACAAGTTTAGGGGATAAAAATAGCGTAACGATTTTAAATTCCAGCGGTGGGATCACTTA
TAATAATCTTTTAAACCATGCGCTCAATAGCTTGACAAGTGTTTTAAAAACGAACGAAAGCTCTTCAGAT
CCGCAAAGTTTCGCTCAAGGTTTGTGGGATATGATCACTTACAATGGGGTTACCGGACAGCTTTTGAGCG
CAAACATTGCGGCCTCTAAAGTCGCTGACTCTTCGCCCTCTAAATCCTCTACAGATTCTACAAAAGTCTA
TCAAGTGGGCTATAAAATAGGGGATATTATCTACAAACTGCAAGAAACTTTTAGCCATAATTCCATTATT
ATTCAAGCTTTAGAGAGCGGGACTTACACGCCACCCCCTGTTATTAGCGGCTCCAAATTTGACTTATCCG
CTTCAAATTATATTGATTCTAACACGCCTTGGTATGATCATAAATCTTACATCCCCAAATCCCAAAATTT
TACAGAGAGCGGGACTTATTACTTGCCGAGCGTTCAAATATGGGGGAGCTATACCAACTCGTTCAAACAA
ACCTTTAGCGCAAGTGGTAGTAATCTGGTGGTTGGGTATAACTCAACATGGACTGGAAATAGCGTCTCTT
CTAGCGACACGGTGTCTTTTGGGGACACTTCAGGGAGTGCTCTTAATGGGCATTGCGGGCCTTGGCCATA
CTATCAATGCACAGGCACGACTGATGGCACTTATAGCGCTTATCATGTGTATATCACAGCGAATCTGCGT
TCTGGCAATCGTATAGGCACGGGTGGGGCAGCTAATCTGGTCTTTAATGGGGTAGATAGCGTCAATATCG
CTAACGCTACCATCACGCAACATAACGCCGGGATTTATTCAAGCTCTATGACTTTTTCCACGCAAAGCAT
GGATAATTCGCAGAATTTGAGCGGTCTAAATCCTAACGGCACGCTTTCAGTGTATGGCGCAACTTTCACT
AACCACGCCAAAGACGGGAAATTCATTTTCAATGCAGGGAAAGCGGTTTTTGAAAACACCAACTTTAATG
GAGGGAGTTATCAATTCAGCGGCGATAGCTTGAATTTTTCAAATAACAACCAGTTCAATAGCGGTTCGTT
TGAGATTAGCACAAAAAACGCTTCGTTTAATAACGCTAACTTTAACAATAGCACTTCTTTTAATTTCAAT
AATTCTAACGCAACCACTTCGTTTGTGGGGGATTTCACTAACGCTAATTCAAATTTGCAAATCGCCGGGA
ACGCTGTTTTTGGGAACCCTACCAATAGTGATGGTTCTCAAAATAACGCTAATTTCAATAATACTGGCTC
TGTTAATATTTCAGGGAATGCAACCTTTGATAATGTGGTGTTTAATGGCCCCACGAACACGAGCGTGAAA
GGGAAGGTTACTCTCAATAACATCACTTTAAAAAACCTGAACGCCCCTTTGTCTTTTGGCGATGGGACAA
TCACTTTTAACGCTCATTCGGTGATTAATATTGGTGAAGCTATCACAAATGGCAACCCTATCACCCTTGT
AAGCTCTTCTAAAGAAATTGAATACAACAACGCTTTCAGTAAAAATCTATGGCAGCTCATCAACTACCAA
GGGCATGGGGCAAGTAGTGAAAAGCTCGTTTCTAGCGTGGGTAATGGCGTCTATGATGTGGTGTATTCTT
TCAATAACCAAACCTACAATTTCCAAGAGGTTTTTTCACCAAACAGCATTTCTATCCGGCGTTTGGGCGT
TAGCATGGTGTTTGATTATATGGATATGGAAAAATCGGATCACTTATATTATAAAAACGCTCTCGGTTTT
ATGACCTACATGCCTAACAGCTATAACAATAATTTAGGGGATTCAAACAACACCATTTACTATTACGACA
ACAGCATTGATTTTTATGCGAGCGGGAAAACTCTATTCACTAAGGCGGAATTTTCTCAAACATTCACCGG
GCAAAACAGCGCGATCGTTTTTGGGGCTAAAAATATATGGACGAACGCGAGCGATGCGCCGCAATCTAAT
ACCATCATTCGCTTTGGGGACAATAAGGGAGCAGGGAGTAATGATGCGAGCGGGCATTGCTGGAATTTGC
AATGCATAGGCTTTATCACAGGGCATTATGAAGCGCAAAAGATTTACATCACCGGCAGCATTGAAAGCGG
GAATCGCATTTCTAGCGGTGGGGGTGCGAACCTTAATTTTAACGGGATTCAAGGCATTCTTTTAACGAAC
GCGACTTTGTATAACCGCGCCGCTGGCACGCAAAGCTCATCTATGAATTTTATCTCTAACGGCGCGAACA
TTCAGGCTCAAAACTCCTATTTTATAGACGATAGCGCGCAAAATGGCGGTAACCCTAATTTTAGTTTCAA
CGCTTTGAATCTGGATTTTTCCAACAGCTCTTTTAGGGGCTATGTGGGGAAAACGCAATCTGTTTTTAAA
TTCAATGCCGCCAATGCGATTAATTTCACCAACAGCACGAATTTAAGCTCTGGTTTGTATCAAATGCAAG
CTAAAAGCGTGTCGTTTGACAATTCCAATTTAAGCGTTTCAGTGGGGACAAGCAGTATTAAAGCCAATGC
GATCAATCTTTCTCAAAACGCCTCTATCAATGCGAGCAACCATTCAACTTTAGAGCTTCAAGGCGATTTG
AATTTGAACGACACCAGCTCGCTCAACCTCAACCAAAGCACCATTAATATTTCCAATAACGCCACGATCA
ACGATCATGCGAGCTTGATTGTGAATGATGGCTCACGCCTTAATTTTAACGGAGCGATCAATTTCAATTC
AGAAAATATCACTACGAGTTTGAATGATTCTTCTATCGTGTTTAAAGGAGCGATCTCTTTAGGAGGGCAG
TTTAATTTAAGCAATAACTCTTCTTTAGATTTTCAAGGCTCTAGCGCTATCACTTCTAACACGGCGTTTA
ATTTCTATGATAACGCTTTTTCTCAAAGCCCCATTACTTTCCATCAAGCCCTTGACATTAAAGCGCCCTT
AAGTTTGGGAGGCAACCTCTTAAACCCTAATAACAGCAGTGTGTTGAATTTGAAAAACAGCCAGCTTGTT
TTTGGCGATCAAGGGAGTTTGAATATCGCTAACATTGATTTACTAAGCGATCTAAACGATAATAAAAATC
GTGTGTATAACATCATTCAAGCGGACATGAATAGTAATTGGTATGAGCGTATCAACTTCTTTGGCATGTG
CATCAATGATGGGGTCTATGATGCTATTAACCAAACTTATAGTTTCACTAACCCTCTCAATAACGCCCTA
AAAATCACCGAGAGTTTTAAAAACAACCAACTAAGCGTTACGCTCTCTCAAATCCCGGGTATTAAAAACA
CGCTTTATAACATTGGCTCTGAAGTCTTTAACTACCAAAAAGTTTATAACAACGCTAATGGCGTGTATTC
TTATAGCGATGACGCAGAAGGCGTGTTTTATCTCACTAGCAATGTGAAAGGCTACTACAACCCTAACCAA
TCCTATCAAGCCAGCGGCAGCAATAACACCACGAAAAATAATAATCTTACCTCTGAGCCTTCTGTCATCT
CGCAAACTTATAACGCGCAAGGCAACCCTATTAGCGCGTTGCATGTCTATAACAAGGGCTATAATTTCAA
TAATCTCAAAGCGTTAGGGCAAATGGCTCTCAAACTCTACCCTGAAATCAAAAAGATATTAGGGAATGAT
TTTTCGTTCTCAAGTTTGAGTGGCTTAAACTCTGATGCACTAAACCAGCTTACCAAACTCATCACGCCTA
ACGATTGGAAAAACATTAACGAGTTGATTGATAACGCAAATAATTCGGTGGTGCAAAATTTCAATAACGG
CACTTTGATTGTGGGAGCGACTAAAATAGGGCAAACAAACACCAATAGCGCGGTTGTTTTTGGGGGATTA
GGCTATCAAAAGCCTTGCGATTACACCGATATTGTGTGCCAAAAATTTAGAGGCACTTATTTAGGGCAGC
TTTTAGAGTCTAGCTCGGCTGATTTGGGCTATATTGACACGACTTTTAACGCTAAAGAAATTTATCTTAC
CGGCACTTTAGGGAGTGGGAACGCATGGGGGACTGGGGGGAGTGCGAGCGTAACTTTTAACAGCCAAACT
TCGCTCATTCTCAATCAGGCTAATATCGTAAGCTCGCAAACCGATGGGATTTTTAGCATGCTGGGTCAAG
AGGGTATTAATAAGGTTTTCAATCAAGCCGGGCTCGCTAATATTTTGGGCGAAGTGGCGATGCAATCCAT
TAATAAAGCCGGGGGATTAGGGAATTTGATAGCGGATACGCTAGGGAGTAATAGCGTGATTGGAGGGCAT
TTAACGCCTGAACAAAAAAATCAAACCCTAAGCCAGCTTTTGGGGCAGAATAACTTTGATAACCTCATGA
ACGATAGCGGTTTGAATGCAGCGATTAAGGATTTGATCAGACAAAAATTAGGCTTTTGGACCGGGCTAGT
GGGGGGATTAGCCGGGTTGGGGGGTATTGATTTGCAAAACCCTGAAAAGCTTATAGGGAGCATGTCAATC
AATGATTTATTGAGTAAAAAAGGGTTGTTCAATCAGATCACCGGCTTTATTTCCGCTAACGATATAGGGC
AAGTGATAAGCGTGATATTGCAAGATATTGTCAAACCGAGTAGTGCTTTACAAAACGATGTAGCGGCTTT
AGGCAAACAAATGATTGGCGAATTTTTAGGCCAAGACACGCTCAATTCTTTAGAAAGCTTGTTGCAAAAC
CAGCAGATTAAAAGCGTTTTAGACAAAGTCCTAGCGGCTAAAGGTTTAGGGCCTATTTATGAACAAGGCT
TGGGGGATTTGATGCCTAATCTTGGTAAAAAAGGGCTTTTCGCTCCTTATGGCTTGAGTCAAGTGTGGCA
AAAAGGGGATTTTAATTTCAACGCGCAAGGCAATGTTTTTGTGCAAAATTCCACTTTCTCTAACGCCAAT
GGAGGCGCGCTTAGTTTTAATGCAGGAAATTCGCTCATTTTTGCCGGAAACAATCATATTTCATTCACTA
ACCACGCTGGAACGCTCAATTTATTGTCCAATCAAGTTTCTAACATTAACATCACCACGCTTAACGCTAG
CAACGGCCTTAAGATTAACGCTGCTAATAACAATGTTTCTGTGTCTCAAGGCAATCTGTTTATCAACGCT
AGTTGTGTGAAACAAAGCGATCCAACTGCAGCTAACATTGCAAACCCTTGCGCGCTTAGCGCCCAAAGCA
CGAATGGCTCTTCTTCTAATAGTGCGTCAAATAACGCACAAATCGCCTTGAACAATAACGATGAAAGCTT
GATGGTTACGGCGAATGATTTCAATTTTTCAGGCAATATTTACGCTAATGGGGTGGTGGATTTTTCAAAG
ATTAAAGGCTCTGCAAACATTAAAAACCTGTATCTTTACAATAATGCTCAATTCCAAGCCAACAACCTTA
TTATTTCCAATCAAGCGGTGTTAGAAAAAAACGCTAGCTTTATGGCCAATAATTTAAACGTTCAAGGGGC
GTTTAACAACAACGCCACGCGCAAAATAGAGGTGCTTCAAAATTTAACGATCGCTTCAAACGCTTCTTTA
AGCACCGGGATTTATGGGTTAGAAGTAGGGGGGGCTTTGAATAATTTTGGAGCGATCCATTTTAATTTAG
AAAATATTCAAACGCCAACGCCGCTCATTCAAGCAGAAGGGATCATTAATCTCAACACCACCCAAACGCC
TTTTATGAATGTCAATAACAGCATGGCGAATAACACGACTTACACTTTATTGAAAAGCAGCCGTTACATT
GATTACAATATCAACCCCAACAGCTTGCAATCGTATTTGAATCTCTATACCTTAATCAATATCAACGGGA
ACCGCATAGAGGAAAAAAACGGCGTATTGACTTATTTGGGCCAACGGGTTTTGTTGCAAGATAAGGGGTT
ATTATTGAGCGTAGCGTTGCCTAATTCAAACAACGCCCATCAAAACAACATTTTAAGCCTTTCTGTCCTT
TACAACCAGGTTAAAATGTCTTACGGCGATAAAGTGATGGATTTTACTCCTCCTACTTTACAAGATTACA
TTGTGGGTATTCAAGGGCAAAGCGCGTTAAATCAAATTGAAGCTGTTGGGGGGGAATAACGCTATCAAGT
GGCTTTCAACATTGATGATGGAAACTAAAGAAAACCCGCTTTTTGCGCCGATTTATTTAAAAAACCACTC
TTTGCATGAAATCTTAGGCGTGGCTAAAGATCTTTTAAACACCGCAAGCTTGATTTCTAACCCTAATTTC
AGAAATAACGCTACCAACCTTTTAGAATTGGCGAGTTACACCCAACAAACCAGCCGTTTAACGAAACTCT
CTGATTTTAGATCTAGAGAGGGAGAGTCTGATTTTTCTGAACGCTTGTTAGAGCTTAAAAACAAGCGTTT
TAGCGATCCTAACCCTAGCGAGATTTTTGTCAAATACTCACAACCCAACAAACACCCAAATAACCTTTGG
GTTCAAGGGATTGGGGGAGCGAGCTTTATTTCTGGGGGCAATGGCACGCTTTATGGCTTGAATGTGGGCT
ATGATCGGTTGGTTAAAAATGTGATCCTTGGGGGTTATGTGGCTTATGGGTATAGCGGTTTTAATGGGAA
TATCATGCATTCTTTGGCTAATAATGTGGATGTGGGGATGTATGCGAGGGCTTTTTTAAAAAGAAACGAA
TTCACTTTGAGCGCGAATGAAACTTATGGGGGCAATGCAAGCAATATCAATTCTTCTAATTCCTTGCTTT
CTGTGTTGAACCAACGCTACAACTACAACACCTGGACAACGAGCGTGAACGGGAATTACGGCTATGATTT
CATGTTCAAACAAAAAAGCGTGGTGTTAAAACCTCAAGTGGGCTTGAGCTATCATTTCATAGGCTTGAGC
GGCATGAAGGGCAAAATGAATGATGCCTCTTACAAACAATTTCTCATGCATTCAAACCCCTCTAACGAAT
CGGTTTTAACGCTCAACATGGGGTTGGAGAGCCGTAAATATTTTGGTAAAAATTCTTATTATTTTGTAAC
AGCGAGATTGGGTAGGGATCTTTTGATCAAATCTAAAGGCGGTAATATGGTGCGTTTTGTGGGCGAAAAC
ACTTTATTGTATCGCAAGGGGGAAGTTTTTAACACTTTTGCGAGCGTGATTACAGGGGGCGAAATGCATT
TGTGGCGTTTGGTGTATGTGAATGCGGGGGTGGGGCTTAAGATGGGCTTGCAATACCAGGATATTAATAT
AACCGGGAATGTGGGCATGCGAGTGGCGTTTTAGCTTTTTTGCTATAATGCTTCGTTCAAATTTTATAGT
TAGGTTTTTCTATGTTGAATTATGAAGAGCTGTTTCAAACTCACAAAACCCCTTTTTACCTCTATGATTT
TGACAAAATCAAACAGGCTTTTTTGAATTATAAAGAAGCGTTTAAGGGGCGTAAGTCTTTGATTTGTTAC
GCTTTAAAGGCGAATTCCAATTTGAGTATCCTCTCTTTATTGGCCCATTTAGAGAGTGGGGCAGATTGCG
TTTCCATAGGCGAGATATATAGGGCTTTAAAAGCCGGGATCAAGCCTTATAGGATCGTGTTTAGCGGGGT
GGGTAAGAGCGAATTTGAAATAGAGCAAGCCCTAAAACTCAACATTTTATTTTTGAATGTAGAAAGTTTT
ATGGAATTGCAAACGATTGAAAAAATCGCCCAATCTTTAGGGATAAAGGCTAGGATCTCTATTAGGATCA
ACCCTAACATTGACGCTAAAACGCACCCCTATATTTCTACCGGTTTGAAAGAAAATAAGTTTGGCGTGGG
AGAAAAAGAAGCTTTAGAAATGTTTCTTTGGGCTAAAAAAAGCGCGTTTTTGGAGCCTATTAGCGTGCAT
TTTCATATCGGCTCACAGCTATTAGATTTAGAGCCGATTATAGAAGCGAGCCAAAAGGTGGCTAAAATCG
CTAAATCTTTGATAGCGCTAGGGATAGATTTGCGTTTTTTTGATGTGGGCGGAGGGATTGGCGTGAGCTA
TGAAAATGAAGAGACTATCAAGCTTTATGATTACGCGCAAAAGATCTTAAACGCGCTTCAAGGCTTGGAT
TTGACGATCATTTGTGAGCCGGGCCGATCCATTGTGGCTGAGAGTGGGGAATTGATCACGCAGGTTTTGT
ATGAAAAAAAGGCTCAAAACAAGCGCTTTGTGATTGTGGATGCGGGCATGAATGATTTTTTACGCCCCAG
TTTGTATCATGCTAAGCATGCCATAAGGGTTATAACGCCCTCTAAAGGGCGTAAGATCTCGCCTTGCGAT
GTGGTAGGGCCTGTGTGTGAGAGCAGCGACACTTTTTTAAAAGGTGTGAATTTGCCAGAATTAGAGCCAG
GCGATAAATTAGTCATAGAAAAGGTTGGGGCTTATGGCTCTAGCATGGCCAGTCAATACAATTCGCGCCC
CAAACTCTTAGAATTAGCCCTAGAAGATCACCAAATCAGGGTGATAAGAAAAAGAGAGGCTTTAGAAGAT
TTATGGCGCTTAGAAGAAGAAGGCTTAAAAGGGGTTTGACCAGATGCAAAAGAATTTGGATAGTCTTTTA
GAAAATTTAAGGGCTGAAATTGATGTGTTGGATAATGAATTAAGCGATCTTTTAGACAAACGCTTAGAAA
TCGCTTTAAAAATCGCTCTCATCAAACAAGAAAACCCCATTTATTGCCCTAAAAGAGAGCAAGAAATTTT
AAAACGACTCAGCCAAAGGGATTTCAAGCATTTGAATGGAGAAATTCTTACGGGTTTTTATGCAGAGGTT
TTTAAGATTTCTAGAAAATTTCAAGAAAACGCCCTAAAAGAGTTAAAAAAATAAAAGAGAGTTGCCATGT
TTGAAAAAATCACCCTAGCGCATAAAGACTTGTTTTCAAGGTTTTTAAGCGCTCAAAAAATCGTTTTATC
GGATGTGAGTTTTACCAATTGCTTTTTATGGCAGCACGCAAGGCTCATTCAAGTGGCGGTGATTAGGGAT
TGTTTGGTGATTCAAACCACTTATAATAATCAAAAACCCTTTTATTTCTACCCTATCGGTAAGAATGTGC
ATGAATGCGTAAAAGAGCTTTTGAAGCGAGAAAAAAATTTACGATTCCACTCTTTGATTTTAGAGCAAAA
AGACGATTTGAAAGACAATTTTGTAGGGGTGTTTGATTTCACTTACAACAGAGACAGGAGCGATTATGTT
TATTCTATTGAAGAACTGATCGCTTTAAAAGGGAAAAAATACCATAAGAAAAAAAACCACTTAAACCAGT
TTTTAACCAATTATGCGAATTTTGTTTATGAAAAAATTTCTTCTCAAAACAGAAGGGAAGTTTTAGAAGC
CTTTCAAGAGTGGTTTTTAGAAAGCCAAACCGATGATATAGGGCTAATCAACGAGAATAAGGGCATTCAA
AGCGTGTTAGAAAATTATGAGAGCTTGGATGTGAAAGGGGGGCTTATTAGGGTTAATGGAGAAATAGTCT
CGTTTAGTTTTGGAGAAGTTTTAAACGAAGAAACCGCGCTCATTCACATTGAAAAAGCCCGCATGGATAT
TGCAGGCGCGTATCAAATCATCAACCAGCAATTGCTTTTGAATGAATTTAGCCATTTGACTTACGCTAAC
AGAGAAGAAGATCTAGGGTTAGAGGGCTTAAGAAGGTCTAAAATGAGCTATAACCCGGTGTTTTTGATAG
ACAAATACGAAGCCGTTGCTAAAAATTAAATGATTTTTGGGGATTTTAAGTATCAAAAAAGGATTAAAAA
ACTCACCGCCACCAATCTTCATGAGCTGAAAAACGCCCTGGATTTCATCTCACAAAATAGGGGGAATGGG
TATTTTGTGGGGTATCTTTTATACGAAGCGCGCTTAGCGTTTTTAGATGAAAATTTTCAAAGCCAAACCC
CTTTTTTGTATTTTGAACAATTTTTAGAAAGAAAAAAATATTCTTTAGAGCCTTTAAAAGAGCATGCGTT
TTACCCTAAAATCCACAGCTCTTTAGACCAAAAAACTTATTTCAAGCAGTTCAAAGCCGTCAAAGAATAC
CTCAAAAACGGCGATACCTATCAAGTGAATCTCACGATGGATTTATTTTTAGACACTAAAGCCAAACCAA
AGCGCGTTTTTAAGGAAGTGATACACAACCAAAACACGCCTTTTAAGGCTTTTATAGAAAATGAGTTTGG
GAGCGTTTTGAGCTTTTCGCCGGAATTGTTTTTTGAATTAGAGTTTTTAGACACAGCGATTAAGATTGTT
ACAAAACCCATGAAAGGCACGATCGCTCGCTCAAATAACCCCTTAATAGATGAAAAAAACCGATTGTTTT
TGCAAAATGATGACAAAAATAGAAGTGAAAATGTGATGATTGTGGATTTACTGCGTAACGATTTGAGCCG
TTTAGCCTTAAAAAATAGCGTGAAAGTCAATCAATTGTTTGAAATCATCAGCTTGCCTAGCGTGTATCAA
ATGATAAGCGAGATTGAAGCGAAATTGCCCCTAAAAACCAGCTTGTTTGAGATTTTTAAGGCGTTGTTCC
CTTGCGGCTCTGTGACCGGATGCCCTAAAATAAGAACCATGCAAATCATTGAAAGTTTAGAAAAACGCCC
TAGGGGGGTGTATTGCGGAGCGATAGGCATGGTTGAAGAAAAAAAAGCCCTTTTTAGCGTGCCTATCCGC
ACTTTAGAAAAAAGAGCGCGCGAAGATTTTTTGCATTTAGGGGTAGGGAGTGGGGTAACTTATAAAAGTA
AAGCGTCCAAAGAATATGAAGAGAGCTTTTTAAAATCCTTTTTTGTGATGCCCAAAATAGAATTTGAGAT
TGTAGAAACGATGAAAATTATCAAAAAGGATCAAAAATTAGAGATTAACAATAAAAACGCCCATAAAGAA
CGCTTAATGAATAGCGCCCAATATTTTAACTTCAAACATGATGAAAATTTTTTAGACTTTGAACTAGAAA
AAGAAGGGGTTTTAAGGGTTTTACTCAATAAAAAGGGCAAGCTCATTAAAGAATACAAAGCCTTAGAGCC
TTTAAAAAGCCTAGAAATTCGTTTGAGTGAAGCCCCCATTGATAAGTGCAATGATTTTTTATACCATAAG
ACCACCTATGCCCCTTTTTATCAAAACGCCCGAGCGCTCATTAAAAAAGGCGTTATTTTTGATGAAATCT
TTTATAACCAGGATCTAGAACTCACTGAAGGCGCTAGGAGCAATCTCATTTTAGAAATCCATAACAGGCT
TTTAACCCCTTATTTTAGTGCGGGCGCGTTAAATGGGACGGGTGTGATGGGATTGTTAAAAAAGGGTCTT
GTTGAGCATGCCCCTTTAAAATTGCAAGACTTGCAAAGAGCGTCTAAAATCTATTGCATCAATGCACTAT
ATGGCTTAGTGGAAGTGAAAATCAAATAACCATAAAATAGAGCGGCTAAAACCCCATTTTCTAGAAATAG
GCTACTAAATAGAGCAAAAAAGTTAAAACTCGCCCCCAGTAATCATAATGATTAAAGTTTTCATATTCAT
TATAGATCCATTTACACAACTATTTTATAAATTCAAATAGAGGGTTTGTAGGAACTCTCATTAAAGAACA
AGGAGCATAACATGAGACATGGAGATATTAGTAGCAGCCCAGATACTGTGGGTGTAGCGGTAGTTAATTA
TAAGATGCCTAGACTCCACACTAAGAATGAGGTGTTGGAAAATTGTCGCAATATCGCTAAGGTGATTGGT
GGGGTCAAACAAGGTCTTCCCGGGTTGGATCTGATTATTTTCCCTGAATACAGCACGCATGGGATTATGT
ATGACAGACAAGAAATGTTTGACACAGCCGCAAGCGTTCCTGGAGAAGAAACCGCAATCCTTGCTGAGGC
TTGTAAGAAAAACAAGGTTTGGGGAGTGTTCTCTTTGACGGGGGAAAAACATGAGCAAGCTAAAAAGAAT
CCCTATAATACTTTGATTCTTGTCAATGATAAGGGTGAGATCGTGCAAAAATACCGCAAAATCTTGCCTT
GGTGCCCTATTGAATGCTGGTATCCTGGGGATAAAACTTATGTGGTTGATGGGCCTAAGGGCTTGAAAGT
TTCTTTGATTATTTGCGATGATGGTAACTACCCTGAAATTTGGCGCGATTGTGCGATGCGTGGGGCAGAA
CTCATTGTGCGCTGTCAAGGTTACATGTATCCGGCTAAGGAGCAACAAATTGCGATCGTGAAAGCTATGG
CGTGGGCTAATCAATGTTATGTAGCGGTAGCGAATGCGACCGGCTTTGATGGGGTGTATTCCTATTTCGG
GCATTCTAGCATTATTGGTTTTGACGGGCATACTTTGGGCGAATGCGGGGAAGAAGAAAATGGTCTTCAA
TACGCTCAACTTTCTGTGCAACAAATCCGTGATGCGAGGAAATACGACCAAAGCCAAAACCAACTCTTCA
AACTCTTACACAGAGGTTATAGTGGGGTTTTTGCTAGTGGTGATGGGGATAAGGGTGTGGCGGAATGCCC
TTTTGAGTTCTATAAAACTTGGGTGAATGACCCCAAAAAAGCTCAAGAAAATGTAGAAAAATTCACTCGC
CCAAGCGTGGGTGTGGCCGCTTGTCCTGTAGGCGATTTGCCAACGAAATAAAGGGCAAAAGGAGGGGGGC
TTTAGAAGCTAAAAGCGTTTTAATACCTCTTTTTAGAACGCTTAAAAACCACCAAAAGACTACAAATATT
TCGTTAAAGACAGATTGTTGATTTTGTTCGTGGAAGCCAGAACGGCGTTATAGTTGTTAGTGAGATTGGA
AAATTTATTGTAAGTTTCTGCCATATCCGTGCCGGTCGTTTCCCCACGAATGCTTTGAACTTGCGTTTTT
AAAACTTCATTACGCCTGATAATGTTTTCAAACGCCTTACCATGAGCGCCGTTTTTAGCGATCATTTTTT
CTATGTGATCGCTCAAGTGATCTATAAGGGTGATGCCGTTTTGAATGCCTAAATTACGCATGTCGCTAGA
ATAAGTATCCCCTAAAGCGTCCGGGCGATAAATCCCTTTTCTTACCGAAGTGATGATATTTTCTAATTGA
TCAAAAAAATTCACGCTGGGCTTGTCAATAATTAAAGCGTTATTAGCGTTTAATTTAAGGCTTGGTTTGT
CGCTGTGCAAGGCGTTTTGAGAAAAATCATTCGCATCTTTATCAAAAAGCATGAACTGCATTTTGGTGTT
TGAATGCATGTTGTCTTGGATAATGACTTTTCCTTCTTCATTCAAATTAATAGAAAGGTTGTCTTTAGCT
TGTTTTAACAATCCAATAAAGCGCTCCTTGCTTTCTTTTGAAGTAGGGTTATCGCTGATTTGTTGGTAGA
TGGCGGGGTCAGCATTGCTGTAATTGAGCGCGATACTCATCGCATCCATAAGTTGCCTGTAAGTTACTTC
ATTGGGTTTAGAAGCTTGAATATCAGCGCTTGTGGGGTCATAAAGCGGGATTTTAATGCCATTAGGCAAA
CTCAAAAAAGCCCCATTATTATCCAAGATCATTTGCGCTTCTAAAAACGAACCATTCACATCGTTTAATT
TCATGTTAAAAACGCTATTTTCTAAATTCCCCTTAGCCACTTCACTCAATTTAGTAGAGCCATTAGCCGC
ACCATTTTGAGCGATTTGAGCCACATTGCTTTCTAATTTTGCCCCTTCTTTATTGAAATAGGTTTTTTGG
TATTCGCTCGCGTTATTAGTAGGGATACCGGCCACTTCCAGCCCTTTTTGATCTAGGGTGCTTAAAGCCA
AAGAAATAGGCGATTCTTTAGAAGAATTGTCAATAATCCTCAAACGCCCGTTCGTTTCAATTTCCACATC
CACTTCATTATTAAAGCGTTCTTTAATCGCATCTTTCAGATCTTTAATCGTAGAATTTTTCACGTCTAAA
AGAATGGGAATATCCAAATAAACAGGGAGGTTTGGGATTTTAATAGCGCTTGTATCGTCCAAACGGCTGG
CGTTGATTTTTAAAGTTTTCACCTTATCGCCAAAAATCTCGCTCAATTTGGTGTTTTTGTTGGCTAAAAC
ATTGTCTTTAGTCACAAACACGCTAGGGATTTCAAGCGTTTTAGGATTATACATGTTAGGCACCGCTTTA
ACTTGGCTCAAACTCCTATCCGTTACAAACGCGCTTTTGACATATTCAGTAACCCTTTTAGCGCTTGAAC
GCAAAGCGTCTAAATCGTCAAAATCCCCATCGCTAGAAATCAAATGAAAATCCAAATTTTCACTGCCAGG
CGTTAGGTTTTTGATCTCAATTTGCCCCCAATTATTCAAACTCACATCCACGACTTTATTTTGCGAAGTG
TTCCCGTAAGCATGACCGATTTTATCTAGCAAATCGCTCACTTTAGTCGCGCTTTCTTTGTTCTGGTAGG
CTTTATCTAGTGCGAATTTTTCTTTAAAACTGGAGCCATCAGGCCTAATGCCCTGCAAATAAAAAAACTC
TTTAGGGTCATTGGTGGGGTCTTTATCGTTATCTCCGATGAGTTCTCGCAAGGTATCACTGGGTTTAATA
AAAACTTCTTCAGGCAATGAAGAATGCTCTAAAGCGTCCATCACATCAGGGTGGAGCTTGTTTTGATTGA
GTAATTTAATGTTGGTGGTGATGAGTTTGTGTTTGTCTTTATCCGCACCTAAAAACAAATCTTGCCCGCT
GATATTATAAGGCACAAGGTTATCAGAGCTGATGAGCGCGTTTAAATCTTCGCCATTGCCATGGTATTTC
CCCTCGCTATCAATGGGGGGTCTATCCACCTTACTGCCCCCGAATAAAAATTCCCCTCCTATAGAGGTGT
TAGCAACATTCATCATATGCTCCCTCAAGCGTTCCAAATCGTTAGCGATAGCGGCGCGAGAAGTTTCTGA
ATGCACATCGTTAGCGGATTGGATAAGCTTGGTTTTAAAAGTCTCCATCGTTTTAGAAAATTCTTGCAAG
GCTTTGTCGGTATTGAGCGTTGAAGTGTAAGCGTTTTGAGCCACATCAATGCCTTGATCTAAGGTGTTTT
CTTCGTATTGGAATTTTAAATTCTGGTTGTTAATGTCGCTGTTTTGATAGCCATAACGGATTTTTAGCCC
TGAAGCGATCTGCGTGTTAGCGTCGTTGATTTTATTTTGTAAAGCGTTTTGATAGTTATTCATTTGGTTG
TATTTTGAGCCAAAGGTAACGCGCATGATCAAATCCTTATTGGTTTTTTAACAAACAAGCTAAAAGTATT
CCAAAACAAGTTAATTACAATTGTGAGTGGTTTGAGTGGGGTAATAATGTGGGGTAATAATGTGGGGTAA
TAATGTGGGGTAATAATGTGGGGTAATAATGTGGGGTAATAATGTGGGGTAATAATGTGGGGTAATAATG
GCGGGTTAAATGGGGTTATTTTGAGTAAAAAAATTCTTTTAATACGAATTTAATCTAAATTTAAAGTTAA
ATTTTAGCAAATACTCACTATAATAAGCGTTTATTTTAAAAAGAGCGTTCAATTTTTAAGGAATAGAAAT
GTCATACGCAATATTCAAGCATGGCGGTAAGCAATATAAAGTCGTTGAAGGCGATATTGTTTTACTGGAT
AAAATGAATAAAGAGCCTAAGGCTTTAGTGGAATTAGTGGAAGTGTTAGCCGTATCCAAAGAGGGCAAAC
TCTCTTGCGGGAAACCCTTTGTGAGTGGGGCTAAAATTGAAGCGGAAGTGATCAATGAAGGGCGCGGCAA
AAAAGTCATCACTTTCAAAAAACGCCGCCGAAAAGACAGCAAAACCAAGCGTGGTTTTAGAAGAGATTTC
ACTCGTGTTAGAATCACTAAAATTGTAGCATAAAGGAGTATTAAACAATGGCACACAAGAAAGGTCAAGG
GAGCACGCAGAATAACAGAGATTCTGCAGGAAGACGCTTAGGCGTGAAAAAATTTGGCTCAGAATTTGTG
AGAGCAGGTAATATTATCGTGCGCCAAAGAGGCACTAAAATGCATCCAGGTAATAATGTGGGCATGGGGA
AAGACCATACCTTATACGCGCTCATAGATGGCGTTGTGAAGTTTGAGCATAAAGACAGAAACCGCAAGAA
GGTTTCTGTGGTTAGTCAAAACTTTGGGGAGTAGGGTAACCTTTAAAGGTCAATTAAACCTTTGGGTGTT
CGTTAAACGCCCATAAACGCAATAAAATATTTATAATTTAGATCTCTATCCTTTAGAATTTGTTGTGGAG
ATTGGCTTATGAATAATGTTTTTGTTAAGAGTTTGTTTTTTTTCTTTTGTTGTTTGGGTTCTTTTTGAAA
GCTTCAGAAAACCCAAACGCTACTCTTAATCTCTCTAAAGAAAATGTTTCTGTTGAAGAGCAAAAGCGTT
TTGGAGGCGTTTTAGTTTTTGCTAGAGGCGCTGATGGCTCAAGCATGGATCCTGCCTTAGTAACTGATGG
CGAAAGCTATGTGGCAACGGGCAATATTTATGACACGCTCGTGCAATTCAAATACGGCACCACAGAAATT
GAGCCCGCCTTAGCGACAAGTTGGGAAATATCCCCAGATGGTCTTGTATATACCTTTCATTTACGCAAAG
GGGTTTATTTCCACCAGACGAAGTATTGGAATAAAAAAGTAGAGTTTAGCGCTAAAGATGTGCTGTTTTC
GTTTGAGCGCCAGATGGATAAGGCTAAACGATACTATAGCCCAGGGGCTAAAAGCTATAAATACTGGGAA
GGCATGGGCATGTCTCATATTATTAAGAGCATTGAAGCTTTAGATGATTACACGATTAGATTCACGCTTA
ATGGGCCAGAAGCCCCGTTTTTAGCGAATTTAGGCATGGACTTTTTGAGCATTTTGAGTAAGGATTACGC
TGATTATTTGGCTCAAAATAATAAAAAAGACGAGTTGGCTAAAAAACCTGTTGGGACGGGACCTTTCAAA
TTCTTTTTGTGGAATAAAGATGAAAAAATCATTCTTCTAAAAAATCAGGATTATTGGGGGCCTAAAGCTT
ATTTGGATAAGGTGGTGGTGCGCACCATTCCTAATCCTTCCACTCGCGCTTTGGCACTACGCACTGGTGA
AATCATGCTCATGACCGGGCCTAACCTCAATGAAGTGGAGCAATTAGAAAAAGTCCCTAATATTGTGGTG
GATAAGAGTGCTGGGTTGTTGGCGAGTTGGCTTTCATTGAACACGCAAAAAAAGTATTTTAATAACCCTT
TAGTGCGTTTAGCCATCAACCATGCGATTAACGTTGATGATTACATCAAAGTGCTTTATGAAGGCTTTGC
TCAAAAGATGGTCAATCCTTTCCCGCCCACCATATGGGGTTATAACTACAACATCAAACCCTATGAATAC
GATTTGAAAAAGGCTAAGGAATTATTGAAGCAAGCGGGGTATCCTAACGGCTTTAAAACCACTATTTTTA
CCACTGCCACTCGTAACCCAAAGGGAGCGGTGTTCATACAAGCGAGCCTGGCTAAAATTGGCATTGATGT
GAAAATTGAAGTGTATGAGTGGGGGGCTTATTTGAAAAGAACGGGCTTAGGCGAGCATGAAATGGCGTTT
GCAGGCTGGATGGCAGACATTGCGGATCCGGATAATTTCTTATACACCTTATGGAGCGAGCAAGCGGCCT
CAGCTATACCCACTCAAAACCATTCCTTTTATAAGAATAAGGAGTTTTCAAATCTGCTCATAAAGGCTAA
ACGAGTATCGGATCAAAAGGAGAGAGAAGCCCTTTATTTAAAGGCTCAAGAAATTATCCATAAAGACGCG
CCTTATGTGCCTTTAGCCTATCCTTATTCGGTGGTGCCACACTTGTCTAAAGTTAAGGGTTATAAGACGA
CCGGGGTGAATGTGAATCGCTTCTTTAAGGTGTATTTAGAAAAATAAAAGGGGTTGCATGCTGAGTTTTA
TTATTAAACGTATTTTGTGGGCGATCCCCACGCTGTTTGGGGTGAGTATCATTGTGTTTATGATGGTGCA
TTTAGTGCCAGGAGATCCGGCGTTAGTGATTTTAGGCGAAAAGGCCAATCAAGCCGCTATTGACGCTTTA
AGGGAACAATTTGGTTTGAATAAGCCTTTGATAGAGCAGTATTTTTTCTTTATCAATAATGTGTTGCATG
GCAATTTTGGCACTTCTATCATGACCGGTGAGCCTGTGATGCATGAATTTTTGCAACGATTCCCGGCTAC
GGTGGAATTGGCTTTGATCGCTTTATTTATGGCTCTTGTTTTGGGTATTAGTGTTGGCGTGTTAGCCGCG
ATCAAACGCTATAGCGTGTTTGATTATTCCAGCATGACTTTCGCTTTAGCCGGGATTTCTATGCCCGTGT
TTTGGCTAGGGCTCATGCTGATTTATATTTTTAGCGTGCAATTGGGGTGGTTGCCCGTTTTTGGGCGTTT
GAGCGATGTGTATTATTTAGATGGCCCTACAGGTTTTTATTTGATAGACAGCTTGATCGCAAGGGATTAT
GGGGCGTTTGTGGATACCATTAAGCACTTGATTTTGCCTAGCATTGTGTTAGCCACGGTTTCTACCGCTG
TTATTGCCAGAATGACTCGCGCAAGCATGGCAGAAGTGTCTAAAGAAGATTATGTGCGCACCGCTAAAGC
TAAGGGGTGCAGCTCCTTTAGGGTGATTTTTGTGCACACTTTGCGTAACGCTTTAATCCCTGTAACAACT
ATCGTAGGCTTGATGTTGGCCGGGCTTTTAGGGGGGAGCATGATAACTGAAACGGTTTTCTCATGGCCTG
GGATTGGTAAGTGGATCGTTAATGCGCTCAACCAGCGCGATTTCCCGATTATCCAGTCCATGTCTTTGAT
TATTGCCATGATGTATATTGGGGCTAATCTCTTAGTGGATATTTTATACGCTTTTATTGATCCCAGAATA
AGGTTGTCATAATGGAGTCTTTTAGAGAATTTATCCAACAATTCAAAAAAAATAAGGCGGCAGTAGTTGG
TGCATGGATTGTGCTTTTATTGGTGGTTTGCGCGATTTTTGCGCCCCTTTTGGCTCCGCATGACCCTTAT
GTGCAAAACGCGCAAGATCGCCTTTTAAAGCCTATATGGGAGCATGGGGGGAATGTTAAATACCTTTTAG
GCACCGATGATTTGGGGCGCGATATTTTGAGCCGCTTGATCTATGGGGCTAGGATTTCTTTAACCATAGG
GATTGTTTCTATGGGGATTGCGGTCTTTTTTGGCACGATATTAGGGCTAATAGCGGGGTATTTTGGAGGG
AAAACGGATGCGGTTATCATGCGCATCATGGACATCATGTTCGCTTTGCCCTCTATTTTATTGATCGTGA
TTGTGGTCGCTGTGTTAGGGCCTTCACTCACTAACGCCATGCTCGCTATTGGGTTTGTGGGGATTCCTGG
ATTTGCAAGATTGGTGCGCAGTTCCGTGCTAGGCGAAAAAGAAAAAGAATATGTGATCGCTTCTAAAATC
AATGGCTCTTCGCATCTTCGTTTGATGTGCAAGGTGATCTTCCCTAATTGCATTATCCCTTTAATCGTGC
AAACGACAATGGGTTTTGCTTCCACGGTTTTAGAAGCGGCCGCACTGAGCTTCTTAGGCCTTGGGGCCCA
ACCTCCCAAACCTGAATGGGGAGCGATGCTTATAAACTCCATGCAATATATCGCTACCGCTCCTTGGATG
CTTGTTTTCCCTGGGGTGATGATTTTTTTAACGGTCATGAGTTTTAATCTGGTAGGCGATGGCATCATGG
ACGCTTTAGATCCTAAACGCGCCTCTTAAAAGGAGCTTGCATGATTTTAGAAGTTAAAGATTTAAAAACT
TATTTTTTCACCGATAAGGGCGTGAATAAAGCAGTGGATGGCGTGAGTTTTGGCTTGAAAAAGTCTCAAA
CGCTCTGCATTGTAGGGGAGAGCGGGAGCGGTAAAAGCATCACTTCGCTTTCTATTTTAGGGCTTATTGA
AAAACCGGGTCAAATTGTGGGAGGGAGCATTCAATTTTTAGGGCAGGATTTGTTGCAGCTCAAAGAAAAG
CAGATGCAAAAAGAAATCAGGGGTAAAAAGATTGGCATGATCTTTCAAGAGCCTATGACAAGCTTGAATC
CTTCCTACACGGTGGGGTTTCAAATCAATGAAGTGTTGAAAATCCATCACCCTAACCTTAACAAAAAAGA
ACGCTTAGAAAGGGTGGTCTATGAGTTAGAGCGCGTAGGCATTCCCCATGCAGGGGACAAATACCACGAA
TACCCTTTCAATCTCAGTGGAGGGCAGCGCCAAAGGGTGATGATCGCTATGGCTATGGTGTGTGAGCCTG
AAATCTTGATCGCTGATGAGCCTACGACAGCGTTAGATGTAACCATTCAAGCGCAGATTTTAGAATTGAT
GAAAGAGTTGCAACAAAAAAAAGGCACTTCTATTTTGTTTATCACCCATGATTTAGGCGTGGTGGCACAA
ATCGCTGATGAAGTGGTGGTGATGTATAAAGGGCATGTGGTGGAGCAAGCGAGTGCGAAAGAGCTTTTTG
CTGATCCAAGACACCCTTATACGAAAGCTCTTTTAAGCGCAATCCCTAAACCGGGCAAAGAGTACCGCAA
AAAACGCTTAGAAACCGTGGATGAAAATATAGATTATTTGAGTTTTCAAAAGGAGTTGCGATGAAGCTCT
TAGAAATTAAAGAATTGAAAAAATCCTATGCGATAGACAGGGGGTTATTCAAACCCAAGAGGATCATCCA
TGCGCTCAACGGGATTAGTTTTGAAGTGGAACAAAATGAAGTTTTAAGCATTGTGGGGGAGAGCGGTTGC
GGGAAAAGCACGACAGCAAAAATTTTAGCCGGGATTGAAAGGCAAGACAGCGGGGCGATTTATTTCAATG
GTAAGCGCCATTTGCATTTTAGCAAACAGGATTGGTTTGATTACCGCAAAAAGGTGCAAATGATTTTTCA
AGATCCCTATTCTAGCCTAAACCCTCGGTGGAAAGTGGGCGAGATCATCGCTGAACCCTTGCTTTTAAAT
TCTCATTTTTCAAAAAAAGAAATCAAAACAAAAGTGCTAGAAATCATGCAAAAAGTGGGCTTGAAATTAG
AATGGATCGATCGTTACCCCCACCAGTTTTCAGGCGGTCAAAGGCAACGAATCGGCATTGCTAGGGCGCT
TATTTTGCATCCTAGCGTGGTGATTTGCGATGAGCCTGTGTCTGCGTTAGATGTGTCCATTCAAGCGCAA
GTGTTGAATTTGCTCTTGGATTTGCAAAAAGAAATGGGGCTGACTTATATTTTTATCAGCCATGATTTAG
GGGTGGTGGAGCATATAAGCGATAAAATCATCGTAATGAATCAAGGGCAAATCGTAGAAACAGGAGATGT
GGATAGCGTGATAAGCGCCCCAAAGCACCCTTATACGCAGAAATTACTCAATGCGGTGCCGCATTTGGAA
AAATCCATGCAAAGATTTGCTGAATAAAAGAAAGGACTTTTAAGCTGTGTTTGTAGATAGCGTGGAAATC
ATCATCGCTTCGGGTAAGGGGGGGTCTGGAATGGTGAGTTTTAGGCGAGAAAAGTTTGTCATCAAGGGAG
GCCCTGATGGGGGCGATGGAGGCGATGGAGGCGATGTGTATTTTGAAGTGGATAACAATACCGACACTCT
AGCGAGTTTTAGAGGCACCAAACACCATAAGGCTAAAAACGGGGCTCCAGGAGGCACACGAAATTGCGCG
GGCAAAAAGGGCGAAGACAAGATCATTGTTGTGCCGCCAGGAACGCAAGTTTTTGCAGATGATGCTTTGT
GGCTTGATTTAGTGGAACCTAAAAAAAGGGTGTTAGCCTTAAAAGGAGGCAAGGGGGGGTTAGGGAATGC
GCATTTTAAAAGTGCAGCTAAACAACAACCCACTTACGCGCAAAAAGGTCTAGAGGGGGTTGAAAAATGC
GTGCGTTTGGAATTAAAACTCATCGCTGATATAGGGTTAGTGGGCTTCCCTAATGCGGGTAAATCCACGC
TCATTTCCACAATCTCTAACGCTAAGCCTAAAATCGCTAATTATGAATTCACGACTCTAGTGCCTAATTT
AGGGGTTGTGAGCGTAGATGAAAAAAGCGAATTTCTAATGGCTGATATTCCTGGCATCATTGAAGGGGCT
AGTGAGGGAAAAGGCTTAGGGATTAGCTTTTTAAAGCATATTGAGCGCACCAAAGTTTTAGCTTTTGTTT
TAGACGCTTCTAGGCTGGATTTGGGTATTAAAGAGCAATACCAACGCTTGAGGTTGGAGTTGGAAAAATT
TTCACCCGCTTTGGCTAATAAGCCTTTTGGGGTGTTGCTCAATAAATGCGATGTTGTAGAAAACATTAAT
AAGATGGCTAAGGATTTTTGCACCTTTTTAAACTTGGAAGCACAAAAATTAGAGGCGTTTGGTTTGGAGC
CGTATTTAGGGTTTTTGCACCCCCATTTAACCAGCGATTTTGAAAATAACCTTAATGAAAAATCAGCGCT
CTTTGTCTTACCCCTTTCAGCGCTTAGCGCTCTTAATACGCATGCGCTTAAATTTGTGTTGTTGGAAGCG
TTACCATAAAACGCTATTTTTCGATCAATCCATTAAAATAAAGGCGAGAAATGAAAAGATTTGTTTTGTT
TTTATTGTTCATGTGTGTTTGCGTTTGCGTTCAAGCTCACGCTGATCAAGATTATTTTTTTAGGGATTTT
AAATCTACGGACTTGCCCCAAAAACTCCATCTTGATAAAAAGCTCTCCCAAACAATACAGCCATGCGTGC
AACTTAACGCATCAAAACACTACACTTCTGCTGGGGTTAGAGAGCCTGATGCATGCTCAAAGAGTTTTAA
AAAATCCGCTATTATGTCTTATGACTTAGCGCTAGGCTATTTAGTGAGCAAAAACAAACAATACGGCTTA
AAAGCTATAGAAATTTTAAACGCTTGGGCTAAAGAGCTTCAAAGCGTGGATACTTATCAGAGCGAGGACA
ATATCAATTTTTACATGCCTTATATGAACATGGCTTATTGGTTTGTCAAAAAGGCGTTTCCTAGCCCAGA
ATATGAAGATTTCATTAAGCGGATGCGCCAGTATTCTCAATCAGCTCTTAACACTAACCATGGAACGTGG
GGCATTCTCTTTGATGTGAGCTCTGCACTAGCGTTAGATGATCATGCCCTTTTGCAAAACAGCGCTAATC
GGTGGCAAGAGTGGGTGTTTAAAGCCATAGATGAGAATGGGGTTATTCCTAGCGCGATCACTAGGAGCGA
TACGAGCGATTATCATGGCGGCCCTACAAAAGGCATTAAGGGGATAGCTTATACCAATTTTGCACTTCTT
GCGCTAACCATATCAGGCGAATTGCTTTTTGAAAACGGGTATGATTTGTGGGGTAGTGGGGCCGGGAAAA
GGCTCTCTGTGGCGTATAACAAAGTTGCAACATGGATTTTAAACCCTGAAACTTTCCCTTATTTCCAGCC
TAACCTTATTGGGGTGCATAACAACGCCTATTTCATTATTTTAGCCAAGCATTATTCTAGCCCTAGCGCA
GATGAGCTTTTAAAGCAAGGCGATTTACACGAAGATGGTTTCAGGCTGAAACTCCGATCGCTGTGAATTT
TTCTGTATTCAAGGTTATAGCCTTAAGGATAGCCCCATGCGCTTTAACCTTTTTATGAATGGTTTAGAAA
GTTTGGTTCAGTCAGCATTATTTACAAAAAGAGTTTAAAATAAACGCAATTGTATCTCTTGAGTCGTCTT
TAGAGTGCAAATGATTATCAAAATGAATCGTTTTAGTTGTAAGCGTTCTTAATTTACACTAAAATAATAA
GCGTTATTGATAAGACCACATTAAAGGATAATGAATGAAAAAAATGGTTTTGGTATCGGCTTTACTAGCA
GGGTTTTTGCAAGCGGTGAATTTGGACTTATCTTCGGCTAAGCTAACATGGACGGCCTTTAAAGCTAAGG
CTAAAACACCGGTAAATGGGAGTTTTGAAAGCATCACCTATAAACTGGGTAAATCTCAAGATAGTTTAAA
AACCCTTTTAGAAGGGGCGAGTGCGAGCATGGATAGCTTGAAAGTCAATTTGGATGATGAATTGAAAAAT
AAAAATGTTAAAGAAGCTTTTTTCGCTCTTTTTAAAAACACCCACATTAAAGTCACTTTTAGGAATGTGA
TAGAAGGCGATCATGTGGGGTCTCTTACGGCTTATGTGAGGATGAATGAAAAACTGGTGAAAGTGCCTAT
GCAATACACGGTTGCTAGTGATAAGCTCGTGGTTAAAGGGGTATTGGATCTATTGAATTTTGGATTGAAA
AACGAATTAGCGAGCTTGGCTAAACGATGCGAGAGTTTTCATGAGGGCTTGACTTGGTCGCAAGTGGAAA
TCCAATTTGAAAGCATGATTAAGGGATAATTTAAAATCATGGAGTTGTTGCACAGCATTAATGATTTTAA
TGAAGCTAAACAGGTGATCGCTGGAGGGGTCAATTCGCCTGTGAGGGCGTTTAAGAGCGTTAAAGGCACT
CCCCCCTTTATTTTAAAGGGTAAGGGGGCGTATCTTTATGATGTGGATAACAACCATTATATAGATTTTG
TGCAAAGCTGGGGGCCTTTGATTTTTGGGCATGCTGATGAAGAGATTGAAGAAAATATTATTAATGTATT
AAAAAAAGGCACTTCTTTTGGCGCTCCCACAGAATTAGAAACCACTTTAGCTAAGGAAATCATTTCTTGT
TATGAAGGCTTAGATAAGGTGCGTTTAGTGAATAGCGGCACAGAAGCGACCATGAGCGCGATACGACTCG
CTAGAGCTTATAGCCAAAAAGACGATTTGATCAAGTTTGAAGGGTGCTATCATGGGCATAGCGACTCCTT
ATTGGTGAAAGCGGGTAGCGGGTGCGCGACTTTTGGCTCTCCTTCTTCTTTAGGCGTGCCGAACGATTTT
AGCAAACACACTCTAGTGGCTCGTTATAACGATTTAAACTCCACAGAAGAATGCTTTAAAAAAGGCGATG
TGGGTTGTGTCATCATTGAACCCATTGCCGGGAATATGGGGTTAGTGCCGGCTCAAAAAGAGTTTTTATT
GGGCTTAAAGGCTTTGTGTGAAAAATACCAAGCGGTGCTGATTTTAGATGAAGTGATGAGCGGGTTTAGA
GCGAGCTTGAGCGGTTCTCAAGAATTTTATGGCGTGGTGCCGGATTTGGTAACCTTTGGTAAGGTGATAG
GTGCGGGGCTTCCTTTGGCGTGTTTTGGGGGGCGTGCGGAAATTATGGACTTGCTTTCACCCATTGGAGG
CGTGTATCAAGCAGGTACATTGAGCGGTAACCCCCTAGCGGTGTGTGCGGGGTTGAGCGCGCTTTATAAA
ATCAAAAGAGATAAAACCCTTTATACCCGCTTAAACGCTTTGGCCGTTCGTTTGACTCAAGGTTTAAAAA
AGAGCGCTCAAAACTATAACATCGCTTTAGAAACGCTCAATAGAGGGAGCATGTTTGGCTTTTTCTTTAA
CGAAAATGCGGTGCATGATTTTGATGACGCTTTAAAAAGCGATACGGAAATGTTTGCAAAATTCCACCAA
AAAATGCTTTTTAAGGGCGTGTATTTGGCATGTTCAAGCTTTGAGACCGGCTTTATTTGTGAGCCTATGA
CTGAAGAGATGATTGATTTAGCGCTTGCAAAAGCCGATGAAAGTTTTGATGAAATCATAAAAGGTGTGTG
AATTTTTGAAAAAGCCAAAGTATTATAAATTCATAGAGGGGGCGAATTATTTGAGCTTGGGGCTTTCTAT
GGTGGTAGCGATCCTTATGGGCGTGGCTATAGGCTATGGGCTTAAAAAGCTCACCCATATTTCGTGGCTT
TTTTGGCTTGGGGTTATTTGGGGCGTGTTAGCGAGCTTTCTCAATGTCTATAAAGCTTATAAAAACATGC
AAAAAGATTATGAAGAATTAGCCAAAGACCCTAAACACACACAAAACAAATAAATACAATAAAAGCCCAT
GTGCCAAATCAAATGCTTGCTTATTTTACTTTCTATCAATATAGTTAGTGCAATCATCGTTTATTTTTTC
CAAGCATTTCAAGGGGTTTTGAATTTTGAAGGGGGGTTTTTAGGGTTTTTTATCGTGGCGTTGTCTTCGT
ATTACGGCGTTAAAAAGCGTTTGGATTTAAGGAAACAAAATTCAGGAGAAAAAGAAGAAAAGCAAAAATT
CCAAAAATTCGCCTTAGGCTTGGAAATGTCTTTTAATGTGTGGCGTTTAGGGGGGTATGGGGTTTTACTA
GGCATTTTAGGAGCGCTTTTATTTTTGCATCTTTTTAACGGGTTAATCTTTCTTATTGGCGTGTTTGTGA
GCTCGCTCTCTAGTGCGTTATTACGATTTTTGAATAATAATGGTAAGTTTTGACACAAACTCGTATGAAT
TTTAACCCCTTTAATCCTCTTTTAATTTCTAATCCTATACAATAAAAACAAAAATGGGAGTGGATCTTGA
AAACAAAAAACCCCGCTAAAAGAATCCTAAAAACGGCTGTGATTCAGATGCAATCCAAACCCTACGCCTT
AAATGAAAACTTGCAATTAGCACTCAATCTCGCCAAAGAAGCCCACAACAAAGGTGCAAATCTCATTGTT
TTACCGGAATTGTTTGATAGCGGTTATTGCGTGAATGATAAGGATGCGGATTTTGGGATAGATCTTAAAG
CGATAGAGCATAGCGAGCTAAAAAGCGAGACTTTGAGAGCGTTAAGCGATTTTGCGAAATCTAGCGATAC
GCATATTGTGGCATGCAGCATTGAAAAAACGAATAAAAAACTCTACGACAGCGCTTATATCATTCCACCA
AAAGTCGGGATCGTTGGCAAGCATCGTAAAATCTATTTGTGGGGCGATGAAAAATCGCGCTTCAAAAGGG
GCAAAAAATACGAGGTTTTTACGCTGGATTTTGGGGATTTTAGTGCGAAAGTGGGTTTGCAAATTTGCTA
TGAAATCGGCTTTGGCGTGGGTGCGAATTTGCTTGTGTTACAAGGAGCGGAGGTTTTAATCTATCCTAGC
GCGTTTGGCAAAGCTAGGGCTTATAACTGGGATTTATTGAGCAAGGCTAGAGCGTTAGAAAATGGCTGTT
TTGTGTGCGCATGCAATCATAGTGGGGAAGAAACTAACGCTCAATTAAAACAAACGCTAGAATTTGCCGG
CGATTCAAGAATTATCGCGCCCAACGGGAAAATCATCGCGCAAGCCACCAAGCTTAATGAAGCCATTATC
GCTGAAATGGATTTAAACGAAGTGGCTCTGCAACGCCAAAAAATTCCTTATTTACAAGATTTTGACACCA
AACTCACCAAAAAGGGGTTTGGAAAACTCACTTAAAAAGGAGCGATTATGGCAAAAGAAATTTTAGTGGC
TTATGGCGTGGATATTGATGCGGTGGCTGGTTGGCTAGGGAGCTATGGTGGGGAGGATTCGCCTGATGAT
ATTTCGCGTGGGCTTTTTGCGGGCGAAGTGGGGATCCCACGGCTTTTGAAACTGTTTAAAAAATACCATC
TCCCTGCGACTTGGTTTGCACCTGGGCATTCTATTGAAACTTTCCCTGAACAAATGAAAATGATCGTGGA
TGCAGGGCATGAAGTGGGCGCTCATGGGTATTCGCATGAAAACCCTATCGCTATGAGCGCCAAGCAAGAA
GAAGATGTTTTGTTAAAAAGTATTGAATTGATTAAAGATCTCACCGGCAAAGCCCCCACAGGCTATGTGG
CGCCGTGGTGGGAGTTTTCTAATATCACTAATGAATTGCTTTTAAAACACGGCTTCAAATACGACCACTC
GCTCATGCACAATGATTTCACGCCCTATTTCGTGCGGGTGGGGGATAGTTGGAGCAAGATTGATTATAGT
TTGGAGGCTAAGGATTGGATGAAGCCTTTGATCCGTGGGGTGGAAACCGATTTGGTGGAAATCCCTGCGA
ATTGGTATTTGGACGATTTACCGCCGATGATGTTTATTAAAAAATCCCCCAATAGCTTTGGTTTTGTAAG
CCCGCACGATATAGGGCAAATGTGGATCGATCAATTTGATTGGGTTTATCGTGAGATGGATTATGCGGTA
TTTAGCATGACAATCCACCCTGATGTGAGTGCCCGCCCGCAAGTGTTGCTCATGCATGAAAAAATCATTG
AGCATATCAACAAGCACGAGGGTGTGCGTTGGGTAACATTCAATGAAATCGCTGATGATTTCTTAAAACG
AAGCCCCAGAAAAAAATAGCGGTTGGAATTGTCTCTAAGTTGGTGTGAATTTAGTAATTCACGCTAACTG
CTACAAATAAACTTTCAATTCATTTTCCATTAGTTTGATTGCTTTAATGAGAATCTGTTCACCTAAAGGT
TTGAAATTTTTGTGTATGGGTTGGTTTATGTCTCTTTTACCTTTGAGTAAGGTTACTATATTCAGATTCA
CGCTTTCAAAGTAGCTCATTATAGCATGCGTGGATTTTGATCCCAATGGGGTTTCTGGTAAAGCTGAATA
ATCCCCTCCCAATTGACTTTCTAGCTGAAATAAATAACAAGATATATTTGGATATAAAGTTTTAAGGAGA
TGAAAATCTACTAATATTCGCTTTAGCATAGCATTTTCCGTATAGCTTTTACATTCTATCCCCATAACCA
ATTGATTATCCACAAATATATGTTTATCAACACTCAATCCGTAATAATAATCTTTCTTACGCTCTAATAT
GTATGCCCTTACTTGTTTGTTAGCTATATTTTCTATGTAGCTGTCTTTGATAGGAATCTTTATTTTTTTA
GAATTTATTTCAAGCCTATTAGCTTTAGCGCCAATATTTTGCCACGCTATTTTTACAATCGCTTCGCTGA
TATCTTCTAGTAATTTGCCTTTAGCGCTTCTTATAACTCCACCATACGCCCTGCTATCTTGCCCCTGAGC
ATCTTTATCAATATCTTTAACCACGCTATCATAAACTTGTATAATATCTTTTATAGAACTCAAATCACAT
CTCTCAATTAAATAAATTTGTTACTTCTTTTAGTCTTGCTCTTGCTACTTCACAATACTTTTCACTAATA
TCTATACCTATGAATCTGCGCCCTAGTTGTTTGGCGACTTTTGTCGTTGTCCCTGCACCATTAAATGGAT
CTAATATAATATCATTTTGATAGGAAAATAATTTTAAACACCGCTTTACTAATTCTTCTGGAAACATTGC
ATCATGCCCATATTGTTTCATGTTGCGTTCTGGGGCAAAGTTCCACTTTCCATAAACCCACTTTTTAAAT
TCATCATCGGTTATGTCAATGCTGTCTTTATCGCCCTCTTTTTTAAGATTATTTTTGCAAAAAATTTCAA
TAAACTCCCACGAATATTTTAAATATGGTGCAGCAGGGCTTTTCCAGCTTCCCCAAGTGCAGTATTTGCA
GTTGTAGTTATTCTTTTCCCATAAAATCTCGCCTTTCCAAATAAGCCCTTCATCAATAAAAAATTTGCTG
ATAAAATGGTGTGTAGGGATATAATCGCTAAACATAGGCTGGATATTGACAATGATTCGCCCTCCGCTTT
TTAATACACGAATACACTCTTTAAAAATGGCAAAAAGCGTGTTGAAATATTCTTGCCAAAGATTTGCATC
CTGCGTTGCACTGTAATTGATACCAAAGTTGTAAGGTGGCGAAGTTAGCACTATATCTATGCAATTATTT
GGGAGCTTTTTTAAAAACTCCAAGCTATCTTCGCAGTAAATTTGATTAAGGCAGCTTTGAATCTCATTTG
TCTCCTTGCTAAACTCTTTTTTGTAAGATTCGTAAGCCAATCTTGCCTTTGCGTTTTGCTTTTTATTGGC
GACTTTTTTGGCTTTGTTGAAGCTTTTAAATACGATTTTGCCATTTTGACTAGAAAATGAGCGAATTTTA
TACAACTCCTCTAATGTCTTTTGAACTAGCGTATTTTGTGTAGTAGATTCAAGCATTTTTAAATCCACAA
TGTCAAAATTAAGCGTGATATTTGAAGGATTAACAATCGATTCAATACCGCAAGATTGTAACAATGAAAG
CGCGTCTGTTATCTCATCTGGTGCATAAATATTTTCTAGTGTAAGAGTTCTATAGTCCTGCATTAAATTT
CCTAATCAATAAACAATTAAACAGCACGAGATCTATTCTTGTTTTTTCAGTAAAATTGTAGCATGATTTA
GATTTAAAAGGTTGAAAGATGTGCGTTTTATGCGGGGAGCTTATCAGTTCTTTCCATTGGACTGATAGTT
ATGAGAATGATGAAAACTTGAAAGGGCAAAATGTGCTTATTAGTGCCAATGAAAACGCCAGGGAGCGCAA
AAGAGCGCGGATCAAACGAGTAAGATTGCTCAATCAAATTTTGGCGTTTTATGGGCTAAAAATGGATGAT
TGGCAAGGCGCGAAATTTGTGCTGTGCGATAAAAAAGGGCAAAGCGTGATCGTGAATGATTTAGGCGATT
TGTGGGATAAGGCGCAAAATTTAGCCAAAAAAAAGATGGACGCGCTAGATTCTCATCTGTTAGCGTTTCT
AAATCAAAACCCACACGCCACTCACTGATGCCTAAAATCCCTATCACGCTCATCACCGGTTTTTTAGGCA
GCGGTAAAACGAGTTTTTTAAGCGAATATTTAAACCAAATGGATCACCAAGGCGTCGCCCTCATCATCAA
TGAAATCGGGCAAGCCGCTTTGGATCAGCGCATCTTAAGCGTTCAATATTGCGGTGAAAAAATGCTCTAT
CTTAACGCAGGGTGCGTGTGTTGCAACAAACGCTTAGATTTAGTGGAGTCTCTAAAAGCCACGCTCAATA
ACTATGAATGGCGCGGCGAAATTTTAAAGCGCGTCATCATTGAAACCACCGGTTTAGCCAATCCGGCGCC
GATTTTATGGACGATTTTGAGCGATGTTTTTTTAGGGGTGCATTTTGAGATCCAAAGCGTGGTGGCTTGC
GTGGATGCACTGAATGCTAGAATGCATTTAACCAACAATGAAGCTAAAGAGCAAATCGTTTTTGCTGATA
GCGTTTTATTGACCAAAACGGATTTGCAAAACGACAGCAGGGCTTTAATCAAATTAAAAGAGCGGATACA
AGCCCTTAACCCTAGCGCAGAAATTTTTGACAAGAAAAATATCCATTACGAAAGCTTTTTTTTACGCAAC
AATAGGGCGCGAAATTTTATGCCAAGAATGCCAAAAGATTCGCACTCGCAAGGCTTTGAGACTTTAAGCA
TCAGGTTTGAAGGGGCGATGGAGTGGAGCGCGTTTGGGATTTGGCTGAGTTTGTTGTTGCATCAATACGG
CACACAGATTTTACGCATCAAGGGGATTATTGACACTGGAAGCGGCTTTTTGGTGAGCATTAACGGCGTG
ATGCATGTCATTTACCCGCCTAAGCACATTTTAAAGGATCAAAACGGCTCTAATCTCGTTTTTATCATGC
GTCATTTAGAGCGTGAAAAAATCTTAAATTCCTTAAAGGGTTTTAAGGATTTTCTCGGCATTAAGGGTTT
TGAAACCCAATAATTTTTCTATTTATGGATAGCTGTTTGCATTTTGATAGGGAAAAGAACGATGAAGCTT
AAAACCAAACACACCCCACAAATAACAAAAATCAAAACATAGCCCAAATCCCCTAAAAAGATCGTAAAAA
GATACGAGAAAAGCGCTTGGAAAATGCCAAAAGAAAACACCACCCACGAAGACGCTTGAGCGAAATGCTT
TGCGCCTGCAATTTTTAAAGCCATCATGCTGAATAAATTGATATTGGCGGTTGTGGCCGCTCCCATTATA
AAGATGCTTAAATTGAGTAAAGAGATTTGGTGGAAAAAAATGGGTAAAAAGCATGCGATAGATTTTAAAA
TGAGGATAAAGATATTGGCGTTTTTAGCCCCTAGTTTTTGAGCCATGGGACCGCTGATTAAAGAGCCAAG
CGTGGCCCCAAAACCAAAAAGCGCCCATGAAGTTCCAGCGGTAGTGGGGGAGATATTTAAATGGCGGATC
AAATAATCCACCCAAAAAAGCGTGTGCGGTAAAAAACCAATCGCATTGAGCGCGCAAGAAATGAGCAATA
ACCACAAATAAAAAGGGATTTTAAACGCGCTTTCTTCTTTTTTAACGGATTTTTTCCTTAAAGAATGGTT
TTTTAACCCAATCAAGGAAAGAATAAAGGCTATCAAACAACTGCCCCCTAAAAAAATCCATGCCCATTTG
ATATTATAAGAGCTAATCCAAGGCAGAACAAACCCGCTAAAGACAGATCCAATGCCTACAGCGCTAAAAA
TAAACCCCCCCACTAAGGCTCTTTTATTTTCTTTGACATAGGGTAAAGAGAGAGGAGCGACTAAAATCAT
TAACGCGCTGCTAGCCACACCGGCGATAAAACGCCAGATCCAAAGCCAAAAGAAAGGGATACTATCAAAA
TAACAGATTAAAAAACTCAAAGCGATCAAACCAAAACTGATTTTAGCGATGCTTTCTAATGACATCAACG
GGCTTAAGAATTGGATTAAAAAACTCCCAAAAACATAGCCCATTAACACCGCAATACCCAGTTGGAAGCT
TTGGTGTGGGGTTAAACTCCCTGATAAAATGAGTAGGGGGATTAAAACCACATAGCCAAAACGAGCCAAG
CCGTTAGACACAAAAACCCCTAAAAAGCAAACAAACACGCGCATTTTGATCCTTAAAAACGACAAGTTAC
AAAAAAACAAGATCTTATATTATATTGAAATTTGTTAATTGATAGTGCATAATGAAAGCATGGTAAGAAT
AAATTCAAGGAGTGTCCTTTATCAATATCTGTATTATTAAAGAGGTCTCACGATTGAGCAAAAGAGTGGT
TGTTAGCGCCTATAGAGCTTGTTTCAAAAGCGCTTCATAAAAACAAGGCTTCTGTTAGAATAAGGCTTTG
CGGTATCATTGCTGAAACAGACGCTAATAACTATGGGCTAGGTTTAAAAAGAGCATCATTGAATAGCATG
AAAGCGCTTTTTTGTCATTTTTTTTGTCATTTTTTTTGCTTTTGATGCTTTTTGTGTGGTGTTAGCCCAT
AAAAAGGCTTTTAGCATTTTTTAAGAGTGGATAGTAAAGGGCTTGACTTTGCCGTAACCTCTTTAAAAAG
AGATCTTTTGGGGCTTTTGCCCCTTATGAGTGAGAAAGTTTATTTCTTGTGAGCGAAATCGTGCGGGTTG
CCTTTGCCCCCAACATAAGCGATTTTGTCGCCTAAAATGTCATAAGCTTGACCAAAGCCTTTCACGAAAC
GCCCTTCTTTGAAATCCAATGCGATCAAATGGAAATCTTGCATGGCACGAATGGTTTTAATGCCCCCAGC
TCCGCCGGTTTTTTCAATGAAAGAATCAAACGCTTTGTCAAATTCCGCTCCTCTTTCAATAAAACGAGCG
TTGGTTTTATAACGCAAGCGTTTTCTCAAAATAGCTGATTTAGCCTTGCTTTCGTCTTCTAAAAACATCA
CTTCCACATTGTGGGGGTTGTGTTTAAGGCCGGCAAAATGTTCAGCCACTTCGCTCACATAAATGTAGTA
TTGTTTGCCATCTGTCATTAAAGGTGCATAAGAGCATACCACATGCCCATTAGGGTGTAAGGTCGCTAAA
CAAACAGAATCAAAGTTTTCTTTAAAGGCTTTAACTTCTTCTTCCACGCCTTTTAAATCATGGGTTTTTT
CTACGCTTTGACACAATTCAATGATAGCGTTTTTGTAGTCTTTGGGGTCTTTGACTTCGTGGTTAAATTC
AATCCTTAAGGTTTGATTGTTGTTATAACCAATCACAACGCCTTGAGAATCCACGCTTTTAAAGGCGACA
TTTTCAGCGTGATGGACTTGTCCGAATTTTTTCAACAAACCTTTCATGTCTTCTACATGGTGAGCGTTCA
TGTGTTCTATAATACGATTAAGCATAATATTCTCCTTAATTTCAAAAAATAAGGGGAATGTTATAACAAA
AAATTAAATATTAGCTTAATCTTTAGCAGAAATTTTGGTTTTTATCTCTATGCCTAAAAGTTTGAAAGCG
TTGCTCAAACTCAAGCTCACCATTAAACAAATTTTTAAAAGCTCTTTAGCTTTAGGGGTGTCTAAAATCT
TGCCAGCGTTATAGAAGCGGTGGAATTCTGAGGCGAGGGTTTTTGCGTATTCGCACATTTTTTGCAAGCC
GTATTCTTCAAAAGAAGATTCAATGATTTTAGGCAAGCTTAAAGCGCTAAAAAGCAGGTATTTTTCTTCA
GCGTTTAAATTGGTTAAAGGGGTTTGTAAAATTTCTTCTTTAGAAAAGGGCGATTTTTCTAGCATGGTGT
GGATGCGCGAATTAGCGTAATGGATATAGTAAATAGGGTTTGAGCTGTCTTGCTTTTTTAAAGTATTGAC
ATCAAATTCTAAATGCGTGTCAAGCCGTTTGCTCAAAAAAATAAACCTTAAAGCGTCTTTGCCCACATCA
TCAATCACATCTTTAATCAAAATGAAATTACCCGCTCTTTTACTCATCTTGTAAGGCTCGTTATCTTTGA
GCAAGCGCACCATTTGAGCGAGTAAGACTTCAAGCTTGTTGGAATCATAGCCCAAAAACTCAAGGCTGGC
TTTCACTCTAGCGATATAGCCGTGGTGGTCTGCCCCCCAAATGTTGATATACTTGGTGTAGTTTTGCTTG
AATTTTTCATCATGATAGACAATATCGCCCGCTAAATAAGTGTAGCTCTTATCTTCTTTAATGAGCACCC
GATCGCTTTCATCTTGGTAGAGTGAAGATTTGAGCCAGATTTTAGAATCCTTTTCATAAAGAGCGTTCGC
TTTTTCTAATCGTTCAAACACCGCATCTTTATGTTTAAAAATTTCTTTTTCGCTCGCATAGGAATCAAAA
TGAATGCCTAAAGCGTTTAAATTATCTTTAATTTCTAAAAGCATTAAATCTTTAGCATAGCCACTCAAAA
TCTCAATGATAGTTTCTTCGTTTTCTTTAAAAAGGCTTGGCTCTAAATCGTTGTTCGCCTTTTTAGCGAT
TTCAATGATATATTCGCCTTTGTAAAAGACTTCTGGGTAAGTTACGCTTTCTTTTAAAACATGCTCTCTG
TAAGCGAGCCATACAGAAAGCCCTAACAAGCGGATTTGAGATCCCATGTCATTGACATAATATTCGCACA
AAACTTCATGCCCTAAAAAGCGAGCGATTTTAGCCAGACTATCGCCAAACACCGCCCCTCTAGCATGCCC
TATGTGTAAAGGCCCCGTGGGGTTAGCGCTCACAAATTCTAAAAAGATTTTTTGAGAACGCTCGCTTTTA
GGCTGAGAGCCAAATTTTTCTTTTAATTCTAAAGCCTTTTGGGTGGAACGCTCTAAAAAATCTAAAGAAA
GCGTGAAATTGATATAGCCCTTACAAGCCACCACGCTGTCAAAAAGCCCTTGAGTTTTTTCATGCGTGCC
GATCTTAAGGGCTAACTCTTCAGCGATAACTAAGGGCGATTTTTTAAAAACTTTGGCGAGATTGAAAGCA
ATGGGCGTAGCGTAATGCCCATGCTCTCTGTCTTTAGGGTATTCAATAATGACTTCTTCTTCTAAAATCT
CTTCTAAAACGCCCTTAATGAGAGTGTGCATGTTTAACTTTCTTGTTTGCTTTTAATCTCGCTAGTTTCA
TGCACCTTGGTTTGTGCTGCTTGAGAGTCTAGGGTTTTTGGCTCGTTTTTAGCCTCTTCTTCATCGTCTT
TCACGGCTTTTTTGAAATTTTTAATCCCACTGCCTAAACCCTTAGCCAACTCTGGGATCTTTTTAGCCCC
AAATAACAACACAATCACCAATAAAACAATGACCCAATGCCATATGCTTGTGAATCCGCCCATATTTTAC
TCCTTAAACTATTGGTTGGTTTTCTTTGAATTATAGCTTTTTTAAAAAATAATTGATAGGTTTTATAAGG
ATTCGTTTTTCCAAGCCTTGCATATTTTTTCAAAATTAAACGCTTTTAAGCGATGGACTAAAGTTTTTGC
GATGCTTAAGATGATTTCTTTGGATTTTTCCAAATCTTCATTGATGATGAGGTAATCAAAGCTCTCCAAA
CACTGCATTTCTTTATAAGCGTTGATCAAGCGTTTTTCTATCGTCTCTTTAGAATCCGTCCCCCTTAAAA
GCAAGCGCTCTTTTAAAATCTCTTGGTTTTTGGTGCTAATAAACACAGAGCATGCGTTAGGGTAATGCTT
TTTAAGGATCTCATGCCCTTGCACATCAATATCAAAAATGACAATTTTGCCCTCTTTTAAGGCTTTTTCT
ACAGGGATTTTAGAAGTGCCATAATAGTGGTTATGCACGATCGCCCATTCTAAAAACTGCCCTTTTTCTA
TGCCTTGTTTGAATTCTTCTTCGCTGACAAAATTGTAATGCAAGCCATCAACTTCGCCCTCTCTGGGCTT
TCGTGTGGTGGTGGAAAGGGAAAAATGGGTTTTTGGGATTTTTTCTTGCAAATACTTTGTAAGGGTGCTT
TTACCCGCTCCGCTAGGGCCTGAAAGGATGAGTAAATTAAAATCATTATGCATCAGGTTTTTTATCCTCT
AAAGTGATTTTAATGCTTAAGGTCTTGTTTTCTAAAAGGCTTTTTAAGGACTCTTGATTGAGGCTTTTTA
ATAAATCTTGCAAATTCAAGCGCAATTCTAGGGGGCTAGAAGTTTTATCGCTTCCTTCTTTTTCTTGCGG
GGTTTTGATAACGCTCTCTTTAGGGGTTTCTGTGTCGTTCTCATTATTAGGAGTTTTTGCAACGGCTTCA
TTCAAAAAGGGCAATGCTTCCCCCATCGCTTGAGCCATCACCGGCTCAGGAATGTCTTCAATGCTTTCGT
AATGGTCTTCTTGGGCTTTTTTTTCTTGGGTTTCTTTTTGCGGTGTTTCTGCGCTTTCTTGCGGAGTTTC
TAATTTTTGGGTTTCTTTTTCTTGCGGGGTTTCTTGCGGGGTTTCTTGCGGTGTTTCTAACTCTTGGGTT
TCTTTTTCTTGTGGGGTTTCCGTATTTTCTTGCGGTGTTTCTACATCTTGCGGTGTTTCTTGCGGTGTTT
CTAACTCTTGGGTTTCTTTTTCTTGTGGGGTTTCTGCACTTTCTTGTTTTTCTTCTTGCGGGGTTTCTGC
GTTTTCTTGGGTTTCTTTTTTATCCTCTTGGCCGTTAGAGTTTTCTTGGATTTCTTTGACTAATTCTTGC
ATGGCCTCTAATTCTTGCGCGCTTGGGGAATCTTGCGTTTTTTCTTGTTTTTCCTCTTTAATTTCTTGCG
TTTCTTCTTTGATTGGCTCTTGTTCTTTGGCTTGCTCTTGTGTTTCTTCTTTAGGGATTTCTAATTCTTC
TTGCGTTTCCAACTCTTTAGAAACTTCTTTATCTTTGAGAGTTTCACCCTCTTGCGTTTCTTCTTTAAGG
ATTTCTAATTCTTCTTGCGTTTCCAACTCTTTAGAAACTTCTTTATCTTTGAGAGTTTCACCCTCTTGCG
TTTCTTCTTTAGGTTTTTCTTCTTCTTGGGGAGTTTCTTTAACCTCTTCTTTAACTTCTTCTTTTTCTTC
TTGTGCGTTTAAAGTGGGGAGCAGTTGCTCTTCATTGTTAGACTCTTCTTGCACTAGGGCTTCTAAGTCG
CCTAAATTTTCTAATTCGTCCCAATTGGTTTCTAAAACTTCTTGAGTTGGGTCTAAATTCTGGCTAGGCT
CTAGCTCGCTCATGTTAGAACCAAGCTTTTTTTGAAGGACTTTCAACATTTCAGTGGGCAAAAAAGGTTT
TTTGATTTTCATCTCAAAGCCCTCTAAGAAGGGCTGCGCTTCATGGCCCTTTTTATACATGCACACGCTG
TTTTTATTTTGAGAGATAATCTCTTTTAATTCTAGCCAATCCACTTGGTCTAGTTTTTCCAAACATTCAT
CATCGGCTATCAAAATCCATTCTGGATCTTCTTTAAGGCGTGTGGATAGCTCTTGATAGCGGTTAAAATC
TTCCATAGACAATTCTAATTTCTTAGAAACACTCTCAAGCAACTTTGTGATCATGGGGTTTTGGTTGAAT
AGAATCATTTTCATTTTAGGGACTCCTTGTTTGATAAGAAACGCTTCTTTAAGCCTATCAATTTTTATCG
CTTTTTTTAAATCTTTTATTATAATCAAAAATCCACTTGGTTGGTTGTTTTTATCATGAGTGTAATTTAA
AATAAGGATCATTTGATGTTAAACAAATTTAAAAAAATCGTTAGCGTGGGTGTGTTAGTGGGCTGTTTAG
GGGTTTTGCAAGCTAAAAACAGCTTATTTGTCTTACCTTATGAGCAAAAAGACGCTCTCAATTCTTTAAT
TTCTGGCATTAGTAACGCCAGAGAGAGCGTGAAAATCGCTATCTATAGTTTCACGCACAGAGATATTGCA
AGAGCGATTAAAAGCGTAGCGAGTAGGGGGATTAAGGTGCAAATCATTTATGATTATGAAAGCAATCATA
ATAACAAACAATCCACTATCGGCTATTTGGACAAATACCCTAACACGAAAGTGTGCTTATTGAAAGGGCT
TAAGGCTAAAAACGGGAATTATCATGGCATCATGCACCAAAAAGTAGCGATCATTGATGATAAGATCGTG
TTCTTAGGCTCAGCGAATTGGAGCAAAAACGCTTTTGAAAACAATTACGAAGTGCTTTTAAAAACCGATG
ACACAGAGACAATCCTCAAAGCCAAGAGTTACTACCAAAAGATGTTAGGAAGTTGCGTTGGGTTTTAAAG
CCCTTTAGAAGTGGTAATTATACCCCACATAAAAGGCAAAGACCCTACGCATTTGAACCTTGAGTGCATC
AGTAGTGTAGTATTTGTTATTAATGGTGGGGAATTTAAAACCGATTTCAAATTCATGTTCATCTACAAAT
AAAGCCTTGAGGCCAAAGTTAAAGAGAAATTGAAAAGAGGTGTTATCAACCGCCCTGCTGTTAGTGATGC
CTAATAATTCCTGCCCTTTATTGCCAATATACCAGCTATTCCCCGCAATCGCAATCCCCCCAAAAACGCC
AATATCCACGCCAATATCATCTTGATAGAAACTCCCTTGGAAGAAATTCCATATCGCATCCACGCCCACG
CCGTAAGTGATCATGTTATTGCCGCCATAATAGCCTTTAGGGTATCTCATGCCATAGCCTTGCCAGTCTA
AAAAAGCAAAATAGCGCAAGCCCAATATTTTATCCGGATGGAAAAAGTGGTTATAGCCCATGACTAAGCC
AATCCCATTAGATCCCATGTTGGTGAGTTTTCTAACGCTATTAACGCTAGTTATGATATTGGTGTAACCG
GTTTGATAGTTAGTGATTTCTCTAACTTCATGGATATTAGTCATTAAATTGATAGACCCTGTTTGGTAAT
TGACTCCCATATACAAATTTTTTGTCCAAGAAGGTGCAGCACTTTCTTCTTTAGCTACTAGGGCGTGTGT
CAGCAAGCTTGTGCCAACTAACATTTTTAACAAGGTTCTCAATATTATCTCCTGCAAGTTAAGTTTCATT
ATAAAGATCTAAATTTTACAACAACTTACTCAAAATTAAGCATTTATTCTTTATAAGAGAGTATAATTCA
AAGCTTAAAATAACTCAAGTAAGGCTAATGGATGAAAAAAGCGCTTTATTTAGGGGCTGTTGCGTTTAGC
GTTGCATTCAGCATGGCATCAGCCAATGAGCCAAAAATTGATTTTAACCCTCCTAATTATGTAGAAGAAA
CCCCCTCTAAAGAATTTATCCCTGAATTGAACAAGTTAGGGAGTTTGTTTGGGCAGGGCGAGCGACCTTT
ATTTGCGGACAGGAGGGCGATGAAGCCTAACGATTTGATCACAATCATTGTTTCTGAAAAAGCGAGTGCG
AATTACTCCAGCTCTAAAGATTATAAAAGCGCTTCAGGGGGTAATTCCACGCCCCCAAGACTCACTTATA
ACGGGCTAGATGAAAGAAAGAAACAAGAAGCGCAGTATTTAGACGATAAGAATAATTACAATTTCACCAA
ATCCAGCAATAACACGAATTTTAAAGGCGGTGGCTCGCAAAAAAAGAGCGAAGATTTAGAGATTGTGTTG
AGCGCTCGAATCATTAAAGTGCTAGAAAACGGGAATTATTTCATCTATGGGAATAAGGAAGTGCTAGTGG
ATGGGGAAAAGCAAATCCTTAAGGTGAGTGGGGTGATCCGCCCTTATGATATTGAAAGGAATAACACCAT
CCAATCCAAGTTTTTAGCCGACGCTAAGATTGAATACACGAATTTAGGGCATTTGAGCGATTCCAATAAA
AAGAAATTCGCTGCTGATGCGATGGAAACCCAAATGCCTTATTAAAAAAGAGCAAAGCCTAGCATGAGAG
CGATCGCTATTGTTTTAGCCAGAAGTTCCAGTAAAAGGATCAAAAATAAAAATATCATTGATTTTTTCAA
TAAACCCATGCTCGCTTACCCTATTGAAGCGGCACTAAATTCCAAGCTCTTTGAAAAGGTGTTTATCTCT
AGCGATAGCATGGAGTATGTTCATTTAGCTAAAAGTTATGGGGCGAGTTTTTTGAATTTGCGCCCTAAAG
TTTTAGCGGACGATAGAGCCACGACTTTAGAGGTGATGGCCTATCACATGAAAGAATTAGAGTTAAAAGA
TGAAGATATTGCGTGTTGTTTGTATGGCACTTCAGCGCTTTTACAAGAAAAGCATTTAAAAAACGCTTTT
GAAATGTTAAAAGGAAATACGGATTATGTTTTCACATGCTCTCCATTTAGCGCTTCGCCCTATCGTTCTT
TTAGCCTTGAAAACGGCGTTCAAATGGCTTTTAAAGAGCATTTAAACACGCGCACGCAAGATTTAAAAAC
GCTCTATCATGATGCAGGATTGCTTTATATGGGGAAGGCTCAAGCCTTTAAGGAAATGCGGCCTATTTTT
AGTCAAAACTCTATCGCTTTAGAATTATCGCCCTTAGAAGTCCAAGATATTGACACTTTAGAAGATTTAG
AATTAGCCAAGCTCAAATACAGCCGTTTGAAAAACGCATGCCAGTAAAAATTTTGTGCGATTGTTTTTTA
ACAAGCGGTTTAGGGCATGTGAGGCGTTGTGAAAAAATCCTTTCTTTTATAGAAAAATTAGGGGTTAAAG
CGGATCTTTATTCACACAAGCAAAATGATATAAGCGCTTTTTTAGAGGGCGTTGGCAATGATGATTTTTT
GATTATAGATAGCTATTGTTTAAATTCAAAGGATTTTTATCTTTTAAAAGAAAAAGCCAAAAGCCTTATG
GTCATAGAAGATAAAGAACATGCTAAGGGGTTTTACCCTAAAAACACCAAGATCATGAATTTCACGCTGA
ACGCTTTAAAACACTACCATTATTTATCAAAAGATTATCAGTATTATTTGGGGGTGGGGTTTTACCCTGT
TGATATTCGTTTTGTCTATGAGCGCCCTATCAATACAGAAAATAAAGAAGTGCTGATCACTCTAGGGGGG
AGCGAGCAAAAAACGCTCAAAGAGATAGTCAAAATTTTAGCAAATAAGGGCATGCATTTGCATATCATTT
CGCCTTATACTCCTAAAAATCCTCCCAAAAACACGCATTATTACAGCCCTTTAAGCCCTTTGGAGTTTAG
TTCTTTGATGAAATTTTGCGCTTGCGCCATTAGCGCTGCAGGCCAAACCCTCTATGAATTAGCCCTTTCT
CAAACGCCCTCTCTTATCATTCCCATCGCTTCTAATCAAATCATTCAAAGCCAAGAATTTGAAAGCTTGG
GTATTTTCAAACAAACGAGTTTGAAAACTTTAGCGAAAGATTTTGAAAAATTACAAATTCAAAAAAACCA
AGCTTGGGCAAAAAACCTGACCTTTGGGAGTGAGCTAGAGGGTGCATTAAGGGAGTTTTTAGAAATTTGA
AAAAAAATTATTCTTATGGAAATATCCAAGCGATTGATTTTGCGCACTTAAACGATGAAGAAAAGTTGTT
GGTTTTAGAGTTTCGCAACCACCCAAACACTGCCTTATGGATGTATAGCGCTTTTATTTCTTTAAAAACG
CATTTGCAATTTATAGAAGATTTAAAAAACTCGCCTAACCACCGCTATTTTTTGTTTAAAGAAGAGGGCG
TTTATTTAGGGGTTGGCTCTATCACTAAAATCAATTTTTTTCATAAGCATGGGTATTTGGGGATTTATAA
AAACCCTTTTTTGAAAAATGGGGGAGAAACTATTTTAAAAGCTTTAGAGTACATCGCTTTTGAAGAGTTC
CAATTAAATTCTTTGCACTTAGAAGTGATGGAAAACAATTTCAAAGCGATCGCTTTTTATGAAAAAAACC
ATTATGAGTTAGAGGGGCGTTTGAAAGGCTTTGTTTCTAAAGAAAAGGAATTTATAGATGTTCTTTTGTA
TTACAAGGATAAGAAAAGATATAACGATCGATCTGTTCTAAAATTTTAGGGCAAATTTCTAGCTTTAAAT
CCAATACGCTTAAGGGCAAGTTGCAATCTTGTAATTTGACGAGATCTTTTGAAGTAACCAATAAGGAAGT
GGCGTTATTTTGATAAAACTCTTTTTCTAAAAGCTTCAAATCAAAAGGGGCGTGATCTCTAAAATACCAT
TTTTTAACCACTTCTTTAGGTAAAAACGCATCAAGCCTGCTAGGATTAGCGATAGCCGTTACTAAAAGCA
TGCGTTTGGTGGGGTGGGAAATAGAGGTGATTCTTTTATAATCCTTATCTTCTGTAATGACTAAATGGGC
TTCTTTATAGCTTTTGATGCTTTCTCTATACAACCCGCTAGGCAAACAAAAGGGGTAGTAGGGGGGGACT
TTAGGCTTTAAAAGCAAATTGAATTGGTTGAAATTAAACCTAAAACCATCGTCTAAAAACACGATCTTTG
CCCCTAATTCAAGGGCTTTTAAAACGCCTAGCTCTCTTTTTTCGCTCACAATCACGCTCGCTTGTTTTAA
ATTTAAGGCTAAAAGATAGGCTTCATCGCCCGCTGTTTGTTGAGAAACTAAAATGTTTCCTTTAACGCTC
ACCACCACTAAGCCTTTAGAATCTCGTTGGTACCCCCTAGAAATAACCGCCACTTCTTGGTATCTTGGAG
CGGTTTCTAAAATAAAGGGCGTTTTACCGCTTCCCCCAGCGATCAAATTACCCACGCTGATAAGGGGGAT
TTTAAAATCATGCTTTTTGGCGGTTTTTCGTTTAAGGGTGGCGATGCCTTGATAGATCAAAGAAAAAGGA
TAGAGCGCAAAAATCAACCCCTTTTGCAAAAGAGTGGGATCGTAAAAATAGCGTTCTAAAAAGGGTTTAT
CGCTTTTCATTTAGGGTTAAATCGTTTGGCGATGGTGGGTAATTCTAATTTAAAAGCGTTTTTTTGGATA
CGGCTTATGATGTTTTTCACTAAAATTTCATCATAGCCTAATTGGGTGAGCGTTTCTGCATCAATGGGCT
TGTTTTGAAATAACGCTTCAATATCTTTCAATAAAGGATCGATCACGCTATAAGGATAGCCCAAATCTTT
TTCATCGCTTTGCCCCACAAATAAATCCGCGCTAGGGGGCTTATTTAAAATCTTTTTAGGGATATTCAAA
TGGCAAGCGAGTTCATAAACTTCGGTTTTAAATAATTCCCCAATCGGGTTAATCGCGCACGCCAAATCCC
CAAATAAAGTGCCATAGCCTAGCATTCTTTCGCTTTTATTGCTCGTGCCAATGACTAAAGAATCGCTTTT
TAAAGAATAATCGTATAAAAATGCCATGCGCAATCTTGCGCAAAAATTCCCCTTCCTGGTAAGGGTTGCG
TCTTTAAAATGAGAATCAAAGATGGCGTCATAGGGAGCGATAGAATATTCTGTATAAGGGATAGAAAATG
TTTCGCACAAATCTAAAGCGTCTGTTTTACTCTCTGGCATAGAGGCTGAAGAGGGCATTAAAAGGGCATG
AGCGTTTTTTTTAAAAACTTTTTGACACAGCACCCCAACGACCGCACTATCCAGCCCCCCGCTCAGCCCG
TAAACGACTTTTTTAAAGCCTCGTTTTTGCGCTTCTTTTTCTAAAAAATCGCATAAATAAGCGATGAGTT
TTTGGTAATCTTTTTGCATGCCTTAAATTATAATAGAAAAAACGCATCGTTTAAGTGAAAAATTAGCTTT
TCTTGCTATAATTATCGTTTCACTTCTTTAAAGGTGCTCGTAGCTCAGCTGAATAGAGCAACAGGTTGCG
GTCCTGTAGGTCGGGGGTTTGAATCCCTCCGAGCACACCATTTTTTAATTCTGCATGTTTTTAAACATTA
TCGCTTCCATTATGGTAAAATAAACACTTGCTTAAACACGCTAGGAGATTTGATTTTGGCATTACCCGTT
TATTATGATAAAGACATTGATTTAGGCGTTATCCAATCCTTACAAGTGGGTATTATTGGCTATGGCGCGC
AAGGAGAAGCCCAAGCACTCAATTTGAGGGACTCTAAAGTAAGAGTGCGTATTGGCTTGTATCAAGGGAG
TTTGAGCGTTCCAAAAGCAAAAGCAGAGGGCTTTGAAGTGCTAGAAGTCAAAGAATTAGTCCAACAATCT
GATGTGATCGTAGCACTTCTTCCGGACGAATTGCATAAGGAAGTGTTAGAAAAAGAAGTGATTCCTTTTT
TAAAAGAGGGGCAAATTGTGGGCTTTGCCCATGGTTTTAGCGTGCATTTCAATCAGGTTGCTCTTCCAAA
AGGCGTGGGCGCGATTTTAGTCGCGCCAAAAGGGCCCGGGAGCGCTTTAAGAGAAGAATACCTTAAAAAT
AGGGGCTTATACCATTTGATCGCCATAGAGCAAGAAAGCTCAAAAAATAACGCTAAAGCGGTGGCTTTAA
GCTATGCTAAAGCGATGGGTGGGGGGAGAATGGGGGTTTTAGAAACGAGCTTTAAAGAAGAATGCGAGAG
CGATTTATTCGGCGAGCAAGCGGTTTTGTGCGGAGGGTTAGAAGCGATTGTGAGGATGGGGTTTGAAACT
TTAATTAAGGCAGGATACCCTGAAGAATTAGCCTATTTTGAATGCGTGCATGAAGTGAAATTAGTGGCGG
ATTTATTGCATTATAAGGGGGTAGAGGGTTTAAGGAAACACATTTCTAACACCGCTGAATTTGGGGCGAT
TAAAGCTAGAGAGCCTATGGGAAATCTGCTAGAAAAACGCATGCAAAAAATCTTAAAAAAGATTCAAAAC
GGCTCATTCGCTAAGGATTTTTTACTGGAAAAGAGTTTGAATTACCCCAGGTTAAACACAGAGAGGAAAG
CCCTTAAAGAGACTAAAATAGAACAAATTGGGGAAATTTTACGCGCCCCATTCAATCATAAAAAATAAAT
CATCAAATTAAAAGGAATTATATGGCAATAGTAGTTACTATCACTTCAGGTAAGGGGGGCGTGGGTAAAA
GCACCACCACGGCTAATTTAGCGATCGGCTTGGCTGAGAGCGGTAAAAAAGTCGTAGCAGTTGATTTTGA
CATAGGCCTTAGGAACTTGGATATGATTTTAGGCTTAGAAAACCGCATTGTTTATGATGTGGTGGATGTG
ATGGAAAAAAATTGCAACCTTTCGCAGGCTTTAATCACGGACAAAAAGACCAAAAACCTTTCTTTTTTAG
CGGCTTCACAAAGCAAGGATAAAAATATTTTAGATAAGGAAAAAGTAGCGATTTTAATCAACGCTTTAAG
GGTGGATTTTGACTATATTTTGATTGACTCACCGGCTGGGATTGAAAGCGGTTTTGAGCATGCAATTTTG
CATGCAGACATGGCGTTAGTGGTGGTAACGCCGGAGGTGAGCTCTTTAAGGGATAGCGACAGAGTGATTG
GCATTATTGATGCGAAGTCTAATCGGGCTAAAAAGGGCATGGAGGTGCATAAGCATTTGATAATCAATCG
CTTAAAACCCGAATTAGTGGCAAATGGCGAGATGATTTCCATAGAAGAAGTGCTTAAGATTTTATGCCTG
CCTTTAATTGGGATCATTCCTGAAGACAGCCATATTATTTCAGCGACCAATAAGGGCGAGCCGGTGATTC
GCACAGATTGCGAGAGCGCGAAGGCTTACCAGCGCATCACCAGAAGGATTTTAGGCGAAGAAGTGGAATA
TGTGGAATTCAAGGCTAAAAAAGGCTTTTTTAGCGCGTTAAAAGGGATATTTTCATGAGTTTGTTTGATT
TTTTTAAAAACAAAGGGAGCGCGGCTACCGCAACAGACAGATTAAAATTGATTTTAGCCAAAGAGCGCAC
TTTAAATTTACCCTACATGGAAGAGATGCGTAAAGAAATCATTGCCGTCATTCAAAAATACACTAAATCT
TCAGACATCCATTTCAAAACCCTTGATGGCAATCAAAGCGTGGAAACGATTGAAGTGGAAATTATATTGC
CTAAATAGTTAATCAACGAATGAAAAGCAACTTCCAATACAGCGCACTAGAGAATACCCCTAAAGCCTTT
GACATTCTCAAAGACCCCCCTAAAAAGCTCTATTGTGTGGGCGATATAAAGCTTTTAGACGCGCCTTTAA
AAGTGGCTATCATCGGCACAAGAAGACCCACCCCTTATAGCAAGCAACACACCATCACTCTAGCCAGAGA
GCTTGCTAAAAATGGCGCGGTTATTGTGAGCGGAGGAGCGTTAGGTGTGGATATTATCGCTCAAGAAAAC
GCCTTACCAAAAACCATCATGCTTTCGCCTTGCAGTTTGGATTTTATCTATCCCACGAACAACCATAAAG
TGATCCAAGAAATCGCGCAAAACGGCTTGATTTTAAGCGAATATGAAAAGGATTTTATGCCCGTTAAAGG
CTCTTTTTTAGCCAGAAACCGCCTGGTGATCGCTTTAAGCGATGCGGTGATTATCCCCCAAGCGGATTTA
AAAAGCGGCTCTATGAGCAGCGCGAGATTAGCCCAAAAGTATCAAAAACCCTTATTTGTTTTGCCTCAGC
GCCTGAATGAGAGCGATGGCACTAATGAGCTTTTAGAAAAAGGGCAGGCTCAAGGGATATTTAATATTCA
AAATTTTATAAACACCCTTTTAAAAGACCACCATTTAAAAGAAATGCCTGAAATGAAAGATGAATTTTTA
GAATATTGCGCCAAAAACCCGAGCTACGAAGAGGCGTATCTCAAATTTGGGGATAAACTTTTAGAATACG
AGCTGTTGGGTAAGATTAAACGCATCAATCATATCGTGGTGTTAGCGTGATTTTGGCATGCGATGTGGGG
TTAAAACGCATTGGGATCGCTGTGCTTTTAAACGGCGTTATCTTGCCATTAGAAGCGATTTTACGCCAAA
ACAGGAATCAGGCCTCTAGGGATTTGAGTGATTTATTGAGGGAAAAAAACATTCAGGTGCTAGTGGTGGG
CAAGCCCAATGAAAGCTATGCGGACACGAACGCGCGCATTGAACATTTCATCAAGCTTTTGGATTTTAAG
GGCGAAATCGTTTTTATTAATGAAGACAGATCCAGCATAGAAGCCTATGAAAATTTAGAGCATTTGGGTA
AGAAAAACAAGAGGCTCGCTATTAAAGACGGCCGGCTAGACTCTTTGAGCGCTTGTAGGATCTTGGAGCG
CTATTGCCAGCAGGTTTTGAAGAATCGCTAGATTTGATTGCAATTTGATTATAATAAAGTTTAAATTTTT
TAATAAAGGGAGAAGCGTCATGTTAGGAAACTTCAAAAAAGCTATTTTTAGGGCTTTGTGTTTATGTTGT
GTGTTGATTGGGGGGGGGGTTAATGGCAGAGCCAAACCCTGAAGAGCTTTTCGATTTGGGTATGCTGAGT
TACCACAAGCAAGATTTTTCTAAAGCTAGGAAGTATTTTGAAAAAGCATGCGATTTGAATATTGGTGGGG
GGTGTGCTGCTTTAGGGAGACTATATAATGATTATGATAAAGGAGTGGAAAAAAACTCAAAAAAAGCCGC
TCAATTTTACTCTAAAGCATGCGAGTTAAAAGATGGTTGGGGGTGTGGTTTTTTAGGGTTTCTATATGAA
TATGGTCAAGGGGTAGAAAAAAACTTAACAAAAGCCGCTCAATTTTATTCTAAAGCATGCGATTTGAATA
TTGGTTTGGGGTGTGGTGCTTTAGGGAGACTATATTATACTGGGGAAGGAGTGGAAAAAAACCTAATAAA
AGCCGCTTATTTTTACTCTAAAGCATGCGATTTGAATAATAGTGAGGGGTGTAAGGATTTAGGGTCGTTA
TATTATAATGGGGAAGGAGTGAAACAGGACTCAAAAAAAGCTGCCACTCTGTTTGAAAAAGCATGCGAGT
TAGGAGATCAAGAGGCATGCGAGGCGCTCAAAGAATAGAAAATAGGGGCAAAAAACATGCGATAATCTCA
CCTAGAAATTATCGCCCAAAAGCCCTATTTTAGGGGTTAGGGTATCGCCCAAATGCCCCCTATTCTTTTA
AGAAGGCATTTTACTAGAGAGTTTAATCTTTTTTTGGTATTCTTTTAGGGTGATAATAAGCGGACTTTAA
TACCTTTAAAAACGGATAACAATGAAAATCATGCATCAAGTTATGGATTTTTTAGATTCTTGCAAACAAA
CGATCCAAAAAAATTCTAACGAAGCGCTCCAAAAGACCAAGCGGGCGCTCTTCAAGGAAAAATCTCAAAA
GATCAGAGAGCAAGCGGTTAAAATCGTGGAAAAACGCTTGAAAAAAGAGGGCATGAAATTGAGCGATTTC
AATGAAGAGGAATTAAAAATCATGTTTGAAGCGGAAGAAAAGAGACTCTTGGAGCAGATCCACGCCAAAG
AATCTGAAGAAAACCAAGAAAAGAGTGCCAAGCATTTCAAAGAAGTTTGGGAGAGGGGCGATAATGAGCA
AGAAAGATAGTTTCATCTCTAGCGTGATGGGGTTTTTTAGCGAAAAGAATGAGCGCTGGCTCTTAGCCCA
CAGGCACACGAGAGGGTTTGTGATTGTGGCGTGGCTTTTTCGGTTTAAAAGCATTGCGTTTTCTATTTTG
ATCACTCTGTTAGTGATTTTGGTGGATATTTGGGTGTATAGCGATGTGCGCCAATTCTTGCTAGACACCG
CTAGATCGCCTATTTTGCTTTTAGCCGCTTTGTTAATCAAGTGGGGCGTGATTGTCATAAGCGTGTGCCA
ATGCTATAAATTCAGCCAAAAAATGTTTGCACTCATCCAAAAAAAAAGGCAGATCAGAGAGAGTTTGAAA
AAGCGCTCCCACCAACAAGAGGGTAAAACTCCCCCAAAAGAAAGGCTCTCTAGCGTTACTGAAGAAATCA
TCGCCAAAAAGCAAGAAGAAACCCAACGCCAAGAAACCCCAGAGGATACGCATGAGAGGCTCTCTAGCGT
TACTGAAGAAATCATTTCAAAAAAACTAGAAGAATTGAAAGCTAAGAATAATAAGGGCAGCTAAAAGGGT
GTTATATGCTCTGTCTTAGCAAATTGATCCTAGCGGCGTCGTTTTTGATAGTGGATTCAGAGGGGTTTTC
GCCTTCCATTTATACCGACAAGACAGGGCATCCCACGATTGGCTATGGCTATAATTTGAGCGTTTATTCT
TATGAGGGTAAGCGTATCACTAAACCGCAGGCGTATGGGCTTTTAACTGACATATTAAAAGAAAATCATA
AGGCTCTCCTCTCTTATGGGTGGTATAAAAATTTGGACGCAATGAGGAGAATGGTCATCTTGGATTTGAG
CTATAATTTAGGCTTGAGTGGGTTGTTCAAATTCAAGCAATTCAGGCCATAGAGGATAAGAATTACGCTC
TGGCTGTGGAGAGACTGCAAAAAAGCCCGTATTTCAATCAAGTGAGAAAAAGAGCGTCAAGGAATATGGA
GATTTTGAAATTGGGGGGTTGCGAAAAACATTGTAAGAAAAAATACACGATAGAAAAGGTCATCAAAGAG
GTGGGGCTTGAGCTCAAATCAAAGTCAGTCATGCCGTATTTTTTCAACGAATACGATCTGATCAAAAAAC
GCCAACAGAGAAGAGCCTGAGAGATTGAGAAGACAGGTAATATCTATTTTGATGAGAACCCCTAAAGGGC
GAGAAATCTTGAAAGAATATTTGAACGAGGGCTGTATTTTGCTTGGAGAATAAGGAAGAGCGTCATGCTA
AAAAGTTTCAAAAAAGCCTTTTTTAGGGCTTTGTGCTTGGGTGCGTTGGGTTTATTGGGGGGGGGGGTTA
ATGGCAAGAGCCAAACCCTAAAGAGCTTTTCAATTTGGGTATAAAGAGTTACAAAGATTTTTCTCAAGCT
AAGGAATTTTAAAAAAAGGCTTGATGCGATCATGCTAAAATCATGTTAGAGGATTAATTTTTATAAAGGA
ATAGGCTTGAGAATCAATCTTAAAATTTTGCCTTCTCTCTCTAAAGCCAAGTGGTAGGGCTGTTAAAACG
CTCTTGAAAGGCATGGAATTTGTTTTTATCGTTTGGTTGCTCATAGTCAATATTCTGATTTTTATCCTCA
TGCTGGTGGATAAAAATTCGGCTGAGCAAAAAATGTGGCGTATTCCTGAAAAAGCTTTGTGGGTTTTATC
GCTCCTTGGCGGGTCTGTCGGGTTTTTAGTCGCTATGGTTGTGTCCCACCATAAAATCTTAAAGCTTAAG
TTTAAATACGGCGTTTCGCTCATTTGCTTGATAGAGAGCGCGATCCTTTATTTTGCCAGCAAGGATCTTT
TTTGGATAGTAGCGCTAATTATATTCTCACTATCCTTGATACTATTAGCGTTTAAGATCTTTCTCCTCAA
AGATAACCCTAACAAACGCAAACAATAAGAGGGATAAAAGATAATGTTTCGTTGTTTTAAAACCATTCTG
TATGCAAGCGTGATTGTGGGGGTGTTGTTGGGTTTGTGGCGTTGGACTTACGATAAGTCCTGTTTCTCGT
TGTTCTTTGTGCTACTGATACTAGGGATTGTCGCTTGCAGCTATATTTCTTTAAAAATGCATCAGAGGAA
GTGCTTCGCCAAGTGTTATGTGGATAAAGAATCCCGTTTGTTCAAGATGCTACACTCCCCAATAATGGTG
TCTTGCTTTTATTTTATTTTTTCAATTTTCACATCCGTATCCATTGCCTGTAGCGTGCTAGACTATAATT
GGATGATGTGGGGGCTTGTTTTTTGCACTATCCTTGTTTGCACTGCGGTGTTTGGCGTGTTTGAAGAGAT
GCTCAAGGGTATCATCAAAGAAGATTATTTGATGCTGATGTCTAGAGAAGCGAGCTCTTTTATAGGGGCT
CTTTTCTTCGTTGTCTTGAGTTGCTATGTGATTTATACTAACAACATACCCGGTTATTTGAAACCAGCTT
TGATAGACACTATTAAGACAGCGAGTGATTCCATCTATTCTAGCTGCGACTACATGGATTATTTTTTGAA
GGTTGGAAAGATGTTAGAGGGGTTTGCTTGGTGGGGCATGTTCAAAGCAGAGAGCATGGGCATGAATAAG
GGGTTTATGTTTGCGGGCTGGGTAGTGTTTATCTTCTATAACGCTTTTAGTGGGATAGCTATCAGCAGGT
TGAGCGCTCAAATCATTTATTGTTTATCAAAATATTTTAGGGGTGAGTGTGGAAAATGATGTTAAAGAAG
ATCTAGAGCAAGCAAGACCAAAGCAAGAGCCAGAAAAACAAAAGCAAGAGTTAGAAAAGCTAACACAAGA
AAAAGAACAAGAGATTGAAAAAAAGGAAGGAAGAAAGTATATTTACATTTTTTTAGGAATTATTATTGTT
TTATTCATATCTTATCCTATTGTAAGTAGCATCCGATATAATGAACCCAGTCAAGCGATCAAAACAGCTC
ATACAAAAACAATCCTCGAAACTTTGCCAGATCTAATATCAGATCTAATAAAAAATAATCTTGATAGCCA
CCAACAAGAAATAAGCGATTTGCTGAATAGCAGTAAGGATAAAATGTATAGCAAGGTGGACGCTCAAATA
GACAATCTTTTTGATCCAATAGAAAACAATGTGGATAAGTTCTTAGACTGGCACTACTCTCTCAAGGGAA
ATTATAGCGAGCTTGCCCTTCTTGCAGCTAAAACGATCGGCTCGAGTGCTGAAGACGCATTATTCAATAA
ATTACAGGAAAAACTTTTAGGGGCTGATTACAAACAACGATTAAAAACGATGACAGACAACATTTCTGAT
GCTTTTATAAGCTTGTTGCACCAGCACAAAAAGGATACAGAAAAGATCGCCACACAAGGAGTGGCTGGTA
TTCCTCAAGTTGCGGAATCTTTAAAAAATATTAATGACAGAACAGAAAGAGATTTGAAATTAAAAATGGG
TTTCGCAGCGGCAATAGGGGCAACGGCTGGCGTGGGTGCTGGTAAGCTTATGGAAAGGCTAGTCCCAAAG
CTTATAAAAAAGCTTGGCACTAAATTAGGGGCTAAATTCCTCGCAAAGTTTGGCATAGCCGTGGGTGGCA
TCTTACCAGCTCTTGGGGCTGATGTGGCTTTTAATTATATTGATGAATGGCTCCATAGGGATGATTTTAA
AAAAGAAATTTTGAACAACATCAATGAAGCGAAAAAAAATCTGAAAGAAAGCTACAAAACGGGTTTTGAT
AACAGCATTACCAAATTCAGCGAAAAAATTCAAAAGGATTTAAAAAATATAGAAACAATAAGCGTTCAAG
CGCACATGGAAAAACTCAAATAAACCCCCAAAGAGAACAATCAAAAAAACAACCAAAAGAACAATCAATA
AAAAAGGGTCAATCTTTTAAAAACGGCATGAAGCGTTTTGGCATTTGAGAAGTGATCTCATGGATCGCTC
CCTTAAATTCAAATTCCAAACTAGAGGCATGGAGCATGAGTAATGGGGCATTGTTTTCACGCTTCAATTG
GAGGTATTCTCTAGCGTTTTCATCTATGACCCCATAAAGCCCCTCGCCCACGATCCTATGACCCACGCTG
CTTAAATGCAAGCGGATCTGGTGCGTGCGCCCGGTGAGTGGGGTTATTTTGAGTAAGCTTATATCCAAAA
AAGGGTTATAGCTTAAAGGCTCAATAAGCGTGCTTGAAGGCTTGCCTAAAGGAGAAATTTTAGATCGAAT
ACGCAAATCTTTTTGAATGTTTTGTGGCGTTAGAATGGGTTTGTCTATGACGATATTTTTATCAACCAAC
CCATGCGCTAGCGCCAAATAAGTTTTTTTCACTTTTTTTTGCATGAAAAGCGTTTTTAAATCCTTAGCGC
TTTGTAAAGTCTTGCCCGCTAAAACTAACCCGCTCGTTTCATAGTCCAGTCTGTGGGCTGGGTGGGCGTT
TTTGCCAAAATGCGACTGGATGCAATCCAGTAAGCTTTCATGGTAAAAATAGCCTTTAGGGTGGGTATAG
ACTTGAGGGGGTTTGTCAAACACGCCAAAATCTTTCGTTTCAAAAACGAGCGCTTGAGTTTTTTCATTAG
GCTTGAAATGAATCAAGCTAACGATCCCTTGAATCATTTGAGATTTACGCACGGCTTGTTGGTTTTGTTT
TAGGCGTTGTTTGTCAAGGTGGCGCTGGGCTTCTTTTAAAGAGCATTTTAAAACATCGCGCACAAAAAAC
AAGGCTTTGGTGGGTTTTAAAATTTCAAATTCTTCTTCAACAAAAGGCACTACAACAAACTTTTAACAAA
CATTTTAGGCTCATTAGAACACTCATCTAATTCCACGCTAAAAATCGCGCTCACCTTTTCGCCCGCTTTC
AAAAACCGCTCAGTGTTAAAATAAATGGCCTCTTTGACGCATTCTTTATCCTTAAAACGCAAAACCTGGT
GGCTTTCTTTAATGATTTTTTCTTCTATGACTTCTAAATTTTGCGCCTGAAAGAGCGGCTCTGGGTTTTC
TTGCCCATAAGGTTCGCCCGCTTCTATAATCTCTAAAAGCTCTCTGTCAATGTCTTTTAACGTGAGCGTT
AAAGGGGGTTCTTTTTCACAAAAAGGTAGGATTTTAAAATCAAAATTTTCTAAAGTTTCAAAGAGCGAGA
TGATATTGTTTTTTCCAACGCTCAACCCGCAAGCTTGCCTATGCCCCCCATAGCCGAGCAACAAAGAAGA
AACCCCATTCAAAGCGTCAATGAGATCAATATTTGAAGAGCTGCGCCCGCTCCCTTTATACACCCCTTCT
TTAAAGGTAAAAACCAGGCTTGGCTTTTGAGTGGCTTCCACTAATTTTGAAGCCACAATCCCTAACACGC
CCTCATGCCAATCATCCTTAAAAGCGACGATAATTTTTTCGCCAACCATCGCATGCTTAAAAGCCTCTTC
AAAAACCTGCTGTTGGATCATTTTACGCTTCATATTGCATGCTTTCAAGCGTTCATACAAAAAATAGCCA
TCTTGAAAATTATTCGCGCTTAAAAAATCTAAAGCCATTTTCGCATCTTGCATGCGTCCTGCGGAGTTGA
TTAAGGGAGCGATACTAAAAGAAATATCGCTCGCTTTTAAAGAGCGTTTTCTAAAAACTTCTCTTTGGCG
CAAAAACCCCATCGCTCCTAAGGATTCTTTTTGCAAAAAATACAAGGCTTTAGAAACTAAAAAGCGGTTA
AAAAAAGTCAAAGGCATCATGTCAGCAATAGTCGCCACGCCCGCCAAGCACAGCAACTCGCTAGAATGGC
TTTTTTCTTTTCCTAAAAGCTGGTGGATGCCATAGCACAAATAAAACGCCACCAACGCCCCGCACACTTC
CTTTTGGATAAAATCACAATCCGGTTGCTTGGGGTTGATCACCGCATAAGCGTCTGGGACTTCATCATGG
TGTAAGCAATGGTGATCTGTGATGATAAGGGTGTAATTTTTTTCTTTGCAAAATCGCGCGGCTTCAAAGG
CGCTAATCCCGTTATCCACCGTGATGATTAAAGGGGCGTGGTGTTTTTCTAAAAATTTTTTAGAAATCCC
ATAGCCATCAATGAAGCGATTAGGGATTACAATGCGAACATGCTTATAGTTCAGGCTTTCAAAAAATTTT
GCCATGATAGTAGAGCTAATCACGCCGTCAGCGTCATAATCGCCCACCACTAAAATTTCTGTGTTTGCAC
GCATGGCTTCTATGATTTTGAGCGCGGCTTTTTTCAAGTCTTTGAATAAAAAGGGGCTAGGAAACCCTTT
TTCCTTATAAGCGATAGAAGCCACTCGCTCTTTGATTTGAGCTTTAAGCTTTTGTTTCATTTTTTAGATT
AGGATTTATGAAGAGCGCTCTTAATGAAATCCAAAATAATAGGGTTAGGGCTTTGCAACCTGGAGGTGAA
TTCCGGGTGGAATTGCACCCCCACAAAGAACGGGTGATCTTCTAACTCAATCGCTTCTATCAAATGATTC
GCTCCAAAACCCACCACTTTCAGGCCCTTATTTTCCCACTCTTGGCGGTATTTAGGGTTGATTTCATAAC
GATGGCGGTGCCTTTCTTTAATGCTAGGCTTTTTATACGCTTTTTCTAACAAGCTATTTGGCACGATTTC
GCATTCGTATTCGCCTAATCGCATGGTGCCTCCTAAAGGCGAATTATAGGTGCGCACCTGTTTTTGGTGG
TTTTGATCGATAAAATCTTCAATCAAATACACCACAGGGTATTCGCAGCGTTGGTTAAACTCCGTAGAGT
TAGCCCCTTTTAAACCCAAAACATTGCGACAAAATTCAACGATCGCTAATTGCATGCCCAAACAAATCCC
TAAAAAGGGGAGTTTTTCTAACCTTGCCCTTTGAATGGCGCAAATTTTGCCCTCAATCCCCCTTTCTCCA
AAGCCCCCAGGCACTAAAAGTGCATCAACGCCCTCTAAATCGGTCTTTTCGTTAAAATTCTCGCTATCTA
GCCATTCAATATTGACTTGCGTATCCAAATGCGCGCCCGCATGGATTAAGGCTTCAATCAAGGATTTATA
AGATTCTTTTAAGCTTAAATACTTGCCCACAAAACCAATTTTGACTTTGTGTTTAGGAGCGATAATCTTT
TCTACTAAAGTGTTCCAAGCCGCCATTTTGGGGTGTAGTTTATTCAAATTAAAGCGTCTGGCAATGGGGG
TTAAAATGCCTTCTTGCAAGAAAAGAATAGGGCATGCGTAGATGCTTTTAGTGTCTGTGGCGACAATCAC
GCTGTCTTGCTCCACGTCGCAACTCAAAGCGATTTTATTTTTCAATTCTTTATCCAAAGGCTTAGGCGAT
CGCGCCAAAATGATTTGAGGGGTTACGCCAAGGCGCCGTAATTCTTGGACGGAGTGTTGCGTGGGTTTGG
TTTTTAATTCGTTAGTGGTTTGGATATAGGGGATCAAGGTTACATGCACATTGATGACTTTTTCATTCCC
TAATTCCAATTTAAGCTGGCGGATCGCTTCCAAATAAAACATGCCCTCCATATCGCCCACGGTCCCGCCC
ACTTCCACGATTAAAAAATCCAACCCATTAGCCGCGCTTTTAATGCGCCTTTTGATTTCATCGGTTACAT
GGGGGACGATTTGAATGGTTTTGCCTAAATATTCCCCTTTCCTTTCATTTTCTATCACGCTTGAAAAAAT
CTGCCCGGTAGTGAAATTGTTCAACCTTGTTAAATTCCTGTTCAAAAAGCGTTCATAATGCCCTATGTCT
AAATCCGTTTCAGCGCCATCGCTAGTTACAAACACTTCCCCATGCTCTAAAGGGCTCATGGTGCCTGGAT
CAATGTTGATATAAGGGTCAATCTTCAAAATAGAAACCTGATAATTGCAATGCTGCAAAAGCGTAGCGAT
TGAAGAAGATGAAATCCCTTTCCCTAGAGAGCTTAACACGCCCCCTGTAACGAATATAAATTTGGCTCTA
TCCATAAGTTATTGCGTTCCTTTGATTTTTACTCCTCGCATTGTAGTCTAAAAAGGGTTAAAAAGCTTTA
AAAGAGGGCAAAAATTAAAGCGATTTCAAAAAAAAAAAAACAATTTCAGTTTCTTATTAGCTAGGTTTGA
TTAGAATAAAAAGCTTTTATGTGTTTAAACTTCATTGTCTTAAAACTTTTAAGAGCAATTTTAAAGTTCG
TTGGCGTATAATATCAAGTTTGAATGAACTAACTAGAAGGGTTTTAAATAATGGCTGAAAATTCTTTCAA
AAATGTTACCATCCAATCCAAACCATTTTTTTTGTCGCAAGTTAAAACCCTGTTTCTTTTAGGAGGCGTT
TTTAGCGCGTTTTTCATCCTTATGGTTGGCTTGGTTTTTTTTGATTGCACTAATTCAATGGACAATGCCA
TTTTTAGCTTGATGCGTTCAAACTCTTCTAACCCTATTTTAGATCAAACGCTCCAACGCATTGTTTTTTT
AGGCTCTTCTCAATTCGTGTTGCCTTTGAGTTTGTTAGTGGGGGTGTTTTTAAGCCTTTATCGCAGAAAT
TTAGCGCTTGGGGTGTGGTTTGTGCTAAGCGTGGTCTTGTTTGAAGCCCTTTTAGAATCCTTAAAACACC
TTTTAGCGCATTCCATTCAGTGGTTTTCGCACAGCGCTAATTTCCCTAACGCTACTGCGCTTTCTTTAGC
GCTATTTTATGGGTTGCTTGTTTTATTGATACCCCATTTGATCACGCATCAAACGCTTAAAAACATTCTT
TTTTATAGCTTGTTTGGTTTGATTCTTTTAATAGGGTTAGCGCTGATTGTTTTAGGGGTTTCTTTTAGCA
GTGTTTTAGGAGGGTTTTGTTTGGGGGCGTTAGGGGCTTGTTTTTCCATAGGGATTTATTTGAGCGTGTT
TCAAAAGATCTAAGCGAACGGCTTAAAAGAATGAAAATTTTATCAAGGTTTTAATATTGGATTTAAAGGT
ATTATTGCAACGGATTGTTGATTTTTTCATCAAGCTCAATAAAAAGCAAAAAATTGCCCTAATCGCAGCG
GGGGTTTTAATCACCGCTTTGCTTGTGTTTTTATTGCTCTATCCCTTTAAAGAAAAAGACTATACGCAAG
GGGGTTATGGGGTCTTATTTGAAAGATTGGACTCTAGCGATAACGCTTTAATCTTACAACATCTCCAGCA
AAATCAAATCCCCTATAAAGTCTTAAAAGACGACACCATTCTTATCCCTAAAGATAAAGTGTATGAAGAA
AGGATCACGCTGGCTTCTCAAGGGATCCCTAAAACGAGTAAAGTGGGCTTTGAAATCTTTGACACTAAAG
ACTTTGGAGCGACTGATTTTGATCAAAATATCAAACTCATTCGCGCCATTGAGGGGGAATTGTCGCGCAC
GATTGAAAGTTTAAACCCCATTTTGAAAGCCAATGTGCATATTGCAATCCCTAAAGACAGCGTGTTTGTG
GCTAAAGAAGTCCCTCCTAGCGCTTCAGTGATGCTCAAACTCAAGCCTGACATGAAGCTTTCACCCACTC
AAATTTTAGGGATTAAAAATTTAATCGCTGCAGCGGTGCCTAAACTCACGACAGAAAATGTGAAAATCGT
GAATGAAAACGGCGAATCAATAGGCGAAGGCGATATATTAGAAAACTCCAAAGAATTAGCCCTAGAGCAA
TTGCGTTACAAACAAAATTTTGAAAACATTTTAGAAAATAAGATTGTCAATATCTTAGCCCCTATTGTGG
GGGGTAAAAACAAGGTGGTCGCAAGGGTCAATGCGGAGTTTGATTTCAGCCAAAAGAAAAGCACTAAAGA
GACTTTTGATCCCAATAATGTCGTAAGGAGCGAGCAAAATTTAGAGGAAAAAAAAGAAGGCGCTCCTAAA
AAACAAGTCGGTGGCGTGCCTGGGGTTGTGAGCAATATCGGGCCTGTGCAAGGATTGAAAGACAATAAAG
AGCCAGAAAAATACGAAAAATCCCAAAACACGACCAATTATGAAGTGGGTAAAACCATTAGCGAGATTAA
GGGCGAGTTTGGCACTTTAGTGCGTTTGAATGCGGCGGTTGTGGTGGATGGCAAGTATAAAATCGCGCTT
AAAGACGGGGCGAATACTTTAGAATACGAGCCTTTGAGCGATGAATCGCTTAAAAAAATCAACGCTCTAG
TGAAACAAGCCATTGGCTATAATCAAAATAGAGGCGATGATGTAGCGGTGAGCAATTTTGAGTTTAACCC
CATAACGCCCATGCTTGATAACGCCACTTTGAGCGAAAAAATCATGCATAAGACTCAAAAAATCTTAGGC
TCATTCACGCCTTTAATCAAGTATATTTTGGTGTTTATAGTGCTATTTATTTTCTATAAAAAAGTGATTG
TGCCTTTCAGCGAACGCATGCTAGAAGTGGTGCCTGATGAAGATAAGGAAGTGAAATCCATGTTTGAAGA
AATGGATGAAGAAGAAGATGAATTGAACAAACTGGGCGATTTGAGAAAAAAAGTAGAAGATCAATTAGGG
CTTAATGCAACCTTTAGCGAAGAAGAAGTAAGATATGAAATTGTATTAGAAAAGATTAGAGGGACCCTTA
AAGAGCGTCCTGATGAAATCGCAATGCTCTTTAAACTCCTAATCAAAGATGAAATTTCTTCAGACAGTGC
GAAAGGCTAAAAAGATAAAAGGTTAAAAATGGCAACCAAGCTTACCCCCAAACAAAAGGCTCAATTAGAT
GAACTTTCCATGAGTGAAAAAATCGCTATTTTACTCATTCAAGTTGGCGAAGACACCACAGGCGAGATTT
TAAGGCATTTAGACATTGACTCCATTACAGAGATTTCTAAGCAAATCGTGCAATTAAACGGCACAGACAA
GCAAATCGGCGCGGCGGTTTTAGAGGAATTTTTTGCGATTTTTCAGTCTAACCAATACATCAATACCGGC
GGTTTAGAATACGCTAGAGAGCTTTTAACCAGGACTTTAGGGAGCGAAGAAGCCAAAAAAGTGATGGATA
AACTCACTAAAAGCTTGCAAACGCAAAAAAACTTCGCTTATTTAGGCAAAATCAAGCCCCAACAACTCGC
TGATTTCATCATTAACGAACACCCTCAAACCATTGCCTTGATTTTAGCCCACATGGAAGCCCCTAATGCG
GCTGAGACTTTGAGCTATTTCCCTGATGAAATGAAGGCTGAGATTTCTATTAGAATGGCGAATTTAGGCG
AAATATCGCCCCAAGTGGTTAAAAGGGTTTCCACGGTGTTAGAAAACAAACTAGAATCGCTCACTAGCTA
TAAAATTGAAGTGGGTGGCTTAAGAGCGGTGGCTGAAATCTTTAACCGCTTAGGCCAAAAGAGCGCTAAA
ACCACGCTCGCTCGCATTGAAAGCGTGGATAACAAGCTCGCCGGTGCGATTAAAGAAATGATGTTCACTT
TTGAAGACATATCCAAACTAGACAATTTCGCTATCAGAGAGATTTTGAAAGTAGCGGATAAAAAAGATTT
GTCTTTAGCGTTAAAAACTTCTACCCAAGATTTAACCGATAAATTCTTAAACAACATGAGCAGCAGGGCA
GCAGAGCAGTTTGTAGAAGAGATGCAGTATCTTGGCGCGGTCAAAATCAAAGATGTGGATGTGGCCCAAA
GGAAAATCATTGAAATCGTGCAGAGCTTGCAAGAAAAAGGCGTGATCCAAACCGGCGAAGAGGAAGATGT
CATTGAATAGCCGTAAAAACTTGATCCAAAAAGATCATTTGAATAAGCATGACATTCAAAAATACGAATT
TAAAAGCATGGCAAACTTACCCCCTAAAACCAATCCTAATGGTGCATCTTTAGAAACGCCTAACCCAGAA
GAGCCTTTGGAAAAAAAAGCGATAGAAAACGATTTGATTGATTGCTTATTGAAAAAAACCGATGAGCTTT
CAAGCCATTTAGTGAAATTGCAAATGCAATTTGAAAAAGCCCAAGAAGAGAGCAAAGCTTTGATTGAAAA
TGCTAAAAACGATGGCTATAAAATCGGCTTTAAAGAGGGCGAAGAAAAAATGCGTAACGAACTCACTCAT
AGCGTGAATGAAGAAAAAAACCAGCTTTTGCATGCGATCACGGCTTTAGATGAAAAAATGAAAAAATCAC
AAGATCACTTAATGGCTTTAGAAAAGGAACTGAGCGCGATTGCGATAGATATAGCTAAAGAAGTGATCCT
TAAAGAAGTGGAAGACAACAGCCAAAAAGTGGCCCTAGCTTTGGCTGAAGAGCTTTTAAAAAATGTTTTA
GACGCAACGGATATTCATTTAAAAGTCAATCCCTTGGATTACCCTTATTTGAACGAGCGTTTGCAAAACG
CTTCTAAAATCAAATTAGAGAGCAATGAGGCTATTTCTAAAGGAGGCGTTATGATCACTAGCTCTAACGG
GAGCCTTGATGGGAATTTAATGGAGCGCTTTAAAACGCTCAAAGAAAGCGTGTTGGAAAATTTTAAGGTG
TGATTTTGCAAAATAAAACTTTTGATTTAAACCCTAATGATATTGCAGGCTTGGAGTTGGTGTGCCAAAC
GCTGCGGGATCGTATTTTAGAAGTGGTGAGCGCTAATGGGGGGCATTTAAGCTCTTCTTTAGGGGCTGTG
GAGCTGATTGTAAGCATGCATGCCTTATTTGATTGCCAAAAAAACCCTTTCATCTTTGACACTTCGCACC
AGGCTTACGCTCACAAGCTTTTAACCGGGCGCTTTGAAAGCTTTAGCACTCTAAGGCAATTTAAAGGCTT
GAGCGGCTTTACTAAACCCAGCGAGAGCACATACGATTATTTCATTGCCGGGCATAGTTCCACTTCGGTG
TCTATAGGCGTGGGGGTGGCTAAAGCTTTTTGTTTGAAACAAGCGCTAGGCATGCCTATAGCTTTATTAG
GCGATGGGAGCATTAGCGCAGGGATTTTTTATGAAGCCTTAAACGAACTGGGCGATAGGAAATACCCCAT
GATCATGATTTTGAACGATAATGAAATGAGTATCAGCACGCCTATTGGAGCCTTATCCAAAGCCCTTAGC
CAGCTGATGAAAGGCCCGTTTTACCAGTCTTTGCGCTCTAAAGTTAAAAAAATCTTAAGCACCTTACCTG
AAAGCGTGAATTACTTAGCGAGCCGTTTTGAAGAATCTTTCAAGCTCATCACCCCGGGCGTGTTTTTTGA
AGAATTAGGCATTAACTATATAGGGCCTATTAATGGGCATGATTTGAGTGCGATCATTGAAACCTTAAAA
CTCGCCAAAGAGCTTAAAGAGCCGGTGCTAATCCATGCGCAAACCTTAAAGGGCAAAGGCTATAAAATCG
CTGAAGGGCGGTATGAAAAATGGCATGGGGTGGGGCCTTTTGATTTGGATACCGGCTTGTCTAAAAAATC
TAAAAGCGCGATTTTATCGCCCACTGAAGCGTATTCTAACACCCTTTTAGAATTAGCCAAAAAAGATGAA
AAAATCGTAGGTGTAACCGCTGCTATGCCTAGCGGCACAGGATTAGACAAACTCATTGACGCTTACCCTT
TGCGCTTTTTTGATGTCGCTATCGCTGAACAACACGCTTTAACTTCTAGCAGTGCTATGGCTAAAGAGGG
GTTTAAACCTTTTGTGAGCATCTATTCTACTTTTTTGCAAAGGGCTTATGATTCCATTGTGCATGACGCT
TGCATTTCTAGCTTGCCGATTAAATTAGCCATTGATAGGGCTGGGATTGTGGGCGAAGATGGCGAGACGC
ACCAAGGGCTTTTAGATGTGTCGTATTTGCGCTCTATCCCCAACATGGTCATTTTTGCCCCACGAGATAA
TGAGACTTTAAAAAACGCCGTGCATTTTGCTAATGAACATCATTCAAGCCCTTGCGCGTTCCGCTACCCT
AGGGGGTCGTTTGCGTTAAAAGAGGGGGTTTTTGAGCCTAGCGGTTTTGTTTTAGGGCAAAGCGAATTGT
TGAAAAAAGAGGGCGAAATTTTACTCATTGGCTATGGTAATGGCGTGGGGCGGGCGCATTTAGTCCAACT
GGCTTTAAAAGAAAAAAACATAGAGTGCGCGCTTTTGGATCTCAGGTTTTTAAAGCCCTTAGATCAAAGT
TTAAGCGCTATCGTTGCCCCTTATCAAAAGCTCTATGTTTTTAGCGATAATTACAAGCTTGGGGGGGTGG
CTAGCGCGATTTTAGAGTTTTTGAGCGAACAAAATATTTTAAAACCTGTTAAAAGCTTTGAAATCGTTGA
TGAATTTATCATGCATGGGAACACCGCTTTAGTGGAAAAATCCTTAGGCTTAGACACAGAGAGTTTGACT
GAGGCTATTTTAAAAGATTTAGGACAAGAGAGATGAAATCAAAAGTGCCAATGAAAAATATCCGCAATTT
TTCCATTATCGCTCACATTGACCATGGTAAAAGCACTTTAGCGGATTGTTTGATCGCTGAATGCAACGCT
ATCAGTAACAGAGAAATGACCAGCCAAGTGATGGACACTATGGATATTGAAAAAGAAAGGGGCATTACGA
TTAAGGCTCAAAGCGTGCGCTTAAATTACACGCTTAAGGGGGAGGATTATGTTTTAAACCTCATTGACAC
CCCAGGGCATGTGGATTTCAGCTATGAAGTGTCGCGTTCTTTGTGTTCATGCGAAGGGGCGTTATTGGTG
GTGGATGCCACTCAAGGCGTGGAAGCGCAAACCATTGCGAATGTTTATATCGCTTTAGACAATAATTTAG
AAATTTTGCCGGTGATTAATAAAATTGATTTGCCTAATGCGAATGTTTTAGAAGTCAAACAGGATATAGA
AGACACGATAGGGATTGATTGCTCTAGTGCTAATGAAGTGAGCGCTAAAGCTAGGCTTGGCATTAAAGAT
TTGTTAGAAAAAATCATTACGACCATTCCTGCCCCTAGCGGTGATTTTAACGCTCCCTTAAAAGCGCTCA
TTTATGATTCATGGTTTGACAATTATTTAGGGGCGCTAGCGTTGGTGCGTATCATGGATGGGAGCATCAA
CACAGAGCAAGAAATTTTAGTGATGGGAACGGGTAAAAAACACGGCGTTTTAGGGCTATACTACCCTAAC
CCTTTAAAAAAAATCCCAACTAAAAGTTTAGAATGCGGTGAGATTGGCATTGTGAGTTTAGGGCTAAAAA
GCGTTACGGATATTGCGGTGGGCGACACGCTCACAGACGCTAAAAACCCTACCCCTAAACCCATTGAAGG
CTTTATGCCGGCTAAACCCTTTGTTTTTGCGGGGCTTTACCCTATAGAAACGGACAGGTTTGAAGACTTA
AGAGAAGCGTTATTGAAACTCCAGCTTAACGATTGCGCTTTAAATTTTGAGCCTGAAAGCTCTGTGGCGC
TTGGCTTTGGCTTTAGGGTGGGCTTTTTAGGGCTATTGCACATGGAAGTGATTAAAGAAAGGCTGGAAAG
GGAATTTGGCCTTAACCTCATCGCTACCGCTCCCACGGTGGTGTATGAAGTGCATTTGACGGATAATAGC
ATCAAATATGTCCAAAACCCTAGCGAACTGCCCCCTGAAAACCATATCGCTTGCATCAAAGAGCCTTTTG
TGAGAGCGACGATCATCACGCCGAGTGAATTTTTGGGTAATTTAATGCAGTTATTGAACAATAAAAGAGG
CATTCAAGAAAAAATGGAATATTTGAACCAATCTCGTGTCATGCTCACTTATTCCTTGCCGAGCAACGAA
ATTGTGATGGATTTTTATGACAAGCTCAAATCTTGCACTAAAGGGTATGCGAGCTTTGATTATGAGCCGA
TAGAAAACAGAGAGGCCCATTTAGTGAAGTTGGATGTGAGGGTGGCAGGCGATGTGGTGGATGCACTTTC
TATCATTATAGATAAAAACAAGGCGTATGAAAAGGGGCGAGCCTTAGTGGAAACGATGAAAGAGCTTATC
CCAAGACAGCTTTTTGAAGTCGCTATCCAAGCGAGCGTGGGGAATAAAATCATCGCCAGAGAGACGATTA
AATCTGTCGGTAAGAATGTAACGGCTAAGTGCTATGGGGGCGATATTACACGAAAAAGAAAACTCTTAGA
AAAGCAAAAAGAAGGCAAGAAACGCATGAAAGCTATCGGTAAGGTGGAGCTTCCCCAAGAAGCGTTTTTG
GCGATATTAAAGATTGATTAGGGCGTTTAGCTTCTATGGCAAAACATAAGAACTATGAAATTTTAAATCT
CATAGGCTATGCTTTGGCAAAATTTGATAATGATTTTATTAAAGAATTTGGCTTTTCTACTAAAAATGCT
TTTTTTGAATATTGCGTCCAAATTGGCCTAGCTGACACGACTGGCGTTATCAAAAATCGCATGGATTTAT
TTGATTATTTTTTTCCTAACAAACGCAAAGGTTGGTGGCAAAAAGGCGATGCCTATATCCATAGAAAATT
ATGGATTGATAGTTTGCTTGAAAAAGAAAGCGTTAAGGGTTTTAGCCATATTGTGAAATTGTTTTTGCAA
GAACAATACGGCGTCAAAGATTTAGGCATTACCCCTAACGCTTACCTCAAAACCCGCTATAAAAGCATGC
AAGAAACAGGTTTGGAAGCCGAATTGTATTTCTTAAACCACTATAAAAACATCAAAATATTCTCTTGTGG
GCATTTAAAAGACATGCGTCTTTTTGGCGATGGGTATGACTTCTATATTCAAACCAACAAGCAAGCGTTT
TTAGTGGAAGTTAAGGGGATTAGAGAAAAGCAAGGGACATTGAGATTGACCCAAAAAGAATACGAACAAG
CACAAACTTATAGCCATGATTATGTGCTTGTGGTGGTATTGAATTTAAGTGAAAAACCCCATCTTTTATC
CATTGCTAACCCCTTAAAACATTTAGAGTTTAAGGCATGTGAGAGAAAGCAAAAAAGCATTTTGGAATAC
CACTTAATAGGGCAAATAAAATAGCTTTACAAAGAGTTTGTCGCAACTCCAACACTATAAAGAGAATTGG
CAAATTTTGATTGACTTGGCGTTGGAGTAAAAATATAAAATTACATTTATAAATAAAAAAGATCTCTTTA
GATATGGTGTTGGTTATGCTAAAAGGGCATAATCAAAATACAAAAGAATGACTCGCTAAAGATTAATGGA
AGCAGAAAGAAATTTTTTACAAGCTTTTAGAATGGTTCTATCTTAAAATGGACGCTGATAATAAAGTGGA
TAATAAAAAAGCTTGATTTTAATGAGGCGATAAAAACATTAAAAATAAACATGCAAACACACGCACGCAT
GAAAATTTTTCACAAGTCAAAGAGATAAATCGTTTTTAAGCTTTTGCGGCGAGTTTGTTGATCGCTTCAG
CGTTCATATCGTCTTGGTGGGTTTTTAGCACTTTAGAATACATGTCCAAAAAGCGGTTGATTCCAATCAA
AGCGCTCATCTCACGCACCGCATTGACATTGCTTTTTTCTAGCATATATTGCCTTAATGCACCAGAGTCA
GAAACTTGATGAATACCTTCGCCCTGATAAGTATAAAGGTTTTGCCCTATTTTTTTAAGATTTTTAGGTT
CGCTAAAACTCACTAAAGCTAACGCGCCTGCTTGAATGGGGGCTTCATTATCCCTAAAAGTGATTTCGCC
ATTTTGATTGACTTCAATTTCAGCGTTAGGCATGAGCATGATTCCTCCTTTTTCGTTCAATCCCGAACGA
GAAAGCACCCTAAAGCCATTAAGAGTTACCAAAAAGCCGTCTTTATCCACGCTAAAATGCCCATCTCTGG
TATAAGCGACGCCCTCATTAGTTTGTATCGCAAAATAGAGGTTAGGGCTTGTTAGGGCAAAATCTAGGGG
GTTATGCGTTTCTTCAAACGCGCCAAGACTCCTATCCGTATAGATTTCTGATAGAATAGGCACACGATTG
AGATTGCGGTTTAAATACTTCGCGCTCGCTTTGGTTTGATCTTCTAAGGGCAGTTGCTCTCGGTATTGTT
GGTAAAGCCTTAAAAAATCGCCTGTAATCGCATCGTCTCTTTTAAAGCCATTGGTGTTTAAATTAGCTAA
ATTATTAGAGGTTAAATCCAAGCGGTTAAATTGTGTCGCCATAGCTCCCGTGGCCGCATAATACCCATTT
TGCATGCAAGAATCCTTTTAAAAGAAAAAATTATAGCAAAAATTAAATAAAAACCAGGATTTATTCCAAG
TAGGTTTTTTTAGGGAATATGATAACCATAACCATAAAGATAACAATACTAAACATGACATAGCCCACAA
ACCCCCATTCAAAACCATGTTGTTTGAATTGCAACGCTACATAACTCGCGCTCCCTCCAAAAAGCGCATT
TGCAATCGCATAGGCTAAACCCACGCCAAGCGCTCGCACATGTTCAGGGAATAATTCCGCTTTAACGACC
CCAGCAATGCAAGTGTAAAAACTCATTGCGCTCAATGCAAGCATTTCATAGAATAGGGCTTCATACACGC
CACTAGCATGCTTGATACCATAAAAGACAACGGGCGTTACAATAAGCCCTGCGACAGCAAAAACCATCAG
CATTTGGGTGCGCTTGATTTTATCAGCCAGCATCCCGCACAAGGGTTGAAACAAGATAAAATAAGAGAGC
GCTAAAAGCATGATAAAACTGCTTTCTTTAGGGCTGAATGATGAGCTGTTGGTTAAAAAGATTTTTAAAT
ACACCGTAAAAGTATAAAAACACAAACTCCCTCCCATAGTTAGCCCAAAGACTATCATTAAGGCTTTTTT
ATGGTTGAGTAATTCCTTCAAACTGCCTCTTTGGGTTTCTTCTTTAATGGTGGTTTTAAAAGTTGTTTGA
CTATCCATAGTTTCTTCCATGATATTTCTTAAAAAGAGCGAGAGTAAGGCTAATATACCCCCTAAAGCGA
ATAAATAACGCCAAGCAAACGCGCTGATTTGCTCATGCGTGTAAATATTTTCAACGATAAAGAGTGAAAA
AATAGCTAAGAGTTGCCCTCCCACTAAAGTTACATATTGAAAAGAACCATAAAAACCTTTTTTGCCGTTC
TTGCCTAATTCAGAGAGGTAAGTAGCGACCACGCCGTATTCTCCTCCCACGCTAAAGCCTTGTAAAAGCC
TGGCTAATAATAAAAACAAGAACGCCCATTCCCCTACGATTTCTTTAGTGGGGAGCAATGCGAGCATGAA
AGAGCCTAGCGCCATAAGGATAATGGAATACACCATAGAAGTTTTACGCCCCTTTTTATCCCCCAATTTA
CCAAAAAACAAACTCCCCAAAGGGCGCATGAAAAACCCTAGCATGAAAACTAAAAAAGCTGAGATTAGCG
CTAAAGTGGGGTCGTTAGTGTGGGTAAATTCCTTAGCAAAATAAGGCGCTAAGAACGCATAAGCGTAAAA
GTCATACCATTCTACTAAATTACCTGAACTAGCGGCTAAAAGGGATTTTAAGGGTTTTTTGGTGGCTGGT
TGGGTTTGGGGGTTCATGGCTATCCTTGAATATGAAATTTTCAGGTGATTTTACTAGGAGTTAGGGAATA
CACAGATAATATTTGATTAATAGATGAAAGGTTGGTATCGTTTGTATCATTGAGAAAAGTTTTTTAAAAA
TTAAAAATAATGTTTGTCAATATCCAATGAAAACAAAAACTAAAAGTTTTGCAAAATCTCTCTGTTGCCT
TTGGCGTTTCTTGGGGATAAAAAGCCTTGAGCTTCTAATTCGTCAGTAATGGTAGCGGCTTGGTTGTAGC
CGATTTTTAATTGGCGTTGTAAAAAACTCGTAGAAGTGATCTTTTTTTCTAAAATCACCGCTTTAGCCCT
TTCTAAAATGTCATCGCCTTGATAATTAGGGGTGTCTAAAGGCATGCGCGATTCTTCTAGCAAGAAATCT
TTATCGTATTCTACCGCTTTTTGGGCTTTAATGAAATCCACGATTTTTTTGATTTCATCTTCAGTGGCAA
AGGGGGCATGCAAGCGCACTAACCCGTTTGATCCTGGGGGGGTAAAGAGCATATCGCCCCTTCCTAACAA
GCTTTGCGCCCCATCGGTATCTAGAATCACTTTAGAATCAATCTTAGTGCCTACCCTAAAACTCACCCTT
GAAGGCAAGTTGGTTTTAATCAAGCCGGTTACGACATCCACGCTTGGGCGTTGGGTCGCTACAATGAGAT
GCAAGCCGCTCGCTCGTCCCATTTGAGCGATTCTAGCGATAGGAAACTCCGCTTCTTTGCCCCCTGTCAT
CATCAAATCCGCTAATTCATCAATCACTACAATCAAATAGGGGAACGCTTCAACGCCGTTATTTGGGGCT
TGTTCATTGTAAGAATCAATGGTTTTAACCTTGTATTCGCTCATTAAAGAATATCGGCGCTCCATTTCTT
TAGCCACGCTTTGTAAAGCCCCGATAGCTTTTTTAGGGTCGGTGATAATGGGCGTGAGTAAATGAGGGAT
GTCTGCATAAATGCTAAATTCTACCATTTTGGGATCGATCATCACTAATTTGAGTTGATCGGGGGGGTTT
TTACAGAGCAAGGATAAAATCATCGCATTCACGCCCACGCTCTTACCGCTTCCTGTCGTGCCAGCGATGA
GCAAGTGGGGGAGCTTTTTTAAATCCGTGATGAAAGGGTTACCCACAATGTCTTTGCCTAAAGCTAGAGT
TAAGGGCGAGCTGGATTTTTGAAACAATTCGCTCTCTAAAATTTCTCTTAAATAAATGGTTTGGCTTTGG
CTGTTAGGGATTTCAATGCCAACGACATCTTTACCCTTAATAGGGGCTTGAATGCGAATGGATTCAGCGC
ATAAAGTCATCGCTAAATCATCGCTCAAGCCTAAAATACGGCTCACCTTAACGCTAGGGGCTGGGCGGAA
TTCAAAAGTGGTTACAATAGGGCCTGAATAAGTGCGGATAATATCGCCATCAATTTTAAAGGTGCGCAGC
TTGCTCAATAAATCCTGGATTTTTTGGTCAATCTCGTTTTCATCTAAAGAAGTGTCCTTCAAACAAACCG
CATTCAATAATTGCGTTGTGGGAAGCTCATAATCTTTGGGTTTTTGCACTTCGCCATAATCCAATCCGTC
TAGTATCTCTTTATTTTCGCTCAATTCTTTAACCATAACGGGTTTTTTAGCGCTTGTGGGGGTTATTGGG
CTAAAACTTGGAGCGTTTTGCGCCTCTTTTTCTTCTTCTTTTATATTTTCTTCTATCGTTTCTTTTTGTG
CGTTTTCTTGCACATTTTCTTCTTTTGTGGGGTGGTTTGGGGTTTTGTGGTTTTCTGTTTTGTTGTCATT
TTCTGTGTTGGGCGCAAGTGTGGGCGTGATGGGTTTGAGCGTGGTGGGCGTGGGTTCTCTTTCTTTAGTT
TCTTGTTTAACCTCTTTTAAAGTGGGGTTAGTGGGGTTGGATAAGCCATCAAATCGGTTTTTTTTAGGGT
AAATGGTGTAATGGGTAGGAGAGTTGGAGGAGATTTGGACTAAGCCTTCTTGCGGCTCTAGAGCGTTTAA
AGTCGTGTTATAGGGGGTAGGGATCGCTAGAAACGATTCTTCGTTAGGGGTTTTGTGGTTTTTTTCAATA
GGGTTTTCTTTGAGGTTTTCTTTTTCTTTGTCGTTTTTGGTTTCTTTTTTTTGAATGTCTGATGGGGTGT
TTTCAAAACCCTCTTTTTTGGGGCTAAAATTAGGGCTAAAGGCTTGTAAGCATTGTTTATAAACCTCTTT
TAAAAGGCTTTGTGTTTTGTTTATATAAGGATAAAAAACGCTTTTAGGGGGCAGTTTGAATAAAATCAAA
TAAGAAATAACTACCATAAGCATTATAAGCGCATAAAGCCCAAAGTCCCCTATAAAAGGGTGCAAAAACA
AACGCGCACTGTTGCCGATTTCCCCTTGATCCAACAAGCTAGATTGCAAAAAGAGTAAAGATAAAATGCC
AAGCAGATGCCCTAAAGTTTTTTCTAAAACGATTTCTGTAAAAGGGGTTTTAATCTTGTATAAAAGGAAT
AAAACCCACGCTAAATAGGGTAAATTAACCAATGAAAGATACCCAAAATATTTTTTATTGATTGCGGCAA
ACCACACCCCAAAACGCCCCACTAAACCGCTATTACCTAGCCATGAAGATAGGGTTAAAAACGTTAATAA
AACCCCTATGATTAAAGCTAAATAAAGTTTTTTAGATTTCATCGGTTGCACATGTCTTTAAAAGAGCAAT
ATTCACAATCTTTAACCTCTGGAGTTTTTTCAAAATCAATTTCTTGTTTGAGCTCGGGGATAAGAGAAGA
TTCTAAATAATCCATTTTAGCCTGCAAAATAAGCTCTTCTTCTTCTAGCAACTTACCCTTTCTTAAATCA
TAAAAAAAGGCTTTTATAGGCCCTTTGTAACCCAGATTTTTAAGGGCAAACGCATAGATGGCCATTTGAT
AATCAGCGCTTATTTGAGCGATTTCTATGGGGCTTAAGCCTTCTCTTTGTGTTTTACTCATGTTGTCTAA
TTTCAAATCGTTTTTGAATTTGTAATCCAATAAAATAATCTCATTGTCAACCGTTTTGTCAATCCTGTCT
ATACGCCCTTTAAAAACAATGCCTTGAATAATCGTTTCAAAGCTTTTTTCAAGATCAAGGATTTTGATTT
TTGCCTTAAAGCGTTCTTTTTCTTTAAGATAAAAAGCCTGGATTTTTTTGAGCGCTACAAGAGTGTCTAA
ACGCTCTTTAGGGGTAATGTTTCCTTTTGTTTCTAAGAGCTGAATGAGCCTTTCTTCTAACGCATAGGGG
TTTTTATCTTTTTCATAAGCTTCTTTTAAAAGTTCATGGAGCAAACTGCCCACAGCGCTATTGCTTTCAT
CTTTAGGGCTTTCTTTGAATCGCTTCATGTAGTGGTAGTAAAAACGGCGCTTGCAAGTTAAAAAAGCGTT
CAATGAGCTAGCGCTAAAGCTAAAATCTTTAGGGATAGCGGCTTTGATTTCTTCTTCTTGGTAGTCTTTT
AAAGGACTTGGTGCAAAAAGCGTGTAAGCGTCTTTGATAGGCTCTATGTGTAAATCCAACTCTAAAAGCA
TGCTAGAAACTTTTGAAGTTTCGCTCTCTATATAAGAAAGCGCTATTTCTTTAGAGTTTTTAAAGAGCTG
GTAGTAATAGTGTTTTTGCAAATTTTTCTTATCCAATAAAGTGGGGAGGTTGAGCGATTTTCTTAAAGCA
GAGTTTAAAAACAAATCGCAATCTTTAAGGCTTGGCACGCAGGTTTCATTAAAATCCACAATAACGATTT
TATCAAATTGCATGCCCCTTGTCTCTAAAGTGTCCATGACTCGTATTTTGCCCCCACTAGAATCGTCTAA
GCGGAAATTGGCTTCAAATTCTTGCAAATACAAATGCAATAAATCTTTAAGGCTGTAGTTTTTAAGCGTG
TCTTTTAGAAGATGATACTGGTGCATGATTTGAGAATGCGCTTCTTTTAATGGCGCTTTTTCTTTAGAGC
TTTGTTGTTCTAAAAGCGCAAGCGTGAGGTTTTCCAAATCCAATAAAGGCGATGTGCTCAAATCAAAACC
GATTGTTTGTAAATCTTCTAAGATTTTGACAAGCTCTGTATAATAAGGGCTGTTTTTAGCCCCTAAGCCC
ATAGCGAAATTCAAATTGTTGTTTCTATCTAAGAGTTTTAAAAAAGGTAAAAAATCCGCATTAGGCGTGA
TGATCGCCATTTTATTAGGATCGTTATCTTTTTGCAAATATTCTTCTATGGTTTGTAAAACTAAAGCGCC
TTGTTTTAAATAACTGGAGTTAGCGTAAAGCTTTGGCTCAATTTTTTGATCATTAAAAGTTTGAGAAAGG
ATCTTTTGGGTTTTAAAATCAATGGAATAATCGCAATCTGTTTCTAACTTGAGATTCAAAAATTCCAAAA
ATTTTTGGTTGTATTTGTCGCAAGATAGGTGTAAAGTGATAGGCGCTAATTCGGCCACTTCTAACAGGCA
TTGCCTTTCAAAAACACTCATAAAGCCGTCTAAATGCCATTCAATGGAGGAAAAATGCTCAAAAAATTCT
TTTAAAATGGCGGGTTTTTCTTGCATGATTTTGTCATAAAAGCCTAATTCTTCTAGCTTTTTAATGTAGC
GCTTATAAATCATTTCCAAGACTTCTAAATGCTTTTCATAATCCAAATAAATGTCTTTAGAAGAAAGTTC
ATTGAGCTTGATACAAGCCGAACTCAACTCATCAAACAAATCAAACAAAAAAGAAGTGCTTTCCAAATAC
CCCAAAAAGCTGTTTTCAAAAAGCAAAAGCCCTTCAAGAATGGATTTTTTTCTTTAGCGATAGCTTTAAT
GGTGTCTATCATTAAAATTAGCCGTGCGCTGTTAGGGATTTTCTTTTTATTGGGGATGTAAAAAGCCTGT
TCAAAAAAACTCCCCATGCTCATTGCGTTAGGCAAAAACCCTTCGCCTTGCTCTAAATAAAAATGTTTTA
AACGCCTGGTGGAGCTAAAAACAAATAGGGGGTTTTTTTGTGAAAAAAGTTTTTCTAAGTTCATGCGTGG
AGTAACCTTTTAGCTTGAGCGGTGATGTTTTCAACGCTGAAGCCAAATTTTTCAAAGAGTTTATCGCCCT
TTGCTGAGCTCCCAAAAGAATCCATGCCAATGATTTTATCCGCAAAACGATACCACTCTATCGCGCGGCT
CGCTTCAATGACTAAAACTTTACCCTTAAAAAGCTCTTTAAGATAGCTTTCATCTTGTTCCACCAATAAA
TCAAAGCATGGTGCGCTCACCACTTGAGTGGGGATATTTTCTCGCTCTAACATTTTAGCGCTCTCTAAAG
CTAAAGAAACTTCGCTCCCGCTCGCAACCAGCGTGATAGCGGGGTTTTTAGCATCATATTTAACATACGC
GCCTTTTAAAACCTGCTCTTTAGAAACCTCATCAAGCACGGGTAAATTCTGGCGCGACAAAATAAGCCCA
CTAGGAGTGCTCAAACTTAACGCTATTTGCATGCAAGCGGTATTTTCAAAAGCGTCGCTGGGTCTGAAAG
CGTAGAAATTGGGCAAAGCGCGTAAATGGCTCAATTGCTCTATAGGCTGGTGTGTCGCCCCGTCTTCGCC
CACGCCGATGCTGTCATGCGTAAAGATAAAAAGGGCTTTTAGTTTCATTAAAGCGCTCAAACGAATGCTA
GGCATCAAGTAATCGCTAAACACAAAAAAGGTCGCGCAAAAAGGCACAAACAAGCCATACGCCGCTAAAG
CGTTAGTGATAGCCCCCATGGCATGCTCTCTGATCCCAAAATGCAAGTTTTGCCCTAAAGGGAAATCGCC
AGAGTGTTTTAATTGCGTGTTATTGGACGGGGCTAAATCCGCGCTCCCCCCCAAAAAGCCCTCACATTCT
TTAGCGATAGCGTTTAAAATCATGCCGTTACTCACTCTCGTGGCTAGAGATTCGCCTTTTTTGAAAACGG
GGTAATTGATGGCGTTAAAATCAAAATCCTTCAACGCTTGGATCTTTTCTTTTGCTTTAGGGCTTAAGGA
TTTTTCCCATAAAGCTTCTAAACTAACGCCCCTAACTTTCACTTCTTCAAAATGCATTTTGTTTTTTGGG
CTAACGATAAAGCTTTCATCAGGATTGATTTGAGCGTTTTCTTTGGATTGTTTTAACACTTCTTTATTTA
GGGGTGAGCCATGCGTTTTTTCACTCCCCTCTAAACCAATAGCCCCCTTACCAATAATCGTATGAGCGAT
TAAAAGCGTGGGTTTGGTGGATTTTTTGGCTTCTTCTAAAGCGTTATGAATCGCTTGATAGTCATGCCCA
TCGCATTCTAGCACTTCCCAATTTTGCGCCAAAAACCGCATCTTAACCTGTTCGCTAAAACTAATATTGA
TAGCACCTTCAATGCTGATTTGGTTGCTGTCATAAATCACAATGAGGTTGTTTAAGTTGAGGTGCCCGGC
TAAAGAAGCGCTCTCATAACTAATGCCTTCTTGCAAATCCCCATCCCCACACAAGCAATAGACTTTATGA
GAAATGGCTTCTTTGTCTAAAAGGTTTTGAGCGTATTGACTCGCCATGCTAAAGCCCACAGCGTTAGCAA
AACCTTGCCCCAAAGGCCCGGTTGTGATCTCAATGCCTTCGGTGTGGTGCAATTCGGGGTGTCCTGGGGT
TTTAGAGTGTAATTGCCTGAAACGCTTTAAATCTTCCAAGCTCAAATCAAAGCCCCACAAATGCAACAAA
CTATACGCTAACGCGCTCGCATGCCCTCCGCTAAAAACCAGCCTATCTCTGTTGAGCCATTTAGGGTTAG
TAGGGTTTAGGTTTAAGTGCAAGCTTAAAACCACCATCACATCAGCTAATCCCAAGCACACGCCCGGATG
CCCGCTATTAGCCCTATCTATCATGTCCGCGCACAAAAAGCGCAGCGTGTTGGCCATGCTTTTTAATCGT
TCTAAGTCAGCGTTACTCAATCGCATCAAATTTTTCCATTTTTAAGGTTTTTAGAATCCATTTTAACACA
AATTATCTCAAAATCTCTTTGGCTCTTAAGATGTCTTGTTGGATCTGATTTTTAAGCTCTTTTAACGAAG
AAAAACGCATGTTGTCTCGTATTTTTTGAACCAAACGCAAAGCGATTTCTTGGGGCGGGTTTTCTATGAT
GGTATCAAGGACATGGCATTCTATGGCGAAATGTTGATCCGTGCTTAAGCGGTTGCCTATAAAACTCACG
CTTTTTTGATAAATTGGATCTTTTATTTTCACTAAACTCGCATACACCCCAAAACTAGGGAGGATAAAAT
CTTTAGTTTTTATATTTAAAGTAGGCGCTAATTCTTTATGCCCTAAGCCTTGATCGCTAATGACTTCCCC
ACACACTTCATAAGGCCTGCCTAAAAGCTTGTTAGCCAAAGATAAGTCGCCATGACTTAGGGCTAGTTTG
ATGGTTTTAGAATGCACGCTAATCTCTCTTATTTTCACTTCAGGCACAATAATGGTTTTTTCAAAACGCT
CTTTTAAAAATAAAGCGTCATTTTGCCTCTCATGCCCAAACCTGAAATCATAGCCCACGACCAGGCGTTC
TAAATGGGGGAATTTCTTTTTTAAAAGATCTAAAAACTCTAAAGCGTTTAATGATGAAATCTCTTCTAAA
TACACAAAAAATAAAGGCATGCCCACGAGTTTAGCGCGGTATTTTAGGGGGGTTAAATAGCCTTTAGTGT
AATGTTTTTTTTCTATGATTAAAAGGGCTTTGGGATCTTTTAATTCCTTAAAAAGGGCTTGATGCCCTAA
ATGCAAGCCGTCAAATTTACCGATAGCCAGGCTTTTAATTTTAGGCTCGCTTGAAATGGATAAAAAATTC
AACATTCCCGTTTTTCCCTTTCACTAAGCTTTCTTGGATCTTTAAGATTTGAAAATCCTTTGTTTTTAAA
TGGTTTTTAAAGTTTTCTAAAGCGTTCAAAATGGCTTTTTTATCCACCACCACCCCCTTTTTATTGCGTT
TTGTTGCTCTGCCCACTTCAAATTGCGGTTTGAAAAGTGTTAAAAATTCATCGCTTAAAGGCAAAATCGC
TTCTAAAATACAATATAAAGAAATAAAGCTCACATCACAAAGCGCTAAATCAATTGTTTCTGGCGTTTTA
AACCCTCTAATATCGCATTCTTCATAACATTCTATGCGTGTATCGTTCCTTAAATTTTCATCTAATTGCA
TTTTCCCCACATCCACGCAAAGCACCTTTTTAGCCCCTTTTAAAAGAGCCACTTCACTAAAGCCCCCCTT
GCTCGCTCCCACATCTAAAACCACCTTTTCTTTAAAATCCACGAAATGGGTTTCTAAAAAAGCCGCTAAT
TTTTCCCCAGCCCTGCTAACGAATAGGTTTGTAGCGATGAGTTCAATCTTATCGTCCTCTTTAACCATAA
AAGAGGGTTTAGAAACCACCATTTTATTGACTAAAACCTGATTTTTTAAAACCAACGCTTTAGCTTTTTC
TCTGCTATTCACTAAATGCTGGTTGAATAAAGCGTAATCTAAGCGCATTAAAATTGAGGTAAGGGGACTT
GATAAGCGAAATTAAAAACAATCTTGCCTAAACTATAGGCATCAAGCTCTAGTTTGGCTTCTTGCACCGC
TAAATAATCCAATTTGTCAAAAGCGAGTAAAAAGGCTCTGCTCCAGCGATTCGTGGTTTCTAAAATGCCA
TCAAATTCATCTTTTGTGATTTCTCGCACCCATAAAGGCTCTTTTCCTATAGGTTTTGTGCCAAAAAGTT
CATAAGAAATATAGCCATCATCAATCCAATTGTTATTTTGCGTGAAAATCTCCACTAAAAAATACTCATG
GTCATAGTAAGCGCCGCTATCCACATCGTTTAAATGCGTAGCGATAGCCGTGATGATAGGCACATTATCT
TGGGTGATTTCGCCCTTCCTGCTGGCTTGGATCTTTTTTTCTAAAATGAGATCCGGCGTGTAAGTGTCTT
CATTAAAATTGCTCACACACCCTAAACAAAAGAATAAAAACACCAGAAGCGTTGAGAGATTTTTCAAGCC
CATTCCTTGCTAAAACCCATGCCATTTTTAGCTAAAATAAAGTCTATATTATAACTAAAAGGGGGTTTTA
TGCCAAAAAAATGCCGACACTTGCTCCAAACCAGCGATTTAAGCCTGGATGAAATCAAGCTTTTATTAAA
AAAAGCGAGCGTTTATGCGAACGATTTTAACGCCGTATCTTTAGAAACAAAAGAAAAAATGCAAAATAAA
ATCATCGTGGCTTTATTTTTTGAAAATTCCACCAGAACGGTGTCTAGCTTTGAAATCGCAAGCTTGAGAT
TGGGGGCAAAAATCGTGAAATTAAACATGCAAACAAGCTCCGCTTCAAAGGGTGAAACCCTAACAGACAC
CTTTAAAAATATCCATGCCATGCAGCCTGATGCTATCATCACACGGCATGCTTTTTCAAGCGCACCTTTT
AAATTAGCCGAATTTTCACAATGCCCCTTGATTAACGCAGGAAGCGGCGTAAGCGCTCATCCTACCCAAG
CGTTATTAGACTTGCTCACCCTTTATCAGCATTTTGGCAGTTTAGAAAATTTAAAAGGGAAGAAAATCGC
TTTCATAGGCGATGTGAAAAATTCCAGAGTGGCTAATAGCAACATTAAATTACTCCAAAGGCTAGGGCTT
GAGATCATGCTGTGCGCCCCAAGCTCCATGCTCCCTAGCGTTTCTTTAAAAACGACGCATAACATTGAAG
AAGCGATAGAATTTGCAGACATTTTAATGAGTTTGAGGACCCAAACCGAACGGCACAACGCGCCCATTTT
TGCGAGCTTGAAAGATTATGGCAACGCTTATTGCATCACCCAAAAACGCCTAGAAGCTCACGCTAAAAAT
AAAGAGGTCATTATTTTACACCCAGGCCCGGTGCATAGGGATATTGATATAGAAAGCGCGGTGTTAGAAG
ATAAACGATCTAAAGTTTTAGAGCAAGTCAAAAACGGCGTGGCGATGCGCATGGCGGTGTTGGAGTTTTT
GCTATTAGATTGATTGTCAAACTTAAAAAATGCTTTTTGGCATTTTTAAAATCAATATGAGAGCTTTCGT
ATGAAGAAAATGGGTTTGGTTATAAAACAGCACAAAAATCCCACTTTGATCAAATTTTGATTTACCTTAT
CTCATTTTAGTATGAAACTAAAAAAATTTCGTTATAATCTAAAATAGTTGAGTTAATTAAAAGTAAATAA
ATAGCTTGATTACGCTTCTTTGTTTTTAGATCAGTTAAGAATTGTATAGTCTTTAAGTCATAATCTTTAA
GATGTATTTGCTATTAAAAGGAAAAAAATGAAAAATAGCACGCCTTTAAAGAATAAAGTTTTTTGTGGGT
TATATGTTTTAAGCTTAAGCGCTTCTTTGCAAGCGTTTGATTATAAAATTGAAGTTTTAGCGGAGTCTTT
TTCTAAAGTTGGCTTTAATAAAAAAAAGATTGATATTTCTAGGGGGATTTATCCTACAGAAACCTTTGTA
ACCGCTGTAGGGCAGGGCAATATCTATGCGGATTTTTTATCCAAAGGCCTTAAAGATCAAGGGCATGTTT
TAGAGGGAAAAGTCGGTGGCACGCTAGGAGGGGTCGCTTATGATGACACCAAATTCAATCAAGGCGGATC
GGTTATTTATAACTACATCGGTTATTGGGATGGCTATTTAGGGGGTAAAAGAGCCTTGCTGGATGGCACG
AGTATCCATGAGTGCGCGCTTGGGTCTGATGGCAAGGTGATTGACTCTATAGCGTGCGGGAACGCTAGGG
CCAATAAGATCCGCCGTAATTATGTGATGAATAACGCTTTTTTAGAATACCGCTATAAGGATATTTTTTT
AGCTAAAGGGGGGCGTTACCAATCTAGCGCTCCTTACATGAGCTCTTACACGCAAGGTTTTGAAATCAGC
GCTAAAGTTAAGGATAAAAATGAAGGAAGCCATAAATTATGGTGGTTTAGCTCATGGGGTAGGGCGTTCG
CTTATGGGGAGTGGATTTATGATTTTTACTCTCCAAGAACCGTGATTAAAAACGGGCGCACTTTGAATTA
TGGTATCCATTTAGTGAATTACACTTATGAAAGAAAAGGGGTTAGTATCAGCCCTTTTTTCCAATTTTCG
CCCGGGACTTATTATAGTCCTGGGGTGGTTGTAGGCTATGATAGTAACCCTAATTTTGATGGCGTGGGCT
TTAGATCAGAAACAAAAGCTTATATTTTACTCCCTGTCCATGACCCCTTAAAAAGAGATACTTATCGTTA
CGCTATAAAGGCTGGCACTGCCGGGCAAAGCTTGCTCATTAGGCAACGATTTGATTACAACGAATTTAAT
TTTGGAGGAGCGTTTTATAAAGTGTGGAAAAACGCAAACGCTTACATCGGCACGATAGGAAACCCTTTAG
GCATTGATTTTTGGACCAATAGCGTTTATGATATAGGGCAAGCGATAAGCCATGTGGTAACCGCTGATGC
CATCTCTGGCTGGGTTTTTGGTGGGGGCGTGCATAAAAAGTGGCTGTGGGGGACTTTATGGCGTTGGACT
AGCGGCACTTTAGCCAATGAAGCGAGTGCGGCTTTTAATGTGGGCTATAAGATCAGTAAGAGTTTGACAG
CGAGCGTGAAATTAGAATATTTGGGCGTGATGACGCATGCAGGCTTTACGGTAGGGAGTTACAAGCCCAC
GCCCGGCTCTAAAGCGCTTTATTCAGACAGGAGCCATTTGATGACAACTCTTAGCGCTAAATTTTAAATT
AACCGCTTTAATCTGTTTATTAAAGCGTTAAAAATCCCTTAATAAAAACACTATAATACGAGTTTAATCA
AATCCATAAGGTTAAACATTTGAAACTCTTTTTCAAGCGTTATTCTAAATATCTTAAAGAGCATTATAAA
AGTTTTATAGTGGTTTTATTTTCTTCTTTAGTGGTGGCTTTAAGCACGGCTTGGGGGACTTACTTGGTCA
AGCCCACTTTAGATGAAATTTTTATCAATAAAGACACTCACATGCTTAAAATCCTGCCTTTTTTAGTGAT
TTTGGCGTATTTGGGCAAGAGTGGGGGCATGTATTTAGGCACTTATTTCACTAACTTTATCGGGCTTGAT
ATTGTCAAAAAAATACGCAACACCATGTTAGAAAGCCTTTTAAAAATGGAAATGGATTTTTTTAACAGGA
CGAAAAAGGGCGAATTGATCGCAAGGATTACCAGTGATATAGGTTTGATCAGAGCGAGTTTGTCCAATTA
CCTTTCAGAGAGCATAAGAGAGGGGCTAACGATTGTTGGGTTAGTGGGGGTGGTGGTTTATCAAAGCCCT
AAATTAGCGTTAGTGGGGCTAGTGATCATGCCGCTAGCCGCCATTCCTATCAGTAAAATCATTCGTAAGG
TTAAAAAACTCGCTAAATCCCATCAAGAGAGTAACGCCAAAATCACCGCTCGTTTGAGTGAAGTCTTTAA
TAATGTGGAAGCGATTAAAATCTCTAATGGTGAAAAATTAGAGCATAAGGCTTTTGTGAAAGAAAATGAA
GCGTTTTTTAAAATCGGCATCAAAAACATCGCCGTGGCTGAAATTTCTTCGCCTTTAATGGAATTTTTAG
GCTCTATCGCTATAGCGCTAGTGATTTATTTAGGGGGGAATGAAGTGATTAGAGGCCATATTAGCGTGGG
GGCGTTTTTTTCTTTCATCACGGCCCTTTTTATGCTCTATACGCCGATCAAGCGCTTAACTAGGATCGTT
TCTAATTTTCAAGAAGCCTTAGTCGCTAGCGACAGAATCCATGAGATTTTAGAAAGAGAGCCGGCTATTG
TTGATGGGGAATTGACGCTAGATGACTCTATACACACCATTGAATTTAAAAAGGTATGGTTGGCTTATGC
GCTAGACAATCAAGAGCGTTATGTTTTAAGCGATATTAGTTTGAAATTCCAACAAAATGAAATCATCGCT
TTAAAAGGCGAAAGCGGGAGCGGTAAAAGCTCGTTAGTGAATCTGATCTTACGCCTTTATGAGCCAAGCA
AGGGTGAAATTTTCATCAACGATCAAAAAATAGAGAGCATCACTCAAAAATCCTTGAGAGAAAAGATTAG
CGTTGTCACTCAAAGGGTGTTTATTTTCAACGGGAGCGTGGCTGAAAATGTGGCGTATGGTTTAGAAATT
GATGAGATAAAAATCAAAGAATGCTTAAAAAAAGCTCAAGCCTTAGATTTTGTGGAAAAAATGCCTCATG
GGATAGAGAGTGTTTTAGATGAATTTGGTGCTAATCTTAGCGGCGGTCAACGCCAAAGAATCGCCATTGC
AAGAGCTTTGTATAAAGACGCTCAAGTTTTAATCTTTGATGAGGCCACTTCCGCTTTGGACAATAACACA
GAAGAGAGCGTTAAACAAAGCATTTTAGAATTGAAACAAAATCGTTTGATCATTCTCATCTCGCACAACC
CAAGCACGCTAAAATTAGCCACTAAGCATGTGAAATTAGAGCATGGGCGTTTGATAGAATGCTAAGGGTT
TTAAGCGTTGGTGTTATTTTTATTTTACTAGGGTGTCAGTTTTTCAATAAAACAACACTCCATTTAAAAT
ATAAAGATTACCCCAAAAATAGCGCTTTAAAAACCGCTTTCACTTTAACCCCCCCTAAAATCTTTTTTAA
CGCCCATTTTGTGCCGCCCTTTTACCAAAAAGAATTTAAAAAAGCAATCATCCAACAAATCGCTTATTTT
TTAAAAGATAAAAGCGCTTTTACTCTCAATGTTTCAGGCAATGTTTTTTTTCTTTTGAAGAGAGTCCTAA
AGATTTAAAAGCCATTAAAGAAAGGCTTAAAAAGACGATTGAGCCTAACGCTGACCCAAAATCCGTCATG
CGTTTTTTAAACCTTCAAGCGAGCTTGATTTTAGAATGCACCCCGCAGACAACTTGCCCGTTTGACACCC
TTTTAATCCCCACCGCTTTCAGCGTGCCTGTTTATTACGCTAATCGTTTGGGCGATAACCCCTCTCTTTT
TTCCCAAGAAGACAAAACCTATCATAACGCTTTAATCAAAGCCCTTAATAAGGCTTACTATTCTCTTATG
GAGGGTTTAGAAAAGCGTTTGAACGCTATAGAAAATGCAGAGTGGCTTTAAGGCATGAAAAAGATTGTAT
TTTTTATTTTTGTCATTTTGTTTTCGGTAGGGATTTATTTAGCGTGGCATGTTTTATTGGAAAAAGCCCT
AGAATTGAAATTAGCAACCTCAGCTAATGATTTGCTTTTAAAATTGTTGGCAATTCTTGGCATTTTTTCA
ATGTTAGTGCTTTTTCAAGGCGTTATTTCTTCGTATAAGAAGCGCCAACTCAAACGCACCTTACAAAAAA
TAGACGCCATGAACGGCTTTGAATTTGAAGAATATGCCAAAATCTTTTTCGCTTCAAAGGGTTTTGAAGT
GAGCATCACGCAAAAAAGCGGCGATTATGGAGCGGATTTGATTGTAGAAAAAGACGGCATCAAGTGGGCG
GTTCAGGCCAAACGCTACTCGCATAAAGTTTCGCCCAAAGCCATTCAAGAGGTGGTCTCTTCTAAAGCTT
ACTACGCTTGCGAAAAAGCTTGCGTGATCACCAACAGCTATTTCACGCAAGCCGCTCAAAAACTGGCTCA
AGCTAATGAAGTGCTTTTGATTGATAGGGATGAATGGGTCAAATTTTTGGGTGGGAAAAACGAATCTAGT
TAAAAATTTTTTAGGGCAATTTGCAGAAAATAATCAAAAATAAATCCTAAAGTTTTCTAATTTAACAAAA
TATATTACAATTAACCAAAAAGTATTATTTTTATAAAAGGTGTGCTGTGAAATTATGGTTTCCTTATTTT
TTAGCGATTGTGTTCTTGCATGCATTGGGTTTAGCGTTGCTCTTTATGGCCAATAACGCTTCGTTTTATG
CGGCGGCGTCTATGGCTTACATGCTAGGGGCAAAGCATGCCTTTGATGCAGATCACATCGCTTGCATAGA
CAACACCATTAGAAAGCTCACCCAACAAGGCAAAAACGCCTATGGTGTGGGGTTTTACTTTTCTATGGGG
CATTCAAGCGTGGTGATTTTAATGACCATCATCAGCGCGTTTGCGATCGCTTGGGCTAAAGAGCATACGC
CGATGCTAGAAGAAATAGGGGGGGTAGTGGGGACTTTAGTTTCTGGGCTTTTTTTGCTCATTATAGGGCT
ATTGAATGCGATCATTCTCTTGGATTTACTAAAAATATTCAAAAAATCGCATTCTAATGAAAGCCTAAGC
CAGCAACAAAACGAAGAGATCGAGCGGCTCTTAACGAGTAGGGGCTTACTCAACCGCTTTTTTAAGCCCT
TGTTTAATTTTATCTCCAAGTCGTGGCATATTTATCCTATCGGTTTTCTTTTTGGATTGGGTTTTGATAC
CGCTAGTGAAATCGCGCTTTTGGCCCTCTCTAGCAGCGCGATTAAAGTGAGTGTGGTGGGCATGCTCTCT
TTACCCATTCTTTTTGCCGCTGGCATGAGTTTGTTTGACACTTTAGATGGGGCGTTCATGCTCAAGGCGT
ATGATTGGGCGTTCAAAACCCCTTTAAGAAAGATCTATTACAATATCTCTATCACGGCCTTAAGCGTGTT
TATCGCGCTCTTTATCGGGTTGATTGAGCTTTTTCAAGTCGTTAGCGAGAAACTCCACTTAAAATTTGAA
AACCGCCTTTTAAACGCCTTACAAAGCCTAGAATTTACAGACTTGGGCTATTACTTGGTGGGTTTATTTG
TGATAGCGTTTTTAGGCTCATTCTTTTTATGGAAAATCAAGTTTTCTAAACTAGAGAGCTGAATTTTAAG
CCCTCAAATTATCGCTTAACAAATCTTTAAGACTTTTATTTGAAAAACTTGGCATAAAGGCTTTAGGGTT
TGAAAGGCTTTCGCTCAAATAACCTAATAATTCCTTAATTTCGTTTAATTTTTCTTCCAAATAAGCTTGA
AACTCGCCCGCATTTTCCAATAAATCCAACGGATTATCCACAATCATGGAAAAAACTTCATCATTAATTG
CAATGTTGAGCTGAGTGTCAAACAAAGGGGAGGCTAAAAATTGGCAATTTTCTACAATTTCTCGCAATTC
CTGTTTAATGATAGAAGCTTGCAAAGCGTCTTTATCTTCTAAACCCATGCTCTTATTGAAAAGCTTTTTG
CAAGCGATTTGCAAGACTTGTAACGCTCCAACGCTCTCGTTTATATTTTTCATGTCCCTACTGAATTTGG
CGATTTGTTGGGATTTTTCTATCGCATTGGTTTTAAAATCGCTTGTTTCAACATCGCCCAAATGCTTTTG
AAGAGTTTTTAAAATATCCATAAAAAACCTTTAAATAGAATTGATTATTCACAAGCATTTTTCGTTCCTT
TTTATGAAAACTTTAAAAACACCCTTAAAAAGGTTTTTAGGTATAATTAGCGATCTTTTAGTTTCAAATA
GTAGAGAGATTGGATGAAAAAAATATGGCTTTTAGTGTGGGGCTTGTATTCTTTGGTGTTTGTGCATGCG
ATAGAAACGATAGAAAAAGTCCCTACAAATGCAAAGGATAAAGACAAAGCCCCCCACTTGTTGCTTTTAG
CAGGGATTCAAGGCGATGAGCCTGGGGGGTTTAATGCGGCTAATTTGTTTTTGATGCACTATAGCGTTTT
AAAAGGCTTGGTTGAAGTGGTTCCGGTATTGAATAAGCCTTCCATGTTAAGAAATCACAGGGGCTTGTAT
GGGGATATGAACCGCAAATTTGCCGCTTTAGACAAAAATGATCCTGAATACCCCACCATCCAAGAAATCA
AATCCTTGATTGCAAAACCCACTATAGATGCCGTCTTGCACTTGCATGATGGCGGTGGGTATTATCGCCC
TATTTATATAGATGCGATGCTCAATCCTAAGCGCTGGGGGAATTGCTTTATTATTGATCAAGATGAGGTT
AAGGGGGCGAAATTCCCTAACTTGCTTGCTTTTGCAAACAATACGATTGAAAGCATCAACGCCCATTTAT
TGCGCCCCATTGAAGAGTATCATTTAAAAAACACGCGCACCGTGCAAGGCGATACAGAAATGCAAAAAGC
CCTAACTTTTTATGCGATCAATCAAAAAAAGAGCGCTTTTGCCAATGAGGCCAGCAAAGAACTCCCTTTA
GCATCAAGGGTGTTTTACCATTTGCAAGCCATTGAGGGCTTACTCAATCAGCTCAATATCCCTTTTAAGC
GCGATTTTGAGCTTAACCCTAGCAGCGTGCATGCCCTAATCAATGATAAAAGCTTGTGGGCAAAAATCAG
CTCTTTGCCTAAAATGCCCCTTTTTAACTTGCGCCCTAAACTCAATCATTTCCCCTTACCCTACAACACT
AAAATCCCACAAATCCCCATAGAGAGCAACGCTTACATTGTGGGGCTAGTCAAAAATAAACAAGAAGTGT
TTTTAAAATACGGCAACAAGCTCATGACACGATTATCGCCCTTTTATATAGAGTTTGATCATTCTTTAGA
AGAAGTGAAAATGCAAATTGACAATAAGGATCAAATGGTTAAAATAGGGAGCGTGGTTGAAGTGAAAGAG
AGTTTTTATATCCATGCTATGGACAATATCCGCGCGAATGTGATTGGCTTTAGCGTCTCTAATGAAAGCA
AGCCTAATGAAGCGGGTTATACGATTAAATTTAAAGATTTTCAAAAACGCTTTTCATTAGACAAGCAAGA
AAGGATCTATCGCATAGAATTTTATAAAAACAACGCATTTAGTGGCATGATCTTAGTGAAATTTGTGTAG
GAACGGATAAACCTTACCAAAAGATCTCATAGCGTTTTAAGGCGATGCCTAGTATAACATGATAACCGCA
AATAAAGGATAGTTATGCCAGACATTAGAAATCTTTATTTATCATTACCTGACTTAGCAGAGAGGCTGTG
TAAGCAGAAGACTTTATATCATGCCTTCATCTCATTCTTTTTTAGCAAGGGAACATCGTGTTTAGAAAGA
ATGCATGAGATAATCCAAAAGGGCATGGATGGCTTATCGCAGCGATTAGACAATGACTTGAAAGATGATG
ACTCTCGTATTCTTGTCCCTATTGGATACATAAAGGGCTTATGCTTGGCGATATGAAACCTGATTGAGCT
ATGCGTATTGTTTGTTAAAATCTTTGAACTCATTCGTTTGCGATTCAACAGCAATCTATCCCATAGCTCC
CTTTCTTTTATGGGTGGCGTGATTAGCGGCTTGAATAAGCAGATTTGCATGGATAAAAAATGGAAATGAG
AAAAGGAAAACGCGATAATTTTTCTCTTATGATAGATCGCAATGGAAGGGCGTAAAAACACCCAAACAGA
GCATTAAAAGACAACAACCCTTTTGAATGCTACTGTCTTTAAACTGCTATCTTTATATCACACCACTTCT
ATATCACACCACTTCTATATCACACCACTTCTTGCCCAGCATCTAATAAGGCTTCTTTAATCAAATCCTG
TGTCGCTGGAGCGTCAAATTCTACAACCACGCTCTTTTTTTCCACGCTCACATCAATAAAGCTCACGCCT
TCAATTTCGCCCACAAATTTTTCAATCTTATCCACGCAATGGTTGCAAGTAATGCTTGGCACTTGAAAAG
TTGCTTTCATTCAATGATCCTTAATTTTAAAATTCCTTAGCCTTTGGGAGTTTAAGACCACACTCACAGA
GCTTAAGCTCATCGCTAAACCCGCAATCGCCGGGCTTAACATGATATTAGCCTTATAAAGAACCCCACAA
GCTAAAGGGATAAACACGCTATTATAACAAAAAGCCCAAAACAAATTTTCTTTGATATTTTTAATGGTCG
CCTGGCTTAATTGGATCGCGCTATAAACCGATTTAATATCGTTATTAAAGCTCACAATATCCGCTGCTTG
CACGCTCACATCACTCCCCTTAGCCATCACCACCGCCACATCGCTCATCGCAAGACTGGGAGCGTCATTC
AAGCCATCGCCCACCATCATAACGATCTGCCCTTTTTCTTTAAGCTCTTTAATCTTATTAAGCTTGTCTT
GTGGTTTAGCGTTGCTGATATAGCCATCAATCCCTAATTCAAGCGCGCATTTTTTGACATTTTCCCTATT
GTCCCCACTTAAAAGAAGGGTGTTAATGCCTAAATTTTTGATTTGAGCGATATGCTCTTTCACGCCTTTT
TTGGGCAAATCTTCTAAAACAAACACCCCTAAAAGCTCGTCTTCTTTTTCACTGATCGCTCTACCCACAA
ACACTAAAATCCCGTTTTCTTTAATTTCTAGCGTGTTAATAGGGTTAAAAAACTCGCTGTTGCCTACTTT
AATGATCTCTTTAGCGCCTTGATAATCCGTTTTAGCGCTAATACCAAAACCCGTTTTCACTTTAACCTCG
CTCATTTCTTTTAAGGGGGCGTTATTCTCTTTTGCGTATTCTACAATCCCTTTAGCAATGACATGTTCGC
TGCTCTTTTCAATACTGCCCGCTAAACTCAATAACTCTAATAATTCTATCTTAGAATGAACGCTTTTAAC
GACAGGCTTGCCGTTAGTGAGCGTGCCGGTTTTATCAAAAACGATCGTATTGACTAGCCTTACTTTTTCT
AAACTTTTAGCGTCTTTAAAAAATAATCCTAAAGAACTCGCTTTTTGATTCGCTACTAAAATGCTCATAG
GCGTAGCCAACCCTAAGGCGCAAGGGCAAGAAATCACTAAAACCGACACAAACACTTCTAAAGCGATTCC
AAAATTCCACCAAAAATCAGGTTTAGGCGCGATGATGAGCCACACCACAAACGCTAAAATAGCGATAGCG
ATCACGCTTGGCACAAACACGCTTGAAACCTTATCCGCTAAGCGAGAAATTTCTGCCTTTGAGCTTTGAG
CGTTATGGATCATTTCTATGATTTGAGACAAGGTGCTGTTTTTGTTATTTTGCGTGGCTTTCATTAAAAA
ACTCGTGTGGCTATTGAATGTCCCTGAAAAGACTTTATCGCCGACTTTTTTATAAACCGGCAACGCTTCA
CCGCTTAACATGCTCTCATCTAATTCCCCCTCGCCCTCTATGATTTCGCCATCCACCGCAATAGCGCTTC
CAGGGAGGACTTTCAAAATATCCCCCACCACAATGCTATCCACTAAAACTTCAATCTGTTGGTTATTTTG
CATTTTAAGGGCGGTTTTGGGGGCGTTTTTCATCAAGGCTTGCATAGCGTTTAACGCTTTGTCTTTAGAA
ACATTTTCAATGCGTTTGCCCATCATCACAAACATTAAAATCACGCACACGCTCTCAAAATAATAATGCC
CATAAGACCACTGATCGGTATAAACCAAATACAATGGCCACAGGCTTGAAATTAAGGCAGCGCTTGTGCC
TATGGCGATAAGGCTACTCATGTTGGGCTGTCTGTGCCATAAGGCTTTAAACCCTTGAATGTAAAAATCC
CTCCCCAAATGCATGACAATGAGCGCGCCTATAAGCTGTAAGCAAGCGTTTAAAAAATTACTATGATTAT
CGATCGTAAGCAAGCTTTTAGGTAAAAGGCTAGGACTAAGCATCGCCCCCATAGAAAGATACACCACAAA
AAGCGTGAAAACAACCGCCAACACTAATTTAACATTAGGGCTGAAAAACCCTTTTTTTTCTTTTGCCAAA
GTTTTTTTAGGGCTATAGCCCAGCTTTTCAATGAGCTTGAAAATTTCGTCTAAATTGGTTTGGTTTTCGT
CAAATTCAATGTTAGCGCTCTTATTTAAAAGGCTCACTTCTATTTTTTTCACAAAACTCTTACGCCCTAA
AGAGCGTTCAATCCCACTAGAACACGCCGTGCAAGTCATTCCCTCTATGTAAAAAGATTCTTTCATGCAC
TCTTATTTTTATTAAAAATAATTTTTACCATTAAAAAGAGCCACCGAATGATGCCATAAATCAAATACAA
CCCCATAAACACGCTTAAAGCCTCTAAAGGGCGCACAAACACTAACGATAAAAAAATCAACACTAAGATG
AAAAGCTTGAGATTCCACTTGACTTTTTTAAAATTAGGGTAGCGGATATTGCTCACCATAAGCACTCCCA
ATAAGACAATAAAGCCTAAAAATAACTTTTCTGTATTTCCTTCTAAAAAATGGTATTTGTTATCCAATAA
CACGCAAAGCACCACCAATACCGCCGCAGCAGGAATGGGGATACCGATGAAAGAATAGGGGTCGCTTGTG
TTGGTGCTGATATTGAATCGCGCCAATCGTATCGCTCCAAAAATCACAAACAACGCGCTCACCGCCATGC
CTATGCGCCCAAAGTTATACCCCACATAAAAGTAAGTGATTAAGCTTGGGGCTACTCCAAAAGCGACCAC
ATCAGCCAGAGAGTCAAATTCAATACCAAACTTGCTAGTGGTGTTGGTAAGCCTTGCGACACGCCCATCA
AGCCCGTCTAAAATAAGGCTCGCTACCACTAGCCAACATGCCATGACAAATTGATAACTAGAAGCGTAAA
AAATACTCATCATGCCTAAAAAAATACTGCTAGCGGTGAAAAGATTAGGGAAAAGATAGAGAGGGTTAAT
AGGCATTAGAGACTCTTTTTAACTTGGCTTTTAGAATGGGAATAAAAATCTCATAATCGTTAAAAAACTT
ACAAGAAAAGAGCGTTAGAGCGAACGCTTTATAACGCTGTTGATAAGCATGAGTTTTTAGAAAACAAAAT
CTAAAAAAAAGCTTTAGACAAACGGAATGTTTGTAATAAGGCTTTAAACCCTTATCAAAAATCCGTTTGT
AAGCTCGCACTCTTAACTCGCTTGCTCTTCTAAAGGGATCAAACGGCTTTCTAAATTGTTGGCAACTTCG
TATTCGCTGATGATTTCACGCACCCTTTCGCCTGTAATGACTTCTTTGTCAAACAATTCTTTGACCATGA
TTTCAATCGCTTCTCTATAGTCGCTTAAGGTTTGTTTGACATGCTTATAGCGTTCTTCTAGCAGGTTTTT
AATGAAAAGATCCATTTCTTCTGCGGTCTTTTCGCTAAATTCCCTACTGCTTCCATAACCACCTCCTAAA
AAGGCGTTCCGCTGTTTTTCTAACACCATAAGCCCACTGACACTGCTCATGCCGTAGTAACTCACCATGC
CTTTAATAATATCAGTCGCTCTCTCTAAATCGTTGCTCGCACCGGTAGAAATTTCTTCCAAAAAGACATC
TTCAGCCGCTCTCCCGCCTAAAAGCACATCAATTTCAGCGATGAGTTCGTGTTTTTGCATCAAGTATTTG
TTTTCTTCGGGAGTGTTAAGGGTGTAGCCTAAAGCCGCCATGCCCCTTGGAATGATAGAGACTTTATTCA
CCCTAGCACTCCCTTTAGTCATTTCAGAAATCACGGCATGCCCGCTTTCATGGTAGGCAACGATTTTCTT
TTCTTTAGGGCTGATGCGCCTGCTTTTCTTTTCTAACCCTGCAATCCCTCTTTCAACCGCTTCTTTTAAA
TGCTGTTGCCTGACTTCTTTTTGGTTGTTTCTTCCTGCTAAAAGCGCGGCTTCATTGATGATATTTGCTA
AATCCGCCCCCGCAAGCCCTGCGGTGAGTTTGGCGACTTCTTGCAAATTCACATCATTAGCGAGTTTCAC
GCCTTTAATATGCACTTTTAAGATTTCCACCCTGCCATTAAAATCAGGCTTATCCACTAAAACCTGCCTG
TCAAAACGCCCTGGACGCATTAAGGCCGGATCTAAGATTTCAGGGCGGTTTGTTGCGGCTAAGACAATCA
CAGGTGCATTTTCGCTCCCAAAGCCATCCATTTCGGCTAAGAGCTGGTTTAAGGTTTGCTCTCTTTCATC
GTTCCCGCTCACCACGCCTCCAGCCGCTCGGCTCTTACCTATGGCATCAATTTCATCAATAAAAATGATG
CTAGGGGCTTGTTTTTTAGCGGTTTCAAATAAATCTCTAACCCTACTTGCCCCTAAGCCCACAAACATTT
CAATGAAACTGCTCCCTCCCATAGAGAAAAACGGCACATGCGCTTCGCCGGCCACCGCTTTTGCTAAAAG
GGTTTTACCCGTTCCTGGAGGCCCTACTAATAACACGCCTTTAGGGATTTTAGCCCCTAAATTAGCGTAT
CGTTCGGGGTATTTTAAGAAATCTACGATTTCTACCACTTCTTCTTTGGCTTCTTCATTGCCTGCCATGT
CATTAAAACGCACATTGGGTTTTTCAGCGTTAATGAGTTTTTTCGCGCTCCCCATGCCAAAAATACCCCC
ACCCATATTTTTTTGCATGCGGTTTGCCATAAACATCCATAGCCCTAAAATCACTAAAATAGGCATGAGC
CACCCTAACATGTCCGTAAAAAAGTTAGACTCGCTAAAACCAGAATAATTGATTTTTTTCTCGTCTAACA
AAGGCACTAAGGTCAAATCAGGCACTCGTTTAGCGATATAAATCACACGATTGTTACCCTCTTTATGGCT
GGCTTTGATCAAGGTTTGACCGATACTCACATTTTCCACTTCATTGTTGCTGATGAGCTGTTTGATTTCA
TGATAGCTCACATTTTTAGTGCTAGAAGCTAAGAAATTGTCCGAAAAACTGCCATCAGAATTGAAAGAGC
GTAGGAAAAAGATGAGTAAAATCCCTCCAAGAACCGCAAGGATAATGGGACTTTGAAAAAAAGGTTTTTT
AGGTTCGTTCGTTGGTTTCATTATAATCCTTAATTTATTGGTTGTTTTTTAAGCAATTTTAGAGCGACCC
ATTCGTTACGCTGTCGTTGCTCTAAAACCTCAAATCCATTATAATAGATCTGTAAAACAGAGTTTAAATG
GGTTTCTAAAATCCCTGATAAAATAAGAGTGTGGTTACAAAGCCGCACAAATTCACTATACAAACTCTTA
ATCACATCAGCGACAATGTTCGCTACAATAATATCAAAACGCCCTTCAATTTTTTGCGTAGAGCCATGAA
TGACTTTATCTTGTGCTAATAGGGTGATTTGATTCAAACTAAAATTTTTTAGGGTTTCTTCAACGGCTAA
ACTATCCGTATCGCAAGCACTTAAAGCGCTAACGCCTTGTTTTTTTAAGGCGATGCTTAAAATCCCGCTC
CCACAGCCCACATCTAAAGCGTTTTTGCGTTTTAAATCAAGGTTAGAGAGCAGTTCCAAACACATAGAAG
TGCTTTCATGATGGCCTGATCCAAAGGCAAGAGCCGGATCAATCATTATGCTATCATCTGTAGCGACATG
GCTTGGTTTTTGATGCCAGCTAGGGTGTATGTAAAATTTGGCGCATTGCACCGGCAAAATAGCTTGTTTG
TAGGCTTCTAGCCAATCTTTTGAAGCCAGATTGCGTGAAAGATAGAAAAAATCAAACCCGCTTTGCAGGT
TTTGTTGCAAGCTCAAGCAAAACGCTTCTAATGCTGGAATGAGCGAGTCGTTCAAATCCTTTTGAGAGCG
TAAAATAACGAAATTTTTGAGATGTGGGGGTTTTTCTTTTAAATTTTCTTTCAAGGGGTCATGAGTGGTG
AAATAACGCCAACTGGATTGGCTTATAAATTCAATGGTTTCTTTATCATCAAACGCTTTTAAATTTTCTA
GGCTTGATTCTTCTAGGGCTAGATGCGTGGTGTCTAAAAGAAAGCTCTCAAAAAGCCCTCGCTCCTTAGA
AAAGATAAAGAAAAACTCATAATACATTGGCTTTAACACTCAATCGTTTGTCCCTAAAACAACCTCTAAT
TTTTCTTTCAAAACTTGGGGGGTAAAAGGCTTCACAATATAATTATTCACGCCCGCTTTCAAAGCCGTAA
TGACCTCAGCCTTACCGCCCTCTGTGGTGATCATAATAATAGGGATTTCTTTAAACCGCTCATCCGCACG
CACCTTTATAACGAGATCCAACCCGTTCATTTCAGGCATGTTCCAATCTGTGATAAGCACCTTAGTGTCC
GCATTAGCGTTTAGTTTCTCCCAAGCTTCCACCCCATGCTCAGCTTCTAAAACATCTTCATAGCCTAAGC
GTGAAAGGGTGTTTTTAATAATTCTCCTCATAGTTGAGCTATCATCTACTACCAGTAGTTTCAAAGCGCT
TCTCCTTTTAAGATTGCATTTAAATTAGGCTCTTTTTAAACAGCCAAAGCGTCTCTAACGCCTTATAATA
ATAAATCGTTCCAAATAATAGCATGTTTTGATTAAAATTACCTTGACCGACAATAGTCATTGGCTAAATG
GAGCGTTCAATGAGCGTTCTTATTTGTAAAAAAATTTAGTTTGTTTGCTATGATAATCGTTTAAAAGTAA
TAAAATAACTCTTTGAGTGCGATAAAGGGTCATTGGATGGTTTGAAAAAAGAAAGACAAGGATTTTACAA
GTAAGTGTATTATTTAAGAATTTTAATACTGAGTATAAGTTTTTTAAATATTTTAAATGCTGAAAATTTG
AGTTATATGTCTTCTTCTTATCAAATAGGCACGGTGTTTATGCGCCCTTTAAACACCAACAAGCTTTTAC
AGGGGGCTTCAATCCTTCAAGGCTATGAAGTGAATCCTAAAAACGATTGGGCTTATTCTAGGTATTATTT
CTTTATAGATTATGGTAATGTGCTTTTTAATAATGATTCTACTTTACAAGCGAACATGTTCACTTATGGG
GTGGGAGGGGATTTTATGGTCGCCTACGCTAAAAACCCTATCAACCGCTGGGCTTTTTTCTTTGGCTTGC
AACTGGCCGCTAACACATGGATACTCAACAATAAAGTCAAAGATTTGGTGGTGAATACTTGGGATTCATT
AAAAGATTTCAATTTTCATAACACTTATTTCAGGGCTATCGGGAAATTTGGGGTGCAGTTTCGCACGATC
GTTTTGTATCATAAGGTGGATGTAGAAATTGGCATGAAAATCTTTCTAACCCCTGAAAGGCGCAGCTTGT
TTGAAAGGAGCTTTTTGTTTTTTGTTTCGCATTCATGGCATTTTTAAATGGCGGAGAGAGAGGGATTCGA
ACCCTCGAAGGCTTGCACCTTACACGCGTTCCAGGCGTGCTCCTTCAACCACTCGGACATCTCCCCTTAA
AAAGGGTTTATTATAACTAAGATTTGTTTAAAAAGGGCTTATTTTAAAAGGAGTGAATCCTTAGAAATAA
CGCCATCAATCTGATTTTTAGCGCAAATTTCCCACAACTCTGTATCGTTTAAATCCATAGAAAACAAAAT
TTTGCTATCTAGTAAGTAATTAGTGGCGTGTTGTTGGGCGAGTATAGCTTGTGTAATATCCTTAAAAATA
CAATAGAGCGGTTTGAAAGCGTTGAATAAAAAAAAGGTGTCTGTTTCTATTTTGTGCGATAAAAAGATCA
CGCTAAAATGGACGCCATTTTCACAGCAATATTTGGCTAATTCCAAATTTTTTGGGTTTGCTTCAAAACA
CACTATATCGTTATTGGTGCTAGAATGAACGCCGTCGGTGTTTTTAATGAAAATAAAACGATCGCTAGGG
ATTAAAGGGTGTCCTAAAATAAGCATATTTACCTCTTATCTTTCAAACAAGTTTCACTGCAATACGCCAC
CGCCCCGCTATAAATAGCGTCTTTGCTAGAAACATAGGTTTGGCATTTAGAGCATACAATCATGTGATCT
TCTAATTCTTTAGGGGTTTGTTGCGTATAAGAGTGGTTGTCTTTAAGGGGTTTTTGCTTTAAAAACAAAC
GCCATAAAACCCACACAATAATGAGTAAGGGGATTAAAATTCTTAACATAAACTTTCCTTTGATTTGTAA
AAATAAATACGCTTTTGATGCATAAAGCATTCAGTGTCTTTACAAGCGATTTCATCTTTTAGCTGCTCGC
CTTTATAGAATAAAAAATACCCCTTATCTTTTAGGAAGCATTGGCTTTTTTCTATCAAAAAAGAAGAGCT
AGCGACCGCTCTGGAAGTGATCAAATCCACTTGTAAAAGATTTTGGTAATCTTCTAAACGCTTTTTAACA
ATTTCAATATTTCTTAAAGGCAAAACGCTTTTAAGGTAGCTTAAAAAAGCCGCTCTTTTTATTCTTGGCT
CTAAAAGAATGAATTTGACTTCAGGTTTTTCAAGGGCTAAAGGGATAGCAGGAAGTCCCGCCCCGCTCCC
AATATCCAAACAACTTTTAAAATCTTTGATAAATTCTAAGGGTTTTAGAGCGTCTGTGATCTGGGGTTCT
AACTCGCTTAAATGTTTCGCGCCGCTCAAGTTGTGCGTTTGATTCCATTCTAAAAGGATGCGCGCATAGT
CTTGCAATAAGGGGTTCATAAAATCAGCATCCCATCGCCATAAGAATAAAAACGATACTTCTTCTCTATG
GCTATTTGATAGATTTCTTTGGTTTTTTCTAATCCTACCATCGCGCTTACAAGCATTAAAAGGCTTGATT
TGGGCAAATGGAAATTGGTGAGCAAACAATTAACATGCAAAATAGGATTAGCAAGATGCAAGAATATATC
GCATTCAAACGCCTCTTGATTAGGGTTCTCTAAACGCTTAAAGTATTCCACGCTCCTTAAAGCGGTCGTG
CCGATGCATAAAATCTCTTGGGATTTTTGCAAAATTTCTTGGCTCTTTTTAGGAATGCGTAACACTTCTG
TATGGATTTGATGCTCTCTAATATCCTTAGTTTCCACGCCAAGAAAAGTCCCAGCCCCCACATGCAAGGT
TAAAAAAGCGTGCTTGAAATCTTTCAATAATTTTTCTAAGGTATTTTGAGAAAAATGCAATGACGCTGTA
GGGGCAGCCACCGCACCCATGTGTTTAGCGAACACGCTCTGGTATTCATGTGCATCCAAACTTTCATCCG
CTCTTTTAATATAAGGGGGTAAGGGCATATGCCCGTATTGCTCTAAAAGTTTTAAGATATTCGCTTGATT
TAAGGGGGTTTTATTGCCATAAAAAGCGATCAAGCGCTGGCCGTTATGAAGCAATTCCAAAACTTCAGCG
TGATAATGTGCATCAAAAAAGATTTTGTCCCCCACTTTGATCTTGCCCTTGATTTGAGTTAGAGCGGTAT
TATCTTTAAAAAAGCGGTGGAAAAACACTTCGGTTGCTTTTGATGGCAAAAAGGCATGCTTAGATCCAAA
AAGCCTAGCCTTAATCACTTTAGTGTCGTTCAACACCACAAGGGCGTTTTTAGGGAAAAAATCTAAAACA
TGCTCAAAAGTGGTGTGCGTGATTTTTTGCGAACGCCTTTCATATACGAGTAATTTAGCCTTTTCTTTGG
GCAAAATGGGGTAGTTTGCGATCAATTCTTTAGGCAAATCATAATCATAGCTTTCTAAATCAAATTCTTT
CAACTACGACTCGCTTTTTTCATTTTCTTTGGCGTTATTTTCGTTGTCTTTTGCGTTGTCATTTTCGTTA
TCTTTGGGAGCCGGATTGACCATTTTGGCGATCAAAATAGAAAGCCCATAAAGCCCCACTAAGGGCAACG
CCATAAAGATTTGACTCACCACATCAGGGGGAGTGATAATGGCTGCTACAATAAAAATCACTACAATAGC
GTATTTAAAATACGCTTTCAGGCTCGCATCGGTAATCAAGCCCACTTTAGCCAAAAAATACGCCAAAACA
GGCAATTCAAACGCCACGCCAAAGCCTAAAATCAAGCGCGTGAAAAAGCTCACATAACTAGAAGCAGAAA
TATTAGCCGCAAACACATCGCTCCCAAAAGTGGCTAAGTATTCAATGATGAAGGGAAACACCACATAATA
AGAAAACGCCGCCCCAATTAAAAACATGCCGCTCCCAAAAAACACAAAAGGCAAAATCACTTTTTTTTCA
TTCTTGTAAAGTCCTGGAGCGACAAAAAGCCATAATTGCCAAAAAATAATGGGCATGGAAATGACGATAG
CGGCTGAAAAACTGATTTTAACCGCTACCATGACCCCTTCAATAGGGGAGAGCTGAATGAGCGTGCCTTT
ATAAGAATTCTTAACGAATTCAAAAATACTTTTCCAAAAATGAAAGCACCCCAAAAACGCCACTAAAAGC
GTCCCAATAGAAACCATCAAACGCTTTCTTAATTCCTGTAAATGCGGTTTTAAATCTTCAAACATGCTCT
TTTTCTTTGTCGTGTTCTTTGGTGTTGTTATCGGTTGCTAATTTGACTTCTTTAGGAGATTCATCGCTTG
AAACTTCTTTATTTAGGGCTTCTTCATTGGAAACTTCTTCGTTTAAATGGTTAGGGGTTGTGTTGGTTTC
TAAACTGCGTTGATAATCTTGCATCAAATCCTGAATGCTTTTAATCTCATTTTCTGCAGTTATTTTAGCG
TCTTCTAATTCTTCAATCTTAACGCCCTTAAGACTCTCCACTTTGTTTTCAAAGAGCTTTTGATACTCTA
GGGTTTCTTTTTTGATTTCTTCAATATTGATTTCTTTATCCAAAGTGTCCTTAGCGTCATTGAGCGTTTT
TTTAACCGCACGGAAAAACTTTACCATATCCACGACAGCCTGGGGGAATTTTTCTGGCCCTAAAAAAATA
ATCGCTACAACCAACACCACAAGGATTTCAAAAAAGCCCATGCCAAACATAATAATCTACTTTTACACCC
TTTAAAATTTTATCGTTATTGTAGTGTAATTTTCTTTCTAAACAAGATTAAAATAAAGTTTGGGGGTTTA
AAGTGGGGATTTTTAAAAGCGCATGGGTTTTAGGCGTGGCGATTCTGCCTTTAGCGGTGCGCTCTAAATA
ACCATTAGCGAGTAAAAAAGGCTCAATCACATCTTCAATCGTGCCTTCATCTTCTCTCATAGATGCTGCA
ATCGTGTTCAAACCTACCGGTCGTCCTTGAGCGTTAGCCAACAAAGATAAATACGCCAAATCCGCTTCAT
CAAAGCCTAATTCATTCACGCCTAATTCATTCAAAGCATGCAAAGTGATGTTTAAATCCATCAAGCTTGA
ATTTTTGACTAACGCAAAATCGCGCACCCTTTTTAAAAGCCTTAAAGCGATCCTTGGCGTGCCTCTACTC
CTTTTGGCGATTTCATCAGCGCTTTCTTCTTTGATGTCTTGGTTGAGTTTGGCGGCGGCTTTTTTAATGA
TAAGGGCTAGTTCGCTAGGGCTATAAAATTGCATCCTAAAGCTCATGCCAAATCTGTCTCTTAAGGGGTT
AGAGAGCATTCCGGCTCTGGTGGTAGCGCCGATGAGGGTGAAAGGGGGTAAATCAATTTTAATGGTTTGA
GCCGCTGGGCCTGAGCCTATGATAATATCTAGCCTGAAATCCTCCATCGCCGGGTATAAAACCTCTTCAA
TCGCTGGGCTAAGCCGGTGGATCTCATCAATAAAAAGAATGTCTTTAGCTTGCAAATTCGTCAAAATGGC
GGCCAAATCACCGCTTTTTTCTATCATGGGAGCGGCGGTGATTTTGATATTGGTTTCCATTTCTTTAGCG
ATGATATGACTGATTGAAGTTTTACCCAAACCGGGCGGACCAAAAAAGAGCATGTGATCCAAACTTTCTT
GGCGTTTTTTAGCCGCGCAAATAGAAATTTGCAAATTGCTTTTAATCTTTTCTTGACCGATATAATCTTC
CCAAAGATTAGGGCGCAAACTCACTTCTTGAGAAGTTTCAAAATCCAAAGTTTCTAAATTGACTATCCGT
TCTTTCATTTAATGGTAACTTTCTAACTCGTTAGGGAAGTTTCCCTTTTTCACATCGTCAGCGTATTGTT
TGATAGCGTTTTGAACCAATTCTTTCCCCTTAAGGTATTCTCGCACGAATTTAGGCTTAAAGCTATCAAA
AAAGCCTAACATGTCGCTCCACACTAAAATCTGCCCGTCGCAATCCTTGCCACTCCCTATGCCGATCGTG
GGGATTTTGATTGTTTGCGTGATTTTTTGAGCGATAGGGGCGGTTATGCCCTCTAAAACCAACAAACCCG
CCCCGGCTTCTTCTAAACTCAAGGCGTCTTCTAAAAGCTTTTTTTGTTGCTCTTCATTTTTGCCCTTAAT
CTTATAACCTCCATCAAGACGCACGAATTGGGGCATTAAGCCGATATGCCCTACCACAATAACGCCCTCA
TCAGTGAGCGTTTTAACCAATTTCGCTTTTTCTTTCCCTCCCTCTAGTTTGATCGCACTCGCTTGGGTTT
CTTTATAAACTCTAATGGCGTTTTTTAGGGCTGTTTTTTCATCTTTATAGCTTCCAAAGGGCATGTCTGT
GATGATAAAAGGAATTTTAGCGCCCGCGCACACGGCTTTGGTGTGATAGAGCATCATTCCCACACTCGCA
TTTAAAGTGTCGTTTTGATTGAAAAAACTCATATTCAAACTATCGCCCACTAAAATCACATCCACTAGCG
GATCAAATATTTGAGCGAATAGTGCATCATAAGCGGTGATGGCGATGATTTTTTCTTGATTTTTTTTAGC
TTGGAGGTGGTTGAGAGTGATTTTTTTAATTGGGGCGGTTTGCATGCTCATTAAAAATCCTAAGTGTTAA
ATATAGTGGCATTGTAGCATGACTTTATTGGGGTGGGTAAAATTTCACTCAATTTCAACCGGTCATTTTA
ATTATTTTAGTATAATTGGAAAAAACTTTTAACAAACAATTCAAGGGATTTAGCGATTTTGGGTTTTAAA
AAATATGTTATTTTATGGTTTTTAATGGGGTTTTATGTGGGATTGAACGCGCTTGATTATGACACCTTAG
ACCCAAAATACTACAAGTATATCAAGTATTATAAAGCCTATGAAGATAAAGAAGTTGAAGAATTGATCAA
AGACTTAAAAAGGGCGAACGCTAAAAGCGGGCTTATTTTAGGGATCAATACCGGGTTTTTTTACAACCAT
GAAATCATGGTTAGAACTAATAGCTCTAGCATCACGGGGAATATTTTAAATTATTTGTTCGCTTACGGCT
TGCGTTTTGGCTATCAAACTTTCAGGCCGTCGTTTTTTGCACGCTTGGTTAGGCCAAATATCATTGGCAG
ACGCATTTATATCCAATACTATGGAGGAGCTCCTAAAAAAGCGGGCTTTGGGAGCGTGGGGTTTCAATCG
GTTATGCTGAATGGGGATTTTTTATTGGATTTTCCTTTGCCTTTTGTGGGGAAATACCTTTATATGGGGG
GGTATATGGGTTTAGGTTTAGGGGTTGTAGCGCATGGGGTGAATTATACGGCGGAATGGGGGATGTCTTT
TAACGCAGGCTTGGCTCTAACGGTATTAGAAAAAAACCGCATTGAATTTGGATTTAAAATTTTAAATAAT
TTCCCTTTTTTGCAATCTAATTCTTCAAAAGAGACTTGGTGGGGAGCTATAGCAAGCATTGGGTATCAAT
ATGTGTTCTAAAAAAATAAGAAATCTCATTTTATGCTTTGGTTTTATTTTAGGCTTGAGTGCTGAAGAAA
ATACGGCTCAAGAGAATATGGCTGAAGAAAATACCCCTAAAGACGCTCCCGTTCTTTTGGAAGAAAAACG
CGCCCAAACGCTAGAGTTTGAAGAAAACAAGGAGGCTAAAAAAAAGATTGATGAAAAAAGCCTGCTTGAA
GAAATCCATAAGAAAAAACGCCAGCTTTACATGCTCAAAGGGGAATTGCATGAAAAAAATGAGTCTATCT
TATTCCAACGAATGGCTAAAAATAAGAGCGGTTTTTTTATAGGTGTAATTCTTGGCGATATAGGCATTAA
CGCTCATCCTTACGCCCGATCTTATGAGAGCTTTGAACCTTTAAACAATATTCAAGCTTCTCCTTTGTTG
TATGGCTTAAGGAGCGGGTATCAAAAGTATTTTGCTAATGGGATTAGCGCCTTACGCTTTTATGGGGAAT
ATTTAGGGGGAGCGATGAAAGGGTTTAAAAGCGATTCTTTAGCCTCTTATCAAACCGCAAGCTTGAATAT
TGATCTGTTGATGGATAAGCCTATTGACAAAGAAAAAAGGTTTGCGTTAGGGATATTTGGAGGCGTTGGA
GTGGGGTGGAATGGGATGTATCAAAATTTAAAAGAGATTAAAGGGTATTCGCAGCCTAACGCTTTTGGGT
TAGTGTTAAATTTAGGGGTGAGCATGACGCTTAATCTCAAACACCGCTTTGAATTAGCCTTAAAAATGCC
TCCCTTAAAAGAAACTTCGCAAACCTTTTTATATTATTTTAAAAGCACTAATATTTATTATATTAGTTAC
AACTATTTATTGTAAAGGCTAAAATGTTGAAATTTAAATATTGTTTGATTTATATCGCGCTCATACTGGG
ACTTCAAGCGACAGATTATGACAATTTAGAAGAAGAAAACCAACAATTAGACGAAAAAATAAACCATTTA
AAGCAACAGCTCACCGAAAAAGGGGTTTCGCTCAAAGAGATAAATAAGGATAAGTTTGAAGAAGAATATA
TTGATCGATCTTATCCTAAAATTTCTTCCAAGAAAAAAGAGAAATTGCTCAAATCTTTTTCCATAGCCGA
TGATAAGAGTGGGGTTTTTTTAGGGGGTGGGTATGCTTATGGGGAACTTAACTTGTCTTATCAAGGGGAA
ATGTTAGACAGATATGGCGCGAATGCCCCTAGCGCGTTTAAAAACAATATCAGCCTAAACGCTCCTGTTT
CTATGATTAGCGTTAAATTTGGGTATCAAAAATACTTTGTGCCTTATTTTGGGACACGATTTTATGGGGA
TTTATTGCTTGGGGGTGGGGCGTTGAAAGAGAATGCGCTCAAGCAACCTGTAGGCTCGTTTTTTTATGTT
TTAGGGGCTATGAATACGGATTTGTTGTTTGATATGCCTTTAGATTTTAAGACCAAAAAGCATTATTTAG
GCGTTTATGCGGGTTTTGGGATAGGGCTTATGCTCTATCAAGACAAGCCTAATCAAAACGGGAGGGATTT
GGTAGTGGGGGGCTATTCAAGCCCTAATTTTTTATGGAAATCTTTGATTGAAGTGGATTACACTTTTAAT
GTGGGCGTGAGTTTAACGCTTTATAGGAAACACCGCTTAGAGATTGGCACAAAATTACCGATTAGCTATT
TGAGAATGGGAGTGGAAGAGGGAGCGGTTTATCAAAATAGAGAAGATGATGAGCGTTTATTGGTTTCGGC
TAACAACCAGTTCAAGCGATCCAGTTTTTTATTAGTGAATTATGCGTTTATTTTTTAAGGCTTGATCTTG
GAGTTAAGGTTTAAAATTTTAGCGTTAGTCGTTTTAATTTTAGGGGGTTATTTGATTTTTAACGCTTTAA
TCACAAAACCCAAAGCTTTAAGTTTTAGTTTAAATAGTAAAGAGGGTGCGCTTAATGGCAATGATGGAAC
GCTTTTTTGGGATTTAAAAAAACCCATTAAGATTAAAATAGTAGCCCCAAAGGGCATCAAACGCTATAAA
TTAAAAATAACCACACAAGATGATTTGATCTTATACGAAAAAGAAAATCTGGTATTGGATAAACCAAAAT
CTTTAGAAGTGCCTTTGATCAAGCCTGAAATCATGGGGCTAGAAGACAAGTGCCTTTCGTATGAAATTCA
AGCTAATGATTGGAGTTATGCTAATTTTTTCAATGGCAATAAGGCGTCTTTCAAACAAGAAGTGTGTGTT
GATACGATAAAACCCTCAATTACTATTTTATCTCGATCCCCAAGCATCGCTTATGGGGGGAGCGCGATAG
TCGTTTTTGAAGCTTTGGATAAGAATTTATCTCAAGCGTTTGTGCGCGTCAAAAAAAAGGATTTTGAAGC
TTTCAGGCTTTTAGAATTCAAACAGCGTAATGTTTTTATCGCTTTAGTGCCTTGGTCTTATAAAAATAAG
GATTTTAAGGCGTTCATTGTCGCTAAAGATAAAGCTTATAACTCTAATACCACCCCAATATTATTCAAGC
GAAAAACCCGTCATGTGAGGGAAAAAGATATAGACTTAAGCGCCTTAAAAGATACGATTGCACAGCAAGA
AAAATTTCAAAACGACACTGAACAAACTTTGTTAGAAAGATTTTCTAACGCACGCTTAAAAGATTTAGAA
AAAATCCAAAAGATCGCTTTAGAGCAAGGGGATTTTTATAAGGATTTTTCTCATTTTCAAGCGCTAAAAC
CCTTGAATGGGCCTTTTAAAATGGTAAGCAATTTTTTAGAAAATCGGCGTATCTTAAAGGATAATCAGGT
GTTGTTCCAATTCTTGCATTTAGGGGTGGATTTGATACCTGGCAAGGATTTATCTTTAGCGTTTGATTCA
TCTGTGAAGAGGGTTTTTAAGGGGGAGTTAGATTTTTATGGTAATAGTTTAATCAATTGTTATGGGTTGG
GTTTGTGCGTTTTTTTAGCCCATTTAAAAGATAATAAAAGCGTGGGGAGTAGTGGTTTGAAATTAGGGAA
TGGGTTGCATTTAGGGATGCTTTTGCAAGGGGTTTTTGTCCGGCCCAATGAATGGCTTAATGAGCAATGG
ATAAAAACCAATATCATCGCCCCCATAGAGCAAGCCAAGCGGCTTTTAATGAAAGGATAGTCATGTTAAA
AACGAATCAAAAAAATGTGCATGCGTTTGAAATTGAAAAGCAAGAGTCTGAAGCGGTCATAGGATTTTTA
GAAAAAAACCATGCCCTTTTGCAGTATTTTCTTATTATATTTAAATATGATATTGAACCAGAAGTCAAAG
CCATTTTGCGCAAACACCAGCTTTTATTTTTAGAAACGAATCGCCCTTTAAACGGGCGTCATATCAAAAC
CATGTCTATAAAAGAAGAAACCAATCATCCAATACCCAATAACTCTAAAACAGAACTTAAAACAACGATT
TATGAGCGCCATATCAGGAGTGGGGAAGAGATTTATAGCGCTAACCACCTTATTTTTTTGGGCAATATCC
ACAATGGAGCCAAGATTATTTCAGAAGGCTGTGTGTCGGTTTATGGGGTTTGTGAAGGGGCGATTGTGTG
CTTTGGAGAGTGCTTGATTTTGAAAGAAGTCAAGAGCGCTCAAATCGTTTTTCAAAATAAAATTTTATCT
CTAAAAGAGGTTGAACGGCTTTTGGTAAATAAAAATATTAAAATAATCACTAAAAATGACGATATACTAG
ACATAAAGGAAGTATTATGAAACAAACAACCATTAACCACTCTGTGGAATTAGTAGGGATAGGCTTGCAC
AAGGGCGTTCCTGTGAAGCTTGTTTTAGAGCCTTTAGGAGAAAATCAAGGCATTGTTTTTTACCGCTCTG
[truncated: 1,248,323 more chars]
