# Supplementary material for: Chromosome assembly of large and complex genomes using multiple references
Source: Genome Res. 2018 Nov;28(11):1720–32. doi: 10.1101/gr.236273.118 (PMC6211643; doi:10.1101/gr.236273.118)
Supplement: Supplemental Material [file supp_gr.236273.118_Supplemental_Code.zip › Ragout-2.1.1/examples/H.Pylori/references/SJM180.fasta]

>gi|308183796|ref|NC_014560.1| Helicobacter pylori SJM180 chromosome, complete genome
TAAAACGCCCTCAATTCAAGGGTTTTTGAGCGAGCTTTTTGCTCAAAGAATCCAAGATAGCGTTTAAAAA
TTTAGGGGTGTTAGGCTCAGCGTAGAGTTTGCCAAGCTCTATGCATTCATTGATGATGATAGGGTTTTGC
GTGGGCGTGAAGCCAATTTCATACGCTCCTAAGCGTAAGATCGCCTTTTCCATGCTCCCTAATCGTTTGA
AATCCCAGTCTTTTAAATGCGGTTCAATGAGAGCGTCAATTTCATTGATTTTTTCTAACACGCCATTAAA
AAGGCTTAAAGCGAAAGCAAGCTGGTTGTTTTTAATCTTTTTTTCTTCTAACATGCTAGAAGCGATTTTT
TTAATTCCTTCATTACCGCTCTCAAACGCATACAACAATTCAACCACAGCCCCCCTGGCTTGAGTTCGTG
TCGCCATTTTAACCCTTGAGAGTTTGGCACAAGCTCAATAATTCAATGAGAGTGCTCATCGCTTCAAAGC
CCTTATTACCGGCTTTACTGCCCGCTCTTTCAATCGCTTGTTCAATATTGTCCGTGGTCAGCACGCCAAA
GCTTACCGGCATGCTGTATTTGAGCATCGCGTTGGCAATGCCCTTAGTCGCTTCCGCGCTCACGTAGTCA
AAATGCGGAGTCCCCCCTCTAATGATCGCTCCTAAAACGCACACGCCATCGTATTTTTCACTCCCTAACA
ACCTCTCTAAAATGAAAGGCAATTCATAAGCCCCAGGCACCAGCACGATGTCTAAAAGATCCTCATCGCC
CCCATGCCTTTTAAAGCAGTCAATCGCCCCTTCTTGCAATCTGTCTGTGATGATATGATTGAAGCGCGAT
GTTAAAATAGCGACTTTTTCATTCCCTTGCAATTGCAATTTCCCTTCTATGATTTGCATGAAATTCCTTT
AAAATAAATTTTGGATTTTTAACATGTCGGCTACTAAATGTTCTAGCTCGCCAGGTTTTAGCATGTTCGC
TCCGTCGCTTAGGGCGTTTTTAGGATCAATGTGCGTTTCAGCGAACAACCCATCAATCCCCACCGCCGCC
GCCGCTCTGGCTAAAATAGGGGCAAAAGAGCTATCGCCTGAACTTTTCCCATTCGCTCCCCCTGGCATTT
GCACGCTATGAGTAGCGTCAAAAATCACAGGGGCAAACTCTCGCATGATTTTTAAAGAGCGCATATCCAC
CACTAAATTCCCATACCCAAAGCTGCTCCCCCTTTCACATAGCCACACGCCATTTTTTAACGCTGTTTCA
TAAGTGGGGCTTTGAATGCTTTTATCTCTCGTTTTAAGGGCTTTTAGAACGGAATATTGCATGTCTTTTG
GGTTCATGAATTGCCCTTTTTTGATATTGATAATAGCGTTAGTTTGGCTCACTTCTACAATCAGATCCGT
TTGGCGGCACAAAAACGCCGGGATTTGTAAAATATCCGCCACTTTGGCCGCTGCACTTGCTTGATAGCTC
TCATGCACATCGGTTAAAATTTTATAACCAAATTCATCTTTGATGGTTTGTAACATTTCTAAGCCTTTTT
CTAAACCAGGCCCTCTGTAACTCTCTAAACTCGTGCGGTTCGCCTTATCAAAACTCGCTTTAAAGTAAAA
ATCCAACCGCTCGTTGCTGGCTAGGGGTTGTAATTTAGTAGCGATACTTCTTAGATTTTCTAAGCTCTCA
ATGACGCATGGACCAGCGATTAAAACGGATTTAGGGGTTTTTGTTTTAGAAGTTTTCATGACTTTTCCTT
TGTTTAATGCTTTCTTCAATCGGCTCAAAAAAATGGCTTTCAAAATTATAATTATAAATCCTGCCTGTTT
CTATGATATAGTGCCAACCAAAAATTTTTAGTTCGTTATTCATCACTCTTTCTTGAATGAAATCATAGCT
TAAGAGGTTGTTGAGTTGCAAGCGCACATTCAAACGCTCTGTAAGCCATGAACGCTTGGCGAAATGGCTG
CTGAATTGCGGGTGGTTTTTTAATTCTTCTTTAATGGGCTCTAAGAATTGTATCCAGTCTGCAATGTAGG
GGGTTTTAGCTTTGGTGGTTTCATCATTAATTAAATGAATGCTCCCACAAGCCCCACAATCGCTATGCCC
GCAAATAATTAAATTTTGAATGCCCACATGCACAATAGCGTATTCAATGCTCGCCATAGTAGAAAGGGAC
TCTTTATAGCTTGTTTTAGGAGGGATCACATTGCCCATGTTGCGAATCACATACAATTCGCCCGGCTTGG
TGCCTGTGATTAGATTAGGCACGACTCGTGAATCCACGCAAGAAATGAACAAAGTGTGGGGCTTTTGCTT
GGTTTTTAAGCTCTCATAAAGCTCTTTAAGCTCTTCATATTCATTCTCTTGAAACTCTAACGCTCCTAAA
AACGCTTTCACTCTTTAACCCTTAAAATCTCATTTGATTAAAATTCGTTTGTTTTTAAAACGCTTATCAT
AGCTAAAAATCTTGCATTTCTTTTTGTTATAATGGCGTTATTTTACACTTTAAAGGGCTTTCATGCAATT
GTGTGTCGCATTGGATTTAGAAAAAAAAGAGGACAATCTTTTTTTATTGCAAGAATTGAAGGGCTTAGAT
TTATGGGCTAAGGTGGGGCTTAGATCGTTTATAAGAGATGGGGCTGTTTTTTTAGATGAAATCAGAAAGA
TTGATGGGAATTTTAAGATTTTTTTGGATTTGAAGCTCTATGATATTCCTTATACTATGGCAAATGCCGC
GCTAGAATGCGCGAAATTAGAAATTGACATGCTCACCGTGCATTTAAGCAGCGCTAAAAGCGCGCTAACC
ATTTTAATGCAACGCTTAAACGCTCTTAAAAAACGCCCCTTGATCATGGGCGTGAGCGCTTTAACCAGCT
TTAGTGAAGAGGAATTTTTGATGGTGTATAACGCCCCCTTAAAAACTCAAGCGATTAAATTGAGTGCTAT
GGGTAAAGAGAGCGGGATTGATGGGGTGGTGTGTTCGGTGTTTGAAAGTTTAGCGATTAAAGAGGCTTTA
GGTAAGGACTTTTTGACTTTAACCCCTGGCATAAGGCTGAATAAAAACGATAAAGAAGATCAAGAAAGGG
TGGCGAACGCTAAAGAAGCTAAACAAAATTTAAGCGATTTTATCGTGGTGGGTCGCCCCATTTATCAAGC
TAAAGAACCTAGAAAAGTGGTTTTAGAGCTTTTAAAGGATTGTTAAATGCGGGTGTTAGAAACGATTGCT
ACTTTAAGAGAATATCGTAAAAGTTTGAAAGAAAGCGTGGGGTTTGTGCCGACTATGGGGGCTTTACACA
AAGGGCATCAAAGCTTGATAGAAAGGAGTTTGAAAGAAAATTCCCACACGATTGTAAGCGTTTTTGTCAA
TCCCACGCAATTTGGGGCTAACGAAGATTTTAGCGCTTACCCGCGCCCTTTAGAAAAGGATTTGGCTTTG
TGTGAAAAATTAGGCGTTAGTGCGGTGTTTTTGCCTAAAGTGAGCGAAATGTATCCCTATGAAGCAGAGC
AACGCCTAAAACTCTATGCTCCTAAATTTTTATCTAGCTCTTTAGAGGGAGCGGTGCGTAAAGGGCATTT
TGATGGGGTGGTTCAGATCGTGTTAAGATTGTTCCATCTTGTTAATCCTGCTAGAGCGTATTTTGGCAAA
AAGGACACCCAACAGCTTTTAATCATCCAGCATTTAGTCCAAGATTTGCTTTTAGACATTGAAATAGCGC
CATGCGAGATCGTGCGCGATAGCGATAATTTGGCTTTAAGCTCTAGGAATGTGTATTTGAATGCCACAGA
AAGAAAACAAGCCCTAGCCATTCCAAAAGCTTTAGAAAATATCCAGCAAGCCATAGACAAGGGCGAAAAA
GCGTGCGAAAAACTGAAAAAACTAGGGCTTGAAATTTTAGAAAATTTAGAAGTGGATTATTTGGAATGTT
GTAACCACAAGCTAGAACCCTTAAAAACCATAGAGCCAGCTAATACGCTGGTTTTGGTGGCGGCTCGTGT
GGGTAAAACCAGGCTTTTAGATAATTTATGGGTGTAGTTTGAAATTTTTGTGGCGACCCTTGAAAGATTT
GAACTTCCGTTTCCACCGTGAAAGGGTGGTATCCTTGGCCACTAGATGAAAGGGTCATTTTTAACGATTG
ACTATTATTTGGAAATAAAGCGTAGAAAATGATTTAAAAAGTTCTTGGTGGCGGAGCGGACGGGACTCGA
ACCCGCGACCCCCTGCGTGACAGGCAGATATTCTAACCAGCTGAACTACCGCTCCCTATCCAAAATCCAT
AGCCTAAAAATGCATGCTTTAGTCATGGTGGTCGCTATAAGACTCGAACTTATGACATCTACCTTGTAAG
GGTAGCGCTCTACCAACTGAGCTAAGCGACCAAAATATTGAGATAAAATCCAACTAAACCCGTATAAAAG
AGTGGTGACTCCTAGGGGATTTGAACCCCTGTAACCACCGTGAAAGGGTGGTATCCTAACCACTAGATGA
AGGAGCCACGATGCTCATGGTGACCCGTGTTGGATTTGAACCAACGGCCCATTCCTTAAAAGGGAATTGC
TCTACCAGCTGAGCTAACGGGTCTCACAAAAAGATAATGATACAATTTTTTTTAACGCTTGTCAAGAATA
ATTGAAAAATATTGCGGTTTTTATAGAAACGACACGCTCTTAAAACGGCATGGGTAACAACTATTACGCT
TAAAATTTGGTTGCGTTTAATGCTACAAGGATCACAATAGACGCCATGCGTTTTAATGTTGGTTAGCGTT
AGTTTTGGGGGTTTAAAAAGGCTTTGTTTTTCCCAAGCGCTAATAAATCTTATTAGGATTTAATGCTTTT
TTTATTTAAAAAATTTCATTTTTAAAAAATGGGTTTTTGTTTTATCGTTTTAGATCTCATTTTGTTGTGA
AAATCATTCTATTGAGTTTGTTTAAAGTATTTGAAAACGCATTTCCTTAAGGAAGTAGGGGGTATTTTGA
AACCATTCTCTCCCTTTTAACCCCACTAAACCCCTAAAAAGACCGCTTTTTTTAAAAGCTATCGCTTGCT
TACACAAGCTCTTTTATTGTTGGTTATAAAAAACACTAAAAAGGATTTTCCATCAAACCCCCCCCAAAAA
AAGAAAGACTTTAAAAAAGAAACCCCCAAACAAAGGCTTCAAAACAAAAACCCCAAAAAAATGGAGTTCA
AAAAAAATGGAGTTCAAAAAAGAAAGGGTTCAAAAAAAATAATTTAAAAAACCCCCAAAAAAAAAGAAAG
ACTTTAAAAAAGAAACCCCAAACAAAGGGTTCAAAAGAAACCCACCCAAAAAAGGGAGTTTAAAAAAGAA
AGGGTTCAAAAAAAATAATTTAAAAAACCCCCAAAAAAGAGAGTTCCACAAAAAAAGAGAATTTAACGCG
AGCTTTTAATACGCAAACACATAATTCAAATACACGCTATACAATCTTCGGTATTGGAGTTGAGTGCCTA
GCAAAGAATAGTAATTCGTGTTGATCGTGGGGATCTTCACGCCCAATTCCACGCCATGCTGAGCGGCATG
ATCGCTCGCTTTCTTTTTGTTTTTAGCGAGGTTCATTCTCAAGCCCAAGTTGAATAAGAATTGGAAATTC
GCCACATTCATTTTAGCGCTATAGAAATTATTGAAGGTTGCTAAATTCACATACTGGGAATTCAGCCACG
AAGTGCCGGCTAACGCAATACCCCCAAACACCCCAAAAGAAATCTTATTGTTTTTGGTGGCTTTATCATT
GATAAAGTTATAGAGGACATCTGTCCCTACCCCATAAGTGAACACATCAGAAGCCGAATTGAAAAAGCTG
GATTTGATATAAGCATGGTTGTAATCAAAAAAGCCGTAATACCTTAATCCCCACCTTCTTTTTTCACCAA
AAAATTGCTTGTAGCCCACTTGCACGCCGATCCCATTCATGGCACCATTGTTGGTTTGAGAGCTGATTAA
TCCAACGCGTCTGAAAGGGTTATGCCCTAATTCTTGCGTGGCGCTTAATAATTGCGAATAAGCGCTTTGG
TTGACTTGATAAACGGTCTGTAAGCCCCCAGGGTTATTAGGGTTAGTGGATTGGCTTATCAAATTTTTAA
GGAATGGGGAATTGGGCGTGTTTGAAGCGGTCGTGGTGATGCTGTTATAAGTGTTGTTTAAAGTGCTAAG
GCTGCCTCTAAAATCAAGTATCGTGCGCGCCAACAACTCAGATTGCTTGATCTGCTCGGCTTGAGTGCCA
AAATGCACAAGGCTGTTATTTAGGGCGGTTATCGTCTCTTCCACATACGCGCAACCCGCTCCCCAAGTGT
TGTTAGTAACCCCTTCATTAGGTAATGTGCCGCCCCCATTGCGGCAAGCTGCCAAGTAATTTGATACAAA
TTGGCTTGGGATAGTGTCAAGGTCTTTTTTCATTTGATCGGCTAGTTCAAGCATCTTGGCTTGCGCTTGC
GCGTGATTGAGCATGTTTTGAGCGAAAGCCCTATCAGCAGAAGTGTAAGGATTGAAATCTTGCGGCGCGT
TTTGATTGCTTTGTTGGTTAAGGCTTTGAGCTTGCGCGACGATTTCTTGGGCGTTTTTGATCATGCTAGT
AACGGCGCTAAACTCCGTGGCAAAAACCTGACACACGTTCCCTGACGTATTTAAACCCCACGGCGCCCCT
CCATTTTGTCCTTGATTGTGATTGACCCATGGGCAGTTTTTAGTGAGAACGCCTATCATTTTACTGGCTT
CTTGCAAAAGATTTTGCGCGTCATTAGTAGTAGTAGTAGTTTCCTTACTAGTTTGCCCATTAGTTTGCGT
TGTTATGGTTATAGTTACTTGTTTTCCTGCACTATCCAAAATAGGAAATCCGCTATCTTGTTTTAAAGCC
TGTTGGATAGCTTGATAAGCGTCGTTAAGCTTTTTCATGTTCTCAATGCTTAAAGGGCCGCTAACCCCGT
TGTTATAACCGGTTAAATTGCAATTAATGGAGCTTGAATTGTGTCCTGGTTGGCCATCAAAAATTACGCT
TGCTTGCCCACTATTACCAGGACCGCATTGGACATTATAGGCGATCACATTCCACAGCCCCACCGCCGCA
TTCAACGCCAAAGAGACGGCTTGATACGCCGGGGAATTGGTTTTTTCGCCAATTAGCCCTTGCGTGTTTG
CTTTTAAATTATCGATCGCAGCATTGATTTCTGAAGGGCTGCTCGCGTTCGTTACCGCCTGATTGAGGTT
GTTAAAATTGGTTAAAAGGTTGCTCAAATTCTCATAAGTGTCTGAAAGTTTTTTCAATTCGCCGGTGTTT
TTCATCATTTGAGCGGCTTCACCGATTTGATAGCCCGCGCTGATAAAAAAGCCGTTGTCTTCAGCGTTTA
AAAGCGATGAAGCGAGAGAGAGAGAGAGTTAAAAAGGTTTTTTTCATAAATATTCTCCTTGGAATTAAAT
TGAGTGATTGGAATTTGATACATTAAGGATGTATTTAAAGCATTGTAGCATGAAATTCGTTTTTTTTTTT
TTTTGTCATTTGGAGAAAATTTAGAATTTTTGCATTTTTTGTGCGTTTGTTTGGGTGGTATTGGAAAGGG
TTTTTAGATTTTGTTTTAATGGAACGCTAACGATAAAAGCTTGATTTTAATGGGGATTTTTTGTTGCGCG
TTTTTCAAAAAAAAGCGGTTTTGTGAGATAAAAAGCCCCCAAGAAGGGGGCTGTTATAAAAAATAGTATT
AAAAAGCAAGGGGGCTTACATCATGCCGCCCATGCCTCCCATTCCGCCCATGCCACCCATATCAGGCATT
GCTGGGGCCGCTTTTTCTTCTTTGATTTCATGCACGGTGGCTTCTGTGGTTAAAAGCAGGCTTGAAACCG
AAACCGCATTTTGTAAAGCGATCCTTTCTACTTTTAGGGGGTCAATAATGCCTTCTTTAAACATGTCCAC
ATACTTGCCATTGCTAGCGTTAAAACCAAAATGCCCTTCGTGTTTTTCTACTTCATTCACGACCACACCG
CCATCATAACCGGCATTGATAGCGATTTGAGCTAATGGGGCTTTAATGGCGCGCATGATGATTTCATAGC
CCACTTTTTCATCATCGTGTAAATTCAAATGCACTTTTTGAGCCGCACGAATGAGAGCCGCACCGCCGCC
AATCACAATGCCTTCTTCAACCGCCGCTTTAGTCGCGCTCAACGCGTCATCAACCCGGTCTTTTTTCTCT
TTCATTTCCACTTCACTCGCAGCGCCCACTTTAATCACAGCCACACCGCCAGAGAGTTTAGCCAATCTTT
CTTGCAATTTTTCTTTGTCATAATCGCTTGTCGTGCTTGCAATTTGGGTTTTGATTTGCGCGACTCTGTC
TTTAACATCATCGCTATGGCCTTTGCCATCTACGATCGTGGTGTTGTCTTTGTCAATCACAATCCTTCCA
GCTTTGCCTAAAAACTCCACTTCAGCGTTTTCTAGACTCAAGCCCAATTCTTCGCTAATGACTTGACCGC
CGGTTAAAATAGCGATGTCTTTGAGCATTTCTTTTCTTCTGTCCCCAAAGCCTGGAGCTTTAACCGCTGC
GATATTCAACACGCCTCTTAATTTATTCACCACTAGAGTCGTTAAAGCTTCGCCCTCAATGTCTTCAGCG
ATGATTAAAAGCGGTTTGCCCTCTTTCATGGTTTTTTCTAGTAGCGGGAGGATGTCTTTCATGCTAGAGA
TTTTTTTATCCGTTAAAAGGATGTAAGCGTTATCCAATTGAGCGGTCATTTTCTCAGCGTTGGTTACAAA
ATAAGGGGAGAGGTAGCCTCTATCAAATTGCATGCCCTCTACGACATCTAATTCATCTTCAATGCCCTTA
GCTTCTTCAACGGTGATCACGCCGTCTTTGCCCACTTTTTCCATAGCGTCAGCGATGAGTTTCCCGATAT
TGTGATCGGAGTTTGCAGAAATGGTCGCTACTTGGGTGATTTCTTCTTTACCGCCTACTTTTTTGCTCGC
TTTTTTAAGCTCATTGATGATCGCTTCAGCGGCTTTATCCATGCCTCTTTTCACTTCAATAGGGTTAGCC
CCAGCCGTGATATTCCTCAAACCTTCTTTAAAAATGCTATAAGCCAGCACGGTCGCGGTGGTCGTGCCAT
CGCCGGCTGCATCAGCGGTTTTGCTCGCTACTTCTTTAACGAGTTGAGCGCCCATGTTAGCCACCGGGCA
ACTTAATTCAATCTCTTTAGCCACGCTCACGCCGTCTTTGGTGATGCTTGGAGCGCCATAGCTTTTTTGG
ATCAACACGTTCCTGCCTCTTGGCCCCATGGTTACTTTAACAGCGTCATGGAGTTGCCTCACGCCTTCAA
ATAGAAGGTTTCTTGCGCTATCTGAAAATTTAATTTCTTTTGCCATTTTGTATCCTTAATAATAATGTTT
TTTAGTGTTTTTTGTGATCATGACAGCAAGCTTCATGCTCTTTAGCATGCTTATGATCATGATTACCTGT
ATGACAGCAAGAGCCTGAGCCCACAATGCCTAGAATGTCTTCTAGTTCTAGCACCATGTATTCAGTGCCG
TCTAAAACGATTTCTGCGCCTTTGTATTTGCCAAAAGCGATCACATCGCCTTCTTTAACGCATTTGCAAC
CCTCACTGATTTTATGGCTAACCGCTTTGACTACGCCCATTAAAGGCTTTTCTTTAGCGTTATCAGGGAT
GATGATGCCTGAACTGGTTTTGTTCTCTTCTTCAAGTCTTTCTACTAAGACCCTTTCTCCTAATGGTTGA
AACTTCATTTCAGTTCTCCTAAGTTTTGATAAATAAAATAGAAATTTAGCGCTTATTGTTATTAAGCGAC
ATAACTATAGCGCATTTTTAGGGATAAGTCAAGCCATAAAAACAAATATAAGACTATAACTATAAGGATT
ATTAAGTCTATTTGTATCAAGTTTCATTAGTTTAAAAATATAAGGATTAGAAAAAAGAGGCGTTATTAAC
AAACCTTTTTGAAGATTTTATTTATTGAGTATAATCCCTTTTGAGAAAGTCAAACCAAAAAAGCCCAGAA
AGCATGAAAAATGATTCTTAAAAGTTCCATTGATCGCCTTTTACAAACGATAGACATTGTAGAAGTCATT
AGCTCTTATGTGGAATTGAGGAAATCAGGCTCTAGCTACATGGCTTGTTGCCCTTTTCATGAAGAAAGGA
GCGCGAGTTTTAGCGTCAATCAAATTAAAGGGTTTTACCATTGCTTTGGATGTGGGGCGAGTGGGGATAG
CATTAAATTTGTGATGGCGTTTGAAAAACTTTCGTTTGTGGAAGCGCTTGAGAAATTAGCCCACCGATTC
AATATAGTTTTAGAGTATGACAAAGGCGTTTATTACGATCATAAAGAAGATTACCACCTTTTAGAAATGG
TGAGCTCGTTGTATCAAGAAGAGCTTTTTAACGCCCCGTTTTTTTTGAATTATTTGCAAAAAAGAGGGCT
TAGCCTAGAGAGCATCAAAGCGTTTAAATTAGGCTTATGCACGAATAGAATTGATTACGGCATTGAAAAT
AAAGGCTTAAATAAGGACAAGCTCATTGAATTAGGCGTGCTAGGCAAAAACGATAACGATCAGAAAACCT
ATTTGCGCTTTTTGGATCGCATCATGTTCCCTATTTATAGCCCTAGCGCTCAAGTGGTGGGTTTTGGAGG
GCGCACCTTAAAAGAAAAAGCGGCCAAGTATATCAATTCGCCCCAAAATAAACTCTTTGATAAATCCAGC
TTGCTCTATGGCTACCATTTGGCTAAAGAACACATTTATAAACAAAAGCAAGTCATTGTAACAGAAGGGT
ATTTGGATGTGATTTTATTGCACCAGGCGGGTTTTAAAAACGCCATAGCCACGCTTGGGACGGCTTTGAC
GCCATCGCATTTGCCCTTGCTTAAAAAAGGCGATCCAGAAATCCTTTTGAGCTATGATGGGGATAAGGCA
GGGCGAAAGGCGGCTTATAAAGCGAGCTTGATGTTGGCTAAAGAGCAAAGGAAAGGGGGGGTAATTTTGT
TTGAAAACAACCTAGACCCAGCGGATATGATCGCTAATGGCCAGATTGAAACCTTAAAAGACTTGTTATC
GCGCCCCATGGCTTTTATTGAGTTTGTTTTAAGGCGCATGGCAGATTCCTATCTTTTAGACGATCCTTTA
GAAAAAGATAAGGCTCTTAAAGAAATGTTAGGGTTTTTAAAAAACTTTTCCTTGCTTTTACAAAGCGAAT
ACAAGCCCTTAATCGCTACGCTTTTACAAGCGCCTTTGCATGTTTTAGGGATTAGAGGGCCAGCTTCTTT
TCAGCCTTTTTACCCCAAAACAGAAAATCTTAATCAAGCTCAAAAGTTCGCCCATGTTCCTAACACGATG
AGTTTAGAATTTTTAGAAAAATTAGTGATCCGCTACCTTTTAGAAGACAGAAGCTTGTTGGATTTAGCGG
TGGGTTATATCCATAGTGGGGTATTCTTGCATAAAAAACAAGAATTTGACGCTTTGTGTCAAGAAAAATT
GGACGACCCTAAATTAGTTGCGTTATTATTAGATGCGAATTTACCCCTAAAAAAAGGGGGGTTTGAAAAG
GAATTGCGTTTGTTGATCTTGCGCTATTTTGAGCGGCAACTCAAAGAAATCCCTAAAAGCCCGCTTTCTT
TTAGCGAAAAAATGATCTTTTTGAAAAAGGCTCGTCAGGCCATTATGAAATTAAAACAAGGAGAATTAGT
CGCCATATGAAAAAGATTAAAGCTTTAGCCCTATTTAGTGGGGGGTTGGATAGTTTGTTGTCCATGAAAT
TGCTCATCGATCAAGGCATTGAAGTAACCGCTTTGCACTTTAATATAGGGTTTGGGGGGAATAAAGATAA
AAGAGAGTATTTTGAAAACGCCACCGCGCAAATCGGGGCTAAGCTCTTGGTGTGCGATATTAGAGAGCAG
TTTTTTAACGATGTGTTGTTCAAGCCCAAATACGGCTATGGGAAGTATTTCAACCCTTGTATTGACTGCC
ATGCCAACATGTTTAGGAACGCTTTTTATAAAATGCTTGAATTGAACGCGGATTTTGTTTTGAGCGGGGA
AGTGCTAGGGCAACGCCCTAAATCCCAAAGGAAAGAAGCGCTCAATCAAGTGAGGAAATTAGTCAGAGAA
GTGGGTAAAGAGGCTCGTTTTGATCCCATTTTAGACCGAACGCAAGCAAGCGGTGAAAAACCGCAATTTT
TAGATGAATTACTCTTAAGGCCCATGAGCGCTAAACTATTAGAGCCTACTTTCATGGAAAAAAAGGGTTT
TGTTGATAGAGAAAAGCTTTTAGATGTGAGTGGTAGGGGGCGCACTAGGCAATTGCAAATGATCAAAGAT
TACGGCTTGAAATATTATGAAAAGCCAGGTGGAGGGTGCTTGCTTACAGACATTCAAGTGAGTAATAAGA
TTAAGAATTTGAAAGAATACAGAGAAATGGTGTTTGAAGACAGCGTGATTGTCAAAAACGGGCGTTATTT
TGTCCTACCCCATAACGCTCGTTTGGTGGTGGCAAGGAATGAAGAAGAAAACCATAAGCTAGACATTGAG
CACCCCTTAATGGATAAGATTGAATTATTAAGCTGTAAAGGCCCTTTGAGTTTAGTGGATAAAAACGCCA
GCAAAGAAGATAAAGAATTAGCCGGCCGTATCGCTTTAGGCTATGCTAAGACTTTAAAAAATCAAGCTTA
CCTCATTCAAATAGGGAATGAAAAGCGCGAGCTTTACCCTTTGGATAAAGAGAACGCTAGAGAGTATTTG
TTCGCTTGAAAGGGAGTTTCTTTGAGGGTTTTAGGGGTTTTCTTTTATGCTATAATGGAAAAAGCTCTAA
TCATTAAGCTATTTGCTAGGAGGTTTGCATGCAAGAGTTTTTAGGTTTTGGTGTGGTGGGGAATTTTGCA
GGGCATTTGGAGCAAGCAGGAGAGAGTCATAGTTTTATTAACATGAAAAGTGAAGAAAAGGACGCCCCTA
AGGGGCTATTCCCTTTTTATATCCCGTATGAGAATTGCTATTTGGGGCGTTGTTGCATTAATAACCATAA
GATTATTTTGCCTAGTGATCCACATTTAAGGGTGCAAGCAGAGCCAGAAATCGCTTTAGAATGCGATGTT
AAATACGATGAAAAACATTTGGTAACCAAGCTTGTGCCTAATTTTTTCATGGCGTTTAATGACGCTTCTG
TGCGCAATTTAGACGCTGCAAAGCTCTCCCAAAAAAAGAATTTTTCACCAGCTTCTAAAGGTATAGGGCA
GAAATTGCCTATTGACAGGTTTGTTTATGGGGGGGTGTGTAACAATTTTTCTATCGCGTCTTTTTTGAAA
TACAATAATGTTTGGTACATTTACGGGGAAAACAGCAAATTGCTCAAATACGAGTTTTTTTATCAAAAGC
TTTTAGATTGGATTAAAGACCAATTAAACCACCAACAAGATGGCGACTCTTTAGAGGCTCTAAGACCTTT
TTTAGAGCGCCATAATTTCCCTACTAAAATGATTTTTGCGATTGGGGCTACCCCTTATCTGCCTTTTGCA
CAAGAGCATTTCTTACAAAAAGGCGATGAGGTGGTGATTATCGCTTACAACCATTTACAATACAGTTTTG
AAAAGATTCAAAGCCTCTTAGAAGAAGACGCCCTACAAACCAAAGAACACGCTAATCTTTCTTATGTCTA
TCAAATCGTAGAATAGTAAGGCTTTTTTCTCTTTAGCTTTGCTTTTTTACCCCTTTTAAAGATCAAAACC
ACCCCTTTTAACCCCCTTTTAGAGGATTTTTATGGTTTTTTTGAGATAATTAAACCTTAGAAAGTTAATT
AAAATTAAACAAAAGGGTTTTGATGTCCGCTCATTTTTTAAAAATCGTTTTTTTAGTAGGCATGTGCGTT
TCAAGTTTGTTCGCTGAAGGTTTAGAGGGGTTTTTTAACGCCCTAGAAGCCCAGCTCAAAAGCCCCATCG
CTAAGGGGATTTTAATGGTGATTTTCATAGGGATCGCCATTTATGTGTGGAGGAATTTGGACCGGTGGAA
AGAGATTTTATTCACGATCCTTGGCGTGGTGTTTGGGATCTTTTTATTCTTTAAAGCCCCGAGTTTGGCG
AATTGGTTTATGGGAATTTTTTAATGATTATCCTATCAGCGAGCGTGAAGAATTTGCGTGAAATTTCGGT
TAAAGAAAAATTTTTATGGCTGAACGCCAAGTCTTATTTGATTTCTGTTTTTGCGCCTTTTATTTTGCTC
CCTTGGATTGATTTATTGAGCGCTTTTTTATTGTATTTAGGGTTTTTAGCGCTCTTTAGCGTGCTGGAAT
TTTTTGATGAAGACATTGCAGATATTATCGTGGCTAAAAGCAAAATAAAGACTAAAACCAAATGTTATAG
AGCGTAGGATGTTAGAAAAGTTTTTAGGCGCTATCAAACAAAAAGTTTCAAATTATTTTTTAGGGGCTTT
GCCTAAAAGCTATTCTATGAGTGAAGAAAACAACATTTTAGGCTTGTATGATGAGCATTTTTTACTCACT
AAAAACGAAAACTTAGTGGGAATCCTCCGTTTAGAGGGGGTGAGTTACACCCATTTAAGCACAGAGCAAT
TGCAAGATCTTTTCACCGAGCGCCAAATGGCGTTGGATTCTTTGGAAAAAGTCGTGGCGCGCCTGGTGGT
TAAAAGGCGTAAAATTGATTATCAACAAAACATTCAATCTGATTCTAAACACTTGCAAGCGATCTTGAAT
CAGTTTGAAAACAAAGAAGTGTATGAAAATCGGTATTTTTTGGTTTTAGAAAGCGCGCATTCCTTGCAGG
GCGTTTTGGAGCATAAGAAAAAATCTCTCATGCATGCCAATAGGGAAAATTTTAAGGATATTCTCTCTTA
TAAAGTGCATTTTTTGCAAGAAACTTTAAAAAGTTTAGAAATCCAGCTCAAAAATTATGCCCCCAAACTC
TTAAGCTCTAAAGAGGTTTTGAATTTTTACGCAGAATACATTAACGGGTTTGATCTCCCCCTAAAGCCCC
TAGTAGGGGGGTATTTGAGCGATAGCTATATCGCTAGTTCCATCACTTTTGAAAAAGATTATTTCATTCA
AGAAAGCTTCAATCAAAAAACCTACAACCGCTTGATTGGTATTAAAGCTTATGAGAGCGAGCGCATCACT
TCTATAGCGGTGGGAGCGCTTTTATACCAAGAAACGCCTTTAGATATCATCTTTTCTATAGAGCCTATGA
GTGTGCATAAAACGCTGAGTTTTTTAAAAGAGAGAGCCAAATTTAGCATGTCTAATCTCGTTAAAAACGA
GCTTTTAGAATACCAAGAATTAGTCAAAACTAAACGATTATCCATGCAAAAATTCGCCCTAAACATTCTT
ATCAAAGCCCCTAGTTTAGAGGATTTAGACGCTCAAACAAGCTTAGTTTTAGGGCTTTTATTTAAAGAAA
ACTTAGTGGGCGTTATAGAAACTTTTGGCTTGAAAGGGGGGTATTTTTCCTTTTTCCCTGAACGCATCCA
TTTAAACCACCGCTTGCGTTTTTTAACCTCTAAAGCCCTAGCGTGTTTGATGGTGTTTGAAAGGCAAAAT
TTAGGTTTTAAGGCTAATTCATGGGGGAATAGCCCTTTGAGCGTGTTTAAAAATTTGGATTATTCCCCTT
TTTTATTCAATTTCCACAACCAAGAAGTGAGCCACAATAACGCTAAAGAAATCGCCAGAGTGAATGGGCA
TACTTTAGTTATAGGGGCAACCGGAAGCGGTAAAAGCACGCTGATTAGCTTTTTAATGATGAGCGCTTTG
AAATACCAAAACATGCGCCTTTTAGCCTTTGACAGGATGCAAGGGCTGTATTCTTTCACCGAATTTTTTA
AAGGGCATTACCATGATGGCCAATCTTTTAGCATCAACCCCTTTTGTTTAGAGCCTAATTTACAGAATTT
AGAATTTTTGCAATCCTTCTTTTTGAGCATGTTTGATCTCGCCCCTTCAAGGGATAAAGAAGCCCTAGAA
GACATGAATGCGATTTCTAGCGCGATTAAGAGCCTTTATGAGACTTTATACCCTAAAGATTTTAGTTTGC
TAGACTTTAAAGAAACGCTTAAAAGAACTTCATCTAACCAACTAAGCTTGAGCTTGGAGCCGTATTTGAA
TAACCCCCTTTTTAACGCTTTGAATGACGCATTCAATTCCAACGCTTTTTTAAATGTGATAAACCTAGAC
ACCATCACCCAAAACCCTAAAGACTTAGGGCTTTTAGCCTATTACTTGTTTTATAAAATTTTAGAAGAAT
CCAGGAAAAACGACAGCGGTTTTTTGGTTTTTTTAGACGAGTTTAAATCCTATGTGGAAAACGATTTATT
GAACACCAAAATCAACGCTTTAATCACGCAAGCCAGAAAAGCTAATGGCGTGGTGGTGTTGGCTTTGCAA
GACATTTACCAATTAAGCGGGGTTAAAAACGCCCATAGTTTTTTAAGCAACATGGGGACTCTCATTTTGT
ACCCGCAAAAAAACGCTAGGGAGTTGAAACACCACTTCAATGTGCCTTTGAGCGAAACTGAAATTTCTTT
TTTAGAAAACACCCCTTTGTATGCCAGACAGGTTTTAGTCAAAAATCTGGGTAACGGGAGTTCCAACATG
ATTGATGTGAGTTTGGAGGGCTTGGGGCGTTATTTGAAAATCTTTAATTCAGATTCTAGCCATGTCAATA
AAGTGAAAGCGTTACAAAAAGACTACCCTACAGAGTGGCGTGAGAAACTTTTGAAGAGCTAGTTTTAAAA
AAGTCAATATCGTGTGAAACACTCCTATTCAGATGGCTAAGGCACACAAGAAATTAAGGGGCTCTGCTGT
ATTCCTACCCTGAAGCGTTACCCTAAAGTCCTATTGCATAGGTCTAAATAAGAGCTTGGGGATCATTTTA
ACCATAGAAAGCTTATGTTTTCATTAAAAATGTTATGATACGCTCAAATTAGTCAAGCAAACAAGCAAAA
AAATTAAAAGGGTTAGATTGAAAATATTCGTTCTGTTGATGTCGGTAATTTTAGGAATATCATTAACAGG
TTGCATAGGCTATCGTATGGACTTAGAACATTTTAACACGCTCTATTATGAAGAAAGCCCTAAAAAAGCT
TATGAATATTCCAAACAATTCACGAAGAAAAAAAAGAACGCTCTTTTATGGGACTTGCAAAACGGCTTGA
GCGCTTTATACGCAAGGGATTACAAGACTTCTTTAGGGGTATTGGATCAAGCCGAGCAACGCTTTGATAA
AACCCAAAGCGCTTTCACAAGAGGGGCTGGTTATGTGGGCGCTACCATGATTAATGATAACGTGCGCGCT
TATGGGGGGAATATTTATGAGGGCGTTTTAATCAATTATTACAAAGCGATAGACTACATGCTTTTGAACG
ATAGCGCGAAAGCTAGGGTGCAATTCAACCGCGCGAATGAACGCCAGCGCAGGGCTAAAGAATTTTATTA
TGAGGAAGTGCAAAAAGCCATTAAAGAAATCGATTCTAGCAAAAAGCACAATATTAATATGGAACGCTCT
AGGGTAGAAGTGAGCGAGATTTTAAACAACACCTATTCTAATTTAGACAAATACGAAGCTTATCAAGGTT
TGCTTAACCCGGCGGTTTCGTATCTTTCAGGGTTGTTTTACGCTTTAAATGGGGATAAGAATAAGGGGTT
AGGCTATCTTAATGAAGCCTATGGGATCAGTCAAAGCCCTTTTGTAGCTCAAGACTTGGTTTTTTTCAAA
AACCCTAACAGGAGTCATTTCACTTGGATCATCATTGAAGATGGCAAAGAGCCGCAAAAAAGCGAATTTA
AAATTGATGTGCCTATTTTTATGATCGATTCGGTTTATAACGTGAGTATAGCCTTGCCCAAGCTAGAAAA
AGGGGAAGCGTTTTATCAAAATTTCACTCTTAAAGATGGAGAAAAAGTAACGCCCTTTGACACTTTAGCC
TCAATAGATGCGGTGGTCGCTAGCGAGTTTAGGAAGCAATTGCCCTACATTATCACTAGGGCTATTTTAT
CGGCCACTTTTAAAGTGGGCATGCAAGCGGTGGCGAACTATTATTTGGGGTTTGTTGGAGGGTTAGTAAC
TTCCTTGTATTCAGGTGTTAGCACCTTTGCAGACACCAGAAACACGAGCATTTTTGCCCATAAAATCTAT
CTCATGCGTATCAAAAACAAAGCTTTTGAAAATTATGAAGTTCGAGCTGATTCTATTGACGCTTTTTCGT
TTTCATTAAAGCCTTGTAAAAGATCGCTTGAAAGCCCTAAAATCATTGACGCTAGGGAATTGCTTTCTGG
GTTTGTAACAGCCCCACAAATCTTTTGCTCTAACCGCCATAATATTTTATATGTGCGCAGCTTTAAAAAC
GGGTTTGTTTTGAGTCGTTTAAAATGATTTAAAAAAACCCCCAAAGATAGTTTTTAAGTGTCGTTGGCAT
TAAACACAAACACGATATAATTATAAAACGATACGAAAACCTAAATTAAGGGGAAGTCATGGCTGATAGT
TTAGCGGGCATTGATCAAGTTACGAGTTTGCATAAAAATAACGAGTTGCAATTGTTGTGTTTCAGGCTGG
GTAAAAACAAGGATTTGTATGCGGTCAATGTCTTTAAGATCCGTGAAGTGGTGAAATACCATGGCAATCT
CACTATCATCAGCCACGAAAACAATTCGCTCGTTGAGGGCTTGATCATTATAAGAGAGCTCACCATTCCC
TTGATTGATATGAAAAAATGGTTTTATTATGACAGCCAGAACAAAAACAAGGATTTACGCCCTTACAGGA
TAGAAAAAGAAAAAGGCGAAGACGATATTGTCATGATTTGTGAGTTTTCTCGTTGGACCATAGGGGTTAG
GATCTATGAAGCGGATAGGATTTTGAGCAAGAAATGGACTGAAATGGAGCAAAGCGCTGGGTTAGGGGGA
TCTGCTGGGAACAACAAGCTCGTGAGCCGCACGCGCTATTTTGACGGGCGTTTGGTGCAAGTGGTGGATA
TTGAAAAAATGCTTATAGATGTGTTCCCTTGGATTGAAGATGAAAAACACAACGATTTAGAAACGCTTTC
TAAAATCCATTCTAACCAATGCGTTTTGCTCGCTGATGACTCCCCAAGCGTTTTAAAAACCATGCAAATG
ATTTTAGACAAGCTGGGCGTCAAGCATATAGATTTTATCAATGGTAAAACCTTATTGGAGCATTTATTCA
GCCCGACAACCGATGTGAGCAATATTGGCCTGATTATTACCGATTTAGAAATGCCAGAAGCGAGCGGTTT
TGAAGTGATCAAGCAGGTTAAAAACAATCCTTTGACTTCAAAAATCCCTATCGTGGTCAATTCTTCTATG
AGCGGGAGCTCTAATGAAGACATGGCCAGGAGTTTAAAAGCCGATGATTTCATCTCCAAGTCTAACCCTA
AAGATATCCAGCGGGTGGTTAAGCAATTTTTGGAATTAGCATGAAAAAATACAGCGCTATCCCCACCCCT
TGCTATGTGCTAGAGAGCGAACGCTTAGAAAAAAACGCCAAGATTTTAGAAATCGTGTGCCAACAAAGTG
GGGCAAAGGTCTTGCTCGCTTTAAAGGGGTATGCGTTTTGGCGTGAGTTTGGGATTTTGAGACAAAAATT
GAACGGGTGTTGCGCGAGCGGTCTTTATGAGGCTAAGCTCGCTTTTGAAGAATTTGGGGGGCGAGAGAGC
CATAAGGAGATTTGCGTTTATAGCCCGGCTTTCAAAGAGGCTGAAATGAGCGCGATTTTACCCCTAGCGA
CAAGCATTATTTTCAACTCTTTTTACCAATACGCCACCTATAAAGATAGGATTTTAGACAAAAACAAGCA
ATTAGAAAACTTGGGCTTAAGCCCCATTAAAATGGGTTTGAGGATCAACCCACTTTATAGCGAAGTAACC
CCAGCGATCTATAACCCATGCTCTAAAATGAGCCGGTTAGGGATTACGCCTAGCGGATTTGAAAAGGGAG
TCAAAGAGCATGGCTTAGAGGGGGTGAGCGGGTTGCATTTCCACACGCATTGCGAACAAAACGCTGACGC
TTTGTGCCGGACTTTAGAGCATGTAGAAAGGCACTTCAAACCTTATTTAGAAAACATGGCGTGGGTGAAT
TTTGGTGGGGGGCATCATATCACTAAGAGCGATTATGATGTGAATTTGCTCATCCAAACGATTAAGGATT
TTAAAGAGCGTTATCATAATATAGAAGTGGTTTTAGAGCCTGGGGAAGCCATAGGGTGGCAATGCGGGTT
TTTAATCGCAAGCGTGATAGACATCGTTCAAAACGATCAAGAAATTGCGATTTTAGACGCTTCTTTTAGC
GCTCACATGCCCGATTGCTTAGAAATGCCTTATCGCCCTAGTATTCTTAAGGTTTCTGTAGAAAATGACG
AAGAAATTATTGAAGTTGAAAAGGGCGAAAATCAAGGGGCGTTTTCTTATTTTTTAGGCGGCCCTACTTG
TTTAGCGGGGGATTTTATGGGGAGTTTTAGCTTTGAAAAGCCTTTAAAAAGGGGCGATAAAATCGTGTTT
CAAGACATGCTCCATTATACGATCGTCAAAAACAACTCGTTTAATGGCGTGCCGCTCCCAAGCCTGGCTA
AACTGGATCAACAAGGGTTTAAAATCCTTAAAAACTTTTCTTATGAAGATTATAAAAACAGAAATTAAGG
TTTTTGATTAAGGCTTTTTGGGGCTTGTAAAAAGGCTTACGCACAACATTCCAACACCAAGCCCGGCCAA
CACCGCACCAATGGTGTGCATGTCTAAATAAATGCGAGCGAGCATGGTTAAAGGGATTAAAGGCAAGAGC
CACAAGTATTTTTTAAAAGAATAACGGCGCATTAAAAACGCCACCGCCAAACCCACCATAGACGAATGCC
CGCTTGGCATGTTGAAATTACCCCCATAAGGGCGCTCGCCCAAACGCTGATCATTGATCGTTACATGGTT
TAAGGCTCTTTTGGTGGCATGCGTGAGAAAAGTTGTAGCGATAGAAGCGTTAGCGACTTGAAAAAGCCCT
ATCGCATCTCTTTGGATCAAGGGAATCGCCACAGATAAAATCGTAGGGATAAAGCGTGCGTAATGCTCGG
TGAAATGAAACACCAAAGGCACGCTAGGCTGTTTAGGGACTTTAGGGAAAGGTGCAAAAATGCCTAGTAA
AATCAAACCCAAACTGAGCGCTAACAAAGTTTTAGAAAAGCTTTTGGGTAGGCTTTCACAAAATTTTTGT
TTAAATAAGAATTTTTTCATGAGTGTTATTTTACTCTTTTTTGTGTTTAAGCAGATCTAAAGAAGGGCGA
TAAACAACGCTAGGGTTTTTAAAATCTTCAAACACCCCTAAAACGCTATGGAAAATCACATTTTGATTAA
TGGGGGTTTGGGTTTGGATAATGGAATGCTCCTTTTTAAAAAGATCATTGGCATAAACGATAAAGGGGAT
CTCGTATTGCTCTTTAGGGGCGATGCTTTTAGGAATGCCATGCAAATAGAACGCTTCTTCGCCCAAGCTT
TCGCCATGATCGCTTAAATAGATCATTAAGGCGGGCTGTTTGGCGTTTTCAAGCATGCTAATGATTTTGT
CTAACAGATAGTCGTTGTAAAAAATGGTGTTGTCATAGGCGTTAATCAGGCTTTCTTTGGAGCAAGAAGA
CAGATCAGCGCTTGAGCAATAAGGCTTAAACGCCCTAAAATTTAAAGGCACTTTGTTGTCATAGTTGGGG
CCATGCGAGCCGGCAAGGTGTAAGATGAGTAAGACATTTTCGTTAGAGCGTTCTTTTAAAAGATCAAGCA
AATTATAGAGTAAGGATTCATCATAAGGGGCGATCGCTTCGCAATTGGGGCATTTTTGAATCAATTCATA
GTTTTTAAGATAGCTGGTAACCTTAACGTTCTTTTCGCCGTCATTCGCGCTATACCAAAAGACTTTGATA
CCGGCTTTAGTCAAGTAAGTGGGCAAGTTTTCATAAACGCCCAAGCTGTTTTTAAAAGAAGAATCTAAAA
TGCATTCCAAACTCGCTGTCGTGTAAGTGGCGCAAGAAGTGGCGTTAAAAAGAGTGAGTTCGTGATTTTC
TAAGCGTTTGCTTAGTCTTGGGGTGGTGGGTTTTTGATAGCCATAAAGGGCGTAATTATGCTTCCTAGCA
CTTTCGCCAATGACTAGCACCACAAACGAATGAGAATGGTTGGGCGAAAAGAGAGGGAGCGGCTTGATAG
TGGGGGCGAAAAATTTAAGAGCGCTCACTCTAAAAGCGTTCACGCTATAAGCAAAGGGCAAAATTAAGCC
CCCTATGAATTTCGCATGCTTGTCAAACCACAGCCAATTTTTAGCGTTAGCTAAAGCGCTAGCGATAAAA
ATAAACACTAACGCTAAGATCGCTAAAAAGGGCGCTTTTTTAGAAGAATTTTTGATGGGGATTTTATAAA
TGATATAGCCGGGTAACACCCCAAAAACAACGATAAAAACAAATAATTTAACGCTCAAAAAGCCTAAAAC
TTCATGCGTATTGGTGTTTAAGACATTGCCCATCATGCTCTTATTTAAAAACACCTTATAAGCGCTAATG
AAATAGAAAGCGACAGAATTGAGCCAACTAAAAACTATCGCGCTCCAACGCATCAAAGAAGCAGAGATCA
AACCTAACGCTAAAAAAAGAGTGCCATTAACGCAAAAAAGCACCACAACCATCATGGCGATAAAACTAAC
TTGGTTGCTTTCTTTATAAACATAAGCGAATAAGGGGAAATGGTATAAAACGCCAAAAATAAGGCTATAA
AGCAGACCGGCTTGCAGACAACTTAGGGGCTTTAAAAACTTCAGATGGAATAATGATGTCAAACACGCCC
CTTAAAATCAATCGATCTTAGGATTATATCGTAGGTATGGGGATTTTATGGTTTATTTTAAGGGTGGTTG
CGTTTAAGAGCTTTAAAGCGCGTTTGTTGTAGGGTTTCATCACGCCCCATAGTCGCAATATGGGGCAAAT
CCAAATAAGGAGCATGCCATGAAGCGTAAAAGTGGCAAACGCTCTTGGAAAGAATTATACTTTGAGTTCA
CTTTTTTTGGGCTTAAAGTGGTGGTTTTAATGAAACGCTAATTTATAAGAGCGTTCCCTAAGCCTAAAAA
GCTTAGGTGTTTCCTTATGTGAAGCGGGTTTGTCCTTGACTTTGGGGCGTTTGCATTGGGTTATAAAAAT
GATCGCTTGAATAACGCTAATTTTTATTTAGATTGTAAAAAACGCCCTTGAGTATTTTTTATGATTAACG
CTTGAAGTCAAAAAACTTTATTTGGTGGAAAAAATTAAAAAAGTTTAGAAAAATAAAAGCTTTATGAAAA
GTTAAAAAGCGAGTGAGAGAAGTCAGCGAAAAAAGATTAAACCCCCTAAAAAGAGGGTTTAAAAAGGGGT
TTAATGCTTTAGTAAGCAAACACATAGTTGAGATACACGCTATAAAGCCTTCTGTATTGCAAGGTAGTGC
CTAGCAAAGAATAGTAATTCGTGTTGATCGTGGGGATCTTCACGCCTAATTCCATGCCATGTTGCACGCT
ATGATCAGCGCCTCTTCTCTTATTTCTGGCGAGATTGGTCCTTAAGCCCAGATTGAATAAGAATTGGAAG
TTAGAGGTGTTGATTTTAGCCTTATAGTAATTGTTCACATTCGCTAAATTCACATACTGAGAATTAAGCC
ATGAAGTCCCTGCTAGTTGGATACCGCCAAACGCGCCAAAAGAAATTTTATTGTGTTTAGTGGCTTTATC
GTTGATGAAATTCACTAACAAATCGCTCCCCACGCCATAAGTCCAAACATCAGAATCGGAGTTGAAAAAT
TGGGATTTATTATAGGTGTGGTTGTAATCCACAAAGCCGTAGTATCTCGCGCCCCATCGTTTGTTTTTCC
CAAAGAATTGCTTATAGCCCACTTGAAAGCCGATCCCATTCATCGCGCCGTTATTGGTGGTAGAAGCAGC
GATCAGCCCGGCGCGTCTGAAAGGGTTACTGCCGAGCTCTTGGCTCCTGGATTGCACTTGAGAATGGATG
TTGGAGTCAATGTAGTAGTTATCCTGTATGCCTTGCGGGCTATTAGGGTTAGTCTTTTTGCTCACCACAT
TTTGTAAAGATTGCGCATCAGGCAAGCTTGAAATGGCCGCTGTGATGCTGTCATAGTGTTCGCCTAGCTT
TTTGTATTGGCCGCTGAAGTTCGCTAAAGTGTAGGCGAGATTTCGCGCGTTATGGATTCGCTCCGCTTGG
TCGCCAAAATGAGCGATGCTGTCTTTTAGACTCGTTAAGGTCTCTCCCACATACGCGCAACCGGCTCCCC
AAGTGTTAGAAGTAACCGTGCCAGATGGCGTGCCACGGAGATTGCCATCGCTACCCTTTTCATGGCACAC
CCCTAAAGAGTCTTTTACGAACGCTGCAGGGATTCTTTCAAAGTCTTTCACCACTGCTTGGGCGCGGTTT
AAAATCTCCGCTTGCGCTTTGGCGTTAGCGAACATGCTTTGGGCAAAGTTGGCGTCTTTATAGGGGTTGA
ATGTCTTCCCGGTGTCTAGGTTGTGCTGGTTTTGCGCGTTTGCAGCAACGATCTTGGATTGCTCTACGGC
TATTGCAGCGTTTTTGATCATGTCTTGAATCGCGCTGATTTCATTTTTAAAAATCCCGCATGCGCTCCCA
TCGCCTTTCAAATATATTCCTTCCCATAAACTACCACTACTCGCACCACCTGCACCACCATTATTGATCC
ATGGGCATGCGCTATTAAGGGTAGTTATAATGGTGCTAGCTTGTTCTAAAAGAACTTGAGCGTTATTTTT
TGTAACAATTTCTTCTCCATTATTATTGTTATTATTGTCCCCATTTTTTTTGTTGATTGTGAATTTGAGT
TCTGTGTTGGTGTCGCTTAAGGCAGGAATATCTTGCCCGCTTGTTCCAAAAGCCTTTTGGATGATCTGAT
AAGCTTTATTGATTTTCGCGTAATTTTCAGTGGATAAAATGCTGTATGGTCCTGGTTCATAATTAGTAGT
GCCACAAGTAATGGTAGTCCCTCCCCATTGATTTGTTGGTGTGTTTTCAAAGGTTTGAACGCCCCCATTT
TTGCTGCTGTCTTTGCCAGGGCCACAAGGGCTGATCGCATAGCTCATGACTTGCCACAACCCCGCTGCCG
CATTCAAGGCTAAAAGCACCGCTTGATACGCCGGGGAATTCTTTTTATCATTGATTAAATTCTTCGCGCT
CGCATTCAAATTAGTCCTTGCGTTATTGATAGCGTTGGGGTCGGAGGACTGCCTGATGAGAGTGTTTAGG
GCGCTGTAACTCGTTAAAAGATGGTTCAATCTTTCATAACTATCTGAAAGATCTTGAATGCCTTTAGTGT
TTTTCACCATTTGAGCGGATTCACCGATTTGATAACCCGCGCTCACAAAAAAGCCGTTGTCTTCAGCACT
TAAAGTGGAAACTAAAAGCGAACCTAAGGTTAATGACAGAAATTTTTTCTTCATGTTTTCTCCTTTTATG
AAATGAATGGATTTTGTCAGTAGATCTTGCGGAAATGTATCTTTAAGTAATTCTATATCGCAAGCTTTCG
TTAATATAGTATAAATTAATGCGATTTTGATATTAATTAGGCGTTTTTGCCCTTTCAAAAAAAAAAAAAG
GTTTTTGTAGCGTTTCTAAACAAATATTAAACCAATAAAGGTCATTTTAAAAGAAATGAGGTTGTTTGAA
TAGGGGTAACTATAAAAAAAGGGGGTTTTTTAACTTTGATTTTTTGAGATTTGTTATAAAAAAGGATTTT
TCTTTAGATTTGTTGTAAATTTTGTTATAAAAAGGATTTTTTTAAGGAGATAGAAAGGTTTTGCAATCAT
TCCCCCCAAACACTCAAGGGTTCTTTAAAAAAGCGGTGGTTTCAATGAAACGCTAATTTCTAAGAGCGTT
CCCTAAACTTAAAACGCTCAAGGGTTCTTTAAAAAAGTGGGGTTGTCCTTGAGTGTTGGGGCGTTTGCAT
GCGGTTATTTAAAAATTACCGCTTGCTTGGTGCGAGATCCTTGCTCTTTTAAAAAGGCTTTGAGCGTTTC
TTAAAACTATCACCAACGCTTTATTAAAACAAAGCCTAGCTTAAGATTAATCCCCCACATAGACTTGTCT
TGGGCGCGTGATCCTAGCTTGCGGGCTTTTGACATGCTCTAATAATTGAGCGCACCAGCCCACGGTTCTG
CCAATGACAAACACCGGCGTGAAAAAACGCACCGGGATTTTTAAAGCCCTTAAAATGGTGCCGGAGTAAA
AATCCACATTAGGGTAGAGATTCCTTTCAATGAAATACTCGTCTTTTAGCGCGATTTCTTCCACTTTGGC
GGCGATTTCGCTCAAGCGTTCGTCCATTTTAACGCCTTTTTGGTGCAGTTCGTCTTTCAAGCCTTTTAAG
ATTTTAGCGCGCGGATCGTAGCTTTTATACACCCTATGCCCAAAGCCCATGAGTTTAAAATTGTCGTTTT
TGTCTTTCACGCGTGCGATGTATTTATCCACATTTTTCACATCGCCGATTTCTTCTAATTGTAAAAGCAC
TTTTTCATTCGCTCCGCCATGCAAATGCCCCCACAAAGCGCTAATGCCAGCGCTTATAGCTGCATAAGGA
TGCACGCCGGTGCTAGCGACATTCCTTACCGTGGTAGAAGAGGCGTTTTGGCTGTGATCAGCGTGTAAGG
TTAGGATTTTATCAAAGGCTTCTATTTCTAGGGGTGTGATTTCTACTTCGCCTTGAGTGGTGTGTTTCAA
GCGGCTGTAAGGATACCCTCTCAGCATGAAAAGGATATTTTCCACATAAGAGCGCGCGATATCCGGATAA
ATAATAGGTGCTCCCACTTCATTACGATAGCAAATAGCCGCAAGCGTGGGGATCTTAGCGACAATCCTTC
TGGCCATCGTTTGGTAATCTTCTTCAGTGTGCATGTTTTGGTGCGTGGAATAAAGGGTGGATAAAATAGA
CACACCGCTAGAGAGCTTCGCCATAGGGTGGGCGTTACTAGGGAAAGCTGAAAACATGTTTAACAAGCTC
TCATGTATAAAACTTCTGTGGCGCAATTCCAATTCAAATTCCAAGCTTTCATCTTGATTTTTGGGTAATT
CCCCTGTGAGGAGCAATTTGCACACATCTACATATTTGTATTTGGCGACTAAATCTTCTATTCTATGCCC
TCTGTAATACAATTCGCCTTTTTTGCCATTGACATAGCTGATCTTAGATTGGCACCCGGCAGTGGAAGAA
TACCCTGGATCGTAAGAAAAAAACCCGGTCGTTTCAAAAAGCTTGGAAAAATCCACCGCTTTAGGCCCAC
GAGTGCTTTCAATCGTTTCAAATTCATAGCGTTCATTATTTTCATTATTGATTAAAGTAACAGACATTTG
ACTTCCTTAAGTTTTTAGGATGATAGCACTCCATTATAAGCCAAAAAATTAAATGGTTTCTTTTTAAAAA
CATTGCGTTTTTTCAAGTTATTTCCAACCGCTACTTTTAAACACGCATTCAAAAAAGATTTTTAGGGGTT
ATATAGTATTTTTGCGCTAGTATAGTTACTTCAATTTTATAAAAAGGACAAGAGATGGCTTACAACCCTA
AAATTTTACAAAAGCCTAAAGAGGGCGAAGAAATTACGATTAAAGACAACAAATTGCATGTGCCAAACCA
CCCCATTATCCCTTTCATTGAGGGCGATGGCATTGGATCAGATATTACCCCTGCGATGATTAAGGTCGTG
GATAGCGCGGTTCAAAAGGCTTATAAGGGCGAGAAAAAAATCGCATGGTATGAGGTGTTTGTGGGCGAAA
AATGCTATCAAAAGTTTAAAGATTACAAGGAATTAAGCCCAGAAGAGCAATGGCTGTTACCGGACACTAT
TGAAGCGATCAACCATTATAAAGTTTCTATTAAAGGGCCTTTGACCACGCCTATTGGTGAGGGGTTTAGA
TCTTTGAATGTAGCGTTACGCCAAAAAATGGATCTGTATGTGTGCTTGAGGCCGGTTCGGTGGTATGGGA
GTCCGAGTCCGGTTAAAGAACCACAAAAAGTGGATATGGTGATTTTTAGAGAAAATTCTGAAGACATTTA
TGCGGGCATTGAATGGCAAGAAGGCAGCGTGGAAGCGAAAAAACTCATCCATTTTTTACAAAATGAATTA
AAGGTTAAAAAAATCCGCTTCCCTGAAAGTAGCGGCATAGGGGTAAAACCCATTAGTAAAGAAGGCACAG
AGAGGCTAGTGAGAAAAGCGATTGAATACGCTATTGATAACGACAAGCCAAGCGTAACTTTTGTGCATAA
AGGTAACATCATGAAATACACCGAAGGGGCGTTCATGAAATGGGGCTATGCGCTCGCTCAAAAAGAATTT
AACGCTCAAGTCATTGATAAAGGCCCATGGTGTTCTTTGAAAAACCCTAAAACCGGTAAAGAAATCATCA
TTAAAGACATGATCGCTGACGCGTTCTTGCAACAAATCCTCTTACGCCCTAGCGAATACAGCGTCATTGC
GACCATGAATTTGAATGGGGATTATATCTCTGATGCGTTAGCGGCGATGGTGGGGGGTATTGGTATCGCT
CCTGGGGCTAATCTTAACGACACAGTGGGCATGTTTGAAGCCACCCATGGCACCGCTCCTAAATACGCCG
GGCTGGATAAAGTCAATCCGGGGTCTATTATTTTGAGTGCGGAAATGATGTTAAGGCATATGGGCTGGGT
GGAAGCGGCTGATTTGATTGTCTCTGCTATGGAAAAAGCGATTAAGAGCAAGAAAGTCACTTATGATTTC
GCTCGTTTGATGGATGGGGCTAAAGAAGTCAAATGCTCTGAATTCGCTAGCGTGATGATTGAAAACATGT
GAAAGAGCGTTTTTTAAGCTCTGGTGTTTGAATGCAATTATAGGCTAATACTATCATTAAGGAATAAAGT
TGATAAAATTTGTGCGTAATGTGGTTTTATTCATTTTAACAGCGATCTTTTTAGCACTCATGCTTTTGGT
GAGCTATTGCATGCCCCATTATAGTGCGGCTGTCATTAGTGGGGTGGAAGTCAAAAGAATGAATGAAAAT
GAAAACACGCCCAATAATAAGGAAGTAAAAACCCTCGCTAGAGATGTCTATTTTGTGCAAACTTACGACC
CTAAGGATCAAAAAAGCGTAACCGTTTATCGTAACGAAGACACGCGCTTTGGCTTCCCTTTTTATTTTAA
GTTTAATTCAGCTGATATTTCAGCTCTCGCTCAAAGTTTAGTCAACCAGCAAGTGGAGGTGCAATACTAT
GGCTGGCGGATCAATTTGTTTAACATGTTCCCTAATGTGATTTTTTTAAAGCCCTTAAAAGAGAGTGCTG
ACATTTCAAAACCCATTTTTAGCTGGATTTTATACGCCTTGCTGTTAGGGGGCTTTTTTATCAGCGTGCG
TTCTGTTTGCACTTTATTTAAGGGCAAAGCTCATTAATTCTTTCAGGCTTTGTTGGAAAATCACAATGGG
GTTATTGGAGCGTGTATTAAAAAGCTCAATATAGGGCAAACTGATGCTGTGAAAAGCGGTGTTATTTTCC
CTCAAATTGATAGCGATTTTATAGTCTAGTTGGTGGGATTTCAATAAAAAGTCATTCAGCAAACAATCAT
TAATCAAGCCCAAATTATCATGGCTAATCAAAAGCATTTTGGCTTTTAATTTTAGGGCCAAATCTAGCAT
GTTTTCTTCTAAAGTGATAGGCACGCATAGCCCCCCAGCCCCTTCAACGATGACTAAATCGTAAGTCTTG
GTGAAATTTTGGAGGCGTTGGGTTAAATGATTGGTGTCAATGGGGGCGTTTGGATCTTCTTCTTGTTGGG
CGATGAGGGGGGCTGAAGCTTTATGATAACGATAGAATGAAATGTCTTTTAAGGTTAAAGAGCGATCTAA
AAGGCGGTTATCCTGTAAGAATAGGTGTGCATCGCTAAAGTGGTTGGTTGTGTCATTAACGCCCGTTTCA
ATGGGCTTTAATAAAATCGTTTTAACGCCACAAGCGTTGCAATATTGGGCTAATAGCCTAGCGCATGTGG
TTTTTCCGGCATTGGTGTTAGTCGCGCTGATAAAGAGCATGGTTTAACCCTTAAATTTATAGTCATTACC
CCTAAACTGATAAGCCCCATCAAAGATTTGAGCGGTCAATACATTTTTGATTTGTGGTAACTTCACATTT
TTAAGTGCTTCTCTTGGGACTTCAATGACTAGTCTCTCAAACGCTTGGTCATTTAAAGGGTTATCAATAT
CAAAAACGAAACTTAAGATATTGTGGAGCGAGTTATAGGTAACCTTGTCAATTAACGCATAATTAAGTCT
AACGCCCTCTGCTTGCTCTATGGCGGTAACGATACTTTTAGATAGTCTAGGACTAATATTATCAAGTTGT
GTCGCTAAATCTGTCGGCGAAATAAAGCAATAACCCGCATCGGTGTCTATGGTGTTAGCAAGCACTTTAG
CAATCAATGTCCTACTCACTTTTTTACCTTGTCTTAAAGCCTTAACAAGGTTATTGACTTTAATGTTTCG
TTTCATACCTTGTTTGAAATCATCGCTTACCGCACATTTTCGTGCTTCTATGCGTTTAATCGCTTGTTCT
TGTCTTTCTATCATTGCGTCCAAAAAGAACTCTTTAGGGTGTCCATACCCACGAGTGATTTTCTGTAATG
CTTTAATATTGCTTCTAATGTCCTCGCCAATAGTCTCTATACCCAATTTAGAGTAATCATAGGGCATACA
AGTCGCTTTTAATTCTGTCTTAACGACTTTATTGAGAGCGAGTTTATTAAGACCGATACCCTCTTTATTC
CTAGAAAGAAAAGTATAAACGCTGTCATTTATGCGTGTGAGAGCTTGTGGTAAGTCGCTAGGAACTGAAA
ATTTAATCCCTGTGAATTTAGCCCATACCTTACCAAAACTATTAGGGCTAGAGCTTATCAAATCTATCCT
ATAAGTCTTATTCTTATTAGCAAGCATTTGTCCGCCATAGCAAATCGCTGCTTGTCTGAATTGTTTTCCC
CATATCAATAAGTGGTTTTTCAAATCAAATGTGCTACTAGGTTCGTTTTGAAATACAAAAAAGCTAACCT
CTTTGTCTGGTAAAATATTGTCTTTAGGGTTGTCTTTCCAATATCCTAACACTTCAATATAACCAATGAA
GTCCCTATCAATATTCAATATGTCTTTTAGCTGTTGTGTCCTTGCCATATTTTCTTTTCTAGTGTAGCGA
TACCTCTCAACAAATTTATCACTAGACATAAGGTCTCTCATTGTGGAGTTTCTGTTTTTAAAGAATTTAT
CTACATAACCCCTACCCAATTTGTTATAGAGTGTCGCATAAATGTCCTCAATCATGTCTTTGTAATTTTT
AAATTTTGTGGTTTCTTTACCATTTTCAGGTTGTGGGTGAAAGAACTCATCAACTTTAATAGGGTCGTAT
GGGTCTAAATCCACAGATTGACTTAACCAATATTGAGCTATTATGTCCGCATTTTTAGGGTCTGCTCCGC
TCTTATAAGCATAGATTAGAGCGTTTTGTTCTTTTTCGGTAAAGTCTTTATAAAAAGCGTCTTTAAAAGG
TCTAAATGCAGAGATAGTCCCAAAAGGTAGTCCGCTCGCAATCTTTTTATAAATACTGATAAGATTAGAG
CTTTCAATTGTAGAGCCTTTAATAGTCTTGTGGCTCATATCATATTTAAGTCGTGAGATTTCATCGCCAA
CAGCATCTAAAAACTTGCTTAAGGGCATCGCCTTACCAAGCACCCTAACGCTAGGTTTATTTTGTCTAGC
TAATTTCTTGTCCGCTAACGCTTTATCAATAGATGCTGTCAAAGAAGTGTTTCTTTTAGGTTCATCATCA
ACAAATTCTAAAAAATCGTAATTCAATAACATTATCGTGTCCTTTTCTTTAAGCGAGATTGTAGCGCTTT
ATCTTTGAGCTTTCAGCGGGTCATTAGGGTTTATTTGGTATAATATCAAAACTTCATTTAAGGTTGGTTC
TTATGAATATTTTATTTGGGATTAGCGACACGCAAGAATGTTATAACGCTATTAAATTCGCTGTCAAATT
AGCCCATTCGCTTAAAGAGGTCCGTTTCACTCTATTGCATGTGAGCATGGAAGTGTTTATTTATAGCGAA
AGCGGGATGATGGATTATGGCCAAACAGAAGCCTTAGAAGAAGAAAAGGCTAAGGCTTTGTTAAAGCAAT
TTGAAGACGCTTTCAAAAAAGAAAATATAGAGTGCGAGAGCGTTTTAAAAAGCGGTGATTTGATTGATGT
GGTCTTGGATATGGCTAAGGATTATGATTTGTTATTGATCGGGGCGAGCGAGTCTAATTTGTTGTATCGT
TTGTTCATTTCGCACCAAAATAGCCTTGTTGAACAATCCAGTATCCCTGTTGTGATCGCTAAGTAGCATG
AAAATGCATCAAATACCCACCCCCACCATGTCGCAAGTGATCATGCTTAATGACTCCATTACGACAGCGG
AATTTATGGTTTCTGCTTTAAGGGATTTTTTTGACAAGCCTTTAGAAGAAGCTCAAAAACTCATGCTAAG
CATCCATCGTGATGGCGATGGGGTTTGTGGCGTTTATCCTTATGAAATCGCCATATATAAGGCGGTATGC
GTGAGGGACAAAGCCAGAGCGTTAAGATTCCCTTTAAGATTAATGGTGCAAGAGGTAAAATAATGGACAA
ATTCAATAAAGATTTGAATGAAGTTTTATCTCATGCTTTAGATTTAGCCCTAGATTTTAACCATGTCCTT
TGCACCACAGAGCATGTGCTGTTAGCCGTTTTAGAGCATGGGATTGGAATAAGGATTTTTAATGCTTTAG
AAGAAGATAACTACCATAAAATGGAGCAAATCCTTAAAGACTACTTGCAACAATATATTCCTTTAAAAAA
CGATCCAACCAAAGTACCAGACAGGAGTCCCGTATTAGCAAGAGTATTTAAAAAAATGTATGCGAGTTAC
TTGGATAGCGTGGGCGTGGAAGAATTGCTTATTTTCATTTTAGAATACGATGATTGTTACGCTTCAAAAC
TCCTGGATAGTTTTGGCATCACTCGTTCGTATTTCAAGTCCGCTTTATTGGATTTTGATAACCCTAATGA
TATTAATGATAATGACATTAATAATGAAGAAGCGCCCAAAAACACTCCCCTAAAAAAATACGCTAAAAAT
TTGAGCGCTTTAGCCCAAAATAACGCTTTAGATCCAGTCATTGGCAGAGAAGAAGAGATTTTAAGAGTGA
TAGAAATTTTAGGGCGCAGAAAAAAGAATAACCCGCTTTTAATTGGCGAAGCGGGCGTAGGGAAAACATC
CATCGCTGAAGCTTTGGCTTTAAAAATCGCTCAAAAAGAAGTGCCGGAGTTTTTGCAAGAATATGAAGTC
TATTCTTTGGATTTGGCTTTAATGGTGGCTGGGGCAAAATACAGAGGGGATTTTGAAAAACGCTTGAAAA
AAACGCTCAAAGAAATCCAACAAAACGGCCGCATCATTTTATTCATTGATGAAATCCACACCCTTTTAGG
TGCAGGGAGCAGTAACGCTGGGAGCTTGGATGCGGCGAACATATTAAAACCGGTTTTAACGGATGGGGGC
TTGAAATGTTTAGGAGCGACCACTTTTGAAGAATACCGCAGCGTGTTTGAAAAAGACAAGGCTTTTAACA
GGCGTTTTTCAGTCATAAAAGTTGAAGAGCCTTCTAAAGAGGCGTGTTACTTGATTTTAAAAAAGATCGC
TCCCCTTTATGAAGAACACCACCAGGTGCGTTATAATGAAAGCGTGTTTAAGGCATGCGTGGATTTGACG
AGTTATTACATGCATGATAAATTCTTGCCGGATAAAGCGATTGAATTGCTAGATGAGGTGGGATCAAGGA
AAAAGATCAACCCTAAAAAAGGCAAAAAAATCAGCGTTGATGACGTGCAAGAAACGCTCGCTCTAAAGCT
TAAAATCCCTAAAATGCGTTTAAACAGCGATAAAAAAGCCCTTTTAAGGAATTTGGAAAAATCGTTAAAA
AATAAGATTTTTGCCCAAACAGAAGCGATCAACCTTGTCAGCAATGCGATCAAAATCCAGCATTGCGGGC
TTTCTGCAAAAAATAAGCCTGTGGGGAGCTTTTTATTCGTGGGGCCTAGTGGGGTGGGGAAAACAGAATT
GGCTAAAGAATTGGCCTTGAATTTGAATTTGCATTTTGAACGCTTTGACATGAGCGAATACAAAGAAGCC
CATAGCGTGGCAAAGCTCATCGGTAGCCCTAGCGGTTATGTGGGGTTTGAGCAAGGGGGGTTATTGGTGA
ATGCGATTAAAAAGCACCCGCATTGTTTGCTGCTTTTAGATGAGATAGAAAAAGCCCACCCTAATGTGTA
TGATTTGTTGTTGCAGGTGATGGATAACGCCACTTTGAGCGATAATTTAGGCAACAAGGCGAGTTTTAAG
CATGTGATTTTGATTATGACTTCAAATGTGGGGAGTAAGGATAAGGACACGCTAGGGTTTTTTAGCGCTA
AAAACACCAAGTATGATAAAGCCGTTAAAGAGCTTTTGACCCCTGAATTACGCTCCAGGATTGATGCGAT
CGTGCCGTTTAACGCGCTCAGTTTGGAGGATTTTGAACGCATTGTCTTTGTGGAATTAGACAAATTAAAA
GCCCTAACGCTAGAGCAAGACATAACCTTAAAATTCCATAAAGAAGTTGTGAAATTTATTGCGCAAAAAA
GCTACCAAACGACTTTAGGAGCGAGAGAAATTAAAAAAATCATTCATAATGAAATCAAAACTAAATTAAG
CGATATACTGCTCTTGCAATCGCTTAAAAAACCTTGTAAGATTGCTTGCTTGCTAGAAAAAAACCAATTG
GTTTTAAAAGAAATCAAGTGCACGCAAAAGGTGAAAGAAAATGACTTTTGAAATGCTTTATAGTAAAATC
CATAGGGCTACTATCACAGACGCTAACCTCAATTATGTAGGCTCGATCACCATAGATGAGGATTTAGCCA
AGTTCGCTAAGCTCAGAGAGGGCATGAAAGTAGAAATCGTGGATGTCAATAACGGCGAACGCTTCAGCAC
CTATGTGATTTTAGGGAAAAAAAGGGGCGAAATTTGCGTCAATGGCGCAGCAGCCAGAAAGGTGGCCATA
GGCGATGTGGTGATCATCTTAGCTTATGCGAGCATGAATGAAGATGAAATCAATACGCATAAGCCAAACA
TCGTGCTAGTGGATGAAAAGAATGAAATTTTAGAAAAGGGTTAGAGATGGATTTTAGTCAATTGGGCGGG
CTAAGCGGGTTATTAGACGGCATGAAAAAAGAGTTTTCCCAACTAGAAGAAAAAAATAAAGACACGATCC
ACACTTCCAAAAGCGGTGGGGGAATGGTGAGCGTGAGTTTTAATGGGTTGGGGGAGTTAGTGGATTTGCA
AATTGATGACAGCCTGTTGGAAGATAAAGAAGCGATGCAAATCTATTTGATGAGCGCTTTGAATGACGGG
TATAAAGCCGTAGAAGAAAACCGAAAAAATTTAGCCTTTAACATGTTAGGGAATTTTGCTAAATTGTGAT
GTTTCACAAAGCCTTTATCGTTCTATGGTTTTTTTTGAATGGCTTAGGGGCTTATGATTTCAAGCATTGT
CAGGCGTTTTTTAAAAAAGCGAGCCTTCAAAAAGGGGGCGTGGCTTTAAAAGAATTGCCTAAGGGCGTGT
ATTTATATTATTCCAAAACCTACCCCAAACACGCCAAAGTCATCAAATCCGATCCCTTTGTAGGGTTGTA
TTTGTTGCAAAGCGTGCCGAGCGAGTATTTTTATACCTTAAGGGATTTGGACAAAGACGCCCTTATAAGA
CCAATGGCTAGCATAGGGGATAAAGAAGCCCTAGAAGCACAATTATTAGTGGGGCAAAAAGGCTATGATC
GCTACGCTCAAATTTCGCAAAAGACTCAAAAAAATGGCGTTATCAGCAATATTTGCTATCAAATGCTAGG
GCTAGGGGTAGGGGGGAATGGCTTTATAGAAACGAAATTTATCAAGCGCTTTTTAAACCAACAAGAGCCT
TATTATGGGGATATTGGGGTGCGTTTAGAAGAACATCATAAGCGTTTAGTGGTAGCACAATTTGATCCCT
TTTTCCCTAAAAACCCTTTTTTAAAAAACGATGAAATCCTAGCGATCAATGATTACAAGATCCACTCGTT
AGCGGAGTTTGAATGGGTGGTGAGCAATCTTAAATACCAAAGCCTTGCCAAAGTGAGAATCAAACGAAAC
CACAAAATCAAAGAAGTAACGCTCAAAGTCAATAAGCGTTATGGGGGGTTTTTACTCAAAGACACTTTTT
TAGAGCGCTATGGCATCGCTTTAGACGAGCGTTTTATCATCACTAAAATAGGCGCTCATTTGCCCAAAGG
CCTAGATTTTTTAAAGCTTGGGGATAGGATTTTATGGGTGAATTCTAAAAGCGTTTCGTTCAACCCGAAG
GCTTTAAGAGAAGCGTTAAGCACGCCTAAAATTGAATTATTAGTCTGGCGTAAAGGCTTTGAATTTTACA
TTAAAGTCCGTTGAAGTATTGATGAAACATGACGCTTATGAGATTATCCTTTCTTGGTTTATCACGCCTC
TCACGGCGATTTTAGGGCGTTTCGCTGAATTTTTTCTCTACACCTTGCATGCGCAATTGGTGTTTAATAG
CGTGGTCGCTTTGGCGTTCATGCTCTTTGCTTATAGGAGTTTGAAGGAACAGAACTTCTTCAGCGCCAGC
GTGCTAACAGAAGCGTTATTGTTTGTGGGGTTTTTTGCGCTTTTTAACTACGCTTTAAAAAATCCCATGC
ATTTTTATGAATTTTTCCAAAACGCTATTTTTATTGCGCCTAACATGATCACTCAAAGCCTCTCTCAAAG
CTTGAGTAACTTTTCTAACCACGCACTTTCTTTAGATTTTATCTTTAATCATGGTTTTTATGCCCTTAGC
TTCATCAGCGATTTGAGCCATAATGAAATGTCTGTGTGGCTTTTTTTAAGTATTTTGCAAGGGCTTTTTT
TGAGCGTGCTGTTTGCGATCATCATTTTAGTGTATTTAGAAGTGCATGTGTGGTGCTCTTTAGGGGCGCT
GTTTTTAGCGTTTGGGTTTTTTAAAACCTGGAGGAGCGTTGTGTTTATATGCCTAAAAAAATGCTTCGCT
CTTGGGTTTTACAAGCCTTTTTTGTTGTTGGTGGGGTTTTTGAATGTTTCAGTTACTAAGGCGTTAATGG
ATGCTAGCATGCAAGAAAAACAAGACTTAAGCCTTTTATTAGTGGTAGCGTTATTTTTGTGTTGCGTTTT
TATCATAGGCGTGCCTTTTTTCATCAACGCTTTGTTTAGGGTGCAAAACAGCCTTAAAGAAACTTACAAA
CTCGCCACCAATTTGAGCGCCAACCTCAGCCAAAACGCCCTTAGTTCCTTACAATATATCACGACCTCGC
CCGCTCCCTCTAGCGTTTCTCCTTCTACAAGCGGAAGCGTTTCTAAAGAAAAAGAAACGCATTCCCCCAC
ATTTAAGGTAGAAACCACTCAATTAGATGTAAAAATCCCAAATTTCAAGCAAAAAAAGGTTAAAAAGGAT
ACAATAAATACAAAAAATGAAATTTAAATAAATAGGAATTTAATGAGAATTTTTTTTGTTATCATGGGAC
TTGTGTTTTTTGGTTGCACCAGTAAGGTGCATGAGATGAAAAAAAGCCCTTGCACCTTGTATGAAAACAG
GTTAAATCTCGCATGAGAGAAAAGCCTTTCAACAGCGAGCAGTTGATTTATTTAGAAGAGCTTTTAAGCC
ACCAAGAAAAGCATTTAGAAAACAAGCTTTCTGGTTTTTCGGTGAATGATTTGGACATGCAAAGCGTGTT
TCGGTTGGAAAGGAACCGCTTGAAAATCGCTTATAAACTCTTAGGCTTGATGAGTTTTATCGCTCTTGTT
TTAGCGATCGTGTTAATCAGTGTTCTACCCTTACAAAAAACCGAACACCATTTCGTGGATTTTTTAAACC
AAGACAAGCATTACGCCATTATCCAAAGAGCGGATAAAAGCATTTCCAGTAATGAAGCGTTGGCTCGTTC
GCTCATTGGGGCGTATGTGTTAAACCGAGAGAGCATTAACCGCATTGACGATAAATCGCGCTATGAATTG
GTGCGCTTGCAAAGCAGTTCTAAAGTGTGGCAACGCTTTGAAGATTTGATTAAAACGCAAAACAGCATCT
ATGCGCAAAGCCATTTAGAAAGAGAGGTCCATATCGTCAATATTGCGATCTATCAGCAAGACAATAACCC
CATTGCGAGCGTCTCTATTGCGGCTAAACTCATGAACGAAAACAAGCTGGTGTATGAAAAGCGTTATAAA
ATCGTATTGAGCTATTTGTTTGACACCCCGGATTTTGATTACGCTTCCATGCCTAAAAACCCTACCGGCT
TTAAAATCACCCGCTACAGCATCACTGAAATCGCGCCGACTAACAGGGGCGATTGATGCGTAAGATTTTA
TATGCCCTCATGGGCTTTTTGTTGGCTTTTAGTGCTTTAAAAGCCGATGATTTTTTAGAAGAAGCGAACG
AAACAGCCCCGGCGCATTTAAACCACCCCATGCAGGATTTAAACGCCATTCAAGGGAGCTTTTTTGATAA
AAACCGCTCAAAAATGTCCAACACTTTGAACATTGATTACTTTCAAGGGCAAACCTATAAAATCCGCTTG
CGTTATGCGATGGCGACCTTATTGTTTTTTTCAAAACCCATTAGCGATTTTGTTTTAGGGGATAAGGTGG
GTTTTGATGCGAAAATCTTAGAAAGTAACGATCGCATTTTGCTCATCAAACCCCTACAAATTGGCGTGGA
TTCTAATATCAGCGTGATTGATAGTGAAGGTAAGATTTTTTCTTTCTATGTGTTTTCTACCACTTTCACC
AGCTCCAAACACCCTAATTTACAGGTTTTCATAGAAGATAAAAACTATTATTCTAACGCTTTTTTGAAGC
CGCAAAATAAAGAAAATGTCCTTGAAAATACCCTTGAAAATGCCCCCACAAACAACAAACCCTTAAAAGA
AGAAAAAGAAGAAACCAAAGAAAAAGAAGAAGAGACTATAACTATTGGCGATAACACTAATGCGATGAAA
ATTATTAAAAAAGACATTCAAAAAGGTTATAAGGCTTTAAAAAGCTCTCAAAGGAAATGGTATTGTTTAG
GGATTTGTTCTAAAAAATCCAAACTCTCTTTGATGCCTAAAGAAATCTTTAACGACAAGCAATTCACTTA
TTTCAAATTTGACAAAAGATTAGCGCTCTCTAAATTCCCGGTGATTTATAAGGTCGTTGATGGCTATGAT
AACCCGGTGAATACAAGGATTGTAGGCGATTACATTATCGCTGAAGACGTTTCGGCTAAATGGACTTTAA
GGCTGGGTAAGGACTATTTGTGCATCCGTTTTGTCAAAAAGGCTAAAGATGAATAAGTGGCTTAAGGGGG
CGATTGTTTTTGTAGGGGGTTTTGCAACGATTACAACCATTTCTTTAGTCTATCATCAAAAGCCAAAAGC
CCCCTTAAATAACCAGCCTAGCCTTTTAAATGACGATGAGGTGAAATACCCCTTACAAGACTACACCTTC
ACTCAAAACCCACAGCCAACTAACACAGAAAGCTCCAAAGACGCTACTATTAAAGCCTTACAAGAACAGC
TCAAAGCCGCTTTAAAAGCCCTAAACTCCAAAGAAATGAACCATTCCAAAGAAGAAACTTTTACCAGTCC
TCCCATAGATTTAAAAACAAACACAACCCCCCCTAAAAAAGATTTTTCTCCAAAGCAATTAGATTTATTA
GCCGCTCGCATCACCCCTTTCAAACAAAGCCCTAAAAATTACGAAGAAAACCTGATTTTTCCTGTGGATA
ACCCTAATGGCATTGATGGTTTCACTAACCTTAAAGAAAAAGACATTGCCACTAATGAAAACAAGCTTTT
ACGCACCATTACAGCCGATAAAATGATACCCGCTTTTTTGATCACGCCCATTTCTAGCCAGATCGCTGGT
AAAGTGATTGCGCAAGTGGAAAGCGATATTTTCGCTCACATGGGCAAGGCTGTTTTAATCCCCAAAGGCT
CTAAAGTCATAGGCTATTACAGCAACAATAACAAAATGGGCGAATACCGCTTGGATATTGTATGGAGTCG
CATCATCACTCCCCATGGCATCAATATCATGCTCACTAACGCTAAAGGGGCGGACATTAAAGGCTATAAC
GGCTTAGTGGGGGAATTGATTGAAAGGAATTTCCAGCGCTATGGCGTGCCGTTACTGCTTTCTACGCTCA
CTAACGGCTTATTGATTGGGATCACTTCGGCTTTAAACAACAGAGGCAATAAAGAAGGAGCCACCAATTT
CTTTGGGGATTATCTTTTATTGCAATTGATGAGGCAAAGTGGCATGGGGATCAATCAAGTGGTCAATCAA
ATTTTAAGAGACAAGAGCAAGATCGCCCCCATTGTGGTGATTAGAGAGGGGAGTAGGGTCTTCATTTCGC
CCAATACTGACATCTTCTTCCCTATACCCAGAGAGAATGAAGTCATCGCTGAGTTTTTGAAGTGACTTAA
AAATGCCCAATTAAAAACGCTATAATAACCCTAAAAAACAAAAGAGAGCCTGACAAGAAAACCCATGAAA
ATTAAAAATATCTTACTGAGTGGGGGGAGCGGCAAGCGCTTATGGCCTTTAAGCCGTAGCCTATACCCTA
AGCAATTTTTAAAGCTTTTTGACCATAAAAGCTTGTTTGAATTGAGTTTTAAAAGAAACGCTTCCTTAGT
AGATGAAACGCTCATTGTGTGCAATGAAAAGCATTATTTTTTAGCCCTAGAAGAAATAGAGAATGAAATT
AAAAACAAAAGCGTGGGTTTTTTATTAGAGAGCTTGAGTAAAAACACCGCTAACGCCATCGCTTTGAGCG
CTTTAATGAGCGATAAAGAAGATTTGCTCATCGTTACGCCAAGCGATCATTTGATTAAAGACTTTCAAGC
GTATGAAAATGCAATAAAAAAAGCGATTAATTTAGCCCAAAAAGGTTTTTTAGTCACTTTTGGCGTAAGT
ATTGACAAGCCTAATACGGAGTTTGGGTATATTGAAAGCCCTAACGCTCTAGATGTCAAGCGATTCATTG
AAAAGCCAAGCCTAGAAAAAGCGATAGAGTTTCAAAAAAGCGGGGGTTTTTATTTCAATAGCGGCATGTT
TGTTTTCCAAGCGGGCGTTTTTTTAGACGAACTAAAAAAGCATGCCCCTACTATTTTAAAGGGGTGTGAA
AGAGCGTTTGAATCGTTAGAAAACACGCATTTTTTTGAACAAAAGATCGCTCGTTTGAGCGAAAAGAGCA
TGCAAGATTTAGAAGACGTGAGTATTGATATAGCCTTAATGCAGCAAAGCCACAAAATCAAAATGGTAGG
ATTAAACGCCAGATGGAGCGATTTAGGGAATTTTAACGCCCTTTTTGAAGAAGCGGCTAACGAGCCTAAA
GAAAATGTCAGCCTGAATCAAACGCCTGTTTTTGCCAAAGAAAGCGCAAATAATTTAGTGTTTTCTCATA
AAGTGAGCGCTCTTTTAGGCGTTGAAAATTTAGCCATTATTGACACTAAAGACGCTCTTTTAATCGCTCA
TAAAGACAAGGCTAACGATTTAAAAGCTTTAGTGAGCGAGGTAGAAATAAACAACCAAGAATTGTTGCAA
ACGCACACTAAAGTGTATCGCCCTTGGGGGAGTTATGAAGTCTTGCATGAGAGCGGGTGTTACAAGGTTA
AGATTTTAGAAGTCAAACCTAACGCAAGGCTTTCTTTACAAAAGCATTTCCACAGGAGCGAACATTGGGT
GGTGATTAGCGGGATGGCGAGCGTGGAGTTGGATCATAAAATGTTTGAATTGCAAGCTAATGAATCCACT
TATATCCCTAAAAACACCTTACACCGCCTGGCTAATTACGGCAAAATCCCTTTAATTATCATAGAAGTTC
AAGTGGGCGAGTATGTCGGTGAAGACGATATTGTAAGAATTGATGATGATTTTAACAGACAAAATCAAAA
CGCCTAATCAAAAAAATTTAATATAAGGAAAAATAATGAAAGAAAAAATCGCTTTAATCACCGGGGTTAC
CGGGCAAGACGGGAGCTATCTGGCTGAATACTTGCTCAATTTAGGTTATGAAGTGCATGGGTTAAAAAGG
CGCTCTTCTAGCATCAACACTTCTAGGATCGATCATCTGTATGAAGATTTGCATAGCGATCATAAAAGGC
GTTTTTTCTTACACTATGGGGATATGACCGATAGCTCTAATCTCATCCATTTAATCGCTACCACTAAGCC
TACAGAAATTTATAATTTAGCCGCTCAAAGCCATGTGAAAGTCTCTTTTGAAACCCCAGAATACACCGCT
AACGCTGATGGTATTGGCACGCTTAGGATTTTAGAGGCCATGCGGATTTTAGGCTTAGAAAAGAAAACGC
GCTTTTATCAAGCCAGCACGAGCGAATTGTATGGCGAAGTCTTAGAAACCCCACAAAATGAAAACACCCC
CTTTAACCCACGAAGCCCCTATGCGGTCGCTAAAATGTATGCCTTTTACATCACCAAAAATTACAGAGAG
ACTTATAGCTTGTTTGCGGTTAATGGCATTCTTTTTAACCATGAGAGCAAAGTAAGGGGCGAAACTTTTG
TCACTCGTAAAATCACACGAGCCGCTAGCGCGATAGCGTATAACTTAACGGATTGCTTGTATTTAGGGAA
TTTAGACGCTAAAAGAGACTGGGGGCATGCCAAAGATTACGTGAAAATGATGCATTTGATGCTCCAAGCG
CCCATCCCCCAAGATTATGTGATCGCTACAGGAAAGACCACGAGCGTGCGCGATTTTGTGAAAATGAGCT
TTGAATTTATCGGTATCAATTTAGAATTTCAAAATACAGGGATTAAAGAAATCGGTTTGATTAAAAGCAT
TGATGAAAAAAGAGCGAACGCTTTAAACTTAAACTTAAGCCATTTAAAAACGGGCCAAATCGTGGTGCGC
ATAGACGAGCGTTATTTCAGGCCTACTGAAGTGGATTTGCTTTTAGGCGATCCCACTAAGGCAGAAAAAG
AGCTAGGCTGGGTTAGGGAATACGATTTAAAAGAGTTGGTTAAGGACATGTTAGAATACGATTTAAAAGA
ATGCCAGAAAAACCTTTACTTGCAAGAGGGGGGTTATATTTTAAGGAATTTTTATGAATGAGATTATTTT
AATCACCGGCGCTTATGGCATGGTGGGGCAGAACACGGCGTTGTATTTTAAAAAAAACAAGCCTGATGTT
ACTTTACTCACCCCTAAAAAGAGCGAATTGTATTTGTTGGATAAGGACAACGTTCAAGCCTATTTGAAAG
AATACAAGCCTACAGGCATTATCCATTGTGCCGGGAGAGTGGGGGGCATTGTCGCTAACATGAACGATCT
TTCAACTTACATGGTTGAAAACCTGCTGATGGGCTTGTACCTCTTTTCTAGCGCTTTAGATTCGGGCGTG
AAAAAAGCCATTAATCTAGCGAGCTCTTGCGCTTATCCTAAATACGCCCCTAACCCCTTAAAAGAGAGCG
ATTTATTGAACGGCTCTTTAGAGCCAACGAATGAAGGCTACGCTTTAGCCAAACTTTCTGTGATGAAGTA
TTGCGAATACGTGAGCGCTGAAAAGGGCGTTTTTTATAAAACCCTAGTGCCTTGCAACCTTTATGGCGAG
TTTGACAAATTTGAAGAAAAGATAGCGCACATGATACCAGGGCTTATCGCTAGGATGCACACCGCTAAAT
TAAAAAATGAAAAAGAGTTTGCGATGTGGGGCGATGGCACGGCCAGAAGAGAGTATCTAAACGCTAAAGA
TTTAGCCAGATTCATTTCTCTAGCTTATGAGAATATCGCTTCAATCCCTAGCGTGATGAATGTCGGCTCT
GGCGTGGATTACAGCATTGAAGAGTATTACGAAAAAGTCGCTCAGGTTTTAGACTATAAGGGCGTGTTTG
TCAAAGATTTATCCAAACCAGTGGGCATGCAGCAAAAGCTTATGGATATTTCCAAACAAAAGGCTTTAAA
ATGGGAATTAGAAATCCCTTTAGAGCAGGGCATCAAAGAAGCTTATGAGTATTATTTGAAACTTTTAGAG
GTTTGAAATAAAATCAAGGCTTTTATAGAGCTATAAAAACGCTTTGCTATTAGGCGTCAGGCTAGCGGTA
GTTGCGATATTGTGATCATTTAGCTTCAAACAAACTTTGATCCATTAAAAGGGGTTTGGTGTGCGGCTTC
GCTCTCAATTTCAAGCGCTTTCAAAAAGCAAGGTGTGTTAGCATTTTAATTTTTCATAAAGAGCTAGGGG
GTGAGGAATGTAAGGGGGCTTTTTTGTTAGGCTAATTACCAACTTCTTTGCATTAAAAACAAACTCGTAT
TTTACAAGAGAGAGTTTTGATTGGCGTGAGATTTATCTTTTAGATGAGCGGGCAATTCTCTCTATTGAAC
TGAATGTCCTAGATTTCTATGCTGTCTGTTTTAGAGGTGATTGTCAGTTGGTTTTTACTTTCCAAAAACC
CAAGTCCCTTTATCAGTCTCTATGCTAACTTCTTTTATATGCTGACACCGAAATAAATAAAATTGATAGC
TATCGCCAAATCCTAGCGTTTTATTGATCTTAAAATAAGGAAATCCATCGTTATCATAATTCCCACGATT
GATTTTTGCACTCAATATAGCGATACTATCAACATTTGAAATGGTGTCTATCCAATAAAGGCTGTTCCTA
AAAGTTACTTCAATATCTATTGGTGGTTTTTCACTACCACTACACTCCACAAAAACACAGCAAACCCAAA
AATGACCGCTAATATCAAGCCCGCTTTTTTATAACCCACCACTAACACCCTCTTATTGCAAGTTTTCTTT
CAAATGCCTTGAGTATAGTAGACTTAGAATTAGCTTAGGTGATCTCTAAAAATTTTAGAGAGCAAAGGCG
GTAGGGTTTTAAAAAGCGCTTTAGCTTTAACAAATCCTAGGCAATAATTCGCCCTCTGGCATCTCTAAAA
TCCTTTCAAAACCCCATGCGTTCTTTAAAACCACGCTAGGATAGGGGTTTTCAAACACTTTGCCGATCAC
GCAAGCGTTTTTCGCTTTCTCATTACTTTTTAAAATTTCTAAGGCTTTTGGGGCGTCTTTTTGATTGAGC
GCTAACACAAACACCCCCTCATTAGCCAGCGCGTAGGGTTCTAGCCCTAAAATCTCGCAAATCCCTTTCG
TTTCTTCTTTTAAGGGGATTTTTTCTTCTTCTATAACGATTTTCACTCTAGAGCTGTTCGCCCATTCGTT
CAGCACGCTCGCTAACCCGCCCCTAGTCGCATCTCTTAAAGCATCAATTTTGAGATCGCTTAAAAATAGG
GGTTTCAATAAGGGATAGAGCAGTTGGCAATCGCTTTCTAGATTCGTTTTAAGCTTGATTTCATGACGCA
TCGCAAACAGGCTTGCCCCATGATTGGCGATAGTGTCGCTTAGGATAATGGCTTGCCCTTGTTGTAAATG
GTGCGAAGAAATCCCTGGCTTGATGATTTTACCTATACAGGTTGTGTTGATAAAAAGCTTATCCACGCTC
CCCTTTGGCACGACTTTAGTGTCTAGGGAAAGGAGTTTTAAGTTGGCTTTAAACAATTCTTTTTGTATGG
ATTGTAAGATTTGCTTTAAAAGAGGGATTTCTAAGCCTTCTTCTAAAATAAAACCCATATTCAAATACAA
AGGTTCGCCCCCTTGCACGCTCACATCATTCGCGCTCCCGCAAACGCAAAGCTTGCCTATATCGCCCCCA
TTAAAAATTAAGGGCGTGATGACAAAACTATCCGTGCTCACGCAATATTCCCCACTAGCTTTAAATGTAG
GAGCGTCTTCATCAAACGCAATAATGAATTCTTTTAAATAGGGCATAAAGACTCGCTCAATTAAAGCGTT
TGTTTCTTTCCCTCCGTTCCCGCATGCTAGAGTTACGCTATCCATTTTTATCCTTTTTTGATGATTGTAG
GGTTGAAATACGCCATTAAGGCTTGACCGACAGGGATACTGCTATCATTAGGGGGGAAATGCTTGTGGAA
AAAATACTGCCTTTGAAGCTTTTTCAATCGTTTGGCTAATTGTTCGCACAACAATTGGTTGCAAAACACG
CCCCCACTGCACACCACGACATGCTCTTTAAAAGGCGCAATCAAAGCGGTAATGATTTCTACTAGGCTGT
TAAAAAACTTCTTAGCGATGCGCTCAGGCTCTAAAACGCCCAAATCCTTTTCAAACGCTTGATAAAATTC
CTTCAAACACACCACGCTGTTTTTGATTTCAAAAGGGTAAAAAGCGATCTCATCGCTTTGTAAGGCCAGA
TTTTCTAAAACCTGTCCGCTCTCGGCTTCAAAACTGATCGTTCCCACCACGCCCAAACTAAACGCCACTA
TATCAAACAAACGCCCTATGGAGTTGGTGGCTATGCTTTGAATTTTTTTGTCATGCATTTGTTGGAAAAT
TTCTAATTCGTCTTCTTTGAAATGCTTTTGAACGCGTTTTAAAAGCTTGTTGAGTTGGTGTTTTAAAGCG
ATTTCTAAAACCAAGCGTTTAGGCTCTTTGATCGCTTTTTGCCCTCCTAAAAGCCAAAATTCTTCAAATC
TGGCCGTTTCTTCAATGCGTTCAAAATCCCCCACAAAACACTCCGCCCCATAAATCTTATTTTCGTAAGC
CCCACTCCCATCCCAGACAATACCTATAAAGGGGTGGTTTAAATGCGGGTCTTGTAACAATGCGTCTAAG
ATACTCGCTAAAAAGTGGGCATGGTGGTGCTGGACTTGCAACAAGGGCGTATTAAAATCAAAAGCCATTT
TAGTGGTGGTGTAGTTTTGATGCTTATCGCAAGCTAAGAGCGTGGGTTTAAAATCATAGGTTTTTAAGAA
AAAATTCAAAGTTTCTTTAAAGTGCTTTTCATTTTCTAAAACGCTCAAATCCCCACAAAAAGGCGAGAGT
AAAAGAACAGAAGTCTCGCTATCTAATAAACTAAAATGCCCTTTTTGCTCCGCTCCAAGCGCTAAAATCT
TTTTTGGCGAACCATTAGAGCGTTTAGGCAAAGTGAGGTAAAGGGGGGCAAACCCCCTAGCCAAACGCAT
GGGGCGAATCGCATTATCCACGCGCTGCACGATACTATCATCAATCCTGTGGATGATAGCACGGTTGTGC
GTGAGCTTAAAATCAAAAATGAAACTCAAGGCGTCAATCTCAGCCTCATCGCTCGCTAAAGGGAGGGAAT
TGAAATTCGCGCTCGTGAACACAATAGGGGAATCCAATAAATCCAGTAATAAAGCATGCAAAGGGGTATA
GGGCAAGATAACGCCATAAAAAGGGGAGTTTTTAGCGATATTGGGGGCTAATTTTGTATCGGGTTTTTTA
CGCGCTAAAAGAATGGGGGTGCTTGTAGAATTCAAGCTCTCGCATTCTAATGCATTTAAAAACGCATGCT
GTTTGGCTGAGTTTAAATCTTTAAACATGAGCGCAAAAGGCTTTAGGGGGCGGTTTTTTAAAAGCCGTAA
TCTTTCTATGGTTTGAAAATTCCTCGCATCGCACAAGAGAGCAAAGCCTCCCAAACCTTTAAGAGCGATG
ATTTTACCCCTTTGAAGGTCTTTAGCGCATTCTAAAAGAGCGTCATCATTCTTGAATTGTTTATAATTGA
GCGCGATACCGCACTTTTTGCAGCTGATGCCTTGAATGTGGAATCGCTTGTTATGAGCGTCTTTATAAAC
GGATGCACAAAATTTGCAGAGCTTGAAAGGTTTTAGGGCGGAGTTTTCTCTGTCATAGGGCAAAGCGTTT
AAAAGGCTGTATCTCGCTCCGCACTTCGCGCAAGAATTGAAAGCGTAATAAAAATAGGGGGAGTTTTTAT
CCCTGATTTCGTGCAAGCAATCCTTGCACACGCCTAAATCTTTAGGGATTTGGCTGAGCAGATTTAAGGG
GTGGTTCTTGCTTTCTAAAATCCTAAAACCATTGAAATGAAGTGCCTTATCATAAGGGCTAATAATGATT
TTTTCCACCAACGCTAAAGGGGGTAATCCTTTTTTGAGGGCGTTTAAAAAAGACTCTGTTTGATGAGCGG
GTAAGATGATCTCTAAAGCCGCTTGGGTGTTACGCGCAAAGCCTACAAGCTCTAATTTTTGAGCCAGGGT
ATAAATAAAAGGGCGCATGCCCACGCCTTGAACCACGCCAAAAAGCGTGATTTGATTCAATAAAGTTGCA
TCGTTACACAATGCAAACTCCCATGCTGTTTGATTAGAGTATTACAATCAACCCCTATCACTTCTAAGGG
CGTGTGTCGTCTTAAGGTTTCTAAAATGAGCGCGTCTTTAGGGTCGTTGTAAGTGGGGACGATGAGAGCG
TTATTGCACAATAAAAAATTCACATAAGTTGCCGGTAAGCGCTGTTGGTTTTCATCATAAATGGCTTTAG
GGATTTCTAGGGGGATGAGTTTATAAGGCGTGCCGTCTAGTTTTTTAAAGGTTTTTAATTCTTCTTGCAT
TTTTTTTAAGGCTGTGTAATGCTCATCGTTTTCATCTTCGCATGCGCTATAAACAATGGTGTCTTTATCC
AAAAAGCGAGCGAGCGTGTCGGTATGGCTATCCGTGTCATCGCCTTTGAGATAGCCATAAGAATACCACA
GCACTTGTTTAGCTCCTAATTCCTTTTTAAGCATGGTTTCTATTCCATTTTGATTCAAATGGGGGTTACG
ATTTTTTTCTAGCAGGCATTGGGTGTTGGTCAAAATGCTCCCGGCCCCATCGCTTTCTATGCTCCCGCCC
TCTAAAATATAGGGCATCGTTTTTAAAGGGTGTTTTAAAAATCCTAAATGTTTGAGTTTGGAATTCACCT
GATTGTCTAAATTGGATGGGTATTTTAACCCCCAGCCATTAAAACCAAAATCCAAGCACTCCAAAACGCC
ATGATTTTCAACGCTGATCGCTCCAAAATCCCTAGCCCATGTGTCGTTAGTGTCGACCTTTGCGATCTCT
ACACCGGGTAAGTCTTTAAGCGTCTCATAACCGATAGTATCGCTAGTATGGACGCACACTAACACTTTAG
CATGTTTGGCTATGGTTTGAATGATGTGTAAAAAGCTCTCCCTGGCCTCTTCAATACAATACGCCCAGTC
GCCAAACTCGTGGGGGAAAGCCATTAGAATCGCTTGGATTTTTTCAAACTCCGCTAACATTCTTTTCATT
CAAAATATCCTTTTAAATAACTATAACACAATCTCATTCAAATAGCGTTTTTAAAACAAATTCAAACGCT
TTTTAGCGGTTTGAAAATATTCTTTTTCTGATTCTATACCGATAAAATTCCGTTCTAAATTTTTGCACGC
TAAGCCGGTGGTGCCGCTCCCCATGAAAGGATCCAACACGATGTCATTAGGGTTTGTGTGGATGGAAATG
ATTTTTTCCATTAAGGCTAGGCTTTTTTGCGTGGGGTGTTTGGTTTTTTCAAGCCCGCTCACCACAGGGC
TTTTTAAGATCAAGGGCCGCAAATATTTTTCATTTTTGGGTTTGTTAAACACCCATTTGGCTTTCTTTTT
AACCGCCCACAGGGCAAATTCCGTGTCTTGGACATAGCGCCGGTGGATGTTTCTTGGCATGGGATTAGTT
TTAACCCATTGGATAAAGTCTTTGACCACAAAGCCGTTTTCTTCTAAAAAATCAGCGATATAGCTTATAA
ACCTGTAAGAGCAAAAAATAATTATGCAGCCGTTTGGATTGACTAAGGGGGCGTAGCGCGTGATCCATTC
TAAAAGCTTGAAATTTTTATCCCATTCCCCAAAATCTATACCTTGCCTTTTAGCGCTCTTTAGGGTGGAA
AAATTGTTTTTAACCGAAATGTTGTAAGGAGGATCCGTGATGATCGCATCTACTTTTAAATTTTGTTGGT
AAAAATCCTTGATGATTTCAAAAGCGTCAGCGTGATAAATTTGTATCATTTTCTTAAGCTTTTTAAGATC
GCTTTGCCTAAGGCTAGGGCTAGAAGAGGAGGCACGGCGTTACCGATTTGCTTGCAAACGCTCGTTTTAT
TGCCATAAAAGATATAATTGTCGCTAAAACTTTGTATCCTGGCGGCTTCTCTGGGCGTGATAGAGCGGTG
CAATTCAGGGTGGGAATTGGTGCCATTACTCGGGGTGTCAAAGCGTGTGTCTATGGTGGGGCTGATTTTA
TTCCAATTTAAGCGCCCCCATGTGCTTTTGAATTGTTGTTTGCCATGCAAGTTTTTAGGCAAGCATTCTT
TGCCTTGCTCTTTATTGATGAGCTTTAATTTCTCTAAAGCGGCTTGCGAGTGGTTGGTGGCTTGGTGGTT
GTATAATTTAGGGCTATCTTTTCGCATTAAAGCCTGATAGTTTGATTGGATAGGGTTTAAATAGTCGCTC
TCAAACGCCCCCTCATTAGAACAAAGATAAGCCAAATCGCTTATGGCCTCTTGAATATTCACGCTTTGAG
AAGGCTCTAAAAGATTGAAATCAAAACTAAAACGACTAGCCCCTACAATAAAAGCCCTCTCCCTGTTTTG
AGGCACGCCATAATCTTTAGCGTTTAGGATTTGATAGCTCAATTGATACCCTAAAGCGTTCAATCTTTCT
TTGATTTCTTCTAAAAAATAGCCTTTAGTGCAAGAGATGAGATTTTTCACGTTTTCAATGATAAAAATTT
CTGGCTTTATGGCTTTGACTACTTCTATATATTCTAAGAATAAAAAATTCCTAGGGTCTTTTAGCCCTAA
ATTTTTCCCTTTATTAGAAAAGCCTTGACATGGAGGCCCGCCAATGATCATGTTGATTTCTAATTTTTTA
GCCAGTTCGATGACTTTTTCTTTAATTTCGGTTTGAGTGATGTCCCCACAAACGCCTATGGCGTTTTTAT
GGTTGTTTTCAAAAGTGATTAGGGCTTGTTTATCGCAATCTAGCCCTATTAAAGCGTCAAACTCTTTTAA
ATATTCTAATCCAGCGCTAAAACCCCCAGCCCCACAAAATAAATCTAAAATTTTATAATTCATTTCAAGC
TTTCATAAATTTTATCAATAAGCGTTAAAAAATCATCGGTTTCAAAACGCAATTGTGCGAACTCCAAATT
ACCTTTATTGCGTTTTAAAATCTTTCCAATCAAGCGTTTTTGAAACCCTTCTGCGCTAGCCCCCTTTTTT
AAAGCCCTATGACAAGTAGGGCAAAGTTTAGCGAGATTTTCTAAAACATCTAATTCTTTATTTTTGCCTA
AAGAAATCACATGGTGTATTTCAGTGTAGTAGGAATCAGATCTTTGAGTGATTTGATATAAAGGTAAAGA
AAGAAAACTTCTTTCTTTAATGTCGTAATCATCGCAACATGCGTTGCAAACATTAGGCGTTGAAAGGCGA
TAAAAATTGATGATTTTGCTATCTCGTTTAAATTCCTCGCTATTTTGAATCAATCCTAACTGTTCCCTTA
ATTCTTTAATTCTTTTTTTATCTAAATCTTGTTGATAAACATTATTCAAATAAAAATGAGCGCGTTCTGT
AAAGCCATTACCATGATACTTTGTTGTTGGCGGATAGTTTAATTTATAATAAATACCATCATAAATAAGA
GTAGTTTTAAAAACATGCTCAGCGATTCGCGCTTTATAAGGGTTAAACAGACCGATATGGTGTAAATACC
AATCCAAATAAATCCTGAATTGAGCGTTTCGTTGGTTAATGCCTTGCGCATATTTAGGTTGTAATTCCCT
AAAATTAAAATTCAGCACTTCGCTAGGGATATTGAAAAGATCGATTAAATAATGGAACTTGTTAAATTCT
AAAGGGCTATGAAAGAAGTAATCTGAAGTTAAAAAAAATTCGTTGCGCATCAATGCTGCCCCTGCTTTCA
AAAAAGCCGCTTAAAAAGCGTTTTTTATATTCTTGTATACATTCTCGATATTCTTTATCATAATATGGCG
TTAAAGATGAGTAAAGAGACAAATTGTCTATGAGCAGGTTTAAAAGTTTCTTGTAAAAAGCGTTTTCGTC
TAAATGCAAGTCGTTTTCTAAAATGAAAACAAAAGTTCCTTTGATTTTTGTAACGCTTTCTTGATTGGAT
TGCCAAATTGGATATGCGCTTAAAGTGTTGAGAGCGTTTAAAACTTGCACTTTGCTTTCTTCATAGCCAG
AGATAAATTTTGAATCCTTGTAAGAACACACCCCATAAATACAACCATTTTTAATTTGGAAACGGCTCAA
CAACACCCCCAAATTAAAGGGATCAATGGCGTTTAAAAAGCGAGAAACAAGCAACAATAACCTTTCATTT
TTTAAAGGATTATAAAACAGCGCTCATTAGTTTTTGTTTAAAGGTTTTAGAATGCTACTAACAAAGTATG
GCTTAAGAAAAGGATAAGATAAATCAATCGGGTTTTTATAGCCAGTTTCAATAAAACTTATTAAAATTTT
AGCTTGAAAGCTCTTAAATCGTTTTTATCTAGCAAATATTGCCAACTTGGATCTTTGTTCTTGTTAAAAT
CAAAATAAAAAGTATCTATTGTTTGCAATAATTCCCATGTGGTATTGACTTGAGAAAAGATAGTTGTCTT
GAGACCCATATTCAACACGAAAATGTAATGCTTCCAATCATATACGCCTTGAGTGTCATTAAAAATTACA
TTTGTTTTAGCTAATAAACAGATATATTGAAAATCTCTATCAATTAGGCGGGTTTGATTATTAGGGTGGG
CGTAAATAAAATGCTGATTGGGCGTGAGCGCGATAAGATTTTCTATACAATCAGCAATAAGAGGAAAGTC
TTGAACAGGGAAAATATGGTGCATTTGTGTGGCTTGCACTGTTTCATTTTCTCCCTTTACTTCAGAAAGA
GAATGATTGAATTTATCATTATATTGCTTCACCACTTTCTTAGCTTTTGAAATAAGATAGTTAGAATTAG
CAATCCTTTTAGAGTTTATAAGATCGTATTCTTGTCTGGTGATATTTTTATCTTTTCCTATATCTCGCCA
ATTGATACGATTGTAATTAAGCTCATCTTTTGTAATTATGGTGTTGGATAAAAACCCTTTTCTTGTGCCT
TTTTTACCATAATAAAAAGCTAAAGGATTGATAATTTTAGTAAAAATCCTAAAACATTCCGTAGTGTTTT
TGATTGCTGTGTTATTGATAGTAAAATGAGTGAAACCATCTTTTAGTTGTTTAAAACTTTCTGTGTCTTG
TTTTTGTAAAAAGTTGTCAAATATAGGATCAATCCCACTATCCATTAATACCTTTTGAATGTATAAAATA
AGGAATTTTAAAGCGTTTGTTTCTCTTTGCATGAGATATTCTAATAGCTCTATGTTTTGTATGGTATAAA
TATTTCTATTGCCAGTTTTTGTTTCAAATAAAATACCGCTATAGGCTAATAATTTAATAGGCTGAGAAAA
AAACTTATCGTATTCATGCATGGAAAAGTCAGAATTTAAATCAGGTTTAGAAAAAATCATTTTAACATTT
TCATTGGTGTAATGGCTATCCCAAATATCCCTAATAGAAAATGATTTTTCAATATTATATTGCGTAAATT
CTAAAATACAATCAGCAACAATAGACAACACATCAGGGGTGCATTTTTGATCTATCCATCGCGCGTTTTG
TGTTTTTCTAATATCATAATTTCTAAGTTTTAAAAAATTAATAATTTGCTGTTCCTTCATTAGCTACTCT
TTAAAATCCCAAACCAAAAGCAACTCATGCTATCAATATTTAAGGTGCGCGTTTGATAATTCCTAGCGAT
TTTATAAAAATCTCTAAATTCAATGCTAGAGATATAATCGCATTGTTTCTTGCTTAAAGATATAGGGTTT
TTAGGGATTAAAATAGCCACAGAGCCGTTAACCACATAGCCTTTTTCTTTTTTTAAAATCCTTGGTTTAT
AGGTCATATTGGGGGTTAAATAGACATCATCTCTGTCTAAAAATGAAGCTATCTTGAACGGGTTTAAAAC
CTCTTCTTGAATGTAGCTATCGTAATTTTCAATGCTAATAATCTTTCCGTTTTCATCAATATTGCGAGAT
TTAATCACACGAATACCATTTTTAACTAACACAGAATTAGTGATTTGTCTGTCTCTAAACACTTCAAAAA
GACCAAACTGCATGGAATGAAACACCTTATCAAAAAAAGCGTTGCGATAGATAACCCAATAGGGCAACCG
CTTGTCAAAAATATAGCTTGGCTTTTGTTTGATGCTTAGATTTAGGGGTAATGAACGTGCTAAAATTTCT
TTTGATTTTTGTGTAACAATAGCAATTGTTTCTACTAAAACACCCTTAAAACCAAGCTCACCAAAATCTA
AAATCGCTCCTACTCCCTTTTTTTCAAGCTTAGTTCTGGTTTCTGCATACTCTTTAGTGTTTAAAAGGTT
TTTAGGCATAACCATCGCTGTAAAGTTAGCTAGTTTTAAAGACTTTTCTAAAAAAATCCCTGCTAAATGA
GTGAGCCCTAAACTATAACCTTTAAATCTTTCATGCGTTTTGCCAAAAGGAGGATTACCCACAATTAAAT
CCACTTTGCCGCATTCATAGGCTAGAAAATCTGTGCAAATCAATTCCATTTCAAAATTGTTAGGAATGCA
ATCTTTATATAAAATCTCTAAAATTTCTAAACTATTTTTATCAATATCTATACACTTCAAATAAACTTTT
TTAACAGAAGCGTATTTTTTAAAAAGAGCGCTTAAGAAATTCCCACACCCTACACTTGGCTCTATGATAG
TAATGCTCTCTTGTTTAAAGCTTGGCAATAACTTCGCTATCTCATTAATAATAAAAGGGTTTGTAAAATA
CGCGCTTTTTTCTATGCGTTTAGAATTAGACATTTCTGCCAAACTCACCAAACTCGCTCTTGCAATCTTG
TTTTTATTCTCTAAAATAAATCGCTTCAAATTTTTTGGCTCTAACAAATGGTGTGCATCAATAAGCCTAA
TGATTTCTTTAGGCTCTAAGTGGGTTTGAGACATGAAGTTTTTTATTTTTATAGCAATTTGCTTAAAAAT
AATCGTTGGAACAGCTTCACCGATACTTTGTCTTATATTCATTTCGTTTTGTTTGGAGATTTTTTCTTTT
TCTTGTTGTTTAAGGGCGTTTAATTCTTGTAATTCTGAATCTAACCACTTAAAACGGCTAGGGATATTCA
TTAAAAACATCAGCTCTCTAATGGAAAACACTCTGTCATCTTTGGGGTGGATCGTGTTTTGACTAGCCAT
TTGGTCGCTTCTTGTATGAATGCAAGGGGCAACGCTATGATATTTTTGCCTTTTATATTTATCGCCATTT
TTAGAAACATTTAAGACAATCTTATTACCGACCATTCTATGAGGCTTTTTGTTTAATTCTGTATTCTCAA
ACGCGCTTTGTCCTTCTTTTAAATCCTTAATCCATTCTTGCATATGCTTTGGATAAGTTCTAAAACTATG
ATAAAAATCCGTGCTATCATACTCGCCCCAAGCAAGTGGTTTTAATGAGCCTATCACTTCTTTTAAGGTT
TTTTCTTGTTTGAAATCAGGGAAAAATTCTAACGCGCTTATAAAATCTTTAAACTCTTTACAAACCCCTA
TCACTAAAGTTCTTGTTCGGCTTGAATTAGCTCCAAAATTTTTAAAATTGATTACCTCATCATAGAGCCT
ATAATCGCCACTCAAATTTTGCTCTATCATAGATCCTATTTCTAGCAAATTGTCATTTTTGTCTATACAA
CCTGTTTTATAAAAACTAGGGACATTTTCTAAAATAAAAAATCTGGGTTTGATTTGTTTGATCAAATCAA
TGCTCTCAACCACCAAAGAATTCCGTTTGATTTCATCGTTTTTCTTTTTATGATTGGCCACGCTCATGCC
TTGACAAGGTGGGGTTGCTACCACTAAATCAACCCTATCATTACCAAATTTTTTAGAATAAAATTCAATT
TGCTTTAAAATTTTTTCTTTTGTTTCTGGCTTTTTAATGTCCCCACTAATGTAGCTTTCATCTAATTTGC
ATTTGCGATTAATCCTTTGGATATTCAAGCGTTTTTCTAAAATTTCATTGGTTGCAATGCATTCAAACCC
TTCTTCTAAAAACCCATAGCACCCTACTCCTGCCCCAGAAAATAAAGAAATATAGGTTAAGGTTTGATTA
AAGAGCATAAGGGGGATTTAAAGATTGGATCAAACTCATTTGAAGCGCCTCAACGCCTCAAGCTCTCAAT
TTCTTTAAGCATGGTTTCAAAAGCCTCTTTAGTGCCTGCTCGCACGCTAGAAAACAAACTAAACGCAACA
ATAGCTATGCTCGCCACAATAAAGCCCGGAACGATTTCATAAATATCCAAAAAGCTTTTGCCAAATTTAT
CGTATAAAATCACTGTGCTAGCCCCAGAGAGCATGCCAGCAATCGCACCAATGCGTGTCATTCTTGACCA
AAAAAGCGAGAATAAAATCACAGAGCCAAAACTTGCACCAAAGCCAGCCCATGCGTAACTCACGATGCTG
AGAATGCTAGCGTTTCTATCCGTTGAAATGAAAAAAGCGATGCAAGCCACCCCTAAAACCGAAAGCCTAG
AAATAACCATCACTAGTTTTTGCGGGGCGTTTTTATTGAAAATCGTCGCATAGAAATCTTCAGCAATGGT
AGAAGAGCTTACAAGCAGTTGCGAACTGGCCGTGCTCATCACCGCCGCTAAAATCGCGCTCAATAAAATG
CCTGTGATCCAAGGGTTAAAGAGCAATTGACTCATCACAATGAAAATCTTTTCAGGGTCTTCTAAACTCA
AATCAAATTTATGCACATAAGCAACGCCTAAAAGCCCCATAGCGCATGCCCCAATCAAGGAAATAACCAT
CCAAGAAATCCCAATAGTGGTCGCTTTAGGGACATCTTTAATGGAGCGGATAGACATGAAGCGCACTAAA
ATATGGGGTTGCCCAAAATAGCCTAACCCCCAAGCAAGGCTTGAAATAATGGCGACTATGCTAGAGCCTT
GCAAGAAAGAAAGGTTTTCAGGCTTGATTTCTCTAATGATCTTAATCCCTTCTCCAATCCCTCCAAGATG
GATTATCATAACGATTGGAACCACGATTAAAGCGCTCATCATCAAAAGCCCTTGAATCAAATCCGTCCAG
CACACCGCCTTATACCCCCCTAAAAAGGTGTAAGAGACAATAATCAGCGTGCCAATGCTTAAAGCGTAGG
TGTATTGAATGCCAAAGGTCGCTTCAAAGAGTTTAGCCCCACTCACCAGCCCTGAAGAAATGTAAAAAAT
AAAAAAGATCAAAATCACAAAAGCTGAAATCAAGCGCAAGATGTGTTTATCATCGCTAAAGCGCGTTTCA
AAATAATCTGAAATGGTAATAGAATTAGCGATCACGCTCGTATAAATGCGTAAGCGTTTAGCCACAAAAA
CCCAGTTAATGAACGCGCCCAAACTCAACCCTATGGCGATGTGTGAATTGATCAAGCCCCCCACATATAA
AGCTCCAGGCAATCCCATTAAAAGCCACCCGCTCATATCGCTCGCCCCCGCGCTCAAAGCGCTAATGATA
GGGCCCATGGAACGATCGCCTAAGAAATAATCTTCAGTCGTTTCATTCTGTTTGTAAAAATAAAAACCAA
TATAGAGCATTAACAGCGAATAAGCGACAAACATCGTAACAATAGGGGTGCTTAAAACAACATGTCCCAT
TTTGATCTCCTTATTTAATACAATATTTATTTTTCAGCACAGCATGATTTGTGGCAAGTTGGTTGCCTTA
AAACCCTTGAGCCTAAATTCCCGTAACGATGATAAGAGATGCTAACCGATCGCTCTAAGTGGTAATACAG
CAATTCAAAACGCCCGTTCAAGCAGGGTTTAGCCGTGGCTAAAACCATCCCTAAAGCGCTCGCTTGCTTG
TGCAATAAATCCAAATCGCTTTTTAAATAACGGACACGATTGAAAGCGTTCAATTTTTCGCTAAATTTTT
GCAAGCTTTCATAAACAATAGGGGCGTTTGCTTGGAGCGCTTTTAAGCATTCTAAGAAAAATGATAAATC
TTTGTTCGCTCGTTCGTTTTCTATGCTGAGCGTTAAAGGGATTTGAGAAACTAAACATGCTAAAACAACG
CCTAACATATCGCTTAAAGTGTCTTTTTCGGTGATGCGATAGCCCACGCTTTTAACTTTAGTGTAGGAAA
AAAGGTTGTCTTCGCCTCTGATTTTGACATAGTCTTTAGCTTGGCTGAATTCATGCTTGTAATGATAAGC
GTAACTCTTTGCCATAAAAATCGCGCGCTTCAACTCATGCGTGTGTTCATCATAGCCTTTTTGAGTCAAG
CCCTCTAAAGCTTCGCTTAAGGGGTTTTTTAGGGTGTTTTCATCTTCTTCTTCTTGGTGAATATTCACAA
ATTGCGTGATATAGTTAAAAATGCCCACCTTTCTCCCAAACCCCACAGCCGATTTTTTAACCCCCCCAAA
AGGCTGGCGTAAGACAATCGCTCCTGTGGTGGGTTTGTTGATATAGATATTACCGGCTTCAATGCGTTCT
AAATAATATTCCCACTCCCTTTCGTCCAAAGACTCTAACGCGCTCGTCAGCCCGTAACCGGTAGAATTGA
CTATCTCTATCGCTTCGTCTAAATCTTGCGCTTTCATCACGGATAAAATGGGTGTAAAAAGCTCAGTTTG
GTGCGTGAAATCGCCTTTTTTAGTGCCGTATTTGATGCTTGGCTTCATCAAATAGGGGTTATCATTGACA
AAGCTTACCGGGATTTCGTAATTTTCATAGCTTCTCAATTCGTCTATGGCTTTGATGACCTTTTCATTAG
GCTTGTCCGCTAGAGTGCCAATTTTGTTTTTGAAATCAAAAGGATCGCCAACGCTAAGGCTTAGAGTCGC
GTCTATCAAAGTCTTTTTGAAATTCTCATCTTCATAAACTTCTTTTTCCAACACTAAAAGCGAAGTGGCG
GAGCATTTTTGCCCCGAATTGCTAAAAGCTGAATGGATAACGTTCTTAATCGCTTGATCCCTGTCTGCCA
TTTTGCTCACAATGGTGGCGTTTTTACCGCCCGTTTCAGCGCTCAAGGCTAAAGTGGGATTAGCTTTTAG
CATTTTATAAGCGGTGTCTTCGCCCCCGGTTAAAATAGCAAACTGGATGCTTTCATCTTTTAAAAGGTGT
TCGCTAATATCGCTCCCTTTGGAGGGCAAGTAAATGAGCGCATCTCTTGGCACGCCCGCATCCCAAAAGC
ACTCACAAAGCTTATAACCCGTTACGCTAGACAAACTTGAGGGCTTGTAAATCACCCGATTGCCAGCGGC
TAGGGGGGCAGCGATAGTGCCTACAGAAATGCCCACAGGGAAATTCCATGGGGCAATGACCACACCCACG
CCTTTGGGGGTGAATTTCGTCTTTTTATTTTGCCCTTGTAACACCCTTAAGCTGTAAGGGTAAAACTCTA
AAAAGTCAATGGCTTCGCTCACTTCAGCGTCTGTTTCAGCGAAAGTCTTACCCACTTCTAAAGCCGAAAT
CCCTATCAAATCGCCTCGCCTTTCTCTAAAAAGCTGGGCGGTTTGACTCATTAAGGCATGGATTTCTGTA
AAGCTTTTTTGACTGAAATGGCTCTTATCGCTTTTAGCCACTTCTAGGGCTTTTAAAATCGCTTCCCTAT
CCGCTAAATGCACGCTAGCGATTTTTTTATGATGGATTTTATCAAAGACTTCTAAAGGGGTTAAATTAGG
ATCTTCAAACCTCCCATCCATTTCTGGGTAAAGTTCTAAAATAGGGGCGTTATGCATTTTTTCGCGCACT
TTTTTAGCCCATTCTCGGTTGGCTTTTAAAATAAAATCGGTATCGCTTTCGTTTTTAAAGGAGTGGTTTG
GGTAAGTGGTATGCCCGCTTTGTTTGGCGTTTCTATCTTGAGTCCTGTGGGTGGCATTGTCTAAAGTAGC
GATTCCTTTAAGGCTGTTTAAAAAGCGTTGCTCTTGGTCTTTCCATTCGCTCGTGCCTACTTTGAGGTTA
AAGAAAGCTTTCATGAAATTATCGCTTGAGGTGTTTTCATCTAGCCTCCTCACCAAGTAAGCGATCGCAT
TGTTAAAATGCGCTTCATCGCACACCGGTGCATAAAGAATGAGTTTGTGCATCTCTTTTAGTTCCTGGCT
CGCTTGCAAGCTCATGCCCTCTAGCATTTCAAAGCTAAAATGCTCTAACACAACAGGGTCATTAAGGGCA
TGGATGCGCGTATAAACATAAGCGATTTCAAAAATATTATGGCTTGCTGCACCAATATGAATGTATTTAT
AATTATCGCCCTCTAAAACAAAATCCAGCATTTTATTGTAATTAGAATCGGTGTCTTGCTTATTGGAAAA
TGTGGGTAACGCCCAGTCTTTCACGGAAGCGATAGTCTCTTCGCTCTCCATATTCGCTCCCTTAACAAAG
CGGATTTTAATGGGCTTTAACCCTTTTAAAACCCTTTCTTTAGAAAAAGCGTGCAGTTTTTTCAAATATT
CATAAGAATCCGGGATATAGGCTTGCAACACAATACCAGCGTTCAAATCAAATTTAGCGATGGATTCCAT
AAAAGACTCCACCGTGAGCTCTAAATCCCTAAATTCCTCCATATCCAAATTGATAAATTTAGGCATGCCT
TGCTTTTTTTCTTCTTCTAAAGCCAGGGCATAAAGAGCGTCTAGGCGTTTGACAATCTCTTTTTTAGAGT
ATTCAAAATCAAGGATATTGATTTGAGAAAAAATCGTTGTGATTTTAATGGAAATGTATTGAATGTAGTT
GGATTTTAGGGCTTGAGAGTATTTTTCAAAACGCGCATTAGCTTCTTCTTCGCCTAAAACCTCTTCGCCA
ATAAAATTCACATTCAAAATGATTTTTTCATTTTTTCTTTTTAAAATCCGCTCTTTTAATTGGCTCTCTT
CTTGATCCAAGACCATCGCTTTCGTGTCGCTTCTGATTTTATTGACAAAGAAAGGCACGCTCATATCAGG
GAGCATTTTCCCAAAGCTTAAAAAGCCCATTAAAAGCAATTTTTCAAATGAAGAAAAAATCTCACGGCTT
TTGTATTTGTCTAAAACATGCTCAATCATTTCAAAGCGGGCTTTATTGTCTAGGCATCTAAAACTCCGAT
CCATAAGCTCTATGAGCATGACTTTGTTTTCAGGGTTATTTAAAAGCTTTTGCATTTTAGAGTGGAACGC
TTTTTCTTGCTCGCTCAAATGGTTACTGATACTATCTTGCAGTTTTTTAGCTAATTCTAATGAATCGTCA
ATGATTTTTTGCATGAGCTTACCTTTTATTTAAGAATTTGGCTTGATTGTAGCATGTTTTAAGTAGGTTT
TTAAGCGGTCATTTTTAATAATGATTTTTATTTTTTGGTTGTTTTCATACTAAATGAATTTAATTATTAA
AATTGATTTTTTTAAAAGTGGTAATTATTTACCGCTTAAGATAAAAATTAGAGGAATTTTTTATCTTTTA
AAAAGTTCATTTACTTTTCGTTTAAAAATAAATTATATCATCCGCATCGTGTAATTTAAAGTTTAGCTTA
TTCAATTAAACGATTTTAAATTAAACGGATTTATAACAAATTTTACAAACAAAGGATATAAAATGAAAAC
AATTAAAAATGGTATTATGATTGGCACACTCGGTGCGTTGTTATTGAGCGGCTGTTCTAGCTTTGATACT
CAGCGTTTCGCTTGTCTCCCTAAAGACCATTCTTCAAAAGACGCTTCTACCAAAAAAGAAGCGCAATACA
TGCCTAAGGGCTTTTTTGACCCTTATTCTTCTAGTTTAAACCACTGGGATTCTACATTCTAGGGGTTTAT
TAGAGGGGGCGAAAAAAGGGGGGGTAATAAAGCTCATTTTAAGTTTTCTCAAATTACAATAACAATCTTT
TTAACACTGATATAAGATAAAAGGAGATATTCTTATGAGTGGTGCTCATATTGCAGAAAATACGAATAAT
GGGAAAATAGAAAAACCAAATACTCCAAATCCCACCGCTTCCACCCCCCCACCCCCCCAATAATGAAGAG
CTTTTAAAATCTGTTGAAGATCTTACAGATCGCTTTAAAAAACTAGAAAGCAAATTAGAAGACCTTGAAC
CCCTTATAAAAATCTCTCGTTGCATAGGCTGCTTTTTTGGAAAATCCTCTAACGACACCCAAGAAAATCC
AAAAGACGCTTTAAAAAAAGAGGAAGAGCTTAAAGAAGTCCGAGAGGAAAACGCCAAACTAAATAGAGAT
AAAAATGATCTAGCTAGAGAAAAAGGTAAGCTAGATGGACAAAATAAAACACTGATTGAAACAAATCAAG
AACTAACAGCAGAAAAAACAGAATTAAATAACAAGATTACTAGGTTATCCACAGATAAAGAAAATCTAAC
TAAAGACAAAACAGATCTGACTAACAAAAACGCCGAATTACAAAAGCGAGTGAAAGAGTTAGAACAATCT
CAGCAAGCTTTAAAAAATGGAAACGACGAACTATTAAAAGATAGAGAAAAACTAACCACACAAAACACCG
AGTTAGCTGAAAAAATTAAAGCGCTAACCACAGAAAAAACAGAATTAAATAACAAGATTACTAGGTTAAC
CACAGATAAAGAGAATCTAACTAAAGACAAAGAAAACCTAACCACAGCGCTATCAACAGCAAAAACCCAA
GCCGAACAAACGAGCCAAAAACTAAACGAGTTAGAGCGAAGGCACGCTCCATACCAAAAATTAGAAAAAC
TCTATGAAGTCTTTTTGGAAGTCAAAGATCGCTTGAATTTTAATTTTGTAGCAACAACTCACAGCGCAAT
GGACTTGATCGCATCTGTTCTTAGCGATAGCAAATACTATGTAGAAAACCTTTATAACAAAGCGAGCCAA
GAATTAAGCGATAAGAGGAGCGATAAGGGCGAAAAATTAGCTGAATTGTTTGATTTGCTTTTTGAATATA
TTAAAGATAGTAAATTTGAGCGTTTGAAAGAGCCAAGCGCTTATGACTATTCTTGTAAAACGCTATACCC
AGAGCAAAACTCTTCTCAAAAGATACAAAGAGTGGTCTTAAGAGGCTACACATACGACAAAAAAATAGCA
TGTTACACTATCGTGGATATGGGATCATAAATGGGAAGGCTCATTGAAAAATGGTTTGGCTTCTCTCAAA
TCAGAGAAGAATTAGAAGCTCGTATCGGCGAGTTAGAAGATGAAAACGCCGAATTGTTAAGAGAAAAAAA
CGACTTATTTGTAGAAACTAGCGGGTTAAAAGACGCTAACAATCAATTACGACAAAAAAACGACAAGTTA
TTCATAACAAAAGACAAGCTAACCAAAGCAAACACCGAACTATATAGAGAAAGAAATGATCTAGCTAGAG
AAAAAGAAAATCTAAACAATCAGCTTAATGCATCACAAAAGCAAGTGAAAGAGTTAGAACAATCTCAGCA
AGTTTTAAAAAATGAAAAAGCCGAGTTATCAAAAGAAAAAGAAAATCTAACTAAAGCAAACACCGATCTG
AAAACCGAAAATGACAAGCTCAACCACCAAGTTATCGCGCTCAATAAAGAGCAGGGTAGCCTCAAACAAG
AGCGAGTGCGATTGCAAGATGAGCATGGGTTTTTAGAAAAACGATGCACCAATTTAGAAAAAGAAAACCA
ACGCCTAACCGAAAAACTCAAACAATTAGAAAGCGCTCAAAAAAGCTTGGAAAACACTAACAACCAATTA
CGGCAAGCTTTAGAAAACTCTAACGCCCAATTAGCGCAAGCTGAAGAAAAAATAGCCACAGAGAAAACCG
AGCTGGAGCGAGAAATCGCGCGCTTAAAGAGCTTAGAGGGTATGGAAGCTAAAAGCGACCTGGACTTACA
CAACAGGCGTTTAGCGAGTGCAAACCAGGATTTAAAACGCCAAAACCGAAAATTAGAAGAAGAGAACATA
AAGCTCAAAGAGGAGGCTGGTAATGTCATTTGACGAAGAAACAGAAGACGAAGACTTTGAGAACTCATAA
AGGAAGTAGAAGAGTTAGAGAACTCTTATTATTTTTTAAAAGGTGAAAACGCCGAATTATCAAAAGAAAA
AGAAAGGCTAGCCAACAAAAACGACAAATTACAAAAGCAAGTACATGAGCTAGAAAATTCTTATCATCTT
TTAAAAAATGAAAAAACCGATTGGCTAAAAGAAAAAGAAAGGCTAAAAAAAGAAAAACACAAACTAGTCA
TAGAAAAAGAAATTCTAAACGATCAGCTTAATGCATCACAAAAGCAAGTGCAAGCGTTAGAACAATCTCA
GCAAGCCAAAAGCGACCTAGACTTACACAACAGGCGTTTAGCGAGCGCAAACCAGGATCTCAAACGCCAA
AACCGAAAATTAGAAGAAGAGAACATCGCCCTCAAAGAGAGGGTTGATGGCTTGAAAGAGCAACTCTCCA
AACCACAAAAACCACAATAAAGGAAATATCATGGTAAAAGAAAAAAGTTTAGAACTGCCTCTTGGCCACC
CCTTAGTAGAGAAATTGTGCGATCGGTCTTTAAAAGATGGAGTCAAATCCAATGAAAAAATTGAGCTGAA
TTTCAAAAAAGAAGTGCTAGAAGAGTATCGGACCAAGTTCAAGCAAGCGCTGCGGGTGCTTCATGCGATC
GTCAATAATGAGACTTCTTTAAGGTATCTTTCTGATGACAATCAAAAATTCTTAGAGGATTTAGCGCAAG
CTGAAAAGATCGCTAATGAGCAAATAGAAAAAGCCTTAGAGATCGTTTCTACTAGCGATGTGTATGTGGA
TTTTGAAAAATTTAAAGAGTTGATGCTCAAGGTGGATAATATAGCGGTAGGCCTTAAGAGTTATAGCCAA
AGCCAATTGCTTGATTTAAATGGAGGGCATTGGGATTTAGAGGCGCCTAGCACACCTAAAGAAAGCGTAA
CCTTTAGGTTTGATAATTTAGACCCTAGCGGCAAAGAAATGGATTTTTATGCGCGCTCAAGTTTGAAGGA
TTTAAAAAAGGGCGTTGTCGCTATTGACTTTGGGACTAAAAGCACGACCGCAGCCTATATGGATAAGAAC
GGAAGATACTGCTTGCTCTCTATTGGCGGGAATGTAGATGACGCAAGCCCTACAAAGTTTGAAAACCCCA
CGATCATGGAGTTTAGGTACAGAAAAAAATTTATTACAGGATACGACGCGCTAAACCACCGCCCTTTCAC
AGAAAAGAACGATATAGAAGTGGCGCATGAAGCCCAAAAGAACGCTGCAGGCGTTAAGGGGAATGATTTG
TATCGGTTTTTTCTAAATTGAAGCAATGGGCTGGAGCGGATGAAAAACAGAATTTTAGGGATTTAGATGA
GGATTTTTCTTTAGAAAGCTTTGCTCACTGCACGGATTTTAACCCCATAGAAATCTATGCTTACTATATT
GGCCGCTTGCATCAACAACATGCATAATGGCGTGTTTTTGAAATACTTTTTATCCTATCCCATCAAGTAT
GAAAAGCATCAGGCTGAAAAAATCAGAGAGAGTTTTGAAAAAGGCTTGAAAAAATCCTTACCCAGGCATG
TTTTTGACGATGAAAAAACGGCTAAAATGTTCAAAGTGGGATTGAGAGCGAGCGAGCCTAGCGCGTATGC
CATTAGCGCTTTAGAAAGCTATGGGTTTGATAAATCCGCAAAATTAGACAAGCCCATTTATTACGGGGTG
TTTGATTTTGGGGGCGGGACGACGGATTTTGACTTTGGCAAATGGGAAAAAAGCGCTAACCCTAAATTCG
CTTACAAAATGATGCATTTCAGCAGTGGAGGGGATAAGTATTTAGGCGGTGAAAATTTATTGGAATTGTT
GGCTTTTGAAGCGTATGGCCAAAATTTTCAAACGCTGAAAGAAAAAGACATTGTCATCGCTAAGCCCAAC
TATGACAAAATCAATGAGCAACGCTTTGGATCTTTTATGCAAAAATCCAGAGAAGCGCGCTTGAATTTGC
AAACGATTGCTTCTAAATTGTGCCCTTTTTTAGAAAATTTAGACGCTCATATTATAGAAGCGATAGAAGA
AAATGAAGAGTTTGAGATAAAAGGCTTTGAAAAGGATTCTAAAATCGCGCTGTTTGATAGGAATGGGAAC
GATATACCAGAAATCGAACTCAAAATGGATTATAAAGAGCTTTTAAACCTTTTAAAAAGCAAGATAGATG
ACGGCGTTGCCAACTTCTTTGCAGGGTTTTCTAAAGTGATGGCTGAAAACATTGACAATCAGTGTCGGGC
GTTTCATATTTTCTTAGGAGGGAATGCGAGCCAATCGGTGTTGGTCAAACAAGCGTTTGAAAACGCCAAA
GAAAAGGAGCTCAAAGCTTACAAACAAAAGACTTCTAAAGATGATTTCACATTCATTCTTTATGAGTCTC
TAGGCACAGAAGAGTCAAAAAAACAGATTTTAGAGCTTGCAGGAGAAGATGCTTTAGAGGCTTGGGGGGG
TGATGTGAAGCCCACTTGCAAAACCGGTGTGGCTTTTGGGCTTTTAGAGAGCAGGAACAAAGCAGGTGGG
ATTGAAATGCCCTCTATAGACGCTAATCCTGTGTTTAAATACGATTTGGGCGTTGAAAAAGAAGGGAAAT
TCCACGCTAAAATCAGTCGGGATTCTTTAAAGCCTAATGAATACCAAATTTTCCAAACTAAAGAAGAATG
GGGAGGCTTTGATGGGTTAGAGATGCGCTACAGCGACAAGTCTCTCGCCAACACCAACACTTTAAACATT
CAAGACACGCAAATGATTTCCATAGCGTTAGAAGAGGTTGAAGAAGTGGATGTGAAAGTGTGTTGCGTGG
ATTCTAAAAGCATTAAAGTGGGGCTGTTTAAAGACGGCCAATTAATCTATGAAAGCGAGGTAGAAAAATT
ATGATGACTAAGAACGCTTACGCGTTTGTCGTGATTGAAAAAAGTATTATAGTGTTTAAACGCGCCAAAG
ATAAGGGGCTAATCAATATCACGGAAGGCTTTGCACCTTTAAAAGAGGGCTTTTTGAGAAGTTTTAAAGA
GCGTTGCAATGTGGAATTTTTAGAAAATTTAGACCTTTTGTTTTTGTATGACTATCAGTTTTCAAGCGAG
GTTTTTTCCTTGTGTAAAGATTTGAAAAATTCCATTTGGGACAGGAAGCTTGTGGTAGCGTTAGTGGAGG
CTTTGGAGAATTTTAAGGGCTTGAATTTGTCTCTTAAAATAGAAGACAGGCATTCTAACAGCTTGGGTAA
TGGCGCAAAAAAATTGCTCACCAACGCTGATTTGGGGAGTACCCATAAAACAATCGTGATAGACAGCATG
AAAACATACCACCAAAGCCAACAAGAAAAATACAAAAGAGAAAGAGGCGAAACGCTAGAGGTTCGCCCCA
CAACACCCCCTAGCTATGGGGGTGGGAGCATTAGAATCAGCGGCGATAAAAAGCCTGATTCTAATGAAGA
AAATTTTTAAAAGAAAGGACAACCGATGAGCAGAGTGCAAATGGATACCGAAGAGGTCAGAGGATTTGTA
GGGCATTTAGAACGCTTTAAAGAGTTACTGAATGATGAGGTGAATAGCTTGAGCGGCCATTTTCATAATT
TAGAATCATGGCAAGACGCTAGAAGAGACAAATTTAGCGAGGTGCTGGATAATTTGAAAAGCACTTTCAA
CGAGTTTGATGAAGCCGCACAAGAGCAAATCGCATGGCTTAAAGAGAGAATTAGGGTTTTAGAGGAAGAT
TATTAAGGGGTGGTTTATGGCTGAATGGAAAACGGACACAGAAGAAGTCAAAAAGGTTGTTAGAAGATGC
AGGGATTTTAAAGAATCTCTGCAAGAAAAAAGGTGTGGTGGTTTTATCAAAGACCTTGATAGTTACGCTC
TAAAAATCCTAGTAGAGCGCAGAAAAATTGAAATGCAATTGGAAAAAGCCATAGGAGAATTAAAAAAAGC
CATAAAGGAGCGAAGTGGTTTTTGGGGATTTCTTGGAGAGCTTGGGAGAGATTTTGGTAATGCGGTAGGG
TCGGTTATCTCTCCTGTTAAATTATGCGCTGAACTTTGTGAAAAGGGCTTAAACCTTATGGAAGACAATA
TAGAAAAATGGGAACACAATGTAAGGTTATTGGAACGAATGCTTGAAATCTACGCCACTCAAGCCAAAGC
GAGCGTGGATCTTGTGAATCAAGCTTGGGAGGGCGTTAAAAAGAGGTTGCATTTTTATACCGATAAGCAC
CAGGAATTTATCAGGCGTTTGAAACAAGCGAGCGATGCGATAGATAACGAATATAACTTTCCAACCCCAG
GCGTTTTAATGGAATACGATTTTGAACGGCCTACTTTCTCTTATAACCCTAAAAAAAGCGTTTTTAATGA
ACGATTGAAAGATTTGAGGGAAAATTTTAGCGCTTCTTTATACGCTGATTTGAAAGACAAGATCAACGCT
TTCTCTAAGAAGGATCGCGCTAAAGCCTCTAAAGAGCGAGAGTTGGAAAATTTAGAGGATTTGACGGGCG
CATCTTCTTATGATGAAAACCCTAACAATGGATTAGATCGCTTGGCAAGCTCTAAAGAGCGAGAATTTGA
AAAGAGTTTAGAGGATTTGATGCCAAGCGTTTTAAGCGTGCCTTCTTATAACGAAAGCTTGACTTTAGCC
AAAAAGAATTGCGTTAAAAATTGTAAGAAAGCTTTAGAAGGTTTTACAGAAAAAATCAAAGAAGCCCCCA
ACGATTCAAACGCTATCAATGAAGCTTTTGATAGCTTAGAAAGAGAGTTAGAAATAGCTACGGAAAATTT
GAGTCAAAAAATAGATCCCGTTTTAGAACGGAATGAAGATTATGCGCAAAAAGCGTTGGAGTATAGGGAG
TTTTTAGAAAGCCGTAAAGAGGGCTTTATTGTAGATGAAAAAAACCCCTATCCGGAAGAAGTCCGCTTTA
ATGCGTTGCGTTTGGCGGAATTTGATAGCGTTTTTAGCGCCATTGTGCCTTTAGAAGATTTAGATAAACC
TGCATGCTCATCATGCCCTAAAGGCTTTACAAGCCGTGCTTAAAGACAACGATTTGGGCTTTGATGCGAC
AGATTTGGAACAGATCGCAAAAGGATTCATCCCTAGGGGGTATTTGTGGCATTTTGACGCGAATGTTTTA
GGGAATGTGGCGTTGGTGAGAGAAGAGTTATTATTAGGCGTGAAACACACGAAAGGATACAAACTATGGA
CAACATTCCTACAAACACAGAACTGAATTGGGAATTTGTAGAGCCGCTCAATGAGAATGCGTTCCATTTA
TTAGAAGAGCGATTAAAAATAGGCTTGAGCGATGAATTTAAGGACTTTATCAACCGATCAAATTATGGTT
TTAGCCAATGGCGTTATTTCATGGTGGGCAATGAATCCTACACATTCAAACATGTTTTGAACTTCAATTT
AGAGAGCTTGTTGATTGATTTCATGCAGAGCTTAAAAGAATGGTTAGAGCCTGAAGAAATCATCTTTGCT
AATGACGGGTATGGGGGGTATTATCTTTTGAATACGGCTAGTGATGTGGTGCTGTTTTTAGACACTGATG
ATGGCTCAAAACATGCGCTGTTGCACCTTAAAATGTTTTTAAAAAAACTGGAATCAAGGGGTTAAAATGT
TTTCTCATAAAGTTTATTTGGAGGGTTGCGCCCTTGAATTAAGAAGGATTTGCGATGATTTTGCAGAAAA
TGCCATGCAAGATGATTTAGGGCAGAAACTCAGGAGTGAGGTGTTAGAGGACATGCTAAAAATCGCGCAT
GATTTAGAAAATTTAGAGCAAGACACGCAATCCCAAAGAAGAAGGATTGATGAGCAAATTGAAGAAGCCA
AGAGTTTGATGAAGAAAATTGATAGGAATTTCCACTCACAGAGCGAGATTGATAAGCTTGTGCGTGAAGC
CAAAGAGCATGAGAAAGAAGCCAATAGACGCTATGATGAATACTTAAAATCTAAGGATAAAGAATGATTG
GAATCAATACCTTGTTGCAAAAACTGGATGATGCCCTAGATAAAGTTGTCCATCAAAAAGAGCCAGAGAG
TTTTCTCAAGCCGATCGTTTCAGAAATAGAGGAATATCAAAAGAATATCAGGAAAATCCAAGCGCAATTC
ACAGACGTGCCGCAATTCAATGAAACGAAAGCTTACCCCCACTTTTTAAGCTGTGGTTTATTGGAAATTA
AAGGCAAAAATGGCACTAATATGGATTTTTGCTTGCCTAAAGTTTATCCTTTCCCCCCTAAAAGCTTGTA
TATAGAGCATGAAAAAGACGGGCAGTTTTTAAGAGAAATGCTCATACGCTTGCTATCTAGCGCGCCTTTA
GTGCAATTAGAAGTGATCTTAGTTGATGCGCTGAGCCTAGGGGGCATTTTCAACCTGGCGCGACGGCTTT
TGGACAAGGACAATGATTTTATTTACCAGCAAAGGATTTTAACCGAAAGCGAGGAGATAAAAGAAGCCCT
AAAGCATTTGTATGAATATTTAAAGGTCAATTTGCAAGAAAAATTAGCCGGTTATAAAGATTTCGCGCAT
TATAATGAAATCAAAAAAGACAAATTGCCTTTAAAAGCGCTTTTTTTAAGCGGGGTAGATGTTTTGAGTA
GCGATGCGCTTTATTATTTGGAAAAAATCATGCGTTTTGGCTCTAAAAATGGGGTTTTGAGCTTTGTCAA
TTTGGAGAGCGAAAAAAATAATAAACCCGCAGAAGATTTGAAACGCTATGCGGAGTTTTTTAAAGACAGG
ACAGGTTTTGAGCGCTTAAAATACCTTAATGTGGAAGTGATCAATGATCATGGTATCCAATCCCAGCACA
TGCAAGACTTCGCTACTAAAATTAAAGCGTATTACGAGCAAAAGAAACAAGTTAAAAGGGAATTGAAAGA
CTTACAAAGAGAGCAAGAATTTTGGACCAAAAGCTCTCAGTTTAGAGTGTCTGTGCCGGTGGGGTGGGAT
ATTAACCACAAAGAGGTGTGTTTTGAGATCGGTGAAGCGCAAAACCACACGCTCATTTGCGGGCGCAGCG
GGAGCGGGAAATCCAATTTCTTGCATGTGTTGATCCAAAATCTGGCTTTCTACTACGCGCCTAATGAGGT
CCAACTCTTTTTATTAGACTATAAAGAGGGGGTGGAATTTAACGCATACACAGATCCGATTTTAGAGCAT
GCGAGATTGGTGAGCGTGGCGAGTTCGGTAGGTTATGGCATGAGTTTTTTAAGCTGGCTTTGCGATGAAA
TAAAAAAAAGAGCCGAGCTATTCAAGCAGTTTAATGTGAAAGATTTGAGCGATTACCGAAAGCATGAAAA
AATGCCCAGATTGATCGTAGTGGTTGATGAATTTCAGGTGCTTTTTAGCGATAACTCCACTAAAGGGAAA
GAGAGCGTGGAACGATCTTTAAACACTCTGCTTAAAAAGGGCCGCAGCTATGGGGTGCATTTAATTTTAG
CCACTCAAACCATGCGCGGCGCTGAAATTGATTCAAGCTTTAAGGCTCAAATCGCCAACCGCATCGCTTT
GCCTATGGACGCAGAAGACAGCACTAAAATTTTGGACGATGATGCGGCTTGTGAGATTCAAAAACCAGAA
GGCATTTTCAACAACAACGGAGGGAATAGAAAATACCACACCAAGATGAGTATCCCTAAAGCCCCTGATG
ATTTCAAATCTTTTCTCACAAAAATACACGCTGAATTTAACCAAAGAAATCTCGCGCCCATAGATCGTAA
AATCTATAATGGCGAGACACCTTTAAAAATGCCCAACACCCTTAAGGCTAATGAAATGCGTTTGCATCTG
GGCAAAACAGTGGATTATGAGCAAAAGGACTTGATAGTGGAGTTTGAAAGTAACGAATCGCATTTGCTGG
TGGTGAGCCAAGATTTAAACGCTCGCATCGCTTTAATGAAGCTTTTATTCCAAAACATTAAGAGCACGAA
CAAAGAATTGGTTTTTTGCAATAAAGAAAAACGCTTGATAAGGTTTTTTGATGCGCAAAAAGAATACGGC
ATCACGCCTGTAGAAAATATTTTAAGCGTTTTAGACACCGCTATGAATCCTTAATAGCACGCTTGTGATA
GACAATCTCAACGAAGCGAAAGAATTGCACGACAAAGTAGGGGCGGAAAAGTTAAAATCGTTTTTAGAAA
AAGCCATAGACAACGAGCAGTATTGCGTCATTTTTGCGCATGACTTTAGGCAAATTAAAACTAATTACCA
TTTTGACAAGTTAAAAGAATTGTTAAACAACCACTTCAAGCAATGCCTGGCCTTTAGGTGCAATGGGGAA
AACTTGAATGCTATCAAAAGCGATTTACCTTTACCAAGCGAACTCAACGTGCTATTTGTAGAGCTTTCCA
AAGACAGCCACACTGAATTCAGGCCTTTCAGCTTACAAGGTTAAAAAAGAGAGTTAAAAAAGAGAGTTAA
AAAAGAGAGTTAAAAAGAGAGTTAAAAAGAGAGTTAAAAAGAGAGTTAAAAAAGAGAGTTAAAAAAGAGA
GGGGTTAAAAAGACTAAAGGGATTTAGTCTTTTTGAAGCGCTTTTAAACCTTTTGCGTGATGGTTTGCGT
GGTGAAACGAGCGATTTTTTCTCTTAAATGCAATAAGGGTTCTGAACCTTTCGCTAAAGCTTTCAGGCAT
AAATGAGAACTAGCAATCTCGCTCACGGCTCCATCCACCCCTTCGCTCTCTTCAATCAATCCTCGTGCAC
CAGACAGCTCTATGGGGCAATTGACAAGCACCAAATTCAAATAATGCGTGTAGCCATTAAACATGCACAT
ATTATTCATGTCAGTGGTTTTGGGATCTAAAATCGTATTATCATAATAGATGGGTTTCTCATCTTGTAAA
ATAGCGATTTTGGTGTGCAAGCGGTTGAATTGGAACAACTCATTACGAGCCACTCGCCCGGCGACAATGA
TTTCACTATAAAGCAATTGAGAGCCAGAGCGTAAAGAAATCGTAGTATTGCCCTTAAAATGTGCGTTTTC
AAAGGGGATTAACGGGAAAGGTGCAAAGTCTAAAAAGGCGTTTTCCCCCACAACGATATGCATGTCTCTG
CTGGCAAACCCGTCTTCAGTGTTATGGATTTTTTCAAAGGATTGCGAAGTGATCCTTAGCTTGCAATTTG
GACCGATGTTTAATTGCATGTCTTGCGCATCGCCTTTCATTAAGCCAGGGCTTACCGCTAAGAGCATGAT
TTCAGCTAAATCGTCTTTAGGGTAAAAGGGTGCCATGAGCTTAAAGGGGGGCGTGAAAAAATTGTCTTCA
ATCACGCACCGCCCGTCAGCCCCTATTTTGGTTTTTAACCTGAGCTTGGATTCTTGAGCGTAAGTGTTCA
TCAATCTTCCAATAAAGCGTTGCGCTTGATCCAAGCGATCACATCGTCTAGGCCTTCTTTAGCACGGATA
TTCGTAAAAATAAAGGGCTTTTCGCCGCGCATCTTTTTAGAATCCCTTTCCATGACTTTCAAGTCCGCTC
CCACATAGGGGGCTAAATCAATCTTATTGATGACAAGCAAGTCTGAGCGCGTGATTCCTGGCCCGCCTTT
CCTGGGGATTTTATCGCCCTCAGCCACATCAATCACAAAGATCGTAAAGTCCGCTAGCTCTGGGTTGAAA
GTCGCTGAAAGGTTGTCGCCTCCGCTTTCAATCAAAAGCAGTTCCAAATTAGGGAAACGGCCATGCATTT
CTTCTACCGCTTCTAAATTCATAGAAGCGTCTTCTCTAATGGCGGTGTGAGGACAGCCCCCCGTTTCTAC
GCCAATAATCCTCTCTCGTGGCATCACCGAATTTTTACACATAAACTCTGCGTCTTCTTTAGTGTAAATA
TCATTAGTGATGACCGCCATGTCGTAATCCTTTGACATGTGGCGCGTTAAAGCTTCAATCAAGGCGGTTT
TACCGCTTCCTACAGGACCACAAACTCCAATTTTTACCATAAAATTCCTTTCAATTTGAGATTAAAATTC
AAGACATATAAAGGCGCGAGTATAAACTCTCATGCTGCATCGCCTTAATGTCGTTTTGAACGCTTGCCGT
GCACAGGTGGCTTTCGTCTAATTCTAGGGTTTTTTCTATGAGCTGGTTAAAAGGGCTTTGCAAGCTCAAT
AAGATTTTTTGCCCGTCGTTTTGGGATAGAGGGACGCTTTTAACGCAGTTGATCACCATGTTAGAAGTTT
GCGCATAAAGATAATGCCTTAAAGCCTTTTTCAATTCAATCCCCAAACTCGCCGCAAAAACGCCATAGCT
AGTGGCATGGGTGGGATCTTTGGTTTTTTGAGCGTAAGCGTTAAAAAATTCGCCCATGTCTAATTCGTTC
ATGGCTTGTAAGGTTTTAATGAAACGATTGCCTAGCTTTTGATTGGCTAATCGCAATTCCATGGGGCTTG
TGGATAGCCTAACCATTTCTTCAACCCCTAAAATTTTTTTTAAATCTTGTTGGAGAGTGCTTTCATAGGT
TAATTTCAAGCTCAGCATTTCCGTGTAAAGGAACTGGCTAGAGAGATTGGCTTTTAAATATTCTAAAGCG
CTTTCTTTATTGGTAACCTTTTTTTGCTGGATGTAAGTTTCTAGCCCAAAAGAATGCGTGTAAGATCCAA
TAGGGAACACCGCATCATTGACTTGCAGAATCAGAAATTCGTTATCCACATGAGCATTGTTGTCTGTCTT
TGGAGTTTTTGGGGGCGTACCCACGCTTTTTTCAGTGCTTTTCACGCTTTTTCCTTTATCCATCTGTTAT
TTTTCTATTTCATGACCACTTTAAAATCGCTCGCTAGTGAGACCTTAAAATTAGGCTCACTATGGGGCAT
GCTCACGGTTAAGCGATCTTTGGAATCCAGTTTTGAACTTAAAACACGATTTTGAACCCCTAGCTTTTCT
AACAAGGCTAGTGTGGGCTTTTCAAATGGTGTTTTAAATTCAAATTGAGACTCGCCATAGTATAAAGCCG
CATGGCGATTTCCTATTTCATAGCATATTTTAGCCACTTCTGCCACGCTCTTAGCTTGGATGTGAATGAC
TTCAGAATCCAAGATATTAACGGCGATGATTTCCTTTTCTTCTTTAAATAAAATATCCCCTTGAGAGAGA
CCCAACTTGGGAGCGTCTTTAAGGCGTATGGCTATGTCTTTGCCTTGCCTGGTTTTAAAGCGAGCGATTT
TTTTCCTCGTTTCAAACCATTCCAAATCCACATGATCCACATTGAAATCCAAGGGGTTTAAATCCCTTAG
ATTGCCAACTAAACGCTCTATGATCATCTCACACCCAGTGTTGGATAAAGAGTAACCAAGCAGGGATCCA
AGCGGTTAAAATACCCTCAATGATAGCAAGCCATGGAGTGAATTTCCCTAAAGGGATTTTCAAGATGTTT
TCAATGAAAGCGGTAAGCCACAAAACACCCCAAGCCAACCAAATGATCGCCCACCAATCGCCTTCAGTGA
TGCCTAACACTTTGTGGTCATCAAGCATATCGCTATAGTGGGATAAAATCGCAGCAGGAACAGTGTTGAT
CGCTACGAATAGGCTATACCAAGAGTAGGGCCTCCAATCCAAACCAAAAGTGTGGTTGATGGCCGCATAC
AAGTAGGTAAAACCAAACAATAACCCAGTCGCTGGCCCATAGAAATTAGTTAAATGGTGCGATACTTGAG
CAATATCTTCAGCACCTTCTACAGGGGCTGTAGGGTTGAGAGCGGAATAAGTGATGACAACCACATTACA
AATAATGGAGAGCCCGCCCACAAAAAAGTTCATCACCGCAGTGCTTTTAGGATCGACTTTGGTTAATCCG
CAAATCCCATTGCTGATTAAAACAATCCCAACATATAACAATACAAGTCCTAGCATTGCCTTTTCCTTCC
AAACAAAAATTTTTACAACAAACGCACCTTACGAATAACTTTTGTTGCTTGAGCTAATCATAAAGAAAAA
TAGTAAATTGACAAAAAATAAAAACAAAAAAAAGCCCCCAATTTTTTGATAAACAAAAAATCAGAGAGCT
AAAAAATAAGGACTAAGGAGTGTCGCTCCTAAAAATCCTAGAAAATTAAAAATCCTAGAAAAAATCCTAG
AAAAAATCCTAGAGAAAATCCTAGAAAATGCTAAAGAGTTGCGCCAAGCTCACTTTATTGGCTGGTTTAG
AAGTGACTTCTTTGCCATCCACGAACACATGGTAAGTTTCAGGATTGACTTCAATGTGAGCGGTAGTGTC
GTTGAATTGCATGTCTTTTTTAGTGATGTTTCTGCAATTTTTTACCGGCAACACTTGTCTTTCAAGTCCT
AATTCTTCTTTAATGCCTTTATCATAAGCCGCTTGAGACACAAAAGTGATGTTTGCATCGTATTTAGCTT
TACCATGATGAGCGAACATTTCTCTGTAATAAACTGGTTGTGGGGTAGGGATAGAAGCGTTTGCATCGCC
CATTTGGCTTAACGCAATGAATCCGCCTTTAATGATCATGTTGGGTTTCACGCCAAAGAATGCTGGACTC
CACAATACCAAGTCAGCCACTTTGCCCACTTCTACAGAACCTACATACTCGCTAATCCCATGAGCGATCG
CTGGGTTAATGGTGTATTTAGACAAGTAGCGTTTGATTCTGAAGTTGTCGTTATCGCCTTTTTCTTCTTT
CAAGCGGCCAAATTCTTTTTTGTTTTTGTCAGCTGTTTGCCAAGTTCTGGTGATAACTTCACCCACACGA
CCCATAGCTTGAGAGTCAGAACTAGTGATTGAGAAAATCCCCATGTCATGCAAAGTGTCTTCAGCCGCAA
TGGTTTGAGGGCGGATCCTTGAATCAGCGAACTGGACATCTTCTTTAATGCTTTTATCCAAGTGGTGGCA
CACCATAAGCATGTCCATGTGTTCGGCTTCTGTATTCACGGTGAAAGGGATAGTGGGGTTAGTGGAAGCG
GGTAGAATGTTGTGTTCGCCGGCTACTTTAATAATATCAGGAGCGTGTCCGCCGCCAGCGCCTTCAGTGT
GGAAAGTGTGCATAGTGCGTCCGGCAATGGCTGCCATAGTGTCTTCTACACAACCGGCTTCATTCAAAGT
GTCTGTGTGGATAGCGACTTGCACATCGTATTTGTCCGCAACATCTAGCGCATGATTGATTGCAGAAGGA
GTGGTGCCCCAGTCTTCGTGGATTTTAAAGCCAATCGCACCGGCTTCAATTTGATCGGCTAAGCTCGCGT
CGTTAGAAGCGTTACCTTTAGCCAAGAAACCTAAGTTCATAGAATATTCTTCAGCCGCTCTGAGCATCCA
TTTTAAATTTCTTCTGCCTGGAGTGATAGTAGTCGCGTTAGTGCCATCAGCAGGGCCAGTTCCGCCACCA
ATCATGGTTGTTACACCGCTTGCAAAAGCTGTAGGGATTTGTTGGGGTGAAATGAAGTGGATGTGTGTGT
CAATACCACCAGCCGTTACGATCAAGCCTTCACCGGCTAAGGCTTCAGTAGCAGGACCCACGCTAAGATT
GTTTTTAACGCCATCTTGCATGTCTTTGTTACCGCCTTTACCAATGCCAGCGATTTTGCCATCTTTAATA
CCAATATCCGCTTTATAAATACCGGTGTAATCCACGATTAAAGCGTTAGTGATGATTAGATCCAGTTCTT
CTTTGCTGGGGTTGTTGGATTGGCTCATGCCTTCTCTTAAAGTTTTACCGCCACCGAATTTAAGCTCTTC
GCCATAAATGGTGTAGTCATGTTCTACTTCAGCGATCAAATCTGTATCGCCCAATCTCACTTTATCGCCT
GTAGTAGGGCCATACATAGAAACATATTCTTTTCTGCTAATCTTTTTCATTTCTTACTCCTTAATTGTTT
TTACATAGTTGTCATCGCTTTTAGCGCCATGAAAACCACGCTCTTTAGCTCTGTGTAAAGCAATTTTTTT
GCTTTCGTTGTCTGCTTGCCTATCAACCAATGCGTTAAATCCAAAGATTCTTCTGTTACCGCCAATGTCA
ATCAACTCTACGGATTTTTCTTCGCCAGGTTCAAACCTTACCGCTGTCCCGCTCGCAATGTCTAAGCGTT
TGCCGAAAGTTTTTTCTCTGTCAAAGTCTAAGCATCTATTCACTTCAAAGAAATGGAAGTGTGAGCCGAT
TTGAACCGGTCTGTCGCCAACATTTTTAACTTTCACGCTAACGGCTTTTTTGCCTTCGTTGATAGTGATG
TCTTCATTTTTTAAGAACAACTCACCAGGAACTAATTTACCATTAGCCTCAATAGGGGTATGCACGGTTA
CGAGTTTGGTCCCATCAGGGAACATCGCTTCAATACCCACTTCATGGATCATGCTTGCCACACCATCCAT
CACATCATCCGGTTTTAAAAGAGTGCGTCCTTCTTGCATCAATTCAGCCGCAGTCTTTTTACCAGCTCTC
GCTTCTTCCATAATATGGGCACTAATCAAAGCTACCGCTTCCACATAGTTAAGCTTAATGCCTTTTTCTT
TGCGTTTTTTAGCCAATTCTCCAGCATAGTGGAGCATCAACTTATCTAACTCTTTTGGGGTGAGTTTCAT
CTCATTCTCCTATTCTTAAAGTGTTTTTCCTTGAAGACATAACGAAATCAAGGTTGGATGTAATTGTAGC
AATCTTTTGATTTACTAAGATTAACAGAAGCGCTCATTAACTAATTATTATTTAAAATGAATTAGTGTTA
TAGTTTTGAAGCGCTATAAAAGCGTTATTGGGAGCGCGTTTAATACCCCTTTAGAATTTATAAAGATCAA
AAACTCGCAAAAAAATGAGAATTAAAATTGGAGTGATAATGGTGGCCACGACTGGACTTGAACCAGCGGC
CACTACCATGTCAAGGTAGTGCTCTACCAACTGAGCTACGCGACCTTTTATTTTAAAAAGAGTGATTATG
CCTTAATTTTGTTTTGTTTTTGCTTAAAAAAGAATTGTTTCAACAATAAAACGCCCACGCCCACATCTAT
CATGACATCAGCGAAATTAAAAATGGCAAAATCAAACCCATAATGATAATACACATAATCCACCACGCCC
CCATGCACAAACCGGTCTAAAACATTAGAAACCCCAGCGCCAAACACCATGCCAAACTCTATCGCATGGT
TTTTAAAAAGCTCCTTTTGGCGCATTAAAAAAATAAAAAGCCCTAAAATCAAAAGGATTTGCAAGTATTT
CAAACCCCCCTCTAAAAAACTGAGCAACGAAAACGCCACGCCTTTATTGAACACTAAAACAATATCTATA
ACCAAACTTTCATAGCGAAACCCCTCTAAAATAGCGTGTTTAATCGCTTGATCCACGCCAAAAATAAGAA
AAAAAACCCCTATAAAAACCAACAGGCTTTTTTTAGTGGCGTTTAGCACAAATGCCCTTCAAAAAATTCT
TTCAATTCTTGCATTTTGGATTCTAAAAGTTTTTCGTCTTTAGCTTCTAAAAGGATTCGTAATTTGTTTT
CAGTGCCGCTATAACGGATTAAATGGCGGATCTCTAGTTTGTCTAATTCTTTTAAAAGAGCACTATAACC
TTTTAGGCTTTCTAAAGGAGGCTTTTTTTGGACATTCAAATTCACTAGGCTTTGGGGGTATAATTCAAAG
GGGTTTAGTGCAACAGAGCTCACTTGCTTACTTTCTAGCACTAACGCGCTCACTTGCAAAGCGCACACCA
AACCATCGCCTGTTTTAGCGTAATCGCTAAAAATGATATGCCCGCTTTGCTCGCCTCCAAAATTGGATCT
ATTCAATCGCATGCATTCGCTCACAAACTTATCCCCAATCGCGCAATGCTTCAATTCTAAATCTTGGGAT
TTTAAGTATTCTTTAAGGGCTAGATTGCTCATGTTAGTAGCGACAACCGCTTGAGAAGAAAGGGCGTTTT
TAGATTTTTGATAAACCCCTAACACCCCTAAAAGCTTATCCCCATGCACGATATTCCCTAAATTATCCAC
CACCACTAGCCTATCGGCATCGCCATCAAAAGCAAAGCCCAGATCCGCACGGTATTTTTTCACTTCCTGG
CTCAATTGGTTAGGGTGTAAAGCCCCGCATTGCTCATTAATGTTACACCCGTTAGGCTCATCATTGATCA
CTAACACATCAGCCCCAAGCTCGCTAAAAACGACCGGAGCCACCTTATAAGCCGCGCCATTAGCCGTATC
TAGCACGATCCTTAAATTTTGCAAATTCAAATGTTTGGGGAAAGAGTGCTTCAAATGCGCGATATAACGC
CCTATCACATCGTCTATCCTTTTAGCGCTACCGACGCTCTCGCCCACTTTATAGCTGGAATGCAGTAATC
CTTCATCATGAAAGATTTCTTCAATCGCTTTTTCTTCTTCTTCTTTGAGTTTATAACCATAAGAATTGAA
AAACTTGATGCCATTGTCTTCAAAAGGGTTGTGGCTCGCGCTTATCATAATGCCCGCATCGCAGCGCATG
TCTTCGGTTAAAAAAGCGATCGCAGGGGTAGGCATAGGCCCTATTTGAATCACATTATAGCCTATGGAAG
TGAGAGCGCTCACTAAAGCGTTTTCTACCATATAGCCGCTTTTTCTGGTGTCTTTACCGATTAGAATTTT
ATTTGTTTGAGAATGTTTTTTAAAATACAACCCCGCAGCAATGCCTAAACGCATCACAAACATGGGAGTG
AGTTTCACCCCTGCTTTACCCCTCACGCCATCAGTTCCAAAAATTTTCATCGTTGTAAAATACCTTTTAA
ACTATTTTTAATCAATTTTTAGATAGAATTATGCCAAATTTTACATTACAAAGGGATTAAAACAAGGCTA
TGGCAAATCATAAGTCCGCAGAAAAGCGAATCAGACAGACCATTAAAAGAACCGAACGCAACAGGTTCTA
TAAAACTAAAATTAAAAATATCATTAAAGCCGTGCGTGAAGCGGTCGCTGTCAATGATGTAGCAAAAGCT
CAAGAGCGTTTGAAAATCGCTAACAAAGAATTGCATAAATTTGTCAGCAAAGGGATTTTAAAGAAAAACA
CCGCTTCTAGGAAAGTTTCAAGGCTTAACGCTTCAGTGAAAAAAATCGCTCTCGCTTAGTTTTGGGGCGT
TTTTGACTTCTTTAAGCTCAGTAACGGGTTTTTATTATTGGGCTTCTTTTTAAGTTTTGCGTTTTTTGAA
TTGTCGCGTCTTTTTATATATCTTTTTATTGATAGGTAATCTCGCATGTCCATTCTAGCTGAAAAGCTTT
CTTCCATTCTCAAACGATACGACGAACTCACAGCGTTGCTTTCTAATGCTGAAGTGATTAGCGATATTAA
AAAGCTCACCGAATTGAGCAAAGAGCAAAGCTCCATTGAAGAAATCTCCATAGCGAGCAAAGAGTATTTG
AGCGTTTTAGAGGATATCAAAGAAAATAAGGAGCTTTTAGAAGACAAGGAATTGAGCGAGCTGGCTAAAG
AAGAGTTAAAAATTTTAGAAATCCAAAAAAGCGATCTAGAAACTGCCATTAAGCAACTCCTTATCCCCAA
AGACCCTAACGATGATAAAAACATTTATTTAGAGTTAAGGGCCGGCACGGGGGGCGATGAAGCGGGCATT
TTTGTGGGGGATTTGTTTAAGGCGTATTGCCGTTATGCGGATTTGAAAAAATGGAAAGTAGAGGTAGTGA
GCTCTAGCGAAAACAGCGTAGGGGGCTATAAAGAAATCATCGCTTTGATTAAGGGCAAGGGCGTGTATTC
AAGGCTCAAATTTGAAGCAGGCACGCATCGAGTCCAAAGAGTCCCCGAGACAGAATCTCAAGGGCGTATC
CACACTTCCGCTATCACAGTAGCGATCATGCCTGAAGTAGATGATGTAGAAGTTACCCTCAACCCTAGCG
ATTTAAAGATTGAAGTGTTTCGCGCTGGCGGGCATGGGGGGCAATGCGTCAATACCACAGACTCTGCGGT
GCGCATCACGCACCTCCCCACCAATATCAGCGTGAGCATGCAAGATGAAAAATCCCAGCATAAAAACAAG
GATAAAGCCCTAAAAATCTTAAAAGCGCGCCTTTATGAAAAACAAATTGAAGAACAGCAACTCGCTAACG
CTAAAGACCGAAAGGAGCAAGTGGGTAGTGGGGACAGGAGTGAAAGGATCCGCACTTATAATTATCCGCA
AAACCGCTTGAGCGAGCATAGAATCAATTTAACTCTGTATAGTTTAGAAGAAATCATGCTTTCAGGGAAT
TTAGATGAAGTGATTAACCCTTTAATCGCCCACGCCCAAAGCCAGTTTGAATGAGATTTTTACATGATAC
GATAAAAGCGATAAAACAGCTTTTTTAAGATAGCCACCCATTAGACCAAAAACCCTAAAAGCTCTAAATT
TTCGCCCCACCAAAAACAGCGTAAGAGTTCCCATAAAATCTAGTTATAAATATAATTTTAAATTATTTAT
ATAATAAATGCACTTTTAAAAAATAAAACGATTTATTTAACCTATTCTTAACGAAAAATTCACTTTTTTG
TGATATAACTCCAAAGCTTACTATAAGAGCGGATTGTATTCTGTGGAAGCGAATGTATTCAAGGACAACT
CTCAAATTTTGATAGCTCCCTATATTTTTGCGCCATAGCATGAATGCAATAAAAAAAGAAATCCTTAGGA
TTTCTCACATTAAGGAGTTTTAAATGAAAAAGGTTTTTTTAGGTATGGCATTAGCCTTTAGTGTGTCTAT
GGCAGAAAAAAGCGGCGCGTTTTTAGGAGGGGGGTTTCAATATTCTAATTTAGAAAACCAAAACACCACC
CGCACCCCAGGTGCTAACAATAACACCCCGATAGACACTTCAATGTTTGGCAGCAATCAAACAGCTCCAG
CCCAAGAAACGCAAAGCGCTTCCAAACCGGACACTAAAGTCAATCCAAGCACAATCTGGATGAAAAAATA
AGGGAGGAAGTTATGAAAAAGTCATTCAAAAAATTAGGCTTTTTCTCTTTAGCAACGAGTAGCGTGCTTT
TAGGGAGCATGAACGCTACCGATTTAGAAACCTACGCAGCATTGCAAAAACCATCGCATGTTTTTGGTAA
TTATGCTGAAAAGGATAAGGATAGTAAATTAACAAGCGATTCACCAACGCAACAACAAGCCCAAAAAGCA
GCCCAAAACACCGCTTCAAGCGGCACACCAACCCCACCAACTAAAGAGGAACCAAAACACACCGCTTCAA
GTGGCACACCAGCTCCATCAACCCCACCAGCTAAAAAAGATGAAACAAGTGGCACACCAAGCGCTAGTGG
GAGTTCTGTGGCAAGCCAGCTAACCAAAGATACCACTATGGTTAATAATCTTAAGAGCGTGAGCGTGAGC
GCGATGAACACCACTTTAAGTGGGGTAACGCAACTCTCTCAGCAAACCGCAGCGATCAGCAATCTTTTGA
GCGGTAATCCTAATTTAGGCAGCGTGATTTCCAACGCTCAAGGGCTAAGCAGCGCGTTTAGCGCGTTAGA
AAGCGCTCAAAACACTTTAAAGGGTTATTTAGATTCTTCTAGTGCGACGATTGGGCAATTGACAAACGGC
TCTAATGCGGTCGTGGGCGCGTTAAATAAAGCTATCAATCAAGTGGATATGGCTCTAGCCGATCTTGCTA
CAGCTGATACGCAAAAAACGCAAGCCGTTACGCTTGCAACTGCTAGCGCAACGACAACGACAGATGCCAT
CAATTTCTTAAACGCACTAAAAAACAATCTAACGGCTCAAAAAGACGCTTTTATGAATGTGCATAAAAAC
ATTCAAACCGCTGTCGCTCAAGCCCAAGCAACCTACACGCCAAGCGTGATCAACACCAATAATTACGGGC
AAATGTATGGGGTAGATGCGATGGCAGGGTATAAGTGGTTCTTTGGTAAAACCAAACGCTTTGGCTTTAG
GTCTTATGGATACTACAGCTATAACCATGCGAATTTAAGCTTTGTGGGGAGCCAGCTTGGAATCATGGAG
GGCGCGTCTCAAGTGAATAACTTCACTTATGGCGTGGGCTTTGATGCGCTCTATAACTTCTATGAAAGTA
AAGAGGGCTATAACACAGCAGGGTTGTTCTTAGGCTTTGGGTTAGGAGGGGATTCGTTTATCGTTCAAGG
AGAGAGCTACTTGAAATCTCAAATGCAAATTTGCAACAACACCGCAGGCTGTTCAGCGAGCATGAACACG
AGCTATTTCCAAATGCCGGTCCAATTTGGCTTTAGGAGCAATTTCTCTAAACACAGCGGGATTGAAGTGG
GCTTTAAATTGCCTTTATTTACCAACCAATTCTATAAAGAAAGGGGTGTAGATGGATCGGTAGATGTGTT
CTATAAAAGGAACTTCTCTATCTATTTCAACTACATGATCAACTTCTAAGCCTTTCTCTCTTCTTTCCAA
CAGAGGGTTTTCTCTCTGTTGGTTTCTTTTTTCTTTTTTTGCGGTGTTTGTTTTGTTGTGTTGGGGGGCT
AGGTTTTTGTTTAGATAAAAACTAAAGAAGCGCTTAAAACAAAACCTTTTGTTTTTTAGGTTTTATTTTT
TACTTTGGCTTGTTTTTAAAAGTCATTTTGATTTCTAAAAATAGTCTATAATGCTTTCAACAGATATTTT
TTAAGGTTATAAATGAAAGCTATAAAAATACTTTTTATAATGACACTCAGTTTAAACGCTATTAGCGTGA
ATAGGGCGTTGTTTGACTTAAAAGATTCGCAATTAAAAGGGGAATTAACGCCAAAAATAGTGAATTTTGG
GGGTTATAAAAGCAGCACCACAGAGTGGGGAGCTACGGCTTTAAACTATATCAATGCGGCTAATGGCGAT
GCGAAAAAATTCAGCGTGCTAGTGGAAAAAATGCGTTTTGGCTCTGGCATCTTGGGGAATTTAAGAGCGC
ATGCGCATTTAAGGCAAGCCCTAAAATTGCAAAAGAATTTGAAATATTGCCTTAAAATCATCGCTAGGGA
TTCTTTTTATAGCTACCGCACCGGTATTTATATCCCCTTAGGCATTTCTTTAAAAGATCAAAAAACGGCT
CAAAAGATGCTCGCTGATTTGAGTGTGGTAGGGGCGTATCTTAAAAAACAACAAGAGAATGAAAAGGCTC
AAAGCCCTTATTACAGGAGTAACAACTATTACAACTCTTACTATAGCCCTTATTATGGTATGTATGGCAT
GTATGGAATGGGTATGTATGGCATGTATGGCATGGGCATGTATGATTTTTATGACTTTTATGATGGCATG
TATGGTTTCTACCCTAACATGTTTTTCATGATGCAAGTTCAAGACTACTTGATGTTAGAAAATTACATGT
ATGCGCTCGATCAAGAAGAGATTTTAGACCATGACGCTTCCATTAACCAACTTGATACGCCTACTGATGA
TGACAGAGACGATAAAGACGATAAATCCTTACAGCAGGCAAATCTTATGAGCTTTTATCGTGATCCCAAA
TTCAGCAAAGGCATTCAAACCAACCGCTTGAATAGCGCTTTAGTCAATTTAGACAACAGCCGCATGCTCA
AAGACAATTCGCTTTTCCATACCAAAGCCATGCCCACTAAAAGCGTGGATGCGATAACTTCTCAAGCCAA
AGAGCTTAACCATTTAGTGGGGCAAATCAAAGAGATGAAGCAAGACGGGGCGAGTCCTAGTAAGATCGAT
TCGGTTGTTGATAAAGCTATGGAGGTTAGGGACAAATTAGACAACAACCTCAACCAACTAGACAATGACT
TAAAAGATCAAAAAGGGCTTTCAAGCGAGCAGCAAGCCCAAGTGGATAAAGCCTTAGACAGCGTGCAACA
ATTAAGCCATAGCAGCGATGTGGTGGGGAATTATTTAGACGGGAGTTTGAAAATTGATGGCGATGATAGA
GACGATTTGAATGATGCGATGAATAACCCTATGCAACAATCTGCGCAACAAACGCCTACTAGCAACATGG
CCAACACCCATGCAAATGACAGCAAAGATCAAGGGGGTAACGCGCTCATAAACCCTAACAGCGCCACTAA
CACCGATGATCACAATGATGATCACATGGACGCTAACACCACAAATGATACTAGCACCACTGACACCCCC
ACTGACGATAAAGATGCTAGCAGCAACAATACCGGCGATATGAATAGCACGGATACCGGCAACACGGACA
CCGGCAATACGGATACCGGTAACACTGATGATATGAGCAACATGAACAACGGCAACGATGATGCGGGTAA
CGCTAATGACGACATGAGCAACGACATGGGCGATGACATGAACAACGCGAACGACATGAACGACGACATG
GGTAATGGCAACGATGACATGGGCGATATGGGGGATATGAACGACGATATGGGTGGCGATATGGGAGACA
TGGGGGATATGGGCGATATGGGCGATATGGGGAATTGAGATTAACCCCAATATCAAAGAGTGATAGCCAA
AACTTTAAGGAATATTTTTATCCCACTAGCGCGAAAAACTCCGTCCTTTAGGGTGCAAGATGTAAGCGCT
TAGGCTATATTCAAGCTAACAAAATACCTCTAGTCTTTTTAGGCTAGAAAATGCCAATGCAGGCTTTAAA
GAGCAAGGCCTTTCGTGTTAGTATTCAATGGAATGCTTTAGTTAGGAAGCTCCTTTCTTTAGAAAGGGGC
GCTCTCACTTATAGTAAAAATGATTCTTTTAGGTGGTAGGGGGTATTTTGCGATGAAAACCCCTTTTAAC
CCCCCCAACTAACTCCCCTAAAAACGCTTTTTAAAGAACCTTTCGCACTAGCGTTTTTTAGGGCACTTTA
TAAAAAGCCCTTTAGGCGGTTTTATATTTTAGACGCTCAAAATTAAAAGCAGAAATCAAAATTTCTTCTT
GCTCACATCTTCTAAAATATCTTGGGAGATCCCATCAATTTTAGTGCTGACTTGTAAAGAATGATTAGCG
ATAGTTAAATTATCCTGCACATCTTGTTGCAAGGCGTTAATGGAATTGTGGATGTTTTCTACGCCCTTGT
TTTGCATTTTGATAGACTCAGCGTTATCGGCAATGCTTTGAACTAAAATATTAATATTGGCTTCAATCTC
GCTGAGCGATTTTTGCGTCCTTTCAGCGAGCTTCCTAACTTCATCAGCCACCACCGCAAAGCCTCTGCCA
TGCTCGCCAGCTCTTGCGGCTTCAATAGCAGCGTTTAGGGCTAATAGATTCGTTTGATCGGCAATATCTC
TAATCATATCCACCACGCTTTTAATGTCTTCGCCTTGAGAGATCATCTCTTGGCTTTTAGAATCAATCGT
TGTAATAATATTAGTGATTTCTTCTAAGGATTGAGTGGTGTTTTTCAGGCTCCTTTCTTGTTTGTGGGCG
GTTTTGGTTAAATTATCCACGCAAGTTTTTAAATCTTTGGATTCATGATTGAGCGCGTTTGCAAACCCTA
AAGAAGCTTTAAGCATGCTAGAAATTTCTTGCCCTAAAGTGTTGAGCGCTTTTTCCATGTTGGCTTTAGG
ATTTTGGATGTGGTGGGTGAAATCCAGGTTTTTATAATGCTCTAGGGCGTTATTTAGGGCTTCAATATTG
GCGCCAATTTGGTTGCGAAAATACTGGATAATGCTATTAATCGTATTTCTTAAAGCTTGCAAATCTTTAT
TTTTAGGCACGCATGCGATTTCTTGCGTGAAATCCCCACTTTCCACATAATTTGTTACTTCAATGCTGTT
TTGAATGGCTTTATTATCGGCTTGAATGCTTTCTTGGGTTTTAAGAATGTTTTTATTGATAGAAGCTTGC
ATTTGCCCGATTTCATCATAAGCGCTTGGGGGCGTTAGGCTTATGGCATGGTTACTTTTGGGGTTGTTAA
GCAAGTTGAAAAAATCATTTAGGGTGTTATTGACCCTACCGATGCGTTTGGTTATGAGACTAGAAATAAT
GATAAAGACTAAAAGGGCTAACACCAGCACGCCTAAAATCAAAGTGGTGATAATAATGAATTTGGTGTTT
GTCGCTTCTTTAAAGACTAAAGATTTATTGACATATTTTCCGATTGCCCAACGCCAATGATTGCCGTTAT
TCCCTTTTTCTTCAAAAAAATCAAAGGGCTGTATGGCTAAAAAGGTTTCTGTATTCCCGCTCAATGAATG
GTAGCTCAAAGTGCCCGCTTCGTTTTGATTGTAATACTCCACAGCCTTAGCGACTCGTTTATCTGGATTG
ATAGCGCTTAAAATCTTGTCTTGGATCTCACGATTAGGGTTGATTAAAAGCCTGCCGTCTTTCCCCATTA
AAAAGGTGTTGCTCTTTTTCTTGCCTATTACATCGGTATAAAAAGCGTCAATGTTTAAAAAGAAATTCAG
CGCGCCTATAACATTTTGATTCTTGCCCATTAGGGGGAGGGTAATATCCATGCCATAGATTTTATCGCCA
TTAACCTCTTTATAATAGGGATCTGAACGGGTTATACTTTTGAGCGAATGGATTTGATTGATCATGTTTT
CATTGAGCGCAATACTAGGGTAAGCGATTTTTGAATCCATGTTCATTGCAGTGATAATTCGTTCATTATT
ATTCGTATAAATTGCACTAATCAATAGCACATGGGGGTTTGCCAGCAAAAACTCAGAGAGCATGCGCTTT
TTTAGGGTGTCGTTGATAGCGCTATTTTCATCGCTTAAGAATTTTTCAAGGGTGTTAGCACCAATAAAAA
TACGCTTCATAATGCCTTGAATTTTAAAACTGACTAACTGAGCCTTTTTTTGCAGCAATTCTGTGGCTTG
GCTTTGCAACACGCTTTCAACCTTGTAGCTGATAATAACGCCCATAACAGCGCTAATGACAATAACAACC
GCACACACCATCATGACAATTTTAGAACCAATTCTTGTAGATCTCATTCCCTTTGCCCTTTTAAAACTAT
TGATAGAGAATGATTATTATACATTATTTTGAAATTTTAATGAAACAAGGGAGGACAAAAAAGCAGAAAA
TAAAAGAGAGTCAAAACCCTCCAAAGCTCCCCCAAAGGAGAGGCAAAAAGAAATAAAAATTACCTTTTGG
AGAATTGCGGGCTTCTTCTGGCCTTTCTTTTACCATATTTTTTGCGTTCAACCACCCTTGAATCCCTAGT
GAGCAAACCCTTAGGTTTTAAAATGGCTCTAAAAGCAATATCATAAGCGTTTAAAGCTTTAGAAATGCCA
TGCCTTAAGGCTTCCGCTTGCGCTGAGTAGCCCCCACCAAAAACCACCGCTTTAATATCCACAGATTGTT
CTTGTTTGGTTAAAAGCAAGGGCTGCATGACTTTCATTTTAATGGCTTCATGCCCGCCTAACCATTGATT
CAGGCTTTGCTCATTGATACTCAATTCGCCTTTACCCGGAGTGAGCCACACTTTAGCGATAGCGGTTTTT
CTTTTACCGGTAGCATAGATTTTTCTCATTTAGCGTCCTTTTTGCTAGTTTGTGCGGTGTGAGGGTGCTT
ATCATCACGATAAACTTTGAGTTTTTTAATCATCGCTTTCCCTAATTTCGTTTTAGGGAGCATGCCCCTA
ACGGCTAAGTGGTAGAGCTTTTCGGGGGTTTTTTCTAGCATTTCTTGGAGAGTCTTGCTCTTGGTGCTGC
CAAAATAGCCTGAATGAGTAAAATACTCTTTATCTTCTAATTTCATGCCTGAAAATTTAACCTTATTAGC
GTTGATAACCACCACAAAATCCCCACAATCCACATTAGGGGTGTAAAAAGGGCGGTGTTTGCCTCTTAAA
AGCACAGCGATTTCAGTGATCAAGCGACCAAAAACTTTGTCTTTAGCGTCTAAAACGACCCAATCACGAA
CGATGTCATTGACTTTAGCAGTCTTTGTCATGAGAATCCTTTGATAAAATTAAAGCACCCATTATAAGGA
AATAAGCTTAAATATTGCTGAATTTAAGGAAAGTTTAAAGTTTAAAAATAAGATTTTTTAAAAAATTTGT
ATGATTGCTTTTGATTTTATGGTCAAACTCATTTCTTAAGTAAAACGCATTTTCTTAAAAGAATAGGGGG
GTATTTTACAATAACCCTCCCCTACAACCCCAACTAAAAACCCCCTAACCCCAAAAGACCGCTTTTTAAA
GAGGCTATCACTTGCTTACGCAAGCTCTTTTATTGTATTTATTTTAAAAAATGCCCTTAAGCTTTTTTAA
TTTTGTTACTCATATTTAATAAGCCAAAGCCTTTATTTTTGCTCTTGATTGAGCCTTTCTTCTATCTTTT
TGATTTGTTGGCTCATTTTAGCGCTTGCGTTGATTTGATTGATGAGCATGTAAAGGTTTATCATCATCAA
AAGCACCACCACAATCCCTAAAAAAAACACGATTTGAACGGCTTTTTTAGCGATTTCTCGGGCTTCTTGT
TCTTTTTGCATGCGTTTTAATTTTCCAATTCTTCTGGGGATAAATCTTTATAAAAGCGTTCTAATTCAAA
GCTCTCGCCCAAATACGCAGCGATTTCTTGGGAATCCACAAGGGCGTTTTGCAAGCAACTCGTCGCGCCT
GGAGAGGGGGTCATGTTAAAAGTGATGCCTTTATGGGTGCAAATCTTTTTTTCGCCTAATTCCAGCTTTC
GCTTGGTTTTGTCTAAAACTTGCGGGCGCACTTCGCCAAAACCATGAGCGTATTCTAAATCTTCTAGGCT
AAGAGAGGGGATGATTTTTTGAGCGTCTTTTAAAAACTTCCTTTTACCGATAATGGGCAATTCAAAAACC
ATGTTTTTAAACACATAATTACGGATTTCTTTATCGCTCATCAAATCAAACGCAATCTTAAACACATCTT
TATTCAAATCCATTTTCAACAATTCCAAGCTAATACCCTTAAGCCAGCATTTGTTGCGTTCTAATTTAGG
CATCGTTAAAGCGGTAGGTCCGATTCGTGTTTTTCCTTTAATGACAGCATCTGGGTCGCCATGCACGGCT
GCAAAAGGGAGCTTGGGGTTTTGAACGGTATAAACCTTACCCCTTAATAAATCCGGCACAAAATAAAAGC
TGCCCGCCACAGGCAAGCACCCTAAATCCAAGCCATAACCCATGCTCTGAGCCAAAGGCAAAGCGTAAGA
GCCGGCATTGACCAGCACGAATTTAGCATACACTTCTTCAGCGTCTTCTGAAATTACGGCGTAAGTGTCG
TTGCGTTTTTCAATCTTTTTCACTTTGAAATCCAAAAACACCTGGTTGTTAGGCTTTAATTTTAGGGCTT
CTTCAACGAAGTTTTCACTCAACTTCGCAAAATTCATCGTGCTCCAATCTTTTTGATACCCATGCCCGAT
AATGTTTTCATGCCTGTCTATGCCATTAGCCCCTAAAATCACATTAGGCTCTAATTCTTTAATCTTTTGT
TTGTCAAATTCTTCTAACCCCACAAAGATTTCTTTAAAGGATTCGTAGCGTTTTTTCATGAACTCGCATT
CTTCATCGCCCACGCCTATAGCCATTTTCTGGGTTTCAAAAATCACTTCATTTTGCAAGCCTTTATTGAG
CGCGTATTGCCTGGTTTTATAAGCGCTCAAACGCACTTTTTTAGCTTTTTCAGGAGTGTAATTCGTTTCA
ATAGAGCCATCATGAATGGTTTGCGAATTAGCCTTAGCGCTAGAGCTGATTTGAGCTAATTTAGAGCATT
TTTCCACGATAGCCACGCGTTTTAAAGAGCTGTATTCGCTCAAAGTATAAAAGGTCGCACACCCTGAAAC
CCCACCTCCAATAATAACAGCATCAAATTCCATACTCATTGTCTTTCTCCAAATGTTTTAAATTGATAAA
TCGTAATCATAGTATAAGAAAATCAATTCGCATTCAAAGGGCTTGAAGTTTTATTGACAAAATCTTTCAA
ATCGCTCATTCCAAGCACCCTATCAATCAATAATTTCTTTTTAGAAAACGCTCCATTATGTTCTTCCGCT
AGCCATAATGAAGTGATCACCACGCCTCCTATTTTATGACTCAAGGTTTTAAAATGCTTTTGGGTTTGCA
CCGACCAAATGCTGTGAGCGACTATCGCTTGATGGTTGTGTGCGCCCAAATAGAGCATGATATGCCCTTT
TAAATAGATGAGCGTTCCAAAAGGCGTGGCGTTTTTAAGGATGTAATCTTCTTTTTCTTTGGCTTTCATG
GAGCTTAAATCCACATAATTGTTCGCGTAACGGCTTTGCGCGTAGGAATTTCTGGGGAGCAAAATACCAA
AATTAGCGAAACTATCCCTAGTGAAAGCCGAGCAATCCCTATTACCTAATAGTCCACCCCAGCCGTATTT
TTGCCCTAGCATGGTGTCTATAAAATACGCCATGTTCTCGCTGTTAAAAGCCTTAGGGAAAACAAAAAAA
TCCTTTTCTTCTAAGATCACGCTTTGTAAAGTCGCATAGCCCTTAGCGTCCCTCAAAAAACCATAGGCTT
TCAATTCCTTTTTTTGGGGTTTTTGAGATGCGTTTTGACTTTGGGGGATGAGAGCGAACAATTCGCCCAC
CCTAGCATCGGTGTAAAAATCCCCATAGTCTGTATAAAGGGGGATTTTATCTTTTATAGGCATGACATAA
TTTTTAAGCTTGGTTAAAAGCTCTATGTCTTTATCGTGCATGTAGGCTAAATCGCTAACTTTGATCCAGC
CATAAACAAAACTGCTTTGAATGTGGGCGTAAGTTTTATCTGTATTAAAATGTGTGATCAAAACCGGCGT
GCCTTGAAAAATCAGCGAATTTTGATACCTGTCAAAGGGATAGCCTTTTGGAGAAAGATAATAAGGTTTG
TTAGTAGGCACAGCCCTTACATCGCTATCTCGCACTACAACAGCCTTAATCTTAGCACTCGGGTAATGCT
CAATATCCATGCTTTTAATAAGCTCATCATTGAAAGCTTTTGCGTTGGGTTTTAGATCTTCGCCATAACC
GGTGGATTTATTCATCTCTTTGAGAATCCAAAACACTTCTTTTTTATTGCTTTTGACTTTCGCATCTAGC
CATGGGGAATACCACGCTTTGAGGTAGCTCTCTTTTAGATTTTCTCTTAACGCTTGGGGGTCAATGCTTT
GGTTATTATGACTGCCATTTTGAGAGCTTGCAAGATAGCTTGAAGCCTCTTGGGGCAAGGATAAATCTTT
GAGCGTGAAATCCTTTTTCATGCAACCCACAAACAAAAACAAGAAAACTACAAGAAAATAACGCATGCTT
TAGAGAACCTTAACATCAAATGCGCAAATAGTTTCTTAAAATGCGCCCGTATTGCGGGCTTCTCAATTTT
TTAATCGCAGAGCTTTCAATCTGGCGCACCCTTTCTCTAGTAACATTCAATTCCTTACCGATTTCTTCTA
AAGTCCGATCGCTTTCATCGTCCAAAAGCCCAAAACGCATGCGGATCACCGCTTTTTCTCGCTCATTCAA
CTGATCCAAAACGCTTTCAATCTGGGCTTTTAAATCTTCGCGCATGATGTGATCAATGGAGCTAACGATA
TTTTTATCTTCCACGAAATCCCCAAATTTGCCGTCATCATCATTGCCGACTGGGGTTTCCAAACTGATAG
GCTCTTTAGTCACCTTAATCACATTCTTCACTTTATCTAACGAAAGCCCCACTTCTTCAGCCACCACTTC
CAAATCAGGCTCTTTGCCGGTTTCTTGAATGTGTTTGCGCATGACTTTATTGATGCGATTAATCGTGTCA
ATCATGTGAATGGGGATGCGGATAGTGCGGGCTTGATCGGCTATGGCTCTGCTGATAGCTTGCTTGATCC
ACCAGGTCGCATAGGTGGAAAACTTGAAGCCCTTTTCATGCTCAAACTTATCCACTGCTTTCATCAAGCC
GATATTGCCCTCTTGAATCAAATCCAAGAATGGCAAGCCTCTGCTCGTGAATCGTTTAGCGATGCTCACC
ACCAACCTTAAATTGGATTTAGCCATTTTGTTTTTAGCGCGATCGGAAATCAATTTCCCTCTTTTGATTT
GCTCTAAAATTTCTTTTAGCTTGTTAGGGGCTAAATCAAAGCCTTCTTCGCTCGCTTCTTTAGTCAAAAA
GAGTTTTTTGAGATCCATATACACGCTCACCATAGTCGCTTCTGGCACTTGAGCGATAATATCTTCTTTA
GTCATGTTAGTGATATTGGCAAGGATTTTTTTATGGTTAGCGATGAGAGTGTCATTGAATAAGGGCAGTT
TGTATTCCAAGCGTTTCAACTCTTTTTCAAACCCATCGCCGCTTTTTAAAGTGGTTTCCATCGTTTTGAC
TAATTCATTAATCAGTTTGCTGGTAGGCTCTAAATCATAGAGTCTGTCTTTGAGCGTTTGGCGTTTGTAA
GCTAGAGTCAATGAACGCACCAATTCGTCTTCTTCGTCTTCTTTTTCATCTATGGGGGCTTCAAGAGCTT
TAAGCCATTCTTTTTTAGCCTTGTCTAGGGCTTTAAAGCTTTCTTGAACCTTTTCTACGCGCTTCTTGTC
TTTTTCAGAAATGACTTTTTTCCTTTCTTCGTTTTCTTCGTATTCTTCGCTGTCATCATCTTTTTTAGGA
TCGCTCACGCTATTTTCATCGTCATCATCAAAGCTCCTGAAAAGCTCTTTGACTCTTCTTTCACGATTGA
TTAAAGCGTCTTTATACGCATAGATAAAATCAATCAAATACGGCACCGAGCAAATCGCGTCTAAAATAAT
GTCTTCACCCAAGCGGATTTGCTTGCTCAATTCGATCTCTTCATCTTTGCTTAAAAGTTTTATATCCCCC
ATCTCACGCAAATACATGCGTACCGGACTATCACTTCTGCTCCACTCTAAAAAATCCTTTTCTTTCAAAA
AGTCATAGCCATCTTCTAATTCTTCATCTAAAACTTTTTGCTTTTCTTCAGTTTTTTTAATCTTGTCAAT
CGCATTGAGTTTTTTAGCGTATTCTGAAGAGCTGACTAGTTTCTTTTGGTATTTTTGGCACAATTCTTTG
ATTTTTTTGATTTGGGCTAGAGTGGGGACTTTCGCACTGATTTGAATGATAGACTCATAAGAAACGCAAT
CGCTTAAGGAATTAGCGAACAATTCTTCCAACGCTTCATTAAAACTAAGCTTTTTAACAGGAACAAGTTC
TTTCGCTTTAGCTTCTTTGATTTTGCTTTCTTTGGTTTTATTTTCTTTAATTTTGCTCTCTTTGGCTTTA
TTGTTTTCCTTAGTTTTATTTTCTTGTGCGACTTCTGTTTTGGCTTCCTGTTCAGCTCTTTTGGGGGCTT
TTTCTTCGTTAGCTTTCTTTTTCATTGGACACTCCATAAAATAAAGAACCCATGCTTTCAACCAAAAAGC
TAGGTCTATAAGATAAGATACACCTAATCCTTTTTTATTTTACTAAAAAATAGCTTAAATTCTAATTATA
AGATGAGTTTAAAATAAAATTTAAAACCCCCCATTTTTTAAAAAATAGGGTTTCAATTGTTTGCGTTTGG
TAAAAACAAACCTAAAGCTCATCCACCATGCTTTTTAAAAATTTCGCTGAAGTTTGAGCGCTTTTTTCTA
AAAACGCATCAAAGCTCATGTTAGCTTCCTCATCAGCGTTATCGCTAATGCTCCTTAGCACGCAGCATGG
CACGCCAAATTTTTGGCACACAAACGCCACGCTCGCCCCCTCCATTTCCACCGCGCTCGCTTTAAACTCG
CTAACTAAAAACTCTTTCCTTTCTTTGCTATGGACAAACTGATCGCCTGATGCGATGACGCCTTCTTTGA
GCGCGATATGCTGCTCATTAGCGACTTTTTTAGCTAAAGCGTTTAAACTTTCGCTCGTTTCAATAAAAAT
CGCACTTTCAGGGATAAACCCTAAAGGGTGATCAAACGCGCTCAAATCCACATCATGCTGGACTAATTGA
TTGGCCACTAGCAAATCATTGATTTTTAAATCTTTAATTAAGCTTCCAGCCACCCCGCTAAAAAGCACCT
TTTGAACGCCAAACGCTAAGATCATGCTCGTCGTGGTTAAAGTGGAATGCACCTTGCCAATCTTGCTATA
AGCGACAACGATTTCCTTATTATGATAAACGCCTTTATGGAAAACATTCCCCCCTAAAGGGATTTCTTCA
AAACCCACGCCAAACAATTCTAAAATAGGGGTTATTTCTTCTCTCATCGCCCCTAAAATGCCAATTTTTT
GCACCACTTTCTCCCCATCACACGTATTCTTCTAAAAATTCAATGGCTTCATCAAGCCCTTTATTATCCC
CCACGCTTATGGTGGACTTGTTGCTCAAGCGCTTGTTAAGCCCCTTTAACACACTCCCACAGCCTAATTC
AAAAAAGACATCCACTCGGTCATTATTGGATTTCACGCAGTCTTGATAACGCACCGGCTGAGTGAGTTGC
AAGCTCAATAATTCAACGGCTTTTGCTTTATTATGATACGCTTCGTTAGTCGCATTGGAGATGATTTCAA
AATGGAATTTATCTTTTAAGCTTTTTTCTAGCAATTCCTGGAATTTAAAAGTCATAGGCTCTAAAAAAGG
GCAATGACTCGCCACACTCATTTCTAAAAAAACCACCCTTTTAGCCCCCATTTCCTTTAAAGTCGGCTCT
AGGGCTTTCAAATCGTCTTTAATCCCGGCTAAAACCACTTGCATGCCGCCATTGAAATTCGCGCACCACA
CATTTTTGGTTCTTTGACACAAACTCAAAAGGCTTTCTTCAGAAACGCCCAAAACGACCATCATGGAAGC
GTCTTTATTCGTGCACGCTTCTTGCATCATTTTGCCTCTTTGGTGCGTGAGTTTAAGGGCTTTTTCAAAA
TCTAGCGCCCCGCTCAAAGATACCGCGCTCACTTCGCCGAGCGAATGCCCTAAAGCAAAAACGGGTTTTA
ACCCCCCATTTACTTGCTTGTTGAGCAATTGGTAAGCGATATAGCTCACTAAATAAATGGCAGGCTGGGT
GTAAGCGCTCTCTTTTAAAAGCTCATTTTCTTCAAAAAGCGTTTTTTTCATATCCACTTTAAGCGCGTTA
GAAGCCCTTTCAAACAATTCTTTAGCTAGGGTGTGGCTCTCATAGAATGACTTTCCCATTCCTATACATT
GCGAGCCTTGCCCTGGAAATAATAGCGCGTATTGCATGGTGTTATCCTTTAAATTTTATTAATCCATAAT
TTAAAATTGTAATATAAAAGCCCTTAGTTTTGTTTAGAAACCATTAAAGTTTAAGGTTTATTTTAACTTA
TTTTTACTATAATTCTACTTTTTGAAGGACAGGTGGGTGAGTTGGCTGAAACCACATCCCTGCTAAGGAT
GCGTAGCCGTCAAGGTTACCGAGGGTTCGAATCCCTCCCTGTCCGCCAGCCTTTTTACCTTTAAAAACTT
TTTGTTTAGAATGTATTAACGAGACACCATAGTTTCTAAGCATTCCTTTTACGACACTCCTTTTACAGAT
TTTACAAATACAAATTTTAGGTTGGGTGAAGAGAGACACCCAGCCTAAACCCTATCAATCCACTGCGGTA
TTTTCAAACATTTTGAGTATAATCGTTTCCACTACAATCACAAAAAAGAAAGAACATGACTTACAGAGAA
TTAGGTAAAAAAGTTTTAGAACAAGCAGAGAAGCCTTTGAGCAAGGAAGAAATTTTTGAGAGAGCTTGTG
AAATGGGATTGGATAAAGAATGCAACGATGGAAAAATACTTCTTCATAGTCTTGGAAGTCAGCTTGGTGA
ACACGACATTTCTAACGACGAGAAGCAATTTTATGTTGCACGCAAAGAAGGAAAAACCTTTTTCTATTGG
CTCAAATCTCGTGAAAGAGAATTTCCTCCACAAAAAACCCTAGATGCCAAAGAAGAAGATGATGAGCAGA
GCGAGTGTTCAGACACAGCCAAAAAACAAAAAAACTCTTTTAATGAAAGGGATTTGCACCCACTGCTTGT
GAAATTCCTTAATGAAGATCCAAATTTCAAGCTTCTATGTAAAACCATCCGCCATGAAGAATGTAAAAAA
GGCATAGGGGGCGAATGCAAGTGGAATTATCCTGACATCGTGGGCGTGTATTTTCCCTATAATAAATATT
TTCCCTACAATGGATATAAAGAAGAAACTTTGAAATTTTTACACCATACCGGTCAAAAAAGACACAAGCT
TTTTTCCTTTGAGCTTAAAAAAGAGCTTAGTCTTTCCAATTTAAAAGAGAGCTATTTTCAAGCGGTGAGC
AATTCTACTTGGGCTAATGAGGGGTATTTGGTGGTTTTTGGGATTGAAGATAAATATAAAGATAAAATTT
TGGATGAATTAAAACGACTCAACCAAAGCTTTGGTATAGGGGTGATCAAGCTAGAATCTGAGATTTCAAA
CTCCAAAATTTTGTTGCCAGCTAAAGAAAGAGAGATTGATATACCCACACTTAACATGCTTGTAGAACAA
AGTCCGAAGGATTTTAAGCCTTTTATGGAAAAGATTAACAAGCAAATTGAAAAAGGACTTGATACGGCAG
TGGATATGGGGGAGTTTTTTGATGAAGTGCTTGATGATGAAGCAATGCAAAAATACATTAAAGATAAAGG
CATTAAAGTAGAATAAAAAATGAAAGTGCCTTGTCTTTCTCGCCCCATTTTTAAAAGCCAAGACCAGCTT
TTCACCCTTTATCAAGGGGATTGTAATGAGGTGTTGCCCCAATTTGAAAATGCTTTTGATTTGATTTTTG
CCGATCCGCCTTATTTCCTTTCTAATGACGGCTTAAGCATACAGAGCGGTAAGATCGTGAGCGTCAATAA
AGGCGATTGGGATAAAGAAAATGGGATTAACGATATTGATGAATTTAATCACCAGTGGATCAACAACGCC
AAAAAGGCTTTAAAAAACACAGGAAGCCTTTTAATCAGCGGGACTTACCACAACCTTTTTTCTTTGGGGC
GCATTTTACAAAAATTGGATTTTAAGATTTTAAACCTCATCACCTGGCAAAAAACCAACCCTCCTCCCAA
TTTCAGCTGCCGTTATTTGACGCATTCCGCTGAGCAAATCATTTGGGCGAGGAAAAGCTTCAAGCACAAA
CATGTTTTTAACTATGAGGTTTTAAAAAAGATCAATAATGATAAACAAATGCGTGATGTGTGGAGCTTCC
CAGCGATCGCTCCTTGGGAAAAAGCTAATGGCAAGCACCCCACTCAAAAACCCCTCGCTTTGTTGGTGCG
CTTGCTTTTAATGGCGAGCGATGAAAATTCCCTCATTGGCGATCCTTTTAGCGGGAGCTCCACCACAGGC
ATTGCGGCTAATCTTTTGAAGAGGGAATTTATCGGCATAGAAAAAGAAAGCGGGTTTATCAAAATATCCA
TGAACAGAAAATTGGAATTAGACGCTCGCTATAAAGAAATCCGATCTAAAATCAAAGATTTAAACCACTA
GTAAGCCCCTTTTTTTAAGCCACTTTAAGCGTTATACTTTTGGGATTTCACCTCAAAATGGGATTCTATT
TTCACCCATTCCTTACAAAGGATATTCTCATGCCCAAAAAGCCAGTGTTTGGGGCCAATAATGATTTTTT
CTGGATTGTTTATCAAATAAGCCGCCCACCAGCTATAAGTGCTGTTAGCGATAATGCCATGCTTGCAAGA
TTGTATGAGCAGCATGTCCCAATACGCCTCTTCGTCTTTATCCCTAGTGGTCATGTCCATAAAAGGGTAG
CCAAGATCAAGATTTTGCGTGAATTTTAAGTCTTCGCAAAACACAAAAAGCTTCATGTTTGGCACGCGCT
TTGCCATATACTCAAGCGCCTTTTTTTGATAGTCAATACCAAGCTGACAGCCAATCCCCACATAATCCCC
TCTTCTTATATGCACAAACACGCTGTTTTTAGCGGCTAAAATCAAAGAAAGCTTGCGGTGGTATTCTTCC
TCTTTTTTATTATTATTCTTATTATTTTCTGGGGGGGGGGGGTAGAATGAAGGTTTGCTTGATTAAAGGG
GATATAGCATCAAAATATCGTGGATCTTGGAAGTAACCATAAAAATAAGTCAAGCGGCTTGGCTTTAACA
ATTTAGGCTCGTATTCAAAAACGATTTCTTGACTCACCCTATCAAACCCCATGCATTTGAGTGCCTCTCT
TACTAGCTTGGGGAGGTGTTGCATTTTAGCTATAGCGATTTCTTTAGCGCTCGCATAGGGCAAATCAATA
GGGAAAAGCTCTAATTGCATTTTCCTATTGCTCCAATCAAAAGAAGTAATATCCAATAGCACAGGCGTAT
TAAGGTGTTTTTGCAAACTTTTCGCGAAAGCGTATTGGAACATTTGATTCCCAAGCCCCCCACAAATTTG
CACCACCTTAAAAGCCATTCAATCCCTTTATATTTTCAAATAAAACGCTCATTTTAGCTTATTTTAAAGC
CCTTTTTCAATAAAAACCTAAAAAGTGGGGTAACGCCTTCAAATCATTTGAATTTTTTATTTGAAAAAGA
CGCGTATGAGGGTTCTAGCAAGCGTTCTTGGTATTCTAAAAGAATCCTGTCTTCGCTATTGAGCGAGTAG
GCTTCATCGTATTTGCGCTTGATGATGCCCTTTAAAATGGTGTGCTGGACCTGGTATTTATCTTCTTTAA
GCATTTCATCGACTAAAGCGTAAAGCTGAATGTCTTGAATGAGTAAATCTGAAATTTTAACGCTCTCTTT
ATCAAACAATTCTTCATTAGTGCAATATTCATTCACTAAAATAAGCACCCGGTCATACACATCCGATGCG
ATCTTAGCGTTTAGGGTTCTATAAATGTAATCTTTGATTTTTTTGAGCTGCTCTTCTAAATCTTCACTGG
CCTTGCTCGCTAAGGCTAGAATGCTTAAGATTTGAACTAGAGTCATCATTTTATGGCTTAAAGAGCGGGT
GCGCCATTTAATGAGAAGACGCATGAAATAAGACATTTTGACAGAAAGGCTACAGGGGAGGGTGTTTTTC
TTGGGTTTTGGCATGCTTAGTTTCTTTTAAAAAAGGATTTTGTGCTTTAATTATATAATTTTAAAATTAA
ATTTAGGAGTATAGAGATGAAAACATTCAAAAAAGGCGCAATCTTAGACGCTAAAAGCGTGGGGTTAAAA
GCGCTAGAAGTTTTAAAAGAAGTGGCGGATTTTGATTTTTATGAGGTTACTTCGCCCAGTCAAGTGGTTG
AGCGCTGCAAAGACGCTGAGATTGTAGTGCTGAATAAAGTCGTTATCACCCAAGAGGTTTTAAGCCAATT
GCCTAAACTCAAACTCATTTGCATCACCGCTACAGGCACGGATAATGTGGATATAAAAAGCGCAAAAGCT
TTAGGCATAGAAGTTAAAAATGTGAGCGCTTATTCTACGGAATCTGTAGCCCAGCACACTTTAGCGTGCG
CGTTGTCTTTGTTGGGGAGGATCAATGATTACGATCATTATTGCAAAAGCGGGGAATATAGCCAAAGCGA
TATTTTTACGCACATTAGCGGTATGAAAATGGGGCTTATTAAAGGGGGTCAATGGGGGGTTATTGGTTTA
GGAACTATCGGTAAAAGAGTCGCCAAACTCGCTCAAGCTTTCGGGGCAAAGGTGGTGTATTATTCCCCTA
AAGATAAAAAAGAAGAGTATGAGCGCTTGAGTTTAGAGGAATTGCTTAAAACAAGCGGCATTATCAGCAT
TCATGCCCCCTTGAATGAAAGCACGCGCGATTTAATCGCTCTAAAAGAATTGCAAAGCTTAAAAGATGGG
GCGATTTTAATCAATGTGGGGCGTGGGGGCATTGTGAATGAAAAGGATTTGGCTGAAATTTTAGAAACCA
AAGATTTGTATTACGCGAGCGATGTGTTTGTGAAAGAGCCTTTTGAAAAAGATCATGCGTTTTTGAACCC
AAAGATCCAAAATAAATTGCTTTTAACCCCCCATATCGCATGGGCGTATAGCGACAGCTTGAAAACCTTA
GTAGAAAAAACCAAAGAAAATATCCAGGATTTTTTAGCTTCTCAAAAATAAAAGTAGGATTTTATGGAGA
GGTGGGTTTAATTGTTTGAGTTTTTTCTCTTTTGCCATAAAATCTAAAAAATGGAGTAGGGTTTAATCGT
TTTTAATGGTTATCAGACAATCCATTAAATTTAACCCATTAAGAAAAAAGCCTTTAAGGTGGATTGACCC
CCAAAGGCTTTTATGATAGAGAGCGATTACATCTTAGAAATATCAATTTTAAAGGTGTGGATTTCATCTT
CTAAAAAGACTTTAACCACCACCACGCCCGGGGTTTTAAGGTTTTTGGTATCCACTACCACAAACCCTCC
CCTAGCCTTACCTTCAACGTTAAGGGTGTTGTTTTTAAGATAATTGATCGCTAGGATCTTTAAAGCTTGG
CGGCTTTCTTGCATGACCTCTTGCTCTTCTACATCATCCATCATCATCATGCCAAAGCCTGGCCCATACA
TGCCCATTCCCCCATACATCATGCCGTTATAAGCTAAAAAACTCCCTTGCCCGTAATAAAACATAGGCGG
GGTGATCATATTGACATTATCAATAGGAGCGGTCGGCACGCTGATATTAAAGCTTTGTAAAATGCCCTCA
AAATCAAAACTGGATTTCATCACCTGTCTCAAGCTTAAGACCGGTAAATTCGTTTGGTTGATAGACACTG
AAATGGCTTTACGGCTAAACACCACAGGATTTCCCTCTATAACTTGCGCCGCTACATACAGCACTAAGGG
GGATTCATTCAAACCTTTCAATTTGCTTTGAGCGATTTCTAACTGGACTTTAGACTTGGCTTGCGTGGAG
GTCATCACTTGAATCCCATTATTATAAGATGTAACATGTTCAGGCGTGATCTTATAGCTCGCGCAAGCGC
TCATCAGTAAGGCTACCGCTACTAAAACGATTTTTTTCATTCAAACTCCTTTCATTCAGTTTAATTTTCG
TTTAGAATTTCCTTATTATAGTGTAGTTTGACTTAAAATTAAGATTTTATCAGAAACAAGAGCTTAAAAA
GCTTTAATGCGTGTTTTCTAGCCACAAAAGGATAGAAGATTTGATCTCATTGAGTTTTAAAACTTCTTGG
TGCTTGATTCCTTTCTCAAATAAATCATCAAGGCGCTGACTATCTGGAGTATTGTAGCTGTTTTTAAGCG
TTTCTAGGGCGGTTTTGTCGTTATCGTTTTTCTTTTGCTCGTTTAGGGCTAAAAGGGTGGTTCTAGGGAA
TTTTTCATAAGAGGCGGTGGCAGAAACAAGGGTTTTTTCATTAGTTTTCAAGCTGGCGTTTAAAGCGGTG
GCGGTGTGGGGGTCAATCAGGTATTGGTGCTCTGCATAAACTTCTTGGATTGTTTTCAAACAATCTTCAT
CTGAGCAGCTCGCGCAAGAAAAATGCTCCTGTAAAAGGGCTAATTCTTTAGGCTTTAAGGCATAAAATTT
CTCTTCTTCTAAAGCTTGCATCAATTCCAGCGTTCGCTCAAACCCAAAAAGGCTAAAAAGCACTCTTTCC
ACATTGGAGCTTTTTAAAATATCCATAGCCGGCGAGTAGGTTTGCTTTAAAGAGCGCTTAGTCAAATCGT
AACGGCCTGTCTCTATAAACTCTCTTAAAACATCGTTGCTGTTGGTTACGACCTTGATTTTAGCGATATT
CAAGCCCATTTTTTTGGCATAAAACGCCCCTAATGCGTTCCCAAAATTACCGCTAGGTATGGCTAGGGTG
ATTTTTTCTTTAGAATTGATCGCGCCTTTTTTATACAATTCTAAAAAGCCCCAGATATGATAGACGATTT
GAAAAGCGATGCGCCCAAAATTCACGGAATTAGCCACGCTTAATTTCAATTGGCGCGCTTTTAAAGCGCT
GTTAAAATCATCGTCTTTTAAAAGGTTTTTGAGCGCGTTTTGCGCATCATCAAAATCCCCACTGATCCCA
AAGACCTTTAAATTGCTAGCGCTTTGGGTAACCATTTGGAGTTTTTGGACCAAACTTGTGCCGTCTTTGG
GGTATAAACACACCACAAAAACATTAGGCATGCCCGCCAAACTTTCTAAAGTCGCAGGGCCGGTATCGCC
ACTGGTAGAAACGAGCATTAAATATTTTTCATTTTTCCCCACCGCTAGATTAGAAAACAAGCTCGCTAAA
GGCTGTAACGCCATGTCTTTAAACGCCAAACTAGGCCCATGGTAGAGTTCTTGGACAAAAAGCCTTTCAT
TGAGCGCAAAAATAGGGGCTGGGTTTTTAGGGTTATCAAAATTTTCATAGCGTTTTAAAGCGCTTGCTAG
TAAATTTTTAGGGATTTCTAAATTTAAAAGCTCAAACACATGCTCTACTAATTCGCTATAGCTCATGCCC
AAACAATCTTGCCATTCTAGCGTTTCAAAATGCTCTAAAGTGTAAAGCCCGCCTTTGGGGGCGTTGGGGT
TTAATACCGCTTCAATAAAATCAATCTTTCTTTCTTTCAAAGAGCGCGTGGGGACAAAAGGCATTATTCT
TCCTTACCATAATTTTTAGCCATAGCATACCCTAAAAGAGCGAATGCAACCTTAAAATGGTTTTTTAATG
AGAGTGGTTGATCGTTTTTTTAATCCGGTTTAATTTTGGATTTATGCTTATAATACTATAATGCGGTTTA
AAATTTTGCCGCAAATGGGCAAAAAATTCATCATAGTAAGGTTGTGTTTTGTCTAAAGGTTTGAGTATCG
GTAATAAAATCATATTGTGCGTGGCGTTGATTGTGATCGTGTGCGTGAGCATTTTAGGAGTGTCCTTAAA
CAGCAGGGTGAAAGAGATTTTAAAAGAAAGCGCCCTGCATGCTATGCAAGATAGTTTGCATTTCAAGGTT
AAGGAAGTGCAAGGGGTTTTAGAAAACACTTATACGAGCATGGGCATTGTCAAAGAAATGCTCCCTAAAG
ACACCAAAAGAGAAATCAAAATCCAATTGTTAAAAAACTTCATTTTAGCCAATTCGCATGTCGCTGGGGT
GAGCATGTTTTTTAAAGACAGAGAAGATTTAAGATTAACGCTTTTAAGGGATAACGATACGATTAAGCTA
GTGGAAAATCCGTCATTGGGGAATAACCCTTTAGTGCAAAAAGTGATGAAAAATAAAGAAATTTCTAAAA
GCTTGGGTTATTATAGGAAAATGCCTAATGGGGCGGAAGTTTATGGGGTTGATATTCTTTTACCTTTATG
GAATGAAAACACCAAAGAGGTTGCAGGGGCTTTGATGATCTTCTTTTCTATTGACAGCTTCAGCAATGAA
ATCACTAAAAACAGGAGCGATTTGTTTTTAATTGGCGTTGGGGGTAAAGTGCTTTTGAGCGCGAATAAGA
GTTTGCAAGACAGATCTATCACAGAAATTTATAAGAGCGTGCCTAAAGCCACCAACGAAGTGATGGCTAT
TTTAGAAAACGGCTCTAAAGCGACTTTAGAATACCTGGATCCCTTTAGCCATAAGGAGAATTTTTTAGCC
GTTGAAACCTTTAGAATGCTAGGCAAAACAGAAAGTAAAGACAATTTGAATTGGATGATCGCTTTAATCA
TTGAAAAAGACAAGGTCTATGAGCAAGTAGGATCGGTGCGTTTTGTGGTGATCGTGGCGAGCGTTATCAT
GGTGTTAGCCTTGATTATAGCGATCACTCTCTTAATGCGAGCGATCGTGAGCAATCCTTTGGAAGTGGTT
TCTAGCACCTTATCTCATTTCTTCAAATTATTGAACAATCAAGCCAATTCCAGCGGTATTAAATTGGTTG
AAGCGAAATCTAATGACGAATTAGGCCGCATGCAAACAGCGATCAATAAAAATATCTTGCAAACCCAAAA
AATCATGCAAGAAGACAAGCAGGCCGTCCAAGACACCATTAAAGTGGTTTCAGATGTGAAAGCAGGGAAT
TTTACGGTGCGCATCACAGCTGATCCCGCAAGCCCTGATTTGAAAGAATTGAGAGACGCGCTAAATGGGA
TCATGGATTATTTGCAAGAAAGCGTGGGGACTCACATGCCAAGCATTTTCAAAATCTTTGAAAGCTATTC
TGGTTTGGATTTTAGAGGCCGGATCCAAAACGCTTCGGGTAGGGTGGAATTGGTTACTAACGCTTTAGGG
CAAGAAATCCAAAAAATGCTAGAAACTTCGTCTAATTTTGCCAAAGATTTAGCGAACGATAGCGCGAATT
TAAAAGAATGCGTGCAGAATTTAGAAAAGGCTTCAAACTCCCAACACAAAAGCTTGATGGAAACTTCCAA
AACGATAGAAAATATCACCACTTCCATTCAAGGCGTGAGCTCTCAAAGTGAAGCCATGATTGAGCAAGGG
CAAGACATTAAAAGCATTGTGGAAATCATTAGAGACATCGCTGATCAAACGAACCTATTAGCCCTAAACG
CTGCTATTGAAGCCGCAAGAGCGGGCGAGCATGGCAGAGGTTTTGCGGTGGTGGCTGATGAAGTTAGGAA
ACTTGCTGAAAGGACGCAAAAATCGCTCAGCGAGATTGAAGCCAATATCAATATTTTAGTTCAAAGCATT
TCAGACACGAGCGAAAGCATTAAAAACCAGGTTAAAGAAGTAGAAGAGATTAACGCTTCTATTGAAGCCT
TAAGATCGGTTACTGAGGGCAATCTAAAAATCGCTAGCGATTCGTTAGAAATCAGTCAAGAAATTGACAA
AGTCTCTAACGATATTTTAGAAGACGTGAATAAAAAGCAGTTTTAATGCTCATTCATATTTGCTGTTCAG
TGGATAACCTGTATTTTTTAAAAAAGGCTAAAGAGGCTTTTGCGGGTGAAAAAATTGTAGGGTTTTTCTA
TAACCCCAATATCCACCCTTATAGCGAATACTTGTTGCGTTTAGAAGATGTGAAACGCACTTGCGAGATG
CTAGGAATTGAATTGCTTGAGGGCGATTATGAATTAGAAAAATTTTTAGATAAAGCTAAGGGTAAGGAAT
TGTTAGGGGAAAAAAGCGAACGCTGTTTTGAGTGCTTTGATTTACGCTTAGAAGCGAGTGCGTTGAAAGC
CTTTGAATTAGGGGAAGAAAGATTCACCACCACCTTACTCACAAGCCCTAAAAAAGACCCTAACCAGCTC
ATCGCTAAGGGACAGCACATCGCGCAAAGGCACAATTTGGAATTTGTTGTGTTTAGAAACGATAATTTTG
AACATTTCAAAAGCGAGTTGGATTTAAATTTGCAAGCTTTGGCGAGAGAAAACGAGCTTTATCGGCAAAA
TTATTGCGGTTGCCAATTCGCTTTAAAAATCCAAAAAGAATCCCAAAACAGAAGCCCCTTTGAGCTTTAT
TCGCCTTTAAAACGCCAGATTTTACCCGCAAGCGTTGAAGAAAGAACGCAAGTTTTTAGAGGATTAGAAG
CGGCCAAAAAGAATGGCAATAAGCCTTTTTTAGCCCAAAAAACGATCGCAACTTACCGCTTATTAAATGG
GGGCGTGTGGCTTTCTAAAAATTCAAACCCCTTGAATTGCTGCATTCTAGCGCGCTCTAAAAGTAAGGCT
AAAGTTAGGATCAACGATTTAAGGTGGGTTTTTTCTCAGCGTTTAAGCGCGTTAGTAGGTTATAGCCAAA
GAGATGAAACCTTGTTTTTAACTTTAGAAGGTCTTAATACTCTTATGGCAAAAAACTACGATAATTTAAA
AGAGTTAAACCTTAACCCCTTAAATTATGAAGAAGAGTTGTCTTTAAGGGCGTTAGTGAGCGGGAGCGAG
AGTATTAACCCTATTATCGTGCTAGAAGAACGCATAGAAAAGACCCTTTTTGTAGAAATTAAAAGCGTTT
TTCAAGAAGAAAAGGTGTTTTATTTGCTCTAAGCTAAACTTTAAAATATAGCGTTGTATGAGTGGGGGTT
ATAGTAAAAACATGCAAGTAATTTAAAGTTAATTTAAGATAATTAGGCACAATAGTCGTAAAAAGTTTAA
GGTTGTATTTGAAAACTCTGTTTGTTGTTTATCTCTTTTTATCGTTGAACCCACTCTTTTTAGAAGCTAA
TGAAATCACTTGGTCTAAATTCTTGGAAAACTTTAAAAACAAGAATGAAGACGACAAACCCAAACCCCTA
ACTATTGAAAAAAACAATGAAAAACAGCAAATCTTAGACAAAAACCAGCAAATCTTAAAAAGGGCTTTGG
AAAAAAGCCTTAAATTTTTCTTTATTTTTGGATACAACTATTCGCAAGCCACTTTTTCAACTTCTAACCA
AACCTTGACTCTTGTAGCTAATAGCATAGGGTTTAACACCGCTACGGGCTTGGAGCATTTTTTAAGAAAC
CACCCTAAAGTCGGTTTTAGAATCTTTAGCGTTTATAACTATTTCCATTCTGTTTCGCTCTCTCAGCCTC
AAATCCTAATGGTGCAAAATTACGGAGGCGCGTTAGATTTTTCTTGGATTTTTGTAGATAAAAATATTTA
TCGCTTTAGGAGTTATTTAGGAATCGCTTTAGAACAAGGGGTGTTATTAGTGGATACGATTAAAACCGGT
GCGATCACAACCATCATTCCTAGAACCAAGAAAACCTTTTTCCAAGCCCCTTTTCGTTTTGGTTTTATCG
TGGATTTTATCGGCTATTTGTCCTTGCAATTAGGGATTGAAATGCCTTTAGTGAGGAATGTTTTTTACAC
CTACAACAACCATCAAGAAAGATTCAAACCACGATTTAACGCTAATCTTTCTTTAATCGTTTCGTTTTAA
TCCCCCTTTTCCCCTTTTAAACAAGCCCATCACTTTCCTAGGGTATTTCAAAAACATGGAAAAAACATTC
GCTTGAATGCCGTTTTCTTTACATGCTCTTATGTTTTCTTTATTCCTTAATAAAAGGCTTTTAAACCCGC
TCGTGCTAACTCCCCCGGTGCGCATGATAACTAACACTTCTTTCAAGTAAGAAAAGCTTATTTTTTGCAC
CACAAACAAGCGGATGATCATCTCAAAATCCGCTGAAATTTTATAATCGGTTTTGTATAGCCCGTAGCGT
TCATGAATGGCTTTTTTAACAAAGAGCGTGGGGTGGGCTGGCACCACGCCATAAAGCAAGGTTTTAGGGT
TAAACTCCCCGCTTTCATAATAACGGACCACTTTTTCTAAACGATCCGGTTTGACAAAAACCAGATCCGC
ATACACGCTATCGCAATTTTTGTTTTCAAACTCATGCACCACTTTTTCTATCACAAACTCATCAATATAA
AAATCATCGCTATTCAATAAAGCGATAATATCCCCACTAGAACGCCTTATGCCCTTATTCATAGCGTCAT
AAATGCCCTTATCTTTTTCACTCACCACGCAAGCGATTTTGTCTCTATATTTTTGAATGATTCCTAAAGT
GCTATCCGCGCTAGCCCCGTCTATAATGATGTATTCAATGTTTTTATAAGTTTGATGAAGCACGGAAAGA
ATGGTGTCTTCAATGGTTTTTTCGCTATTAAAACACGCCGTGATCACAGAAACTTTTAACAATCCAACCC
TCTTTTTTGATAAACTCCCCCTAATTAAGTTTTAAACAAATTCACTTGTTTGTCTAAATTCATGGTCGTT
TCGCTCACATGCGTAGCGATGTTTAAAATATCTGAAGAATCGGCTAAAGTGTTAGAAGCTACTTTTTCCA
CTTCTACAAAATCGCTTACCATAGCTTCAATTTGGTGTCCGGATTTGGCGTAATCGTCCATGCTTTGATT
GCTGTCTAATACGACTGAGCTTAAATTGGAACTCATTTTTTCGTAAGTTTCTTGCACGCTTTTACTCATA
TCGCTCAAGCGCTCCATTTTTTGCGAATTGAGATTCATTTGCGAGCTTACGGCATTGATTTCTTGGACAA
TCACCATGATGGTGGAATTGATTTCGGCTAAAGACTTTTGAGTGCGCCCGGCTAAATTCCTAACTTCATC
AGCCACCACCGCAAAGCCTCTGCCATGCTCGCCGGCTCTTGCGGCTTCAATAGCGGCGTTTAGGGCTAAT
AGATTGGTTTGATCGGCAATATCATTGATAATATCCAAAATGGATTTGACATCATCAGCGTTACGGCTTA
GTTGCTCCACTTTGCTAGAGAGTTCCTCTTCAGTGTGCGCGCTCTCTGTGATTTGAGAAAATAAATCCCC
GATCGCATCCTTACTCTCTTTGACAAGTGCTTGCGTTTCCATCAAACGCTTCCTTAACCCTTGAGACTGC
TCTATGGAAGCATTCATCATGCTCGCTATATTAGTGGCTTTATTTTTTACGGAATTTAGGGTGGTTGATG
AATTTTTCATGCTCTTTTGGGTTTCTTGCACGATTTGGACTAATTTACCCATTGAAGTTTTATTGAGGGT
GGAAATCCCTTTAATCTGTTCTATGATCAAGCGGGCGTTTTCCACAAACAAATTGACCCCACGGCCCACT
TGCGAGATTTCATCGTTGCGATCATCCACATCAATTTTGGCCCTCAAATCCTTATCCCCATGGCTGAAAG
CGTTGATTTTAAGGACCAGTTCGTCAATGCGTTTCACGATTCTTAATTTAGCGTATATGAGAGTCAAAAC
CACTAACGCTACCGTCGCTGCCAGTATCCAAAGGAATAGTTTTGTGGTGTTTTCATTAAAAACCTTACCC
ACGCTCTCTGTGATCGCTTTATTTTCTGTGTTAATGTCAGTGTAATAAGAAGTCGCTGCGATCACCATTT
GAGACACCTCATCATAATGCGAGTAGGCGAATTTTTTCTCCGGCACGCCTCCATCGTATTTAGGCATTTT
ATAATAAGTGTAGCCTCCCCCTTTTTTAGCCGCTTCCAAATACCCCCTAACATAATACACCCCATCAACG
CTCTGAGCGTCAAGCCCTGATTGGCCTACGGTTTTAGGATTGACCGGATCAAACAGCACCACCCCGTTTT
TATCCACCACCACCATATAAATCATGCCCTTATCGTCGTTGATGCGTTTAAAATAATCTAACGCCATTTT
TCTTGCAGTGGCATTATCAAAATTTTTGTAATATTCATGAATGCCCTGTTCAAGAATTTTTGTCATGTAA
GCGAGCGTTTTTTCACGCTTTTTGTATTGCTCGGTTTCTAAATGCTCCATGAGTTGCGCTGACACATCTT
TTTGCATAACCTTTACAAAACCAATAAAAAGCCCCCCTAAACCTAAAAGAGCGGCTAGCACGACAAACAT
AATACGAGTCCCCAGCGAAGCAAATACTGAAGCAAACATCATTTATCTCCTATCAATCATTTTTAAGTCA
AACCCTAATTTTACCAAAAAAAAAAAATGAGAGACGCAAAATAAAATTAAAACCCGGTTGTTTGAAAACC
GCTGAAAAAGTGAAAAGCCAACAATCTAGGATTATAGAACATTCCTTTTTAAGTTAGGCTTAAAGAATAA
ATAATAAAAATAAAAAATCTTATTTTACTTCACTCTCTTTAATGGATTTGACATTCAAAGTCCTCCCGTC
TTTTGAAGTGGGGATTTTGATGCTCCCCTCTTTTAATTTTTCTCTCAATTTTTCCAACAACGGGTTTTTG
AAATTGTAGTTGATGATTTCCCAGTTATGTTCTAGTTCAGGGGTTACTTTCTTGCCTTTTTTTTCAGTGA
TGTATTTAATAATCAAATCCCGTATTTGCCCGTTATCTTGCAGTTCATCGTAAGAATCATAATACCTATC
AGCGTCTGTAACCAATTTTAAAGTCGTGGATAATGTCCCGAATCGGTAATTGTTGATCGCTAATTTATAC
ACCGCTTTTAAATCAATGGGTTTTCCGTTAATTGTCGGATTAATAATCCTTTGCCCGGCGGGTTTGGTAA
CATCAACTTGGTATTTCACGCCAGAAAACATATCAAAATTATAGCCACGAATATTTTCATTAAAACTGAT
CGTCAAATCTCCTGGTTGCAACTGGTTGTAAAATCGGTATGACCATTCCATGTATTTCAACAGGTTTTCA
CCCGTTATATGCACTCCAATGAGCGTATTAGCGAACTTGTAAATGTAGGCGACATCTTTTCTTTTGAAAG
GCCCTTTTTTCAAATTCGCCCCAAAATTGAACAAGGCTGCCGCTGAAACATCGGCGTTTGCATAATATTT
TTGGACTTTATTAATCAATTCTATCACCGGTGTTTCTTGCAAGGCGGCGGTTGGCATCGTGGTGATTTTT
TCTTCCCCTGTGATAAAATCAGGCCTGTCAATAAAGGTTTTTGTAACCTCGCCAACCACTTCATTAGCGT
ATTCTTTTGATTTTTTATCCACATATTCGTATTTTTTCGCTAACTCTTCATCTTCTGGCACATCTTTTGT
GGGTAAATTTTCAGTCGTTATGGTTTTTTTCTTCGTTTTAGTGTCAAACACCACCACGCCCTTTGCCAGA
TAAGCCCCATACGCTCCAGGCTCAATGGTATGCACCTTTCCCACTTTGGTGTTATAAACCGCATGCTCAT
GCCCGGCAAAAATGATGTCAAATTGCGGGAATTTTTTCGCCAAATCCGGTATCCCATCGCCACCTTTTTC
ATCTTCTCGCCCCAAGTGAAAAGCGCCAATCAAAATATCATACTTCCCTTTTAGCTCTTTCAAGGTCTTT
TTTAGCGCTTCTTCAGCGTCCAAAAACTCCAACCCTGCAAAATGTTCAGGCGTAGAGGCCTCCCAAGTTG
GGACATGCGGCACCAAAAACCCCACAACCGCCACCCTCACGCCATCAATTTTTTTAATCACATAAGGTTT
TACAAACGGCTTATTGTCCGCAGTTTTAATGATATTCGCATTCACGACATCGCCATTAAACCCCTTGATA
TTTTTTTCTAAAAAATCTTTACTGAAATTAAACTCATGATTCCCAAGCACACGAATGTCAAATTTCAAAT
CGTTTTCGGCTCGAACTAATGGGTGGATAGGCTCATCGTTAAACAACTCCGCGCTATTACCTTGCAACAA
ATCCCCGCTGTCAATCAAAACCACGTTTTTATTTTCAGCCCTCTGCTTTTTGATTAAAGTCGCAATCCTT
GTCAAGCCGTTATTGGGTTTTTGCTCCCCCACCGCATAATCATACGAAAAAAGCCGCCCATGAATGTCTG
AAGTTTCCAAAAACACGATTTTGACTTCTTTTGCAGATATTGAAAGCGCCAGCGTGAAAAAGACGGCTAA
AATTAATTTTTTCATTGAAATTTTCCTAGTGAAAGATATTCATAGCATTATTTTTACATGAAATTAACGC
TGATGCGATGATTTTGATTGGCATGCAACGCCTAAAACGCCTAAAATGGGTAAGAGGGTAGGGGGAGCAA
AGATCATTCCCCCTTAATCAAACCCCCACTTCAGACCATTCAGCGCGTTTGTCTAAAAAAGCACGCGCTA
AATTCTGCGCGCCCTCTAAAGTGTGGTTAGCCGCCCAACCGCATTGCTTTTCATTGCTGGCAGGCACTTC
TTTAGCCTTCAACACATCTTGCATCGTCTTTTCTAAAACCTCTAAAATCTCTGTGTAATTGTCATGGTTT
AACACCGTGAGATAAAATCCCGTTTGGCAACCCATAGGCGACCAATCCACGACATAACTGGCATGATTGC
GGATAATTTCAGCGACTAAATGCTCTAAAGAGTGTAGGCTTGGCATGTCCATGTGATCTTGGTTGGGCTG
CTTGAAGCGCACATCGTATTTGACAATCAAATCCCCATTAGCACCCTTTTTGCGATCAGCGATACGCACA
TAAGGGGCTTTGACTTTGGTGTGATCCAAATTGAAACTCTCTACATTCATTTTCATGTTTTTAATTCCTT
TATTCATAAATTGTAATGAAACTTTAGCTTATTTTAGCGAACGCTTGCTCTAAATCTTCTAACAAATCCT
GTTCATGCTCAATTCCTACAGACAAGCGCACCAAACCATCTCTAATCCCGGCGGCTTCTCGTTGCTCTTT
AGGGATACACGCATGGGTCATAAACGCCGGAATCCCAACCAAGCTTTCCACCCCTCCCAAACTCTCGCCT
AAAATGAATAATTTAAGGCTTTCTACAAAAAGAGCCGCCTCGCTGTCATTTTTAAGAATGAAAGAGAGCA
TCCCGCTAAAACCACGCATTTGGGCTTTGGCTAGCTCGTAATTAGGGTGGGTGGGAAGGCCCGGGTAATA
AACCCTTTCCACTTTAGGGTGTTTTTCTAAAAATTCAGCCACGCAAAGGGCGTTTTTTTGATGAGCCTCC
ATGCGCAATCCCAGCGTTTTAATCCCTCTTTGCAACAGCCAGCTGTCTTGAGGGCCTAAAACCCCACCGA
TAGCGTTTTGGAAAAAAGCGATCTCTTGGGCTAGCGCTTCATTATTGGTGGTTACAAGCCCAGCGACGAC
ATCGCTATGCCCGCCTAAGTATTTTGTGCCACTATGCGCCACAATGTCCGCCCCCAAAAGAAGCGGGTTT
TGGCAATAGGGGGTGGCGAAAGTGTTATCCACGATAGTGAGCAAACCATGATCTTTAGCGACACTGGCGC
ATTGCGCTAAATCGGTGATTTTAAGCAAGGGGTTACTAGGGGTCTCTAAATAAAGGGCTTTGGTGTTGGG
TTTGATAGCCTTTTTAATTTGGGATAGATCGCTAGTGTCTATAATGGTACATGAAAGCCCGTTTTTGACA
AGCACCTTATTAAACAAGCGGAAAGTCCCCCCATAGACATCATCGCCCAATAACACATGATCGCCTGATT
GCAAGAGGGAAAAGACAGCGTGGATTCCGGCTAAACCAGAAGCGAAGGCGAACCCCTTAACCCCCCCTTC
TAAATCAGCGATGAGTTCTTCTAAAGCAAAGCGCGTGGGGTTGCCTGAGCGAGAGTATTCATAGCCCTTG
TGGCGGCCTATGGCGTCTTGGCGGTAGGTGGAAGTTTGATAAATAGGCACGCTCACCGCCCCCGTTGTCG
CGTCTTCACTAATGCCCCCATGGATTAATTTGGTTTGCATGCGCATGGTTTTTCCTTTTGATGAATTCAT
GAATAAATACCTTTAGAAAGATAACGATCGGCCATGTCCGGGAAAATGGTTAAAACCTGGCTGCCTTCGG
GGAGGCGTTGCACCTCTTTCAAGGCTGCCACAAAAGCTGCCCCACTAGAGCTCCCCACTAATAAGCCGTT
TTTCTTGGCTAACTTCCTAGTGTAGTTAAAACCCTCTTCATCTGAGATCGTTTCAAAACGATCAATATCC
AAGTTTGCAAAAAAAGGAGGGATGAACTCCACGCCAATGCCCTCAATCTCATGAGGCCCAGGCTCTCCCC
CATTCAAAATAGAACCCTCCGGCTCCACCCCAATCAAGCGAATGTTAGGGATGCGTTCTTTCAAATACTT
AGCCATGCCTGCAAAAGTGCCACCACTCCCTATCCCAGCTACAAAGCTCGTAAGGTTTGTGCCTAATTCT
TGGACAATTTCAGGGGCTAGGGTGTGGTAGTAGGCTGCGGGATTATCAGGGTTTTCAAATTGCAAGGGCA
AATAGCTATCAGGGATGCTTTCGGCTAATTCTTTACTTTTTTTAATGGCGCCAGAAATCCCCTCACTAGT
AGGCGTGTTGATCACTAAAGCCCCCAAAGCTCTCATGATTTGTTGTTTTTCTGTGCTGAATTTTTCCGGG
ACAACAAAGATGGTTTTGAGATGGTGCTTGAGCGCCACTAGGGCTAGAGCGATGCCGGTATTGCCTGCGG
TAGGCTCAATGATGGTCGTTGTGGAAGTGATTTTGTGCGTTCTAAACGCTTCTTTTATGAGGTATTGGCC
TAAGCGATCTTTAACGCTCCCTCCTGGGTTTAGATGCTCTAGTTTGGCGTAAATGGCGGACTTTAAGGGA
ATGGGGTAATCCTTTCTGGTGAATTTAAAAATGGGGGTGCGACCTATGGCGTCTTGCATTGCGGTAAGGA
TCATGATTTCTCCTATAATTAATAAACAATAAAACTCAATTTTGCGATTATGCCTAAACTCATTAAATGG
AGTAAAATTAAGGGTAAAATGTTGGTTTATTGAGATGGATTAAGGAGTTTTCATGAAAACGATAGAATGG
AATGAGGAGCAAAGAAAAGCGTTTCAGGACTTGTTAAGAGAGTTTGTAGCGTCAATTGACGCTAAAGCGC
AAGAAGGAAAACAAATGGGTAAAAAACCAAAGATACCAAAGTATGCTTCATGCCAAAACGGGCTGAACAA
GTTTTTAGCGCCATGGGGTTATGCGTGTAAAATCAGTCCTGGCTCTGGGAATTTATCCCATGAGCCATCA
ATCGCTTTTTGCCGTCAGGATATTTTAGGGGAAGGGTTTGTCAATGGTGAGAAACCAACCCCAACAAAAG
GTTTTTATATTTGGCTTGCTTACTATTGGCGCAACGATTTAGAAAAGATTTTTCTTTGCATAGGTCGATC
CATAGAGAAGAATGGGGAAACAGAGTGTCAAAAATGCTTGGCGTATGACAAGATCGTTAAACTTGATGGA
GACGCCTATTATCAAGAGGGCTATGACGATTTAGAAGCCCATCTTGAAAGCATTACCAACGATTTTTTAC
GCTTTGCTAACGAATTCAATCAAATCCCCACTGCGTGTTTTGAGTTAGGGCCATCTAGCACAAGCCATTA
AGAAATAACTTTATGAAATAACCCCATACCAAAAAGGAACTCTCTCATAAGGGATTTTCCTAAAATCCCA
CCAACGCTTTTAAGCTAAACCTTAAAAAGCTATCGTTTGATTAAAACCAAGCTTTAATATTTGGATTAAA
AAACGCTATTTTTTAGATTTTGCAATCAGTATCCCATTGATGAAAATGAGAAAAGCAAGCGGGTTTTGAT
TAAAACCGCCCGCTTGAAAGAAGTTTTTAAGCGCGTTTAAATTTTATTCCACTTCCGCATCAATCACATC
ATCGTCTTTTTTCTTGGGCTGCTCGGCGTTGTTTTTATTCGCCATGGCTTCGCCTAATTTTTGAGCCGCT
TGCACTAACGCTTTGGTTTTGTCTTCAAGCTCCGCTTTAGTAGCGTTATCGTTTTTGATGCAATCTTTAA
GAGCATTAATAGCGTTTTGGATCTCGTTAGCGTCGTTTTCGTTCAAATTCGTTTTATGCTCATCAAGGCT
CTTTTGGGTTTGGTGCGCCAAACTATCGGCATGGTTTCTCGCTTCAATCACTTCTTTTTTCCTAGCGTCT
TCTTCTTTGTGCAATTCAGCGTCTTTCACCATTTTTTCAATCTCGCTATCAGACAACCCGCTAGAGCCAG
AAATTTTAATTTCTTGGCTTTTGCCGGTATTTTTATCTTGCGCTGACACGGTTAAAATCCCGTTAGCGTC
AATATCAAAGGTTACTTCAATTTGCGGCACGCCTCTTGGAGCGGGAGCGATGCCTTGCAAATCAAATTTA
CCCAAAGATTTATTATCCCTTGCCAATTCCCTTTCGCCCTGTAAAACCATAATGGATACAGCGGGCTGGT
TGTCTTCAGCGGTTGAGAACACTTGAGATTTTTTCGCAGGAATAGTCGTGCCTCTATCAATCACTTTAGT
CATCACGCCCCCTAAAGTTTCAATCCCAAGGCTTAAAGGCGTAACGTCTAATAAAAGCACATCTTTCACA
TCGCCTTTTAACACGCCCCCTTGAATGCTCGCTCCCACCGCTACGACCTCATCGGGATTGACGCTTTTAT
TCAACTCTTTATTAATAAACGCTTTCACCCTTTCTTGGACTTTAGGGATACGAGTAGAGCCGCCCACCAT
CACCACTTCTGAAATCTCATTTTTGGTTAGCCCCGCGTCTTTGATCACGCTTTCAATTTTAGAAATCGTT
TCTTCCATGAGATCTTCTGTCAAGCTTTCAAATTTAGCCCTAGTGAGTTTTTTAACCAAGTGTTTAGGCC
CGGTAGCGTCTGCGGTGATAAAAGGCAAATTGATTTCAGTCTCCATCGCAGAGCTTAGTTCTTTTTTAGC
GTTTTCAGCCGCTTCTTTCAGGCGTTGCAACGCCATCACGTCGTTTTTAATTTCAATGCCCGTTTCGCTT
TTAAATTCAGCCGCTAAAAAATCAATCACACGATTGTCAAAATCATCGCCTCCTAAAAACGCATCGCCCC
CTGTGGCTAAAACTTCCACGACATTATCGCCCGTTTCTAACACGGTAACGTCAAAAGTCCCCCCACCCAA
ATCATAAACCATGATTTTTTCGCTCTCTTTTTTATCCAAGCCGTAAGCTAACGCCGCACTAGTAGGCTCA
TTGATGATCCTTAAAACATTAAGCCCTGCAATCGTGCCGGCTTCTTTAGTCGCTTTCCTTTGGCTGTCGT
TAAAATAAGCAGGAACGGTGATAACCGCTTCTGTAACGCTTTCGCCTAAATAACTTTCAGCGTCTTCTTT
GAGTTTCATTAAAATTTTGGCTGAAATTTCTTGAGGGGTATAAATTTTACCCGAAATCTCAATCGCGCAA
GCCCCATTCCTATCCACAATCTTATAAGGCAAGCGTTTTTCAGCTTCTTTAGCCTTATCTTCATTAAACA
TCAAGCCCATGATTCTTTTAATAGAATAAATGGTCTTTTCTGGGTTGGTTACCGCTTGTCTTTTGGCACT
CTCGCCCACTAAAATCTCGCCCTTATCCGTAAAAGCCACAATAGAAGGAGTGGTGTTTTTACCCTCTTTA
TTTGCAATAATCTTCGCTTCATTGCCTTCATACACCGCCATTGCGGAGTTGGTTGTCCCTAAATCAATTC
CAATAACTTTTCCCATGCGTTATCCTTTCTTATTAAAATAAATGTTTTTAATCGTTTTTAGCAATGCTCA
CCATTGCCGGCCTCAAAACCCTACCCTTATACTTGTAACCCTGCTGCAAAACCTGCACGATTTTCCCGTT
TTCTTTTTCTTCGCTTTTGACTTGCATGATCGCATTGTGGAAATTAGGATCAAATTCTTCTAAGCATTCA
ATCCCCTCAATGCCATGCCTTGCCAAAACTTCATGCAGCTTTTCCATCGTAAGCTCCAAGCCTTTGGTTA
AAGCGCTCTCTTTATCCACTTCTACAGCACTCTTATGAGCCCCAAGAAGCGCATCAATCACCGGCAATAG
ATCCAATGCGATCTTTTCATACGCATACTCTAACGCCATGCTTTTGTCTCTTTCTAAGCGCTTTTTCACG
TTTTCAAAATCCGCATGCACTCTTAAGTATTTTTCGTGCATTTCTTGGTATTTAAGCTCAAAATCTTCCT
TGATCTCGCCTTCTTTTTCGTGCGCTTCTTGCTTTTCTCCACCTTGTTGTTCTTTGCAAGTGCAAGCCTT
TTGATAAGACTCTGGCTCTTTTGGGCTTAAATCGTGTTCTTGGTTGTGTTCATCTTTCATTATTCCTCCT
TAGAAATCGTTTGAAAAAACCCTTCATAATCGCATTCTAGTTTCCCCACGCAAAGCAGTTGCATCCGCTC
GTTTTGAAATTCTATAGGGCGTATTACCAGTATGCAATCAGGCTCTATAAAATGCAAACCCTTTTTGAAA
CGCTCCAAAACCTTACCCCCTAAAATGTCAAAAAATAAAGGGCTGTTTAAAAGCGTTTTTAACCCCATCA
GATTAAAGCGTGTGATTTGCGCACTGGAATACTCCAAACGCTCTAATTGTCTGGCCAAACTCAACGCATT
GACAGAAGCAGCGATGGAGCGCACTTCTTTAACGCTTCTGCCCACAAGTTCTAATAAAAACTTCTCCATT
TTAACGCTGTAACCCAGCGTGCAAGAAAACGCCAAAAAGTCCAAAATCAAAAAGCGTTTTTCGCATTCAA
TGACTCTTTCTAAACGCTCCAAACTGGGTTTTTTTAACAGCGTAAAAAGCCCAAAATCCTCACTCGCGCT
TTTTAAGCGTTTTTCATTTACCTTTAAAACTTCAAAGCGCAACGACTTTTGCCAATAGTTTTCAAACGCC
TTAAAAGTGGGCAATCTAGCGCCGCTAGAATGGGCTTGATGGAGCATGCCCTCTTTAGAAAGGATTTGAA
AATAATTCCTGATCGTCGCGCAAGACACTTTCAAATTCGCCAACTCTTTTAAGCGTTTAGAGCTAATGGG
TTCTAAAGTCTGCAGATAGGTTTTAACAAACGCATCTAACAAACTCTCTTTTTTATTCAAATCAGAACCT
ACTTTAATTCTTCTTAACATCATTATTTGAAAAATCTCGTCAATCACCATTTTGATGAAAGAACGATCGC
ATTATAGCGCAAAAAGTTAATAATCTATCACTTTTTTAAACAAGTGATAAAAATTATCCGATTTTTCTTT
AAAGTTTAGTCTGTATCACTAAATTTATTTACTAGCATTAAATTAGGATTTTTTATAGAGTTGATTTAAT
TTAGATCTGTTGGGCAACTAATACCTTTTATTAAAAAAACTTGTTATCATGCTAAACATGAACACACACA
CAAGAGGCATTGACAGCAATCTGATTTATTCGCTCCAAAGCATTTCATTATCCATGTTTAGAAAGGGTTT
TTTTGGGCTTTATCAAGGCTCCATTTCGGCGCGCATTGGCACCAATCAATTTGTGATCAATAAAAGAAAC
GCTGTTTTTGATCAATTGAATGAAAACACCTTATTAGTCTTGCATGACAAGATAGATTACCGCTGGAAAG
AAGCGAGCCTGGATTCGCCCATTCATGCGAGCGTGTATCGGGAGTTTTTGGACGCTAAATTCATCGCTTA
CGCGCGCCCTCCTTATAGCCTAGCGTATTCCTTGCGCCACAACCGATTGCTCCCTAGGGATTATTTAGGG
TATCGTTCTTTGGGCGAAGAAATCGCCATTTTTAACCCCAAAGATTATGACAGCTGGCAAGAAAGAGCGG
ATACAGAAATTTTACGCCAATTGCAAGAGAGTAAGAAATATTTTGTTTTCATTAAGGGGTGTGGGATTTT
TGCCTACCATAGGGAGCTTTCTAAACTCATGGAAGTTTTTGATTTGATTGAAAACTCATGCAAGGTTTTA
CGATTGGGCGATTTAATGGATTATTGCTATAATGATGATCCACGATTGAGCGTGTAGAAAGCTAAAAAGG
ATAAAACATGACCATCAACACCCACTACACCCCTAATTTCACGCAACTCCAAACCTTGAACAATATCAAT
AATGACGCAACCATAAAAGATAGGAATCAAGTAGAGCAGGATTTACAACAAAGCAGTATTCAAGATGGTT
TCAGCCAAGATGATACGCAAAATACCCCTGATTTTGACCGACTACAAGCTTTAAACGCTATCAACAACGA
CGGTGGGATCAAGGATAAATCCCAAGTTGAAAAAAGCCTTGCTGATAGCGAAAATGTCCCTGAAATTTAT
TCCAGCCTGGACACATACGCTTAAAGACGCATACGCTTTTAAAAAAGGGGGGTTTTTTACCATTCTTTCA
AAGCCATTTTAATCGCTTCTATCACGCAATCCATCCCACCCGCTAAACTGAAAAGCCAGTATTTGTGCGC
GTAAATGTATTCTAATTGCTTAGCCCTTAATCCGTCTTCATTATTCGTTTTTTTACACACGATTTCAGCG
ATATGCAATTCCTGGTGGAAGATGTAAGATTGTATCGCATCCATAAAATACGAATTGAATCGCTTGTCAT
CAAAAAGCTCTTTAACATTATCAATTTCAGCGCTCAAATGCTCTAATTCTTCAAAATCCAACTCTTCTAA
TTTGTTTTTTTCATGAAGCTTTTCCACTTTTTCTAAAAACTCTGCCACCTTTAAAAACGCTTCTTCAACT
TGCGTTTTTTTCTCATTGGCGTATTTGATGATTTCTTCGCATTTTTGCTTGGCGATCTTTAAATTTTTAG
CCTGCTCTGATCGGGTAGGATAAATAAGATTGATAGGAGGCTTTGGCTTGGATTTGTCTATTTTTTCGCA
CACTTCTTTAAAGGGCATTTCTTTAGTCCCTTTAATCCTAGCCCCCCCTTCAGTAGCGTTAATGACTTCT
AGTTTATAGGGCGTGTTGAAAATATCTTTTTCAAAAAATTCTAAGAAAAGCTTCCACACTAAAGTGGTCT
CTACTTCCCCGTTACCCCCATATTTTTCTATAAAAATCTTGTCTTTATCCTTTTTAGGCTTAATCTCCCT
ATCGCCATAAATCGCCCCACTGGCATGGCTGTTACCGCTTTGCGAAAAGCTCAAATCTTGCCCGATAAAC
ACGCACCTTTTGAAACGAGAATGCACCACTAATTCATACGCCATGTTCGCTGCGCTCATGCCTATGCCCA
CATAACCATACTGGTGCAAATCAAAAAGGTTGGTATAGCCAAAGGGGCGGAAACTGAATTGCTTAACCCC
CTTTTTAATCGCTTGAATCAATCGTTTATGCACAATGGAAGTCAGAGCAAAAATAACGCCTTCTTGAAAA
TCTAAGGGGGTTTCTTCGTAGAATTTCGCCGTTAAATCCACCCTTTCTAAAGACAGCACAATATCAGGCT
TGATACCGGCTCTGGCTAGAATAGGGAAAGAAGCGTCTATGCAAAAAAGCGTCGCATAAGGAGCGATTTC
TTTTAAAAGGGGGAGTTGCTTGTTCAAACTGGGCCCGGTTGAAACGATAATCGCAGTGTCTCTGTTTTTT
AAAGCGTTCACAAAATCCACTAAACTAGGGCTTTTGATGACTTCAGGCAGATTAGCGGCATGCTGTTTGA
TGCCTATGAGCGCGTCTTTAGCGTCATTGCCTACGCTAATAGCACCATGCTCTAAAGCGCGCGTGAAATG
CTGGTTGATTTCTATCATTTGATGGGAGTATCGTTCATAATAAGCGTTAAAAAGTTTTAAATCATACATT
CTTGCGTATAAACGAGATTTTTTATCCATATCAAACAATGAAGCGATCATGTTGTAATTGCAAAAACTCG
CATGCAACAAAATCAAACGATTTTCTAAAATCTCAGTGGAAAAATCCAAGAGATTTAACACGATGAAAAT
AATTTCTATTTCAGGCTCAATGACCACCAAGCGCTTTAAATTGCCATTACCTAAAAGCAAGCGATAAAAC
ACCCCATTACCCAAACCAAAATAATACAAATAAGGATAAAGCATGTAAATTTCGCTATTTTTGTATAGCT
CTAAGCTTGAATCTAGCGGGCTTTTTTCAAATAAGGGGGTGTTTGTTTCTTTATCTAAGAGGTTGAAATT
CGCGCTATCATTCCCTAAAAACACTTCGTATTTTTTGTTTTCTTTAATGGCTTTGAGCTTTGCGAACAAG
AGAGGATCTTTTTTGAAAAGAGCTTGTAAGTTTTTTTGATAAATATCCATCATTTTAACTTATAAAAATA
ACTGATAAAAAGGGCTAACGCCCCTTTGAATCAAGGGCTACTATTGTAAAAGCCTTAAGACATTTTGTTG
CACCGCATTCGCTTGCGCCATAGCAAAACTCCCGCTTTGCGCCAAAATATTGTATTTAGAAAAGTTCGCG
CTCTCTTCAGCAAAATCCACGTCTCTGATTTGAGATTCAGCCGCTTTAACATTCACCTGGGTTACAGAAA
TATTATTAATGGTGGTAACCAATTCCATTTGCACCGAACCCATATCCGATCGGATCTTATCTAATTGCGT
GCGCGCTGAATCTGCCATATCCATCACAATCATCGCCCCCTTAAGGCTTGTTACCCCAGCCCCTATACCT
TGAGAATTGGTCTCAGCTTGCGCGCCATTAGCGTTCGCTCCGGCTGCTGAAGCCACATTCGCATCAAAAA
TGCCCCTAACCGCTCTCAAATTCACGGTGTATTCTGCCACCCCTTGAGCGGAATGAAAGCCCACATGGCT
GAAATTCACGCCGCTCACGATGATGTCTCTAGCGTCGGTTCTCGTCAAGGTTAAGCGCCCAATAACCGCA
TGCTGTGTCCCAGAAATCCCTGCAAAATTCCCTCCCCCAAAAACCTGACCGCTCGCGCTCGCTGCATGCA
CTGAAATCGCACGCCCGTCAATGGAGTGCAAATTAATGCGCCCTTGAATATCCATGCTCGCTTCCACGCC
GGTCCTGTCTTTGACGGAGTTAATGGCGTTAGTCAATCTCCCGTCAGCGTCGTTTTTATGCACATCATTC
ACGGTTCCAATTTCTACGCCATTAATGGTGAGCTCCCTAACGGTTCCTGATTGCACAGGAGTGCCGCCGG
TGGCCATGACATTATAAGAAGCCCTAACGCCTAGAGTGTTAGAAAAGCGATTGATGATCTCGCTTAACGC
CCCAATCCCTGTGCCAGCACTTGTGGAAATGCGCACGGTTTCAATCTTATAATCATTCACGCCATTGACT
TGTTTGAAATTCAAACCCACTTCAGTCAAGTTTTGCGCCGCCGCGCTAGCGAGCATGCCTTCACCGCTAA
AAGAAGAGGTTTCCATGCGCACATGCCCGATCTTATCCGAACTCGTTGAACCAATAGACGCCTTAACTGT
GGTGTTAGAATACGCGCCAATTTGAAATTCTTTGTTAGAAAAACTTCCTGAAAGCATTTGTTGGCCGTTA
AAGCTTGTGGTGTTAGCGATGTTGTCTAGTTCTTCTAACAACCTTTGAATATCGCTCTGGAGCGCTCTTC
GGCTTTCTAAAGTTTGCCCGTCTTGAGCGGCTTGAACGGCTTTGGTTTTAATGGTGTCTAAGATTTTGAT
TTGCTCATCCATCGCTTTATCAGCGGTTTGAACCATACCAATAGCGTCATTAGCGTTGCGGATCGCTTGA
CCCAAATTCGCGCTTTGACTCCTTAAGCTATCAGCGATCGCCATCCCACTAGAATCGTCAGCGGCTTTAT
TGATCCTAAGCCCTGAGCTTAACTTTTCAAGCGAGCTTGAAAGGTCTCTGTTGTTTTGAACCCCTACCGC
ATGAGAAGTTAAAGCGGCGATATTGGTATTTATCCTAAAACTCATGTTTGCATCCTTTGCATAGATATTT
GCTGTTATTCAAGCAAAGGGTGTTCCAACTCTTTGATTTTTAGCGCTGTTATGGTTTTTATGGTTTAATA
GGGCGTTTAGTCAAAATTCTATGCTACAATCATTCATTAATAGGTATAAACATTTCATTAAAGGCGTTCC
ATGAAGCACCTTATTATCGTAGAATCCCCCGCAAAAGCCAAAACCATTAAAAATTTTTTGGATAAAAGTT
ACGAAGTTATCGCCTCTAAAGGGCATGTTAGGGACTTGTCCAAATTCGCTTTAGGCATTAAGATTGATGA
AATAGGCTTTACCCCTAATTATGTCGTGGATAAAGACCATAAAGAGCTTGTCAAACAGATCATAGAGCTT
TCTAAAAAGGCATCTACCACCTACATCGCTACCGATGAAGACAGGGAAGGGGAAGCGATAGGCTATCATG
TGGCATGTTTGATTGGGGGGAAATTAGAGAGCTATCCTAGGATCGTTTTTCATGAGATCACGCAAAATGC
GATTTTAAACGCTCTAAAAACCCCACGAAAAATTGACATGTCAAAAGTCAATGCCCAACAAGCCAGGCGC
TTTTTGGATCGGATCGTGGGTTTTAAACTCAGCTCGTTGATTGCATCAAAAATCACTAAAGGTTTGAGCG
CTGGGCGGGTGCAAAGCGCGGCTTTAAAGCTTGTGATTGATAAAGAGAGAGAGATTAAAGCCTTTAAGCC
TTTAACCTACTTCACGCTAGACGCTTATTTTGAGCCGCATTTAGAAGCGCAACTCATTAGCTATAAGGGC
AACAAACTCAAAGCCCAAGAGCTTATTGATAAAAAAGAAGCTCAAGAGATTAAAAACGAATTAGAAAAAG
AAAGCTACACTATTTCTAGTATTATTAAAAAATCTAAAAAATCCCCCACACCGCCCCCTTTCATGACTTC
TACTTTACAGCAAAGCGCTTCCAGTCTTTTAGGCTTTTCGCCCACAAAAACCATGAGTATCGCTCAAAAA
TTGTATGAAGGCGTAGCCACTCCGCAAGGGGTTATGGGGGTGATCACTTACATGAGGACCGATAGCTTGA
ATATCGCTAAAGAAGCTTTAGAAGAAGCGAGGAATAAGATTTTAAAAGATTATGGCAAAGACTACTTGCC
CCCTAAAGCCAAAGTCTATTCCAGCAAGAATAAAAACGCCCAAGAAGCCCATGAAGCGATCAGACCCACT
TCTATTATTTTAGAGCCAAACGCTTTAAAAGACTACCTTAAGCCTGAAGAATTAAAGCTCTATACCTTAA
TTTACAAACGCTTTTTAGCTTCTCAAATGCAAGACGCTCTTTTTGAAAGCCAAAGCGTGGTTGTGGCTTG
CGAAAAAGGCGAGTTTAAAGCGAGTGGCAGAAAACTCCTTTTTGATGGCTATTATAAAGTTTTAGGCAAT
GACGATAAGGACAAATTGCTCCCCAATTTGAAAGAAAATGACCCCATTAAATTAGAAAAATTAGAGAGCA
ACGCTCATGTTACAGAGCCTCCAGCGCGCTATTCAGAAGCGAGCTTGATTAAAGTTTTAGAAAGTTTAGG
CATAGGCAGGCCCAGCACCTACGCCCCAACGATTTCCCTTTTACAAAACAGAGACTACATCAAGGTAGAA
AAAAAGCAAATCAGCGCTTTAGAGAGCGCTTTTAAAGTGATAGAAATTTTAGAAAAGCATTTTGAAGAAA
TCGTGGATTCCAAATTCAGCGCTTCTTTAGAAGAAGAACTGGACAATATCGCTCAAAATAAAGCCGACTA
CCAGCAAGTCTTAAAGGACTTTTACTACCCTTTTATGGATAAAATTGAAGCCGGGAAAAAGAATATCATC
TCTCAAAAAGTGCATGAAAAAACCGGCCAATCATGCCCTAAATGCGGGGGGGAATTAGTCAAAAAAAATA
GCCGTTATGGAGAGTTTATCGCTTGCAACAATTACCCTAAATGCAAATACATCAAACAAACTGAAAACGC
TCACGATGGAGCCAAGCAAGAATTGTGCGAAAAATGCGGAGGGGAAATGGTGCAAAAATTCAGCAGAAAC
GGGGCGTTTTTGGCTTGCAACAACTACCCTGAATGCAAAAACACCAAATCGTTAAAAAACACCCCTAACG
CCAAAGAAACAATAGAAGGCGTGAAATGCCCAGAATGCGGAGGGGATATTGCCTTAAAAAGGAGTAAGAA
AGGCTCGTTTTATGGCTGTAACAATTACCCTAAATGCAATTTTTTATCCAACCATAAACCCATCAATAAA
CGCTGTGGAAAATGCCATTATTTGATGAGTGAAAGAACCTATCGCAAAAAAAAGGCGTATGAATGCATCC
AATGCAAAGAGCGCGTGTTTTTAGAGGAAGATGATGGCTAAAGAAAATCCGCCTATCGTTTTTGGGCCTG
TTTTATCCAGGCGTTTTGGCAGATCTCTAGGCGTGGATCTATCGCCCTCTAAAAAACAATGCAATTACAA
TTGCATTTATTGCGAGTTGGGTAAAGCCAAGCCCATTGAACGCATGGAAGAAGTGATAAAAGTGGAAATC
TTTATTAACGCCATTCAAAACGCCCTAAACAACCTTGCTACCCCCATTGATGTTTTAACCATTACCGCTA
ATGGCGAACCCACTCTATACCCTCATTTATTAGAGCTTATCCAAAGCGTCAAGCCTTTTTTAAAGGGCGT
TAAAACTTTGATTTTAAGCAACGGCTCACTCTTTTATGAGCCAAAAGTCCAGCAAGCCTTGAAGGAATTT
GACATCGTTAAATTTTCTTTAGACGCTGTTGATTTGAAAGCCTTTGAAAGAGTGGATAAGCCCTATTCTA
AAGACATTGATAAGATTTTAGAGGGGATTTTGAGCTTTTCTCAAATTTATCAAGGGCAACTGGTGGCTGA
GGTGCTGTTGATTAAGGGCGTGAATGATAACGCGAACAACTTAAAACTCATCGCTGCATTTTTAAAAAAA
ATCAATACCGCTAGAGTGGATTTAAGCACCATAGACAGGCCCTCAAGCTTTAAAGCCCCTAAATTGAGCG
AAGACGAATTATTAAAATGCTCTTTATTTTTTGAAGGGCTTTGCGTGAGTTTGCCTAAACGATCCATTGC
TCAAGCCAAAAAATTGATTTCTTGCGGTATAGACGAATTGCTCGCTTTAATTTCCAGGCGCCCTTTAAGC
ACAGAAGAAGCCCCCCTAATACTGGATCCTAACGCTTTTAAGCATTTAGAAACCTTATTAAACCATAAGC
AAATTACGATTAAAAAAGTCGGCTCTTTAGAGTTTTATTGCGCGTTTTAACCTCCATTTGTAACCTGTAG
TTTTACCTTATTTTAGGGATAGCTTGAGCTTTTAAATAAGGATCTCTTTATATTGTCAAATAACGCCACA
ACACCATAAAAAATGATCTCAAAAGCCGACAGATAATTAAAAACTTAATGTTTTTAACCGCTACATCCTT
TTACTATAACCATAACCCACTTTTTCTGCTTTTTTTTCAGTATTAGCCGCTGCTTCTATTTCTTTATTGA
TATCAGCAACGATGTTTTGAATGATTGAAAAGCTTTGAAAGGGTGAAAGGTTGGCTTGTGGGTTTCTCAT
TTCAAGCATTTTAGCTTGAGCTTTAGAGCGTATTTTTAGATTTTCGTTTTGCCATTCTTCTGTAACATTA
AAATCTTTAGGGTCTAGTTCTAAATAGGCGATAGAACTTGGTTTATAAAAATCCACTTGTTTAGCGATAG
CTTTTTGTGAATAGGGCAAAGATTCTAGCTCTTTTTGCAAATAAGCTATAAGCTCTTGCACTTTTGATCC
TCTTTGAGAGTGGGGTTGTTTAGAGTTTGGAAGGTGTTTTGGCTGGATAGGGGTTTGATTGGTTTTTGCA
GGTTTAGGGGTTTTGCATTCAGCTTCTATTTCTATAGCAATACCAGTAGTAATACCGGTTTTAATTCTTG
CTTTTTTAATAAACAATTGGCCATGTTTTTCTTGGCAATTTTGTTCTGTTTCTTTAATGAAATCTTTTTG
TTCTTTAATCAAATCTCTTTGTGTATTAATTGTCTTTTGTTTTTGCTGTTCTAACTCTATCTCACTCTTA
TTTGCTTTTTGTTTTTCTTGTTCTGTCTTTTGTCTTTCTTGTTCTGCTTTTATTTGACTATTAGCGAGTT
CTATCCCACTCTTGTTTGTTTTCTGTCTTTCTTGTTCTAACTCTATCTCACTCTTATTTGTCTTCTGTCT
TTCTTGTTCTGTTTTCTGTCTTTCTTGTTCTGTTTTCTGTCTTTCTTGTTCTAACTCTATCCCACTCTTA
TTTGCCTTCTGTTTTTCTTGTTCTAACTCTATTTGTTTATCAATATCACCAGCGTTACAAGCTGCTAATA
ATAAACTTGTCGCTATTGTTAATCCTGAATATTTCCACCAATTGATTTGATTTTCTTTTTCAGCTTGTTT
GGATTTATCTTGGACTTTATCGTCTAATTCTTTCGCTTTCCTGCACGCAACATGGGTCAATACTACTAAT
GCCGCCCTGCTTTTCTTGGGGTGTTTTTTTACAAGTTCTCTAACTTTCTTCATAATTTTTGTAAAAAACC
CACCAATTGATCTGATCATATTTGTAACGGCACTCACTTGTTTAAAATGAGTCTCTTCATTTGCCTTTGT
GTCAGCTGTCTCTATGTTTTTGCCAACTTTATTTGCTTTTTCTGTTTTTACTGATTCCATTACCAACCTT
TTTTCAAAAAACAATCCCACTTTTCAAAATTATACCATGGAAACTAATACGAAAAACCCACTCAAGTTAG
ATCAACCCACTTATTATCAACGTGCAGTTAAGCCATGGTCTTTCAATTCTTTTTCTAACTTGGCTACGGC
GTTCCAAGTGGGGATTACGCTATCAGGGTTTAAAGAAATGGAAGTGATGCCCTCTTTGACTAAAAACTCT
GTCACTTCAGGGTAATCGCTTGGGGCTTGCCCGCAAATCCCGCAATATTTGTTGTGCCTTTTACAAGCTT
CAATCGCTTTTTTAAACATCTTTAGCATCGCTTCATTCCTTTCATCAAAGACATGGCTGACTAACTCGCT
GTCTCTATCCACGCCTAAAGTGAGTTGGGTTAAATCGTTTGATCCAATAGAAAAGCCATCAAACAAGCTC
AAGAAATCATCAGCCAAAATGACATTCACCGGTAATTCGCACATGATATAAATTTCAAGCCCGTTTTTAC
CAGACTCTAAATTGTTTTTTCTTAAGATTTCTAGGACTTTTTTACCCTCTTCAATGGTGCGTAAAAAAGG
GATCATCACTTTCATGTTCGTTAAGCCCATTTCTTCCCTTACTAGTGCTAAGGCTTCACACTCCCATGAA
AACGCTTCATTATAGCTTTCTGAATAATACCGACTAGCCCCCCTATAGCCAAGCATGGGATTTTCTTCAT
TAGGTTCATAGCTAGAGCCGCCAAGCATGCGCATGTATTCATTGGATTTGAAATCGCTAGTCCTTACAAT
CACAGGTTTAGGGTAAAACGCCGCGCTGATCATGCCAATGCCTTCAGCGATTTTTTTCACAAAAAAATCT
TTAGGGTTAGCATAACCTGCCATGAGGTTTTCAATTTCATTTTTTTCTTTCACGCTTTTTTTGTGGTGTA
AATCCACTAAAGCTAAAGGGTGAGCTTTGATTTGATTTAAAATAATCATTTCCATCCTGGCTAACCCTAC
GCCGTGATTAGGGAGCTGAGAAAAGCCAAAGGCTTTTTCAGGGTTTCCAATATTGATGTAAATTTTTGTT
TGAGTTTCTTGCATGTTAGAAAGCTCCACTCTTTCAATTTCATGCTCATAAATGCCCGCATACACATAGC
CCTCTTCGCCTTCAGCGCAAGAAACCGTGATTTCCATGCCGGTATAAAGGCTATCAGTCGCCCCGCTCAC
CCCAACAATAGCTGGAACGCCAATTTCTCTAGCCACAATAGCGGCATGGCAAGTGCGCCCCCCACGATTG
GTGATAACCGCGCTCGCTTTTTTCATGCAAGGCTCCCAGTCTGGGTCGGTATTATCCGTAACTAAAATTT
CGCCCTCTTTAAAAGAATTCATATGCTCCAAATCATTGATGATACGCACTTTCCCTGAGCCAATTTTACT
CCCAATCGCTCTGCCTTGCAAGATAATTTCTTTCTTTTCGTTAGGGTTTTTGAATTTGAATTTTTCAAAG
ACTTGACTTTCTTCTTTACTTTTTTGGCTTTGAACGGTTTCTGGGCGCGCTTGAACGATAAAGATTTCCC
CGCTATCGCCATCTTTAGCCCATTCTATATCCATGGGGCGGTATTGTTTGGCTTCTTTAGAGTAATGTTT
TTCAATTTCAATGGCGTATTTGGCTAAAATCAGCACGTCTTCATCGCTCAATGAAAAGGATTGCCATTCT
TTTTTGGTGGTTTTGATGTTTCTAGTAGGGTGTTCGCTACCCCTTGGGGCATAGACCATTTTTTGCGTTT
TATTGCCGAGTTGGCGTTTGATAATGGGGCGTTTGTTTTGCTCTAAAGTGGGCTTAAACACATAAAATTC
ATCAGGGTTTATCGTGCCTCCCACCACATTTTCGCCTAACCCCCACGCTGAAGTGATAAACACCGCGTCT
TTAAAACCGGTTTCGGTGTCAATAGAAAACATCACGCCCGCGCTGCCTTTATCCGCTCGCACCATTTTTT
GCACCCCCACACTCAAGGCGACTTTTAAATGATCAAACCCACGACTCGCTCTATAGCTAATCGCTCTATC
GGTAAAAAGCGACGCTAAACAGGATTTGATATAGTGGATCAATTCTGTTTTACCCTTAATGTTTAAATAA
GTGTCTTGTTGCCCAGCAAAAGAAGCGTCCGGCAAATCTTCTGCAGTAGCGGAGCTTCTTACAGCCACAT
CGGCTTCTTTCATGTTGTATTGCTGGCTTAAAATCTCATAAGCTTGAAAAATCTCATCTCTCAAATCGCT
AGGAAAAGGCGTGCCAAAAATAAGCTCTCTGATTTGTTTGGAGCGGATTTTCAATACATCAATTTCGGTG
GCATCAACATTTTCTAAAAGCTCTATGATCTTTTGTTTAGCCCCCCCTTGCCCCAAAAGATACCAATACG
CTTCGCTGGTGATCGCAAAGCCATCAGGCACTTTAATCCCAATTGGCACTAGTTCTTGAAACATTTCACC
AATGCTAGCGTTCTTGCCCCCAACCAGATTTACGTTCTTATTGTTCAACTCTTTGAAAAACTTGATATAT
CGCACAAAACTCCCTTAAAATTATCATTAAGTCTCTTAAAACAAAAATATAATAATGATAGCATGATAGA
GCTTTAGTTTTAGCTAGTTTGTATTCTAAGCTTTCTAATAAGGGGCGTATTCTTTTTGGTTTATGATTTT
ATTGTATAATGAGCGGTTAGTTAGGTATTTTTGAATAGAAAGGGTGGTTTTGTATAGGCGGTTATTGTTG
AATTTGTTTTGTATGGTGTTTTTACAAGCGTGTTTAAAGCCTATGAGCGACCCTAAAGCTGAGAAAGTGG
ATTCGCAAGTGCAATGCGGGTTTGGCTCAAAAGATTGCTAAATTTTTAAGGTTTATAAGAAAGGAAACAT
AAGTTTTAAAGAATGAGTGCGGAATTGATTGCTGTTTATAAAGACGAGCAAATAATAGATTTAGAGAGCG
CGAAAGTCTTAGGGCTGAGCGATGGGATCAAAGCGTTAAAAGGGAGCGAGCCGATATTTTTTGATGATTC
GCCTTTGGCTTTAGAAGTGATCAGGCATTCATGTGCGCATTTGCTCGCGCAAAGCTTGAAAGCTCTTTAT
CCGGACGCGAAATTTTTTGTAGGCCCTGTGGTAGAAGAGAGGTTTTATTACGATTTTAAGACTTCTTCAA
AAATCAGCGAAGAGGATTTGCCTAAAATTGAAGCGAAAATGAAAGAGTTTGCGAAGTTGAAACTCGCTAT
CACTAAAGAGACTTTAACCAGAGAGCAAGCTTTGGAGCGTTTTAAGGGCGATGAATTAAAGCATGCGGTG
ATGAGTAAAATCAGTGGCGATATATTTGGCGTGTACCAACAAGGCGAGTTTGAAGATTTGTGTAAGGGGC
CTCACCTCCCAAACACTCGTTTTTTAAACCATTTCAAGCTCACTAAACTGGCTGGGGCTTATTTAGGCGG
CGATGAAAACAATGAAATGCTCATTAGAATCTATGGAATCGCTTTTGCCACCAAAGAGGGTTTAAAAGAC
TATCTTTTCCAAATAGAAGAAGCGAAAAAACGAGATCACAGAAAGCTAGGCGTGGAGCTAGGGCTTTTTA
GTTTTGATGATGAGATAGGGGCGGGCTTACCTTTATGGCTGCCTAAAGGGGCAAGACTTAGGAAGCGCAT
TGAAGATTTATTGAGTAAAGCGTTACTTTTAAGAGGCTATGAGCCGGTTAAAGGCCCTGAGATTTTAAAG
AGCGATGTGTGGAAAATCAGTGGGCATTATGACAACTATAAAGAAAACATGTATTTCACCACGATTGATG
AGCAAGAATACGGCATAAAGCCCATGAATTGCGTGGGGCATATTAAAGTCTATCAAAGCGCTTTGCACAG
CTACAGAGATTTGCCCTTAAGGTTTTATGAATACGGCGTGGTGCATCGGCATGAAAAAAGCGGCGTGTTG
CATGGGCTTTTAAGGGTTAGGGAATTTACCCAAGATGATGCGCATATTTTTTGCTCTTTTGAACAGATCC
AAAGCGAAGTGAGTGCGATTTTAGATTTTACGCATAAAATCATGCAAGCGTTTGATTTTAGTTATGAAAT
GGAATTATCCACAAGGCCGGCTAAATCCATAGGCGATGATAAAGTTTGGGAAAAGGCCACTAACGCTTTA
AAAGAAGCTCTAAAAGAACACCGCATTGATTATAAGATTGATGAGGGGGGAGGGGCTTTCTATGGGCCTA
AGATTGACATTAAAATCACTGACGCTTTAAAGCGTAAATGGCAGTGCGGCACGATTCAAGTGGATATGAA
TTTGCCTGAACGCTTCAAGCTCGCTTTCACTAATGAACACAATCACGCTGAACAGCCGGTGATGATCCAT
AGGGCGATTTTAGGCTCGTTTGAAAGGTTCATTGCGATTTTGAGCGAACATTTTGGGGGGAATTTTCCTT
TCTTTGTCGCACCCACTCAAATCGCTCTCATTCCTATTAATGAAGAGCATCATGTTTTTGCTTTGAAATT
AAAAGAGGAATTAAAAAAACGCGATATTTTTGTAGAAGTGTTGGATAAAAACGACAGCTTGAATAAAAAG
GTGCGCTTAGCCGAAAAGCAAAAAATCCCTATGATTTTAGTGTTAGGGAATGAAGAGATGGAGACAGAAA
TTTTATCCATTAGAGACAGAGAAAAACAAACTCAATATAAAATGCCCTTAAAGGAGTTTTTAAACATGGT
TGAATCTAAGATGCAAGAGGTTAGTTTTTGAGTAGAAGCGAAGTGTTGTTAAACGGAGACATTAATTTTA
AAGAAGTGCGTTGCGTGGGCGATGATGGCGAAGTGTATGGGATTATTTCTTCTAAAGAAGCGCTAAAAAT
CGCTCAAAATTTAGGCTTGGATTTGGTTTTGATTTCAGCGAGCGCGAAGCCCCCTGTGTGTAAGGTGATG
GATTATAATAAATTCCGCTATCAAAATGAAAAGAAAATCAAGGAAGCCAAGAAAAAGCAAAAGCAAATTG
AAATCAAAGAGATCAAGCTTTCCACTCAAATCGCGCAAAACGATATTAACTATAAAGTCAAGCATGCGAG
GGAATTTATTGAAGCCAACAAACATGTCAAATTCAAAGTGGTTTTAAAGGGTAGGGAAAGCCAAAACTCA
AAAGCCGGGCTTGATGTGCTTTTAAGGGTCCAAACGATGATGGAGGATTTAGCCAACCCTGAAAAAGAGC
CAAAAACCGAGGGGCGTTTTGTTTCATGGATGTTTGTGCCTAAGGCTAAAGAAGCCCCCAAAAACGAAAA
GAAAACTAAAGAAAATAATTCGCCTTTTAATCGTATTAACCTTATGAAAGGAGAAAATCATGCCAAAAAT
GAAGACTAATCGCGGCGCGTCCAAGCGTTTCAAAGTCAAAAAAAACTTGATTAAGCGTGGCAGCGCTTTT
AAGAGCCATATTTTGACTAAAAAAAGCCCTAAGCGTAAAGCTAATTTGAACGCGCCAAAACATGTGCATC
ACACTAACGCGCATTCTGTCATGTCGTTGCTTTGCAGGGCTTAGGAATGCTCATTAGAAAGTGGAGTTAA
TCCCCTTATTTAAGGGAAAGTCGTTTGAAAAACGCACCTAAAAATATTTTAAAAAGAAAGGTAAAGAAAT
GAGAGTTAAAACAGGCGTTGTGCGCAGAAGACGCCATAAAAAAGTCTTAAAACTCGCTAGAGGGTTTTAT
AGTGGCAGAAGAAAGCATTTTAGAAAGGCTAAAGAACAGCTTGAAAGGAGCATGTATTACGCCTTTAGGG
ATCGCAAACAAAAGAAAAGAGAGTTCAGGAGTTTGTGGGTGGTAAGGATCAATGCGGCTTGCAGGATGCA
CGATACAAGTTATTCGCGCTTCATGCATGCTTTAAAAGTGGCTAACATTGAATTAGACCGCAAGGTTTTA
GCAGACATGGCGATGAATGACATGCAAGCTTTTAAGAGCGTGTTAGAGAGCGTGAAAGAGCATCTTTAAT
CTCTGTTGGCTGTTAAGGTTTTAGTTTTAGCCTAAAAAAGGTGAGAGGATTTAGGAATTTTTACTAAAAA
GTTCCTAAAATTGATTTTTATTTCAATTTATTCTCATTCAATCGCTATATTTAATCAAAAAGAAAGCAAT
TTTATAGTAGAATGTAGCATTTAGAACTCAAATAGAGAAAATGTAGAAGGAAGGAATACATGAAGAAATC
TGTTATAGTAGGTGCTATCTCTCTAGCAATGACGAGCTTGTTGTCAGCAGAGACCCCTAAGCAACAAAGT
GCTATTAAGACTAGCCCTACCAAAAAAGGTGAAAGAAATGCTGCTTTTATAGGGATTGATTACCAGTTAG
GTATGCTTAGCACTACCGCTCAAAATTGTTCCCATGGGAATTGTAATGGTAATCAAAGTGGGGCTTACGG
CTCTAACACGCCTAACATGCCTACAGCGTCAAACCCCACAGGAGGGCTTACTCATGGCGCTCTAGGGACT
CGTGGGTATAAAGGCTTAAGCAACCAACAATACGCTATCAATGGTTTTGGGTTTGTTGTAGGGTATAAGC
ATTTTTTTAAGAAATCCCCGCAATTTGGAATGCGTTATTACGGATTCTTTGATTTTGCAAGCTCTTATTA
TAAGTATTACACTTATAATGATTATGGCATGAGAGACGCTCGCAAGGGTTCTCAAAGTTTCATGTTTGGC
TATGGGGCTGGCACAGATGTGTTGTTTAACCCGGCTATTTTCAATCGTGAGAACTTGCATTTTGGGTTTT
TCTTGGGCGTTGCGATTGGTGGCACCTCTTGGGGTCCAACAAACTATTATTTTAAGGACTTAGCTGATGA
ATACAGAGGGAGTTTCCACCCATCAAATTTCCAGGTCTTAGTGAATGGCGGGATCCGCTTAGGCACTAAA
CACCAAGGTTTTGAAATTGGCTTGAAAATCCAAACCATCCGCAACAATTACTATACCGCTAGTGCGGATA
ATGTGCCTGAAGGGACTACTTATAGATTCACCTTTCACCGCCCCTATGCCTTTTATTGGCGTTACATTGT
AAGCTTTTAAGGTGTTTTAGGGTTAATCTTATGGGGGCATAGAAAAGGGCTTTTGCTCTTTATGGCCTTT
TATGATTTTCTTGTATCAAAGGCTTTAAAAAATCAATACGGCACAAAAATTAAAGCACAATCCTTACAAG
CAATTGAACTTACCAACAACAGCACACAAACAATTCTTTGAAAAATCAAAAATGGATTAATTGTTTTTGA
AATAATAATAGGGAATATAGGTTAGCTGTTTTAATGGAGCGCTGATCATAAAATTTAAAAATCAATTGGC
TGTTAAAACGCTATAAGTTATCTTTAATCAATCAAATGATAGAATCCATCTTTCATTTTTAAATTGGGAG
CATTTGATGAAAAAATTGGCGTTTTCTTTATTATTTACAGGGACTTTTTTGGGGCTTTTTTTGAATGCGA
GCGATTTTAAGAGCATGGATGATAAGCAACTATTAGAGCAAGCAGGGAAAGTTGCTCCTAGCGAAGTTCC
AGAGTTTCGTGCAGAAATCAATAAGCGATTAGCAGTGATGAAAGAAGAAGATCGTAAAAATTATAAAGCG
GATTTTAAAAAAGCGATGGATAAGAATTTGGCTTCTTTAAGTCAAGAAGATCGCAACAAGCGTAAAAAAG
AAATCCTTGAAGTCATTGCTAACAAAAAGAAAACAATGACCATGAAAGAGTATCGTGAAGAGGGGTTGGA
TTTGCATGATTGCGCATGTGAAGGCCCTTTTCATGATCATGAAAAAAAGGGAAAAAAAGGGAAAAAACCA
AGCCATCATAAGCATTAGCGCTTAGGGTGTGCTAATTTTTTTTGATTTTTGTAAAACCACGCCATAAGCC
CCTAGCTTTTGGCTGTGGGGATTAGGGCGTTTTCGTGTTATAATTGTCATGGCGTTTGGGCATTGACTCT
TAAAATAGAGGCTATCTATCTGGTGGGTGGGCTTTGCTACTCTTAAAACCCTTTAGCTGTGAAGGGCATG
CCAATTTTTTAGAGTTAAAGTTTTTGGAGTGTTTGTATTTTTTGGATATTTATAGTATCATACCCAATAG
TAAAGACCCTTTGAAAGTCTGTATTTTAAGATGGTCAAAATAGCTTGAATTCTAAGTGGTTTTTATAAAT
AGAAGAAGATTTTAAAAGAGGGCTTAATGAAGAATAGTGTCTGTTTTTGTTGCGGTTATGGATATAGGAG
TTTGGTGTGAAGCAAATTTTATTTTTTTTAGCGGCTACGACTTTTTTGTTGAGAGCAGAAACGGCTTCTG
CTACTATTAACACTACAGTTGATCCCAATGTTATGTTTTCTGAAAGCTCCACGGGGAATGTGAAAAAAGA
CCGCAAGAGGGTTTTAAAGAGCATGGTTGATTTGGAAAAAGAGCGCGTGAAGAATTTTAACCAGTATTCT
GAAACCAAGATGAGTAAGGGCGATTTATCCGCTTTTGGAGCTTTCTTTAAGGGGAGTTTGGAAGATTGCG
TGGAGCAAAAGATTTGTTACTATGAGCATAGGAATGGTAAGGTTTCTTTTGTGGTGAATGACAGAGAAAA
GTTTTATAAGCATGTGCTTAAAGACTTAGGGACAGAACTTTCACTCCCCTTGTTCAATTGGCTTTACAAA
GGCTCAGATTTTGGGGCTTTGCATGAGCAGTTTGGGGATATGTATGATGGGTATATCAAATACTTGATCA
GCATGGTTAGGGTGAGCCAAAAAGAAAAGGCTAGAAAACTGGATGCAGTCACTCTTAAAAAAATGGAAGA
ACAAGCTGAGAAAGACACTAAGGCAGCGTTTCAAAAGAGGAGCAGTGGAGAGCTTGAAAGCCATACTGAT
AGCCCTGAATTTATAAGCTCTTCTAAGACACAGAATTCTTCTAACCCAGATCTAGACCCTATGACTAACG
CTAACACGCTCAAAGAAACAGCTTCAAAAGAGCCAGAGACTTCTTCAAAAAAGGAAAAAAAGCCTAAGAA
AAAACGACGCCTTTCAAAGAAAGAAAAGCAACAACAGGCCTTACAACAAGAGTTTGAAAAGCAAGTTAGT
GGCTCTAGTGAGTCTGAAAAATAGTAAGGAAAAATAGCTAGCTTACCTTTTTGAGTAGGGGGCTTTCTTT
AAATAAGTCTCTTAAGTGCTTCTTTTCTAGGCTTTATAGCTCTCTATCGCTAAGCTCTGTGTCCTATTGG
TTAGGACTATCTCTTTTAAAAACCACCGCTTTTTAAAAATCTTTAGAATTTTTGATTTTCTTTTGTGGTA
ACGATTGGTAACAATTAGCTTAAGGTTTTGTTGCGCAAAAATCTTTGAAATATAGCGATTGATAGAGTTA
AACACAACCTCAGACATTCCAACACATTTTATAGAGCGTGTAAAAAGTTTTTAATACTCCTTAGCAGAAA
TCCCAAATATCTTTAGTGTTTGGGATGAATGCTACCTAATTCATGGTATCATATCCCCATACATTCGTAT
CTAGCGCAGGAAGTGTGCAAAGTTACGCCTTTGGAGATATGATGTGTGAGAGAGAATGCGTTGGAGCTCA
AACTCTGTAAAATCCCTACTATAGGGACACAGAGTGAGAACCAAACTCTCCCTAACATCAGCCTAGGAAA
CCCAATCGTCTTTAGCGGTTGGGCACTTCACTGGAGTATTGGCATTGATGCCTTTGAGTGTTTTTCACAA
TCAAAAAAAGTTTGCAAAAAGCGAGTGATAGTTTCTCATAACATGCTCTTATGGGGTTAGGGGGATTTAG
TTTTGGGGGTTGTAGGGGGAATTGTTTCAAAATGCCTCCTATCCCCTTATGGGTTTGAATAAACTTCTTA
CTATAAAATGGAATCCAAAACGATGGAATAACGCTTTAAAACCTTATTAAAATTTTTGAAAGATATTAAA
GTTGGAAAAGCTTGTTCGCATTTGATAAAAACAAAGCCTTTTTTTAGGAGTTTAAGACCCCTAAAGTTTG
GATTTATCCTTTAGCATTTTAAGGTTTTGGCTAATCCCCCTAACGAAGTCTCTTTGTATTTTTCATTCAT
GTCTTTTCCGGTCGCATACATCGTAGCAATCACTTCATCCAGGCTCACTTTAGGCTTGTATTCATCTTCT
AAAGCCAGTTTAGAAGCGCTGATCGCTTTAATCGCTCCTAAAACATTGCGTTCAATGCAAGGGATTTGCA
CCAAGCCCCCCACCGGATCGCATGTCAATCCTAAATGGTGTTCCATAGCGATTTCACTAGCGATTAAAAC
CTGTTGCGTGGTCGCTTGGCACAAACAGGCTAACCCCCCCGCAGCCATAGAGCTTGCCACGCCAATTTCA
GCCTGACACCCTGCTTCTGCACCGCTCAAGGAAGCGTTTTTTTTGTAAAGATAACCAATCGCTGCACTAG
TGAGTAAAAAATCATTGATGGCCTTTTGCGATAAATTTTCAAACAAATGGTTTTTAGCGTATAAAAGCAC
GCTTGGCACCACCGCGCACGCTCCATTAGTGGGGGCGGTTACCACCTTACCTCCGCTAGCGTTTTCTTCA
GCGATGGCGCGAGCGTAAAGCGAAATGTAATCAATCAACGCTAAGGGGTCTTTCCCGCTTGTGGGGTGTT
TTTCTAAACGCGTTTTAATGCTTGGGGCCAATCGTGTTACTCTCAAAGAACCGGGCAGATACTTTTCTTT
AGAATTAGCCCCATTACCATAACACTCAAGCATCGCATGATAAATTTTAGCCATCATTGCATCAGGGCGG
TTTTTCAGGGCGTCTTCTCTCAAACGCACGATTTCAGCGATGTTTTTTTGGTGTTTTTGGCATAATTCTA
GCAATTCCTTAGCGCTTGAAAAATCATAGGCAATACTTTTATTCCCGCCCTCTTCAGACAAGTTGTCTAA
TTCTTTTTCAGTATAGACAAACCCTCCACCGACAGAATAGTAAGTTTCTTCTTTTAAAACCTCATTTTTA
GAGTTGAAAGCTTTTAGAGTGAGAGCGTTTTGGTGTCTGGCTAAAGGTTTATTGTCAAAAATCAAATCTT
TAGAATAATCAAAATGGATGCAATGCTGGTTGGCGAGTTTTAAAACCTTGTTTTCAAGCGCTTCATGCAA
TAAGGCTTTTTTGGTTGCTACCTCCAATTCGTTGGCGTAAATGCCATGCAAACCAATTAAAACCGCCTCA
TCGCTCAAATGCCCTTTACCGGTTAAAGCTAATGAGCCATGCAAGGTGATTTGAACGCGCATAATCTGCT
CTAAAACGCCTTTTAGCAACCCGCAAAATCTCGCTCCAGCTTCCATAGGCCCTATAGTGTGTGAAGAGCT
AGGCCCCACGCCGATTTTAAAAATAGATAAAATAGAAAAACTAGCCATTAAAATAGTCCTAAAAACACGC
TCAAAGCCGTCAAGCTCCCAAAAATAAACACAAAAATATCCACTTTAAAGTTTCTAAAACGCTTCAAACT
AGAAATGCTATAAAAAGCTATCATAGGCATCACAAACAGAATGAGCGCGATAATGGGGCCGCCTAAATTT
TCAATAAAATCCAAGATATTAGGGTTAATATAAGCCACAAGCGTGATAGTCAGCCATAAAAAAATCGTTA
CGCTAACACTCAAGATTTTAGAAGTTTTTTTCAGTTTTAAACTTTGAATAATAATGCCTTCTAAACCTTC
CTTAGCCCCATAATAATGCCCAAAAAAAGATGAAAAAATCGCTAAAAAAGCCACCACAGGCCCCGCATAA
TTGATTAAAGGGTTGTTTAAAGTGTTAGCAAAATAGCTTAAAATGGGGATATTTTGTTCCCTTGCTTTCA
CAAAATCATCAGCATTCAAGCACATGACGCACGAAAACACAAAAAACATCACAAACCCTAAAAGCATCAG
CGATGTCCCTAATTCAATTTGATTGAGTTTATACTCTTTGAAAGCGCCGTATTCTTTTTCCACATTTTGA
GTGAAGGTTGAAATGATGGGGCTATGGTTGAATGAAAACACAAGCACCGGTAAGGTTAGCCAAATAGCTA
ACACAAATTCTTTAAAATTCGGCACCACAAAAAGATTAGTGCTTTGCCAATAAGGGATAAGATACAAAGA
AAAAAGCAATAAAATCAAGCATAAAGGATACACTAAAGCGTTACAAATGCGCGTAACAATCGTAGCGTTA
AAAACCATCACCAACATCATTGAAGAGACTAACGCTACAGCCAGTAAGCCCCGATGGAAAGGCGCTAAAT
GCAACTGGTTGGTGAAAAAATGATCAAACACATTAGTGATACCCACCCCATAAGCCAAACAAATAGGATA
AATCGCAAAGAAATAAAGCAAAGTGATAAGAAAACCCCATTGAGCACCAAAATGAGAGCGAACGACCATG
GTAATGTCTTCTTTATCTTTAGATCCTATGAAATAAGCTAAAGCTCTATGCCCCAGATAAGTTAAAGGGA
ATATAATCGCGCTCATCACCACAATAGCCCATATCCCATGCCCACCGGCTCTAATAGGCAAAAATAAAAT
CCCAGCCCCCACCGCCGTGCCAAATAAAGACGCCATCCAACGCAAATCAAACGCGTTGAGTTTTTTAGGA
TCTCTTATAAGCGCTTTTTCTTGTGCCATGCTATTAAACCGCCCTTTTATCGTGTTAAAGAGTTTTCATT
GTAGCATAAAGCTTTTTATGATTGGGGTTTTTTGAGATTAGGGGGGTGGTTTTTAGCGTGCATTTATTTC
CTAAAATCCACGATTTAACCCGCACAAGCTATAATAACGCTTAAAAGAATATTAATAAAGGATTGTAGAA
ATGTCAAACACAACTTGGTCGCCCGCTTCATGGCATTCTTTTAAGATAGAGCAACACCCCACTTATAAAG
ATAAGCAAGAATTAGAAAGGGTCAAAAAAGAATTGCGCTCTTACCCTCCCTTAGTGTTTGCTGGTGAAGC
GAGGAACTTGCAAGAGCGCTTAGCCCAAGTCATTGACAATAAGGCGTTTTTGTTGCAAGGGGGCGATTGC
GCGGAGTCGTTTTCTCAATTTAGCGCTAACAGGATTAAAGACATGTTTAAAGTGATGATGCAAATGGCGA
TTGTCTTAACTTTTGCTGGCTCTATACCGATTGTGAAAGTGGGGCGCATTGCCGGGCAATTTGCCAAGCC
TCGCTCTAATGCGACTGAAATACTAGATAATGAAGAAGTGCTGAGTTATAGAGGGGATATTATCAATGGG
ATTTCCAAAAAAGAAAGAGAGCCAAATCCTGAAAGAATGCTTAAAGCCTACCATCAAAGCGTAGCGACTT
TAAACCTTATTAGAGCCTTTGCTCAAGGTGGGTTAGCGAATTTAGAGCAAGTGCATCGTTTCAATTTGGA
TTTTGTCAAAAACAACGACTTTGGGCAAAAATACCAGCAAATCGCTGACCGAATCACGCAAGCTTTAGGG
TTTATGCAAGCATGCGGGGTGGAGATAGAAAAAACGCCTATTCTTAGGGAAGTGGAATTTTACACCAGCC
ACGAAGCGTTACTGCTCCATTATGAAGAGCCTTTGGTGCGTAAGGATAGTTTGACTAACCAGTTTTATGA
TTGCTCTGCACACATGCTGTGGATTGGCGAAAGGACAAGAGATCCTAAGGGTGCGCATGTGGAGTTTTTA
AGGGGGGTTTGTAACCCTATTGGCGTGAAAATCGGACCTAATGCGAGCGTGAGCGAAGTGTTAGAATTGT
GCGATGTTTTAAACCCGCACAACATTAAGGGGCGTTTGAATTTGATCGTGCGCATGGGTTCTAAGATGAT
TAAAGAGCGTTTGCCTAAACTTTTACAAGGGGTGTTGAAAGAAAAACGCCATATTTTATGGAGCATTGAT
CCCATGCATGGCAACACGGTTAAAACCAGTTTGGGGGTTAAAACAAGGGCTTTTGATAGCGTGTTAGATG
AAGTGAAAAGCTTTTTTGAAATCCATAAGGCTGAGGGGAGTTTGGCTTCAGGGGTTCATTTGGAAATGAC
AGGTGAGAATGTTACAGAATGTATCGGTGGCTCGCAAGCGATCACTGAAGAGGGTTTGAGCTGCCATTAC
TATACGCAATGCGATCCAAGATTAAACGCCACCCAAGCCCTAGAACTCGCTTTCTTAATCGCTGACATGC
TCAAAAAACAGCACGCTTAATTAAAAAGAGATTAATCTTTCTTTAACTCTTTTTTTTTATAATTGTCGTT
AGCATTTTAATATTCAAAGGAGCTTGAAATGAGAATTTCTTTTTTAGCTGTAATTTTAGTGCTGTTGTTT
GTGGCGTGCCATGAAACTAAAAAACAAATTTTGCAAAACGAAGCCGATAGCACCCCTTCAGAAAAAACCA
TTTGGCAACCTGAACAAAAATAAAAATTGTAAAAATACTCAAAGGCATTTTTAAAATAAACGCAATAAAA
AAGCTAATGGGTGGTCGTCTTTTGTAAAGCGATCTTAAGGGCTATTAAAGGGGAATGATTCCAAAACACT
CCCTATCCTTTATGAAGTTTGTTATCAAACAAAATTTAAAAAAACAATTTTTTAAAAGTGAGAGAATGGC
TAAAAAATCTCAAATTAAAACAGGCGAAAGCTTGAGAGTTAAACTACAAACTCTCTAAAACCTTTTGAGC
ATGGCCTTTCGCTTTGACATTGTAGAAGCATTTTTCTAAAACGCCTTGCGTGTTGATGATGAAAGTGGAG
CGGATAATCCCCAAATGCTCCTTCCCATAAAGCATGCGTTTGCCATAAGCTTTGTAAAGATTGGCGGCTT
TTTTGTCTTCATCGCAGAGCAAAATCACATTCAAAGAGCATTGGCTGATAAATTTTTGGTGCGATTGGGC
GTTATCAGGGCTTACGCCTACGACAACAGCGTTTTTCTTTTCAAATTCACTAAACAGAGCGCTAAAGTCT
TTGGCTTCTAAGGTGCATCCGGGGGTGTTGTCTTTAGGGTAGAAATACAGCACCACTTTTTTATGGAGCA
AATCTTTTAAAGAAATTTCTACGCCATCGCTGTTTTTCAACCTAAAATCAGGGGCTAATTGCCCTACTTC
TAATTTTTCCATTCTTATCCTTTAGTAGAGAATGATAGCGACTTTTTGAGGCCCATGCACCCCAAAAACG
GTTTTTAATTCAATATCAGCTGTCCGGCTAGGCCCGCCAATAAGGAGCATGTTTGTGGGTAATGCACCGT
TTTGGCCTTGATTTTTTAAAGCTTGCACGCCCTCGCTTAAATTGCGCACAATGGATTCTTTTTTCAATAA
GATAATGCAATTAAGGGTGATGAGCGAAAGCAATCGTGGGCTTGCATGCGAAGAAACCGCCCCAATCATG
CCCAAGCTTGAAATCCCACAAACCCCATGCAATAAAGCCGTATCAATCTCAAACAACTCTTCACGCATCG
CTTCAATTTCTTTATCATAGGGCTGTAAAGTGAAATCCTTAAACGCTTCAAAATTCAAATTCAAATCCGT
AGAGTGTAAGACTTTTTTGCTTTGAAAATTTTCTAAAGCCTTTAAGATTGCTTGCTCTAAATTTTCTTTA
GCGCTTTCAATGACTTCAGCTTTATTCAACACCTGGAAATGCTTGTATTCTTCCACTAAGTCTTCAAACT
CCACTTTAATGATATTTCTATAAATAGGGTTTGCTCCCTGAATGGCATGCTTGGCTCTGGCTTCTTTAAT
GCACTTTAAAATAAGCTCTTTACTCATAAATCACCCCTTCTAAGTGTTGGACTTTGGCATGCAAGCTTGT
GTCCATATTGGGTAAGGTCCTAACACTCGCCCACTCTTTGACTAAAGGCAGTATGGGGGCTAAAAGCTTG
CCTAAAGGCGAGAAAAATTGAGCCATTTTCAATTGGAAACGCCACTTAGCCCCATCGCTTGCCATTTTGG
CAAACATTTTCATAGAGAATTTTTCCATCCCGCTGTGTTGGGTGCTTTTAGCCCCCTTAATTACACCCCT
GCCCTCGCCCACTTTATCGGCTCGTAAATCTCTAATGAGTTCTGCTAAAGGGATTTCTACGGGGCATACT
TCAGTGCAACGCCCACAAAGACTGCACAAATTAGGGATATGCCCGTAATTATTCAAGCCAAAGAGTTGGG
GGGATACCACCACGCCTATAGGGCCAGGATAAGTAGAAAGATAGGCATGCCCACCGATTTTATCATACAC
AGGGCAGTGGTTCAAACAAGTCCCGCAACGGATGCATGAAAGAGCGCGGTAATACTTTTCATCAGCCAAA
ATATTAGAGCGGTTGTTGTCTAATAAAATGATGTGGGCTTCTTTAGGGCCGTCTAAATCATCGTTTTTTC
TGGGGCCTGTGATAATGTTTTGATAGCAAGTGATAGGCACGCCCACAGCGCTCGGGGCGAGCAAATTGTT
TAAAATCGCCGCATCATCAAAGCTTTCTACTAATTTTTCAATCCCACAAATAGCGACATGCACATCGCAT
GCGGTGGTACTCATTCTGCCATTGCCTTCATTTTCCACTAACCAGATCGCTCCTTCGTTAGCGATAGCGA
AATTCACCCCACTGATCCCCATTTTAAAGCTTTCAAATTCTTTGCGCATGTGTTTTCTGGCGATCGCATT
AAGCTTTTCAGGCTCTTCTTCGTAAGCGGCGTTGAGTTTTTCTTCAAAAATCTTACCGATTTGCTTGCGG
TTTTTATGGATGGCTGGCACGACGATATGCACAGGGTGTTCATTGATGAGCTGGATGATTAATTCGCCCA
AATCCGTTTCTTGCGCTTGAATACCCTTTTCTTTCAAGTAATGGTTCAAACCAATTTCTTCGCTCGCCAT
GGATTTTTGCTTTAAAATGCGCTTGATATTCTTTTCTTTAGCGAGGTTGTAAATGATTTCATTGGCTTCA
TCGCCGTCTTTAGCGTAATGGATTTTAAAGCCGTTTTGAGTGGCGTTTTTTTCAAACAATTCCAAATATT
CATCAAGCCTGGATAAAATTTTAAGCTTGACTTCTTTGCCTAATTCCCTTAAATTTTCCCACTCGCTGTA
ACGATTTTTAATCAAATTCTTACGATTAGCCCTTAAGGTGTCCATTGCAGAACGCAAATTTTCCCTTAAT
TGCATATCGCCTAATTGGTCGGTGATGATTTCTTCGTATTCTTGGTCGCTATGATATTTTTCCATGATCA
TTCCTTAAAACAATTCTTTAATGTTAAAGCCCAAGCCTTGAGGCTAAAAAGTCGTAAAAATGCATGGGTT
TTGTCAAAGAGCCCATTTTTTGCATAGCGGTGCTGATATTCATCAAACACCCCGCATCCGCCGAAACAAT
CACATCCACCTGACGGCTTTCTATGTCTTTAATCTTTTCTTTGACCATAACCGCTGAAATTTCAGGCTCT
TTGACGGAAAAAGTCCCCCCAAACCCGCAGCATTCTTCTTCTTTTTCCAATTCAATGAGTTCCACATTTT
TAAGCTGTCTGATGAGGTTTTTCGCCGAGTCAATCACTTTAGCCACCCTTAAGGCATGGCAATTAGAATG
CCATGTGATTTTAAGGGGTTCGCCCTTATCTTCATATTTGACTTGCAATTTTTTATCCAAAAATTCGCTC
AATTCATACACCCTAGAGCAAAAATCTTTAACCATGTTAAATTCCGCATGCCCTTCAAACAATTCCAAAT
AATCATGCCGCATCATCCCTGTGCATGAACCGCTGGGCAAAATAATAGGGTAGTCGTTATTGGAATAAAG
TTTGATATTGTATAAAACGACTTTTTTTGTCTCTTCATAGTATCCTGAGTTATAGCTTGGCTGGCCGCAA
CATGTCTGGTCTTTTTTAAAAACCACTTCCAAATTTTCCTTACGGAGTAATTTGATAGCGTTAAGCGATG
CGTTGCTGTATATGGCTGCTCCTAGACAAGTAGCAAAGAAATTGACTTTCAAAGAAGGCTCCTTAAAATT
CCAAATTAAGAGTTTCAAACATGATATAATACTCAAAATTTGGTAAGATTGTAACCACGAGTTGATAAAC
CACTCGCTCAAACATTGTTACTAAAATAAACCACAAACCCATTAAATTTGACTTAATATTAAATGCTACT
TAAAGTTAGTTTTTTCTTTTAAGTAAGATAAGAAAATACTTTTAATTATTCAAGGAAAATTTATGGAATT
TTATCAAGTCTATGATCCATTAGGCCATATTTGGCTGAGCGCTTTAGTGGCGCTATCGCCTATTGCGCTC
TTTTTTATCTCTCTTATTGTCTTTAAACTTAAAGGGTATAGCGCTGGGTTTTTAAGCTTAGCGCTTTCAA
TCCTTATTGCGTTATTTGTGTATAAAATGCCTGTTCAAATGGTGAGCGCGAGTTTTTTCTATGGCTTTCT
TTATGGCTTGTGGCCGATCGCATGGATTGTGATCGCTGCGATTTTTCTTTACAACCTTTCAGTGAAATCC
GGGTATTTTGAGATTTTAAAAGAAAGCATTTTAAGCTTGACGCCGGATCATCGCATTTTAGTGATTTTGA
TCGGGTTTTGTTTTGGCTCGTTTTTAGAAGGCGCGATTGGTTTTGGAGGCCCGGTAGCGATCACAGCGGC
GATTTTAGTCGGCCTTGGGCTAAACCCCTTATACGCTGCCGGATTATGCCTAATCGCTAACACCGCTCCT
GTAGCTTTTGGCGCGGTGGGCATTCCTATTACGGCAATGGCTAGCGTGGTGGGTATCCCTGAATTAGAGA
TTTCTCAAATGGTGGGCAGGGTGTTACCCATTTTTTCCATTGGTATTCCTTTTTTCATCGTGTTTTTAAT
GGATGGTTTTAGAGGGATTAGAGAGACTTTTCCTGCAGTGGCCGTTACCGGATTTAGTTTCGCTATCGCG
CAATTTTTAAGCTCTAATTATCTAGGGCCACAGCTCCCGGATATTATTTCAGCTTTAGTGTCATTGATTT
CTACCACTTTGTTTTTAAAATTCTGGCAACCCAAGCGCATTTTCACCAGCAATGGCAAAGAGCCTACGAT
TGGCACAGAAAAACACCATATTTGTAAGGTGATCGTGGCGTGGATGCCTTTTGTGTTGCTCACGATTACG
ATTATCATATGGACGCAACCCTGGTTTAAAGCGCTCTTTAAAGAAGGCGGGGCTTTGGCGTTTTCTAGCT
TTGCGTTTGAATTTGATTCTATCAGTCAAAAGATTTTTAAAACCGCTCCCATTGTTACTGAAGCAAAAAG
CTTTTCTGTCGTGTTCAAATTCCCCTTGATTCTAACGACAGGCACTTCCATTTTTTTAGCCGCCATTTTG
AGCGTGTTTTTGTTGCGCGTGAAAATCAGCGATGCGATAGGGGTGTTTGGGGCCACTTTAAAAGAAATGC
GTTTGCCGATTTTAACCATTGGCGTGGTTTTAGCGTTTGCGTATGTGGCTAATTATAGCGGCATGAGCGC
TACGCTCGCTTTAGCGTTAGCAGATACCGGGCATGTTTTCACTTTCTTTTCGCCTATTGTAGGCTGGCTT
GGGGTGTTTTTAACCGGAAGCGATACGAGCTCTAATCTTTTATTTGGCTCTTTGCAAATGCTCATCGCCA
CACAGCTTGGCTTGCCTGAAGTGCTTTTCTTAGCGGCCAACACTTCCGGGGGCGTTGTGGGCAAAATGAT
AAGCCCTCAAAGTATTGCTATCGCTTGCGCGGCGGTGGGGTTAGTGGGGAAAGAGAGCGAATTGTTCAGA
TTTACGGTAAAATACTCCGTCGCTTTGGCGATCATTATGGGGATTATTTTCACTCTTATTGCTTATGTCT
TCCCCTTTATTATCCCCATCATTCCTAAATAAGGGGGTTTTTAAAGAGATCTAGCGCTAAGAGAATATTT
TTAAAAGGGATTTTTTAGTGCTAGAATTTCATCAAATTTATGACCCTTTGGGTAACATTTGGCTGAGCGC
TCTTGTGGCCTTATTGCCGATTTTATTATTTTTCTTATCTTTAATGATTTTTAAGCTCAAAGGTTATACA
GCGGCCTTTTTGAGCGTGGCCTTATCAGCCATTATTGCGGTTTTAGTGTATAAAATGCCTGTTAGCATGG
TGGGTTCAAGCTTCCTTTATGGCTTCCTTTATGGCTTATGGCCGATCGCTTGGATCATCATTGCAGCGAT
TTTTTTATACAAACTCAGCGTTAAATCCGGCTATTTTGAAATCTTAAAAGAAAGCGTTCAGTCCATCACT
TTAGATCACCGCATTTTAGTGATTTTGATTGGCTTTTGTTTTGGCTCGTTTTTAGAAGGTGCAATCGGCT
TTGGAGGGCCTATTGCCATTACCGCAGCGATTTTAGTGGGATTAGGGTTAAGCCCTTTATACGCTGCTGG
GTTATGCCTAATCGCTAATACTGCTCCTGTGGCCTTTGGTGCAGTGGGTATCCCTATAAGCGCGATGGCG
AGCGCGGTAGGGGTGCCGGCGATTTTAATTTCAGCCATGACGGGTAAAATCCTTTTTTTTGTGAGCTTGT
TAGTGCCGTTTTTCATCGTGTTTTTAATGGATGGCTTTAAGGGGATTAAAGAGACTTTTCCGGCCGTTTT
TATCGCGGCTTTTTCTTTCGCTGGCGCGCAATTTTTAAGCTCTAATTATTTAGGGCCAGAATTGCCCGGC
ATTATCTCAGCCCTTGTCTCACTCGTTGCAACAGCGCTCTTTTTGAAATTTTGGCAGCCTAAAGCGATTT
TTAGAAGCGACGGCAAAGCGGTCTCATTCACTAAAACTAACCATCATATCTGTAAAATCTATGTCGCTTG
GTCTCCTTTTGTGATTTTGGTTTTAGTGATTGTGTTATGGATACAGCCTTTTTTTAAAGCCTTGTTTGAA
AAAGACGGCTTGTTAGCTTTTTCTAATTTTTATTTTGAATTCAATAACATCAGTAACCACATCTTTAAAA
GCCCGCCCTTTGTAGAAGCCAATCAAAGCGTGAGTTTTCCGGTGGTGTTTAAATTTTTCTTAATCAACAC
GGTTGGCACTTCCATTTTTTTAGCCGCTCTTGTTAGCATGCTCGTTTTAAGGGTGCGAGTGAGCGATGCG
CTGAGCGTCTTTGGCGAAACTTTAAAAGAAATGCGCTACCCCATTCTTACTATTGGTTTAGTCTTAAGCT
TTGCCTATGTGTCTAATTACAGCGGGATTTCTTCCACTCTAGCCTTAGCGCTCACCCATACGGGTTTGGC
TTTTACTTTTTTCTCGCCCTTGATCGGATGGGTTGGCGTGTTTTTAACCGGAAGCGATACGAGTTCTAAT
CTTTTATTTGGCTCTTTACAGCAACTCACCGCCCAACGATTGCACCTCCCTGAGATTTTAACCCTAACGG
CTAATACCGTGGGTGGCACTTTGGGCAAGATGATAAGCCCTCAAAGCATCGCTATCGCTTGCGCGGCGGT
GGGGTTAGCCGGAAAAGAAAGCGATTTATTCAAATTCACGGTTAAATACTCGCTTGTTTTTGTAGCGATC
ATGGGAGTCGTGATCAGCGCGATTGCGTATTGGATCCCTGAAGTGGTGCCTAAAATAAAGTAGAATTGTT
TTGGATTTGGTAGGGTTTAACCCCCAAATAAATTTTTTTGTTTTAAAAAATTCAGGATTTTAAGCGTCAT
AGAGCTTATGGGTAAAGTTTCTAAGTCTTTAAGGCTATAAAAACGAACGGGGTTTTTTAGATCCTTTATT
GCAGCTGAATAGAGGTTTAAATTGAGCTTGAATTTAGTGTGGCTGTGTTTGATCGCACCTAAAAAGGGGA
GTTTGCATTCTAAATTTTCTTTTAAGTCAGGGAAATGGTGCATCCCCAAATAGAGTTTTTGCTCTATTTT
TTCTAAAGCGATTTGGTTATTTTGGATCACAACGCCTAAATAACGCTCTTCTTGAATGATCTCTTGTTTT
TTCTTAAGCGTGTGTTTTTCTAGGTGGTTTTTACCTAAACAATAAAGATTCAAAGGGCAAATCGCGCATT
TGGGTTTAGGGGAGCAGATTAAAGCCCCTAGATCAATTAAGGCTTGGTTGTGATTAAAGCTTTCATTAAG
ATTGAGAAAGTCGTTCGCCTTAATTTGTAAGTCTTTAGCGTGGATATTAGGATTCAATCCAAAAAGCCTT
AAAAGCACGCGCTTGATATTAGCGTCCACGCATGCGGTCTTTTCTCTAAAGCCAAAACACAAGATCGCAT
TAGCCGTGTATGCGCCAATCCCAGGGAGTTTTAACAGGCTTTGATAGTCATTGGGTAGTTGTGAGTGGTG
TTCTTTAACGCAAATTTCAGCGCTTTTTTTTAAATTTTTAGCCCTTGAATAATAGCCAAGCCCTCGCCAG
AGCAATAAAACCTCTTCTAATTGAGCGTTCGCTAAGTCTTTTAAAGTGGGGAAAGCTTCTAAAAAAGGGG
AATAAAAACGCTCAATTACCGTGCTGATTTGGGTTTGTTGGCTCATCACTTCGCTGATATAGACTTCATA
AGGAGCGTTAATGCCCTTTAAATTCCTAAAAGGTAAATCCTTTCGCCCACATTCTTCATACCATTCTAAA
AGGGCGTTGTGTAAAGTTTCCAGCTACAACCACCTATAAGCGATGAATTTGACCCAAGGCACACACACGC
TTAAAAACACGATCAAATACACTATACCAAAAATAAACCCCCATTTCCAAAAATCCTTGCTTTGAATATA
CCCGCTCCCGTAATAAATGGTGGATGGGCCTGTGCCATAGGGCGTTAAAATCCCCATAATCCCTAAAGAA
AGCATTAAAAACAAGCTCAATTCTTGCAAATTGACCCCTTGAATATGCGAACCAATCCCTACAAAAAGCG
CGAATAACGCGCTCACATGAGCGGTGATGCTTGCGAAAAAATAATGCGACAGATAAAAGAGGGCTACAAT
AAACAATACCGCTATTAACGGATCCAAGTTAGCATGCTCTAAAAAATTTTGAGCCGCATTGCCGATAAAA
TTTAAAAAGCCTACATTTTTAAGCCCGCCAGCCATCGTGAGCAGCGATCCAAGCAATAAAAAAATATTGA
ACGCGCTCTTGTTTTTAATGATGTCTTCATAGCTTACAATCTTACAAAACGCCATTAAAACCATGACAAT
CAAAGCCGTCGCACTCGCATGCAAGCCTAAAGGTTTGCCAAAAATCCAACCCAATAAAGCCAATAAAGTG
AGGCTGAGCATTAAAATTTCTTTTAAAGAAAACCTCCCCATGCTTTCTAATTCTTTTTTAGCCCACAAAC
TCACTTCTTTTGAGCCTTTTAAGGTGGGTTTGCAGGTTTTATACGCTAATAAAGGCACAAGCAAGATCAA
AACCACCCCACAAGGCAAGAACGCTAAAAACCACGAAAACCATGAGATTTCATTTACCCCCATTTTGGTA
GCGATTTCCATTGCTAGGGGGTTAGGAGCGAGCGCGGTTAAAAACATGGACGAAGTGATGCAAGTTGAAG
CCAAAGCGACCCACATCAAATACGCACCGATTTTGTTAGGGTTATTACTAGGAGTAGAACCCATTAAAGG
CGGGATAGAAGAAACTATGGGATAGAGTATGCCCCCGCTTCTAGCGGAATTGCTAGGGATAAAGGGGGCT
AGACACAATTCGCTCAAACCAATCGCATAGCCTAAACCTAAAGGGGTTTGCCCTAAAAACCTAATGAGTA
AAAGAGCGATCCTTTTCCCTAACAAGCTTTTTTCATACCCTAAACCTAAAATAAAAGCGACAAACACAAG
CCACACCGTTTTATTCGCATACCCGCTCAAACCCCACGAAATAGCTTTATTAGCGCTCGCTACCTCACTG
CTCGCTCCAATTTTTAACGCTATACACAGCACTAACGCGCTCAACGCTATCAAACCTGATGGCACCGGCT
CTAAAATTAGCCCTATAATCATGCCCATGAAAATACAAAAATAAAGCCAGGCGTTAGGGTTTAGCCCGTC
CGGTGCGCCTAAAAAATACAATAATGCTGCGATAAAAAAAGGGGCAAGAATGATGAGGGTTTGTTTAATC
ATGTTTAACCTTTAGCCAAAGATAGTAATAATTTGGCTTAAAAATATCATTCAAATGGGATTGAGTTATT
ACAATGTTACAGAAAAAGATTAAAAATTAAGCTTTTTGAAAAAGATAAAACTTTATAATTATGTTTATCT
TTGTTGAATTTACTACAAATAGGAGTATTGCATGCAAGAAAATGTGCCTTTGAGTTATGATTATTCCATT
AGCAAATTGTTTCTTTATGCGATGGTTGCCTTTGGGATAATAGGCATGTTAATAGGGATTGTGTTAGCCT
TTGAATTGTCTTTCCCTAACTTGAATTACATTGCAGGGGAGTATGGCGTTTTTGGCCGCTTACGCCCCTT
ACACACCAATGCGGTGATCTATGGTTTCACTCTTGGGGGGATTTGGGCGAGTTGGTATTATATCGGTCAA
AGGGTGCTTAAAATCACTTATTACCAACACCCCTTTTTGAAATTTGTAGGGTTATTGCATTTTTGGCTCT
GGATTCTTCTTTTAATTCTAGGGGTTATTAGCTTGTTTGCTGGTCTTACTCAATCTAAAGAATACGCCGA
ATTGATGTGGCCTTTAGATATTATTGTGGTTGTGGCATGGGTGCTATGGGGGGTTAATATGTTTGGGAGC
ATGAGCGTTAGGAGAGAGAATACCATTTATGTGTCTTTATGGTATTACATCGCTACTTATGTGGGTATAG
CGGTGATGTATATCTTCAATAACCTTTCTGTCCCCACTTATTTTGTCGCTGATATGGGGAGTGTTTGGCA
TTCTATTTCCATGTATTCAGGCAGTAATGATGCGCTTATTCAATGGTGGTGGGGGCATAATGCGGTCGCT
TTTGTCTTTACGAGTGGGGTGATTGGCACGATTTATTATTTCTTGCCTAAAGAGAGCGGCCAGCCTATCT
TTTCTTACAAACTCACTTTGTTTTCTTTCTGGAGCTTGATGTTTGTTTATATTTGGGCGGGCGGACACCA
CTTGATTTATTCCACTGTGCCTGATTGGGTGCAAACCCTTTCTAGCGTGTTTTCAGTGGTGTTGATCTTG
CCTTCGTGGGGGACAGCTATTAACATGCTTTTAACGATGAGGGGACAATGGCACCAGCTCAAAGAAAGCC
CTTTGATCAAATTCTTAGTTTTAGCTTCAACTTTCTACATGCTTTCCACTTTAGAAGGCTCTATTCAAGC
CATTAAGAGCGTGAACGCCTTAGCGCATTTTACCGATTGGATTATAGGGCATGTGCATGACGGCGTGCTT
GGGTGGGTAGGCTTCACTTTAATCGCGAGCATGTATCACATGACGCCTAGGCTTTTTAAAAGAGAGATTT
ATTCAGGCAGGCTTGTGGATTTCCAATTCTGGATCATGACTTTAGGGATTGTGCTTTACTTTTCGTCCAT
GTGGATTGCAGGGATCACGCAAGGGATGATGTGGAGGGATGTGGATCAGTATGGGAATCTCACTTACCAA
TTTATTGACACGGTTAAGGTGCTAATCCCTTATTACAATATTAGAGGCGTTGGGGGTCTTATGTATTTTA
TTGGATTTATTATTTTTGCTTACAATATTTTTATGACCATCACGGCAGGCAAAAAATTAGAGCGTGAGCC
CAATTACGCCACGCCTATGTCTCGATAGGGGAGGTTGGAAATGTTTAGTTTTTTAGAGAAGAATCCGTTT
TTTTTCACTCTTGCGTTTATTTTTGTGTTTGCGATCGCGGGCTTGGTGGAGATTTTGCCTAACTTCTTCA
AATCCGCTCGCCCGATTGAAGGCTTACGGCCTTATACGGTTTTAGAGACAGCGGGGAGGCAAATTTATAT
CCAAGAGGGTTGCTATCATTGCCATTCCCAACTCATTCGCCCTTTCCAAGCTGAGGTGGATCGATATGGT
GCGTATAGTTTGAGTGGGGAATACGCGTATGACAGGCCATTTTTGTGGGGTTCTAAAAGGATTGGCCCTG
ATTTGCACAGGGTGGGGGATTATCGCACAACCGATTGGCATGAAAAGCACATGTTTGATCCTAAAAGCGT
TGTGCCGCACAGCATCATGCCCGCCTATAAGCATTTATTCATAAAAAAGAGCGATTTTGACACCGCTTAT
GCAGAAGCTTTGACACAAAAAAAGGTTTTTGGCGTGCCTTATGACACCGAAAACGGCGTGAAATTAGGGA
GCGTAGAAGAAGCGAAAAAAGCCTATTTAGAAGAAGCGAAAAAAATCACAGCCGACATGAAAGACAAACG
AGTGCTAGACGCCATTCAAAGAGGTGAAGTGTTAGAAATTGTGGCTTTGATCGCTTATTTGAATAGCTTG
GGTAATTCCAGGATCAACGCTAATCAAAATGCTAAATAAGGGGTGAGTGATGGATTTAGAAAGTTTGAGA
GGTTTTGCGTATGCGTTTTTTACCATTCTTTTTACGCTCTTTTTGTATGCCTATATTTTTAGCATGTATA
GAAAGCAAAAAAAAGGCATTATGGATTATGAGCGCTATGGGTATTTAGCACTAAATGACGCTTTAGAAGA
CGAGTTGATTGAACCACGCCATAAAGAAGTTCATGATAAGGGCATAAAGGAAAGTTGAAATGGATTTTTT
AAACGACCATATAAATGTTTTTGGCTTGATTGCAGCACTTGTGATTTTAGTTTTAACCATCTATGAATCC
AGTTCGCTCATTAAAGAAATGCGCGACAGCAAATCTCAAGGTGAGCTTGTAGAAAATGGGCATTTGATTG
ATGGGATAGGGGAGTTTGCCAATAATGTGCCAGTAGGCTGGATCGCAAGCTTTATGTGCACGATTGTGTG
GGCTTTTTGGTATTTTTTCTTTGGGTATCCGCTGAATAGCTTTTCTCAAATCGGGCAATACAATGAAGAG
GTTAAAGTGCACAACCAAAAATTTGAAGCCAAATGGAAGCATTTGGGTCAAAAGGAATTGGTGGATATGG
GTCAAGGCATCTTTTTAGTCCATTGTTCGCAATGCCATGGCATCACCGCTGAGGGCTTGCATGGGAGCGC
TCAAAATCTGGTGCGTTGGGGTAAAGAAGAGGGCATTATGGATACCATTAAGCATGGCTCTAAAGGCATG
GATTATCTCGCTGGGGAAATGCCCGCTATGGAATTGGACGAAAAAGACGCTAAAGCGATTGCGAGCTATG
TGATGGCAGAAATTTCTAGCGTTAAAAAAACCAAAAACCCTCAACTCATTGATAAGGGCAAGGAGCTGTT
TGAAAGCATGGGCTGCACAGGTTGTCATGGCAATGATGGTAAGGGCTTGCAAGAAAATCAAGTGTTTGCG
GCCGATTTGACCGCTTACGGCACAGAGAATTTTTTGAGAAATATCTTAACGCATGGTAAAAAGGGCAATA
TAGGGCATATGCCATCGTTCAAATATAAAAACTTTAGCGATTTGCAAGTTAAAGCGTTAGCCGAATTTAT
CCAATCGCTAAAACCCTTAGAAGATTAAAGGAAAAGAGATGAAATTTTTAAACGGATTAGCAGGGAATTT
ACTGATTGTGGTTATTTTATTGTGTGTGGTCGTTTTTTTTACGCTCAAAGCGATCCATATCCAAAAAGAG
CAAGCCACCAATTATTACCGCTATAAGGATATTAACGCTTTAGAGACAAAAAACACCCAAAACCGGGCCA
ATTATGAATTAGTCAATCAAGGGAGCAAAAAATGAAATTCACCACTTTAGAAAAAATCTTAGCCTTAATG
GTAGTAGCGACCATTTTAATGACGATTGTTATTTCTTTTGTGCCTAACTTGTTTTTGTTTAGTACATGAG
AATCTTATGGCTTGTGATAGCCTTTATTTGTTATTTGGGGGCTGATGATTATGTTTTTAATAATTCTAAA
GGGCGTTTGGTAGAAAAAAGCGTTGCGTTTATAGAGGGCGTTTCTAAAGAGCTTTATCTTAAAACCGGCG
TGCGTTTTGCGATTGATATGACGGATTTTGAAAAAAATCCTATCGCTTTGGCGGCTAAAAAGGAACGCCA
AAATTATCAAGAGGGCTTTTTAAAGCAGCTCAAACCCCCTTTTGTGGTATTCTTTTTTTACCATGACGCT
CAAAAAATAGAATTGGTGGCTAACCCTAAAGATTTGCTAGACACTGATAAGATCTTTTTTGAAAAAATCG
CTCCCTTACTCCCTACAAACCCTAAAGAATACACGCCCCAAAGGATTTCAGCCATGCTCATTAACGGCTA
TTCGGTCGCAGTAGACGCTTTAGCGGAAAAATATCATGTGAATATCGCACAAAATTTTAACGCCCCTAAG
GGAGCGACTTTTGTAAAAGTCATCATCTATATTTTATTATTGACGCTTTTAGGGGCGTTTTTGGGGCTTT
ATTTTTTTAAAAAATCTTAGAGAGAAAAAATCAATGAAAGAAAAAAACTTTTGGCCTTTAGGGATCATGG
GCGTGCTTATTTTTGGGCTTGGGATCGTGGTGTTTTTGGTGGTGTTTGCCCTAAAGAATTCGCCTAAAAA
CGATTTAGTGTATTTCAAAGGGCATAACGAAGTGGATTTAAACTTTAACGCTATGCTTAAAACTTATGAA
AACTTTAAATCCAATTATCGTTTTTTAGTGGGTTTAAAACCCCTTACTAAAAGCCCTAAAACCCCCATTT
TGCCCTATTTTTCTAAAGGCACGCATGGGGATAAAAAAATCCAAGAAAACCTTTTAAACAACGCTTTGAT
TTTAGAAAAGTCCAACACGCTTTATGTGCGATTGCAACCGCTCAAACCCGCTTTAGATTCGCCAAATATT
CAAGTGTATTTAGCGTTTTATCCCAGCCCATCACAGCCCAGATTATTAGGAACGCTTGATTGCACAAACG
CATGCGAGCCTTTAAAATTTGATTTGTTAGAGGGCGATAAAGTGGGGCGCTATAAGATCCTTTTTAAATT
CACTTTTAAAAACAAAGAAGAATTGATTTTAGAGCAACTGGCTTTTTTTAAGTAGCGCGTTTAAAAAATG
CCTTTAGCGTTTTTTATTGGCGCTTGATGATGAAAAGCCTGAATTTTCTATCCAAACGGGTATAATAAGG
CTATGGGTTTTTTAAAAGTTTTTAAACATGACGCCTTGGGGCAAGTAGGGAATATTGTTATAGGGAATTT
TTTAATCACGCTCACTATTTTAGCGGTTTGTTTTTCCTCTCAAAACGCTGAAGAAACGACCATGCTCACC
CTAAGCTACACGCTCTTTTTTGTCTTGGGGGCGTTTTTACTGATTGCAATCAGTGTGGGAGCGATCAAAA
ACCTCAACACGCTTTTTTCTAAAAGAGGGGTTTTAAGCTTTTCCTTACCCATTAGTTTGGAGTCTTTATT
GCTCCCTAAAATCTTGCTCCCCATGGTGTTTTTTATCTTCAGTTTGTTCTGGTTTGTGGCGAGCGTGCGT
TTGGGTTATTCTCTTTTTAACGCGCAATCCAGCGTGCTGTTTATCTTGCACACCGCTTTAAAAACCTTTG
TGTTAAAACCCACTAAAACCCTAGGTATCGCGCTGTTTTTAGGGCTTGTTTTAATGAAATTTTTATTTGT
TTTGAGCGTTTTAAACATTGCTAGGATCAAAAAAGCACGTTTTTTACTAGGGGGGCTGTTATTCATTTTG
GTGGGAGTTGTTTTGGAATTAGCGTTTAATTCGTTACTGCCCTTAATGAGTTCTAGTTTAAGCATCAATG
AGGGGTTTTATTATTTCTTGCAACAACAAGAATTGCAAGAAAATAAATATTATCTTTTATGGGGGGTGGA
TTTTTTAAAAATCCTTTTATTATATGGGGTGATCCGTTACTTGCTTATGCATAAACTAGAATTGGATTAA
GAAAAGCGGTATTTTAAATATTCATCAGTGAGCAAGCAGTCTTTAGTCTTTAACAAACTGGCATAAAACC
CATGCTGATAACCTAATTCAAAAAGTTTGTCTATGGCGAGAATTTGAACCTCACTTAAGCGCGTTGAAGT
TTCGTTCGCATACAAGCTTAAATAAGTTTGTAAGCGCTCTTTATTGACACGAATGAGCGAACGCTCTAAC
AGCATGCTAGAGAGCAAATTTTGGTGTTTTAGTGCAACTTCAACCGCTTTAATCAAAGCCTTTTTAATCA
AAATCGCGCGATATAAGGGGATAGAGCGCCTAATCGCCATGCCCCCTAAAGGCAAAGGTAAATCCATTTC
AATGAATTCTTTCCAAACATCCCACAATTCTTTTTCCACTTCTAATTCATCATGGAAATCCAAAATATTT
TCATGAATGAGCACGCCCGCATGCACTTTTCCTTCCAAAACCGCTTTTTCAATGTCTAAAAAATTCATGT
AAGCGATGCGCGCGTGTTTGTAATAGATTTTAAACAAGAGGGCGTTTGTGGTGTGTTCCCCGCTGAGCGC
GACTTTAAAGTCTTTTTTCAATTTCACGCCCTTTTTTTTCACTAATTTAGGCCCATAGCCATTCCCAAAG
CTTGTCGCTGTGGGGAGCAAGGCGTAATCGTTCGCAATTTTAGGGTATAGCCCAAAGCTTATCGCACTCA
CATCATAAGTGTTTTTTAGGGCTTCTTGGTTTAGGGTTTCAATATCTAGGGCAATGTTGTGGAACGTTTT
GTTTTTAATGGGGCAATCTATCCAACCAAACTTAATCGCATAATACATGAAAATATCATCAGCATCAGGG
CTGTGAGCGACACTAATCAAAGTAAAATCCTTTTGTGATAGGGTAAGTCCTTTTATTATAATAGATTTTA
GGCTAGGATTTGATAGAATAAACAAATCAAATTCAATTAAGGTAATTTAATGGCAATAGATGAAGACAAA
CAAAAAGCGATTTCTTTAGCGATCAAACAAATTGATAAGGTTTTTGGTAAGGGGGCGTTGGTGCGCCTTG
GGGATAAGCAAGTAGAAAAGATTGACGCTATTTCTACAGGCTCGTTAGGATTGGATCTGGCTTTAGGAAT
TGGGGGCGTTCCAAAGGGTAGGATCATTGAAATTTATGGGCCAGAGTCAAGCGGGAAGACCACTCTAAGC
TTGCACATTATTGCAGAATGCCAAAAAAATGGTGGCGTGTGCGCATTCATTGACGCTGAGCATGCCCTAG
ACGTGTATTATGCTAAGAGATTGGGCGTGGATACGGAAAATCTACTCGTTTCCCAACCAAGCACGGGCGA
AGAAGCCTTAGAGATTTTAGAAACGATCACCAGAAGCGGAGGGATTGATTTAGTGGTGGTGGATTCGGTG
GCGGCTCTTACGCCTAAAGCAGAGATTGATGGGGATATGGGCGATCAGCATGTGGGCTTGCAAGCAAGGC
TTATGAGCCATGCGTTAAGAAAAATCACCGGTGTTTTGCACAAGATGAACACTACTCTCATTTTTATCAA
TCAAATCAGGATGAAGATTGGCATGACGGGTTATGGGAGTCCAGAGACCACAACCGGAGGCAATGCCTTA
AAATTCTATGCGAGCGTTAGGATTGATATTAGAAGAATTGCGGCTTTAAAGCAAAACGAACAGCATATCG
GTAACAGGGCTAAAGCCAAAGTCGTTAAAAATAAAGTCGCTCCGCCCTTTAGAGAAGCGGAATTTGACAT
CATGTTTGGGGAGGGGATTTCTAAAGAGGGCGAAATCATTGATTATGGCGTGAAATTAGACATTGTGGAT
AAGAGTGGGGCATGGCTTAGCTACCAGGATAAAAAGCTGGGGCAAGGCCGAGAAAACGCTAAAGTCCTAT
TGAAAGAAGATAAAGCCCTAGCGGATGAAATCACTCTTAAGATTAAAGAGAGTATTGGCTCTAATGAAGA
GATCATGCCATTGCCAGATGAGCCTTTAGAAGAAATGGAATAAAAAAGGATTTTGATGCTAACCATTAAA
GATATTCATGCTTTAGAAGTGATGGATAGTAGGGGCAATCCTACCATTCAAGCCAGCGTGATTTTAAGCG
ATAACACTAAGGCAAGTGCGATTGTGCCTAGCGGAGCGAGCACTGGTAAAAGAGAAGCGTTAGAATTAAG
GGATAATGACAAAACCCGTTTTTTGGGTAAAGGGGTTTTAAGGGCATGCGAAAATGTCAATAGCGTGATC
AAACACCATTTAATAGGGCTTGAAGCGATCAATCAGGCCTTTGTAGATGAGAGGTTAAGGGCTTTAGACG
GCACGCCTAATTACGCTAATTTAGGGGCGAACGCTGTTTTGGGCGTTTCTATGGCGTTAGCAAGGGCTAG
CGCGAAGGCTTTAAATCTGCCATTATACCGCTATTTAGGGGGGGCTAACGCTCTGACTTTGCCGGTGCCG
ATGCTCAATATCATCAACGGCGGAACGCATGCGAATAATTCCATAGACTTTCAAGAATACATGATCATGC
CTTTAGGGTTTGAGAGTTTTAAAGAAGCCTTAAGAGCGAGCGCAGAAGTCTATCACACGCTTAAAAAACT
TTTAGATGGAAAGAATCAGCTCACAAGCGTGGGCGATGAGGGGGGTTTTGCGCCTAATTTTAACAACAAT
GTAGAACCCCTTGAAGCCATTTCTCAAGCCATTGAAAAAGCCGGCTATAAATTAGGCGAGGAAATAGCGC
TCGCTTTAGATGTGGCGAGCAGTGAGTTAGTGGATGGAAATTTTAATTACCATTTAAAGGGTGAAAATAA
GATTCTAGATTCGCATGAATTAGTGGCTTATTATAAAGAGTTGGTGGCAAAATACCCGATCGTGTCCATT
GAAGATGGTTTGAGCGAAGACGATTGGGAGGGGTGGGCGTTTTTGAGCAAGGAATTAGGGCGTCAAATCC
AATTAGTGGGCGATGATTTGTTTGTAACGAACGCAAGCCTCTTGCAAAAAGGCATTGAAAAAAACATCGC
AAACGCCATTTTGATCAAACCCAATCAAATCGGCACCATTAGTGAAACTTTAGAAACCATAAGATTAGCC
AAACACCATGCCTATCAATGCGTGATGAGCCATAGAAGCGGGGAGAGTGAAGACAGCTTTATCGCTGATT
TTGCAGTCGCACTCAATACGGGAGAAATCAAAACCGGATCCACCGCAAGGAGCGAAAGGATCGCTAAATA
CAACCGCCTTTTAGAGATTGAGCATGAATTAAAAGGGGGGATTTATATCGGTAAAGAGTTGTTTAAGCAT
GGCTAGTGGCCTTTTTGAAAACGATGAAATCAAAGACAATAAAGCGCGAGATTTTTTCTATAGCCATAGC
TCCCTGATTGTCTTTTTCCTTTTACTGCTTGGGTTTGGGTATTATTTAGGGAAGTTGCTTTTTGGGGGAT
CTTCTTTAGAAGTTTATTTGGATTTAAGAGACAAGCATGAACGCTTGCAACAAGAAATCACCGAATTGCA
AAGCAAGAATGTGCGCTTGCAAAAGCGTTTGTTTGAGTTGAGGGAATTACGGCCTAGAGATTAGTTTGAA
GGAAATGGCAGTGTTAAAAAAGATGGTAGGTTTGGTGGTGGTTTTAAGCGTTTTATTGGCCAGAGATAAC
CCTTTTGAGCCTGAAATCAATTCCAAGAATTTGCAAGGGGGCTTTAATGGGATCTATGATAGTTATTTTA
AAGAAATCCATGTGGATTTGCCCACGAGCGCTAGGATTTTAAAACAAATCACGCTCACTTACCAGGATAT
TGATGGCTCTATCCATTCTAAAGTCGTGGGCATTGATAAAAATATTGATTGGCATTACCCTTTAAAGCTT
TCCCAACACACTCTTGATCAAGACGCCTTTGAAAAACGCTACCAGATCCAAGATTTTGATTTTTTAATGG
CAAACAACACGATGATTTTGCGCTCCCCTTATAAAATTTTGCGCTCTTTTGTGCTGGTCAATCCTTATAG
AATCGTGTTAGACACGCAAAAAGGCCCTTTGGATATTTATCAAAACATGGATTTAAACCAGAAGTTTTTT
TCTCACATTAAAGTCGGCACGCACAAAGATTATTACCGCATCACGCTCATTTTAGACGGGAAATACCGCT
ATCTTTTAGAAGAAAAAAACGGAGCGTATGAATTGAAATTGAAATAAAAGCATGCAGCATTTAGTCTTAA
TCGGTTTTATGGGGAGCGGTAAAAGCTCTTTAGCACAAGAATTGGGGCTGGCTTTGAAATTAGAAGTGTT
GGATACGGATATGATCATTAGCGAGAGGGTGGGCTTGAGCGTGAGGGAGATTTTTGAAGAGCTTGGCGAA
GACAATTTCAGGATGTTTGAAAAAAATTTGATTGATGAATTAAAAACGCTCAAAACCCCCCATGTTATTT
CTACCGGTGGGGGCATTGTGATGCATGAAAATCTTAAGGGTTTAGGCACAACTTTTTACCTCAAGATTGA
TTTTGAGACCTTGATTAAGCGTTTGAATCAAAAAGAAAGGGAAAAACGCCCCCTTTTGAATGATCTCACT
CAAGCCAAAGAACTTTTTGAAAAACGCCAAGCCCTCTATGAAAAAAACGCCTCCTTTATCATTGACGCAA
GGGGTGGTTTAAATAATTCTTTAAAACAAGTGCTACAATTCATCGCATAAATTTTTTTTAAAGGCCTTGT
GATGTTAAGTAGAGACATTGTCCAATATTCCAAGATCCGCACCGAGTTATACGCTTATCTTACCTATTTG
TTTTCGCACAATATCCGCAACCACCTCCCTGAAATCACTTTGGATTATTTAAACAAACAGATCAGAAAAA
TGCACGCTGAAATCAAAATGGCAAAAAGTTTTTTTGTGTTAGACGCTAAAGGCATGCTAATTCTTAAGCC
AAGCCAGCTTAAAGAGCAGGGGCATAAGGAGGGGATATTAGAGCATGATTTAACAGAAGGGATTGAACTA
GAATCGCATGCCAGTTTTAGCGATAAATATTATTTTTATCAAGCCGTGAGTGAAAAGCGTTGTATTTTAA
CCGATCCTTACCCTTCTAAAAAAGGAAACCATTTGGTAGTGAGCGCGTCTTACCCGGTGTATGATCAAAA
TAATGATCTAGCGTTTGTGGTGTGCTTGCAAATCCCTTTGAGAGTGGCGATTGAAATCAGCTCGCCTTCA
AAGTATTTCAGGACCTTTAGCGAAGGGAGCATGGTCATGTATTTTATGATTTCTATCATGCTCACTTTAG
TGTCGTTGCTTTTATTTGTGAAATGCATTTCTAGCTTTTGGACAGCGATTGTCAATTTTAGCAGTTTTGA
CATTAAAGAAGTGTTCCACCCCATTGTGCTTTTAACCCTAGCCTTAGCCACCTTTGATCTAGTCAAGGCG
ATTTTTGAAGAAGAAGTGTTGGGTAAAAATAGCGGGGACAACCACCATGCGATCCACCGCACGATGATCA
GGTTTTTAGGCTCTATCATTATCGCATTAGCCATTGAAGCGTTGATGTTAGTGTTTAAATTCAGCGTGAG
CGAACCGGATAAAATCACTTATGCGGTGTATTTGGCTATCGGCGTGGCAGTGCTTTTGATCAGTTTAGCG
ATTTATGTTAAATTCGCCTATAGCGTGTTGCCCAAACGAGAACGCTAAGAGTTAAAAAATTTTTCTTTTA
AGCGTTTGAAAATCCTATTCAATCTAAAAAAGACATATTCTAAAAGGGTTTTTTTATTGAGTAGGGGGGC
AAGAAATTCAAAGGTTTTTTGTTTGTCTTTAAGGCTTAAAAATTCTGTCATTTGTTTAAGGAATTTCACG
GAATATTCGGCATAAAAAGGGGTTTTTAAAAGAGTCTCATGCCATTCTTTAGAATATAAAGCAGTGGGTG
AAATCCAAGGTTTTCCTACAAAATAAAAATGCAGCATGACAATTTCTTGTTGGCTAGGAATGAAGCGTTT
TTGATTGACCATGAAAGGGTGGGTGTTATAAATATAAGGCAAGATTAAAACCTTTTGATAGCATGCGAGC
GTTAAAAGGTCCTGCTCAGGGCAAAACACGCATTGGCCTTTTTGATGGGTTAAATTCAATAAGCGCTTTT
CTAAATGATTAGCACGCCACAGCTTTAAATTCACGATTAAAAACCCAACATTATAGTGGTTTTCACAAAT
GATTTTCATGTCTTTTTCTTTAAGGTAATGCTCATGGAGTGAAAATTTTTGGCGAGGCTCTCTCTCCCTT
TCTGTTTGGAAATGTTTAAGGCTTTTAGGAGAAGAAAAATCCTTAGCCGCTCCAAAATAATAACCATCTA
GCGGGATAAAAAAACTCTCGCTCACATCGTTTAAAAACAAAGTGTCCGCATCAAACATGATAATTTTGTC
GTATTCTGGGAATAAAGAAGCCAAAAACAAGCGGCACATGACCATTTTAGAAAAGCGAGTCTTAGCGTAA
ATATTGAGTTGCAAAAAAGCTTCATGGATTTTATCAATCACAGAGGGTTCTACTGAAGGGGTATAAAGAT
TAGGGGTTGAAATGTCTAAAAAATCCACGCTCGCAAAAGCGCTAAAGGGGGCTAGAGTTTCTTTCAATTT
GCGTTGGTTTTCAAGGCTTAAGTTATCCACCAGGCAGTGGATTTTATAAAAAAGTTTTTTATCATGGTGT
TTTGTTTTAGCGCAAGCCAGCATGGAATACAGGCTCACGCCAGCCGGAATAACATAATGATTGTCAAAAG
CGATAACAATAGGAATAGTAATACTCATTTTAAGTGGTTTCCCTAAAATAGGTTTTTTAAATCAATTTAA
TCCAAAAGTTGAATTTATTTTTTTAATAATTATACTATAATAACCAATTAGATTGGGGTTTTACTGATTT
GTCTTTGTGCGAGCTTTGGCTTAGTTTTGTAAGGAATGAGATGATAAAGAGTTGGACTAAAAAGTGGGTT
TTGATTTTATTTTTAATGGCAAGCTGTTTTGGTCATTTGGTGGCTACAACCGGTGAGAAATATTTTAAGA
TGGCTAATCAAGCCCTTAAGAGGGGGGATTACCATAGAGCGGTGGCTTTTTATAAGAGGAGCTGTAATTT
GAGGGTGGGGGTTGGTTGCACGAGTTTAGGCTCTATGTATGAAGATGGCGATGGCGTGGATCAGAATATT
CCAAAAGCCGTTTTTTATTACAGAAGAGGGTGTAATTTAAGAAATCATCTCGCTTGCGCGAGTTTAGGCT
CTATGTATGAAGATGGCGATGGCGTGCAAAAAGACCTTCCAAAGGCTCTCTATTATTATAGGAGAGGGTG
CCACTTAAAGGGTGGGGTGAGTTGTGGGAGTTTGGGTTTTATGTATTTTAATGGCACGGGCGTTAAGCAA
AATTATGCCAAAGCCCTTTCTCTTTCTAAATACGCTTGCAGTTTGAATTACGGCATCAGTTGTAACTTTG
TAGGGTATATGTATAGGAGCGCCAAAGGCGTACAGAAGGATTTGAAAAAAGCCCTTGCGAATTTTAAAAG
AGGGTGCCATTTAAAAGACGGGGCGAGCTGTGTGAGCTTGGGATACATGTATGAAGTCGGTATGGATGTC
AAACAAAATGGAGAGCAAGCCTTGAATCTTTATAAAAAGGGTTGTTATTTAAAAAGGGGGAGCGGTTGTC
ATAATGTGGCGGTGATGTATTACACGGGTAAGGGCGCTCCAAAGGATTTAGATAAAGCCATTTCATATTA
CAAGAAAGGGTGTACTTTAGGCTTTAGTGGTAGTTGTAAAGTGCTAGAAGAAGTGATTGGCAAGAAGTCT
GATAATTTGCAAGATGACACGCAAAACGACACGCAAGATGACACGCAATAAGCCAAAGCTTAAAGGCTAG
AACAATCCTTAAAACTCATCTTATAGGAATCTTTCTATATTCTCTCTTGCTATCAAATAGGGATTGAAGC
GTCTCTATTGATGGGTATTGAGACTAAAAATCTGCAAATCTAGGGTTTGGATTTGTTCTCATATTGATAA
TAAAATACTCAAAGGCATTTTAAAACAAATATAAAAGAGCCCACACAAGACACAAGCGATAATTTTTTAA
AGCGCTTCTTTAGGGGGTTTAATGGGGTTAAAGGGGGTGTTATTTTAAAATCCCCCTATCCGCTTTAAAA
AATAACTTCACCACAAAATAAAAATTAACTATAAAAAAGCTTAAAAACAAGTTTTTTAAAAAAAGAATGT
TGAATAAAGCTTCCTATTTGACAAAAACAAAAAACCTTTTATTTAATCAAAATAAAATTAAAAATCCAAT
CAAAAAGGAGTTTTATAACTCTTTATAGGATTTTACAAGCTTATAGCAACAAAACTTTTTGTTGGTTTTG
TTAAAAATCCTTTGAGCCTTTTTGCATTTCACTCAATATTCGTATAAAGCACGACCACATCATCATCGTC
TTCAATCCTATCCAATAATTTTTCGGTAAGCTCCATTTGTTCGTCATTCAATTCAATGGGCGTTGTGGCG
ATGCGTTGCAAACTTGCTTTTAAAATAGGTAATCTCAAGCTTTCAAACCCCTCATTTAAGAGCTTGAAGC
TGTTATAATCCCCCCTAATAATGATCTTGTCTCCCACTTCTTCTAATTCTTCTAAGCCATAATCAATGAG
AGCGAACTCTAAATCTTCTAGGCTGAGCTTTAAATTTTCCACTTCACTTTTCAAGCATTCAAACACGCTT
TTTCTATTAAACATAAACTCTAAAGAGCCATTAGGCACGATGCTCGCCCCTTGCGTTTTATTGAAATAGC
TTTTAAGGTTGGCAATGGTTCTAGTGGGGTTATCAGTCATGCATTCCATGATGATTAGCACGCCAAAATT
CGCCTTACCCTCATAAGTGATTTCGCTCAAATTCCCCTCTTTACTGCTCGCTCTTTTAATCGCTGCGTCA
ATATTGTCTTTAGGCATGTTTTGCGCTTTAGCGTTTAAAATCGCTGTTCGCAGTTTGGCGTTCGTGTCCG
GCTCGCTCCCGCCATCTTTTGCCGCTAAAGTGATCGCTTTGGCGAGCTTGGGGAAAACCTTACTCATTTT
ATCCCATCGTTTTTCTTTAGCCGCTCTTCTGTATTCAAACGCTCGTCCCATTCAATTCCTTTGTAATAAG
TTAGCCACTTCTTTAGCATGATAGCTAATAATCATATCCGCTCCCGCTCTTTTAAAACAAGTCATCGTTT
CTAATAAAACGCTTTCATAGTTGATTAATTTGTGTTTTTGCGCGAGTTTGAGCATGGCGTATTCCCCACT
CACGTTATAGAGCGCTAAAGGGAGCAAAGTGTGATCTCTAATCTCTTTAACAATATCCAAATACGCTAAA
GCCGGTTTCACCATTAAAATATCCGCACCCTGTTTTTCATCTTCTAAACTTTCTAAAAGCGCTTCTTTTT
GGTTAGCGTAATCCATTTGATAGCTTTTGCGATCGCCAAAACTCGGCGCAGAATTGGCCACATCTCTAAA
AGGCCCATAGTAACTGCTCGCAAATTTAGTGGAATAGCTCATGATGGGCGTGTGGGTATAGCCGGCGTTA
TCTAGCGTTTTTCTCAAGCTGAAAACATTCCCATCCATCATGTTGCTTGGGGCTAGGATATCCACGCCGC
TTTCGGCTAAAATAAGCCCTTGAAGATTTAAAATCTCTAGCGTTTTATCGTTAGACACAGAAGCGTTTTC
TAAAATCCCGCAATGCCCATGGTCGGTGTATTCACAAAAACACAAATCCGCTATAACGATCAAATCCTTA
AATCGTTTTTTAATTTCTCTAGTAGCTTTTGCGACAATGTGATCCTTATTTAACGCATGGCTTCCTGTAG
CGTCCTTATGTTTAGGAATGCCAAACAATAAAACGGCTTTTATACCAAGCTCCACTAATTCTTCGCACTC
TTTTAAAAGAGGCTTTATACTCATTTGATACACGCCAGGCATGGAGCTGATTTCGTTTTTAATATAACTA
TCGCTTTCTATGACAAATAAGGGAGCGATGAAATCATTGATATTTAAATGCGTTTCTCTTAACATCGCTC
TTAAGTTTTCGCTGCTTCGTAATCTTCTCAATCGTTTGAACATGTTCTCTCTTTTTGTTTTTCTTTAACC
CCACAATTGGCTTTTTCTGTCCCCTTCATTCCGCTCACCTCTCTCAAATTTTCGGGGGGGGGGTAGCTCT
TCATTATCCGCTTCTAAATCGTAAAAACTATTAAAAACGCAATCATGGATAGTGAAACAAATTCTTCCAT
TGCCATAATGATAACTCAAATTCAACCCCATAGCCTCTAAAGCGTTTTTAATGATATACATGCCTAACCC
AAAACCATGGGCTTGGCTGGGGTTAGAAGATTTAAAGTAGGGTTGCAAATACTTTTCAAAATCTTCTTTT
AAAGGTTTGCTTTTATTAGACACCACCAAATCATTGCCGATGAAATCCAAAAACACCTGTTTGTCATCGC
TGTATTTAATCGCATTATCCACCATGTTTTTTAACGCTATAGCAAACAATTCAAAATCCGCTTCAATGAT
GTAATTGGAAGAGGATACATGGATGGGGCTTTTTTTATCCTCATCAATCAAAAGCATTTTTTCAATTTTA
TCGATCAAATCGCTCATTAAAAATTTTTCTTTATTGCTCCCATAGTTTTTGGAAGCGAGCTGCTCAATGC
GGGCAAATTGCTCAATCAGCGTGTTCAGGTGATCAAAAATGGAAATGAAGCGTTTTTGTGGCAATTCTTC
TTTGAGCATAGAGCTTATTATCTTGCCCTTAGTGATAGGGGTGCGCAATTCATGCATGATAGAGCGCAAA
AATAAAACCCGAGATTCATTCATCGCATTGATTTTTTGGATGCAATTGTCAAATTCGTTAGCCAGATCCC
CTATTTCATCTTTTTGCTTGCTTTTACAACTCACGCTTTTGTCCCCTTGAGCGAATCGCTTCACTTGAGA
TCTCAACTCTCTTAAGGGCAACAAGCTCTGCAAAACAAATAAAAAGAGGAATAAAATCAATAATAAACCT
ACCGTAATCGCTAAGAAATAATTCCTGTAAGAAACCGAATGTAAATCTTTATAAAGCACAAAATGCTCAT
CCTTTTTTAAAAGGATAAAAACCATATCGCTGAATTTGAACACTTCCGCATACCCAATATTCCTGTGGTG
CAACTGGTGGCGTCTTTTGGCTAAAACCTTTTCTAAATTTTCTATCGTGGTTTCTCTAAAACCGATTTTA
TAGAGGTAATCTTCTATGGCTCTATAATCAGAGTAGTTGTTTAAGATTTCATTGATAGTGGTAACAAACT
GGTAATGGCGCATTTCGTTTTGATAGTTTTCATGGCTGATTTGAGAAGACACGAAATAGTAAGCGAACGC
TCCAAAACTAAAGAGCGTTATCATAAACAAAGCAACAACTTTAAAAAAGATAGAGAAACGCAAAACCCCT
TAACTCCTTATTAGAATGTCAGTATTCTAATTTATAACCAATCCCTCTAACAGAGATGATATATTGCGGT
TGTTTAGGATTTTTTTCAATCTTAGATCGCAAACGGCCAATGATCACATCAATGCTTTTATTAGAGCTTT
CAGGGTTGATGCTCTCGCTCTCAATCGCAATGCTTTCACGGCTAAACACATAACCTTTTTTGCTAATGAG
AAGCGAAAGGATTTCATATTCAGCCCTGGTTAAGTCTAGCTTTTTTTCATGCATATACACTTCTCGGCTA
TCCTTATCTACCCTAAAGATATTCGCATCGCCTGGCTCACTCACTTCTTCTTTTTTATGAGAACGCCTGA
GTAAGGATTGGATGCGGGCTAGTAATTCTTTAGGATCATAGGGTTTAGGGAGGTAATCATCAGCCCCATA
ATCTAGCGCTTTAATCTTATCTTCCACATCGCTTCTTGCTGAAGAAATAATAATAGGGATATGTTTTTGT
TTGGAAATGCGCCTACACACTTCAAGCCCGTCTAAATTAGGCAAAGTCAAATCCAATAACAACAAATCAT
AATTTTGTGTGTTAGCCGCACTAATGCCGGTATATGGCTCATCGTAATTGGTTACATGAATGCCATGTTG
GAGCAAAAACTCGCTCAAAAACTCGGCTAATTCTATATCATCTTCTATCATTAAAACTTCTATCATACTT
CAATTAACTCCTTCAATGATTTTTACAACTTTAAAAACGATTAACTCTGTTAATGTTTTAAGGGCTTGAT
TTTAGCATTTTATTACTAAAGATACCTTAAAGATGTCTTAAAAATAAAAATTCAAAACATTATCATAGTT
ATTAATAGAAATTTAAGGCTTTGTTTTCATGGAATATTAAAAATTAAAAAGTGCTTTGAGTGTTTTTTAC
CCTCAAAAGAGCCTGCGTAAGCAAGCGATAATTTCTTATCTTAAGGGGTTAAAAGGGGGAGAATGATTTC
AAAATACCTCTATCCCCTTAAGGAAATGGGTTTAAAATAAAGTAACTAAACCCCATTTTTTAAAATTAAA
ATAAAATTTCAGCGTCAGTATTTAATTAAAACAAAACTTTATTTTTGCATGCTACTTTGTGTTTTCTCGC
TCCAAAGATTCCAATCGTTTTTCAAGCACGCTCAATTGGTATTGCAAGAAACGTGCCACTAAATCCAAAC
GCTTCATGGCTTCTTTTTCTTCTAAAGCTTGCATGCCTTTCAATAACACTAAAGTTCTTTCTAGTAAGTT
TTTTAAAAAAACCCGCTCGTTTGAAATTAACACTTGCGTGGGGGTTTCTAGCGTGATTTCTTCTGTAATG
ATTCCTGGCGCCTCTTCTTCTTTTTCTTCTGTGATTTTTTCTTGCGTTTCTATTTTAGCAGCGTTTTTTG
GCTCTAAAGGGGTGTTTTGAGGGTTTGGGGTGTTTTGCAAATAGGGAGGCGTTTTAAAAAAAGAGGGCGT
TTTTTGCACCGCATCAAAGTTATTATCAATGGTTTTAGCCATTTTTTCAATTTCATTGAGAGTTTCTGAA
ATAATGTTTTTCAATTCCATTCTACCAGCCATTTTTCTAAATTTTCAACGCTCAAAAAATCCCCTTTGAT
AAAATTCAAATAGTGTCGCTCTAATAGCGCGTCGTGCTTGAAAGGAGCGCCATTTTTTTGGATTTTTTCC
AAACGCTTTATTTGTTTTAACGCCTCTGCATGGTCAGGGGTTTTGTTTAAAATATTAGTATAAATTTGCA
ACGCTTCTTCAAAAAACCCTTGTTCTTCGTAAATATGAGCGAGCGTGATAGTTTCTAAGGGCATGCGTTT
CTCTAATCGTTTGTAATACCTAATCTCTAAACGCCATTTTTAGACTCTACCTGGGTGCGTAAAAAACTAA
AAGCCGGTAAGGGTGCGGGCAGTCGCACTAAATTCACATTCCCGCTATGGATGGTTTCTAACTCGGTGTT
ATTTTCTAAAAGGATTTTATACAGCACTAAATAAGAGCGTTTTTCAAAGGTGTAAATCTTGCCAATTTCA
TTGACTATGGGCGTGATAGCCGCATTTTTGGGGGCGATGATTTCATAAGCGGTGTTAGTGGTAGTGGTGA
ATTTGCATGCAAAAAAACGCCCGTCTTCGGTTATTTCGCCATTGACTTGAAAATCCCCTTCGCTAATGGC
TGTTTGGTGGTTTTGAGTATCCAACCTTTCAAAAGGTCTTCGCATCAAATAGCCGTCTGTAAAACCCCTG
TTTTTAAGCGTGTTCAATTCGCTAGCATAAAAACTCGGCTTTAAGGTGTTATGGTAAAAATCATCAACCG
CTAAACGATAGATGCGCGTGGTTTGCGCGGCGTAGTAACTGGACTTGGTACGCCCTTCAATCTTAAGCGC
GCTAATGGCGTTGGAACTTAAAATTTCAGCGATATGACTAGAGAGATTCAAGTCTTTAGCGTTAAAAATA
TGCGTGCCTACGCCCTCTTCTTCAACCAACCTCATCATCACGCCGTTATCAGGGTTTTTCACATAATATT
CATAATCAAACCGGCAATCGTTCGCGCAACTCCCTCTATTAGGCACGCGTCCCTTTTGTAAAGCCGAAAT
CAAGCAACGCCCTGAAAAGGCAAAGCACATGCTCCCATGCACAAAGATTTCTAATTCCAAATTAGGTAGG
GCTTTTTTAATCTCAATCGCATCATTCAGGCTCAATTCCCTAGCACACACAATGCGTTTAACCCCTAAAT
CATAAAACACTTGTGCATCCAGCAAATTTAAGACATTCGCTTGCGTGGATAAATGGATAGGAATATGCGG
GGCGATCTTTAAAGCGAGTTTCACCACACCAGGCGCAGCGATAATGAAAGCGTCTGGTTTTAGCTCTGCC
ATTTTATAAATATGCTCTTCTAAAAGTTTGAGCTGTGAATTGAAAGGGAAACCATTGATCGTGGCATAGA
CTTTTTTATTCAATGCATGGGCGTAATCAATCCCTTCTTTAAAGGTCTCTAGAGTGAATTCCTTGCTCGC
ACGATTGCGTAAAGAAAAATGGCTCACTCCCCCATAAACCGCATCAGCCCCATAGTTGAGAGCGATTTTA
AGTTTTTTTAAATTACCAGCTGGAGAGAGTAATTCAACTTGGTTCAAAACTACTTGGCTCCTTGGTTCAA
AACTACTTGGCTCCAAAAGAAGCGATCAAGGCTTCAATATCATCAGCGCTGGCTAAATCTTTATCGTCAT
CGCCGGTGATAAAAGTCGCTGAACTCACGCGCTTAGAATCATCAATTTTGCCTTCAAAAAGCGAATTCAT
GTATTGGCTGAGCGCTCGCATGACATTGACCACTCGTTCAATTTTTTGGCGGTGGATGTCTTGAAACTGC
ATAATATCCATCGCTTGCATGGAGCTATCAGAGCAATTAGCGGCTTCTTCTTCAATGCTTTTAAGGGCGT
TTAGGATTTCTTGTTGCTCATTGAGCGCGGTTTTAAAAGATTCAACATGGGGGAAATGCACATGCAAATT
GTCAAAAATTTCTTGGTGTTTTTGCAAAGGTTCTTGGATTTTTTTAACCATTTTAGCGATCTTTTCAGCA
CTAGCCCCGATCAAATCCAATTGATCAAAAATTTGCGTGGCTTTCACTTCAGAATCTCTTGTAACATCGT
CTAATTGATGCACGACCTTATGCTCTTCAGTGGGGGGAGGGGGAGGCCATTCATTGGGGCTAATCTTGCC
GTATTTTTCAGCGTCTTCTTTTTTGACGGTCATTTTTTCACTAGAACTTTCTTTGGATTCTTTAACCTCT
TCTTTCTCTTTAGCTTCCTCTTTAGCCTCTTCTTTAACCTCTAGGGCTTCCAAATTTTCTAAATCGCCAC
CATTCATCAAAGCGTCTAATTCTTCTTGTGTCATTGTTGTTCCTTGCCAATTGGTTTTAAAAAGCGTTTT
ATAGTAACCATAATTGATTGGCTGTCATTTTAGCGCACTTAAGCTTTAGCAATCAAAACGCCCTCTAAAA
TTGCATCAATATCGCCATCTAGTATCGCTTCCACATTGCTATAAGCGGTGTTGGAGCGTGCGTCTTTGAC
TTGCTGGTAGGGGGCTAAAACATAGCTTCTTATTTGATGCCCCCAGCCGATCTCGCTTTTTTCTTCATTT
TTGGCGCTGCTTTGCTGCTTTTCTAATTCCAATTCATAGAGCTTGGATTTAAGCATTTTTAACGCGCTCG
CTTTGTTTTTATGCTGGCTCCTGTCGTTTTGGCATTGCACCACAATACCGGTAGGGAAATGCGTGATCCT
AACTGCACTTTCTGTTTTATTGACATGCTGACCGCCTGCCCCACTGGCTCTATAATAATCATAACGGACA
TCTTTTTCATCAATTTCTATATCAATATCATCGTCCAATTCAGGGCTAATTTGCACGCTCGCAAAACTCG
TGTGCCGTTTGGCGTTCGCATCAAAGGGCGAAATCCTTACAAGCCTATGCACCCCGCTCTCGTTTTTCAA
ATAGCCATAAGCATTTTCGCCCTTAATGATAAAGGCGACCCCTTTAATGCCCGCTTCTTCGCCATCTTGA
TAATCTAAAATCTCGCTTTTAAAGCCCCTTCTTTCTGCCCACCTCAAATACATGCGATATAAAATACTCG
CCCAATCTTGGCTTTCAGTCCCCCCCGCTCCAGGCTGAATGGTGATAATAGCGTTTGAGGCATCGTTTTC
ACCGCTTAACATGATTTCAATTTCCACTTTTTGGACGCTGTGCTCTAAAACAGGAGCCTCTTCATAGAGC
AAGGATAAAGTAACCTCATCGTTATCGTTTTGAGCGAGTTCAAACAATTCCACGCTTTCATCTAAAGAAT
TTTTGGTTTTTTGATAGGTTTCTAGCAAGCGGTTCAAGCGTACTTTTTCTTTATTGGTGTCTCTAGCCTT
TAAAACATCTTGCCAAAAATTAGGGTCTTCTTGCTCTTTTTCAATGCGTTCTAATTCTTGTTTGATCCTT
TCAGGCTTGATGATTAAAGCGATATTATCGCATTTGTTTTGCAAGCTTTTTAACAATTCGCTATAGGTGT
AGTTATCCACAAACAGAACCTTTATGAGTGGGGTTTTGAACTTGCCATTATAGCATTGTTAAAAGCCATT
TTAATTTTCAAACCTTAAAATTTCAATTTCGCCCTGAACCAATCCCACTCCTTCATCAATTAAAGCGATA
GAATCCACTCGTGCAAGGGCTTGAATCGCTCCTGATTCATAGCGGTTGTTGTTGTAAGGAATGAATTGGT
GGTTTGAATAGTTGCCTAAAATTAAATACGCGCGTTTGTCTTTAAGCTTTAAAGGGGCATTGATTTGAGC
CTTAAAGGGCTTTAATTCAAAGTCTTTATTTAAAGATAAGCGCTCCAATAAGGGTAGAATCAAAACTCGT
AAAACCAATAAGCAACTCAAAGGATTACCAGGTAAGCCTATAATAATGCTTTGATTGAGTTGGGCTAAAG
TTACCGGTTTTCCCGGTTTGAGATTGACTTTTTCGTAATAAAAAAGGGCGTTTTTTTCTTTCAAAGCGTC
TTTAAAAAAGTCTTTATCCCCCACGCTCACCCCTGCGCTTGAAAGGATGACATCATAATCTTGTAATTCA
AGTATTTTAAGTTGTAAATCTTTATCGTCTTTTAAAACCCCTAGAAAATGCGTGTTGTAGTTTTTAAGCA
TGTTAAAAACACCCACTGAATTAACATCATAAACCTGGCATTCTAGGGCGTTTTGCCCTAAAGGCACTAA
TTCATCGCCGCTGCTAAAGAGAGCGATTTTTAATTTCCTAAACGCTTTGATTTCTTTGAACCCTTGAGAG
GCAATGAGCGCGATATGCCCGTAATTCAAACGGGTATTTTTAGGGACTAACACGCTGTTTAAAGAAGCGT
TTTCGCCCTTTTGACGGATATTAGCGTTTATTTTAAAATCTTTGGGAGCTAGGGCGAAATTTGTATGGCT
TTCTAGCATGCATTCTATAGGGACAATCGTTTCTATTCCCTTTGGCACCATCGCTCCAGTCATGATTTTA
ACGCATTCATTTTCTCTAACTTCTAAAGCGCTCACATCATCTCCGGCAAAAATGTGCTGAACGACTTGAG
TTTTTTTGCCTAAATCTTGCATTTTAAACCCATAGCCATCCATTGCGCTTTGATTGAATTTAGGCAAGGG
GTGAATGCAAATAATATCCTCTGCTAAAATGCGCCCTATGCTTTCAAACAAAGAAATAACCTCTATTTCT
AAGGGTTTTAGGGGAATGCTAGAATGGATTTTTAGAGCTTCTTTAAAACTAATCATATTGATCCTTTAAA
AGATTTTGCTAATGGCGCTAAAGGCTAGGCTGATTTCTTCTTTAAAACGCCCCATGATAGCTGAAATGAT
TAAAATAACGCCCACAAACCCGATCGCAATTTTAACCGGAAACCCGATAGCGAGCAGGTTGAACTGAGGG
TGGGTTTTCATGATCATGCCAAAAATAATATCGCTCAATAACACCAAGCATAAAATAGGGAACGCCATAG
AAAACCCTATGACAAACAAGTGCGAAAAGGCTTTGATAATGTTTTTAGCTAACGCTGGCTCAAAGACAAA
TTGCCCTAAAGGGACGGCTTTTAAGCTGTGATCCACAAACAAAATGATTTGATGGTGGAACGATAAATCC
AATAAAATTAAAATCGCTAACAATAAAAGGGCTTGCCCCACAATGGGTTTTTGCGATCCTGAAATGGGAT
CATACGCGCTCGCCATCGTAAGCCCCATAGAAAAGCTGATACTATCGGTTGCAAACACTAAGCTTGCAAA
AACGATTTGTAAAAAAATAGATGCGCACACCCCTAAAAACAGCTCGCATAAACATGCAATGATAAAACCC
TCTGGCGTGTAAGCGGCGTTTGAAAACTCTAAAGTGGGGTAAAAAATCGCGCTCACATACAAGCTCAAAG
CCCCACGCACCGACAAAGGCACTAAATGGTTTTCAAAAAAAGGGAAAAAAGATAACACCCCGCTAACCCT
TAAAAACAACAAGAAAAAATCCCTGACATGGGGGGTGCTAAGCTCTTGAATAAAATCTAGCATTCTTTCT
CTTTAAAGATAAAAAAGTAGTGCGCTAGCATTAGGGTTTGCAATAAGGTGGCAAAAAAATTAAAAAAAGG
GATTAAGGAAAAAAGATAGCAAAAAAACGAAAAACGATAATGCTTCAATCGGTGCTGTTTGAGTAAATTT
TGATAGCTTTGATGATTAAAAATCATGCTGGCTATATCCAAACTCATGGTGTTTTTGAAAAAAAGAAAAT
GCGGGACTATAGAAAAAAAGACCCCAAAGACCCCTATAAAGGGAATGAAATAAAAGGGCGTTAAAACCGC
TAAGAATAAAAGCATAAAAAGAAGCGATTTTAAAAAATATTTAATAGAAAAAAAGATAGAGCCAAATTCT
TCCAAAACGACATGGGGATAATATTTTTGGTGTAAATAAGAGACCACTAAAGGGGTGTAAAAAATAGACG
CAAAAATATTGATGACTAAACTCAAAAGAATCGCAATCCAAAAAATAAGAAAATACACTAACGCTTTAAA
AACCCATGTGAACACACCAGAAAAAAAGCCTTGAGAGTGAGAGTAATCGCTTAAAGATTGCGGTAATAAA
GTCTGGCAATAATTCACAATGTTTTCGCCATTGTAATAAAAGATAGCTCCAAAAAACGCCAAACTCAAAA
GGATAGGGCCAAGATTGATTAAAATCATTCTAGCGCTTAAAAAATCATTAAAACTTTTTTTAAAAATGGA
TAGAAACAAAACCATAAGCCTTTTTTAAACTCACTTTTTAAGGGGTATTTAAGCGCAAAGTCCCTTAATC
TTATATAGTAAGCTTATCAACATGAGATTGACTAAAGGTATAGAAATTACTTAATATGGAATAACATGCA
ATGCTAAAAAACCAAATATAAAAAATAATAACCATGGTAACCAAGGAAAGAGAATACATACAACAATAAT
TACGAATATTATATTCATAATTACATCGAGAATTTTTGAATCCTTTTTAACATTCTTTTCCTTTCCAAAA
AGAATAAAACTAACACCAAAAAAGACAATAGATATTATTACAACATCTGAGACGAACATTTTTACCCGCT
TTGAATGGAATGAATAACTTTAAGCATTTCTTACTTTTTAATGTGAATTTTCTAAGTCATGGTAGCTGAT
TTTGTTTTAAATTTGCTATAATGTAGATTTAATGATGAAAATTAGTTTAGAGTGGAGAACACACAATGAA
AAAAAATATCTTAAATTTAGCGTTAGTGGGCGCGTTGAGCGCATCGTTTTTGATGGCTAAGCCGGCTCAT
AATGCGAATAACGCTACGCATAACACGAAAAAAACGACTGATTCTTCAGCAGGCGTGTTAGCGACAGTGG
ATGGTAGGCCTATCACCAAAAGCGATTTTGATATGATTAAGCAACGAAATCCTAATTTTGATTTTGACAA
GCTTAAAGAGAAAGAAAAAGAAGCCTTGATTGAGCAAGCTATCCGCACTGCACTTGTAGAAAATGAGGCT
AAGGCAGAAAAGCTTAATCAGACTCCAGAATTTAAAGCGATGATGGAAGCGGTTAAAAAGCAGGCTTTAG
TGGAATTTTGGGCTAAAAAACAGGCTGAAGAAGTGAAAAAAGTCCAAATCCCAGAAAAAGAAATGCAAGA
TTTTTACAACGCTAATAAAGATCAGCTTTTTGTCAAGCAAGAAGCCCATGCTAGGCATATTTTAGTGAAA
ACCGAAGATGAGGCTAAACGGATTATTTCTGAGATTGACAAACAGCCAAAGGCTAAAAAAGAAGCCAAAT
TCATTGAGTTAGCCAATCGGGATACGATTGATCCTAACAGCAAGAACGCGCAAAATGGCGGTGATTTAGG
GAAATTCCAGAAAAACCAAATGGCTCCGGATTTTTCTAAAGCCGCTTTCGCTCTAACTCCTGGGGATTAC
ACTAAAACCCCTGTTAAAACGGAGTTTGGTTATCATATTATTTATTTGATTTCAAAAGACAGCCCTGTAA
CTTATACTTATGAGCAAGCTAAACCCACCATTAAGGGGATGTTACAAGAAAAGCTTTTCCAAGAACGCAT
GAATCAACGAATCGAGGAATTAAGGAAGCACGCTAAAATTGTTATCAACAAGTAATTGATGAGGTGTTAT
CATGTTAGTTAAAGGCAATGAAATCTTATTGAAAGCCCATAAAGAAGGTTATGGGGTAGGGGCGTTTAAT
TTCGTGAATTTTGAAATGCTAAACGCTATTTTTGAAGCAGGAAACGAAGAAAATTCCCCGCTTTTCATTC
AAGCGAGTGAAGGAGCGATCAAATACATGGGGATTGATATGGCGGTAGGCATGGTGAAAACCATGTGCGA
ACGCTACCCCCACATTCCTGTGGCCTTACATTTAGATCATGGCACGACTTTTGAAAGTTGCGAAAAAGCC
GTGAAAGCGGGTTTCACTTCTGTGATGATTGATGCGTCTCATCATGCTTTTGAAGAAAATTTGGAATTGA
CTTCTAAAGTGGTCAAAATGGCACATAACGCTGGAGTGAGCGTGGAAGCGGAGCTGGGGCGTTTGATGGG
GATTGAAGACAATATTTCAGTAGATGAAAAAGACGCCGTGTTAGTGAATCCTAAAGAAGCGGAGCAGTTT
GTCAAAGAATCTCAAGTGGATTACTTAGCCCCAGCCATTGGGACAAGCCATGGAGCGTTTAAGTTTAAGG
GCGAGCCAAAATTGGATTTTGAACGCTTGCAAGAAGTCAAAAGGCTCACTAATATCCCTTTAGTTTTGCA
TGGAGCGAGCACGATACCGGATGATGTGAGGAAATCTTATTTGGACGCTGGAGGCGATTTGAAAGGCTCT
AAGGGCGTGCCTTTTGAATTTTTACAAGAATCCGTGAAAGGGGGGATCAATAAGGTCAATACCGATACGG
ATTTAAGGATCGCTTTCATCGCGGAAGTGCGCAAGGTGGCTAATGAAGATAAGAGCCAATTTGATTTGAG
GAAGTTTTTTTCTCCGGCCCAATTAGCGCTTAAAAATGTGGTCAAAGAGCGCATGAAACTTTTGGGCAGC
GCTAATAAAATTTAATCAACAAGGAAAGAATATAACATGGCAATTGGGATGAGCGAGCTCAAAAAGGGCT
TAAAAATTGAATTGGGTGGTGTGCCTTATAGGATTGTAGAATACCAGCATGTCAAGCCCGGTAAGGGTGC
GGCTTTCGTGCGCGCGAAAATCAAGTCGTTTTTGGATGGCAAGGTGATTGAAAAGACTTTCCATGCGGGG
GATAAGTGCGAAGAGCCTAATCTGGTTGAAAAAACGATGCAATACCTTTATCATGATGGCGATACATACC
AATTCATGGATATAGAGAGCTATGAGCAAATCGCTTTGAACGACTCTCAAGTGGGCGAGGCTTCTAAGTG
GATGCTAGACGGCATGCAAGTGCAGGTTTTATTGCATAATGACAAGGCGATTTCAGTGGATGTGCCGCAA
GTTGTGGCTTTAAAGATTGTAGAAACGGCTCCTAATTTTAAGGGCGATACTTCAAGTGCGAGCAAAAAGC
CAGCGACTTTAGAAACCGGTGCGGTCGTGCAAGTGCCTTTCCATGTTTTAGAGGGTGAGGTGATTAAAGT
CAATACGGAAACAGAAGAGTATCTTGAAAAGGTGAAATGAGATTATTTTTTATTGAGTTAGCGCTTTAGG
CACAGCTTTTTTGTCATAAGGGGTTGTTATTAGCCCCTTATTTGGGCTTTATTTAATGAGTCTTATTTAA
AGCGTGTGTGGAATCTGTGATTAAAAATTATTTAAAATTTCTTTCCTCTGTTTTTATTTGGAATTGATTA
TAAAATATAAAAAATGCTTTAGTATTTTTACAATCTAAAAAGAGCTTGATTGAACCAAGCGGATAATCTC
TTAAAAAAGCTGTCTTTGGGGGTTAGGGGGATAGAAGAGAGAGAATTTTACCCCATTTGAAAGAGTGTGA
GTTTTAGGTATAAGAAGAACTTGCACCAAGTTTTATTGAAATGGATACGAAAAAATACGCTTGATTTATC
TTGAGCTTTTTATTTGGTTGCAATCGCTTTTAAAGCAGAAGAGGGTTGGTGGGTAAAATGAAACAAAAAA
TAAATTATCAAACAGGCTTTACAACGCTGCCAATGGCATTAAGAACTTGAATGAACAAATATAGTTGCAT
AGATTTATTTAGTGGGGCTGGCGGTTTATCATTGGGTTTTGCGAATACAAATAGATTTAATATTTTAGCC
CACATTGAGTGGGAAAAACCTATGATTACCACACTGAGAAACGATTTAATCAAACGCTTTAAAATCAGTG
AATATGAGGCAAGAAAGAGAGTTATTAAATTTGATATTCAAAAAACGGATGAATTGATAAATGGCTCTTG
GAGTGATGAAACTCTTAAAATTTATGGATCTGATAATGATGAAAGCGTTAGCCAATTTGGGTTAAATGGT
ATAATTAGTGGTAAAAAAATAGATGTTATCTTTGGCGGTCCTCCTTGTCAAGCTTATTCTCTTGCGGGTA
GAGCGCAGGATAAACACTCTATGAAATATGATTATAGGAATTATCTTTTTGAAAGTTTTGTTAAGATAGT
TGATTATTACCAACCACAATGCTTTGTGTTTGAAAATGTTCCTGGCATGCTTAGTGCAAAACCGGGTGAT
CAATTCGTAAAAGACAGGATTTATGAAGCTTTTTTAAAGATAGGTTATGAAATTAAAAAACCAGATGAAA
TGAAAGAGATAATCTATTCTAGCGATGATTATGAAGTCCCACAAACCAGAAAACGAGTAATTATATTTGG
CGTTCGTAAAGACAATAAAGAGTGGTTATTCAAATTTTATCAAAACCTAGACAATCTCAAATCAAAAAAA
CCACCGCTTACCGTTAGAGACGCTATTGACCATTTACCCAAGTTTAGACCACTCAAAACACCCCTAAAAA
CTAGCAATAAAAACATTTCTCACGAACTTATTGGCGCAAATAATTTGACACAAAATTTTCCACGATATAA
TAATTTACGAGATTTAAAAGCGATGGAATTTTGGATTGAAAACAACATGAATAACGCTCCTACAAAAGAA
AAGCTTGACTTTTACACTAAAATTACGGGAAAAGTCTCAAACCATAACAAATACAGAAATTTAGAATGGG
ATAAACCATCGCCAACCTTAGTGGCGCATTTGCAAAAAGATGGTTTTATGTTTATACACCCAGAAGCCAA
TCAAAGCCGCTCTATCACCATAAGAGAAGCAGCGATTTTGCAGACTTTCCCTAATGATTTTGAATTTATC
GGATCGCAAGCGGCTTGTTTTAAAATGATAGGCAATGCAGTGCCAGTCAATTTTGCTAAAAATATAGCCC
TAGCAGTGGCAAAGGTTTTAGATGAAAAAAACTAATATAAATATTTTAATAGCTTGTGAAGAAAGCCAAA
GAGTGTGCAACGAGTTTAGAAAGCTTGGTCTCAACGCTTATAGTTGTGATTTATTGGAGTGTAGTGGCGG
GCATCCTGAGTGGCATTTTAATTGCGATGTTTTTGAAGTGATTGAAAATAAAGGCGGTGTTTTGCAAAAT
GGCAAACATGCAAAAGTTTCACAATGGGATATGATGATAGCGCATCCGCCTTGCACTTTTTTAGCCGTTA
GTGGAGCGAAGTGGTATTACCACCCTAAAGATAAAGATTTGCCCATAGAACAAAAAAGACCCCACCCCAA
ATTCCCAAACCGCACAAAAGACAGAGAGGAAGCTTCAAAATTCTTTATGGATTTAGTGGAAGCAAAAATC
CCTTATATTGCAATAGAAAACCCCATTGGCATAATGAATACAAGATACAAAAAGCCCAATCAAATAGTCC
AACCTTACCACTTTGGCGATAGCGCATCAAAAAAGACTTGTTTGTGGCTTAAAAACTTACCACCCTTAAA
ATATACAAATATCGTTGATCCTGGCGAGTTTATAGAATTTAAAAGCGGTAAAAAAATAGCAAAATGGTAT
AGCGATGGACTGACTAAAACAAGATCAGCCAAAGAGCGTCAAATTTGGAGGAGTAAAACATTTCCAGGGT
TCGCAAAAGCGATGGCAGAGCAGTGGGGGGAGTTTGTAAAAAATGAGATGTTTAAAAAGGTGAAAAATGA
AAGTTTATTTGAGGAAAGTTGATAAGCAATGCATCAACAAACAAATTAGTATTACAAAAGGTGTTTTAGA
GCATTTTTTTGATAACGCCAACAACCAAGATGAAGTAGATATGAAAGGTATCTTATCTGATTATAACGAT
AAAGTTAGCATTCTTTTAGCAACAGATCCTAGACTTGGTGGAGGAATTAAGAGAATCATCAGTGCAGAAG
AAGATAAAATAAAAGAAAACCGATTGGATTATGAGTTAAAGGTTGATGATGTTCTGCTTTTTACTTGTAT
ATCTCCCAAAGAATACACATTAGAAATCATTTTACCCACTGATACAAGATACAATGTTCTAAATAGCTTA
ATCAGTAATAGCAAGCATTTATTGGTTCTTAGTGAGAATAAAACGAGATCTCTGAGTGATAATAAAATAG
ATGAAAGCGTTAGAATAGATGGGGGAAAAAATATCATTCTTTATGGTGTTCCTGGCAGTGGCAAAAGTTA
TACTTTACAAAGAGATTATTGCAATGATAATAGCGTGGTAGAAAAGATAGTGTTCCACCCTGATTATTCT
TATAGCGATTTTGTGGGACAGATTATGCCAAGTGTGGATGATAGCGGTATAGTCAGTTATAAATTTAATC
CTGGACCTTTTACAAATATCCTAAAAAAAGCGTATCATAACCCACAAACTAAGCATGTTCTAGTGATTGA
TGAAATCAATCGTGGTAACGCGCCTACCATATTTGGAGAAATTTTTCAACTTCTTGATAGGCTTAAACAT
GACAAAGATGGCTTTAAAAAAGGTTCTAGTGAGTATGCTATCAATAATATGGATATTGCAAATATTGTCC
ATAGCGATAAAAATGCAAGTATAAGAATCCCATCAAATTTATGGATAATCGCCACAATGAATACGAGCGA
TCAAAATGTATTCACGCTAGATACTGCTTTTCAGCGTAGATTTTCTATGCAGCTCATTGAAAATTCCTTT
GATAATGTTGATGATGATTTTAAAAATATGAAAATTTTAGATACTGAGATTACTTGGAAAGAATTTTGCA
CCACCATCAATGAAAAAATAGCTCAAAATAATGAGGGGCTGAGTTCTATGGAGGATAAGCGGTTTGGCGT
TTATTTTGTGAATGTTGATGATCTAAAGAGCAAAGAAAATTTTGCACATAAAGTCATCAAATACCTTTGG
GATGATGTTTTTAAATTTGATAGAAATATCATATTTGATACTACAAAATTTAATACGCTTGAAGCTGTTG
TAAAGAATTTTACCAAAGAAAAAGGTAGAACCCAATTTGATATTTTTAGCGATGATGTGAAAGAACTTTT
ATCTAATGCTTAATCTAAAAGAACGCTGTTTTACAGACAATAAATTGAACGACAATTTTGTAGGCATTAG
AAGCATCAATAACGACTTACAAATCTGTTTCCCGCTAGGATTTGATATAAGCGATGATAAAAACATTAGA
ACAGATATAAAAAAGCTTATTTCTGTTCTTTTAGAATACAACAAAGCAATTGCATGTGAAAATTTTTTAA
ACAATAAAAATGAGATTATAAGATCAAGTTTTCCACTCACAGCGTATAAAAATGTCATAGAATATTTTTT
ATCGCATGGTTATTATACAGAAAATAAAAGCTATTATGAAAACAGCGCAAAAGGTAAAATAAATTTTTCC
AAAACGATGAAGAAAAACAAACCCATTATTCAAAATTTTAACAATAAAAACTCTTTCATCTACACTCGTT
TTCAAGTTAAAAAGGAAATGATCAATGAAAATGAATTGATAACAGCGATAAACAAATATTGTGTGCATGA
AGCGTTTTCTAAATTTGGCTTTGTGTTTAGCTCTTTTATGCCACCAAAATTCAAACTACCTGCTGATAAA
AATTATTGCATTTATCTGCTTGAAAACAGGCTAAACAACACATTTAATAATGATAAGAAAATCCTTTTTC
AATCCATGAAAAACATTCTTTTACAAGATGATAATACTTTGGATAAGACTGATTTTAAATTTGGAACATA
TCATTTTTATGTTGTTTGGGAAAGAATGATAGATAGGGCATTTGGTATAAAAAATAAAGAAGTTTATTTT
CCTAAAACAAAATGGAAGTTGCGGCGTTCTAATCAAAACCCTGATTATTTATTGCAACCAGATAGCATCA
TGCTGTTTGGCGATAAAATTTACATATTAGATGCAAAATATTATAAATATGGCATAAGTGGAGTTGCAAG
CGATTTGCCTAGTAGTGCATCCATCATAAAACAGATTGTTTATGGCGAATATGCGGCAAAACGAGAAACA
AAAAAAGAGATTTACAATGTCTTTTTAATGCCCTTTAACAGATTTAACAATCCGCTAAAATTGAGTAATA
TTTTTGAGAATATAGGTTTTGCAAATGGAGAGTGGAGAGACAATTTAAAACCATATGAAAAGATACAAGG
AATTTTAATAGACACTAAATTTTTAATGCAAAATTATAATAAGAAATCCAATGATCTTTTAAAGTTACTG
GCAAAAAATGTGGAAGAAACTAAAATATAATTTTTAAAAATTTTAATCAAAAATCAAATCTAAAACCACA
AAACAAAGTTTAAAACCCCCATTTTTTAATCAAACCTGCAATGAGCGTTCTATACCATCAGCGCTTAAAG
GGGTGTTGGCTTTTAAAAATTTTGATGCCTTTTGACCTAAAATTTCTTTATAAAATTTAGGGTGTAAGCC
AAGGTTGGGGCGTAAGGCTTTGATATTATCGCTAGTCAATGCTTCGCCTTTTTGAATATCCTTAATGACA
AATAAAGAGCGCGCAAAAAATCTTCGCTCCTCTAAAGTTTTTGGATTGATTCTTGGCTCTTCTTCGCCTA
AGGCTAAAACGCTTTGCTTGATGGCTTCAACCATGCTTTTAAATCCGTTAAAATCCATGCTAAAAGCGCT
GTCTGGGGTTTGTAAGGATTTGTTTAAAATGAAATGCTTTTCTATCATGCTCGCCCCTAAAGTGGTGGCT
AAAATGGGGCAAAGAGAGCCAATCGTGTGATCGCTCAAGCCAAATTTAACGCCAAAGGTTTCGCCTAATT
TAACCATGCTCAATAAATGAGCGTCTTCTATTTTACTGGGATAAGCGCTCACGCATTTTAAAAGGGTGAT
GTCAAAATTATTCACTCCTCTGCACAAAGAAATAGCGTCTTGCAATTCGGCGTGTGTAGCGATACCGCTA
GAAAGGATAATGGGCTTTTGTGTGCGAGCGGCCTTTTCAATCAAGTCTAAATCAACGATTTCAAAACTAG
CGATCTTATACATGGGGCAATTTAGGCTCTCTAAAAGTTCTAAAGCTTTTGAACTAAAAGGCGAGCTAAA
AATGCCCAAATCAAGCTTTCTAGCCAATTCAAACAATTCCGCATGCCATTCTAGGGGGGTAGAAGCCTTT
TGATACAATTCATACAAATTTTCTTTATCCCATAAAGTGCCTTGAATGATGAAAGGATCTTCTTTAGAGT
TTAAAGTCATGCAGCTTGGCGTGTAGGTTTGGAGCTTGACAAAATCCGCGCCGCTTTCCTTAATGGCATG
AAGGCTTTCTTTGGCGAGATTTAAATCCTGGTTATGGTTAGCGCTCAATTCAGCGACAATTTTAGGGCGT
TGCAACATTTCTTATTTTTCCTTAATCAAAACTTCTTTTTCTAAGCGATAGACTTGAGAGCAAGTGAAGG
CTAAATGCTCATCATGCGTGGCCAAGACTAACGCCCCTTCTTTTTCTGTAATGTAATTTTGCAGCATGCT
GATGACTTGATTAGCGCTAATGGTGTCTAAATTCCCGGTGGGTTCATCAGCGATAATGATTTTAGGTTTT
TTAGAAAGCACTCTGGCGATGCTTAAGCGTTGTTGCTGGCCACCGCTCAATTCACCCACGCCTTGTTTTA
GGGTGTGGGCTATGCCTAATTGTTCTAAAAGGGAATGATTTATTTCTTGCTTGGCTAGGATTGAAGCGAC
TTGCAAGTTTTCTAAAGCGCTAAAACCCTTAAAAAGGTAATGCGATTGAAAAACGATGCCCACTTTTAAG
CGCCGTAATTCCAAAAGCTTTTTGGAATTTAAGGCATAAATATCCTGGTGTTCTAACAAACTGATCGTCC
CACTATTGGGTTTTAGCATGGTGGCTAGATGGCTTAAAAGCGTGCTTTTACCGCTCCCGCTCACGCCTAA
AATCGCTAGGCTTTCTTTGGGCTTGATGTGCAAATTCACGCCATTATAAAGAGGCTTTTCAAAAGCATGA
GAAATATTAATCGCTTTAATCATTATCGTTTCCTAAAAAGAATATCGCCTAATAAACTAGGGCTTAAAAT
GTAAGAAGTTGAAAAATTCGCACTGTGCAAGATGATTTTATCATAACGCCTTGCATAGTATTTTAAAAGC
GTTCTTTGCAAGGTGGGTTCAATGCTTGGGCTAAACCATGCGTTATTGCTCATCACGATAAAAATTTTTG
AAGGGCTGTTTGAATAAGCGGCTTTGGAAGTGCCTTCATAACAAATCAGAGGGCGAAAAGTAAAATCGTC
TAATGTAAAATCGCTGAAACTAGAAGCGTTGCGGTATAAATAAGCGCTCTCGCCAAAAAAGAGCTTTTCA
AGGGGTTTTTGAAGAAACTTAGGTAAAGGCATGGTCTCGCCAAAGGGGGCTAAGATCACTTTATCAGCGA
TCTGAACGCCCTCTTTAGAAAATAAAAACGAGCTGTTATAAAGGTTATAACCTTGAGTCCGCAATGTCCC
TATTAAAATAGCAATATCATCGCTTAAATCTTCTAGTTTGGCTTTAAAGGGGGAGTTTTCTAAAGCGATG
GGGTAGGCGGTCTCTGGAAAAACAATCAAGGTTTTTTGCTTGCTTTGAGCGAGTTTGATTTCTTTAAGGA
TGTTGTTTTCAATATTATTAAGGTAGTTTGAGTCAAATTTCAAATCTTGGGGCGTTTTTGTAGAAACTAA
TTCAATATTTCCAACCTTTTTTAAATCGCTTGTTTTGAAACCATTAAAATCCAATGCGCCAAGCAACAAT
AAAACCCCTATGATCCTATATTTTTTAAAGGGTTTAGCACTCAAAAAAACGCAAGCCAAAAAAACAAGCC
CTAGCGATAACTTATCCACTCTAAATACGCTATAAGAAAAAAAGCTATCTGGGACTAACCAATCAAATCC
AAAAGGGTGGATAAAACTAGAGCCTAAAAAACTCAAAAGCCTGAAGTAGGGGTTTTCAAAATAGAGCAGC
AAATAAAATAAAACCCCATAAACTAACGCTACTAAAACAATGATTAAGGGCAATAAATAAGTGAAATCCG
AGTAGCGAAAACTTAAAGCGCACCAGTAAAACAATAACGCCCCCACGAAAAACCCCAAAGCAAAAGCGCT
GTTTTTGGGGGTTTTTAAAAACGCTAGCATGCTTAAAGGGGCTAATAGGCTTGTGAGTGTGATAGAAATA
TAGGGGTTTTCAATTGCATAAGCGTCCAAAACAGCGTTCACATACACGCTTGAAACAAACATGCACGCTA
ATAAAAAAGCGTTTTGATTGAATAGAAGAAGACGCATGGCTAAATTGTGAAACCTTGAGATTGTTTTAGT
GTATTATAGCTATATTTTAATTTAAGAATTTTAGATTGATTTTTTTAAGGGTAGTTTTTTTTAAGTTGTG
TTATTATTTTCAAATTTCAAGTCTAAAGAGCGTGAATTGGCATGATTTAAGAGTAATGGGTGTTTTTGAG
CGCTCACTATCTTTATGCGAGATATATGAGAGAAAGGTTTGGGTTTAGGGTTTGAATTATATTGATTTGG
CGTTACTTGTGGTGGTGGTAGCCTTTGGGATTAGAGGGTTTTATCATGGCTTCGTGAGTGAAGTGGCGGG
GACTTTAGGGATTGTGCTTGGCGTGTATTTAGCGTCTCGCTATTCTGTGGCTGTTGGGAATTTATTTTCA
GAGCATTTGTATGATCTAAGAAATGAAACCATGACGAATCTCATCGGTTTTTTATTGGTGTTAGCGTCTA
TTTGGGTGTTTTTTTTAGCTTTTGGAGTGTTGCTAGGCAAGGTGTTAGTCTTTAGCGGGTTAGGCATTAT
AGACAAAGCGTTAGGGTTTATTTTTTCATGCTTGAAGACTTTTTTAGTGCTTTCTTTCATCCTTTATGCG
CTCTCTAAAATGGAAGTGATGAAAGACGCTAACGCCTACTTGCAAGAAAAGAGTGCTATTTTCCCCACCA
TGAAAAGCATCGCCAGTAAGATCATGCGCCTTGATGGCGTCAAACATGTGGAGAAAAACCTTAAAGACAA
CCTTGAAGAAATGAGCGATGAAGTTAAAAATAAAGAATCTATTGATAACGCCAAAGAATCTTTTAATAAA
GCGATGGATAAGGGCATGGAATCTTTAAAAGAAAAGGCTAAAGATTTGCCTAAAAACATGCTAGATCCAA
AAGCTAACCAAACCCCACCAAACCCCACCCCATCTAATAAAGAACCCCTATAAAGGCATCACATGTTTTC
TAACCAATACATCCAACAACGCATCCATAAAGCCAATAGCTTGAGAGAAGAAGGGAAAAACCCTTATCAA
AATGGCTTGAAACGAAGCCTCACTAATGCTGCTTTTTTAGAAAAATACGCTTATGTTAAGGGTTTAGAAG
AGCCTAAAGACAAAGAAAAATGCGAAAGTATTGTAGGGAGAGTCAAGCTTTTGCGTTTAATGGGTAAGGC
ATGTTTTATTAAAGTTGAAGATGAAAGTGCGATTTTGCAAGCTTATGTTTCGCAAAATGAATTGAACGAT
GAGTTTAAAAGCTTGAAAAAGCATTTAGAAGTGGGCGATATTGTGTTGGTGGAAGGTTTCCCTTTTGCTA
CCAAAACCGGTGAATTAAGCATTCATGCCCTAGAATTTCATATTTTAAGCAAAACCATTGTGCCTTTACC
TGAAAAGTTTCATGGATTGAGCGATATAGAATTGCGTTACCGCCAGCGCTACTTGGATTTGATCGTCAAT
CCTAGCGTTAAAGATGTGTTTAAAAAGCGCAGTTTGATTGTCTCTAGCGTGCGGAAATTCTTTGAAATGG
AAGGGTTTTTGGAAGTGGAAACCCCCATGATGCACCCCATTCCTGGCGGAGCGAACGCAAGGCCTTTTAT
CACTTATCATAACGCTTTAGAGGTGGAGAGGTATTTAAGAATCGCTCCAGAATTATACCTCAAACGCTTG
ATTGTAGGGGGGTTTGAAGCGGTGTTTGAAATCAATCGTAATTTCAGGAATGAGGGCATGGATCACAGCC
ATAACCCCGAATTTACGATGATTGAATTTTATTGGGCGTATCACACTTATGAAGATTTGATTGAACTCAG
TAAGAGACTATTTGACTACTTGCTAAAGACTTTAAATTTGGATTCAAAAATCATCTATAACGATATGGAA
GTGGATTTCAACCAAACGAGCGTGATTTCCTATTTGGACGCTTTAGAAACAATAGGGGGCATTAGTAAGG
ATATTTTGGAAAAAGAAGACAGGCTTTTGGCTTATTTGTTAGAGCGAGGTGTTAAAGTAGAGCCCAATCT
CACTCATGGTAAATTGCTCGCTGAAGCGTTTGATCATTTTGTAGAGCATAAGCTCATTAACCCCACTTTT
GTAACCCAATACCCTATTGAGATTAGCCCCTTAGCCAGACGCAACGATAGTAACCCTAATATTGCTGACA
GGTTTGAATTGTTCATTGCAGGAAAAGAAATCGCTAACGGCTTTAGCGAGTTGAACGATCCTTTAGATCA
ACTAGAGCGCTTTAAAAATCAAGTGGCTGAGAAAGAAAAAGGCGATGAAGAAGCCCAATACATGGATGAA
GATTATGTGTGGGCCCTAGCCCATGGAATGCCCCCCACTGCAGGGCAAGGCATAGGCATTGACAGGTTAG
TGATGTTACTCACTGGAGCTAAAAGCATTAAAGATGTGATTTTATTCCCAGCGATGCGTCCTGTTAAAAA
CGATTTTAATATTGAGAGTGGAGAATAATGGCGTATTTTTTAGAACAAACGGATAGTGAAATTTTTGAAT
TGATCTTTGAAGAATATAAGCGGCAAAATGAGCATTTAGAAATGATAGCGAGCGAGAATTACACTTTTCC
TAGTGTTATGGAGGCTATGGGGAGCATTTTAACGAATAAATACGCTGAGGGCTATCCTAACAAGCGCTAT
TATGGAGGCTGTGAAGTGGTGGATAAAATAGAAAGCCTAGCCATAGAAAGGGCTAAAAAGCTTTTTAATT
GCCAGTTCGCTAATGTGCAAGCGCATTCAGGCTCACAAGCTAATAACGCTGTCTATCACGCCCTTTTAAA
GCCTTATGATAAGATTTTAGGCATGGATTTAAGCTGTGGAGGGCATTTAACGCATGGCGCTAAAGTGAGT
TTAACCGGCAAGCATTATCAGAGCTTTTCTTATGGCGTGGGTTTGGATGGTTATATTGATTATGAAGAAG
TGCTAAAAATCGCTCAGAGCGTTAAGCCAGAAATCATTGTGTGCGGGTTTTCAGCCTATCCAAGGGAGAT
TGATTTTAAGAAATTTAGGGAAATCGCTGATGAAGTGGGGGCGTTACTACTAGGCGATATAGCCCATGTG
GCGGGACTTGTTGTAACCGGTGAGCATGCCCATCCTTTCCCGCATTGCCATGTGGTTTCAAGCACCACTC
ATAAGACCTTAAGAGGGCCTAGAGGGGGGCTTATTTTAACCAATGATGAAGAGATAGCGGCTAAGATTGA
TAAAGCGATTTTTCCAGGGACTCAAGGCGGGCCTTTGATGCATGTGATTGCTGCTAAAGCGGTGGGGTTT
AAAGAGAATCTAAAACCAGAATTTAAAGCTTATGCAAAATTAGTGAAATCTAACATGCAAGTTCTCGCTA
AAACATTAAAAGAAAAAAACCATAAGTTAGTGAGCGGTGGCACTTCTAACCATTTGCTTTTAATGGATTT
CTTGGATAAGCCTTATAGCGGGAAAGACGCTGATATTGCCTTAGGGAATGCCGGAATCACCGTGAATAAA
AACACCATTCCTGGCGAAACGCGCAGCCCTTTTGTAACGAGTGGGATAAGGATTGGCTCAGCGGCATTGA
GTGCAAGGGGCATGGGAGCTAAGGAATTTGAAATCATAGGGAATAAAATATCAGATATTTTGAATGATAT
TAATAATGTTAGTTTGCAATTGCATGTGAAAGAAGAATTGAAGGCCATGGCCAATCAATTCCCTGTGTAC
CAACAACCTATTTTTTAAGGGAGTCAAGATGACAGAAATGGAATTAAAGCTCATTAAGATAGACACAAGC
CATTATTTTGAAAAAAAACCAGGCTTGGGGGAGAGGGTGGATTATGCGGGGCGTTGCTTCTATAATAAAT
TCCAAAGAGTGAATGCCATGCTCACAAGCTCGCTCATTCAAAAGCATTTGAAAAAAGAAATAGAAATCGC
GCACAATCTCATCTTGCGTAACGATAAGGTGGAAAACATTGTGTTTGATTATAACGGGAGGAATCCGGAG
CGTTTTTACCATAAGGCGCAGTTATTGCTTCGTGAGGAAGGTTTTATGAATTTTACCGCTTATAACACCA
AAACGCCAGGGCATTTGCATTTGTATGTGCATAAGGGGCATACGGAATTAGGCGAGGGTGAAAGGTTGGT
TAAAACACTGTCTATGAAATTAGCGCAAGGGTTGCCTAAAGAATGGAGGGTTTTCCCTAGCAATGAATGG
CCTAAGGAATTTAATATTTTAGCCTTACCTTATGAAGTGTTTGCAAAAGAGCGCGGTAGCTCTTGGGCGA
AGCATTTATAACCATTTTTGAAAGGATTTTTGATGTCAGAAAAAGAAAGACTGAATGAAGTGATCTTAGA
AGAAGAGAATAATGGGGGCGGCACTAAAAAGGTGTTTTTGATCGTGGCTATAGCCATTATCATTTTAGCG
GTGCTTTTAATGGTGTTTTGGAAAAGCACGAGAGTCGCTCCTAAAGAGACTTTTTTACAAACCGATAGCG
GGATGCAAAAAATAGGCAACACTAAAGATGAGAAAAAAGACGATGAGTTTGAAAGCTTGAACATGGATTC
TCCCAAACAAGAAGACAAGCTAGACAAAGTAGCGGATAATGTTAAAAAACAAGAAAATGATGCGTTTAAC
ATGCCCACTCAAACCGATCAAACTCAAACGGAGATGAAAACAGCAGAAGAAACCCAAGAAGCTCAAAAAG
AATTAAAAGTTGTTGAACACACTCCTATAATCGCTCAAAAAGAATCTCAAGCTGTGGCTAAAAAAGAAAT
CTCCCATAAAAAGCCTAAAGCAACCCCTAAAGATAAGGAAGCTCATAAAGATAAAGATAAGCATGCGGTT
AAAGAGCTAAAAGTCAAAAAAGAAGCTCATAAAGAAGTTCCTAAAAAAGCCAATTCTAAAACCAACCTTA
CTAAGGGGCATTATTTGCAAGTGGGGGTTTTTGCGCACACGCCCAATAAAGCCTTTTTACAAGAGTTTAA
TCAATTCCCCCATAAAATTGAAGATAGGGGGGCTACTAAACGCTACCTCATAGGCCCTTATAAGAGCAAG
CAAGAAGCCTTAATGCATGCCGATGAAGTCAGCAAGAAGATGACTAAACCTGTTGTCATAGAAGCGCGGT
AGGGGTTTTGAGCTAAAAATTCTTATTTTTTTCTTGGGCGTTTTTAGTGGATCGCCCAAGCTCTAAAACG
ATGGGGTAGCTTTACTCCATCGGCTCGGATAATTTTAACAGACAATGAAGATAAACAGATTTTTTTGATC
AATATACCTATTTGGTCTTTGAGGAATTCAAATAATTCTTGCGTTTGAATTCAGCCTTAAAGAGCATTCA
TTCGTTAAAGGCATTTGTTTATTGTTTGAAAACTACGGAGCGTTTAAATTTTGTAACATTATTGCTTGCT
GTTTGATAACCCATAACTCTTCAAAGAAGAGAGCGGTTTGAAACTAGCTTTATCGGTGTGGTTGTGGGGC
TAGAAGCAAGAGAGTGAGCGCGATCACTCTCTTTTAATCTCACGCTCTTTAGTGGGCGGCGAAATCCTTA
AAAAAGGTGTCGATCAGCCATTCTCGCATTTCATCATTCCTTTTTATTAAGACCTTTTTGTTGAAACCTT
TTACATTAAAGCGCCTGTTGAAAGGGATCTTACTACTTTTGTAGATTTCATTTTTTTCATACAGATCCTT
ATCTTTTCCTTTACTATTGAGCGGTTTTTCTAGGGAGATGAGGTTGCCGTATGTGTCAATGTAGTTTTCA
AGATCTTTTTTGTTTTCAAAACCAAGTTTTTGGATCTCAATTTCATTATCCAATTTTAATAAATTGATGG
GGATGATGTGCTCTTTTTCTTGGGAGAATTGCTTCCCAGGGATCAATTTTTTGAGATCGGCAAGACCCAT
CTCCTGGCAGTTCTTTTCAAAGAAGATATAGTGGAAGCATGATGAGTTGAATGCGTTGTTTACAAACTCC
CGAGAAGCCAGCTCTATATCATTTCTGCATTGATCAATCATCTTACTCTTCAATCCCTCTTTGCCCTTTT
CAAGATACTCATCAATCAGGTTGTAGGCCGTTGTTCTCATCTTTTTACCAGATTTGAAAAACACAATATC
GGTTTTGGCAAAGAGTCTCAGCGTTTCATCGTCTAGTTCGTTGTTGATTTTCAGGCGGATGAGCGAATTG
AAAAAAAGCGGGTTGATCGTGTTGATGAGCATGGCTTTAAGGGTGGTTGGGCTAGTGTCAATCTCGCTCA
ATAGATCAAGGAAAGCCTGATAGAAATTTTTCAAATCGCTGACATAGGATTGGATGAAACTTTTCAATTT
GCTTTTTTTGATTTCTTTTAGTTCATCTTTGAGTTTCTCGTATGTGTCTTCTGTGCTTGTTGCGTAGTGC
CCTAAAAACTCGATTCCATCAAATCTTTGGCTCCCTGCGTGGTAGCGGAAGATATCGCCTTCATCAAACT
TTGAGCCTCCAACGCTAGAGATATGGTCGCTCTTTTTGATCTTGGCAAAGATCTTAAAGATCTCCCCAAA
ATGATCGTTGATGAACTGATCTAGCCCCCTTTTCCCATCGCAAAAAGTGTTGGAGTAATAGATGAGAAGG
GATTTTAGTTTGTCTAGCAAGAGGAGAGGCACGCCTCTGTCATTCACGCTTTGAAAGGTTCTGATGGCCC
TTCCAGGATCGGGCTCTTCAAGCCGCATCAAAACCATTTTCAAAAGTGCTTCCAAACGCTCATTCGCTTC
TTCTTTATTCAACTTGCTGACCTTGTCCAAGATGGCCTTCAAAGCTTCAAAGAGATTTTGCTTGCCTTCG
GTGTCTGCATCTTTTTCTGGCTGATATTCTCCTTTTCTGCCGCTTCCAAGAGCGCTTTGAAGAAGCTTTG
GTTTTGAGGGGCGACTTCTAATTTTAATTCCCCCTTTTGGTATAGATATTTTCTTGTTTCTTGCTTGTCT
TCCTCATTTTGTTTGTTCGCCAAGACATGCAAGAGCATGAAGATGGTAGTCGTTCGCTGCTGGCCGTCAA
TGATGTCATACAATTTTTTGTTGTCTTCATTCTTAGTGACAACCATGGTGCCTATAAAATGCCCCTGACC
CTTTTTGCTGTATTCTATCGCTTCTTCTAGATTCTCCCACAGATCCCTAAAATTCTTGTCCTTCCAAGCG
TAATCCCTCTGATAGTTGGGGATGCTGTATCCTTCCTCTAAAAAGATCTCTTTTATAGTGGTTTTCACTC
AGTTCTCCTTTGTTGCATGCAGTAGTCAAATTTATACCATAAATACCATAAGAATGGCTTGAGATTCCAC
TCCATCAAGGCGTTCTGTTAGCCACTCGGGGCGTTTTATTAGCTATAATCAAGGGTTTAAAAATAATCCT
TAAAAAGAGTTTGAACATGCTAGAAAAATTGATTGAAAGAGTGTTGTTTGCCACTCGTTGGTTGCTAGCC
CCTTTATGCATTGCCATGTCGTTAGTGCTGGTGGTTTTAGGCTATGTGTTCATGAAAGAGTTGTGGCACA
TGCTAAGCCATTTAAACACGATCAGCGAAACGGATTTGGTTTTATCAGCCTTAGGATTAGTGGATTTGTT
GTTTATGGCCGGGCTTGTTTTAATGGTGTTGCTCGCCAGTTATGAAAGTTTTGTTTCCAAATTAGACAAG
GTGGATGCTAGCGAAATCACTTGGCTAAAACACACGGATTTTAACGCTTTAAAATTAAAGGTTTCACTCT
CCATTGTAGCCATTTCGGCGATCTTTTTGCTCAAACGCTACATGAGTTTAGAAGACGTTCTATCCAGCAT
TCCTAAAGACACGCCCCTATCGCATAACCCCATTTTTTGGCAAGTGGTGATCCATTTGGTGTTTGTGTGT
TCAGCGCTTTTAGCCGCCGTTACCAATAACATCGCTTTTTCGCAAAATAAAGGGCATTAAAAGTTTTAAA
GCTCTCTTTCAGGAAGGACTTTAGACCATTCTTTAATCAAGCGTAAAAAGAAGGAAGTGTCAGGCGAAGT
CTTTTCATGGATTAAAATCCCTTCTTCCACCGCTTCCCAAATCACTCTATGCCGATACACCACCAAATGC
CATGCTTGTTGGGCATGATCTTTAAGCGACAAACGCACCCTTTTAGCAAAAGACGGATTGTCAAACAAGA
CTGCGCTTTCAGTGTTGATGTATGCAGAACGCGGATCAATATTAAAACTCCCTAGAAGCGTTAAATTGTC
ATCAAAAACAATCGTTTTGCCGTGTAAGGAATGTTTGGTGCTAAAGCGCCCTTTAATCTGGCGGTTGAAA
AAATCGTTTCGTATTTCATAGACATTCGCGCCCATTCGCACTAATTGGTTGCGATACCTTTCCCACGCCC
CATAGACCACTATCGCATCAGTAGATGAAAGGGAATTGGTAAGGATGTTCAATTCAATCCCCTTAGAAAT
TTGATTTTTAAAGATTTTCATCATCTTTTTGCCTGGAATAAAATACGATGAAGCGATAAAAACGGAATCT
TTAGCGTTTTTAAGGGCTTTCTCAAAAGCGATTTTGATAGGTGAATACAAGGGCGTGTCAATTTTTTTGG
GTGAATCGGCTAAAAAAATGGCATTCCCATAATAAATGGGGTATTGGTATTTTTGGAAACGATCTATAAA
ATCATTGACTTTTTTTTCAAACTGGTTTTTGTCTTCAGCGCTGATAGGGATTTTTTCATGGAGTTTAGCG
ATTTCTTTAGCGTTGTTTTTGAGTCTTTTATGGGTTCTTAGTAATGAAACAGGGATAGAGCGGTGGAACC
TCCAATAGCGTTCAAAACTTTCTTTGGCCTTTGAAGCAACCCCCCCAAAAAACAAAGCATCTAAATCTAA
AAAATTCGTGTCTAAATCGTTATCAAAATAATTGTCCCCAATATTGCGCCCTCCTATAATGACAGCGAAA
TTATCCACGATGAAAAGCTTGTTGTGCATGCGTTTTTTAATGCGCTCATAATCCGCAAGCATTTCAAAAT
AACGCAAACCTTTATTGCGGATATAGTAGGGGTTAAAAATTTTCACCTCAATGTTTTTATGGAAATTTAA
AAGCATAATATCTGAAAAATCTGAATCCAATCCGTTATCGTCTAAAAGAATGCGCACTTTTACCCCACGA
TTGGCCGCATTTAAAAGCTCTTTAGCGATCACTTGAGAGGAAAGATCGTTCTTATAGATATAAGTTTGCA
TGTCAATGCTTTTTTGGCTCATTCTAATAAGTCCCACTCTGTGCAATAAAGCGTCAAAGCCGTCTTCTAA
AAGAATGGCCGCACTATGGTTAGGGTTTTCTTTTAAATTTTTAGCGTATAAGCTCCCAATGGTGGTAGTG
TAGGGATCATAAGAGATAGGGGGGCTTGAAATGGGAGTCTTATAGACTAACCCAAAGCACCCATTAAAAA
AAAAGACGCTTAAAAAAACTAAAAAGATTTTCAAAAACGACCCAAAGAAATTAGCGGCTTTTACCCACTT
TCAACATCCTATTACGCAAAGTAGCGATACTGCTTTGCAAGGGTAATTCTTTAGGGCAAGTGTCATGGCA
AGCAATCAAGCTCATGCACCCAAAAACGCCATCATCATCGCCGACTAATTCATAAAAATCGTCATCGCTT
CTTTCATCGTGGCTGTCAATCATGAAACGCATGGCTCTGTTCATGCCAGCAGCTCCAATGAAATTAGGGC
GCATGAGTTTAGTCCCGCAAGAAGCGATACAGCACCCGCATTCAATACACCTGTCTAGTTCAAAGACTTC
TTGGGCTTCATCAGGTTCAATCCTTTTTTCCGGCTTAGTAATATCCACTTCTTCTTTAGAATGCGCCCAA
CTCTCCACCCTTTTAGTCATATCTAAAAACCAATCGCCGGTGTTCACGCTCAAATCTTTAATGAGCGTAA
AACTGGGCATGGGCATGAGTGTAATCACCCCACTTTCAAAGCTAGAAGTTAGGGTTTTACAAGCCAGTCT
CGGTCTCCCATTAACCATCATCGCGCAAGAGCCGCAAATCCCAGCGCGGCACACAAAATCAAAGCTCAAA
TCCGGATCCTGATGCTCTCTAATGAGGTTTAAAGCGATAAAGAGCGTCATGGATGGCGTTTCTTTCAATT
GATACTCTTTAAAATGCGGCTTACTCACCGCGCTTTGAGGGTCAAATTTTAGCACTCTGACTACAATCGT
TCGTTCACTATCACTCATGGTGTTCTCCTTTTAAATTAGCGTTGTGTTGGTCTAATAACTCATGGACATT
GAAAGAATACAAATGTTCCCCTCTAGCCCTTACTTCCTCATCTTCTAAACGCATGTTCCTAGCCTTGTAT
TTTTCTTGCAATTCAAAAGGCATGAGCGCGTGCTGGACTTCTATCCTGTCTTTCCCAAGCTTTTCTAATT
CCAAAATCGTTTTCAAAATCTCAGCGTCGCGCTCTTCTTTTTTGGGGTGAGGAATGAAATTGCCCTTTTT
GCCATAGCCCCTAAAATCAGGGCTGATTTCCATTTTCATCACATCTAATTCTTCGTATTCGATCGTGGGC
ATGTCTTGCTCAGCGTTAGGCCAGCTCGCTAAGGTCCGATTAAGCCATTTTTCATCGTCTCTTTTAGGGT
AATCAATCCTAGTGTGAGCCCCTCTGCTTTCAGTGCGCAGTAACGCTCCTTGGGTGATGCAAAGCGCGAG
TTTGAGCATTTTTTTGGTGCGGTAAGCGTCTTCTAATTCAGGGTTATTGTGTAAAACCTTGTTTTTCACG
CAAATGTTTTTGGAGCGCGCATAAAGCTCTTGCAATTCTTTAAGGGCTTCTTCTAATTTTTTGCCTTCTC
TAAAAACGCCCACTTTTTCATCCATGACTTCTTTCATGCGTTCTCTAATCTCATACACGTCTTCTTTGCC
TTCATTATGCAATAAAAAATGCATATAATCCTGGCTTTCTTTAATGAAGGCTTCAACTTTTTGCGTGTTG
ATTTCAATTTGCGCTTCTAAACAATGCGAGGCGAAATAATCCCCTATGATCATGCCAGCGACCACCGCTT
CACTCACGGAATTACCCCCCAAGCGGTTAAACCCATGCAAATCCCAACATGCCGCTTCGCCGGCGCAAAA
CAAGCCCTTTAAATGGGTTTCTCCCTTAGGGTTTGTCCTAACCCCACCCATAGAATAGTGTTGCATGGGC
TTTATGGGGATCCAGCCTTTTTGCTTAGCCATCGCTTGGCCGTATTCAGGTTCGTTAGCGGGCATTCCTT
GCATGTTGTCTTTGGTTTGCTCTTCGCTATCAGCCGGATCAATGCCCGCAAAAGTCATGGCAATATCACG
CACATCTCTCAAGTTTTTTTCCACATGGTTACGCCCTAAAATAGCAATATCCAGCCACACATGATCCCCA
TAAGGCGATTTGGCTCCATAGCCTTTTTGGATATGCTCTAAAATCCGCCTTGAGACCACATCCCTACTCG
CAAGCTCTTTTTTTTCCGGCTCATAAGCGGGCATGAAGCGTCTGCCAAACTTGTCTCTTAAAACGCCGCC
ATCGCCCCTACAACCTTCAGTCATTAAAATCCCGCTAGGCACTAAAGCGGTAGGGTGGAATTGCACCGCT
TCCATATTCCCTAATTTAGCCACGCCGGTTTCTAACGCACTCGCCGCCCCAGCTCCGTCGCAAATCACAG
CGTTAGTGGTGTGTTTATATACGCGCCCATAACCTCCGGTAGCTAAAAGCGTGCCTTTAGAAACATACGC
TGAAATTTCGCCGGTAATCAAATCCCTTACCACCGCCCCATAGCATTGATTATCATGATGGATGAAAGCG
AGCATGTCCTTTCTGTCTTGAATATCCACTTTGTGGTGTAAGGCTTCATTGGCGACCGCATAAAGCATGG
TATGCCCTGTAGCATCAGCCGTAAAGCATGTGCGCCATTTTTTAGTGCCGCCAAAATCACGGCTTAGAAT
ATAACCATGCCTATCGTCTCTTTCGGTAATGATAACATGCTCACCATTGACGACCGCAGGCCTATCGCCC
TTTTTAATCCTAGTCCAAGGCACCCCCCAACTGGCCAATTCCCTAATGGCTTTAGGAGCAGTGGTTACAA
ACATTCTGGCCACTTGCTGATCACACCCCCAATCGCTCCCCTTAACCGTGTCTAAAAAGTGCAAATCTTC
ATTATCGCCCTCGCTTTTTTTAGCGTTCGCAAGGCTCGCTTGCATGCCCCCTTGAGCGGCCGCAGAGTGC
GAACGCCTGACAGGCACTAGGCTTAAAACGATGGTGTTTAAACCCTTTTGTTTGCATGCGATACTAGCCC
TTAACCCGGCCAATCCGCCTCCAATAATTAGCGCATCACAATATGTTATTTTCATTTTCTACCTTTATTC
TTTGTGGAATTTCCCATCAGCTTCTATGGCTTCTTGCATGGTTTTAATGCCATTGTCCTTATTTTCTAAA
CCTTTTTTAATGTAAGCCCCATAGGTGCAAAGCCCTAAAACAATGAAAAACACGCTCATTGCCCATTTGA
CTTTTCTCAAGCCTTGAATGCTCGCATTCTTAAACCACCCCCATTTAATCGCTAAGCGATACAACCCAAT
AGAGCCATGCAATTCTACGGCAAACAATAAGAAAATATACAAAAGCCAAAAGTTTTGCGTTACAAAACGA
TAGCTTGAGCCATGAGGCCCAATACTTTCAGGCTCTGTGAGCATGACAAACAAGTGGATACTCGCTAAGA
AAAACATCGCAAACCCAGTGAGAGCTTGAATAAACCACAAACTCGTATCGCCATGCTTCATCAAATGCTT
ATGGGTTTTAAAAACCTTGTATTGCCTGTAATTGATAGGGAACTTTCTCAACGCCAAAAAAGCATGCGCA
ACTAAAATAAGAATCACCCCTGCTGCAACCACGCTCACAATAGCCGGCTCGCCCGCTTTTAAAAACAAGC
TCCCTTCAAAAAATTTCGCCACTTTATACATGGCTTCATCGCTAATCAAGATGCTTGAGACTAAAAACAT
GTGTGCTATCATAAAGAGCGCTAAAATCAAGCCCGTAGCGCTCTGTAAAAAATCCAACTTAGCATAAATA
CCGCTCTTTTTAAGCCCTTTGCTAGCGCCATAATAACCCTCTATAATCTCTTCTTGTTGCATAAAAACTG
CTCCTAAAAACTCAAAATTAACCTAAAATCGCTTGACGCAAAAACACTGCCTTAATTCTACTACATTTGA
AATAATTTTTCTTATAAACAAAACCTAAATTGAGAAAAAATTCAATTCAAGGGGGCTATTGTTTAAAATT
TACATTTTTTAAATGCTATTAGGTATAATAAGGGATAGACCACCTATAAAATAAGGATCATTCAATGACA
AAAATTGCCATGGCTAATTTTAAATCCGCTATGCCTATTTTTAAAAGCCATGCGTATTTAAAAGAATTGG
AAAAAACTTTAAAACCGCAGCATTTTGACATGGTGTTTGTATTCCCTGATTTTTTGGGGTTATTGCCTAA
TTCGTTTTTGCATTTCACTTTAGGAGTGCAAAACGCTTACCCTAGAGATTGTGGGGCTTTTACCGGTGAA
ATCACTTCAAAGCATTTAGAAGAATTAAAAATCCACACGCTTTTAATAGGGCATAGCGAGAGGCGAACGC
TTTTAAAGGAAAGCCCTAGTTTTTTGAAAGAAAAGTTTGATTTTTTTAAAGATAAAAATTTTAAAATTGT
CTATTGCATTGGCGAAGAATTAACGACCAGAGAAAAGGGTTTTAAGGCTGTAAAGGAATTTTTAAGCGAG
CAATTAGAAAATATTGATCTTAATTATTCCAATTTAATTGTGGCGTATGAGCCTATTTGGGCGATTGGCA
CCAAAAAAAGCGCTTCTTTAGAAGATATTTATCTCACGCATGGTTTTTTAAAACAAATCTTAAATCAAAA
AACGCCCTTATTGTATGGGGGGAGCGTGAATATACAAAACGCTAAAGAAATTTTAGGGATTGATAGCGTG
GATGGCTTATTGATTGGGAGCGCATCTTGGGAATTAGAAAATTTTAAAACAATCATTTCATTTTTATAAA
GGAAAATCATGGGATTTTTAAAAGGTAAAAAAGGGCTTATTGTAGGGGTGGCAAACAATAAATCCATCGC
TTATGGGATCGCTCAATCTTGCTTCAATCAAGGGGCTACTCTGGCTTTCACTTATTTGAATGAGAGCTTA
GAAAAGCGTGTGAGGCCTATTGCACAGGAATTGAATAGCCCCTATGTGTATGAATTGGATGTGAGCAAAG
AAGAGCATTTCAAGTCGCTATACAATAGCGTTAAAAAGGATTTAGGCTCATTGGATTTTATCGTTCATAG
CGTGGCCTTTGCCCCTAAAGAGGCTTTAGAGGGGAGTTTGTTAGAAACTTCTAAAAGCGCGTTTAACACC
GCTATGGAAATTTCTGTTTATTCTTTAATAGAGCTGACAAACACTCTAAAACCTTTATTGAATAACGGGG
CGTCTGTTTTGACTTTAAGCTATTTGGGCAGCACCAAATACATGGCGCATTACAATGTGATGGGGTTGGC
TAAAGCGGCCCTAGAGAGCGCGGTGCGTTATTTAGCGGTGGATTTAGGCAAGCATCATATAAGAGTGAAT
GCCCTATCGGCCGGGCCCATTAGGACGCTCGCTTCTAGCGGGATCGCTGATTTTAGGATGATTTTAAAAT
GGAATGAAATCAACGCCCCTTTAAGGAAAAATGTGAGTTTAGAAGAAGTGGGCAATGCTGGGATGTATTT
GCTTTCTAGCTTGTCTAGTGGCGTGAGTGGGGAAGTGCATTTTGTGGATGCCGGCTATCATGTTATGGGC
ATGGGGGCTGTGGAAGAAAAAGACAATAAAGCTACGCTGTTGTGGGATTTGCAGAACAATAAGGGGTATT
GATGAAATTAAGCGAATTGTTAAGCGCCTATTCTATTGAAACGGAATTTTCAAACGATTTTGAAGTGCAT
GCTTTAGCGGAATTGGATAAGGCCACGCCTAATGATATTAGCTATATTGACCAAGCGCGTTACCTTAAAC
TTTTAAAAGATTCAAAAGCCGGGGCGGTATTTATCCGTAAAAAAGAATCTTCTAAAGTGCCTAAAAGCAT
GCAAGCTTTAATTGTGGATAACCCGCATTTAGCCTTTGCCAAAGCTTCGCATGCCTTTAAAATCCCTTTT
TTTAAAAACCCAGAAAGTGTGAATGAGCCTAAACATTTTGAAAAAGTAACGATCATGCCTAATGTTGTGA
TTGGAGAGGGCGTAGAAATTGGCGAAAATTCTTTGATTTATCCGGGCGTGGTGATTGCTGATGGGGTTAA
AATCGGTAAAAATTGCGTTTTGTATCCTCGTGTGATCTTGTATCAAAACACGATTTTAGAAGACAATGTT
ACTATCCATGCGGGTAGCGTGATCGGAGGCGATGGCTTTGGTTATGCGCACACCGCTTTAGGAGAGCATG
TCAAAATTGAGCATGTGGGGATTGTTAGGATCCAAAAAAATGTAGAAATTGGCGCTAACACGGCGATTGA
TAGGGCGGTGTTTGGCGAGACTTTGATTAAAGAGGGCGTTAAGATTGATAACCTGGTTCAAATCGGGCAT
AATTGCGTTTTAGGCGAACACAGCATCGTCGTCTCTCAAGTGGGCTTGAGCGGCTCTACAACCACAGGCC
GTAATGTGGTTTTTGGCGGTCAAGTGGGCATTGGGGGGCATTTGCATGTGGGCGAATTCACTCAAATTGG
GGGTAAAAGCGCGGTGGGCAAAGATTTGCCCCCTAACACTAATTTTGCCGGAGCGATCCCTGCTATGGAA
ATCCATGAATGGCACCATTTCCTGGCTCATTTACGAACGAATTTCAGGAAACAGCAAAAAACGAGTTTGT
TGCAAAAAGCTAAAGGGTTTTTTAAGTCTTAAAGAATGAAATAAGCTATAATAAGCCCATTTTGAATACG
AATGATTATTTTAATAAGGACAATCAATGAAAGATAGTTTTCTTTTCACTTCTGAATCAGTAACCGAGGG
GCATCCTGATAAAATGGCTGATCAAATCAGCGATGCGGTTTTAGATTATATTATTGAGCGGGATCAAAAA
GCCAAAGTCGCATGCGAGACTTTAGTTTCTAACGGGTTTTGCATGATCACTGGCGAATTAAAAACTTCTG
TTTATGCCCCTATGCAAGAGATTGCAAGAGAAGTGGTTAAAAAGATTGGCTATACAGACGCTCTTTATGG
CTTTGATTACAGAAGTGCGGCGGTTTTGAATGGCGTTGGCGAGCAAAGCCCTGATATTAATCAAGGCGTG
GATAGAGAAGATGGCGAGATTGGGGCAGGGGATCAAGGGCTTATGTTTGGTTATGCGTGTAAAGAGACTG
AAACGCTCATGCCCTTACCCATTCATTTAGCGCACCAGCTCACTTTCGCTCTGGCTCAAAAAAGAAAAGA
CAACACTCTGCCTTTTTTAAGGCCTGATGGCAAGTCTCAAGTGAGCGTGCGTTATGAAAACAACAAGCCT
GTAAGCATTGATACGATTGTCATTTCCACCCAGCATTCCCCAGAAGTTTCGCAAAAGCATTTAAAAGAAG
CCGTGATTGAAGAGATCGTGTATAAGGTTTTACCCAAAGAATATTTGCATGACAATATCAAGTTTTTTGT
CAATCCTACAGGAAAGTTCGTTATCGGTGGGCCGCAAGGCGATGCGGGTTTGACGGGTAGAAAAATCATC
GTGGATACTTATGGGGGGAGTTGCCCGCATGGGGGGGGAGCGTTTAGCGGGAAAGACCCAAGTAAAGTGG
ATAGGAGCGCGGCTTATGCGGCCCGCTATGTGGCTAAAAATTTGGTAGCGAGTGGGGTTTGCGATAAAGC
GACCGTGCAGCTTGCTTATGCGATTGGGGTGATAGAGCCAGTGTCTATCTATGTGAACACGCATAACACG
AGCAAGTATTCAAGCACGGAGTTGGAAAAATGCGTGAAAGCGGTTTTCAAACTCACGCCAAAAGGCATTA
TTGAAAGCTTGGATTTATTAAGACCCATTTATTCGCTCACTTCAGCTTATGGGCATTTTGGGCGCGAATT
AGAGGAATTCACTTGGGAAAAAACCAACAAAGCTGAGGAGATTAAAGCGTTCTTTAAGCGTTAAAAAAAT
ATTTTAAGGGTAATATTTTAGGAAATTTTTGTATAATCAACAATTCACAAGGAGTTTAAATTGAAACAAA
GAACGCTGTCTATTATTAAACCGGATGCGCTTAAGAAAAAAGTGGTAGGCAAGATCATTGATCGCTTTGA
GAGTAACGGCTTGGAAGTGGTGGCCATGAAACGCTTGCATTTGAGCGTTAAAGACGCTGAAAACTTTTAT
GCGATCCACAGAGAGAGACCCTTTTTTAAAGATTTGATAGAATTTATGGTCAGTGGTCCGGTAGTGGTTA
TGGTTTTAGAGGGCGAAGATGCGGTGGCTAAAAACAGAGATCTTATGGGAGCGACTGATCCCAAACTCGC
TCAAAAAGGCACTATCAGAGCGGATTTTGCTGAAAGCATTGACGCTAATGCGGTGCATGGGAGCGATAGC
TTGGAAAACGCGCACAATGAAATCGCTTTCTTTTTTGCCGCTAGAGATCTTTAAGATTTAAGGGCGTTTT
AAATAAGCATGCAATTTGAAATGCGTAAAATCGCTTTTAATGCACCTAGAGCGTTTTCTTTAGAGCATGA
GGGAGTGGTTTTAGAGGGCGAAGTTGTGCGGGTGGGGGCGAAATTGTTCCGCTTGAAAGCACGCCTTAAG
GGTGAATTGATGCTTATTTGCGATACAAGCGGTAAAGAGTTTAAAAAGAGCCTTGATGAGTCGTTGGTTT
TGCATATTTCAGACGGGTTGTGGGATACGCAAAGCCAAAGTTTGGATTTTGATAATTTAGATGTTATTGA
ATCTCTCAATGGTTTTATTGATTTGAGCGAAATTTTACGCTCTGAAGTGGAGTCTATTAAATTAGACTAC
CATTATGCAGATTGAAATGAAGGAGAATTTATGGCAGTACCTGATAGAAGAGTGAGTAAGACAAGAGCGG
CAAAAAGGCGCACGCATTATAGCGTTAAGTTGGCTAAACCTGTGAAAGCCAAAGATGGCACTTGGAAGCT
TCCCCACCATATTAACAAATTTACTAAAGAATACTAATATAAAAGCTATCTTTAGTGATAGAAAGTATTT
TAAAGGATTGCAACGGATTGCAACAAGCCTTTTAAGGACGCATGATGAAAATTGTAATAGACTTAATGGG
GGCTGACCATGGGGTTTTACCCATTATTGAGGGAGTCTCAAGGGCTTTAGAGAATAAGAGTTTTAGTGCG
GTTTTAGTGGGGGATAAAGACAAAGCGACCCCTTTTATTTCTAAAGAGTTAGCCAGCAAAGTGGAAATGA
TCCACACGCAAGATTACATCAAGATGGAAGAAGCCGCCACTGAGGCGATCAAGCGTAAGGAATCTTCCAT
TTACTTGGGCATGGATATTCTAAAAAATGGGGCTGACGCTTTGATTTCAGCGGGGCATAGCGGAGCGACT
ATGGGCTTAGCCACCTTGCGTTTAGGGCGTATCAAGGGAGTTGAAAGGCCTGCCATTTGCACTTTAATGC
CTAGCGTTGGCAAACGCCCTAGCGTGCTGTTAGACGCAGGAGCGAACACCGATTGCAAGCCTGAATATTT
GATTGATTTTGCTCTTATGGGGTATGAATACGCTAAAAGCGTGTTGCATTATGACAGCCCTAAGGTGGGT
CTTTTGAGTAATGGCGAAGAAGATATTAAAGGGAACATGCTCGTTAAAGAAACGCATAAAATGCTGAAAG
CTTATGACTTCTTTTATGGCAATGTGGAGGGGAGCGATATTTTCAAAGGGGTTGTGGATGTAGTGGTTTG
CGATGGCTTTATGGGGAATGTGGTCTTAAAGACAACTGAAGGGGTCGCTAGCGCAATAGGCTCTATTTTT
AAAGATGAAATTAAAAGCTCTTTTAAATCTAAAATGGGGGCTTTGATGCTTAAGAATGCGTTTGGTATTT
TAAAACAAAAAACCGATTACGCTGAATATGGGGGAGCGCCGCTTTTGGGCGTGAATAAAAGCGTGATCAT
TAGCCATGGCAAGAGCAACGCTAGAGCGATTGAATGCGCAATTTATCAGGCTATTAGCGCTGTTGAAAGT
CAGGTTTGTTTGAGAATCACTAAGGCGTTTGAGAGCTTGAAGCCTAGCATTTCTGCACATCAAAGTGATC
AGCAAGACGCTTAAAATGATAATGTTAAAGGGATTGAATGGAATTTTACGCCTCTCTTAAATCCATTGCG
ATGCATGTTCCAAGCGAGCGTGTGAAAAATGCAGAGTTTCAGCAATTTTTGGATACCAGCGATGAATGGA
TAGAAAAAAGGACCGGTATCAAAGAGCGCCGTTTCGCTAACGATGAAGAAAAAAGCAGCGATTTAGGGGT
AATAGCAGCTAAACAAGCCATAGAGAGAGCGCATTTAACCCCAAAAGACATTGATTTGGTGGTTGTAGCG
ACTTTAAGCCCTGATTTTTTAGCCATGCCTTCAACCGCTTGCGTGTTGAGCGCGAAATTAGGCATTGAAA
ACAAGCCGGCGTTTGATATTTCAGCCGCTTGCACAGGTTTTATTTATTTGCTATCGGTGGCTAAAGCTTA
TGTTGAGAGCGGGATGTATGAAAATGTGCTGATTGTGGGGGCAGAAAAAACGAGCAGCGTGTTGGATTTT
AAGGATAGGGGGACTTGTATTTTATTTGGCGATGGGGCTGGGGCGTGCGTGATAGGCAGGACCGAGCACT
TAAAAGAAAGTATTTTAGACGTGCAGATTTCAGCGAATGGGAATTTTTCTAATTATCTCTATACGCCAAG
GACTCTAAAACCCACGCCCTTTAACGCTAAAGAAGAAGCTTTAGAGCCTTTTTTGTGCATGAAAGGCAAT
GAAGTGTTTAAGCTAGCGGTAAAAACGCTTTTAAAAGATGTGGAGACGATCTTAGAAAAAAACGCTCTCA
AACCTGAAGATGTGCGTTTGTTTATCCCGCATCAAGCTAATTTTAGGATCATTCAAGCGGTGCGGGAGCA
TTTGGATTTTAAAGATGAGCAAGTGGTTTTAACCGTGCATAAATACGGCAACACTTCAGCAGCCAGTATC
CCTATGGCTATGGGTGAAGCTTATGAAGAGGGGCGTTTGAAAAAGGGCGATTTAATGCTTTTAGACGCTT
TTGGTGGGGGATTGACTTGGGGTTCAGCGTTGGTGTATTTTGGCGGATAAAAAGGATTGAAGGAGTATTG
ATGAAAAAGATGGTTTTTTTATTTTTAGTGGTGTTGGGGGGGTTAAAGGCGCAAAGCAGTTATTGCAGCG
ATTTTTGCGAAGGCACGCCAGAGAGTCGTATTCCTCCTATGGGGTTTCATTTCAGTTTTGTGCATTCAGT
GAAATATTATTTGCAAGACCCGCAAGAGCGCGATCACAAGCTTAAAAAATGCCATGAAGCCTTTGATTCG
ACGCTTAAGGTTAATTTTATTACGAAGTCTTTTAAAAAGGATTGCAAGCATGCGCAAATGGCTTTAGAGC
AAGCTCAAAAAGGGACTCCATAAAAGGGGTTTCTTTAGGGATTTTATTTCTTATAGCAGAAATTATTTTT
AAAGTAAAAGACAGATAAGGATTAGGGGCTAGTAGTTATTTTAATACCTATTGTTATTATTGGGTTAGTA
TTAACGGCTATTAGAGCTACCATAATGGCATTTAGAGGCGATACTGATGACGATGAAGTTGAGAGTGATG
GTTTTTTAGTAGAATATAATTCGTTGAATATCTCGGCTCTATTCTAGTTACTATAATAATATTTTTTCCT
TATATAATTGGTTCAATTATTGTCATAATATTACTATTGTTATAATTAGTTATATCTATGATTTTATTAT
TTTTTTATTTTTCTGAACCCAATTCTTCCAATGATTAGTAGCGTCTCAACCAAAAACTCAACCAACAACC
AATTGAGAACCCAATATAGAAATTAATATTCTTTAGTCTGTTTTTTAAAAAAGGGGGCTTTGGTTGCTTT
ATTTTATGGCAAACTTTTAAAGGGATAGGGGGATATTTTGCACTTTAATATCCCTTTAACCCCCCCCCAA
CTAAATCCCCCCTAACCCCATAATACCGCATTACAAGAAGCTATCGTTTGCTACGAAAACTTTTATATTA
AAAAATACTTTTAGCATTTTTAAATTTTATCCCCAACACCCCATTAGAACAAAAACCAAATTTCTATTTG
GAAAATTTATGGTAATACTCGCCCTTGTCTGTGATGATTTTAACTTCTAACAATTGGTTAGGCTTGCAAT
CCAAGCGGTAAAATATCTGTTGCGAGTATTTTAACTCATGATCAAAGAGCTTTTCTTTTTTAAACTTATC
GCCCAATTTGGGTTCTACTTTTTTAGTCGCTTCGCATGAATTTCCCCTATTGACAATCAGGTTTTTAATC
ACCACCGGTTCATCGTTCATAGAAGTGATGCTTAAAAGACTAGAGTCCGTCATTTTCCCCATGAGTTTCC
CCCCAGTCGCGCGGTAATCCAGCTTGAAATCCAAATCCCTTGCCTCCATATAAACACCGCTTATCATTAG
CAAGCTCAAACACATTTTTTTAAACATCAAAATCCTTTCAATAATAGTATTTGTGGGGTATTATAATCAA
ATTTGATATATTCTTTTTTAATCGTTGGGTTATTACACTCTTTTCTTTATCCATTCAAATAAGCATAGAA
AATTCTTTTTTGTTTCTTCGCTCATTACATCGTCTTTACCGCTATACAAGAGCCTTGTTTTGAACGCCAT
GGCCAATTCCTTGCACTTGTTTTTGGCGTATTTTTCTCTATCGTTTGCGCTGAAACAATCTTCAATTTGT
TTGAAATTTTCATCGCATTTTGAGAGTTGTAGGATTGTGATGGGATCATGCATTTCTTCATTAGCTTTTT
TAAATCGTTCGCTCGTTGCGTTTTGGTCAAAATCGCACTTTCTGTCATCATCTGTCAAAACAATGGGGTT
GTTGTCTAACTCGCAGAGCTTTTGAATGGTTTCTTTCATCTCGTTTGGATTGTTTTTAAGCCCTGAAATG
GGTAAGAAAGTGAAAGGAATGGGGTTGTCTTTGTATTGTGGATTATGCTTATTGAAATACAATTTGAAAG
CGCTCAAATAGCAATAATCGGTGATGCCTTCCACAAAGATGATTCGGTGTTTTTTAGGATCGCAAAAAAC
ATGCTGGCCCACCCCTAAAGAGCGTTTGATTTTATCTAGGGCGTCGGAGTTTTTGCCCGCATTATTTAGG
GGATAGTTAAAATTATTCTTAATCACAGAGCCTTCTGTTTCTTTTTCTACAATCCTTATTTCATCTAAAT
GATCCGTATCCACTAAAAAGGGGTCATGGGTGGCTAAAACAAAAGTAACATGATTTTTATGAGCGTATTC
TTTTAAAAATCTCCTGAATTCCTTTCTGGCTGGCACGCTCAAAGGAGTGGCTGGCTCGTCCATGACATAG
ATAATATTCTCGTTAAGGCTAAAATGTGATCCCCAATTATAGAGAAAACCAAACATGAAATTAAACGCCC
ATTGGAAGCCGGTGCTTTGCTGGCTTAAGATAATTGGCTCATTTTGATTATCAGATTTTCTGCAATCATG
AATTTTAAGTTTTATTTCATATGCCGTAGATTTCTTTGAATAATCATAAAATTTGTTATTGTGTCGGACA
CGAATTTTCAATTGGTAACTATCTTGAGAACTATCTTCAGCGATCGCTAAAAGCCTGTTAAATTCTTTTG
CAATCAAAGAATCTATTTTTAATTGCATGTTGTATTCCAAGATTTCTGCAAGATTTTCTAATATTTCTGT
AAAATTTACCTTAAATAAAAGATGGCTTGTGTCTTTTTTAAAAAATTCAAATTGACATACATTGTTATTG
TATTTGCGTTTTACTTCAATTGGAAAAAGATGTTTTGATTGTCTGATCTCTTTTAGTGATTTTTGATTGA
TTTCTTGCAAGTATTTTTTAGGGATATTGAACGATCTATGACTATCAAAATAGATTTCTAAATCTTTATC
AAACTTTATTTTTGATCTTTTATTGAACTCTAAAGGAATCCAAATTTTATTAGGATCAAAGTTTGTTTTA
TTAAATAACGAAAGCTGAAAAAACCAGTGCCCAGATAATTGGCTAGCAAGACCAGTCTCTTTGGTTGATA
TGGCTTCAAGGTCGTTATCTGTGATTTTTGGCTCTTTGTATTCTTTCATGGTTGGCACGAGTTTGTAAGA
CTTATAAGATAAACCACCGCTTAAAGGGAATTGAACTTTATTTCTTAAGTTTTGAAACGCTGTTTAAGGG
TTACACTCTCGGCAATATTCTGCGAACTCAGAATAGTTTTTGCTTTGTTTGAATTTTTCCTTGTTTGTTT
CAAATTTATCCTTGATTTCACCAATATTTTTAGGGAACAAATGAACGCCACTCTTTTCATCTAAAGTTTT
TATGTCTTCCCACAGAAATTTTCTTGCTGATTCAAGAAAATCATTGTATCTGTATTGTTCGATTTCTGAA
TTGACTAATAAATCTATCTTTTTCAAATAAAGCTGACACATCATGGATTTAATATCTTTAGATACATCAT
TAACAGCATGACTTGCTATATATTTTTTGCATATTTGTTCAATATTATCCAGCAAAACATCATAATTAAA
CTTTAGCACTTTTTGATTTTTGCAGTCATTTTCAATTTCTCGGATCAATCGCTCTTTTTTTCGCTCAAAA
TCCTCTCTTGTTTTTTCAAGGTATTTTAAAGAATTTTTAATTTTCTTTTTAAGGTTGCCTATATTTAACT
GGAATGTTCTAAATTGCCGTTTAAAATTTTCATTGATAGGGTATTTTTCATCTATTTCTTTAATAATGTC
TTTCACTTCAGTTTCTGGTGTGAATTTTGTAAAGTCGGTAGTCTTAAAAATTTCATCTAAACTTTTTAGC
TTTTTTAAGATGTCTTCATTTTGTGGTTTGATTTCACCTTCACTAAGTTTTTTAAAATAAGAATAAATTT
TTGCTAATTGATTTTGTTTGTGTTGCCCCATGACAAAAAATTCATCTGTGTTGTATTTTTTATCAGGCGT
ATTGCACTTTATGATTTCTTTGATGCACTGACAAAAATTTTTAATCCATTCGCTATTACCGCTTACATGT
TTGATTAATTTTTTGAAAAACAGATTGTTGGTTGCGTTGGCATATTCAGTTACAAGCTCGCTCAATTTTA
ATTTTTCTTTGTAAAAATGTAAAAATAATCCTAATGAATTGTAAGAAGTTATAAGATTTATAAAATTACT
CACAAGAGTGCAAATCTTTGAATAGTCGTTATTGTTAGTGGGAATATAAACGCTGTTGCTACATTGTTCC
ACTAAAGCTTCTACATGTTTTTCAAAAGGATAGCTGATTAATATTTTTGATAATTCCTTTAATCCCTTAT
TAACTTCCTTAGATTGAATTTTTAAATCCACGCAAGAAAAATCTGTGATTTTATGATCAAGGATTGCTTC
TTCTTCTAAACTTAAAAGGGTGTCTTTTTTATGGTTTTTGAAATAATCTTCTTCACTACAAAGTTTAACA
TCCGCATCATTAAAGATTGTCAAAGCTTCTAAAACATTGCTTTTACCGACATTATTTTCCCCCACTAAGA
TCACCAACCCCCCATGTTTTTCATCAAAACTTGAATTTAAAAGCAATTCTGTGGGCGATTTTCTACCCAA
ATTCCTAAAATGGTGCAATTTCAAAACACGCTTATAAAATTCCATGCCCTATCCTTTTTGAAAACTCAAA
TTTAATTTATAATGCAAAATTAAACAAAACATGCTATAAAGAAAATTCAAATACTATCATTTTAAGGATT
AAAATGCTCACCCAAGAAGATGTCTTAAACGCGTTAAAAACGATCATCTACCCTAATTTTGAAAAGGATA
TTGTCAGCTTTGGTTTTGTTAAAAACATCACCTTGCATGACGATCAATTAGGGCTTTTAATAGAAATCCC
CTCAAGCTCTGAAGAAACGAGCGCGATTTTAAGGGAAAATATCTCCAAAGCGATGCAAGAAAAAGGCGTG
AAAGCTTTGAATTTGGATATTAAAACCCCACCAAAGCCCCAAGCCCCAAAGCCCACGACTAAAAATCTGG
CTAAAAATATTAAACATGTAGTGATGATAAGCTCAGGCAAGGGCGGTGTGGGTAAAAGCACTACCAGCGT
GAATTTAAGCATCGCTTTAGCGAATTTAAACCAAAAAGTGGGGCTACTAGACGCTGATGTGTATGGCCCT
AATATCCCTAGAATGATGGGCTTGCAAAACGCTGATGTGATCATGGATCCTAGCGGTAAAAAACTCATTC
CTTTAAAAGCTTTTGGCGTTTCTGTGATGAGCATGGGGCTTTTGTATGATGAGGGGCAGAGTCTCATTTG
GAGAGGGCCCATGCTTATGCGAGCGATTGAGCAGATGCTAAGCGATATTATTTGGGGGGATTTAGATGTG
TTGGTGGTGGATATGCCCCCAGGAACAGGCGATGCACAGCTCACGCTAGCCCAAGCTGTGCCACTCAGCG
CAGGAATCACCGTTACTACGCCTCAAATAGTGAGTTTAGATGACGCTAAACGGAGTTTGGACATGTTTAA
GAAACTACACATTCCTATTGCAGGGATTGTAGAAAATATGGGGAGTTTTGTGTGCGAGCATTGCAATAAA
GAGAGTGAGATTTTTGGCTCAAATTCCATGAGTGGATTATTAGAGGCTTATAACACGCAGATTTTAGCCA
AGCTCCCTTTAGAGCCTAAAGTGCGTTTAGGGGGGGATAAGGGCGAACCGGTTGTGATCTCTCACCCTAA
TAGCGTGAGCGCTAAGATTTTTGAAAAAATGGCAAAGGATTTGAGTGCGTTTTTAGAGAGAGTGGAAAAA
GAAAAATTAGCCGATAATAAGGACATTCAGCCCACGCAAACCCATGCTTGCTCGCATTAATTTTGAAAGG
GGGTTTAAAAAACCCTTTTAACCAATCGTTTCACTTTTTGTTTGGCTTTAAAAAGCAAAAATTCTATAAG
GAGTTTAGAAGAAAGCCTGGGCAGAAGAAATTCAAAAGAATGCCGTTTGTCTGAAAAAGACAGGATTTTA
TTAAGAGCGTGGATTTCTTGGGTTTCTTTATCCCTATTTTGAAGGGATTCAAAGAGGTGATCCAAAAAGG
GAGCGTTAAAATAGGCGTCTTTAAAAGGCGTTTGAATCAAAATTTCATGCCATTTTTTCGCGCCAATGAC
GCTGAAGAGCTTCCAGGGTTTATCGCCCCAAAAATGCAGCATGCGCGCTTCTTTAACGCTAGGGAATGAG
GGCGCATCAAGGAAACTAGGGTGGGCATTGTATGAATAAGGCAATTCTAAAATCCTGCCACGGCACACAA
AGCACAAAGCATCTTGATCGGTAAATAAAAGTTTTTCATTTTTCAAAAGGAAAAATGCAATCAATTGGTT
TTCCAAATTTTCTTCACGCCATGATTTTAAATTTAAGGCTAAAAACCCGGTGTTAAAGTAGTTGTCAAAA
AGGATTTGCGCTTCTTCTAAATTAGGGAAAGCGTCAGCAACGCCGATAGACTTTGCGTGCATTTGGCGTA
ATTCGTATAAATCCTTAGCCGAATTCCTGTTCATAGCGATCAAATCTTTTTCTCTCACAGCCCCAAAGTA
ATGCGTTTCAAGGGGGATAAAAAAGCTCTCGCTCATATCATCCACAAACAAAGTGTCCACATCAAACATG
ATCATCTTATCGTATTGGGGGAAAAGGGAAGCGAAAAAGAAACGGCACATGATCATTTTAGAAAAGCGTT
TTTGCGAAAAAGCATTGAGTTTTAAATACAATTTTTTAATTTCGCTGGCTATTAAAGCGTCAAGCTTGTA
ATAATTGTGGCGTGGTTCTAGTTCTTCATTAGAAATATCCAAAAACTCTATGCTAGAAAAAGCGCTAAAA
GGAGCGATCGTTTCTTCTAATTTGGCTATATTTTCAGTGCTTAAATCCTCCACCAAACAATGGATTTTAT
AAAAGAGTTTTACTCTCTCTCTCTCTCTCTCGTTTGGCGTTCGCTAACATAGAATACAAGCTCACGCCAG
CAAGGATACAATAATTATTATCAAAAGTCACCACAATAGGGATAATCTCTTGCATGCATAATCCTTAAAT
CTTTAAATTGAACCCGCTTTTGTAAAAAAAGGGGATTTTTTGCGATTTTATCGTTTTTTTTTTTTTTCAA
AACCAAAATGGCGAGTTTGTTTTATGGCATAATATTAAACTTCAATAAAAAAGGCGTTTGATAAAAGGGT
GCTTAATCAAAAAGTTTGGCTAGGGTTTTTGGCTTTGCATGGGGTTTTTCTCAACGCTTTTGAGTATCAA
ATGAGTGCGAGAGTGGGATCGTTTTCGCGCATCGCTTTGAACCAATCAATCATCAATTCCAAAAAAGGGA
TTTACCCTACAGGGAGTTATGTAACCACTACCGGGGCTTTACAAGTTGATGTTAGTTTGCTCCCTAAAGG
GATTGAAAACCACAAATTGGGTTTTGGGGTGGGGGGCGAAATAGGATCGTTAGCTTATGATTCCACGAAG
TTTTTGATGGATGAAGCGAATCCTAAGGCAGGGTTTCAGCCAGCGAACTGGTATTACATGGGGCGATGGG
AGGGCTATTTGATGCAACACAGCCAAAATTGGACCAGAGAGCAAAAGGCTCAAAACGCCAGGCCTTATGT
GTTATACAATTTGTATTTAGATTATCAATATAAGGATATTTTTGGGATTAAATTAGGGCGTTACCCCTCT
AAGGCTTTGTTTTTGAGCGGGTTTAATCAAGGGTTTGAGCTTTTTTACCGGTGGAAAAAGTTTAAGATAG
TGTGGTTTAGCACCTTTGGAAGGGCTTTAGCCAATGAGCAATACATTAGGGATTTTTACGCCCCTGTCAA
TTACAAGCAAAAAACCAACTACGGCATGCACAATTTCAATCTCATTTACGAAAATAAATACATTAGAGTT
GCGCCTTTTATTTGGTTTTACCCTAAGAATTTTAACGCTCTTGGATTTGAAATCACCCATGACACAAAGT
CTTATTGGAAATCTCTTTGGCGCATTCAAACGACTTTTTACGCATGGTTTCCCCTTTATAGCGATTATTT
GTCTAAAGATTATTACAGGGCCGCTTTAATAGGTAAAAAAAGCGCGAGTTTATTCGTGTTTCAAAGAGTG
CATTTCCGATCTTATCGTTTTGGCTGGAGCGTGTATAAGAATTTTGGGAACGCGAGCGTTCAATTAGGCT
GGAACGGCTCACCCATTGATCCTTTTTACGACACTAAAGATGACACCCCTTATGAAGACGCTTATTCCAA
TTTTTACAACGCTAATTCCATAACGATTAACGCTTTTGTAGGAAAGAGCATTAAAAACCTTTTGGTGCAA
TTGTATGGGAAATTGACTTATTCCCCAAGGGCTGATTCGCAAAGCTTAGGGGTTACTCTCAAATATAATA
TTAAAAAACATATCTATTTAATGTTAACGCTTAATGGCTATCAGATCACGATGCATAAGGGTTATAAGGT
AGGGTTTTTTACAAGCGGTTACAACCCTGATTTCGCTCAAACCATTCAAAACAGAAGCTATTTGATGAGT
TCTATGAGTTATCGTTTTTAAGAAATTAAACATTCTTTCATGTTATTTTTTAAGCCATAGTATCCCCCTT
TTAAGCACGCTTTTATTGTATAATCTTAAAAATTTTATTTAAAGGAAAAAGTTCAATGTCTAATCAAGAA
TACACCTTCCAAACTGAAATCAACCAGCTTTTGGATTTGATGATCCACTCTTTGTATTCTAATAAAGAGA
TTTTTTTAAGAGAGTTGGTTTCTAACGCGAGCGACGCTTTGGACAAGCTGAATTATTTGATGCTAACCGA
TGAGAAATTAAAAGGGCTGAATACCACGCCCAGCATTCATTTGAGTTTTGATAGCCAGAAAAAAACCTTA
ACGATTAAAGATAATGGTATAGGCATGGATAAAAGCGATCTCATTGAGCATTTAGGCACGATCGCTAAAT
CAGGCACGAAGAGTTTTTTAAGCGCTTTGAGTGGGGATAAGAAAAAAGATAGCGCTTTAATTGGCCAGTT
TGGCGTGGGCTTTTATTCGGCGTTTATGGTAGCGAGTAAGATTGTCGTTCAAACTAAAAAAGTAACCAGC
GAGCAAGCGTATGCATGGGTGAGTGATGGTAAGGGCAAGTTTGAAATCAGCGAATGCGTCAAAGAGGAAC
AAGGCACAGAAATCACCCTCTTTTTAAAAGATGAAGATTCTCATTTTGCGAGCCGTTGGGAGATTGATAA
CATTGTTAAAAAGTATTCTGAGCATATCCCTTTCCCTATTTTTTTAACTTACACCGATACGAAATTTGAG
GGCGAAGGGGATCATAAAAAAGAAGTTAAAGAGGAAAAATGCGAGCAAATCAATCAAGCGAGTGCTTTAT
GGAAAATGAATAAGAGCGAGTTGAAAGACAAGGATTACAAAGATTTCTACCAATCGTTTGCGCATGATAA
CAGCGAGCCTTTGAGCTATATCCATAATAAAGTGGAAGGCTCTTTAGAATACACAACGCTTTTTTACATC
CCTAGCAAAGCACCCTTTGATTTGTTTAGGGTGGATTATAAAAGCGGGGTCAAACTTTATGTTAAAAGGG
TGTTTATCACTGATGATGACAAAGAATTGTTGCCCTCTTATTTGAGGTTTGTTAAAGGCGTGATTGACAG
CGAAGATTTGCCCTTGAATGTGAGCCGTGAAATCTTACAGCAGAATAAGATTTTAGCCAATATCCGTTCG
GCTTCAGTGAAAAAGATTTTAAGCGAGATTGAACGCTTGAGCAAGGATGAAAAAAATTACCATAAATTCT
ATGAGCCTTTCGGGAAAGTGTTAAAAGAAGGCTTGTATGGGGATTTTGAAAACAAAGAAAAACTTTTAGA
ATTGTTGAGATTCTATTCTAAAGACCAAGGAGAATGGATTTCTTTAAAAGAATACAAAGAAAATTTAAAA
GAAAATCAAAAAAGCATTTACTACCTTTTAGGCGAAAATTTAGACTTACTAAAAGCGTCCCCCATTTTGG
AAAAATACGCTCAAAAAGGCTATGATGTTTTGTTGTTGAGCGATGAAATTGATGCGTTTGTGATGCCAGG
CGTGAATGAATACGATAAAACGCCCTTTAGAGACGCTAGCCATAGCGAGAGTTTGAAAGAGCTTGGTTTG
GAAGAAATCCATGATGAGGTAAAAGATCAGTTTAAAGATTTAATGAAAGCGTTTGAAGAAAATCTTAAAG
ATGAGATTAAAGGCGTAGAGCTTTCCAATCATCTCACTTCAGCGGTGGCTTTAATAGGCGATGAACAAAA
TGCGATGATGGCTAATTTTATGCGTCAAATGGGCCAAAGCGTGCCTGAAAGCAAGAAAACGCTAGAATTA
AACCCTAACCATGCGATTTTGCAAAAACTCTTAAAATGCGAAGATAAAGAGCAGTTGAGCGCTTTTATCT
GGTTGCTTTATGATGGGGCGAAGCTTTTAGAAAAAGGGGCTTTAAAAGACGCTAAAAGTTTTAATGAGCG
TTTAAACAGCGTGTTATTAAAGGCGTTGTAAGGGCGTAAAACCCTTTTAGGGGTTTGAATAAAAATGCTT
AAATCTTTCAAACACTAATAGAAAAAGGGGCTTTAAAAGACGCTAAAAGTTTTAATGAGCGTTTAAATAG
CGTGCTGTTGAAAGCGTTGTAAGGGGGGTAAAACCCTTTTTTAGGGTTTGAATAAAAATGCTTAAATCTT
TTAAACACTAATCTAAAAACGGCGTTTGGAATGAACGGGTGCGATAAAAGCTTCTTTATAATTAAAAAGA
TTGGTTCGTGGGGTTTATGTTTTCTTTAAAATATTAAAAAGCGTAAAAGCCAGCTAAACGCGGCGTTTAG
CTTAACTTCATTAAAACTAAAGTTCTATTTTTAATTCCTTGAGAGCGTCGCATGCTTCTTTAACGCTTGA
TTTGCAACCTTTTTTAAAGTTTTCTACCGCTTGCTTTTCGTCCTTTGCTGTGCCTTGGGCGTTGTATTGC
ATAACCCCTAAATTATAACACCCCCTACCATCTTTCAATTCGCATGCCTTAGAATAACGAACGATAGCCT
CCTTAAAATTCTTCGCCACACCATACATGTATCCTGCATTAATACACCCTGGGCTGTCTTTTAACTCACA
AGCTTTTTCATACAAATCAAGAGCCTTTCTTAAATCCTTAGGCGTGCCTACGCCATAATGGTGTAGGCTT
CCTAAGACCGTACACCCTTCAGCATGGTTCAATTCACAAGATTTAGAGTAATATTGTGAGGCTTTTTTGG
CGTCTTTAGAAACGCCTTGTCCGTTATAGTATAAATTGCCTAGTAGGCGGCACCCATAACCATCATTTAA
TTCACAACCTTTAGTGTAAAATTGGATGGCTTTTTTCAAGTCTTTTCCCACTCCTTTCCCTTCTTCATAG
AACGCCCCTAAAAAAACACACCCAAAACCCTCTTTTAACTCACACGCTTTTTCAAAATGCGCTTTAGCTT
GAGCGAAATCTTGCTTCTTTGCGCTCTCTATACCTAAATTCACAAGCTCTTTAGCGTCTGGCTCTGCCAT
TAACCCTCTCAAACACAACGCGCCCAAACACAAGACCCCAAAAAGGGTTTTTTGAACACTTCCTAGCATG
ATATATCTCCTATTAAAAAAATGCGATCCTTTATAATTGTAACCAAATATTGACGATTAAAGTTTTATTG
AACCTTTATTGATGAGATGAAGAAAAAATTATTTTTCTTTTAACTGCGTGTTGTTTGATCTTAATTGCTA
TGCTAAAAGGGATACTTCTAAAGATAGGGCTTAAAAGAGTTTGTCTTAAAAAGTTGGTTGAGCCCCCCCT
TTAAGAGTGGCTTGGTAAAAGCCCTTAAGAATTTTAATTTTTAACAACAAGAGCGTAAAAACTGCAAAAA
CAAAAAAGGGCTAAAAAATTATAGCAAGCTTTGGTTACTTTGTCAAGCATGACCCCACTCTTATAGGCTA
TGGATAAATGGATATTGGCATGTAAAGCTTGAGTTGGTTTGGTGGTTTTTATCAGCGAAAAAGGCGTTGG
TATTAAAAATAAAACCCTTACGCCAAAACTCTCCATTCATTTCTCGTTCAAATCCTCTAAAACCCCCAAA
AACACTTTTTCTAAAAGCTCTAATTCTTTCAAGCTCACTCTTTCATCAACGGCATGGATCCTGTCATTAA
TCACGCCAAATTCCACCACTTCTATACCATAAGTGCTAAAAAACCGCGCATCGCTCGTGCCGCCTTTGGT
GTTTAAAAGGGGGGTGGTGCGGCATGTTTTTAAAATATTTTCTTGTAAAACGCTGGTAAGCTTTGAATGA
GAAGCCGTGATGAAAGGCGAACTGCTTGATTCTAATTCTAAAGTATAAGGCAAATCTTTCAAAACCTTTT
CTAAATATTCTTTCAAACTCTCTTGGGTGGTTTTTAAAGAATGGCGCGCATTAAAGGTAATTTCTACGCT
CCCTGGTGTCACATTATTAGCCCCTAACCCTGCATGCAAGTTGGTGATGACTAATTTTGAAGGGTCAAAA
CACTCATCGCCATTGTCTAAATGAACTCCTGAAATGAGAGGCAAAACCGAAGCGAGCGTATCAATAGGGT
TTTGGCATTTTTGCGGGTAAGCCACATGCCCTTGAATGCCTTTTAAAATGAGTTTGCCATTAATGGAGCC
TCTTCGGCCAATTTTGATGCTATCGCCTAAGACTTTTTCGCAAGTGGGTTCAGCCACAATCGCCATATGG
GGCAGCAAATCCTTTTCTTTGAGTTTTTCTAGCATGAGTTTGGTGCCAAAAATCCCTGGCCCTTCTTCAT
CGCTCGTGAGTAAAATAGAAAGCATGAAAGGGGTTTTAGGGTTAAAATTTAAACTCGCGCTCAAAAATGC
CCCAACGCCTCCTTTCATGTCTTGCGCCCCACGGCCGTATAAAAACCCTTCTTTAATAATGGGTTTAAAG
GGATCGCTTTGCCAGTTATTACCAGGAGGCACGACATCAATATGCCCTGCAAAGCAAAAATGCAAGGGCT
TAGTATCCTCTTCTGCATGCTTTTCTTCTGCATGCTCTTTGGGAGAGTTAAAAATGCGGTATAAAAAAAG
GTTTTTCACGCCATTTTCCCTACATTCTAGGGTTTTAAAAGCAGGAAAAAGCGATTTAATGTATTCAAAA
ATACCGCATTCTTTGGGCGTAATGGTGGGGTAGCTGATGAGTTTTTGGGTGATTTCTAAAGCGTTCATTA
AAAATCCTTTAAGAGTTTTTCCGCAAATGGATGTATAAATGCAAAACGTCTAAATTCGCCGGGGTGATCC
CGCTGATTTCTGAGGCTTCAAAAAGGCTTTTGGGGCGGAATTTTTCTAATTTTTCTACCGCTTCTAAGCT
TAAGCCTGGAATGCCTTTAAACACAAAATCTTTAGGGATAGACACTTTGAGCATGCTATCCATTTTAGCG
ATATTTTCGTGTTGCTTTTCAATATAAATATTATATTTGCATTCAATTTTAATCTGCTCTAAAACCCGCT
CGTTCAAGGGGGCTAAGAAGCTAAAAAAGGAGCGCATTTTTTCTGCATTAAAACTATCGCGCGCTAAAAG
GCTAACGCCATCCATTTTGTCATTGATAGGGTTTTCGTCTAATTCGTTCAAGCGTTTTAACACTTCTTTG
CTAGGGGTAAGGACGCATTCTTTAAGGCGTTTCAAGTTTTCTTGTATTGCTTGTTGGTCTTTTTTTAATT
CCTTATAGAAATCCTGTTCCATAAGCCCCAAACGATAGGCATGTTCGCCTAACCTGAAAAGCGTGTTGTC
TTCTCTTAAAAGCAAGCGGTATTCGGCTCGGCTGGTAAACATCCTGTAAGGCTCATTCGTGCCTTTAGTG
ACCAAATCATCAATTAAGACACCGATATAGGCTTCATTGCGCTTTAAAATAAAGGGGGCTTGATTCTTTA
GGGCTAATGCCGCATTAATCCCAGCTATAAGCCCTTGAGCCGCCGCTTCTTCATAGCCGGTAGTCCCATT
GATTTGCCCGGCCAAATAAAGCCCTTTGATTTTTTTGGTTTCTAAAGTGTGGGTCAATTCCGTGGGCTGG
ATAAAATCATACTCTATCGCATAGCCATAACGCGTGATGAGGGCGTTTTCTAAGCCTTTGATAGAGTGGA
TGACCTTTTCTTGCACATCTAGGGGTAAAGAGGTGCTTAAGCCGTTGATATAATATTCGCTTTTGTGAAT
GGTTTGAGGCTCTAAAAACAGCTGGTGGCGTTCTTTTTCGCTAAAGCGGTTGATTTTATCTTCAATGCTA
GGGCAATACCTTGGGCCTATGCCTTCAATTTGACCGCTAAATAGGGGGGCTCGGTGGAAATTATCCCTGA
TGATTTGGTGGGTAATAAGGTTAGTGTAAGTGATAAAGCAAGAGAGTTGGGTGGGGTTAAAATCTTTGGT
TTTATAGCTGAAATAGGGAGGGTTTGTGTCCCCAAAATGCTCTTCTAATCCTTCAAAATCAATGCTATTA
CCGGCCACTCTTGGGCAAGTGCCGGTTTTTAACCTCTCCACCTTAAAGCCAAGCTCCCTTAAATTCAAGG
CTAAAGAATTAGAGGCGTTTTCCCCAAAGCGCCCGTTTTGGTTTTGGTGCTCGCCAATATGCACCACCCC
TTTTAAAAAAGTGCCTGTGGTGATGATCACTTTTTTAGCTCTATAAGTGTTGTTAATGTTCGTGGTTACG
CCCACTATCTCATCGTTTTCAAGGATTAAACTTTCGGTCATTTCTTGAGAGACGCTCAAATTAGGGGTGT
TTAAAACGAGATTTCTTGCAAAAATGCGGTAAGTATCCATATCAATTTGCGCTCTAGTCCCCCTAACCGC
CGGCCCTTTAGAAGCGTTTAACACACGATATTGCAAACCGCTATGATCCGTAATAATCCCCATAGCCCCC
CCTAAAACATCCACTTCTTTAGTCAAATGCCCTTTACCCAAGCCCCCAATGGCCGGGTTACAGCTCGCTA
AACCGATCGTGTCTATGAGCATGGTGATTAAATGCACTCTAGCCCCCATTTTAGCCGCAATCAAGCTCGC
TTCAATGCCTGCATGCCCTCCACCAACCACTAAAATATCACTTTCTTTTACCACTCTTTTTCCTGTTTTG
ATTTTATTTTTCTAAAACCCTAGTTTTAAAAAAGTTTTATTGTAGCATGTAGGTTAGTAATTTTAAAGGG
TAAAACACCATGGAAAATCATTCGCATGCCAATACGCATACCGATACGCGCACCGATGATAAAAGCACTA
AGATCGTGCGCTTGTTGGGTCTCATAGGGGGGGTGTTAATCGCACTCATTATCTATTACGCTTTAAACGC
TCAAATGCCTCATATTGTAGAAGAAATCCCCAAGCTTAATTCCTTAAATTATAAGGCGATGCCTGTTGTG
GCTGGGGTGGCTGTTTTAATGGGGATATGGTGGATGACTGAAGCCATTGACTTGCCTGCAACCGCGCTTT
TACCTTTGGTGCTTTTTAGCGTCTTTAGCGTGGATCAATTCTCTAGTGTCAGCTCTTCTTACGCATCGCC
CATTATCTTTCTTTTTATGGGAGGGTTTATTTTAGCTTTAAGCATGCAAAAATGGAACTTGCACACGCGC
ATCGCTTTAAGCATTATTTTACTAGTGGGCACAAGCCCTAGGAGGTTGATTTTAGGTTTCATGATAGCTA
CAGGCTTTCTGTCTATGTGGGTGAGCAATACCGCAACGGCGGTGATGATGCTTCCTGTTGGCATGAGCGT
TTTGCAATTAGTCGCTAAACTGGTGGGCAAAGAAAACGCCTCTCATTCATGGTATCAAAAAGAAGAAATC
ACCAAAGCGCATGGGGGTATTATGAGTAATATCGTGCATAAGGGCAAAGACATTACCCAAGTCATTCAAG
AAAAGACGACTATCTATCGCACGAATTTCAGTATTTGCTTGATGCTTGGTATCGCTTATGCGGCTTCTAT
TGGCTCTTTAGGCACTTTGATTGGCACGCCGCCTAACGCTTTATTGGCCGGCTATATGAAAACCGCTTTC
AATATTGAAATTGGTTTCGCTCAGTGGATGGTGTTTGGGACGCCGTTAGCCTTTATCATGCTCATTTTAG
CGTGGCTCTTGCTCACTTATGTGATTTTCCCTTTAAAGATTAAAGAAATCCCAGGGGGTAAGGAAGTCAT
TAGGGTGGAGTTAAAAAAATTAGGCCGTTTGAGTCAGGCGGAAATCTCGGTGGGGGTTATTTTTATTTTA
GCGTCTTTAGGGTGGATTTTTTTAGGCGTAATGTTAAAATCTTGGGGCATTAAGATAGATAAAATTGATT
CAGTGATCGCTATGGGGGTTTCTGCGCTTTTATTCATTTTGCCCGCTAACAATCAGGGCGATAGGCTCAT
TGATTGGGACACCACCAAAAAACTCCCTTGGGACGTGCTGCTTTTATTTGGCGGCGGGTTAGCTTTGAGC
ACGCAATTTTCTAAAACCGGGTTGAGTTTGTGGATTGGGCATTTAGTCTCTGGCTTTTCGCATTTACCGA
TTTTATTCATCATTGTCATGGTCACTTTAATGGTCATTTTCTTAACCGAAATCACTTCTAACACCGCCAC
TGCTGCGGCGTTTTTACCGGTGATTGGAGGGGTTGCGATGGGCATGGGTTATGAAAACCACCAGAGCTTG
TTATTGACCATTCCTGTAGCCTTGAGCGCGACTTGCGCGTTCATGCTCCCTGTAGCCACCCCACCCAATG
CAATAGCTTATGGCTCTGGGTATGTTAAAATAACGGACATGATTAAAGCCGGTTTGTGGCTTAATTTAGT
GGGCGTTGTTTTGATTAGCGCGTTTAGCTATTTTTTGGTTTCGTTAATATTTAATTGATTAAGGAAAAAA
GTGAAAGAAGAGTTATTTAAAGAAAAGTCTCGTTACATTACAGGGTTTGTTTTAATCGTTGTGGCGGGCT
TGATTTTGTATGCGGACAATTTGTTGTTGTTTTGGGCGGTTTTAGGGGGGATTTATGCGGTAGGGTTTTC
TGAAGCGTTAAGGTTGTTCCAGGTTAAAGCGAGCTTTAGCCTGTATTTCATTTTAGTGTTGTCATGGGTA
GCGGCGTATTTTAACGGGCATCCTGTAGAATGTGCTCTTATCAGTGCCATGGTCATGGCTAGCGTCATCG
CTTATCAAAAAGCGCACCACAGCGAAGCCATTTTACCCTTTTTGTATCCGGGCGTTGGGTTTTTTGCACT
TTTTGGGATTTATAAGGATTTTGGCGCGGTAGCGATCATTTGGCTTTTAGTGGTGGTGGTCGCAAGCGAT
GTGGGGGCGTTTTTTGGAGGCAAGCTTTTAGGAAAAATCCCTTTCACGCCCACTTCGCCGAATAAAACCT
TAGAGGGTGCATTGATTGGCGTTGCTTTGGCGAGCGTTTTAGGATCGTTTGTGGGCATGGGGAAATTGAG
CGGGGGCTTTCTTATGGCGCTTCTATTTAGTTTTTTAATCGCTTTTGCGGCGGTGTTTGGGGATTTGTAT
GAAAGCTATTTGAAAAGAAAGGTTGGGATCAAGGATAGCGGTAAGATTTTACCCGGGCATGGGGGCGTTT
TAGACCGATTGGATTCCATGCTTTTTGGGGCTTTAAGCTTGCATGTGTTGTTGTATTTTTTAGAAGTTTG
GAAAGAGACAGCGGTGTTTTTAGGGGACTGAATGGTTGTTTTAGGAAGCACCGGCTCTATCGGGAAAAAC
GCCCTTAAAATCGCAAAAAAATTTGGCGTAGAAATAGAGGCCTTGAGCTGCGGGAAAAATATCGCTTTAA
TCAATGAACAAATCAAAGTTTTCAAACCCAAGAAAGTGGCAATCTTAGATCCTAACGATTTAAATGATTT
AGAGCCTTTGGGCGCGGAAGTGTTTGTGGGGTTAGACGGCATTGATGCGATGATAGAGGAGTGTGTTTCC
AATTTAGTCCTTAACGCCATTGTGGGCGTAGCCGGATTGAAAGCGAGCTTTAAAAGCTTACAAACTAACA
AAAAACTAGCCCTAGCGAATAAAGAGAGCTTGGTGAGCGCTGGGCATTTATTAGACATTTCACGAATCAC
GCCCATTGATAGCGAGCATTTTGGTTTGTGGGCGTTGTTGCAAAACAAGGCTTTAAAGCCTAAATCTTTA
ATCATTAGCGCGAGTGGGGGGGCTTTCAGGGACACGCCTTTAGAATTTATCGCTATTCAAAACGCGCAAA
ACGCGCTCAAGCACCCTAATTGGAGCATGGGATCTAAAATCACCATTGATTCAGCGAGCATGGTCAATAA
GCTTTTTGAAATCCTAGAAACTTACTGGCTTTTTGGTGCGTCTTTAAAGATTGATGCGTTGATTGAAAGG
AGTTCTATCGTGCATGCTTTGGTGGAGTTTGAAGATAACTCTATCATCGCGCATTTAGCGAGCGCGGACA
TGCAATTACCCATAAGCTATGCGATCGATCCGAAGTTAGCCTCTTTGAATGCGTCTATCAAGCCACTAGA
TCTATACGCTTTAAGTGCGATTAAATTTGAACCCATTAGCATGGAGCGCTACACTTTGTGGCGCTATAAA
GACTTGTTGTTAGAAAACCCAAAGCTTGGCGTGGTGTTGAATGCGAGCAATGAGGTGGCGATGGAGAAGT
TTTTAAATCAAGAAATCGCTTTTGGTGGCCTTATCAAAACCATTTCTCAAGCCTTAGAATTGTATGCTAA
AAAATCTTTCAAGCTCTCTAGTTTAGAAGAAGTGCTAGAATTGGATAAGGAAGTTAGGGAGCGTTTTAAA
AATGTAGCGGGAGTGTAGTATAATGAGATTTTGCTTTTAATAGCGTTTTTATTCCAATTAGGAGTTTTTA
TGGGGTTAAAAAATATCAAGGGTTTTGTTAAAGAGAGAATGCCTTTTGTAATGAGATGCGTTCGTGGTTT
TAAGGGAGCCAAAAACGCTTATTGTGAAATCAATCATGAAATTAAGGAAATGCTAGAGGCTAAAAAACTT
CATTCTCTTCAAGAAAAAGCTTTATTCAACCATGATTATCAAGAAAGCGTGTTTTTGGCTATCGCCTCTT
TAAATAATGAAAGTTTCATTGAACGCAATAAGAGTATTTATAAAAATAGTTCTCTTAATTATAATTATGG
GGGGGGCATTTAGAAGATAGGGTTATCCATCCCACTTTAACTCTACCCAATCTCACGCATTCAGGTTATT
TTGACTACGATAAAAAAAGTCAAAACCCTAAAAGCCCTCTAAACCCATGGGCTTTTATTAGAGTCAAAAA
TGAAATCGTTACTTTAGAAGAGAATTTGTTTTCTATGCTTCCTGCCATTCAAAGGGGGGTCATTGGTTTT
AATGATTGCGATGATGGCTCTAAAGAAGTGATTTTAGAGTTTTGTAAAAAGTTCCCCTCATTTATCCCTA
TCAGCTATCCTTATGAAGTCATGCTAAAGGATTGCCCGAGTTTGTGGCACCAATTCTATCATTACTCTAA
TTATACGCTTTCTTTTATCCCTAAAAATGAGTGGGTTATCAAAATTGATTGCGATCATATTTATGATGCG
AAAAAACTTTATGAAAGTTTTTATATCCCTAAGAGCATTAAAGAGGTTGTGATGTATTCGCGCATTAATT
TTGTGGTGCGGGATTTTGAAGTGTTTGCGCGTAATGATGGGGATTTTGGGTTTTTAGACGCATGGGGAGA
TCATTGGTTATTTTATAACGATTGCGAGCCTTTTGAAATTTGGCGCTACAATGATGAAAGTTATGAAGTC
CTAAAGCTTAAAGATAAACACCATATTAAAGATAAGGAAATGGTGCAATGGCACTTCCCTTTGGCTAAAA
AGAGGCGAAACGCTATCGTTTATGACGATTTGATCCCTTTAGAAGAATTCAAAAAACGCCATGCCAATTT
GATAGGCACAAGGATTGAAGAAAGCATGCTAGATGAAAAGAGGATTTTAGAGGTATATCAAAAATTCCGC
TTGCCTTAAATCAATCATCGTTTTTTGCTCCCATGCTCTATTTGTAGGTTTATTGGATTAAACTTACAAA
CACGCAGTTTATTTCCTCACAAACTGCTTGTATAAAAATTCCTTTCTCCCTATGGCGATGATATGGTTGC
GCATTTTGTCATGCAAATCGCCTAAGAAAAAAGGGGCTTTTAAGGCGAGTTTAGGAATGTCTAGAGCATA
CACTTGAATCAAGTAATGGTGATCACCATTAGGAGGCATGGGGCCGATATAGACGCTGTTATTGAGATTG
GAGCGTTGTTTTTCGCTTTCATTGAGAGAAGAACGGATAAAGCCTTGAGTGAGCGAATTGACCCCTTGAG
TAATCCTTTTATCCATCATGGAAGCGTTTTCTTCTAAAACATTATAAGAAATATTGCCCACGACCCAATG
GACAAATGTCATGCCGCACACTTTTTGAGCGTCATGATCGATGAGTTCTAACGCATAGCTTTGAGCGCCT
TCTACTTTTTGCCATGAGATTTTAGGCGAATAAGTGGGTAAGCCGTTTGGATTGAGAAACGCTTTAGGAG
CGTTACCGCCAAATTTAGCGTCCAAATACCCTTGCGAATCGGTTTGAATCATTACTTCAAAAGTTTTCAT
TTTAAGCCCTTTTTCTTTGAAATCATTTTGCGTTTTTTATTGTAGCATGATCATAAAAACATATCTTAAT
TTGGAGCATGGTATTAGAATAATCATTTTTAATGATTAAATAGCTATTTATTTTTAGTGGTTAGTATTGA
ACGCATGGAAAGTAAAATAAATCGTTTGAGCGCCAAGATAGACGCACTATTGGAACAGCAAAAAAGAGTG
ATTTCTTTACTAGAAGCTTATTTGAGCGTTTATCCCGCCCAAGAGGCTTCAAATAAGTTTTTTAAAAGCG
TTAGTCAAGGCATGGAGTTAGCCCCAGAAATCGCACAAGAAGATGAAGAAAAACGCCTTTATGTGTTGCA
ATATTTAAGCCATGTGGATATCACTAAAAACAAGCAAGACTCCCAGCTCAAAAAAGATTGTTTGGAATTT
ATCCAAAGGTTTAATGTCCCAAAGCCCATTATCGTTACCGCTCTTTATAACCTTAGGGGCATTAAACCCA
CTAAAAAAGAAGTCGCAAAACAATTGCAAAAACTTTATGTGTGGGAGAAGCGTTACCAACAAGGGGGGAT
AGACGCTTTAAAAGACAGGCGTGGGAGACCCCTTAAAAAACCTTAAGCGGGTTGGTAGCGGCTGTTGTTG
GTTTTTGATAGGGGGGGTATTCGCATTTCTCAAAATGTTTTCAAAAATTCATCTTATTTTAAGTTAAAAT
TAAGAAAATATCTTGTATTTAATCATAATTTAGACTTAGATAAGAAAATCTATGTAAAATTTTTGAGGAG
AATATTAACCTTGTTACAACGAATTTATTTAGACAATAACGCTACAACTAGGATTGACCCTAAAGTCAAG
GAGATCATGGATCCTTTTTTAAGGGATCATTATGGGAATCCTAGCTCGTTGCACCAGTTTGGCACAGAAA
CCCACCCAGCCATTGCAGAAGCGCTAGACAAGATTTATAAGGGCATTAACGCTAGGGATATAGATGATGT
GATCATCACTTCTTGCGCGACAGAAAGCAATAATTGGGTTTTAAAGGGCGTGTATTTTGATGAATGCTTG
AAAAAAGGCAAAAACCATATTGTAACCACGGTTGCAGAGCATCCGGCGGTGCGATCCACTTGCAATTTTT
TAGAAAGCTTGGGGGTGGAGGTTACTTACTTGCCTATTAATGAGCATGGGAGTATCACCGCAGAGCAAGT
CAAAGAAGCGATCACAGAAAAAACCGCTCTAGTGAGCGTGATGTGGGCGAATAATGAAACCGGTCTCATT
TTCCCTATTGAAGAAATTGGGGCTATTTGTAAAGAAAAGGGCGTGTTGTTCCATACCGATGCCGTGCAAG
CGATTGGTAAAATCCCTGTAGATGTGTTAAAAGCGAATGCGGATTTCCTTTCTTTTAGCGCGCACAAGTT
TCATGGGCCTAAAGGCATTGGGGGGTTGTATATTAGAAGTGGGGTGGGATTGACCCCTCTTTTTCATGGC
GGGGAGCATATGAATGGCAGGCGCAGCGGGACTTTGAATGTGCCTTATATCGTGGGCATGGGCGAAGCGA
TGAAATTAGCCGTAGAGCATTTAGACTATGAAAAAGAAGTGGTAGGGAAATTGCGCGACAAATTAGAAGA
AGCGCTTTTGAAAATCCCTGATGTGATGGTGGTGGGGGATCGAATCCATCGTGTGCCTAACACGACTTTA
ATCAGCGTGAGAGGGATTGAAGGAGAGGCCATGTTATGGGATTTGAATCGCTCCAATATCGCCGCTTCCA
CAGGGAGCGCGTGCGCGAGTGAGGATTTAGAGGCTAATCCGGTGATGGTAGCGATTGGAGCGAGTAAGGA
ATTGGCTCATACCGCTATCAGGCTCTCATTGAGCCGTTTTAACACGGAAGCTGAAATTGATAAAACGATT
GAAGTTTTCTCTCAAGCGGCTATAAGGTTGAGAAACATTTCAAGCTCTTATTAAAAAGAATATAAAGGAA
TCAAAATGGCAAAACATGATTTAGTGGGTTCGGTTCTCTGGGACGCGTATTCTAAAGAAGTTCAAAGGCG
CATGGACAACCCCACGCATTTAGGGGTCATCACCGAAGAGCAGGCTAAAGCCAAAAACGCTAAGCTGATT
GTGGCGGATTATGGCGCAGAAGCATGCGGTGATGCGGTGAGATTGTATTGGCTTGTAGATGAAAGCACGG
ATAGAATTGTTGACGCGAAGTTTAAAAGCTTTGGTTGCGGGACAGCGATCGCAAGCTCAGACATGATGGT
AGAATTGTGCTTGAATAAAAGAGTCCAAGATGCGGTAAAAATCACGAATTTAGATGTGGAAAGAGGCTTG
AGAGACGATCCGGACACACCGGCAGTTCCTGGGCAAAAAATGCACTGCTCGGTGATGGCGTATGATGTGA
TCAAAAAAGCTGCCGGCATGTATTTAGGGAAAAACGCTGAAGATTTTGAAGAAGAAATCATCGTGTGCGA
GTGCGCTAGGGTGAGTTTAGGCACGATTAAAGAAGTGATTAAGCTCAATGATTTAAAAAGCGTTGAAGAG
ATTACTAACTACACCAAAGCCGGCGCGTTTTGTAAAAGCTGTGTGAGGCCTGGAGGGCATGAAAAAAGGG
ATTATTACCTGGTGGATATTCTTAAAGAAGTGCGCGAAGAAATGGAAGCTGAAAAACTTAAAGCGACCGC
TAATAAATCCCAAAACGGGGAATTGGCTTTCAGGGAAATGACTATGGTTCAAAAGATTAAAGCAGTGGAT
AAAGTTATTGATGAAAATATCCGCGCTATGCTTATGATGGACGGAGGGGATTTAGAGATTTTAGACATTA
AAGAAAGCGATGATTACATTGATGTGTATATCCGCTACATGGGGGCATGCGATGGGTGCATGAGCGCGAC
TACCGGGACTTTATTTGCCATTGAAAACGCCTTGCAGGAATTATTGGATCGCAGTATCAGGGTGTTACCG
ATTTGATTTGATTTGAACTTTTTAGGGGGTGAAGGCCTTTTTGAGCGAAGCGCTAATAAACTCAAATGAG
GAATGATTAGCGCTTGCAACATTATTCATTATACGCTACTTTTATGCTAATATGCTATTTTGAAGCGATT
TGCGATGATGATTGAAGGAACTTGATGGAAACGACAGAAAACACAGATGAAACTCGCTTAAGGGGCGCTA
AAAATAAACTAGGGCGCAAACCAAAAGCAGACGCTAATAAAAAAACTCGCGCTGTAAGCTTGTATTTTTC
TGATGAGCAATACCAAAAACTAGAGAAAATGGCTAACGAAGAAGAAGAAAGCGTGGGATCTTATATCAAA
CGCTATATTTTGAAGGCTTTAAGAAAAATAGAGCAAAATGGCGCTTGATAACTTTTTAACTTGTTTTTGA
GTTTAGCTCCACGAGTTTTGCTATAAAACAAAACTAAAGCCCTGTTTTTATCTAGTGTTTAGCTGTGTGG
TTTTAAAAAAGAGAAATATTTTGGCTAAAAAAACTTCTTTATTTGAGTGTCAGCATTGCGGTTTTACAAG
CCCTAAGTGGCTAGGAAAATGCGTTCAATGCAACGCATGGGAAAGTTTTATAGAATTGAACCAAACCCAA
AAGGAAGTTTTAAACACGCTTAAAAACCCGATTCCAAAAGCGCAAAAAAGCGTTTCTATCGCTGAAATTG
AGCATGAAGAAGTGATCAAGTTTTCTTCCACTCAAAGCGAATTGGATATTGTCTTAGGTGGGGGGATTGC
TAAAGGGGGGTTGTATTTGGTGGGGGGGAGTCCTGGGGTGGGGAAATCCACTCTGCTTTTAAAAGTGGCT
TCTGGTTTAGCTAAAAACCAACAAAAGGTTTTGTATGTGAGTGGGGAAGAGAGCTTGAGCCAGATTAAAA
TGCGCGCCACTAGATTGGATTGCATAGAAAAAGAATTGTATCTGCTCAATGAAATCAATTGGCCTGTGAT
TAAGGCTAATATTGAAAGCGAAAATTATTTTGCTTGCGTGATTGATTCCATTCAAACGCTTTATTCGCCA
GAGATTTCTTCAGCGCCCGGCTCTATTTCGCAAGTGCGAGAGATCACTTTTGAGCTCATGCGTTTAGCCA
AAACAAGAAATATTGCTGTTTTTATCATCGGTCATATCACTAAAGAAGGGAGCATCGCAGGGCCTAGGGT
GCTAGAGCATATGGTAGATAGCGTGCTGTATTTTGAGGGTGATCCCAGTAGGGAATTAAGGATCTTAAGG
AGTTTTAAAAACCGCTTTGGCCCTACGAGTGAAATCGGCTTGTTTGAAATGAAAGAGCAGGGTTTAATGA
GCGCTAAAGAAGCTTCAAGCCTGTTTTTTTCTCAAGAAGAGCCTATGGAGGGGAGCGCGATTACCATCAC
TTTAGAAGGATCAAGGGCGTTGATTTTAGAGATTCAGGCGTTGGTGAGCGAGTGCAGTTTCGGAGCGCCC
AAACGATTAGCGAACGGGTTTGACACCAACCGCCTTAACATGCTCATCGCTTTATTGGAAAAAAAGCTAG
AAATCCCCTTAAACCGCCATGATGTGTTCATTAATGTGAGCGGAGGGATTAAGATTAGCGAGCCGGCTTG
CGATTTGGCGGTCATTGCCAGTATCCTTTCAAGCTTTAAAAACAGAAAAATTGACAATAAAACGGCGTTT
TTGGGCGAAGTGAGTTTGAATGGCAGGATTTTAGAAGCCCCTAATTTGAACGCTAGATTGAAAGAAATGG
AAAATTACGGCTTTTTAAAAGCCATTTTGCCTAAAAAACCCAGCCAAAAAACCTCTATCAAATGCTATGA
AGCCAATGCGGTAGGCAAGATTGTTGAATGGATGTGATTGGAACTTTTGTTACCTAATAGAACAGAGTCT
TATTAAAATTTAAACTCAATTTAAAGAACAACTACCATTTTTTTTAGTTATAATGGCGAACACCATTAAA
ATTAAAACAAAGGTTATTCAATGAAGGTATTATCTTATTTGAAAAATTTTTATCTTTTTTTAGCGATAGG
AGCAATCATGCAAGCGAATGAAAACATGGGATCTAAACTTCCCAAAACCGATGAAAGAGTGATTTACTTG
GCTGGGGGGTGCTTTTGGGGACTAGAGGCGTATATGGAGAGGATTTATGGCGTCATAGACGCAAGCTCTG
GTTACGCTAACGGCAAGACTTCAAGCACGAATTATGAAAAATTGCATGAGAGCGATCATGCTGAAAGCGT
GAAAGTGATCTATGATCCTAAAAAAATCAGTTTAGACAAGTTGCTGCGCTATTATTTTAAGGTGATTGAT
CCGGTGAGCGTGAACAAGCAGGGTAATGATGTGGGCAGGCAGTATCGCACGGGGATTTATTATGTCAATA
GCGCGGATAAAGAAGTGATAGATCACGCCTTAAAAGCGTTACAAAAAGAAGTGAAAGGCAAGATCGCCAT
TGAGGTAGAGCCTTTAAAGAATTATGTGAGGGCTGAAGAGTATCACCAAGATTATTTGAAGAAAAATCCT
GGTGGTTATTGCCATATTGATTTGAAAAAGGCGGATGAAGTGATTGTGGATGATGATAAATACACCAAAC
CAAGCGATGAAGTTTTAAAGAAAAAACTCACCAAACTCCAGTATGAGGTGACTCAAAACAAACACACTGA
GAAACCCTTTGAAAATGAGTATTACAACAAGGAAGAAGAAGGTATTTATGTGGATATTACCACAGGCGAG
CCGTTATTTTCTTCAGCGGATAAATACGACTCCGGTTGCGGGTGGCCAAGCTTTTCTAAGCCCATCAATA
AAGATGTGGTGAAATACGAAGACGATGAGAGCCTTAACAGGAAACGCATTGAAGTGTTGAGCCGTATTGG
TAAGGCGCATTTAGGGCATGTGTTTAACGATGGGCCCAAAGAATTAGGGGGCTTAAGGTATTGCATCAAC
AGTGCGGCTTTAAGGTTTATCCCCTTAAAAGACATGGAAAAAGAGGGCTATGGCGAGTTTATCCCTTATA
TCAAAAGGGGTGAATTGAAAAAATACATCAATGATAAAAAGTCGCATTAAGGGGTAATGACTAAGCCCCC
TAAGGGGGGTTAAAATAGGGGGTTTAAGCGTTTGGGTTGTCTTAAACGCTAAAAACCGCCTTAAATGATT
TATTTTTAATACCCTTACTTTAAAAACACTCTCTTTTAAGCTTTATGGCTTTGTTCTTAAAATATCAATA
ACTAAAGCTTTTTAACTTTTTTAAAAAATGGGGTTTTGGTTGCTTTGTTTTCATTGTTTTATGGCAAAAA
CTTATTTCCTTAATGAGGATAGGGGGGTATTTTGAAATCATTCTCTCTATAATCCCCTAACCCTAAAGAA
GCGCTTTTTAAGAAACTATCGCTTGTTAAAAATCAAGCTCTTTGCTATTTCATCTTTAAAAAAATGCTTT
TGAGCGTTTTTAGATTTTTAACCCATGATGAGCTTGTGTAAAGTCGCTAAAATGCTTAAAGCATAAATGA
GGAGCAATAGGATTTTATGCACCTTTTCATTGGCCAAAGCAATGAGCTTGATGCCAATGCCCACCCCTAA
AAACGCTCCAACACCGGTAATCACCCCCGCTTGAACGCTTATATCATCAAGAACCCTCCCGTTATAAAGA
GAAATGACCCCAGATAAAGAGGCGAACACCACAAAAAACAGCCCCAAAGGCACGATTTTTTTAGAATCGT
ATTTCAAAAAATAGCCCAAAAACGGCACCATTAAAATCCCCCCACCCATGCCTAGCGGGATAGAAAAAAT
GCCGGTAACAAAACCGGCGAGCATCAAAACCCCATGCGTTCTGTCCATAGACACAAAAGGGATCGGGCGC
TTTTTTTCTGGCGTTTTGTTATTTGCATGCAAATCAAAATGCATTTCTTCAAAATGTTCTGGCTTCTTGT
TGTTAGAAAAAGCGTATTTGATAAAGGTGTAGCACACCACCACCACAAACACCGCCATTAAAATCTTATC
GTCAATGATTTTTAGAATAAAGCTCCCTAAAATCGCCCCCATTAGCCCTCCAAACGCGGCAAATGAGCCT
TCTTTCAAATCCAATAAGCCCTTTTTGTAATTGATGATAGAGCCGACCACTGAAGAAAAAAGCATTTGCA
TGAGCGAAATACCCACCGCATGGCTATAGCTAAAATGCGCAAAAATCGCGCTAGGGACGACAATCTCCCC
CCCACCAATACCAAAAAACCCGGCGGTAATGCCGGTGAATAGCCCCACAAGAGCCAAAATAAACGCTGTT
GATTCTTCCATGAAAAACTCCCTAAATTCTAAATTATTACTTTATCAAAAAAGAGTGATAATCTTTAAAA
AATCTTTCTTTAATGATTGCAAAAATAGGGTTTTGATTAATTTTATAGCTTGAGAGCGATTACAAGAAAT
AAGCCCTCTTTTTAGTGCTTAATTTTAAAACGCCTTTAAGCGTTTTAAGCAAGTCCCCTTTTTTAAAGAG
AGGTTTAATAAGCAAACACATAATTCAAATACACGCTATAGAGCCTTCTGTATTTGAGTTCAGCCCCCAT
GAAAGAATAATAATCCGTGTTAATGGTAGGGATTTTAAAGCCTAGTTCAATGCCATGCTGAGCGGCATGA
TCGCTGTCTTTTTTCTTAGGCCTAGCGAGATTCATTCTCAAGCCTAAATCAAACAAAAATTGGAAGTTAG
AAGTGCTGACATTAGCGTTATAAAGATCATTCATCATGGTCAAATTCACTTGTTGGGAATTAAGCCACGA
AGTCCCAGCTAACGCAAAACCGCCAAAAAGCCCCACAGAGAGTTTGTTATTTTTGCCTAAAAAGTTGGTG
TTTTTATCGTTGATGAAGTTATAAAGCGCATCCATTCCCACCCCATAAGTCCACACATCAGAAGCCGAGT
TGAAAAAATTAGATTTGATATAAGCATGGTTGTAATCAAAAAAGCCATAATACCTTAACCCCCAATTCCT
TTTTTTACCAAAGAATTGCTTATAGCCTACTTGCACGCCAATGCCATTCATCGCGCCGTTATTGTTTTGA
TAGTCAATCACGCCGATGCGCCTAAAGGGGTTTTTGCCTAATTCTTGCGTGATGGTTTGGAGCTGGCTGT
ATTTGTCTGCATTTAAAGAGTAAGTGAGCAAACCTTCTGGGGAATTAGGGTTTTGAGTGGCATGCGTCAT
GTTTTGAAGAGACTTAGCGTTAGGCAAGCTAGAGATAGCGCTATTGATCGCTTTTGAATCGTTGTTTAAA
GTGTTAAGAGCTCCTTTAAAATCCAAAATGGTTTGAGACAAAGCCCTATCCTGATTGACCTGATTGCCAT
AATAAGCGGTGTGTTGCTCTAAAGAATTGAGGGTTTCTTTCACAAACGCGCAACCTGAACCATAAGTTTT
GTCGTTAATCACACCAGCTGATCCTGCCAAACATTCTTCTAGATCTTGTTGGATAGGCCCTTGAATGCTG
TGGAAATTGTTCGCTACTTGTTGGGCTAAGCTTAAAATTTCTGCTTGAGCGTTAGCTCTATTGAGCATTT
CTTGAGCGAACCCTTTGTCTTTAGAAGTGTAGGGGTTGAAATTATCTGGTTGCGTGATTTGAGTGTTTTC
ATTAGCGTTAAGCTGTTTGGTTTTTTCTAAAACGGCTTGAGCGTTTTTAATCATCTCGTTAATCGCGTTA
AAACTCTCGCCAAAAATATCCATCACACTCCCGGTCTTACCATGAAACCCCCATGCCCCACCGCCACCAT
TCACATGCGGGTTTTGAGTGGTAAGGACTTGCATGATAGTAGCGGCTTGTTGCAAAAGGTTTTCAGCATC
ATTGACACTGTTAAACTTTAGTTGGATTGGGATTGCAGATCCGCCTGAATAATAATTGCCATTTCCATCG
GAGTAAGTGTTTTCTGTGGTAGGGTTTCTTGTGAAAGTTTGGTGGATATTGACTACCATTTTTTTGGAGC
CGTTCAAGGCAGGCATCCCGCCTCCTTGGTTTTGGTTTAAAGCGGTTTGGATAGTTTGATAAGCGGTATT
GAGAACTTGGTATTCGCTGCTAGATAGAATGCCATTGGGCCCTACATTGCTAGCTCCATTGCAAGTGGTG
GTGGTCGTTCCGCTACCAGTGCTGTAGCTGTAGTTTGGCGTGTTACTAAACGATCGAACGCCCCCATTTT
CTAAATGTTCTGTGCCAAGATTGGGGCCAGGACCACAGCTGATACCAAAGGCTATGACTTGCCACATGCC
CACAGCGGCATTGAGCGCTAAAGCCACGGCTTGATAGGCTGGGGAAGTGGTGGTAGTGCTAGTGAGGTTG
ATCGCGCTTGAGCTTAAATTGTCAATCGCATTTGTGATCGCGCTTGGCGTGCTAGCTTTATTGACTAAGG
AATTTAAGTAATTGTATTGGTTTAAAAGGTTGCTTAAGTTATCGTATCTGTCTGCAAGATTTTGCAATGC
TCCTGTGTTTTTCACTTTTTGAACCGCTTCACCGATCTGATAGCCCACACTCATATAAAATCCGTCATCT
TCAGCCCTTGATAATGAGAGCATGAGAGAAAGAGAGAGCAAGAGAGATTTTTTGATTTTCATGTTTTCTC
CTTTTAATAGATTTTTGTTGGTTTCACATTCCCATGACAATCAGATTCGCCATTTTACCATAAAATGCTT
ATTTTTAGCTTAAAATTTATATTTTGAAAAAAAAAAAAACAATTTTAAGTATTTTTTACAATAAAATATT
TAAGAGAGCTTAACGCTAAGAAAAATTTTATCTGGTTTGAAATTGGTTTTTAAATCTTTGGTTACAATCA
AGCCATTCTAATGAGAAAGAAGGGCATGTTTGAAAAGATACAAAAAGAATGGCTGAGTAACATTCAAAAG
GATTTGTTGTCTGGTTTTGTGGTGGGGCTTTCTGTGATCCCAGAGACGGCCGGCTTTGCGATCATGGTGG
GTTTAGATGTGGGCGTGGCGTTTTATACGACCTTTTATATGGCTTTTGTTTTGTCTTTTTTTGGGGCTAG
AAAGGCAATGATTAGCGCAGCGGCTGGCTCAGTGGCGCTCATTTTAGTGGGCGTGGTTAAAAACTATGGG
CTTGAATACGCGGGCGTGGCGACTCTTATGGCAGGGGTGTTGCAAATTCTTTTAGGCTATTTGAAAATAG
GGAATCTTTTGAGGTTTATCCCCCAATCAGTGATGTATGGCTTTGTGAACGCGCTAGGCATTTTGCTTTT
AATGGAGCAATTCAAATTCCTTGAAAACCAAAATTTGGGGGTGTTTATCTTGCTCGCTATTGGGATACTC
ATCATTTACCTCTTCCCCTTAATCACTAAAAAAATCCCCTCTAATTTAATCTGTATCCTTGCAATCAGTG
CGATCGCTTTGATTTTTGATGTGCATGCGCCGAATTTGGGGAGCATTGAGCAAGGGGTTTCAGGCTTTCA
TTTCATCATTATCCCCAAAAATTTGGATTTTAAAATTGTTATAGAATTGTTGCCTTACGCTCTTTCTTTA
GCGCTAGTAGGCACGATAGAAAGCTTATTGACCGCTAAAACTTTAGATGTCATTTTAAAAGACGGCGTGA
GCGATAAAAATAAAGAAACTAAAGCGCAAGGCTTGGGGAACATCATTTCAGGACTTTTAGGGGGAATGAC
AGGGTGCGCTTTAGTGGGGCAGTCTATCATTAACGCAAAATCCGGGGCCAAAACCAGGCTTTCTACTTTT
TTTGCCGGCTTTTCTTTAATGGTGCTAATATTAGTGTTTAATGAATACGTGGTTAAGATTCCCATTGTGG
CGGTTGTGGCGGTAATGGTGATGATTTCTTTCACCACTTTTAATTTCCAATCCGTTATGAACATTAAAAA
AATCAAGCTCTATGACACGCTCAACATGCTCTTAGTCGTGGCGGTGGTTTTATACACGCATAATTTAGCG
ATAGGGGTTGTGGTGGGGGTGTTGGTCAATGCGTTATGGATCAAATCTAAAGGGATTGCATGAATTTTTG
CTATAAAAAAGAAAAAAGATGGGTTAAAAGTATGGCTCCAGATGTAGGATTCGAACCTACGACCAAGCGG
TTAACAGCCGCCTACTCTACCGCTGAGCTAATCTGGAATTTCGCTCAAAAACAAAAAGAAATTTTAGTGT
GTTTTTTGTAAAAAGTCAAGTAAAATGATGCCATTATTCACTTGAGAGCCAAAAAATTGGCTTTGTCCTC
ATTAATAATGAGAACCGATTTAATATCAATAAGCCAAAACATAATTGAGATACAAGCTATAAAGTCTTCG
GTATGCTAATTTAGCGCCCATGAAAGAATAGTAATTGGTGTTGATCGTGGGGATTTTCACGCCTAATTCA
ATGCCATGATGGATCCCTTGAAGCCTTAAGCCGGTGTTGAATAAGAATTGGAAATTGGTGTTGTTGATCT
TAGCGTTGTAGGCGCTATTGGTGATTTTTAAATTCGCAGATTGGTTATTAAGCCATGTCGTTCCCGCTAA
TGCGATGCCTCCAAAAATACCAAAAGAGACTTTGCGGTTTTTATCGGATCCGCCATTGATGAAGTTCAAT
AAAAGATCACTGCCCGCACCATAAGTGAAAACATTGGAAGCGGAGTTAAAAAAGTTGGATTTGATATACG
CATGGTTGTAATCAAAAAAGGCATAATACCGGATCCCAAAAAATTTATTTTTCCCAAAGAATTGCTTATA
GCCTAATTGCACGCCCACGCCATTCATCGCCCCGTTATTGCTTTGAGAGTTAATCAATCCCACGCTTCTA
AAAGGGTTATGGCCAAACTCTTTGGTGGTAGTTTTGAATTCAGAATATTGGGTTTGGTTGAGAGAATAAC
TATGGCTAGATCGGCTCACCAAACTTTGAAACCCTTTAGAACCGGGCGTTTTTTGAATGGTGTTATAGAT
GGTTGCTAAATTGTCCCCTTTGAGGTAAGAGATCGTATCGTTAATAACGCTTGATACTTGATTAAGGTTT
TTAGTGAAATCAGCGTCGGTAAAGGTGTTTGGTTGGTTTGGTTGGCTTGGGTTGGTTCTTCTAGATTGCG
CGGCGGCTTTTTTAGCGCTATCAATCATGTTGTTTATGGCGTTAAATGTGTTGCCAAAAATATTGCATGC
GTTCCCGCTTGCATTAATGCCCCATGGTTTGCCATTGCCCCCATCTATCCCTGGGCATTGTGTTTGAAGG
GTGCTAATAATGGTGCTAGCTTGAGTTAAAAGCTGGTCATAGTCATTTTCAATCGTGAGATCATTCTTTT
TTTCTAGGGTATTTTGGAGCGATTGAGAAGTTGCTTTGAGTTTTTCGTATTCACTAGTGGATAGCGTGCC
ATTGGCTAAATTAGAGGCTATCACTTGCCACATACCCACCGCAGAGCTGAGCGCTGAAGACACGGCTTGA
TTGGCGCTATTAGGGGTCGTTTTTAATCTGCTAGCGCTCTCTTTTAGATTGTCAATCGCTTGAGCGGTGC
TTGAATTGGTGTTAGAGGCCGTTTGTTTGAGCTCGTTATAGCGGGTTAAAAGATTGTTCAAATTTTCGTA
AGCGTTGGAGACTTTTTGGATTTCGCCGGTGTTTTTCACCATTTGAGCGGCTTCGCCGATTTGATAGCCC
ACGCTTAAAAAAACGCCGTCATCTTCAGCAATGAGCGATGACGCCATAAGAGAAAGTAAAATCGTTTTTT
TCATAAAATGTTCCTTAAAGTAATGTTTTATTTGCAAAATCGTATCAAATTGAAACTTTATTTACAATGA
GTTTAAATTGTGCCATAAATTTATTGAATTTTTAATAAAATTGAGCGAGAATTAAGAAATTTTGCTTTTT
TTTTGGATTTAAAAAGAGGTTTTTTAATGGTGAAAAATGTTTTGAGTATTTTTTAAAATTTATCTCTCAA
GGAGATTGGGGCTAAAAATTTTCAAAGCGTTTTGCAAATCTTCTTTGGTGTCAATGCCTATGCTTTCACT
TTGAACGATTTTTACTAGAATCTTTTTTTGATAATACAAAGCTCTTAATTGCTCTAATTTTTCTATTTCC
TCTAAAACGCAAGGTTTTAAAGCGCATAATTCTTCTAATATTTCTTTATTATAGAAGCCATAAATACCGA
TATGCCCTAAAAGGGGGGTTTGGCGTTTCGCATCAAAATCTCGTAAAAAAGGGATAAGGGAGCGCGAAAA
ATATAAAGCGTTATTTTGGCTATCTAAAACCACCTTGACTAAATTGGGGCTTTTGGCTTGCTCCTCATCA
ATGACTTTAGCGCAAGTCGCCATGAAAGGGGCGTTTTTGGTGGCTTCTAATAAGGCTAAAATGACTTCTT
TTTCTAAAAAAGGCTCATCGCCTTGCAAATTTAAAACCCTTTCATCGTTTTTTAACCCTAAAATTCGCGC
CGCTTCCAAACAGCGTTCGGTGCCGCTATTATGGTGTTTGGAGGTTAGCACCGCTTTAATGTGGAATTTT
TGGCATGTTTGCATGATGCTTTCATCATCGCAAGCGACTACGCATTCATCTACTAGATTCGCGTTTTTAG
CGCAACGGATCACCATAGGCAAGCCAAAAATATCTTCTAGCACTTTATTTTCAAAACGACTGGATTTTAA
TCTAGCAGGAATGATAATCATCTTTAAACCTTTTTAAGCCTTATGAAAATAGGGGATTTTTATGGTATTA
TACCCATTAAAAGCTTATTCCTTTTGTTGTAAGGATTAGGCTATTGAACTTTAGGAGTTTTAATGATATT
AAGAGCGAGTGTGTTGAGCGCGTTACTTCTTGTAGGCTTAGGGGCAGCCCCTAAACATTCAGTTTCAGCT
AATGACAAACGGATGCAGGATAATTTAGTGAGCGTGATTGAAAAACAAACCAATAAAAAGGTGCGTATTT
TAGAAATCAAACCTTTAAAATCCAGCCAGGATTTAAAAATGGTCGTTATTGAAGATCCGGACACTAAATA
CAATATTCCGCTTGTAGTGAGTAAGGATGGTAATTTAGTCATAGGGCTTGGCGGTATCTTTTTTAGCAAT
AATGCCGGAGATGTGAAATTGCTTACAGAAACCAATCAAAAAATCCTAGCCCTTAACACCAACCAGCAAA
ATAGCGCGAAATTGAACGCTATTTTTAATGAAATACCGGCTGATTATGCGATAGAGTTGCCCTCTACTAA
CGCTGAAAATAAGGATAAAATCCTTTATATTGTTTCTGATCCCATGTGCCCGCATTGCCAAAAAGAGCTC
ACTAAACTCAGGGATCACTTGAAAGAAAACACCGTGAGAATGGTTGTAGTGGGGTGGCTTGGGGTCAATT
CAGCCAAAAAAGCGGCTTTGATCCAAGAAGAAATGGCGAAAGCTAGGGCTAGGGGAGCGAGCGTGGAAGA
TAAGATCTCTATCCTTGAAAAGATTTATTCCACCCAATACGATATTAACGCTCAAAAAGAGCCTGAAGAT
TTACGCACTAAAGTGGAAAATACCACTAAAAAGATTTTTGAATCTGGCATGATTAAGGGTGTACCTTTCT
TATACCATTATAAGGCATGAATAAGGCTACTCTCATGAAAAAACCCTACAGAAAGATTTCTGATTATGCG
ATCGTGGGTGGTTTGAGCGCGTTAGTGATGGTGAGCATTGTGGGGTGTAAGAGCAATGCCGATGACAAAC
CAAAAGAGCAAAGCTCTTTAAGTCAAAGCGTTCAAAAAGGTGCGTTTGTGATTTTAGAAGAGCAAAAGGA
TAAATCTTACAAGGTTGTTGAAGAATACCCCAGCTCAAGAACCCACATTATAGTGCGCGATTTGCAAGGC
AATGAACGCGTGTTGAGCAATGAAGAGATTCAAAAGCTCATCAAAGAAGAAGAAGCCAAAATTGATAACG
GCACGAGCAAGCTTGTCCAGCCTAATAATGGAGGAGGGAGCAATGAAAGCTCAGGCTTTGGCTTGGGGAG
CGCGATTTTAGGGAGCGCGGCGGGGGCGATTTTAGGGAGTTATATTGGCAACAAGCTTTTCAATAACCCT
AATTATCAGCAAAACGCCCAACGGACCTACAAATCCCCACAAGCTTACCAACGCTCTCAAAATTCCTTTT
CTAAAAGCGCGCCTAGTGCTTCAAGCATGGGCGGAGCGAGTAAAGGACAGAGCGGGTTTTTTGGCTCTAG
TAGGCCTACTAGCTCGCCGGCGGTAAGCTCTGGGACAAGGGGCTTTAACTCATAATTTAATTGATTCAAG
GCTAAAAAATGCAAGTGATTCCTTTAAAACCTTTAGACAATAAGACCTTAGAAGAAATCGGCTTAGATTG
GCACACGAATGACGACATGTCATCTTATATCGCTGATGAAATGGTGGTTGTTTCTCAAAAAGAAGCGGAC
GCTTATTATGACGCTTGTAATGAGCTTTATGACATGTTTGTAGAGACGGCTGAAGAGGCCATTAAAAACG
ATCGCTTTTTTGAATTGGATATTCCTAACGCGCTCATTCCTATGATCAAACAGAGTTTTGAAGAGGAAGT
GCATTGGCATATTTACGGGCGTTTTGATTTAGCCGGGGGGCTTGATGGCAAACCCATTAAATTACTGGAA
TTTAACGCTGATACCCCCACCATGCTCTATGAAACGGCGGTGATTCAATGGGCGTTACTCAAAGCCAATG
GCTATGATGAAAACAAGCAATTCAATAACCTTTATGAAGCGCTTGGCGAGAATTTTAAACGCATGGTAAC
TTTGGGCGAAGACACGAGCCGTTTTGAGGAAATGTATGAGGGGTGGAAAATCCTTTTTTCAAGCGTTAGG
GGGAATATTGAAGAAGAGCGCACTATGCGTTTTTTGCAAGACGCTGCTCAGAGCGTGGGGTTTGAAACGG
ATTTTTCTTACATTGATGAAGTAGAGTTTAATATAGAAGAGGGCGTGTTTAAAAACGGCTTGAATTATGA
ATTTTTATTCAAACTGATCCCATGGGAAAACATTGCTATTGATGAGCCAGAATTAGCCCTTTTGATGCAA
GGCATGATGGAAAATAAAAACACGATTTTTTTAAACCCGGCTTACACGATTCTTTTCCAATCCAAGCGTT
TTTTAAAACTTTTATGGGACAGATACCCCAACCACCCCTTATTGCTAGAAACGAGTTATGAGCCTTTAAC
CCATAAAAAGCAAATCAAAAAAGTGGCTTTTGGTAGGGAAGGGGCGAATAGTGAAATCTTTGAAGCTTCC
ATGCAATCGCTTTTAAAAACGGATGGCGTTTATTCTAACCACAAGCCCGTTTATCAAGAATTTTACGAAC
TCAATTCGCATAACGGGCTGTATTATCAGCCTAATGTGTTTTTTGCTTATGAATCTTGCGCGCTAGGGTT
TAGAAAAGGGGGGTTAATCTTGGATAATTTTTCTAAATTCGTGAGCCACAGGTTGCAATAATGGCTGCAA
TGATGCGTTATTTTCACATCTATGCGACCACTTTTTTCTTCCCCTTGGCGCTTCTTTTTGCGGTTAGTGG
GCTTTCATTGCTCTTTGGGGTGCGCCAAGACACTGGTGCTAATATTAAAGAGTGGGTTTTAGAAAAATCC
TTAAAAAAAGAAGAACGATTGGATTTTTTAAAAGACTTTATAAAAGAAAACCATATCGCTATGCCTAAAA
AGATAGAGCCTAGAGAGCATAGGGGAGCGTTAGTCATTGGCACGCCTTTGTATGAAATCAACCTTGAAAC
TAAAGGCGATCAAACAAAAATCAAAACCATTGAAAGGGGTTTTTTAGGCGCGCTCATCATGCTGCATAAG
GCTAAGGTGGGCGTTGTGTTTAAGGCGCTTTTGGGGATTTTTTGCGTGTTTTTATTATTGTTTTATTTGA
GCGCATTTTTAATGGTGGCTTTTAAGGACACTAAACGCATGTTTATAAGCGTTTTGATAGGGAGTATCGT
GTTCTTTGGAGCGATCTATTGGTCTTTGTAGGGTTTAAAACACTAAAGGTGTTTTTCACAATCAAAATAA
AAGAGCTAAGCGAGCGATAGTTTCTCATAAGGCGTTCTTATGGGGTTATGAGGGATTTGGTTTTTGGGGG
TTGTGGGGGAATTTCAAAATACCCCTATCCTTTTATGAGTTTTAAAAACCCTATTTTTTAAAAAATTAAA
GAATAACTAAACCAACAAACCCCTAAAACTCTATCTTTAAACTAAAAGCGTTTTTATCTGTCTCATCTGA
CAACAATTTTTAAAAGAACGCTTGAAATTTAACTATTTCTCGTTATTTTTATCAAGTCTTTTTATAGCAC
ATGCATACCGCTCTATTATCGTGTGATTCGTGTTTATAGCGTGCTTATAATAATAACCACGCAAAAGCCA
TAAATTAAAACCATTGAAAAGCACAACCAAACGCATATCTATCCATAGCGCAAAAACACGCTAAAACATT
TTTATAGGACTTTTAAACCTAAAACCCACTTCAAGCTAACCTAACAAAAATTTACACCATAAAAACACGC
TAACAAACACAACCAAACAACCGCAAAAAACATTCAAAAAGTTTTCTTTTTGAAAATAGACAAAACCCTA
AAAACACTAAAGATTAAAAAAATTAATAAGGGAGATTTCTGCTTTAGCTCTTAAAACAGAGCCAAATCTT
TGAAAAGTTTTGAGTCAAACACGATGATAATTTAGGGGATTGGTTAAATTTTCAATACCCCCTAAGTTTA
GTGAGGTTTTCGCATGCTTGCTTCATGCCTAGCTTACAGCCCTTGTCATAAATCATTATGGCGTTTTCTT
TATCTTTCATGTTGTAATACATGCCCGCTAGAGCGAAGCAACCCACTTCATCGCCCATATCGCAACCCCT
TTCATAATTATCAAGGGCTTTCCTCAAGTCTTTTGGAACAGCGTCCCCTTGGGAATACATAAAGCCCATC
CTAGAGCAGCTCACCGCGCTCCCCATATCGCATGCCTGTTTGAAATAATCAAAAGCCTTTTGGGGATCTT
TTTTGACATACCTGCCTAACATATACATAGAGCCTAAACTCGCGCAACCACCAGAATTGTTTAAAGCACA
AGCTTTTTGCAAATAATCAAACGCCACTTCAAAATCTTCATCAAGCCCTGCATCGCCATTTTCAAACAAA
CTCCCTAACGCGCGACAAGCCTGCCCATCGTCTAATCGGCACGCTTTCAAATAATAGATGACGGCTTTAT
GGTTGCTTTGTTTGACTTCTAAAAAGCCTTTTTCATAAGCCACGCCCAAAACATAACACCCCTTAGCCAT
ATCAAAATTACAGCTTTTTTGGTAGTAGGTAACCGCTTGATCGGCATTGCCTTTGATTTTTCGGTCATAA
ATAATGCCTAAATTGTAGCAACTCTCAGGGTGCTTTAAAACGCACGCTTTAGCGTAAGCGTCAATCGCTT
CTTGATAATTTTGAGCCGTGCCTAAACCCTCATCATAAAGCCCCCCCAAACCAAAACACCCTTCCCTATC
ATCAGCCTGGCATGCGGTTTTATAATATTCTAGGGCTTTTTTATAATCTATTCTAGTGCCTTGCCCGTTT
TCATAAATGATTCCTAATTGCGTGCAGCCTTCACTCACCCCATCGTTGCATGCTTTTTTAAAATAAGACG
CCGCTTTAGAATAATTCCCGCTTTTATAGGCTCTTTCACCAATCCCTAAAAAGCTATTGTCTTGTTTCCC
CCATAAATGGGCGTTCAAGCCCCAAAAAAATAACCCACAAACGAATATTTTTAAAATTTTGACACTCATT
CTTACCTTCTTTTATAATTTTAATCCTTGAAAGCGCTCAATCAGACTTTTTTAAATAACAAAAAACAAAA
ATACAACGCCTTATTTTAACATAAATCAAGCGCTTTGATTAAGGCTTAGGAGAATCCTTATGCTCTTCTT
TATGCTCTAAAGAGGTGATGTAAAGGTAAATCGCTTGGATTTCTTCTAAATTCAAGTTGTATTTAGGCAT
CATGCCTTTGCCCAAACTCAAGGCGTCTTTAAAGGTTTTAAAATCTAAATGGTTGATTTTAGGGGCGTAG
AGGATTTTTTTTTCGCCTTTTTCATAATAAAAGGTGATTTCTTGTTGTTCGCCTTTAATGCCATGGCATT
TCGCGCACGCAACACCCCTAGGGTTTTTATAAAGAGCCAGCCCGTATTCCAAATCAGAGATGAAATCCGC
TTCTTTAGCGCTCAAACTTAACCACCACAAGAACAAAACTAGCGCGATAAACAAACGCATTAAAACAACT
GCGCCTTTTCTAAAATCTCTTTCGCCCCGCTTTGTAAAAATTCTTCTAAAAGCTCTTGAACCAAATCAAA
CGCCTTAGTCTTATCCCCTTGCTTTTCTTTAGCAATGACTTCTTTCCCATTAGGCAAGCCCAAAACCGCT
TGGATTTTAACCCTATCGCCCATTAAACTCGCATGCACGCCAATAGGGATCTGACACCCCCCATTAAGCC
CTTTGATAAATTCCCTTTCTAAATGGCAGCAAAACGCGCTTTCTTCATCGTTGAGTTTTTGGAGCGTGGC
AAAATGCTTGTGGTTTTTGAGCATTTCTACCCCTAAAGCCCCCTGACCCATGCTAGGAATCATTTCTTCT
ACGCTAAAAGCTTTGCGGTATTTCGCCCCTTGAACGTTTAAGCGTTGCAGTCCGGCTTCAGCCAAAATGA
TAGCGTCAAATTCTCCGCATTCAAGCTTTTTCAAACGGGTTTGGACATTCCCCCTTAAGCTTTCTGTGTC
TAGATCCTGGCGTTTCAGCTTGAGTTGCATGGAGCGCCTTAAAGAAGTCGTGCCAACCTTTGCCCCTTTA
GGCAAGCTCATCAAATCAGGGAATTTCACGCTCAAAAAAGTGTCCCTCACATCAGCCCTTTTGGTGATGC
ATGCCAAGTCCAACCCCTTTTCAAACACGACCGGCACATCTTTTAAAGAATGCACCGCCAAATCAATTGC
GCCTTTTAAAAGCAATTCTTCCAATTCCTTAGTGAATAGCCCCTTACCGCCAATCTTATTTAAAGGGGTG
TCTAAGATTTTATCGCCTTTAGTCTTAACGATTTGAATCTCGCTTTCTATCAAGCATTCTTTTTTCAGGC
GTTCTTTAATGTAGTTCGCTTGCCATAAGGCTAATTCGCTCCCCCTAGAGCCAATCACTAATTTTTCCAT
TCCCTCCCCCTTATTCGCTCTCTAACATTTCTAAAATTTTTTCTTCTAATTCAATGTCTTTGATCGTTTG
TTTTTCTAAATTAGCGCGTTTGATGCATTCAAATTCTTTATTCTCTAAAGTTTGCTTCCCAATAATGAGT
GCTAATCGTTCCCCAATCAATTCAAAATCTCTCATCTTCGCCCCAAAACGCGCGTCTCTGTCATCTAACA
GCGTATCAACGCCCTTTTGAAGCAGCCTTTCATACACTTCAAAAGCGAGTTTTTTTTGCGCTTCATCTTT
CCAATTAGAAACCACGATCACCACATCAAAAGGGGCGGTATTTTTCGTCCATACACAGCCTAGATCATCG
CTTTTTTGCTCTAAAATCGCGCTGAGCAATCGGCTAATACCTATCCCATAGCACCCCATTTCAAAAAATT
GCTCCTTGCCATTCTTATCCAAGAAACTAGCTTTCAAGCTTTTAGCATAGCCTTGCCCGAGTTTGAAAAT
ATGCCCCACTTCCAAACTCTTATGGTATTTCAACGCTCCTTGACAATTAGGGCAATGATCGCTCTCTTTA
ACCTGGACAATATCCGCATAAACAAGATTTTCAAACCCTTTTAGATCCACGCCCACCGCATGAAAATCCT
TTTCATTAGCCCCAACGATCAAGCAATCGCCCTCTTTTAAATCTTCATCAAAGATAATGTAAGAAACATG
CTTTTTCAAGCCATAAGGCCCTATAAAACCCGCTATTAACCCCGCATTATCCAAATCTTTTTGACTCGCC
TCTCTTAACTCTAAAGCGTTCGCTCCTAAAAGATTCAAGGCGTTTAGGGCTTTAACTTCCTCTAAATTGT
CATCGCCCCTAACAAAAAAGCACGCTAGGGTTTCTTTATCTTTATGAATCACTTTTTTAACAAGCGCTTT
TAAGATAAAATAAGGCTCTGTTTTAAAAAACTCCGCCACGCTTTGTGCACTAGTGGTATTAGGGGTAGGG
AATTTCGCTAATTGCGCTTTTGGGACATTTAAAGGCTCATGCCTTTTAGAGCGTTTAGCGATTTCAATAT
TGGCGGCATAATCGCAATTTTGACACACCACGATCGTGTCTTCCCCGCATTCGGTTAAAACGACAAATTC
CCTGCTTTTACTCCCCCCAATCGCCCCGCTATCCGCTTCCACAATGCGAAAATCCAAACCCAAATCGCTT
AAAATCTCTTTATAAGCGCTTTGCGTGTTTAAAAATTCCTTATCCAAGCTCTCAGCGTCTTCATGAAAGC
TATAACCATCTTTCATGATAAATTCCCTCGCTCTCACTAACCCAAATCGCGGGCGGATTTCATCACGGAA
TTTCGTGTGGATTTGATAGAGATGGACGGGTAATTGCTTGTAGCTTTTAATGAAATTAGCGGCAATTTCG
GTGATATTTTCTTCTAAAGTGGGGCTTAAAACAAAATCATTGTCTTTTCGGTCTTTAAAAACCAATAATT
CCTTGCCGTATTTATCCAAACGGCCTGATTTTTCCCACAAACTCGCCAAAACCACAAAACTCATTAAAAT
ATTTTGCGCCCCATGCTCTTGCATGCGTTTGTGCGTGATGTTTTCTATCTTGTCTAGCACTTTTTTAGCT
AAGGGTAAGAAATTATAAATCCCGCTGCCTACTTGATAAATGTATCCTGCTTGAGCTAAGTGTTTATGGC
TTTTTAACACGGCATCTTTAGGGGGTTCTTTGAGAGTGGGGGCAAAGAGTTTTGAAAATAGCATGCATTA
TTCCTCGTAATATTCGCATTTATAGAGATTCAAATTCTGGGCATGATTGGCACTAGATTTGTCTAAATTA
AACAGGTTTTTAATCGCGCCCACAAGCACATCGGATTCTTCTTTTTGAGCGTTCTTTTTTAAGGCGATGG
TAGGGTGGTGCAAAAAGGTATTGAAAGCGTTGTGCAAGATCTTTTCAATGTTGCTTTCGTATTCTTTAGG
AACATAGCGTTTTTTAAGCGCTTTTTGCAATTCTTTTTGGGCTGAAATCCTAGCCAATTCCCTTAAATCC
TTAATCACAGGCTCTACTTCTAAACTTTGGATCCATTGGTAAAATTCCATTGTGGCAAGCCCTACAATCT
CATAAGCTTTCGTTCTGCTCTCTTGCCTGTTTCCCACATTTTCTTTAACCATAGGCTCTAAATCATCCAC
GCTGTATAAGAAAATATTATCCAATACCGGCTTTTCAATATTCCGTGGCACGGCCAAATCAAACCAAAAA
CGCCTAAAAATCGTTTCTTTTAACATGTCATTTTGCACGATAAAATGCGACGAAGAAGTGGCGCAAAAAA
GCAGTTGGTATTCATTGATATAAGCGTTTAAATTTTCTATATTTTGGAAGCTCACTTTTTTAGGTTCTTC
TAATTCTTTGATGAAATCTTCAAATTTAGCCGCATTACGCCCTAAGATAAGCGCTTCAAATTGCTTGTTT
AAAAGGTGCTTGATGACTAATTGAGCCATCTCGCCAAGCCCTATCACAAGGGCTTTTTTATCCTTAATCC
TTTCTTTTTCAAAAATATTAAGCGCTTCTTTGACGGCTACTGAAGAGATGGAGACCCCTTGCTTGGAAAT
GCCGGTTAAATTGCGCACTTTAGCGGCGCATTTGAAAGCAAAATGGAGCAATCGGGTTAAATCTTTGGAG
CAAAATTTCTCTTCAAAGGCGAATTTATAGGCGTTTTTCATCTGCCCTGTGATTTGAGTTTCCCCAACCA
CCAAGCTATCCAAACTGCTGCACACGCTAAAGACATGATGGACCGCACTTTCATCAGTGTTGATTAAAAC
GCATTTTTCTAAATCAGACACGCTCATTTTTTTATTTTGAGCCAAAATTTTTAGTAACGCGTTTTTTTGT
TCATTAGTATTAGCGCCGTGTTTCAGGCTCGCATAGATTTCAAAGCGATTGCATGTGGATAACACCATGC
ACTCTTTGATGTTAGGGCAGTGGGTTTTAATGGTTTGTAAAAATTCTTTAAGCGTTGCACTCGAATTGAT
AGCGAGTTTTTCTCGCATTTCTAAGCTCATGCTTTTGTGCGTAAAGGCTAGGGTGAAATATTTTGACAAA
TGAGTTTCTAACTCCATTAAAAAGTCCTATAAATGACATCTTGCGCTAGTTTTTCTAAAATCAAATTGTT
TTCCCCTTTAATGGCTTCAAGGGCCTTTTTAGAATAAACTTGAGCGATTTTAAGGGTTTCTTCTATGATA
CCATGTTGCTTGAATTTTTCTTTAGTCCATTCTATGATTTCATGGCTGTCTTGTTTGAAATAGGAAATTA
AAAGCCCTTGTTCATGCTGATTTAATTTTTCATATAAAAGCAAGTAGGGTAAAGTGGTCTTGCCTTCTTT
AAAATCGCTAAAATTGGGCTTACCTAGAGTTTTGGCGTCTTGAGTGATGTCTAACAAGTCATCAATGATT
TGAAACGCCATGCCAAAATGCAACCCAAAATCCGCATACATTTTGGCGTCTTTATTTAAAAGAATCGCCA
TGCTTTTTAAGCTCGCTTCTATGAAATGGGCGGTCTTGTCTTCTAAAATACGCCAGTATTTTTGTTTGTC
GCTATTAAAACTTTCCCCCACAAACACGTCTTCAATCTCGCCCCTAGAGAGCCTTAAAACCGCATTAGAG
AGGGCTTGAGCGATGGATTCGCCCATTTTGGATAGTTCAAAAAAGGCTTTGGAATAAAACACATCCCCAA
GCATCACGGCGTTAAAATTCCCAAAAAGAGCGTTAATGCTGGGGAGTTTTCGGCGCATGGTCGCCTTATC
AATCACGTCATCATGCAATAAAGAAGCGGTCTGTATCATTTCCACAATCGCGCACAAATTGAAAGCTTTA
TCTAAAAGAATAGCGTCTATTTTTTCGTCTAACAAAGCGAGCATGAGTTTGGAGCGCAACATTTTTGAAG
GGCCAATCTTAGAAAACAATTCATCTATAAAGCCGCTTTCAATTTCTTTGATCCAAGAAGCGATTCTATT
TTGAATGGCTTTAAGTTGTTTTTCTTGCATGCAAATTCCTTAAGGCTCTTTAGGGGAAAAAACAAGGGGC
ATAAGGGCTAAAAGCTTTAAAGTGGCTTTATCTTCTTTAAAATCTTTAAACACAAGCGACAGAGCGCTGT
TAGAAGAAAATTTTTCTTCAAAAACTTTGAGGTTATAGGTGTTTCTCGCATGATCGGTGTATAAAATAAA
CTGGTAAGGGAAATGGTTAAAACGCATGTTGATGACTAAACCTTTATTTGCATATAGCGTCCAATAGAGC
GTGATTTCTTTGGTTTGTTCATTTGAAGTGTCTTTGATGATCGCTTTAAAGACTTCATCTTTTTTTAATT
CTAGCGTTTTATCTATCCCATAATCAAGCCCAAACGCTTTTAAAAAAAAGAGGAATATCAAGCCATAGCG
GATAAGCTCATTCATTCCCACTGAGAATATTCGCCATGGATTGGATCACAATGTCTGTTTTTCTGCTTTC
TATTTTTTGTTGCAACTCTTCATCCATTCTTAAAGCTTTAGCGAAAGATTCAAACTTTTCTTCCAAGTCT
TCTTTTTCTATAAAAGTTTCCAAAAGAGCCAAAAGCTCTAAAAGCCTTTCTAGCTCTTTTTTAGAAAGCT
TTTTACTCGCATGAAAAATAATGTCATTCCACTTGTCTAAGGGGTTTCCCTCAAAAATTTCAAGCTCGCT
GTAATCTCTCATGCTGGCTTCTTTTTGATAGCTTAAGCCAAATGAGCTTCTAGCATCCAAATGGATTTTT
GCAACTTGGCCAATTGATCGTCCGCATAAGTTACGGTTACTTTATCGCCTTCTTTTTCAGCGGTGTTAGA
AAGCTCTTTAAATTCTTTTTCTAGGTGTTTGTAATCGCCTAGAATTTCTTTAAAGATGTCTTTAGAGTGG
AAGCTTGTTTTAGTTTCTTCTTTAACACGAGTGAGTTTGAGCGCTTCAGATAAAGTCACTAAGGGGTGGT
GTCCTAATTGAGCGATCCTTTCAGCGAGATCATCAAACATGTCCGCAAATTCTTCATAAATTTCTTCAGT
GGCTTTATGCACATTGAAAAAATCAGTGCCTTTCACATTCCAATGGAAGTTATGCACTTTCATAAATAAC
ACGATCGCATCCGCTTGCAAATGTTTTAAAATTTCAAATGTTTTCATCAAAAGTCCTTTTTTTATAAAAT
GTTTTTAGGCTTTTATTTTCATAAAAACCTTGATCGCTATCCTACACCAAAAGAGTTAATGAAAAATTTT
TTTGATCTTATTTTTGTCAAATATTGATAAACCCTATTCAATTTAATATTATTTAATCTTTTTAAAATTT
TGTTTTATCGTAAAACTCATTTTTAAGGGGGATAGTTATCCAAATCAAGAAGCGTTAAGAATCTTAATTT
CAAAGGTTTTTTCTTGATTTTCTAATAGCGCAATGCTCCCTTCATGGGCTTTAACCACTTGTAAAGACAG
GGCTAACCCCAAGCCATTGCCCTTCAATTTAGTGGTTTCAAAAGGCTCAAATAAAGCGCTTTTGTTTTCC
ACTTCCTTGCCATTATCAATAATAGTGAAGACAATAAATTCGTTTTGAATGAACGCTTCAATCTTCACTT
GACCTTGCTCGCTCTCTTCTAAGGCTTCAATCGCATCAATAGCGTTATACAAGAAATTTTGCAACACAAT
CCCCATTAAATCAAAGTCAAAAAACCCTTCTTCATCGCTAAAATTAAAAAGAAAATCAATGTCTTTAGAG
TAAGTGTAGCAATTTAGGGCTTCTTTGAGATCGCTCTCTAGCGTTTTTAAACTTTGCTTGGTGCGGTTGG
CTTGAATGCCTTTAGAAAAAAGCAAGGTGGCTTTAATGATTCTTTCCACGCGCCATAAAGCTTTTTGCAA
TTCCGCAACAATGGGCTTAGTCTTTTCGTTCGCATGCTTTAATAACACCGAAGCTAAAAGAGAGATAGAG
CCTACAGGGTTTCTGATCTCATGGGCTAAATGCGCTGAGATTTTCCCCATAGAAGCGAGCCTCTCTTGGC
GTTTTTGGGCGCTAATATCGGTTGCGGTGATGATTTGCTTGCCTTGAATGCTGTTTTGCTGGACTAAATA
GCTTTTATTTTCATGTTCAATTTCAGCGTTAAAATTTTCTAATTTAGCCTTATTGAACACCTCATGGCTT
TGATTGGCTAAAGAATTTTTATAAAAAAAGCTCCCGTTTTCATTCACCACCCAAATGGCTTGCGGTAAAA
TTTCTATGACCCATTCATAAAGGGCTTTATAATCCTTAAATTCTTTTTCTACCTTGTAGCTTTGTAAAAT
AAATTGGTTTAAAAGCCCTAGCAATTCTTGCATGTCTTTTTTATTGGAAAAATTTTCTAATAAATCTTCG
CTCTCTTTGGGTTTAAAATTTTCTAATGAAATCACATTGTCCTCTTTTTTTAACAACCCCTTGAAAGAAG
AAGCCTTATAAGAGTGTTTCAAATGGGAACGCTTTAAATAAGGGCGTTTTAAGTGCTTGGATTTTTTCAT
GGTTTTTGTTTTTCTTGCTCTTTTAAGAAATTAAATAGCATTTCGCTATAGCCAAAATTCCCGCTCAATT
CTTTAGAAAGGGTGTCCTTATACATGGACGCATAAATTTCATCGCCCGGGGCTTTAGGATACAAGGGGTT
ATCCATTTTCATAGCGCTATCTAGCATGAATTTTAAAAGCAACGCTTCAAAAGAATCGGTTTGTTCTTTG
AGAAGCTTGTCGTTTTTATTTTGAGCTAGCGCTTTTAATCTCTCTTCGCTCGCTAATTTAGAAACATTGT
ATTGCTCTAACATGGCTTTATTGTTGTTTATCATAGTATCTCCATTTCAGCGCTAATCGCACCGCTTTTT
TTTAGGGCTTGCAAGATTGAAACCATCCCCTTAGCGCTCACGCCAATTTTTTGTAAGGCTTTTACCACCC
CAGCAATGGTGATGTTTTTCCCGTTAGAACTCAGCGTGTTATGAGCGGTGTCTAAGGACATGTTATTGTC
TAAATCCTGCGCGTTTTTAGAATTGTCTAAGGGCTCTTTAGTGATTTTAAGCGTGATGTCTTGGCTTGTA
ACCACTATAGGATGCACCATTATATCCACTCCTGAAACGATCGTGCCTGATTTTTCATCCACAATGATCT
TATTTTTCGCGCTGTAATTGATAGGGATTTCTTGCACTAAGGCTAAAAACTCCACCATAGAAAAACGCTC
TGGGCGAGTGATTTGAATGGTTTTTGGATCTAATGCTGTTGCTACTTTATTGCCAAATACCTTATTTAAA
GTGTTTTGCACTTGGATAGCGTTTTTAAAATTGGGGTTTTTTAGGCTTAAAACCATGGCGTTTTTATGGA
ACAAATCATACGAAACTTCCCTTTCAATGGTCGCCCCATTGATGATATTGGCTGAGAGCAAGTTATTAGA
ATTACCCGAAGTGATAGCCCCTTGAGCGAGAGCGTAAATATTCCCATCTACCGCATTTAAAGGGGTCATC
ACCAAAGTCCCTCCTTGAATGGATTTTGCATCCCCAATAGAAGAAATTTGAATATCAATTTTATCGCCCT
GTCTTGCAAAGGGGGGTAAGGAGGCTGTAATCATCACTGCAGCGACATTTTTAGATTTAATATCATCTGC
AGAGATTTTGACATTCACGCTCTCTAGCATGTTAGAAATGGATTGCATGGTGAATTTTGAGCCGGATTTA
TCCCCTGTGCCATTCAAGCCAATCACAAGCCCATAACCAATCAGCTGGTTATCCCTTACGCCCACCACGC
TCGCTATATCGCCTATTTTTTCGGCCAAAAGCTTGTGAAAGGCTAATACAAAAATAAGCCATAAAAACAC
CCGTTTCAATCAAACCCTTTCTTATTCCCTAAATTCTAATTATTTTAGCATAAGCTTTTTATAAAAACTT
TAAACCTAATTGAGCGCATTTTTATGCTATACTCAAAAATCTTATAAACTTTAAATCAAAGATTTTAATT
TTAGCCTTTTATTAGCTTTTTATAAAGTTTCAAATTAAATTGAGGTATGAATCTCCCATGGAATTTAATC
AACCACCACTCCCTACAGAAATTGATGATGACGCTTACCATAAGCCGAGTTTTAATGATTTGGGCTTAAA
AGAATCGGTTTTAAAATCCGTTTATGAAGCCGGTTTCACTTCCCCAAGCCCCATTCAAGAAAAGGCCATT
CCGGCTGTTTTGCAAGGCCGAGATGTTATCGCGCAAGCCCAAACAGGCACAGGAAAAACCGCCGCTTTCG
CTCTGCCCATTATCAACAACCTTAAAAACAACCACACCATAGAGGCCTTAGTGATCACGCCCACTAGAGA
ATTAGCCATGCAAATTAGCGATGAGATTTTCAAATTAGGCAAACACACCAGGACTAAAACCGTGTGCGTG
TATGGAGGCCAGAGCGTTAAAAAGCAATGCGAATTTATTAAGAAAAACCCCCAAGTGATGATCGCTACAC
CAGGAAGGTTGCTAGATCATTTAAAAAACGAACGCATCCATAAATTTGTGCCTAAAGTGGTCGTTTTAGA
TGAAAGCGATGAAATGCTGGATATGGGGTTTTTAGACGATATTGAAGAGATTTTTGACTACCTCCCTAGC
GAAGCGCAGATTTTGCTTTTTTCAGCCACGATGCCAGAGCCGATTAAAAGACTAGCGGATAAGATTTTAG
AAAACCCTATTAAAATCCATATCGCTCCTTCTAATATCACTAACACCGACATCACCCAACGCTTTTATGT
GATCAATGAGCATGAGAGGGCCGAAGCGATCATGCGCCTTTTAGACACCCAAGCGCCCAAAAAGAGCATT
GTTTTCACGCGCACCAAAAAAGAAGCCGATGAATTGCACCAATTCCTTGCTTCTAAAAATTACAAAAGCA
CCGCCTTGCATGGGGATATGGATCAAAGGGATCGTCGTGCTTCTATCATGGCGTTTAAAAAAAATGACGC
TGATGTGTTGGTGGCTACGGATGTGGCGAGTCGTGGGCTTGATATTAGCGGTGTAAGCCATGTGTTTAAT
TACCATTTGCCCCTAAACACCGAGAGCTATATCCATCGCATTGGAAGAACCGGGCGAGCGGGCAAAAAAG
GCATGGCGATCACTTTAGTAACCCCCTTAGAATACAAAGAACTTTTACGCATGCAAAAAGAAATTGATTC
AGAGATTGAACTTTTTGAAATCCCCACCATTAACGAAAATCAGATCATCAAAACCTTGCATGACGCTAAA
GTGTCTGAAGGGATCATCAGCCTTTATGAACAGCTTACCGAAATTTTTGAGCCGTCTCAATTGGTTTTAA
AACTTTTGAGTTTGCAGTTTGAAACCAGCAAAATCGGCTTGAACCAGCAAGAAATTGATGCGATCCAAAA
CCCTAAAGAAAAAACGCCAAAACCCTCTAACAAAAAAACGCACCCGCATGAGCGAGCGCGTTCTTTCAAA
AAGGGCCATTACAGAGAAAAAGGCTCTAAAACGAACCACCATTCTAAAAAACCCAAACGCCGTTAAAATA
TTTAAAAAGGAAATTCATGCCCATTGATTTGAACGAACATTTAAAAAAGAAAAATTCTCAAAGAGAAAAC
CCCACGCCTAATACGCCTAATAATGGAGGGCGTTTCATCCCGCCATCTAATTCTTTTAATTCTAAAAAAC
TATCGGTTTTAATCGTCATTGTCCTTTTAGGCGTTATCGCTTTTTTGGCCAAGCCTTTTGAAGTGATTAG
CTCAGGAGAAATTGGCATTAAAATCACCGCCGGGAAATACGAACCCACCCCCTTACAGCCAGGGATCCAC
TTTTTTGTGCCTATCATTCAAGACATCCTCATTGTGGATACAAGGATCAGGAATATCAACTTTTCACGCA
CCGAAGACATGGGCGTGGCGGGTAAAAACCAAGGGATTTTTAGAAACGACGCTATTAATGTGATGGATAG
TAGGGGTTTGACCGTTTCTATTGAACTCACCGTGCAATACCGCCTAAACCCCCAAACCACCCCCCAAACG
ATCGCTACTTATGGCTTATCTTGGGAGCAAAAGATCATCAACCCTGTGGTGCGCGATGTGGTGCGCTCTG
TCGTGGGGCGCTATCCGGCTGAAGATTTACCCATCAAGCGCAACGAGATTGCCGCTCTTATCAATAGCGG
TATCAATAAAGAAGTTTCTAAGCTCCCCAACACCCCTGTGGAATTAAGCTCTATCCAATTGAGAGAAATC
GTCTTGCCCGCTAAGATTAAAGAGCAAATTGAAAAAGTCCAAATCGCGCGCCAAGAATCAGAAAGGGTGA
AATACGAGGTGGAGCGCTCCAAGCAAGAAGCTCAAAAACAAGCCGCTTTAGCTAAAGGGGAAGCGGACGC
TAACAGGATTAAGGCTCAAGGCGTGGCGGATGCGATCGTGATTGAGGCTAAGGCGAAATCTCAAGCCAAT
TTAAGCATTTCGCAAAGCTTGAGCGACAAGCTTTTAAGACTGCGCCAAATTGAAGTTCAAGGCCAGTTTA
ATGAAGCGTTAAAAACGAATAATAACGCTCAAATCATGCTCACTCCAGGCGGGGCTGTGCCTAACATTTG
GATTGACACTAAAAGTAAGGTTAAATCTAGTATCGCTGAGACTAAAGAGCCTTAAAAACGCATGGCGTCT
CTTGCCTTTATCCAAGCTTTTTTGGAGTCTTTTAAGGGCTTTTTAAGCCAAGCGACCTTAATTAGCGTTT
TAATAGCGAGCGTTTTAATCCTTTTTTGCGCGATTTTGCTCCTTTTGGCTCTGCTTTTAAGAAACCGCAT
AGCTAGCTATATGGCAACAACAGCTTTTTTGGGCGCGTTTTTGAGCATGCCTTTTGTTTTGAACATTTTA
CTCACTCAAGCGATTTACCCCATAGAAACACGCATCTTACACGCTAACCCTTTAAATTATAGCAACGCCT
TTTCTTTGCAAGTGGGAGTCAAAAACCATTCCAAATTCAGTCTAAACAAATGCGTTTTACGCCTAGAAGT
GCTTAAAAACCCTCACAATTTTGTAGAAGAGCATGCTTTTAAATGGTTTGTCAAAAAAAGCTATGAAAAA
ACTTTTAAAGAAAAGATTTTGCCTGAAGAATCCAAGGTCTTTTCATTCTTTATTGACAACTACCCTTATT
CAAAAACAGCCCCCTATCAAGTTTCTTTGTTTTGTTTATAAAAAACTAAAAGATAACGCCCAAGATAACA
TTCATTAAAAAGCGATTAAAAGACGCTAAAAGCATGAATTTTTAAAATAAAGCTTTAAAGCCTGGATTCC
AACAAACGCTTGGTATAAGCGTGTTTAGGGCTGTCAAACACCTCTTCAATAGCGCCCATTTCTACGACTT
TCCCCTCACTTATCACTAACACCTTATCGCAAAACGCTTTGATCACATCTAAATCATGGCTGATAAACAA
ATAGCTCAAGTCTTGCTTTTCTTGTAAATTCAACAATAATTCCAACACGCTTTTTTGAATGCTTTTGTCT
AAAGCAGAGGTTGGCTCATCTAAGAGAATGATTTTAGGTTTTAAGGCAATCGCTCTAGCGATCGCCACTC
TTTGGCGTTCCCCTCCGCTGAGTTCATAAGCGTAAAAGTTAAGCAATTCAGGGTTTAAACACACTTCTTC
TAAACAGAGTTCAGCTAAATGGTGCCATTCTTCTTTGGAAGCTTTAGGGTAAGCAAAGTGCAAAGCTTCT
GTTAAAATGCTTTGAATGCTTAAGCGAGGGTTTAATGAAGCGTAAGGGTCTTGAAACACCATTTGCAAGA
TCTTGCGGTAGGGTTTGAACGCCTTAGAATTTAAAAGCCCCACGCTTTGGCCTAAAATCTTTTCTTCTCC
GCTGTTTAAAGCGAGTTTTAAAAGCCCTAACGCTAGAGAGCTTTTCCCGCTCCCGCTTTCGCCAATGATG
CCGATGTTTTCTTTAGCTTTGAGGGAAAAATTCACTGATGCGATAAGGGGCTTTTTTAAAGAAGGTCTAA
AAAAGCGTTTTTGCAAGTAATAAACGCTAAAATCTTTCACTTCTAAAAGCGTTTCATCTAGCGCTTTTAA
ATTTTTAGCGGGCAAGTTTGAAGCTTGAATCAAGAGTTTTGAATATTCGTGCTTGGGGTCATTAAAAAGC
TCTTTAGTCAAATTGGTTTCTACTATCTCGCCTTTTTTTAGCACATAAACCCTATCGGCCAAGCGTTTGA
CCGCTTTTAAATCATGGCTAATGAATAAAAGGGCGATGTTTTTTTCCACGCTCAATTGCTTGAGCAGGTC
TAAAATCTGGTTTTGGATTTGCGCATCTAGCGCGGTGGTAGGCTCATCGCAAATGAGCAGTTTGGGTGCA
TTAATAATGCCCATAGCGATACACACCCTTTGGCGTTGCCCTCCGCTCAACTCATAAGGGTAACGATCCA
AAAATTTTTCATCTAATTGGACTTGTTTCATGGCGTTTAAAACTTGTTCTTTAAGGAGCGTTTGAGAAGC
GTTTCTATGGTGTAAAAAATAGGCTTCACTCATTTGCTTGCCGATTTTATGCAAGGGGTTTAGGCTGGAT
AGGGGGTCTTGAGCGATGTAAGCGATAATATTACCCCTTAAATTTTGCATAAATTCTTCGCTTTCTTTTA
AAAGGTTGGTTGTTTCAAACAGCACTTCGCCATTATGGGGTTTGAATCTGGGGTTTAAACGCATGATGAT
ATTAGCGATAGAGCTTTTCCCGCTCCCGCTCTCGCCCACGATCGCCACCCTTTCGCTAGGATTTAACGAA
ATATTGATGTTTTGGAGCGAAAAATGCGCGTTTAAAACGCAGTTCAAGTTTTTGATTTCTAGCATGTAAC
CCCCTTATTTGAGCATGTTAGCGTTGAAAGCATCGCGCACCCCTTCGCCAATGAACACCAAAACAGAAAG
CAACAAGCTAATGGCTACAAACGCAACGATGGCTAAATGGGGCGTGGTGAGGTTATCCTTACCTTGATTG
ACCAATTCGCCCAAACTCGCACTCCCTATAGGCATGCCAAAACCCAAAAAATCCAAAGACACTAAAGTAG
AAATACTGGCCGCCATTAAAAACGGCACATAGGTGATCGTCGCTACTAAAGCGTTGGGTAAAACATGGTA
GAAAATGATTTTTAAATCATTCACCCCAAGCGCTCTAGCGGCTTTGGTGTAGTCCATATTCCTTGCTTTT
AAAAACTCCGTGCGCACGACTTGAGAAAGCCCCATCCAGCTAAAGAGCAAGACTAAAAACAAGATGATCC
AGAAATTAGAATTGAACGCGCTAGAAATCACAATGAGTAAAAAAAGCATGGGGATCGCGCTCCAAATTTC
GCTCAATCTTTGCCCCACTAAATCTATTAACCCTCCATAATACCCCTGAAACGCTCCCAAACTCACGCCA
ATAAGAACGCTAAAAAGGGTGAGTAAAATCCCAAACACTAACGAAACCCGATAGCCATAAACCAACCTAG
CTAGCACATCTCTGGCTTGATCGTCCGTGCCTAAAAGGTGTTTGAAACTTGGGGGGGTGGGGGCAGGCGA
GTCTAAATCCATAATGATCGTATCATAGCTATAAGGGATAAGCGCATGGATGATGAAAGCGTCTTTTAAA
AGCGTGTTTTGCACATAAGGATCGTTATAGTCCGTAGGGGTGAAAAAATCGCCTCCAAACTCCACTTCCG
CATAGTTTTTAAACATAGGGAAATACGCTTTATTGTCTTTATAGATGAATAAGGGGCGATCATTCACCCA
CAAGGGGGCTAAAAGAGAAAGTGCTAATAAAGCGATAAAAAGATAGAGTGAAAACACCGCCCGCTTATTC
TTTTTAAAACTGAGAATACGCATTTTAAACAAACTGCTCACGCTCAAACTCCCTTGATGAAAAACAATTC
CTAAGATTATAATTAATTATGGGTAATACTAGCAAGAAAACGGGTTTGATCAATAAAGAAAAGGGATAAG
TGTAATAAATAATGGTGGAGTGTAGGGGGTTCGAACCCCTGACCTCAACGCTGCCAGCGTTGCGCTCTCC
CAACTGAGCTAACACCCCAAATAAAATTAAGCGAGCATTATAACATTTTGCTTAAAAGATGTCAATTTGA
TGCTTTTTTGAAACACTTAATAGCAAATTAAGAATGATTATCTTAAAATTAGAAAGTTTCTTTTATGGAT
TAAGTAAAATCACTTATCAAAGCAAAAAGGATATTTTTGAAAAACCACTCCTTTAAAAAAACGATCGCTC
TTTCCTTACTAGCGAGCATGTCTTTGTGTAACGCTGAAGAAGATGGGGCGTTTTTTGTCATAGATTACCA
GACGAGTTTGGCCAGACAGGAATTGAAAAATCCAGGCTTCACTCAAGCGCAAGAATTAAAGCAGTTAATC
AGAGATGGGGCTGTGAGGTTGCAAACTTCTGCCATTCCCTTATCCTACTACTTGGATATTTTAGGGAATA
AAACAGCAACTCTTTTGCGTGAAAGCCTGAAAAACAATGCGCAACCATCACAGCCAAACGCGCAACCACA
AAACGGACCATCAAACCAAGCTTTAGTCAATTTAGAGCAATCTCTAGGGATTTTAGGAAAGCTATTAGAT
CTGTCCCAACAATACGCTAATCAGGGTGTCATTAAGCCTTTGGTGGTGGATGTGGGGAAAGAACAAATCG
GTATCACGGATAGCATGCTCTTAGTGGCTCAAAACATCGTTTTAGCTTTAGGGCAGGTGGATTTGAGCAA
AATCCAACAAAACAATAACGGACAGCTATACGAAAACATCATGAAAGTCATGCTTTTAGGCGCGGGCGGG
ACTAATGGAGCGTATAATGGCGTGAGTGTGGGCGATATTGCCACAGGCATGCAAAATTTTTCTTCGCAAA
CGGGCTTGATAGGGGCTAATTCTACGGTTAGCGAGATCAACGCTTTGATTAAGAGCGGGATTTCTTTGGA
TCGTGAGACTTTGAGGTTGGGGAGTTTTATTGAAAAAAATATTTGTAGCAGCGCATCGTCTTGTTTTAGT
GGGAATCAGCTTATTTATAAGAAAGGGCTAGATAGAGTCATAAATATCATTAACGCGAGTTTAGGTCAGT
TTGAATCTTCGGCTAGTTCTCTTTATAAGATTTCTTATATCCCTAACCTCTTTTCGCTCAAAGATTACCA
GTCAGCGAGCATGAACGGCTTTGGGGCTAAGATGGGTTATAAACAATTTTTCACCCATAAGAAAAATATT
GGCTTAAGGTATTACGGGTTTTTGGATTATGGCTATGCGAACTTTGGCGATACGAATTTAAAAGTGGGAG
CGAATCTTGTTACTTATGGGGTAGGAACGGATTTTTTATACAATGTGTATGAACGCTCTAGAAGGAGAGA
AAGGACTGCAATCGGTCTTTTCTTTGGCGCTCAAATTGCAGGGCAAACTTGGAGCACGAATGTAACGAAC
CTATTGAGCGGGCAAAGGCCTGATGTCAAGTCCAGTTCGTTCCAATTCTTGTTTGATTTGGGCGTGCGCA
CCAACTTTGCAAAAACCAATTTTAATAAGCACAGGCTAGACCAAGGGATAGAATTTGGGGTGAAAATCCC
TGTTATCGCTCATAAATATTTTGCAACCCAAGGCTCAAGCGCGAGCTATATGAGGAATTTTAGCTTCTAT
GTGGGCTATTCAGTCGGTTTTTAAGGAAGGCTCTTGATGAAAAACACCAATACAAAAGAGATAAAGAATA
CAAGAATGAAAAAAGGTCAATACCACGCGCTCAAAAAAGGGCTTTTAAAAACCGCTCTGCTTTTTAGCCT
TCCCTTAAGCGTGGCGTTAGCTGAAGACGATGGCTTTTACATGGGAGTGGGCTATCAAATCGGCGGCGCG
CAACAAAACATCAATAACAAAGGCAGCACCCTAAGGAATAATGTCATTGATGATTTCCGCCAAGTGGGCG
TGGGTATGGCAGGGGGTAACGGGCTTTTAGCTTTAGCGACAAACACGACCATGGACGCTCTTTTAGGGAT
AGGCAACCAAATTGTCAATACTAATACAACTGTTGGCAACAACAACGCAGAGTTAACCCAGTTTAAAAAA
ATACTCCCCCAAATTGAGCAACGCTTTGAAACGAATAAAAACGCTTATAGCGTTCAAGCCTTGCAAGTGT
ATTTGAGTAATGTGCTGTATAACTTGGTTAATAATAGTAATAATGGCAGCAATAATGGAGTCGTTCCTGA
ATATGTAGGAATTATAAAAGTTCTCTATGGTTCTCAAAATGAATTCAGTCTCTTAGCCACCGAGAGCGTG
GCGCTTCTAAACGCGCTCACAAGAGTGAATTTAGATAGTAATTCAGTGTTTTTAAAAGGGCTTTTAGCCC
AAATGCAGCTTTTTAATGACACTTCTTCAGCAAAGCTAGGCCAGATCGCAGAAAGTTTGAATAATAGCGG
TGGTGCAGGATCGATGCTTCAATCAATGCTTCAAAAGGATGTGAAAACCATCTCGGATCGAATCGCTACT
TACCAAGAGAATCTAAAACAGCTAGGAGGAATGCTGAATAATTACGATGAGCCTTACTTGCCCCAATTTG
GGCCAGGCAAAAGCTCTCAGCATGGGGTTATTAATGGCTTTGGCATTCAAATGGGCTATAAGCAATTTTT
TGGGAACAAGAGGAATATAGGCTTACGGTATTACGCTTTCTTTGATTATGGCTTTACGCAATTGGGCAGT
CTTAATAGCGCTGTTAAAGCGAATATCTTTACTTATGGCGCTGGCACAGACTTTTTATGGAATATCTTTA
GAAGGGTTTTTAGCGATCAGTCCTTGAATGTGGGGGTGTTTGGGGGCATTCAAATAGCGGGTAACACTTG
GGATAGCTCTTTAAGAGGTCAAATTGAAAACTCGTTTAAAGAATACCCCACTCCCACGAATTTCCAATTT
TTATTTAATTTGGGCTTAAGGGCTCATTTTGCCAGCACCATGCACCGCCGGTTTTTGAGCGCGTCTCAAA
GCATTCAGCATGGTATGGAATTTGGCGTGAAAATCCCGGCTATCAATCAAAGGTATTTGAGGGCCAATGG
GGCTGATGTGGATTACAGGCGTTTGTATGCGTTCTATATCAATTACACGATAGGTTTTTAGGCTCTTTTT
AGGGCTTATAAAGAGGCTTTTTACTTTTTTTTGGTGTTCTAACAAGCTTTTAAACAATCCAATCTACTTT
GTTTTAAGGATAATATTTTATGGCAGATGTCGTTGTGGGGATCCAGTGGGGAGATGAGGGGAAAGGAAAA
ATTGTTGATAGGATCGCTAAAGATTATGACTTTGTGGTGCGCTATCAAGGCGGGCATAATGCCGGGCATA
CCATTGTGCATAAGGGGGTTAAACATTCTTTGCATTTAATGCCCTCAGGGGTTTTATACCCACAATGCAA
GAACATCATTTCTAGCGCGGTGGTCGTGAGCATTAAGGATTTGTGCGAAGAAATCAGCGCGTTTGAGGGT
TTAGAAAATCGTTTGTTCATCAGCGACAGAGCCCATGTGATCTTGCCTTATCATGCCAAAAAAGACGCTT
TTAAAGAAAAATCTCAAAACATCGGCACGACTAAAAAAGGCATAGGCCCTTGTTATGAGGATAAAATGGC
AAGGAGCGGGATAAGAATGGGGGATTTATTAGACGATAAGATCTTAGAAGAAAGGCTAAACGCTCATTTC
AAAGCCATTGAGCCTTTTAAGGAAGCGTATGATTTGGGCGAGAATTACGAAAAAGATCTGAGAGAGTATT
TTAAAACTTATACTCCAAAAATCTGCCCCTTTATCAAAGACACGACAAGCATGCTAATAGAAGCGAACCA
AAAGGGTGAAAAGATCCTACTAGAAGGGGCACAAGGCACGCTTTTAGACATTGATTTAGGGACTTACCCT
TTTGTAACAAGCTCTAACACCACGAGCGCTAGCGCATGCGTGAGCACCGGCTTAAACCCTAAGGCGATCA
ATGAAGTGATAGGCATCACAAAAGCCTATTCCACTCGTGTGGGTAATGGGCCTTTCCCTAGCGAAGACAC
TACACCCATGGGCGATCACTTAAGGACTAAGGGTGCGGAGTTTGGCACGACAACCAAGCGCCCACGGCGT
TGCGGGTGGCTGGATTTGGTGGCTTTAAAATACGCTTGCGCTTTGAATGGTTGCACGCAATTAGCTTTAA
TGAAATTAGATGTTTTAGACGGGATTGATGCGATTAAGGTGTGCGTGGCTTATGAAAGAAAGGGCGAAAG
ATTAGAGGCTTTCCCTAGCGATCTGAAAGATTGCGCTCCGATTTATCAAACTTTTAAAGGCTGGGAAAAA
AGCGCGGGCGTGAGAAAATTAGACGATTTAGAGCCAAACGCTAGAGAGTATATCCACTTTATTGAAAAAG
AAGTGGGGGTAAAAATCCGCCTTATTTCTACAAGCCCTGAAAGAGAAGACACGATTTTTCTATGAAAAAA
TTCGCTTCTGTATTGGTGCAATTAAAAACCCTTGCGTTAGAAAAAATAGAGCAAAAGCTTGAAAACAAGC
GTTTAGAATGGCAGCAAAATGAGCGAGAAATTTTGGACAAACAAGCCCAACTGAGCGCGTTTAAAAACCC
TGAATTGGGGGGAATGAGTCTTTTTTTACAAACCCAGCAATTAAAAAGCGCTCTAAGAATGGAGATAGAA
TATTACCAACAAGAAAGCGAAAATTTAATTAAGGATTTAAAAATTTTAGAAAAAGAGTGTCTTTTGGCTA
ACCAGGAATTAGAAAAAGCTAAAATCATTTTAGAAAATGAAAAGCGAAAAGAAAAGGAAATTTTGGAAAA
AAAAGAGCAGGCTCTTTTAGACGAAAACGCCATGATTTTACACTGGCAAAAAGAGGGCTTGCATGCGTAA
AATCTTGTTAATGGGCTTGATTTTTCAAGCACTCTTTAGCGAAGAAGCCGCGCAAGAATTGTTGCAATGC
TCTGCGATTTTTGAATCCAAAAAAGCCGAATTGAAAGACGATTTGCGCCGATTGAGCGAAAAAGAGCAGT
CTTTAAGGATCTTGCAAACCGAAAACGCCCGCCTTTTAGATGAAAAAAACGATCTGTTAAACAAAAAAGA
AAAAGAAGTGGAAGAAAAACTGAAAAATCTAGCCGCTAAAGAAGAAGCCTTTAAAGCCTTACAAACGGAA
GAAAAAAAACGCCTTAAAAATTTGATAGAAGAAAACGAAGGCATTTTAAGAGGAATCAAGCAGGCTAAAG
ATAGCAAGATTGGCGAAACTTATTCTAAAATGAAAGATTCTAAGTCCGCCTTGATTTTAGAAAATCTGCC
CACTCAAAACGCCTTAGAAATTTTAATGGCGCTAAAACCCCAAGAACTCGGTAAAATTTTAGCCAAAATG
GATCCTAAAAAAGCGGCGGCTTTGACAGAGTTGTGGCAAAAACCCCCACGAGAAAATAAAGAAATCCCAA
AAACCATACCACCCACGCCCCCTATAGCACCCACGCCTTCAAAAGAGCCGATGATAAAAGATCCTAACAC
CAAAGAGCCTGCAGGGGTATGATGTTCATTGTAGCGGTTTTAATGCTGGCGTTTTTAATCTTTGTCCATG
AATTAGGGCATTTCACTATCGCTAGGATTTGTGGGGTGAAGGTAGAAGTTTTTAGCATTGGTTTTGGTAA
AAAACTCTGTTTTTTTAAGCTTTTTGGCACGCAATTCGCTTTGTCTTTGATCCCGCTTGGGGGCTATGTG
AAATTAAAGGGCATGGACAAAGAAGAAAATGAAACCAATGAAAGCGCGAATGATAGTTATGCGCAAAAAA
GCCCTTTCCAAAAGCTATGGATACTATTTGGAGGGGCGTTTTTTAATTTTCTTTTTGCGATTTTGGTGTA
TTTTTTTCTGGCATTGGGTGGGGAAAAAGTCTTACTGCCCGTCATTGGCGATTTAGAAAAAAACGCACTA
GAAGCCGGGCTATTAAAGGGGGATAAAATCCTTTCTATCAACCACAAAAAAATAGCGAGTTTTAGAGAGA
TTAGAGACGTAGTGGCGCATGCTAAAGGCGAGTTGGTTTTAGAAATAGAGCGCAACCATCAGATTTTAGA
AAAACGACTGACCCCTAAAATCGTGGCGGTGATAAGCGATTCTAACGATCCTAATGAAATCATCAAATAT
AAAGTGATAGGCATCAAGCCGGACATGCAAAAAACAGGCGTTATCTCTTATTCCTTGTTTCAAGCGTTTG
AAAAGGCCTTGAGTCGGTTTAAAGAAGGCGTTGTTTTGATTGTGGATTCTTTAAGGCGTTTGATTACAGG
GAGCGCTTCAGTTAAAGAATTGAGCGGGGTGGTAGGCATTGTGGGAGCGTTAAGCCATGCGAGTAGTGTG
AGCATGCTTTTGTTGTTTGGGGCGTTTTTGTCTATCAATTTAGGGATTTTAAATTTATTACCCATTCCAG
CGCTGGATGGGGCACAAATGTTAGGGGTTGTTTTTAAAAATATTTTTAAGATCATTTTGCCGGCGTTTAT
GCAAAATGCGTTGTGGCTAGTGGGTGTGGGTTTTTTGGTTTTTATCATGTTTTTAGGGCTTTTCAATGAC
ATCACTCGTTTGCTATAAAAGGCTATAAAAGGGGGAATTGGTGGATGTATTGAGCGTGAGCGAAATCAAT
GCGCAAATCAAAGCCCTTTTAGAAGCGACTTTTTTGCAAGTTAGGGTTCAAGGGGAAGTGAGTAATTTGA
CGATCCATAAGGTGAGCGGCCATGCGTATTTTTCGCTCAAAGACAGCCAATCAGTCATCAAATGCGTGCT
GTTTAAAGGGAACGCTAACAGGCTCAAATTCGCTTTAAAAGAAGGGCAGGAAGTGGTTGTTTTTGGGGGT
ATTAGCGTGTATGTCCCAAGGGGGGATTATCAAATCAATTGCTTTGAAATAGAACCTAAAGATATAGGTT
CATTAACTTTAGCTTTAGAGCAATTGAAAGAAAAATTACGCCTTAAAGGCTATTTTGATAAAGAAAATAA
ATTACCCAAACCGCATTTTCCTAAACGAGTGGCAGTCATCACTTCTCAAAATTCAGCCGCTTGGGCGGAC
ATGAAAAAGATCGCTTCCAAACGATGGCCAATATGCGAATTAGTCTGTATCAACACTTTAATGCAAGGGG
AAGGATGCGTTCAAAGCGTGGTGGAGAGCATCGCTTATGCGGATAGTTTTCATGATACAAAAAACGCTTT
TGATGCGATTGTAATGGCTAGGGGTGGAGGGAGCATGGAGGATTTGTATTCTTTCAATGATGAAAAAATC
GCTGATGCTCTGTATTTGGCTAAAACTTTCAGCATGTCAGCTATTGGGCATGAGAGCGATTTTTTATTGA
GCGATTTAGTGGCGGATTTAAGGGCTTCTACGCCTTCAAACGCGATGGAGATTTTGCTCCCTAATAGCGA
TGAATGGTTGCAAAGACTTGATGGGTTTAATGTGAAATTGCACCGCTCTTTTAAAACTTTGCTCCATCAA
AAAAAGGCGCATTTAGAGCATTTAGCGGCTTCTTTAAAACGATTGAGTTTTGAAAACAAGCACCATTTAA
ACGCTTTAAAGCTAGAGAAACTAAAAATCGCTCTAGAAAATAAAACCCTAGAATTTTTGCGCTTTAAAAA
AACGCTTTTAGAAAAAATCTCTACCCAACTATCCACAAGCCCTTTTTTACAAACCAAAACAGAGCGCTTA
AACAGGCTAGAAAACGCCCTCAAACTCGCTTACGCCAATTTGAAATTGCCCCAATTTGGGGCGTTGGTGA
GCAAAAATGATCAAGCGGTAGAATTAGAGGCATTAAAAAGGGGCGATAAAATTGAATTGAATAATGAAAA
AGCCAGAGCGAGCGCTGAAATTTTGAGCGTGGATAGGGTGTAGGGGTTTGAAAAAAATTTGCTTCTTAAA
ACTTTGTTTTATCGTTTTAGACTTATTCTATAGTAAAACTCTTAAGAGGATAGGGGGTATTTTGAAATAA
CTCTTCTCTTTAATCCCTTATATAGAGCCAAAGGGATTTTAAACACCAGCCATTGTCAAAAAGTTTTGTA
TTATAATTTGATTGATTCCTATTGATTAAGGTGTTTGAATTGAGTTTAGCCGATGTTATTTTAGAGCGTT
TTAAATGATAAAATGAACGATTATATTAAGCAAAATAAAAGCAAGGAAGAGGCTAGTATTTTGGCCAGAC
AAGGCTTTGTGAGCGCCATAGGAAGGGTGTTAGAAAAAATCATAGAACTTTTATTAAAAGATTTTTGTAT
TAAAAACAATGTAAAAATGACGAACGATAAAATCTTAAGGGCTAAACGCATTAATGGCGAGCTGGATAGA
GTCAAACGGGCTTTATTGGTGCATTTTGGAGGATATAGCGTTTTGCCAGATATTATTCTTTATCAAACCA
ACAAGGATAATGTCAAAATCCTAGCGATCTTGTCGGTAAAAAATTCATTCAGAGAGCGTTTCACAGAAAC
GCCTTATTGGAAATTAAAACTACTGCAATCGCCTATAACTTCTCACATTAAAGTCTTTATGATAACACCG
GATAACGATGGTGAAATCAGCTTTAAAGACAAACCTAAAAAAGCTAGGATCGTCATGGAGCATGAATTAG
ATGGCCTCTATTTGGCCAAAAGCCATTTTGATCAAAGCTCTAAAATTAAGGGTATAGAGAATTTGTTAGA
AGATTTAAAAAGGCTTTTATGAAACCTTATTTCAGTTTGGAAAAATTGGATTTATACCATGGCGATGTCA
GCGTTTTAAAGACTTTTGAAAAAGGTTTTTATGATTTGTGCGTTACCTCACCGCCCTATAATTTGAGTAT
TGAATATCAAGGGAGTAATGATTTTAGGGCTTATGATGACTATTTAAATTGGTGCAAGAATTGGCTTAAA
AATTGCTATTTTTGGGGCAAGGAGCAGGCGAGATTGTGCTTGAATGTCCCTTTAGACACGAATAAACATG
GCAAGCAAAGTTTGGGGGCAGATATTATTGTGCTAGCTAAAGAATGCGGTTGGAAATACCAAAATACGAT
TATTTGGAATGAAAGCAATATCTCAAGACGCACGGCTTGGGGGAGTTGGCTGCAAGCTAGCGCGCCTTAT
GCTATCGCTCCTGTGGAATTGATTGTTGTTTTTTATAAAAACGAATACAAACGCCAAAAGCAAACTTCTA
CAATCAGTAAAGAGGAATTTTTGCTCTACACGAACGGGCTATGGAGTTTTAGCGGCGAATCCAAAAAGCG
CTTAAAACACCCAGCCCCATTCCCAAGGGAATTACCAAAGCGTTGCATTAAATTGTTTTCTTTTTTGGAA
GACACGATTTTTGATCCTTTTAGCGGATCTGGCACGACTATTTTAGAGGCGAACGCTTTAGGGCGTTTTA
GCGTGGGTTTAGAGATTGAAAAAGAATATTGCGAGTTGTCTAAAAAGCGTATTTTGGAGAGTTTGTCATT
AGTGTGAGCGTTTTAAAAACCTTTGAGGGTTAAAATAGTGTAAAATAGTAAAGATTTTAAAACTCAAAAA
GGATTGATAATGAATTTATTTGAAAAAATGACTGACCAATTGCATGAAACTTTAGACAGCGCGCTCGCTC
TAGCCTTACACCATAAAAACGCTGAAGTAACGCCCTTGCACATGCTTTTTGTCATGCTCAATAACTCCCA
AGGCATCCTCATTCAAGCCTTACAAAAAATGTCTGTGGATATTCAAGCCTTAAGGCTTAGCGTTCAAAGC
GAGTTGAATAAGTTTGCTAAAGTTTCACAAATCAACAAGCAAAATATCCAGTTAAACCAAGCTCTAATCC
AAAGTTTAGAAAACGCTCAAGGCTTGATGGCTAAAATGGGCGATTCTTTCATCGCTACAGATGTGTATCT
TTTGGCGAACATGAGCCTTTTTGAAAGCGTTCTAAAACCTTATTTAGACACTAAAGAATTGCAAAAAACT
TTAGAGTCTTTAAGAAAAGGCGCGACTATCCAAAGTAAAAACGATGATTCCAATTTGGAAAGTTTGGAAA
AATTTGGCATTGATTTGACGCAAAAAGCCTTAGAAAATAAGCTTGATCCGGTGATTGGGAGGGATGAAGA
AATCATTCGCATGATGCAAATTTTGATAAGAAAAACAAAAAATAACCCTATTTTACTAGGTGAGCCTGGA
GTGGGGAAAACGGCGGTTGTGGAGGGTTTGGCCCAACGCATTGTGAATAAGGAAGTGCCTAAAACGCTTT
TAAACAAACGAGTCGTCGCTTTAGATTTGAGCTTATTGGTGGCTGGAGCCAAATACAGAGGCGAGTTTGA
AGAGCGCCTGAAAAAGGTGATTGAAGAAGTTAAAAAAAGCGCGAATGTGATTTTATTCATTGATGAAATC
CACACGATTGTAGGGGCTGGGGCTAGTGAGGGGGGCATGGATGCGGCTAATATTTTAAAACCCGCGCTCG
CTAGGGGGGAATTGCACACGATTGGAGCGACCACTCTAAAAGAATACCGCAAGTATTTTGAAAAAGACAT
GGCACTACAAAGGCGTTTCCAACCCATTTTACTCAATGAGCCTAGCATCAATGAAGCTTTACAGATTTTA
AGGGGGTTAAAAGAAACTTTAGAAACGCACCATAATATCACCATCAATGATTCCGCGCTCATAGCGAGCG
CTAAACTCTCTAGCCGTTATATCACTGATAGGTTTTTACCCGATAAAGCGATTGATTTGATTGATGAGGG
GGCGGCCCAATTAAAAATGCAAATGGAATCCGAGCCGGCAAAACTCTCTAGCGTTAAGCGCTCCATTCAA
AGATTAGAAATGGAAAAACAAGCCCTTGAAATGGAAAAAAAAGAGAGCAATGCCAAACGCATGCAAGAAA
TCCTTAAAGAATTGAGCGATTTGAAAGAAGAAAAAATCCAATTAGAAGCGCAATTTGAAAACGAAAAAGA
AGTGTTTAGAGAAATTTCACGCTTGAAAATGGAAACGGAAAGCTTGAAAAAAGAGGCTGAGAGGTTTAAG
CGCAATGGGGATTACCAGCAAGCGGGTGAAATTGAATACTCTAAAATCCCTGAAAATAAAAAGAAAGAAG
AAGAATTGCAACACAAATGGGAAGCGATGCAACAAAACGGGGCGTTATTGCAAAACGCTTTAACCGAAAA
CAACATCGCTGAGATCGTGAGCCAATGGACGCATATCCCGGTCCAAAAAATGCTCCAGAGCGAAAAAAAT
AGGGTTTTAAACATTGAAAGCGAATTGCAAAAAAGAGTGGTGGGGCAAGAAAAAGCGATCAAAGCGATCG
CTAAAGCGATTAAAAGGAATAAGGCCGGGCTTAGCGATAGCAATAAACCCATAGGGAGCTTTCTCTTTTT
AGGGCCAACAGGCGTGGGTAAAACCGAGAGCGCTAAAGCCTTGGCGCAATTCTTGTTTGATAGCGATAAA
AATCTGATAAGAATTGACATGAGCGAATACCTAGAAAAACATGCCATAAGCCGTCTTATTGGGGCCGCTC
CTGGGTATGTGGGCTATGAAGAAGGCGGGCAATTGACCGAAGCAGTGCGCAGAAAACCCTATAGCGTGGT
GCTGTTAGATGAAGTGGAAAAAGCCCATCCGGATGTGTTTAATCTTTTGTTGCAGGTTTTAGATGAAGGG
CATTTAACCGATAGTAAGGGCGTGAGAGTGGATTTCAAAAACACGATTTTGATTTTAACCAGCAATGTGG
CTAGCGGTGCGCTTTTGGAAGAAAATTTGAGTGAAGCCGATAAACAAAAAGCGATCAAAGAGAGTTTGAG
GCAATTCTTCAAGCCGGAATTTTTAAACCGCTTAGATGAAATCATCTCCTTTAACGCCCTAGATAGCCAT
GCTATCGCTAATATCGTGGGGATACTCTTTGAAAACATTCAAAAAAAAGCGCTTGAAAGAGGCATTAATA
TAACCCTAGACGAAGAGGCAAAAGAATTGATCGCTGAAGCGGGATTTGACAGATTTTATGGTGCTAGACC
CTTAAAGCGTGCGCTCTATGAAATGGTAGAAGACAAGCTCGCTGAACTCATTTTAGAGGATAAAATTAAA
GAGAATGGCAGCGTGGCGTTTGTGGTAGAAAATAACGAGATTGTGCCTAAGATTAAGTGAGCTTTTGTTA
TCCTAAAAAATATAAGAAATGGTTATTTTAAAAAAGGATTGAATGATGTTTGATAACACGCTTGTTAACC
TCTTTGACACAGCGCCTCTTTTAACTTCGCTTTTAGCTGGGATTTTAACTTTTTTAAGCCCTTGCGTGTT
GCCTTTGATCCCGGCGTATATGTCTTATATTTCTCAAATTTCTTTAGAGGATATTAAAGATGGTAAGGCT
AAAAGGGTTTCAGTTTTTTTAAAATCCTTGATGTTTGTGGTAGGGTTTTCGCTCGTGTTTTTGGGCGTGG
GCATGTCTATGGCCAAGCTTATCCATAGCTTTTCGTTTTCCTGGGTGAATTATATCGCTGGGGGGATTGT
GATCCTTTTTGGTTTGCATTTTTTAGGCGTGTTTCGTTTTGCATTTTTGTATAAGACTCAAAGCGTTCGT
TTGGCGAGCAAATCTAATAGCATGCAGCGCTTTTACCCCTTTCTTTTGGGCATGAGTTTCGCTTTGGGTT
GGACGCCATGCATCGGGCCGATATTCACTTCTATAGTGATCATGAGCGCGAGTAAGGACGCTTATGGCTT
AATGCTTATGGTGGTGTTTGTAATGGGTTTAGCGATCCCTTTTTTATTAGTGGCTTTAATGCTAGAAAGA
GCGCTTTTGTTTTTAAAATCCTTAAAGAAATACAACCGCGCGATTGAGATTGTTTCAGGGTTGGTGCTTA
TTTTAATGGGAATATTGATCATGACAAATTCTTTAGAAAGCCTGACTAACTTCTTGCAAAAATAGGAGGG
TTTGATGCTATTAAAAAACGCTTCGTTTTATGATGATGAAATTTTAAAAAGAGCGGATATCCGCTTAAAA
GATTCCCTCATTACAGAGATTAAAGAAAACTTAAGCCCTATTAATAATGAAGAAGTGATTGAGTGCGGCA
ATTTATTCGTGCTGCCAAGCTTCATTGATTTGAGCGTTACTGGTTTAGAGGGTTATGAAAATTTAAAACA
AAAGGCTTTTAAAGGGGGGGTGGGGTTACTTAATGTTTTTAATTGCGATCAAAGCGGCGTTAAAAATATT
ATGGCGATTAAAAACAACCAACTAGCCGACATCGCCACGCTTAAAAATAAAGGAGGGGAAATTTTAATCG
CACCATCTGACGCTTTTTTAGAACTCATCAGCCATTATGCCAAATCCTACAACTTACCCCTTTTAATCTC
TTTAGAAAATTCTTTTGAATCCCTAAATAGTGGGGAATTAGCCTATGAATTGGGGCAAAATTTTGTAGAA
AATGCGTTTGAAAACACGCGCTTGGTGCGTTTTATGGAAGTTTCTAGAGCGTTACAAATCCCCATGCTTT
TAGATAAAGTGAGTAGCATCGCCACGCTCAAACTCATTAAAGCCTTTAACGATTTAGGGGCGAAATTACA
AGCCCAAACGCCCTTAAGCCATTTAGTTTTAGATGAGAGCGTGTATGAAGATTATGAGCCACGATTTAAA
ATCGCCCCTCCTTTAAGGGATAAGGAAGGTCAAAACGCCCTAAAAGAAGCCCTAAAAAATAACGAAATCG
CCATGCTCACAAGCCTTCATGCTTCTAAAAATTCTAACGCACAGCTTTTTGAAGAAAGTGCGTTTGGGTG
TGAGAGCATAGAGGACGCTTTTAGCGTGGCTTACACTTTTTTAGTTCAAAAAAAGGTTATCAGTTTCCAA
CAGCTCATTAAAGTCATGGCGATTAACCAAGCGAAGTTTTTAAAACTCAATGCAGGCGAGGTTAAAGAAA
ATCAATTAGCCAATTTGATGATTGTGGATTTAAACGCTCAAACAAGAGTGAGTAATCAAAATTCGCCCTT
TTATGGTTTGGAATTGCATGGCGAAGTGCAAAGAATGATCTTAAAAGGGCAAACTACATTTATTAAGGAG
AATGCATGCAAGAAATCATAGGAGCGTCTTTAGTTTTTTTGTGTAATGAAAAATGCGAAGTGTTAGAAGA
TTGTGGCGTGGTCTTTGATGAAAAGATTGTTGAAATAGGCGATTATCACAATTTAACGCTTAAATACCCC
CACTTAAAGGCGCAGTTTTTTGAAAATTCCGTTCTGTTGCCCGCTTTTATCAACGCGCACACCCATTTTG
AATTTTCCAACAACAAGGCGAGTTTTGATTACGGGAGTTTTTCTGGCTGGTTAGGGAGCGTGTTGAACAA
TGGGGGAGCGATTTTAGAAAATTGCCAAGGGGCTATTCAAAACGCTATCATTACGCAATTAAAAAGTGGG
GTGGGGAGCGTGGGGGCGATTTCTAACCACCTGATAGAAGTTGATTTGTTAAAAGAAAGCCCCTTGAGCG
CTGTCGTGTTTTTAGAGTTTTTAGGGAGTAGCTATTCTTTAGAAAAATTAAAGGCGTTTGAGGCCAAATT
TAAAGAGTTAAAAGATTTAGAAGATAAAAAACTTAAAGCGGCTCTCGCTGTGCATGCCCCTTATTCGGTG
CAAAAAGACATGGCTTTGAGCGTCATCCAATTGGCCAAAGATTCACAAAGCCTGCTTTCTACGCATTTTT
TAGAATCGTTTGAAGAATTAGAATGGGTAGAAAATTCTAAAGGGTGGTTTGAAAATTTTTACCAACATTT
TTTAAAGGAGTCTCATTTCAAATCGCTCTATAAAGGCGCGAACGATTACATTGACATGTTTAAAGACACG
CACACTTTATTTGTGCATAACCAGTTCGCTTCTTTGGAAGCGTTAAAAAGGATTAAATCTCAAGTCAAAA
ACGCTTTTTTAATCACATGCCCCTTTTCTAACCGCTTGTTGAGCGGGAAAGCGTTGGATTTAGAGAGAGC
TAAAGAAGCCGGTTTGAGCGTGAGCGTGGCCACTGATGGCTTGAGTTCTAACATTTCGCTGAGCCTTTTA
GACGAATTAAGAGCGTTTTTGCTCACCCATAACATGCCGTTATTAGAATTAGCTAAAATAGCTCTTTTAG
GGGCGACTAGGCATGGGGCTAAAGCTTTAGCTTTGAATAATGGCGAGATAGAAGCCAACAAAAGGGCGGA
TTTGAGCGTGTTTGGTTTTAATGAAAAATTCATTAAAGAGCAAGCGATCTTGCAATTTTTATTGCATGCT
AAAGAAGTGGAGCGCTTGTTTTTAGGGGGGAAAAGGGTGATCTAATTTGTTTTAAAGACAGAATGCGTTA
AAATGGGAAATCTAAATCAATTAAGGAAAGAGTCAATGAAATTAGTTTTAGCCAAGAATACGAGAAAATC
AGACGCCAAGAGCGTGGAATTAGAGGATTTGTACCACAAATTTAGTGAAGATAAGCGTTCTATTTTCTAT
TTTGCCCCCACAAACGCCCATAAAGACATGCTCAAAGCGGTGGATTTTTTCAAAGAAAAAGGCCATACGG
CTTATTTAGATGAGGTGAGGGTCAGCACTGATGAAAAAGATTTTCTTTATGAATTGCACATTATTTAAAG
GCTTGTATTGAAAGTTTATATTGAAACCATGGGTTGTGCCATGAATTCTAGGGATAGCGAGCATCTACTA
AGCGAACTATCCAAACTAGACTATAAAGAGACTAGCGACCCTAAAACAGCGGATTTGATTTTAATCAACA
CTTGCAGCGTGCGCGAAAAGCCTGAACGGAAATTGTTTTCAGAAATCGGGCAATTCGCTAAAATCAAAAA
ACCCAACGCCAAAATCGGGGTTTGCGGGTGCACCGCAAGCCACATGGGAGCGGATATTTTGAAAAAAGCC
CCAAGCGTGAGCTTTGTGTTAGGGGCTAGGAATGTGTCTAAAATCTCTCAAGTGATCCATAAAGAAAAAG
CCGTTGAAGTGGCGATTGATTATGATGAAAGCGCGTATGCGTTTGAATTTTTTGAAAAAAAGACTCAAAT
TAGATCGTTATTAAACATCTCTATAGGGTGCGATAAGAAATGCGCTTATTGCATCGTCCCGCACACTAGG
GGGAAAGAAATTTCTATCCCTATGGATTTGATTTTAAAAGAAGCTGAGAAATTGGCTCATAACGGCACTA
AAGAGCTCATGCTTTTAGGGCAGAACGTGAATAATTACGGCGTTCGTTTCAGTAGCGAGCATGCGAAAGT
GGATTTTAGCGATTTGTTGGATAAATTGAGCGAAATTCAAGGCATTGAAAGGATACGATTCACTTCGCCT
CACCCTTTGCACATGAATGATGCATTTTTAGAACGCTTTGCCAAAAACCCTAAAGTGTGCAAGAGTATCC
ACATGCCCTTACAGAGCGGATCTAGCGCGGTGTTAAAGATGATGCGAAGAGGTTATAGTAAAGAGTGGTT
TTTAAATCGGGTGGAGAGGTTAAAAGCTTTAGTGCCTGAAGTGGGCATCAGCACGGATATTATCGTGGGC
TTTCCTAATGAGAGCGATAAGGATTTTGAAGACACGATGGAGGTGCTAGAAAAAGTGCGCTTTGACACGC
TCTATAGTTTTATTTATTCCCCACGCCCTTTCACTGAAGCGGGAGCTTGGAAAGAAAGAGTGCCTTTAGA
GGTTTCATCTTCAAGGTTAGAGAGGTTGCAAAACAGGCACAAAGAAATTTTAGAAGAAAAAGCCAAGTTG
GAAGTGGGCAAAACGCATGTGGTGTTGGTGGAAAATAGGCGTGAAATGGATGATCAAATCGTGGGTTTTG
AGGGGCGCAGCGATACGGGGAAATTCATTGAAGTAACTTGTAAGGAAAAAAGAAATCCGGGCGAGCTTGT
AAAAGTGGAGATTATTTCTCATTCCAAAGGGCGCTTAATGGCAACCACTAAAGGCAACTAAACACCCCAT
AAAGAGCAGGTTTAAAGGTAAGAATTGAACTTAAAGTTTTTTAGAAAAAAAGCAGTCTTAAAAGTTGTTC
CGTGCTTAGTTTGGGGAATCCTTTGGTTGTTGCATAAAACTTGCAAAAACCGCTATTTTTTAGCTCAAGA
TTTAAAAGAAAAACCCTTTATCGCAAGCTGTTGGCATGGCGAGCTTGGCATGATTGGGTTTGCTTATTTA
AAACTTAAAAAACCTTGTATTTATGTGATCGCAAGCCAACATTTTGACGGATCCATTGCGGCGGGTTTGT
TTGAAAGCTTTGGTTTTAAAAACATTAGAGGTTCTAGCAAAAAAGGGGGGGTTAAGGTTTTGATAGAAGG
GCTTAAGCATTTAAAAGGGGGCTATGATGTAGGCATTACCCCTGATGGCCCCAAAGGCCCACGACACAGC
ATAGCGGATGGGGTGATCGCACTAGCTCAAAAATCAGGCGTGGGGATTAGCGCTTGTCGGGTGGTTTGTA
AAAACGCATGGCGGTTGAACACTTGGGATCAATTTGAAATCCCTAAGCCTTTTAGCGAAGTGCGCTATTA
CATGCTAGAATCTGTGATCATCCCTAAGGAATGGGAGCTTTCAAAGGCTAAAGAATATTTAAAGACGCGC
ATGGATTCTGTTGGGTTTGAAGAACCTCAAAGGGGTTTGGGTGCTTAAAGGGTTAAAAAAAGCGTTCAAA
GAGAGGTTTTGCTCTCAAGTGTATATCTCTTTTAATGTGGATCACAATCTTTTATCCGCTCAAGTTTTAA
GGGTTAAAAACCACCGCATCAAAGAGAAATTTTTTAAAACTTTTGAGACCAAAGTGGAGACTAAAAATGG
TGAAGTCCCCATTCAAGCCTTAAAAATCGCCAGAACTTATAGCCAAAAATACCCCTACACTTATTTCAGC
GCGATGAGTAAGGCTAAAGAGGTTTTATGCGAAAAGCAGGCGTTTGAACAAATCAAACAAGAAAATCAAG
ATTATCAGGCTTGTGAAGTCAATCAAAAGTATTGCGTTTATGTGGAATCTAAGGATTTTCTAAAGGATTT
CAAGCGTTTTAAAATCCAGGATGTGGATTTTTTGTTTTCGCCCTTTAGCCTTATTTATGATTTTGTGCGC
GATAATTTAGAAAACAAGCCGTTGTTGTATTTGCTTTTGGAGCGTTCAAGGTTTTATTTTTTGATTGCGG
ATAAAAAAGAGATTTTTTTAGCCAAATCCGTGTTTTTAGAAGAACAACCTGAAGAGTTTATAGAGAGCAA
AGAAGAAGATTCTATGGGAATGAGTAATGAAGCTGTGAATTTGTTTTTGAGTGAAATCCAAGAAGATATT
GACAGCCTTGAAGAAGCGATAGGCCTAGACAGCAGTAAGGATAATAGCGAAAAAATAACAGAGGACGCTT
ATAATTTGATTGAAGGCATGACGAATATCCCCTTAATTGCAGATGTTTTGCAAGAGGGATTGCGTGGCGT
CTATCATTCTAGAGAGATAGACTTTGTAGAAAAAGTGGTTGTTTTAGACAGCTGTCAAATCCACCAAAAG
GCGTTAATGCATTTGCAAGAAACTTTGATGATAGAAGTGGATAGGCTTGATTTTTCTTTAGTGGAGTGCT
TGAACATTTTAGCGCGCATGGAGAATGAAAAGCATGCGTTTTAGTTACATTGAGCCAAGAGCGAAATACC
TTATCAGCAAGCTTTCTAAAATTTGGGTTTTTTACATTTTTTTATCTTTTGTGGTGATAGGGGGGTTAGT
GTGGTTTATGCATAACGCCATTAAACGCGCTCAAGACAACGCGTCCAGTTTGACGATCCAAGAAAGGCTC
TACCGCCATGAAATCAGCCGCTTACAGGTTAAGACTGATGAAACCTTAAAACTCATTAAAGAAGCCAAAA
AGCGTTTGAATTATAACGATGATATACGAGATGTTTTGCAAGGGCTTTTAAACATTGTGCCAGATTCCAT
CACTATTAATAGCATTGAAATAGACCAGCAAAGCGTGGTGGTTAGTGGTAAAACCCCTTCTAAAGAAGCC
TTTTATTTTTTGTTTCAAAACAAACTAAACCCCATGTTTGATTATTCTAGGGCGGAATTTTTCCCTTTAA
GCGATGGGTGGTTTAATTTTGTTTCCACCAACTTTTCTAATTCCTTACTGATAAAAAATCCGGAGTCTAT
TAAATGAAGCCATTGCATTTTTCACACTTAGACAGAGAACAATCAGGCGATGTAGGGTTTATCATTAAAA
ACCTCATTTTTTTAGGGGTTTTTTCCTTATTGGGTTGGCTCAATACCGAGTATTTTCTATGGCCTAGCAT
GCTGGAATTAAAAAAAATCCTTTTAGAAGAAAATCGTAAAAAAAGCGTTTTAGAATACGCGCAAAGGCAT
TTTGAAACAGCTTTAACAAACTATCGTAATCAAAAAGAAACCAGCGAATCCTTATTAAAGATTTTTAATG
ATGAAGAGTCCAGGCGGATTTTAGAAAAGATTTTAAAAAAATGTTTTGATGCCTATAAAATCAAACCCTT
GCTCTCTCAAAACCCCCTTCAAAAAACCCAATTTTTTATCATGGCCAGAGCGAGCGAATTAGAAAAGACC
TATCTTTTTTTCACCTTAATCAACAAGTATTTACCGAGCGCTCAAAGCCAATTGCCCTTAAAAATTTCTA
AAGATGATGAAGGGCTGTTGGTGCAATTTAGCGTGAGTATTGATCTCCAATAGGATAGGGGTAGTTTAAT
GCAAGATTTTGATTTTAGTTTTAATCCTAAGGCATGCGAGGGTTGTGGGGCAAAGTGTTGCGTGGGGGAA
AGCGGGTATATTTTTTTGAATATCCAAGAAATGCAAACAATTAGCGCTTTTTTAAAATTAGAATTAGAAG
AATTCAGCCAAAAATACGTTAAAAAGGTGGGGTATAAGTTCTCTTTATTAGAAAAAGACGCTAAAGAGTT
GGGTTTGGCGTGCGTGTTTTTGGATTTAGAAACCAAAAAATGCCAGATTTATAGCGTGCGCCCTAAGCAA
TGCCAAACTTTTCCTTTTTGGGAGAGCGTGAAAACTTTCTCTAAAGAGCAAAAAGAAGCTTTTTGTCAAA
GCTGTCCGGGCATCACACAAAAAACCAAAGAAACTAAAGTGCGCTAAAATTCACTATAGTGATACAAAAA
AGGAAATAAAATAATGAATATTCCAATAAAGAAAAGATTTTTAGCAAATATATTGCTTTTTAGTCTGTTT
TCTTGCCTTAAGGCTGAAACCCTTTCAGAAGACCATCAAATTTTATTGAGTTCAGACGCTTTCCATAGAG
GGGATTTTGCTGCCGCTCAAAAAGGCTATATGAATCTTTACAAGCAAACCAATAAGGTGGTGTATGCTAA
AGAAGCGGCCATTTCAGCGGCGAGCTTAGGGGATATTAAAACCGCTATGCATTTAGCCATGCTCTATCAA
AAAATCACCAATAATCGTAACGATGTTTCTATCAATAAGATTTTAGTGGATGGCTATGCGCAAATGGGGC
AGATTGATAAAGCGATTGAACTATTACACAAAATCCGTAAAGAAGAAAAGACCATAGCCACAGATAATGT
GTTAGGGACTTTGTATTTGACTCAAAAGCGTTTGGATAAGGCTTTCCCGTTGTTGAATAAGTTTTATAAC
CAAGTGCATGATGAAGACAGCTTAGAAAAACTCATTACGATCTACTTTTTGCAAAACCGCAAAAAAGAGG
GCTTGGATTTGTTGCAATCTCATATAGACAGGTATGGTTGCTCAGAGCAATTGTGCCAAAAAGCGCTCAA
CACTTTCACGCAATTTAACGAGCTTGATTTGGCTAAAACGACTTTTGCTCGTTTGTATGAAAAAAACCCT
ATTGTGCAAAACGCCCAATTTTACATAGGGGTATTAATCTTGTTAAAAGAGTTTGATAAGGCCCAGAAAA
TCGCAGAATTATTCCCTTTTGATAGGCGTTTGTTGTTAGACTTATACACCGCGCAAAAGAAATTCGCTCA
AGCTTCCAAACAGGCTTCTTTGATCTATCAAGAAAAAAAAGACCCTAAATTCTTAGGCTTAGAGGCGATT
TATCATTATGAAAGCTTGAGCGCGAATAAGAAAAAGCTCACCAAAGAAGAGATGTTGCCCATCATTCAAA
AATTAGAGCAAGCCACCAAAGAGCGCCAAGCTTGGCTTGCTAAAACCAAAGATAAAGAAGATGCACAAGA
CGCTTTCTTTTATAATTTTTTAGGGTATTCCTTAATAGATTATGACATGGATATTAAAAGGGGCATGGAT
TTTGTGAGGAAAGCCTTAGCGTTGGATTCTGGATCAGTGCTTTATTTGGATTCTTTAGCATGGGGTTATT
ACAAATTAGGGAATTGTTTGGAGGCTAAAAAAATCTTTTCTAGCATCGCTAAAGAGTCTATCCAAGCCGA
ACCTGAATTAAAAGAACACAATAAGATCATTCAAGAATGCAAGAAATAGGGATTTTAGAAAATTTACAAA
AAAGCTTAGCCTTAAAAGAGGGCATGCTTTCTTATGAAATGCTGGGTAAAAGCCTGTCGTATAACCCTTA
CTTGCCTAGAGTCATTCCTCAAACTAAGGATTATGTTTTTGTAACCCCTGATGAGGTTTTAGAAACGCTT
TTGAAAGAAAACACCCGCACCGATTGCGTCATTGTCAATTTCAAAGGATTATACGAAATAGGCGCGCCAA
GCGTGTTTGATTTAGAAGTTTTAGGGTTATTGCGCCGCCATGCGAGTTCTTTGATAATCCATCAGGATTT
TTTCATCAGCCACTACCAGCTTTTAGAATCGCTTGTTCAAGGCTCTGATGGGGTCGTTTTAGACGAAGAG
CTTTTAAAAGAGGATTTAAAGGGCATGGTAGAATTCGCTTGGCGTTTGGGCTTGAGCGTGTTTGTAGAAA
CCCACAAGCCAGACTACACTCATTTAAAAGATTTAGGGGTTTTAGGCGTGCTAGAAAATAGCCCCCATTC
TTATAATCAAAAAAAAAATAGTCTTTTTAGATTGAATTTTAAGCTAATTTAGAGTAAAAATCGTATTCAA
ACTTTTTAAAAGGAGTTAGTCATGTCATTATTAGTGAATGATGAATGCATTGCGTGCGATGCTTGCAGAG
AAGAATGCCCTAGTGAGGCGATTGAAGAGGGTGATCCCATTTATAGTATTGATCCAGATCGATGCACGGA
GTGTTACGGGTATGATGATGAGCCTCGTTGCGTGAGCGTATGCCCTGTGGATGCGATTTTACCGGATCCT
AACAACGCAGAGAGCAAAGAGGAATTGGAATACAAATACGAAAGCTTAAAAGAGCAAGATTAAAGGCTAG
CAATGGCTAAAATCACAACCGTGATTGACATAGGCTCTAATTCAGTGCGTTTGGCTGTCTTTAAAAAGAC
GAGCCAGTTTGGGTTTTACTTGCTTTTTGAGACTAAGTCCAAGGTTAGGATTTCTGAGGGCTGTTATGCG
TTTAAAGGGGTTTTACAAGAAATCCCCATGCAACGAGCCGTTAAAGCCTTGAGCGAATTTAAAGAAATCG
CTCTCAAATACAAAAGCAAAAAAATCCTGTGCGTAGCGACCTCAGCGGTGCGCGATGCCCCTAATCGGTT
AGAGTTTGTAGCGAGGGTGAAAAAGGCTTGCGGTTTGCAAATCAAAGTGATTGACGGGCAAAAAGAAGCG
CTCTATGGTGGGATTGCGTGCGCGAATTTGTTGCATAAAAATTCAGGGATCACAATAGACATTGGAGGGG
GTAGCACCGAGTGTGCGTTGATTGAAAAAGGCAAGATTAAGGATCTCATCTCGCTTGATGTTGGGACGAT
TCGCATTAAAGAAATGTTTTTAGACAAAGACTTAGATATTAAATTGGCTAAAGCCTTTATCCAAAAAGAG
GTTTCTAAACTGCCCTTTAAGCACAAAAATGCCTTTGGGGTGGGGGGGACGATTAGGGCGTTGAGTAAGA
TACTCATGAAACGCTTTGATTACCCTATTGATTCTTTGCATGGCTATGAAATAGATGCGCATAAAAATTT
AGCGTTCATTGAAAAAATCGTCATGCTCAAAGAAGATCAATTACGGCTTTTAGGGGTGAATGAAGAGCGT
TTGGATAGTATCAGGAGCGGGGCGTTGATTTTATCAGTCGTTTTGGAGCATTTAAAAACTTCTTTAATGA
TCACTAGTGGGGTAGGGGTGAGAGAAGGCGTGTTTTTGAGCGATTTATTGCGCCACCATTACTATAAATT
CCCCCCCAATATCAACCCCTCTCTCATCTCTTTAAAAGATCGCTTTTTGCCCCATGAAAAGCACAGCCAA
AAGGTCAAAAAAGAATGCGTGAAATTGTTTGAAGCCTTATCGCCTTTGCATAAAATAGATGAAAAATACC
TTTTCCATTTAAAGATTGCGGGGGAATTAGCGAGCATGGGTAAGATTTTAAGCGTCTATTTAGCCCACAA
GCACAGCGCGTATTTTATTTTAAACGCTTTGAGTTATGGCTTTAGCCACCAAGATAGAGCGATCATTTGT
TTATTAGCCCAATTCAGCCATAAAAAAATCCCTAAAGACAACGCTATCGCCCACATGAGCGCGATGATGC
CAAGCCTTTTAACCTTACAATGGCTGAGTTTTATCCTTTCTTTAGCCGAAAATTTGTGCCTAACAGACAG
CCATCATTTAAAATACACGCTAGAAAAAAACAAGCTTGTGATCCATTCTAATGATGCGCTTTACTTGGCT
AAAGAAATGCTCCCCAAACTCATTAAACCCATTCCTTTGACGATAGAGTTTGCTTGAAAATAGCGATTGT
CAGGCTTTCAGCGCTTGGGGATATTATCGTGAGCGCGGTGTTTTTAGCACTGATTAAAGAGCGTTTCGCT
GACGCCCAAATAGAATGGTTCGTGGATGAAAGATTTGGCGCGATTTTAGAGCATTCCCCCTATATTGATA
AATTACACCCCATCGCTTTAAAAAGCGCGCTTACAACCTTGAACCCTTTGAAGATTTTCAAGCTTTTTAA
ATCTTTAAGGGCTTATGAATACGATATAATCATTGACATGCAAGGCCTAGTCAAATCTGCCCTCATCACT
CAAATGTTAAAAGCCCCTAAAAAAGTCGGCTTTGATTACGCTTCGGCTAGAGAGGGTTTGAGCGCGTTTT
TTTACTCGCAAAAAGTTTCTATCGCTTATGATGAGCCCATTTTAAAGCGCAATTTCACGCTCCTTTCTCA
AGCCCTAAACTTGCCCAAAAAAGAAATTTCAAAAGAAATTTCACAGTGTTTAAGCTCTAGGGCTAAAGCG
TTTTTTTACCAAGATTCCCCAAAAATCAATGCGTTAAATTTGAATCAAAATAAACCAAAAATCCTTTTTG
TTTTAGAAACTTCTAAAATCAATAAAACTTACCCCACAGAGCGTTTTAAAGAGTTGGCGTTAATGTTAGA
AAATTTTCAAATTTGCTTGTTATGGCATGCTGATGAACATAAGGCCGCTACGCTTTATCACGCTTTAAAA
CACCAGTGCGATATATTATTGCTCCCTAAACTCACTTTAAACGAGGTTAAGGCGTTGCTTTTTAAAATGG
ATTTGATTATTGGGGGCGATACGGGTATCACGCATTTAGCATGGGCGTTGCAAAAAGCTAGCATCACCCT
TTATGGCAACACGCCTATGGAGCGTTTTAAATTAGAAAGCCCGATCAATGTTTCGCTCACCGGTAATTCA
AACGCCAGCTACCATAAAAAGGATTTTTCTATCCAAAACATAGAGCCTAAAAAAATTAAAGAATGCGTTT
TAAACATTTTAAAGGAAAAAGAATGACTTATAAAGAACGACTCATACACGAAAAAATATTAAACAAAGAC
GACAAGGGTTTTAAAACAGAACTGCGCATTTTGAGCATTTTTATCGTGGAATCTTTAGTGAATATTTTGG
GGTTTATTTTAGCTAAAATGCCCCATTCGTGGTTTTTAAGGTGCATTAAAGCTTTAGCGTGGCTGATGAG
AACCTTTGATAGACGCCGTTATTTTGACGCTAAAGCCAATTTGGATTTTGTGTTTGGGGATTCTAAAAGC
GAAGAAGAGAAAAAAAGGATCATTAAAAAGGGTTATGAAAATTTTGCTTTCATCATTTTAGAAACCATTA
GAGTGATCTTTATCCCTAAAGATGAATACGACTCTCGTTTCACGCTCATCAATGAAGAAAACGTGTGGAA
GTCTTTAAACAAGGAAGGCCAAGCGATCACTTTATGCATGCATTTTGGCTATTGGGAAGCGGTAGGCACG
ACTTTAGCGCAATATTATGAGGATTATGGTAGGGGGTGCTTGGGGCGTTTGACTAAATTCGCTCCCATCA
ATCACATGATCATGAGTAGGCGAGAAGCGTTTGGGGTGCGTTTTGTCAATAAAGTGGGGGCGATGAAAGA
ACTCATTAAAATGTATAATCAAGGCAATGGCCTTGTGGGGATTTTAGTGGATCAAAATGTCGTGCCTAAA
GATGGGGTGGTGGTGAAATTCTTTAATAGAGACGCTACGCACACCACGATCGCTTCTATTTTATCGCGCC
GCTACAATATAGACATCCAGCCGGTATTCATTGATTTTAATGACGACTATTCGCATTATACAGCGACTTA
TTACGAAAGTATCCGCTCTCAAATCACCGATAACGCTGAGAACGATATTTTAGAATGCACGCAAGCCCAA
GCGAGTTTGTGCGAAGAAGTGATTAGAAACCACCCGGAAAGTTATTTTTGGTTCCACAGGCGTTTTAAAA
GCACCCACCCTGAGATTTATCAAAGATAGGGTTTTGAGTGGAATGATAAAAATTAAAAAATGCTAAAAGG
CATTTTTTAAAAATAAATAGTAAAGAGCTTGATTTTAATCAAGCGATAATTTCTTAAGGCGGTCTTCTTA
GGTTAGGGGGATTTAGTTGGGGGTTAAGGGGGAGAGTTATTTCAAAATACCCCCCTATCCCCTTAAGAAA
ATGAGTTTTACTATAAAAATAAAGTTAAAAATCCTATTTTTTTAAAAAAGTTAAAAAGTTTTAGTTATAC
CACTCAATGCGAACAAGAGTGGTATTTTTCTAAAAATTCTTTTTTAAAACTCAAAAACCGCTTTTCTAAA
ATGGCGTTTCTGGCGTTTTTAACCAGCTCTAAATAAAAATGCAGATTGTGCAAGCTGGCCAAACGAGCGT
AAGTGAGTTCTTTAGCCCTAAAGAGATGGTGCAAATAGGCTTTAGAATAGCGTTTGCAAGCATAACAGGT
GCAATTTTCTTCAATAGGGGTATCATCCAATTTATAGGGCGCGTTTTTGATAGAAATCTTGCCAGAATGC
GTGAAAAGGGTGGCGTTTCTGGCGTTTCTGGTGGGCATCACGCAATCAAACATGTCCACCCCTAAACTGA
TAGTGTCTAAAATGTTTTCAGGCGTGCCTACGCCCATTAGGTAGCGAGGCTTGTCTTTAGGGAGCAAGGG
GGCGGTGTGTGCGATCGTTTCTAGCATTTCATCTACACTTTCCCCCACCGCTAAACCGCCTATAGCATAA
CCATCAAAACCCCCGTGCGTTAATTCCACGCTAAGGCTTCGCATTTTCAAATGCGTGCCGCCCTGGATAA
TGGCAAAAAGGTTGTTGTTAGGGCGGTTTTTTTCTTTGTGGTATTCTAGGCTGAGATTCGCCCATTTAGC
GCTTCTTTTAATAGATTCTTCAAGGCGTTTTAGTGGAGCGGGCAAGCCCACTAAATCGTCTAAAACCATC
ATAATATCGCTATTCAAAGAATATTGAATGTCTAAAACTTTAGCGGGCGTGAATAGATGCTTGCTCCCAT
CAATATGGGATTTAAAAACGATCCCGTCTTCTTGCAATTTGACATTATCGCTCAAGCTGAAGGCTTGAAA
CCCTCCGCTATCGGTTAAAAAACTCCCATGAAATTGAGCGAAACGATGCAAACCCCCTAATTGTTCAACC
GCTTTCTCGCCCGGTCTTAAATACATGTGATAGGTGTTGGCTAAAATGAGTTTAGCGCCTAAAATTTCTT
GCATATCCATAGCGTCTAAAGATTTGATGCAGCCTTGCGTGCCTACTGGCATAAAAACAGGCGTTGCCAC
TTGAGAATGGGCTAAATTTAAAAGACCAGCTCGCGCGTTATCATCAATAGCTTGGAGTTGAAAATCCATC
GTTTAAGCCTTAATCTTGGATATAATGGCGTAATCATTTTTTAGGAAGTTTGGAATTGAAAAAAATCGCC
CTTATTTTAGATGGCATTGTAGCAAAAAATTTTTTAGACTTGGTGCTAAGGCATTATTCTAATCATAATT
TTTATATAGTGGTTGTCAAAAATGAGAGCCTTATCCCTAAAAACTACCCGAGCACTTTCGCTTTTTATTG
TTTTGATGCGACTTCTAGTTTCAGGCTTTTGCAAGTGTTAAACGATGAGGTGAGCGATGCGTTTTTAATC
ATACAAGATTTTAAAGAACAGCGCATCATTCATAAAATCATTCAAACCCATTTCAAACGCATGCGCGTGG
TTTTGAGCGTGAAAAAAGATGGTGAAAAAACTTTAGAAAATAATGAAGAAAATAAAGATGAAAAGCTTAT
TTTGATTGATGAATTTGAAGTTTTAGCCAATAAATTCATTTCTCGTTTGCCCAATATCCCTAGCACCCCT
AGAGAGTTTGGGTTAGGCAAGGGCGAGATCATGGAGATTGATGTGCCTTTTGGGAGCATTTTTGCTTACA
GACACATTGGCTCTATCAGGCAAAAAGAATACAGGATTGTAGGGCTTTATCGCAACGATGTTTTGTTGCT
CTCCACTAAATCTTTGGTTATCCAGCCACGAGACATTCTTTTAGTGGCGGGCAATCCTGAAATTTTAAAC
GCGGTGTATCATCAAGTCAAAAGCAATGTGGGGCAGTTTCCAGCCCCCTTTGGTAAGAGCATTTATTTAT
ACATTGATATGCGTTTGCAGAACAGAAAAGCGATGATGCGTGATGTGTATCAAGCCTTGTTTTTGCACAA
ACATTTAAAGAGCTACAAGCTCTACATTCAGGTTTTACACCCCACTAGCCCTAAGTTTTATCATAAATTT
TTAGCGCTAGAAACCGAAAGCATTGAAGTGAATTTTGATTTTTACGGGAAAAGTTTTATCCAAAAACTCC
ATGAAGACCACCAAAAAAAAATGGGTTTGATTGTGGTAGGCAGAGAGCTTTTTTTATCTAAAAAACACCG
AAAAGCCTTGTATAAAACAGCCACCCCGGTTTATAAAACCAACACTTCTGGCCTGTCTAAAACCACTCAA
AGCGTGGTGGTTTTGAATGAAAGTTTGGATATTAATGAGGACATGTCTTCAGTGATCTTTGATGTGTCTA
TGCAAATGGATTTGGGCTTGTTGCTTTATGATTTTGACCCTAACAAGCGCTATAAAAACGAGATTGTCAA
TCATTATGAAAATTTAGCCAACGCATTCAACCGCAAGATTGAGATTTTCCAAACCGATATTAGAAATCCT
ATCATGTATCTCAATTCTTTAAGAAATCCCATTTTGCATTTCATGCCTTTTGAAGAGTGCATCACGCACA
CGCGCTTTTGGTGGTTTTTATCCACTAAAGTGGAAAAATTAGCGTTTTTAAACGATGATAACCCTCAAAT
TTTTATCCCTGTAGCGGAGTGAAAGAATGCAAGAAATTTTAATCCCTTTAAAAGAAAAAAGCTATAAAGT
GTTTTTGGGGGAACTGCCTGAAATTGAATTGAAACAAAAAGCGCTCATCATTAGCGATAGCATCGTGGCC
GGGTTGCATTTGCCCTATTTATTAGAACGCTTGAAAGCCTTAGAAGTCAGAGTGTGCGTGATAGAGTCCG
GAGAAAAATACAAAAATTTCCATTCATTAGAGCGCATTTTAAACAACGCCTTTGAAATGCAATTAAACCG
CCATTCTTTAATGATAGCCCTTGGTGGGGGAGTGATAAGCGATATGGTGGGGTTTGCGAGCAGTATTTAT
TTTAGGGGGATTGATTTTATTAATATCCCTACGACTTTACTCGCTCAAGTGGATGCGAGCGTGGGGGGGA
AAACAGGGATCAACACGCCTTATGGCAAGAACTTAATCGGATCGTTCCACCAGCCTAAAGCGGTTTATAT
GGATCTAGTTTTTTTAAAAACCCTTGAAAAAAGGGAATTTCAAGCAGGGGTTGCTGAAATCATTAAAATG
GCGGTATGTTTTGATAAAAATTTAGTGGGAATATTAGAAACAAAGGATTTAAAAGATTGTTTAGAAGAAG
TAATCTTTCAAAGCGTCAATATCAAAGCTCAAGTCGTTGTTCAAGATGAAAAAGAGCGAAACATCAGGGC
TGGGTTGAACTACGGGCATACCTTTGGGCATGCGATAGAAAACGAGACTGATTATGAGCGATTTTTGCAT
GGCGAAGCGATCGCTATTGGCATGCGCATGGCTAATAATTTAGCCCTTTCTTTAGGCATGCTCACTCTAA
AAGAATGCGAACGCATAGAAAATTTATTGAAAAAATTTGATCTGATATTCAATTACCAAATCCTTGATCT
TCAAAAATTTTATGAACGCTTGTTTTTAGACAAAAAAAGCGAGAACCAAACCCTAAAATTCATTTTGCCT
AAAGGCATTGGAGCGTTTGAGGTTGCCTCTCATATCCCTAAAGAAACGATTTTAAAGGTGTTAGAAAAAT
GGCATTAAGGGTATTATTATTCTTTTGTTTTTTGTTTTTGCAAGCAGAAGATAAGAGCCAAGAATTATCA
TCTATACAAAAACAAATGGCTTTGGTGGATAAAAAACTCGCCAAAGACGATAATGTGTGGTTGAAAAAAT
TTGAAAACTACAAGATCTACAATCAAATTTATACCGAAAAAGAGAGCGTGAGGCAGGAATTAAGGCGCTT
AAAAAATAAAAAAAGCAAGGATTTATTAAAGATTAGCACCTTAGAGCATACCTTAAAGGCTTTAGAGTCC
CAGCAAAAAATGTTTGAAAGCTATGGGGTCAATCCTTTTAAGGACTTGATAGAGCGCCCCAATATCCCCA
ATATCCCTAATATCGCTAACCCTATTGCGATCATTGATGGCATTTCTTTCATTAAAAGCATGCGTTTAAA
GCATGAAAGTCTCAAAAGCAATCAGACTGCTTTAGAAGAAGTTTTAAAGCTTTTAGATCAAAAACACCAG
CTTTTAAATCAGTGGCATGCTTTGGATAAAAGCGCGAAACTGAGCGATGAGATTTATCAAACTCAAGCCA
AACGCCTGGAATTGCAAGGGGCTCAAAACATTCTAAAAACCACGATCGGGATTTTCCAAAAAGACAGCGA
TGAAGCCATAAGCATTGTTAAATCTCAAGTTAAAAACCAGCTTTTTAAACTGGTTTATGTGTTTTTAGCG
GCCCTTTTGAGCGTGGTGTTTGCGTGGATTTTAAAAATCATTTCCAGTAAATACATTGAAAATAATGAGC
GCGTCTATACCGTGAATAAAGCCATTAACTTCGTGAATGTGAGCGTGATCGTTTTGATCTTTCTTTTTTC
TTATTTGGAAAACGTTACTTACTTGGTAACGGTTTTAGGCTTTGCGAGCGCGGGTTTAGCGATTGCGATG
AAGGATTTATTCATGAGCTTGCTTGGGTGGTTTATCATTTTGATTGGGGGGAGCGTGCATGTGGGCGATA
GGGTGCGTATCGCTAAGGGGACGGATATTTTTATTGGCGATGTGTTGGATATTTCTATGTTGCATATTAC
GATTTTAGAAGATGTAACCTTTACCACTTACATGAACAACAGGAGAGCGGGCCGAATTATTTTTGTGCCT
AACAATTACATTTTCACCACCATGTTCGCTAATTACAGCCATTTTGGGATGAAAACGGTTTGGGATGGCG
TGGATTTTTGCGTTACATTTGATTCTGATTTTAAAAAAGCTTCTAAAATTGCGCTCAACATCGCTACAGA
ATTGTCTAAAGAATACACGGATATTACCTATAAACAGCTCAATAAAATGCGCGACCGGTATTCTTTAAGG
AGTTTGAGCGTGAAGCCTCGATGCTTTTTGATGCCTGAAAATAACGGAATAAAAATCTCGGTGTGGTATC
AAACCAATTCGTATGCGACCATGTCTTTAAGGAGCAAGATTGTGGCTGAAATTGTTGAAGCTTTTTTGAA
AGAAGAAAATATCCATATCGCTTATACGACCAGCAAGCTGCTTAAAGTGGATGCTGATGCTCTAGGCGAT
GGCTTTGGGAATAAAAGGGAACAAAAATGAAAAAAGTCTATTTCAAAACTTTTGGGTGCAGGACGAATCT
TTTTGACACGCAAGTGATGGGCGAAAATTTAAAGGATTTTAGCGCGACTTTAGAAGAACAAGAAGCCGAC
ATTATTGTGATCAATTCTTGCACCGTGACTAATGGAGCCGATAGCGCAGTAAGGAGTTACGCTAAAAAAA
TGGCGCGATTAAATAAAGAAGTGCTATTTACTGGCTGTGGGGTGAAAACTCAAGGCAAAGAGCTTTTTGA
AAAAGGGTTTTTAAAGGGCGTTTTTGGGCATGACAATAAAGAAAAGATTAACGCGCTTTTACAAGAAAAA
AAGCGTTTTTTCATAGATGACAATTTAGAAAACAAGCACTTAGACACCACGATGGTGAGCGAGTTTGTGG
GAAAAACCAGGGCGTTTATTAAGATCCAAGAGGGCTGTGATTTTGATTGCAATTATTGCATTATCCCAAG
CGTGAGAGGGAGGGCTAGGAGTTTTGAAGAGAGGAAAATTTTAGAACAAGTGGGCCTTTTATGCTCTAAG
GGCGTTCAAGAAGTGGTTTTAACCGGCACCAATGTGGGGAGCTATGGGAAGGATAAAGAAAGCAATATCG
CAAGGTTGATTAAAAAATTAAGCCAGATTACCGGATTAAAACGCATAAGGATTGGGAGCTTAGAGCCTAA
TCAAATCAACGATGAATTTTTAGAGCTTTTAGAAGAGGATTTTTTAGAAAAACATTTGCATATCGCTTTA
CAGCATAGCCATGATTTCATGTTGGAGAGAATGAATCGAAGAAACCGCACCAAAAGCGATAGGGAATTAT
TAGAAAAAATCGCTTCTAAGAATTTTGCTATCGGCACGGATTTTATTGTGGGGCATCCGGGCGAGAGCGA
AAGCGTTTTTGAAAAGGCGTTTAAAAATTTAGAAAGCTTGCCTTTAACGCACATCCACCCTTTTATTTAC
AGCAAACGAAAAGACACCCCCTCTAGTTTGATGCATGATAGCGTGAGTTTGGAAGATTCTAAAAAGCGTT
TGAATGCGATCAAAGATTTGATTTTTCATAAAAATAAGGCGTTCAGGCAATTGCAGCTCAAGCTCAACAC
GCCCCTAAAAGCCTTAGTGGAAGCGCAAAAAGACGGCGAATTTAAAGCCTTAGATCAATTCTTCAACCCC
ATTAAAATCAAAAGCGATAAGCCTTTAAGGGCTAGTTTTTTAGAAATCAAAGAGTATGAAATTAAGGAGA
GGGAAAACCATGCCGTTTTCTAAATTTTTAGAAAACCTCACCGCTCCCTTCAAACGCATCAAAAACCGCT
CGCTTGTTTTGGCGTTAGGGTTTTTGATCCTTACTTTTTGTTTGCTTCTTTTTTTAGTTTTGAGCGATGT
TTCTAGGCTCATATCGGGTAAGGACTTTTTTTATGTGATCCAATCCCACCCTAAGCAAACTCTAATTGAA
GATGAAAATTATTTTTATGCTAATAAAGGACTTTATAAAACCAACAAAGAAGCCTTTTTAAGGGTTTATA
AAATCCCAGAAAGCATGCCCATAGAAAGACGAGAAAGTTTAAACAAGGTTTCTAAAATCTTTTTAGCGTT
GCTTTTTTTCATTTCTAGCATGCTTTTTGGGATCTTTTGGCGTTTGCCCAAACGATTGGATACTAAAATG
AGTTTAGAAAGCGCAACTAAAAACGAATTAGAAAATGCATTCCAGCGATACGACGCGCTAGGGGTGCGTT
TTGAAGATATTGCAGGGGTGGATGAAGTTAAAGAAGAATTATTAGAAGTGATAGATTATTTAAAAAACCC
TAAAAAATACCAGGATTTAGGGATTTTCATCCCTAAAGGCGTTTTATTAGTGGGGCCTCCTGGAGTGGGC
AAAACCATGATCGCTAAAGCTTTAGCGAGTGAAGCCAGAGTGCCGTTTTTTTATGAAAGCGGGAGCGCGT
TTTCTCAAATTTATGTGGGGGCTGGGGCTAAAAAAGTGCATGAACTTTTCATGCATGCTAAAAGGCATGC
CCCCTCTATTATTTTTATTGATGAAATTGACGCTTTGGGTAAGGCTAGGGGAGGGCATAGGAGCGATGAA
AGAGAGGCCACGCTCAATCAGCTTTTAACCGAAATGGATGGGTTTTTGCAAAACGATGAGGTGGTGGTGA
TAGGAGCGACTAACCAAATGGAAGTGATGGATGAAGCGCTATTAAGGAGCAAGCGTTTTGATCGGCGCAT
TTTCATTTCTTTACCGGATTTATTAGAAAGACAGAGCATTTTAGAAAAGCTTTTAGAAAACAAAAAGCAT
GCGCTCAATTATCTTAAGATCGCTAAAATTTGCGTGGGTTTTAGCGGGGCGATGTTAGCGACTTTAATCA
ATGAAAGCGCTCTAAACGCTCTCAAACACGAACGAAACGAAATCACTGAGAGCGACATTTTAGAAGTGAA
AGACAAGATCGCTTACGGCAAGAAAAAGCCTCAAACCTTAGACGAAAACCAAAAAGAATTAGTCGCTTTG
TATCAAAGCGCGAAAGCCTTGAGCGCGTATTGGCTAGAAATTGAATTTGATAAAGCGCCTTTATTGGGGG
AATTTATCGCTTTTAATGAAAATAAAATCCATAGCGAAAGCGAGATTAAAAATTACATTAAAGTGTATTT
GAGCGGGACAATTATTTTAGAGTTGCTTTATAAGGAGCGTTATAGTTTGTCTAAACAAGACTTGCAAAAA
GCGAAATTTTTAAATGAATTTATGGCTAGCGAGCTTCTTTTAGCCCCTACAAAAGAGTCTTTAAGCGTTC
TTTATGAAGAGCAATTGGAGTTTTTAAAACCGCAAATTACAGCTTGTAAGCGGTTGAGCGCTCTACTATT
GGAGCAAGAATGTTTAGAACATTCCAATTTGTATGATTTGTTGAACGGGTGAAAATGCGTTTTTTTAGTG
GTTTTGGGTTTGTTAATGAAAGCGTTTTGTTTGAAGAGTGGCTTTTAAAAGGGGCTTATGATGTGTCAGG
TTTTTCTATGGGAGCGATTAAGGCGATAGAATACGCTTATAATGAAGTCTTACAACAGCGGCGCATCCAT
TCCTTATTATTGTTTTCGCCTTGCATGCTAGCGCATAAGAGTTTGGCGTTCAAACGCTTGCAACTTTCTT
CGTTTCAAAAAGATCCGCAAAGCTACATGGATAACTTTTATCAAGCCGTGGGCTTGGACGCTCAATTGGA
GCGTTTTAAAAAAGAGGGTTCTTTAGAAGAATTAGAATTTTTATTGGATTACAAGTATAGTGATCGTATA
ATTAGATTTTTATTAGAAAAAGGCGTGAAGATTGAAGTGTTTATCGGTTTAAAAGATAAAATCACTGACA
TTCAAGCCCTTTTGGAATTTTTTATGCCCTTAGTTCAAGTGTGGCAGTTTAAGGATTGTAACCATTTGTT
GCAAAAATCTTAAAAAAGGTGGAAGATGAAAAAATTTGGTTTAGGGGTGTATTTGCTTCTTTTAGGCATT
TTGGGCGGCTCTTTGATCACTTTAGGGATGATGGTCGCACCCATTGTTTTCAAAGCCCCAAGCATTTTGC
CTGAATTTAATTTGACTTTGTTTGAGAGCGGGAAACTCATGTCGCAAATCATTGTGCGTTTCAATTTTCT
TTTAGGCGCAATCGGTTTTGTGGTGTTACTTTATGAAATCATTTCATTTATCTACTCTAAAAGATCGTTC
GTGTATTTGATCCTTGGCGTGGCGATAGGGGCGTTGTGTTTGCTCTTTGTTTTTTATTACACGCCTTATA
TTTTAAACGCTCAAAAAGTGGGCGAAGTTGCACTTCAAAGCGCTGAATTTGCCCGCTCGCACGCTCAAAG
CGAATGGCTGTTTAAGGAATTGCTTGTGCTGGTGTGCGCTTTGTTTTTCTTGCGTTTGTTTGGAAAAAAT
GCGCTTTAGTCCCTTTGATTTAATCAAAAGAGGGAGTTTTTGGCTACCATCTAGGAAATGAGAAAGTAGC
GTTTAAATGAAAAAGTTTAAAAAGAAATTAAAAAGTATAAAACGATCGCATCAAAAGACAATCTTAAAGC
GTCCTTTATGGCTTATGCCTTTACTCATCAGTGGGTTTGCTAGTGGGGCGTATGCGAATAATCTGTGGGA
TTTGTTAAACCCAAAAGTGGGGGGTGAGTATGTGCATTGGGTTAAGGGCAGTCAGTATTGCTCATGGTGG
GAATTTGGAGGGTGTTTAAGGAATGTATGGGGAGCAAATCATAAAGGCTATGATGCTGGAAACGCCGCTA
ACTATTTATCTTCTCAAAACTATCAAGCTATTTCTGTGGGTAGTGGGAATGAAACGGGGACTTATAGTTT
AAGCGGTTTTACCAATTATGTTGGGGGCAATCTCACGATCAATCTAGGCAATAGCGTTGTTTTAGATTTA
AGCGGTTCTAATAGTTTCACTTCGTATCAAGGTTATAATCAAGGCAAAGATGATGTAAGCTTTAATGTTG
GCACAATCAATTTAAACGGCGCTTTAGAAGTGGGCAATCGTGTGGGATCGGGAGCTGGCACGCACACCGG
CACAGCCACTTTAAACTTGAACGCTAATAAGGTCAATATCAATTCCAATATCAGCGCGTATAAAACTTCG
CAAGTGAATATAGGCAACGCTAACAGCGCCATTACCATTAATTCGGTTTCTTTAAGTGGGGATACTTGCA
GTTCTTTAGCTAAAATTGGCAGTGGGGCTAATTGCTCCACTTCAGGGCCTAGCTATTCTTTTAAAGGCAC
GACAAACGCTACTAACACGACCTTTAGCAATGCAAGCGGCAGTTTCACTTTTGAAGAGAACGCCACTTTT
AGTGGGGCGAAATGGAATGGGGGGACATTCACTTTCAATAAAGGATTTAGCGCTACCAATAACACCGCTT
TTAATAGCGGTAGCTTCACTTTTAAAGGCACAAGTTCCTTTAATGGCGCTTCGTTTAGTAACGCCACATA
CACTTTTGAGAATCAAGCCACTTTCCAAAACAGCTCCTTTAATGGGGGGACTTTTACTTTCAATAACCAA
ACTAATCCAGCTAACAGCGCTCAGCACCCCCAAATTCAAAACAGCTCTTTTAGTGGTAACGCTACCACTC
TTAAGGGTTCTATAATTTTCCAGCAAGCCTTTAACAACTCAAACCACCAACTAACGATCCAAAACGCTTC
CTTTAATAACGCCACTTTCAACAATACCGGTAAAATCACCATAGAAAAAGATGCGAGTTTTAACGACACA
ACATTCAACACTTCTGTTGACGCAAACAACATGAGTGTTACCGGTGGCGTTACTTTAAGCGGTAAGAATG
ATCTGAACAATGGCTCAACCCTTGATTTTGGGAGTTCTAAAATCACTCTCACTCAAGGGACGACTTTCAA
CCTCACAAGTTTAAGCAGTGAGAAGAGCGTAACGATTTTAAACTCTAGCGGTGGGATCACTTATAATAAC
CTTTTAAACCATGCACTCAACAGCCTGACAAACGCTTTAAAAACAACTGAAAGCCCTTCAAAGCCGCAAA
GTTTCGCTCAAGGCTTGTGGGATATGATCACTTACAATGGGGTTACCGGACAGCTTTTGAGCGAAAACGC
TACGACACCTAAACCCGCTGACTCTTCGCCCTCTGCACCCACTAAAGACTCCCCACAAGTCTATCAAGTG
GGTTACAAAATAGGGGATACTATCTACAAACTGCAAGAAACTTTCAGCCACAATTCCATTATTATCCAGG
CTTTAGAGAGCGGGACTTACACGCCACCCCCTGTCATTAGCGGTTCCAAATTTGACTTATCCGCTTCAAA
TTATATTAATGCTGACATGCCTTGGTATGATCATAAACATTACATCCCCAAATCCCAAAATTTTACAGAG
AGCGGGACTTATTACTTGCCGAGCATTCAAATATGGGGGAGCTACACCAACTCGTTTAAACAAACCTTTA
GCGCGAGCGGTAGTAATCTGGTGATTGGGTATAACTCAACATGGACTGGAAATAGCGTTTCTTCTAGCGG
CACGGTGTCTTTTGGGGACACTTCAGGGAGCGCTCTTAATGGGCATTGCGGGCCTTGGCCGTATTATCAG
TGCACTGGCACGACTAACGGCGCTTATAGCGCTTATCATGTCTATATCACAGCGAATCTGCGTTCTGGCA
ATCGTATAGGCACCGGTGGGGCAGCCAATCTGGTCTTTAATGGGGTAGATAGTATCAATATCGCTAACGC
TACTATCACGCAGCATAACGCCGGGGCTTATTCAAGCTCCATGACTTTTTCCACGCAAAGCATGGACAAT
TCGCAGAATTTGAATAGTCTAAACGCTAATGGCAAACTTTCCGTGTATGGCGTAACTTTCACTAACCAAG
CCAAAGATGGGAAATTCATTTTCAATGCAGGGCAAGCGACTTTTGAAAACACCAACTTTAATGGAGGGAG
TTACCAATTCAGCGGCGATAGCTTGAATTTTTCAAATAACAACCAGTTTAATAGCGGTTCGTTTGAGATT
GGCGCAAAAAACGCTTCGTTCAATAACGCTAACTTTAACAACAGCGCTTCTTTTAATTTCAATAATTCTA
GCGCGACCACTTCGTTTGTGGGGGATTTCACTAACGCTAATTCAAACCTGCAAATCGCCGGGAACGCTGT
TTTTGGGAACTCTACTAATGGCTCTCAAAATACCGCTAATTTTAATAATACCGGCTCTGTTAATGTTGCA
GGGAATGCAACCTTTGATAATGTGGTTTTTAATAGCCCCACAAACACGAGCGTGAAAGGGCAGGTTACTC
TCAATAACATCACTTTAAAAAATTTAAACGCTCCTTTGTCTTTTGGCGATGGGACAATTACTTTTAGCGC
TCATTCGGTTATCAATATTGATCAGGCTATCACAAATGGCAACCCTATCACCCTTGTAAGCTCTTTTAAA
GAAATTGAATACAACAACGCTTTCAGTAAAAATCTATGGCAGCTCATCAACTACCAAGGGCATGGGGCAA
GCAGTGAAAAGCTCGTTTCTAGCGCGGGTAATGGCGTCTATGATGTGGTGTATTCTTTCAACAACCAAAC
CTACAATTTCCAAGAGGTTTTTTCACCAAACAGCATTTCTATCCGGCGTTTGGGCGTTAGCATGGTGTTT
GATTATGTGGATATGGAAAAATCGGATCACTTGTATTATAAAGATGTTGTTGGTTTTATGACCTACATGC
CTAATAGCTATAACAATAATTTAGGGAATGCAAACAACACCATTTACTATTACGACAACAGCATTGACTT
TTATGCGAGCGGGAAAACTTTATTCACTAAAGCGGAATTTTCTCAAACATTCACCGGGCAAAACAGCGCG
ATCGTTTTTGGGGCTAAAAATATATGGACGAACGCGAGCGATGCGCCGCAGTCTAATGCAATCATTCGCT
TTGGGGACAATAAGGGAGCAGGGAGTAATGATGCGAGCGGGCATTGTTGGAATTTGCAATGCATAGGCTT
TATCACAGGGCATTATGAAGCGCAAAAGATTTACATCACCGGTAGCATTGAAAGCGGGAATCGCATTTCT
AGCGGTGGGGGCGCAAGCCTTAATTTTAACGGGCTTCAAGGCATTCTTTTAACGAACGCGACTTTGTATA
ACCGCGCCGCTGGCACGCAAAGCTCATCTATGAATTTTATCTCTAACGGTGCGAACATTCAGGCTCAAAA
CTCCTATTTTATAGACGATACCGCGCAAAATGGCGGTAACCCTAATTTCAGTTTCAACGCTTTGAATCTG
GATTTTTCTAACAGCTCTTTTAGGGGCTATGTGGGGAAAACGCAATCTGTTTTTAAATTCAATGCCACTA
ATGCGATCAGTTTCACCAACAGCACGAATTTAAGCTTTGGTTTGTATCAAATGCAAGCTAAAAGCGTGTT
GTTTGACAATTCCAATTTAAGCGTTTCAGTGGGGACAAGCAGTATTAAAGCCAATGCGATCAATCTTTCT
CAAAACGCCTCTATCAATGCGAGCAACCATTCAACCTTGGAGCTTCAAGGCAATTTGAATGTGAACGACA
CCAGCTCGCTCAACCTCAACCAAAGCACGATTAATGTTTCCAATAACGCCACGATCAACGATTATGCGAG
CTTGATTGCGAGTAATGGCTCTCACCTTAATTTTAACGGGGCGGTTAATTTCAATTCAGCGAATATTACT
ACGAGTTTGAATAATTCCTCTATCGTGTTTAAGGGAGCGAGCTCTTTAGGAGGGCAGTTTAATTTAAGCA
ATAACTCTTCTTTAGATTTCCAAGGCTCTAGTGCTATCACCTCTAACACGGCGTTTAATTTCTATGATAA
CGCTTTTTCTCAAAGCCCCATTACTTTCCATCAAGCCCTTGACATTAAAGCACCCTTAAGTTTGGGAGGC
AACCTCTTAAACCCTAACAGCAGTAGCGTGTTGGATTTAAAAAACAGCCAGCTTGTTTTTGGCGATCAAG
GGAGTTTGAATATCGCTAACATTGATTTACTAAGCGATCTAAACGATAATAAAAATCGTGTGTATAACAT
CATTCAAGCGGGTATGAATAGTAATTGGTATGAGCGTATCAGCTTTTTTGGCATGCGCATCAATGACGGG
ATTTATGATGCTAAAAACCAAACTTATAGTTTCACTAACCCCCTTAATAACGCCCTAAAAATCACCGAGA
GCTTTAAAAATAACCAACTGAGCGTTACGCTCTCTCAAATCCCGGGCATTAAAAACACGCTCTATAACAT
TGGCTCTGAAATCTTTAACTACCAAAAAGTCTATAACAACGCTAATGGCGTGTATTCTTATAGCGATGAT
GCAGAAGGCGTGTTTTATCTCACGAGCAATGTGAAAGGCTATTACAACCCCAACCAATCCTATCAAGCCA
GCGGCAGTAATAACACCACGAAAAATAACAATCTAACCTCTGAATCTTCTGTCATCTCGCAAACCTATAA
CGCGCAAGGCAACCCTATTAGTGCGTTACATGTCTATAACAAGGGCTATAATTTCAACAATATCAAAGCG
TTAGGGCAAATGGCACTCAAACTTTACCCTGAAATCAAAAAGATATTAGGGAATGATTTTTCGCTTTCAA
GTTTGAGCGATCTAAACTCTAATGCGCTAAACCAGCTCACCAAACTCATCACCCCTAGCGATTGGAAAAA
CATTAACGAGTTGATTGACAATGCGAATAATTCGGTCGTGCAAAATTTCAATAACGGCACTTTGATTGTA
GGAGCGACTAAAATAGGGCAAACAGACACCAATAGCACAGTGGTTTTTGGGGGCTTGGGCTATCAAAAGC
CTTGCGATTACACTGATATTGTGTGCCAAAAATTTAGAGGCACTTATTTAGGGCAGCTTTTGGAGTCCAG
CTCGGCTGATTTGGGCTATATTGACACGACTTTTAACGCTAAAGAAATTTATCTTACCGGCACTTTAGGG
AGTGGGAACGCATGGGGGACTGGGGGGAGCACTAGCGTAACTTTTAACAGCCAAACTTCGCTCATTCTCA
ACCAGGCTAATATCGTAAGCTCGCAAACCGATGGGATTTTTAGCATGCTAGGTCAAGAGGGCATCAATAA
GGTTTTCAATCAAGCTGGGCTCGCTAATATTTTGGGCGAAGTGGCGATGCAATCCATCAACAAAGCCGGG
GGATTAGGGAATTTGATAGTAAATACGCTAGGGAGTAATAGCGTGATTGGGGGGTATTTAACGCCTGAAC
AAAAAAATCAAATCCTAAGCCAGCTTTTAGGGCAGAATAATTTTGATAACCTCATGAACGATAGCGGTTT
GAACACGGCGATTAAGGATTTGATCAGACAAAAATTAGGCTTTTGGACCGGGCTAGTGGGGGGATTAGCC
GGACTAGGGGGTATTGATTTGCAAAACCCTGAAAAGCTTATAGGGAGCATGTCCATCAATGATTTATTGA
GTAAAAAAGGGTTGTTCAATCAGATCACCGGCTTTATTTCCGCTAACGATATAGGGCAAATCATAAGCGT
GATGTTGCAAGATATTGTCAAACCGAGTAGCGCTTTACAAAACGATGTAGTGGCTTTAGGCAAGCAAATG
ATTGGCGAATTTTTAGGCCAAGACACGCTCAATTCTTTAGAAAGCTTGCTGCAAAACCAGCAGATTAAAA
GCGTTTTAGACAAAGTCCTAGCGGCTAAAGGCTTAGGGCCTATTTATGAACAAGGTTTGGGGGATTTGAT
CCCTAGTCTTGGTAAAAAGGGGCTTTTCGCTCCCTATGGCTTGAGTCAAGTGTGGCAAAAAGGGGATTTT
AGTTTCAACGCGCAAGGCAATGTTTTTGTGCAAAATTCCACTTTCTCTAACGCTAATGGAGGCACGCTCT
CTTTTAACGCAGGAAATTCGCTCATTTTTGCCGGAAACAATCGTATCGCTTTCACTAACCATTCTGGAAC
GCTTCAATTATTGTCTAATCAAGTTTCTAACATTAATATCACTACGCTTGATGCCAGCAACGGCCTTAAG
ATTAATGCCGGTAGTAACAATATTTCTGTGTCTCAAGGCGATCTGTTTGTCAACGCTAGTTGCGCGCAAC
AAAGCGATCCAGCTACAGCTAACATTGCAAACCCTTGCGTGCTTAACGCCCAAAACGCGAATGGCGCTTC
TTCTAATAACGCGTCAAATAACGCGCCAATCGCCTTGAACAATAACGATGAAAGCTTGATGGTTACGGCG
AATGATTTCAATTTTTCAGGCAATATTTATGCTAACGGGGTGGTTGATTTTTCAAAAATTAAAGGCTCTG
CAAACATTAAAAACCTGTATCTTTACAATAACGCTCAATTCCAAGCCAACAACCTCACGATTTCCAACCA
AGCGGTGTTAGAGAACAACGCTAGCTTTGTAACGAATAATTTAAACATTCAAGGGGCGTTTAACAACAAC
GCCACGCAAAAAATAGAGGTGCTTCAAAATTTAGTGATCGCTTCAAACGCTTCTTTAAGTACCGGGATTT
ATGGGTTAGAAGTAGGGGGGACTTTGAATAATTTGGGAACGATACATTTTAATTTAGAAAATATCCAAAC
GCCAACGCCACTCATTCAAGCAGAGGAGATCATTAATCTCAACACCACCCAAACGCCTTTTATCAATGTC
AATAACAGCATGGCCAATAATACGACTTACACTTTATTAAAAAGCAGCCGTTACATTGATTACAATATCA
ACCCCAACAGCTTGCAATCGTATTTGAAGCTCTATACCTTAATCAATATCAACGGAAACCACATAGAGGA
AAAAAACGGCGTATTGACTTATTTGGGCCAACGGGTTTTGTTGCAAGATAAGGGGTTATTATTGAGCGTA
GCGTTGCCTAACTCAAACAACGCTTCTCCAAACAACATTTTAAGCCTTTCTGTTCTTCACAATCAGATTA
AAATGTCTTATGGCAACAAGATCATGGATTTTACCCCCCCTACCTTACAAGATTACATTACGGGCATTCA
AGGGCAAAGCGCATTAAATCAAATTGAAGCGATAGGAGGGAATAGCGCTATCAATTGGCTTTCAACATTG
ATGATAAAAACCAAAGAAAACCCGCTTTTTGCGCCGATTTATTTAGAAAACCACTCTTTGAATGAAATCT
TAGACGCAACAAAAGATCTTCAAAACACCGCAAGCTTGATTTCTAACCCTAATTTTAGGGATAACGCTAC
CAACCTTTTAGAATTGGCGAGTTACACCCAACAAACCAGCCGTTTGACAAAACTCTCTGATTTTAGGGCT
AGAGAGGGAGAGTCTGATTTTTCTTTGTTAGAGCTTAAAAACAAGCGTTTTAGCGATCCTAACCCTGGAG
AGGTTTTTGTCAAACACTCTCAACTTAGCAAACACCAAAATAACCTTTGGGTTCAAGGGATTGGGGGAGC
GAGCTTTATTTCTGGGGGCAATGGCACGCTTTATGGCTTGAATGTGGGCTATGATCGGTTGGTTAAAAAT
GTGATCCTTGGGGGTTATGTGGCTTATGGGTATAGCGACTTTAATGGGAACATCATGCATTCTTTGGGTA
ATAATGTGGATGTGGGGATGTATGCGAGGGCTTTTTTAAAAAGAAACGAATTCACTTTGAGCTCGAATGA
AACTTATGGAGGCAATGCAACTAGTATCAATTCTTCTAATTCTTTGCTCTCTGTGTTGAACCAACGCTAC
AACTACAACACCTGGACAACGAGCGTGAATGGGAATTACGGCTATGATTTCATGTTCAAACAAAAAAGCG
TGGTGCTAAAACCTCAAGTGGGCTTGAGCTATCATTTTATAGGCTTGAGCGGGATGAAAGGCAAAATGAA
TGATGCCGCTTACAAACAATTTCTCATGCATTCAAACCCCTCTAACGAATCGGTTTTAACGCTCAACATG
GGGTTGGAGAGCCGTAAATATTTTGGTAAAAATTCCTATTATTTTGTAACGGCGAGATTGGGTAGGGATC
TTTTGATCAAATCTAAAGGCGATAATATGGTGCGTTTTGTGGGCGAAAACACTTTATTGTATCGCAAGGG
GGAAGTTTTTAACACTTTTGCGAGCGTGATTACAGGGGGCGAAATGCATTTGTGGCGTTTGGTGTATGTG
AATGCGGGGGTGGGGCTTAAGATGGGTTTGCAATACCAAGACATTAATATAACTGGGAATGTGGGCATGC
GAGTGGCGTTTTAGCTTTTTTGCTATAATGCTTCGTTCAAATTTTATAGTTAGGTTTTTCTATGTTTAAT
TATGAAGAGCTGTTTCAAACTCACAAAACCCCTTTTTACCTCTATGATTTTGACAAAATCAAACAGGCTT
TTTTGAATTATAAAGAAGCGTTTAAGGGGCGTAAGTCTTTGATTTGTTACGCTTTAAAGGCGAATTCCAA
TTTGAGTATCCTCTCCTTATTAGCCCATTTAGAGAGCGGGGCAGATTGCGTTTCCATAGGCGAGATATAT
AGGGCTTTAAAAGCCGGGATCAAGCCTTATAGGATCGTGTTTAGCGGGGTGGGTAAGAGCGGATTTGAAA
TAGAACAAGCCCTAAAACTCAACATTTTATTTTTGAATGTAGAAAGTTTTATGGAATTGCAAACGATTGA
AAAAATCGCCCAGTCTTTAGGGATAAAGGCTAGGATTTCCATTCGAATCAACCCTAATATTGACGCTAAA
ACGCACCCCTATATTTCTACCGGTTTGAAAGAAAATAAGTTTGGCGTGGGAGAAAAAGAAGCTTTAGAAA
TGTTTCTTTGGGCTAAAAAAAGCGCGTTTTTAGAGCCTGTTAGCGTGCATTTTCATATCGGCTCACAGCT
CTTAGATTTAGAGCCGATTATAGAAGCGAGCCAAAAGGTGGCCAAAATCGCTAAATCTTTGATCGCGCTA
GGGATAGATTTGCGTTTTTTTGATGTGGGAGGAGGCATTGGCGTGAGCTATGAAAATGAAGAAACGATTA
AGCTTTATGATTACGCGCAAGGGATTTTAAACGCGCTTCAAGGCTTGGATTTGACCATTATTTGTGAGCC
GGGCCGATCCATCGTGGCTGAGAGTGGGGAATTGATCACGCAGGTTTTGTATGAAAAAAAGGCTCAAAAC
AAGCGCTTTGTAATCGTGGATGCGGGCATGAATGATTTTTTACGCCCCAGTTTGTATCATGCTAAGCATG
CTATAAGGGTTATAACGCCCTCTAAGGGGCGTAAAGTTTCGCCTTGTGATGTGGTAGGGCCTGTGTGTGA
GAGCAGCGACACTTTTTTAAAAGACGCCCATTTGCCAGAATTAGAGCCAGGCGATAAAATAGCGATTGAG
AAGGTTGGGGCTTATGGCTCTAGCATGGCCAGTCAATACAATTCGCGCCCCAAACTCTTAGAATTAGCCC
TAGAAGATCACAAAATCAGAGTGATTAGAAAAAGAGAGGCTTTAGAAGATTTATGGCGCTTAGAAGAAGA
AGGCTTAAAAGGGGTTTGATTAGATGCAAAAGAATTTGGATAGTCTTTTAGAAAATTTAAGGGCTGAAAT
TGATGTGTTGGATAATGAATTGAGCGATCTTTTAGACAAACGCTTAGAAATCGCTTTAAAAATCGCTCTC
ATCAAACAAGAAAACCCCATTTATTGCCCTAAAAGAGAGCAAGAAATTTTAAAACGACTCAGCCAAAGGG
ATTTCAAGCATTTGAATGGAGAAATTCTTACGGGTTTTTATGCAGAGGTTTTTAAGATTTCTAGAAAATT
TCAAGAAAACGCCCTAAAAGAGTTAAAAAAATAAAAGAGAGTTGCCATGTTTGAAAAAATCACCCTAGCG
CATAAGGACTTATTTTCAAGGTTTTTAAGCGCTCAAAAAATCGTTTTATCGGATGTGAGTTTTACCAATT
GTTTCTTATGGCAGCATGCAAGGCTCATTCAAGTGGCGGTGATTAGGGATTGTTTGGTGATTCAAACCAC
TTATGAAAATCAAAAACCCTTTTATTTCTATCCTATCGGTAAGAATGCGCATGAATGCGTAAAAGAGCTT
TTGAAGCGAGAAAAAAATTTACGATTCCACTCTTTGACTTTAGAGCAAAAAGACGATTTGAAAGACAATT
TTGTAGGGGTGTTTGATTTCACTTACAACAGAGACAGGAGCGATTATATTTATTCTATTGAAGAATTGAT
CGCTTTAAAAGGGAAAAAATACCATAAGAAAAAAAACCACTTAAACCAGTTTTTAACTAATTGCACGAAT
TTTGTTTATGAAAAAATTTCTTCTCAAAACAGAAAGGAAGTTTTAGAAGCCTTTCAAGAATGGTTTTTAG
AAAGCCAGACCGATGATATAGGGCTAATCAACGAGAATAAGGGCATTCAAAGCGTGTTGGAAAATTATGA
AAGCTTGGATGTGAAAGGAGGGCTTATTAGGGTTAATGGAGAAATAGTTTCGTTTAGTTTTGGAGAAGTT
TTAAACGAAGAAACCGCGCTCATTCACATTGAAAAAGCCCGCATGGATATTGCAGGCGCGTATCAAATCA
TCAACCAGCAATTGCTTTTGAATGAATTTAGCCATTTGACTTACGCTAACAGAGAAGAAGATCTAGGGTT
AGAGGGTTTGAGAAGGTCTAAAATGAGCTATAACCCGGTGTTTTTGATAGACAAATACGAGGCCGTTGCT
AAAAATTAAATGATTTTTGGGGATTTTAAATATCAAAAAAGGATTAAAAAACTCACCGCCACCAATATTC
ATGAGCTGAAAAACGCCCTGGATTTCATCTCTCAAAATAGGGGGAATGGGTATTTTGTGGGGTATCTTTT
ATACGAAGCGCGCTTAGCGTTTTTAGATGAAACTTTTCAAAGCCAAACCCCTTTTTTGTATTTTGAACAA
TTCTTAGAAAGAAAAAAATATTCTTTAGAGCCTTTAAAAGAGCATGCATTTTACCCTAAAATCCATAGTT
CTTTAGATCAAAAAACTTATTTCAAGCAGTTTAAAGCCGTTAAAGAACATTTAAAAAACGGCGATACCTA
CCAAGTGAATCTCACGATGGATTTATTTTTAGACACTAAAGCCAAACTGAAGCGTGTTTTTTGCGAGGTA
GCACACAACCAAAACACGCCTTTTAAGGCTTTTATAGAAAATGAGTTTGGGAGCGTTTTAAGCTTTTCGC
CGGAATTGTTTTTTGAATTAGAGTTTTTAGACACAGCGATTAAGATTATTACAAAACCCATGAAAGGCAC
GATCGCTCGCTCAAATAACCCCTTGATAGATGAAAAAAACCGATTGTTTTTGCAAAATGATGACAAAAAC
AGAAGCGAAAATGTGATGATCGTGGATTTATTGCGTAACGATTTGAGCCGCTTGGCCTTAAAAAATAGCG
TGAAAGTCAATCAATTGTTTGAAATCATCAGCTTGCCGAGCGTGTATCAAATGATAAGCGAGATTGAAGC
TCAATTGCCCCTAAAAACAAGCTTGTTTGAGATTTTTAAGGCGTTGTTCCCTTGCGGATCGGTGACCGGA
TGCCCTAAAATCAAAACCATGCAAATCATTGAAGATTTAGAGAAACGCCCTAGGGGGGTGTATTGCGGGG
CGATAGGCATGGTTGAAGGAAAAAAAGCCCTTTTTAGCGTGCCTATCCGCACTTTAGAAAAAAGAGCATG
CGAAGATTTTTTGCATTTGGGGGTAGGGAGTGGGGTAACTTATCAAAGTAAAGCCTCAAAAGAATATGAA
GAGAGCTTTTTAAAAAGCTTTTTTGTGATGCCTAAAATAGAATTTGAGATTATAGAGACGATGAAAATTA
TCAAAAGGGATCAAAAACTAGAGATTAACAATAAAAACGCCCATAAAGAACGCTTAATGCATAGCGCCCA
ATATTTTAATTTTAAATACGATGACAATCTTTTAGACTTTGAATTGGAAAAAGAAGGGGTTTTAAGGGTT
TTACTCAACAAAAAGGGCAAGCTCATTAAAGAATACAAAACCTTAGAGCCTTTAAAAAGCCTAGAAATCC
GTTTGAGTGAAGCCCCCATTGATAAACACAATGATTTTTTATACCACAAGACCACTTACGCCCCTTTTTA
TCAAAAGGCTCGAGCGCTCATTAAAAAAGGCGTTATGTTTGATGAAATCTTTTATAACCAGGATTTGGAA
CTCACTGAGGGCGCTAGGAGCAACCTTATTTTAGAAATCCATAATAAGCTTTTAACCCCTTATTTTAGTG
CAGGCGCGTTAAACGGGACGGGTGTTGTGGGGTTGTTAAAAAAGGGTCTTGTTGGGCATGCCCCTTTAAA
ATTGCAAGACTTACAAAGAGCGGCTAAAATCTATTGCATTAACGCGCTATACGGGTTAGTGGAAGTGAAA
ATCAAATAACCATAAAAACAGAGCGACTAAAACCTCATTTTTAGAAATAGGTTACCCAATGGAGCAAAAA
AGTTAAAACTCGCCTATAATAATTATAATGATTAAAGTTTTCACATTCATTATGAATCCATTTACACAAG
TATTTTATAAATTCAATAGAGGGTTTTTAGGAACTCTCATCAAAAAAAATAAGGAACATAACATGAGACA
TGGAGATATTAGTAGCAGCCCAGATACTGTGGGTGTAGCGGTAGTTAATTATAAGATGCCTAGACTCCAC
ACTAAAGAAGAGGTGTTAGAAAATTGCCGCAATATCGCTAAGGTGATTGGTGGGGTCAAACAAGGTTTGC
CCGGATTGGATCTGATTATTTTCCCTGAATACAGCACGCATGGGATCATGTATGACAGACAAGAAATGTT
TGACACCGCTGCGAGCGTTCCCGGAGAAGAAACCGCAATCTTTGCTGAGGCTTGTAAGAAAAACAAGGTT
TGGGGAGTGTTCTCTTTAACTGGGGAAAAACACGAGCAAGCTAAAAAGAATCCTTATAATACTTTGATTC
TTGTCAACGATAAGGGTGAGATCGTGCAAAAATACCGCAAAATCTTGCCTTGGTGCCCTATTGAATGCTG
GTATCCTGGGGATAAAACTTATGTGGTTGATGGGCCTAAGGGCTTGAAAGTTTCTTTGATCATTTGCGAT
GATGGGAACTACCCTGAAATTTGGCGCGATTGCGCGATGCGTGGGGCAGAGCTTATTGTGCGCTGTCAAG
GCTATATGTATCCGGCTAAGGAGCAACAAATTGCGATAGTGAAAGCCATGGCGTGGGCTAATCAATGTTA
CGTAGCGGTAGCGAATGCGACCGGCTTTGATGGGGTGTATTCCTATTTCGGGCATTCTAGCATTATTGGT
TTTGACGGGCATACTTTGGGCGAATGCGGAGAAGAAGAAAATGGTCTTCAATACGCTCAACTTTCTGTGC
AACAAATCCGTGATGCGAGGAAATACGACCAAAGCCAAAACCAACTCTTCAAACTCTTGCACAGAGGTTA
TAGTGGGGTTTTTGCTAGCGGCGATGGGGATAAGGGTGTGGCGGAATGCCCTTTTGAGTTCTATAAAACT
TGGGTTAATGACCCCAAAAAAGCTCAAGAAAATGTAGAAAAATTCACTCGCCCAAGCGTGGGTGTGGCCG
CTTGTCCTGTGGGCGATTTGCCCACGAAATAAAGGGCAAAAGGAGGAGGGGCTTCATAGAAGCTTAAAAG
CCATTTTAATATCTCTTTTTAATACCTCTTTTTAGAACGCTTAAAAACCACCAAAAGATTACAAGTATTT
CGTTAAAGACAAATTATTGATTTTGTTCGTGGAAGCCAGAACGGCGTTATAATTGTTAGTGAGATTGGAA
AACTTGTTATAAGTTTCTGCCATATCAGCACCGGTCGTTTCCCCACGAATGCTTTGAACTTGCGTTTTTA
AAACTTCATTACGCCTGATAATGTTCTCAAACGCCTTACCATGAGCGCCGTTTTTAGCGATCATTTTTTC
TATGTGATCGCTCAAGTGATCTATAAGGGTGATGCCGTTTTGAATGCCTAAATTACGCATGTCGCTAGAG
TAAGTATCCCCTAAAGCGTCCGGGCGATAAATCCCTTTTCTTACAGAAGTGATAATATTTTCTAATTGAT
CAAAAAAATTCACGCTTGGCTTGTCAATAATTAAAGCGTTATTAGCGTTTAATTTAAGGCTTGGTTTGTC
GCTGTGCAAGGCGTTTTGAGAAAAATCATTCGAGTCCTTATCAAAAAGCATGAACTGCATTTTGGTGTTT
GAATGCATGTTGTCTTGGATAATGACTTTTCCCTCTTCATTCAAATTGACAGAAAGGTTGTCTTTAGCTT
GTTTTAACAATCCAATAAATCGCTCCTTGCTTTCTTTTGAAGTGGGGTTATCGCTGATTTGTTGGTAGAT
GGCTGGGTCAGTATTGCTGTAATTGAGCGCAATACTCATCGCATCCATGAGCTGCCTGTAAGTGACTTCA
TTGGGTTTAGACGCTTGAATATCAGCGCTTGTGGGGTCATAAAGCGGGATTTTAACGCCATTAGGCAAAC
TCAAAAAAGCCCCATTATTATCCAAAATCATTTGCGCTTTTAAAAACGAGCCATTCACATCGTTTAATTT
CATGTTAAAAACGCTATTTTCTAAACTCCCCTTAGCGGCTTCACTCAGTTTAGTAGAGCCATTAGCCGCG
CCATTTTGAGCGATTTGAGCGACATTGCTTTCTAATTTTGCCCCCTCTTTATTGAAATAGGTTTTTTGGT
ATTCGCTCGCGTTATTAGTAGGGATGCCGGCCACTTCTAGCCCTTTTTGATCTAGGGTGCTTAAGGCAAA
AGAAATAGGCGATTCTTTAGAAGAATTGTCAATAATCCTCAAACGCCCGTTCGTTTCAATTTCCACATCC
ACTTCATTATTAAAGCGTTCTTTAATCGCATCTTTCAAATCTTTAATTGTAGAATTTTTCACGTCTAAAA
GAATGGGAATATCCAAATCAATAGGGAGGTTTGGGATTTTAATAGCGCTTGTTTCGTCCAAACGGCTAGC
GTTGATTTTTAAAGTTTCCACCTTATCGCCAAAAATCTCGCTCAATTTGGTGTTTTTGTTGGCTAAAACA
TTGTCTTTAGTGACAAACACGCTAGGGATTTCAAGCACCTTTGGATTATACATGTTAGGCACCGCTTTAA
CTTGGCTCAAACTCCTATCCGTTACAAACGCGCTTTTGACGTATTCAGTAACCCTTTTTCCGCTCGAACG
CAAGGCGTCTAAATCATCAAAATCCCCATCGCTAGAAATCAAATGAAAATCCAAATTTTCACTGCCGGGG
GTTAGGTTTTTGATCTCAATTTGCCCCCAATTGTTCAAACTCACATCCACGACCTTATTTTGCGAAGTGT
TCCCATAAGCATGCCCGATTTTATCCAATAAATCGCTCACTTTAGAGGCACTCTCTTTGTTTTGATAGGC
TTTAGAGAGCGCGAATTTTTCTTTAAAACTAGAGCCATCAGGCCTAACTCCTTGCAAATAAAAAAACTCT
TTAGGGTCGTTGGTGGGATCTTTATCGTTATCGCCGATGAGTTCTCTTAAGGTATCGCTGGGTTTAATGA
AAACTTCTTCAGGCAATGAAGAATGCTCTAAAGCGTCCATCACATCAGGGTGGAGCTTGTTTTGATTGAG
TAATTTAATGTTGGTGGTAATGAGCTTGTGTTTGTCTTTATCCGCGCCTAAAAACAAATCTTGCCCGCTG
ATATTATAAGGCACAAGGTTATCAGAGCTAATAAGCGCGTTTAAATCTTCGCCATTGCCATGGTATTTCC
CATTACTATCAATGGGAGGTCTATCCACCTTACTGCCCCCAAATAAAAATTCCCCCCCTATGGAGGTGTT
AGCGACATTCATCATATGCTCCCTCAAGCGTTCTAAATCGTTAGCGATAGCGGCGCGAGAAGTCTCTGAA
TGCACATCGTTAGCGGATTGGATGAGTTTGGTTTTAAACGCCTCCATCGTTTTAGAAAATTCTTGCAAGG
CTTTGTCGGTATTGAGCGTTGAAGTGTAAGCGTTTTGAGCCACATCAATGCCTTGATCTAAGGTGTTTTC
TTCGTATTGGAATTTTAAATTCTGGTTGTTAATGTCGCTGTTTTGATAACCATAACGGATTTTTAGCCCT
GAAGCGATCTGCGTGTTAGCGTCGTTGATTTTATTTTGTAAAGCGTTTTGATAGTTATTCATTTGGTTGT
ATTTTGAGCCAAAGGTAACGCGCATGATCAAATCCTTATTGGTTTTTTAACAAACAAGCTAAAAGTATTC
CAAAATGAGCTTAATAACAATTGTGAATGGTTTGAGTGGGGCAATGCGGGGTAATAATGGCGGGTTAAAT
GGGGTGTTTTTGAGTAAAAAAATTCTTTTAATGTGAATTTAATCTCAATTTAAAGTTAAATTTTAGCAAA
TACTCACTATAATAAGCGTTTATTTTAAAAAGAGCGTTCAATTTTTAAGGAATAGAAATGTCATACGCAA
TATTCAAGCATGGCGGTAAGCAATATAAAGTCGTTGAGGGCGATATTGTTTTACTGGATAAAATGGATAA
AGAGCCTAAGGCTTTAGTGGAATTAGTGGAAGTGTTAGCCGTATCCAAAGAGGGCAAACTCTCTTGTGGG
AAACCCTTTGTGAATGGGGCTAAAATTGAAGCGGAAGTGATCAATGAAGGGCGCGGCAAAAAAGTCATCA
CTTTCAAAAAACGCCGCCGAAAAGACAGCAAAACCAAGCGTGGTTTTAGAAGAGATTTCACTCGTGTTAG
AATCACTAAAATTGTAGCCTAAAGGAGTATTAAACAATGGCACACAAGAAAGGTCAAGGGAGCACGCAGA
ATAACCGAGATTCTGCAGGAAGACGCTTAGGCGTGAAAAAATTTGGCTCAGAATTTGTGAGAGCAGGGAA
TATTATCGTGCGCCAAAGAGGCACTAAAATGCATCCAGGTAATAATGTGGGCATGGGGAAAGACCATACC
TTATACGCGCTCATAGATGGCGTTGTGAAGTTTGAGCATAAAGACAGAAACCGCAAGAAGGTTTCTGTGG
TTAGTCAAAATTTTGGGGAGTAGGGTAACCTTTAAGGGTCAATTAAACCTTTGGGTGTTTGCTAAACGCC
CATAAACGCAATAAAATATTTATAATTTAGATCTCTATCCTTTATAGAATTTGTTGTGGAGACTGGCTTA
TGAATAATGTTTTTGTTAAGAGTTTGTTCTTTTTTCTTTTGTTGTTTGGGTTCTTTTTGAAAGCTTCAGA
AAACCCAAACGCTACTCTTAATCCATCTAAAGAAAATGTTTCTGTTGAAGAGCAAAAGCGTTTTGGAGGC
GTTTTAGTTTTTGCTAGAGGCGCTGATGGCTCAAGCATGGATCCTGCCTTAGTAACTGATGGCGAAAGCT
ATGTGGCAACGGGCAATATTTATGACACGCTCGTGCAATTCAAATACGGCACGACAGAAATTGAACCAGC
CTTAGCGACAAGCTGGGACATATCCCCAGATGGTCTTGTATATACCTTTCATTTACGTAAAGGGGTTTAT
TTCCACCAAACGAAGTATTGGAATAAAAAAGTAGAGTTTAGCGCTAAAGACGTGCTGTTTTCGTTTGAGC
GCCAAATGGATAAGGCTAAACGATACTATAGCCCGGGGGCTAAAAGCTATAAGTATTGGGAAGGCATGGG
CATGTCTCATATTATTAAGAGCATTGAAGCTTTAGATGATTACACGATCAAATTCACGCTTAATGGGCCA
GAAGCCCCATTTTTAGCCAATTTAGGCATGGACTTTTTGAGTATTTTGAGCAAAGATTACGCTGATTATT
TGGCTCAAAACAATAAAAAAGACGAGTTGGCTAAAAAACCTATTGGGACAGGGCCTTTCAAATTCTTTTT
GTGGAATAAAGATGAGAAAATCATTCTTTTAAAAAATCAAGATTATTGGGGGCCTAAAGCTTATTTGGAT
AAGGTGGTGGTGCGCACCATTCCTAATTCTTCCACTCGTGCCTTGGCGTTAAGAACCGGCGAAATCATGC
TAATGACTGGGCCTAATCTCAATGAAGTGGAGCAATTAGAAAAACTTCCTAATATCGTGGTGGATAAAAG
CCCCGGGTTGTTGGCGAGTTGGCTTTCGTTGAACACGCAAAAAAAGTATTTTAACAACCCTTTGGTGCGT
TTGGCTATCAATCATGCGATTAATGTGGATGATTACATTAAGGTGATTTATGAAGGCTTTGCTCAAAAAA
TGGTCAATCCTTTCCCGCCCACCATATGGGGTTATAACTACAACATCAAACCCTATGAATACGATTTGAA
AAAGGCTAAAGAGTTACTGAAAGAAGCGGGGTATCCTAACGGCTTTAAAACCACCATTTTTACCACTTCC
ACTCGTAACCCAAAAGGAGCGGTGTTCATACAAGCGAGCCTGGCTAAAATTGGAATTGATGTGAAAATTG
AAGTGTATGAGTGGGGGGCTTATTTGAAAAGAACGGGATTAGGAGAGCATGAAATGGCGTTTGCAGGCTG
GATGGCAGACATTGCGGATCCGGATAATTTCTTATACACCTTATGGAGCAAGCAAGCCGCCTCAGCCATA
CCCACTCAAAATGGTTCTTTTTATAAGAGCGACGCCTTTTCCGATCTGCTCATAAAGGCTAAACGGGTTT
CGGATCAAAAAGAGAGGGAAGCCCTTTATTTAAAGGCTCAAGAAATTATCCATAAAGACGCGCCCTATGT
GCCTTTAGCCTACCCTTATTCAGTGGTGCCGCACTTGTCTAAAGTCAAAGGCTATAAAACGACCGGAGTG
AGCGTGAATCGCTTCTTTAAGGTGTATTTAGAAAAATGAAAGGGGTTGCATGCTGAGTTTTATCATTAAG
CGTATTTTGTGGGCGATCCCCACGCTGTTTGGAGTGAGTATCATCGTGTTTATGATGGTGCATTTAGTGC
CAGGAGATCCGGCGTTAGTGATTTTAGGCGAAAAGGCCAATCAAGCCGCTATTGACGCTTTAAGAGAGCA
ATTTGGATTGAATAAGCCCTTGATAGAGCAGTATTTTTTCTTTATCAATAACGTGTTGCATGGCAATTTT
GGCGCTTCTATCATGACTGGTGAGCCTGTGATGCATGAGTTTTGGCAACGCTTCCCGGCTACTGTGGAAT
TAGCTTTGATCGCTCTGTTTATGGCTCTTGCTTTGGGCATTAGCGTTGGCGTGTTAGCTGCAATCAAACG
CTATAGCGTGTTTGATTATTCCAGCATGACTTTCGCTTTAGCCGGGATTTCTATGCCGGTGTTTTGGCTA
GGGCTTATGCTGATTTATATCTTTAGCGTGCAATTGGGGTGGTTGCCTGTTTTTGGGCGTTTGAGCGATG
TGTATTATTTAGATGGCCCCACAGGTCTTTATTTGATAGACAGCCTGATTGCAAGGGATTATGGGGCGTT
TGTGGATACGATCAAGCACTTGATTTTGCCTAGCATTGTGTTAGCCACGGTTTCTACCGCTGTTATTGCC
AGAATGACTCGCGCGAGCATGGCAGAAGTGTCTAAAGAAGATTATGTGCGCACCGCTAAAGCTAAGGGGT
GCAGCTCCTTTAGGGTGATTTTTGTGCACACTTTGCGTAACGCTTTAATCCCTGTAACGACTATCGCAGG
CTTGATGTTGGCCGGGCTTTTAGGGGGGAGCATGATAACTGAAACGGTTTTCTCATGGCCTGGGATTGGT
AAGTGGATCGTTAATGCGCTCAACCAGCGCGATTTCCCGATTATCCAGTCCATGTCTTTGATTATTGCCA
TGATGTATATTGGGGCTAATCTCTTGGTGGATATTTTATACGCTTTTATTGATCCTAGAATAAGGTTGTC
ATAATGGAGTCTTTTAGAGAGTTTATCCAACAATTCAAAAAAAATAAGGCGGCAGTGGTTGGGGCATGGA
TTGTGCTTTTATTGGTAATTTGCGCTGTTTTTGCGCCCCTTTTAGCCCCGCATGATCCTTATGTGCAAAA
CGCACAAGATCGCCTTTTAAAGCCTATATGGGAGCATGGGGGGAATGCTAAATACCTTTTAGGCACCGAT
GATTTGGGGCGCGATATTTTGAGCCGCTTGATCTATGGGGCCAGGATTTCTTTAACCATAGGGATTGTTT
CTATGGGGATTGCGGTGTTTTTTGGCACGATACTAGGGCTAATAGCGGGGTATTTTGGAGGGAAAACGGA
TGCGGTTATCATGCGTATCATGGACATCATGTTCGCTTTGCCCTCCATTTTATTGATCGTCATTGTGGTC
GCGGTGTTAGGGCCTTCACTCACTAACGCCATGCTCGCTATTGGATTTGTGGGGATTCCTGGGTTTGCAA
GATTGGTGCGCAGTTCTGTGCTAGGCGAAAAAGAAAAAGAATACGTGATCGCTTCTAAAATCAATGGCTC
TTCGCATCTTCGTTTGATGTGTAAGGTGATTTTCCCTAATTGCATTATCCCTTTGATCGTGCAAACGACA
ATGGGTTTTGCTTCCACGGTTTTGGAAGCGGCCGCGCTGAGCTTCTTAGGTCTTGGGGCCCAACCTCCTA
AACCCGAATGGGGAGCGATGCTGATGAACTCCATGCAATACATCGCTACCGCTCCTTGGATGCTTGTTTT
CCCTGGGGTGATGATTTTTTTAACGGTCATGAGTTTTAATCTGGTAGGCGATGGCATCATGGACGCTTTA
GATCCTAAACGGGCCTCTTAAAAGGAGCTTGCATGATTTTAGAAGTTAAAGATTTAAAAACTTATTTTTT
CACCGATAAGGGCGTGAATAAAGCGGTGGATGGCGTGAGTTTTGGCTTGAAAAAGTCTCAAACGCTTTGC
ATTGTAGGGGAGAGCGGGAGCGGGAAAAGCATCACTTCGCTTTCTATTCTAGGGTTGATTGAAAAGCCCG
GGAAAATTGTGGGGGGGAGCATTCAATTTTTAGGGCAGGATTTGTTGCAACTCAAAGAAAAACAGATGCA
AAAAGAAATCAGGGGCAAGAAAATTGGCATGATCTTTCAAGAGCCTATGACGAGCCTAAACCCTTCCTAC
ACGGTGGGGTTTCAAATCAATGAAGTGCTAAAAATCCACCACCCAAGCCTTAATAAAAAAGAACGCTTAG
AAAGGGTGGTCTATGAGTTAGAGCGCGTAGGCATTCCCCATGCAGGGGACAAATACCATGAATACCCTTT
CAATCTTAGCGGAGGGCAGCGCCAAAGGGTGATGATCGCTATGGCTATGGTGTGTGAGCCTGAAATCTTG
ATCGCTGATGAGCCTACGACGGCGTTAGATGTAACTATTCAAGCGCAGATTTTAGAATTGATGAAAGAAT
TGCAACAAAAAAAAGGCACTTCTATTTTGTTTATCACCCATGATTTAGGCGTGGTGGCGCAAATCGCTGA
TGAAGTGGTGGTGATGTATAAAGGGCATGTGGTGGAGCAAGCGAGCGCCAAAGAGCTTTTTGCTGATCCA
AGACACCCTTACACGAAAGCTCTTTTAAGCGCGATCCCTAAACCGGGCAAAGAATACCGCAAAAAACGCT
TAGAGACCGTGGATGAAAATACAGATTATTTGAGTTTTCCAAAGGAGTTACGATGAAGCTCTTAGAAATT
AAAGAATTGAAAAAATCCTATGCGATAGACAGGGGGTTATTCAAGCCTAAAAGAGTGATCCATGCGCTCA
ATGGGATCAGTTTTGAAGTGGAACAAAATGAAGTTTTAAGCATCGTGGGGGAGAGCGGTTGCGGGAAAAG
CACGACAGCCAAAATTTTAGCTGGGATTGAAAGGCAAGATAGCGGGGCGATTTATTTCAATGGTAAGCGC
CATTTGCATTTTAGCAAACAGGATTGGTTTGATTACCGCAAAAAGGTGCAAATGATTTTTCAAGACCCTT
ATTCTAGCCTGAACCCAAGGTGGAAAGTGGGCGAGATTATCGCTGAACCCTTGCTGTTAAATTCTCACTT
TTCAAAAAAAGAAATCAAAGCAAAAGTGCTAGAGATCATGCAAAAAGTGGGCTTGAAATTAGAATGGATC
GATCGTTACCCCCACCAATTTTCAGGCGGTCAAAGGCAGCGAATCGGCATTGCTAGGGCGCTCATTTTGC
ATCCTAGCGTGGTGATTTGCGATGAGCCTGTGTCTGCGTTAGACGTGTCCATTCAAGCGCAAGTGTTGAA
TTTGCTCTTGGATTTGCAAAAAGAAATGGGGCTGACTTATATTTTTATCAGCCATGATTTAGGCGTGGTG
GAGCATATAAGCGATAAAATCATCGTAATGAATCAAGGGCAAATCGTAGAAACCGGGGATGTGGATAGCG
TGATAAGCGCTCCAAAGCACCCTTATACGCAGAAATTACTCAATGCGGTGCCGCATTTGGAAAAATCCAT
GCAAAGATTTGCCAAATAAAAGAAAGGGTATTTAAGCTGTGTTTGTAGATAGCGTGGAAATTATCATCGC
TTCGGGTAAGGGGGGGCCTGGAATGGTGAGTTTTAGGCGAGAAAAGTTTGTCATCAAAGGAGGCCCTGAT
GGGGGCGATGGGGGCGATGGGGGCGATGTGTATTTTGAAGTGGATAACAATACCGACACTTTAGCGAATT
TTAGAGGCACTAAACACCATAAGGCTAAAAACGGGGCTCCAGGAGGCACACGAAATTGTGCGGGCAAAAA
GGGCGAAGACAAAATTATTGTCGTGCCGCCAGGAACGCAAGTTTTTGTAGATGACAAGTTGTGGCTTGAT
TTGATCGCGCCTAAAGAAAGGGTGTTAGCCTTAAAAGGAGGCAAGGGGGGGTTAGGGAATGCACATTTTA
AAAGCGCGACTAAACAACAACCTACTTACGCGCAAAAAGGCTTAGAGGGGGTTGAAAAATGCGTGCGTTT
GGAATTAAAGCTCATCGCTGATATAGGGTTAGTGGGCTTCCCTAATGCGGGTAAATCCACGCTCATTTCC
ACCATCTCTAACGCTAAGCCTAAAATCGCTAATTATGAATTTACGACTCTAGTGCCTAATTTAGGGGTTG
TGAGCGTAGATGAGAAAAGCGAATTTCTAATGGCGGATATTCCTGGCATTATTGAAGGGGCTAGCGAGGG
AAAAGGCTTAGGGATTAGCTTTTTAAAGCATATTGAACGCACCAAAGTTCTAGCTTTTGTTTTAGACGCT
TCCAGGTTGGATTTGGGCATTAAAGAGCAATACCAACGCTTGAGATTGGAGTTGGAAAAATTTTCATCCG
CTTTGGCCAATAAGCCTTTTGGGGTGTTGCTCAATAAATGCGATGTTGTAGAAAACATTGATAAGATGAC
TAAGGATTTTTGCGCCTTTTTAAATTTAGAAGCGCAAAAATTAGAGGCGTTTGATTTAGAGCCGTATTTG
GGGTTTTTGCACCCCCATTTAACCAATGATTTTGAAAATGACCCTAATGAAAAATCAGCGCTCTTTGTCT
TGCCCCTTTCAGCGGTTAGCGCTCTTAATACGCATGCGCTTAAATTTGTGTTGTTAAAAGCGTTACCCTA
AAACGCTATTTTTAAACCATTAAAATAAAGGCGAGGAATGAAAAGATTTGTTTTGTTTTTATCACTCATG
GGTGTTTGCGTTTGCGTTTGCGTTCAAGCTTACGCTGAGCAAGATTACTTTTTTAGGGATTTTAAATCTA
GAGATTTGCCTAAAAAACTCCATCTTGATAAAAAGCTCTCCCAAACAATACAGCCATGCGCGCAACTTAA
CGCATCAAAACACTACACTGCTACTGGGGTTAGAGAGCCTGATTCTTGCACCAAGAGTTTTAAAAAATCC
GCTATGGTTTCCTATGATTTAGCGCTAGGCTATTTAGTGAGCCAAAACAAACCATACGGCTTAAAAGCTA
TAGAGATTTTAAACGCTTGGGCTAATGAGCTTCAAAGCGTGGATACTTATCAAAGCGAGGACAATATCAA
TTTTTACATGCCTTATATGAACATGGCTTATTGGTTTGTCAAAAAAGAATTTCCTAGCCCAGAATATGAA
GATTTCATTAGGCGGATGCGTCAGTATTCTCAATCGGCTCTTAACACTAACCATGGGGCGTGGGGGATTC
TCTTTGATGTGAGCTCTGCTTTAGCGCTAGACGATCATGCCCTTTTGCAAAGTAGCGCTAATCGGTGGCA
GGATTGGGTGTTTAAAGCCATAGATGAGAATGGGGTTATCCCTAGCGCGATCACTAGGAGCGATACGAGC
GATTATCATGGTGGCCCTACAAAGGGCATTAAGGGGATAGCTTATACCAATTTTGCGCTTCTTGCACTAA
CTATATCAGGCGAATTGCTTTTTGAGAATGGGTATGATTTGTGGGGTAGTGGAGCTGGGCAAAGGCTCTC
TGTGGCGTATAACAAAGCCGCAACATGGATTCTAAACCCTGAAACTTTCCCCTATTTCCAGCCTAATCTC
ATTGGGGTGCATAACAACGCCTATTTCATTATTTTGGCCAAGCATTATTCTAGCCCTAGCGCGGATGAGC
TTTTAGAGCAAGGCGATTTGCATGAAGATGGCTTCAGGCTGAAACTCCGATCGCCATGAATTTTTTTGTA
TTCAAGATGATAGCGATAGCCATGCGCTTTAACCTTTTTATGAATGGTTCAGAAAGTTTGGTTCAGTCAG
CATTATTTACAAAAAGAGTTTAAAATAAATGCAATTGTATCTTTAAGTCGTATTTAGAGTGCAAATGATT
ATCAAAATGAATCGTTTTAGTTGTAAGCGTGCTTGTTTACACTAAAATAATAAGCGTTATTGATAAGACC
ACATTAAAGGATAATGAATGAAAAAAATGGTTTTGGTATCGGTTTTACTAGCAGGGTTTTTGCAAGCGGT
GAATTTGGATTTATCTTCGGCTAAGCTAACATGGACAGCCTTTAAAACTAAGGCTAAAACGCCAGTAAAT
GGGAGTTTTGAAAGCATTACTTATAAATTGGGTAAATCTCAAGATAGTTTAAAAACCCTTTTAGAGGGAG
CGAGCGCGAGCATGGATAGCTTGAAAGTCAATTTAGGCGATGAATTGAAAAATAAAAATGTTAAAGAAGC
TTTTTTCGCTCTTTTTAAAAACACTAACATCAAAGTAACTTTTAGAAATGTGATAGAAGGCGATCATGCA
GGTTCTCTTACGGCTTATGTGAGGATGAATGAAAAGCTGGTGAAAGTGCCTATGCAATACACGATTGCTG
AGGATAAGCTCGTGGTTAAAGGGGTTTTGGATTTGTTGAATTTTGGCTTGAAAAACGAATTAGCGAGCTT
GGCTAAACGATGCGAAAGCTTTCATGAGGGCTTGACTTGGTCGCAAGTGGAAATCCAATTTGAAAGCATG
ATTAAGGGATAATGTAAAATCATGGAGTTGTTGCACAGCATTAATGATTTTAATGAAGCTAAGCAGGTGA
TCGCTGGGGGGGTCAATTCACCTGTGAGGGCGTTTAAGAGCGTTAAAGGCACTCCCCCATTTATTTTAAA
GGGTAAGGGGGCGTATCTTTATGATGTGGATAACAACCACTATATAGATTTTGTGCAAAGCTGGGGACCT
TTGATTTTTGGGCATGCTGATGAAGAGATTGAAGAAAATATTATTAATGCATTAAAAAAAGGCACTTCTT
TTGGCGCTCCCACGGAGTTAGAAACCACTTTAGCTAAGGAAATCATTTCTTGTTATGAAGGCTTAGATAA
GGTGCGTTTAGTGAATAGCGGCACAGAAGCGACCATGAGCGCGATACGACTCGCTAGAGCTTATAGCCAA
AAAGACGATTTGATCAAGTTTGAAGGGTGCTACCATGGGCATAGCGACTCTTTGTTGGTGAAAGCGGGTA
GCGGGTGTGCTACTTTTGGCTCTCCTTCTTCTTTAGGCGTGCCGAACGATTTTAGCAAACACACTCTGGT
GGCTCGTTATAACGACTTGAACTCCGCAGAAGAATGCTTTAAAAAAGGCGATGTGGGTTGCGTCATCATT
GAACCCATTGCTGGGAATATGGGGTTAGTGCCGGCTCAAAAAGAGTTTTTATTGGGCTTAAAGGCTTTGT
GTGAAAAATACCAAGCGGTGCTGATTTTAGATGAAGTGATGAGCGGGTTTAGAGCGAGTTTGAGCGGTTC
ACAAGAATTTTATGGCGTGGTGCCGGATTTGGTAACCTTTGGTAAGGTGATAGGCGCGGGGCTTCCTTTG
GCGTGTTTTGGGGGGCGTGCGGAAATTATGGACTTGCTTTCACCCATTGGAGGCGTGTATCAAGCAGGCA
CTTTGAGCGGTAACCCCCTAGCGGTGTGTGCGGGGTTGAGCGCGCTTTATAAAATCAAAAGAGACAAAAC
CCTTTATACCCGCTTAAACGCTTTAGCTATTCGTTTGACTCAAGGTTTAAAAAAGAGCGCTCAAAGTTAT
AACATCGCTTTAGAGACACTCAACAGAGGGAGCATGTTTGGCTTTTTCTTTAATGAAAATGCGGTGCGTG
ATTTTGATGACGCTTTAAAAAGCGATACAGAAATGTTTGCGAAATTCCACCAAAAAATGCTCTTTAAAGG
CGTGTATTTGGCATGTTCAAGCTTTGAAACCGGCTTTATTTGTGAGCCTATGACTGAAGAGATGATTGAT
TTAGTGATCTCAAAAGCCGATGAAAGTTTTGATGAAATCATAAAGGGCGTGTGATTTTTTTGAAAAAGCC
AAAGTATTATAAATTCATAGAGGGGGCGAATTATTTGAGCTTAGGGCTGTCTATGGTGGTAGCGTTCCTT
ATGGGCGTGGCTATAGGCTATGGGCTTAAAAAGCTCACTCATATTTCGTGGCTTTTTTGGCTTGGGGTTA
TTTGGGGCGTGTTAGCGAGCTTTCTCAATGTCTATAAAGCTTATAAAAACATGCAAAAAGACTATGAAGA
ACTGGCCAAAGACCCCAAATACACACAAAATAAAACAAAATAAATCCAATAAAATCCCATGTGCCAAATC
CAATGCTTGCTTATTTTGTTTTTTATCAATATAGTTAGCGCGATTATCGTTTATTTTTTCCAAGCATTTC
AAGGGGTTTTGAATTTTGAAGGGGGGTTTTTAGGGTTTTTTATCGTGGCGTTGTCTTCGTATTACGGCGT
TAAAAAGCGTTTGGATTTAAGGAAACAAAATGGAGAAAAAGAAAAAAAGCAAAAATTCCAAAAATTCGCC
CTGGGCTTGGAAATGTCTTTCAATGTGTGGCGTTTAGGGGGGTATGGGGTTTTACTAGGCATTTTAGGAG
CACTTTTATTCTTGCATCTTTTTAACGGGTTAATCTTTCTTATCGGCGTGTTTGTGAGCTCGCTTTCTAG
CGCGTTATTACGATTTTTGAATAATAATGGTAAGTTTTGACACAAATGCATGCGGATTTTAACCCCTTTA
ACCCTCTTTTAATTTCTAATCCTATACAATAAAAACAAAAATGGGAGTGGATCTTGAAAACAAAAAATCC
CGCTAAAAGAATCCTAAAAACCGCCGTGATTCAAATGCAATCCAAACCCTACGCCTTAAATGAAAACTTG
CAATTAGCACTCAATCTGGCCAAAGAAGCCCACGACAAAGGCGCGAATCTCATTGTTTTACCAGAATTGT
TTGATAGCGGTTATTGCGTGAATGATAAGGATGCGGATTTTGGGTTGGATTTTAAAGCGATAGAGCATGG
TGAGCTAAAAAGCGAGTCGTTGAGAGCGTTAAGCGATTTTGCAAAATCTAGCGATACGCATATTGTGGCA
TGCAGCATTGAAAAAATCAATCAAAAACTCTACGACAGCGCTTATATCATTCCACCAAAAGGAAAAATCG
TTGGAAAACACCGCAAGATCTATTTGTGGGGCGATGAAAAATCGCGCTTTAGAAGGGGTAAAAAATACGA
GGTTTTTACGCTGGATTTTGGGGATTTTAGTGCGAAAGTGGGTTTGCAAATTTGCTATGAAATCGGCTTT
GGCGTGGGTGCGAATCTGTTAGCGTTACAAGGAGCAGAGATTTTAATCTATCCTAGCGCGTTTGGTAAAG
CTAGGGCTTATAATTGGGATTTGTTGAGCAAAGCTAGAGCGTTGGAGAATGGCTGTTTTGTGTGCGCTTG
CAATCATAGTGGGGAAGAAACTAACGCCAAATTAAAACAAACGCTAGAATTTGCGGGCGATTCAAGAATC
ATCGCGCCCAATGGGAAAATCATCGCGCAAGCCACCAAGCTTAATGAAGTCATTATCGCCGAAATGGATT
TAAACGAAGTGGCGTTGCAACGCCAAAAAATCCCTTATTTACAAGATTTTGACACCAAACTCACCAAAAA
GGGGTTTGGAAAACTCACTTAAAAAGGAGCGATTATGGCAAAAGAAATTTTAGTGGCTTATGGCGTGGAT
ATTGATGCGGTGGCTGGTTGGTTAGGGAGCTATGGCGGGGAGGATTCGCCTGATGATATTTCACGCGGGC
TTTTTGCGGGGGAAGTGGGGATCCCACGGCTTTTGAAATTGTTTAAAAAATACCATCTCCCTGCGACTTG
GTTTGTGCCGGGGCATTCTATTGAAACTTTTCCTGAACAAATGAAAATGATCGTGGGTGCAGGGCATGAA
GTGGGTGCGCATGGGTATTCGCATGAAAACCCTATCGCTATGACGGCCAAGCAAGAAGAAGACGTTTTGT
TAAAAAGCGTTGAATTGATTAAAGATCTCACCGGCAAAGCCCCCACAGGCTATGTGGCGCCGTGGTGGGA
GTTTTCTAATATCACTAATGAATTGCTTTTAAAACACGGCTTCAAATACGACCACTCGCTCATGCACAAT
GATTTTGCGCCCTATTATGTGCGCGTGGGGGATAGTTGGAGCAAGATTGATTATAGTTTGGAAGCTAAGG
ATTGGATGAAGCCTTTAATCCGTGGGGTGGAAACCGATCTGGTGGAAATCCCTGCGAACTGGTATTTGGA
CGATTTACCGCCGATGATGTTTATCAAAAAATCTCCCAATAGCTTTGGTTTTGTAAGCCCGCACGATATA
GGGCAAATGTGGATCGATCAATTTGATTGGGTTTATCGTGAGATGGATTATGCGGTGTTTAGCATGACAA
TCCACCCTGATGTGAGCGCCCGTCCGCAAGTGTTGCTCATGCATGAAAAAATCATTGAGCATATCAACAA
GCACGAGGGCGTGCGTTGGGTAACATTCAATGAAATCGCTGATGATTTCTTAAAACGAAACCCCAGAAAA
AAATAGCGATAACGCCAAAAAGATTTTTGGCGTTTGATTAAAAGGTTGAAAGATGTGCGTTTTATGCGGG
GAGCTTATCAGTTCTTTTCATTGGAGCGATGAAAATTATGGGAGCGATGGGAGCGATAGTTATGGGAGCG
ATGAAAATTTGAAAGAGCCAAATGTGCTTATTAGCGCGAATGAAAACGCCAGGGAACGCAAAAGAGCGCG
GCTCAAACGAGTAAGATTGCTCAATCAAATCTTGGCGTTTTATGGGCTAAAAATTAATGATTGGCAAGGC
GCGAAATTTGTGCTGTGCGATAAAAAAGGGCAGAGCGTGATCGTGAATGATTTAGGCGATTTGTGGGGTA
AGGCGCAAAATTTAGCCAAAAAAAAGATGGACGCGCTAGATTCTCATCTGTTAGCGTTTTTAAATCAAAA
CCCACACGCCACTCACTGATGCCTAAAATCCCTATCACGCTCATCACCGGTTTTTTAGGCAGCGGTAAAA
CGAGTTTTTTAAGCGAATATTTAAACCAAATGGATCACCAAGGCGTCGCCCTCATCATCAATGAAATCGG
ACAAGCCGCTTTGGATCAGCGCATCTTAAGCGTTCAATATTGCGGTGAAAAAATGCTCTATCTTAACGCA
GGGTGCGTGTGTTGCAACAAACGCTTAGATTTAGTGGAGTCTCTAAAAGCCACGCTCAACAACTATGAAT
GGCGCGGCGAAATTCTAAAGCGCATCATCATTGAAACCACCGGTTTAGCCAACCCGGCGCCGATTTTATG
GACGATTTTGAGCGACACTTTTTTAGGGGCGCATTTTGAAATTCAAAGCGTGGTGGCTTGCGTGGATGCA
TTGAACGCTAAAATGCATTTAACAAACAACGAAGCTAAAGAGCAAATCGTTTTTGCTGATAGCGTTTTAT
TGACCAAAACGGATTTACAAAACGACAGCAGGGCTTTAATCAAATTAAAAGAGAGGATACAAGCCCTTAA
CCCCAGCGCAGAAATTTTTGACAAGAGGGCGATAGACTATGAGAGTCTCTTTTCACGCAAAAATAGGGTG
CGAAATTTTATGCCAAGAATGCCAAAAGATTCGCACTCGCAAGGCTTTGAGACTTTAAGCATTAATTTTG
AAGGGGCGATGGAATGGAGCGCGTTTGGGATTTGGCTGAGTTTGTTATTGCATCAATACGGCACGCAGAT
TTTACGCATCAAGGGGATTATTGATATTGGAAGCGATCTTTTGGTGAGCATTAATGGCGTGATGCATGTC
ATTTACCCGCCCAAGCACATTTCAAAGGATCAAAACGGCTCTAACCTCGTTTTTATTGTGCGCCATTTAG
GGCGTGAAAAAATCTTAAATTCCTTAAAGGGGTTTAAGGATTTTCTCGGCATCAAGGGTTTTGAAACCCC
ATAATTTTTCTATTTATTGATAGCTGTTTGCATTTTGATAGGGAAAAGAACGATGAAGCTTAAAACCAAA
CACACCCCACAAATAACAAAAATCAAAACATAGCCCAAATCCCCTAAAAAGATCGTAAAAAGATACGAGA
AAAGCGCTTGGAAAATGCCAAAAGAAAACACCACCCATGAAGACGCTTTAGCGAAATGCTTTGCGCCTGC
AATTTTTAAAGCCATCATGCTGAATAAATTGATATTAGCGGTTGTGGCCGCTCCCATTATAAAGATGCTT
AAATTGAGTAAAGAGATTTGGTGGAAAAAAATGGGCAAAAAGCATGCGATGGATTTTAAAATAAGGATAA
AGATATTGGCGTTTTTAGCCCCTAGTTTTTGAGCCATGGGACCGCTGATTAAAGAGCCAAGCGTGGCCCC
AAAACCAAAAAACGCCCATGAAGTTCCAGCGATAGTGGGGGAGATATTTAAATGGCGGATCAAATAATCC
ACCCAAAAAAGCGTGTGCGGTAAAAAACCAATCGCATTGAGCGCGCAAGAAACGAGCAATAACCACAAAT
GAAAGGGGATTTTAAACGCGCTTTCTTCTTTTTTAACGGATTTTTTCCTTAAAGAACGGGTTTTTAACCC
CACTAAGGAAAGGATGAAGGCTATCAAACAACTGCCCCCTAAAAAAATCCATGCCCATTTGATATTATAA
GAGCTAATCCATGGCAGAACGAACCCGCTAAAGACAGATCCAATGCCTACGGCGCTGAAAATAAGCCCTC
CCACTAAGGCTTTTTTATGTTCTTTGACATAGGGCAAAGAGAGAGGGGCGACTAAAATCATTAACGCGCT
GCTAGCCACACCGGCGATAAAACGCCAGATCCAAAGCCAAAAGAAAGGGATACTATCAAAATAACAGACT
AAAAAACTCAAAGCGATCAAGCCAAAACTGATTTTAGCGATGCTTTCTAATGACATTAACGGGCTTAAAA
ATTGGATTAAAAAACTCCCAAAAACATAGCCCATTAACACCGCAATCCCTAATTGGAAGCTTTGGTGTGG
GGTTAAACTCCCTGATAAAATGAGTAGGGGGATTAAAACCACATAGCCAAAACGAGCCAAGCCGTTAGAC
ACAAAAACCCCTAAAAAGCAAACAAACACGCGCATTTTGATCCTTAACACATGACAAGTTATAAAAAGAT
CTTATATTATATTGAAACTTGTTAATTGATAGCGCATGATAAAAGCGAGATAAGAATAAATTCAAGGAGC
GTTCATGCCATTTAGTGAGCGTGCGTATCATTAAAGAGGTCTCACGACTGAATAAAAAAGAGTTGGTTAT
TGGCGTTATAGAGCTTGTGTCTAAAGCGCTTCATAAAAACAAGGCTTCTACTAGAATAAGGCTTCTTTGC
GGTGGTTTTCATTGCTGAAACAGACGCTAATAACTATGGGCTAGACTTAAAAGAAAGCATCACTGAGAAA
AAGTAGAGTTGAACGCTTAAGTTATTTTTTATAGCGGTTTAGAGTTAACTGCGATTGTTGCGTTCTTTTT
AAGCGTTATGGGTAGTTTATAAAACAGCTTGCTATGACTGCCTAGTCTTACTAAAAAAAGCGTTGCTTTC
CACTCTATAAGTGCCAAAAATTTTAAAAATTTGGCTAAACACTAGGATTTCACAATCTCAGTAAAATCGC
TAAAGTCCTCTACCTTAAACACTCTAATATCCCTAACAGACTTTTTAAACCACTCAATTTGAGAGAGTTT
ATTGATCGCTTTATAGACTTGCGCTAGAGTGTTTTCTTTAGAATAATTAACATAAACACTCCCTTGAGTG
TTTTCAAACCCTAATAGCTCTAATTCTTGCCTTAAATCATCATAGGCTTTATTGTAGGGTTCTTCCGTAT
TCTTTTTTTAAAATCTCAATCTTTAAATCAAACGCTAGAGCATACATTTTCAAAACCTTTATCTTTTTTC
TCTTTTTAACTCGTTTGTAAGATCATCTAAACTATCAATTTGAGTGAGATTAACCCCATTTAACGCCTCT
CTCATGGCTTGTTGCGTTTGAATGTTTGGGATCTCATGCCCAAAACAACAATCTCTTTTATCATCAAACG
CTTGGCTGATTTTTTGCAAGAGTTCATTTAATGCGTCTATTTTATCCTTAAAGTTTTGATCCCTTTTTTC
CAATTCTTTAGCCATTTTTTCTTTAAAAGAAACTCTATCATTTTGCATCTTTTTGATTTTTCGCTCTAAT
TGATGGATTAAATTAACAAGCTGTTTTTCGCTGTATTTTGTGTAGTCTTTTTTGGCGGTGGTGTTAGGCA
TGCTTATTCCTTTTTTAAAATATCAGCTCATTATAGCGCAAGCGATAGAGCGAGATTAAAAAGGTTAGAA
AAATAAAACTTAAAGATTAAAAAGCAGAGTGGAATATCAGTGAAATGTCAGTGAAAAGATTAAAAGAAAA
AAGATTAAAAGATTAACCCCCTAAAGAAGCGCTTTTTAAGAGATTACCGCTTAATTAACGCCAAGTTTCC
CACTAACTAATCATCAAAAACGCTAAAAAGGATTTTTCATCAACCCCCCCAAAAAGAAAGAGAGTTCAAA
AAGAAAGGCTTTAAAAAAGAAACCCCTTAAAAAGAAGCCCCCTAAAACAAAGGGTTCAAAAGAAAAAAGA
TTTTTCATTAAAATCCCCCAAAAAGAAAGAGGGTTCAAAACAAAGGCTTCAAAAAAATTAAACCCCTCCA
AAAAAAAAGAAAGGCTTTAAAAGAAACCCCTTAAAAAAGAGAGTTCCACAAAGAGCTTTTAGCTTCTAGT
AAGCGAACACGTAATTCAAATACACGCTATAAAGCCTGCGGTATTTGAGTTCAGCCCCCATGAAGGAATA
GTAGTTCGTGTTGATGGTGGGGATTTTCACGCCTAGTTCAATGCCATGCTGAGCTGCATGATCGCTGTCT
TTTTTCTTGGACCTGGCTAAATTCATTCTCACTCCCATGTTGAATAAGAATTGGAAGTTCGCCACATTCA
TTTTAGCGTTATAGACGTTATTCACGGTGGCTAAATTCACATACTCAGAATTAAGCCATGAAGTGCCCGC
TAACGCAATCCCGCCAAAAAGCCCTACTGAGAGCTTGTTGTTCTTGCCTAAGAAATTGGTGGCTTTATCG
TTGATGAAGTTATAGAGAGCGTCTGCTCCAAAGCCATAAGTCCATACATCAGAAGCCGAGTTGAAGAAGC
TGGATTTGATGAACGCATGGTTGTAATCAAAAAAGCCGTAATACCTAGCGCCCCACTTTCTTTTTTGGCC
AAAGAATTGCTTGTAGCCCACTTGGATACCGATCCCATTCATCGCGCCGTTGTTGGTTTGAGAGCTGACG
ATGCCCAATTTCCTAAAGGGGTTACGCCCTAATTCTTGGTTAATCGTTTGGATTTGGTTGTAAGCGTTTT
GATTCAAGTAGTAATTGGTTTCTATGCCTTGCGGGCTGTAGGGGTTGTTCTTTTTGCTCACCACATTTTG
CAAAGATTGAGCGTTAGGAACACTAGATAGCGCGGTGGTGATGCTGTTATAAGTGTTGCCCAATTCGCTG
TATCTAGATTTGAAATGCACTAGAGTGTCAGCGATGTTTTCGGCTTGCTGTATTTGCTGCTCTTGAGTGC
CAAAATGCGCGATGCTGTTGGTTAAATTCGTTATGGTTTGCTCCACATAGGCGCAACCGGAAGCGAAAGT
TTGAGTGGTAACTGTGCCAGAAGGTGAACCTTGTGTGCCACCAGTGCCAGCTGTTGAGGGGTTGTTGCAT
GTGGCTAAAAAGTCTGTAACAAAATTTTTAAAAGTCCCGCTAAGATTTTCAGGGTTAATGGCTTGCCCCA
CTTGATGGGCTAAATTGAGCATTTTGGCTTGCGCGCTAGCGTTAGCGAGCATGCCTTGCGCAAAGCTTGC
GTCTGTGTAGGGGTTGAAAGGCTTGCCCCCACTGCCTCCCACCGGGGTTGATTGTTCATGGCTGTTAATG
ACGCTCGTTTGGTTGACCAGCTCTTGCGCGTCCGTGATCATCTTTTGGATCGCGCTGATTTCATCTTTAA
AAACGCACAAACCCCCTGAAGTCGGGTTCATCTGTGGGCCACCATCTTTATTAGTTACATGAAACCATGG
GCATGCGCTGTTGATGGTGTTGATGAGCGTGCTCGCTTGCGCTAAGAGCGCTTGAGCGTTATCAGGCACA
CCATCTAATTTGTTGGTGATTTCGGTGTAGGAGACACCTGATGTGTTGCCAGGTGCAGTGCTATTAACAA
CTTTTGAACTGATCGTGGTGCTCACGGTTTTGCCGTCTATGGTTTGGGTTTTAGTTATGCTTCCGCCATT
TCGCCCGTCGCTATTTTCGGAGGTGCCCTTTATACCCAATAGTGACGGATTGCAGTTATTATTCCCTTCC
CCTGAGCATGTGTAAGTATAGGTTACATCAACCGTCCCGTTGTTTTCTTTGAGCGCGGATAAGCCTTTCT
TTAACGCCGTTTGGAGAATCTGATAGGCTTCGTTAATCTTTTTCATGTTATCAATACTCATAACGCCCTC
TCTTCCAATGCCCAGGTTGTTATACCCGCAAGTGATGGAAGTGGATCGATACCCTGGCTCGTTGTTGAAG
ATGGTGGTTGAAGAGGTGCTTGTTTGATTACCATTACCCCCGCATTGCGTGGCATAGCCTAAGACATTCC
AAAACCCCACCGCCGCGTTGATCGCTAAAAGCACGGCCTGATACGCCGGGGAATTTTTGGTATCGCCGAT
CAAATTCTTCGCGCTCGCGCCCAGATTTTCACGCGCCGTATTGATCGCGCTTGGATCAGAGGATAATCGG
ATAAGGTTGGTTAAGGTGCTGTATCTGGTTAAAAGCTTGCTCAAGTTTTCATAATTGTCTGAAAGCTGTT
GGATGCCTTTGGTGTTGGTTACCATTTGAGCGGCTTCACCGATTTGATAGCCCGCACTCACGTAAAAGCC
GTCGTCTTCAGCGCTCAAAGTGGAAACTAAAAGCGAGCCTAAAGCTAATGAAAGGATGTGTTTTTTCATG
TTTTCTCCTTTTAAATTGAATTGTAGTATTAGGGATTTCATACATTCAATAAAATGTATCTGTAGCATTA
TAGCATAAAGCGTTTTTTTTTTTTTTTTTGTAATTTGGGGAAAATTTTGTGATTTTTTACTTTTGGTGCT
TTTTGTGGTGCTTTTTGTGTGGTGTTAGCCCATAAAAAGGCTTTTAGCTTTTTTTAAGATTAAATACTAA
AGAGCTTGATTTTGCCGTAACCTCTTTAAAAAGTGCTCTTTTGGGGCGTTTGCCCCTTATGGGTGAGAAA
ATTTATTTCTTGTGAGCGAAATTGTGTGGGTTGCCTTTATCCCCAACATAAGCGATTTTATCGCCTAAAA
TATCATAAGCTTGACCAAAGCCTTTCACAAAACGCCCTTCTTTGAAATCCAATGCGATCAAATGGAAATC
TTGCATGGTGCGAATGGTTTTAATGCCCCCAGCACCGCCGGTTTTTTCAATGAAAGAATCAAACGCTTTG
TCAAACTCCGCCCCTCTTTCAATAAAACGAGCGTTGGTTTTATAACGCAAGCGTTTTCTCAAAATAGCTG
ATTTAGCCTTGCTCTCGTCTTCTAAAAACATCACTTCCACATTGTGGGGGTTGTTTTTAAGGCCGGCAAA
ATGTTCAGCCACTTCGCTCACATAAATGTAGTATTGTTTGCCATCTGTCATTAAAGGCGCATAAGAGCAT
ACCACATGCCCATTAGGGTGTAAGGTCGCCAAACAAACAGAATCAAAGCTTTCTTTAAAAGCCTTAACTT
CTTCTTCCACGCCTTTTAAATCATGGGTTTTTTCCACGCTTTGGCACAATTCAATGATGGCGTTTTTGTA
GTCTTTGGGGTCTTTGACTTCGTGGTTAAATTCAATCCTTAAGGTTTGATTGTTGTTATAACCAATCACA
ACGCCTTGAGAATCCACGCTTTTAAAGGCGACATTTTCAGCGTGATGGACTTGCCCAAATTTTTTCAACA
AACCTTTCATGTCTTCAACATGGTGAGCGTTCATGTGCTCTATAATACGATTAAGCAAAATATTCTCCTT
AGTTTCAAAAAATAAGGGGAATGTTATAACAAAAAATTAAATATTAGCTTAATCTTTAGCGGAAATTTTG
GTTTTGATTTCTATGCCTAAAAGTTTAAAGGCGTTAGTTAAACTCAAGCTCACCATTAAACAAATTTTTA
AAAGCTCCTTAGCTTTAGGGGTGTCTAAGATCTTACCGGCGTTATAGAAGCGGTGGAATTCTGAAGCGAG
GGTTTTTGCGTATTCGCACATTTTTTGCAAGCCGTATTCTTCAAAAGAAGATTCAACCGCCTTAGGCAAG
CTTAAAGCGCTAAAAAGCAGGTATTTTTCTTCAGCGTTTAAATTTTTTAAAGGGGTTTGCAAAACCTCTT
CTTTAGAAAAGGGGGATTTTTCTAGCATGGTGTGGATGCGCGAATTAGCGTAATGGATATAATAAATAGG
GTTTGAGCTGTCCTGCTTTTTTAAAGTATTGACATCAAATTCTAAATGGGTGTCAAGCCGTTTGCTTAAA
AAAATAAACCTTAAAGCGTCTTTACCCACATCATCAATCACATCTTTAATCAAAATAAAATTACCCGCTC
TTTTACTCATCTTGTAAGGCTCGTTATCTTTGAGCAGGCGCACCATTTGAGCGAGTAAGACTTCAAGTTT
GTTGGAATCATAGCCCAAAAACTCAAGGCTGGCTTTCACTCTAGCGATATAGCCGTGGTGGTCTGCCCCC
CAAATGTTGATATATTTCGTGTAGTTTTGCTTGAATTTTTCATCATGATAGACAATATCGCCGGCTAAAT
AAGTGTAGCTTTTATCTTCTTTAATCAGCACCCGATCGCTTTCATCTTGGTAGAGTGAAGATTTGAGCCA
GATTTTAGAGTCCTTTTCATAAAGGGCGTTCGCTTTTTCTAATCGCTCAAACACCGCATCTTTATGTTTA
AAAACTTCTTTTTCGCTCGCATAAGAATCAAAATGAATGCCTAAAGCGTCTAAATTATCCTTAATTTCTA
AAAGCATTAGATCTTTAGCGTAGCCGCTTAAAACTTCAATGATAGTCTCTTCGTTTTCTTTAAAAAGGCT
TGGCTTTAAATCGTTACTCGCCTTTTTGGCGATTTCAATGATGTATTCGCCCTTGTAAAAAACTTCCGGA
TAAGTTACGCTTTCTTTTAAAACATGCTCTCTGTAAGCGAGCCATACCGAAAGCCCTAACAAGCGGATTT
GAGAACCCATGTCATTGACATAATATTCGCACAAAACCTCATGCCCTAAAAAGCGAGCGATTTTAGCCAA
ACTATCGCCAAACACCGCACCCCTAGCATGCCCTATGTGTAAAGGCCCTGTGGGGTTAGCGCTCACAAAT
TCTAAAAAGATTTTTTGAGAATGTTCGCTTTTAACTTGAGAGCCAAATTTTTCTTTCAATTCTAAAGCTT
TTTGGGTGAAACGCTCCAAAAAATCTAAAGAAAGCGTGAAATTGATATAGCCCTTACAAGCCACTACGCT
GTCAAAAAGCCCTTGAGTTTTTTCGTGCGTGCTGATTTTAAGGGCTAACTCTTCAGCGATAACTAAGGGC
GATTTTTTAAAAACCTTGGCGAGATTGAAAGCAATGGGCGTAGCGTAATGCCCATGCTCTCTGTCTTTAG
GGTATTCAATAATGACTTCTTCTTCTAAAATCTCTTCTAAAACGCCCTTAATGAGAGTGTGCATGTTTAA
CTTTCTTGTTTGCTTTTAATCTCGCTACTCTCATGCACTTTGGTTTGCGTTGCTTGAGCGTCTAGGGTTT
TTGGCTCGTTTTTAGCCTCTTCTTCATCGTCTTTCACGGCTTTTTTGAAATTCTTAATCCCACTGCCTAA
ACCTTTAGCCAACTCTGGGATCTTTTTAGCCCCAAACAACAACACAATCACTAATAAAACAATGACCCAA
TGCCATATACTTGTGAATCCGCCCATATTTTACTCCTTAATTTATTGGTTGGTTTTTATTTGAATTATAG
CTTTTTTAAAAAATAATTGATAGGTTTTATAAGGATTCGTTTTTCCAAGCCTTGCATATTTTTTCAAAAT
TAAACGCTTTTAAGCGATGGACTAAAGTTTTTGCGATGCTTAAGATGATTTCTTTGGATTTTTCTAAATC
TTCATTGATGATAAGATAATCAAAGCTTTCCAAGCACTGCATTTCTTTATAAGCGTTGATCAAGCGTTTT
TCTATCGTCTCTTTAGAATCCGTCCCCCTTAAAAGCAAGCGCTCTTTTAAAATCTCTTGGTTTTTGGTGC
TAATAAAGACTGAACATGCGTTAGGATAATGCTTTTTAAGGATCTCATGCCCTTGCACGTCAATATCAAA
AATGACGATCTTACCCTCTTTTAAGGCTTTTTCTACAGGGATTTTAGAAGTGCCATAATAATGATTATGC
ACGATCGCCCATTCTAAAAACTGCCCTTTTTCTATGCCTTGCTTGAATTCTTCTTCGCTGACAAAATTGT
AATGCAAGCCATCAACTTCGCCCTCTCTGGGTTTTCTGGTGGTGGTGGAAAGGGAAAAATGGGTTTTTGG
GATTTTTTCTTGCAAATACTTTGTAAGAGTGCTTTTACCCGCTCCGCTAGGGCCTGAAAGGATGAGTAAA
TTAAAATCATTATGCATCAGGTTTTTTATCCTCTAAAGTGATTTTAATGCTTAAGGTTTTGTTTTCTAAA
AGGCTTTTTAAGGACTCTTGATTGAGACTTTTTAATAAATCCTGTAAGTTTAAGTGCAATTCTAGGGGAC
TGGAAGTTTTATCGCTTTTTGGGGTTTTTGCACTTTCTTCTTTTTCTTGCGGGGTTTTTATAACGCTCTC
TTTAGGGGTTTCTGTGTCGTTCTCATTATTAGGGGTTTTTGCAACGGCTTCATTCAAAAAGGGTAATTCT
TCCCCCATCGCTTTAGCCATCACCGGCTCAGGAATGTCTTCAATGCTTTCATAATGGTCTTCTTGGGTTT
CTTGGGTTTCTTTTTCTTGTGATTGGGGGATTTCTACATCTTGCGGTGTTTCTGCGATTTCTTGTTTTTC
TAACTCGTGTGCTTGGGTTTCTTGGAGAGCTTCTGCGCTTTCTTGCGTTTTTTCTTTAGGAATTTCTAAT
TCTTGCGCTTGGGTTTTTTCGGTAACAACTTCTTGGATTTCTTTATCTTGTGGAATTTCTGTGCTTTCTT
GCGTTTTTTCTTTATTCTCTTGGTCGTTAGAGTTTTCTTGGATTTCTTTGACTAATTCTTGCATGGCCTC
TAATTCTTGCGCGCTTGGGGAATCTTGTGTTTTTTCTTGTTTTTCTTCCTTATTTTCTTGCGTTTCTTCT
TTAACTTCTTCTTGCGCTTCTTCTTTGATCTCTTCTTTAACTTCTTCTTGCGTTTCTTCTTTAGGAATTT
CTAATTTTTCTTGCGTTTCCAACTCTTTAGAAACTTCTTCATCTTTAGGGGTTTCACTCTCTTGCGTTTC
ATCATCTTTAGGCTTTTCTTCTTGGGGCGTTTCTTTAACCTCTTCTTTTTCTTCTTGCACATCTAAAGTG
GGGAGTAGTTGCTCTTCGTTGTTAGGCTCTTCTTTGGCTAGGGCTTCTAAATCGCCTAGATTTTCCAACT
CATCCCAATTGGTTTCTAAAATTTCTTGAGTTGGGTCTAAATTCTGTCTAGGCTCTAGCTCGCTTGCGTT
AGAGCCAAGCTTTTTTTGAAGGATTTTTAAAACTTCAGTAGGTAAAAAAGGTTTTTTGATTTTCATCTCA
AAGCTCTCTAAAAAGGGCTGCGATTCATTGCCTTTTTTATACATGCACACGCTGTTTTTATTTTGAGAGA
TGATTTCTTTTAATTCTAGCCAATCCACTTGGTCTAGTTTTTCCAAACATTCATCATCGGCTATCAAAAT
CCATTCTGGATCTTTTTTAAGGCGTGCGGACAGCTCTTGATAGTGGTTAAAATTTTCCATAGGCAATTCC
AATTTCTTAGAGACACTCTCAAGCAGTTTTGCAATCATGGGGTTTTGGTTGAATAGAATCATTTTCATTT
TAGGGACTCCTTATTTTATTAAGAAACGCTTCTTTAAGCCTATCCGTTTTTATCGCTTTTTTTAAATTTT
TTATTATAATCAAAAATACAATCAAAAATCCACTAGGTTGGTTATTTTTATCGCATTATTGATAAGGATC
ATTTGATGTTAAACAAGTTTAAAAAAATCGTTGGCGTGGGTGTGTTAGTGGGCTGTTTAGGGGTTTTGCA
AGCTAAAAACAGCTTATTTGTCTTACCTTATGAGCAAAGAGACGCTCTCAATTCTTTAGTTTCTGGCATT
AGCAACGCCAGAGAGAGCGTGAAAATCGCTATCTATAGTTTCACGCACAGAGATATTGCAAGAGCCATTA
AAAGCGTAGCGAGTAGGGGGATTAAGGTGCAAATCATTTATGATTATGAAAGCAATCATAATAACAAGCA
ATCCACTATTGGCTATTTAGACAAATACCCTAACACGAAAGTGTGCTTATTGAAAGGGCTTAAGGCTAAA
AACGGGAATTATTACGGCATCATGCACCAAAAAGTGGCGATCATTGATGATAAGATCGTATTTTTAGGCT
CAGCGAATTGGAGCAAAAACGCTTTTGAAAACAATTATGAAGTGCTTTTAAAAACCGATGACACAGAAAC
AATCCTCAAAGCCAAGAGTTACTATCAAAAGATGTTAGGGAGTTGTGTTGGGTTTTAAAGCCCTTTAGAA
GTGGTAATTATACCCCACATAAAAGGCAAAAACCCTACGCATTTGAACCTTGAGTGCGTCAGTGGTGTAG
TATTTGTTGTTAATGGTGGGGAATTTAAAGCCGATTTCAAATTCATGCTCATCTACAAATAAAGCCTTGA
GGCCAAAGTTAAAGAGGAATTGAAAAGAGGTGTTATCAACCGCACTGCTATTAGTGATGCCTAACAATTC
CTGCCCTTTACTGCCAATATACCAGCTATTCCCCGCAATCGCAATCCCCCCAAAAACGCCAATATCCACG
CCAATATCATCTTGATAGAAACTCCCTTGAAAGAAATTCCACACCGCATCCACGCCCACGCCATAAGTAA
TCATGTTATTGCCACCATAATAGCCTTTAGGGTATCTCATGCCATAGCCTTGCCAATCTAAAAAAGCAAA
ATAGCGCAAGCCCAAGATTTTATCCGGATGGAAAAAGTGGTTATAGCCCATGACTAAGCCAATCCCATTA
GATCCCATGTTGGTGAGCTTTTTAACGCTATTAATGCTAGTCATTACATTGGTGTAACCGGTTTGATAGT
TAGTCACTTCTCTAACTTCATGGATATTAGTCATTAAATTGATAGAACCTGTTTGGTAATTGACTCCCAT
ATACAAATTTTTTGTCCAAGAAGGCGCTGCGCTTTCTTCTTTAGCTACTAAGGCGTGTGTTAGCAAGCTT
GTGCCAACTAACATTTTTAACAAGGTTCTCAATTTTATCTCCTGCATAGTAAGTTTCATTATAAAGATCT
TAAAGATCTAAATTTTACAACAACTTGCTCAAAATTAAGCATTTATTCTTTATAAGAGAGTATAATTTAG
GGCTTAAAATAACTCAAAAGTAAGGCTAGTGGATGAAAAAGGCGCTTTATTTAGGGGCTGTTGCGTTTAG
CGTTATATTCAGCATGGCATCAGCCAATGAGCCAAAAATTGATTTTAACCCTCCCAATTATGTAGAAGAA
ACCCCCTCTAAAGAATTTATCCCTGAATTGAACAAGTTGGGGAGTTTGTTTGGGCAGGGTGAGCGCCCTT
TATTTGCGGACAGGAGGGCGATGAAGCCTAACGATTTGATCACAATCATTGTTTCTGAAAAAGCGAGTGC
GAATTATTCCAGCTCTAAAGATTATAAAAGCGCTTCAGGGGGTAATTCCACGCCTCCAAGACTCACTTAT
AACGGGCTAGATGAAAGAAAGAAACAAGAAGTGCAGTATTTAGACGATAAGAATAATTACAATTTCACCA
AATCCAGCAATAACACGAATTTTAAAGGTGGTGGCTCGCAAAAAAAGAGCGAAGATTTAGAGATTGTGTT
GAGCGCTCGAATCATTAAGGTGCTAGAAAACGGGAATTATTTCATCTATGGGAATAAGGAAGTGCTAGTG
GATGGGGAAAAGCAAATCCTTAAGGTGAGCGGGGTGATCCGCCCTTATGATATTGAAAGGAATAACACCA
TCCAATCCAAGTTTTTAGCCGACGCTAAGATTGAATACACGAATTTAGGGCATTTGAGCGATTCCAATAA
AAAGAAATTCGCTGCTGATGCGATGGAAACCCAAATGCCTTATTAAAAAGAGCAAAGCCTAGCATGAGAG
CGATCGCTATTGTTTTAGCCAGAAGTTCCAGTAAAAGGATTAAGAATAAAAATATTATTGATTTTTTCAA
TAAACCCATGCTCGCTTACCCCATTGAAGCGGCACTAAATTCCAAGCTCTTTGAAAAAGTGTTTATCTCT
AGCGATAGCATGGAGTATGTCAATTTAGCCAAAAATTATGGGGCGAGTTTTTTGAATTTGCGCCCTAAAA
ATTTAGCGGACGACAGGGCCACGACTTTAGAGGTGATGGCCTATCACATGAAAGAATTAGAGTTAAAAGA
TGAAGACATTGCGTGTTGTTTGTATGGCGCTTCAGTATTTTTACAAGAAAAGCATTTGAAAAACGCTTTT
GAAACTTTAAAAAAAAATACGGATTATGTTTTCACATGCTCTCCCTTTAGCGCTTCGCCCTATCGTTCTT
TTAGCCTTGAAAACGGCGTTCAAATGGCTTTTAAAGAACATTCAAACGCACGCACGCAAGATTTAAAAAC
GCTCTATCATGACGCAGGATTGCTTTATATGGGGAAGGCTCAAGCCTTTAAAGAAATGCGGCCTATTTTT
AGCCCAAATTCTATCGCTTTAGAATTATCGCCCCTAGAAGTCCAAGATATTGACACTTTAGAAGATTTAG
AATTAGCCAAGCTCAAATACAGCCGTTTAAAAAACGCATGCCAGTAAAAATTTTGTGCGATTGTTTTTTA
ACAAGCGGTTTAGGGCATGTGAGGCGTTGTGAAAAAATCCTTTCTTTTATAGAAAAATTAGGGGTTAAAG
CGGATCTTTATTTGCACAAGCAAAATAATATAAGCGCTTTTTTAGAGGGCGTTGGCAATGATGATTTTTT
GATTGCAGACAGCTATTGTTTAAATTCAAAAGATTTTTATCTTTTAAAAGAAAAAGCCAAAAGCCTTATG
GTGATAGAAGATACAGAGCATGCTAAGGGGTTTTACCCTAAAAACACTAAGATCATGAATTCCACGCTGA
ACGCTTTAAAGCATTACCATCATTTATCAAAAGATTATCAGTATTATTTGGGGGTGGGGTTTTACCCTAC
TGATGCTCGTTTTGTTTATGAGCGCCCTATCAATACAGAAAATAAAGAAGTGCTGATCACTCTAGGGGGG
AGCGAGCAAAAAACGCTCAAAGAGATAGTCAAAATTTTAGAAAATAAGAATGTGAATTTGCACATCATTT
CATCTTATATTCCTAAAAATCCTCCAAAAAACACGCATTATTACAGCCCTTTAAACCCCTTAGAGTTCAG
TTCTTTGATGAAATCTTGCGCTTATGCTATTAGCGCTGCTGGTCAAACCCTCTATGAATTAGCCCTTTCC
CAAACGCCCTCTCTTATCTTTCCCATTGCTTCTAATCAGATCGTTCAAAGCAAAGAATTTGAAAATTCAG
GTATTTTCAAACAAACGAGTTTAAAAACTCTAGCTAAAGATTTTGAAAATTTACAAATTCAAAAAAATCA
AGCCTGGGCAAAAACCCTGGTCTTTGGGAGTGAGCTAGAGGGCGCATTAAGGGAGTTTTTAGAAATTTGA
AAAAAAATTATTCTTATAAAAATATCCAAGCGATTGATTTTACCCAGTTAAACGATGGAGAAAAGTTGTT
GGTTTTAGAGTTTCGTAACCACCCAAACACTGCCTTATGGATGTATAGCGCTTTTATTTCTTTAAAAATG
CATTTGCAATTCATAGAAGATCTCAAAAATTCGCCTAGCCACCGCTATTTTTTGTTTAAAGAAGAGGGCG
TTTATTTAGGGGTTGGCTCTATCACTAAAATCAATTTTTTTCATAAGCATGGGTATTTGGGGATTTATAA
AAACCCTTTTTTGAAAAATAAGGGAGAAACGATTTTAAAAGCTTTAGAATGCATCGCTTTTGAAGAGTTC
CAATTGCATTCTTTGCACTTAGAAGTGATGGAGACTAATTATAAAGCGATCGCTTTTTATGAAAAGAACC
ATTATGAGTTAGAGGGGCGTTTGAAAGGCTTTATCTCTAAAGATAAGGAATTTATAGACGTTCTTTTGTA
TTACAAGGATAAGAAAGGATATAGTGATCAATTTCTTCTAAAACTTTAGGGCAAATTTCTAGTTTTAAAT
CCAGCACACTTAAAGGCAAGTTGCAGTCTTGTAATTTGACGAGATCTTTTGAAGTGACCAATAAGGAAGT
GGCGTTATTTTGATAAAACTCTTTTTCTAAAAGCTCCAAATCAAAAGGGGCATGGTCTCTAAAATACAAT
TTTTTAACCACTTCTTTGGGTAAAAACGCATCAAGCCTGCTGGGATTGGCGATAGCCGTTACTAAAAGCA
TGCGTTTGGTGGGGTGAGAAATAGAGGTGATTCTTTTATAATCCTTATCTTCTGTAACGACTAAATGGGC
TTTTTTGTAGCTTTTAATATTTTCTCTATACAATCCGCTAGGCAAACAAAAGGGGTAGTAGGGGGGGACT
TTAGGCTTTAAAAGCAAATTGAATTGGTTGAAATTAAATCTAAAACCATCGTCTAAAAACACGATCTTTG
CCCCTAATTCAAGGGCTTTTAAAACGCCTAGCTCCCTTTTTTCGCTCACAATCACGCTCGCTTGTTTTAA
ATTTAAGGCCAAAAGATAGGCTTCATCGCCCGCTGTTTTTTGAGGAACTAAAATGTTTCCTTTAACGCTC
ACCACCACTAAGCCTTTAGAATCCCGTTGATACCCCCTAGAGACAACCGCCACTTCTTGGTATCTTGGAG
CGATCTCTAAAATAAAGGGTGTTTTACCGCTCCCCCCAGCGATGAGGTTGCCTATACTGATAAGGGGGAT
TTTAAAATCATGTTTTTTAGCGGTTTTTCGTTTAATTATGGCAATAAATTGATAGATTAAAGAAAAAGGA
TAGAGCGCGAAAATCAACCCCTTTTGCAAAAGAGTGGGGTCATAAAAATAGCGTTCTAAAAAGGGTTTAT
CGCTTTTCATTCAGGGTTAAATCGTTTAGCGATGGTGGGTGATTCTAATTTAAAAGCGTTTTTTTGGATA
CGATTTATGATGTTTTTTACTAAAATTTCATCATGGCCTAATTGGGTGAGCGTTTCTGCATCAATGGGCT
TGTTTTGAAACAACGCTTCAATATCCTTCAATAAAGGATCGATCACGCTATAAGGATAGCCCAAATCTTT
TTCATCGCTTTGCCCTACAAATAAATCCGCGCTAGGGGGCTTATTTAGAATCTTTTTAGGGATATTCAAA
TGGCAAGCGAGTTCATAAACTTCGGTTTTAAATAATTCCCCAATCGGGTTAATCGCGCACGCCAAATCCC
CAAATAAAGTGCCATAGCCTAGCATTCTTTCGCTTTTATTGCTCGTGCCAATGACTAAAGAATCGCTTTT
TAAAGAATAATCGTATAAAAAAGCCATGCGCAATCTTGCACAAAAATTCCCCTTTCTAGTAAGGCTTGCG
TCTTTAAAATGAGAATCAAAGATGGCGTCATAGGGAGCGATAGAATATTCTGTATAAGGGATAGAAAATG
TTTCGCACAAATCTAAAGCGTCTGTTTTATTCTCTGGCATAGAAACCAAAGAGGGCATTAAAAGGGCATG
AGCGTTTTCTTTAAAAACTTTTTGACACAGCACCCCAACGACCGCGCTATCCAGCCCCCCGCTCAGCCCA
TAAACGACTTTTTTAAAGTCTCGTTTTTGCACTTCTTTTTCTAAAAAATCGCATAAATAAGCGATGAGTT
TTTGGTAATCTTTTTGCATGCCTTAAATTATAATAGAAAAAACGCGTTGCTTAAGTGAAAAATTAGCTTT
TCTTGCTATAATTATCGTTTCACTCCTTTAAAAGTGCTCGTAGCTCAGCTGAATAGAGCAACAGGTTGCG
GTCCTGTAGGTCGGGGGTTTGAATCCCTCCGAGCACACCATTTCTTAACATTCTGCATGTTTTTAGACAT
TATCGCTCTCATTATGGTAAAATAAATACTTGCTTAAACACGCTAGGAGATTTGATTTTGGCATTACCCG
TTTATTATGATAAAGACATTGATTTAGGCATTATCCAATCCTTACAAGTGGGCATTATTGGCTATGGCAC
ACAAGGAGAAGCCCAAGCGCTCAATTTGAGGGACTCTAAAGTAAGAGTGCGTATTGGCTTGTATCAAGGG
AGTTTGAGCGTTCCAAAAGCAAAGGCAGAGGGCTTTGAGGTGCTAGAAGTCAAAGAATTAGTCCGACAAT
CTGATGTGATCATGGCGTTACTCCCGGACGAATTGCATAGGGAAGTGTTAGAAAAAGAAGTGATCCCTTT
TTTAAAAGAGGGGCAAATTGTGGGCTTTGCCCATGGTTTTAGCGTGCATTTCAATCAGGTTGTTCTCCCA
AAAGGCGTGGGCGCGATTTTAGTCGCGCCAAAAGGGCCCGGGAGCGCTTTAAGAGAAGAATACCTTAAAA
ATAAGGGCTTATACCATTTAATCGCCATAGAGCAAGAAAGCTCAAAAAATAACGCTAAAGCGGTGGCTTT
AAGCTATGCTAAAGCGATGGGCGGAGGGAGAATGGGGGTTTTAGAAACGAGCTTTAAAGAAGAATGCGAG
AGCGATTTATTCGGCGAGCAAGCGGTTTTGTGCGGAGGGTTAGAAGCGATTGTGAGAATGGGGTTTGAAA
CTTTAATTAAGGCAGGATACCCTGAAGAATTAGCCTATTTTGAATGCGTGCATGAAGTGAAATTAGTGGC
GGATTTATTGCATTATAAGGGGGTAGAGGGCTTAAGGAAGCACATTTCTAACACCGCTGAATTTGGGGCG
ATTAAAGCTAGAGAGCCTATGGGAAATCTGTTGGAAAAACGCATGCAAAAAATCTTAAAAAAGATTCAAA
ACGGCTCATTCGCTAAAGATTTTTTACTAGAAAAGAGCTTGAATTACCCCAGGTTAAACACAGAGAGGAA
AGCCCTTAAAGAGACTAAAATAGAACAAATTGGGGAAATTTTACGCGCCCCATTCAATCATAAAAAATAA
ATCATTAAATTAAAAGGAATCATATGGCAATAGTAGTTACTATCACTTCAGGCAAGGGGGGCGTGGGTAA
AAGCACCACCACGGCTAATTTAGCGATCGGCTTGGCTGAGAGCGGTAAAAAAGTCGTAGCGGTTGATTTT
GACATAGGCCTTAGGAACTTGGATATGATTTTAGGCTTAGAAAATCGCATTGTTTATGATGTGGTGGATG
TGATGGAAAAAAATTGCAACCTTTCGCAGGCTTTAATCACGGATAAAAAGACTAAAAACCTTTCTTTTTT
AGCGGCCTCACAAAGCAAGGATAAAAATATTTTAGATAAGGAAAAAGTAGCGATTTTAATCAACGCTTTA
AGGGCGGATTTTGACTATATTTTGATTGACTCACCGGCTGGGATTGAAAGCGGCTTTGAGCATGCGATTT
TGCATGCGGACATGGCGTTAGTGGTGGTAACGCCGGAAGTGAGTTCCTTAAGGGATAGCGATAGAGTGAT
TGGCATTATTGACGCGAAGTCTAATCGGGCTAAAAGGGGCGAAGAAGTGCATAAGCATTTGATAATCAAT
CGCTTAAAACCTGAGTTAGTGGCAAATGGCGAGATGATTCCTATAGAAGAAGTGCTTAAAATTTTATGCT
TGCCTTTAATTGGGATCATTCCAGAAGATCACCATATTATTTCAGCGACCAATAAGGGCGAGCCGGTGAT
TCGCACGGATTGCGAGAGCGCGAAAGCTTACCAACGCATCACCAGACGGATTTTAGGCGAAGAAGTGGAA
TACGTGGAATTTAAGGCTAAAAGAGGCTTTTTTGGGGCGTTAAAAGGGATATTTTCATGAGTTTGTTTGA
TTTTTTTAAAAACAAAGGGAGTGCGACTACCGCAACAGATAGATTGAAATTGATTTTAGCCAAAGAGCGC
ACTTTAAATTTACCCTACATGGAAGAGATGCGTAAAGAAATCATTGCCGTTATTCAAAAATACACTAAAT
CTTCAGACATCCATTTCAAAACCCTTGATAGCAATCAGAGCGTGGAAACGATTGAAGTGGAAATTATATT
GCCTAAATAGTTAACTAACGAATGAAAAGCCATTTCCAATACAGCATGCTAGAGAATATCCCTAAAGCCT
TTGACATTCTCAAAGACCCCCCTAAAGAACTCTATTGTGTGGGCGATACCAAGCTTTTAGAAGCGCCTTT
AAAAGTGGCGATCATAGGCACAAGAAGACCCACCCCTTATAGCAAGCAACACACGATCACTCTGGCCAGA
GAGCTTGCTAAAAATGGCGCGGTTATTGTGAGCGGAGGAGCGTTAGGCGTGGATATTATCGCTCAAGAAA
ACGCCTTACCAAAAACCATCATGCTTTCGCCTTGCAGTTTGGATTTCATCTATCCTACAAACAATCATAA
AGTGATCCAAGAAATCGCGCAAAACGGCTTGATTTTAAGCGAATATGAAAAAGACTTCATGCCCATTAAA
GGCTCTTTTTTAGCGAGAAACCGCCTGGTGATCGCTTTAAGCGATGCGGTGATTATCCCCCAAGCGGATT
TAAAAAGCGGCTCTATGAGCAGCGCGAGATTAGCCCAGAAATACCAAAAACCCTTATTTGTTTTACCCCA
ACGCCTGAACGAGAGTGATGGCACTAATGAGCTTTTAGAAAAAGGGCAGGCTCAAGGGATATTTAATATT
CAAAATTTTATAAACACCCTTTTAAAAGACTACCATTTAAAAGAAATGCCTGAAATGAAAGATGAATTTT
TAGAATATTGTGCGAAAAACCCTAGCTATGAAGAGGCGTATCTCAAATTTGGGGATAAGCTTTTAGAATA
CGAGCTGTTGGGTAAGATTAAGCGCATCAATCATCTCGTGGTGTTAGCATGATTTTAGCATGCGATGTGG
GGTTAAAACGCATTGGCATCGCTATGCTTTTAAACGGCGTTGTCTTGCCTTTAGAAGCGATTTTACGCCA
TAATAGGAATCAGGCCTCTAGGGATTTGAGCGATTTGTTGAGAAAAAAAGACATTCAGGTGCTAGTGGTG
GGTAAGCCTAGTGAAAATTATGCGGATACGAATATCCGCATTGAGCATTTTATCAAGCTTGTAGATTTTA
AGGGCGAAATAGTTTTTATTAATGAAGACAGATCCAGCATAGAAGCCTATGAAAATTTAGAGCATCTGGG
TAGGAAAAACAAGCGGCTCGCTATTAAAGACGGCCGGCTAGACTCTTTGAGCGCTTGTAGGATCTTGGAG
CGCTATTGCCAGAAGGTTTTAAAAAAGCGCTAGGGATAAAATTCTAATATAAAAAATGCTCAAAGGTATT
TTTTACAAGCGCTCTTTTTGGGTTAGGGGGATTAAACGCAAAATATTCCTATCTCCTTATGATTTTTATT
GTAAAACAAAACAACTAAAACCCCATTTATGAAAATTAAAAGGTTTTAGTCATCAATATTTGATTATAAT
AATAAAGTCTAAATTTTTTAATAAAGGGAGAAGCGTCATGCTAAGTTTCAAAAAAGCGATTTTTAGGGTT
TTGTGTTTGTGTTGTGTGTTGATTGGGGGGGGGGTTAATGGCAGAGCCAAACCCTGAAGAGCTTTTTGAT
CAAGGCAAAGAGATTCTTGATTTTGCCGTGAGTGGTGGGGGTGGTGCATTTAGAGTAGATAGTCTTGAGG
CTAAGAAATATTATATTCAAGCTAAGGAATATTTTGAAAAAGCTTGTAATTTAAACTATGCTAAGGGGTG
TGTTAGTCTAGGGGGTTTATATGAGATCTGGTAATTAGGAGAGAACCTAGGTTAAAAAAGCGTTTGGAAA
AAGCCGCTCGATACTACTCTAAAGCGTGTGAATTAGATTATGATGGAGGGTGTGTAATATTTTTAGCAAG
AGAAGATGGAGAACTAGCGAACAAACAAGAAGTTTTTCAATATCTCTCTAAAGCGTGTGAATTAAATAGT
GGTAGTGGGTGTTTTGTGTTAGGGGGATTATATGATGATAGGGAAGACTTAAAAAAAGCCATTCAATACT
ACTCTAAAGCGTGTGATTTAAACGATAAGTTTGGGTGTTCCAGACTAGGAGCTATGCAATATATTGGCAA
GGGCGTAGGTAGTCAAAAATGAAAAACAAGCGGCGGAAAAATTTGAAAAAGCTTGCAAACTAGGAAAGCA
AGAAGCATGCGAGATGGTTACTTATAAAGGGCTTTGCGAATTAGGACATAAAGAAGCATGCGAGATATTT
AGCCTTGAAGTGCTTTGCGAATCATCAGATCAAAAGGCATGCAGTATGTCCTATGACAAGAAAAAAGCCT
TAGGTTTTTAGGGGGTTAGAGCATCGCCAAAATGCCCCTTATTCTTTTAAGAAAATATTTTACTAGGGAG
TTTTAATCTTTTTTTGGTATCCTTTTAGGGGTCATTAGTCTTAAAAACTCTTTAAAAACGGATAACCATG
AAAATTATGCATCAAGTCAAGGATTTTTTAGATTTTTGCAAACAAACGATCCACAAAAATTCTAATGAAG
CGTTTCAAAAAACCAAACGAGCGCTTTTTAAAGAAAAATCTCAAAAAATCAGGGAGCAAGCGGTTAAAAT
CGTAGAAAAACGCTTGATAAAAGAGAACATGCAACTGAGCGATTTTAATGAAGAAGAATTAAAAATCATG
TTTGAAGCTGAAGAAAAAAGGTTGTTAGAGCAAATCCACGCTAAAGAATTGAAAGAAAAACAAGAAAAAA
CCACCAAGCATTTTAAAGAAGTTTGGGAAAAGGGCGAGAATGAACAAGAAAAGTAGCGTAATTTCTGGTT
TGATGAATTTTTTTAGCGAAAAGAATGAGCGCTGGCTGTTAGCCCACAGGCACACGAGAGGGTTTGTGAT
AGTGGCGTGGCTTTTTAGGTTTAAAAGCATTGCGTTTTCTATTTTGATCACTTTGTTGGTGATTTGGGTG
GATATTTGGGTTTATAGCGATGTGCGCCAGTTTTTATTGGACACTTCTAGCTCTTTTATTTGGCTTTTAA
TCGCTTTACTAATCAAGTGGGGCGTGATCATTATAAGCGTGCGCAAATGCTACCAATTCAGCCAAAAAAT
GTTTGCACTCATTCAAAGAAAAAGGCAAATCAGAGAGAATTTAAAAAACCGCTCCAATCGCAAAGACGCT
AAAAATTTTGAAAAACTCTCTAACATCGCTGAAGAAATTATTTCAAAAAAACAAGAAGAGTCCCACCACA
AAGAAGATTCTAATAACAAAAACCATAAAGACAAGCTTTCTAGTATTACTGAAGAAATGATTCTCAAAAA
ACAAGAGGAATTGAAAGCTAGAAAGGGTAAGGGGGATTAAAAGAGTGTGGAGCACTTTAGCTTATTGACC
GAAGAAAACATTCAAGAGGGTTTATTTAGCTTTATTTAGCTTTATAAGTAAAGTAAATAAACATTAAACA
CGATACCAATATCCATGCTAATCTTAAACATTGTCTATGCGTTAAGCAGTTTTAATGTTGGCATAGTTTA
ACAATGCTAACTAATGCTAACTAATGCTAACTAATGCTAACTAATGCTAACTAATGCTAACTAATGCTAA
CTAATGCGTGCCTTTATGGTGTGGTGTTGCCACGATAGACACGGGGGTCAATCTTTTAAAAAGGGCATGA
AGCGTTCGGGCATGGGGGAAGCGATTTGATAGATCGCTCCTTTAAATTCAAACTCTAAACTAGCGGCATG
GAGCATGAGGGTTGGGGCGTTATTTTCACGCTTCAATTGGAGGTATTCTCTAGCGTTTTCATCTGCCACC
CCATAAAGCCCCTCGCCCACGATCCTGTGATTTATACTGCTTAAATGCAAGCGGATCTGGTGCGTGCGCC
CGGTGAGTGGGGTTATTTTAAGCAAGCTTATATCCAAAAAAGGGTTATAGCTTAAAGGCTCAACAAGGGT
GATTGAAGGCTTGCCTAAAGGAGAAATTTGAGATCGAATGCGCAAATCTTTTTGAATGTTTTGTGGCGTT
AGAATGGGTTTGTCTATTTTCATATTTTTTTCAATTAACCCATGCGTTAGCGCTAAATAAGTTTTTTTCA
CTTTTTTTTGCATGAAAAGCGCTTTTAAATCCTTAGCGCTTTGTAAAGTCTTGCCCGCCAAAACTAGCCC
GCTCGTTTCATAGTCCAGTCTGTGGGCTGGGTGGGCGTTTTTGCCAAAATGAGATTGGATGCAATCTAAT
AAGCTTTCATGGTGAAAATAGCCTTTAGGGTGGGTATAGATTTGAGCGGGTTTGTCAAATGCGCCAAAAT
CATTAGTCTCAAAAACAAGCCTTTCTTGCTTTTCATTAGGCTTGAAATAAATCAAGCGAACGACCCCTTG
AATGATTTGAGATTTACGCACGGCTTGTTGGTTTTGTTTTAAGCGTTGCTTGTCAAGGTGCCGTTGGGCT
TCTTTTAAAGAGCATTTTAAAACATCGCGCACCAAAAACAAGGCTTTGGTGGGTTTTAAAATTTCAAATT
CTTCTTCAACAAAAGGCACTACAACAAACTTTTAACAAACATTTTAGGCTCATTAGAACACTCATCTAAT
TCCACGCTAAAAAGCACGCTCACCTTTTCGCCCGCTTTCAAAAACCGATCAGCGTTAAAATAAATAGCCT
CTTTAACGCATTCTTTATCCTTAAAACGCAGAATTTGGTGGCTTTCTTTAATGATTTTTTCTTCTATGAC
TTCTAAATTTTGCACTTGGAATAAAGGCTCAGGGTTTTCTTGCCCATAAGGTTCGCCCATTTCTATAATC
TCTAAAAGCTCTCTGTCAATATCTTTTAATTTGAGCGTTAAAGGGGGTTCTTTTTCACAAAAAGGCAAGA
CTTTAAAATCAAAATTTTCTAAAGTTTCAAAGAGCGAGACGATATTGTTTTTTCCAACGCTCAAACCGCA
AGCTTGCCTATGCCCTCCATAGCCGAGCAACAAAGAAGAAACCCCATTCAAAGCGTCAATCAAGTCAATA
TTTGAAGAGCTACGAGCGCTCCCTTTATACACCCCTTCTTTAAAGGTGAAAACCAGGCTTGGCTTTTGAG
TGGCTTCCACTAATTTTGAAGCCACGATCCCCAGCACGCCCTCATGCCAATTATCCTTAAAAGCGACGAT
GATTTTTTCTCCAACCATCGCATGCTTAAAGGCTTCTTCAAAAACCTGCTGTTGGATCATTTTACGCTTC
AAATTGCATGCTTTCAAGCGTTCATACAAAGAATAGCCATCTTGAAAATTATTCGCGCTTAAAAAATCTA
AAGCCATTTTAGCGTCTTGCATGCGCCCTGCGGAGTTGATTAAAGGGGCGATACTAAAAGAAATATCGCT
CGCTTTTAAAGAGCGTTTTCTAAAAACTTCTCTTTGGCGTAAAAACCCCATCGCCCCTAAGGATTCTTTT
TGCAAAAAATACAAGGCTTTAGAAACTAAAAAGCGGTTAAAAAAAGTCAAAGGCATCATATCAGCAATAG
TCGCCACGCCCGCTAAGCATAATAACTCACTAGAACGGCTTTTTTCTTTTCCTAAAAGTTGGTGGATACC
ATAGCACAAATAAAACGCCACCAACGCCCCGCACACTTCCTTTTGGATAAAATCACAATCCGGTTGCTTG
GGGTTGATCACCGCATAAGCGTCTGGGATTTCATCATTATTTAAGCAATGGTGATCGGTGATGATTAGGG
TGTAGTTTTTTTCCTTGCAAAATTGAGCGGCTTCAAAGGCGTTAATCCCGTTATCCACCGTGATGATTAA
AGGGGCGTGGTGTTTTTCTAAAAACTTTTTAGAAATCCCATAACCATCAATGAAGCGATTAGGGATTGCA
ATGCGAACATGCTTATAGTTCAGGCTTTCAAAGAATTTTGCCATGATAGCAGAGCTAATCACGCCGTCAG
CGTCATAATCGCCCACCACTAAAATTTCTGTGTTTGCACGCATGGCTTCTATGATTTTGAGTGCGGCTTT
TTTCAAGTCTTTAAATAAAAAGGGGCTAGGAAACCCTTTTTCATTATAGGCGATAGAAGCCACTCGCTCT
TTGATTTGAGCTTTAAGCTTTTGTTTCATTTGTTAGATTAGGATTTAGAAAGAGCGCTCTTAATAAAATC
CAAAATAATAGGGTTAGGGCTTTGTAACCTGGAGGTGAATTCCGGATGGAATTGCACCCCCACAAAGAAC
GGGTGATCTTCTAATTCAATCGCTTCAATCAAATGATTCGCCCCAAAGCCCACCACTTTCAAGCCCTTAT
TTTCCCACTCTTGGCGGTATTTGGGGTTGATTTCATAACGATGGCGGTGTCTTTCTTTAATGCTAGGCTT
TTTATAAGCTTTTTCTAACAAGCTGTTTGGCATAATTTCGCATTCGTATTCGCCTAATCGCATGGTGCCT
CCTAAAGGCGAATTATAGGTGCGCACCTGTTTTTGGTGGTTTTGATCCATAAAATCTTCAATCAAATACA
CCACAGGGTATTCGCAGCGTTGGTTAAATTCCGTAGAGTTAGCCCCTTTTAAGCCTAAAACATTGCGGCA
AAATTCAACGATCGCTAATTGCATGCCCAAACAAATCCCCAAAAAAGGAAGTTTTTCTAACCTAGCCCTT
TGAATGGCGCAAATTTTTCCTTCAATCCCCCTTTCTCCAAAGCCCCCAGGCACTAAAATCGCATCAACGC
CCTCTAAATTGGTCTTTTCATTAAAATTTTCGCTATCCAGCCATTCAATATTGACTTGCGTATCCAAATG
TGCGCCCGCATGGATTAAGGCTTCAATCAGGGATTTATAAGATTCTTTCAAGCTTAAATACTTGCCCACA
AAACCAATTTTGACTTTGTGTTTAGGAGCGATAATCTTTTCTACTAAAGTGTTCCAAGCCGCCATTTTGG
GGTGTAGTTTATTCAAATTAAAGCGTCTGGCAATGGGGGTTAAAATGCCTTCTTGCAAGAAAAGAATGGG
GCATGCGTAAATGCTTTTAGTGTCTGTGGCGACAATCACGCTGTCTTGATCCACATCGCAACTCAAAGCG
ATCTTTTTTTTCAATTCTTTATCCAAAGGCTTAGGCGATCGCGCCAAAATGATTTGAGGGGTTACGCCAA
GGCGCCGTAATTCCTGGACGGAATGTTGCGTGGGTTTGGTTTTTAGTTCGTTAGTGGTTTGGATATAGGG
GATCAAGGTTACATGCACATTGATGACTTTTTCATTCCCCAATTCCAATTTAAGCTGGCGGATCGCTTCC
AAATAAAACATGCCCTCCATATCGCCCACAGTGCCGCCCACTTCCACGATTAAAAAATCCAACCCCTTAG
CCGCGCTTTTAATGCGCCTTTTGATTTCATCGGTTACATGGGGGACGATTTGAATGGTTTTGCCTAAATA
TTCCCCTTTCCTTTCGTTTTCTATCACGCTTGAAAAAATCTGCCCGGTAGTGAAATTATTCAACCTCGTT
AAATTCCTGTTCAAAAAGCGTTCATAATGCCCAATGTCTAAATCCGTTTCAGCGCCATCGCTAGTCACAA
ACACTTCCCCATGCTCTAAAGGGCTCATGGTGCCTGGATCAATATTAATATAAGGATCGATCTTCAAAAT
AGAAACCTGGTAATTGCAATGCTGTAAAAGCGTAGCGATTGAAGAAGATGAAATCCCTTTCCCTAGAGAG
CTTAACACGCCCCCTGTAACGAATATAAATTTGGCTCTATCCATAAGTTATTGCGTTCCTTTGATTTTTA
CTTCTTAAAATTGTAGTCTAAAAAGGGTTAAAAAGCTTTAAAAGAGGGCAAAAATTAAAGCGATTTCAAA
AAAAAAAAAAACAATTTCAGTTTCTTATTAGTTAGGTTTGATTAAAATAAAAAGCTTTTATGCGTTTAAA
CTTCATTGTCTTAAATTTTTTAAGAGCGATTTTAAAGTTCGTTGGCGTATAATATCCATTTTGAATGAAC
TGACTAAAAGGGTTTTAAATAATGGCTGAAAATTCTTTCAAAAATGTTTCTGCACAATCCAAAGTATTTT
TCTTATTACCAGTTAAAACCCTGTTTCTTTTAGGAGGCGTTTTTAGCGCGTTTTTCATCCTTATTGCTGG
CTTGGTTTTTTTTGATTACGCCAATTCAATGGATAACGCCATTTTTAGCTTGATGCGTTCAAATTCTTCT
AACCCTATTTTAGATCAAACGCTCCGACGCGTTGTTTTTTTAGGCTCTTCTCAATTCGTGTTGCCTTTGA
GCTTGTTGGTGGGGGTGTTTTTAAGCCTTTATCGCAGAAATTTAGCGCTTGGGGTGTGGTTTGTGTTGAG
CGTGATCTTATTTGAAGCCCTTTTAAAATCTTTAAAGCACCTTTTTACACACTCCATTCAATGGCTTTCG
CACAGCACTAATTTCCCTAGCGCTATTGCGCTTTCTTTAATGCTATTTTATGGGTTGCTTGTTTTATTGA
TACCCCATTTGATCACGCATCAAATATTTCAAAACATTCTTTCTTGTAGTTTGCTTGGTTTGATTCTTTT
AATAGACTTAGCACTCATTGTTTTAGGGGTGTCTTTTAGCAGCGTTTTAGGAGGGCTTTGTTTAGGGGCG
TTAGGGGCTTGTTTTTCCATAGGGATTTATTTGAGCGTGTTCCAAAAGATCTAAGCGAACGGCTTAAAAG
AATGAGAATTTTATCAAGGTTTTAATATTGGATTTAAAGGTATTATTGCAACGGATTGTTGATTTTTTCA
TCAAACTCAATAAAAAGCAAAAAATCGCTTTGATTGCAGCCGGGGTTTTAATCACGGCTTTGCTCGTGTT
TTTATTGCTCTATCCCTTTAAAGAAAAAGACTACGCGCAAGGGGGCTATGGGGTTTTATTTGAAGGCTTA
GACTCTAGCGATAACGCTTTAATCTTACAGCACCTCCAGCAAAACCAAATCCCTTATAAAGTCTCCAAAG
ATGATACCATTCTTATCCCTAAAGATAAAGTGTATGAAGAAAGGATCACTCTGGCTTCTCAAGGGATCCC
TAAAACGAGTAAAGTGGGCTTTGAAATCTTTGACACTAAAGACTTTGGAGCGACTGATTTTGATCAAAAT
ATCAAACTCATTCGCGCCATTGAGGGCGAATTGTCGCGCACGATTGAAAGCTTAAACCCCATTCTTAAAG
CCAATGTGCATATTGCAATCCCTAAAGACAGCGTGTTTGTGGCTAAAGAAGTCCCTCCTAGCGCTTCGGT
GATGCTCAAACTCAAGCCTGACATGAAGCTTTCACCCACTCAAATTTTAGGGATTAAAAATTTAATCGCT
GCAGCTGTGCCTAAACTCACGATAGAAAATGTGAAAATCGTGAATGAAAACGGCGAATCAATAGGCGAGG
GCGATATATTAGAAAACTCCAAAGAATTAGCCCTAGAGCAATTGCATTACAAACAAAATTTTGAAAACAT
TTTAGAAAATAAGATTGTCAATATCTTAGCCCCTATTGTGGGGGGTAAAAACAAGGTGGTTGCAAGGGTT
AATGCGGAGTTTGATTTCAGCCAAAAGAAAAGCACTAAAGAGACTTTTGATCCCAATAATGTCGTAAGGA
GTGAGCAAAATTTAGAAGAAAAAAAAGAAGGTGCTCCTAAAAAACAAGTCGGCGGTGTGCCTGGGGTTGT
GAGTAATATCGGGCCTGTGCAAGGATTGAAAGACAATAAGGAGCCAGAAAAATACGAAAAGTCTCAAAAC
ACGACCAATTATGAAGTGGGTAAAACCATTAGCGAGATTAAGGGCGAGTTTGGCACTTTAGTGCGTCTGA
ATGCGGCGGTTGTGGTGGATGGCAAGTATAAAATCGCGCTTAAAGATGGGGCAAACGCTTTAGAATACGA
GCCTTTGAGCGATGAATCGCTTAAAAAAATCAACGCTCTAGTGAAACAGGCCATTGGCTATAACCAAAAT
AGAGGCGATGATGTGGCGGTGAGCAATTTTGAGTTTAACCCTATGGCGCCCATGATTGATAACGCTACTT
TGAGCGAAAAAATCATGCACAAAACTCAAAAAATATTAGGCTCATTCACGCCTTTAATCAAGTATGTTTT
GGTGTTTATAGTGCTATTTATTTTCTATAAAAAAGTGATTGTGCCTTTCAGCGAACGCATGCTAGAAGTG
GTGCCTGATGAAGATAAGGAAGTGAAATCCATGTTTGAAGAAATGGATGAAGAAGAAGATGAATTGAACA
AACTCGGCGATTTGAGGAAAAAAGTAGAAGATCAATTAGGGCTTAATGCAACCTTTAGCGAAGAAGAAGT
AAGATATGAAATTATTTTAGAAAAGATTAGAGGGACCCTTAAAGAGCGCCCTGATGAAATCGCCACGCTC
TTTAAACTCTTAATCAAAGATGAAATCTCTTCAGACAGCGCGAAAGGTTAAAAAAGGTTAAAAATGGCAA
CCAAGCTCACCCCCAAACAAAAGGCTCAATTAGACGAACTCTCCATGAGTGAAAAAATCGCCATTTTACT
CATTCAAGTGGGCGAAGACACCACGGGCGAGATTTTAAGGCATTTAGACATTGACTCCATTACAGAGATT
TCTAAGCAAATCGTGCAATTAAACGGCACGGACAAGCAAATCGGCGCGGCGGTTTTAGAGGAATTTTTTG
CGATCTTTCAGTCTAACCAATACATCAATACCGGCGGTTTGGAATACGCTAGAGAGCTTTTAACCAGGAC
TTTAGGGAGTGAAGAAGCCAGAAAAGTGATGGACAAACTCACTAAAAGCTTGCAAACGCAAAAAAATTTC
GCTTATTTAGGCAAAATCAAGCCCCAACAACTCGCTGATTTCATCATTAACGAACACCCTCAAACCATTG
CCTTGATTTTAGCCCACATGGAAGCCCCTAATGCGGCTGAGACTTTGAGCTATTTCCCTGATGAAATGAA
AGCGGAAATCTCCATTAGAATGGCGAATTTAGGCGAAATATCGCCCCAAGTGGTTAAAAGGGTTTCCACG
GTGTTAGAAAACAAACTAGAATCGCTCACCAGCTATAAAATTGAAGTGGGCGGTTTGAGAGCGGTGGCTG
AAATCTTTAACCGCTTGGGCCAAAAGAGCGCTAAAACCACGCTCGCTCGCATTGAAAGCGTGGATAACAA
GCTCGCCGGCGCGATTAAAGAAATGATGTTCACTTTTGAAGACATTGTGAAATTGGACAATTTCGCTATC
AGAGAGATTTTAAAAGTAGCGGATAAAAAAGACTTGTCTTTGGCGTTAAAAACTTCCACCCAAGATTTAA
CCGATAAATTCTTAAACAACATGAGCAGCAGGGCCGCAGAGCAGTTTGTAGAAGAAATGCAATATTTAGG
GGCGGTTAAAATCAAAGATGTGGATGTGGCTCAAAGGAAAATCATTGAAATCGTGCAGAGCTTGCAAGAA
AAAGGCGTGATCCAAACCGGTGAAGAGGAAGATGTCATTGAATAGCCGTAAAAACTTGATCCAAAAAGAT
CATTTGAATAAGCATGACATTCAAAAATACGAATTTAAGAGCATGGCAAATTTACCCCCTAAAACTAATC
CTAATGGCATGTCTTTAGAAACGCCTAACCACCCAGAAGAGCCTTTGGAAAAAAAAGCGATAGAAAACGA
TTTGATTGATTGCTTATTGAAAAAAACCGATGAGCTTTCAAGCCATTTAGTGAAATTGCAAATGCAATTT
GAAAAAGCCCAAGAAGAGAGCAAAGTTTTGATTGAAAACGCTAAAAACGATGGCTATAAAATCGGCTTTA
AAGAGGGCGAAGAAAAAATGCGTAACGAACTCACTCACAGCGTGAATGAAGAAAAAAACCAGCTTTTGCA
TGCGATCACGGCTTTAGATGAAAAAATGAAAAAATCAGAAGATCATTTAATGGCTTTAGAAAAGGAACTG
AGCGCGATTGCGATAGATATAGCTAAAGAAGTGATCCTTAAAGAAGTGGAAGACAACAGCCAAAAAGTAG
CCCTTGCTTTAGCTGAAGAACTTTTAAAAAACGTTTTAGACGCAACGGATATTCATTTAAAAGTCAATCC
CTTGGATTACCCTTATTTAAACGAGCGTTTGCAAAACGCTTCTAAAATCAAATTAGAGAGCAATGAGGCT
ATTTCTAAAGGAGGCGTTATGATCACTAGCTCTAATGGGAGTCTTGATGGGAATTTAATGGAGCGCTTTA
AAACGCTCAAAGAAAGCGTGTTGGAAAATTTTAAGGTGTGATTTTGCAAAATAAAACTTTTGATTTAAAC
CCTAATGATATTGCAGGCTTGGAATTGGTGTGTCAAACGCTAAGGAATCGTATTTTAGAAGTGGTGAGCG
CTAATGGGGGGCATTTAAGCTCTTCTTTAGGGGCTGTGGAGCTGATTGTGGGCATGCATGCCTTATTTGA
TTGTCAAAAAAACCCTTTCATTTTTGACACTTCGCACCAAGCTTACGCCCATAAGCTCTTAACCGGGCGC
TTTGAAAGCTTTAGCACTTTAAGGCAATTTCAAGGTTTGAGCGGCTTTACTAAACCCAGCGAGAGCGCAT
ACGATTATTTCATCGCCGGGCATAGCTCCACTTCGGTGTCCATAGGCGTGGGGGTGGCTAAAGCTTTTTG
TTTGAAACAAGCGCTAGGCATGCCTATCGCTTTATTAGGCGATGGCAGTATTAGCGCGGGGATTTTTTAT
GAAGCCTTAAACGAACTGGGCGATAGGAAATACCCCATGATCATGATTTTGAACGATAATGAAATGAGTA
TTAGCACGCCTATTGGAGCCTTATCTAAAGCCCTTAGCCAGCTGATGAAAGGCCCGTTTTATCAGTCTTT
CCGCTCTAAAGTTAAAAAAATCTTAAGCACCTTACCTGAAAGCGTGAATTACTTAGCGAGCCGTTTTGAA
GAATCTTTCAAGCTCATCACCCCGGGCGTGTTTTTTGAAGAATTGGGCATTAACTATATAGGGCCTATTA
ATGGGCATGATTTAGGTGCGATTATTGAAACCTTGAAATTAGCCAAAGAGCTTAAAGAACCGGTGCTAAT
CCATGCGCAAACCTTAAAAGGTAAAGGCTATAAGATCGCTGAAGGGCGCTATGAAAAATGGCATGGGGTG
GGGCCTTTTGATTTGGATACCGGCTTGTCTAAAAAATCCAAAGGTGCGATTCTATCGCCCACTGAAGCGT
ATTCTAACACCCTTTTAGAATTGGCCAAGAAAGATGAAAAAATCGTAGGCGTAACCGCAGCGATGCCTAG
CGGCACAGGATTAGACAAACTCATTGACGCTTACCCTTTGCGCTTTTTTGATGTCGCTATCGCTGAACAA
CACGCCTTAACTTCTAGCAGCGCTATGGCTAAAGAGGGGTTTAAACCTTTTGTGAGCATCTATTCTACTT
TTTTGCAAAGGGCTTATGATTCCATCGTGCATGACGCTTGCATTTCTAGCCTACCGATTAAATTGGCCAT
TGATAGGGCTGGGATTGTGGGCGAAGATGGCGAGACGCACCAAGGGCTTTTAGATGTGTCGTATTTGCGC
TCTATCCCTAACATGGTCATTTTTGCCCCACGAGACAATGAGACTTTAAAAAACGCCGTGCGTTTTGCTA
ATGAGCATGATTCAAGCCCTTGCGCGTTCCGCTACCCTAGGGGATCGTTTGCACTAAAAGAGGGGGTTTT
TGAGCCTAGCGGTTTTGTTTTGGGGCGAAGCGAATTGTTGAAAAAAGAGGGCGAAATTTTACTCATTGGC
TATGGTAATGGCGTGGGGCGGGCGCATTTAGTCCAACTGGCTTTAAAAGAAAAAAACATAGAATGTGCAC
TCTTGGATTTGAGATTCCTTAAACCTTTAGATCAAAATTTAAGCGCGATTATTGCCCCTTATCAAAAGCT
CTATGTTTTTAGCGATAATTACAAGCTTGGGGGGGTGGCTAGCGCGATTTTAGAATTTTTGAGCGAACAA
AATATTTTAAAGCCTGTTAAAAGCTTTGAAATCATGGATGAATTTATCATGCATGGGAACACCGCTTTAG
TGGAAAAATCCTTAGGTTTAGATACAGAGAGTTTGACTGACGCTATTTTAAAAGATTTAGGACAAGAGAG
ATGAAAGAAAAGACGCCTACGCCAATGAAAAATATCCGCAATTTTTCCATTATCGCTCACATTGACCATG
GTAAAAGCACTTTAGCGGATTGTTTGATTTCTGAATGCAACGCTATCAGTAACAGAGAAATGACGAGCCA
AGTGATGGACACTATGGATATTGAAAAAGAAAGGGGCATTACGATTAAGGCTCAAAGCGTGCACTTAAAT
TACACTTTTAAGGGGGAGGATTATGTGTTAAACCTCATTGACACCCCAGGGCATGTGGATTTTAGTTATG
AAGTGTCGCGCTCTTTGTGTTCGTGCGAAGGGGCGTTATTGGTGGTGGATGCCACTCAAGGCGTGGAAGC
GCAAACCATTGCAAACACTTATATCGCTTTAGATAACAATTTAGAAATTTTACCGGTGATCAATAAAATT
GATTTGCCGAATGCGAATGTTTTAGAGGTCAAACAAGATATAGAAGACACGATAGGGATTGATTGCTCTA
ATGCTAATGAAGTGAGCGCTAAAGTTAAGCTTGGCATTAAAGATTTGTTAGAAAAAATCATTACAACCAT
TCCTGCCCCTAGCGGTGATCCTAACGCTCCCTTAAAAGCGCTCATTTATGATTCATGGTTTGACAATTAT
TTAGGGGCGCTAGCGTTGGTGCGTATCATGGATGGGAGCATCAACACTGAGCAAGAAATTTTAGTGATGG
GGACGGGTAAAAAACATGGCGTTTTAGGGCTATACTACCCTAACCCTTTGAAAAAAATCCCTACTAAAAG
TTTAGAATGCGGCGAGATTGGCATTGTGAGTTTGGGGCTAAAAAGCGTTACGGATATTGCGGTGGGTGAT
ACGCTCACAGACGCTAAAAACCCTACCCCTAAACCCATTGAAGGCTTTATGCCGGCTAAACCCTTTGTTT
TTGCGGGGCTTTACCCTATAGAAACGGACCGGTTTGAAGATTTAAGAGAAGCGTTATTGAAACTCCAGCT
TAACGATTGCGCTTTGAATTTTGAGCCTGAAAGCTCGGTGGCACTTGGCTTTGGCTTTAGGGTGGGCTTT
TTAGGGTTATTGCACATGGAAGTGATCAAAGAAAGACTGGAAAGGGAATTTGGCCTTAACCTCATCGCTA
CCGCTCCCACGGTGGTGTATGAAGTGCATTTGACGGATAATAGCATCAAATACGTCCAAAACCCTAGCGA
ATTGCCCCCTGAAAATTATATCGCTTGCATCAAAGAACCTTTTGTTAGGGCGACGATCATCACGCCGAGT
GAATTTTTGGGTAATTTAATGCAGTTATTGAACAATAAAAGAGGCATTCAAGAAAAAATGGAATATTTAA
ACCAGTCTCGTGTCATGCTTACTTATTCCTTGCCGAGCAATGAAATTGTGATGGATTTTTATGACAAGCT
CAAATCTTGCACGAAAGGGTATGCGAGCTTTGATTATGAGCCTATAGAAAACAGAGAGGCTCATTTGGTG
AAGTTAGATGTGAGGGTGGCAGGCGATGTGGTGGATGCGCTTTCTATCATTATAGATAAAAACAAGGCGT
ATGAAAAGGGGCGCGCTTTAGTGGAAACGATGAAAGAGCTTATCCCAAGACAGCTTTTTGAAGTCGCTAT
CCAAGCGAGCGTAGGCAATAAAATCATCGCCAGAGAGACGATTAAATCTGTCGGTAAGAATGTAACGGCT
AAGTGCTATGGGGGCGATATTACACGAAAAAGAAAACTCTTAGAAAAGCAAAAAGAGGGCAAGAAACGCA
TGAAAGCTATCGGTAAAGTAGAACTTCCCCAAGAAGCGTTTTTAGCGATATTAAAGATTGATTAGGGCGT
TTAGCTTCTATGGCAAAACATAAGAACTATGAAATTTTAAATCTCATAGGCTATGCTTTGGCAAAATTTG
ATAATGACTTTATTAAAGAATTTGGCTTTTCTACTAAAAATGCTTTTTTTGAATATTGTGTCCAAATCGG
CTTAGCTAACACGACTGGCGTTATCAAAAATCGCATGGATCTATTTGATTATTTTTTTCCTAACAAACGT
AAAGGTTGGTGGCAAAAAGGCGATGCCTATATCCATAGAAAATTATGGATTGATAGTTTGTTTAAAGATG
AAGACGCTAAAGGTTTTAGCCATATTGTGAAATTATTTTTACAAGAACAATATGGCATTCAACTAGACAT
TACCCCTAATGCTTACCTTAAAACCCGCTATAAAAGCATGCAAGAAACGGGTTTAGAAGCCGAATTGTAT
TTTTTAAACCACTATAAAAATATCAAAACATTTTCTAATGGGCATTTAAAAGACATGCGTCTTTTTGGCG
ATGGGTATGACTTCTATATTCAAACCAACAAGCAAGCGTTTTTAGTGGAAGTTAAGGGGATTAGAGAAAA
GCAAGGGGCATTGAGATTGACCCAAAAAGAATACGATCAAGCGCAAGCGTATAACCATGATTATGTGCTT
GTAGTGGTATTGAATTTGAGTGAAAAACCCTATCTTTTATCTATCGCTAACCCTTTAAAGCATTTAGAAT
TTAAGGCATGTGAAAGAAAGCAAAAAAGCATTTTAGAATACCATTTAATAGGGCAAATAAAATAACTTTG
AATTTTACAGGGGGCTATAGGAGTGGGGTTCAAATTGATAGGAATGCCCCCAAACGCACTTATAAATACA
CCAAAAAAGATTGCGATTTGATTTTAGGGATAGACACTCGCACGAGCGAATGCTATATTATCCCTATTGA
AGACACACAAGAATGGGGCAACACAAAGAGTTTGTCGCAACTCCAACACTATAAAGAGAATTGGCAAATT
TTGATTGACTTGGCGTTGGAGTAAGAATATAAAATTACATTCACAAACAAGAAAAAAAGATCTCTTTAGA
TATAGTGTTGGTTATTCCAAAAAGATAAAATCAAATTAGAAAAGAATGACTTGCTAAAGATTGGTGGAAG
CAGAAAGAAAATTTTTGCAAGCTTTTAAAATGGCTCTATCTTAAAATGAACGCTGATAGTCAAGTGGGTA
ATCAAAAAACTTGATTGGGGCGATAAAAACATTAAGGGAATTAGAGATCATTGCGATACTCTTTAATCAT
TACAGAGACGGCACCAACTATAGCGTCTCAAACCTTAATGAGAATATCCTATCACAAACGAGCTTAAAAC
ACAAGAACCATAACAAGAAAAATGGGGGCGTTTGCTTACAGAATACCACAAAAAAGAGCGTTTTAAACAA
CAAACGAAATAATAAATAATTAAAATTGAATTATTGTTGAATAGTTAGCAACTATAAAGAGAAGCTTGCG
TTACCGTCTACTTTGCAAGCGATTACAAAAGAAAAGGCATTTAATTCTTTAAACTCTTTTAAAACTAATG
CTATACAAAAAAGATTAACAAGGCTTTTAAAAAAGCGTCATTAGGGAGTTAAGGTATCGTAAAAACCCTC
CTATGGATTTTAAAATCGCCAAAAGTTTAAGCTTTTGTAGCGAGTTTGTTGATCGCTTCAGCGTTCATGT
CGTCTTGGTGGGTTTTTAACACTTTAGAATACATATCCAAAAAGCGGTTGATTTCAATCAAAGCGCTCAT
TTCACGCACCGCATTGACATTGCTTTTTTCTAGCATGTATTGTTTTAACGCGCCAGAATCAGAGACTTGA
TGGACGCTTTCGCCCTGATAAGTATAAAGGTTTTGCCCTATTTTTTTAAGGTTTTTAGGTTCGCTAAAAC
TCACTAAAGCTAACGCGCCCGCTTGAATTTGGGCTTCATTATCCCTAAAAGTGATTCCGCCATTTTGATC
CACTTCAATTTCAGCGTTAGGCATGAGCATGATCCCTCCTTTTTCGTTCAAGCCAGAGCGTGAAAGCACC
TTAAAGCCATTAAGAGTAACTAAAAAGCCGTCTTTATCCACGCTAAAATGCCCGTCTCTGGTATAAGCGA
CGCCCTCATTAGTTTGTATCGCAAAATAAATGTTAGGGCTTGTTAGGGCAAAATCTAGGGGGTTATGCGT
TCCTTCAAACGTGCCAAGGCTTCTATCCGTATAGATTTCTGATAAAATAGGCACACGATTGAGATTGCGG
TTCAAATACTTCGCGCTCGCTTTGGTTTGATTTTCTAAGGGCAGTTGCTCTCGGTATTGTTGGTAAAGCC
TTAAAAAATCGCCTGTAATCGCATCGTCTCTTTTAAAGCCGTTGGTGTTTAAATTAGCTAAATTATTAGA
GGTTAAATCCAAGCGGTTAAATTGTGTAGCCATAGCTCCCGTGGCCGCATAATACCCATTTTGCATGCGA
ATAATCCTTTTAAAAGGAAAAATTATAGCAAAAATTAAATAAAAACAGATTCATTCCAAATAGGTTTTTT
TAGGGAATATGATAACCATAACCATAAAGATAACAATACTCAACATGACATAGCCCACAAACCCCGCTTC
AAAACCATGCTGTTTGAACTCTAATGCTACATAGCTTGCGCTCCCTCCAAAAAGCGCATTGGCGATCGCA
TAGGCCAAACCCACGCCAAGCGCTCGCACATGTTCAGGGAATAATTCCGCCTTAATGACCCCAGCAATGC
AAGTGTAAAAACTCATGCTGCTCAATGCGAGTATTTCATAAAATAGGGCTTCATACACGCTAGTGGCATG
CTTGATACCATAAAAGACAACAGGCGTTACAATAAGCCCTGTGATAGCAAAAACCATCAGCATTTGGGTG
CGTTTGATTTTATCTGCAAGCATCCCACATAAGGGTTGTAAGAAGATGAAATAAGAGAGCGCTAAAAGCA
TGATAAAACTGCTTTCTTTAGGGCTGAATGATGAGCTGTTGGTTAAAAAGATTTTTAAATACACCGTAAA
AGTATAAAAACACAAACTCCCTCCCATAGTTAGCCCAAAGACTATCATTAAGGCTTTTTTATGGTGGAGT
AATTCCTTTAAACTGCCTCTTTGGGTTTCTTCTTTAATAGTGGTTTTGGAAGTTGTTTTGCTATCCATAG
TTTCTTCCATGATATTTCTTAAAAAGAGCGAGAGTAGGGCTAATATACCCCCTAAAGCGAATAAATAACG
CCAAGCAAACGCGCTGATTTGCTCATGCGTGTAAATATTTTCAACGATAAAGAGCGAAAAAATAGCTAAG
AGCTGCCCTCCAACTAAAGTTACATACTGGAAAGAGCCATAAAAACCTTTTTTGCCATTCTTGCCCAATT
CAGAGAGGTAAGTAGCGACCACGCCATATTCGCCTCCCACGCTAAAGCCCTGTAAAAGCCTGGCTAATAA
TAAAAACAAGAACGCCCATTCCCCTACGATTTCTTTAGTGGGGAGCAATGCGAGCATGAAAGAGCCTAGC
GCCATAAGGATAATGGAATACACCATAGAAGTTTTACGCCCCTTTTTATCCCCTAATTTACCAAAAAACA
AACTCCCCAAAGGGCGCATGAAAAACCCTAGCATAAAAACCAAAAAAGCTGAGATTAGCGCTAAAGTGGG
GTCGTTCGTGTGGGTAAATTCCTTAGCAAAATAAGGCGCTAAGAACGCATAAGCGTAAAAGTCATACCAT
TCCACTAAATTGCCTGAACTAGCGGCTAAAAGGGATTTTAAGGGTTTTTTGGTGGCGGGTTGAATCTGGG
GGTTCATGGCTATCCTTGAATATGAAATTTTTAGGTAATTTTACTAGGAGTTAGGGAAACCACAGATAAT
ATTTGATTAATAGATGAAAGGTTGGTGTCGTTTGTATCATTGAGAAAAGTTTTTGTTTTTAATAAAGGAT
TGGTAATAAAGCCTAAAAAATGCGCAAAGGCATTTTTAAAACCAATCATAAAGGGCTTGCGAAAAGCAAG
CGGTAACTTTTTAAAAATTAAAAATAATGTTTTTATTGCCAATATCCAATGAAAACAAAACCTAAAAATT
TTGCAAAATCTCTCTGTTGCCTTTGGCGTTTCTTGGGGATAAAAAGCCTTGAGCTTCTAATTCGTCAGTA
ATGGTGGCGGCTTGGTTGTAGCCGATTTTTAATTGGCGTTGCAAAAAACTCGTAGAAGTGATCTTTTTTT
CTAAAATCACCGCTTTAGCCCTTTCTAAAATGTCATCGCCTTGATAATTAGGGGTGTCTAAAGGCATGCG
CGATTCTTCTAGCAAGAAATCTTTATCGTATTCTACCTCTTTTTGGGCTTTAATAAAATCCACGATTTTT
TTGATTTCATCTTCAGTGGCAAAGGGGGCATGCAAGCGCACTAACCCGTTTGATCCTGGGGGGGTAAAGA
GCATATCGCCCCTTCCTAACAAGCTTTGCGCCCCATCGGTGTCTAAAATCACTTTAGAATCAATCTTAGT
GCCTACCCTAAAACTCACCCTTGAAGGCAAGTTGGTTTTAATCAAGCCGGTTACGACATCCACGCTTGGG
CGTTGGGTCGCTACAATGAGATGCAAACCGCTCGCTCGCCCCATTTGAGCGATTCTAGCGATAGGAAACT
CCGCTTCTTTGCCTCCTGTCATCATCAAATCCGCTAATTCATCAATCACCACAATCAAATAGGGGAACGC
TTCAACGCCGTTATTTTCCGCCTGCTCATTATAAGAATCAATGGTTTTAACCTTGTATTCGCTCATTAAA
GAATACCGGCGTTCCATTTCTTTAGCCACGCTTTGTAAAGCCCCAATAGCTTTTTTAGGGTCGGTGATAA
TGGGCGTGAGCAAATGAGGGATATCCGCATAAATGCTAAATTCTACCATTTTGGGATCGATCATCACTAA
TTTGAGTTGATCGGGGGGGTTTTTATAAAGTAAGGATAAAATCATCGCATTCACGCCCACGCTCTTACCG
CTTCCTGTCGTGCCGGCGATGAGCAAGTGGGGGAGTTTTTTTAAATCCGTGATGAAAGGGTTACCCACAA
TGTCTTTGCCTAAAGCTAGAGTTAAGGGCGAGCTGGATTTTTGAAACAATTCGCTTTCTAAAATTTCTCT
TAAATAAATAATCTGGCTTTGGCTGTTAGGGATTTCAATGCCAACGACATCTTTACCTTTAATAGGGGCT
TGAATGCGGATGGATTCAGCGCATAAAGTCATCGCTAAATCATCGCTCAAGCCTAAAATGCGGCTCACCT
TAACATTGGGAGCTGGGCGGAATTCAAAAGTGGTTACAATAGGGCCTGAATAAGTGCGGATAATATCGCC
ATCAATTTTAAAGGTGCGCAGCTTGCTCAATAAATCCTGGATTTTTTGGTCAATCTCGTTTTCGTCTAAA
GAAGTGTCCTTCAAACAAACCGCATTCAATAATTGCGTTGTGGGAAGCTCATAATCTTTGGGTTTTTGCA
CTTCGCCATAATCCAATCCGTCTAATATCTCTTTATTTTCGCTCAATTCTTTAACCATAACGGGTTTTTT
AGCGCTTGTGGGGGTTAGTGGGCTAAAGCTTGGAGCGTTTTGTATTTCTTTTTCTTCTTCTTTGAGATTT
TCTTTTATCGTTTCTTCTATCATTTCTTCTTGTGCGTTTTCTTGTGGGCTTTCTTCTTTTTTAGGGTGGT
TGGGGGTTTTGTGGTTTTGTGTTTTGTTGTCATTTTCTGTGTTGGGTGCAGGTGCGGGCATGATAGATTT
GGGCGTGGTGGGCGTTTCTTTTGTAAGCGTGGGTTCTCTTTCTTTAGTTTCTTGCTTAGGTTCTTTTAAA
GGGGGGTTAGTGGGGTTAGTCAAATCATCAAATCGGTTTTTTTTAGGGTAAATGGTGTAATGGGTAGGGG
GGTGGGAGGAAATTTGGACTAAGCCTTCTTGCGGCTCTGAATCATTTAAAGTCGTGTTATAGGGGGTGGG
GATCGCTAAAAACGATTCTTCGTTGGGGGGTTTGTGGTTTTCATCAATAGGGTTTTCTTTGAGGTTTTCT
TTTTCTTTGTCGTTGTTGGTTTCTTTTTTTTGAGCGTCTGATGGGGTGTTTTCAAAACCCTCTTTTTTTG
GGCTAAAATTAGGGCTAAAAGCCTGTAAGCATTGTTTATAAATCTCTTTTAAAAGGTTTTGCGTTTTGTT
TATATAAGGATAAAAAACGCTTTTAGGGGGCAGTTTGAATAAAATCAAATAAGAAATAACTACCATAAGC
ATTATCAGCGCATAAAGCCCAAAGTCCCCTATAAAAGGGCGTAAAAACAAACGCGTGCTGTTGCCGATTT
CCCCTTGATTTAATAGGCTAGATTGCAAAAAGAGCAAAGATAAAATGCCTAATAGATGCCCTAAAGTTTT
TTCTAAAACGATTTCTGTAAAAGGGTTTTTAGTCTTGTATAAAAGGAATAAAACCCACGCTAAATAGGGT
AAATTAATGAATGAAAGATACCCAAAATATTTTTTATTGAGTGCGGCAAACCACACCCCAAAACGCCCCA
CTAAACCGCTATTACCCAGCCATGAAGATAGGGTTAAAAACGCTAATAAAACCCCTATGATTAAAGCCAA
ATAAAGTTTTTTAGATTTCATCGGTTGCACATGTCTTTAAAAGAGCAATACTCACAATCTTTAACTTCTA
AAGTTTTTTCAAAATCAATTTCTTGCTTGAGCTTGGGGATAAGAGAGTATTTTAAATAATCCATTTTAGC
CTGTAAAACAAGCTCGTCTTCTTCTAGCAACTCGCCCTTTCTCAAATCATAAAAAAAGGCTTTTATAGGC
CCTTTGTAACCCAGATTTTTAAGAGCGCACGCATAGATGGTCATTTGATAATCGGTGCTGATTTGAGCGA
TTTCTATGGGGCTTAAGCCTTCTCTTTGTGTTTTGCTCATGTTGTCTAATTTCAAATCGTTTTTGAATTT
GTAATCCAATAAAATAATTTCATTGTCAGCGGTTTTGTCAATCCTGTCTATGCGCCCTTTAAAAATAACG
CCTTGAATGATCGTTTCAAAGCTTTTTTCAAGATCAAGGATTTTGATTTTTGTATTAAAGCGTTCTTTTT
CTTTAGTATAAAAAGCTTGGATTTTTTTGAGCGCTATAAGAGTGTCTAAACGCTCTTTAGGGGTAATGTT
TTCTCTTGTTTCTAAGAGCCAAATGAGCCTCTCTTCTAATACATAAGGGTTTTTGTCTTTTTCATAAGCT
TCTTTTAAAAGTTCATGGAGCAAACTGCCCACAGCGCTATTATTTTCATCTTTAGGGCTTTCTTTAAAGC
GCTTCATGTAGTGGTAGTAAAAACGGCGCTTGCAAGTTAAAAAAGCGTTTAATGAGCTAGCGCTAAAGCT
AAAATCTTTAGGGATAGCGGCTTTGATTTCTTCTTCTTGGTAGTCTTTTAAAGGAGTTGGTGCAAAAAGC
GTGTAAGCGTCTTTGATAGGCTCTGTGTGTAAATCCAATTCTAAAAGCATGCTAGAGGCTTTTGAAGTTT
CGCTCTCTATATAAGAAAGTGTTATTTCTTTAGAGTTTTTAAAGAGCTGGTAGTAATAGTGTTTTTGCAA
ATTTTTCTTATCCAATAAGGTGGGGAGGTTGAGCGATTTTCTTAAAGCAGAGTTTAAAAACAAATCGCAA
TCTTTAAGGCTTGGCACGCAGGTTTCATTGAAATCCACAATAACCACTTCATCAAATTGCATGCCCCTTG
TCTCTAAAGTGTCCATGACTCGTATTTTGCCTCCACTAGAATCGTCTAAGCGGAAGTTGGCTTCAAATTC
TTGCAAATACAAATGCAATAAATCTTTAAGGCTGTAGTTTTTAAGCGTGTCTTTTAAAAGATGATACTGG
TGCATGATTTGAGAATGCACTTCTTTTAAGGGTGCTTTTTCTTTAGAGCTTTGTTGTTCTAAAAGTGCAA
GCGTAAGGCTTTCCAAATCCAATAAAGGCGATGCACTCAAATCAAAACCGCTTTTTTGTAAATCTTCTAA
GATTTTGACAAGCTCTGTATAATAAGGGCTGTTTTTAGCCCCTAATCCCATCGCAAAATTCAAATTGTTG
TTTTGGTCTAAAAGTTTTAAAAAAGGCAAAAAATCCGCATTGGGCGTGATGATCGCCATTTTATTAGGGT
CGTTATCTTTTTGCAAATACTCTTCTATGGTTTGTAAAACTAAAGCGCCTTGTTTTAAATAACTGGAGTT
AGCATAAAGCTTTGGTTCTATTTTTTGATCATTAAAAGTTTGAGAAAGGATCTTTTGGGTTTTAAAATCA
ATGGAATAATCGCAATCTGTTTCTAATTTGAGATTGAGAAATTCCAAGAATTTTTGATTGTATTTATCGC
ATGACAGGTGTAAAGTGACAGGCACTAACTCGGCCGCTTCCAATAGGCATTGCCTTTCAAAAACGCTCAT
AAAGCCGTCTAAATGCCATTCAATGGAGGAAAAATGCTCAAAAAATTCTTTTAAAATGGCGGGTTTTTCT
TGCATGATTTTGTCATAAAAGCCTAATTCTTCTAGTTTTTTAATGTAGCGGTCATAAATCATTTCTAAGA
CTTCTAAATGCTTTTCATAATCCAAATAAATGTCTTTAAAAGAAAGTTCATTGAGTTTGATACAAGCAGA
GCTTAATTCATCAAATAAATCAAACAAAAAAGAAGTGCTTTCCAAATACCCCAAAAAGCTGTTTTCAAAA
AGCAAAAGCCCTTCAAGAATGGATTTTTTTTCTTTAGCGATAGCTTTAATGGTGTCTATCATTAAAATTT
GGCGCACGCTGTTAGGGATTTTCTTTTTATTAGGGATGTAAAAAGCCTGTTCAAAAAAACTCCCCATGCT
CATCGCACTAGGCAAAAACCCTTCGCCTTGCTCTAAATAGAAATGTTTTAAACGTCTGGTGGAGCTAAAA
ACAAATAGGGGGGTTTTTTCTAAAAAAAGTTTTTCTAAGTTCATGCGTTGAGCAACCTTTTAGCTTGAGC
GGTGATGTTTTCAACGCTAAAGCCAAATTTTTCAAAGAGTTTATCGCCCTTTGCTGAGCTCCCAAAAGAA
TCCATGCCAATGATTTTATCCGCAAAACGATACCACTCTATCGCACGGCTCGCTTCAATCACTAAAACCT
TACCCTTAAAGAGTTCTTTAAGATAGTTTTCATCTTGCTCTATCAACAAATCAAAACAAGGCACGCTCAC
CACTTGAGTGGGGATATTTTCTCGCTCTAAAATTTTAGCGCTCTCTAAAGCTAAAGACACTTCGCTCCCG
CTCGCAACGAGCGTGATAATGGGATCTTTAGAGTGGTGTTTAACATACGCCCCTTTTAAAACCTGCTCTT
TAGAAACCTCATCAAGCACGGGCAAATTCTGGCGCGATAAAATAAGAGCGCTAGGAGCGTTCAAACTTAA
CGCTATTTGCATGCAAGCCGTATTTTCAAAGGCATCGCTTGGCCTGAAAGCGTAAAAATTAGGCAAAGCG
CGTAAATGGCTCAATTGCTCTATGGGTTGGTGCGTCGCCCCGTCTTCGCCCACGCCAATGCTGTCATGCG
TGAAGATAAAAAGGGCTTTTAATTTCATTAAAGCGCTCAAACGCATGCTGGGCATTAAATAATCGCTAAA
CACAAAAAAGGTCGCGCAAAAAGGCACAAACAAGCCATACGCTGCTAAAGCGTTAGTGATAGCCCCCATG
GCATGCTCTCTGATCCCAAAATGCAGGTTTTGTCCTAAAGGGAAATCGCCAGAGTGTTTCAAATGCGTGT
TATTAGAGGGGGCTAAATCCGCGCTCCCCCCCAAAAAGCCCTCGCATTCTTTGGCGATAGCGTTTAAAAT
CATGCCGTTACTCACTCTCGTGGCTAGAGATTCGCCTTTTTTAAAGGTGGGGTAATGGATGGCGCTAAAA
TCAAAATCCTTTAACGCATGGATCTTTTCTTTTGTTTTAGGGCTTAAGGACTTTTCCCATAAGGCTTCTA
AGCTAACGCCCCTAACTTTCACTTCTTCAAAATGCATTTTGTTTTTTGGGCTAATGATAAAGCTTTCACT
AGGATTGATTTGAGCGTTTTCTTTGGATTGTTTTAACACTTCTTTATTTAAAGGCGAGCCATGCGTTTTT
TCACTCCCCTCTAAGCCAATAGCTCCCTTACCAATAATCGTATGAGCGATTAAAAGCGTGGGTTTGGTGG
ATTTTTTGGCTTCTTCTAAAGCGTCATTAATCGCTTGATAGTCATGCCCATCGCATTCTAGCACTTCCCA
ATTTTGTGCTAAAAACCGCGTTTTAACCTGTTCGCTAAAACTAATATTAATAGCGCCTTCAATGCTTATC
TGATTACTATCATAAATCACAATGAGATTGTTCAGGTTGAGGTGCCCGGCTAAAGAAGCGCTCTCATAAC
TAATGCCTTCTTGCAAATCTCCATCCCCACACAAGCAATAGACTTTATGAGAAATGGCTTGTTTATCTAA
AAGGGTTTGAGCGTATTGGCTCGCCATGCTAAAGCCCACAGCGTTAGCAAAACCTTGCCCCAAAGGGCCT
GTCGTAATCTCAATGCCTTCGGTGTGGTGCAATTCAGGGTGTCCTGGGGTTTTAGAGTGTAATTGCCTGA
AATGCTTTAAATCTTCTAAACTCAAATCAAAGCCCCACAAATGCAACAAACTATACGCTAACGCGCTCGC
ATGCCCTCCGCTAAAAACCAACCTGTCCCTATTGAGCCATTTAGGGTTGGTGGGGTTAAGGTTTAGGTGC
AAGCTTAAAACCACCATCACATCAGCTAATCCCAAGCACACGCCCGGATGCCCGCTATTAGCCTTATCTA
TCATGTCTGCACACAAAAAGCGAAGTGCATTGGCCATGCTTTTTAATCGTTCTAAGTCAGCGTTACTCAA
TTGCATCAAATTTTTCCATTTTTAAGGTTTTTAAAAGCCATTTTAACACAAATTATCTCAAAATCTCTTT
GGCTCTTAAGATGTCTTGTTGGATCTGATTTTTAAGCTCTTTTAACGAAGAAAAACGCATGTTGTCTCGT
ATTTTTTGAACCCAACGCAAAGCGATTTCTTTAGGCGGGTTTTCTATGATAGTATCAAGCACATGGCATT
CTATGGCGAAATGTTGATCCGTGCTTAAACGATTGCCTATAAAACTCACGCTTTTTTGATAAATTGGATC
TTTTATTTTCACTAAACTCGCATACACCCCAAAACTAGGGAGGATAAAATCTTTGGTTTTTATATTTAAA
GTAGGCGCTAATTCTTTATGCCCTAAGCCTTGATCACTAATGACTTTTCCGCACACTTCATAAGGCCTGC
CTAAGAGCTTGTTAGCTAAAGATAAGTCGCCATGACTTAGGGCTAGTTTGATGGTTTTAGAATGCACGCT
AATCTCTTTTATTTTCACTTCAGGCACAATAATGGTTTTTTCAAAACGCTCTTTTAAAAATAAAGCGTCA
TTTTGTCTTTCATGCCCAAACCTGAAATCATAGCCCACCACCAGGCGTTCTAAATGGGGGAATTTCTTTT
TTAAAAGCTCTAAAAATTCTAAAGCGTTTAATTGCGAAATTTCTTCTAAATACACAAAAAATAAAGGCAT
GCCCACGAGTTTAGCGCGGTATTTTAGGGGGGTTAAATAGCCTTTAGTGTAATGTTTTTTTTCTATGATT
AAAAGGGCTTTAGGGTCTTTTAATTCTTTAAAAAGGGCTTGATGCCCTAAATGCAAGCCGTCAAATTTAC
CGATAGCTAGGCTTTTAATCTCAGGCTCGCTTGAAATGGATAAAAAATTCAACATTCCCGTTTTTCCCTT
TCACTAAGCTTTCTTGGATCTTTAAGATTTGAAAATCCTTTGTTTTTAAATGGTTTTTAAAGTTTTCTAA
AGCGTTTAAAATGGCTTCTTTATCCATTACCACCCCCTTTTTATTGCGTTTTGTCGCTCTGCCCACTTCA
AATTGCGGTTTGAAAAGCGCCAAAAATTCATCGCTTAAAGGCAAAATCGCTTCTAAAATACAATATAAAG
AAATAAAACTCACATCACAAAGCACTAAATCAATTTTTTCTGGCGTTTTAAACCCTCTAATATCGCATTC
TTCGTAACATTCTATGCGCTGGTCGTTTTTCAAACTCTCATCTAATTGCATTTTCCCCACATCCACGCAA
AGCACCTTTTTAGCCCCTTTTAAAAGAGCCACTTGACTAAAGCCTCCCTTACTCGCTCCCACATCTAAAA
CAACCTTTTCTTTAAAATCTATAAAGTGATTTTCTAAAAAAGCCCCTAATTTTTCCCCAGCCCTGCTAAC
GAATAGATTTGGAGCGATGAGTTCAATTTGATCACCCTCTTTAATGATAAAAGAGGGTTTAGAAACCACT
ATTTTATTGACTAAAACCTGATTTTTTAAAACCAACGCTTTAGCTTTTTCTCTGCTATTTGCTAAATGCT
GGTTGAATAGGGCATAATCTAAGCGCATTAAAATTGAGGTAAGGGGACTTGATAAGAGAAATTAAAAACA
ATCTTGCCTAAACTATAGGCATCAAGCTCTAGTTTGGCTTCTTGCACCGCTAAATAATCCAATTTGTTAA
AAGCGAGCAAAAAAGCTCTGCTCCACCTGTTCGTGGTTTCTAAAATGCCATCAAATTCATCTTTTGTGAT
TTCTCGCACCCATAAAGGCTCTGAGCCTGTAGGTTTTGTGCCAAAAAGTTCATAAGAAATATAGCCATCA
TCTATCCAGTCGTTATTTTGCGTGAAAATCTCCACTAAAAAATACTCATGGTCATAGTAAGTGCCGCTAT
CCACATCGTTTAAATGCGTAGCGATAGCCGTGATGATAGGCACATTATCTTGGGTGATTTCGCCTTTCCT
GCTGGCTTGGATCTTTTTTTCTAAAACTAAGTCTAGCGTGTAAGTGTCTTCATTGAAGTTGCTCACACAC
CCCAAACAAAAGAATAAAAACACCAGAAGTGTTGAGAGATTTTTCAAGCCCATTCCTTGCTAAAACCCAT
GCCATTTTTAGCTAAAATAAAACCGATATTATAACTAAAAGGGGGTTTTATGCCAAAAAAATGCCGACAC
TTGCTCCAAACCAGCGATTTAAGCCTAGATGAAATCAAGCTTTTATTGAACAAAGCGAGCGTTTATGCGA
ACGATTTTAACGCCGTATCTTTAGAGACAAAAGAAAAAATGCACAATAAAATCATTGTGGCTTTATTCTT
TGAAAATTCCACCAGAACGGTGTCTAGTTTTGAAATCGCAAGCCTAAGGTTGGGGGCAAAAATAGTGAAA
TTAAACATGCAAACGAGCTCCACTTCAAAGGGTGAAACTTTGATAGACACTTTTAAAAATATCCATGCCA
TGCAGCCTGACGCTATCATCACACGGCATGCTTTTTCAAGCGCGCCTTTTAAATTGGCTGAATTTTCACA
ATGCCCCTTGATTAATGCCGGGAGCGGCACAAGCGCTCACCCTACCCAAGCGTTATTAGACTTGCTCACC
CTTTATCAGCATTTTGGCGGTTTAGAAAATCTAAAAGGGAAGAAAATCGCTTTTATAGGCGATGTGAAAA
ATTCCAGAGTGGCTAATAGTAACATTAAATTGCTCCAAAGACTAGGGCTTGAGATCATGCTGTGCGCTCC
AAGCTCCATGCTCCCTATCACTCCTTTAAGAACGACGCATAACATTGAAGAAGCCATAGAGTTTGCAGAC
ATTTTAATGAGTTTGAGGACCCAAACCGAACGGCACAACGCGCCCATTTTTGCGAGCTTGAAAGATTATG
GCAACGCTTATTGCATCACCCAAAAACGCCTAGAGGCTCACGCTAAAAATAAAGAGATCATTATTTTACA
CCCAGGTCCGGTGCATAGGGATATTGATATAGAAAGCGCGGTGTTAGAAGACAAGCGATCTAAAGTTTTA
GAGCAGGTCAAAAACGGCGTGGCGATGCGCATGGCGGTGTTGGAGTTTTTGCTATTAGATTGATTGTCAA
ACTTAAAAAATGCTTTTTGGCATTTTTAAAATCAATACGAGAACTTTCGTATTTAAAAAATGGGTTTGGT
TATAAAACAGCACAAAAATCCCACTTTGATCAAATTTTGATTTACCTTAATCTCATTTTAGTATGAAACT
AAAAAAATTTCGTTATAATCTAAAATAGTTGAGTTAATTAAAAGTAAATAAATAGCTTGATTACGCTTCT
TTGTTCTTAGATTCAGTTAAGAATTGTATAGTCTTTAAGTCATAATCTTTAAGATGTATTTGCTATTAAA
AGGAAAAAAATGAAAAATAGCACGCCTTTAAAGAATAAAGTTTTTTGTGGGTTATATGTTTTAAGCTTAA
GCGCTTCTTTGCAAGCGTTTGATTATAAAATTGAAGTTTTAGCGGAGTCCTTTTCTAAAGTTGGCTTTAA
TAAAAAAAAGATTGATATTTCTAGGGGGATTTATCCTACAGAAACCTTTGTAACCGCTGTAGGGCAGGGC
AATATCTATGCGGATTTTTTATCCAAAGGCCTTAAAGATCAAGGGCATGTTTTAGAGGGAAAAGTCGGTG
GCACGCTAGGAGGGGTCGCTTATGATGACACTAAATTCAATCAAGGCGGATCGGTTATTTATAACTACAT
CGGTTATTGGGATGGCTATTTAGGGGGTAAAAGAGCCTTGCTGGATGGCACGAGTATCCATGAGTGCGCG
CTTGGGTCTGATGGCAAGGTGATTGATTCTATAGCGTGCGGGAACGCTAGGGCCAATAAAATCCGCCGTA
ATTATGTGATGAATAACGCTTTTTTAGAATACCGCTATAAGGATATATTTGCGGCTAAAGGGGGGCGTTA
TCAATCCAATGCTCCTTACATGAGCGGTTACACACAAGGCTTTGAAATCAGCGCTAAAGTTAAGGATAAA
AATGAGGGAAGCCACAAATTATGGTGGTTTAGCTCATGGGGTAGGGCGTTCGCTTATGGGGAGTGGATTT
ATGATTTTTATTCTCCAAGAACTGTGATTAAAAACGGGCGCACTCTAAATTATGGTATCCATTTAGTGGA
TTACACTTACGAAAGGAAAGGGGTTAGCGTCAGCCCCTTTTTCCAGTTTTCGCCCGGGACTTATTATAGC
CCTGGGGTGGTTGTAGGCTATGATAGTAACCCTAATTTTGATGGCGTGGGCTTTAGATCTGAAACAAAAG
CTTATATTTTGCTCCCTGTCCATGCCCCCTTAAGAAGGGATACTTATCGTTACGCTATAAAGGCTGGCAC
TGCCGGGCAAAGCTTGCTTATTAGGCAACGATTTGATTACAATGAATTTAATTTCGGGGGAGCGTTTTAT
AAAGTGTGGAAAAACGCAAACGCTTACATCGGCACGACAGGAAACCCTTTAGGCATTGATTTTTGGACCA
ATAGCGTTTATGATATAGGGCAAGCCTTAAGCCATGTGGTAACCGCTGATGCCGTCTCTGGCTGGGTTTT
TGGTGGGGGTGTGCATAAAAAGTGGCTGTGGGGGACTTTATGGCGTTGGACTAGCGGCACTTTAGCCAAT
GAAGCGAGCGTGGCTGTTAATGTGGGCTATAAGATCAGCAAGAGTTTGACAGCGAGCGTGAAATTAGAAT
ATTTGGGCGTGATGACGCATGCAGGCTTTACGGTAGGGAGTTACAGGCCCACGCCCGGCTCTAAAGCGCT
TTATTCAGACAGGAGCCATTTGATGACAACCCTTAGCGCTAAATTCTAATCAATCGCTTTAAGCTGTTTA
TTAAAGCGTTAAAAATCCCTTAATAAAAACACTATAATAAGAGTTCAATCAAATCTAAAGGTTAAGCATT
TGAAACTCTTTTTCAAGCGTTATTCTAAATATCTTAAAGAGCATTATAAAAGTTTTATAGTGGTTTTATT
TTCTTCTTTAGTGGTGGCTTTAAGCACGGCTTGGGGGACTTATTTAGTCAAGCCCACTTTAGATGAAATT
TTTATCAATAAAGACACTCACATGCTCAAAATCCTGCCTTTTTTAGTGATTTTGGCGTATTTGGGTAAGA
GTGGGGGCATGTATTTAGGCACTTATTTCACCAACTTTATCGGGCTTGATATTGTCAAAAAAATACGCAA
TACTATGTTAGAAAGCCTTCTCAAAATGGAAATGGATTTTTTTAACAGGACTAAAAAGGGCGAATTGATC
GCAAGGATCACCAATGATATAGGTTTGATCAGAGCGAGTTTGTCCAATTACCTTTCAGAGAGCATAAGAG
AAGGGCTAACGATTGTTGGGTTAGTGGGGGTGGTGGTTTATCAAAGCCCTAAATTAGCGTTAGTGGGGCT
AGTGATCATGCCGTTAGCCGCCATTCCTATCGGTAAAATCATTCGTAAGGTTAAAAAACTCGCTAAATCC
CATCAAGAGAGTAACGCCAAAATCACCGCTCGTTTGAGTGAAGTCTTTAACAATGTGGAAGCGATTAAAA
TCTCTAATGGCGAAAAGTTAGAGCATAAGGCTTTTGTGAAAGAAAATGAAGCGTTTTTTAAAATCGGTAT
CAAAAACATCGCCGTGGCTGAAATTTCTTCGCCTTTAATGGAGTTTTTAGGCTCTATCGCTATAGCGCTA
GTGATTTATTTAGGGGGGAATGAAGTGATTAGGGGCCATATTAGCGTGGGGGCGTTTTTTTCTTTCATTA
CGGCCCTTTTTATGCTTTATACGCCGATCAAACGCTTGACTAGGATCGTTTCTAATTTTCAAGAAGCCTC
AGTCGCTAGCGACAGAATCCATGAGATTTTAGAAAGAGAGCCGGCTATTGTTGATGGGGAATTAACGCTA
AATGACGCTATACACACCATAGAATTTAAAAAGGTATGGCTGGCTTATGCGCTAGATAATCAAGAGCGTT
ATGTTTTAAGCGATATTAGTTTGAAATTCCAACAAAATGAAATCATCGCTTTAAAAGGCGAAAGCGGGAG
CGGTAAAAGCTCGTTAGTGAATCTGATCTTACGCCTTTATGAGCCAAGCAAGGGCGAAATTTTCATTAAC
GATCAAAAAATAGAGAGCATCACTCAAAAATCCTTAAGAGAAAAGATTAGCGTTGTTACTCAAAGGGTGT
TTATTTTTAACGGGAGCGTGGCTGAAAATGTGGCGTATGGTTTAGAAATTGATGAGGTGAAAATCAAAGA
ATGCCTAAAAAAAGCTCAAGCCTTAGATTTTGTGGAAAAAATGCCTCATGGGATAGAGAGCGTTTTAGAT
GAATTTGGCGCTAACCTTAGCGGTGGCCAACGCCAAAGGATCGCCATTGCAAGAGCTTTGTATAAAGACG
CTCAAGTTTTAATCTTTGATGAAGCCACTTCGGCTTTAGACAATCACACAGAAGAGAGCGTTAAGCAAAG
CATTTTAGAATTGAAACAAAACCGCTTGATCATTCTCATCTCGCACAACCCAAGCACGCTAAAATTAGCC
ACTAAGCATGTGAAATTAGAGCATGGGCGTTTGACAGAATGCTAAGGGTTTTAAGCGTTGGTATTGCTTT
TGTTCTACTAGGGTGTCAGTTTTTCAACAAAACGACGCTCCATTTAAAATATAAAGATTACCCCAAAAAC
AGCCCTTTAAAAACCGCTTCCACTTTAACCCCCCCTAAAATCTTTTTTAACGCTCATTTTGTGCCACCCT
TTTACCAAAAGGAATTTAAAAAAGCGATCACCCAGCAAATCGCTTATTTTTTAAAAGATAAAAGCGCTCT
CACTTTCAATGTTTCAGGCAATGTTTTTTTTTCTTTTGAAGAGAGTCCTAAGGATTTAAAAGCCATTAAA
GAAAGGCTTAAAAAGACCATTGAGCCTAACGCTGACCCAAAATCCGTCATGCGTTTTTTAAACCTTCAAG
CGAGCTTGATTTTAGAATGCGTCCCGCAAACCACTTGCCCGTTTGACACCCTTTTAATCCCCACCGCTTT
CAGCGTGCCTGTTTATTACGCTAATCGTTTGGGCGATAACCCCTCTCTTTTTTCCCAAGAGGACAAATCC
TATCATAACGCTTTAATCAAGGCCCTTAATAAGGCTTACTATTCTCTTATGGAGGGTTTAGAAAAGCGTT
TGAACGCTATAGAAAATGCAGAGTGGCTTTAAGGCATGAAAAAGATTTTATTCTTTATTTTTGTCATTTT
GTTTTCGGTAGGGATTTATTTAATTTGGCATGTTTTATTGGAAAAAGCCCTAGAATTGAAGTTGGTTACT
TCGGCTAATGATTTGCTTTTAAAATTGTTGGCAATTCTTGGCGTTTTTTCCATGTTAGTGCTTTTTCAAG
GCGTTATTTCTTCGTATAAGAAGCGCCAACTCAAACGCATTTTGCAAAAAATAGACGCCATGAACGGCTT
TGAATTTGAAGAATATTCCAAAATCTTTTTCACTTCAAAGGGTTTTGAAGTTACAATCACTCAAAAAAGC
GGCGATTATGGAGCGGATTTGATTGTGGAAAAAGATGGCGTCAAATGGGCGGTTCAAGCCAAACGCTACT
CGCATAAAGTTTCGCCCAAAGCCATTCAGGAGGTGGTCTCTTCTAAAGCTTACTACGCTTGCGAAAAAGC
TTGCGTGATCACCAACAGCTACTTCACACAGGCCGCTCAAAAACTGGCTCAAGCTAACGGAGTGCTTTTG
ATTGATAGAGACGAATGGATCAAATTTTTGGGTGGGAAAAACTAATCCAAGCAAGATAATTTATATAATG
CTTTTATTTTTATGATTTCTTATTTATTTCTTATTAAATTTTTTCGTAATCGCATGCGTTATAATATGAA
AATTTAGCATCAATTTTTGTTTGGATAAAGGGGCTCAATGATTCAGTCTGTTCGCATTAAAAACTTTAAG
AATTTTAAGAACACTAAAATTGATGGTTTTACCAAACTTAATATTATCACCGGCCAAAACAATGCGGGCA
AATCCAATTTGTTAGAAGCGTTGTATTATTTGGTAGGTAAATCCATGCACCCATGCACTAATGTATTAGA
AATTTATGACAATATACGCAAAGAGCCTTTAACATCAGAATCAAAAAGCTTAATGTTTTATGGTTTAGAC
ACTGAGAAAAAAATACAAATCACCACAACTTTAGACAACAATCAAACCTTAGACTTACAAATAAAATTCA
TAGCCAGTGAAAACCAAAAGGTAATAGAGTCGCAAATAATACCCACAGCAGAACAAACTCAAATGCCCTC
TCAGCTTAATTTCACTCTTAAAAAAAATAATGAAGAAATTTATAACGATCATTTAAATATTACTAAAGCT
TATAATTTCCCACCAATTCCTAATCAGTTAGGCTACAACAGGCAATTTAAGAATTTTGATCCTAATCAAT
TGCAAAAACTTTTACCCTTTGAAAGCGCTGTCATAATACCTAGCGATGCTGCTTATAGGCAAGTTCATAT
GATTCAAGCGGTGAGTAAAATTTGCAGTAACAACCAATTAGAAGAAGAATTAAATAAACATCTTAATCAA
TTTGATAACAATATCCAATCTATTAGCTTTAATACCAACAACCAACTCAAATTAAAAGTGAAAAATATCA
AAGAAAAAGTCCCACTATCTGTATTTGGCGATGGTTTGAAGAAATATTTGCACATTGTAAGCGCTTTTAT
GGCTGATAACGCAAAAACGATTTATATTGATGAAGTGGAGAATGGCTTGCACTTTTCTCGCATGAAATTA
TTATTAAGGTGTGTTATTGATTTTATCAACGACAATAAAGATGGTAATTTGCAAGTGTTTATGACTACCC
ACAACCAAGAATTTATAGAAATTTTAAATCAAGTTATCAGAGAAAAGGATTTTGCACATCAAACTAAGTT
GTTTTGCTTAGAACAATACGATGATTTAATCGTTGCAGAGCCTTATTATGGAGAAAATTTAGAATATTAT
TTTGAGAATGAGGAGAATCTTTTTGGCTAAAGCATCATACTAAGATTAGGATCATTCAATGACAGATAAA
GAAATACTGATTTTTGTAGAAGGTCCAAGTGATAAGGTGTTTTTAGAAGTTTATCTGTATTTTCTAGAAG
ATATTCCAATCAAAAATTTTAAGGTGCGATCGACAAATGGAAAAGATAACCTATCATCTAAACTATTGCT
TGAAACTGAAAAATACGATAAAACACTTATCATTTTTGATGCGGATAAAAACTATGAGAGTAATAAAAAA
GAGATTTTATCAAAAACACAACAAAAGATTACAGAAGAACAAATCTTTTTATTCCCTAACAATCAAGATG
ATGGTGATTTAGAAACCCTATTATTAGAAATTGCCAAACACAAAGAAATTATTCAATGTTTTAAAAGATA
TTTGAAATGTATTGAATGTAAATATATTGGAATCAAAGAACATCATGAACTGATTAAAAACATAAGAAAA
AATATGCTGTATGCCTATTTAGAAGTGTTTGAACTACAGAAATTTTTCCAATACAAGTGGGATACAAATA
ACAAGAAGAATGAAGAAAACATTATTATTGATGATAAAGGTAAAATAAAGGAAGAACACCAAGAAGAATA
TGAAAAACTAAAAGAAGCGATTGATTTTAACTCAAAATCTCTCATTCCCCTTAAAAATTTTTTAGAAAAA
TCTACAGAAAATAAACAAAAAACAAAACTTAAGATTTTCTAATTTAACAAAATATATTACAATCATTCAA
AAAATATTATTTTACAAAAGGCGTGTTGTGAAATTGTGGTTTCCTTATTTTTTAGCGATTGTGTTCTTGC
ATGCATTGGGTTTAGCGTTACTTTTTATGGCTAATAACGCTTCGTTTTATGCAGCGGCGTCTATGGCCTA
CATGCTAGGGGCAAAACACGCCTTTGATGCAGATCACATCGCTTGCATAGACAACACTATTAGAAAGCTC
ACCCAACAAGGCAAAAACGCCTATGGCGTGGGGTTTTACTTTTCTATGGGGCATTCAAGCGTGGTGATTT
TAATGACTATTATCAGCGCGTTTGCGATCGCTTGGGCTAAAGAGCATACGCCGATGCTAGAAGAAATAGG
GGGGGTAGTGGGGACTTTGGTTTCTGGGCTTTTTCTGCTCATTATAGGGCTATTGAATGCGATTATTTTA
ATAGATTTATTAAAAATATTCAAAAAATCGCATTCTAATGAAAGCCTAAGCCAGCAACAAAATGAAGAGA
TCGAGCGGCTCTTAACGAGTAGGGGCTTACTTAATCGCTTTTTTAAGCCCTTGTTTAATTTCATCTCCAA
GTCGTGGCATATTTATCCTATCGGTTTTCTTTTTGGGCTAGGCTTTGATACCGCTAGTGAAATCGCGCTT
TTGGCCCTTTCTAGCAGCGCGATTAAAGTGAGTGTGGTGGGCATGCTCTCTTTACCCATTCTTTTTGCCG
CTGGCATGAGTTTGTTTGACACATTAGATGGGGCGTTCATGCTCAAGGCGTATGATTGGGCGTTCAAAAC
CCCTTTAAGGAAAATCTACTACAACATCTCCATCACCGCTTTAAGCGTGTTTATCGCACTTTTTATCGGG
TTGATTGAGCTTTTTCAAGTCGTTAGCGAGAAACTCCATTTAAAATTTGAAAACCGCCTTTTAAGCACCC
TACAAAGCTTGGAATTTACAGACTTGGGCTATTACTTGGTGGGCTTATTCGTGATAGCGTTTTTAGGCTC
ATTCTTCTTATGGAAAATCAAGTTTTCTAAACTAGAGGGCTAAATTTTAAGCCCTCAAATTATCGCTTAA
CAAATCTTTAAGGCTTTTATTTGAAAAACTTGGCATAAAGGCTTTAGGGTTTGAAAGGCTTTCACTCAAA
TAACCTAATAATTCCTTAATTTCGTTTAATTTTTCTTCCAAATAAGCTTGAAACTCGCCCGCATTTTCCA
ATAAATCCAAAGGATTATCCACAACCATGGAAAAAACTTCATCATTGATTGCAATGTTGAGCTGAGTGTC
AAACAAAGGGGAGGCTAAAAACTGGCAATTTTCTACAATTTCTCGCAATTCCTGTTTAATGATAGAAGCT
TGCAAAGCGTCTTTATCTTCTAAACCCATGCTCTTATTGAAAAGCTTTTTGCAAGCGATTTGCAAGACTT
GTAACGCTCCAACGCTCTCGTTTATATTTTTCATGTCCCTACTGAATTTGGCGATTTGTTGGGATTTTTC
TGTCGCATTGGTTTTAAAATCGCTTGTTTCAACATCGCCCAAATGCTTTTGAAGAGTTTTTAAAATATCC
ATAAAAAACCTTTAAATAGAATTGATTATTCACAAGCATTTTTCGTTCCTTTTTATGAGAACTTTAAAAA
CACCCTTAAAAAGGTTTTTGGGTATAATTAGCGATCTTTTAGTTTCAAATAGTAGAGAGATTGGATGAAA
AAAATATGGCTTTTAGTGTGGGGCTTGTATTCTTTGGTGTTTGTGCATGCGATAGAAACGATAGAAAAAG
TCCCTACAAATGTAGAAGATAAAGACAAAGCCCCCCATTTGTTGCTTTTAGCAGGGATTCAAGGCGATGA
GCCTGGGGGGTTTAATGCGGCTAATTTGTTTTTAATGCACTATAGCGTTTTAAAAGGCTTGGTTGAAGTG
GTTCCGGTATTGAATAAGCCTTCCATGTTGAGAAATCATAGGGGCTTATATGGGGATATGAACCGCAAAT
TTGCCGCTTTAGACAAGAATGACCCTGAATACCCCACCATCCAAGAAATCAAATCCTTGATTGCAAAGCC
TAGCGTGGATGCTGTCTTGCATTTGCATGATGGCGGTGGGTATTATCGCCCTGTTTATGTTGATGCGATG
CTCAATCCTAAACGCTGGGGGAATTGCTTTATTATTGATCAAGATGAGGTTAAAGGGGCGAAATTCCCTA
ACTTGCTTTCTTTTGCAAACAATACGATTGAGAGCATCAACGCCCATTTATTGCACCCCATTGAGGAGTA
TCATTTAAAAAACACGCGCACCGCGCAAGGCGATACAGAAATGCAAAAAGCCCTAACTTTTTATGCGATC
AACCAAAAAAAGAGCGCTTTTGCCAATGAAGCCAGCAAAGAACTCCCTTTAGCATCAAGGGTGTTTTACC
ACTTGCAAGCCATTGAGGGCTTACTCAATCAACTCAATATCCCTTTTAAGCGCGATTTTGAGCTTAACCC
TAACAGCGTGCATGCCCTAATCAACGATAAAAACTTATGGGCAAAAATCGACTCTCTGCCTAAAATGCCC
CTTTTTAACTTGCGCTCTAAACTCAATCATTTCCCCTTACCCCACAACACTAAAATCCCACAAATCCCCA
TAGAGAGCAACGCCTACATTGTGGGGCTAGTCAAAAATAAACAAGAAGTGTTTTTAAAATACGGCAACAA
GCTCATGACACGATTATCGCCTTTTTACATAGAGTTTGATCCTTCTTTAGAAGAAGTGAAAATGCAAATT
GACAATAAGGATCAAATGGTTAAAATAGGGAGCGTGGTTGAAGTGAAAGAGAGTTTTTATATCCATGCTA
TGGACAATATCCGTGCGAATGTGATTGGTTTTAGCGTTTCTAATGAAAGTAAGCCTAATGAAGCGGGCTA
TACGATTAAATTTAAAGATTTCCAAAAACGCTTTTCACTGGACAAGCAAGAAAGGATCTATCGCATAGAA
TTTTATAAAAATAACGCGTTTAGCGGAATGATTCTAGTGAAATTTGTGTAGGAATGGATAAATCTTACCA
AAAGAGCTCATAACATTTTAAGGTAACGCCTGATAAATATGATGGTCGCAAATAAAGAATGGTTATGCCA
GACATTAGAAATCTTGATTTATCATTACCTGACTTAACAAAGAGGCTATGCAAAATAAGCAACAGACTTT
ACATCATGCGTTCATCTTGTTCTTTTTTTAGCAAGGGAATATTGTGTTTTAGAAAGAATGCATGAGATAA
TCCAAAAGGGCATGGATGGCTTAACACAGCGATTAGACAATGACTTAAAAGATGGTAACCTCCGTATTCT
TGTCCCTATTGAATGCATACAAGGCTTGTGCCTTATTGGCAACATGAAACCTGACGAGCTATGCATATTG
TTTGTTAAAATCTGTGAACTTATTCGTTCGCAATGCAGAAGCAATCTATCTCGTAATTCCCTTTTTTTAT
TGGTGGTGTAATCAGCGGCTTGAATAGGCAGATTTATATGTATAAAAAATTGGAGTAAGAAAAAGGGGAA
ATACGATAAATTTTTTCTCTTATGGTTATGATAAATCACCATTGAAGGGCGTGAAAACACCCAAACAAAG
CATTCAAAGACAACAACTCTTTTGAATGTTGCGGTTTTTAATCCGATACTTCTATATCACACTACCTTTA
TTATATTACTTCTTGCCCCGCATCCAATAAGGCTTCTTTAATCAAATCCTGTGTCGCTGGAGCGTCAAAT
TCCACAACCACGCTCTTTTTTTCCACGCTCGCATCAATAAAGCTCACGCCTTCAATTTCGCCCACAAATT
TTTCAATCTTATCCACGCAATGGCTGCAAGTAATGCTTGGCACTTGAAAAGTTGCTTTCATTCAATGATC
CTTAATTTTAAAATTCCTTAGCCTTTGGGAGTTTAAAACCACACTCACAGAGCTTAAGCTCATCGCTAAA
CCCGCAATCGCCGGGCTTAACATGATATTAGCCTTATAAAGAACCCCACAAGCTAAAGGGATAAACACGC
TATTATAACAAAAAGCCCAAAACAAATTTTCTTTGATATTTTTAATGGTCGCCTGGCTTAATTTAATCGC
GCTATAAACCGATTTAATATCGTTGTTAAAACTCACAATGTCCGCTACTTGCACGCTCACATCGCTCCCT
TTAGCCATCACCACTGCCACATCGCTCATAGCAAGACTGGGAGCGTCATTCAAGCCATCGCCCACCATCA
TAACGATCTGCCCTTTTTCCTTAAGCTCTTTAATCTTGTTGAGCTTGTCTTGTGGTTTAGCGTTGCTGAT
ATAACCATCAATCCCTAATTCAAGCGCGCATTTTTTGACATTTTCCCTATTGTCCCCACTTAAAAGAAAA
GTGTTAATGCCTAAATTTTTGATTTGAGCGATATGCTCTTTCACGCCTTTTTTGGGCAAATCTTCTAAAA
CAAACGCCCCTAAAAGCTCGTCTTCTTTTTCATTGATCACTCTACCCACAAACACTAAAATCCCGTTTTC
TTGAATTTCTAGTGCGTTAATAGGGTTAAAAAATTCGCCATTGCCTACTTTGATAACCTCTTTAGCGCCT
TGATAATCTGTTTTAGCGCTGATGCCAAAACCTGTTTTCACTTTAACTTCACTCATTTCTTTTAAGGGAG
CGTTACGCTCTTTGGCGTATTCTACAATCCCTTTAGCAATGACATGCTCGCTGCTCTTTTCAATGCTGCT
CGCCAAACTCAATAGCTCTAATAATTCTATGTTAGAATGAACGCTTTTAACGACAGGCTTGCCGTTAGTG
AGCGTGCCGGTTTTATCAAAAACGATCGTATTGACTAGCCTTGCTTTTTCTAAACTTTTAGCGTCTTTAA
AAAATAAGCCTAAAGAACTCGCTTTCTGGTTCGCTACTAAAATACTCATAGGTGTAGCCAGCCCTAAAGC
GCAAGGGCAAGAAATCACTAAAACCGATACAAACACTTCTAAAGCGATCCCAAAATTCCACCAAAAATCA
GGCTTAGGCGCAATGATGAGCCACACCACAAACGCTAAAACAGCGATAGCGATCACGCTTGGCACAAACA
CGCTTGAAACCTTATCCGCTAAGCGAGAAATCTCTGCCTTTGAGCTTTGAGCGTTATGGATCATTTCTAC
AATTTGAGACAAGGTGCTGTTTTTGTTATTTTGCGTGGCTTTCATTAAAAAACTCGTGTGGCTATTGAGC
GTCCCTGAAAAGACTTTATCGCCGACTTTTTTATAAACGGGCAACGCTTCGCCGCTTAACATGCTCTCAT
CTAATTCCCCTTCGCCCTCTATGATTTCGCCATCCACCGCAATCGCGCTTCCAGGGAGGACTTTCAAAAT
ATCCCCCACCACAATGCTATCCACTAAAACTTCAATCTGTTGGTCATTTTGCATTTTAAGGGCGGTTTTT
GGGGCGTTTTTCATCAAGGCTTGCATAGCATCTAAAGCTTTGTCTTTAGAAACATTTTCAATGCGTTTGC
CCACCATCACAAACATTAAAATCACGCACACGCTTTCAAAGTAATAATGCCCATAAGACCACTGATCGGT
ATAATGATTGGCATAGACCAAATACAATTGCCACAGGCTTGAAATTAAGGCAGCGCTTGTGCCTAGGGCG
ATAAGGCTACTCATGTTGGGTTGTCTGTGCCATAAGGCTTTAAACCCTTGAATGTAAAAATCCCTCCCCC
AATGCATGACAATGAGCGCGCCTACAAGCTGTAAGCAAGCGTTTAAAAAATTACTATGGTTGTTAATCGT
AAGCAAGCTTTCAGGTAAAAGGCTAGGGCTAAGCATCGCTCCCATAGAAAGATACACCACAAAAAGCGTG
AAAATAACCGCCAACGCTAATTTAACATTAGGGCTAAAAAATTCTTTTTTTTCTTCTGCTAGAGTTTTTT
TAGGGCTATAACCCAGTTTTTCAATGAGTTTAAAAATTTCGTCTAAATTGGTTTCATTTTCGTTAAATTC
AATGTTAGCGCTCTTATTTAAAAGGTTCACTTCTATTTTTTTCACAAAACTCTTACGCCCTAAAGAGCGT
TCAATCCCACTAGAACACGCCGTGCAAGTCATTCCCTCTATATAAAAAGATTCTTTCATACGCTCTTATT
TTTATTAAAAATAATTTTTACCATTAAAAAGAGCCACCGAATGATGCCATAAATCAAATACAACCCCATA
AACACGCTTAAAGCTTCTAAAGGGCGCACAAACACTAACGATAAAAAAATCAACACTAAGATGAAAAGCT
TGAGATTCCATTTGACTTTTTTAAAATTAGGGTAGCGGATATTGCTCACCATAAGCACCCCCAATAAGAC
AATAAAGCTTAAAAATAACTTTTCGGTATTTCCTTCTAAAAAATGGTATTTGTTATCCAATAACACACAA
AGCACCACCAATACCGCCGCCGCAGGAATAGGGATACCGATGAAAGAATAGGGGTCGCTTGTGTTGGTGC
TGATATTGAATCGCGCCAATCGTATCGCTCCAAAAATCACAAACAACGCGCTCACTGCCATGCCTATGCG
CCCGAAATTATACCCCACATAAAAGTAAGTAATAAGGCTTGGGGCGACTCCAAAAGCGATTACATCAGCC
AGTGAGTCAAATTCTATACCAAATTTGCTAGTGGTGTTGGTAAGCCTTGCGACACGCCCATCAAGCCCGT
CTAAAATAAGACTCGCTACCACTAACCAACACGCCATGACAAATTGGTAACTGGAAGCGTAAAAAATACT
CATCATGCCTAAAAAAATACTGCTAGCGGTGAAAAGATTAGGGAAAAGATAGAGAGGGTTAATAGGCATT
AGAGATTCTTTGTAACTTGGCTTTTAGAATAGGAATAAAAACGATTTTAAAATCAATTATGGGAATAAAA
ATCTTACAAGCACTAAAAAACTCACAAAAAAAGAGCGTTAGAGCAAACGCTTTATAACGCTGTTGATAAG
CACGGGTTTTCAGAAAACAGAATTTAAAAAAAAGCTTTAAACAAACAGAATGTTTATCATAAGGCTTTAA
ACCCTTATCAAAAATCTGTTTGTAAGCTTGCACTTTTAACTCGCTTGCTCTTCTAAAGGGATCAAACGGC
TTTCTAAATTGTTGGCGGCTTCGTATTCGCTGATGATTTCACGCACCCTTTCGCCTGTAATGACTTCTTT
GTCAAACAATTCTTTGACCATGATTTCAATCGCTTCTCTATAGTCGCTTAAGGTTTGTTTGACATGTTTA
TAGCGTTCTTCTAGCAGGTTTTTAATGAAAAGATCCATTTCTTCTGCGGTCTTTTCGCTAAATTCCCTAC
TGCTTGCATAACCACCTCCTAAAAAGGCGTTCCGCTGTTTTTCTAACACCATAAGCCCACTGACACTGCT
CATGCCGTAGTAACTCACCATGCCTTTAATAATATCAGTCGCTCTTTCTAAATCGTTGCTCGCACCGGTA
GAAATTTCTTCTAAAAAGACATCTTCAGCCGCTCTCCCGCCCAAAAGCACATCAATTTCAGCGATGAGTT
CGTGTTTTTGCATCAAGTATTTGTTTTCTTCAGGCGTGTTAAGGGTGTAGCCTAAAGCCGCCATGCCCCT
TGGAATGATAGAGACTTTATTCACCCTAGCGCTCCCTTTAGTCATTTCAGAAATCACGGCATGCCCGCTT
TCATGGTAGGCGACGATTTTCTTTTCTTTAGGGCTGATGCGCCTGCTTTTCTTTTCTAACCCTGCAATCC
CTCTTTCAACCGCTTCTTTTAAATGCTGTTGCCTGACTTCTTTTTGGTTGTTTCTTCCTGCTAAAAGCGC
GGCTTCATTGATGATATTCGCTAAATCCGCCCCCGCAAGCCCTGCGGTGAGTTTGGCGACTTCTTGCAAA
TTCACATCATTAGCGAGTTTCACGCCTTTAATATGCACTTTTAAGATTTCCACCCTGCCATTAAAATCAG
GCTTATCCACTAAAACCTGCCTGTCAAAGCGTCCTGGACGCATTAAAGCTGGGTCTAAGATTTCAGGGCG
GTTTGTTGCGGCTAAGACAATCACGGGCGCGTTTTCGCTCCCAAAACCATCCATTTCGGCTAAGAGCTGG
TTTAAGGTTTGCTCTCTTTCATCGTTCCCGCTCACCACGCCTCCAGCCGCTCGACTCTTACCTATGGCAT
CAATTTCATCAATAAAAATGATGCTAGGGGCTTGTTTTTTAGCGGTTTCAAATAAATCCCTAACCCTGCT
TGCCCCTAAGCCCACAAACATTTCAATAAAACTGCTCCCTCCCATAGAGAAAAACGGCACATGCGCTTCG
CCGGCTACCGCTTTTGCTAAAAGGGTTTTACCCGTTCCTGGAGGCCCTACTAATAACACGCCTTTAGGGA
TTTTAGCCCCTAAATTGGCGTATCGTTCGGGGTATTTTAAGAAATCTACGATTTCTACCACCTCTTCTTT
GGCTTCTTCATTGCCCGCCATGTCATTAAAACGCACATTGGGTTTTTCAGCGTTAATGAGTTTTTTCGCG
CTCCCCATGCCAAAAATACCCCCACCCATATTTTTTTGCATGCGGTTTGCCATAAACATCCATAGCCCTA
GAATCACTAAAATAGGCATGAGCCACCCTAGCATGTCGGTAAAAAAGTTAGACTCGCTAAAACCAGAATA
ATTGATTTTCTTCTCGTCTAACAAAGGCACTAAGGTCAAATCAGGCACTCGTTTAGCGATATAGATCACA
CGATTGTTGCCCTCTTTGTGGCTGGCTTTGATCAAAGTTTGACCGATACTCACATTTTCCACTTCATTAT
TGCTGATGAGCTGTTTGATTTCATGGTAGCTCACATTTTTAGTGCTAGAAGCTAAGAAATTGTCCGAAAA
ACTGCCATCAGAATTGAAAGAGCGCAGAAAAAAAATGAGTAAAATCCCTCCAAGAACCGCAAGGATAATG
GGACTTTGAAAAAAAGGTTTTTTAGGTTCGTTCGTTGGTTTCATTATAATCCTTAATTTATTGGTTGTTT
TCTAAGCAATTTTAGAGCGACCCATTCGTTACGCTGCCGCTGTTCTAAAACCTCAAATCCATTATAATAG
ATCTGTAAAACAGAGTTTAAATGGGTTTCTAAAATCCCTGATAAAATAAGAGTGTGGTTACAAAGCCGCA
CAAATTCACTATACAAACTCTTAATCACATCAGCGACAAGGTTCGCCACAATAACATCAAAACGCCCTTC
AATTTTTTGCGTAGAGCCATAAATGACCTTATCTTGCGCTAACAGGGGTATTTGATTCAAGCTAAAATTT
TTTAGGGTTTCTTCAACGGCTAAACTATCCGTATCGCAAGCTACTAAAGCGCTAACGCCTTGTTTTTTTA
AAGCGATGCTTAAAATCCCGCTCCCACAGCCCACATCTAAGGCGTTTTTGCGTTTTAAATCAAGATCAGA
GAGCAGTTCCAAACACATAGAAGTGCTTTCATGATGGCCTGATCCAAAGGCCAAAGCCGGATCAATCATT
ATGCAATCATTTGTAACAACATGGCTTGGCTTTTGATGCCAGCTAGGGTGTATGTAAAATTTGGCGCATT
GCACCGGTAAAATAGCTTGTTTGTAGGCTTCTAGCCAATCTTTTGAAGCCAGATTGCGTGAAAGGTAGAA
AAAATCAAACTCACTTTGCAGGTTTTGTTTTAAATTCAAACAAAACGCTTCTAACGCCGGAAAAAGCGAA
TCGCTCAAATTTTTTTCAGAGCGTAAAATAACGAAATTTTTGAGATATGGGGGTTTTTCTTTTAAATCTT
CCTTTAGGGGGTCATGAGTGGCGAAATAACGCCAACTGGATTGGCTTATAAATTCAATGGTTTCTTTATC
[truncated: 1,281,868 more chars]
