# Supplementary material for: Chromosome assembly of large and complex genomes using multiple references
Source: Genome Res. 2018 Nov;28(11):1720–32. doi: 10.1101/gr.236273.118 (PMC6211643; doi:10.1101/gr.236273.118)
Supplement: Supplemental Material [file supp_gr.236273.118_Supplemental_Code.zip › Ragout-2.1.1/examples/S.Aureus/aureus.rcp]

.references = rf122,col,jkd,n315
.target = usa

col.fasta = references/COL.fasta
jkd.fasta = references/JKD6008.fasta
rf122.fasta = references/RF122.fasta
n315.fasta = references/N315.fasta
usa.fasta = usa300_contigs.fasta
