# Supplementary material for: Chromosome assembly of large and complex genomes using multiple references
Source: Genome Res. 2018 Nov;28(11):1720–32. doi: 10.1101/gr.236273.118 (PMC6211643; doi:10.1101/gr.236273.118)
Supplement: Supplemental Material [file supp_gr.236273.118_Supplemental_Code.zip › Ragout-2.1.1/examples/S.Aureus/usa300.coords]

/home/volrath/Bioinf/ragout/examples/S.Aureus/references/USA300_FPR3757.fasta /home/volrath/Bioinf/ragout/examples/S.Aureus/usa300_contigs.fasta
NUCMER
[S1] [E1] | [S2] [E2] | [LEN 1] [LEN 2] | [% IDY] | [TAGS]
=====================================================================================
1 24332 | 24332 1 | 24332 24332 | 99.99 | gi|87159884|ref|NC_007793.1|	NODE_411_length_30401_cov_95.1258_refined
24178 24256 | 265 187 | 79 79 | 97.47 | gi|87159884|ref|NC_007793.1|	NODE_203_length_320_cov_1039.47_refined
24178 24249 | 56 127 | 72 72 | 100.00 | gi|87159884|ref|NC_007793.1|	NODE_63_length_14118_cov_380.104_refined
24258 24332 | 75 1 | 75 75 | 100.00 | gi|87159884|ref|NC_007793.1|	NODE_402_length_75_cov_412.45
24278 35889 | 11612 1 | 11612 11612 | 99.99 | gi|87159884|ref|NC_007793.1|	NODE_85_length_11612_cov_715.745_refined
35814 35889 | 13769 13843 | 76 75 | 97.37 | gi|87159884|ref|NC_007793.1|	NODE_26_length_13843_cov_8733.4_refined
35816 35889 | 73 1 | 74 73 | 98.65 | gi|87159884|ref|NC_007793.1|	NODE_64_length_2526_cov_5725.08_refined
35817 35889 | 73 1 | 73 73 | 100.00 | gi|87159884|ref|NC_007793.1|	NODE_237_length_14404_cov_622.96_refined
35818 35889 | 3849 3919 | 72 71 | 98.61 | gi|87159884|ref|NC_007793.1|	NODE_212_length_3919_cov_4587.88_refined
35818 35889 | 14310 14380 | 72 71 | 98.61 | gi|87159884|ref|NC_007793.1|	NODE_35_length_14380_cov_9119.58_refined
35835 36377 | 1 543 | 543 543 | 99.63 | gi|87159884|ref|NC_007793.1|	NODE_134_length_543_cov_39951.2_refined
36323 36412 | 90 1 | 90 90 | 98.89 | gi|87159884|ref|NC_007793.1|	NODE_104_length_90_cov_22320.8
36323 36412 | 90 1 | 90 90 | 100.00 | gi|87159884|ref|NC_007793.1|	NODE_12_length_90_cov_17862.3
36358 36433 | 1 76 | 76 76 | 98.68 | gi|87159884|ref|NC_007793.1|	NODE_240_length_76_cov_17058.2
36358 36433 | 76 1 | 76 76 | 98.68 | gi|87159884|ref|NC_007793.1|	NODE_270_length_76_cov_15854.8
36358 36433 | 1 76 | 76 76 | 100.00 | gi|87159884|ref|NC_007793.1|	NODE_492_length_76_cov_1816.52
36358 36433 | 76 1 | 76 76 | 97.37 | gi|87159884|ref|NC_007793.1|	NODE_593_length_76_cov_7026.38
36379 36499 | 121 1 | 121 121 | 97.52 | gi|87159884|ref|NC_007793.1|	NODE_178_length_121_cov_21731.5_refined
36379 36499 | 1 121 | 121 121 | 98.35 | gi|87159884|ref|NC_007793.1|	NODE_473_length_121_cov_15937.4_refined
36445 36614 | 1 170 | 170 170 | 97.65 | gi|87159884|ref|NC_007793.1|	NODE_26_length_13843_cov_8733.4_refined
36445 36580 | 136 1 | 136 136 | 99.26 | gi|87159884|ref|NC_007793.1|	NODE_77_length_136_cov_27691.7_refined
36526 37521 | 7623 6628 | 996 996 | 97.39 | gi|87159884|ref|NC_007793.1|	NODE_187_length_7623_cov_1668.11_refined
36526 36615 | 1 91 | 90 91 | 97.80 | gi|87159884|ref|NC_007793.1|	NODE_212_length_3919_cov_4587.88_refined
36526 36607 | 1 82 | 82 82 | 98.78 | gi|87159884|ref|NC_007793.1|	NODE_27_length_7568_cov_875.146_refined
36526 36610 | 1 85 | 85 85 | 100.00 | gi|87159884|ref|NC_007793.1|	NODE_35_length_14380_cov_9119.58_refined
36526 36611 | 2526 2441 | 86 86 | 98.84 | gi|87159884|ref|NC_007793.1|	NODE_64_length_2526_cov_5725.08_refined
37326 44228 | 6903 1 | 6903 6903 | 99.99 | gi|87159884|ref|NC_007793.1|	NODE_187_length_7623_cov_1668.11_refined
42526 42704 | 179 1 | 179 179 | 86.11 | gi|87159884|ref|NC_007793.1|	NODE_71_length_186_cov_1565.58_refined
44115 44228 | 3376 3489 | 114 114 | 95.61 | gi|87159884|ref|NC_007793.1|	NODE_488_length_3489_cov_1192.07_refined
44174 52543 | 8370 1 | 8370 8370 | 100.00 | gi|87159884|ref|NC_007793.1|	NODE_145_length_8370_cov_1189.04_refined
44174 45956 | 2383 617 | 1783 1767 | 88.42 | gi|87159884|ref|NC_007793.1|	NODE_99_length_2383_cov_1701.58_refined
52489 52604 | 116 1 | 116 116 | 100.00 | gi|87159884|ref|NC_007793.1|	NODE_143_length_116_cov_130.066_refined
52494 52598 | 1 105 | 105 105 | 99.05 | gi|87159884|ref|NC_007793.1|	NODE_641_length_105_cov_361.12_refined
52495 52603 | 109 1 | 109 109 | 100.00 | gi|87159884|ref|NC_007793.1|	NODE_211_length_109_cov_5908.57_refined
52495 52598 | 104 1 | 104 104 | 99.04 | gi|87159884|ref|NC_007793.1|	NODE_431_length_104_cov_3335.02_refined
52544 52659 | 116 1 | 116 116 | 99.14 | gi|87159884|ref|NC_007793.1|	NODE_143_length_116_cov_130.066_refined
52550 52653 | 104 1 | 104 104 | 99.04 | gi|87159884|ref|NC_007793.1|	NODE_431_length_104_cov_3335.02_refined
52550 52653 | 2 105 | 104 104 | 99.04 | gi|87159884|ref|NC_007793.1|	NODE_641_length_105_cov_361.12_refined
52605 52708 | 104 1 | 104 104 | 99.04 | gi|87159884|ref|NC_007793.1|	NODE_431_length_104_cov_3335.02_refined
52605 52708 | 2 105 | 104 104 | 99.04 | gi|87159884|ref|NC_007793.1|	NODE_641_length_105_cov_361.12_refined
52660 52763 | 104 1 | 104 104 | 99.04 | gi|87159884|ref|NC_007793.1|	NODE_431_length_104_cov_3335.02_refined
52660 52763 | 2 105 | 104 104 | 99.04 | gi|87159884|ref|NC_007793.1|	NODE_641_length_105_cov_361.12_refined
52709 52824 | 116 1 | 116 116 | 99.14 | gi|87159884|ref|NC_007793.1|	NODE_143_length_116_cov_130.066_refined
52715 52818 | 104 1 | 104 104 | 99.04 | gi|87159884|ref|NC_007793.1|	NODE_431_length_104_cov_3335.02_refined
52715 52818 | 2 105 | 104 104 | 99.04 | gi|87159884|ref|NC_007793.1|	NODE_641_length_105_cov_361.12_refined
52770 52878 | 109 1 | 109 109 | 100.00 | gi|87159884|ref|NC_007793.1|	NODE_211_length_109_cov_5908.57_refined
52819 52933 | 116 2 | 115 115 | 98.26 | gi|87159884|ref|NC_007793.1|	NODE_143_length_116_cov_130.066_refined
52825 52928 | 104 1 | 104 104 | 100.00 | gi|87159884|ref|NC_007793.1|	NODE_431_length_104_cov_3335.02_refined
52825 52928 | 2 105 | 104 104 | 100.00 | gi|87159884|ref|NC_007793.1|	NODE_641_length_105_cov_361.12_refined
52874 52988 | 116 2 | 115 115 | 99.13 | gi|87159884|ref|NC_007793.1|	NODE_143_length_116_cov_130.066_refined
52879 52943 | 1 65 | 65 65 | 100.00 | gi|87159884|ref|NC_007793.1|	NODE_54_length_8813_cov_1154.54_refined
52879 52983 | 1 105 | 105 105 | 100.00 | gi|87159884|ref|NC_007793.1|	NODE_641_length_105_cov_361.12_refined
52880 52988 | 109 1 | 109 109 | 99.08 | gi|87159884|ref|NC_007793.1|	NODE_211_length_109_cov_5908.57_refined
52880 52983 | 104 1 | 104 104 | 100.00 | gi|87159884|ref|NC_007793.1|	NODE_431_length_104_cov_3335.02_refined
52929 53043 | 116 2 | 115 115 | 99.13 | gi|87159884|ref|NC_007793.1|	NODE_143_length_116_cov_130.066_refined
52934 52998 | 1 65 | 65 65 | 100.00 | gi|87159884|ref|NC_007793.1|	NODE_54_length_8813_cov_1154.54_refined
52934 53038 | 1 105 | 105 105 | 100.00 | gi|87159884|ref|NC_007793.1|	NODE_641_length_105_cov_361.12_refined
52935 53043 | 109 1 | 109 109 | 99.08 | gi|87159884|ref|NC_007793.1|	NODE_211_length_109_cov_5908.57_refined
52935 53038 | 104 1 | 104 104 | 100.00 | gi|87159884|ref|NC_007793.1|	NODE_431_length_104_cov_3335.02_refined
52989 61801 | 1 8813 | 8813 8813 | 100.00 | gi|87159884|ref|NC_007793.1|	NODE_54_length_8813_cov_1154.54_refined
61747 61876 | 1 130 | 130 130 | 100.00 | gi|87159884|ref|NC_007793.1|	NODE_764_length_130_cov_1436.91_refined
61822 62405 | 584 1 | 584 584 | 99.14 | gi|87159884|ref|NC_007793.1|	NODE_498_length_584_cov_3484.47_refined
62351 65839 | 1 3489 | 3489 3489 | 100.00 | gi|87159884|ref|NC_007793.1|	NODE_488_length_3489_cov_1192.07_refined
65726 65839 | 114 1 | 114 114 | 95.61 | gi|87159884|ref|NC_007793.1|	NODE_187_length_7623_cov_1668.11_refined
65785 67551 | 8370 6588 | 1767 1783 | 88.42 | gi|87159884|ref|NC_007793.1|	NODE_145_length_8370_cov_1189.04_refined
65785 68167 | 2383 1 | 2383 2383 | 100.00 | gi|87159884|ref|NC_007793.1|	NODE_99_length_2383_cov_1701.58_refined
68113 68696 | 1 584 | 584 584 | 98.97 | gi|87159884|ref|NC_007793.1|	NODE_498_length_584_cov_3484.47_refined
68642 68781 | 140 1 | 140 140 | 97.86 | gi|87159884|ref|NC_007793.1|	NODE_343_length_140_cov_864.294_refined
68727 76294 | 7568 1 | 7568 7568 | 100.00 | gi|87159884|ref|NC_007793.1|	NODE_27_length_7568_cov_875.146_refined
76212 76294 | 2444 2526 | 83 83 | 98.80 | gi|87159884|ref|NC_007793.1|	NODE_64_length_2526_cov_5725.08_refined
76213 76294 | 7542 7623 | 82 82 | 98.78 | gi|87159884|ref|NC_007793.1|	NODE_187_length_7623_cov_1668.11_refined
76213 76294 | 82 1 | 82 82 | 98.78 | gi|87159884|ref|NC_007793.1|	NODE_212_length_3919_cov_4587.88_refined
76213 76375 | 163 1 | 163 163 | 98.77 | gi|87159884|ref|NC_007793.1|	NODE_26_length_13843_cov_8733.4_refined
76213 76294 | 82 1 | 82 82 | 98.78 | gi|87159884|ref|NC_007793.1|	NODE_35_length_14380_cov_9119.58_refined
76240 76375 | 1 136 | 136 136 | 100.00 | gi|87159884|ref|NC_007793.1|	NODE_77_length_136_cov_27691.7_refined
76321 76441 | 1 121 | 121 121 | 98.35 | gi|87159884|ref|NC_007793.1|	NODE_178_length_121_cov_21731.5_refined
76321 76441 | 121 1 | 121 121 | 99.17 | gi|87159884|ref|NC_007793.1|	NODE_473_length_121_cov_15937.4_refined
76387 76462 | 76 1 | 76 76 | 97.37 | gi|87159884|ref|NC_007793.1|	NODE_240_length_76_cov_17058.2
76387 76462 | 1 76 | 76 76 | 100.00 | gi|87159884|ref|NC_007793.1|	NODE_270_length_76_cov_15854.8
76387 76462 | 76 1 | 76 76 | 98.68 | gi|87159884|ref|NC_007793.1|	NODE_492_length_76_cov_1816.52
76387 76462 | 1 76 | 76 76 | 98.68 | gi|87159884|ref|NC_007793.1|	NODE_593_length_76_cov_7026.38
76408 76496 | 1 90 | 89 90 | 97.78 | gi|87159884|ref|NC_007793.1|	NODE_104_length_90_cov_22320.8
76408 76496 | 1 90 | 89 90 | 96.67 | gi|87159884|ref|NC_007793.1|	NODE_12_length_90_cov_17862.3
76443 76984 | 543 1 | 542 543 | 98.34 | gi|87159884|ref|NC_007793.1|	NODE_134_length_543_cov_39951.2_refined
76930 77001 | 3919 3849 | 72 71 | 98.61 | gi|87159884|ref|NC_007793.1|	NODE_212_length_3919_cov_4587.88_refined
76930 91333 | 1 14404 | 14404 14404 | 100.00 | gi|87159884|ref|NC_007793.1|	NODE_237_length_14404_cov_622.96_refined
76930 77001 | 13843 13773 | 72 71 | 98.61 | gi|87159884|ref|NC_007793.1|	NODE_26_length_13843_cov_8733.4_refined
76930 77008 | 14380 14302 | 79 79 | 96.25 | gi|87159884|ref|NC_007793.1|	NODE_35_length_14380_cov_9119.58_refined
76930 77002 | 1 72 | 73 72 | 98.63 | gi|87159884|ref|NC_007793.1|	NODE_64_length_2526_cov_5725.08_refined
76930 77002 | 1 73 | 73 73 | 100.00 | gi|87159884|ref|NC_007793.1|	NODE_85_length_11612_cov_715.745_refined
77992 78356 | 22099 22463 | 365 365 | 90.68 | gi|87159884|ref|NC_007793.1|	NODE_106_length_43023_cov_234.534_refined
91279 91727 | 1 449 | 449 449 | 96.66 | gi|87159884|ref|NC_007793.1|	NODE_629_length_449_cov_1265.91_refined
91448 91727 | 280 1 | 280 280 | 100.00 | gi|87159884|ref|NC_007793.1|	NODE_288_length_334_cov_794.498_refined
91673 97463 | 5791 1 | 5791 5791 | 100.00 | gi|87159884|ref|NC_007793.1|	NODE_114_length_5791_cov_778.983_refined
91673 91743 | 1 71 | 71 71 | 100.00 | gi|87159884|ref|NC_007793.1|	NODE_28_length_12439_cov_406.304_refined
97409 97857 | 1 449 | 449 449 | 100.00 | gi|87159884|ref|NC_007793.1|	NODE_629_length_449_cov_1265.91_refined
97578 97857 | 280 1 | 280 280 | 96.07 | gi|87159884|ref|NC_007793.1|	NODE_288_length_334_cov_794.498_refined
97803 97873 | 5791 5721 | 71 71 | 100.00 | gi|87159884|ref|NC_007793.1|	NODE_114_length_5791_cov_778.983_refined
97803 110241 | 1 12439 | 12439 12439 | 100.00 | gi|87159884|ref|NC_007793.1|	NODE_28_length_12439_cov_406.304_refined
110187 110330 | 144 1 | 144 144 | 100.00 | gi|87159884|ref|NC_007793.1|	NODE_583_length_144_cov_1053.54_refined
110276 110755 | 480 1 | 480 480 | 100.00 | gi|87159884|ref|NC_007793.1|	NODE_150_length_480_cov_212.529_refined
110276 110369 | 94 1 | 94 94 | 96.81 | gi|87159884|ref|NC_007793.1|	NODE_303_length_94_cov_543.923
110276 110439 | 532 369 | 164 164 | 93.29 | gi|87159884|ref|NC_007793.1|	NODE_47_length_532_cov_394.642_refined
110315 110755 | 441 1 | 441 441 | 86.39 | gi|87159884|ref|NC_007793.1|	NODE_352_length_441_cov_265.057_refined
110315 110506 | 46495 46304 | 192 192 | 86.46 | gi|87159884|ref|NC_007793.1|	NODE_429_length_46495_cov_169.273_refined
110563 110807 | 245 1 | 245 245 | 88.16 | gi|87159884|ref|NC_007793.1|	NODE_47_length_532_cov_394.642_refined
110701 110807 | 107 1 | 107 107 | 100.00 | gi|87159884|ref|NC_007793.1|	NODE_103_length_107_cov_419.904_refined
110753 111000 | 1 248 | 248 248 | 92.74 | gi|87159884|ref|NC_007793.1|	NODE_397_length_323_cov_810.612_refined
111098 111629 | 532 1 | 532 532 | 99.06 | gi|87159884|ref|NC_007793.1|	NODE_47_length_532_cov_394.642_refined
111391 111797 | 46241 45835 | 407 407 | 86.06 | gi|87159884|ref|NC_007793.1|	NODE_429_length_46495_cov_169.273_refined
111523 111629 | 107 1 | 107 107 | 95.33 | gi|87159884|ref|NC_007793.1|	NODE_103_length_107_cov_419.904_refined
111575 111897 | 1 323 | 323 323 | 88.24 | gi|87159884|ref|NC_007793.1|	NODE_397_length_323_cov_810.612_refined
111843 111986 | 144 1 | 144 144 | 95.83 | gi|87159884|ref|NC_007793.1|	NODE_583_length_144_cov_1053.54_refined
111932 112411 | 480 1 | 480 480 | 86.25 | gi|87159884|ref|NC_007793.1|	NODE_150_length_480_cov_212.529_refined
111932 112463 | 532 1 | 532 532 | 84.43 | gi|87159884|ref|NC_007793.1|	NODE_47_length_532_cov_394.642_refined
111973 112411 | 439 1 | 439 439 | 100.00 | gi|87159884|ref|NC_007793.1|	NODE_352_length_441_cov_265.057_refined
111973 112630 | 46493 45836 | 658 658 | 84.57 | gi|87159884|ref|NC_007793.1|	NODE_429_length_46495_cov_169.273_refined
112357 112463 | 107 1 | 107 107 | 97.20 | gi|87159884|ref|NC_007793.1|	NODE_103_length_107_cov_419.904_refined
112409 112712 | 1 304 | 304 304 | 91.15 | gi|87159884|ref|NC_007793.1|	NODE_397_length_323_cov_810.612_refined
112683 112820 | 138 1 | 138 138 | 89.86 | gi|87159884|ref|NC_007793.1|	NODE_583_length_144_cov_1053.54_refined
112766 112996 | 480 250 | 231 231 | 88.74 | gi|87159884|ref|NC_007793.1|	NODE_150_length_480_cov_212.529_refined
112766 112859 | 94 1 | 94 94 | 100.00 | gi|87159884|ref|NC_007793.1|	NODE_303_length_94_cov_543.923
112766 112905 | 532 393 | 140 140 | 96.43 | gi|87159884|ref|NC_007793.1|	NODE_47_length_532_cov_394.642_refined
112805 112996 | 441 250 | 192 192 | 89.58 | gi|87159884|ref|NC_007793.1|	NODE_352_length_441_cov_265.057_refined
112805 159299 | 46495 1 | 46495 46495 | 100.00 | gi|87159884|ref|NC_007793.1|	NODE_429_length_46495_cov_169.273_refined
113059 113295 | 239 3 | 237 237 | 85.29 | gi|87159884|ref|NC_007793.1|	NODE_47_length_532_cov_394.642_refined
159245 159887 | 643 1 | 643 643 | 98.60 | gi|87159884|ref|NC_007793.1|	NODE_721_length_643_cov_803.1_refined
159833 170043 | 1 10211 | 10211 10211 | 99.99 | gi|87159884|ref|NC_007793.1|	NODE_399_length_10211_cov_183.6_refined
169946 170043 | 98 1 | 98 98 | 97.96 | gi|87159884|ref|NC_007793.1|	NODE_461_length_98_cov_539.14_refined
169989 170066 | 1 78 | 78 78 | 100.00 | gi|87159884|ref|NC_007793.1|	NODE_570_length_78_cov_296.652
169989 170057 | 69 1 | 69 69 | 100.00 | gi|87159884|ref|NC_007793.1|	NODE_582_length_69_cov_377
170003 170123 | 1 121 | 121 121 | 100.00 | gi|87159884|ref|NC_007793.1|	NODE_383_length_121_cov_180.894_refined
170003 170122 | 120 1 | 120 120 | 97.50 | gi|87159884|ref|NC_007793.1|	NODE_469_length_120_cov_246.723_refined
170012 170123 | 112 1 | 112 112 | 100.00 | gi|87159884|ref|NC_007793.1|	NODE_449_length_112_cov_56.2105_refined
170014 170112 | 100 1 | 99 100 | 98.00 | gi|87159884|ref|NC_007793.1|	NODE_315_length_100_cov_226.844_refined
170014 170122 | 1 110 | 109 110 | 97.27 | gi|87159884|ref|NC_007793.1|	NODE_611_length_309_cov_78.3976_refined
170061 170173 | 25860 25747 | 113 114 | 95.61 | gi|87159884|ref|NC_007793.1|	NODE_405_length_25860_cov_172.616_refined
170069 170178 | 25204 25312 | 110 109 | 95.45 | gi|87159884|ref|NC_007793.1|	NODE_353_length_101595_cov_388.405_refined
170077 170277 | 1 201 | 201 201 | 100.00 | gi|87159884|ref|NC_007793.1|	NODE_105_length_201_cov_5.25342_refined
170077 170177 | 1 101 | 101 101 | 97.03 | gi|87159884|ref|NC_007793.1|	NODE_106_length_43023_cov_234.534_refined
170077 170173 | 33345 33249 | 97 97 | 96.91 | gi|87159884|ref|NC_007793.1|	NODE_221_length_33345_cov_2138.29_refined
170077 170173 | 1 97 | 97 97 | 97.94 | gi|87159884|ref|NC_007793.1|	NODE_30_length_12201_cov_44.8094_refined
170077 170277 | 201 1 | 201 201 | 100.00 | gi|87159884|ref|NC_007793.1|	NODE_328_length_201_cov_224.726_refined
170077 170175 | 1 99 | 99 99 | 97.98 | gi|87159884|ref|NC_007793.1|	NODE_42_length_95876_cov_186.24_refined
170077 170173 | 1 97 | 97 97 | 98.97 | gi|87159884|ref|NC_007793.1|	NODE_89_length_45930_cov_149.579_refined
170174 170277 | 36 140 | 104 105 | 96.19 | gi|87159884|ref|NC_007793.1|	NODE_524_length_140_cov_214.565_refined
170223 170876 | 654 1 | 654 654 | 99.69 | gi|87159884|ref|NC_007793.1|	NODE_264_length_654_cov_376.808_refined
170822 318885 | 148064 1 | 148064 148064 | 99.99 | gi|87159884|ref|NC_007793.1|	NODE_395_length_148064_cov_273.788_refined
318746 318885 | 46071 46213 | 140 143 | 93.01 | gi|87159884|ref|NC_007793.1|	NODE_697_length_46213_cov_174.948_refined
318766 318885 | 121 1 | 120 121 | 98.35 | gi|87159884|ref|NC_007793.1|	NODE_392_length_13403_cov_101.733_refined
318767 318885 | 119 1 | 119 119 | 100.00 | gi|87159884|ref|NC_007793.1|	NODE_169_length_39891_cov_2333.69_refined
318769 318885 | 118 1 | 117 118 | 98.31 | gi|87159884|ref|NC_007793.1|	NODE_127_length_68932_cov_448.939_refined
318769 318885 | 117 1 | 117 117 | 99.15 | gi|87159884|ref|NC_007793.1|	NODE_139_length_10321_cov_135.789_refined
318769 318885 | 118 1 | 117 118 | 99.15 | gi|87159884|ref|NC_007793.1|	NODE_598_length_19851_cov_300.006_refined
318770 318885 | 45814 45930 | 116 117 | 99.15 | gi|87159884|ref|NC_007793.1|	NODE_89_length_45930_cov_149.579_refined
318773 318885 | 113 1 | 113 113 | 99.12 | gi|87159884|ref|NC_007793.1|	NODE_216_length_7137_cov_97.3026_refined
318786 318956 | 42501 42671 | 171 171 | 98.83 | gi|87159884|ref|NC_007793.1|	NODE_131_length_42671_cov_941.513_refined
318831 318956 | 126 1 | 126 126 | 100.00 | gi|87159884|ref|NC_007793.1|	NODE_485_length_126_cov_1849.63_refined
318902 318984 | 202 120 | 83 83 | 98.80 | gi|87159884|ref|NC_007793.1|	NODE_137_length_202_cov_79.4218_refined
318902 319012 | 412 302 | 111 111 | 98.20 | gi|87159884|ref|NC_007793.1|	NODE_375_length_412_cov_2066.59_refined
318902 319338 | 436 1 | 437 436 | 95.88 | gi|87159884|ref|NC_007793.1|	NODE_67_length_436_cov_249.144_refined
319001 319187 | 187 1 | 187 187 | 97.33 | gi|87159884|ref|NC_007793.1|	NODE_375_length_412_cov_2066.59_refined
319133 319338 | 1 206 | 206 206 | 99.03 | gi|87159884|ref|NC_007793.1|	NODE_451_length_206_cov_851.185_refined
319284 344153 | 24870 1 | 24870 24870 | 100.00 | gi|87159884|ref|NC_007793.1|	NODE_455_length_24870_cov_87.4315_refined
344002 344153 | 284 435 | 152 152 | 93.42 | gi|87159884|ref|NC_007793.1|	NODE_613_length_435_cov_150.697_refined
344099 344256 | 158 1 | 158 158 | 100.00 | gi|87159884|ref|NC_007793.1|	NODE_566_length_158_cov_332.835_refined
344202 344503 | 96936 96635 | 302 302 | 90.13 | gi|87159884|ref|NC_007793.1|	NODE_22_length_96936_cov_293.267_refined
344202 344392 | 1 191 | 191 191 | 96.34 | gi|87159884|ref|NC_007793.1|	NODE_278_length_193_cov_96.7174_refined
344202 344392 | 1 191 | 191 191 | 100.00 | gi|87159884|ref|NC_007793.1|	NODE_340_length_193_cov_87.4058_refined
344250 345164 | 236 1152 | 915 917 | 90.35 | gi|87159884|ref|NC_007793.1|	NODE_13_length_1152_cov_89.0255_refined
344267 344392 | 128 3 | 126 126 | 94.49 | gi|87159884|ref|NC_007793.1|	NODE_151_length_380_cov_69.7415_refined
344340 344485 | 1 146 | 146 146 | 99.32 | gi|87159884|ref|NC_007793.1|	NODE_400_length_146_cov_206.637_refined
344431 345164 | 1 734 | 734 734 | 100.00 | gi|87159884|ref|NC_007793.1|	NODE_50_length_734_cov_72.4963_refined
345110 345398 | 289 1 | 289 289 | 100.00 | gi|87159884|ref|NC_007793.1|	NODE_295_length_289_cov_189.556_refined
345344 345512 | 1162 994 | 169 169 | 93.57 | gi|87159884|ref|NC_007793.1|	NODE_232_length_1162_cov_87.4101_refined
345344 346695 | 1352 1 | 1352 1352 | 100.00 | gi|87159884|ref|NC_007793.1|	NODE_555_length_1352_cov_56.4194_refined
346042 346284 | 993 752 | 243 242 | 91.77 | gi|87159884|ref|NC_007793.1|	NODE_232_length_1162_cov_87.4101_refined
346641 347129 | 1 489 | 489 489 | 85.92 | gi|87159884|ref|NC_007793.1|	NODE_13_length_1152_cov_89.0255_refined
346641 347020 | 380 1 | 380 380 | 100.00 | gi|87159884|ref|NC_007793.1|	NODE_151_length_380_cov_69.7415_refined
346893 347020 | 66 193 | 128 128 | 96.09 | gi|87159884|ref|NC_007793.1|	NODE_278_length_193_cov_96.7174_refined
346893 347020 | 66 193 | 128 128 | 94.57 | gi|87159884|ref|NC_007793.1|	NODE_340_length_193_cov_87.4058_refined
346904 347163 | 260 1 | 260 260 | 86.97 | gi|87159884|ref|NC_007793.1|	NODE_232_length_1162_cov_87.4101_refined
346966 347111 | 1 146 | 146 146 | 100.00 | gi|87159884|ref|NC_007793.1|	NODE_400_length_146_cov_206.637_refined
347057 347801 | 745 1 | 745 745 | 100.00 | gi|87159884|ref|NC_007793.1|	NODE_225_length_745_cov_79.5464_refined
347362 347842 | 96913 96428 | 481 486 | 84.84 | gi|87159884|ref|NC_007793.1|	NODE_22_length_96936_cov_293.267_refined
347414 347640 | 263 489 | 227 227 | 90.31 | gi|87159884|ref|NC_007793.1|	NODE_13_length_1152_cov_89.0255_refined
347416 347801 | 50 435 | 386 386 | 87.31 | gi|87159884|ref|NC_007793.1|	NODE_613_length_435_cov_150.697_refined
347649 348180 | 537 1 | 532 537 | 84.94 | gi|87159884|ref|NC_007793.1|	NODE_232_length_1162_cov_87.4101_refined
347747 347899 | 158 1 | 153 158 | 94.94 | gi|87159884|ref|NC_007793.1|	NODE_566_length_158_cov_332.835_refined
347845 348323 | 96936 96458 | 479 479 | 87.94 | gi|87159884|ref|NC_007793.1|	NODE_22_length_96936_cov_293.267_refined
347845 348037 | 1 193 | 193 193 | 100.00 | gi|87159884|ref|NC_007793.1|	NODE_278_length_193_cov_96.7174_refined
347845 348037 | 1 193 | 193 193 | 96.37 | gi|87159884|ref|NC_007793.1|	NODE_340_length_193_cov_87.4058_refined
347901 348146 | 244 489 | 246 246 | 88.62 | gi|87159884|ref|NC_007793.1|	NODE_13_length_1152_cov_89.0255_refined
347910 348037 | 128 1 | 128 128 | 96.09 | gi|87159884|ref|NC_007793.1|	NODE_151_length_380_cov_69.7415_refined
347983 348128 | 1 146 | 146 146 | 100.00 | gi|87159884|ref|NC_007793.1|	NODE_400_length_146_cov_206.637_refined
348074 348270 | 745 549 | 197 197 | 88.83 | gi|87159884|ref|NC_007793.1|	NODE_225_length_745_cov_79.5464_refined
348074 348146 | 1 73 | 73 73 | 97.26 | gi|87159884|ref|NC_007793.1|	NODE_50_length_734_cov_72.4963_refined
348169 349320 | 1 1152 | 1152 1152 | 100.00 | gi|87159884|ref|NC_007793.1|	NODE_13_length_1152_cov_89.0255_refined
348169 348546 | 380 3 | 378 378 | 86.02 | gi|87159884|ref|NC_007793.1|	NODE_151_length_380_cov_69.7415_refined
348404 348546 | 49 191 | 143 143 | 88.81 | gi|87159884|ref|NC_007793.1|	NODE_340_length_193_cov_87.4058_refined
348412 348657 | 96880 96635 | 246 246 | 92.28 | gi|87159884|ref|NC_007793.1|	NODE_22_length_96936_cov_293.267_refined
348412 348546 | 57 191 | 135 135 | 91.11 | gi|87159884|ref|NC_007793.1|	NODE_278_length_193_cov_96.7174_refined
348412 348657 | 29 274 | 246 246 | 89.43 | gi|87159884|ref|NC_007793.1|	NODE_613_length_435_cov_150.697_refined
348431 348657 | 388 162 | 227 227 | 90.31 | gi|87159884|ref|NC_007793.1|	NODE_225_length_745_cov_79.5464_refined
348494 348639 | 1 146 | 146 146 | 87.67 | gi|87159884|ref|NC_007793.1|	NODE_400_length_146_cov_206.637_refined
348587 349320 | 3 734 | 734 732 | 91.47 | gi|87159884|ref|NC_007793.1|	NODE_50_length_734_cov_72.4963_refined
349266 349554 | 289 1 | 289 289 | 93.08 | gi|87159884|ref|NC_007793.1|	NODE_295_length_289_cov_189.556_refined
349500 350662 | 1162 1 | 1163 1162 | 99.83 | gi|87159884|ref|NC_007793.1|	NODE_232_length_1162_cov_87.4101_refined
349500 349668 | 1352 1184 | 169 169 | 93.57 | gi|87159884|ref|NC_007793.1|	NODE_555_length_1352_cov_56.4194_refined
349669 349910 | 654 412 | 242 243 | 91.77 | gi|87159884|ref|NC_007793.1|	NODE_555_length_1352_cov_56.4194_refined
350121 350623 | 96630 96128 | 503 503 | 80.04 | gi|87159884|ref|NC_007793.1|	NODE_22_length_96936_cov_293.267_refined
350344 351071 | 96918 96192 | 728 727 | 86.18 | gi|87159884|ref|NC_007793.1|	NODE_22_length_96936_cov_293.267_refined
350557 350730 | 743 571 | 174 173 | 91.95 | gi|87159884|ref|NC_007793.1|	NODE_225_length_745_cov_79.5464_refined
350607 350920 | 1 313 | 314 313 | 95.22 | gi|87159884|ref|NC_007793.1|	NODE_133_length_313_cov_317.453_refined
350635 351173 | 538 1 | 539 538 | 82.66 | gi|87159884|ref|NC_007793.1|	NODE_232_length_1162_cov_87.4101_refined
350866 351173 | 1 308 | 308 308 | 99.68 | gi|87159884|ref|NC_007793.1|	NODE_199_length_308_cov_100.32_refined
350866 351300 | 1 435 | 435 435 | 84.47 | gi|87159884|ref|NC_007793.1|	NODE_613_length_435_cov_150.697_refined
350892 351646 | 96882 96128 | 755 755 | 82.96 | gi|87159884|ref|NC_007793.1|	NODE_22_length_96936_cov_293.267_refined
351119 351431 | 1 313 | 313 313 | 100.00 | gi|87159884|ref|NC_007793.1|	NODE_133_length_313_cov_317.453_refined
351377 351684 | 1 308 | 308 308 | 86.41 | gi|87159884|ref|NC_007793.1|	NODE_199_length_308_cov_100.32_refined
351377 351811 | 1 435 | 435 435 | 100.00 | gi|87159884|ref|NC_007793.1|	NODE_613_length_435_cov_150.697_refined
351403 351857 | 96882 96428 | 455 455 | 86.84 | gi|87159884|ref|NC_007793.1|	NODE_22_length_96936_cov_293.267_refined
351405 351650 | 244 489 | 246 246 | 89.43 | gi|87159884|ref|NC_007793.1|	NODE_13_length_1152_cov_89.0255_refined
351426 351811 | 386 1 | 386 386 | 87.31 | gi|87159884|ref|NC_007793.1|	NODE_225_length_745_cov_79.5464_refined
351660 351811 | 152 1 | 152 152 | 93.42 | gi|87159884|ref|NC_007793.1|	NODE_455_length_24870_cov_87.4315_refined
351757 351914 | 158 1 | 158 158 | 98.73 | gi|87159884|ref|NC_007793.1|	NODE_566_length_158_cov_332.835_refined
351860 395057 | 96936 53739 | 43198 43198 | 99.99 | gi|87159884|ref|NC_007793.1|	NODE_22_length_96936_cov_293.267_refined
351860 352050 | 1 191 | 191 191 | 94.76 | gi|87159884|ref|NC_007793.1|	NODE_278_length_193_cov_96.7174_refined
351860 352050 | 1 191 | 191 191 | 92.71 | gi|87159884|ref|NC_007793.1|	NODE_340_length_193_cov_87.4058_refined
351883 352322 | 440 1 | 440 440 | 85.75 | gi|87159884|ref|NC_007793.1|	NODE_225_length_745_cov_79.5464_refined
351914 352322 | 27 435 | 409 409 | 87.07 | gi|87159884|ref|NC_007793.1|	NODE_613_length_435_cov_150.697_refined
351916 352161 | 244 489 | 246 246 | 92.28 | gi|87159884|ref|NC_007793.1|	NODE_13_length_1152_cov_89.0255_refined
352141 352453 | 1 313 | 313 313 | 89.46 | gi|87159884|ref|NC_007793.1|	NODE_133_length_313_cov_317.453_refined
352166 352668 | 541 39 | 503 503 | 80.04 | gi|87159884|ref|NC_007793.1|	NODE_232_length_1162_cov_87.4101_refined
352399 352668 | 1 270 | 270 270 | 83.39 | gi|87159884|ref|NC_007793.1|	NODE_613_length_435_cov_150.697_refined
394891 395002 | 112 1 | 112 112 | 94.64 | gi|87159884|ref|NC_007793.1|	NODE_24_length_168_cov_147.602_refined
394891 394963 | 319 391 | 73 73 | 98.63 | gi|87159884|ref|NC_007793.1|	NODE_25_length_39454_cov_191.176_refined
394935 395074 | 42 183 | 140 142 | 83.80 | gi|87159884|ref|NC_007793.1|	NODE_611_length_309_cov_78.3976_refined
394993 448849 | 53861 1 | 53857 53861 | 99.97 | gi|87159884|ref|NC_007793.1|	NODE_22_length_96936_cov_293.267_refined
395000 395121 | 5761 5640 | 122 122 | 92.62 | gi|87159884|ref|NC_007793.1|	NODE_395_length_148064_cov_273.788_refined
395003 395074 | 68493 68564 | 72 72 | 97.22 | gi|87159884|ref|NC_007793.1|	NODE_127_length_68932_cov_448.939_refined
443702 443880 | 11076 11254 | 179 179 | 94.41 | gi|87159884|ref|NC_007793.1|	NODE_45_length_18576_cov_83.0911_refined
448775 448849 | 603 677 | 75 75 | 100.00 | gi|87159884|ref|NC_007793.1|	NODE_172_length_677_cov_406.458_refined
448795 449506 | 724 1 | 712 724 | 85.56 | gi|87159884|ref|NC_007793.1|	NODE_140_length_724_cov_268.643_refined
448795 449506 | 712 1 | 712 712 | 100.00 | gi|87159884|ref|NC_007793.1|	NODE_95_length_712_cov_423.16_refined
449452 450128 | 1 677 | 677 677 | 100.00 | gi|87159884|ref|NC_007793.1|	NODE_172_length_677_cov_406.458_refined
449452 449536 | 8340 8256 | 85 85 | 96.47 | gi|87159884|ref|NC_007793.1|	NODE_516_length_8340_cov_445.92_refined
449642 449867 | 8151 7926 | 226 226 | 87.17 | gi|87159884|ref|NC_007793.1|	NODE_516_length_8340_cov_445.92_refined
450054 450128 | 75 1 | 75 75 | 100.00 | gi|87159884|ref|NC_007793.1|	NODE_22_length_96936_cov_293.267_refined
450074 450797 | 724 1 | 724 724 | 100.00 | gi|87159884|ref|NC_007793.1|	NODE_140_length_724_cov_268.643_refined
450074 450797 | 712 1 | 724 712 | 85.58 | gi|87159884|ref|NC_007793.1|	NODE_95_length_712_cov_423.16_refined
450743 450827 | 1 85 | 85 85 | 96.47 | gi|87159884|ref|NC_007793.1|	NODE_172_length_677_cov_406.458_refined
450743 459082 | 8340 1 | 8340 8340 | 100.00 | gi|87159884|ref|NC_007793.1|	NODE_516_length_8340_cov_445.92_refined
450932 451157 | 191 416 | 226 226 | 87.17 | gi|87159884|ref|NC_007793.1|	NODE_172_length_677_cov_406.458_refined
459028 459619 | 1 592 | 592 592 | 100.00 | gi|87159884|ref|NC_007793.1|	NODE_207_length_592_cov_622.737_refined
459028 459133 | 604 499 | 106 106 | 96.23 | gi|87159884|ref|NC_007793.1|	NODE_2_length_604_cov_66.7213_refined
459552 459619 | 68 1 | 68 68 | 100.00 | gi|87159884|ref|NC_007793.1|	NODE_2_length_604_cov_66.7213_refined
459565 459724 | 18576 18417 | 160 160 | 95.00 | gi|87159884|ref|NC_007793.1|	NODE_45_length_18576_cov_83.0911_refined
459565 463810 | 4241 1 | 4246 4241 | 99.88 | gi|87159884|ref|NC_007793.1|	NODE_729_length_4241_cov_484.513_refined
463710 463894 | 185 1 | 185 185 | 92.43 | gi|87159884|ref|NC_007793.1|	NODE_330_length_1814_cov_666.433_refined
463710 463810 | 687 787 | 101 101 | 99.01 | gi|87159884|ref|NC_007793.1|	NODE_61_length_787_cov_446.086_refined
463717 463933 | 32252 32036 | 217 217 | 85.71 | gi|87159884|ref|NC_007793.1|	NODE_115_length_33160_cov_2664.24_refined
463717 464254 | 1745 2282 | 538 538 | 85.71 | gi|87159884|ref|NC_007793.1|	NODE_602_length_2282_cov_909.96_refined
463756 464361 | 1814 1209 | 606 606 | 83.93 | gi|87159884|ref|NC_007793.1|	NODE_330_length_1814_cov_666.433_refined
463756 463894 | 139 1 | 139 139 | 100.00 | gi|87159884|ref|NC_007793.1|	NODE_603_length_139_cov_574.929_refined
463840 464626 | 1 787 | 787 787 | 100.00 | gi|87159884|ref|NC_007793.1|	NODE_61_length_787_cov_446.086_refined
464464 464668 | 1103 899 | 205 205 | 87.86 | gi|87159884|ref|NC_007793.1|	NODE_330_length_1814_cov_666.433_refined
464526 464626 | 101 1 | 101 101 | 99.01 | gi|87159884|ref|NC_007793.1|	NODE_729_length_4241_cov_484.513_refined
464533 464749 | 32252 32036 | 217 217 | 85.71 | gi|87159884|ref|NC_007793.1|	NODE_115_length_33160_cov_2664.24_refined
464533 465158 | 953 328 | 626 626 | 87.76 | gi|87159884|ref|NC_007793.1|	NODE_180_length_1277_cov_816.171_refined
464533 465070 | 1745 2282 | 538 538 | 86.40 | gi|87159884|ref|NC_007793.1|	NODE_602_length_2282_cov_909.96_refined
464572 466385 | 1814 1 | 1814 1814 | 100.00 | gi|87159884|ref|NC_007793.1|	NODE_330_length_1814_cov_666.433_refined
464572 464708 | 139 3 | 137 137 | 99.27 | gi|87159884|ref|NC_007793.1|	NODE_603_length_139_cov_574.929_refined
465352 465487 | 32252 32117 | 136 136 | 93.38 | gi|87159884|ref|NC_007793.1|	NODE_115_length_33160_cov_2664.24_refined
465352 465487 | 325 460 | 136 136 | 91.18 | gi|87159884|ref|NC_007793.1|	NODE_361_length_463_cov_1796.08_refined
466208 466745 | 1745 2282 | 538 538 | 89.03 | gi|87159884|ref|NC_007793.1|	NODE_602_length_2282_cov_909.96_refined
466247 466385 | 139 1 | 139 139 | 94.96 | gi|87159884|ref|NC_007793.1|	NODE_603_length_139_cov_574.929_refined
466331 466745 | 1 415 | 415 415 | 100.00 | gi|87159884|ref|NC_007793.1|	NODE_289_length_415_cov_421.536_refined
466486 466950 | 1575 1111 | 465 465 | 83.94 | gi|87159884|ref|NC_007793.1|	NODE_330_length_1814_cov_666.433_refined
466691 467967 | 1277 1 | 1277 1277 | 100.00 | gi|87159884|ref|NC_007793.1|	NODE_180_length_1277_cov_816.171_refined
466691 467131 | 1 441 | 441 441 | 90.50 | gi|87159884|ref|NC_007793.1|	NODE_361_length_463_cov_1796.08_refined
467015 467552 | 1745 2282 | 538 538 | 87.55 | gi|87159884|ref|NC_007793.1|	NODE_602_length_2282_cov_909.96_refined
467054 467640 | 1814 1228 | 587 587 | 87.63 | gi|87159884|ref|NC_007793.1|	NODE_330_length_1814_cov_666.433_refined
467832 467967 | 328 463 | 136 136 | 92.65 | gi|87159884|ref|NC_007793.1|	NODE_361_length_463_cov_1796.08_refined
467913 470194 | 1 2282 | 2282 2282 | 100.00 | gi|87159884|ref|NC_007793.1|	NODE_602_length_2282_cov_909.96_refined
468966 469873 | 32947 32036 | 908 912 | 88.67 | gi|87159884|ref|NC_007793.1|	NODE_115_length_33160_cov_2664.24_refined
469657 470279 | 953 331 | 623 623 | 86.68 | gi|87159884|ref|NC_007793.1|	NODE_180_length_1277_cov_816.171_refined
469657 469826 | 178 9 | 170 170 | 91.18 | gi|87159884|ref|NC_007793.1|	NODE_330_length_1814_cov_666.433_refined
469657 469785 | 325 453 | 129 129 | 92.25 | gi|87159884|ref|NC_007793.1|	NODE_361_length_463_cov_1796.08_refined
469696 470599 | 1814 899 | 904 916 | 82.97 | gi|87159884|ref|NC_007793.1|	NODE_330_length_1814_cov_666.433_refined
469696 469826 | 139 9 | 131 131 | 95.42 | gi|87159884|ref|NC_007793.1|	NODE_603_length_139_cov_574.929_refined
469781 470194 | 2 415 | 414 414 | 89.37 | gi|87159884|ref|NC_007793.1|	NODE_289_length_415_cov_421.536_refined
469781 470301 | 2 522 | 521 521 | 83.91 | gi|87159884|ref|NC_007793.1|	NODE_61_length_787_cov_446.086_refined
470140 470580 | 1277 837 | 441 441 | 90.50 | gi|87159884|ref|NC_007793.1|	NODE_180_length_1277_cov_816.171_refined
470140 470602 | 1 463 | 463 463 | 100.00 | gi|87159884|ref|NC_007793.1|	NODE_361_length_463_cov_1796.08_refined
470464 470599 | 32252 32117 | 136 136 | 93.38 | gi|87159884|ref|NC_007793.1|	NODE_115_length_33160_cov_2664.24_refined
470464 470592 | 1745 1873 | 129 129 | 92.25 | gi|87159884|ref|NC_007793.1|	NODE_602_length_2282_cov_909.96_refined
470467 470602 | 136 1 | 136 136 | 92.65 | gi|87159884|ref|NC_007793.1|	NODE_180_length_1277_cov_816.171_refined
470548 503705 | 33160 1 | 33158 33160 | 99.99 | gi|87159884|ref|NC_007793.1|	NODE_115_length_33160_cov_2664.24_refined
470761 471672 | 1054 1961 | 912 908 | 88.67 | gi|87159884|ref|NC_007793.1|	NODE_602_length_2282_cov_909.96_refined
471456 471591 | 1034 899 | 136 136 | 93.38 | gi|87159884|ref|NC_007793.1|	NODE_330_length_1814_cov_666.433_refined
471456 471591 | 325 460 | 136 136 | 93.38 | gi|87159884|ref|NC_007793.1|	NODE_361_length_463_cov_1796.08_refined
503651 512882 | 1 9232 | 9232 9232 | 99.99 | gi|87159884|ref|NC_007793.1|	NODE_552_length_9232_cov_270.026_refined
503651 503754 | 97 200 | 104 104 | 94.23 | gi|87159884|ref|NC_007793.1|	NODE_92_length_339_cov_43.5282_refined
512783 512882 | 19753 19851 | 100 99 | 99.00 | gi|87159884|ref|NC_007793.1|	NODE_598_length_19851_cov_300.006_refined
512828 514531 | 1704 1 | 1704 1704 | 100.00 | gi|87159884|ref|NC_007793.1|	NODE_294_length_1704_cov_1845.99_refined
514477 514654 | 1 162 | 178 162 | 91.01 | gi|87159884|ref|NC_007793.1|	NODE_255_length_162_cov_1428.33_refined
514477 514654 | 1 178 | 178 178 | 100.00 | gi|87159884|ref|NC_007793.1|	NODE_318_length_178_cov_113.74_refined
514600 514743 | 144 1 | 144 144 | 100.00 | gi|87159884|ref|NC_007793.1|	NODE_623_length_144_cov_1714.88_refined
514689 514853 | 165 1 | 165 165 | 100.00 | gi|87159884|ref|NC_007793.1|	NODE_387_length_165_cov_244.482_refined
514799 516786 | 1989 1 | 1988 1989 | 99.85 | gi|87159884|ref|NC_007793.1|	NODE_234_length_1989_cov_2346.39_refined
516446 516772 | 313 1 | 327 313 | 85.06 | gi|87159884|ref|NC_007793.1|	NODE_624_length_581_cov_4.39734_refined
516732 517919 | 1 1188 | 1188 1188 | 99.92 | gi|87159884|ref|NC_007793.1|	NODE_262_length_1188_cov_3006.77_refined
517326 517600 | 1 275 | 275 275 | 90.55 | gi|87159884|ref|NC_007793.1|	NODE_577_length_11276_cov_14.9965_refined
517802 517919 | 37806 37923 | 118 118 | 100.00 | gi|87159884|ref|NC_007793.1|	NODE_53_length_37923_cov_252.223_refined
517865 518049 | 1 184 | 185 184 | 98.92 | gi|87159884|ref|NC_007793.1|	NODE_156_length_184_cov_770.124_refined
517865 518053 | 54443 54257 | 189 187 | 97.88 | gi|87159884|ref|NC_007793.1|	NODE_435_length_54443_cov_335.582_refined
517943 518049 | 207 312 | 107 106 | 96.26 | gi|87159884|ref|NC_007793.1|	NODE_248_length_312_cov_296.774_refined
517995 518187 | 1 193 | 193 193 | 97.41 | gi|87159884|ref|NC_007793.1|	NODE_155_length_193_cov_667.232_refined
517995 518306 | 1 312 | 312 312 | 99.36 | gi|87159884|ref|NC_007793.1|	NODE_248_length_312_cov_296.774_refined
518201 518306 | 79 184 | 106 106 | 97.17 | gi|87159884|ref|NC_007793.1|	NODE_156_length_184_cov_770.124_refined
518201 518310 | 54365 54257 | 110 109 | 95.45 | gi|87159884|ref|NC_007793.1|	NODE_435_length_54443_cov_335.582_refined
518252 518444 | 1 193 | 193 193 | 100.00 | gi|87159884|ref|NC_007793.1|	NODE_155_length_193_cov_667.232_refined
518252 518457 | 1 206 | 206 206 | 96.60 | gi|87159884|ref|NC_007793.1|	NODE_248_length_312_cov_296.774_refined
518390 556312 | 1 37923 | 37923 37923 | 99.99 | gi|87159884|ref|NC_007793.1|	NODE_53_length_37923_cov_252.223_refined
556195 556312 | 1071 1188 | 118 118 | 100.00 | gi|87159884|ref|NC_007793.1|	NODE_262_length_1188_cov_3006.77_refined
556258 556405 | 1109 963 | 148 147 | 88.51 | gi|87159884|ref|NC_007793.1|	NODE_218_length_1109_cov_123.565_refined
556330 556406 | 331 254 | 77 78 | 98.72 | gi|87159884|ref|NC_007793.1|	NODE_218_length_1109_cov_123.565_refined
556415 556513 | 9134 9232 | 99 99 | 100.00 | gi|87159884|ref|NC_007793.1|	NODE_552_length_9232_cov_270.026_refined
556415 556513 | 19754 19851 | 99 98 | 98.99 | gi|87159884|ref|NC_007793.1|	NODE_598_length_19851_cov_300.006_refined
556459 558162 | 1704 1 | 1704 1704 | 99.94 | gi|87159884|ref|NC_007793.1|	NODE_294_length_1704_cov_1845.99_refined
558108 558303 | 196 1 | 196 196 | 99.49 | gi|87159884|ref|NC_007793.1|	NODE_202_length_196_cov_137.61_refined
558249 558392 | 144 1 | 144 144 | 100.00 | gi|87159884|ref|NC_007793.1|	NODE_623_length_144_cov_1714.88_refined
558338 558456 | 119 1 | 119 119 | 100.00 | gi|87159884|ref|NC_007793.1|	NODE_254_length_119_cov_1706.34_refined
558402 560389 | 1989 1 | 1988 1989 | 99.90 | gi|87159884|ref|NC_007793.1|	NODE_234_length_1989_cov_2346.39_refined
560049 560375 | 313 1 | 327 313 | 85.06 | gi|87159884|ref|NC_007793.1|	NODE_624_length_581_cov_4.39734_refined
560335 561522 | 1 1188 | 1188 1188 | 99.92 | gi|87159884|ref|NC_007793.1|	NODE_262_length_1188_cov_3006.77_refined
560929 561203 | 1 275 | 275 275 | 90.55 | gi|87159884|ref|NC_007793.1|	NODE_577_length_11276_cov_14.9965_refined
561405 561522 | 37806 37923 | 118 118 | 100.00 | gi|87159884|ref|NC_007793.1|	NODE_53_length_37923_cov_252.223_refined
561468 561652 | 1 184 | 185 184 | 98.92 | gi|87159884|ref|NC_007793.1|	NODE_156_length_184_cov_770.124_refined
561468 561656 | 54443 54257 | 189 187 | 97.88 | gi|87159884|ref|NC_007793.1|	NODE_435_length_54443_cov_335.582_refined
561546 561652 | 207 312 | 107 106 | 96.26 | gi|87159884|ref|NC_007793.1|	NODE_248_length_312_cov_296.774_refined
561598 561790 | 1 193 | 193 193 | 98.45 | gi|87159884|ref|NC_007793.1|	NODE_155_length_193_cov_667.232_refined
561598 561790 | 1 193 | 193 193 | 96.89 | gi|87159884|ref|NC_007793.1|	NODE_248_length_312_cov_296.774_refined
561736 613725 | 1 51989 | 51990 51989 | 99.98 | gi|87159884|ref|NC_007793.1|	NODE_78_length_51989_cov_205.798_refined
612932 613275 | 1 344 | 344 344 | 93.31 | gi|87159884|ref|NC_007793.1|	NODE_298_length_344_cov_287.346_refined
613221 613520 | 3756 3457 | 300 300 | 88.56 | gi|87159884|ref|NC_007793.1|	NODE_1_length_3756_cov_132.702_refined
613221 613500 | 1 244 | 280 244 | 81.79 | gi|87159884|ref|NC_007793.1|	NODE_545_length_247_cov_130.682_refined
613298 613806 | 16682 16174 | 509 509 | 83.69 | gi|87159884|ref|NC_007793.1|	NODE_106_length_43023_cov_234.534_refined
613298 613477 | 3271 3086 | 180 186 | 90.32 | gi|87159884|ref|NC_007793.1|	NODE_1_length_3756_cov_132.702_refined
613298 613513 | 3307 3086 | 216 222 | 89.19 | gi|87159884|ref|NC_007793.1|	NODE_1_length_3756_cov_132.702_refined
613298 613548 | 3343 3087 | 251 257 | 89.49 | gi|87159884|ref|NC_007793.1|	NODE_1_length_3756_cov_132.702_refined
613298 613567 | 3379 3104 | 270 276 | 88.77 | gi|87159884|ref|NC_007793.1|	NODE_1_length_3756_cov_132.702_refined
613298 613491 | 3523 3324 | 194 200 | 87.00 | gi|87159884|ref|NC_007793.1|	NODE_1_length_3756_cov_132.702_refined
613298 613550 | 259 1 | 253 259 | 89.58 | gi|87159884|ref|NC_007793.1|	NODE_5_length_55596_cov_554.309_refined
613298 613806 | 457 3 | 509 455 | 79.22 | gi|87159884|ref|NC_007793.1|	NODE_5_length_55596_cov_554.309_refined
613298 613772 | 475 1 | 475 475 | 88.15 | gi|87159884|ref|NC_007793.1|	NODE_5_length_55596_cov_554.309_refined
613298 613453 | 35175 35014 | 156 162 | 87.65 | gi|87159884|ref|NC_007793.1|	NODE_73_length_35295_cov_118.922_refined
613298 613514 | 35265 35043 | 217 223 | 89.24 | gi|87159884|ref|NC_007793.1|	NODE_73_length_35295_cov_118.922_refined
613325 614029 | 3532 2867 | 705 666 | 83.29 | gi|87159884|ref|NC_007793.1|	NODE_1_length_3756_cov_132.702_refined
613370 613539 | 78 247 | 170 170 | 89.41 | gi|87159884|ref|NC_007793.1|	NODE_545_length_247_cov_130.682_refined
613379 613638 | 35268 35015 | 260 254 | 88.08 | gi|87159884|ref|NC_007793.1|	NODE_73_length_35295_cov_118.922_refined
613406 613693 | 35295 35014 | 288 282 | 87.85 | gi|87159884|ref|NC_007793.1|	NODE_73_length_35295_cov_118.922_refined
613418 613807 | 3679 3230 | 390 450 | 79.11 | gi|87159884|ref|NC_007793.1|	NODE_1_length_3756_cov_132.702_refined
613424 613696 | 1 267 | 273 267 | 87.91 | gi|87159884|ref|NC_007793.1|	NODE_403_length_75667_cov_923.593_refined
613496 613734 | 1 233 | 239 233 | 89.96 | gi|87159884|ref|NC_007793.1|	NODE_403_length_75667_cov_923.593_refined
613508 613788 | 51562 51830 | 281 269 | 87.90 | gi|87159884|ref|NC_007793.1|	NODE_78_length_51989_cov_205.798_refined
613532 613806 | 35295 35027 | 275 269 | 86.91 | gi|87159884|ref|NC_007793.1|	NODE_73_length_35295_cov_118.922_refined
613559 613725 | 87 247 | 167 161 | 91.62 | gi|87159884|ref|NC_007793.1|	NODE_545_length_247_cov_130.682_refined
613671 613772 | 1 102 | 102 102 | 93.14 | gi|87159884|ref|NC_007793.1|	NODE_530_length_102_cov_369.128_refined
613718 617414 | 1 3697 | 3697 3697 | 99.97 | gi|87159884|ref|NC_007793.1|	NODE_558_length_3697_cov_152.547_refined
617204 617414 | 208 1 | 211 208 | 85.98 | gi|87159884|ref|NC_007793.1|	NODE_1_length_3756_cov_132.702_refined
617311 618093 | 51147 51989 | 783 843 | 84.92 | gi|87159884|ref|NC_007793.1|	NODE_78_length_51989_cov_205.798_refined
617360 617703 | 1 344 | 344 344 | 96.80 | gi|87159884|ref|NC_007793.1|	NODE_298_length_344_cov_287.346_refined
617649 621404 | 3756 1 | 3756 3756 | 99.97 | gi|87159884|ref|NC_007793.1|	NODE_1_length_3756_cov_132.702_refined
617725 618030 | 314 3 | 306 312 | 88.46 | gi|87159884|ref|NC_007793.1|	NODE_5_length_55596_cov_554.309_refined
617726 617958 | 51682 51908 | 233 227 | 87.55 | gi|87159884|ref|NC_007793.1|	NODE_78_length_51989_cov_205.798_refined
617732 618007 | 35295 35014 | 276 282 | 86.88 | gi|87159884|ref|NC_007793.1|	NODE_73_length_35295_cov_118.922_refined
617759 618302 | 550 1 | 544 550 | 87.82 | gi|87159884|ref|NC_007793.1|	NODE_5_length_55596_cov_554.309_refined
617774 618028 | 7 267 | 255 261 | 85.82 | gi|87159884|ref|NC_007793.1|	NODE_403_length_75667_cov_923.593_refined
617822 618063 | 35295 35048 | 242 248 | 87.90 | gi|87159884|ref|NC_007793.1|	NODE_73_length_35295_cov_118.922_refined
617873 618270 | 51589 51986 | 398 398 | 88.37 | gi|87159884|ref|NC_007793.1|	NODE_78_length_51989_cov_205.798_refined
617882 618138 | 51562 51872 | 257 311 | 71.92 | gi|87159884|ref|NC_007793.1|	NODE_78_length_51989_cov_205.798_refined
617906 618538 | 35295 34777 | 633 519 | 76.69 | gi|87159884|ref|NC_007793.1|	NODE_73_length_35295_cov_118.922_refined
617915 618318 | 550 147 | 404 404 | 87.87 | gi|87159884|ref|NC_007793.1|	NODE_5_length_55596_cov_554.309_refined
617918 618057 | 108 247 | 140 140 | 88.57 | gi|87159884|ref|NC_007793.1|	NODE_545_length_247_cov_130.682_refined
617954 618319 | 51562 51927 | 366 366 | 87.10 | gi|87159884|ref|NC_007793.1|	NODE_78_length_51989_cov_205.798_refined
617987 618129 | 105 247 | 143 143 | 90.91 | gi|87159884|ref|NC_007793.1|	NODE_545_length_247_cov_130.682_refined
617990 618162 | 78 244 | 173 167 | 87.86 | gi|87159884|ref|NC_007793.1|	NODE_545_length_247_cov_130.682_refined
618039 618138 | 1 100 | 100 100 | 96.00 | gi|87159884|ref|NC_007793.1|	NODE_530_length_102_cov_369.128_refined
618050 618227 | 1 178 | 178 178 | 90.45 | gi|87159884|ref|NC_007793.1|	NODE_403_length_75667_cov_923.593_refined
618062 618318 | 51562 51812 | 257 251 | 89.49 | gi|87159884|ref|NC_007793.1|	NODE_78_length_51989_cov_205.798_refined
618230 618538 | 1 312 | 309 312 | 84.98 | gi|87159884|ref|NC_007793.1|	NODE_558_length_3697_cov_152.547_refined
621197 621404 | 3487 3697 | 208 211 | 85.51 | gi|87159884|ref|NC_007793.1|	NODE_558_length_3697_cov_152.547_refined
621286 622065 | 51132 51989 | 780 858 | 83.10 | gi|87159884|ref|NC_007793.1|	NODE_78_length_51989_cov_205.798_refined
621350 621693 | 1 344 | 344 344 | 99.42 | gi|87159884|ref|NC_007793.1|	NODE_298_length_344_cov_287.346_refined
621639 621968 | 3756 3427 | 330 330 | 87.80 | gi|87159884|ref|NC_007793.1|	NODE_1_length_3756_cov_132.702_refined
621639 622082 | 3756 3295 | 444 462 | 87.45 | gi|87159884|ref|NC_007793.1|	NODE_1_length_3756_cov_132.702_refined
621639 621885 | 1 247 | 247 247 | 100.00 | gi|87159884|ref|NC_007793.1|	NODE_545_length_247_cov_130.682_refined
621716 621983 | 3415 3142 | 268 274 | 87.96 | gi|87159884|ref|NC_007793.1|	NODE_1_length_3756_cov_132.702_refined
621716 621882 | 49 221 | 167 173 | 87.86 | gi|87159884|ref|NC_007793.1|	NODE_403_length_75667_cov_923.593_refined
621716 621896 | 187 1 | 181 187 | 89.30 | gi|87159884|ref|NC_007793.1|	NODE_5_length_55596_cov_554.309_refined
621716 622038 | 331 3 | 323 329 | 89.97 | gi|87159884|ref|NC_007793.1|	NODE_5_length_55596_cov_554.309_refined
621716 622112 | 403 1 | 397 403 | 86.85 | gi|87159884|ref|NC_007793.1|	NODE_5_length_55596_cov_554.309_refined
621743 622396 | 3418 2867 | 654 552 | 69.05 | gi|87159884|ref|NC_007793.1|	NODE_1_length_3756_cov_132.702_refined
621743 622068 | 35286 35015 | 326 272 | 77.30 | gi|87159884|ref|NC_007793.1|	NODE_73_length_35295_cov_118.922_refined
621782 622125 | 3679 3342 | 344 338 | 87.50 | gi|87159884|ref|NC_007793.1|	NODE_1_length_3756_cov_132.702_refined
621786 621932 | 147 1 | 147 147 | 93.88 | gi|87159884|ref|NC_007793.1|	NODE_5_length_55596_cov_554.309_refined
621818 622158 | 51562 51902 | 341 341 | 88.47 | gi|87159884|ref|NC_007793.1|	NODE_78_length_51989_cov_205.798_refined
621831 621932 | 1 102 | 102 102 | 100.00 | gi|87159884|ref|NC_007793.1|	NODE_530_length_102_cov_369.128_refined
621872 622159 | 3679 3398 | 288 282 | 87.15 | gi|87159884|ref|NC_007793.1|	NODE_1_length_3756_cov_132.702_refined
621878 622144 | 1 267 | 267 267 | 91.76 | gi|87159884|ref|NC_007793.1|	NODE_403_length_75667_cov_923.593_refined
621878 657173 | 35295 1 | 35296 35295 | 99.99 | gi|87159884|ref|NC_007793.1|	NODE_73_length_35295_cov_118.922_refined
621980 622155 | 78 247 | 176 170 | 90.34 | gi|87159884|ref|NC_007793.1|	NODE_545_length_247_cov_130.682_refined
621989 622155 | 51823 51989 | 167 167 | 94.61 | gi|87159884|ref|NC_007793.1|	NODE_78_length_51989_cov_205.798_refined
657044 657173 | 4474 4603 | 130 130 | 97.69 | gi|87159884|ref|NC_007793.1|	NODE_487_length_4603_cov_279.968_refined
657119 657450 | 1 332 | 332 332 | 94.89 | gi|87159884|ref|NC_007793.1|	NODE_765_length_332_cov_489.357_refined
657396 661998 | 1 4603 | 4603 4603 | 99.83 | gi|87159884|ref|NC_007793.1|	NODE_487_length_4603_cov_279.968_refined
657396 657679 | 8815 8532 | 284 284 | 87.68 | gi|87159884|ref|NC_007793.1|	NODE_557_length_8815_cov_1183.01_refined
661869 661998 | 130 1 | 130 130 | 97.69 | gi|87159884|ref|NC_007793.1|	NODE_73_length_35295_cov_118.922_refined
661944 662275 | 1 332 | 332 332 | 100.00 | gi|87159884|ref|NC_007793.1|	NODE_765_length_332_cov_489.357_refined
662221 662504 | 1 284 | 284 284 | 87.68 | gi|87159884|ref|NC_007793.1|	NODE_487_length_4603_cov_279.968_refined
662221 671035 | 8815 1 | 8815 8815 | 100.00 | gi|87159884|ref|NC_007793.1|	NODE_557_length_8815_cov_1183.01_refined
670981 671151 | 1 171 | 171 171 | 100.00 | gi|87159884|ref|NC_007793.1|	NODE_491_length_171_cov_2788.1_refined
670986 671072 | 115 201 | 87 87 | 95.40 | gi|87159884|ref|NC_007793.1|	NODE_154_length_201_cov_235.5_refined
670986 671074 | 89 1 | 89 89 | 94.38 | gi|87159884|ref|NC_007793.1|	NODE_249_length_88168_cov_191.465_refined
670986 671072 | 87 1 | 87 87 | 95.40 | gi|87159884|ref|NC_007793.1|	NODE_353_length_101595_cov_388.405_refined
670990 671072 | 83 1 | 83 83 | 96.39 | gi|87159884|ref|NC_007793.1|	NODE_365_length_39780_cov_420.475_refined
670991 671072 | 30320 30401 | 82 82 | 96.34 | gi|87159884|ref|NC_007793.1|	NODE_411_length_30401_cov_95.1258_refined
671018 671151 | 1 134 | 134 134 | 98.51 | gi|87159884|ref|NC_007793.1|	NODE_438_length_134_cov_269.873_refined
671097 671201 | 25204 25308 | 105 105 | 95.24 | gi|87159884|ref|NC_007793.1|	NODE_353_length_101595_cov_388.405_refined
671097 671201 | 25851 25747 | 105 105 | 96.19 | gi|87159884|ref|NC_007793.1|	NODE_405_length_25860_cov_172.616_refined
671105 671201 | 1 97 | 97 97 | 96.91 | gi|87159884|ref|NC_007793.1|	NODE_105_length_201_cov_5.25342_refined
671105 671202 | 1 98 | 98 98 | 96.94 | gi|87159884|ref|NC_007793.1|	NODE_106_length_43023_cov_234.534_refined
671105 680375 | 33345 24075 | 9271 9271 | 100.00 | gi|87159884|ref|NC_007793.1|	NODE_221_length_33345_cov_2138.29_refined
671105 671208 | 1 103 | 104 103 | 96.15 | gi|87159884|ref|NC_007793.1|	NODE_30_length_12201_cov_44.8094_refined
671105 671201 | 201 105 | 97 97 | 96.91 | gi|87159884|ref|NC_007793.1|	NODE_328_length_201_cov_224.726_refined
671105 671201 | 1 97 | 97 97 | 96.91 | gi|87159884|ref|NC_007793.1|	NODE_42_length_95876_cov_186.24_refined
671105 671201 | 1 97 | 97 97 | 97.94 | gi|87159884|ref|NC_007793.1|	NODE_89_length_45930_cov_149.579_refined
680373 691092 | 10720 1 | 10720 10720 | 100.00 | gi|87159884|ref|NC_007793.1|	NODE_221_length_33345_cov_2138.29_refined
690998 691092 | 95 1 | 95 95 | 98.95 | gi|87159884|ref|NC_007793.1|	NODE_440_length_95_cov_292
691038 691185 | 1 148 | 148 148 | 100.00 | gi|87159884|ref|NC_007793.1|	NODE_185_length_148_cov_570.247_refined
691128 691225 | 98 1 | 98 98 | 98.98 | gi|87159884|ref|NC_007793.1|	NODE_221_length_33345_cov_2138.29_refined
691131 691225 | 95 1 | 95 95 | 100.00 | gi|87159884|ref|NC_007793.1|	NODE_440_length_95_cov_292
691171 691318 | 1 148 | 148 148 | 99.32 | gi|87159884|ref|NC_007793.1|	NODE_185_length_148_cov_570.247_refined
691264 787139 | 95876 1 | 95876 95876 | 99.99 | gi|87159884|ref|NC_007793.1|	NODE_42_length_95876_cov_186.24_refined
787041 787139 | 99 1 | 99 99 | 97.98 | gi|87159884|ref|NC_007793.1|	NODE_105_length_201_cov_5.25342_refined
787041 787139 | 103 201 | 99 99 | 97.98 | gi|87159884|ref|NC_007793.1|	NODE_328_length_201_cov_224.726_refined
787043 787139 | 97 1 | 97 97 | 97.94 | gi|87159884|ref|NC_007793.1|	NODE_106_length_43023_cov_234.534_refined
787043 787139 | 33249 33345 | 97 97 | 96.91 | gi|87159884|ref|NC_007793.1|	NODE_221_length_33345_cov_2138.29_refined
787043 787139 | 97 1 | 97 97 | 97.94 | gi|87159884|ref|NC_007793.1|	NODE_30_length_12201_cov_44.8094_refined
787043 787147 | 25308 25204 | 105 105 | 96.19 | gi|87159884|ref|NC_007793.1|	NODE_353_length_101595_cov_388.405_refined
787043 787147 | 25747 25851 | 105 105 | 97.14 | gi|87159884|ref|NC_007793.1|	NODE_405_length_25860_cov_172.616_refined
787043 787139 | 97 1 | 97 97 | 98.97 | gi|87159884|ref|NC_007793.1|	NODE_89_length_45930_cov_149.579_refined
787093 787226 | 134 1 | 134 134 | 100.00 | gi|87159884|ref|NC_007793.1|	NODE_438_length_134_cov_269.873_refined
787093 787262 | 171 2 | 170 170 | 97.65 | gi|87159884|ref|NC_007793.1|	NODE_491_length_171_cov_2788.1_refined
787150 787230 | 68909 68829 | 81 81 | 95.06 | gi|87159884|ref|NC_007793.1|	NODE_127_length_68932_cov_448.939_refined
787160 787224 | 34 98 | 65 65 | 100.00 | gi|87159884|ref|NC_007793.1|	NODE_461_length_98_cov_539.14_refined
787173 787263 | 1 91 | 91 91 | 100.00 | gi|87159884|ref|NC_007793.1|	NODE_209_length_40228_cov_152.101_refined
787173 788162 | 1 990 | 990 990 | 100.00 | gi|87159884|ref|NC_007793.1|	NODE_430_length_990_cov_303.188_refined
788028 788266 | 23662 23427 | 239 236 | 87.45 | gi|87159884|ref|NC_007793.1|	NODE_435_length_54443_cov_335.582_refined
788048 788260 | 3910 3700 | 213 211 | 90.19 | gi|87159884|ref|NC_007793.1|	NODE_100_length_34075_cov_30.2492_refined
788111 797622 | 40922 31409 | 9512 9514 | 99.97 | gi|87159884|ref|NC_007793.1|	NODE_612_length_40922_cov_51.1254_refined
797534 829088 | 31556 1 | 31555 31556 | 99.99 | gi|87159884|ref|NC_007793.1|	NODE_612_length_40922_cov_51.1254_refined
828926 829061 | 136 1 | 136 136 | 93.38 | gi|87159884|ref|NC_007793.1|	NODE_243_length_5349_cov_56.7263_refined
828927 829061 | 30831 30965 | 135 135 | 93.33 | gi|87159884|ref|NC_007793.1|	NODE_51_length_30965_cov_972.484_refined
828928 829154 | 23422 23650 | 227 229 | 86.03 | gi|87159884|ref|NC_007793.1|	NODE_435_length_54443_cov_335.582_refined
828929 829209 | 3690 3972 | 281 283 | 83.57 | gi|87159884|ref|NC_007793.1|	NODE_100_length_34075_cov_30.2492_refined
828929 829061 | 10189 10321 | 133 133 | 92.48 | gi|87159884|ref|NC_007793.1|	NODE_139_length_10321_cov_135.789_refined
828939 829248 | 31275 31588 | 310 314 | 79.88 | gi|87159884|ref|NC_007793.1|	NODE_612_length_40922_cov_51.1254_refined
829037 829103 | 1 67 | 67 67 | 100.00 | gi|87159884|ref|NC_007793.1|	NODE_31_length_140894_cov_97.7768_refined
829079 829200 | 55474 55596 | 122 123 | 87.20 | gi|87159884|ref|NC_007793.1|	NODE_5_length_55596_cov_554.309_refined
829146 834494 | 5349 1 | 5349 5349 | 99.98 | gi|87159884|ref|NC_007793.1|	NODE_243_length_5349_cov_56.7263_refined
834358 834494 | 10185 10321 | 137 137 | 93.43 | gi|87159884|ref|NC_007793.1|	NODE_139_length_10321_cov_135.789_refined
834359 834519 | 163 4 | 161 160 | 92.55 | gi|87159884|ref|NC_007793.1|	NODE_612_length_40922_cov_51.1254_refined
834360 834494 | 30831 30965 | 135 135 | 99.26 | gi|87159884|ref|NC_007793.1|	NODE_51_length_30965_cov_972.484_refined
834361 834536 | 23422 23598 | 176 177 | 88.76 | gi|87159884|ref|NC_007793.1|	NODE_435_length_54443_cov_335.582_refined
834362 834692 | 3690 4020 | 331 331 | 85.97 | gi|87159884|ref|NC_007793.1|	NODE_100_length_34075_cov_30.2492_refined
834440 834580 | 1 141 | 141 141 | 96.45 | gi|87159884|ref|NC_007793.1|	NODE_464_length_14366_cov_954.611_refined
834440 834748 | 309 1 | 309 309 | 100.00 | gi|87159884|ref|NC_007793.1|	NODE_611_length_309_cov_78.3976_refined
834470 834583 | 1 114 | 114 114 | 90.43 | gi|87159884|ref|NC_007793.1|	NODE_31_length_140894_cov_97.7768_refined
834514 834749 | 55420 55596 | 236 177 | 71.61 | gi|87159884|ref|NC_007793.1|	NODE_5_length_55596_cov_554.309_refined
834521 834637 | 9276 9394 | 117 119 | 87.39 | gi|87159884|ref|NC_007793.1|	NODE_365_length_39780_cov_420.475_refined
834524 834692 | 68665 68495 | 169 171 | 87.21 | gi|87159884|ref|NC_007793.1|	NODE_127_length_68932_cov_448.939_refined
834566 834646 | 37 117 | 81 81 | 96.30 | gi|87159884|ref|NC_007793.1|	NODE_131_length_42671_cov_941.513_refined
834570 834639 | 45 114 | 70 70 | 95.71 | gi|87159884|ref|NC_007793.1|	NODE_31_length_140894_cov_97.7768_refined
834583 834707 | 62739 62616 | 125 124 | 91.20 | gi|87159884|ref|NC_007793.1|	NODE_31_length_140894_cov_97.7768_refined
834583 834806 | 222 1 | 224 222 | 83.98 | gi|87159884|ref|NC_007793.1|	NODE_611_length_309_cov_78.3976_refined
834639 834806 | 1 168 | 168 168 | 88.17 | gi|87159884|ref|NC_007793.1|	NODE_24_length_168_cov_147.602_refined
834639 834750 | 120 10 | 112 111 | 97.32 | gi|87159884|ref|NC_007793.1|	NODE_383_length_121_cov_180.894_refined
834639 834750 | 2 112 | 112 111 | 97.32 | gi|87159884|ref|NC_007793.1|	NODE_449_length_112_cov_56.2105_refined
834639 834750 | 1 111 | 112 111 | 96.43 | gi|87159884|ref|NC_007793.1|	NODE_469_length_120_cov_246.723_refined
834649 834748 | 1 100 | 100 100 | 99.00 | gi|87159884|ref|NC_007793.1|	NODE_315_length_100_cov_226.844_refined
834733 834806 | 27 100 | 74 74 | 98.65 | gi|87159884|ref|NC_007793.1|	NODE_315_length_100_cov_226.844_refined
834763 877785 | 43023 1 | 43023 43023 | 100.00 | gi|87159884|ref|NC_007793.1|	NODE_106_length_43023_cov_234.534_refined
841799 841899 | 108121 108021 | 101 101 | 98.02 | gi|87159884|ref|NC_007793.1|	NODE_15_length_194511_cov_332.789_refined
855323 855687 | 1427 1063 | 365 365 | 90.68 | gi|87159884|ref|NC_007793.1|	NODE_237_length_14404_cov_622.96_refined
877685 877785 | 101 1 | 101 101 | 97.03 | gi|87159884|ref|NC_007793.1|	NODE_105_length_201_cov_5.25342_refined
877685 877785 | 101 201 | 101 101 | 97.03 | gi|87159884|ref|NC_007793.1|	NODE_328_length_201_cov_224.726_refined
877688 877785 | 33248 33345 | 98 98 | 96.94 | gi|87159884|ref|NC_007793.1|	NODE_221_length_33345_cov_2138.29_refined
877688 877785 | 98 1 | 98 98 | 97.96 | gi|87159884|ref|NC_007793.1|	NODE_30_length_12201_cov_44.8094_refined
877689 877793 | 25308 25204 | 105 105 | 96.19 | gi|87159884|ref|NC_007793.1|	NODE_353_length_101595_cov_388.405_refined
877689 877801 | 25747 25860 | 113 114 | 95.61 | gi|87159884|ref|NC_007793.1|	NODE_405_length_25860_cov_172.616_refined
877689 877785 | 97 1 | 97 97 | 97.94 | gi|87159884|ref|NC_007793.1|	NODE_42_length_95876_cov_186.24_refined
877689 877785 | 97 1 | 97 97 | 98.97 | gi|87159884|ref|NC_007793.1|	NODE_89_length_45930_cov_149.579_refined
877739 877859 | 121 1 | 121 121 | 97.52 | gi|87159884|ref|NC_007793.1|	NODE_383_length_121_cov_180.894_refined
877739 877850 | 1 112 | 112 112 | 97.32 | gi|87159884|ref|NC_007793.1|	NODE_449_length_112_cov_56.2105_refined
877740 877807 | 1 68 | 68 68 | 100.00 | gi|87159884|ref|NC_007793.1|	NODE_24_length_168_cov_147.602_refined
877740 877859 | 1 120 | 120 120 | 100.00 | gi|87159884|ref|NC_007793.1|	NODE_469_length_120_cov_246.723_refined
877740 877848 | 110 1 | 109 110 | 96.36 | gi|87159884|ref|NC_007793.1|	NODE_611_length_309_cov_78.3976_refined
877750 877848 | 1 100 | 99 100 | 97.00 | gi|87159884|ref|NC_007793.1|	NODE_315_length_100_cov_226.844_refined
877796 877873 | 78 1 | 78 78 | 98.72 | gi|87159884|ref|NC_007793.1|	NODE_570_length_78_cov_296.652
877805 877873 | 1 69 | 69 69 | 100.00 | gi|87159884|ref|NC_007793.1|	NODE_582_length_69_cov_377
877819 877953 | 10211 10077 | 135 135 | 96.30 | gi|87159884|ref|NC_007793.1|	NODE_399_length_10211_cov_183.6_refined
877819 877916 | 1 98 | 98 98 | 100.00 | gi|87159884|ref|NC_007793.1|	NODE_461_length_98_cov_539.14_refined
877852 877918 | 67 1 | 67 67 | 100.00 | gi|87159884|ref|NC_007793.1|	NODE_438_length_134_cov_269.873_refined
877852 877950 | 104 6 | 99 99 | 95.96 | gi|87159884|ref|NC_007793.1|	NODE_491_length_171_cov_2788.1_refined
877862 877954 | 1 93 | 93 93 | 98.92 | gi|87159884|ref|NC_007793.1|	NODE_249_length_88168_cov_191.465_refined
877864 878064 | 201 1 | 201 201 | 100.00 | gi|87159884|ref|NC_007793.1|	NODE_154_length_201_cov_235.5_refined
877864 877954 | 36066 35976 | 91 91 | 98.90 | gi|87159884|ref|NC_007793.1|	NODE_21_length_36066_cov_86.5333_refined
877864 877954 | 1 91 | 91 91 | 100.00 | gi|87159884|ref|NC_007793.1|	NODE_353_length_101595_cov_388.405_refined
877864 877958 | 1 95 | 95 95 | 97.89 | gi|87159884|ref|NC_007793.1|	NODE_365_length_39780_cov_420.475_refined
877864 877954 | 30401 30311 | 91 91 | 98.90 | gi|87159884|ref|NC_007793.1|	NODE_411_length_30401_cov_95.1258_refined
877959 878076 | 23480 23598 | 118 119 | 90.76 | gi|87159884|ref|NC_007793.1|	NODE_435_length_54443_cov_335.582_refined
877966 878072 | 33947 34053 | 107 107 | 98.13 | gi|87159884|ref|NC_007793.1|	NODE_501_length_73161_cov_494.741_refined
877982 878120 | 3 141 | 139 139 | 91.37 | gi|87159884|ref|NC_007793.1|	NODE_464_length_14366_cov_954.611_refined
877982 878123 | 307 166 | 142 142 | 92.31 | gi|87159884|ref|NC_007793.1|	NODE_611_length_309_cov_78.3976_refined
878010 1018904 | 1 140894 | 140895 140894 | 99.99 | gi|87159884|ref|NC_007793.1|	NODE_31_length_140894_cov_97.7768_refined
878047 878123 | 34 110 | 77 77 | 94.81 | gi|87159884|ref|NC_007793.1|	NODE_131_length_42671_cov_941.513_refined
878054 878123 | 179 110 | 70 70 | 95.71 | gi|87159884|ref|NC_007793.1|	NODE_611_length_309_cov_78.3976_refined
884792 885145 | 1299 945 | 354 355 | 89.30 | gi|87159884|ref|NC_007793.1|	NODE_76_length_6916_cov_618.269_refined
892261 892384 | 6115 6237 | 124 123 | 97.58 | gi|87159884|ref|NC_007793.1|	NODE_615_length_33885_cov_591.148_refined
892942 893093 | 17085 16934 | 152 152 | 92.11 | gi|87159884|ref|NC_007793.1|	NODE_435_length_54443_cov_335.582_refined
940625 940748 | 42 166 | 124 125 | 91.20 | gi|87159884|ref|NC_007793.1|	NODE_611_length_309_cov_78.3976_refined
940641 940800 | 3 164 | 160 162 | 81.60 | gi|87159884|ref|NC_007793.1|	NODE_18_length_28123_cov_37.044_refined
940683 940800 | 55498 55381 | 118 118 | 96.61 | gi|87159884|ref|NC_007793.1|	NODE_5_length_55596_cov_554.309_refined
1018850 1058303 | 39454 1 | 39454 39454 | 100.00 | gi|87159884|ref|NC_007793.1|	NODE_25_length_39454_cov_191.176_refined
1018850 1018930 | 1 81 | 81 81 | 98.77 | gi|87159884|ref|NC_007793.1|	NODE_44_length_165_cov_678.1_refined
1018850 1018930 | 1 81 | 81 81 | 100.00 | gi|87159884|ref|NC_007793.1|	NODE_586_length_140_cov_1227.41_refined
1057913 1057985 | 53833 53905 | 73 73 | 98.63 | gi|87159884|ref|NC_007793.1|	NODE_22_length_96936_cov_293.267_refined
1058249 1058388 | 68932 68793 | 140 140 | 90.00 | gi|87159884|ref|NC_007793.1|	NODE_127_length_68932_cov_448.939_refined
1058272 1058348 | 77 1 | 77 77 | 97.40 | gi|87159884|ref|NC_007793.1|	NODE_438_length_134_cov_269.873_refined
1058272 1058385 | 114 1 | 114 114 | 100.00 | gi|87159884|ref|NC_007793.1|	NODE_491_length_171_cov_2788.1_refined
1058292 1058380 | 1 89 | 89 89 | 94.38 | gi|87159884|ref|NC_007793.1|	NODE_249_length_88168_cov_191.465_refined
1058294 1058387 | 201 108 | 94 94 | 93.62 | gi|87159884|ref|NC_007793.1|	NODE_154_length_201_cov_235.5_refined
1058294 1058380 | 1 87 | 87 87 | 95.40 | gi|87159884|ref|NC_007793.1|	NODE_353_length_101595_cov_388.405_refined
1058294 1058387 | 1 94 | 94 94 | 93.62 | gi|87159884|ref|NC_007793.1|	NODE_365_length_39780_cov_420.475_refined
1058294 1058375 | 30401 30320 | 82 82 | 96.34 | gi|87159884|ref|NC_007793.1|	NODE_411_length_30401_cov_95.1258_refined
1058331 1084190 | 1 25860 | 25860 25860 | 99.99 | gi|87159884|ref|NC_007793.1|	NODE_405_length_25860_cov_172.616_refined
1084077 1084173 | 97 1 | 97 97 | 96.91 | gi|87159884|ref|NC_007793.1|	NODE_106_length_43023_cov_234.534_refined
1084077 1084239 | 163 1 | 163 163 | 84.15 | gi|87159884|ref|NC_007793.1|	NODE_18_length_28123_cov_37.044_refined
1084077 1084173 | 33249 33345 | 97 97 | 95.88 | gi|87159884|ref|NC_007793.1|	NODE_221_length_33345_cov_2138.29_refined
1084077 1084173 | 97 1 | 97 97 | 96.91 | gi|87159884|ref|NC_007793.1|	NODE_30_length_12201_cov_44.8094_refined
1084077 1084181 | 25308 25204 | 105 105 | 96.19 | gi|87159884|ref|NC_007793.1|	NODE_353_length_101595_cov_388.405_refined
1084077 1084173 | 97 1 | 97 97 | 96.91 | gi|87159884|ref|NC_007793.1|	NODE_42_length_95876_cov_186.24_refined
1084077 1084173 | 97 1 | 97 97 | 97.94 | gi|87159884|ref|NC_007793.1|	NODE_89_length_45930_cov_149.579_refined
1084127 1084248 | 121 1 | 122 121 | 96.72 | gi|87159884|ref|NC_007793.1|	NODE_383_length_121_cov_180.894_refined
1084127 1084239 | 1 112 | 113 112 | 96.46 | gi|87159884|ref|NC_007793.1|	NODE_449_length_112_cov_56.2105_refined
1084128 1084248 | 1 120 | 121 120 | 95.87 | gi|87159884|ref|NC_007793.1|	NODE_469_length_120_cov_246.723_refined
1084128 1084237 | 110 1 | 110 110 | 97.27 | gi|87159884|ref|NC_007793.1|	NODE_611_length_309_cov_78.3976_refined
1084138 1084237 | 1 100 | 100 100 | 99.00 | gi|87159884|ref|NC_007793.1|	NODE_315_length_100_cov_226.844_refined
1084183 1084335 | 35944 35792 | 153 153 | 88.89 | gi|87159884|ref|NC_007793.1|	NODE_106_length_43023_cov_234.534_refined
1084185 1084262 | 78 1 | 78 78 | 98.72 | gi|87159884|ref|NC_007793.1|	NODE_570_length_78_cov_296.652
1084194 1084262 | 1 69 | 69 69 | 98.55 | gi|87159884|ref|NC_007793.1|	NODE_582_length_69_cov_377
1084208 1084332 | 10211 10087 | 125 125 | 94.40 | gi|87159884|ref|NC_007793.1|	NODE_399_length_10211_cov_183.6_refined
1084208 1084305 | 1 98 | 98 98 | 98.98 | gi|87159884|ref|NC_007793.1|	NODE_461_length_98_cov_539.14_refined
1084241 1084307 | 67 1 | 67 67 | 100.00 | gi|87159884|ref|NC_007793.1|	NODE_438_length_134_cov_269.873_refined
1084241 1084343 | 104 2 | 103 103 | 96.12 | gi|87159884|ref|NC_007793.1|	NODE_491_length_171_cov_2788.1_refined
1084254 1124481 | 1 40228 | 40228 40228 | 100.00 | gi|87159884|ref|NC_007793.1|	NODE_209_length_40228_cov_152.101_refined
1084254 1084344 | 1 91 | 91 91 | 100.00 | gi|87159884|ref|NC_007793.1|	NODE_430_length_990_cov_303.188_refined
1124462 1158536 | 34075 1 | 34075 34075 | 100.00 | gi|87159884|ref|NC_007793.1|	NODE_100_length_34075_cov_30.2492_refined
1154622 1154838 | 23650 23432 | 217 219 | 87.27 | gi|87159884|ref|NC_007793.1|	NODE_435_length_54443_cov_335.582_refined
1154627 1154740 | 876 990 | 114 115 | 93.10 | gi|87159884|ref|NC_007793.1|	NODE_430_length_990_cov_303.188_refined
1154696 1154847 | 8 160 | 152 153 | 90.20 | gi|87159884|ref|NC_007793.1|	NODE_612_length_40922_cov_51.1254_refined
1154696 1154837 | 40915 40773 | 142 143 | 90.21 | gi|87159884|ref|NC_007793.1|	NODE_612_length_40922_cov_51.1254_refined
1154716 1154847 | 1 133 | 132 133 | 90.23 | gi|87159884|ref|NC_007793.1|	NODE_243_length_5349_cov_56.7263_refined
1154716 1154847 | 30965 30833 | 132 133 | 90.23 | gi|87159884|ref|NC_007793.1|	NODE_51_length_30965_cov_972.484_refined
1158410 1158595 | 1325 1511 | 186 187 | 90.96 | gi|87159884|ref|NC_007793.1|	NODE_18_length_28123_cov_37.044_refined
1158482 1158595 | 1 117 | 114 117 | 94.87 | gi|87159884|ref|NC_007793.1|	NODE_152_length_69860_cov_744.541_refined
1158484 1158597 | 68493 68605 | 114 113 | 92.11 | gi|87159884|ref|NC_007793.1|	NODE_127_length_68932_cov_448.939_refined
1158486 1158595 | 57 166 | 110 110 | 90.09 | gi|87159884|ref|NC_007793.1|	NODE_611_length_309_cov_78.3976_refined
1158544 1191091 | 1 32549 | 32548 32549 | 99.99 | gi|87159884|ref|NC_007793.1|	NODE_388_length_32549_cov_125.725_refined
1190987 1191091 | 101490 101595 | 105 106 | 99.06 | gi|87159884|ref|NC_007793.1|	NODE_353_length_101595_cov_388.405_refined
1190991 1191091 | 102 1 | 101 102 | 99.02 | gi|87159884|ref|NC_007793.1|	NODE_10_length_5455_cov_116.646_refined
1190991 1191091 | 69759 69860 | 101 102 | 98.04 | gi|87159884|ref|NC_007793.1|	NODE_152_length_69860_cov_744.541_refined
1190991 1191091 | 102 1 | 101 102 | 99.02 | gi|87159884|ref|NC_007793.1|	NODE_15_length_194511_cov_332.789_refined
1191000 1191091 | 15748 15840 | 92 93 | 97.85 | gi|87159884|ref|NC_007793.1|	NODE_581_length_15840_cov_108.487_refined
1191037 1191195 | 186 28 | 159 159 | 98.74 | gi|87159884|ref|NC_007793.1|	NODE_71_length_186_cov_1565.58_refined
1191186 1191257 | 11183 11254 | 72 72 | 98.61 | gi|87159884|ref|NC_007793.1|	NODE_45_length_18576_cov_83.0911_refined
1191258 1191351 | 319 412 | 94 94 | 97.87 | gi|87159884|ref|NC_007793.1|	NODE_375_length_412_cov_2066.59_refined
1191258 1191351 | 344 436 | 94 93 | 96.81 | gi|87159884|ref|NC_007793.1|	NODE_67_length_436_cov_249.144_refined
1191269 1191351 | 120 202 | 83 83 | 97.59 | gi|87159884|ref|NC_007793.1|	NODE_137_length_202_cov_79.4218_refined
1191297 1191376 | 42671 42592 | 80 80 | 100.00 | gi|87159884|ref|NC_007793.1|	NODE_131_length_42671_cov_941.513_refined
1191297 1191376 | 1 80 | 80 80 | 100.00 | gi|87159884|ref|NC_007793.1|	NODE_485_length_126_cov_1849.63_refined
1191355 1276087 | 115 84822 | 84733 84708 | 99.97 | gi|87159884|ref|NC_007793.1|	NODE_210_length_137510_cov_100.545_refined
1256054 1328775 | 64814 137510 | 72722 72697 | 99.97 | gi|87159884|ref|NC_007793.1|	NODE_210_length_137510_cov_100.545_refined
1328721 1328910 | 190 1 | 190 190 | 99.47 | gi|87159884|ref|NC_007793.1|	NODE_286_length_190_cov_391.044_refined
1328856 1328966 | 1 111 | 111 111 | 98.20 | gi|87159884|ref|NC_007793.1|	NODE_21_length_36066_cov_86.5333_refined
1328856 1330449 | 1594 1 | 1594 1594 | 100.00 | gi|87159884|ref|NC_007793.1|	NODE_252_length_1594_cov_109.335_refined
1330395 1330584 | 190 1 | 190 190 | 100.00 | gi|87159884|ref|NC_007793.1|	NODE_286_length_190_cov_391.044_refined
1330530 1366595 | 1 36066 | 36066 36066 | 99.99 | gi|87159884|ref|NC_007793.1|	NODE_21_length_36066_cov_86.5333_refined
1330530 1330640 | 1594 1484 | 111 111 | 98.20 | gi|87159884|ref|NC_007793.1|	NODE_252_length_1594_cov_109.335_refined
1366502 1366829 | 9499 9178 | 328 322 | 80.30 | gi|87159884|ref|NC_007793.1|	NODE_365_length_39780_cov_420.475_refined
1366504 1366597 | 94 1 | 94 94 | 97.87 | gi|87159884|ref|NC_007793.1|	NODE_249_length_88168_cov_191.465_refined
1366504 1366595 | 92 1 | 92 92 | 98.91 | gi|87159884|ref|NC_007793.1|	NODE_353_length_101595_cov_388.405_refined
1366504 1366595 | 30310 30401 | 92 92 | 97.83 | gi|87159884|ref|NC_007793.1|	NODE_411_length_30401_cov_95.1258_refined
1366505 1366595 | 111 201 | 91 91 | 98.90 | gi|87159884|ref|NC_007793.1|	NODE_154_length_201_cov_235.5_refined
1366506 1366595 | 90 1 | 90 90 | 97.78 | gi|87159884|ref|NC_007793.1|	NODE_365_length_39780_cov_420.475_refined
1366506 1366640 | 10077 10211 | 135 135 | 96.30 | gi|87159884|ref|NC_007793.1|	NODE_399_length_10211_cov_183.6_refined
1366541 1366607 | 1 67 | 67 67 | 100.00 | gi|87159884|ref|NC_007793.1|	NODE_438_length_134_cov_269.873_refined
1366543 1366640 | 98 1 | 98 98 | 100.00 | gi|87159884|ref|NC_007793.1|	NODE_461_length_98_cov_539.14_refined
1366586 1366663 | 1 78 | 78 78 | 100.00 | gi|87159884|ref|NC_007793.1|	NODE_570_length_78_cov_296.652
1366586 1366654 | 69 1 | 69 69 | 100.00 | gi|87159884|ref|NC_007793.1|	NODE_582_length_69_cov_377
1366610 1366831 | 55596 55380 | 222 217 | 84.89 | gi|87159884|ref|NC_007793.1|	NODE_5_length_55596_cov_554.309_refined
1366611 1366778 | 168 1 | 168 168 | 100.00 | gi|87159884|ref|NC_007793.1|	NODE_24_length_168_cov_147.602_refined
1366667 1366776 | 107 1 | 110 107 | 86.36 | gi|87159884|ref|NC_007793.1|	NODE_131_length_42671_cov_941.513_refined
1366667 1366829 | 107964 108125 | 163 162 | 92.02 | gi|87159884|ref|NC_007793.1|	NODE_15_length_194511_cov_332.789_refined
1366667 1366778 | 53905 53794 | 112 112 | 94.64 | gi|87159884|ref|NC_007793.1|	NODE_22_length_96936_cov_293.267_refined
1366711 1366778 | 68 1 | 68 68 | 100.00 | gi|87159884|ref|NC_007793.1|	NODE_469_length_120_cov_246.723_refined
1366717 1366829 | 25860 25747 | 113 114 | 96.49 | gi|87159884|ref|NC_007793.1|	NODE_405_length_25860_cov_172.616_refined
1366725 1366830 | 25204 25309 | 106 106 | 97.17 | gi|87159884|ref|NC_007793.1|	NODE_353_length_101595_cov_388.405_refined
1366733 1366829 | 1 97 | 97 97 | 98.97 | gi|87159884|ref|NC_007793.1|	NODE_105_length_201_cov_5.25342_refined
1366733 1366829 | 1 97 | 97 97 | 98.97 | gi|87159884|ref|NC_007793.1|	NODE_106_length_43023_cov_234.534_refined
1366733 1366829 | 33345 33249 | 97 97 | 97.94 | gi|87159884|ref|NC_007793.1|	NODE_221_length_33345_cov_2138.29_refined
1366733 1366829 | 1 97 | 97 97 | 98.97 | gi|87159884|ref|NC_007793.1|	NODE_30_length_12201_cov_44.8094_refined
1366733 1366829 | 201 105 | 97 97 | 98.97 | gi|87159884|ref|NC_007793.1|	NODE_328_length_201_cov_224.726_refined
1366733 1366829 | 1 97 | 97 97 | 98.97 | gi|87159884|ref|NC_007793.1|	NODE_42_length_95876_cov_186.24_refined
1366733 1412655 | 1 45923 | 45923 45923 | 100.00 | gi|87159884|ref|NC_007793.1|	NODE_89_length_45930_cov_149.579_refined
1412535 1412655 | 128 8 | 121 121 | 96.69 | gi|87159884|ref|NC_007793.1|	NODE_392_length_13403_cov_101.733_refined
1412540 1412655 | 121 8 | 116 114 | 97.41 | gi|87159884|ref|NC_007793.1|	NODE_139_length_10321_cov_135.789_refined
1412546 1412655 | 116 8 | 110 109 | 99.09 | gi|87159884|ref|NC_007793.1|	NODE_169_length_39891_cov_2333.69_refined
1412546 1412848 | 303 1 | 303 303 | 96.71 | gi|87159884|ref|NC_007793.1|	NODE_210_length_137510_cov_100.545_refined
1412546 1412655 | 116 8 | 110 109 | 99.09 | gi|87159884|ref|NC_007793.1|	NODE_395_length_148064_cov_273.788_refined
1412546 1412655 | 117 8 | 110 110 | 100.00 | gi|87159884|ref|NC_007793.1|	NODE_598_length_19851_cov_300.006_refined
1412548 1412655 | 46098 46206 | 108 109 | 98.17 | gi|87159884|ref|NC_007793.1|	NODE_697_length_46213_cov_174.948_refined
1412549 1412655 | 114 8 | 107 107 | 100.00 | gi|87159884|ref|NC_007793.1|	NODE_127_length_68932_cov_448.939_refined
1412549 1412655 | 113 8 | 107 106 | 99.07 | gi|87159884|ref|NC_007793.1|	NODE_216_length_7137_cov_97.3026_refined
1412566 1412655 | 42504 42593 | 90 90 | 97.78 | gi|87159884|ref|NC_007793.1|	NODE_131_length_42671_cov_941.513_refined
1412794 1412995 | 202 1 | 202 202 | 100.00 | gi|87159884|ref|NC_007793.1|	NODE_137_length_202_cov_79.4218_refined
1412794 1412870 | 412 336 | 77 77 | 100.00 | gi|87159884|ref|NC_007793.1|	NODE_375_length_412_cov_2066.59_refined
1412794 1412876 | 436 355 | 83 82 | 98.80 | gi|87159884|ref|NC_007793.1|	NODE_67_length_436_cov_249.144_refined
1412866 1412995 | 779 908 | 130 130 | 96.15 | gi|87159884|ref|NC_007793.1|	NODE_406_length_908_cov_1101.32_refined
1412872 1413172 | 1456 1755 | 301 300 | 83.88 | gi|87159884|ref|NC_007793.1|	NODE_187_length_7623_cov_1668.11_refined
1412941 1413126 | 1 186 | 186 186 | 99.46 | gi|87159884|ref|NC_007793.1|	NODE_71_length_186_cov_1565.58_refined
1413072 1413173 | 1 102 | 102 102 | 99.02 | gi|87159884|ref|NC_007793.1|	NODE_10_length_5455_cov_116.646_refined
1413072 1413173 | 69860 69759 | 102 102 | 98.04 | gi|87159884|ref|NC_007793.1|	NODE_152_length_69860_cov_744.541_refined
1413072 1413173 | 1 102 | 102 102 | 99.02 | gi|87159884|ref|NC_007793.1|	NODE_15_length_194511_cov_332.789_refined
1413072 1413177 | 101595 101490 | 106 106 | 99.06 | gi|87159884|ref|NC_007793.1|	NODE_353_length_101595_cov_388.405_refined
1413072 1413177 | 32549 32445 | 106 105 | 98.11 | gi|87159884|ref|NC_007793.1|	NODE_388_length_32549_cov_125.725_refined
1413072 1413164 | 15840 15748 | 93 93 | 97.85 | gi|87159884|ref|NC_007793.1|	NODE_581_length_15840_cov_108.487_refined
1413123 1428962 | 1 15840 | 15840 15840 | 100.00 | gi|87159884|ref|NC_007793.1|	NODE_581_length_15840_cov_108.487_refined
1428867 1428962 | 69766 69860 | 96 95 | 97.92 | gi|87159884|ref|NC_007793.1|	NODE_152_length_69860_cov_744.541_refined
1428870 1428962 | 93 1 | 93 93 | 98.92 | gi|87159884|ref|NC_007793.1|	NODE_10_length_5455_cov_116.646_refined
1428870 1428962 | 93 1 | 93 93 | 98.92 | gi|87159884|ref|NC_007793.1|	NODE_15_length_194511_cov_332.789_refined
1428870 1428962 | 101503 101595 | 93 93 | 98.92 | gi|87159884|ref|NC_007793.1|	NODE_353_length_101595_cov_388.405_refined
1428870 1428962 | 32458 32549 | 93 92 | 97.85 | gi|87159884|ref|NC_007793.1|	NODE_388_length_32549_cov_125.725_refined
1428908 1429093 | 186 1 | 186 186 | 100.00 | gi|87159884|ref|NC_007793.1|	NODE_71_length_186_cov_1565.58_refined
1428915 1429354 | 1703 1263 | 440 441 | 84.16 | gi|87159884|ref|NC_007793.1|	NODE_187_length_7623_cov_1668.11_refined
1429039 1429167 | 1 130 | 129 130 | 96.92 | gi|87159884|ref|NC_007793.1|	NODE_137_length_202_cov_79.4218_refined
1429039 1429356 | 908 590 | 318 319 | 98.75 | gi|87159884|ref|NC_007793.1|	NODE_406_length_908_cov_1101.32_refined
1429350 1429683 | 79 412 | 334 334 | 97.01 | gi|87159884|ref|NC_007793.1|	NODE_375_length_412_cov_2066.59_refined
1429350 1429458 | 230 338 | 109 109 | 94.50 | gi|87159884|ref|NC_007793.1|	NODE_67_length_436_cov_249.144_refined
1429584 1429683 | 338 436 | 100 99 | 97.00 | gi|87159884|ref|NC_007793.1|	NODE_67_length_436_cov_249.144_refined
1429601 1429683 | 120 202 | 83 83 | 97.59 | gi|87159884|ref|NC_007793.1|	NODE_137_length_202_cov_79.4218_refined
1429629 1429796 | 42671 42504 | 168 168 | 98.81 | gi|87159884|ref|NC_007793.1|	NODE_131_length_42671_cov_941.513_refined
1429629 1429754 | 1 126 | 126 126 | 100.00 | gi|87159884|ref|NC_007793.1|	NODE_485_length_126_cov_1849.63_refined
1429700 1429826 | 1 127 | 127 127 | 98.43 | gi|87159884|ref|NC_007793.1|	NODE_127_length_68932_cov_448.939_refined
1429700 1429830 | 1 129 | 131 129 | 96.95 | gi|87159884|ref|NC_007793.1|	NODE_139_length_10321_cov_135.789_refined
1429700 1429837 | 1 136 | 138 136 | 94.93 | gi|87159884|ref|NC_007793.1|	NODE_169_length_39891_cov_2333.69_refined
1429700 1429813 | 1 113 | 114 113 | 99.12 | gi|87159884|ref|NC_007793.1|	NODE_216_length_7137_cov_97.3026_refined
1429700 1443102 | 1 13403 | 13403 13403 | 100.00 | gi|87159884|ref|NC_007793.1|	NODE_392_length_13403_cov_101.733_refined
1429700 1429820 | 1 120 | 121 120 | 98.35 | gi|87159884|ref|NC_007793.1|	NODE_395_length_148064_cov_273.788_refined
1429700 1429822 | 1 123 | 123 123 | 98.37 | gi|87159884|ref|NC_007793.1|	NODE_598_length_19851_cov_300.006_refined
1429700 1429821 | 46213 46091 | 122 123 | 96.75 | gi|87159884|ref|NC_007793.1|	NODE_697_length_46213_cov_174.948_refined
1429700 1429827 | 45930 45803 | 128 128 | 96.88 | gi|87159884|ref|NC_007793.1|	NODE_89_length_45930_cov_149.579_refined
1443048 1443187 | 1 140 | 140 140 | 100.00 | gi|87159884|ref|NC_007793.1|	NODE_524_length_140_cov_214.565_refined
1443083 1443187 | 98 201 | 105 104 | 96.19 | gi|87159884|ref|NC_007793.1|	NODE_105_length_201_cov_5.25342_refined
1443083 1443187 | 104 1 | 105 104 | 96.19 | gi|87159884|ref|NC_007793.1|	NODE_328_length_201_cov_224.726_refined
1443133 1443787 | 654 1 | 655 654 | 98.32 | gi|87159884|ref|NC_007793.1|	NODE_264_length_654_cov_376.808_refined
1443738 1455938 | 12201 1 | 12201 12201 | 100.00 | gi|87159884|ref|NC_007793.1|	NODE_30_length_12201_cov_44.8094_refined
1455836 1455938 | 33242 33345 | 103 104 | 96.15 | gi|87159884|ref|NC_007793.1|	NODE_221_length_33345_cov_2138.29_refined
1455839 1456004 | 108128 107964 | 166 165 | 89.76 | gi|87159884|ref|NC_007793.1|	NODE_15_length_194511_cov_332.789_refined
1455841 1455938 | 98 1 | 98 98 | 97.96 | gi|87159884|ref|NC_007793.1|	NODE_106_length_43023_cov_234.534_refined
1455841 1456162 | 9177 9492 | 322 316 | 80.55 | gi|87159884|ref|NC_007793.1|	NODE_365_length_39780_cov_420.475_refined
1455842 1455938 | 97 1 | 97 97 | 97.94 | gi|87159884|ref|NC_007793.1|	NODE_105_length_201_cov_5.25342_refined
1455842 1455938 | 105 201 | 97 97 | 97.94 | gi|87159884|ref|NC_007793.1|	NODE_328_length_201_cov_224.726_refined
1455842 1455946 | 25308 25204 | 105 105 | 96.19 | gi|87159884|ref|NC_007793.1|	NODE_353_length_101595_cov_388.405_refined
1455842 1455947 | 25747 25852 | 106 106 | 97.17 | gi|87159884|ref|NC_007793.1|	NODE_405_length_25860_cov_172.616_refined
1455842 1455938 | 97 1 | 97 97 | 97.94 | gi|87159884|ref|NC_007793.1|	NODE_42_length_95876_cov_186.24_refined
1455842 1456061 | 55382 55596 | 220 215 | 83.04 | gi|87159884|ref|NC_007793.1|	NODE_5_length_55596_cov_554.309_refined
1455842 1455938 | 97 1 | 97 97 | 98.97 | gi|87159884|ref|NC_007793.1|	NODE_89_length_45930_cov_149.579_refined
1455893 1456060 | 1 168 | 168 168 | 97.62 | gi|87159884|ref|NC_007793.1|	NODE_24_length_168_cov_147.602_refined
1456008 1456085 | 78 1 | 78 78 | 100.00 | gi|87159884|ref|NC_007793.1|	NODE_570_length_78_cov_296.652
1456017 1456085 | 1 69 | 69 69 | 100.00 | gi|87159884|ref|NC_007793.1|	NODE_582_length_69_cov_377
1456031 1456165 | 10211 10077 | 135 135 | 95.56 | gi|87159884|ref|NC_007793.1|	NODE_399_length_10211_cov_183.6_refined
1456031 1456128 | 1 98 | 98 98 | 100.00 | gi|87159884|ref|NC_007793.1|	NODE_461_length_98_cov_539.14_refined
1456064 1456128 | 67 3 | 65 65 | 100.00 | gi|87159884|ref|NC_007793.1|	NODE_438_length_134_cov_269.873_refined
1456064 1456162 | 104 6 | 99 99 | 94.95 | gi|87159884|ref|NC_007793.1|	NODE_491_length_171_cov_2788.1_refined
1456074 1544241 | 1 88168 | 88168 88168 | 99.99 | gi|87159884|ref|NC_007793.1|	NODE_249_length_88168_cov_191.465_refined
1456076 1456166 | 201 111 | 91 91 | 98.90 | gi|87159884|ref|NC_007793.1|	NODE_154_length_201_cov_235.5_refined
1456076 1456167 | 36066 35975 | 92 92 | 97.83 | gi|87159884|ref|NC_007793.1|	NODE_21_length_36066_cov_86.5333_refined
1456076 1456167 | 1 92 | 92 92 | 98.91 | gi|87159884|ref|NC_007793.1|	NODE_353_length_101595_cov_388.405_refined
1456076 1456165 | 1 90 | 90 90 | 97.78 | gi|87159884|ref|NC_007793.1|	NODE_365_length_39780_cov_420.475_refined
1456076 1456167 | 30401 30310 | 92 92 | 97.83 | gi|87159884|ref|NC_007793.1|	NODE_411_length_30401_cov_95.1258_refined
1542077 1542197 | 5797 5918 | 121 122 | 94.26 | gi|87159884|ref|NC_007793.1|	NODE_139_length_10321_cov_135.789_refined
1542948 1543564 | 33231 32614 | 617 618 | 89.98 | gi|87159884|ref|NC_007793.1|	NODE_615_length_33885_cov_591.148_refined
1544187 1544474 | 1 288 | 288 288 | 99.31 | gi|87159884|ref|NC_007793.1|	NODE_355_length_288_cov_1427.28_refined
1544321 1544567 | 87120 87366 | 247 247 | 84.40 | gi|87159884|ref|NC_007793.1|	NODE_249_length_88168_cov_191.465_refined
1544420 1544586 | 194511 194345 | 167 167 | 94.61 | gi|87159884|ref|NC_007793.1|	NODE_15_length_194511_cov_332.789_refined
1544420 1578304 | 33885 1 | 33885 33885 | 100.00 | gi|87159884|ref|NC_007793.1|	NODE_615_length_33885_cov_591.148_refined
1544727 1545237 | 6404 6914 | 511 511 | 89.04 | gi|87159884|ref|NC_007793.1|	NODE_76_length_6916_cov_618.269_refined
1545074 1545691 | 86875 87491 | 618 617 | 89.98 | gi|87159884|ref|NC_007793.1|	NODE_249_length_88168_cov_191.465_refined
1548472 1548800 | 16123 16451 | 329 329 | 88.48 | gi|87159884|ref|NC_007793.1|	NODE_169_length_39891_cov_2333.69_refined
1572068 1572190 | 14375 14252 | 123 124 | 97.58 | gi|87159884|ref|NC_007793.1|	NODE_31_length_140894_cov_97.7768_refined
1578119 1578304 | 39706 39891 | 186 186 | 97.31 | gi|87159884|ref|NC_007793.1|	NODE_169_length_39891_cov_2333.69_refined
1578250 1578608 | 1 359 | 359 359 | 100.00 | gi|87159884|ref|NC_007793.1|	NODE_541_length_359_cov_481.464_refined
1578250 1578608 | 1 359 | 359 359 | 91.94 | gi|87159884|ref|NC_007793.1|	NODE_734_length_359_cov_1492.73_refined
1578554 1586525 | 1 7972 | 7972 7972 | 100.00 | gi|87159884|ref|NC_007793.1|	NODE_33_length_7972_cov_322.28_refined
1578554 1578625 | 1 72 | 72 72 | 100.00 | gi|87159884|ref|NC_007793.1|	NODE_513_length_9094_cov_1732.58_refined
1579047 1579257 | 69 278 | 211 210 | 92.45 | gi|87159884|ref|NC_007793.1|	NODE_513_length_9094_cov_1732.58_refined
1579943 1580067 | 1424 1548 | 125 125 | 97.60 | gi|87159884|ref|NC_007793.1|	NODE_513_length_9094_cov_1732.58_refined
1580077 1580325 | 1916 2164 | 249 249 | 91.57 | gi|87159884|ref|NC_007793.1|	NODE_513_length_9094_cov_1732.58_refined
1586471 1586688 | 1 218 | 218 218 | 93.15 | gi|87159884|ref|NC_007793.1|	NODE_184_length_634_cov_1148.13_refined
1586471 1587299 | 829 1 | 829 829 | 100.00 | gi|87159884|ref|NC_007793.1|	NODE_514_length_829_cov_333.744_refined
1587198 1587299 | 529 634 | 102 106 | 92.52 | gi|87159884|ref|NC_007793.1|	NODE_184_length_634_cov_1148.13_refined
1587245 1587650 | 1 406 | 406 406 | 99.51 | gi|87159884|ref|NC_007793.1|	NODE_730_length_406_cov_1248.3_refined
1587596 1594511 | 1 6916 | 6916 6916 | 100.00 | gi|87159884|ref|NC_007793.1|	NODE_76_length_6916_cov_618.269_refined
1588540 1588894 | 7136 6783 | 355 354 | 89.30 | gi|87159884|ref|NC_007793.1|	NODE_31_length_140894_cov_97.7768_refined
1593999 1594539 | 33578 33038 | 541 541 | 88.35 | gi|87159884|ref|NC_007793.1|	NODE_615_length_33885_cov_591.148_refined
1594457 1594744 | 1 288 | 288 288 | 99.65 | gi|87159884|ref|NC_007793.1|	NODE_355_length_288_cov_1427.28_refined
1594690 1630721 | 194511 158480 | 36032 36032 | 100.00 | gi|87159884|ref|NC_007793.1|	NODE_15_length_194511_cov_332.789_refined
1594690 1594856 | 33885 33719 | 167 167 | 94.61 | gi|87159884|ref|NC_007793.1|	NODE_615_length_33885_cov_591.148_refined
1630716 1644083 | 24080 10713 | 13368 13368 | 99.99 | gi|87159884|ref|NC_007793.1|	NODE_221_length_33345_cov_2138.29_refined
1644076 1802557 | 158482 1 | 158482 158482 | 99.99 | gi|87159884|ref|NC_007793.1|	NODE_15_length_194511_cov_332.789_refined
1694430 1694505 | 100 25 | 76 76 | 97.37 | gi|87159884|ref|NC_007793.1|	NODE_30_length_12201_cov_44.8094_refined
1694433 1694550 | 163 45 | 118 119 | 94.96 | gi|87159884|ref|NC_007793.1|	NODE_18_length_28123_cov_37.044_refined
1694437 1694537 | 35987 35887 | 101 101 | 98.02 | gi|87159884|ref|NC_007793.1|	NODE_106_length_43023_cov_234.534_refined
1802450 1802557 | 108 1 | 108 108 | 100.00 | gi|87159884|ref|NC_007793.1|	NODE_10_length_5455_cov_116.646_refined
1802450 1802557 | 69753 69860 | 108 108 | 99.07 | gi|87159884|ref|NC_007793.1|	NODE_152_length_69860_cov_744.541_refined
1802456 1802557 | 101494 101595 | 102 102 | 100.00 | gi|87159884|ref|NC_007793.1|	NODE_353_length_101595_cov_388.405_refined
1802456 1802557 | 32449 32549 | 102 101 | 99.02 | gi|87159884|ref|NC_007793.1|	NODE_388_length_32549_cov_125.725_refined
1802465 1802557 | 15748 15840 | 93 93 | 98.92 | gi|87159884|ref|NC_007793.1|	NODE_581_length_15840_cov_108.487_refined
1802503 1802688 | 186 1 | 186 186 | 98.92 | gi|87159884|ref|NC_007793.1|	NODE_71_length_186_cov_1565.58_refined
1802634 1802763 | 1 130 | 130 130 | 95.38 | gi|87159884|ref|NC_007793.1|	NODE_137_length_202_cov_79.4218_refined
1802634 1803546 | 908 1 | 913 908 | 98.90 | gi|87159884|ref|NC_007793.1|	NODE_406_length_908_cov_1101.32_refined
1803492 1803817 | 326 1 | 326 326 | 100.00 | gi|87159884|ref|NC_007793.1|	NODE_297_length_326_cov_987.114_refined
1803763 1803968 | 206 1 | 206 206 | 100.00 | gi|87159884|ref|NC_007793.1|	NODE_451_length_206_cov_851.185_refined
1803763 1804100 | 1 338 | 338 338 | 96.45 | gi|87159884|ref|NC_007793.1|	NODE_67_length_436_cov_249.144_refined
1803914 1804325 | 1 412 | 412 412 | 99.03 | gi|87159884|ref|NC_007793.1|	NODE_375_length_412_cov_2066.59_refined
1804215 1804325 | 327 436 | 111 110 | 96.40 | gi|87159884|ref|NC_007793.1|	NODE_67_length_436_cov_249.144_refined
1804243 1804325 | 120 202 | 83 83 | 96.39 | gi|87159884|ref|NC_007793.1|	NODE_137_length_202_cov_79.4218_refined
1804271 1804438 | 42671 42504 | 168 168 | 98.81 | gi|87159884|ref|NC_007793.1|	NODE_131_length_42671_cov_941.513_refined
1804271 1804396 | 1 126 | 126 126 | 100.00 | gi|87159884|ref|NC_007793.1|	NODE_485_length_126_cov_1849.63_refined
1804342 1873270 | 1 68932 | 68929 68932 | 99.99 | gi|87159884|ref|NC_007793.1|	NODE_127_length_68932_cov_448.939_refined
1804342 1804465 | 1 122 | 124 122 | 97.58 | gi|87159884|ref|NC_007793.1|	NODE_139_length_10321_cov_135.789_refined
1804342 1804459 | 1 117 | 118 117 | 98.31 | gi|87159884|ref|NC_007793.1|	NODE_169_length_39891_cov_2333.69_refined
1804342 1804455 | 1 113 | 114 113 | 99.12 | gi|87159884|ref|NC_007793.1|	NODE_216_length_7137_cov_97.3026_refined
1804342 1804468 | 1 127 | 127 127 | 98.43 | gi|87159884|ref|NC_007793.1|	NODE_392_length_13403_cov_101.733_refined
1804342 1804459 | 1 117 | 118 117 | 98.31 | gi|87159884|ref|NC_007793.1|	NODE_395_length_148064_cov_273.788_refined
1804342 1804464 | 1 123 | 123 123 | 99.19 | gi|87159884|ref|NC_007793.1|	NODE_598_length_19851_cov_300.006_refined
1804342 1804455 | 46213 46099 | 114 115 | 98.26 | gi|87159884|ref|NC_007793.1|	NODE_697_length_46213_cov_174.948_refined
1804342 1804455 | 45930 45817 | 114 114 | 100.00 | gi|87159884|ref|NC_007793.1|	NODE_89_length_45930_cov_149.579_refined
1872833 1873003 | 57 225 | 171 169 | 87.21 | gi|87159884|ref|NC_007793.1|	NODE_611_length_309_cov_78.3976_refined
1872834 1873003 | 55596 55430 | 170 167 | 89.41 | gi|87159884|ref|NC_007793.1|	NODE_5_length_55596_cov_554.309_refined
1873174 1873247 | 4 77 | 74 74 | 97.30 | gi|87159884|ref|NC_007793.1|	NODE_438_length_134_cov_269.873_refined
1873216 1891814 | 1 18598 | 18599 18598 | 99.99 | gi|87159884|ref|NC_007793.1|	NODE_186_length_18598_cov_315.063_refined
1891760 1892084 | 326 1 | 325 326 | 97.55 | gi|87159884|ref|NC_007793.1|	NODE_297_length_326_cov_987.114_refined
1892030 1892235 | 206 1 | 206 206 | 98.54 | gi|87159884|ref|NC_007793.1|	NODE_451_length_206_cov_851.185_refined
1892030 1892366 | 1 338 | 337 338 | 95.27 | gi|87159884|ref|NC_007793.1|	NODE_67_length_436_cov_249.144_refined
1892181 1892592 | 1 412 | 412 412 | 97.34 | gi|87159884|ref|NC_007793.1|	NODE_375_length_412_cov_2066.59_refined
1892495 1892592 | 340 436 | 98 97 | 94.90 | gi|87159884|ref|NC_007793.1|	NODE_67_length_436_cov_249.144_refined
1892516 1892592 | 126 202 | 77 77 | 98.70 | gi|87159884|ref|NC_007793.1|	NODE_137_length_202_cov_79.4218_refined
1892538 1892708 | 42671 42501 | 171 171 | 98.83 | gi|87159884|ref|NC_007793.1|	NODE_131_length_42671_cov_941.513_refined
1892538 1892663 | 1 126 | 126 126 | 100.00 | gi|87159884|ref|NC_007793.1|	NODE_485_length_126_cov_1849.63_refined
1892609 1892730 | 1 124 | 122 124 | 97.58 | gi|87159884|ref|NC_007793.1|	NODE_127_length_68932_cov_448.939_refined
1892609 1902929 | 1 10321 | 10321 10321 | 100.00 | gi|87159884|ref|NC_007793.1|	NODE_139_length_10321_cov_135.789_refined
1892609 1892725 | 1 117 | 117 117 | 99.15 | gi|87159884|ref|NC_007793.1|	NODE_169_length_39891_cov_2333.69_refined
1892609 1892721 | 1 113 | 113 113 | 99.12 | gi|87159884|ref|NC_007793.1|	NODE_216_length_7137_cov_97.3026_refined
1892609 1892737 | 1 131 | 129 131 | 96.95 | gi|87159884|ref|NC_007793.1|	NODE_392_length_13403_cov_101.733_refined
1892609 1892725 | 1 117 | 117 117 | 99.15 | gi|87159884|ref|NC_007793.1|	NODE_395_length_148064_cov_273.788_refined
1892609 1892729 | 1 123 | 121 123 | 97.56 | gi|87159884|ref|NC_007793.1|	NODE_598_length_19851_cov_300.006_refined
1892609 1892731 | 46213 46089 | 123 125 | 95.20 | gi|87159884|ref|NC_007793.1|	NODE_697_length_46213_cov_174.948_refined
1892609 1892729 | 45930 45808 | 121 123 | 97.56 | gi|87159884|ref|NC_007793.1|	NODE_89_length_45930_cov_149.579_refined
1898405 1898526 | 86004 86124 | 122 121 | 94.26 | gi|87159884|ref|NC_007793.1|	NODE_249_length_88168_cov_191.465_refined
1902793 1902929 | 137 1 | 137 137 | 92.70 | gi|87159884|ref|NC_007793.1|	NODE_243_length_5349_cov_56.7263_refined
1902793 1902949 | 33878 34035 | 157 158 | 88.61 | gi|87159884|ref|NC_007793.1|	NODE_501_length_73161_cov_494.741_refined
1902797 1902929 | 30833 30965 | 133 133 | 93.23 | gi|87159884|ref|NC_007793.1|	NODE_51_length_30965_cov_972.484_refined
1902797 1902949 | 160 8 | 153 153 | 92.81 | gi|87159884|ref|NC_007793.1|	NODE_612_length_40922_cov_51.1254_refined
1902875 1910011 | 7137 1 | 7137 7137 | 100.00 | gi|87159884|ref|NC_007793.1|	NODE_216_length_7137_cov_97.3026_refined
1909899 1910011 | 114 1 | 113 114 | 99.12 | gi|87159884|ref|NC_007793.1|	NODE_127_length_68932_cov_448.939_refined
1909899 1910011 | 113 1 | 113 113 | 99.12 | gi|87159884|ref|NC_007793.1|	NODE_139_length_10321_cov_135.789_refined
1909899 1910011 | 113 1 | 113 113 | 99.12 | gi|87159884|ref|NC_007793.1|	NODE_169_length_39891_cov_2333.69_refined
1909899 1910011 | 114 1 | 113 114 | 99.12 | gi|87159884|ref|NC_007793.1|	NODE_392_length_13403_cov_101.733_refined
1909899 1910011 | 113 1 | 113 113 | 99.12 | gi|87159884|ref|NC_007793.1|	NODE_395_length_148064_cov_273.788_refined
1909899 1910011 | 114 1 | 113 114 | 99.12 | gi|87159884|ref|NC_007793.1|	NODE_598_length_19851_cov_300.006_refined
1909899 1910011 | 46099 46213 | 113 115 | 97.39 | gi|87159884|ref|NC_007793.1|	NODE_697_length_46213_cov_174.948_refined
1909899 1910011 | 45817 45930 | 113 114 | 99.12 | gi|87159884|ref|NC_007793.1|	NODE_89_length_45930_cov_149.579_refined
1909912 1910082 | 42501 42671 | 171 171 | 98.25 | gi|87159884|ref|NC_007793.1|	NODE_131_length_42671_cov_941.513_refined
1909957 1910082 | 126 1 | 126 126 | 100.00 | gi|87159884|ref|NC_007793.1|	NODE_485_length_126_cov_1849.63_refined
1910028 1910110 | 202 120 | 83 83 | 96.39 | gi|87159884|ref|NC_007793.1|	NODE_137_length_202_cov_79.4218_refined
1910028 1910137 | 412 302 | 110 111 | 96.40 | gi|87159884|ref|NC_007793.1|	NODE_375_length_412_cov_2066.59_refined
1910028 1910463 | 436 1 | 436 436 | 95.64 | gi|87159884|ref|NC_007793.1|	NODE_67_length_436_cov_249.144_refined
1910126 1910312 | 187 1 | 187 187 | 100.00 | gi|87159884|ref|NC_007793.1|	NODE_375_length_412_cov_2066.59_refined
1910258 1910463 | 1 206 | 206 206 | 98.54 | gi|87159884|ref|NC_007793.1|	NODE_451_length_206_cov_851.185_refined
1910409 1910734 | 1 326 | 326 326 | 99.69 | gi|87159884|ref|NC_007793.1|	NODE_297_length_326_cov_987.114_refined
1910680 1911574 | 1 908 | 895 908 | 96.48 | gi|87159884|ref|NC_007793.1|	NODE_406_length_908_cov_1101.32_refined
1911091 1911751 | 1096 1755 | 661 660 | 83.73 | gi|87159884|ref|NC_007793.1|	NODE_187_length_7623_cov_1668.11_refined
1911445 1911574 | 130 1 | 130 130 | 95.38 | gi|87159884|ref|NC_007793.1|	NODE_137_length_202_cov_79.4218_refined
1911520 1911705 | 1 186 | 186 186 | 98.92 | gi|87159884|ref|NC_007793.1|	NODE_71_length_186_cov_1565.58_refined
1911651 1917105 | 1 5455 | 5455 5455 | 100.00 | gi|87159884|ref|NC_007793.1|	NODE_10_length_5455_cov_116.646_refined
1911651 1911758 | 69860 69753 | 108 108 | 99.07 | gi|87159884|ref|NC_007793.1|	NODE_152_length_69860_cov_744.541_refined
1911651 1911758 | 1 108 | 108 108 | 100.00 | gi|87159884|ref|NC_007793.1|	NODE_15_length_194511_cov_332.789_refined
1911651 1911752 | 101595 101494 | 102 102 | 100.00 | gi|87159884|ref|NC_007793.1|	NODE_353_length_101595_cov_388.405_refined
1911651 1911752 | 32549 32449 | 102 101 | 99.02 | gi|87159884|ref|NC_007793.1|	NODE_388_length_32549_cov_125.725_refined
1911651 1911743 | 15840 15748 | 93 93 | 98.92 | gi|87159884|ref|NC_007793.1|	NODE_581_length_15840_cov_108.487_refined
1917051 1917705 | 1 654 | 655 654 | 98.47 | gi|87159884|ref|NC_007793.1|	NODE_264_length_654_cov_376.808_refined
1917651 1917755 | 201 98 | 105 104 | 96.19 | gi|87159884|ref|NC_007793.1|	NODE_105_length_201_cov_5.25342_refined
1917651 1917755 | 1 104 | 105 104 | 96.19 | gi|87159884|ref|NC_007793.1|	NODE_328_length_201_cov_224.726_refined
1917651 1917790 | 140 1 | 140 140 | 100.00 | gi|87159884|ref|NC_007793.1|	NODE_524_length_140_cov_214.565_refined
1917736 1936311 | 1 18576 | 18576 18576 | 100.00 | gi|87159884|ref|NC_007793.1|	NODE_45_length_18576_cov_83.0911_refined
1928811 1928989 | 5149 4971 | 179 179 | 94.41 | gi|87159884|ref|NC_007793.1|	NODE_22_length_96936_cov_293.267_refined
1936152 1936311 | 4082 4241 | 160 160 | 95.00 | gi|87159884|ref|NC_007793.1|	NODE_729_length_4241_cov_484.513_refined
1936257 1936324 | 592 525 | 68 68 | 100.00 | gi|87159884|ref|NC_007793.1|	NODE_207_length_592_cov_622.737_refined
1936257 1936860 | 1 604 | 604 604 | 100.00 | gi|87159884|ref|NC_007793.1|	NODE_2_length_604_cov_66.7213_refined
1936755 1936860 | 106 1 | 106 106 | 96.23 | gi|87159884|ref|NC_007793.1|	NODE_207_length_592_cov_622.737_refined
1936806 1938502 | 1 1697 | 1697 1697 | 98.94 | gi|87159884|ref|NC_007793.1|	NODE_516_length_8340_cov_445.92_refined
1938440 1939010 | 47 617 | 571 571 | 100.00 | gi|87159884|ref|NC_007793.1|	NODE_679_length_617_cov_352.943_refined
1938755 1939010 | 1218 1473 | 256 256 | 89.84 | gi|87159884|ref|NC_007793.1|	NODE_125_length_1473_cov_489.061_refined
1938956 1939336 | 1 381 | 381 381 | 99.48 | gi|87159884|ref|NC_007793.1|	NODE_678_length_381_cov_815.362_refined
1939282 1940754 | 1 1473 | 1473 1473 | 99.93 | gi|87159884|ref|NC_007793.1|	NODE_125_length_1473_cov_489.061_refined
1939282 1939488 | 1 207 | 207 207 | 93.72 | gi|87159884|ref|NC_007793.1|	NODE_256_length_5801_cov_378.366_refined
1940181 1940355 | 33 207 | 175 175 | 89.71 | gi|87159884|ref|NC_007793.1|	NODE_256_length_5801_cov_378.366_refined
1940499 1940754 | 362 617 | 256 256 | 89.84 | gi|87159884|ref|NC_007793.1|	NODE_679_length_617_cov_352.943_refined
1940700 1941080 | 1 381 | 381 381 | 99.21 | gi|87159884|ref|NC_007793.1|	NODE_678_length_381_cov_815.362_refined
1941026 1941232 | 1 207 | 207 207 | 94.20 | gi|87159884|ref|NC_007793.1|	NODE_125_length_1473_cov_489.061_refined
1941026 1946826 | 1 5801 | 5801 5801 | 100.00 | gi|87159884|ref|NC_007793.1|	NODE_256_length_5801_cov_378.366_refined
1941058 1941232 | 900 1074 | 175 175 | 89.71 | gi|87159884|ref|NC_007793.1|	NODE_125_length_1473_cov_489.061_refined
1946772 1960889 | 14118 1 | 14118 14118 | 100.00 | gi|87159884|ref|NC_007793.1|	NODE_63_length_14118_cov_380.104_refined
1955475 1956390 | 35036 35951 | 916 916 | 79.18 | gi|87159884|ref|NC_007793.1|	NODE_353_length_101595_cov_388.405_refined
1960762 1960889 | 193 320 | 128 128 | 100.00 | gi|87159884|ref|NC_007793.1|	NODE_203_length_320_cov_1039.47_refined
1960763 1960834 | 84 155 | 72 72 | 100.00 | gi|87159884|ref|NC_007793.1|	NODE_411_length_30401_cov_95.1258_refined
1960835 1960915 | 39454 39374 | 81 81 | 98.77 | gi|87159884|ref|NC_007793.1|	NODE_25_length_39454_cov_191.176_refined
1960835 1960999 | 1 165 | 165 165 | 100.00 | gi|87159884|ref|NC_007793.1|	NODE_44_length_165_cov_678.1_refined
1960835 1960916 | 1 82 | 82 82 | 98.78 | gi|87159884|ref|NC_007793.1|	NODE_586_length_140_cov_1227.41_refined
1960945 1961084 | 140 1 | 140 140 | 100.00 | gi|87159884|ref|NC_007793.1|	NODE_668_length_140_cov_512.282_refined
1961030 1961249 | 222 1 | 220 222 | 96.85 | gi|87159884|ref|NC_007793.1|	NODE_118_length_222_cov_549.467_refined
1961195 1961269 | 1 75 | 75 75 | 100.00 | gi|87159884|ref|NC_007793.1|	NODE_402_length_75_cov_412.45
1961195 1961269 | 1 75 | 75 75 | 100.00 | gi|87159884|ref|NC_007793.1|	NODE_411_length_30401_cov_95.1258_refined
1961215 1993571 | 1 32345 | 32357 32345 | 99.96 | gi|87159884|ref|NC_007793.1|	NODE_159_length_32345_cov_122.574_refined
1961215 1961368 | 339 198 | 154 142 | 91.56 | gi|87159884|ref|NC_007793.1|	NODE_92_length_339_cov_43.5282_refined
1993517 1995030 | 1514 1 | 1514 1514 | 99.74 | gi|87159884|ref|NC_007793.1|	NODE_746_length_1514_cov_619.467_refined
1995031 1995658 | 628 1 | 628 628 | 100.00 | gi|87159884|ref|NC_007793.1|	NODE_433_length_632_cov_33.9567_refined
1995604 1995675 | 139 68 | 72 72 | 100.00 | gi|87159884|ref|NC_007793.1|	NODE_29_length_139_cov_846.476_refined
1995686 1995754 | 69 1 | 69 69 | 100.00 | gi|87159884|ref|NC_007793.1|	NODE_668_length_140_cov_512.282_refined
1995700 1995905 | 206 1 | 206 206 | 100.00 | gi|87159884|ref|NC_007793.1|	NODE_257_length_206_cov_42.2252_refined
1995851 1995932 | 1 82 | 82 82 | 100.00 | gi|87159884|ref|NC_007793.1|	NODE_203_length_320_cov_1039.47_refined
1995936 1996014 | 876 954 | 79 79 | 100.00 | gi|87159884|ref|NC_007793.1|	NODE_218_length_1109_cov_123.565_refined
1996013 1996168 | 155 1 | 156 155 | 99.36 | gi|87159884|ref|NC_007793.1|	NODE_118_length_222_cov_549.467_refined
1996114 1996188 | 1 75 | 75 75 | 100.00 | gi|87159884|ref|NC_007793.1|	NODE_402_length_75_cov_412.45
1996114 1996194 | 1 81 | 81 81 | 98.77 | gi|87159884|ref|NC_007793.1|	NODE_411_length_30401_cov_95.1258_refined
1996134 1996275 | 1 142 | 142 142 | 98.59 | gi|87159884|ref|NC_007793.1|	NODE_159_length_32345_cov_122.574_refined
1996134 1996472 | 339 1 | 339 339 | 100.00 | gi|87159884|ref|NC_007793.1|	NODE_92_length_339_cov_43.5282_refined
1996273 1996376 | 104 1 | 104 104 | 94.23 | gi|87159884|ref|NC_007793.1|	NODE_552_length_9232_cov_270.026_refined
1996418 1996490 | 1 73 | 73 73 | 100.00 | gi|87159884|ref|NC_007793.1|	NODE_402_length_75_cov_412.45
1996418 1996490 | 1 73 | 73 73 | 100.00 | gi|87159884|ref|NC_007793.1|	NODE_411_length_30401_cov_95.1258_refined
1996501 1996590 | 90 1 | 90 90 | 100.00 | gi|87159884|ref|NC_007793.1|	NODE_552_length_9232_cov_270.026_refined
1996501 1996599 | 186 88 | 99 99 | 94.95 | gi|87159884|ref|NC_007793.1|	NODE_92_length_339_cov_43.5282_refined
1996536 1997640 | 1 1109 | 1105 1109 | 96.18 | gi|87159884|ref|NC_007793.1|	NODE_218_length_1109_cov_123.565_refined
1997322 1997403 | 87 168 | 82 82 | 97.56 | gi|87159884|ref|NC_007793.1|	NODE_445_length_228_cov_795.023_refined
1997497 1997575 | 108 186 | 79 79 | 100.00 | gi|87159884|ref|NC_007793.1|	NODE_203_length_320_cov_1039.47_refined
1997586 1998773 | 1188 1 | 1188 1188 | 99.92 | gi|87159884|ref|NC_007793.1|	NODE_262_length_1188_cov_3006.77_refined
1997586 1997703 | 37923 37806 | 118 118 | 100.00 | gi|87159884|ref|NC_007793.1|	NODE_53_length_37923_cov_252.223_refined
1997905 1998179 | 275 1 | 275 275 | 90.55 | gi|87159884|ref|NC_007793.1|	NODE_577_length_11276_cov_14.9965_refined
1998719 2000706 | 1 1989 | 1988 1989 | 99.75 | gi|87159884|ref|NC_007793.1|	NODE_234_length_1989_cov_2346.39_refined
1998733 1999059 | 1 313 | 327 313 | 85.06 | gi|87159884|ref|NC_007793.1|	NODE_624_length_581_cov_4.39734_refined
2000652 2000816 | 1 165 | 165 165 | 100.00 | gi|87159884|ref|NC_007793.1|	NODE_387_length_165_cov_244.482_refined
2000762 2000905 | 1 144 | 144 144 | 100.00 | gi|87159884|ref|NC_007793.1|	NODE_623_length_144_cov_1714.88_refined
2000851 2000943 | 1 93 | 93 93 | 91.49 | gi|87159884|ref|NC_007793.1|	NODE_202_length_196_cov_137.61_refined
2000909 2000986 | 261 338 | 78 78 | 100.00 | gi|87159884|ref|NC_007793.1|	NODE_218_length_1109_cov_123.565_refined
2001001 2001137 | 57 196 | 137 140 | 95.71 | gi|87159884|ref|NC_007793.1|	NODE_202_length_196_cov_137.61_refined
2001097 2002786 | 15 1704 | 1690 1690 | 99.82 | gi|87159884|ref|NC_007793.1|	NODE_294_length_1704_cov_1845.99_refined
2002732 2002854 | 9232 9107 | 123 126 | 93.65 | gi|87159884|ref|NC_007793.1|	NODE_552_length_9232_cov_270.026_refined
2002732 2002827 | 19851 19756 | 96 96 | 100.00 | gi|87159884|ref|NC_007793.1|	NODE_598_length_19851_cov_300.006_refined
2002907 2031029 | 28123 1 | 28123 28123 | 100.00 | gi|87159884|ref|NC_007793.1|	NODE_18_length_28123_cov_37.044_refined
2030866 2031044 | 62791 62616 | 179 176 | 82.22 | gi|87159884|ref|NC_007793.1|	NODE_31_length_140894_cov_97.7768_refined
2030867 2030985 | 108125 108008 | 119 118 | 94.96 | gi|87159884|ref|NC_007793.1|	NODE_15_length_194511_cov_332.789_refined
2030867 2030979 | 25747 25860 | 113 114 | 86.84 | gi|87159884|ref|NC_007793.1|	NODE_405_length_25860_cov_172.616_refined
2030953 2031029 | 27 103 | 77 77 | 98.70 | gi|87159884|ref|NC_007793.1|	NODE_120_length_103_cov_177.583_refined
2030953 2031029 | 27 103 | 77 77 | 98.70 | gi|87159884|ref|NC_007793.1|	NODE_175_length_103_cov_38.0833_refined
2030972 2031088 | 116 1 | 117 116 | 89.74 | gi|87159884|ref|NC_007793.1|	NODE_18_length_28123_cov_37.044_refined
2030976 2031040 | 1 65 | 65 65 | 100.00 | gi|87159884|ref|NC_007793.1|	NODE_292_length_65_cov_2.1
2030986 2031088 | 1 103 | 103 103 | 100.00 | gi|87159884|ref|NC_007793.1|	NODE_120_length_103_cov_177.583_refined
2030986 2031088 | 1 103 | 103 103 | 100.00 | gi|87159884|ref|NC_007793.1|	NODE_175_length_103_cov_38.0833_refined
2031031 2031147 | 116 1 | 117 116 | 89.74 | gi|87159884|ref|NC_007793.1|	NODE_18_length_28123_cov_37.044_refined
2031034 2031156 | 121 1 | 123 121 | 89.43 | gi|87159884|ref|NC_007793.1|	NODE_383_length_121_cov_180.894_refined
2031035 2031099 | 1 65 | 65 65 | 100.00 | gi|87159884|ref|NC_007793.1|	NODE_292_length_65_cov_2.1
2031035 2031156 | 1 120 | 122 120 | 90.16 | gi|87159884|ref|NC_007793.1|	NODE_469_length_120_cov_246.723_refined
2031045 2031147 | 1 103 | 103 103 | 100.00 | gi|87159884|ref|NC_007793.1|	NODE_120_length_103_cov_177.583_refined
2031045 2031147 | 1 103 | 103 103 | 100.00 | gi|87159884|ref|NC_007793.1|	NODE_175_length_103_cov_38.0833_refined
2031093 2031215 | 134 1 | 123 134 | 91.79 | gi|87159884|ref|NC_007793.1|	NODE_438_length_134_cov_269.873_refined
2031093 2031243 | 171 10 | 151 162 | 91.36 | gi|87159884|ref|NC_007793.1|	NODE_491_length_171_cov_2788.1_refined
2031130 2031269 | 10197 10055 | 140 143 | 90.91 | gi|87159884|ref|NC_007793.1|	NODE_399_length_10211_cov_183.6_refined
2031130 2031213 | 15 98 | 84 84 | 98.81 | gi|87159884|ref|NC_007793.1|	NODE_461_length_98_cov_539.14_refined
2031159 2031250 | 1 92 | 92 92 | 97.83 | gi|87159884|ref|NC_007793.1|	NODE_249_length_88168_cov_191.465_refined
2031161 2031255 | 201 107 | 95 95 | 97.89 | gi|87159884|ref|NC_007793.1|	NODE_154_length_201_cov_235.5_refined
2031161 2031250 | 36066 35977 | 90 90 | 97.78 | gi|87159884|ref|NC_007793.1|	NODE_21_length_36066_cov_86.5333_refined
2031161 2031250 | 1 90 | 90 90 | 98.89 | gi|87159884|ref|NC_007793.1|	NODE_353_length_101595_cov_388.405_refined
2031161 2070940 | 1 39780 | 39780 39780 | 100.00 | gi|87159884|ref|NC_007793.1|	NODE_365_length_39780_cov_420.475_refined
2031161 2031250 | 30401 30312 | 90 90 | 97.78 | gi|87159884|ref|NC_007793.1|	NODE_411_length_30401_cov_95.1258_refined
2040340 2040499 | 217 62 | 160 156 | 85.71 | gi|87159884|ref|NC_007793.1|	NODE_152_length_69860_cov_744.541_refined
2040387 2040507 | 1 117 | 121 117 | 89.26 | gi|87159884|ref|NC_007793.1|	NODE_131_length_42671_cov_941.513_refined
2040436 2040554 | 228 112 | 119 117 | 87.39 | gi|87159884|ref|NC_007793.1|	NODE_611_length_309_cov_78.3976_refined
2070886 2071296 | 1 412 | 411 412 | 98.06 | gi|87159884|ref|NC_007793.1|	NODE_375_length_412_cov_2066.59_refined
2070887 2071071 | 153 338 | 185 186 | 93.55 | gi|87159884|ref|NC_007793.1|	NODE_67_length_436_cov_249.144_refined
2071197 2071296 | 338 436 | 100 99 | 97.00 | gi|87159884|ref|NC_007793.1|	NODE_67_length_436_cov_249.144_refined
2071220 2071296 | 126 202 | 77 77 | 100.00 | gi|87159884|ref|NC_007793.1|	NODE_137_length_202_cov_79.4218_refined
2071242 2071412 | 42671 42501 | 171 171 | 98.25 | gi|87159884|ref|NC_007793.1|	NODE_131_length_42671_cov_941.513_refined
2071242 2071367 | 1 126 | 126 126 | 99.21 | gi|87159884|ref|NC_007793.1|	NODE_485_length_126_cov_1849.63_refined
2071313 2071429 | 1 118 | 117 118 | 98.31 | gi|87159884|ref|NC_007793.1|	NODE_127_length_68932_cov_448.939_refined
2071313 2071429 | 1 117 | 117 117 | 99.15 | gi|87159884|ref|NC_007793.1|	NODE_139_length_10321_cov_135.789_refined
2071313 2111203 | 1 39891 | 39891 39891 | 100.00 | gi|87159884|ref|NC_007793.1|	NODE_169_length_39891_cov_2333.69_refined
2071313 2071425 | 1 113 | 113 113 | 99.12 | gi|87159884|ref|NC_007793.1|	NODE_216_length_7137_cov_97.3026_refined
2071313 2071448 | 1 138 | 136 138 | 94.93 | gi|87159884|ref|NC_007793.1|	NODE_392_length_13403_cov_101.733_refined
2071313 2071431 | 1 119 | 119 119 | 100.00 | gi|87159884|ref|NC_007793.1|	NODE_395_length_148064_cov_273.788_refined
2071313 2071429 | 1 118 | 117 118 | 99.15 | gi|87159884|ref|NC_007793.1|	NODE_598_length_19851_cov_300.006_refined
2071313 2071431 | 46213 46093 | 119 121 | 96.69 | gi|87159884|ref|NC_007793.1|	NODE_697_length_46213_cov_174.948_refined
2071313 2071428 | 45930 45814 | 116 117 | 99.15 | gi|87159884|ref|NC_007793.1|	NODE_89_length_45930_cov_149.579_refined
2087435 2087763 | 29833 29505 | 329 329 | 88.48 | gi|87159884|ref|NC_007793.1|	NODE_615_length_33885_cov_591.148_refined
2111018 2111203 | 186 1 | 186 186 | 97.31 | gi|87159884|ref|NC_007793.1|	NODE_615_length_33885_cov_591.148_refined
2111149 2111507 | 1 359 | 359 359 | 91.94 | gi|87159884|ref|NC_007793.1|	NODE_541_length_359_cov_481.464_refined
2111149 2111507 | 1 359 | 359 359 | 100.00 | gi|87159884|ref|NC_007793.1|	NODE_734_length_359_cov_1492.73_refined
2111453 2111524 | 1 72 | 72 72 | 100.00 | gi|87159884|ref|NC_007793.1|	NODE_33_length_7972_cov_322.28_refined
2111453 2120546 | 1 9094 | 9094 9094 | 99.99 | gi|87159884|ref|NC_007793.1|	NODE_513_length_9094_cov_1732.58_refined
2111521 2111730 | 494 704 | 210 211 | 92.45 | gi|87159884|ref|NC_007793.1|	NODE_33_length_7972_cov_322.28_refined
2112876 2113000 | 1390 1514 | 125 125 | 96.80 | gi|87159884|ref|NC_007793.1|	NODE_33_length_7972_cov_322.28_refined
2113368 2113616 | 1524 1772 | 249 249 | 91.57 | gi|87159884|ref|NC_007793.1|	NODE_33_length_7972_cov_322.28_refined
2120492 2121125 | 1 634 | 634 634 | 100.00 | gi|87159884|ref|NC_007793.1|	NODE_184_length_634_cov_1148.13_refined
2120492 2120709 | 829 612 | 218 218 | 93.15 | gi|87159884|ref|NC_007793.1|	NODE_514_length_829_cov_333.744_refined
2121020 2121125 | 102 1 | 106 102 | 92.52 | gi|87159884|ref|NC_007793.1|	NODE_514_length_829_cov_333.744_refined
2121071 2121476 | 1 406 | 406 406 | 100.00 | gi|87159884|ref|NC_007793.1|	NODE_730_length_406_cov_1248.3_refined
2121422 2175864 | 1 54443 | 54443 54443 | 99.99 | gi|87159884|ref|NC_007793.1|	NODE_435_length_54443_cov_335.582_refined
2138356 2138507 | 15084 14933 | 152 152 | 92.11 | gi|87159884|ref|NC_007793.1|	NODE_31_length_140894_cov_97.7768_refined
2144844 2144977 | 134 1 | 134 134 | 90.30 | gi|87159884|ref|NC_007793.1|	NODE_243_length_5349_cov_56.7263_refined
2144844 2144930 | 87 1 | 87 87 | 91.95 | gi|87159884|ref|NC_007793.1|	NODE_380_length_29816_cov_202.912_refined
2144844 2144977 | 30832 30965 | 134 134 | 90.30 | gi|87159884|ref|NC_007793.1|	NODE_51_length_30965_cov_972.484_refined
2144844 2145000 | 161 5 | 157 157 | 88.54 | gi|87159884|ref|NC_007793.1|	NODE_612_length_40922_cov_51.1254_refined
2144854 2145072 | 3699 3915 | 219 217 | 87.27 | gi|87159884|ref|NC_007793.1|	NODE_100_length_34075_cov_30.2492_refined
2144855 2145007 | 33893 34045 | 153 153 | 86.93 | gi|87159884|ref|NC_007793.1|	NODE_501_length_73161_cov_494.741_refined
2144902 2145007 | 106 1 | 106 106 | 91.51 | gi|87159884|ref|NC_007793.1|	NODE_154_length_201_cov_235.5_refined
2144953 2145084 | 990 856 | 132 135 | 94.07 | gi|87159884|ref|NC_007793.1|	NODE_430_length_990_cov_303.188_refined
2175682 2175864 | 184 1 | 183 184 | 98.91 | gi|87159884|ref|NC_007793.1|	NODE_156_length_184_cov_770.124_refined
2175682 2175786 | 312 207 | 105 106 | 95.28 | gi|87159884|ref|NC_007793.1|	NODE_248_length_312_cov_296.774_refined
2175810 2176997 | 1188 1 | 1188 1188 | 100.00 | gi|87159884|ref|NC_007793.1|	NODE_262_length_1188_cov_3006.77_refined
2175810 2175927 | 37923 37806 | 118 118 | 100.00 | gi|87159884|ref|NC_007793.1|	NODE_53_length_37923_cov_252.223_refined
2176129 2176403 | 275 1 | 275 275 | 90.55 | gi|87159884|ref|NC_007793.1|	NODE_577_length_11276_cov_14.9965_refined
2176943 2178930 | 1 1989 | 1988 1989 | 99.90 | gi|87159884|ref|NC_007793.1|	NODE_234_length_1989_cov_2346.39_refined
2176957 2177283 | 1 313 | 327 313 | 85.06 | gi|87159884|ref|NC_007793.1|	NODE_624_length_581_cov_4.39734_refined
2178876 2179117 | 1 165 | 242 165 | 68.18 | gi|87159884|ref|NC_007793.1|	NODE_387_length_165_cov_244.482_refined
2179063 2179206 | 1 144 | 144 144 | 100.00 | gi|87159884|ref|NC_007793.1|	NODE_623_length_144_cov_1714.88_refined
2179152 2179232 | 162 82 | 81 81 | 100.00 | gi|87159884|ref|NC_007793.1|	NODE_255_length_162_cov_1428.33_refined
2179152 2179246 | 178 84 | 95 95 | 100.00 | gi|87159884|ref|NC_007793.1|	NODE_318_length_178_cov_113.74_refined
2179338 2179434 | 97 1 | 97 97 | 100.00 | gi|87159884|ref|NC_007793.1|	NODE_255_length_162_cov_1428.33_refined
2179350 2179434 | 85 1 | 85 85 | 100.00 | gi|87159884|ref|NC_007793.1|	NODE_318_length_178_cov_113.74_refined
2179380 2181083 | 1 1704 | 1704 1704 | 99.94 | gi|87159884|ref|NC_007793.1|	NODE_294_length_1704_cov_1845.99_refined
2181029 2181127 | 9232 9133 | 99 100 | 99.00 | gi|87159884|ref|NC_007793.1|	NODE_552_length_9232_cov_270.026_refined
2181029 2181129 | 19851 19751 | 101 101 | 100.00 | gi|87159884|ref|NC_007793.1|	NODE_598_length_19851_cov_300.006_refined
2181138 2181213 | 90 165 | 76 76 | 100.00 | gi|87159884|ref|NC_007793.1|	NODE_44_length_165_cov_678.1_refined
2181159 2254319 | 73161 1 | 73161 73161 | 100.00 | gi|87159884|ref|NC_007793.1|	NODE_501_length_73161_cov_494.741_refined
2220275 2220373 | 1 99 | 99 99 | 98.99 | gi|87159884|ref|NC_007793.1|	NODE_154_length_201_cov_235.5_refined
2220275 2220427 | 23585 23433 | 153 153 | 86.93 | gi|87159884|ref|NC_007793.1|	NODE_435_length_54443_cov_335.582_refined
2220305 2220442 | 10321 10185 | 138 137 | 87.68 | gi|87159884|ref|NC_007793.1|	NODE_139_length_10321_cov_135.789_refined
2254265 2254907 | 1 643 | 643 643 | 100.00 | gi|87159884|ref|NC_007793.1|	NODE_721_length_643_cov_803.1_refined
2254853 2290352 | 35501 1 | 35500 35501 | 99.99 | gi|87159884|ref|NC_007793.1|	NODE_372_length_35501_cov_570.007_refined
2290298 2291811 | 1514 1 | 1514 1514 | 99.93 | gi|87159884|ref|NC_007793.1|	NODE_746_length_1514_cov_619.467_refined
2291757 2291984 | 1 228 | 228 228 | 100.00 | gi|87159884|ref|NC_007793.1|	NODE_445_length_228_cov_795.023_refined
2291843 2291924 | 791 872 | 82 82 | 97.56 | gi|87159884|ref|NC_007793.1|	NODE_218_length_1109_cov_123.565_refined
2291930 2292068 | 139 1 | 139 139 | 100.00 | gi|87159884|ref|NC_007793.1|	NODE_29_length_139_cov_846.476_refined
2292014 2292333 | 1 320 | 320 320 | 100.00 | gi|87159884|ref|NC_007793.1|	NODE_203_length_320_cov_1039.47_refined
2292121 2292199 | 966 1044 | 79 79 | 100.00 | gi|87159884|ref|NC_007793.1|	NODE_218_length_1109_cov_123.565_refined
2292200 2292278 | 77 155 | 79 79 | 97.47 | gi|87159884|ref|NC_007793.1|	NODE_411_length_30401_cov_95.1258_refined
2292206 2292333 | 128 1 | 128 128 | 100.00 | gi|87159884|ref|NC_007793.1|	NODE_63_length_14118_cov_380.104_refined
2292279 2292359 | 39454 39374 | 81 81 | 100.00 | gi|87159884|ref|NC_007793.1|	NODE_25_length_39454_cov_191.176_refined
2292279 2292360 | 1 82 | 82 82 | 98.78 | gi|87159884|ref|NC_007793.1|	NODE_44_length_165_cov_678.1_refined
2292279 2292418 | 1 140 | 140 140 | 100.00 | gi|87159884|ref|NC_007793.1|	NODE_586_length_140_cov_1227.41_refined
2292364 2293551 | 1188 1 | 1188 1188 | 99.92 | gi|87159884|ref|NC_007793.1|	NODE_262_length_1188_cov_3006.77_refined
2292364 2292481 | 37923 37806 | 118 118 | 100.00 | gi|87159884|ref|NC_007793.1|	NODE_53_length_37923_cov_252.223_refined
2292683 2292957 | 275 1 | 275 275 | 90.55 | gi|87159884|ref|NC_007793.1|	NODE_577_length_11276_cov_14.9965_refined
2293497 2295484 | 1 1989 | 1988 1989 | 99.85 | gi|87159884|ref|NC_007793.1|	NODE_234_length_1989_cov_2346.39_refined
2293511 2293837 | 1 313 | 327 313 | 85.06 | gi|87159884|ref|NC_007793.1|	NODE_624_length_581_cov_4.39734_refined
2295430 2295671 | 1 165 | 242 165 | 68.18 | gi|87159884|ref|NC_007793.1|	NODE_387_length_165_cov_244.482_refined
2295617 2295760 | 1 144 | 144 144 | 100.00 | gi|87159884|ref|NC_007793.1|	NODE_623_length_144_cov_1714.88_refined
2295706 2295786 | 162 82 | 81 81 | 100.00 | gi|87159884|ref|NC_007793.1|	NODE_255_length_162_cov_1428.33_refined
2295706 2295800 | 178 84 | 95 95 | 100.00 | gi|87159884|ref|NC_007793.1|	NODE_318_length_178_cov_113.74_refined
2295892 2295988 | 97 1 | 97 97 | 100.00 | gi|87159884|ref|NC_007793.1|	NODE_255_length_162_cov_1428.33_refined
2295904 2295988 | 85 1 | 85 85 | 100.00 | gi|87159884|ref|NC_007793.1|	NODE_318_length_178_cov_113.74_refined
2295934 2297637 | 1 1704 | 1704 1704 | 99.94 | gi|87159884|ref|NC_007793.1|	NODE_294_length_1704_cov_1845.99_refined
2297583 2297681 | 9232 9133 | 99 100 | 98.00 | gi|87159884|ref|NC_007793.1|	NODE_552_length_9232_cov_270.026_refined
2297583 2317433 | 19851 1 | 19851 19851 | 99.99 | gi|87159884|ref|NC_007793.1|	NODE_598_length_19851_cov_300.006_refined
2317311 2317433 | 123 1 | 123 123 | 99.19 | gi|87159884|ref|NC_007793.1|	NODE_127_length_68932_cov_448.939_refined
2317311 2317433 | 121 1 | 123 121 | 97.56 | gi|87159884|ref|NC_007793.1|	NODE_139_length_10321_cov_135.789_refined
2317311 2317433 | 123 1 | 123 123 | 98.37 | gi|87159884|ref|NC_007793.1|	NODE_392_length_13403_cov_101.733_refined
2317312 2317433 | 46091 46213 | 122 123 | 96.75 | gi|87159884|ref|NC_007793.1|	NODE_697_length_46213_cov_174.948_refined
2317316 2317433 | 117 1 | 118 117 | 99.15 | gi|87159884|ref|NC_007793.1|	NODE_169_length_39891_cov_2333.69_refined
2317316 2317433 | 117 1 | 118 117 | 99.15 | gi|87159884|ref|NC_007793.1|	NODE_395_length_148064_cov_273.788_refined
2317317 2317433 | 45814 45930 | 117 117 | 100.00 | gi|87159884|ref|NC_007793.1|	NODE_89_length_45930_cov_149.579_refined
2317320 2317433 | 113 1 | 114 113 | 99.12 | gi|87159884|ref|NC_007793.1|	NODE_216_length_7137_cov_97.3026_refined
2317337 2317504 | 42504 42671 | 168 168 | 98.81 | gi|87159884|ref|NC_007793.1|	NODE_131_length_42671_cov_941.513_refined
2317379 2317504 | 126 1 | 126 126 | 100.00 | gi|87159884|ref|NC_007793.1|	NODE_485_length_126_cov_1849.63_refined
2317450 2317526 | 202 126 | 77 77 | 97.40 | gi|87159884|ref|NC_007793.1|	NODE_137_length_202_cov_79.4218_refined
2317450 2317861 | 412 1 | 412 412 | 96.12 | gi|87159884|ref|NC_007793.1|	NODE_375_length_412_cov_2066.59_refined
2317450 2317550 | 436 337 | 101 100 | 95.05 | gi|87159884|ref|NC_007793.1|	NODE_67_length_436_cov_249.144_refined
2317676 2318011 | 337 2 | 336 336 | 95.24 | gi|87159884|ref|NC_007793.1|	NODE_67_length_436_cov_249.144_refined
2317807 2318011 | 1 205 | 205 205 | 97.56 | gi|87159884|ref|NC_007793.1|	NODE_451_length_206_cov_851.185_refined
2317960 2318259 | 3 323 | 300 321 | 92.52 | gi|87159884|ref|NC_007793.1|	NODE_297_length_326_cov_987.114_refined
2318208 2319114 | 1 908 | 907 908 | 98.13 | gi|87159884|ref|NC_007793.1|	NODE_406_length_908_cov_1101.32_refined
2318390 2319291 | 855 1755 | 902 901 | 83.90 | gi|87159884|ref|NC_007793.1|	NODE_187_length_7623_cov_1668.11_refined
2318985 2319114 | 130 1 | 130 130 | 96.92 | gi|87159884|ref|NC_007793.1|	NODE_137_length_202_cov_79.4218_refined
2319060 2319245 | 1 186 | 186 186 | 100.00 | gi|87159884|ref|NC_007793.1|	NODE_71_length_186_cov_1565.58_refined
2319191 2319298 | 1 108 | 108 108 | 99.07 | gi|87159884|ref|NC_007793.1|	NODE_10_length_5455_cov_116.646_refined
2319191 2389052 | 69860 1 | 69862 69860 | 99.99 | gi|87159884|ref|NC_007793.1|	NODE_152_length_69860_cov_744.541_refined
2319191 2319298 | 1 108 | 108 108 | 99.07 | gi|87159884|ref|NC_007793.1|	NODE_15_length_194511_cov_332.789_refined
2319191 2319292 | 101595 101494 | 102 102 | 99.02 | gi|87159884|ref|NC_007793.1|	NODE_353_length_101595_cov_388.405_refined
2319191 2319292 | 32549 32449 | 102 101 | 98.04 | gi|87159884|ref|NC_007793.1|	NODE_388_length_32549_cov_125.725_refined
2319191 2319285 | 15840 15745 | 95 96 | 97.92 | gi|87159884|ref|NC_007793.1|	NODE_581_length_15840_cov_108.487_refined
2388836 2388991 | 9180 9339 | 156 160 | 85.71 | gi|87159884|ref|NC_007793.1|	NODE_365_length_39780_cov_420.475_refined
2388884 2388991 | 1 109 | 108 109 | 95.41 | gi|87159884|ref|NC_007793.1|	NODE_131_length_42671_cov_941.513_refined
2388993 2389106 | 174 62 | 114 113 | 95.61 | gi|87159884|ref|NC_007793.1|	NODE_152_length_69860_cov_744.541_refined
2388994 2389114 | 9223 9347 | 121 125 | 89.60 | gi|87159884|ref|NC_007793.1|	NODE_365_length_39780_cov_420.475_refined
2388996 2389104 | 1 112 | 109 112 | 86.61 | gi|87159884|ref|NC_007793.1|	NODE_24_length_168_cov_147.602_refined
2388998 2431669 | 1 42671 | 42672 42671 | 99.99 | gi|87159884|ref|NC_007793.1|	NODE_131_length_42671_cov_941.513_refined
2389031 2389107 | 38 114 | 77 77 | 94.81 | gi|87159884|ref|NC_007793.1|	NODE_31_length_140894_cov_97.7768_refined
2389034 2389114 | 55472 55552 | 81 81 | 96.30 | gi|87159884|ref|NC_007793.1|	NODE_5_length_55596_cov_554.309_refined
2389034 2389114 | 183 103 | 81 81 | 96.30 | gi|87159884|ref|NC_007793.1|	NODE_611_length_309_cov_78.3976_refined
2431499 2431598 | 100 1 | 100 100 | 98.00 | gi|87159884|ref|NC_007793.1|	NODE_139_length_10321_cov_135.789_refined
2431499 2431598 | 100 1 | 100 100 | 98.00 | gi|87159884|ref|NC_007793.1|	NODE_169_length_39891_cov_2333.69_refined
2431499 2431598 | 100 1 | 100 100 | 97.00 | gi|87159884|ref|NC_007793.1|	NODE_216_length_7137_cov_97.3026_refined
2431499 2431598 | 100 1 | 100 100 | 98.00 | gi|87159884|ref|NC_007793.1|	NODE_395_length_148064_cov_273.788_refined
2431502 2431598 | 97 1 | 97 97 | 97.94 | gi|87159884|ref|NC_007793.1|	NODE_127_length_68932_cov_448.939_refined
2431502 2431598 | 97 1 | 97 97 | 97.94 | gi|87159884|ref|NC_007793.1|	NODE_392_length_13403_cov_101.733_refined
2431502 2431598 | 97 1 | 97 97 | 97.94 | gi|87159884|ref|NC_007793.1|	NODE_598_length_19851_cov_300.006_refined
2431502 2431598 | 46117 46213 | 97 97 | 97.94 | gi|87159884|ref|NC_007793.1|	NODE_697_length_46213_cov_174.948_refined
2431502 2431598 | 45834 45930 | 97 97 | 97.94 | gi|87159884|ref|NC_007793.1|	NODE_89_length_45930_cov_149.579_refined
2431544 2431669 | 126 1 | 126 126 | 99.21 | gi|87159884|ref|NC_007793.1|	NODE_485_length_126_cov_1849.63_refined
2431615 2431696 | 202 120 | 82 83 | 98.80 | gi|87159884|ref|NC_007793.1|	NODE_137_length_202_cov_79.4218_refined
2431615 2431713 | 412 313 | 99 100 | 97.00 | gi|87159884|ref|NC_007793.1|	NODE_375_length_412_cov_2066.59_refined
2431615 2432049 | 436 2 | 435 435 | 99.54 | gi|87159884|ref|NC_007793.1|	NODE_67_length_436_cov_249.144_refined
2431713 2431898 | 187 2 | 186 186 | 95.16 | gi|87159884|ref|NC_007793.1|	NODE_375_length_412_cov_2066.59_refined
2431845 2432049 | 1 205 | 205 205 | 95.61 | gi|87159884|ref|NC_007793.1|	NODE_451_length_206_cov_851.185_refined
2432019 2478185 | 38 46204 | 46167 46167 | 100.00 | gi|87159884|ref|NC_007793.1|	NODE_697_length_46213_cov_174.948_refined
2478052 2478185 | 140 10 | 134 131 | 92.54 | gi|87159884|ref|NC_007793.1|	NODE_395_length_148064_cov_273.788_refined
2478070 2478185 | 123 10 | 116 114 | 94.83 | gi|87159884|ref|NC_007793.1|	NODE_139_length_10321_cov_135.789_refined
2478072 2478380 | 309 1 | 309 309 | 96.46 | gi|87159884|ref|NC_007793.1|	NODE_210_length_137510_cov_100.545_refined
2478072 2478185 | 122 10 | 114 113 | 96.49 | gi|87159884|ref|NC_007793.1|	NODE_392_length_13403_cov_101.733_refined
2478072 2478185 | 122 10 | 114 113 | 96.49 | gi|87159884|ref|NC_007793.1|	NODE_598_length_19851_cov_300.006_refined
2478074 2478185 | 119 10 | 112 110 | 96.43 | gi|87159884|ref|NC_007793.1|	NODE_169_length_39891_cov_2333.69_refined
2478079 2478185 | 45816 45921 | 107 106 | 98.13 | gi|87159884|ref|NC_007793.1|	NODE_89_length_45930_cov_149.579_refined
2478080 2478185 | 114 10 | 106 105 | 98.11 | gi|87159884|ref|NC_007793.1|	NODE_127_length_68932_cov_448.939_refined
2478080 2478185 | 113 10 | 106 104 | 97.17 | gi|87159884|ref|NC_007793.1|	NODE_216_length_7137_cov_97.3026_refined
2478098 2478185 | 42504 42591 | 88 88 | 97.73 | gi|87159884|ref|NC_007793.1|	NODE_131_length_42671_cov_941.513_refined
2478326 2478408 | 202 120 | 83 83 | 97.59 | gi|87159884|ref|NC_007793.1|	NODE_137_length_202_cov_79.4218_refined
2478326 2478432 | 412 306 | 107 107 | 97.20 | gi|87159884|ref|NC_007793.1|	NODE_375_length_412_cov_2066.59_refined
2478326 2478433 | 436 330 | 108 107 | 96.30 | gi|87159884|ref|NC_007793.1|	NODE_67_length_436_cov_249.144_refined
2478423 2478839 | 273 689 | 417 417 | 97.36 | gi|87159884|ref|NC_007793.1|	NODE_406_length_908_cov_1101.32_refined
2478840 2478941 | 1 102 | 102 102 | 100.00 | gi|87159884|ref|NC_007793.1|	NODE_10_length_5455_cov_116.646_refined
2478840 2478941 | 69860 69759 | 102 102 | 99.02 | gi|87159884|ref|NC_007793.1|	NODE_152_length_69860_cov_744.541_refined
2478840 2478941 | 1 102 | 102 102 | 100.00 | gi|87159884|ref|NC_007793.1|	NODE_15_length_194511_cov_332.789_refined
2478840 2580434 | 101595 1 | 101595 101595 | 100.00 | gi|87159884|ref|NC_007793.1|	NODE_353_length_101595_cov_388.405_refined
2478840 2478945 | 32549 32445 | 106 105 | 99.06 | gi|87159884|ref|NC_007793.1|	NODE_388_length_32549_cov_125.725_refined
2478840 2478932 | 15840 15748 | 93 93 | 98.92 | gi|87159884|ref|NC_007793.1|	NODE_581_length_15840_cov_108.487_refined
2544484 2545399 | 4500 5415 | 916 916 | 79.18 | gi|87159884|ref|NC_007793.1|	NODE_63_length_14118_cov_380.104_refined
2555123 2555223 | 102 1 | 101 102 | 96.08 | gi|87159884|ref|NC_007793.1|	NODE_105_length_201_cov_5.25342_refined
2555123 2555223 | 100 201 | 101 102 | 96.08 | gi|87159884|ref|NC_007793.1|	NODE_328_length_201_cov_224.726_refined
2555126 2555223 | 98 1 | 98 98 | 97.96 | gi|87159884|ref|NC_007793.1|	NODE_89_length_45930_cov_149.579_refined
2555127 2555223 | 97 1 | 97 97 | 96.91 | gi|87159884|ref|NC_007793.1|	NODE_106_length_43023_cov_234.534_refined
2555127 2555223 | 33249 33345 | 97 97 | 95.88 | gi|87159884|ref|NC_007793.1|	NODE_221_length_33345_cov_2138.29_refined
2555127 2555223 | 97 1 | 97 97 | 96.91 | gi|87159884|ref|NC_007793.1|	NODE_30_length_12201_cov_44.8094_refined
2555127 2555231 | 25747 25851 | 105 105 | 96.19 | gi|87159884|ref|NC_007793.1|	NODE_405_length_25860_cov_172.616_refined
2555127 2555223 | 97 1 | 97 97 | 96.91 | gi|87159884|ref|NC_007793.1|	NODE_42_length_95876_cov_186.24_refined
2580336 2580434 | 30303 30401 | 99 99 | 97.98 | gi|87159884|ref|NC_007793.1|	NODE_411_length_30401_cov_95.1258_refined
2580343 2580434 | 35975 36066 | 92 92 | 98.91 | gi|87159884|ref|NC_007793.1|	NODE_21_length_36066_cov_86.5333_refined
2580343 2580435 | 94 2 | 93 93 | 98.92 | gi|87159884|ref|NC_007793.1|	NODE_249_length_88168_cov_191.465_refined
2580344 2580434 | 111 201 | 91 91 | 100.00 | gi|87159884|ref|NC_007793.1|	NODE_154_length_201_cov_235.5_refined
2580345 2580434 | 90 1 | 90 90 | 98.89 | gi|87159884|ref|NC_007793.1|	NODE_365_length_39780_cov_420.475_refined
2580345 2580479 | 10077 10211 | 135 135 | 95.56 | gi|87159884|ref|NC_007793.1|	NODE_399_length_10211_cov_183.6_refined
2580348 2580446 | 6 104 | 99 99 | 94.95 | gi|87159884|ref|NC_007793.1|	NODE_491_length_171_cov_2788.1_refined
2580356 2580587 | 219 1 | 232 219 | 85.41 | gi|87159884|ref|NC_007793.1|	NODE_464_length_14366_cov_954.611_refined
2580382 2580479 | 98 1 | 98 98 | 98.98 | gi|87159884|ref|NC_007793.1|	NODE_461_length_98_cov_539.14_refined
2580447 2580665 | 3908 3690 | 219 219 | 88.69 | gi|87159884|ref|NC_007793.1|	NODE_100_length_34075_cov_30.2492_refined
2580447 2580667 | 108021 108244 | 221 224 | 83.41 | gi|87159884|ref|NC_007793.1|	NODE_15_length_194511_cov_332.789_refined
2580513 2580667 | 8 162 | 155 155 | 92.26 | gi|87159884|ref|NC_007793.1|	NODE_612_length_40922_cov_51.1254_refined
2580533 2580665 | 10321 10189 | 133 133 | 92.54 | gi|87159884|ref|NC_007793.1|	NODE_139_length_10321_cov_135.789_refined
2580533 2580675 | 1 142 | 143 142 | 96.50 | gi|87159884|ref|NC_007793.1|	NODE_243_length_5349_cov_56.7263_refined
2580533 2580675 | 30965 30822 | 143 144 | 96.53 | gi|87159884|ref|NC_007793.1|	NODE_51_length_30965_cov_972.484_refined
2580582 2610395 | 3 29816 | 29814 29814 | 99.98 | gi|87159884|ref|NC_007793.1|	NODE_380_length_29816_cov_202.912_refined
2609521 2610395 | 2317 3191 | 875 875 | 85.80 | gi|87159884|ref|NC_007793.1|	NODE_91_length_3191_cov_284.789_refined
2610341 2610516 | 176 1 | 176 176 | 96.59 | gi|87159884|ref|NC_007793.1|	NODE_214_length_176_cov_556.785_refined
2610462 2613652 | 1 3191 | 3191 3191 | 100.00 | gi|87159884|ref|NC_007793.1|	NODE_91_length_3191_cov_284.789_refined
2612778 2613652 | 28942 29816 | 875 875 | 85.80 | gi|87159884|ref|NC_007793.1|	NODE_380_length_29816_cov_202.912_refined
2613598 2613773 | 176 1 | 176 176 | 99.43 | gi|87159884|ref|NC_007793.1|	NODE_214_length_176_cov_556.785_refined
2613719 2623685 | 1 9967 | 9967 9967 | 99.99 | gi|87159884|ref|NC_007793.1|	NODE_58_length_9967_cov_214.37_refined
2623631 2623793 | 163 1 | 163 163 | 99.39 | gi|87159884|ref|NC_007793.1|	NODE_275_length_163_cov_790.667_refined
2623739 2624069 | 1 331 | 331 331 | 99.40 | gi|87159884|ref|NC_007793.1|	NODE_701_length_331_cov_526.92_refined
2624015 2624177 | 163 1 | 163 163 | 99.39 | gi|87159884|ref|NC_007793.1|	NODE_275_length_163_cov_790.667_refined
2624123 2624453 | 1 331 | 331 331 | 99.09 | gi|87159884|ref|NC_007793.1|	NODE_701_length_331_cov_526.92_refined
2624399 2624561 | 163 1 | 163 163 | 100.00 | gi|87159884|ref|NC_007793.1|	NODE_275_length_163_cov_790.667_refined
2624507 2624837 | 1 331 | 331 331 | 96.68 | gi|87159884|ref|NC_007793.1|	NODE_701_length_331_cov_526.92_refined
2624783 2624945 | 163 1 | 163 163 | 96.32 | gi|87159884|ref|NC_007793.1|	NODE_275_length_163_cov_790.667_refined
2624891 2629294 | 1 4404 | 4404 4404 | 99.95 | gi|87159884|ref|NC_007793.1|	NODE_665_length_4404_cov_155.91_refined
2629167 2629294 | 2340 2467 | 128 128 | 92.97 | gi|87159884|ref|NC_007793.1|	NODE_193_length_2467_cov_245.867_refined
2629240 2629609 | 370 1 | 370 370 | 95.14 | gi|87159884|ref|NC_007793.1|	NODE_166_length_370_cov_576.594_refined
2629557 2629629 | 3 75 | 73 73 | 98.63 | gi|87159884|ref|NC_007793.1|	NODE_659_length_75_cov_234.65
2629575 2630386 | 1 812 | 812 812 | 98.03 | gi|87159884|ref|NC_007793.1|	NODE_528_length_812_cov_593.263_refined
2630332 2632798 | 1 2467 | 2467 2467 | 100.00 | gi|87159884|ref|NC_007793.1|	NODE_193_length_2467_cov_245.867_refined
2630332 2630425 | 1 94 | 94 94 | 97.87 | gi|87159884|ref|NC_007793.1|	NODE_51_length_30965_cov_972.484_refined
2632671 2632798 | 4277 4404 | 128 128 | 94.53 | gi|87159884|ref|NC_007793.1|	NODE_665_length_4404_cov_155.91_refined
2632744 2633113 | 370 1 | 370 370 | 100.00 | gi|87159884|ref|NC_007793.1|	NODE_166_length_370_cov_576.594_refined
2633059 2633175 | 1 117 | 117 117 | 100.00 | gi|87159884|ref|NC_007793.1|	NODE_416_length_117_cov_347.565_refined
2633121 2633932 | 1 812 | 812 812 | 97.54 | gi|87159884|ref|NC_007793.1|	NODE_528_length_812_cov_593.263_refined
2633878 2633971 | 1 94 | 94 94 | 97.87 | gi|87159884|ref|NC_007793.1|	NODE_193_length_2467_cov_245.867_refined
2633878 2664842 | 1 30965 | 30965 30965 | 99.99 | gi|87159884|ref|NC_007793.1|	NODE_51_length_30965_cov_972.484_refined
2664708 2664842 | 135 1 | 135 135 | 100.00 | gi|87159884|ref|NC_007793.1|	NODE_243_length_5349_cov_56.7263_refined
2664708 2664862 | 162 8 | 155 155 | 93.55 | gi|87159884|ref|NC_007793.1|	NODE_612_length_40922_cov_51.1254_refined
2664709 2664884 | 23422 23598 | 176 177 | 88.70 | gi|87159884|ref|NC_007793.1|	NODE_435_length_54443_cov_335.582_refined
2664710 2664884 | 3690 3863 | 175 174 | 89.71 | gi|87159884|ref|NC_007793.1|	NODE_100_length_34075_cov_30.2492_refined
2664710 2664842 | 10189 10321 | 133 133 | 93.23 | gi|87159884|ref|NC_007793.1|	NODE_139_length_10321_cov_135.789_refined
2664788 2679153 | 1 14366 | 14366 14366 | 100.00 | gi|87159884|ref|NC_007793.1|	NODE_464_length_14366_cov_954.611_refined
2664788 2664928 | 309 169 | 141 141 | 96.45 | gi|87159884|ref|NC_007793.1|	NODE_611_length_309_cov_78.3976_refined
2664818 2664928 | 1 111 | 111 111 | 89.19 | gi|87159884|ref|NC_007793.1|	NODE_31_length_140894_cov_97.7768_refined
2679099 2679238 | 1 140 | 140 140 | 100.00 | gi|87159884|ref|NC_007793.1|	NODE_322_length_140_cov_1219.75_refined
2679184 2679375 | 236 45 | 192 192 | 100.00 | gi|87159884|ref|NC_007793.1|	NODE_268_length_236_cov_549.978_refined
2679493 2699079 | 37 19622 | 19587 19586 | 99.98 | gi|87159884|ref|NC_007793.1|	NODE_171_length_19622_cov_902.504_refined
2699025 2699148 | 124 1 | 124 124 | 100.00 | gi|87159884|ref|NC_007793.1|	NODE_242_length_124_cov_1190.71_refined
2699025 2699148 | 124 1 | 124 124 | 100.00 | gi|87159884|ref|NC_007793.1|	NODE_418_length_124_cov_776.391_refined
2699094 2699217 | 124 1 | 124 124 | 100.00 | gi|87159884|ref|NC_007793.1|	NODE_242_length_124_cov_1190.71_refined
2699094 2699217 | 124 1 | 124 124 | 100.00 | gi|87159884|ref|NC_007793.1|	NODE_418_length_124_cov_776.391_refined
2699163 2774828 | 75667 1 | 75666 75667 | 99.99 | gi|87159884|ref|NC_007793.1|	NODE_403_length_75667_cov_923.593_refined
2774562 2775158 | 3089 3679 | 597 591 | 87.44 | gi|87159884|ref|NC_007793.1|	NODE_1_length_3756_cov_132.702_refined
2774562 2774870 | 3377 3679 | 309 303 | 85.76 | gi|87159884|ref|NC_007793.1|	NODE_1_length_3756_cov_132.702_refined
2774562 2774722 | 59 219 | 161 161 | 90.06 | gi|87159884|ref|NC_007793.1|	NODE_5_length_55596_cov_554.309_refined
2774562 2774828 | 35029 35295 | 267 267 | 91.76 | gi|87159884|ref|NC_007793.1|	NODE_73_length_35295_cov_118.922_refined
2774562 2774756 | 35101 35295 | 195 195 | 88.72 | gi|87159884|ref|NC_007793.1|	NODE_73_length_35295_cov_118.922_refined
2774584 2775032 | 51938 51562 | 449 377 | 74.95 | gi|87159884|ref|NC_007793.1|	NODE_78_length_51989_cov_205.798_refined
2774596 2775149 | 3 556 | 554 554 | 87.73 | gi|87159884|ref|NC_007793.1|	NODE_5_length_55596_cov_554.309_refined
2774608 2774780 | 244 78 | 173 167 | 87.86 | gi|87159884|ref|NC_007793.1|	NODE_545_length_247_cov_130.682_refined
2774619 2774900 | 35014 35295 | 282 282 | 89.72 | gi|87159884|ref|NC_007793.1|	NODE_73_length_35295_cov_118.922_refined
2774650 2774900 | 251 1 | 251 251 | 89.24 | gi|87159884|ref|NC_007793.1|	NODE_403_length_75667_cov_923.593_refined
2774677 2774936 | 260 1 | 260 260 | 88.85 | gi|87159884|ref|NC_007793.1|	NODE_403_length_75667_cov_923.593_refined
2774728 2775008 | 35015 35295 | 281 281 | 89.68 | gi|87159884|ref|NC_007793.1|	NODE_73_length_35295_cov_118.922_refined
2774758 2775323 | 3087 3646 | 566 560 | 87.81 | gi|87159884|ref|NC_007793.1|	NODE_1_length_3756_cov_132.702_refined
2774774 2774875 | 102 1 | 102 102 | 97.06 | gi|87159884|ref|NC_007793.1|	NODE_530_length_102_cov_369.128_refined
2774774 2830368 | 1 55596 | 55595 55596 | 99.99 | gi|87159884|ref|NC_007793.1|	NODE_5_length_55596_cov_554.309_refined
2774800 2775080 | 35015 35295 | 281 281 | 88.61 | gi|87159884|ref|NC_007793.1|	NODE_73_length_35295_cov_118.922_refined
2774806 2775230 | 51986 51562 | 425 425 | 86.31 | gi|87159884|ref|NC_007793.1|	NODE_78_length_51989_cov_205.798_refined
2774832 2775098 | 267 1 | 267 267 | 88.01 | gi|87159884|ref|NC_007793.1|	NODE_403_length_75667_cov_923.593_refined
2774989 2775239 | 254 4 | 251 251 | 89.24 | gi|87159884|ref|NC_007793.1|	NODE_403_length_75667_cov_923.593_refined
2830153 2830270 | 62791 62674 | 118 118 | 96.61 | gi|87159884|ref|NC_007793.1|	NODE_31_length_140894_cov_97.7768_refined
2830192 2830367 | 235 1 | 176 235 | 71.49 | gi|87159884|ref|NC_007793.1|	NODE_611_length_309_cov_78.3976_refined
2830202 2830368 | 68665 68496 | 167 170 | 89.41 | gi|87159884|ref|NC_007793.1|	NODE_127_length_68932_cov_448.939_refined
2830244 2830324 | 37 117 | 81 81 | 96.30 | gi|87159884|ref|NC_007793.1|	NODE_131_length_42671_cov_941.513_refined
2830314 2862181 | 1 31869 | 31868 31869 | 99.99 | gi|87159884|ref|NC_007793.1|	NODE_750_length_31869_cov_296.581_refined
2862127 2862297 | 171 1 | 171 171 | 100.00 | gi|87159884|ref|NC_007793.1|	NODE_651_length_171_cov_377.707_refined
2862243 2862336 | 1 94 | 94 94 | 95.74 | gi|87159884|ref|NC_007793.1|	NODE_16_length_2685_cov_182.381_refined
2862243 2862607 | 365 1 | 365 365 | 100.00 | gi|87159884|ref|NC_007793.1|	NODE_646_length_365_cov_200.774_refined
2862553 2862899 | 347 1 | 347 347 | 100.00 | gi|87159884|ref|NC_007793.1|	NODE_215_length_347_cov_364.668_refined
2862845 2863593 | 1 749 | 749 749 | 100.00 | gi|87159884|ref|NC_007793.1|	NODE_527_length_749_cov_96.2608_refined
2863539 2863885 | 347 1 | 347 347 | 98.56 | gi|87159884|ref|NC_007793.1|	NODE_215_length_347_cov_364.668_refined
2863831 2863935 | 1 105 | 105 105 | 100.00 | gi|87159884|ref|NC_007793.1|	NODE_614_length_105_cov_201.4_refined
2863881 2864051 | 171 1 | 171 171 | 100.00 | gi|87159884|ref|NC_007793.1|	NODE_651_length_171_cov_377.707_refined
2863997 2866681 | 1 2685 | 2685 2685 | 100.00 | gi|87159884|ref|NC_007793.1|	NODE_16_length_2685_cov_182.381_refined
2863997 2864090 | 365 272 | 94 94 | 95.74 | gi|87159884|ref|NC_007793.1|	NODE_646_length_365_cov_200.774_refined
2866624 2866710 | 87 1 | 87 87 | 97.70 | gi|87159884|ref|NC_007793.1|	NODE_25_length_39454_cov_191.176_refined
2866656 2866752 | 68932 68836 | 97 97 | 96.91 | gi|87159884|ref|NC_007793.1|	NODE_127_length_68932_cov_448.939_refined
2866682 2866755 | 74 1 | 74 74 | 100.00 | gi|87159884|ref|NC_007793.1|	NODE_438_length_134_cov_269.873_refined
2866682 2866782 | 111 11 | 101 101 | 97.03 | gi|87159884|ref|NC_007793.1|	NODE_491_length_171_cov_2788.1_refined
2866689 2866790 | 10178 10077 | 102 102 | 94.12 | gi|87159884|ref|NC_007793.1|	NODE_399_length_10211_cov_183.6_refined
2866689 2866753 | 34 98 | 65 65 | 100.00 | gi|87159884|ref|NC_007793.1|	NODE_461_length_98_cov_539.14_refined
2866699 2866792 | 1 94 | 94 94 | 97.87 | gi|87159884|ref|NC_007793.1|	NODE_249_length_88168_cov_191.465_refined
2866701 2866791 | 201 111 | 91 91 | 98.90 | gi|87159884|ref|NC_007793.1|	NODE_154_length_201_cov_235.5_refined
2866701 2866792 | 36066 35975 | 92 92 | 97.83 | gi|87159884|ref|NC_007793.1|	NODE_21_length_36066_cov_86.5333_refined
2866701 2866799 | 1 99 | 99 99 | 97.98 | gi|87159884|ref|NC_007793.1|	NODE_353_length_101595_cov_388.405_refined
2866701 2866790 | 1 90 | 90 90 | 97.78 | gi|87159884|ref|NC_007793.1|	NODE_365_length_39780_cov_420.475_refined
2866701 2872769 | 30401 24333 | 6069 6069 | 100.00 | gi|87159884|ref|NC_007793.1|	NODE_411_length_30401_cov_95.1258_refined
