# Supplementary material for: Chromosome assembly of large and complex genomes using multiple references
Source: Genome Res. 2018 Nov;28(11):1720–32. doi: 10.1101/gr.236273.118 (PMC6211643; doi:10.1101/gr.236273.118)
Supplement: Supplemental Material [file supp_gr.236273.118_Supplemental_Code.zip › Ragout-2.1.1/examples/S.Aureus/references/COL.fasta]

>gi|57650036|ref|NC_002951.2| Staphylococcus aureus subsp. aureus COL chromosome, complete genome
ACTACTGCTCAATTTTTTTACTTTTATCGATTAAAGATAGAAATACACGATGCGAGCAATCAAATTTCAT
AACATCACCATGAGTTTGGTCCGAAGCATGAGTGTTTACAATGTTCGAACACCTTATACAGTTCTTATAC
ATACTTTATAAATTATTTCCCAAACTGTTTTGATACACTCACTAACAGATACTCTATAGAAGGAAAAGTT
ATCCACTTATGCACATTTATAGTTTTCAGAATTGTGGATAATTAGAAATTACACACAAAGTTATACTATT
TTTAGCAACATATTCACAGGTATTTGACATATAGAGAACTGAAAAAGTATAATTGTGTGGATAAGTCGTC
CAACTCATGATTTTATAAGGATTTATTTATTGATTTTTACATAAAAATACTGTGCATAACTAATAAGCAA
GATAAAGTTATCCACCGATTGTTATTAACTTGTGGATAATTATTAACATGGTGTGTTTAGAAGTTATCCA
CGGCTGTTATTTTTGTGTATAACTTAAAAATTTAAGAAAGATGGAGTAAATTTATGTCGGAAAAAGAAAT
TTGGGAAAAAGTGCTTGAAATTGCTCAAGAAAAATTATCAGCTGTAAGTTACTCAACTTTCCTAAAAGAT
ACTGAGCTTTACACGATTAAAGATGGTGAAGCTATCGTATTATCGAGTATTCCTTTTAATGCAAATTGGT
TAAATCAACAATATGCTGAAATTATCCAAGCAATCTTATTTGATGTTGTAGGCTATGAAGTTAAACCTCA
CTTTATTACTACTGAAGAATTAGCAAATTATAGTAATAATGAAACTGCTACTCCAAAAGAAACAACAAAA
CCTTCTACTGAAACAACTGAGGATAATCATGTGCTTGGTAGAGAGCAATTCAATGCCCATAACACATTTG
ACACTTTTGTAATCGGACCCGGTAACCGCTTTCCACATGCAGCGAGTTTAGCTGTGGCCGAAGCACCAGC
CAAAGCGTACAATCCATTATTTATCTATGGAGGTGTTGGTTTAGGAAAAACCCATTTAATGCATGCCATT
GGTCATCATGTTTTAGATAATAATCCAGATGCCAAAGTGATTTACACATCAAGTGAAAAATTCACAAATG
AATTTATTAAATCAATTCGTGATAACGAAGGTGAAGCTTTCAGAGAAAGATATCGTAATATCGACGTCTT
ATTAATCGATGATATTCAGTTCATACAAAACAAGGTACAAACACAAGAAGAATTTTTCTATACTTTTAAT
GAATTGCATCAGAATAACAAGCAAATAGTTATTTCGAGTGATCGACCACCAAAGGAAATTGCACAATTAG
AAGACCGATTACGTTCACGCTTTGAATGGGGGCTAATTGTTGATATTACGCCACCAGATTATGAAACTCG
AATGGCAATTTTGCAGAAGAAAATTGAAGAAGAAAAATTAGATATTCCACCAGAAGCTTTAAATTATATA
GCAAATCAAATTCAATCTAATATTCGTGAATTAGAAGGTGCATTAACACGTTTACTTGCATATTCACAAT
TATTAGGAAAACCAATTACAACTGAATTAACTGCTGAAGCTTTAAAAGATATCATTCAAGCACCAAAATC
TAAAAAGATTACCATCCAAGATATTCAAAAAATTGTAGGCCAGTACTATAATGTTAGAATTGAAGATTTC
AGTGCAAAAAAACGTACAAAGTCAATTGCATATCCGCGTCAAATAGCTATGTACTTGTCTAGAGAGCTTA
CAGATTTCTCATTACCTAAAATTGGTGAAGAATTTGGTGGGCGTGATCATACGACCGTCATTCATGCTCA
TGAAAAAATATCTAAAGATTTAAAAGAAGATCCTATTTTTAAACAAGAAGTAGAGAATCTTGAAAAAGAA
ATAAGAAATGTATAAGTAGGAAACTTTGGGAAATGTAATCTGTTATATAACAGCACTAATGATAACAATC
ATTTTTTACATTTCTATATGCTAATGTGGCAAGATGAGCAAAACTCATTTTGTGGATAATGTTTAAAAGT
CATACACACCATACACAAGTTATCAACATGTGTATAACTTCGCCAAATCTATGTTTTTAAGACTTATCCA
CCAATCCACAGCACCTACTACTATTACTAAGAACTTAAAACCTATATAATTATATATAAACGACTGGAAG
GAGTTTTAATTAATGATGGAATTCACTATTAAAAGAGATTATTTTATTACACAATTAAATGACACATTAA
AAGCTATTTCACCAAGAACAACATTACCTATATTAACTGGTATCAAAATCGATGCGAAAGAACATGAAGT
TATATTAACTGGTTCAGACTCTGAAATTTCAATAGAAATCACTATTCCTAAAACTGTAGATGGCGAAGAT
ATTGTCAATATTTCAGAAACAGGCTCAGTAGTACTTCCTGGACGATTCTTTGTTGATATTATAAAAAAAT
TACCTGGTAAAGATGTTAAATTATCTACAAATGAACAATTCCAGACATTAATTACATCAGGTCATTCTGA
ATTTAATTTAAGTGGCTTAGATCCAGATCAATATCCTTTATTACCTCAAGTTTCTAGAGATGACGCAATT
CAATTGTCGGTAAAAGTGCTTAAAAACGTGATTGCACAAACAAATTTTGCAGTGTCCACCTCAGAAACAC
GCCCAGTACTAACTGGTGTGAACTGGCTTATACAAGAAAATGAATTAATATGCACAGCGACTGACTCACA
CCGCTTGGCTGTAAGAAAGTTGCAGTTAGAAGATGTTTCTGAAAACAAAAATGTCATCATTCCAGGTAAG
GCTTTAGCTGAATTAAATAAAATTATGTCTGACAATGAAGAAGACATTGATATCTTCTTTGCTTCAAACC
AAGTTTTATTTAAAGTTGGAAATGTGAACTTTATTTCTCGATTATTAGAAGGACATTATCCTGATACAAC
ACGTTTATTCCCTGAAAACTATGAAATTAAATTAAGTATAGACAATGGGGAGTTTTATCATGCGATTGAT
CGTGCCTCTTTATTAGCGCGTGAAGGTGGTAATAACGTTATTAAATTAAGTACAGGTGATGACGTTGTTG
AATTGTCTTCTACATCACCAGAAATTGGTACTGTAAAAGAAGAAGTTGATGCAAACGATGTTGAAGGTGG
TAGCCTGAAAATTTCATTCAACTCTAAATATATGATGGATGCTTTAAAAGCAATCGATAATGATGAGGTT
GAAGTTGAATTCTTCGGTACAATGAAACCATTTATTCTAAAACCAAAAGGTGACGACTCGGTAACGCAAT
TAATTTTACCAATCAGAACTTACTAAAAATAAATATAAATAAAGGATGACGTGATTAATTAAAACGTCAT
CCTTTATTTTTTGGCAAAAATAATTCTAGGTGCGTATGTAAAATAAATTTGGCAGCATTTTAAACAGCAA
ATAAAAGACGCCAATTAAATTTATGACAAATGTATCCAAAATTTAATAAGTGTGCTTATATGCCCTTTAA
ATTTAAAATTTTAATAGTCAATAACAAGTTGAATATAAAAGTTAAACGCCGTTAAATAGCGTTAAAAAAT
TGAAAATGACAGTATTGCCAAAAAATAAGAATTAATTATTTATATGTAAACGGTTTCTACCTCTATTTTA
AATGAAATTTGTGACAAAAAAAGGTATAATATATTAATGACATACAAAGAAATGGAGTGATTATTTTGGT
TCAAGAAGTTGTAGTAGAAGGAGACATTAATTTAGGTCAATTTCTAAAAACAGAAGGGATTATTGAATCT
GGTGGTCAAGCAAAATGGTTCTTGCAAGACGTTGAAGTATTAATTAATGGAGTGCGTGAAACACGTCGCG
GTAAAAAGTTAGAACATCAAGATCGTATAGATATCCCAGAATTACCTGAAGATGCTGGTTCTTTCTTAAT
CATTCATCAAGGTGAACAATGAAGTTAAATACACTCCAATTAGAAAATTATCGTAACTATGATGAGGTTA
CGTTGAAATGTCATCCTGACGTGAATATCCTCATTGGAGAAAATGCACAAGGAAAGACAAATTTACTTGA
ATCAATTTATACCTTAGCTTTAGCAAAAAGTCATAGAACGAGTAATGATAAGGAACTCATACGTTTTAAT
GCTGATTATGCTAAAATAGAAGGTGAGCTTAGTTATAGACACGGCACGATGCCATTAACAATGTTTATAA
CTAAAAAAGGTAAACAAGTCAAAGTGAATCACTTAGAGCAAAGTCGTCTAACTCAATATATTGGACACCT
CAATGTGGTTCTATTTGCGCCAGAAGATTTGAATATTGTAAAAGGCTCTCCTCAAATAAGACGACGCTTT
ATAGATATGGAGTTGGGCCAAATTTCTGCTGTTTACTTAAATGATTTAGCTCAATACCAACGTATTTTAA
AGCAAAAGAATAATTACTTAAAGCAGTTACAATTAGGCCAAAAAAAGGACTTAACAATGTTGGAAGTATT
AAATCAGCAGTTTGCTGAATATGCAATGAAAGTAACTGATAAACGTGCACATTTTATTCAAGAGCTAGAG
TCGTTAGCTAAACCGATTCATGCTGGTATCACAAATGATAAAGAAGCGTTGTCGCTGAATTATTTACCTA
GTCTTAAATTTGATTATGCTCAAAATGAAGCGGCACGACTTGAAGAAATTATGTCTATTCTTAGCGATAA
TATGCAAAGAGAAAAAGAACGAGGCATTAGCTTATTCGGACCACATCGAGATGATATAAGTTTTGATGTG
AATGGCATGGATGCTCAAACATATGGTTCTCAAGGACAGCAACGTACAACGGCTTTGTCCATTAAATTAG
CTGAAATTGAGTTAATGAATATCGAAGTTGGGGAATATCCCATCTTATTATTAGACGATGTACTCAGTGA
ATTAGATGATTCGCGTCAAACGCATTTATTAAGTACGATTCAGCATAAAGTACAAACATTTGTCACTACG
ACATCTGTAGATGGTATTGATCATGAAATCATGAATAACGCTAAATTGTATCGTATTAATCAAGGTGAAA
TTATAAAGTAACAGAAAGCGATGGTGACTGCATTGTCAGATGTAAACAACACGGATAATTATGGTGCTGG
GCAAATACAAGTATTAGAAGGTTTAGAAGCAGCACGTAAAAGACCAGGTATGTATATAGGATCGACTTCA
GAGAGAGGTTTGCACCATTTAGTGTGGGAAATTGTCGATAATAGTATCGATGAAGCATTAGCTGGTTATG
CAAATCAAATTGAAGTTGTTATTGAAAAAGATAACTGGATTAAAGTAACGGATAACGGACGTGGTATCCC
AGTTGATATTCAAGAAAAAATGGGACGTCCAGCTGTCGAAGTTATTTTAACTGTTTTACATGCTGGTGGT
AAATTTGGCGGTGGCGGATACAAAGTATCTGGTGGTTTACATGGTGTTGGTTCATCAGTTGTAAACGCAT
TGTCACAAGACTTAGAAGTATATGTACACAGAAATGAGACTATATATCATCAAGCATATAAAAAAGGTGT
ACCTCAATTTGACTTAAAAGAAGTTGGCACAACTGATAAGACAGGTACTGTCATTCGTTTTAAAGCAGAT
GGAGAAATCTTCACAGAGACAACTGTATACAACTATGAAACATTACAGCAGCGTATTAGAGAGCTTGCTT
TCTTAAACAAAGGAATTCAAATCACATTAAGAGATGAACGTGATGAAGAAAACGTTAGAGAAGACTCCTA
TCACTATGAGGGCGGTATTAAATCGTACGTTGAGTTATTGAACGAAAATAAAGAACCTATTCATGATGAG
CCAATTTATATTCATCAATCTAAAGATGATATTGAAGTAGAAATTGCGATTCAATATAACTCAGGATATG
CCACAAATCTTTTAACTTACGCAAATAACATTCATACGTATGAAGGTGGTACGCATGAAGACGGATTCAA
ACGTGCATTAACGCGTGTCTTAAATAGTTATGGTTTAAGTAGCAAGATTATGAAAGAAGAAAAAGATAGA
CTTTCTGGTGAAGATACACGTGAAGGTATGACAGCAATTATATCTATCAAACATGGTGATCCTCAATTCG
AAGGTCAAACGAAGACAAAATTAGGTAATTCTGAAGTGCGTCAAGTTGTAGATAAATTATTCTCAGAGCA
CTTTGAACGATTTTTATATGAAAATCCACAAGTCGCACGTACAGTGGTTGAAAAAGGTATTATGGCGGCA
CGTGCACGTGTTGCTGCGAAAAAAGCGCGTGAAGTAACACGTCGTAAATCAGCGTTAGATGTAGCAAGCC
TTCCAGGTAAATTAGCCGATTGCTCTAGTAAAAGTCCTGAAGAATGTGAGATTTTCTTAGTCGAAGGGGA
CTCTGCCGGGGGGTCTACAAAATCTGGTCGTGACTCTAGAACGCAGGCGATTTTACCATTACGAGGTAAG
ATATTAAATGTTGAAAAAGCACGATTAGATAGAATTTTGAATAACAATGAAATTCGTCAAATGATCACAG
CATTTGGTACAGGAATCGGTGGCGACTTTGATCTAGCGAAAGCAAGATATCACAAAATCGTCATTATGAC
TGATGCCGATGTGGATGGAGCGCATATTAGAACATTGTTATTAACATTCTTCTATCGATTTATGAGACCG
TTAATTGAAGCAGGCTATGTGTATATTGCACAGCCACCGTTGTATAAACTGACACAAGGTAAACAAAAGT
ATTATGTATACAATGATAGGGAACTTGATAAACTTAAATCTGAATTGAATCCAACACCAAAATGGTCTAT
TGCACGATACAAAGGTCTTGGAGAAATGAATGCAGATCAATTATGGGAAACAACAATGAACCCTGAGCAC
CGCGCTCTTTTACAAGTAAAACTTGAAGATGCGATTGAAGCGGACCAAACATTTGAAATGTTAATGGGTG
ACGTTGTAGAAAACCGTAGACAATTTATAGAAGATAATGCAGTTTATGCAAACTTAGACTTCTAAGCGCT
GTGAACTGAACTTTTGAAGGAGGAACTCTTGATGGCTGAATTACCTCAATCAAGAATAAATGAACGAAAT
ATTACCAGTGAAATGCGTGAATCATTTTTAGATTATGCGATGAGTGTTATCGTTGCTCGTGCATTGCCAG
ATGTTCGTGACGGTTTAAAACCAGTACATCGTCGTATACTATATGGATTAAATGAACAAGGTATGACACC
GGATAAATCATATAAAAAATCAGCACGTATCGTTGGTGACGTAATGGGTAAATATCACCCTCATGGTGAC
TCATCTATTTATGAAGCAATGGTACGTATGGCTCAAGATTTCAGTTATCGTTATCCGCTTGTTGATGGCC
AAGGTAACTTTGGTTCAATGGATGGAGATGGCGCAGCAGCAATGCGTTATACTGAAGCGCGTATGACTAA
AATCACACTTGAACTGTTACGTGATATTAATAAAGATACAATAGATTTTATCGATAACTATGATGGTAAT
GAAAGAGAGCCGTCAGTCTTACCTGCTCGATTCCCTAACTTATTAGCCAATGGTGCATCAGGTATCGCGG
TAGGTATGGCAACGAATATTCCACCACATAACTTAACAGAATTAATCAATGGTGTACTTAGCTTAAGTAA
GAACCCTGATATTTCAATTGCTGAGTTAATGGAGGATATTGAAGGTCCTGATTTCCCAACTGCTGGACTT
ATTTTAGGTAAGAGTGGTATTAGACGTGCATATGAAACAGGTCGTGGTTCAATTCAAATGCGTTCTCGTG
CAGTTATTGAAGAACGTGGAGGCGGACGTCAACGTATTGTTGTCACTGAAATTCCTTTCCAAGTGAATAA
GGCTCGTATGATTGAAAAAATTGCAGAGCTCGTTCGTGACAAGAAAATTGACGGTATCACTGATTTACGT
GATGAAACAAGTTTACGTACTGGTGTGCGTGTCGTTATTGATGTGCGTAAGGATGCAAATGCTAGTGTCA
TTTTAAATAACTTATACAAACAAACACCTCTTCAAACATCATTTGGTGTGAATATGATTGCACTTGTAAA
TGGTAGACCGAAGCTTATTAATTTAAAAGAAGCGTTGGTACATTATTTAGAGCATCAAAAGACAGTTGTT
AGAAGACGTACGCAATACAACTTACGTAAAGCTAAAGATCGTGCCCACATTTTAGAAGGATTACGTATCG
CACTTGACCATATCGATGAAATTATTTCAACGATTCGTGAGTCAGATACAGATAAAGTTGCAATGGAAAG
CTTGCAACAACGCTTCAAACTTTCTGAAAAACAAGCTCAAGCTATTTTAGACATGCGTTTAAGACGTCTA
ACAGGTTTAGAGAGAGACAAAATTGAAGCTGAATATAATGAGTTATTAAATTATATTAGTGAATTAGAAG
CAATCTTAGCTGATGAAGAAGTGTTATTACAGTTAGTTAGAGATGAATTGACTGAAATTAGAGATCGTTT
CGGTGATGATCGTCGTACAGAAATTCAATTAGGTGGATTTGAAAACTTAGAGGACGAAGACTTAATTCCA
GAAGAACAAATAGTAATTACACTAAGCCATAATAACTACATTAAACGTTTGCCGGTATCTACATATCGTG
CTCAAAACCGTGGTGGTCGTGGTGTTCAAGGTATGAATACATTGGAAGAAGATTTTGTCAGTCAATTGGT
AACTTTAAGTACACATGACCATGTATTGTTCTTTACTAACAAAGGTCGTGTATACAAACTTAAAGGTTAC
GAAGTGCCTGAGTTATCAAGACAGTCTAAAGGTATTCCTGTAGTGAATGCTATTGAACTTGAAAATGATG
AAGTCATTAGTACAATGATTGCTGTTAAAGACCTTGAAAGTGAAGACAACTTCTTAGTGTTTGCAACTAA
ACGTGGTGTCGTTAAACGTTCAGCATTAAGTAACTTCTCAAGAATAAATAGAAATGGTAAGATTGCGATT
TCGTTCAGAGAAGATGATGAGTTAATTGCAGTTCGCTTAACAAGTGGTCAAGAAGATATCTTGATTGGTA
CATCACATGCATCATTAATTCGATTCCCTGAATCAACATTACGTCCTTTAGGCCGTACAGCAACGGGTGT
GAAAGGTATTACACTTCGTGAAGGTGACGAAGTTGTAGGGCTTGATGTAGCTCATGCAAACAGTGTTGAT
GAAGTATTAGTAGTTACTGAAAATGGTTATGGTAAACGTACGCCAGTTAATGACTATCGCTTATCAAATC
GTGGTGGTAAAGGTATTAAAACAGCTACGATTACTGAGCGTAATGGTAATGTTGTATGTATCACTACAGT
AACTGGTGAAGAAGATTTAATGATTGTTACTAATGCAGGTGTCATTATTCGACTAGATGTTGCAGATATT
TCTCAAAATGGTCGTGCAGCACAAGGTGTTCGCTTAATTCGCTTAGGTGATGATCAATTTGTTTCAACGG
TTGCTAAAGTAAAAGAAGATGCAGAAGATGAAACGAATGAAGATGAGCAATCTACTTCAACTGTATCTGA
AGATGGTACTGAACAACAACGTGAAGCGGTTGTAAATGATGAAACACCAGGAAATGCAATTCATACTGAA
GTGATTGATTCAGAAGAAAATGATGAAGATGGACGTATTGAAGTAAGACAAGATTTCATGGATCGTGTTG
AAGAAGATATACAACAATCATCAGATGAAGAATAATAAAAAATAAGACTTCCCTATATGTAGGGGAGTCT
TATTTTTATGCTAGAAAGTAATGCTTTACTATATTCAATGATTAGTAATGACTAACTTTCTAATTGTTTC
ATTGCGTAAGGTATTTCATTGATAAGTCTTGATGGTGGCACCACATACATATCTTTTGCAAGGTTTTCGC
CAATAAAACTATGTGTATATGTGGCACTCATAACCGCTTCTTTTAAGTTATCAAATTGACCGACAAAGCT
TGTAATCATACCAGCAAGTGTATCGCCCATACCACCAGTCGCCATTGCTGGGCTACCGATTGTCAATTTA
AAGTCTTCATCTTTAAAGAAAATTTCAGTACCATGTTTTTTAAGTACAACAGTTGCACCTAAACGATCAA
CTGCTTCACGATTACGCTCATATGTCTGTTCCTCAATAGGAATACCACTTAATCGTTCCCATTCTTTGAG
GTGTGGTGTAAAGATCACACGACATGTAGGTAATTGCGGTTTCAGTTTACTAAAGATTGTAATCGCATCG
CCGTCTACGATTAAATTTTGATGCGGTTGTATATTTTGTAGTAGGAATGTAATGGCATTATTTCCTTTGA
AATCAACGCCAAGACCTGGACCAATTAGTATACTGTCAGTCATTTCAATCATTTTCGTCAACATTTTCGT
ATCATTAATATCAATAACCATCGCTTCTGGGCAACGAGAATGTAATGCTGAATGATTTGTTGGATGTGTA
GCTACAGTGATTAAACCACTACCGCTAAATACACATGCACGAGCCGCTAACATAATGGCACCACCTAAGT
TAGCAGATCCACCAATTAATAAAATTTTGCCATAATCACCTTTATGTGAATCTTCTTTACGCTTAGGAAT
GTTAATAGAATTTAACGTTTCCATAGTGATATAACCTCCCATGTAAAAGCCTTTTCCGAATTTATTCAAT
TTTAAAAATATATAGTAACTTTTAACAAAATGTATTATAAATTTCTGAATTCATTATTATTTGTCGTTAA
ATACAATAGAAAATACTATACCTGTATATGCAATTCGTCAATAGATAAATTATTAAATATGCTTACAACA
ATCTTAATATCCTTTAACGCACTACAATAGTGCTCTGATAATAGGTTATAAATGTACGTAAAACCATTGT
TTCAATAAAAATGAAAACGTATACTTCAAGAAGGATGGGTTACTTAATATAAACAAGGGGGTAACATATA
TGACTTTATATTTAGATGGTGAAACACTAACAATTGAGGATATTAAATCATTTTTACAACAACAATCAAA
GATTGAAATTATTGATGATGCGTTAGAACGTGTCAAAAAAAGTAGAGCGGTAGTTGAACGTATTATTGAA
AATGAGGAAACGGTTTACGGTATTACTACAGGTTTTGGGTTATTTAGTGATGTACGTATAGACCCGACGC
AATATAATGAATTACAAGTGAATCTGATACGCTCACATGCCTGTGGACTAGGTGAGCCATTTTCAAAAGA
AGTAGCATTAGTCATGATGATTTTACGATTGAATACATTATTAAAAGGTCATTCAGGTGCCACTTTAGAA
TTAGTGAGACAATTACAATTTTTTATAAATGAACGTATTATACCGATAATCCCACAGCAAGGCTCTCTCG
GTGCATCAGGAGATTTAGCGCCATTATCACATTTAGCATTAGCATTAATTGGTGAAGGGAAAGTATTGTA
CAGAGGGGAAGAAAAGGATAGTGACGATGTATTAAGAGAATTAAATAGACAACCTTTGAACCTTCAGGCT
AAAGAAGGTTTAGCATTGATTAATGGTACGCAAGCTATGACAGCTCAAGGTGTCATTAGTTATATAGAAG
CAGAAGATTTAGGTTACCAATCTGAATGGATTGCTGCATTAACGCATCAGTCTCTTAATGGCATTATAGA
TGCATATCGACATGATGTGCACGCAGTTCGTAATTTTCAAGAACAGATTAATGTGGCAGCGCGTATGCGT
GATTGGTTAGAAGGATCAACATTAACGACGCGACAATCAGAAATACGTGTACAAGATGCATATACGTTGC
GTTGTATACCACAAATCCATGGCGCGAGTTTTCAAGTATTCAATTATGTTAAACAGCAATTAGAATTTGA
AATGAATGCGGCTAATGATAATCCACTTATATTTGAGGAAGCAAATGAAACGTTTGTTATTTCAGGTGGT
AACTTCCATGGACAACCTATTGCTTTTGCATTAGATCATCTTAAATTAGGTGTAAGTGAATTAGCAAACG
TATCGGAACGTCGTCTAGAGCGACTAGTAAATCCTCAATTAAATGGTGATTTACCAGCATTTCTTAGTCC
AGAGCCAGGATTGCAAAGTGGCGCGATGATTATGCAATATGCTGCTGCAAGTCTCGTTTCTGAAAATAAA
ACTTTAGCGCATCCAGCGAGTGTTGATTCTATCACTTCATCTGCGAACCAAGAAGATCACGTATCTATGG
GAACTACAGCTGCTAGACATGGTTATCAAATTATTGAAAATGCAAGACGTGTGCTGGCAATCGAATGTGT
TATTGCATTACAAGCAGCAGAGTTAAAAGGTGTTGAAGGATTATCACCAAAAACACGTCGCAAGTATGAT
GAGTTTCGAAGTATCGTGCCATCCATTACACATGATCGTCAATTTCATAAAGATATTGAAGCGGTTGCAC
AGTATTTAAAGCAATCAATTTATCAAACGACTGCATGTCACTAAATCGACATGAGTGATGTTTGAAATCG
TTACTTGAAAAAGCAAATATAGTTTGCTATATTAAAAATAACTTAATAAGACATTGTTCGTAGGACAAGT
AATATATAGTGTTCGATATCAGAGAGCTTGTGGTTAGTGTGAACAAGAATCAACATATATATGAATCTAC
CTACTTAATTTAAAAGAACAATCGGTGATAACCGTTATTTTAGTGAAGTGCAATTTAGGTTTAGTGTATC
TTTATAACTTAAATTGTTAAATAGGGTGGCAACGCGTAGACCACGTCCCTTGTAGGGATGTGGTCTTTTT
TTATTTTCTAAAAAATAAAGACGTACGTCATTCCATAATAAATGATAATTATTTGGGAAAGGATGAAGGT
TAATGTTAGACATTAGATTATTCAGAAATGAGCCTGACACAGTTAAGAGCAAAATTGAATTACGTGGAGA
TGATCCAAAAGTTGTAGATGAAATTTTAGAATTGGATGAGCAACGACGTAAATTAATTAGTGCAACAGAA
GAAATGAAAGCACGTCGTAATAAAGTAAGCGAAGAAATCGCATTAAAAAAACGTAATAAAGAAAATGCTG
ATGATGTGATTGCTGAAATGCGCACATTAGGTGACGATATTAAAGAAAAAGATAGTCAATTAAATGAAAT
TGATAATAAAATGACAGGTATCCTTTGTCGTATTCCAAATTTAATAAGTGATGATGTACCTCAAGGTGAA
TCTGATGAAGATAACGTTGAAGTTAAAAAGTGGGGTACACCACGTGAGTTTTCATTTGAACCCAAAGCAC
ATTGGGATATTGTAGAAGAATTGAAAATGGCTGATTTTGATCGTGCAGCAAAAGTTTCAGGTGCGCGTTT
TGTATATTTAACAAATGAAGGTGCGCAATTAGAGCGTGCTTTAATGAACTATATGATTACAAAACATACA
ACACAACATGGTTATACAGAAATGATGGTACCACAGCTTGTGAACGCAGATACAATGTATGGTACAGGTC
AATTACCTAAATTTGAAGAAGATTTATTTAAAGTAGAAAAAGAAGGATTATATACAATTCCAACTGCTGA
AGTACCATTAACGAATTTCTACCGTAATGAAATTATTCAACCAGGTGTACTTCCTGAAAAATTCACTGGT
CAATCTGCATGTTTCCGTAGTGAAGCAGGATCAGCAGGTAGAGATACAAGAGGATTAATTCGTTTACATC
AATTCGATAAAGTGGAAATGGTACGTTTTGAACAACCTGAAGATTCATGGAATGCTTTAGAAGAAATGAC
AACAAACGCAGAAGCAATTCTAGAAGAGTTAGGTTTACCATACCGTCGTGTTATTTTATGTACAGGTGAT
ATTGGATTTAGTGCAAGCAAAACATATGATTTAGAAGTTTGGTTACCAAGCTACAATGATTATAAAGAAA
TTAGTTCATGCTCAAACTGTACGGATTTCCAAGCGCGTCGTGCTAACATCCGCTTCAAGCGTGACAAAGC
AGCTAAACCAGAATTAGCACATACATTAAATGGTAGTGGTTTAGCAGTTGGACGTACATTTGCTGCTATT
GTTGAAAATTACCAAAATGAAGATGGAACAGTAACAATTCCAGAAGCATTAGTACCATTTATGGGTGGTA
AAACACAAATTTCAAAACCAGTTAAATAAAGGCTTTAGCTACAAGCTTTAAAAAGTATATATCTACGTAT
ACTTAAAGCAAGGGCAAGATACTTTAAATAATATTTTAAAAAGTGGTGACGAAGCTGTCGCCACTTTTTT
TGTGCTGTAAAAGTATAATAGTGAGCCAATGCACATAACAACAATAAATTAAGTTTGTGGTTTAATGGGG
TGAACGCATTTCATTATAGCAACAATACGGGATAATTATGATGAACTAAAACAATCTAAAACGTAACAAG
TTTGAGCATCACTAATATAGGAAAGGAAGCGATAAAATACTGATTTCGTTGATATGTAGTATGAGTTATA
TCGATGGAGTAGGGTAGGGGGAGGGGATGATTATAAGGGAGTGGTACATGAATCAATATCCCAGACTCAT
CATCAGATATAAAAATTTATAAAATTGATACTTAAAAACAACTACAAATCCATAGAAAATATGGAGGTAG
TCTTAAATAAAAAATTGAAAATTCTCAAAAATAAAAAGTTAATATGAAGCTGACTAAAGACTCAGGTATG
TCTAACCTCAGACAAACTGATGTCTAATGTTATTGCTTAGGGTATAGAACTGTATTAGACTAGGTATATT
ATTTTTTCGTAATTATATAAATATAAAGTGGCAAAGGAGGTAATTGAGATGACAACACATTTAAGTTTTA
GACAAGGCGTGCAAGAGTGTATCCTAACATTATTGGGTTATGCCGGTGTTGGTATTTCATTTGGTATTGT
GGCTTCGTCTCAAAACTTTAGTATTTTAGAAATTGTCTTGTTATGTCTTGTTATATATGCCGGTGCTGCG
CAATTTATTATGTGCGCGTTGTTTATAGCAGGTACACCTATATCAGCGATTGTACTAACTGTATTTATCG
TAAATTCAAGAATGTTCCTTTTAAGTATGTCGCTTGCACCAAACTTCAAGACATATGGGTTTTGGAACCG
TGTTGGATTAGGTTCATTAGTAACTGACGAAACGTTTGGCGTCGCCATTACACCTTATTTAAAAGGAGAA
GCTATCAATGATCGTTGGATGCATGGTCTTAACATCACAGCATATTTATTTTGGGCAATTTCATGTGTAG
CTGGGGCTTTATTTGGCGAATATATCTCAAATCCGCAAACGCTAGGGTTAGATTTTGCTATCACGGCTAT
GTTTATCTTTTTGGCCATTGCGCAATTTGAATCAATTACTAAATCGCGATTAAGAATTTACATAGTACTC
ATTATTGCCGTCATAGTAATGATGTTATCGCTAAGTATGTTTATGCCTTCATATCTAGCAATATTAATTG
CAGCCACAATTTCAGCAGCGTTAGGAGTGATGATGGAACAATGATAACTCATATGAACATGTTAATACTT
ATTTTATTGTGTGGTATCGTAACGCTATTAATTCGAATTATACCTTTTATCATGATTTCAAAAGTGCAAT
TGCCTGATGTCGTGGTTCGATGGCTATCATTTATCCCAATCACACTATTTACGGCACTTGTCATTGACAG
CATTATTCAACAGACGCCTCATGGTGAGGGGTATACATTAAACATCCCTTACATTATCGCGCTCATTCCG
ACGGTTATTTTATCTATAATCACGCGTAGTTTAACTATTACAATTATTAGTGGGATTGTTATCATGGCAG
CATTACGATTTTTCTTTTAAAAATAACTGAAAATCATTGAACAGATATTTAAACTTAGGTAAACTGTTAG
TAATCAGAAAATTCTGATATACAAATCGTCTATGTTAAGATTGGGAATCGTGTATACGTAAGCGATTTGG
CTAACGCATGACAATGATAACAACATTTTAAATGATAAAAGTAATTCATCACTGAATCTCAACTAACACA
TAACAATTTCATATTTCTTATTGTGAGAAGTTGAGGGACTTGGCCCTGTGATACTTCAGCAACCGACTTT
ATAGCACGGTGCTAAAACCAACGAGTTACTCGAATGATAAGTATAAAGACTTCTTACTTTTCAATAGGGT
GAGAAGTTTTTTTGTTTAAGGAGGAAAGAACAATGACAAATTACACAGTAGATACTTTAAATTTAGGGGA
ATTTATTACAGAATCTGGGGAAGTCATAGATAACTTGCGTTTGAGATATGAGCATGTCGGTTATCATGGA
CAACCATTAGTTGTAGTTTGTCATGCATTAACTGGCAATCATTTAACATATGGAACAGATGATTATCCGG
GTTGGTGGCGAGAAATTATTGATGGGGGATATATACCCATTCACGATTATCAATTTTTAACATTTGATGT
TATTGGTAGTCCTTTCGGTTCAAGTTCACCTTTAAACGACCCTCATTTTCCTAAAAAATTAACATTAAGA
GATATAGTCAGAGCGAATGAACGAGGTATACAAGCCCTTGGTTATGATAAGATTAATATTTTAATAGGGG
GAAGTCTTGGAGGTATGCAAGCAATGGAACTACTCTACAATCAACAGTTTGAAGTAGATAAAGCCATTAT
CCTTGCTGCAACAAGTCGAACATCATCTTATAGTAGAGCTTTCAATGAAATTGCAAGGCAAGCCATTCAT
CTTGGTGGTAAGGAAGGTCTAAGTATTGCACGCCAATTAGGTTTTTTGACATATCGATCATCAAAAAGTT
ATGATGAACGTTTCACGCCGGATGAAGTAGTCGCATACCAACAACATCAAGGTAATAAATTTAAAGAACA
TTTTGATTTGAATTGTTATCTGACACTGCTAGATGTATTGGATAGTCACAACATTGACCGAGGTCGCACA
GACGTAACGCATGTTTTTAAAAATTTAGAAACAAAAGTGTTAACGATGGGGTTCATAGATGATTTGCTAT
ATCCGGATGATCAAGTTCGTGCATTAGGTGAACGTTTTAAATATCATCGTCATTTCTTCGTGCCTGATAA
TGTTGGGCATGATGGATTCCTACTAAACTTTAGTACCTGGGCACCTAACTTATATCATTTCTTAAATTTA
AAGCATTTTAAGCGTAAGTAATAATATATATTTTCAAAGAATGAAGCCACTAAATCACAGTTATCATATT
CAAAAACATCTAGAGTACATGAGAGTGGAAATGTATTGTAAATCTAAATCAAGCTTGATTGCTATGTAGT
GGGATTAAATAATCATGTTGAAAATGAAAGCACACAAAAGCGATTCAAATGAGTATGTTAATTACTTATA
AAACATGAAAGTTATTATTCAATTAAATGAAATAGAAGCATACAATCTATAAATTGTTAATTTTCATTAA
AGAGGTTAAAATAATAGCTATAGTTAAAAATATGGGAGTGGCTTATGTGTTTTCAAAAATACAACCTAAA
GCAACAATAATTGCAACGATTGCGTTGGTATTTGTCGCTTTAGCTTTATATCTAGTGCCTGGTTTAGGAC
TAATATTTGCATTATTTGCAACCATACCAGGTATCGTTTTATGGAATAAATCAATACAATCTTTCGGGAT
TAGTGCACTTATTACAGTAATTATAACAACTGTTTTAGGTAATACTTTCGTTTTAAGTGCCATCATATTA
GTCTTAATTGCAAGTTTAATTATTGGTCAATTGCTCAAAGAAAGAACGTCTAAAGAAAGAATATTATACG
TAACAACAGTAGCGATGAGCTTAATTTCATTAATCGCTTTTATGTTACTACAAACATTCGGAAGGATTCC
ACCATCAGCGAGCATAGTAAAACCTTTCAAGCAAACATTACATGAAGCGATTACGATGAGCGGTGCCGAT
GCGAATATGACCCAAATATTAGAAGAAGGGTTTAGACAAGCGACCGTTCAATTACCAGGTTTCATCATTA
TCATTACATTTTTAATCGTCTTAATTAACTTAATCGTTACATTTCCGATTTTACGAAAATTTAAAATCGC
TACACCTGTATTTAAGCCACTTTTCGCGTGGCAAATGAGCGGTATTTTATTATGGATATACATTATTGTT
ATCATATGTTTATTATTTACAGGTCAACCGAGTGTGTTCCAGAGCATTCTTTTAAACTTCCAACTTGTGT
TATCATTAGTAATGTATATTCAAGGTTTAAGTGTTATTCATTTCTTTGGTAAAGCGAAAGGTTTGCCGAA
TGCAGTAACGATTTTACTATTGGTTATCGGTACAATACTGACACCTACGACACATATTGTAGGACTACTT
GGTGTTATCGATTTAAGTTTGAATTTGAAGCGAATCATGAAAAATAATTCTAAAAAGTGAATAGAGGTGG
AATAATGAATCGGCAGTCCACTAAGAAAGCTTTACTAATACCATTTGTCATCATGATCATCACAGCAATT
GTTTTAATGGGTGTATGGTTTATCTTTAATAGTCTTATAGCACTAATTGCATCTATCGTTCTTGTCGTGA
TGATTATTGTTAGCATCATTTTATTCAGACAAGCTTTAATGAAAATGGATAGTTATGTAGATGGTTTGAG
TGCTCAAATTTCAACAACAAATAATAAAGCAATCAAACATTTACCAATTGGTATCATTGTTTTAGATGAA
AATGATCACATCGAATGGGTTAACCAATTTATGACAGATCATATGGAAGCGAATGTCATTTCTGAATCTG
TAAATGAAGTATTTCCAAACATTTTAAAGCAATTAGATAGAGTGAAATCCGTTGAAATAGAATATAATCA
GTATCATTTCCAAGTACGTTATTCTGAGAATGATCACTGCCTCTATTTCTTTGATATAACTGAACAAGTA
CAAACAAATGAACTATATGAAAATTCTAAACCAATCATTGCGACATTATTTTTAGATAACTACGATGAGA
TTACGCAAAATATGAATGATACGCAGCGTTCGGAAATCAACTCAATGGTAACGCGTGTCATTAGTCGATG
GGCAACTGAGTATAATATATTTTTCAAAAGATACAGTTCCGATCAATTCGTAGCCTATTTAAATCAAAAA
ATATTAGCTGACTTAGAAGAATCTAAATTTGATATCTTGAGTCAATTACGTGAAAAAAGTGTTGGTTATC
GTGCCCAATTAACATTAAGTATCGGTGTTGGTGAAGGTACTGAAAATTTAATCGACTTAGGTGAATTATC
ACAATCAGGCCTAGACTTAGCATTAGGACGCGGTGGCGACCAAGTTGCAATTAAAAGTATTAATGGTAAT
GTGCGTTTCTATGGCGGTAAGACTGACCCGATGGAGAAACGTACTCGTGTAAGAGCACGTGTGATCTCAC
ATGCGTTAAAAGATATCCTTGCAGAGGGTGACAAAGTCATTATCATGGGACATAAACGTCCTGACTTAGA
TGCAATTGGTGCAGCAATCGGTGTGTCTAGATTTGCAATGATGAATAATTTAGAAGCATACATCGTATTA
AATGAGACTGACATTGATCCAACATTACGACGCGTGATGAACGAAATAGATAAAAAGCCAGAGTTAAGAG
AGCGATTTATTACATCAGATGATGCTTGGGATATGATGACATCTAAGACAACCGTAGTGATTGTTGATAC
GCATAAACCGGAACTGGTTTTAGATGAAAATGTCTTAAATAAAGCAAACCGTAAAGTTGTTATCGATCAT
CATAGACGTGGTGAAAGCTTCATCTCTAATCCATTGTTGATATATATGGAACCATACGCAAGTTCGACAG
CTGAATTGGTAACAGAGTTACTGGAATATCAACCAACAGAACAACGTTTAACACGTCTTGAATCAACAGT
GATGTATGCAGGTATTATTGTAGATACAAGAAACTTTACATTACGAACAGGATCAAGAACATTCGATGCA
GCGAGTTATTTACGTGCACATGGTGCAGATACGATTTTAACGCAACATTTCTTAAAAGATGATGTGGATA
CTTACATTAATCGATCTGAATTAATTCGAACTGTAAAAGTTGAAGATAATGGCATAGCCATTGCGCATGG
TTCAGACGATAAAATTTATCATCCAGTAACAGTTGCACAAGCAGCAGATGAACTGTTAAGTTTAGAAGGT
ATTGAAGCATCATATGTTGTTGCGAGACGTGAAGATAATCTGATTGGTATATCTGCGCGTTCACTCGGTT
CAGTAAATGTCCAGTTAACAATGGAAGCACTTGGTGGCGGTGGACATTTAACCAATGCGGCAACACAACT
TAAAGGTGTGACAGTCGAAGAGGCGATAGCACAATTACAACAAGCAATTACAGAACAATTAAGTAGGAGT
GAAGATGCATGAAAGTAATTTTTACACAAGATGTTAAAGGTAAAGGTAAAAAAGGTGAAGTTAAAGAAGT
ACCAGTAGGTTATGCAAATAACTTCTTATTGAAAAAGAATTATGCTGTAGAAGCAACACCAGGTAACCTT
AAACAATTAGAGTTACAGAAAAAACGTGCAAAACAAGAACGCCAACAAGAAATTGAAGATGCTAAAGCAT
TAAAAGAAACGTTATCAAACATTGAAGTTGAAGTATCAGCAAAAACTGGTGAAGGTGGTAAATTGTTTGG
GTCAGTAAGTACAAAACAAATTGCCGAAGCACTAAAAGCACAACATGATATTAAAATTGATAAACGTAAA
ATGGATTTACCAAATGGAATTCATTCCCTAGGATATACGAATGTACCTGTTAAATTAGATAAAGAAGTTG
AAGGTACAATTCGCGTACACACAGTTGAACAATAAAGTTGGATTGAAATAAGAGGTGTAACCATTCATGG
ATAGAATGTATGAGCAAAATCAAATGCCGCATAACAATGAAGCTGAACAGTCTGTCTTAGGTTCAATTAT
TATAGATCCAGAATTGATTAATACTACTCAGGAAGTTTTGCTTCCTGAGTCGTTTTATAGGGGTGCCCAT
CAACATATTTTCCGTGCAATGATGCACTTAAATGAAGATAATAAAGAAATTGATGTTGTAACATTGATGG
ATCAATTATCGACGGAAGGTACGTTGAATGAAGCGGGTGGCCCGCAATATCTTGCAGAGTTATCTACAAA
TGTACCAACGACGCGAAATGTTCAGTATTATACTGATATCGTTTCTAAGCATGCATTAAAACGTAGATTG
ATTCAAACTGCAGATAGTATTGCCAATGATGGATATAATGATGAACTTGAACTAGATGCGATTTTAAGTG
ATGCAGAACGTCGAATTTTAGAGCTATCATCTTCTCGTGAAAGCGATGGCTTTAAAGACATTCGAGACGT
CTTAGGACAAGTGTATGAAACAGCTGAAGAGCTTGATCAAAATAGTGGTCAAACACCAGGTATACCTACA
GGATATCGAGATTTAGACCAAATGACAGCAGGGTTCAACCGAAATGATTTAATTATCCTTGCAGCGCGTC
CATCTGTAGGTAAGACTGCGTTCGCACTTAATATTGCACAAAAAGTTGCAACGCATGAAGATATGTATAC
AGTTGGTATTTTCTCGCTAGAGATGGGTGCTGATCAGTTAGCCACACGTATGATTTGTAGTTCTGGAAAT
GTTGACTCAAACCGCTTAAGAACGGGTACTATGACTGAGGAAGATTGGAGTCGTTTTACTATAGCGGTAG
GTAAATTATCACGTACGAAGATTTTTATTGATGATACACCGGGTATTCGAATTAATGATTTACGTTCTAA
ATGTCGTCGATTAAAGCAAGAACATGGCTTAGACATGATTGTGATTGACTACTTACAGTTGATTCAAGGT
AGTGGTTCACGTGCGTCCGATAACAGACAACAGGAAGTTTCTGAAATCTCTCGTACATTAAAAGCATTAG
CCCGTGAATTAGAATGTCCAGTTATCGCATTAAGTCAGTTATCTCGTGGTGTTGAACAACGACAAGATAA
ACGTCCAATGATGAGTGATATTCGTGAATCTGGTTCGATTGAGCAAGATGCCGATATCGTTGCATTCTTA
TACCGTGATGATTACTATAACCGTGGCGGCGATGAAGATGATGACGATGATGGTGGTTTCGAGCCACAAA
CGAATGATGAAAACGGTGAAATTGAAATTATCATTGCTAAGCAACGTAACGGTCCAACAGGCACAGTTAA
GTTACATTTTATGAAACAATATAATAAATTTACCGATATCGATTATGCACATGCAGATATGATGTAAAAA
AGTTTTTCCGTACAATAATCATTAAGATGATAAAATTGTACGGTTTTTATTTTGTTCTGAACGGGTTGAT
ATATGTTAAGTTTGTGTATTGAAAGTGATAAATTAGTACTGTCAACGCCTCTGTTAAAGGGTTTTAAGGA
CGTTGAAAACGATTTGTTAAAATGATTTTTCTTTTAAAAAGGCCGAAAATCAATGTTCGATTTTTATTTG
CATTATGGTCTCGATATTGGTAGAATATCAAATGGTTAAATGAGAAAAACTTGGAGGTGCTCACATGTCA
TCAATCGTAGTAGTTGGGACACAATGGGGAGACGAAGGAAAAGGAAAAATAACGGATTTCTTGGCAGAAC
AGTCAGATGTTATCGCGCGTTTTTCAGGTGGTAATAATGCAGGCCATACCATTCAATTTGGCGGAGAAAC
ATATAAATTACATTTAGTACCATCTGGTATCTTTTACAAAGACAAATTAGCGGTAATCGGTAACGGAGTC
GTTGTTGATCCAGTTGCACTATTGAAAGAATTAGACGGATTAAATGAACGTGGCATTCCTACAAGTAATT
TACGTATATCTAATCGTGCGCAAGTGATTTTACCATATCACTTAGCACAAGATGAATATGAAGAACGTTT
ACGTGGTGACAATAAGATTGGTACAACTAAAAAAGGTATCGGTCCAGCATATGTAGACAAAGTTCAACGT
ATCGGTATTCGTATGGCAGATTTACTTGAAAAAGAAACATTCGAAAGATTATTAAAATCAAACATTGAAT
ATAAACAAGCATATTTCAAAGGTATGTTTAACGAAACATGTCCATCATTTGATGATATCTTTGAAGAATA
TTATGCAGCAGGTCAACGTCTAAAAGAATTTGTAACAGACACATCAAAAATCTTAGACGATGCATTTGTA
GCAGATGAAAAGGTACTTTTCGAAGGTGCGCAAGGTGTAATGTTAGATATCGACCATGGTACATATCCAT
TCGTTACATCAAGTAATCCAATTGCAGGTAACGTTACTGTTGGTACAGGTGTAGGTCCTACATTCGTTTC
AAAGGTAATTGGTGTATGTAAAGCTTATACATCACGTGTTGGTGATGGTCCATTCCCTACTGAATTATTC
GATGAAGATGGACATCATATTAGAGAGGTTGGTCGTGAATACGGTACAACAACAGGACGTCCACGTCGTG
TAGGTTGGTTTGATTCAGTTGTATTACGTCACTCTCGTCGTGTAAGTGGTATTACAGATTTATCTATTAA
CTCAATCGATGTTTTAACAGGCCTAGACACAGTGAAAATCTGTACAGCTTATGAATTAGACGGTAAAGAA
ATTACTGAGTACCCAGCAAACTTAGATCAATTAAAACGTTGTAAACCAATCTTTGAAGAGTTACCAGGTT
GGACAGAAGACGTAACAAATGTGCGTACTTTAGAAGAATTACCTGAAAATGCACGTAAATATTTAGAGCG
TATTTCAGAATTATGTAATGTACAAATTTCTATCTTCTCAGTTGGTCCAGATAGAGAACAAACAAACCTA
TTAAAAGAATTGTGGTAGAACTTTATATAAGTCATACACAATGATTATAAATACATGAGCCTTCTATCTT
TATTGGTAGGAGGCTTTTGTTATGCTTGCTTCTGTATCGATTCGATTATTTAGATAAAAAATACTAACGT
AAAGGCGATATTTGCTAGTCATAATTTAGAAGATTAGATGATATTTAACGAAAATTAAGATGAAATACTT
GAATGTAAGAAGTCTGATGTCGAAAATAGCTATTAAAATAGAGTAGACGTAAGTGTAAATGAAAGCACCT
AAAATAGAAAAATTTCAAAAATAGCGTAATTATTATAATGAATAGACTGCCAATAAAATGCAATTTTTCA
CTTATAACATTCTTCAAAAAATAATAGCAAAATTATGTAAAAAATATCTTGTCATGGCAAGATTGGCTGT
GCTATAATCTATCTTGTGCTTAAGAACGGCTCCTTGGTCAAGCGGTTAAGACACCGCCCTTTCACGGCGG
TAACACGGGTTCGAGTCCCGTAGGAGTCACCATTTTTTAGGTCTCGTAGTGTAGCGGTTAACACGCCTGC
CTGTCACGCAGGAGATCGCGGGTTCGATTCCCGTCGAGACCGTACAAATGCCTATCCAAGAGGATAGGCA
TTTTTTTGCGTTTAATATTATATTAATAAAAGATATATGGACGAATGATAATCATATTGATTTATCTGTT
CGTCCATTTTCTTTAAAATGTATGAACCTCAAGTAACTTAGTGGTTGGATATGAAAGATAAACGTAGACA
ATAAAATCTTTATTAGACGTACAAACATATGCTACTGTCAACATATTTCTTCGTTGTGATATGCCACCAG
TCCTCCATAACATCAATTGTTAAAGTAACGAATAACGAATAATGATATTTATTTTCTGAGCAATGACGTG
CAACTAGAAGTTGCCATTATCCTAATTTTATTATTGGAATAGAGACCTCATCATTGTGTTAAATATCATT
GTCACAATCCGCCGTGAGAAACTAATAAAAAATAGTAATATATAAGTTTATATTGGAAAATAGAATTAAT
AGCTTATAAATGGTAAATTATATAATAGGTTACTATACGTTATAAGACGGAAAATGCGCACAATAACAAA
AATAGTAAGCGACATCCTGTGATTTTTTACACAAACATAAACGATAAAGAACAAAAAATGATAAAATAAT
ATTAATGATTTAAGAAAAGAGGTTTATGCAAATGGCTAGAAAAGTTGTTGTAGTTGATGATGAAAAACCG
ATTGCTGATATTTTAGAATTTAACTTAAAAAAAGAAGGATACGATGTGTACTGTGCATACGATGGTAATG
ATGCAGTCGACTTAATTTATGAAGAAGAACCAGACATCGTATTACTAGATATCATGTTACCTGGTCGTGA
TGGTATGGAAGTATGTCGTGAAGTGCGCAAAAAATACGAAATGCCAATAATAATGCTTACTGCTAAAGAT
TCAGAAATTGATAAAGTGCTTGGTTTAGAACTAGGTGCAGATGACTATGTAACGAAACCGTTTAGTACGC
GTGAATTAATCGCACGTGTGAAAGCGAACTTACGTCGTCATTACTCACAACCAGCACAAGACACTGGAAA
TGTAACGAATGAAATCACAATTAAAGATATTGTGATTTATCCAGACGCATATTCTATTAAAAAACGTGGC
GAAGATATTGAATTAACACATCGTGAATTTGAATTGTTCCATTATTTATCAAAACATATGGGACAAGTAA
TGACACGTGAACATTTATTACAAACAGTATGGGGCTATGATTACTTTGGCGATGTACGTACGGTCGATGT
AACGATTCGTCGTTTACGTGAAAAGATTGAAGATGATCCGTCACATCCTGAATATATTGTGACGCGTAGA
GGCGTTGGATATTTCCTCCAACAACATGAGTAGAGGTCGAAACGAATGAAGTGGCTAAAACAACTACAAT
CCCTTCATACTAAACTTGTAATTGTTTATGTATTACTGATTATCATTGGTATGCAAATTATCGGGTTATA
TTTTACAAATAACCTTGAAAAAGAGCTGCTTGATAATTTTAAGAAGAATATTACGCAGTACGCGAAACAA
TTAGAAATTAGTATTGAAAAAGTATATGACGAAAAGGGCTCCGTAAATGCACAAAAAGATATTCAAAATT
TATTAAGTGAGTATGCCAACCGTCAAGAAATTGGAGAAATTCGTTTTATAGATAAAGACCAAATTATTAT
TGCGACGACGAAGCAGTCTAACCGTAGTCTAATCAATCAAAAAGCGAATGATAGTTCTGTCCAAAAAGCA
CTATCACTAGGACAATCAAACGATCATTTAATTTTAAAAGATTATGGCGGTGGTAAGGACCGTGTCTGGG
TATATAATATCCCAGTTAAAGTCGATAAAAAGGTAATTGGTAATATTTATATCGAATCAAAAATTAATGA
CGTTTATAACCAATTAAATAATATAAATCAAATATTCATTGTTGGTACAGCTATTTCATTATTAATCACA
GTCATCCTAGGATTCTTTATAGCGCGAACGATTACCAAACCAATCACCGATATGCGTAACCAGACGGTCG
AAATGTCCAGAGGTAACTATACGCAACGTGTGAAGATTTATGGTAATGATGAAATTGGCGAATTAGCTTT
AGCATTTAATAACTTGTCTAAACGTGTACAAGAAGCGCAGGCTAATACTGAAAGTGAGAAACGTAGACTG
GACTCAGTTATCACCCATATGAGTGATGGTATTATTGCAACAGACCGCCGTGGACGTATTCGTATCGTCA
ATGATATGGCACTCAAGATGCTTGGTATGGCGAAAGAAGACATCATCGGATATTACATGTTAAGTGTATT
AAGTCTTGAAGATGAATTTAAACTGGAAGAAATTCAAGAGAATAATGATAGTTTCTTATTAGATTTAAAT
GAAGAAGAAGGTCTAATCGCACGTGTTAACTTTAGTACGATTGTGCAGGAAACAGGATTTGTAACTGGTT
ATATCGCTGTGTTACATGACGTAACTGAACAACAACAAGTTGAACGTGAGCGTCGTGAATTTGTTGCCAA
TGTATCACATGAGTTACGTACACCTTTAACTTCTATGAATAGTTACATTGAAGCACTTGAAGAAGGTGCA
TGGAAAGATGAGGAACTTGCGCCACAATTTTTATCTGTTACCCGTGAAGAAACAGAACGAATGATTCGAC
TGGTCAATGACTTGCTACAGTTATCTAAAATGGATAATGAGTCTGATCAAATCAACAAAGAAATTATCGA
CTTTAACATGTTCATTAATAAAATTATTAATCGACATGAAATGTCTGCGAAAGATACAACATTTATTCGA
GATATTCCGAAAAAGACGATTTTCACAGAATTTGATCCTGATAAAATGACGCAAGTATTTGATAATGTCA
TTACAAATGCGATGAAATATTCTAGAGGCGATAAACGTGTCGAGTTCCACGTGAAACAAAATCCACTTTA
TAATCGAATGACGATTCGTATTAAAGATAATGGCATTGGTATTCCTATCAATAAAGTCGATAAGATATTC
GACCGATTCTATCGTGTAGATAAGGCACGTACGCGTAAAATGGGTGGTACTGGATTAGGACTAGCCATTT
CGAAAGAGATTGTGGAAGCGCACAATGGTCGTATTTGGGCAAACAGTGTAGAAGGTCAAGGTACATCTAT
CTTTATCACACTTCCATGTGAAGTCATTGAAGACGGTGATTGGGATGAATAATAAGGAGCATATTAAATC
TGTCATTTTAGCACTACTCGTCTTGATGAGTGTCGTATTGACATATATGGTATGGAACTTTTCTCCTGAT
ATTGCAAATGTCGACAATACAGATAGTAAGAAGAGTGAAACGAAACCTTTAACGACACCTATGACAGCCA
AAATGGATACAACTATTACGCCATTTCAGATTATTCATTCGAAAAATGATCATCCAGAAGGAACGATTGC
GACGGTATCTAATGTGAATAAACTGACGAAACCTTTGAAAAATAAAGAAGTGAAGTCCGTGGAACATGTT
CGTCGTGATCATAACTTGATGATTCCTGATTTGAACAGTGATTTTATATTATTCGATTTTACGTATGATT
TACCGTTATCAACATATCTTGGTCAAGTACTGAACATGAATGCGAAAGTACCAAATCATTTCAATTTCAA
TCGTTTGGTCATAGATCATGATGCTGATGATAATATCGTGCTTTATGCTATAAGCAAAGATCGCCACGAT
TACGTAAAATTAACAACTACAACGAAAAATGATCATTTTTTAGATGCATTAGCAGCAGTGAAAAAAGATA
TGCAACCATACACAGATATCATCACAAACAAAGATACAATTGATCGTACGACGCATGTTTTTGCACCAAG
TAAACCTGAAAAGTTAAAAACATATCGCATGGTATTTAACACGATTAGTGTTGAGAAAATGAATGCTATA
CTATTTGACGATTCAACCATCGTTCGTAGTTCAAAGAGTGGTGTTACAACCTACAACAATAATACAGGTG
TCGCAAACTATAACGATAAAAATGAAAAATATCATTATAAAAACCTGTCCGAAGATGAAGCGAGTTCCAG
CAAAATGGAAGAAACGATTCCAGGAACCTTTGATTTTATTAATGGTCATGGTGGTTTCTTAAACGAAGAC
TTTAGATTGTTTAGTACGAATAATCAGTCAGGCGAGTTAACATATCAACGTTTCCTTAATGGTTATCCAA
CGTTTAATAAAGAAGGTTCTAATCAAATTCAAGTCACTTGGGGTGAAAAAGGCGTCTTTGACTATCGTCG
TTCGTTATTACGCACCGACGTTGTTTTAAATAGTGAGGATAATAAATCGTTGCCGAAATTAGAGTCTGTA
CGTTCAAGCTTAGCGAACAATAGTGATATTAATTTTGAAAAAGTAACAAACATCGCTATCGGTTACGAAA
TGCAGGATAATTCAGATCATAATCACATTGAAGTGCAGATTAACAGTGAACTCGTACCGCGTTGGTATGT
AGAATATGATGGCGAATGGTATGTTTATAACGATGGGAGGCTTGAATAAATGAACTGGAAACTGACAAAG
ACACTTTTCATTTTCGTGTTTATTCTTGTCAACATCGTGTTAGTATCGATTTATGTTAATAAAGTCAATC
GCTCACACATTAATGAAGTCGAGAGTAACAATGAAGTTAATTTTCAGCAAGAAGAAATTAAAGTACCGAC
TAGTATATTGAATAAATCAGTTAAAGGTATAAAATTAGAGCAAATTACAGGGCGATCAAAAGACTTTAGT
TCTAAAGCTAAAGGCGATTCGGATTTGACCACATCAGATGGTGGAAAATTATTGAATGCGAACATTAGTC
AATCGGTAAAGGTCAGTGACAATAACTTAAAAGATTTGAAAGATTATGTTAACAAGCGCGTATTTAAAGG
TGCTGAATATCAATTAAGCGAGATTAGTTCAGATTCTGTAAAATATGAACAAACGTATGATGATTTTCCG
ATTTTAAATAACAGTAAAGCGATGTTGAACTTTAATATAGAAGATAACAAAGCGACTAGTTATAAACAAT
CAATGATGGATGACATTAAGCCCACAGATGGTGCAGATAAGAAGCATCAAGTGATTGGTGTGAGAAAAGC
AATCGAGGCATTATATTATAATCGTTACTTGAAAAAAGGTGATGAAGTCATTAATGCTAGACTCGGTTAC
TACTCAGTCGTGAATGAAACGAATGTTCAATTGTTACAACCAAACTGGGAAATTAAAGTGAAGCATGACG
GTAAGGATAAAACGAATACTTACTATGTCGAAGCGACAAATAATAACCCTAAAATTATTAATCATTAATA
TGAATCGTAATAAGCTAGCATTGCAAGCTCATCATATGTGAGAAGCGGTGCTAGCTTTTTTGCTGGTACG
GTTTATTATGGCTGATGTTTTTGCGTCTCCAACGTGCGCATTTATTCATATTTTAAGTAGAACCGCATTG
TAAAATTAGTGTAACTGTTATTTTAAAAACTTTAGTATTTGTCTAATCATTGTTATAATAATTAAGAAAT
TCATTGCACGTGATTATCAAAATTTAAATATAAGAAACCGGTCGATGAACTAAAGTTACATAATAGGAAA
GGTATACAAAACAGCTAATATACTGATAGTTTCTGTAGGGAAAATCGTATATTTGCACTGATGTATATTG
CAGTCATATAGAGAGATTGACTGTTTAAAGAGAAAGGATGAGCCGCTTGATACGCATGAGTGTATTAGCA
AGTGGTAGTACAGGTAACGCCACTTTTGTAGAAAATGAAAAAGGTAGTCTATTAGTTGATGTTGGTTTGA
CTGGAAAGAAAATGGAAGAATTGTTTAGTCAAATTGACCGTAATATTCAAGATTTAAATGGTATTTTAGT
AACCCATGAACATATTGATCATATTAAAGGATTAGGTGTTTTGGCGCGTAAATATCAATTGCCAATTTAT
GCGAATGAAAAGACTTGGCAGGCAATTGAAAAGAAAGATAGTCGCATCCCTATGGATCAGAAATTCATTT
TTAATCCTTATGAAACAAAATCTATTGCAGGTTTCGATGTTGAATCGTTTAACGTGTCACATGATGCAAT
AGATCCGCAATTTTATATTTTCCATAATAACTATAAGAAGTTTACGATTTTAACGGATACGGGTTACGTG
TCTGATCGTATGAAAGGTATGATACGTGGCAGCGATGCGTTTATTTTTGAGAGTAATCATGACGTCGATA
TGTTGAGAATGTGTCGTTATCCATGGAAGACGAAACAACGTATTTTAGGCGATATGGGTCATGTATCTAA
TGAGGATGCGGCTCATGCAATGACAGACGTGATTACAGGTAACACGAAACGTATTTACCTATCGCATTTA
TCACAAGACAATAACATGAAAGATTTGGCGCGTATGAGTGTTGGCCAAGTATTGAACGAACACGATATTG
ATACGGAAAAAGAAGTATTGCTATGTGATACGGATAAAGCTATTCCAACGCCAATATATACAATATAAAT
GAGAGTCATCCGATAAAGTTCCGCATTGCTGTGAGACGACTTTATCGGGTGCTTTTTTATGTTGTTGGTG
GGAAATGGCTGTTGTTGAGTTGAATCGGCTTGATTGAAATGTGTAAAATAATTCGATATTAAATGTAATT
TATAAATAATTTACATAAAATCAATCATTTTAATATAAGGATTATGATAATATATTGGTGTATGACAGTT
AATGGAGGGAACGAAATGAAAGCTTTATTACTTAAAACAAGTGTATGGCTCGTTTTGCTTTTTAGTGTAA
TGGGATTATGGCAAGTCTCGAACGCGGCTGAGCAGCATACACCAATGAAAGCACATGCAGTAACAACGAT
AGACAAAGCAACAACAGATAAGCAACAAGTACCGCCAACAAAGGAAGCGGCTCATCATTCTGGCAAAGAA
GCGGCAACCAACGTATCAGCATCAGCGCAGGGAACAGCTGATGATACAAACAGCAAAGTAACATCCAACG
CACCATCTAACAAACCATCTACAGTAGTTTCAACAAAAGTAAACGAAACACGCGACGTAGATACACAACA
AGCCTCAACACAAAAACCAACTCACACAGCAACGTTCAAATTATCAAATGCTAAAACAGCATCACTTTCA
CCACGAATGTTTGCTGCTAATGCACCACAAACAACAACACATAAAATATTACATACAAATGATATCCATG
GCCGACTAGCCGAAGAAAAAGGGCGTGTCATCGGTATGGCTAAATTAAAAACAGTAAAAGAACAAGAAAA
GCCTGATTTAATGTTAGACGCAGGAGACGCCTTCCAAGGTTTACCACTTTCAAACCAGTCTAAAGGTGAA
GAAATGGCTAAAGCAATGAATGCAGTAGGTTATGATGCTATGGCAGTCGGTAACCATGAATTTGACTTTG
GATACGATCAGTTGAAAAAGTTAGAGGGTATGTTAGACTTCCCGATGCTAAGTACTAACGTTTATAAAGA
TGGAAAACGCGCGTTTAAGCCTTCAACGATTGTAACAAAAAATGGTATTCGTTATGGAATTATTGGTGTA
ACGACACCAGAAACAAAGACGAAAACAAGACCTGAAGGCATTAAAGGCGTTGAATTTAGAGATCCATTAC
AAAGTGTGACAGCGGAAATGATGCGTATTTATAAAGACGTAGATACATTTGTTGTTATATCACATTTAGG
AATTGATCCTTCAACACAAGAAACATGGCGTGGTGATTACTTAGTGAAACAATTAAGTCAAAATCCACAA
TTGAAGAAACGTATTACAGTTATTGATGGTCATTCACATACAGTACTTCAAAATGGTCAAATTTATAACA
ATGATGCATTGGCACAAACAGGTACAGCACTTGCGAATATCGGTAAGATTACATTTAATTATCGCAATGG
AGAGGTATCGAATATTAAACCGTCATTGATTAATGTTAAAGACGTTGAAAATGTAACACCGAACAAAGCA
TTAGCTGAACAAATTAATCAAGCTGATCAAACATTTAGAGCACAAACTGCAGAGGTAATTATTCCAAACA
ATACCATTGATTTCAAAGGAGAAAGAGATGACGTTAGAACGCGTGAAACAAATTTAGGAAACGCGATTGC
AGATGCTATGGAAGCGTATGGCGTTAAGAATTTCTCTAAAAAGACTGACTTTGCCGTGACAAATGGTGGA
GGTATTCGTGCCTCTATCGCAAAAGGTAAGGTGACACGCTATGATTTAATCTCAGTATTACCATTTGGAA
ATACGATTGCGCAAATTGATGTAAAAGGTTCAGACGTCTGGACGGCTTTCGAACATAGTTTAGGCGCACC
AACAACACAAAAGGACGGTAAGACAGTGTTAACAGCGAATGGCGGTTTACTACATATCTCTGATTCAATC
CGTGTTTACTATGATATAAATAAACCGTCTGGCAAACGAATTAATGCTATTCAAATTTTAAATAAAGAGA
CAGGTAAGTTTGAAAATATTGATTTAAAACGTGTATATCACGTAACGATGAATGACTTCACAGCATCAGG
TGGCGACGGATATAGTATGTTCGGTGGTCCTAGAGAAGAAGGTATTTCATTAGATCAAGTACTAGCAAGT
TATTTAAAAACAGCTAACTTAGCTAAGTATGATACGACAGAACCACAACGTATGTTATTAGGTAAACCAG
CAGTAAGTGAACAACCAGCTAAAGGACAACAAGGTAGCAAAGGTAGTAAGTCTGGTAAAGATACACAACC
AATTGGTGACGACAAAGTGATGGATCCAGCGAAAAAACCAGCTCCAGGTAAAGTTGTATTGTTGCTAGCG
CATAGAGGAACTGTTAGTAGCGGTACAGAAGGTTCTGGTCGCACAATAGAAGGAGCTACTGTATCAAGCA
AGAGTGGGAAACAATTGGCTAGAATGTCAGTGCCTAAAGGTAGCGCGCATGAGAAACAGTTACCAAAAAC
TGGAACTAATCAAAGTTCAAGCCCAGAAGCGATGTTTGTATTATTAGCAGGTATAGGTTTAATCGCGACT
GTACGACGTAGAAAAGCTAGCTAAAATATATTGAAAATAATACTACTGTATTTCTTAAATAAGAGGTACG
GTAGTGTTTTTTTATGAAAAAAAGCGATAACCGTTGATAAATATGGGATATAAAAACGAGGATAAGTAAT
AAGACATCAAGGTGTTTATCCACAGAAATGGGGATAGTTATCCAGAATTGTGTACAATTTAAAGAGAAAT
ACCCACAATGCCCACAGAGTTACCCACAAATACACAGGTTATACACTAAAAATCGGGCATAAATGTCAGG
AAAATATCAAAAACTGCAAAAAATATTGGTATAATAAGAGGGAACAGTGTGAACAAGTTAATAACTTGTG
GATAACTGGAAAGTTGATAACAATTTGGAGGACCAAACGACATGAAAATCACCATTTTAGCTGTAGGGAA
ACTAAAAGAGAAATATTGGAAGCAAGCCATAGCAGAATATGAAAAACGTTTAGGCCCATACACCAAGATA
GACATCATAGAAGTTCCAGACGAAAAAGCACCAGAAAATATGAGTGACAAAGAAATTGAGCAAGTAAAAG
AAAAAGAAGGCCAACGAATACTAGCCAAAATCAAACCACAATCCACAGTCATTACATTAGAAATACAAGG
AAAGATGCTATCTTCCGAAGGATTGGCCCAAGAATTGAACCAACGCATGACCCAAGGGCAAAGCGACTTT
GTTTTCGTCATTGGCGGATCAAACGGCCTGCACAAGGACGTCTTACAACGCAGTAACTACGCACTATCAT
TCAGCAAAATGACATTCCCACATCAAATGATGCGGGTTGTGTTAATTGAACAAGTGTACAGAGCATTTAA
GATTATGCGAGGAGAAGCTTATCATAAGTAATGAGGTTCATGATTTTTGACATAGTTAGCCTCCGCAGTC
TTTCATTTCAAGTAAATAATAGCGAAATATTCTTTATACTGAATACTTATAGTGAAGCAAAGTTCTAGCT
TTGAGAAAATTCTTTCTGCAACTAAATATAGTAAATTACGGTAAAATATAAATAAGTACATATTGAAGAA
AATGAGACATAATATATTTTATAATAGGAGGGAATTTCAAATGATAGACAACTTTATGCAGGTCCTTAAA
TTAATTAAAGAGAAACGTACCAATAATGTAGTTAAAAAATCTGATTGGGATAAAGGTGATCTATATAAAA
CTTTAGTCCATGATAAGTTACCCAAGCAGTTAAAAGTGCATATAAAAGAAGATAAATATTCAGTTGTAGG
GAAGGTTGCTACTGGGAACTATAGTAAAGTTCCTTGGATTTCAATATATGATGAGAATATAACAAAAGAA
ACAAAGGATGGATATTATTTGGTATATCTTTTTCATCCGGAAGGAGAAGGCATATACTTATCTTTGAATC
AAGGATGGTCAAAGATAAGTGATATGTTTCCGCGGGATAAAAATGCTGCAAAACAAAGAGCATTAACTTT
ATCTTCCGAACTCAATAAATATATTACATCAAATGAATTTAATACTGGAAGATTTTATTACGCAGAAAAT
AAAGATTCATCTTATGATTTAAAAAATGATTATCCATCAGGATATTCTCATGGATCAATAAGATTCAAAT
ATTATGATTTGAATGAAGGATTCACAGAAGAAGATATGCTAGAGGATTTAAAGAAATTTTTAGAACTATT
TAATGAATTAGCTTCAAAAGTTACAAAAACATCCTATGATAGCTTGGTCAATAGCATAGACGAAATACAG
GAAGACAGCGAAATTGAAGAAATTAGAACAGCACAAAAAGATAAGACACTCAAGGAAGTGGAAGCACCTA
AAGGAATAATTCCAAAATATAAAAAAGGTGTATCAAAGACTACTAAAAATGATTCAGAAATTGAAAAATC
AAATAAAGAGAATAAATTAACCGGTAAAGTTGGAGAAAAATTAGCGCTAAATTACTTTAATGAGCTAATT
GATAATAAAATAGACGAAGATAAGAAAGAACAGTTTAGGAATATTTTAAATGATAATCCAGGCTCTCAAC
ACGGTCATGGCTATGATTTAGTAGCTTTTGATCCAACAAATACAGATAAAGCTGTAGAAAAATTTATTGA
AATTAAAACATCTACATCTTCTAGTATTGAGGAACCATTTTTTATGTCGCTAAATGAAATGTTTGCTATG
AAAGAATATAAGCAGAAATATTTAATATTAAGAATATTTAATGTTTCCGGTAAAGAACCACAATTTTATT
TTATAGATCCATATGCAAATTATTCTGAATTTAAAGATGTAGATGATCTCATTGACAAAGTATTTAATGT
AGAAGCTATTCAGTATAAAGTTTTTGGCGAAAAATGATTACTTGAACAAGAGCTAAAATAAAATTGTGAT
CTAATAAAAATAGAAACTGTAATTTAAATAAAACTTTCTAAATAAGCTAACTGATAAAAAATCAGTTTGT
CCACAGTCTGAAACAAGATTCCTATATTCTTTAGGAATCTTGTTTTTTCTATTTTTATGGTGATAAAGAG
CAGATAAGATAATGTGTAATAATCACAAAAAAGTTAAATATTTTAAGGCTTGTTTAATTATTAATGATTT
TATATATAAAGAGCAGTATAATAAAGTTGTTAATATATTATGAATAATATTCAAGTAATTTTATTGTTTT
TTAATTTGTCGATATTTAAGTTGAGTTAAATTTAAAGGGTGTAATTTGTTTTACAATGATGAAGATAATT
AGTCTATCAAAATAAAGGGGTTGGGACTGTTATGAGTGATAATTTGTCATTATTCATTGACTATATCAAT
GATAATATAATCTATGGTAGTGAAATCAAACGGGAGAAATTAGAGAATTTATTTAATCAATTTGCTATAA
AAAATGTTGAAAAGAACATTGTCTATGATGAACTGAAATCTTTAGATATTACAATCATTGAGTCACAGGA
TTCATATAAAAATAAATTGAAGAGATTATTTTCGGTTCTGTTGCAAAGTAAAAAAATATAGCTAACCACT
AATTTATCATGTCAGTGTTCGCTTAACTTGCTAGCATGATGCTAATTTCGTGGCATGGCGAAAATCCGTA
GATCTGAAGAGACCTGCGGTTCTTTTTATATAGAGCGTAAATACATTCAATACCTTTTAAAGTATTCTTT
GCTGTATTGATACTTTGATACCTTGTCTTTCTTACTTTAATATGACGGTGATCTTGCTCAATGAGGTTAT
TCAGATATTTCGATGTACAATGACAGTCAGGTTTAAGTTTAAAAGCTTTAATTACTTTAGCCATTGCTAC
CTTCGTTGAAGGTGCCTGATCTGTAATTACCTTTTGAGGTTTACCAAATTGTTTAATGAGACGTTTGATA
AACGCATATGCTGAATGATTATCTCGTTGCTTACGCAACCAAATATCTAATGTATGTCCCTCTGCATCAA
TGGCACGATATAAATAGCTCCATTTTCCTTTTATTTTGATGTACGTCTCATCAATACGCCATTTGTAATA
AGCTTTTTTATGCTTTTTCTTCCAAATTTGATACAAAATTGGGGCATATTCTTGAACCCAACGGTAGACC
GTTGAATGATGAACGTTTACACCACGTTCCCTTAATATTTCAGATATATCACGATAACTCAATGTATATC
TTAGATAGTAGCCAACGGCTACAGTGATAACATCCTTGTTAAATTGTTTATATCTGAAATAGTTCATACA
GAAGACTCCTTTTTGTTAAAATTATACTATAAATTCAACTTTGCAACAGAACCGTATTATGGAATAGAGA
TGTTGGTAACATTTATACAGGATCATTATACTTAAGTTTAATTTCGTTATTACAGAACCACACATTCCAA
CCAGAAGAGAAAGTATGTCTATTTAGTTATGGTTCAGGAGCAGTAGGAGAAATCTTTAGTGGTTCAATCG
TTAAAGGATATGACAAAGCATTAGATAAAGAGAAACACTTAAATATGCTAGAATCTAGAGAGCAATTATC
AGTCGAAGAATACGAAACATTCTTTAACAGATTTGATAATCAAGAATTTGATTTCGAACGTGAATTGACA
CAAGATCCATATTCAAAAGTATACTTATACAGTATAGAAGACCATATCAGAACATATAAGATAGAGAAAT
AAACTAGTGGCCGATTGTGCTTGATGAGCTTGGGACATAAATCCTAACTCGAAATAAATAAGCATATCAC
TAAACTGATTTTTTAAAGTTTACAGTGATATGCTTATTTTTTTATCTTACGATTTTGTACGTGCATGCTT
GCCTAGGGGTATGGCTCGAGCCATTAGTCTCTCGCACATACTATTCCCTCAGGCGTCAGCACTTACAAAA
TCGGTTGTAATTTTCATTTTTATACGCATTCTTACTGAGATTATACTAATAAGAGGAATAGTAAAAGCAA
TTCTAAGTAAAATTGCAGATAAGAGGTTTGTTAAAAGCAGTTCTAAGTAAAATTGCAGATAAGAGGTTTG
TTAAAAGCAGTTCTCAGTAAAATTACAGATAAGAGGTACGTTAAAAGCAGTTCTAAGTAAAATTGCAGAT
AAGAGGTTTGTTAAAAGCAGTTCTAAGTAAAATTGCAGATAAGAGGTACGTTAAAAGCAATTCCATGCAA
AATTGCTGATAAGGGGTAAGTTAAAAGCAGTTCTCAGTAAAATTGCAGATAAGAGGTACGTTAAAAGCAG
TTCTAGGCAAAATTGCAGATAAGAGGTGCGTTAAAAGCAGTTCTCAGTAAAATTGCTGATAAGGGGTAAG
TTAAAAGCAATCCTAAGTAAAATTGCAGATAAGGGGTACAGAAAAACTAGACTTGATTACAAAATGGAGC
TTGGGACATAAATGATTTTTTAAAAATGAGATGAGACGTAGATTAACTCCATAATCAATACGAATCTATC
GACTTCTTTATTTATGATATTCATCTCTTTTTAATGGAAATAAAAGTGCGATTAATGTGATAATACAGTT
ACGTTAATTAAAAAAATAAAAATGCAAGGAGAGGTAATATGCTAACTGTATATGGACATAGAGGATTACC
TAGTAAAGCTCCGGAAAATACAATTGCATCATTTAAAGCTGCTTCAGAAGTAGAAGGTATAAACTGGTTG
GAGTTAGATGTTGCAATTACAAAAGATGAACAACTGATTATCATTCATGATGATTATTTAGAACGGACTA
CAAATATGTCCGGGGAAATAACTGAATTGAATTATGATGAAATTAAAGATGCTTCTGCAGGATCTTGGTT
TGGTGAAAAATTCAAAGATGAACATTTGCCAACTTTCGATGATGTAGTAAAAATAGCAAATGAATATAAT
ATGAATTTAAATGTAGAATTAAAAGGTATTACTGGACCGAATGGACTAGCACTTTCTAAAAGTATGGTTA
AGCAAGTGGAAGAACAATTAACAAACTTAAATCAGAATCAAGAAGTGCTCATTTCAAGCTTTAATGTTGT
GCTTGTTAAACTTGCAGAAGAAATCATGCCACAATATAACAGAGCAGTTATATTCCATACAACTTCGTTT
CGTGAAGACTGGAGAACACTTTTAGATTACTGTAATGCTAAAATAGTAAACACTGAAGATGCCAAACTTA
CTAAAGCAAAAGTAAAAATGGTAAAAGAAGCGGGTTATGAATTGAACGTATGGACTGTAAACAAACCAGC
ACGTGCAAACCAACTTGCTAATTGGGGAGTTGATGGTATCTTTACAGACAATGCAGATAAAATGGTGCAT
TTGTCTCAATAGAAAGTTAGAGGTGAGTCTTACGTTTCAGTGACGGTAGACTTACCTTTAACATGTTACA
TACTAAAAAATTAATTTGAATAAGAAAGAGAGACATATATGAAATACGATGATTTTATAGTAGGAGAAAC
ATTCAAAACAAAAAGCCTTCATATTACAGAAGAAGAAATTATCCAATTTGCAACAACTTTTGATCCTCAA
TATATGCATATAGATAAAGAAAAAGCAGAACAAAGTAGATTTAAAGGTATCATTGCATCTGGCATGCATA
CACTTTCAATATCATTTAAATTATGGGTAGAAGAAGGTAAATACGGAGAAGAAGTTGTAGCAGGAACACA
AATGAATAACGTTAAATTTATTAAACCTGTATACCCAGGTAATACATTGTACGTTATCGCTGAAATTACA
AATAAGAAATCCATAAAAAAAGAAAATGGACTCGTTACAGTGTCACTTTCAACATACAATGAAAATGAAG
AAATTGTATTTAAGGGAGAAGTAACAGCACTTATTAATAATTCATAATAAAACAGTGAAGCAACCATCGT
TACGGATTGCTTCACTGTTTTGTTATTCATCTATATCGTATTTTTTATTACCGTTCTCATATAGCTCATC
ATACACTTTACCTGAGATTTTGGCATTGTAGCTAGCCATTCCTTTATCTTGTACATCTTTAACATTAATA
GCCATCATCATGTTTGGATTATCTTTATCATATGATATAAACCACCCAATTTGTCTGCCAGTTTCTCCTT
GTTTCATTTTGAGTTCTGCAGTACCGGATTTGCCAATTAAGTTTGCATAAGATCTATAAATATCTTCTTT
ATGTGTTTTATTTACGACTTGTTGCATACCATCAGTTAATAGATTGATATTTTCTTTGGAAATAATATTT
TTCTTCCAAACTTTGTTTTTCGTGTCTTTTAATAAGTGAGGTGCGTTAATATTGCCATTATTTTCTAATG
CGCTATAGATTGAAAGGATCTGTACTGGGTTAATCAGTATTTCACCTTGTCCGTAACCTGAATCAGCTAA
TAATATTTCATTATCTAAATTTTTGTTTGAAATTTGAGCATTATAAAATGGATAATCACTTGGTATATCT
TCACCAACACCTAGTTTTTTCATGCCTTTTTCAAATTTCTTACTGCCTAATTCGAGTGCTACTCTAGCAA
AGAAAATGTTATCTGATGATTCTATTGCTTGTTTTAAGTCGATATTACCATTTACCACTTCATATCTTGT
AACGTTGTAACCACCCCAAGATTTATCTTTTTGCCAACCTTTACCATCGATTTTATAACTTGTTTTATCG
TCTAATGTTTTGTTATTTAACCCAATCATTGCTGTTAATATTTTTTGAGTTGAACCTGGTGAAGTTGTAA
TCTGGAACTTGTTGAGCAGAGGTTCTTTTTTATCTTCGGTTAATTTATTATATTCTTCGTTACTCATGCC
ATACATAAATGGATAGACGTCATATGAAGGTGTGCTTACAAGTGCTAATAATTCACCTGTTTGAGGGTGG
ATAGCAGTACCTGAGCCATAATCATTTTTCATGTTGTTATAAATACTCTTTTGAACTTTAGCATCAATAG
TTAGTTGAATATCTTTGCCATCTTTTTTCTTTTTCTCTATTAATGTATGTGCGATTGTATTGCTATTATC
GTCAACGATTGTGACACGATAGCCATCTTCATGTTGGAGCTTTTTATCGTAAAGTTTTTCGAGTCCCTTT
TTACCAATAACTGCATCATCTTTATAGCCTTTATATTCTTTTTGTTTTAATTCTTCAGAGTTAATGGGAC
CAACATAACCTAATAGATGTGAAGTCGCTTTTTCTAGAGGATAGTTACGACTTTCTGTTTCATTAGTTGT
AAGATGAAATTTTTTTGCGAAATCACTTAAATATTCATCCATTTTTTTAACGGTTTTAAGTGGAACGAAG
GTATCATCTTGTACCCAATTTTGATCCATTTGTTGTTTGATATAGTCTTCAGAAATACTTAGTTCTTTAG
CGATTGCTTTATAATCTTTTTTAGATACATTCTTTGGAACGATGCCTATCTCATATGCTGTTCCTGTATT
GGCCAATTCCACATTGTTTCGGTCTAAAATTTTACCACGTTCTGATTTTAAATTTTCAATATGTATGCTT
TGGTCTTTCTGCATTCCTGGAATAATGACGCTATGATCCCAATCTAACTTCCACATACCATCTTCTTTAA
CAAAATTAAATTGAACGTTGCGATCAATGTTACCGTAGTTTGTTTTAATTTTATATTGAGCATCTACTCG
TTTTTTATTTTTAGATACTTTTTTTATTTTACGATCCTGAATGTTTATATCTTTAACGCCTAAACTATTA
TATATTTTTATCGGACGTTCAGTCATTTCTACTTCACCATTATCGCTTTTAGAAATATAACTGCTATCTT
TATAAACTTGTTTGAAATTTTTATCTTCAATTGCATCAATAGTATTATTAATTTCTTTATCTTTTGAAGC
ATAAAAATATATACCAAACCCGACAACTACAACTATTAAAATAAGTGGAACAATTTTTATCTTTTTCATC
AATATCCTCCTTATATAAGACTACATTTGTAGTATATTACAAATGTAGTATTTATGTCAAAATAATGTTA
TAATTTTTGTGATATGGAGGTGTAGAAGGTGTTATCATCTTTTTTAATGTTAAGTATAATCAGTTCATTG
CTCACGATATGTGTAATTTTTTTAGTGAGAATGCTCTATATAAAATATACTCAAAATATTATGTCACATA
AGATTTGGTTATTAGTGCTCGTCTCCACGTTAATTCCATTAATACCATTTTACAAAATATCGAATTTTAC
ATTTTCAAAAGATATGATGAATCGAAATGTATCTGACACGACTTCTTCGGTTAGTCATATGTTAGATGGT
CAACAATCATCTGTTACGAAAGACTTAGCAATTAATGTTAATCAGTTTGAGACCTCAAATATAACGTATA
TGATTCTTTTGATATGGGTATTTGGTAGTTTGTTGTGCTTATTTTATATGATTAAGGCATTCCGACAAAT
TGATGTTATTAAAAGTTCGTCATTGGAATCGTCATATCTTAATGAACGACTTAAAGTATGTCAAAGTAAG
ATGCAGTTCTACAAAAAGCATATAACAATTAGTTATAGTTCAAACATTGATAATCCGATGGTATTTGGTT
TAGTGAAATCCCAAATTGTACTACCAACTGTCGTAGTCGAAACCATGAATGACAAAGAAATTGAATATAT
TATTCTACATGAACTATCACATGTGAAAAGTCATGACTTAATATTCAACCAGCTTTATGTTGTTTTTAAA
ATGATATTCTGGTTTAATCCTGCACTATATATAAGTAAAACAATGATGGACAATGACTGTGAAAAAGTAT
GTGATAGAAACGTTTTAAAAATTTTGAATCGCCATGAACATATACGTTATGGTGAATCGATATTAAAATG
CTCTATTTTAAAATCTCAGCACATAAATAATGTGGCAGCACAATATTTACTAGGTTTTAATTCAAATATT
AAAGAACGTGTTAAGTATATTGCACTTTATGATTCAATGCCTAAACCTAATCGAAACAAGCGTATTGTTG
CGTATATTGTATGTAGTATATCGAGCTTCACATGAAACAGCTAAAGAAGCTTTGGGCGATAAAGAGTTAA
GAGCCATTGCACATGAGTTAACTAAAACAGTTAAGGATAACATGAGTGTTGATTGGTCTAAACGAGACAG
TGCTAAAGCTAAAATGAGAGTTCAAGTTAGACGCCTATTAAAGAAATATGGCTATCCACCAGATCTTCAA
AAAATGGCTGTGGAACAAGTTGTAGAGCAAGCAGAATTAATGGCAAGTCAGCAATAAAAAAATAAATCAT
AATGAGTCCGGGACATAAAGTTCTTGGATAAGTGAAAAAAGACAATTTCTATTGAAATAATATAGAAATT
GTCTTTTTTATAAATTTTTTGATTATTTTCAGCTCGTTGAGCTACTACTTTTCTTATATTAAGTGCCATT
AATACAAAACCAAGTTCTCTTTTGACTTTATTGAGTCCTCGGACAGACATCCGAGTGAAACCCAAAATAG
CCTTCATAAATCCAAAAACAGGTTCCACATCAATTTTTCTTTGACTGTAGATATTTTTTGTTTCTGGTTC
TGAAAGCTTTTTGTTAATTTGGGATTTAAAATATTCCCAGTTATAATTCTTCATTATTTTTTTGTTTGTT
TTTGAATTGAAGTTCATACATTGATTTTTCAGAGGACATTCTGAACAATCATCACATTCATATAATTTGA
AGTCTCGCTTATAACCATACTTATCATGACGATAGGCATATCTTTTAAAACCTAGCCGTTTATTATTCGG
ACAAATGAATTCGTCATTAATTTCGTCATAGTTCCAATTTTGAGTATTAAAGATGTCACTTTTATATTTT
TTAGTTTTATCTTTTATAAACATTCCATATGTTATGAGTGGCGTTCGATTAAAGTCATCTATAATTGCCT
TATAATTTGATTCACTACCATAACCTGCATCAGCTACAATATATTCAGGTAAATGACCGTAGGTCTCTTG
AATTGAATTTAAAAATGGAATCATCGTTCTAGTATCCGTTGGATTTTGATACACATTATAAGATAAAACA
AATTGGGAATTTGTTGCTATTTGTAAATTATACCCTGGCTTAAGTTGTCCATTTTTCATGTGATCTTCTT
TCATTCTCATAAATGTCGCATCATAATCTGTCTTAGAATAACTATTTCTATCCTTTAAAATAGATTTTTG
AAATTCGTATCGATACTTTCGCTCAAAATAATCATTGATTTGCTTTTTGTATTTTTTGATTTTAGTTCTT
TTGAGACGTATTTGTTTTCTTGTTTTAGTACATTTTTCATTGTTGATATGTTGGTTTAAATCTTCGATTT
CTTTATCTAAGTGACTACCAATCAAATCTATTTCTTCTTTTGTTAATTCATTATCATGATCTTCTTTAAT
TTCCGGTATGATTTTATTGGTTACCAATTCATGGTAGAGGGCTTTAGAATCCTCATTCATCTTTGATTCA
TGGTTTTGAATACTCTTTTTCCATACAAATGTATATCGATTGGCATTTGCTTCAATTTTTGTACCATCAA
TAAAAATAGCTTTATCATCTATAAGATTTTGTTTTACACACTGACTGTAAAATTGAATAAATAAAGATTC
TAATAAAGCATCTACTTTTGGATTTACTCTAAATTGATTAATTGTTTTATAAGAAGGTTTTTGATTTTGT
GATAGCCACATCATTCGGATGCTATCATTAAGCATTTTTTCTATTTTACGACCTGAGAATACAGATTGTG
TGTAGGCATATAGAATCACTTTTAACATCATTTTAGGATGGTACGAAGTTGCACCACGGTGATGTCTGAA
TTCGTCGAATTCATTGTCAGGAATTGTTTCAACAATATCATTTACAGTAAAACGATGTTGATTTGTTTTG
TTTCCATATTGACCTCCATGTATTTGCTATGATTTCAAAATCCATTTTTGACGTGCCTTAGGGTTGAGTG
GATGCATAATTTCATTTGTTACTGGATTGATGAGCTTTTTTACTTTCTTTTTATGAGGTTTTAACATTTC
CATCACTTGTTCGACACGGTCGATAACAACTGGTCGCTTCGCATAGGCACCATAAGCAAGAATCACTGTG
TCACTTTCACTAATCGCTTTCATCAAATGAATATCAGTGTGCTCATCGTATGGATTTTTGATATGTTTGA
GGTTTTCGGGTGTTCTAATATTTGAAAATAGATTTACAAGATATACAGCACCATATTGTTCAGTATTAGC
TAATTGATTGAGGATAAGAACAGTTGTGAGATCGAGTGATAATACACCATCTAAATGAGGGTACATCGTT
ATCACTGTACAAGCGGGTTTCTTTTCATCCCATGTTTTCTTGAGTAAATAGCGGTGTTGTTCATCATCGC
TAAATATGGCTTCTGTGTTTATCGTACTTTTGATTGTATTCATCATCGTCACTCCTTTTAGTATTCTTCT
GGTAAAAGCATCACATAATAAAAAACATCTACATCATCTTCTCGGATGACGTAGACTTTCTTAGGTAATG
CATTTTGATTTTTTATATAGTTTGTATAGTGATATTCCAATTTGTACGTGGGTTGTTCTTGCTCATGTAT
GATTGAAAGTATATTCTCATCTTCTTTCAGTCTAAAAATGTGTAGGTAATCTGTATCAGGTTGATTATCT
CTTTCTTTTACCATGTTCCAAAGTAAGATTTGAAGATCTAGAGATAGGTGTTCACTAATGCCTCTTGTGA
TATATCGATTGATGTTCATACTATTTTCCTCCATTTTGCTTTTCTTTCATGATGTCAATCACTTCGTTAA
TGACTGTAACAGATATTTGTGCCACTTTGATCCAATTATTCATGGCGAGTCCCTCCTTCTTTTAGTAGAT
GACGTTCATCGATAATCGTATTTTTAGTATCTGTGAGATATAAAAAGTCCATGTCAAAATGATCCAGATA
ACCGATACTGATGAGTTGGTTATTGGTGTACATTAGAAATGGATAGATACTTAGCTCATGTAGCTCATCA
TTATAGTAGGTATAAGTGTCAAGTGTAAGATGCGCAAGTGGGGTATGGTCTACAAAGCGAGTAGGAAGTA
TATTTTCTGCTGCTTCTTCTAACGCTTCACATTCCCATGTTTCATTGTTAGATAGTTGGAATAGACGAGT
TATATATTGTTTGAGTTCTTGAGTGGTTGTTTTCATATCATTGCCTCCTAGATAGTGTTAGCGATGTATT
TCATATACATCACTGAGATAATATATATTTGATTTATCATTTATTACGAATCCCGGTGGGAATAAGAGAA
AATCCCATATGAAAAACTGCTACAAACATTGATATGACAAGAAAATCCCGTTATCCCGCTCATTTGTTGG
GAAATATAGCTATATATTTATATATCATTTGGATTTGGTGGTGTTATTACGACTTACTTTTTCTTTTTAT
ATTATTTATTTATAAATAATAACGGGATTTTGGGATTACGCTTGCGTAATCCTTCTCCTACATGAAGTTA
GCCAATCCCGTTACTATCCCACTTATATTTTGTTTTGGGATGTTCTTTCGTCATATCAATATAAGCTTCA
CATTGAGCCATGATTTGTTAGCGTGTTGAATATATTTGTTAGATGAGTGTTATTGAATGACGAAAGGACA
GTACATAGATATTATATTTGAAAGTAGAGTGTTTGAGGCAAAAACAAAGACGAAGTGCTGAGAAGCACTT
CGTCTAGATTATTATTATTGAAAAGTTGTTTAATAATTTCATTATTAAGTTTTAGTGTAACAAAGAATTG
CTTTTTATGATTCTCATCTTTACGAATGTCAATACGGTCAATAACCGTTAGGTACAAAGCTTTGAGCTGT
GATTTATCCATGGATTCTATATTTTGAAATATTCGTTGTAATAAAGCAGCGATTTGTTTAGTATCATAAA
ATGGTTTCTCTTGATTTTGTTGGTGCTTGAGTTGATTAATTTGGTTTGTGATATCATTCAGTTGTGTTTC
ATATTGATGAATGGTTGGTTTGAGTGCAGATGTTAAGTCTGGATTGTCTTCGATGGTTTGAATTAGATTT
TTAAGTTTAGTGCTAATTTCATCAAATTGTTGTTGTTTATAAGCAATATCATGGTTAAGTGCAGCTACAT
CGACTTGATTCTCTTGATTGACACGTTCGACAACTTGTTTGAGAACTTTATCACTTTTGACAATTTCAAG
TATTTGGTCCATAACATATTTTTCAATGACATCGGCTCTAACACTATTCGCAGAACATACCTTTGAGCCT
TTATTTCGAAAATTACTACACGAATAGTAACGAATACGTTTTTAGTGCCATCTTTAAGTGTGTTTGTGGT
GTTACTCGCAGCCATAGGTGCAGAACATTGGGGACACGAAATTATTCCAGTTAAAATATTGGTTCCTTTA
CCATGGACTTGTGGTTTTTCACTTACTTGTTTCTTACGTGCTTGCACTTTATCCCATAATGATTGACTAA
TAATAGGCGTGTGTTTACCTTCAGCGATTACTGGCTTATCGTTTAATCCTTTACGTCGTTTATCATTCCA
ATCTTTGTATTTCGCGAATTGAATTTTACCAATATAGAATGGGTTTGAGAGAATATAAGTAACAGCTGAA
ATACTAAATGGATTGCCTTTTTTAGTCACATAGCCTTTGTGATTGAATGCATTGGCTATTTTACGATAAC
CATGACCTTTGGCATAAGATTCAAAGATATATTTAACGATGTTAGCTTCATGTTGATTAATCATTAATTC
TTTTTTATTATCAGGTATGTTATTATATCCTAATGGAAGATTGCCTTGATAATAGCCCTCTAAAGCTCTT
TGACGTTGTCCGGTGTAAATATTCTCTAAAATTGTATTTCTTTCGAATTCGGAAAAACTTGCAAGTATCT
GGAGCATTAACTTGCCTGTTGAATTTTTGACTTCCATACGTTCAGACAAGCTAAAAAATTCAACATTTTG
GCGATGAAGTTCTTCGACTATTGTAAGTAAATCGGAAGTATTACGTGCCAAACGATTTGTTTTATAAACC
ATAACACAGTCTAATTTTCCATTTTTAGCATCATTTAACATGCGCTGTAATTCAGGACGGTTCATAGATT
TTCCTGATATACCCCGATCTGCATATATATCAACAAGTTCATAGCCGTTAAATTGGCAATATTGCTCTAT
TTGTGTAATTTGTCCCTCTATGCTATAACCTTCTACTTGTCTCTCTGTGGACACACGAATGTAGCCTCCT
ACAAGCTTTTTCTTCATTTTATCCATTATAATCCATCCTTTCTTTAATTATACAATTGATAATTCCATAG
TCTGCTTTACAATATTCAGTGGTTCATTTTTGAAATAGATGCCAGCGAGGCTTTTATTTTTAGAAATATT
AATTTCATCAATATAGGGGTACAACATGTTTAGCGTGAAACGTTGTTGAATGATGTTTTGGAAAGCTTTT
CGAATTTGATACGTACTGATTGATGATATAGGTTTTGATTGCTGACGTAATGATTGCGTTTGTTCTCTGA
ACGTTTCTGCATCAATTTTGTCTTGGGCTAATTTTTCTATCAGCTGCTCGTGATTGAGTGTAGTTTTAGT
TTCTATATCTCTTTGTCTTTTGAGTCGTTGTTGAATAGTATGGTTTATTTTTGAATAGAGCTGTTGATTT
TGAAAGAAGTCCTGACAAGTCGCTAAAACACTTGTTTCTAATTCTTGTGCGTTGATCCCTTTGAATTCAC
AGACAAAACGAGATGCATTCATATTTTGAGGACAAACATAATAACGTAATGTATGGTGCTTTTTTCTAAT
GGTCATATTAGTTAGTGTTGAATCACAATAAGGACATTTGATTTTTTGTTTGAGTTGGTTTTCTGACGGC
TTACGTTTTACTGGTTTCTGAGTTCGGGTAACTTGAGCTTCTTCGTATATCGTTGTACTGACAATAGCTG
GGAACATGTTTTCATATTGTCCGTATTGATTGATAACACGGCCACAGTAATTAGGGTTAAGGATAATATT
ACGCACTTGATAGGGCTTACGATTAATGAATTTATCATCAGCTTCTAAGTATTGCGCAATTTTTTTATAA
CCATAACCTTGAAGGTAATAATTGAACACAGCTTTTACTGTTGGTGCTTTTACTGTGTCTATCGTGAAAG
TACCATTATGATAGTGATACCCAAAGGGTGCATGTGTTGTAATCATTTTACCTTGTTTCGCTTTTTCTTT
GATTCCATTTTTGACTTGTTCGCCTATATTATCAGATTCTAGTTCGGCCAAGCTGATGAAAATATTGAGT
TTGAGCCGATCGAATGCTTTATCCATATCAAAATAGCCATCATGAACGCTTAAGATATGGACATGGTATT
TTTGACACAATTTCATGAGTTTTAATGCATTTTTAAGATTGCGATGAAGTCGGTTTAATCTGTAACAACA
TAATACATCACATTGTCCTTGTTGAATCAGTTCAGTAATTTGTTGGTAACCGTTCCGCTTATCAGTGCGT
CCTGATTGCTTATCGCTATAAAAGGTAATGTATTGAATATTATGTTTTTTGGCTAATGCCTCGATGGTTT
GTTTTTGTGCTGCTAAGGATTGTTGCTTTGTAGTGCTCTGTCGTAAGTAACCTATTGCTTGTTTCATCGT
ATTTCCTCCTTCCAAAGTGATAATATATATTTATGAACGAATTTATAGATGAGCCCAACACCTGCTGGTG
TTGGGCGTTATTATTAGTCATCAGCATGATTAATTTCTTCAAAAACTAAATCAGCTAGTAATTCAATCAA
TTCATCCATTTTATTCACTCCTGTACGATTTCATCTTTAAGTTATTAAAAATCAATTAAATCATCATTCT
GTTTTTTCCATGATTCAAGTATCTTTTTGTTATCCAAGTTAATTTCAGCTTTAATAGGTTCAGCATCTTT
AGTTAGACCAAAAATAGACGCATATTCTGAATCTAGCTTTAAATGGTAAAAGACAAGTGACTGTTTTTTG
CCATTGCCATCTTTGACTGTTCTTTTTGTTGTAATTCGATCATGGTCAGATTCGATAAATCCTTTATCCC
TTAGCGCATTAACAACATTATTAACATCTTGGAAGTGATGCTCTAACAACATATTTTTAAATACAGACGC
AATGATTTTGACTTCGATATGATTATCTTTTAAGGCAATTAGTCCATAGTTCTCGAACATATTCTTTAAC
GCTGTATCATCAGAAAATTTACCACGGTTTTGTGCTACAAATTGAGTAATGACTTCGATCGCTTTATCTG
CCAGTGATCGTTCAGAGACTGTATGAGCATGATAATCAATAAAGTAGTCTCTGATTTTAGCGATATCAAT
ATCTGTAGCTAAAACACGACCTAATATTTTCGCAGATGTTGTAATGACTGCATAACGCTTAAACATACGA
ATACCTGTATTGTTTGTTTCACTGTTCAATTTAGCTTCAAACCAATCTACTTCCTTGTAAAACCATTGAA
TAACTTCATCTTCACGATTTATAAGGTATTGAGCTACTAACGGTAAAACATGACCATGGTTTAGTGCCAC
AGCTTTTTTGATATTGTCAGCATTGGTCGCATTTGTAGTAAATTGTTCATTAATCTCGATGGTTCTTACA
CGTAATCCATCGTTTTGAGCAGAATCAGTAAAGATACTGTATTCAGAGGTTGAAATCACAGAAGTGCCCC
AATTCTTAGGCGTTTTAACTTCTCCGTGTACATTGGAACGTTGACGCCCTTGACCTTCAGCGATAGAGTA
CAATAACCCCGTTGTATCTTTAAAAGTTGCTGATGAGAGTTCATCAAATACAATAGGTATACCAAAATTG
TTACTCAAGTAACTTTCAAGTGCATTACGTGTGGCATTCCAACTTCGAAAAAGTGTTTGATTACCTTTAG
TTGGATTTCCAGCGACGGATACTGCTAAAGCTGCTGCTGTTGATTTACCAGTTGATGACTGGCCTGTAAA
ACTAAAGATAATTCCTGCAAATTCGATTTCACGTTTGTACTTCAGAAAGCTTGTCACTAAGGCAGAAATT
CCAAATACGACCGCTAACTCTAGAAGAAGATGACCTTTGACTTCGTTAATATACATATTTAACCAATCTT
TAAATGTACCTTTAGGCTCTAATGGATAAGCACTATCGACAATAGGATCTAAAGATGATAATTGATCATA
TTGTTTAGATGTATAAATGGTATCTATCATTACAATATAACCGTGGGGTGTTTCTATGATGCCCGAGCCA
TCATATAAATCAGAAGTGGGCATTTCATCGCGCATTAATTGTAGTGCATAGCTCAAATCTTTTATATAAT
TTTCATTGATACTGTGACCATATTTAATCAAGGAAGGTAACTTTCGAGTTGTTAAAATATCAGAGTCAAA
TGTATGTTCTTTATCCTTACCGTTAGAAATAATTATTTTTTCTGTATTTTCTAAGACATGCCAAAATTTA
GCTTCAACAGCCATACAACTAGACATAGTCACTACTTTTTTCTCATCTCCATCTTTTTTAGGTGGGATAG
TTTTATGCCAACCCATTGTATCTAAATGGTATAGGCCTAGTCTAAAAATGTCATGATGACTCATTAGCGA
ACACCTCCTTTCGAAGGGTTGCTATCATTGAGTGGATTAGGTCCGACTTTCATATATACTAAATGACCAT
TGGTATTTTTACCGATAATAATAAATGGAACACGTGGCGCTTGTTTTACAAAATATGCGAACCAACGTCC
AACATTTTGTTGTACAGCTTTTGAGCATTGTACATTTGCACGACGGTTCAAGTCATGGAAAGTAAATGTT
TGTCCTTCTGGTAAATTAATTGAAATACCTAAAATTCTATTTTTTAATTTTTTAAAATCATCTTCTTGCT
TGTAAGACATTTGAATTCCTCCTAAATATTATTAATTAATTCTATCTTCTGGCTATTTCAGAAGATTACA
TTGCTTATAATAGAGGTGTACTGTTTTTATTGCTCGAATAGTATTGAGCAAAAGACGAACACATAAATGC
AAGCCTTTTTGCTTGACAAATTAGAAAAGAGGTAAACAAAGTGTATGATTTTTTAGAATACTTACATCGT
TATTGTATAAAATCAATTAATAATTGGGAGGCTGTTGCAGACATATCATGCAAAGTTGAACGTGGAAATG
TTAGTACGGGCTATTATGTTAAACAAGATAGAATTGTAATAGATGATAGTGATATACCTCCAATTATTAA
AATAAGTGGAAGTTATATAGCAGCAGACATATTAGTTACTAGATATTTAGATGGAATGGGTGAATTTATA
AAGGTATCAAAATTAGATCAATCGAGCTATTACGAATGGTTTATGTTTGTTGAAGAAACGAGAAGAATAT
TTAGAGGTACAGAAATAGTTTATCAATTTTTAAAATATCTATTTACGCATACCTATGAACATAAAAATGA
AGAAAAAAGAATAGAAAAACATATGAAAAACATTATCATAGATAATCAATTTAGAGGGCAGCATATCAAT
GATATCGTTCGTTTAGACATGAAAGATGATAATATGTTATTTTACAATTTTGATATATACGATACAAATG
TTCTTTATAAAGAAATAGACGAGGAAAAATTACTTAGAATTTTAGATGAAATAAGTAATACTGACAATTA
CAAAGCGCTATTTAACATTATAAGTGAGAATCAAAAGAAATTTTGGAAATCAAATATTAAACCAATTGTA
AGTGAATGTTCAGATGGTATAAATACAACCACATTTGATTTATATGCTTATGTAAATAAGTATATAAGTA
ATAAAATATTTGACTGTGATAATTATTTAATTACTAAAAATGAGGTTGTGGATTTCTATTTTAATCATGG
TAGTGACTTTAATAATTTCAAGATGGGACAGACAGGCACAAAGTCCAAATTTAAGCAGGGAAATAAACTT
AAAATACACGAATATATCATTGCAGTAACTTATGTAAATTTATTAAATCATTCATATATGAAATATATCA
ATGCTGAAAGTTACTATGACCCTAGCAAAAAAATAATAAAAGGAATGAAAAATGATTATCATAAATTTAC
AGATTCATTCAGTGATTTTGTAGAAATGGTGGACGATATAACATGGAGAATCCGTGATTCGTTTGATTAT
ATTGGAGGATTAAAAAATAAAGAAATTAGCGAAGATGAGAACGAATATATCGAACAATTAATTCAATTTG
TTATATTATCTAAATTCGGCTATATGAATGTGGAAAATCATTTTAATTATATTGAGAACTTAAATACACT
TAATAACGAATTAACGACTATATTAAGAAGTGAATTCGCGCACATTTCAAATGATATGTATAATAATTTA
TTTGGTAATTTATTCGATGTTGTAAATACATGGAAAAAAGATTATTCAAATAATTTTTATAATAATACTC
AGAATACTATACCTACAGAAAAATTAGATATAATATCTTCATTTATAAAACAATATGATAAACCAATTGA
ACGAGACGAACATGGCAAACACGTTAAAGCAAAAGTGTTTGAAGGTATAAGTGATTTTCATAAGCGTGTA
AAAAAAGGATTTGATAATAATGATGTGCTATTGCATTTGAGATTGGAAATGAGTGTACATGAAAATAAGT
ATGATTAACTACTAGTTTATCCAATAATATAAAAAGGACTATAAGCTATATCTAAATACTTATAGTCCTT
CTTCATTAGTATAAATATTAAGAAAGTTGTATATCTTTATAACCTTCATTTACATTAATAATGTTGTGAT
AACCTTTGTGTTCTAAAATACCAATAGCTATCGAACTTCTAATGCCAGACTGACAGTGTACATAAATAAC
ATCGTTTTTATTGAAAGGTAAATCTGTTTCTAAAAGTTTGCCGTGTGGTACATGAACCGCTTGAGATAAG
TGGCCATTATTCCATTCATTATCATTACGTACATCTAATATATGTGATTCGTTACCTGTAATGTCTTCAC
TATGAATGGAACGTGTTTGAATCTTAGATTGCGGTAATTGATATCCAGCAATATCATCGTATCCAATGAG
TTGTAAGGTGTGTGTTGCTTTTGAAACAAGGTGATAGTCTCCAATCAAGTTAATTTCTTGATCATAGTTT
AGATACCAGCCAATTTGATTGATGAAATTTTTATCATATGGAATATTGATTGTACCTTCAATATGTCCAC
CATGATAAGCCTCCTTACTGCGGAGATCAAAAGTTAATCTGTTTGTATTTGTAGCTGGATAAACCGTATA
AGGTTGATATAAATTCATACCGAATTGATTAATTTTTTTCATTTGTGCAAAATGATGTGGTGGTGCAGGT
TGGTCAGAAATGAGTTTATCGATAAAGGTAGCTTCGTTATTTTCAGAAAAAGCCCAGTTCGTTTGTTTTT
CATAGCCAAGAGTAGATGTTGGAATAGCACCTAAAGATTTACCACAAGGACTACCAGCGCCATGGCCAGG
CCAAATTTGAATGTAATCTGGCAAGTCTTTAATACTTTCAATCGATTTAAACATTTGTTTAGCGCCTATT
TCAGATGATCCTTCTACTTTAACCGCTTTTTCTAGTAAATCAGGTCTACCGATATCTCCTACAAAAATAA
AATCACCACTGAATAGTCCCATTGGAACTTGTGCTCCAGCACCTTCGTCAGTAAGTAAAAAACTTATACT
TTCTGGCGTGTGACCCGGTGTATGAAGCACTTTTAATTTTATATTTCCTACATAAATATCGTCATTATGT
TGAACAAAATGAGTGTGGTTAGGCATATTTTTATAACCTAATGTGTCATCACTTTCACCCGATACATAAA
TATTAGCATTTAACTTTATAGCAACATCTCTAATTCCTGAAGCAAAATCTGCATGTATATGTGTTTCAGC
TGCATGAGTAATGGTTAAACCTTCTTCATCAGCAACTCGAATATATGAAGATAAGTCACGAATAGGATCA
ATAATCATGGCTTCTCCAGTTTTTTGACAACCGATTAAATAAGATGCTTGAGATAAATGTTTATCATAAA
ATTGTTTAAAAAACATAATATCATTCCTTTCTAATTATATAAATAAATTGTGATTAGCTTGTTCTGTATA
TCCAATATATGCACCTACGCCACCGTATTCTACATCATCACGTAGTTCTTCTTTTGTAATGCCCATCACA
TCCATACTCATTGTACAAGCGATAAGTTTAACACCTTGCTCAACTGCTTGATCAATAAGAGAAGGTAAAG
TATCGACATTTTTCTTTTTCATGACATAACGCATCATTAGATTGCCTAAACCAAACATATTCATTTTAGA
AATAGGCATGTTAATTGGTGAATTTGGAAGCATGAAGTCAAAAAGTTTTGCAATACCTTTTTTCTTAATA
CGTTGACTTTGAATTTTTTTAAGTGCATTTAAGCCCCAAAATGTGCAAAAAATGGTTACATCTCTACCTG
CAGCTTTAGCACCATTAGCAATAATCATTGCTGCAACTGCTTTATCTAGCTCGCCGCTAAATAAAACAAT
TGTTGTTCCACTTTTCGTGTGTGTCACTTCTATATTTTTATTTTCTTCTTTTTGAATAATAGCGCGAATT
TCATTGCCAAAATCGTTGAGTCTAACAAGCGTATGTCCAGTTTGTTTGACCCAACTTTTAATATCATTTA
AAAATCCGTGATCAGTCACAACAACTTCTATTTGATCGCCAATAGCGATGTTTTTGATTTCTTTACTAAT
ATTAACAATAGGTCCTGGACACTGTAGATTACTATAATTGAATGTCTTACGATTATCTTTAATTTCTCTA
TCTTCTTTTACTTTAGATAAATTATCATTATGATGTTGTTGTTCGTATGCGGTATAACCTCCGTCTAAAT
TCACTACATCGTATCCGCGTTGTGCAAGAAATTGACTGGCTTTTCTACTTCTATTACCACTTTTACAATA
GATATAGTAAGTTTTATTTTTGCTTTGTTTAAAAGTCTCTATATTTTCAACTGAATGTAATAAAGCGTTT
TTAATGTGTCCTAATTCAAATTCTTCAGGATGTCGAACGTCAATTAATTGACCCTTAGAACTCAATTCTT
GTAATTCTTTTTTAGTGAAATCATTAATGTGTTTCGTTTTATATTGTGACATAATTGCCTCCTTTTAAAT
ACCTATGGGGGTATATTATAACGAATTAGATAGTTTGTCAAATACCTATGGGGGTATTTGACAAACTAAA
ATTTAATCAATATGATGTAATTATTAAAAATGAATGTGGAGTGAAATATATTGGAATATAATAAAAAGAT
GATTAATCGTATTCATCGCATACAAGGACAGCTTAATGGAGTCATTAAAATGATGGAGGAAGAAAAAAAT
TGTAAAGACGTCATTAGTCAATTAAGTGCATCTAAAAGTTCTATTCAACGTTTAATGGGTATTATTATTA
GCGAGAACTTAGTAGAATGCGTCAAAATGTCTGAAGAAAATAGTGAAGATTCTCAGGCACTAATTAATGA
AGCTGTTGAATTATTAATAAAAAGTAAATGATAAGTATAACAGTAATTATAGTAATGTTAGTTATTGGTA
TATTAGGAGGATTTATTTCTGGATTAGTCGGTATAGGGGGAGCCATTGTTATTTACCCTGCTCTCTTATT
ATTACCACCATTATTTGGTTTACCTACTTATAGTGCTTATATTGCCTCAGGATTAACTTCAAGTCAGGTG
TTTTTTAGTACATTGAGTGGATCTTTAAAAGCATATAAAAATAAAAATTTTTCTAGAACGCTTATACTTA
ATATGGGAAGTGGAATGGTAATAGGTAGTATTCTAGGTGCGTTATTAGCAACTGTATTTAATAGTCAGTT
TGTTAATGTAATTTATATAATTATTGCTTTGTTAGCTCTTATTCTAATGTTTATTAAAGTCACACCATCT
ACTAGTCATATTAAGTTTAATCGCGTACTTTTAATTACAATAGGTGGTATCATCGGTTTAGTATCTGGTA
TTGTAGGAGCTGGTGGAGCATTCATTATTATTCCAGTACTACTTGTTATATTTAAATTACCAATGAATAT
GGTTGTTACAAATAGTATTGTAATTGCATTCATTTCTTCTATTGGAGCATTTATTATTAAATTATTACAG
GGTTATATTCCTATCAATAGTGCAATACCGTTAATTTTAGGTAGTATACTATTTACGCCTCTAGGCATGA
AAATAGGGCAAAAAATACCTGATTCTATTCAAAAAGGGATTGTAAGTATTTTAATCGTCATTGCAATCAT
TAAGTTGATATTTTAAAAATATGGGAGTGGGGCAACATTTATTTTGAATTTGTAGTCTCGCTCCCTAAAT
CAATTTATACGGTATTTAATTCAAAGGTTATTTATTAGAATCTAATCAATTTTACAAAATTTTAACAAAA
AAAACTTTTTCTAAATTGATATATAATAGCGGGTATGGTAATTTTAAAATAGATACTCGTATCTAACTAA
TTTTTAGGGGTGGTTAATTGTATGAATAAAAATTCGAAGAAGAAGCTCGATTTTCTTCCAAACAAGCTTA
ATAAGTACTCAATTAGACGTTTCACTGTAGGGACAGCTTCGATTTTAGTAGGAGCTACTTTAATTTTCGG
TGTTGCAAATGATCAAGCAGAAGCCGCTGAGAATAACACAACTCAAAAGCAAGATGATAGTTCAGATGCA
AGTAAAGTAAAAGGTAATGTTCAAACTATTGAACAATCTTCTGCAAATTCAAATGAATCTGATATTCCTG
AACAAGTTGATGTAACTAAAGATACAACTGAACAAGCATCAACAGAAGAAAAAGCAAATACAACTGAACA
AGCATCAACAGAAGAAAAAGCAGATACAACTGAACAAGCAACAACAGAAGAAGCGCCAAAAGCTGAAGGA
ACAGACAAAGTAGAAACAGAAGAAGCGCCAAAAGCTGAAGAAACAGACAAAGCAACAGAAGAAGCACCAA
AAACTGAAGAAACAGACAAAGCAACAACAGAAGAAGCGCCAAAAGCTGAAGAAACAGACAAAGCAACAGA
AGAAGCACCAAAAACTGAAGAAACAGACAAAGCAACAACAGAAGAAGCGCCAGCAGCTGAAGAAACAAGC
AAAGCAGCAACAGAAGAAGCGCCAAAAGCTGAAGAAACAAGCAAAGCAGCAACAGAAGAAGCGCCAAAAG
CTGAAGAAACAGAAAAAACAGCAACAGAAGAAGCACCAAAAACTGAAGAAACAGACAAAGTAGAAACAGA
AGAAGCGCCAAAAGCTGAAGAAACAAGCAAAGCAGCAACAGAAAAAGCACCAAAAGCTGAAGAAACAAAC
AAAGTAGAAACAGAAGAAGCGCCAGCAGCTGAAGAAACAAACAAAGCAGCAACAGAAGAAACACCAGCAG
TTGAAGACACAAATGCTAAGAGCAATTCAAATGCTCAACCATCAGAAACTGAGAGAACTCAAGTTGTAGA
TACAGTTGCTAAAGATTTATATAAAAAATCTGAAGTTACAGAAGCAGAAAAAGCTGAAATTGAAAAAGTA
TTACCAAAAGATATTTCAAACTTATCTAATGAAGAAATTAAAAAAATAGCTTTAAGTGAAGTACTTAAAG
AAACAGCTAACAAAGAAAACGCACAACCAAGAGCAACATTCCGTTCAGTAAGCAGCAATGCTAGAACAAC
AAATGTTAACTATTCAGCAACAGCATTAAGAGCAGCTGCACAAGACACAGTTACTAAAAAAGGAACTGGT
AACTTTACTGCGCATGGAGATATAATCCATAAAACTTATAAAGAAGAATTCCCTAATGAAGGCACGCTAA
CTGCATTCAATACAAACTTCAATCCTAATACAGGAACTAAAGGCGCATTAGAATATAATGATAAAATAGA
TTTTAATAAAGACTTTACAATTACTGTTCCAGTAGCAAACAACAACCAAGGTAATACAACAGGAGCAGAT
GGCTGGGGCTTCATGTTTACTCAAGGGAATGGCCAAGACTTCTTAAACCAAGGTGGTATTTTAAGAGACA
AAGGTATGGCAAATGCATCTGGTTTTAAAATTGATACGGCATATAATAATGTTAATGGTAAAGTCGATAA
ACTCGATGCAGATAAAACAAACAATCTAAGTCAAATTGGCGCAGCAAAAGTTGGTTACGGTACATTTGTT
AAAAATGGTGCAGATGGTGTGACTAACCAAGTTGGTCAAAATGCCCTAAATACAAAAGATAAACCTGTAA
ATAAAATAATTTATGCAGATAATACAACTAATCATCTTGATGGTCAATTCCATGGCCAAAGATTAAATGA
TGTAGTATTAAATTATGATGCAGCAACAAGTACAATAACTGCTACATATGCAGGAAAAACATGGAAAGCT
ACTACAGATGATTTAGGAATTGATAAATCACAAAAATATAATTTCTTAATTACTTCAAGTCATATGCAAA
ATAGATATTCTAATGGAATTATGAGAACAAATCTTGAAGGTGTAACAATTACAACGCCTCAAGCTGATTT
AATTGATGATGTGGAAGTAACGAAACAACCAATTCCTCATAAAACTATTCGTGAGTTTGATCCAACTCTA
GAACCAGGCTCACCTGATGTTATTGTACAAAAAGGTGAAGATGGAGAGAAAACAACAACTACACCAACTA
AAGTTGACCCTGATACAGGAGATGTAGTTGAACGTGGTGAACCAACAACAGAAGTTACAAAAAATCCAGT
TGACGAGATTGTACACTTTGCACCTGAAGAAGTACCACAAGGTCATAAAGATGAGTTCGATCCAAACTTA
CCAATTGACGGTACAGAAGAAGTACCAGGTAAACCAGGCATCAAGAATCCTGAAACAGGTGAAGTAGTAA
CACCTCCGGTTGACGATGTCACAAAACATGGTCCAAAAGCAGGCGAACCAGAGGTTACTAAAGAAGAAAT
ACCATTCGAGAAAAAACGTGAGTTCAATCCAGACTTAAAACCAGGTGAAGAGAAAGTAACGCAAGAAGGA
CAAACTGGAGAGAAAACAACAACAACGCCAACAACAATTAATCCATTAACGGGAGAAAAAGTAGGCGAAG
GTGAACCAACAACAGAAGTAACAAAAGAACCAGTAGATGAAATCACACAATTCGGTGGAGAAGAAGTACC
ACAAGGTCATAAAGATGAGTTCGATCCAAACTTACCAATTGACGGTACAGAAGAAGTACCAGGTAAACCA
GGCATCAAGAATCCTGAAACAGGTGAAGTAGTAACACCTCCGGTTGACGATGTCACAAAACATGGTCCAA
AAGCAGGCGAACCAGAGGTTACTAAAGAAGAAATACCATTCGAGAAAAAACGTGAGTTCAATCCAGACTT
AAAACCAGGTGAAGAGAAAGTAACGCAAGAAGGACAAACTGGAGAGAAAACAACAACAACGCCAACAACA
ATTAATCCATTAACGGGAGAAAAAGTAGGCGAAGGTGAACCAACAACAGAAGTAACAAAAGAACCAGTAG
ATGAAATCACACAATTCGGTGGAGAAGAAGTACCACAAGGTCATAAAGATGAGTTCGATCCAAACTTACC
AATTGACGGTACAGAAGAAGTACCAGGTAAACCAGGCATCAAGAATCCTGAAACAGGTGAAGTAGTAACA
CCACCAGTAGACGATGTCACAAAACATGGTCCAAAAGCAGGCGAACCAGAGGTTACTAAAGAAGAAATTC
CATATGAAACTAAACGCGTATTAGATCCAACAATGGAACCAGGTAGTCCTGATAAAGTAGCTCAAAAAGG
TGAAAATGGTGAAAAAACAACAACAACACCAACTACAATTAATCCATTAACGGGAGAAAAAGTAGGCGAA
GGCGAACCAACAACGGAAGTAACGAAAGAACCAATAGACGAAATTGTTAACTATGCACCTGAAATTATTC
CTCATGGTACACGTGAAGAAATTGATCCAAACTTACCAGAAGGTGAAACTAAAGTTATCCCAGGTAAAGA
TGGCTTGAAAGATCCTGAAACTGGAGAAATCATTGAAGAACCACAAGATGAAGTAATCATCCATGGTGCT
AAAGATGATTCAGATGCGGACAGCGATTCAGACGCAGATAGCGATTCTGATGCAGACAGCGACTCAGACG
CAGATAGCGACTCTGATGCGGACAGCGATTCAGACAGCGATAGCGATTCAGATTCAGATAGCGACTCTGA
TGCGGACAGCGATTCAGACGCAGATAGCGATTCAGATTCAGATAGTGACTCTGATGCGGACAGCGACTCA
GACGCAGATAGCGACTCTGATGCGGACAGCGACTCAGACGCAGATAGCGATTCTGATTCAGACAGCGACT
CAGACGCAGATAGCGACTCAGATTCAGACAGCGATTCAGACGCAGATAGCGACTCAGACGCAGATAGCGA
TTCAGACGCAGATAGCGACTCAGACGCAGATAGCGATTCAGATTCAGATAGCGACTCTGATGCGGACAGC
GATAGCGATTCAGATTCAGACAGCGACTCAGACGCAGATAGCGATTCAGACAGCGATTCAGACGCAGATA
GCGACTCTGATGCGGACAGCGACTCAGACGCAGATAGCGACTCAGACGCAGATAGCGATTCAGATTCAGA
CAGCGACTCAGATTCAGACAGCGATAGCGATTCAGATTCAGACAGAGACTCAGACGCAGATAGCGACTCA
GACGCAGATAGCGACTCAGATTCAGACAGCGATTCAGACGCAGATAGCGATTCAGATTCAGATAGTGACT
CTGATGCGGACAGCGATTCAGACGCAGATAGCGACTCAGATTCAGACGCAGATAGCGATTCTGATTCAGA
CAGCGACTCAGACGCAGATAGCGACTCTGATGCGGACAGCGACTCAGACGCAGATAGCGATTCTGATGCA
GACAGCGACTCAGACAGCGATAGCGATTCTGATTCAGACAGCGATTCAGACGCAGATAGCGACTCTGATG
CGGACAGCGATTCAGACGCAGATAGAGATCATAATGACAAAACAGATAAACCAAATAATAAAGAGTTACC
AGATACTGGTAATGATGCTCAAAATAATGGCACATTATTTGGTTCACTATTCGCTGCGCTTGGAGGATTA
TTCTTAGTTGGCAGACGTCGTAAAAACAAAAATAATGAAGAAAAATAATATTTAAACTTCATAATTTTGG
GTAAAATTTAAAACCAGGCCTTACATGGCCTGGTTTTATTTTAAATACTATGATATAAATTAATGGAAAT
AGGACAAATATATAAAAATAAGGAGGAAACAATGGAATTTGAACATAAATTAGAGAAATTAATATCTGAA
GTAAATAATAAGACTGAAATTAATAATTATGTTTTTTTTAGTTTAGGTAAGTCAAGTGTTAAAGCACAGG
TTAAGTTATTAAAAAAAACTAATTATCTCAAACAAGATATTTCAAAATTGGCACTTAAATTTAAAAAGAA
ATCTGGGGAATTTCCTGAGTGGATTAAATTAGATATTGTAACCTCGACTGAAAAAATATTATTTAAAGAA
TTAAAAAAAACACTGATCAATACAAGAAGAAATTATGTAGATTTTGGTATAGCATTTGATAGTCAATGGA
ATTTTGCAGTATTACCTGAAGAAATTAACGCGAATGCTTTTGTTCGACCAGATAATACTACTAAAGAGTT
ATTTCTTTCGGAAAAAAACATCAATAATTATTTACGCAAATATACTACAAATAAAAAGGCATTTTCTAGT
GAGTTCTATAATGAAAAAGAAGTTATTAAATTCTATACACAAGGTTTCTTTATAGGTGATGAAGAAGTAC
ATGAACTATATAGCGAAGGCTATAAAAAAGGTTTAAGAAAAGTAAATGATTTAAATAATGAAATTGATCA
ATTAATTGAAAGTAGTACTAATTTCTTACAAAATATGTTGTTAGATAATGGTAAATATATTTATGGATAT
TTTCCTCATTTTGATAATGAAATTGGATTCTACAATGTTTTAAGACACTCTTCTTCTACTTATGCCTTAA
TTGAGGGTCTGTCCTATTTAGGTAAAAGCTTACAACCTGTTGAAAAAGCAATTGATTATATCATTTTAAA
TCAACTGTTTGAGATTGGTGATAAAGCCTATATCTTTGATGATACAGAGGAAGCAAATGAAATCAAATTA
GGACAAAATGCTTCATTTATATTCGCAGTTTGTGAATATTTAAAGCATGAAGATAATCCTAAATTTCTTG
AGTCAGCTCAGAAAGTGGCTAAAGGTATTCTTTCAATGATAGATGAAGATACATATGAGACAACTCACTT
ATTGAATTATCCTGATTTAAGCGTAAAAGAGAAGTTTAGAATTATTTATTACGATGGTGAAGCAGCGCTT
GCTTTATTGAGATTGTATCAAAAGGATGAAAATGAACTATGGCTAAAAACTGTAGAAAATTTGATGGACC
GTTTCATTGAGAAGAAATATTGGCAATATCATGATCATTGGTTAGGATATTGTACGAATGAATTAGTTCA
AATTAATCCACAAGACAAATATTTTGAATTTGGAATCAAAAATGTGAATAATTACTTAGATTATATTAAA
AATCGTGAAACAACATTTCCAACATTCTTAGAAATGTTAATGGCCACATATAGATTAGTTCAAAAAGCGA
AAGATACGGGTCGCGAGGAATTGGTAAACAATTTAATAGATGAACAATATTTGATAGATGTAATTAATAT
TAGAGCAGATTATCAAAGAGTTGGATTCTTTTATCCTGAAATTGCTATGTATTTTAAAAACCCATCAAGA
ATACTAGGAAGTTTCTTTATTAAACACCACGGTTATCGTGTTCGAATTGATGATATCGAACATTATTTAT
CTGGATATGTACAATATCAGCTTGCATTTAATAGGTAAAATAAGTATTTGAAATTTAAATTAATGACTTA
CAAAAAATGGTTGATTTACATAAAAACGAAATCAACCATTTTTAATTTGCTCTTTAATAATTATTTTTCA
TATAACTAAAATTCTAATTTCATAAAGAATAACTGAAAAAACTAAACAACATGTGAGCTATTCATAACTT
GAATTAATTGTAGAAAATCTATCTTCCCATAACTTCATAACAATTTTACTTGAAAAAGCTTTAGAGTGCT
TGATACATTCTTGAGAAAAAGTATCTCTTAAAGTCTTATCTAATAATAGGTTTCGCACTCGATTATATAA
TTCATCTTTATCATTTTTGTTAATTAAATAACCATTTTCATTATTTAATATTAATTCGGAAGGACCATAC
TTCGAATTATAGCCAACTGGAGGTATGCCTTCAGTTATAGTTTCTAATAAACCTAAATTAAATCCTTCCA
TATTACTAGTAATTAGAGACATATAAGCATCTTGAATCTCAGCACTTAAATTTCTTCTAAACCCTCGTAA
AAACACATTGTTTTCTAAATTATATTCAGTGATTAGTTGCTTGTATTTTTCTTCTTCTTTACCAAACCCA
TACAAATGTAGTTGGATGTTAGGAAATTCTTTAATTAATTTAGAAACTAATTCAATTTGATGATTCAACT
GTTTTTCAGGAGAATAACGTGCAACGGAAATAATTTTATTATTATTTATACTATGATTATTTCTTTTTAA
ATTAGTAAAATGTTCATCAATATATCCTACTGGTATAGTATGAACAGGGATTTCATTATTTATTCGAGCT
GATATATCCAATTGTTGCTGTTTAGTCGATACAATTATCCCAGAGTATCTATTTAGATTGTTAAAAACAT
GTTTATAAGTATTTTTGATGTCCGATTCATATACCATGTCAATATTCTTGACATGAGTACTATGCAAAAC
AGCTAAAACAGGTATTGTTTCACTAGTATTATTGAATATTGGTGCAGTATTTATATTTTTATCACTCAGG
AAAATATCTCCATTTTTATACAATTTTTCAATTGCAAATGCTAGTAATTCCTGATCATTATTAAAATACT
TAAGTTGAGAATCGGTGTTATAAATAATAAGTTGTGATTGTGAATTTTCAAGTTCTGGATTAAAAAATTT
TTGGAACTTTATAGTACCTTCAGGAGTGTAATAATGTTCACAAACTACTTTTTGATTTGTTGTTAAAGTT
CTTGAACAACTTAAAAAGCCTCTTGAATCATATAGATCTCGACGTATTTTACGTTGATTTACATCAAAAT
GATTTATGTAATCCAAATGTTGGTAATTACTATCATTAAAATGGACATACATTCTATAGTTGCTTTTTTC
ATATATCTTTATATCATTGGTATTTTCAATAAATTTTAGTGTATAATTACACTCTTTAGTCCAATGAGTG
ATCCAGTCCTTATGGATGCTTTTTATATTTATACTGTCTTGTAGCACATCATATAAGCTTAATATATCGT
CATCTTCAATTTGAAATAGACTTGCATTAAAATGTAAACGAGGTGACCACGATGCAAAAATCAATTTACT
AGTTATCGAGTGATTTTTAAATAAGTTGTGTCTATTAATCATCGCTTTTTCAATTCCGGTTAATTTATTT
CCTAACCTATTCCCTACTGAATATATCATTTTAATTCAACCTCATTTTTTGTTATTTATTATTTAGTTTA
TTTTTAATTTCATTTAAGTTTGGGTAAGAGGTAAATATAATAAATTTATCTTTATCTTTTATAATACCGC
TATTATATTTCCTGCCAATAATTATTTCGTTAGTAAATTTAAATAGGGTATTTTTATATGCTTTTAAAAT
TTTAAATAAGTCGTCAACAGTGAAGTTTTGTCGTTCTCTCATAGTATGACGTCCAGTTAAATTTATTGCT
ACAGAATTTGAAAGACTTAAATGTTCTATTTTTGAATTGATATATTCATCGCGCTTTGGACCGTTTTCAA
ATAAATACTTAGATAATTCATAAGAAGGTGTATACATAGGTGAATTAAGCATGGCTTTCATCAATTCGTA
AGTTGTCGTTTCTTTTCCTTCATAATAAAGTTTGTTATTTGTTGCCCAGTTAGCAATAAAAATAGTATCT
TCTGATACATTATCATCTATAGCTTTTAAATAATTAAAGATAGGGCCTAAGCCTTCAATTGTACCTGAAT
GTTCTCTGTTATGAGATTCAATGACATTATAATTTTCATCAATAATCATATAACTGCGACCGTTCAAGGA
TTGACCATCAAATAAAGAAGTGTTCGAATTATTAATATTATATTTATTTAATTTCTCAGGTAATTCTTTT
GCTAATTTTGGAAATTCTGTACCACCTGCTGATGATTTTAATAGAGTTAATGAATCTGGTTTATTTAGGT
ACAATAAATCTTTTTCTAATAGATGTCTATTAGAATACCATGTTATATTTTTGCTTTTTACTCCTGTAAC
GACACTCTTTAAAGCATCATCCATACATAGAATATAATCTGCATTACTATTTTCTAGAACATCAACTAAT
TGCAAATGCAATGATTTAGAGTGCTTACCTAAGTCACTAATTTGCCCAATCGCAATAATTTTATTACCTT
TAAAAAATTTTGTTTGAGTATTAAATGCTTTTATAGCATTAATCATTGCTGGTAATGAAGCGTTGTGTGT
ATCATCTATGTAAGTTAACTTTATAGTTAGGTGTTTCAACTTCTTTTAGGTTTAAAACTTTTTCAAATGG
TTTAAATGTACTTAAGTTCTCTAAGGCTCTTTCTAGTGGTATATCTAAATGCGATAATGTAGCAAATGTG
GCTAGAGAGTTTTCAACCATACCGTCACTTATTGAATTAATTCTATAAGTATATTTTTGTCCGTTAAAAT
CAATTGTTATAACTGTATAGCCTTTACTATATTGAATAGATTTAGGACAAATTGTTGCGCTAGAGTCATG
TGTACTATAAGTAATAACATTACTTGTATTTTGTTTGGCGCGTTCGATTAATATATCTGAATGTAATGTA
TCTTTATTAATTATTGCTACTCCCTCAGGAGTTAAACCATCAAAAATACTTGCTTTCACTTCTACAATAT
TTAGAATATCTTTAAATGTAGACATATGAGCAGCACCTATACCAGTAACTATAGCAATATTTGGTTTTAT
TAAATATGATGAATTACCAACTGCATTTAATGCGTTTAATGATACTTCTAAAACAGCAAAATTTGGTTGT
CTAATCATTTTGCATAATAATAAATATACTGCGGATCTTATGTTATTATTAAATCTATTTTGAAGAGGAT
AATAATCTTTAAGACCAGCACTTATCAGCATTCTAGTTGAACTTTTTCCCATTGATCCTGTTATAGCAAC
AACAGGGTGTTTATACTGTAGTCTCATTTCTTCAGCTAATTTAGTTAGTGTGTTTGCAGAATCATTGATA
ACTAATTGAGGAGTTTTAAACTTCATGTCAGGAACATAGGTTTCAGTAATAATTAATCCTAAATCTTCCT
TATCCTTCTTTATATATTCATTACCTTCTTTTGCGTTTGCATCTCTACCAAAACGTCTCCATGTATGCTT
ATTGGGCGATATGTAGGCTGTGCTTTTATTATGAATAAAGGGGAACCAATTCTCAAAATTATTTATAACA
TTGTCCTCTTTACCTTCAGCATCAAGGAGATTACCTCCTAAAATATTATGAAGTTCTTTAATTGTTAATG
ACATTTTGTACTCCTTTATAAAATGTAAAATTGTGTTTAATTTCTAAATATATATATAGTATAGCATGTT
GATATACTGAAATGATTTGAAAAATTTTTGAAACTTAATGACTTATATATTCATATTAGTTTAAAATTCG
ATACTATTCCATAATGATGGAATGTGATGTATATGATTAATCAATATACATCACATTTCATTTAATGCAA
CTATTGCACAAGTTAATAGTATATTTAAAAATAGGTTAGTGAGATTGATTAATTATTGATTATGTTGGTA
TCAATGAAAGCTTGGAAGAAGGGCTTAAAAATATAAAAACTTGGATAAATCACAATACAATCATAGACAC
AGATAAGTTCGTCAATCTGTTAATGAATTATGATGTGATAGAGTTAAGTGAGGATAAATGTTAACGTTTT
ATTAAAACAGTCACAGAATTAGATAGAGCATTTGCAATTTGTGCTACTGAACTTATAATCTAAGAGCTCA
ATAGTGAAATTGTCTTTTTTAAAGTTGTTAAAGCATAAATTTGTTGAATTATTACAGAAAAAGATCGAAA
TTTAGTTACTGCTAATGGAACGGCAGCATTAGAGTTTGCCGAACTCATTTTAAAAGGACTTGAATTTGAT
AGTAAAGAAAATATTGAAAGGCAAATCTATATGTATCAAAGAGGCTTCTATGAGTATTGTAATAAGTATG
GCAATCCTTATCAATAATTAAAAACCGCATCATTATCTGATACGCAGAGGCGTATCATAAGTAAAACTAA
AAAATTCTGTATGAGGAGATAATAATTTGGAGGGTGTTAAATGGTGGACATTAAATCCACGTTCATTCAA
TATATAAGATATATCACGATAATTGCGCATATAACTTAAGTAGTAGCTAACAGTTGAAATTAGGCCCTAT
CAAATTGGTTTATATCTAAAATGATTAATATAGAATGCTTCTTTTTGTCCTTATTAAATTATAAAAGTAA
CTTTGCAATAGAAACAGTTATTTCATAATCAACAGTCATTGACGTAGCTAAGTAATGATAAATAATCATA
AATAAAATTACAGATATTGACAAAAAATAGTAAATATACCAATGAAGTTTCAAAAGAACAATTCCAAGAA
ATTGAGAATGTAAATAATAAGGTCAAAGAATTTTATTAAGATTTGAAAGAGTATCAATCAAGAAAGATGT
AGTTTTTTAATAAACTATTTGGAAAATAATTATCATAATTTAAAAACTGACAATTTGCGAGACTCATAAA
ATGTAATAATGGAAATAGATGTAAAATATAATTAAGGGGTGTAATATGAAGATTAATATTTATAAATCTA
TTTATAATTTTCAGGAAACAAATACAAATTTTTTAGAGAATCTAGAATCTTTAAATGATGACAATTATGA
ACTGCTTAATGATAAAGAACTTGTTAGTGATTCAAATGAATTAAAATTAATTAGTAAAGTTTATATACGT
AAAAAAGACAAAAAACTATTAGATTGGCAATTATTAATAAAGAATGTATACCTAGATACTGAAGAAGATG
ACAATTTATTTTCAGAATCCGGTCATCATTTTGATGCAATATTATTTCTCAAAGAAGATACAACATTACA
AAATAATGTATATATTATACCTTTTGGACAAGCATATCATGATATAAATAATTTGATTGATTATGACTTC
GGAATTGATTTTGCAGAAAGAGCAATCAAAAATGAAGACATAGTTAATAAAAATGTTAATTTTTTTCAAC
AAAACAGGCTTAAAGAGATTGTTAATTATAGAAGGAATAGTGTAGATTACGTTAGACCTTCAGAATCTTA
TATATCAGTCCAAGGACATCCACAGAATCCTCAAATTTTTGGAAAAACAATGACTTGTGGTACAAGTATT
TCATTGCGTGTACCGAATAGAAAGCAGCAATTCATAGATAAAATTAGTGTGATAATCAAAGAAATAAACG
CTATTATTAATCTTCCTCAAAAAATTAGTGAATTTCCTAGAATAGTAACTTTAAAAGACTTGAATAAAAT
AGAAGTATTAGATACTTTATTGCTAAAAAAACTATCGAATTCTTCAACTACAGAAAATATATCTATAGAT
ATATCAAGATTTTTAGAACTAAGTAATATGATACTCTTGTTAGATGATATGCTCGACGTCAATATATATA
TAAATTCTTTTAAAAATAATACATTAGAGACATTTGATGCGACTGATCCTGAAGTTGATTACATCACTGA
AATAGGAGATTACTTATTAAAATATGACGTTAATTCTATAAATGATGTCAGAATTGAAGTGATAGATAAT
TTGGGGCATTCAAATAATATGCTACTAAAAACGATACTACATGCAGAAGTTGAAATGGAAGATGGAAAGA
AATATTTATTACAAAATGGGAAATGGGGTTATTTTAATAGAGAATTTTTTGACCTTTTGAATGATCATTT
GAATGAGATAGAAATTAGGTATAACACACTAACTCCCACAGGTTTAGTATTTAAAGAAGGAGAAGAAGGA
TATATAAAAGAAATAGTAGGAAGATTGCCAGAAGAATATTTAATGTTACATAAAAAATTCATAAAACCAA
TAAATAAGAATTTTATAGTAAAAGGAAATGGAATAGAGTTGGCAGACTTATACAATATTAAAAACAAAGA
GCTTTTCACGATTAAAAGAGGAATTAATACATCTTTATCTCTTTATAGTCTAGAACAGAATATAATAGCA
ATTAACGCCTTAAAATATCCAGAATCATATAATTTTGAAGAATTAATAGAAGCTATTCCTGATAACTCGG
AAAATATATTTAATGATATACAACGGAGTACAAATTTTAGTATAGTATGGATTTTACCGATATCATCTAT
TGATAATATGCCCATAAAAGATATGGTTCATACTAGTAACGTAATAAATAAAAACTTTCAATTAACTAAT
TTAGGTTCAGTATTACTTAAAAATAAATTAGTAGAGTGGTCTCTCTATTTAAAAGATCAAAGAATTAATC
CAATTATTTATATGGAAACGCCAACTGAAGATAGAAATTAAACTTTTATTTTAAATCACCCTAGTTCATA
CCTAAAAGACTTTCACACAAACAAAGGAGGAAACTTAAATTCCTCCTTTCCCTTATTACTCATACTATAA
TTCAATTTTAACGTCTTCGTCCATTTGGGCTTCAAATTCATCTAGTAGTGCTCGTACTTCTGCAATTGAT
TGTGTGTTCATCAATTGATGGCGAAGTTCGCTAGCGCCTCTTATGCCACGCACATAGATTTTAAAGAATC
TACGCAAACTCTTGAATTGTCGTATTTCATCTTTCTCATATTTGTTAAACAATGATAGATGCAATCTCAA
CAAATCTAATAGTTCTTTGCTTGTGTGTTCGCGTGGTTCTTTTTCAAAAGTGAATGGATTGTGGAAAATG
CCTCTACCAATCATGATGCCATCAATACCATATTTTTCTGCAAGTTCAAGTCCTGTTTTTCTATCGGGAA
TATCATCGTTAATTGTTAACAATGTGTTTGGTGCAATTTCGTCACGTAAATTTTTAATAGCTTCGATTAA
TTCCCAATGTGCATCTACTTTACTCATGCGTTTGATAAAAACTTAAATAATATTAATTCGGTCATCAGTG
GCGTTAAATCTTTTATCATTTTTAGTTATAGTTGATAAATTTATATTTATAAGCATATATGGATATTTCA
TCAAAAATTTTTATTTATATAAATCCGAACTGCATACATATTTGTTTAAATAAGAGGTATTATTTTTCGG
GAAATTGCTGTCTGAGTTAAAAGGATTAGTTTTATAAAATGAGTTGAACTATAGCAAAAACGATTAAAAT
ACTGATAATCCATTTTTGTATTATGTTAGGGACTTTTTTACTTAATTTTAACCCTATTGGAGCAAATATA
ATACTCCCTATTATAAGGAATAAGGCGTCATATAAAGGGATATAACCTTGAATAAGTTTGATGACAAAAG
CACCAATTGAAGATATAAAAGCAATTACTATACTATTAGCGACTACAGTATTCATTGGTAATTTGAATAA
AACCAATAATATAGGAATAATAATGAAGGCACCACCTGCACCTACTATACCTGAAATAATACCAATGAAA
AGGCCAATGATAACTAATAAATATTTATTAAATGAAGACTTTTCGGAACTAGGTTTCACTTTAATAAACA
TTAATGTTAATGCAAGTAAAGCAATAATGATATATACCGTATTTACAAATGTAGCATCAAATAAATTTGC
TAGAAATGCACCTAACATACTCCCTATAATCATGCCGCCACCCATATAAAGAACTAATTGTGGCGAGAAC
TCTGTTTTTTTTCGAGCTTTTAATGAGCCACTTAATGTACTGAAAAAGACTTGGCTAGAAGTAAGACCTG
ATGCGATATATGCGCTATATGCAGGGGCTCCGAATAATGGTGGTAATAATAAAATAGCTGGATAAATAAT
GATAGCACCACCTACGCCTACTAGACCAGATATGAACCCACCGAATACCCCAATGAGTAACATGATAACT
ATATTAACAATATCCATTACTTACTTTTCACCAATAAGTTTACAGCTTCATTAATTAACTCTTGGGAGCT
TTCTTCATCATCCGCAGCTGCTTTTACACATTCTATTAAATTCTCACTAATAATGATACCCATCAAGCGT
TGGAGTGAACTCTTTGATGCACTTATTTGTGTAATGACATCTTTACAGTCTTTTCCTTCCTCCATCATTT
TAATAATTCCATTTAGTTGCCCTTGTATTCTATTAATACGATTAATCATTTTTTTATCATAATTCATAGT
CATACCTCCACTTTTAATTGAATAAAAATATATTAATAGATAAACACAAATGTGTCAAATACCCCTAGAG
GTATTTGACAAGTTCCGTCCAACTGTTTAAAATACCCCTACAGGTATTTTTAGGGAGGTTATTATGAAAC
AATACGGAGAAAAGTTTATCGATGAATTTAGTAAAGCAGAATTGGAAAAACTAGCCAAGCAAGGGCAATT
AATTGACGTTAGAACAGAAGAGGAGTATGCATTAGGACATATCAATGGTTCCATACTTCATCCTGTTGAT
GAGATTGAGTCATTCAATAAAGAAAAAAATAAAACCTATTATGTAATCTGTAGAAGTGGTAACAGAAGTG
CTAATGCTAGTAAATATTTAGCTAAACAAGGTTATAACGTTATAAATCTTGATGGTGGTTATAAAGCTTA
TGAAGAAGAAAACGATAGTTATGATACACAAGAAGAATATAAAAGTATAGAAATTAAAGCAGATCGTAAA
CAATTTAACTATCGTGGTCTTCAATGTCCAGGGCCAATTGTAAAAATTAGTCAAGAAATGAAGAATATTG
AAGTAGGTGACCAAATTGAAGTCAAAGTCACAGACCCTGGATTCCCTAGTGACATTAAAAGTTGGGTGAA
ACAAACAAGGCATACTTTAGTTAAGCTTGATGAAAATAACAATGGAATTAATGCGATTATTCAAAAAGAA
AAAGCAAAAGATTTAGATATAAATTATTCTGCTAAAGGTACTACAATTGTATTATTTAGTGGAGAATTAG
ACAAAGCTGTAGCAGCGTTGATTATTGCAAATGGTGCTAGAGCTGCTGGAAAAGATGTAACTATCTTCTT
TACTTTTTGGGGGCTTAATGCATTAAAAAAAGTGCAAACAGTTAATGTTAAAAAGCAAGGTATTGCAAAA
ATGTTTGATTTAATGTTGCCCAAAAAGAATATACGAATGCCTCTTTCCAAAATGAATATGTTTGGTTTAG
GAAATATGATGATGCGCTACGTAATGAAAAAGAAAAATGTTGATTCATTACCAACACTTATCAATCAAGC
TATTGAGCAAAATATCAAATTAATCGCTTGTACGATGAGTATGGATGTCATGGGTATTCAGAAAGAAGAA
CTTAGAGATGAAGTTGAGTACGGTGGTGTAGGCACTTATATTGGTGCTACTGAAAATGCGAATCATAATT
TATTTATCTAATTAAATCTATTAATAAAAGGAGTTGTTATCATGTTTTTTAAACAGTTTTACGATAATCA
TTTATCTCAAGCATCATATTTAGTGGGTTGTCAACGTACAGGAGAGGCAATAATAATAGACCCTGTTCGT
GATTTATCGAAATATATAGAAGTTGCAGATTCTGAAGGTTTAACAATTACACAAGCTACAGAAACACATA
TTCATGCTGATTTTGCTTCAGGAATTCGTGATGTGGCTAAACGCTTAAATGCAAATATATATGTGTCTGG
CGAAGGTGAAGATGCATTAGGGTATAAAAATATGCCATCAAAAACACAATTTGTTAAACATGGAGATATC
ATTCAAGTAGGCAATGTTAAATTAGAAGTTCTGCATACTCCAGGACACACGCCTGAAAGTATTAGCTTTT
TACTCACTGATTTAGGTGGTGGTTCAAGTGTTCCGATGGGATTATTTAGTGGTGACTTTATTTTTGTTGG
TGATATAGGTAGACCTGATTTATTAGAAAAATCTGTTCAAATAAAGGGTTCTACAGAAATTAGCGCGAAA
CAAATGTATGAGTCCGTTCAAAATATTAAAAATTTACCAGACTATGTTCAAATCTGGCCGGGTCATGGTG
CTGGAAGCCCTTGTGGTAAAGCATTAGGTGCCATACCTATATCTACAATAGGTTATGAGAAAATTAATAA
CTGGGCATTTAATGAAATTGATGAGACTAAATTTATTGAATCATTAACATCAAATCAACCAGCACCACCG
CATCATTTTGCACAAATGAAACAAGTTAATCAGTTTGGTATGAATTTATATCAATCATATGATGTTTATC
CTAGTTTAGATAATAAGAGAGTAGCATTTGATCTTCGTAGCAAAGAGGCCTTTCACGGTGGCCACACAAA
AGGAACAATCAATATACCATACAACAAAAACTTTATTAATCAAATTGGTTGGTACTTAGATTTTGAAAAA
GATATAGATTTAATTGGAGATAAATCTACTGTTGAGAAAGCGAAACACACTTTACAATTAATTGGGTTTG
ATAAGGTAGCAGGCTATCGTTTGCCAAAATCAGGCATTTCAACCCAGTCCGTTCATAGCGCTGATATGAC
AGGTAAAGAAGAACATGTATTAGACGTACGTAATGATGAAGAGTGGAATAATGGACACTTAGATCAAGCA
GTTAATATTCCGCATGGTAAATTATTAAATGAAAATATTCCTTTTAATAAAGAGGATAAAATATATGTAC
ATTGTCAGTCAGGTGTTAGAAGTTCAATTGCAGTGGGTATATTGGAAAGCAAAGGTTTTGAAAATGTGGT
GAATATTAGAGAAGGCTATCAAGATTTTCCAGAATCATTAAAATAATTTAAGGATGTGGAAAAAATGAAT
AAGCATTATCAAATTGTTATTATTGGTGGCGGTACAGCAGGTGTTACCGTAGCATCAAGACTATTAAGAA
AAAATCAAAACTTAAAAGAGAAAATAGCAATTATAGATCCAGCAGACCATCATTACTATCAACCATTATG
GACGTTGGTTGGTGCAGGGGTATCTAGTTTGAAAAGTTCTCGTAAAGATATGGAAAGTGTTATACCTGAA
GGTGCTAACTGGATAAAACAGGCTGTTTCAAGTTTTCAACCTGAAAATAATAGCGTTATTTTAGGAGATA
ATACAGTCGTTTATTATGATTTTTTAGTAGTAGCTCCAGGATTACAGATTAATTGGTCTTCAATTAAAGG
ACTAAAAGAAAATATAGGTAAAAATGGTGTTTGCTCTAACTATTCACCTGACTATGTTAACGAAACTTGG
AACCAAATTTCTAATTTTAAACAAGGAAATGCCATTTTTACGCATCCAAACACTCCTATAAAGTGTGGAG
GTGCGCCTATGAAAATTATGTATTTAGCTGAAGATTATTTTAGGAAACATAAAATCCGTTCTAACGCTAA
TGTGATATATGCAACGCCAAAAGATGCTTTATTTGACGTAGGAAAATATAATAAAGAATTAGAAAGGATT
GTTGAAGAAAGAAATATAACAGTCAATTATAATTATAACCTTGTTGAAATCGACGGTGACAAAAAAGTGG
CTACATTCGAACATATCAAAGCATACGATAGAAAAACAATAAGTTATGATATGTTACATGTAACACCACC
TATGGGTCCCTTAGATGTAGTAAAAGAAAGTACACTTTCAGATAGTGAGGGTTGGGTAGATGTTAACCCA
ACCACATTACAGCATAAAAGCTACTCTAATGTATTTGCACTTGGTGATGCTTCAAATGTACCTACTTCAA
AAACAGGCGCAGCTATTCGTAAGCAAGCACCTATCGTCGCTAATAATTTATTGCAAGTGATGAATAATCA
AATGTTAACGCATCATTATGATGGTTATACTTCATGCCCTATTGTTACTGGATATAATAGGTTAATACTT
GCAGAGTTTGATTATAATAAAAATACTAAAGAAACAATGCCGTTTAATCAGGCCAAAGAACGTAGAAGTA
TGTATATATTTAAGAAAGATTTATTACCTAAAATGTATTGGTACGGCATGCTAAAAGGATTAATATAATA
AAGTACAGAAAACAATAAATTTTTAATGAAAAATCTTTTACTATAAAAGATTAAGTATTTAAATGACGTG
TCAGTGTTGTGTTTATATGTCGTGAATTTTTAGCTCTAAATAGTATAAGATTGAAAAAGTTGTTACTGTT
TTAAATGATCACGATGAAGTCATTCAATAAGAATGATTATGAAAATAGAAACAGCAGTAAGATATTTTCT
AATTGAAAATCATCTCACTGCTGTTTTTTAAAGGTTTATACCTCATCCTCTAAATTATTTAAAAATAATT
AATGGTATTTGAGCACGTTTAGCGACTTTATGACTGACATTACCAATTTCCATTTCTTGCCAGATATTCA
AACCACGTGTACTCAAAATGATAGCTTGGTATGTACCTCCAATAGTAATTTCAATAACTTTGTCTGTTGA
ACACTAAGAGCAATTTTAATTTCATAATGTGTTGTAAACATTTTTTTTGATTGGAGTTTTTTTCTGAGTT
AAACGATATCCTGATGTATTTTTAATTTTGCACCATTTCCAAAAGGATAAGTGACATAAGTAAAAAGGCA
TCATCGGGAGTTATCCTATCAGGAAAACCAAGATAATACCTAAGTAGAAAGTGTTCAATCCGTGTTAAAT
TGGGAAATATCATCCATAAACTTTATTACTCATACTATAATTCAATTTTAACGTCTTCGTCCATTTGGGC
TTCAAATTCATCGAGTAGTGCTCGTGCTTCTGCAATTGATTGTGTGTTCATCAATTGATGTCGAAGTTCG
CTAGCGCCTCTTATGCCACGCACATAGATTTTAAAGAATCTACGCAAGCTCTTGAATTGTCGTATTTCAT
CTTTTTCATATTTGTTAAACAATGATAAATGCAATCTCAATAGATCTAATAGTTCCTTGCTTGTGTGTTC
GCGTGGTTCTTTTTCAAAAGCGAATGGATTGTGGAAAATGCCTCTACCAATCATGACGCCATCAATGCCA
TATTTTTCTGCCAGTTCAAGTCCTGTTTTTCTATCGGGAATATCACCGTTAATTGTTAACAATGTATTTG
GTGCAATTTCGTCACGTAAATTTTTAATAGCTTCGATTAATTCCCAATGTGCATCTACTTTACTCATTTC
TTTACGTGTACGAAGATGAATAGATAAATTGGCAATGTCTTGTTCGAAGACGTGCTTCAACCAATCTTTC
CATTCATCGATTTCATAGTAGCCAAGGCGTGTTTTAACACTTACCGGAAGCCCACCTGCTTTAGTCGCTT
GAATAATTTCGGCAGCAACGTCAGGTCTTAAGATTAAGCCGGAACCCTTACCCTTTTTAGCAACATTTGC
TACAGGACATCCCATATTTAAGTCTATGCCTTTAAAGCCCATTTTAGCTAATTGAATACTCGTTTCACGG
AACTGTTCTGGCTTATCTCCCCATATATGAGCGACCATCGGCTGTTCATCTTCACTAAAAGTTAAGCGTC
CGCGCACACTATGTATGCCTTCAGGGTGGCAAAAGCTTTCAGTATTTGTAAATTCAGTGAAAAACACATC
CGGTCTAGCTGCTTCACTTACAACGTGTCGAAAGACGATATCTGTAACGTCTTCCATTGGCGCCAAAATA
AAAAATGGACGTGGTAATTCACTCCAAAAATTTTCTTTCATAATATATTTATACCCTCTTTATAATTAGT
ATCTCGATTTTTTATGCATGATGATATTACCACAAAAGCCTAACTTATACAAAAGGAATTTCAATAGATG
CAACCATTTGAAAGGGAAGTCTAAGAGTAGTCTAAAATAAATGTTGTGGTAAGTTGATCAATACAAAGAT
CAAGGATTATAGTATTAAATTGTTCATTATTAATGATACACTACTTATGAATATGATTCAGAATTTTCTT
TGGCTACTTTTACAGTAAAGCGATTTTTTAGTTATCTTATAACAAAGACAAATTTATAAAGGTGATATTA
TGGAAGGTTTAAAGCATTCTTTAAAAAGTTTAGGTTGGTGGGATTTATTTTTTGCGATACCTATTTTTCT
GCTATTCGCATACCTTCCAAACTATAATTTTATAACTATATTTCTTAACATTGTTATCATTATTTTCTTT
TCCATAGGTTTGATTTTAACTACGCATATAATTATAGATAAAATTAAGAGCAACACGAAATGAATCATTA
ATACGAATGTGATTAAACATAAAACTGAAGGAGCGATTACAATGGCGACTAAGAAAGATGTACATGATTT
ATTTTTAAATCATGTGAATTCAAACGCGGTTAAGACAAGAAAGATGATGGGAGAATATATTATTTATTAT
GATGGCGTGGTTATAGGTGGTTTGTATGATAATAGATTATTGGTCAAGGCGACTAAAAGTGCCCAGCAGA
AATTGCAAGATAATACATTAGTTTCGCCATATCCAGGTTCTAAAGAAATGATATTAATTCTAGACTTTAC
CGAAGCAACAAATCTCACTGATTTATTTAAGACCATAAAAAATGATTTGAAAAAGTGAAGTAGTGAAGTG
TGGGTGCAGAGAGAACTAAGCCCATCGATAAATGGTCGCTTGTTAAAGAAGAGTGACGGTCACTCTTCTT
TATGTGCATATTTTATTTTGTCTGTTTTGTTAACAAGCAGCAGTGTAACAAATATGAGTAAGGATAAAAT
GAGTATAATATAGAAACCGAATTTATCATTAATTTCATTAATCCATCTTCCTAAAAATGGAGCAATTAAA
CTTTGCAGTAACAATGAAATTGACGTCCATATCGTAAATGAGCGACCGACATATTTATCTGAAACAGTGT
TCATTATAGCTGTATTCATATAAATTCTGATTGATGAAATTGAGTAGCCTAGTATAAATGATCCTATGAA
TAAGTAAAATGCTGAGTTTATCCAAATAAATAGTGCTGAATTTATGACTAATATGAAATATAACAAAAAT
ATCAATACTTTAGTTGAGATTTTCTTCGAAAGAATAGCTGAAATTAAACCTGCACATAATCCTCCAATGC
CATATAACATATCTGAAAAACCAAATTGTACAGACGAAAGTTTTAAAACATTATAAACATATCCTGGTAA
TGATATGTTAAAGATCATTGTAAACACCATTGGTATGATTGAAATAACTCCAAAAATAAATATCATCATG
TTGTCTTTTAAAAATTTCCATCCTAATAAATATTCTTGCAATAAGCTATTTGTTGATTCTTCCTCTGAAT
GAGTTGGTTTATCTACATGCAATCTAAATAACATAAAAATGCTGATTAGAAACATCATTATAGTCATCGC
TATAATTAGAGTGAATCCATTTATTTTATATAATATTCCTGATAATCCACCTGCAATAAACATACCTGTT
TGCAAACTAATCTCTAATAGAGAATTTGCATCTGTATATTGATCTGGTTTTAATATCTGTTTAACTAAAC
TTCTAGATGTTGCCATATACGTAGTCCAACCTATCCCATTAACAATCGCAAATCCAATCACTAAATAGGT
CTCAAATCCTATCATTACGAGTGCTATGACAATGAGTAAATATAATATTACCTGAAGAAGATAGGTGATT
AAAATAATATTTCGTCTATTATATTTATCGGCTAGTCCACCTATTATAGGAGAAGCTAAGAAACCGGATA
ATACATTTAAAGCTAACATAATACCTAATAGTTGGGAGTCGTTAGTTTTGTCGATTAAATACCAATTAGC
CCCAACTGTACTAATTCCAACTCCGAATGCTGAAATTATTTCTGCTAAAAAGAACAATCTGAAGTTTTTA
ATTTTCAACAAATCAGTCATAAATATCACCTTTTTTCAATGCAAGATTTATATTTGCGAGCTCTTCTATA
AATTGAGAGTCGTTTAAAATATCGAATGGTTTATTGCCTTCGCCGATCAAAAATCTATAGTTAGTAATAT
TCATAAACTCAAATATTAATTTGAATTGGTTGACTAAAGGTTGTGCTTTGGTATGCGGATTGTCGCCACC
TATGATTAAAATCAAATACTTTTTTTGTGACATGATTTCTTTGAAGTTGTCTATTTGCGTATCTCGCAAT
GACTCGGTCCATCTATCAATGAAGAGTTTTAAAGACGCACTCATGGAGTACCAATAGAGTGGTGTTGAAA
AAATAATAATATCTGATTCTAAAACTTTGATTAAAATTTGTTCGTAATCATCATTATGAAAGTTGGCACC
TTTGCTATGACGATTATCTGTAACCTTTTCAATGTTGCTTTGATATAAATTCACAAAGTTGACTTTTAAA
TTCTTCAATAGATTCTCTACTGCGATAGCTGAATTGCCACCTTTCTACTACTTCCAAATAAACAAGTAAT
CATAGTCATAACTCCTTTCGATTTACCTTTATAATAATATTTAATATATTATTATTAAATCAGAATTCTT
AGAATTCAGGATTCGATAAAAGGGAACCCTAAAGGAGGTACTACTTTGAACTTAAACATTTTAAAATCAT
TTTTAGTAACTAGTGAAACAAAGAACCTTACTAAAGCATCAGAGTTACTTAACTATTCACAGTCAACTGT
ATCTACACATATTGAAAAATTAGAAAGGCAATTAGATGTTAAATTATTTTATAGAAAAAAATATGGTATG
GAACTAACGGAAGAAGGCTTAGCATACGTTAAATACGCTAAAGTGATTTTAGATAGTAATAGCGAATACG
AGAGAGAAATAAAAGGACTTTACAATAAGAAGGTAAATATAAGTATTAACATGCAAGAAAGTCAGTATTT
GTATCGCTACTATAATAAGATTAGTGAATGGTTAGCTGAACACCCATATGTAAACTTGAAGTTTAAATCC
GCACATTCTAATTTCTATATTAAAGAAGAAATTGCTAATTTCAAATCGGATATTAGCCTTATCACAGACG
AAAAGATTATTAATAGTAACTTAACTGCTATTCCTATAACTGAAGAACGTTTAATATTTGTTACTAACAA
AGAGATGAAAGATTTCAAATTAAACGATATTCAAAACCATACATTACTTGTTACTGAAAAAGGGTGTAGT
TACAGAGAACAGTTAGAAATGATTTTATATAAATATAGCTTTTCAACAAAACAAATGATTGAATTTCTAG
GAATTGAGTCATTAAAAAAACACTTGAAAAATTCAGGTGGGATTGCGCTATTGCCGGAATTTATTGTTGC
AGATGAATTAGAAAATAAAAGTTTGTTTCAAATAGACGTAGATGTCGATATTCCGAATTTAGAAACAACA
TTGATAATTAATCCTGAATCGAATAAGCAAGTACTTGAATCTTTTGTAAAAGATGTTTTTTTATAATTAT
TGGTGAAAACGTGTAGTTATGGTGAAACTCAAAGATAATAATTTAAATGAGATGTTAATGAAAAAGTAAT
TCAATATAAAAACAGGTGATTTATATCTTTAATAAGGATTATTTCTAGTTGAAATTTCAAATTGCGGGCA
TTCATTTTCAAAATAGTAAAGAATTTAATAGATGAAAACCTTTGAATCATACTAGTTAGTATGGATTGAT
TAATATTTTAACCTGCTAAATGAGTAGCTTATGTATTTTAAATAGCTGTCATCTAGCAGGTTCTTTATTA
TTAATAAGTTCAGATAAATTATTTTAGTCTGTTTTCTAATGTTGATAATAATAACTTTAAATCTGTACTT
TCATTGTGAGATATATAGTACATCATAAATTTTTATATTTGGATTGAGACTCTTTGGAAGATTTTCAATA
AATGAATATTTCACAAACTTCCACTTATCAGGATTATAAATTATAATTTCTGCAACTGCATTATCGAAGA
TTCTAAACAATTTTTTGATTTCTATTTCTTTTAGAGATAAAGTAGGGAAAATGTCGATATATTCTTCAAG
CGCATAAAGACTATGTTTAACAGAATCGGTTATGTTCATTGAATATATCACACCAATATTTATATTTTGC
CATCCAAAAGAAGAAATAACATTATCATAAAATCCATTGAATATAAATTCAGTCATCCCCTCTGAACTTC
TCCATAAATATAATGGTGAATAAGTATTTGTAATGCAATTAGTAGTTGTTTGACTTATTAAATAAGCTTT
TATAATTAAATTTTTAAATCCATCAGTCTTATAACCATTTAATCGAACTCTATCTCTAATTATTTCCATA
TTGTAATCACTAGGCAACTTAACATGATATTGCATTGCATGCATTTAGCATACCCCCTTTTATAAAAAGG
ATAGCAATAATAAGTAAAATCTCATATTATCCAATTGTGATATAGTTATCATAAAAAGTGATAGGTGATT
AAATTGAACTTTAATGATTTGGAAATTTTTATAACTGTATGTGAAGAAGCATCTATCAATAAAGCTGCAA
TTAAACTTAGATATGCACAATCTAATATATCTCAAAGAATTAGCAAGCTTGAAAATGAATTAGGTGTAGT
TTTGCTTTTTAGAAATCAAAAAGGTGCTAAGGCAACTAAAGCAGGCGAAGAATTCTTAGCGTATAGCAAA
AAAGTATTAAGAGATACAGAGACTATAAAAAATAAAATGAAAAATAATACTATGTCTATTTTATGCTCAG
AACTGTTATTTAATTATTTATCTGAGAGCGAAGAAATTATGATGTCGAATAACTCAATTAATTTTATTTC
TAGTGGAAATATTAGAAAAGCTATAAAAAAAAATAATTATGATAAGGTTATTTCATTCATAAAAATTAAC
GACTCAAATTATAGACTTAGTAATGTTGATACTATGAAAGTAACGCTTTACAGTAATGGAAGTAATTATG
ATAAAGAGGCTTTACTAATAAATAAAGATGAGTTTTGTCCTTTAAGGAAAATAACTTTAGATAATAAGCT
TGATTCACAACGGGTAATGGAAATTGATTCATTGGCAGCAATAATAAACTTAGTTAAACAAGGAAAAGGA
AAGGCTTTATTACCTATGACTTTTGAGAATAAAAGAGATATAGTACAGGACATTTCTAAGATATTTGAAG
TTAACTACTATACTTATAATCATATTATGCATCATTAATTGAAAGTTGATTGAGTTTAAATTACAGGAAC
GATTTTAAAAGTCTAGTAGTTAGAATGAGCGATGTGACAGAAAAGAAATTATGCCTTTTATTTTGTAAAT
TCGTTGTTTTAAAGTAAAGGTCCTTGTAGTATAGGAAAAAGTGGATGACTTCTCCGCCTTTACCACCCTT
TCAAGCATAATGATAACTGCTAAATATTGATTATAGCACCATTGCAAAACTAATCATTAATTGTCATATT
CAACTATTTTGAAAAGTATCAATTTCACATTATCAAATTATTGAGTATCTCAATTTATTGTTATACACAA
ACAGTATTTTTGTTATCATAGAGTTAATAAATATAATAAATTAAACAAGTAACTTTACAAAAATTAGAAT
GATTCAATTCAATCATAATTGTTTGAAAATAGAGGTGAGCAGGTGAACGATATGTTAATTAGTCTTGTAA
TCCCAGTTTTTGCTTTGTTAGTTATTGGTGGTATTATTTGGATGATTATAGAAGGTATAGTACATATTTC
AAAAAAGAATAAAGCAATTGATAACTTTTTTAACCAAGTTAATAAAGTAAGTGAGACATATAAATTCGCT
ACTACTTTTTTATTTCTAATCTTGGCTACGGCTGGTATTTCTCAATTTTATCTATATTATATAGTATCAG
CGTTTCTTTTTTGGCTTGTCATACTTACCTTTGGCATTGCAGGTATCATTTTTTTAATGCCATATGGATT
ATGTTTTCTACCGTTTTATAAGCAAAAAAAGAAAAAACAGACATTTAAAAAATACATGGTTTACACTACG
ATTGGTTTGTCAATTTGTCTAGGCTTATCTCTAGTTTTGGTTCACACTACGAAAATTTATATGGACGAAG
GTGGCGTAAGATACTATTACGGTAGTTTTGTAATGAAACAAGCGGGCGGTTATGCTTATTTAGCTTTAGC
GGTACTTTCAACGTTGTTAATTGTTGCGAAAAAAGCTACAAATAAAAATAAAGAAATCGAAACCGTCGAC
AATACAAATATAACGGAAAGATAATTAAGGGAGTGCTCATTCAGGAGTGCTCTTTTTTGATGTCCAAATT
TAGTTGCAAATGAAGGCATAGAAGAAATTTTTATAGTCATTTATTGGATAATGAATTATGGTCATATCGA
TTAATTTTATTAGTGAGGATTTTACAAACATTTGTTGAATAAATATGGTAATGATAATATATGAATATTT
TTGAAAAAACACTAATATGATTAAATTATTTGTTAAAATAGCATTAAGTAAAAAACAAATAGGGAACAAG
GTGGGATTTCATGAGTCAATTGCTAAATGATACGTTATCGGCTTGGTTGTTAATTGAATCTTTAAGTCCA
GGAGAAGTAAATTTTACAGCGGAAGATATACTCTCAGCTGAACATTTTAAAAATGGTGCAAAGCAAGCAC
AACTTCAAAGTTTTGATGAATATTTTGAAATATGGAATGCTGAACGCTTTATTATATCAGAAGAAAAATC
AGAGACTGGGGAACTTATATTTAAATTTTATAGACATTGCTTCCGCTATAATGAAATTAATTTGAAAATT
CAGGATATTTTTGATGATTATTCTGAGATTCATAATCCAAATGGGACACACTGTTATGGTTACACATTTA
ACACAGATAAACACGGCAAAGTGATAGTTGATTCTATACATATTCCGATGATTATGAGTGCATTAAAAGA
AATTGAAAAGAACAAAAATGCCAATATAGAAGAAAAATTTAATGATTCTGTTGAAAAATTTGTTCAAAAA
GTAAAAGAAATTTTAGCAGATGAACCAATTAATGAATTTAAATTGAAGAAGATGGACAAAGCTTATGATG
AGTACTTTTCTGTATTAAATTCAAAGAAAGATGGATTATTTGGACATTATGTAGCAATAGAATATGTGAA
AGATAGTGATTTACCACAGCCGGAATTTAACAGCTTCTTCATAAGTGATATTGAGAAAGCAAGAAAATCT
CCCAACCAAACTTTAATTGATTACATTGAAGGTGTAGAAGAAAGTCAGCGCATAGAAGTAGATGAAAATA
AAGAAATGTTTGACAAATTTTTACATCCTTCACGTTTGCCTGATGGACGATGGCCATCACAGACTGAGTT
TAGATTGTCTTTAATGCAACAACTTGCTGTAAACCAAATTACGAGTGGTAATGAAAGAATAAGTTCAGTT
AATGGGCCACCAGGTACAGGTAAGACTACTTTATTAAAAGATATATTTGCTCATCTAGTAGTTGAAAGAG
GTAAAGAGTTAGCTAAACTAAATAATCCTAAAGATGCATTTGTCAAAACAAAAATTCATGAAACGGATGA
TAAATACGTATACTTACTAAAGGAATCTATTGCCAAATATAAGATGGTAGTCGCATCTAGTAATAATGGA
GCTGTTGAAAATATATCTAAAGATTTACCGAAAATTGAAGAAATTATAAGAAATCCCGAAAAATGTAAAT
TCCCTAAATATGAACAGAATTATGCAAATTTAGCACATGAATTAAAAGATTTTGCTGAAATAGCTGAAGA
TTTGATTGGTGAAAGTGCCTGGGGCTTATTTTCTGGAGTTTTTGGTAAAAGTACTAATATTAACCAAGTA
TTGAGTCATATGTTAAAACAAGATGCGAATGATATTGGCTTTGCTAAATTACTACAAAATGAGAATAATC
GTATGAGTTATAACGAGTTAATGAGTGAATGGCAATCACATCAACGTGCATTTTTAGAAGAGTTGAGGCA
TGTTGAAATGTTAAAAGAAGAATCTATTAGAGCATATGATGTTTATAAAAATTGTGAGTCTTTCTCTAAG
ATTGAACAGGTTATTAATAGTGAAAAAACAAGTATTGAAGAACAGGTATATCATTTAGATAATGAAACGT
TACGAGACAATAAAGAAATAGAAGATTTGGATAATCGAATTAATTATATTGTTAAGCAAATAGAAACTTT
AAATGAGTTAATTAAATCCATCAAAGAAAGCAACAAAGGTTTTATTAACAAACTGAAAGCGATGTTTAAT
TCAGAAGAAGATGAAAGCTATAAAGATCATAATAAAGAGAAGCAACAATTATTAACACAACAGTTAGAGT
TAGAGAAATGTAAAAAAAACAAACATGAAGACCTTGTTAGCAAACTAAAAGAAAAAGAGAAATTAATTAA
ACAATTAACTAAAGTACAGTTGCAATTAGACGAGTTAAATTCACAGTTACAAGAGTTAGAAGCATATCGT
ATTGAGTCAAAAATTACAATTCCAGAAAAAGATTTTTGGAGTGACAACAATTATGATGAGCGCCAAGTTA
CTAATCTGTGGACGAGTGACGAACTTCAATACAGACGTGCCATGCTCTTTTTAAGAGCAATGATATTGCA
TAAATTATTATTGATTGCTAATAATACAACTATTTATTATGCGATTAATGATTTTAAAGATAGAAGGAAA
TTAATTGATGCAAATCCAGATAAAGTACACAACGCATGGAATGTGATGCATTTAATATTTCCAGTAGTTA
GTACGACGTTTGCAAGCTTTAAATCTATGTATGGGGGCATACCAAAAGATTTCATAGACTACTTATTTAT
TGATGAAGCAGGACAAGCAATACCTCAAGCAGCTGTGGGAGCATTATATCGTTCAAAAAAAGTTGTAGCT
GTAGGTGATCCGATTCAAATAGAACCGGTTGTGACTTTAGAAAGTCATTTAATTGATAACATTCGTAAAA
ATTATCATGTTCCGGAATATCTAGTTTCTAAAGAAGCTTCTGTGCAGTCTGTTGCAGACAACGCCAATCA
ATATGGTTTTTGGAAATCTGATGCTACTGATAGTAATCAAAAAACCTGGATAGGCATACCTTTATGGGTG
CACAGACGATGTTTAAAACCTATGTTCACGATAGCTAACCAAATCGCTTATAATAATAAAATGGTGTTGC
CAAGTAATATTACAAAAGTAGGTAAAACAGGTTGGTATGACGTTAAAGGAAACGCAGTTCAAAAACAATT
TGTGAAAGAGCATGGTGAAAAAGTAGTGGGATTATTAGCTGATGATTGGATTGAAGCAATTAAGGAAGGT
AAAAATGAACCGAGCTCATTTGTAATATCGCCTTTTTCAGCAGTACAGCAACAGATTAAACGTATGTTAA
AGCAACAACTACCGACTAGAATTGATATTGAACGTACAAAAATTAATCAATGGGTCGATAAATCCATTGG
TACTGTTCATACTTTTCAAGGTAAAGAGGCTCAGAAGGTGTATTTTGTAATAGGTACTGATAATACCCAA
GATGGTGCTGTGAACTGGTCATGCGAAAAACCAAACTTGTTAAACGTTGCAGTGACAAGAGCTAAGAAAG
AGTTTTATGTAATTGGCGACATGCAAAGAATACAGATGAAACCATTTTATGAGACGATTTTTAAAGAAAG
AAATGTAAAATAACATACAAAAAAGTATATAGAGGAAGTTATACATTTTAAAAGGAGCAAAATTGAATAA
TGGAGAAATTTAACAACTGGATATTAAATGCAATAAGTGGATCTCAAACAGACAAGAATGAAACAACTGA
AGAATTAAAAGGGGCAAAATTTATCATTTTATATGCATATTCAATGCTCGTTTTGCTTGCGTTAGTAATT
TCTAACATATTCATTCACATTTTGGAGCCTAAACTATCAATCACCACTCAAATCATCATCGTTTTGATTT
TAATTGAAGCACTAATTGGACTGCGTTTCTTGAAAGCGTACGATGTTAAGCGTGGCAAAGATAAAGAAAA
TAAGAAAAATAGTAAGGATTTCGTTAAACTAAAATCAATTTTAGTAGCAATTTTATTTACATCATTGGCG
CTGACAGCAGGTACTGTAGCTGATATATACGGTTTCACTGACTTAGGAAATACTAGAAGTGATTTAATCG
TTTGGAGCATAGGTGGTATTATATTTGGCCTCGTATGTTACACAATGGAAGATAAAAGATAACGATAAGG
AGCTGGCGATTACAAAGCTAGCTCCTTTTTTAACTTATATATGTAAAGAACTATCCTAAGGGTTTTTAAT
CATATGTCAATAATTTCTATAATACATTATTAAAACATCAATTAAATAAGTTTTAAAATTTTACACATAT
TTTTATTTAAAAAAGATGTATAATTAATGTATTAAATATAGAAAGAAGTTGATATTATGAAAAAGTGTAT
TAAGACTTTGTTTTTAAGTATCATTTTAGTAGTGATGAGTGGTTGGTATCATTCAGCACATGCGTCAGAT
TCGTTGAGTAAAAGTCCAGAAAATTGGATGAGTAAACTTGATGATGGAAAACATTTAACTGAGATTAATA
TACCGGGTTCACATGATAGTGGCTCATTCACTTTAAAGGATCCAGTAAAATCAGTTTGGGCAAAGACTCA
AGATAAAGATTACCTTACCCAAATGAAGTCGGGAGTCAGGTTTTTTGATATTAGAGGTAGAGCAAGTGCT
GATAATATGATTTCAGTTCATCACGGCATGGTTTATTTGCATCATGAATTAGGAAAATTTCTCGATGATG
CTAAATATTACTTGAGTGCTTATCCAAACGAAACAATTGTGATGTCTATGAAAAAGGACTACGATAGCGA
TTCTAAAGTTACGAAGACATTTGAAGAAATTTTTAGAGAATATTATTATAATAACCCGCAATATCAGAAT
CTTTTTTACACAGGAAGTAATGCGAATCCTACTTTAAAAGAAACGAAAGGTAAAATTGTCCTATTCAATA
GAATGGGGGGTACGTACATAAAAAGTGGTTATGGTGCTGACACGTCAGGTATTCAATGGGCAGACAATGC
GACATTTGAAACGAAAATTAATAATGGTAGCTTAAATTTAAAAGTACAAGATGAGTATAAAGATTACTAT
GATAAAAAAGTTGAAGCTGTTAAAAATTTATTGGCTAAAGCTAAAACGGATAGTAACAAAGACAATGTAT
ATGTGAATTTCTTGAGTGTAGCGTCTGGAGGCAGCGCATTTAATAGTACTTATAACTATGCATCACATAT
AAATCCTGAAATTGCAAAAACGATTAAAGCAAATGGGAAAGCTAGAACGGGTTGGCTGATTGTTGACTAT
GCAGGATATACGTGGCCTGGATATGATGATATCGTAAGTGAAATTATAGATAGTAATAAATAAGGATTCA
ATAATGATATTAAGACGAGTATGAAAATAGTTAGATTCTAATTATTTTCACTACTCGTTTTTATTTTGAA
AATAAGTAATAATTCAACAATATTATAAATTGAACAGATTGTTTGTGAAATTTTTGATAATATTAAAGTG
AAAAAGTGTTATAAATTGATAAATATATGTAATTAACAAAAACAAATCATTTTAAAAAGAAGAGAGTTGT
AAGATGATGAAACGATTAAACAAATTAGTGTTAGGCATTATTTTTCTGTTTTTAGTCATTAGTATCACTG
CTGGTTGTGGCATAGGTAAAGAAGCGGAAGTTAAGAAAAGCTTTGAAAAAACATTGAGTATGTACCCTAT
TAAAAATCTAGAGGATTTATACGATAAGGAAGGCTATCGTGATGATCAGTTTGATAAAAATGATAAAGGT
ACATGGATTATAAATTCTGAAATGGTTATTCAACCTAATAATGAAGATATGGTAGCTAAAGGCATGGTTC
TATATATGAATAGAAATACCAAAACAACAAATGGTTACTACTATGTCGATGTGACTAAGGACGAGGATGA
AGGAAAACCGCACGACAATGAAAAAAGATATCCGGTTAAAATGGTCGATAATAAAATCATTCCAACAAAA
GAAATTAAAGATGAAAAAATAAAAAAAGAAATCGAAAACTTTAAGTTCTTTGTTCAATATGGCGACTTTA
AAAATTTGAAAAATTATAAAGACGGAGATATTTCATATAATCCAGAGGTGCCGAGTTATTCGGCTAAATA
TCAATTAACTAATGATGATTATAATGTAAAACAATTACGCAAAAGATATGATATACCGACGAGTAAAGCT
CCAAAGTTATTGTTAAAAGGTTCAGGGAATTTAAAAGGCTCATCAGTTGGATATAAAGATATTGAATTTA
CGTTTGTAGAGAAAAAAGAAGAAAATATATACTTTAGTGATAGCTTAGATTATAAAAAAAGCGGAGATGT
ATAATCATGGCTCAATCAGAATATGAAATCAATCCCGGAAAAAGAGAGTGATGAAATGATAAAACGTGTA
AATAAATTAGTGCTTGGTATTAGTCTTCTGTTTTTAGTCATTAGTATCACTGCTGGTTGTGGCATGGGTA
AAGAAGCGGAAATAAAGAAAAGTTTTGAAAAAACATTGAGTATGTATCCGATTAAAAATCTAGAGGATTT
ATACGATAAAGAAGGATATCGTGATGATCAATTTGATAAAAATGATAAGGGAACATGGATTGTAAATTCT
CAAATGGCAATTCAAAATAAAGGAGAAGCTCTAAAAATAAAAGGCATGCTTTTGAAGATAGATAGAAATA
CAAGAAGTGCAAAAGGATTTTACTATACTAATGAAATAAAGACGGAGAAATACGAAGTAGCTCAGGATAA
TCAAAAAAAATATCCAGTTAAAATGATTAATAATAAATTCATTTCTACTGAGGAAGTTAAAGAAGAAAAC
ATAAAAAAAGAAATCGAAAACTTTAAGTTTTTTGCGCAATATAGCAATTTTAAAGATTTAATGAATTATA
AAGATGGAGATATATCATATAATCCAGAGGTGCCGAGTTATTCAGCTCAATATCAATTAACTAATGATGA
TTATAATGTAAAACAATTACGTAAAAGATATGACATACCAACAAATAAAGCGCCGAAGCTGTTGTTGAAA
GGTACAGGGAATTTAAAAGGTTCATCAGTTGGATATAAAAAAATTGAATTTACTTTTTTAGAGAATAAAA
ATGAAAATATTTACTTTACTGATAGTCTACATCTTGAACCGAGCGAGGATAAATAATCATCTTTTAACCA
GAATATGAAATCAATCTAGGACAACCTAATAAAAGGAGAGAGTTGTAAGATGATGAAACGATTAAACAAA
TTAGTGTTAGGCATTATTTTTCTGTTTTTAGTCATTAGTATCACTGCTGGTTGTGGCATAGGTAAAGAAG
CGAAAATAAAGAAAAGTTTTGAGAAGACATTGAGTATGTATCCGATTAAAAATCTAGAGGATTTATACGA
ATAAAGAAGGTTATTCGTGATGACGAAATTTGATAAAAATGATAAAGGTACATGGATTATTGGTTCTGAA
ATGGCAACTCAAAATAAGGGGGAAGCTCTGAAAGTTAAAGGTATGGTCTTGTATATGAATAGAAATACCA
AAACAACAAAAGGATATTATTATGTAAATGCAATAAAGAATGATAAAGACGGAAGACCCCAAGAGAATGA
AAAAAGGTACCCAGTTAAAATGGTCGATAATAAAATCATTCCAACAAAAGAAATTAAAGATAAAAACATA
AAAAAAGAAATCGAAAACTTTAAGTTCTTTGTTCAATATGGAAACTTTAAAGATTTGTCGAAGTATAAAG
ACGGAGATATTTCATATAATCCAGAGGTGCCGAGTTATTCGGCTAAATATCAATTAACTAATGATGATTA
CAATGTAAAGCAATTACGTAAAAGATATGACATACCAACAAATAAAGCACCGAAGTTGTTGTTGAAGGGT
ACAGGGAATTTAAAAGGTTCATCAGTTGGATATAAAGACATTGAATTTACGTTTGTAGAGAAAAAAGAAG
AGAACATTTACTTTAGTGATGGGTTAATTTTTAAACCAAGTGAGGATAAATAATCATGACTCGATCAAAA
TATGAAATCAATCCAGGAAAGATAATAAGAAGAATAGGATTGTGAAATTATGAAACGATTAAACAAATTG
GTATTGTATATTAGTTTTTTGATATTAGTCATTAGTTTCACTGCTGGTTGTGGCATAGGTAAAGAAGCGG
AAGTTAAGAAAAGCTTTGAAAAAACATTGAGTATGTATCCGATTAAAAATCTAGAGGATTTATACGATAA
AGAAGGTTATCGTGATGACGAATTTGATAAAAATGATAAAGGTACATGGATTATTGGTTCTGAAATGGTT
GTTCAACCTAAAGGGGAACGTATGAAATCAAAAGGTATGGTTCTATATATGAATAGAAACACTAAGACTA
CAACCGGGAAGTATATAGTGAGTGAAACACTTCATGATGAAGATGGTAGACCTAAGAGTAAAGATAAAGA
ATATCCCGTTAAAATGGTAGACAATAAAATCATTCCAACTAAAGGTATCAAAGACGAAAATATAAAAAAA
GAAATCGAGAATTTTAAGTTCTTCGCGCAATATGGCAGCTTTAAAGATTTGTCGAAGTACAAAGACGGCG
ATATATCATATAATCCAGAGGTACCGAGTTATTCAGCAAAATATCAATTAACTAATGATGACTATAATGT
AAAACAATTACGAAAAAGATATAAAATACCAACGAATAAAGCACCAAAGTTATTGTTGAAAGGTTCGGGA
GACTTAAAAGGTTCATCAGTTGGATATAAAGACATTGAATTTACTTTTGTGGAGAAAAAAGGTGAAAATA
CTTTTTTTACTGATAGTCTACATCTTGAACCGAGTGAGGATAAATAATCATCCACACACACGATTCAATA
TGAAATTCAAATATGTTGCTGTAAAATAATGTAAAATAAACGTATTCATATTACTGAATTGAGGGATAGT
ATGCAACGTGATTATTTAATTCGAGTAGAAACTGAGAGTATGTCAGATTTCAAAAGGCTCAATAGTTTAA
TGATTGGTTTTGTTATTAAAGGTGAGGCACACATTTATGATGAAAATAATATGACGCAATGCAACAGTGG
CGACATTTTCATCATTAACCACCGCGACTTGTATCGATTTCAACTTCAACAAGATGGCATCATATGTTAT
ATCCAATTCCAAATGAAATATTTAGCAGACAAGTTTGATGATGTGCATTGTCTATATTTTCACTTAACAG
ATGCGACCACAACAAAGAATATACATCAACTGAGAAATATAATGGCAAGACTGGTTTCAACACATATCCG
ACATAATGAGTTGTCTAAATTGACTGAGCAACAACTTGTGATTCAGTTGCTTATGCATATGATTCATTAT
GTCCCGCGTACATATCATTCGAACCAAAGTATCTTAAATGATGATAAAGTGAATCAAGTATGCGACTATA
TCGAGTTACATTTTCATGAAGATTTAAGCCTTTCAGAATTAAGCGAATACGTTGGGTGGTCAGAGAGCCA
TCTGTCTAAAAAGTTTACAGAATCGCTAGGTGTAGGATTCCATCATTTCTTAAATACGACGCGAATTGAG
CATGCGAAACTCGATTTGACATACACAGATGAAACCATTACTGATATTGCATTGCAAAATGGCTTTTCAA
GTGCAGCGAGCTTTGCGAGAACATTTAAACACTTTACGCATCAAACACCTAAACAATATCGAGGTGATCG
TCCAGCAATCACTGAAAACCAGCAATCGGCACAACATGATTATCACGACCGTGAATTGATATTACTTTTA
AATGACTACATTGAAGAAATGAATCATTTTATTGAAGATATTGAAAAGATGAACTATAAAGAGATTGCCT
TTCAACCAACCAATCACCAACTAAATCAATTTAATCATATTATTCAAGTGGGCTATTTGAGGAATTTGCT
CAATACACAGTATCAATCACAGTTGCTTACATGTCATCATGATTTTCAAGTCAATGAAGTATTAGCATAT
GATGTGATTCCATATATCATGAAAAAGCTCAATGCGCCATTCACGTATGATGCAGAAATTTCGAATATAT
TTTATGATATTGATTTGTGTTTAGACTTTTTATTAGATCATAACTTTAGTTTGACCATGCATTTGGATCA
GTATGACTCACGTGATTATATCGATGCATTTAAAATTTTTATCCATCACGTTGCCCTGCATGTCAGTCAT
AGAAAAGATTTGAAGTTCAACTTGTATGTGACGACATTGCACACGTCTTTGATTGAAATGATTGATTATT
TTAAAGCATTATTCCCTAATGGTGGCTTGTACATTCACTTAGATCAAGCTACGGAAAGACATCTACCATT
ATTGAAACGACTTGAGCCACACATCGACCATTTTGTATTTGATGCCAATTCAAATGACGCTGTTGATTTT
AATAAAATGAATGATGATGAATTTAAAACCGCGAGTCAAATGATTATTAATAAAACGAATTACCTTATCG
ACTTAATGCATCGTCATCGCCTAAAGCGTCCACTCATTTTACTCAATTGGAATACATTGACGGGTGATAC
ATTTATTACAAACGGCGAATATTTTAGAGGTGGTATCATCATTGAGCAATTATTAAAATTAAGTTCTAAA
GTAGAGGGTATCGGGTATTGGTTGAATTATGATTTGCACGTCAGTCATTGTAAAAATGAACGGGATTATA
TGAATTCTATTGAACTATTTCATCAATATAATGGAAAACGTCCGGTCTATTTCACGGCATTGCTATTTAA
TAAATTAACAAGCAATATTTTGTATTCTGATGATACATGTATTGTCACGGGGACTGATTCAAATTTTCAA
ATATTGTTATATGATGCAAAGCATTTTAATCCGTACTTAGCGTTGGACAATCAAATGAATATGCGTGCGA
CGGAAATGATTCATTTGAACATTAATGCCCTGGAAGAAGGTATGTATAAGATTAAACATTTTACCTTAGA
TAAAGAAAATGGTGCGTTATTTAATCTTTGGCGCAAACATCATACGATACATGGCATGGACAAGGACTCT
ATAGATTACGTTAATCGAATGAGTTTTCCGAAATTAGAAGTATATGATATAGATATCACGGACACACTGG
CATTAAACATTAAAATGATTACGAATGGGATTCACTTAATTGAAGTAAAACGTTACCCAAGTTCATAAAA
TGATCACAAATCACAAATTTTGATATACATAATTTGTGATTTTTTATATTCAAAGCTAAAATTGCAAAAA
ATTAATGGTTAACATCTCTGTTGTTGGCAATATAAATAATGATTAATCATTTATGATGTAACTAAGGAGA
TGAAGGATATGAATCAACAATTAATTGAAACTTTAAAATCTAAAGAAGGCAAAATGATTGAGATCAGACG
TTATTTACATCAGCATCCAGAATTATCTTTTCATGAAGATGAAACGGCGAAATACATCGCTGAATTTTAC
AAAGGTAAAGATGTGGAAGTAGAAACGAATGTCGGACCACGTGGAATTAAAGTAACGATTGATTCAGGGA
AACCTGGTAAAACATTAGCAATCCGTGCAGACTTTGACGCATTACCCATTACTGAAGATACAGGATTATC
TTTTGCATCACAAAATAAAGGTGTTATGCACGCATGTGGTCACGATGCACATACAGCATACATGCTTGTA
TTAGCAGAGACGCTTGCTGAAATGAAAGATAGTTTTACAGGAAAAGTCGTTGTGATACATCAACCAGCTG
AAGAAGTACCACCAGGTGGTGCTAAAACAATGATTGAAAATGGTGTATTAGACGGTGTTGATCATGTATT
AGGTGTACACGTCATGAGCACAATGAAAACAGGTAAAGTGTATTACAGACCTGGTTATGTTCAAACAGGA
CGCGCATTCTTCAAATTGAAAGTTCAAGGTAAAGGTGGTCATGGTTCATCACCACATATGGCCAATGATG
CCATTGTTGCAGGTAGCTACTTCGTCACAGCGTTACAAACAGTTGTATCTAGACGACTAAGTCCATTTGA
AACCGGTGTTGTCACAATCGGTTCATTTGACGGTAAAGGTCAATTCAATGTCATTAAAGATGTTGTTGAA
ATTGAAGGTGATGTACGTGGATTAACAGATGCTACAAAAGCAACAATTGAAAAAGAAATTAAACGTTTAT
CAAAAGGATTAGAGGATATGTATGGTGTAACTTGCACCTTAGAATATAACGATGATTATCCAGCATTATA
TAATGATCCAGAGTTTACTGAGTACGTGGCTAAGACGTTGAAAGAAGCAAACCTTGATTTTGGTGTTGAA
ATGTGTGAACCACAACCACCTTCAGAAGACTTTGCATATTATGCTAAAGAACGCCCAAGTGCCTTTATTT
ATACAGGTGCAGCGGTGGAAAATGGTGAAATTTACCCACATCATCATCCTAAATTTAACATTTCAGAAAA
ATCATTACTTATTTCTGCAGAAGCAGTAGGGACAGTTGTTTTAGATTACCTTAAAGGAGATAACTAACAT
GAATGAAACGTATCGCGGGGGCAACAAGTTAATCTTAGGTATTGTATTAGGTGTTATTACATTTTGGTTG
TTTGCACAATCACTTGTAAATGTTGTACCGAATTTACAACAAAGTTTTGGTACAGACATGGGGACAATTA
GTATTGCGGTCAGTCTAACTGCACTATTTTCAGGCATGTTTGTTGTTGGAGCAGGTGGTCTGGCAGATAA
AATTGGGCGCGTGAAAATGACGAATATCGGTTTATTATTAAGTATTATTGGTTCAGCATTAATTATTATT
ACGAATTTACCGGCATTATTAATTTTAGGTCGTGTTATACAAGGTGTATCAGCAGCGTGTATTATGCCTT
CTACATTGGCCATTATGAAAACTTATTATCAGGGTGCTGAACGTCAGCGTGCCTTAAGTTATTGGTCTAT
CGGTTCTTGGGGTGGCAGTGGTATCTGTTCACTCTTCGGTGGTGCAGTTGCGACAACTATGGGTTGGAGA
TGGATTTTCATCTTCTCAATTATCGTTGCCGTACTTTCAATGTTACTCATCAAAGGGACGCCTGAAACGA
AATCAGAAATTACCAATACACATAAATTTGACGTTGCAGGGCTAATTGTTCTAGTAGTTATGTTGCTAAG
TTTAAACGTTGTCATTACTAAAGGTGCAGCACTTGGTTACACATCATTATGGTTCTTTGGTTTGATTGCA
ATCGTAATTGTAGCATTCTTTATTTTCTTAAATGTTGAGAAAAAAGTAGATAATCCACTTATTGATTTTA
AATTATTTGAAAATAAACCATATACAGGTGCAACGATTTCGAACTTCTTATTAAACGGTGTTGCAGGTAC
ATTAATTGTAGCGAATACATTCGTGCAACAAGGTTTAGGTTATACAGCATTGCAGGCAGGATACTTATCA
ATTACTTATTTAATCATGGTGTTATTGATGATTCGAGTTGGTGAAAAATTATTACAAAAAATGGGTTCTA
AGCGACCAATGTTATTAGGTACATTCATTGTGGTCATTGGTATTGCACTTATTTCATTAGTATTCTTACC
AGGCATATTTTATGTTATCAGTTGTGTCGTAGGATATTTATGTTTCGGACTAGGCTTAGGTATTTATGCA
ACACCTTCTACAGATACAGCTATTTCGAATGCACCGTTAGATAAAGTTGGCGTTGCTTCAGGTATTTATA
AAATGGCTTCATCACTTGGTGGCGCATTCGGTGTCGCAATTAGTGGTGCTGTATATGCTGGTGCAGTTGC
TGCAACGAGCATTCATACAGGTGCGATGATTGCACTTTGGGTTAACGTATTAATGGGAATCATGGCATTT
ATCGCAATTTTATTCGCGATTCCTAATGATGATAAACGTGTCAAAGATGCGAAATAATAACGATGACACG
CCAAGTGTTTTGATAATGATATAAATGAAAGTAAAGCAAATTAAATGAGGAAATGTATAGAGCAGTGCAT
ATAGATAAATCTATGATTGGATTAACACTAATATAAATATAAATGAAAATGAAAAACCATCCACTTAAAT
TTTTGATAAGTTAGGTGGATGGTTATTTATTGCGTTGTTCTAAAAATTTGGACATTTATATGGAAAGAAC
TATATATAATGTGAAGGTTATGGCAATTCGCTTCAATGAAGGCGACGTGTAAAAGTGTATATTAAACGTT
TCGGGGTCAGACTCCGAGAACAGTGTCCGTCATGCTTACCGCATACTAATGAAGCATTATTATATCAGTG
TTTATAGCCGATTTAAGATAATAAATTTTGCTAAACAAAAAAGCCAACCCATGAATGTTGGATTGGCTTT
TTACATGCATCTGAATCTCTAATTTTAAAAAAATATGAATATAAATAAGACAGTAAAAATTAAATTTCAG
TTGTTGCAATTTCTTCATCTGTAGGTACATCATCGTTAAGGCCAACAAGTGCTTCAGAAACATTTCGTGA
ATGATAACCGATACGTTCAAGAACACCAATCATATCGATATATAGTAATCCGCCTTTTGTTGTACATTCA
CCACGATTAAGGCGTTTAATATGACCTTTGCGTAGTTTATGTTCAATATTAAATGATTCTCTACTACGTT
CTACAATTTCATCTTTTTTCGTTTTGTCATAAACATCTAACATGTCGATGGCTTTATCAAATGACTCAGC
AACATGGTTGAATAATTTATCCATACCGCGTTGTGCATCTTCTGTAATGCGAATATCTTCATCATGTTGG
CGTTTTAATTGAGCGACATACTCTTCTGTTAGCTCTGCTACTTTTAAAATAGAGCGATTGACATCAAACA
TAACTGCTAAACGCTCAACGTCTGCCTTCGTAATGGCTTTTGTAGAAATTCTAACTAAATAATTTCGAAT
GCTATCATTGATTGTTTCAACAGCTTGATGCTTTTGTTCAAGCTTTTTGATCAATTTTTTATCGTCTTTT
GTAATTTCGCGAATGTCTTCAAACATTGATAAGACAATCTGACCCACATTTTGTAATTCTTTTTGAGTTT
CTTGTAATGCAACACCAGGTGCGTGATAAACAAGATCTTTGTTTAAGTGCTGAGGTTTATAGTCATCAGC
AATATCTTTACCTGGGACAAGCTTTGTAACAATCCATGCTAAACCTGCTACAAATGGTAATTGAATCAAA
GTATTTGTTATGTTGAAGATACCATGTGATACTGCAATCGTCATCGCTGGTTTTAAGTGCCATAAATCTT
GTAACAAACTAATCAAATGAATCACAACTGGCAAGAAAATTGTGAAGATAATTACCCCGATTAAGTTAAA
GATGACGTGTACAAGCGCCGCACGTTTTGCAGCGATTGAGCCGGCTAAACTAGCTAAGATAGCTGTAATC
GTGGTACCAATGTTATCGCCTAGTAACACAGGGATTGCTGCGTTTAAGCTAATTAAATCTTGTTGATAAA
ATTCTTGTAAAATACCAATCGTCGCACTTGAACTTTGAACTAGTGCTGTTAACCCTGCGCCGACAATGAC
AGCGAGTATTGGATTTGTAGACATATCAAGCATTAATTGCTTAAATCCATCTAATGATGCTAAAGGTTTA
ACGGCATCACCCATAAATTCTAGACCGAAGAATAGTGAACCGAAACCGAATAGTATGCGGCCAATGTTAT
TGATTTTAGAGCGTTTAAAGAAAAAGATTAAGAATGCACCTAATGCTAAAATTGGCATTGCATATTCGCC
TAAATCTATACCGATAATAAATGCAGTTACCGTTGTTCCGATATTAGCACCCATTATCACTCCAATGGCT
TGTTTCAATGTCATAAATCCAGCTGTTACCAGTCCGATTGTGATAACTGTCGTACCTGAACTACTTTGTA
TTAAAATAGTTACAACGATACCTGCAATAACACCTAATACTGGATTTGATGTAAATTTGTTTAAAATATC
TCGTAGCCTGTCTCCTGCTGATGCTTGAAGCCCGTCTCCCATGATTTTTAAGCCGTAAAGGAAAATACCT
AAACCACCTAAAAAGGAGAAAATGACTTCTGTAACCGACATTTCCATTATTTCACCTCAAATAAGCTTTA
TATTTAGATTATCGCTTATAATTGTAAATTTAATGTTAAGATTAGGTAAAATTATTTAACAATATATGTT
ATTTGTATATGACTTGTAAAATATCGTCACTTATTATGTAAATTTTCAGTGTGAAATGGCAGGTTTGCAA
TCACTTGTTTAACAAAATGATGCAATCAATCATGTAATTATGTTTCATCAAAAAAATCATGAGAGTGGAA
CAACGAAATAATTTTTATGAAAACATCATTTCTGTCCCAGTCTCATGATTTGAAATCACCAAATAAAAAT
CTATTAATGGTTTTCGTTATAACAATTTGTGTTCTTTTAATAATGACTCAATGTACGTACCTTTTATCTT
TTTAAGGAATCCTGCTAATGCGAGTTTTTGCATTTTCGAATCTTTAGTAATCTCACGCAAATCTTGGTGG
TCATTCAGTTCGTATATGGCATCCATTAAGACGCGAAGATCAAATGGACTATTGATGACTTCTGGAATAC
CACGATCTATATTTAGTAATTGATAAACAGCTTCCATGGCAGTACGAACCGAATATTCTGTTGTAAATAC
AGTGTCTCGCTCTGTTTCTGCAAAGTTACCAATAAATGCTAAGTTCTGAGATTGATGCGGGACGACTAAA
GGTCTGTCGCCGATAGCACGCGTCATGAAATAAGATGTGATATATGGCATATAAACAGGAATCGTATTAG
ATGCATGTTTTGCTAAGTCTTCAATTTTGTCAGTTGATACACCTAAGTGATACAGCCATTCTTGGCATAT
TTCATTACCACTACATTCTGTAATTGGCTTTTTAATATAATCGCCGTTTACATCTGAATATAAGGCATAA
ATCCATGTAGATATTTCATTTTCAGGTTGGTCTTTAAACTGTTGCTGACGATTGATTGTAAAACTCATTT
GCCATGCAGAATCATTGATTGTAATAATACCGCCTGTAACTGTTTTGCCTGCAAGTGGGTCACGTTTACA
AATACTTTCTATTGTATCGATAATCTCTTTATTGTTTGTTGTAGAAGTTGCTGAAACAAACCAACTTTTT
TTAGGAATATTTTGGCAAAACTTATCAGGATTACCAAATTCAGGACTTTGTCGCGCTAAATTTTTCCATA
GTGTCCAACTACCACCTAATTCGTCAGTTGGTGGCGCTGGTGTATCATTATCACCATAAGTAGAGCTTTC
TGTAATACTACCGTTTGTCACAAAGACAAGATCGTTTATAGTCAGTTTAATAGATTCTGCATTACCATTA
CGGTCAATTAATATTTCTCGGGCAATTTTTTGACTTGTCGTAACATCTATTTTAATATCTTCGACTTTTA
CATCGTATTCAAATTGAACCCCATGCGATTTTAAATATTCAACCATAGGTAATACTAAAGATTCATATTG
ATTATATTTAGTGAATTTTAAAGCTGAAAAGTCTGCGAGACCACTAATATGATGAACGAATCGCATTAGA
TAGCGACGCATTTCCATTGCAGAATGCCACGGTTCAAATGCAAACATCGTTTTCCAGTAAATCCAAAAGT
TTGAATTAAAGAAGTCATCGGAAAATACATCTGTTATTTTGACATCATCTAAATCTTCTTCATTCGTTAA
GCATAAATCTAAAATTTCTTTAATCGCCGTTTTAGTCAAAGTGAAGTCTCCGTCTGTGACTAAACGTTGA
CCCTGTTTCTCAATAACACGACAGCGAGAATAGTTAGGGTCTTCTTTGTTTAGCCAATAGAACTCATCTA
ATACAGACGCGTTATCGATTTCTAATGAAGGGATAGATCTGAATAAGTCCCACAAACATTCAAAGTGGTT
CTCCATTTCACGACCACCGCGGACAACATAGCCTTTTAAAGGCATATTTTCACCATCAAGACTACCACCT
GCTTTAGGTAACTCTTCTAAAATATGAATCTTCGAACCTTCCATTTGACCATCCCTTATTAAAAAACAAG
CTGCAGCAAGTGAAGCTAGACCAGATCCGATTAAGTAAGCGGATTTGTTTTCTACATTTTCAGGTTTTTT
AGGGCGCGCAAATGCTTCATAATTTCCATAACTGTAATACATATCCACCAAGTCCTTTCGTATTAGAATA
CACTCAGACTATACCCCTTTGTGAATTGCAAATATTAGTATTTATATTGGTAAATTTGACGAAATTAGAT
CATTTTTATATTTTTGATTTTTAAAATTTTATCACTCGAATGTTTTTGGATTCTGAGGTGCGGGACTTGG
AATAATTATGTATTTTGAAAGAAGTTACTTAAACTAACGCCTAGTAGAGTGATAATTCCGCCTATAATAG
CAAGGGTTGTTGGTAGCTCGTCTAATAACAGATAAGATAATAATAAAGAAACGATAGGTGTTAAATAAAG
AGACATTGTTGCATCAGAGACACCAACTGACTTCACAATATAAGCAAGCAAAACGTATGGAATTATAGTA
GGGAATATAGCTAAATAAAGTACCGATACTATTGATGTAAAAGTGGCGCCGTGTATATCGTTGATGATTT
CAGGAATAAAAATAAGCATAAATGGTGAGCTTGCCATTATTGTATATAGTGTGAAAGCGATGAAGCCGTA
TTTTTCTATGTATTTTTTCTGGAAAGTAAAATACAAACTTTCACTAAAAGATGCAAGTAAAATAATAAAA
ACACCTAATACATTAATAGTTGTGTAATCATCTTTACTTATTGAAATAATGGATATTCCTATAAATGCGA
CGAGTGAACTTAACCAATTCCATTTTGAAAAATGCTCTTTTAAAAATATATAAGCTAAAGCACTAGAAAA
AATAGGCGTTGTAGAGACTAGAATTCCAGATATACCTGCACTAATCAAAGTTTCACCAAAATTTAAAGCT
GTGTGATATATCACAAATCCACAAAATCCTAAAATAAAAATAACAGGGATATCTCTTAGTTCAGGGGTAG
GCAATTTCTTTATAATTACGAACGGCAAGAGAATTATTGTTGCTAAAATTAAACGAAATGCCGACAATGA
TTCTGCACTAAAATCATTTAACGCAATCTTTATCATTGGAAATGCAGATCCCCACAATATGATAGTAAAT
AAATATGATAGAAAAGTAGTGTCTCGAAGTTTATTCATTAATATCATCACTCCTTTAATTATGTGTTTCT
ATATTAAAAAATATGATTTAAAATGAGTACAACCAATTTTGAATGGATTTACCTATCCAATTTTAAAAGG
GAGGGAGAAGATGGCTAAATATAAAGATATTGCTAGTGACATAAGAGATAAAATAATCACAGGGGATTGG
TTTTATGGAATGAAAATACCTTCACATAGGCAGTTGGCGATACAGTACAACGTAAATAGAGTAACGATTA
TTAAAAGTATTGAGTTATTAGAAGCTGAAGGATTTATCTATACTAAAGTAGGTAGTGGAACATATGTTAA
TGACTATTTGAATGAAGCACATATTACAAATAAGTGGTCTGAAATGATGTTATGGTCCTCTCAACAAAGA
AGTCAGTATACGGTGCAATTAATTAATAAAATTGAGACAGATGATTCGTATATACATATAAGTAAAGGTG
AATTGGGTATATCGTTAATGCCACATATTCAATTGAAAAAAGCCATGTCTAATACAGCCAGTCATATTGA
AGACTTATCTTTTGGTTATAATAATGGCTATGGTTATATCAAGTTAAGAGATATTATCGTTGAACGAATG
TCAAAGCAAGGTATAAATGTAGGTAGAGAAAATGTAATGATCACTTCAGGCGCTTTACATGCCATTCAAC
TTTTATCTATTGGGTTTTTAGGTCAAGATGCCATAATAATTTCGAATACACCATCATATATTCACTCTAC
AAATGTTTTTGAGCAATTGAATTTTAGACATATTGATGTTCCTTATAATCAAATTAATGAAATTGATACC
ATCATTGATAGATTTATTAATTTTAAAAATAAAGCGATTTATATAGAACCTAGGTTTAATAACCCGACAG
GTCGTTCTTTAACGAATGAGCAAAAGAAAAATATAATTACTTATAGCGAAAGACATAATATTCCTATCAT
TGAAGATGATATCTTTAGAGATATTTTCTTTAGCGATCCAACTCCTTCTATCAAAACTTATGATAAATTG
GGAAAAGTTATACATATAAGCAGTTTTTCAAAAACGATTGCACCAGCAATAAGAATAGGTTGGATTGTTG
CTTCTGAAAAAATAATAGAGCAATTGGCAGATGTAAGAATGCAAATTGACTATGGATCCAGTATTTTGTC
ACAAATGGTTGTATATGAGATGTTGAAAAATAAGTCTTATGATAAACACTTAGTAAAGTTAAGGTATGTT
TTAAAAGATAAACGAGACTTTATGTTAAACATCCTCAATAATTTATTTAAGGATATAGCACATTGGGAGG
TTCCAAGTGGAGGTTATTTTGTATGGTTAGTCTTTAAAATAGATATAGATATTAAATATTTATTTTACGA
ATTGTTAAGTAAAGAAAAAATATTAATCAATCCGGGTTACATTTATGGCAGTAAAGAAAAGAGTATAAGG
CTATCTTTTGCCTTTGAATCAAATGAAAATATTAAGCATGCGCTCTATAAAATTTATACATATGTGAAAA
AGGTTTAATTAAAACAATAATTCGAATCATTATGTGGCATGTTAAACAGCTAAATATAAGCTATGCACAT
TTAACAAGCGGATACTCCTGACGCAATTATAGTATCATTACATATTGTTTAATCGTTTGGGGTAATGTAA
TTAAAAGGTAAAATAGGCAGAGTGTTATACATAAAATGTAAAGAAAGAGGCGATAGAATGTCTAAAATCA
GGTCTTTTACAATATTAAGTCTACTTATTTACTTAGCTATGATGTGCTATACAGTAGTGACCTATCCAAA
ATTACCAACCAAAGTGCCTATTCATTATAATTTAGCAGGGGATGCTGATAATTTTGCTGATAAATGGGTG
CTGCTTTTGATTAATAGCGCATTTATAGTGATTTGGCTTATATTTTTCATTGCAGGTAGATACTATGAAC
GATTTGCCAAATGGTCACATTATAATCATACACCACGTGAAATTCGAGCGATTAAATTATTTTTAAGTAC
GTTAAATTTAGAGATTATGAGCTATATGTCTATCTTCACAGTATTAGAAATTTGGCAAATACAACACCAT
CATCAATTCAATTTACTATGGTTTAATATGATATTTATCATTATCATTGGTTTGACGCTTGTCATATTTT
GTTTACTTCCTACAATTCATAAAATGAGAGATTCTCAATAAAAATATAAACTCTCATGATGCAGTTTTGA
AGCGAATTCCTGAGATTATTATAAATAATATCTAGTATTTATAATTAAAATGATATATTATTTATTATAG
TTAAATATTGTGTATATTTTGTGAACTTTTTGTAAAAATTCGATTGCCTGTCACATATAGGAGTGTTACA
TTTTAAATATGTGATCATCGCAAAATATAAGTTGAAATAGGTTGTAGATTAATCAGAATGATAAATATTT
TATATAAAGAGAGGGAGTCATTATGACACTACTTACTGTAAATCCATTCGATAATGTCGGATTATCAGCC
TTAGTTGCAGCAGTACCTATTATTTTATTTTTATTATGCTTAACCGTTTTTAAAATGAAAGGCATTTATG
CAGCATTGACAACTTTGGTTGTTACATTGATTGTGGCTTTATTTGTATTTGAATTACCAGCGCGTGTATC
AGCAGGTGCGATTACAGAAGGCGTTGTTGCCGGTATTTTCCCAATAGGATATATCGTTTTAATGGCAGTT
TGGTTATATAAAGTTTCTATTAAAACAGGACAATTTTCTATTATTCAAGATAGTATTGCAAGTATTTCAG
TGGACCAAAGAATCCAACTATTATTAATTGGATTTTGTTTCAACGCATTTTTAGAAGGTGCAGCAGGATT
TGGTGTGCCAATTGCGATTTGTGCAGTATTATTAATTCAACTTGGATTTGAACCATTAAAAGCAGCGATG
TTATGTTTAATTGCTAATGGTGCGGCGGGTGCCTTTGGTGCAATTGGTTTACCAGTTAGTATTATTGATA
CGTTTAACTTAAGTGGAGGCGTTACAACATTAGATGTTGCGAGATACTCAGCATTAACACTTCCAATTTT
AAACTTTATTATTCCATTTGTTTTAGTATTCATTGTAGATGGTATGAAAGGTATTAAAGAAATTTTACCT
GTCATTTTAACAGTGAGTGGTACATATACTGGATTACAATTATTATTAACAATATTCCATGGTCCAGAAC
TAGCAGACATTATTCCATCACTAGCAACAATGGTGGTGTTAGCATTTGTTTGTCGTAAATTTAAACCGAA
AAACATTTTCAGATTGGAAGCGTCTGAACATAAAATTCAAAAACGAACGCCTAAAGAAATTGTCTTTGCT
TGGAGTCCGTTCGTAATTTTAACTGCCTTTGTATTAGTATGGAGTGCACCATTCTTCAAAAAATTATTCC
AACCTGGAGGTGCACTTGAAAGTTTAGTAATAAAATTGCCAATTCCAAATACTGTGAGTGATTTATCGCC
TAAAGGAATTGCGTTGCGTCTCGATTTAATTGGTGCAACTGGGACAGCGATTTTATTAACAGTAATTATT
ACAATTTTAATTACGAAGTTAAAATGGAAAAGTGCAGGTGCTTTATTGGTCGAAGCAATTAAAGAATTAT
GGTTACCGATCCTTACAATTTCAGCTATCCTAGCTATTGCTAAAGTTATGACATACGGTGGTTTGACTGT
AGCAATTGGACAAGGTATTGCTAAAGCGGGAGCAATTTTCCCATTATTCTCTCCAGTATTAGGTTGGATT
GGTGTGTTTATGACTGGTTCAGTTGTAAATAACAATACTTTATTCGCACCTATTCAAGCGACAGTGGCAC
AACAAATTTCAACAAGCGGTTCATTACTTGTGGCAGCTAACACTGCAGGTGGTGTAGCAGCGAAACTTAT
TTCACCACAATCAATTGCCATTGCGACTGCAGCTGTTAAAAAAGTTGGTGAAGAATCTGCATTATTAAAA
ATGACGTTAAAATACAGTATTATATTTGTTGCTTTTATTTGTGTTTGGACGTTTATACTAACGTTAATAT
TCTAAATATAAATAATGTTGTCACTTGGATTCAAATGACATTTTAAATCTAATTATTCATGAATCGAACT
AGTACGAAATGCAATGAGCATCTTGTCTAGTTCGATTTTTTAATGCCTAAAAATGTCATATATGTAATCA
GAGTAGAAAGTGTTGAGGCGTTTCAGAAGTTGTTTAGAAAAGTAAGTAAAATAAAAAATGCACTGAGCAA
CAAAAGATGTTGCTCGTGCATTTAGATGATTCTTATCATTTCAAATAAGAATGTGTTAATCAACGTATAT
AAGTTAAAATTGGTTTGGATAAAATGATATCTATCGTTGTGTATTGTTTGTTTTTATAGTTCGCGACGAC
GTCCAGCTAATAACGCTGCACCTAAGGCTAATGATAATCCACCAAATACAGTTGTACCGATGAATGGATT
TTCTTCACCAGTTTCTGGTAATGCTTGAGCTTTGTTAGCATCTGCATGGTTTGCTGGTTGCTTCTTATCA
ACAACAAGTTCTTGACCAGGTTTGATCATGTTTTTATCAGCTAATTTGTTATCTGCAGCAATTTTGTCAG
CAGTAGTGCCGTTTGCTTTTGCAATGTCATTTACTGTATCACCAGGTTTAACGACATGTACTCCGTTACC
ATCTTCTTTACCAGGTTTGTTGCCATCTTCTTTGCCAGGCTTGTTGCCGTCTTCTTTACCAGGTTTTTTG
TTGTCTTCTTTACCAGGCTTGTTGCCATCTTCTTTACCAGGTTTTTTGTTGTCTTCTTTACCAGGCTTGT
TGCCGTCTTCTTTGCCAGGCTTGTTGTTGTCTTCTTTACCAGGCTTGTTGTTGTCTTCTTTGCCAGGCTT
GTTATTGTCTTCTTTGCCAGGCTTGTTATTGTCTTCCTCTTTTGGTGCTTGAGCATCGTTTAGCTTTTTA
GCTTCTGCTAAAATTTCTTTGCTCACTGAAGGATCGTCTTTAAGGCTTTGGATGAAGCCGTTACGTTGTT
CTTCAGTTAAGTTAGGTAAATGTAAAATTTCATAGAAAGCATTTTGTTGTTCTTTGTTGAATTTGTTGTC
AGCTTTTGGTGCTTGAGCATCATTTAGCTTTTTAGCTTCTGCTAAAAGGTTAGCGCTTTGGCTTGGGTCA
TCTTTTAGGCTTTGGATGAAACCATTGCGTTGTTCTTCGTTTAAGTTAGGTAAATGTAAGATTTCATAGA
AAGCATTTTGTTGTTCTTTGTTGAATTTGTTATCCGCTTTCGGTGCTTGAGATTCATTTAACTTTTTAGC
TTCTGACAATAGGTTAGCACTTTGGCTTGGGTCATCTTTTAAGCTTTGGATGAAACCATTGCGTTGTTCT
TCGTTTAAGTTAGGCATATTCAAGATTTCATAGAAAGCATTTTGTTGTTCTTTGTTGAAATTGTTATCAG
CTTTCGGTGCTTGAGATTCGTTTAATTTTTTAGCTTCACCTAAAACGTTAGTGCTTTGGCTTGGGTCGTC
TTTAAGACTTTGAATGAAGCCGTTACGTTGCGCTTCGTTTAAGTTAGGCATGTTCAAGATTTCATAGAAG
GCGCTTTGTTGATCTTTGTTGAAGTTATTTTGTTGCGCATCAGCTTTTGGAGCTTGAGAGTCATTAAGTT
TTTGAGCTTCACCTAAAACGTTAGCACTTTGGCTTGGATCATCTTTAAGGCTTTGGATAAAACCATTGCG
TTGATCAGCATTTAAGTTAGGCATATTTAAGACTTGATAAAAAGCATTTTGTTGAGCTTCATCGTGTTGC
GCAGCATTTGCAGCAGGTGTTACGCCACCAGATATAAGTAATGTACCTAAAGTTACAGATGCAATACCTA
CACCTAGTTTACGAATTGAATAAATGTTTTTCTTTTTCAAATTAATACCCCCTGTATGTATTTGTAAAGT
CATCATAATATAACGAATTATGTATTGCAATACTAAAATCTATATTTATAATTAAATTTAAAGGTAAGTT
TTACAACTTATAAAATAAATATTTTGCTGAAAGATTTATTCAGGAAGTAAAAGGCTTAAAACCGCAAAAT
CACGCTATTTCGATTAATAAAAACAGATAAAATATAGAGATATTTTTTATAATGAAAGCGGTTTAATACA
TATGAGTTAAAAAATATTTTTAAGAATAAAGTGGGGCTTTGAATGTGCTGAGGTTTAATTTCGGAAATGG
TTTTAAGTGATATAGAAAATAGAAAGTTGTTCATTATGTGCTGAGGTTTTATTAAAAAATAGAAAACACA
AGTGCACTTTAGAATACAGCACACTTGCGTAATAGAGATATTATTCAAAAACAAGATGTAAATGATCTTT
ATCTGCTAATAATTGATTCACTTGAGCTAATAATTGTTCAGCATGGTCTTGCTGCGCGTCATCCATATGA
ATTAAAATTTTTCTTTCATCTTCAGTTGAGCGTTCTTTTATTAGATAGCCTTGCTTTTTTAAATTATTGA
GAGCTCTAACAGTTTGAGGGTATTTATGGTGGATTGTTTCAATTAAATCTTTAAGAAGAACGATGTTTTT
ATTTTGAGAAGTGATAATAGCTAGAATTGTGAATTCTACAAAACTTAATGTTAGATGTTTTTTGATAATA
TTCTTGAAATACATTGTATACATCATCAAGTTTAGAAATTCTTTACTATCTTTTGGTATCATCTGTGATT
CACTTTGATCTGCAAGGTTAAATTGTTTAATGATTTGATCAAACAATGTAACACGTTCTGCAATTTTCTC
TCGTTGTTCTTCAGATATTGAAATGTAAGTATTACGCTCATCAATTTTACTTCGAACTTTACTAATATAT
GAATGTTTCACAAGTACTTTTATATGCTGTACTAAATCCGATTGTTTATAACATAAATCTGAAACAATCT
TCTTAAATGGAAGTGTGTTTTCTTGCTGATGAAATAAATAAGTCAGTAATATAAATTCTTTTATAGTCAT
ATCGACTTCAGGCTTGACTTTTTTCTTAAAACGAAACATATATGCTTCAATGATTATAAAATCTCTAATT
TTGTCATGGTTATTATATTTCATTGTTTTATCTCCTTGTATATGCACTTTATTTTAATATAACACAATAT
AATAAGAAAAATAATCCATAATTTACAATTAAAAATAATATGATATTTTTATTAAAATTTGTGTTTTTGA
ATAAATGACATTATCAAACACTATATTTAAATAAGAAATAGTTATCGATATTTGAAAAATCGAAGAATAT
TGATTGATATTATAGAATATGAGTCGGTGTTATTTGTATATAAAGTATTAATATGTAATTAAGAAAGTCG
ACGCTTGTTAACAATAACAACAACTATATGTATAAAAAAACCTCGCAACGGTTAGTTAACTGAATCATTT
AGCTAACTTCGTTGTGAGGTCATTTTGTTTTAATAATATCGTTATAACTTTTTCACGGTTAATAATAAGT
ATATGAAGAATGGGGCACCAAAAGCAGCAATAAATACACCTGCTGGCACTTCTTTAGGCAAGAATAAGGT
ACGCCCAATTAAGTCTGCAATAACAATTGATATGGCACCAATCATTGCTGACATTAGTAACTTTTTAGCA
TAACTTCCGCGAACGATTGTTTTCGCGATATGTGGTGCGATTAAACCGACAAACCCAATGTTACCTACTA
AACTGATTGCCATAGATACGAGTATAGTAGAAGTGATTAATTGGATTAGTTTCATACGTTGTACATGTAA
GCCTAAGCCAATCGCTACAGGGTCATCAAGTATAGATATTTTCATTTTTGGTATAACAAGAAATAACAAC
GGCACAACAGCTAAAATAACCATACCCAAAATGATTGTATCTTTAAACGTAGCACCGTAAAGACTTCCGA
CTAGCCATGTATAAGCTTTGGCAGCAGATAATTGCTTCGTTGTAATGAGTAATCCTTGGACAAGCGCAAT
AAACAACGTTTGCATCGAAATACCGATGATTATGAGTGTTGTCGGGCGTATTTGTCCTTTCGTTTGAAAC
ACTAATAGTATCATCATTGCAACTGCGCCACCTAATACTGCAAATAGTGGAAGTAAATGTATTGTTAAAT
GGCTGAAAAATGCAATAAAGACAACAGCACTTAAGCTAGCACCACCTGTGATACCGATAATATCAGGTGA
GGCAATTGGATTTTTTAATACATTTTGCAACATTAAACCACTCATTCCTAGTGCGGCACCTGCTAAAATC
GCAAGTGTAATGCGAGGTAAGCGTAATACTTCTAAAGTGAATTGATCCATACTGTCATTTGGATTTATAA
AGTACATCAGTACGCGTTGTAATGGTATAAAGCTTGAACCAATCATCATACTTACCACTGAAACGATGGC
TAAAAAGATTAACGCGAAGATGAGATGGTAATTGTCTTTTTTATTAATCTTTTCGGTCATAAGCGTTGAC
GTCCTTTCTTCATAATATAGATTAAGACAATAGCGCCAATGACAGCGGTAACGACACCGATAGGCAACTC
TAGTGGCTTAATTATTATACGAGCAACAATGTCTGAAATGATCATTAGGATTGCTCCAGCTAATGCAGTA
AAAGGAATTAAATACTTATAGTTTGGTGGTAATAATCGTTTGCTAATATTCGGTACGATAAGACCCACAA
AGACGATTGATCCAGCTACGGCTACCGAAATACCGGCTAACATACTGATGAGCATAATAATCATCCATTT
GATTAATTTTATGTTTTGACCGAGGCCGGTTGCAATGTCGTCACTTGTCATCAAGATGTTGATGTGTGCA
GCCATGCTAAATGCAATTAAAATAAGTATCAATACAAGCGGAATAATCCATGTGATATCCCAAATATTAC
GTAATGAAACGGAGCCACTTAACCAAAATAATAGGCCTTGTAAGTCTGTTTCGTTCATAATAAGTATGCC
TTGAGTAAAGGCTGTAAATAGCATCGCAATCGCAGCACCTGCCAAAATGACACGGTGAGGTGAGAATAGT
GTTTGTCTAAACATACCTAGTGCAACAACTAATACAGTAACAACAATAGCCCCCAAAAATGCAATAACTA
CAATCATTTTAAAAGATTGAATTTGGATAAATGTAATACTAAAAATGACAAAAAATACTGCGCCTGCATT
GACACCGAAAAGCCCTGGTGAGGCTATTGGGTTTCGTGTAAGTGCTTGCATCAACAAACCTGAGACAGCA
AGGGCAGCACCAGTCAATAACGCAATGATTGTTCTCGACGCCCGTGCACCAGTGACAACATCATGTAAAT
CGTTTTCACTATCAAAGTTGAATAACGCCTGTATCACCGTACCTGGTGACACAAGCGTATTTCCAATCAT
TAAACTTAAGATAGCTACTATTGCAAGACATAAACCAGCAATAACGATTTGGTATTTTGGTTTAAGTAGC
ATCGTAAAACTCCTTAATTATTTTGATTGTTTTTCAATATTTAACTTTTCATATAAATCGTCAATAAGTT
TTAATGAAGATTTATATCCGCCAGCTAAGTTCCAAGTGATTTCATCTAAATCATCAGATACTTGGTTGTT
TTTAACTGCGTCTAAATTTTTCCACTCTTTACTTGAAGTCCATTCGCTTTCAGTCTTTTTAACTAATGCA
GCATCTTTCGCATTTGGATCTGATTTTACTACAAAAATATGATCAGCGTTCATTAATGGAATGCTTTCTT
TAGATGTAAGTTGGATAATATCTTTACCATTATCAACTTGTTTTTGTAAGTCTTTATTACGTTTGAATCC
TAAATCATTTAAGATTTCACCAGCATATCCACCAGCATAAATTCTTGTATGATCAGCACGGAAGTTAACA
ACTGAAGCTTTCAATGGCCATGCATCTTTATACTTTGCTTTTGCATCTTTTTGGAATGCAGCTACTTTAT
CATCGTACTTTTTAAGTAAATCTTCAGCTTCTTTTTCTTTCCCTAAAGCTTTCCCCATTAACTTAGTTGT
ATCTTTGAATTTGAAAACTGTATCAGTAGAAACTGTTGGTGCGATTTTAGATAATTGATCGTAAACTTTT
TCATTTCTAACTTTTGACGCGACAATTAAGTCCGGTTTTAATTTAGAGATTTCCTCTAAGTTAGGTGCAG
GTTCTTGACCTACAATCTTAGTATCTTTTAAATCATTTTTTATGTATTCGAATTTCGGTTTTTGTGTCCA
TGATTCTACAGCACCTACAGGTTTAACACCTAAAGATACAGCGACGTCAGTGGCACCTTGATATAGCGTA
ACAACACGCTTTGGTTTCCCTTTAATTTCAGTTGTACCCATTGCATGTTTAATTGAAGTTGTTTCCTTAT
CTTTGTTATCAGATGATTGTTTATTTGAATTCCCACTACATCCTGCTAAAACAAGTAGGAAAGCAAGCGT
AACAACAAGCATTTTAATTACTTTATTCATTGACTAATTAGCCTCCTTCGTGATGTATGACAATGAGAAT
CATTATCACGATTTAGTATGAATTAAATTTTTTCCTAAGTCAATAAAATATTTATGATTTACATGCAACT
TATAATTATTTGACATATAAATGCATAAAAAATATAATCCTAATTACTTGATAGTGAGAATCATTATCAA
TTAGGTAACACACAATATTATAGAATTTTAAATTTGAGGAGGAAGCGCTTTTGATTGAAAAAAGTCAAGC
ATGTCACGATTCATTGTTAGATTCTGTAGGGCAAACACCTATGGTTCAACTTCATCAACTATTTCCGAAA
CATGAAGTGTTTGCAAAGTTAGAGTATATGAATCCTGGAGGCAGCATGAAAGATCGACCTGCCAAGTACA
TCATTGAACATGGTATTAAACATGGTTTAATCACTGAGAATACACATTTAATTGAAAGTACTTCTGGTAA
TTTAGGCATTGCGTTGGCAATGATAGCTAAAATCAAGGGATTAAAACTCACGTGTGTTGTTGATCCTAAA
ATATCACCAACAAATTTGAAAATTATTAAAAGTTATGGTGCCAATGTAGAAATGGTTGAAGAACCTGATG
CACATGGGGGTTATTTAATGACTCGTATTGCAAAGGTGCAAGAACTGTTAGCCACTATTGACGATGCATA
TTGGATTAATCAATATGCGAATGAGTTAAATTGGCAATCCCATTATCATGGTGCAGGCACAGAGATTGTT
GAAACAATTAAGCAACCTATAGATTATTTTGTCGCGCCAGTCAGCACGACAGGTAGCATTATGGGTATGA
GTAGAAAAATAAAAGAAGTGCATCCAAACGCACAAATTGTTGCTGTTGATGCGAAAGGGTCAGTCATTTT
TGGTGACAAACCTATTAATAGAGAATTACCTGGTATCGGTGCTAGTCGTGTACCCGAAATATTGAATAGA
TCAGAAATTAATCAAGTGATCCATGTAGATGATTATCAATCTGCTTTGGGCTGTCGAAAACTGATTGATT
ATGAAGGCATATTTGCCGGAGGTTCAACAGGTTCGATTATTGCAGCGATTGAGCAGTTGATAACGTCAAT
TGAAGAAGGTGCAACAATTGTCACGATTTTACCAGATCGAGGCGATCGTTACTTAGATTTAGTTTATTCA
GATACATGGTTAGAAAAAATGAAATCAAGACAAGGAGTTAAATCAGAATGAATAGAGAGATGTTGTATTT
AAATAGATCAGATATTGAACAAGCGGGAGGTAATCATTCACAAGTTTATGTGGACGCATTAACAGAAGCA
TTAACAGCCCATGCGCACAATGATTTTGTACAACCGCTTAAGCCGTATTTAAGACAGGATCCTGAAAATG
GACACATCGCAGATCGAATTATTGCAATGCCAAGTCATATCGGTGGTGAACACGCAATTTCAGGTATTAA
GTGGATAGGTAGTAAGCACGACAATCCATCGAAACGTAATATGGAGCGTGCAAGTGGCGTCATTATTTTG
AATGATCCAGAAACGAATTATCCAATTGCAGTTATGGAAGCAAGTTTAATTAGTAGTATGCGTACTGCAG
CAGTTTCAGTGATTGCAGCAAAGCATTTGGCTAAAAAAGGATTTAAAGACTTAACAATCATTGGATGCGG
GCTAATCGGAGACAAGCAATTACAAAGTATGTTAGAGCAATTCGATCATATTGAACGCGTGTTTGTTTAC
GATCAATTCTCTGAAGCATGTGCACGCTTTGTTGATAGATGGCAACAACAGCGTCCGGAAATTAATTTTA
TTGCGACAGAAAATGCTAAAGAAGCAGTATCAAATGGTGAAGTAGTCATTACATGTACCGTAACGGATCA
ACCATACATTGAATATGATTGGTTACAAAAGGGTGCATTTATTAGCAACATTTCTATCATGGATGTGCAT
AAAGAAGTCTTTATTAAAGCTGACAAAGTCGTAGTAGATGACTGGTCACAATGTAATCGAGAAAAGAAAA
CTATTAACCAATTGGTGTTAGAAGGTAAATTCAGCAAAGAAGCTCTTCATGCTGAACTAGGACAACTTGT
GACAGGTGACATACCAGGACGTGAAGACGATGATGAGATCATATTACTTAATCCGATGGGTATGGCTATC
GAAGATATTTCAAGTGCTTATTTTATTTATCAACAGGCACAACAACAAAATATTGGGACAACATTGAACC
TATATTAAGAATGCGAGGTGTCTGAACATTGCAGAATCATACAGCAGTCAATACAGCACAAGCGATAATA
TTAAGAGATTTAGTTGATGCATTATTATTTGAAGATATAGCCGGAATTGTATCGAATAGTGAGATTACTA
AAGAAAACGGACAAACGCTTTTGATATACGAACGTGAAACACAACAAATAAAGATACCTGTTTATTTTAG
TGCTTTAAATATGTTTCGTTACGAAAGTTCACAACCAATTACGATAGAGGGAAGGGTGTCTAAGCAACCT
TTAACGGCAGCTGAATTTTGGCAAACAATTGCTAATATGAATTGTGATCTAAGTCATGAATGGGAAGTGG
CTCGCGTTGAAGAAGGACTGACTACTGCTGCCACACAGCTTGCTAAACAATTATCAGAATTAGATTTAGC
GTCACATCCTTTTGTGATGTCAGAGCAGTTTGCAAGTTTAAAAGATCGTCCATTTCATCCATTAGCTAAA
GAAAAAAGAGGATTAAGAGAAGCGGATTATCAAGTGTATCAAGCTGAATTAAATCAATCATTTCCTTTAA
TGGTTGCAGCAGTTAAAAAGACACATATGATTCATGGCGATACTGCAAATATCGATGAATTAGAAAATTT
GACAGTACCTATAAAAGAACAAGCGACAGACATGTTAAATGATCAAGGGTTATCAATAGATGACTATGTA
CTATTTCCGGTACATCCTTGGCAATATCAGCATATTCTGCCGAACGTCTTTGCGAAAGAGATTAGTGAAA
AGTTGGTTGTACTATTACCGTTAAAATTTGGAGATTATCTGTCGTCTTCAAGTATGCGTTCATTAATTGA
TATTGGCGCACCGTATAACCATGTCAAAGTACCATTTGCAATGCAGTCATTAGGCGCATTAAGGCTAACG
CCTACGCGTTACATGAAAAACGGAGAACAAGCAGAACAATTATTACGTCAGCTTATAGAAAAAGATGAAG
CACTAGCTAAGTATGTCATGGTTTGTGATGAAACAGCTTGGTGGTCATATATGGGTCAAGATAATGATAT
TTTCAAAGATCAATTAGGTCATCTAACTGTTCAGCTAAGAAAGTATCCCGAAGTGCTAGCCAAAAATGAT
ACGCAACAGCTAGTGTCAATGGCAGCACTCGCGGCAAATGATCGCACTTTATATCAAATGATTTGTGGAA
AAGATAATATTTCTAAAAATGATGTCATGACGTTATTTGAAGATATCGCGCAAGTCTTTTTAAAGGTAAC
ACTATCATTTATGCAATACGGCGCATTACCAGAGTTGCATGGTCAAAATATATTGTTGTCATTTGAAGAT
GGACGTGTACAAAAATGCGTGTTACGTGATCATGATACTGTCAGAATTTATAAACCATGGCTAACAGCAC
ATCAGCTTTCATTGCCGAAGTATGTCGTCAGAGAAGATACACCTAATACGCTAATTAATGAGGATTTGGA
AACATTCTTTGCTTATTTTCAAACATTAGCTGTATCGGTAAATCTATATGCCATTATTGATGCAATTCAA
GATTTATTTGGTGTAAGTGAGCATGAACTTATGTCGTTGTTAAAACAAATTTTAAAAAATGAAGTGGCAA
CTATTTCCTGGGTTACAACTGATCAGCTAGCTGTCAGACACATTTTATTTGATAAACAGACGTGGCCATT
CAAACAAATTTTATTACCATTGCTATATCAACGTGATAGTGGTGGAGGTAGTATGCCTTCAGGTTTAACT
ACCGTACCAAATCCAATGGTGACATATGATTAATCAGTCTATATGGCGCAGTAACTTTCGCATTTTATGG
CTCAGTCAGTTTATAGCGATTGCTGGACTGACAGTACTTGTGCCATTATTGCCAATTTATATGGCATCAC
TACAAAATCTATCAGTCGTAGAAATACAGTTGTGGAGTGGTATAGCGATTGCTGCTCCAGCTGTAACGAC
GATGATAGCTTCGCCGATATGGGGGAAGCTAGGTGATAAGATCAGCCGAAAATGGATGGTGTTAAGAGCG
TTACTTGGTTTGGCGGTATGCTTATTTTTAATGGCATTGTGTACGACACCATTACAGTTTGTACTTGTGA
GGTTATTGCAGGGACTATTTGGTGGTGTTGTTGATGCATCAAGTGCGTTTGCGAGTGCAGAGGCGCCAGC
TGAAGATCGTGGAAAGGTATTAGGAAGACTGCAAAGTTCAGTCAGCGCAGGGTCTCTTGTGGGGCCATTA
ATTGGCGGTGTTACAGCTTCGATATTAGGTTTTAGTGCGTTACTGATGAGTATTGCCGTTATTACTTTTA
TTGTCTGTATTTTCGGTGCATTAAAATTGATTGAAACGACACATATGCCAAAATCACAAACACCAAATAT
TAATAAAGGTATTCGCCGTTCATTTCAATGTCTATTATGCACACAACAAACATGTCGATTTATTATCGTT
GGCGTTTTAGCAAACTTTGCTATGTATGGCATGCTAACTGCATTATCACCACTTGCTTCATCAGTGAATC
ATACAGCGATAGATGACCGTAGTGTGATTGGATTTTTACAGTCCGCATTTTGGACGGCTTCGATATTAAG
CGCGCCTTTATGGGGACGCTTTAATGATAAATCATATGTTAAATCAGTATATATATTTGCCACGATTGCA
TGTGGTTGTAGTGCGATACTGCAAGGTTTAGCGACGAATATAGAGTTTTTAATGGCTGCAAGAATACTTC
AAGGATTAACATATAGTGCATTGATTCAAAGTGTCATGTTTGTTGTCGTGAATGCGTGTCATCAACAACT
TAAAGGCACATTTGTTGGAACGACGAACAGTATGTTAGTTGTTGGTCAAATTATTGGCAGTCTTAGTGGC
GCTGCCATTACAAGTTATACTACACCAGCTACTACGTTTATCGTTATGGGCGTAGTATTTGCAGTAAGTA
GTTTATTTTTAATTTGTTCAACCATCACTAATCAAATCAACGATCACACATTAATGAAATTATGGGAGTT
GAAACAAAAAAGTGCAAAATAAAGAATTAATACAACATGCAGCGTATGCGGCTATCGAACGCATTTTAAA
TGAATATTTTAGAGAAGAAAATTTATATCAAGTACCACCTCAAAATCATCAATGGTCTATACAATTATCA
GAGCTCGAAACTTTAACGGGTGAATTTCGCTATTGGTCTGCGATGGGGCATCATATGTATCATCCAGAGG
TATGGCTTATCGATGGAAAAAGTAAAAAAATAACAACTTATAAAGAAGCAATTGCGCGTATTTTGCAACA
TATGGCTCAAAGTGCAGATAATCAAACGGCAGTGCAACAACATATGGCGCAAATTATGTCTGACATCGAT
AATAGCATTCATCGCACGGCACGTTATTTGCAAAGTAACACAATAGACTACGTAGAGGATCGTTATATCG
TTTCAGAACAATCTTTATACTTAGGTCATCCATTTCATCCGACTCCTAAGAGTGCAAGTGGGTTTTCAGA
AGCAGATTTAGAGAAATATGCACCCGAATGTCATACATCATTCCAATTGCATTATTTAGCTGTGCATCAA
GATGTTCTGCTCACGCGCTATGTAGAAGGTAAAGAAGATCAGGTTGAGAAAGTGTTGTATCAATTAGCAG
ACATAGATATATCAGAGATACCCAAAGATTTTATTTTATTACCAACACATCCTTATCAAATCAATGTGTT
GCGACAGCATCCACAGTATATGCAATATAGTGAACAAGGTTTAATAAAAGACCTTGGCGTTTCCGGTGAT
TCAGTGTACCCGACGTCTTCGGTTAGAACTGTATTTTCAAAAGCATTAAACATTTATTTAAAATTACCGA
TACACGTTAAAATCACTAATTTTATACGTACGAATGACCTTGAACAGATTGAACGGACAATTGATGCCGC
GCAAGTTATCGCATCAGTCAAAGATGAGGTTGAAACACCCCATTTTAAATTGATGTTTGAAGAAGGATAT
CGTGCATTGTTACCGAATCCATTAGGGCAAACAGTTGAACCTGAAATGGATTTATTAACAAATAGTGCCA
TGATTGTTCGTGAAGGGATACCGAATTACCATGCTGATAAAGATATTCATGTATTGGCGTCATTATTTGA
AACGATGCCTGATTCACCGATGTCTAAGTTATCACAAGTGATTGAGCAAAGTGGTTTAGCACCAGAAGCA
TGGCTTGAATGTTATTTGAATCGTACATTATTGCCGATATTAAAGCTGTTTAGTAACACAGGCATTAGTC
TAGAAGCACATGTACAAAATACATTAATTGAATTAAAAGATGGCATACCCGACGTATGCTTTGTCAGAGA
TCTTGAAGGCATTTGTCTATCTAGAACGATTGCTACTGAAAAACAGCTTGTGCCAAATGTTGTGGCAGCA
TCAAGCCCTGTTGTATATGCACATGATGAAGCATGGCATCGTCTTAAATATTACGTTGTAGTAAATCACT
TAGGACATTTAGTATCAACTATTGGTAAAGCGACTAGAAATGAAGTTGTGTTATGGCAACTTGTAGCGCA
TCGTCTTATGACTTGGAAAAAAGAATACGCGAATAACGCAGTATTTGTTGACTGTGTAGAAGATTTATAT
CAAACGCCGACCATTGCGGCTAAAGCGAATTTGATGAGTAAATTGAATGATTGTGGTGCAAACCCTATTT
ATACACATATACCAAATCCAATTTGTCATAACAAGGAGGTATCGTATTGTGAATCAAACAATTCTTAATC
GTGTAAAGACTAGAGTGATGCACCAACTGGTATCATCACTTATTTATGAGAATATTGTTGTGTATAAAGC
GTCATATCAAGACGGTGTCGGTCATTTTACAATAGAAGGACATGATTCAGAGTATCGTTTTACTGCTGAA
AAGACACATAGCTTTGATCGTATACGTATCACATCACCAATTGAGCGTGTCGTAGGAGATGAGGCAGATA
CAACAACAGACTATACACAATTATTGAGAGAGGTTGTATTTACATTTCCTAAAAATGATGAAAAGCTAGA
ACAATTTATTGTCGAGTTATTACAGACAGAATTAAAAGATACGCAAAGTATGCAGTATCGAGAATCAAAC
CCACCAGCAACACCTGAGACATTTAACGACTATGAATTTTATGCGATGGAAGGGCATCAGTATCATCCAA
GTTACAAATCACGTTTAGGATTTACGTTGAGTGATAATTTGAAATTTGGTCCTGATTTTGTACCAAACGT
TAAACTGCAGTGGTTAGCTATCGACAAAGATAAAGTAGAAACGACGGTATCAAGAAATGTTGTAGTTAAC
GAAATGTTACGTCAACAAGTTGGCGATAAGACTTATGAACATTTTGTACAGCAAATTGAAGCATCTGGCA
AACATGTAAATGATGTTGAGATGATACCTGTACACCCATGGCAGTTTGAACATGTCATCCAAGTTGATTT
GGCTGAAGAAAGGCTTAATGGCACAGTACTATGGTTAGGGGAAAGTGATGAGCTATATCACCCTCAACAA
TCGATTCGTACGATGTCGCCAATAGACACGACAAAATATTATTTAAAGGTACCAATAAGTATAACGAACA
CTTCAACGAAACGAGTGTTGGCGCCTCATACAATTGAAAATGCAGCGCAAATTACGGATTGGTTAAAGCA
GATACAGCAACAAGATATGTATTTAAAAGATGAATTAAAGACAGTTTTTCTAGGGGAAGTCTTAGGACAG
TCTTATTTAAATACACAACTTTCGCCTTATAAACAAACTCAAGTTTATGGTGCGTTAGGTGTTATATGGC
GTGAAAATATATATCATATGTTAATCGATGAAGAGGATGCGATACCATTTAATGCACTTTATGCAAGTGA
TAAGGATGGTGTACCATTCATTGAAAATTGGATTAAACAATATGGTTCTGAAGCTTGGACAAAGCAATTT
TTAGCTGTAGCGATTCGTCCAATGATTCATATGCTTTATTATCACGGTATTGCCTTTGAATCGCATGCAC
AAAATATGATGCTCATTCATGAAAATGGTTGGCCTACACGTATTGCCTTAAAAGATTTCCATGATGGTGT
TCGTTTTAAGCGTGAGCATTTAAGTGAAGCTGCTTCACACCTGACATTAAAGCCAATGCCAGAAGCACAT
AAAAAAGTGAATAGTAATTCATTTATTGAAACAGATGACGAACGTTTAGTACGCGACTTTTTACATGATG
CATTTTTCTTTATTAATATCGCCGAAATCATCTTATTTATTGAAAAGCAATATGGTATCGATGAGGAGCT
GCAATGGCAATGGGTTAAAGGCATCATCGAGGCGTATCAAGAAGCATTTCCAGAGTTGAATAACTATCAA
CATTTCGATTTGTTTGAACCTACGATTCAAGTTGAAAAGTTAACGACACGTCGATTATTAAGTGACTCCG
AGTTAAGAATTCATCATGTTACAAATCCATTAGGTGTAGGAGGTATCAATGATGCAACAACTATCTCTGA
AACATAGATTAAACAATGGTGATTCAGTTTATGGCATTTTTAATTCTATACCGGACCCATTGATGATCGA
GGTTATCGCAGCAAGCGGGTATGACTTTGTTGTGATTGATACAGAACACGTGGCGATTAATGATGAGACA
CTAGCGCATTTAATTCGTGCAGCTGAAGCAGCGCATATTATACCAATTGTACGTGTCACTGCAGTGATAG
ATAGAGATATCATTAAAGTGTTGGATATGGGTGCGAGAGGTATTATTGTGCCACACGTTAAAGATCGTGA
GACAGTTGAGCATATTGTGAAATTAAGTCGTTATTACCCGCAAGGATTAAGAAGTTTGAATGGTGGTCGC
ATGGCAAGATTTGGACGTACACCATTACTTGATGCAATGGAGATGGCTAATGAGCATATTATGGTGATTG
CCATGATAGAAGATGTTGAAGGGGTTATGGCCATTGACGATATAGCACAAGTCGAAGGTTTAGACATGAT
AGTCGAAGGTGCCGCAGATTTATCGCAGTCACTTGGCATACCATGGCAAACGCGTGATGATCAAGTAACA
TCACATGTTCAACATATTTTTGAAGTTGTGAATGCACATGGTAAACATTTTTGTGCATTACCACGTGAAG
ATGAAGATATTGCAAAATGGCAGGCACAAGGTGTACAAACATTTATTTTAGGTGATGATCGCGGAAAAAT
ATATCGCCATTTAAGTGCATCTCTAGCGACGTCTAAACAGAAAGGGGATGAAGGCTAATGCGTATAGTTC
AACCTGTTATTGAACAATTAAAAGCACAATCTCATCCAGTTTGTCATTATATCTATGATTTAGTCGGACT
GGAACATCATTTGCAACATATTACATCGTCATTGCCGAGTAATTGTCAAATGTACTATGCAATGAAAGCA
AATAGTGAACGAAAAATCCTAGATACAATTAGTCAGTATGTTGAAGGATTCGAAGTTGCATCTCAAGGTG
AAATAGCAAAAGGTCTTGCTTTTAAACCAGCAAATCATATTATTTTTGGTGGCCCTGGTAAGACAGACGA
GGAACTAAGATATGCAGTAAGTGAAGGTGTTCAGCGTATTCATGTTGAAAGTATGCATGAATTACAACGG
CTAAATGCCATCTTAGAAGATGAAGATAAGACACAACACATTTTATTGCGTGTTAATTTAGCAGGACCAT
TTCCCAATGCAACGTTGCATATGGCAGGACGCCCAACACAATTTGGTATTTCTGAAGACGAAGTTGATGA
TGTCATTGAAGCTGCGCTCGCAATGCCAAAGATTCATCTAGATGGATTTCATTTTCATTCTATTTCTAAC
AATTTAGACTCGAATTTACATGTCGATGTAGTGAAACTTTATTTTAAAAAAGCAAAGGCATGGTCTGAAA
AACATCGATTTCCACTCAAACATATCAATCTTGGTGGTGGCATAGGCGTTAACTATGCAGATTTAACTAA
CCAATTTGAATGGGATAATTTTGTAGAACGTTTTAAAACACTTATCGTTGAGCAAGAAATGGAAGATGTG
ACATTGAACTTTGAATGTGGGCGCTTTATTGTGGCACATATTGGTTACTATGTGACAGAAGTGCTAGACA
TTAAGAAAGTACATGGTGCTTGGTATGCCATATTAAGAGGAGGTACGCAACAATTTAGACTGCCGGTATC
TTGGCAACATAACCATCCTTTTGACATTTATCGCTATAAGGACAATCCATATTCATTTGAAAAAGTTTCA
ATTTCGAGACAGGACACAACGTTAGTCGGTCAATTATGTACACCGAAAGATGTCTTTGCTAGAGAAGTAC
AGATAGACGCAATCAGTACAGGCGACGTTATTGTTTTCAAATATGCAGGTGCATACGGATGGTCTATTTC
ACATCACGATTTCTTAAGCCATCCACATCCTGAATTTATTTATTTAACGCAAACAAAGGAGGATGAATAA
CTATTGAATCATATTCATGAACATTTAAAATTGGTACCAGTAGATAAGATTGATCTTCACGAAACATTCG
AACCTTTAAGATTGGAAAAAACGAAAAGTAGTATTGAAGCAGATGATTTTATACGTCATCCTATTTTAGT
GACAGCGATGCAACATGGTAGATATATGGTTATAGATGGTGTGCATCGGTATACAAGTTTGAAAGCGTTA
GGATGTAAGAAAGTTCCAGTGCAAGAAATCCATGAAACACAATATTCAATTAGTACATGGCAACATAAAG
TTCCATTTGGTGTGTGGTGGGAAACGTTACAACAAGAACATCGCTTGCCATGGACTACTGAGACAAGACA
AGAAGCGCCATTTATTACAATGTGTCATGGTGATACAGAACAATATTTGTATACAAAAGATTTAGGCGAA
GCACATTTTCAAGTATGGGAAAAGGTTGTCGCAAGTTATAGTGGTTGTTGTTCTGTAGAGAGAATTGCAC
AAGGTACATATCCTTGTCTTTCTCAACAAGATGTACTCATGAAGTATCAGCCATTGAGTTATAAGGAAAT
TGAAGCGGTTGTTCATAAAGGGGAAACTGTGCCAGCAGGTGTGACACGCTTTAATATTTCAGGACGATGT
CTTAATCTTCAAGTACCACTGGCATTACTTAAACAAGATGATGATGTTGAACAACTGCGCAATTGGAAGC
AGTTTTTAGCAGATAAGTTTGCCAATATGAGATGCTATACTGAAAAAGTATACTTGGTGGAGCAATAGTT
TTACTGTGATGTTGAGGGAAATATGATGATTTAGCGTATTGATAGCGAAAATATAATAAAACAATATAGT
GTGGAGAACTTTTGATATTTTATAAATATTGAAGTTCTCCATTTTTGTATTTTGCATATAAAAATTAAAT
AAAATAAGGTATATTAAGGTAAAGTATAAATTTTAAATAAATGGGGAATGAGTATGAGCTCAATTATAGG
AAAAATAGCAATTTGGATAGGCATCGTAGCTCAAATATATTTTAGTGTCGTTTTTGTTAGGATGATATCT
ATTAATATTGCTGGAGGATCTGATTACGAAACAATTTTTTTATTAGGATTAATATTGGCTCTTTTCACTG
TTTTACCAACCATCTTTACTGCGATTTATATGGAAAGTTACTCTGTAATCGGAGGTGCACTTTTTATTGT
TTATGCTATTATTGCACTGTGTTTATATAATTTCCTTTCGTCAATTTTATGGCTGATTGGTGGTATTTTG
CTGATTTGGAATAAATACTCAAAAGATGAATCGACAGACGAAAATGAAAAAGTTGATATTGAAAGTACAG
AGAATCAATTTGAATCTAAAGATAAAATCACTAAAGAATAAAGAGAATATTTAAGGTAAAGTATAAATTT
TAAATAAATGGGGAATAGACATGGAAAAAAATGTAGAAAAATCATTCATAAAGATAGGTTTATATTTTCA
AATAGCTTATATAGTACTCATGGCTATAACTTTATGTGGGTTTGTAATTTGCTATGGACTAATTTTCGGC
CTTTTCTATTTATTATCAGGTAGCAGAGCTGATTATTTAATAGTAACAATAGTTATATCGGCAATAATTT
CTATATTTGTAATTATACTTTCAATCGTACCTGTCATCGTATTGGCATCTGACTTATTTAAAGAAAGGAT
TTCAAAAGGTGTCATATTAATTGTATTGGCTATTATCGCTTTAGTATTATGCAACTTTGTATCTGCAATA
CTCTGGTTTGTTTCAGCCATATCTATTTTAGGTAGAAAAAAATTAGTAGCTGCAGCAGATACTACCACTA
TTCAAAAAAGTAAAGGGAACGCAAATCAAGCATCACATAAAGACACGTGTAAAAAGGAACTTGATAGTCA
AGACATGATGGAACATCCTGAGGTTAAAAATCCCACGACTAAAAACCTTGAAGGATTTAACGAAGAAATA
CATAAAGATGAAGCTACAACTAAAGTTGTCAGTGATAACACGGAACCGCCTATTGAATCAAAAGACCATG
TCTCGAAAAAAGATTGATGACAAACTAATCGAGAGACTTAAAAAAATAATATTCAACATAAGAACTTTTA
AAACGACATTTAAACGCATTGCCAATCACTAATGGTAGTGCGTTTAACTATACCTTAAATATCTGAATAT
TTTGTTAAATGGAGCTACCTTTGTTGTACTATTCAAATGAAGAGGAGTAAAATGTAATTAAAGGAAAGAA
ATTTGAGGAGTGATCTTTATGACAAACAACAAAGTAGCATTAGTAACTGGCGGAGCACAAGGGATTGGTT
TTAAAATTGCAGAACGTTTAGTGGAAGATGGTTTCAAAGTAGCAGTTGTTGATTTCAATGAAGAAGGGGC
AAAAGCAGCTGCACTTAAATTATCAAGTGATGGTACAAAAGCTATTGCTATCAAAGCAGATGTATCAAAC
CGTGATGATGTATTTAACGCAGTAAGACAAACTGCCGCGCAATTTGGCGATTTCCATGTCATGGTTAACA
ATGCCGGCCTTGGACCAACAACACCAATCGATACAATTACTGAAGAACAGTTTAAAACAGTATATGGCGT
GAACGTTGCAGGTGTGCTATGGGGTATTCAAGCCGCACATGAACAATTTAAAAAATTCAATCATGGCGGT
AAAATTATCAATGCAACATCTCAAGCAGGCGTTGAGGGTAACCCAGGCTTGTCTTTATATTGCAGTACAA
AATTCGCAGTGCGAGGTTTAACACAAGTAGCCGCACAAGATTTAGCGTCTGAAGGTATTACTGTGAATGC
ATTCGCACCTGGTATCGTTCAAACACCAATGATGGAAAGTATCGCAGTGGCAACAGCCGAAGAAGCAGGT
AAACCTGAAGCATGGGGTTGGGAACAATTTACAAGTCAGATTGCTTTGGGCAGAGTTTCTCAACCAGAAG
ATGTTTCAAATGTAGTGAGCTTCTTAGCTGGTAAAGACTCTGATTACATTACTGGACAAACAATTATTGT
AGATGGTGGTATGAGATTCCGTTAATAATCATCCACTAATGATAAATAAATCCTTATTGTTAAGTTTAAT
CACTTAGCAGTAAGGATTTTTTAGTGCACTTAGAAGGGAGTGTATTGGTAGAAAATTAATAAGCGAAGTT
CTTAAGTGAGTTATGATGTCACAGTCTAATGCATCAGTTGAAAGCATTATTAGTATTAACACACCCAAGA
TATTATAAAACATCACAAAAACACCACTATCTAATTTATCTCAATAAAAATTCACAAAGTTATCTCATTT
TATTTTTATAAATAAAAAATATCGATAAAAAGCTTACAATACTTTATGTTTTTATGATATATTTTTAATG
TATAAATGAGGTGGAAGATTTGGAAAGAGTTTTGATAACTGGTGGGGCTGGTTTTATTGGGTCGCATTTA
GTAGATGATTTACAACAAGATTATGATGTTTATGTTCTAGATAACTATAGAACAGGTAAACGAGAAAATA
TTAAAAGTTTGGCTGACGATCATGTGTTTGAATTAGATATTCGTGAATATGATGCAGTTGAACAAATCAT
GAAGACATATCAATTTGATTATGTTATTCATTTAGCAGCATTAGTTAGTGTTGCTGAGTCGGTTGAGAAA
CCTATCTTATCTCAAGAAATAAACGTCGTAGCAACATTAAGATTGTTAGAAATCATTAAAAAATATAATA
ATCATATAAAACGTTTTATCTTTGCTTCGTCAGCAGCTGTTTATGGTGATCTTCCTGATTTGCCTAAAAG
TGATCAATCATTAATCTTACCATTATCACCATATGCAATAGATAAATATTACGGCGAACGGACGACATTA
AATTATTGTTCGTTATATAACATACCAACAGCGGTTGTTAAATTTTTTAATGTATTTGGGCCAAGACAGG
ATCCTAAGTCACAATATTCAGGTGTGATTTCAAAGATGTTCGATTCATTTGAGCATAACAAGCCATTTAC
ATTTTTTGGTGACGGACTGCAAACTAGAGATTTTGTATATGTATATGATGTTGTTCAATCTGTACGCTTA
ATTATGGAACACAAAGATGCAATTGGACACGGTTATAACATTGGTACAGGCACTTTTACTAATTTATTAG
AGGTTTATCGTATTATTGGTGAATTATATGGAAAATCAGTCGAGCATGAATTTAAAGAAGCACGAAAAGG
AGATATTAAGCATTCTTATGCAGATATTTCTAACTTAAAGGCATTAGGATTTGTTCCTAAATATACAGTA
GAAACAGGTTTAAAGGATTACTTTAATTTTGAGGTAGATAATATTGAAGAAGTTACAGCTAAAGAAGTGG
AAATGTCGTGAAAATGACATTGAAGCTGTCCATAATAATAAGGGTTATGCCTATCAAAGAAAATTAGACA
AACTAGAAGAAGTGAGAAAAAGCTATTACCCAATTAAACGTGCGATTGACTTAATTTTAAGCATTGTTTT
ATTATTTTTAACTTTACCGATTATGGTTATATTCGCCATTGCTATCGTCATAGATTCGCCAGGAAACCCT
ATTTATAGTCAGGTTAGAGTTGGGAAGATGGGTAAATTAATTAAAATATACAAATTACGTTCGATGTGCA
AAAACGCAGAGAAAAACGGTGCGCAATGGGCTGATAAAGATGATGATCGTATAACAAATGTCGGGAAGTT
TATTCGTAAAACACGCATTGATGAATTACCACAACTAATTAATGTTGTTAAAGGGGAAATGAGTTTTATT
GGACCACGCCCGGAACGTCCGGAATTTGTAGAATTATTTAGTTCAGAAGTGATAGGTTTCGAGCAAAGAT
GTCTTGTTACACCAGGGTTAACAGGACTTGCGCAAATTCAAGGTGGATATGACTTAACACCGCAACAAAA
ACTGAAATATGACATGAAATATATACATAAAGGTAGTTTAATGATGGAACTATATATATCAATTAGAACA
TTGATGGTTGTTATTACAGGGGAAGGCTCAAGGTAGTCTTAATTTACTTAATAAGTTCAAATAAAAGTTA
TATTTTAAAGATTGTGACCAATTGTTACAGTATAACGAGGAATCCCTTGAGACAGTATCAAATGGCATTA
AGAAATATGTGCCATCATTGATTTGCATGGCTATAAATACTATTCATCTGATGAGATAGCCATGTTAAGA
AATTGAAAGTATAGCATTAAAGGGGTTTGTAACAGTTGAAAATTATATATTGTATTACTAAAGCAGACAA
TGGTGGTGCACAAACACATCTCATTCAACTCGCCAACCATTTTTGCGTACACAATGATGTTTATGTCATT
GTAGGCAATCATGGACCAATGATTGAACAACTAGATGCAAGAGTTAATGTAATTATTATCGAACATTTAG
TAGGTCCAATTGACTTTAAACAAGATATTTTAGCTGTCAAAGTGTTAGCACAGTTATTCTCGAAAATTAA
ACCTGATGTTATCCATTTACATTCTTCCAAAGCTGGAACGGTCGGACGAATTGCGAAGTTCATTTCGAAA
TCGAAAGACACACGTATAGTTTTTACTGCACATGGATGGGCTTTTACAGAGGGTGTTAAACCAGCTAAAA
AATTTCTATATTTAGTTATCGAAAAATTAATGTCACTTATTACAGATAGCATTATTTGTGTTTCAGATTT
CGATAAACAGTTAGCGTTAAAATATCGATTTAATCGATTGAAATTAACCACAATACATAATGGTATTGCA
GATGTTCCCGCTGTTAAGCAAACGCTAAAAAGCCAATCACATAACAATATTGGCGAAGTAGTTGGAATGT
TGCCTAATAAACAAGATTTACAGATTAATGCCCCGACAAAGCATCAATTTGTTATGATTGCAAGATTTGC
TTATCCAAAATTGCCACAAAATCTAATCGCGGCAATAGAGATATTGAAATTACATAACAGTAATCATGCG
CATTTTACATTTATAGGCGATGGACCTACATTAAATGATTGTCAGCAACAAGTTGTACAAGCTGGGTTAG
AAAATGATGTCACATTTTTGGGCAATGTCATTAATGCGAGTCATTTATTATCACAATACGATACGTTTAT
TTTAATAAGTAAGCATGAAGGTTTGCCAATTAGCATTATAGAAGCTATGGCTACAGGTTTGCCTGTTATA
GCCAGTCATGTTGGCGGTATTTCAGAATTAGTAGCTGATAATGGTATATGTATGATGAACAACCAACCCG
AAACTATTGCTAAAGTCCTGGAAAAATATTTAATAGACAGTGATTACATCAAAATGAGTAATCAATCTAG
AAAACGTTATTTAGAATGTTTTACTGAGGAGAAAATGATTAAAGAAGTGGAAGACGTTTATAATGGAAAA
TCAACACAATAGTAAATTACTAACATTGTTACTTATCGGTTTAGCGGTTTTTATTCAGCAATCTTCGGTT
ATTGCCGGTGTGAATGTTTCTATAGCTGACTTTATCACATTACTAATATTAGTTTATTTACTGTTTTTCG
CTAACCATTTATTAAAGGCAAATCATTTTTTACAGTTTTTCATTATTTTGTATACATATCGTATGATTAT
TACGCTTTGTTTGCTATTTTTTGATGATTTGATATTTATTACGGTTAAGGAAGTTCTTGCATCTACAGTT
AAATATGCATTTGTAGTCATTTATTTCTATTTAGGGATGATCATCTTTAAGTTAGGTAATAGCAAAAAAG
TGATCGTTACCTCTTATATTATAAGCAGTGTGACTATAGGTCTATTTTGTATTATAGCTGGTTTGAACAA
GTCCCCTTTACTAATGAAATTGTTATATTTTGATGAAATACGTTCAAAAGGATTAATGAATGACCCTAAC
TATTTCGCGATGACACAGATTATTACATTGGTACTTGCTTACAAGTATATTCATAATTACATATTCAAGG
TCCTTGCATGTGGTATTTTGCTATGGTCTTTAACTACAACGGGGTCTAAGACTGCGTTTATCATATTAAT
CGTCTTAGCCATTTATTTCTTTATTAAAAAGTTATTTAGTAGAAATGCGGTAAGTGTTGTGAGTATGTCA
GTGATTATGCTGATATTACTTTGTTTTACCTTTTATAATATCAACTACTATTTATTCCAATTAAGCGACC
TTGATGCCTTACCGTCATTAGATCGAATGGCGCCTATTTTTGAAGAGGGCTTTGCATCATTAAATGATAG
TGGGTCTGAGCGAAGTGTTGTATGGATAAATGCCATTTCAGTAATTAAATATACACTAGGTTTTGGTGTC
GGATTAGTGGATTATGTACATATTGGCTCGCAAATTAATGGTATTTTACTTGTTGCCCATAATACATATT
TGCAGATCTTTGCGGAATGGGGCATTTTATTCGGTGCATTATTTATCATATTTATGCTTTATTTACTGTT
TGAATTATTTAGATTTAACATTTCTGGGAAAAATGTAACAGCAATTGTTGTAATGTTGACGATGCTGATT
TACTTTTTAACAGTATCATTTAATAACTCAAGATATGTCGCTTTTATTTTAGGAATTATCGTCTTTATTG
TTCAATATGAAAAGATGGAAAGGGATCGTAATGAAGAGTGATTCACTAAAAGAAAATATTATTTATCAAG
GGCTATACCAATTGATTAGAACGATGACACCACTGATTACAATACCCATTATTTCACGTGCATTTGGTCC
CAGTGGTGTGGGTATTGTTTCATTTTCTTTCAATATCGTGCAATACTTTTTGATGATTGCAAGTGTTGGC
GTTCAGTTATATTTTAATAGAGTTATCGCGAAGTCCGTTAACGACAAACGGCAATTGTCACAGCAGTTTT
GGGATATCTTTGTCAGTAAATTATTTTTAGCGTTAACAGTTTTTGCGATGTATATGGTCGTAATTACTAT
ATTTATTGATGATTACTATCTTATTTTCCTACTACAAGGAATCTATATTATAGGTGCAGCACTCGATATT
TCATGGTTTTATGCTGGAACTGAAAAGTTTAAAATTCCTAGCCTCAGTAATATTGTTGCGTCTGGTATTG
TATTAAGTGTAGTTGTTATTTTTGTCAAAGATCAATCAGATTTATCATTGTATGTATTTACTATTGCTAT
TGTGACGGTATTAAACCAATTACCTTTGTTTATCTATTTAAAACGATACATTAGCTTTGTTTCGGTTAAT
TGGATACACGTCTGGCAATTGTTTCGTTCGTCATTAGCATACTTATTACCAAATGGACAGCTCAACTTAT
ATACTAGTATTTCTTGCGTTGTTCTTGGTTTAGTAGGTACATACCAACAAGTTGGTATCTTTTCTAACGC
ATTTAATATTTTAACGGTCGCAATCATAATGATTAATACATTTGATCTTGTAATGATTCCGCGTATTACC
AAAATGTCTATCCAGCAATCACATAGTTTAACTAAAACGTTAGCTAATAATATGAATATTCAATTGATAT
TAACAATACCTATGGTCTTTGGTTTAATTGCAATTATGCCATCATTTTATTTATGGTTCTTTGGTGAGGA
ATTCGCATCAACTGTCCCATTGATGACCATTTTAGCGATACTTGTATTAATCATTCCTTTAAATATGTTG
ATAAGCAGGCAATATTTATTAATAGTGAATAAAATAAGATTATATAATGCGTCAATTACTATTGGTGCAG
TGATAAACCTAGTATTATGTATTATTTTGATATATTTTTATGGAATTTACGGTGCTGCTATTGCGCGTTT
AATTACAGAGTTTTTCTTGCTCATTTGGCGATTTATTGATATTACTAAAATCAATGTGAAGTTGAATATT
GTAAGTACGATTCAATGTGTCATTGCTGCTGTTATGATGTTTATTGTGCTTGGTGTGGTCAATCATTATT
TGCCCCCTACAATGTACGCTACGCTGCTATTAATTGCGATTGGTATAGTAGTTTATCTTTTATTAATGAT
GACTATGAAAAATCAATACGTATGGCAAATATTGAGGCATCTTCGACATAAAACAATTTAAGTACCGGTA
ATGCTATACTTTAGAAAATTAAGATTAAGAAGAAAAGGCAATTTCTTATTGAAAAATGGAAGTTGTCTTT
TTTAATTCTCTTTAAAAGCGGGAAACAAAAGCAGTTAAATGCCTTTTTGCATTCAATATTAAATATTATA
TCAATTTCGAATATTTAAATTTTATATAATTGGATATAACAAATAAATAATAATTATTGCAAAACACACC
CGAAATTAATTATTATAAAAGTATATTCATAAAAGGAGGAATATACTTATGGCATTTAAATTACCAAATT
TACCATATGCATATGATGCATTGGAACCATATATAGATCAAAGAACAATGGAGTTTCATCACGACAAACA
TCACAATACGTACGTGACGAAATTAAACGCAACAGTTGAAGGAACAGAGTTAGAGCATCAATCACTAGCG
GATATGATTGCTAACTTAGACAAGGTACCGGAAGCGATGAGGATGTCAGTCCGTAATAATGGCGGTGGTC
ATTTTAACCATTCATTATTCTGGGAAATACTATCACCTAATTCTGAAGAAAAAGGTGGCGTAATAGATGA
CATCAAAGCGCAGTGGGGCACTTTAGATGAATTTAAAAATGAATTTGCAAATAAAGCAACAACATTATTT
GGATCAGGTTGGACTTGGTTAGTTGTTAATGATGGCAAATTAGAAATTGTGACAACGCCAAACCAAGATA
ATCCATTAACAGAAGGCAAAACACCAATCTTACTATTTGATGTTTGGGAGCATGCCTACTATCTGAAATA
TCAAAATAAACGTCCAGACTATATGACTGCATTTTGGAACATTGTTAACTGGAAAAAAGTTGATGAATTA
TACCAAGCAGCAAAATAATATAACTTAATATAATTGAGGTGGAGCATCTACAAGGTGTTCCACTTTTTTG
TACTTAATATCTTTACTTATTTGTTTTTGTGTAATGGGATAGCACGTAAAAGTGGAAAAATAATAAGATA
AATTTCAACTCGAAATACCTTATTATTGTTGACTATAACGATGACCTAAATATTATATACATTAGACAAC
ACTATTAATTAATCAACATATTGACATTAAATAAATTGACAAAATAAGTAATTATTGTGAATCTAAAGTG
AAATTTTTATAAAAAAATGTAATGATTCAAAAATTTTGTTGCATTTCTTTTGTAATCGTATGATAATGTA
AATGTAATCAAATTGTAATATAAGGGGACAAGACAATGAAAAAATTAGCAACAGTAGGTTCTTTAATTGT
AACAAGCACTTTAGTATTCTCAAGTATGCCTTTTCAAAATGCGCATGCCGACACAACTTCAATGAATGTG
TCGAATAAACAAAGCCAAAATGTACAAAATCATCGTCCTTATGGCGGAGTAGTACCACAAGGAATGACGC
AAGCACAATATACTGAATTAGAGAAAGCTTTACCCCAATTAAGCGCTGGCAGTAATATGCAAGACTATAA
TATGAAATTGTATGATGCGACGCAAAATATTGCTGATAAATACAATGTGATAATTACAACTAATGTAGGG
GTATTTAAACCACATGCTGTTAGAGATATGAATGGCCATGCGTTACCTTTAACAAAAGATGGCAATTTTT
ATCAAACGAATGTAGATGCAAATGGTGTTAATCATGGTGGTAGTGAAATGGTGCAAAATAAAACAGGTCA
TATGAGTCAACAAGGCCATATGAATCAGAACACACACATGAACCAACAGCCACACATGCAACAAGGTCAT
ATGCAATCATCAAACCATCAAATGATGAGTCCAAAAGCAAATATGCATTCATCAAATCATCAAATGAACC
AAAGTAACAAAAAAGTTTTACCAGCTGCTGGTGAAAGTATGACATCAAGTATTCTTACTGCAAGTATTGC
CGCACTACTATTAGTATCTGGGTTATTCTTAGCATTTAGACGACGTTCAACAAATAAATAAACATAATAC
GATTAATAATAGAAAAATCGTGTGATTATCTGAGCGAGCCTAGGACATAAATCAATGTCCTAGGCTCGCT
AATGTTATATTGGCAGTAGTTGACTGAATGAAATTGCGCTTGTAACAAGCTTTTCCATTTCTTACCAACT
CCCTAAATAGTCATCAAAAAATTTCTTATATTTTAATAATTTTTAATAATCCGATTGTCTTATACGTGTC
AGTGTTAATTCAGATATTTCCTGTGGAATATACCACTTATTAATCATAATTGGATAAGGTGTTTGTGCGT
ACAGTGTTTCAATAATCAGCCAACAATGTGTATCACCATCAAACACGTGACTATGATTTTTGAAGTGGGG
CGCTTTGGTAATAGACATTTTTAAATCTGATTGATATGCATTGCTATAAATCGTTTGCTCAACGAATGTC
TTCATGTCGTCTTCGTTTTGTGTATTCACTTTAAATGTGTCAATGACATTTAACGGTATAAAGGTAAAGC
AAAATGCATCAGCTTGCTTAGAATGATTGTCCTTTTTTTGATAATAGCGTTCCATTGCAATGACGGCAGA
AGGATGGTTTGCAAACAAATGATTTGTATATTCACTTTCTAAATCAACACGATAATTAATTGATGACATA
GATACGCGAGCTAGCAATATTTGATCAAGTGGATGCTTAAATTGATCCATACTTGAAGCGTGTTGGGCAT
TTGTTTGTGGAATAACAAAGTGTCCCTTCCCTCTTGTACTCTCTACGATGCCATCTTCGGCTAACAATTT
TATAGCTTGGCGCAAAGTCATACGACTGACATCAAAGCGCGCACAAAGTTCCTTTTCAGTAGGTAATGCA
TGGCCACTCGGATATTTTCCTATTTGAATTTCTTTATATAACGTATTATAAATCGTTAAAAATTTTGGTT
GTGTTTGCGTCACGTAGACAACCTCCATAAAGTTACTTAATCACTCTCATCATACAATAATTTTTACTCA
AATTGGAAAAATTATAAAAATTAAATATAGATAGGCTTTGAAAATTAGTTTTATACAAGGTTAGTAGCTG
TAACTGTAAAATGTTCTTAATATTGTCAAAATGTAATGCTTGAAAGCGCTTTTAAAAAATATTATTATAT
ACATGGTTAGACAAATAGACAAATCACTATACAAATATTGGGAGGAATATTTTATGAAATCAACACCACA
CATTAAACCAATGAATGACGTCGAAATTGCAGAAACGGTTCTATTGCCAGGAGATCCGTTAAGAGCTAAG
TTCATTGCAGAAACTTATTTGGATGATGTGGAACAGTTCAATACAGTGCGAAACATGTTTGGTTTTACCG
GAACATATAAAGGTAAAAAAGTTTCTGTCATGGGTTCAGGTATGGGTATGCCATCTATTGGCATTTACTC
TTATGAATTAATTCATACATTTGGTTGTAAAAAATTAATTCGCGTTGGCTCTTGTGGCGCGATGCAAGAA
AACATTGATTTATATGATGTGATTATTGCACAAGGTGCCTCTACTGATTCAAATTACGTTCAACAATATC
AATTACCAGGTCATTTTGCGCCAATTGCTTCTTATCAATTATTAGAAAAAGCAGTTGAAACAGCACGTGA
CAAAGGTGTACGTCATCATGTAGGTAATGTGTTATCAAGTGATATTTTCTATAACGCGGATACAACAGCG
AGTGAACGTTGGATGCGTATGGGTATTTTAGGTGTAGAAATGGAATCAGCTGCATTATACATGAATGCAA
TTTACGCTGGTGTCGAAGCATTAGGTGTGTTCACAGTGAGCGATCATTTAATTCATGAAACGTCAACAAC
ACCTGAGGAAAGGGAACGTGCATTTACAGATATGATTGAAATTGCACTGTCATTGGTGTAGATGATTATG
AATGTTGAATATTCTAAAATAAAGAAAGCAGTACCTATTTTATTATTCTTATTTGTATTCAGTTTGGTTA
TAGACAACTCATTTAAATTGATTTCTGTAGCCATTGCTGATGACTTAAACATATCTGTAACGACAGTAAG
TTGGCAAGCGACATTAGCCGGTTTAGTAATTGGTATTGGCGCTGTAGTATACGCTTCATTATCTGATGCC
ATTAGTATACGCACACTATTTATTTATGGCGTGATATTAATCATTATCGGATCAATTATTGGTTACATTT
TCCAACATCAATTCCCATTACTTTTAGTTGGACGTATTATTCAAACTGCCGGTTTAGCTGCTGCAGAGAC
ATTATATGTGATATATGTTGCAAAGTATCTTTCTAAAGAGGACCAGAAGACTTACCTTGGCTTAAGTACG
AGCAGTTATTCCTTGTCATTAGTTATCGGTACATTATCAGGTGGATTTATTTCTACGTATTTACACTGGA
CAAATATGTTTTTAATTGCATTAATCGTAGTATTTACGTTGCCATTCCTATTTAAATTATTACCAAAAGA
AAATAATACGAATAAAGCTCATTTAGATTTTGTTGGCTTAATTCTAGTGGCAACTATTGCTACAACAGTC
ATGCTGTTTATTACGAACTTTAATTGGTTATATATGATTGGTGCCTTAATTGCGATTATCGTTTTTGCGC
TATATATTAAAAATGCGCAACGTCCATTAGTAAATAAATCATTTTTCCAAAATAAACGTTATGCTTCATT
TTTATTTATAGTATTTGTAATGTATGCTATCCAATTGGGTTATATTTTTACGTTCCCATTCATAATGGAG
CAAATTTATCATCTGCAACTAGACACAACATCACTGTTATTAGTACCGGGTTATATAGTAGCAGTCATTG
TTGGTGCACTAAGTGGTAAAATCGGCGAATATCTGAATTCAAAACAAGCGATTATCACAGCAATTATTTT
AATAGCACTGAGCTTGATTTTACCTGCATTTGCAGTAGGTAATCACATTTCAATCTTCGTCATTTCTATG
ATATTCTTTGCAGGTAGCTTTGCTTTAATGTATGCACCTTTACTTAACGAAGCCATTAAAACAATAGATC
TTAATATGACAGGTGTGGCTATTGGTTTTTATAATTTAATTATTAATGTGGCGGTATCTGTAGGTATTGC
GATTGCTGCGGCTCTAATCGATTTTAAAGCATTAAATTTCCCAGGCAATGATGCATTAAGTTCACATTTC
GGTATTATTTTAATTATTTTAGGTTTAATGAGTATTGTCGGATTAGTTTTATTCGTCAGCTTAAATCGTT
GGACACAATCTGAAAAATAAATAGATATAAATTCGCGAGATATATTCGTATTTATAGTAAAATTAAATAA
AGAGATTATATAACACGAGGAGTAGTAAGTATGAAATTTGAGAAATATATAGATCACACTTTATTGAAGC
CTGAGTCAACACGTACGCAAATCGATCAAATCATCGATGAAGCGAAAGCATACAATTTTAAATCTGTATG
TGTGAATCCAACACATGTTAAATATGCAGCAGAGCGACTAGCTGATTCAGAGGTGCTCGTTTGTACGGTA
ATAGGATTCCCATTAGGTGCGTCGACAACTGCAACGAAAGCATTTGAAACAGAAGATGCAATTCAAAATG
GTGCAGATGAAATTGACATGGTCATCAACATCGGCGCATTAAAAGATGGACGTTTTGATGATGTACAACA
AGACATTGAAGCAGTGGTTAAAGCTGCGAAAGGTCACACAGTAAAAGTGATTATTGAGACGGTATTGTTG
GACCATGACGAAATTGTAAAAGCGAGTGAATTAACAAAAGCGGCTGGTGCGGACTTCGTTAAAACTTCAA
CAGGTTTTGCAGGTGGCGGTGCGACTGCAGAAGACGTTAAATTAATGAAAGATACAGTAGGTGCTGATGT
AGAAGTAAAAGCATCAGGTGGCGTACGTAATTTAGAAGATTTCAATAAAATGGTTGAAGCAGGTGCGACA
CGTATTGGTGCGAGCGCAGGTGTTCAAATTATGCAAGGTTTAGAAGCAGATTCAGATTACTAATATATAT
AAATTTTGGGAGTGATAGCTATGACAAGACCATTTAATCGTGTACATTTAATCGTAATGGATTCAGTAGG
TATTGGTGAAGCGCCAGACGCAGCTGATTTTAAAGATGAAGGTTCACATACTTTAAGACATACCTTAGAA
GGTTTCGATCAAACTTTACCAAACCTTGAAAAGTTAGGTCTAGGGAACATCGATAAATTACCAGTAGTAA
ATGCAGTTGAACAACCAGAAGCATACTATACTAAATTGAGTGAAGCTTCAGTTGGTAAAGATACAATGAC
TGGTCACTGGGAAATTATGGGATTAAATATTATGCAACCTTTTAAAGTATACCCTAATGGATTCCCTGAA
GAGTTAATTCAACAAATTGAAGAAATGACAGGTCGTAAAGTTGTTGCTAACAAACCGGCATCGGGTACGC
AAATTATCGATGAGTGGGGCGAGCACCAAATGAAAACTGGTGACTTAATTGTTTATACAAGTGCAGACCC
AGTATTGCAAATTGCTGCACATGAAGACATTATCCCATTAGAAGAGTTATATGATATTTGTGAAAAGGTT
CGTGAGTTGACAAAAGACCCTAAATATTTAATTGGTCGTATTATCGCACGTCCATATGTTGGTGAACCAG
GAAACTTTACACGTACATCTAATCGACATGACTATGCGTTAAAACCTTTTGGTAAAACTGTCTTAGATCA
TTTGAAAGACGGTGGTTATGATGTTATTGCCATCGGTAAAATTAATGACATTTATGATGGTGAAGGTGTA
ACAGAAGCGGTTCGTACGAAGAGTAACATGGACGGTATGGATCAATTGATGAAAATTGTTAAGAAAGATT
TCACAGGTATTAGCTTCTTAAACTTAGTAGACTTTGATGCATTATACGGTCATCGTCGTGATAAACCAGG
TTATGCACAAGCAATTAAAGATTTCGATGATCGCTTGCCAGAACTGTTTAGCAACTTAAAAGAAGACGAT
TTAGTAATTATTACAGCAGACCATGGTAATGACCCGACAGCGCCAGGTACGGACCATACGAGAGAATATA
TCCCAGTAATTATGTACAGTCCGAAATTTAAAGGTGGTCATGCACTAGAAAGTGATACTACATTCAGTTC
TATCGGTGCAACTATAGCAGATAATTTCAACGTAACATTACCAGAGTTCGGTAAAAGTTATTTAAAGGAA
TTGAAATAGAATAAATTTAGATATTATAAAAACAGCAGTGAAGTTAACTATAACAATAGTTTTCTTCACT
GCTGTTTTTATTATAATAGAGAAACGTAAGACGGTAGGACTTCTTATTTAGGAGTATCCTGATTTAATGT
TAAACAATACGTTTTCGGATTGAACCGGAAATTAAATCGACAATTGCGACCATTAGTACTAAACCGATTA
ATATAATACCTACACGGTCCCAAGAACGTGTTTGAATGGCAAATATGAGTGGTGTCCCGATACCACCAGC
CCCAATTAGCCCCAGTATAGAAGCTGAACGTAAGTTTAGTTCAAAGCGATAAAGTATGAGTGATAGAAAG
GCAGGCATAATTTGTGGTATGACTGCAAATACGAGTGTTTTAATCTTATTCGCACCACTGGCCTTTAATG
ATTCTACAGCACTGAAATCTAGACCTTCAATATCTTCAGCTAAAAGTTTCCCAAGCATACCTACGGAATG
GATACCTAAAGCTAATACACCTGAAAATGAACCTGGGCCAACAGCTTTGATAAATATAAGTGCCATTACA
ATTTCTGGGAAGACACGTATAACACTTAAAATAAATTTGCTAACACCTGAAACTGGGCGTAGCTTTACCA
TATTATTTGCACCTAGAAATGCTAATGGAATACAGATAATTGCGGCGATGAAAGTACCTACAACGGCTAT
CGCAAAGGTTTCAAGTAAACCACGTAATAAGTCTTCGCCATCTGGTATATAGATATAGCTGATATCAGGA
TGGAATAATCCGCTGAATATGGATTTTAAGATTTCTAATGATTTACTTTTAAGTTCTAAACTTGGTACAC
CTGCAAATGCCCAGATGATAATAGCTAAGACGACAATTGCAATAAGCCATCTTTTAATCAATTTTCGTTT
GTGTGCTTTTGTGTGAACATTATATTTTGCTATTTCCTGTGTCATGCGAGATGTGCCCTCACTTTCGTAC
TGATGTAATCAATGACGACGACGATAACTAAAGTAAATAAAATAATCGTTGCTGTTTTTGGATATTGAAA
TAAACCAAGTGTTTGATCATAAAACAATCCAATACCGCCAGCGCCGACTAATCCAAGCACAGCTGAAGCA
CGTATATTTACTTCAAATGCATATAATACGTATGACATAAATGACGATATGGCTTGTGGTACAACACCGA
AAACAATCCATTTTATTTTATTAGCGCCAACAGCCGTCATTGCTTCCATTGGACCTGGATCTATCGTTTC
CAATGATTCATATAATAATTTTCCAATAATACAGATAGTTAAAATAAACAGTGCTAATATCCCTGGAATT
TGACCGATTCCAAATACAGCCACAAAGATTGCTGCTAATAACAAATCTGGAATAGTACGAACTATATTTA
AAATAAAGCGCGAGGGTATTGAAATCCACTTTTGATGAACGATATTGCTAGCACATAATAACGCAATTGG
TATTGAAACGATGCTACCTAATACTGTACTTACGATAGCCATTCGAATGGTATCTAACATTGGCGTTGTA
ATTTGTTGTAAATACTCGAAATCAGGTGGAATCATTTGTTTGAATAGATCACCTATTTGAGGTATTCCTA
TCATTAAATCTCCAAAATTAAATCCCGTATAAATGAAGCTCCAAATGATAAGCACAATGATTAACATGAA
GGTAAAACTCGTTTTTAAAGAAACCTTTTTCTTTAAAAGGGAGTCATACTTTGTAGGTATTTCTAAAGGC
ATGTTAGTTCACTCCTAGCTTTTCATCTTCTTTAATTGTACGTCCATATATTTCACTAAATACGTCATCT
GTTGCTTCAGATGCAGGACCATCATAGACAACTTCACCATCACGTAAACCAATGATGCGTGTGCCATATT
CTTTTGCCAAGTCAACAAAATGTAAATTAATTAAAATTGTGATGCCTAATTCTTGGTTGATTTTTCTTAA
ATCATCCATAACCTGTTTCGTAGTTAATGGGTCTAATGAAGCAACTGGTTCATCTGCAAGAATAATTTCA
GATTCTTGGCATAGCGCACGTGCAATAGATATACGTTGTTGTTGGCCACCTGATAATTCATCAGAGCGTT
GATTATATTTATCTAAGATATTGACGCGTTCTAGTGCATCCATTGCCTTAATTTTGTCTTCTTTTGGGAA
TAAACCTAATACCATTTTCCAAGTAGGGTGATAACCTACACGTCCACTTAGTACATTTCGTAATACACTT
GACCGTTTAACTAAATTAAAATGTTGGAAAATCATACCTATATTTCGGCGCATTTCTAATAATGCTTTAC
CATGGGCTTTAGTGATTGATTTACCTTGGATGAAAATTTCACCTGACGTGATATCATGCAAACGATTTAC
AGATCTTAATAACGTGGATTTCCCAGCACCAGATAGTCCGACAATAACTGCAAATTCACCTTTTTCAATA
TTTAAGTTAATATTTTTCAAGCCTACATGACCGTTAGGATAGACTTTACTGACGTTTTTAAATTCGATTT
GACTCATGTTTGACACCTTTCTTTAATAAAGAAAAGCCAAGGTAAACTGAAATATCATAGACATTGGGTT
TCTGTGTACAAATGGTTTCAAATGTACAGCGACACCTTTCTATATCTGTTTCAGTTTAGCGCCTAGCTTT
TCAATATTAATCTAGAATATATCTATTGAACGAAAGCTTTTAATACCAAATTCGCTAATGATTCATTTGT
TAAATAATGATTATTTCATATCTTTAACTAATTTTTCGTACTCTCTTACAATGTCGAAATTTGAATCTTT
CGTTTCTGTGTATCCTTCATGTGAATAAACTTCGCTAATAATTTTGTGACCTTCTTTTGATTTAGCAATG
TCTATAAAAGCTTTTTTCAATTTTTCTTGAAAATCTTTATCCATATCTGGTCTTACAGAAATTGTGTCAT
TCGGAATAGCTTGTGTTAATTTTAAAATTCGTGTGTCTTTAAATACATTTGGTTGGTCTTTTTTCACAGT
ATTACGTGCATCGTTAAATACAGCCGCAGCATCTACATCTCCATTTAATAATGAGATAACTGCTTGGTCA
TGACCTTTAACATTCACAATTTTCATATCTTTAGTTGCATTAATACCTGCTTCGTTTTTTAACATCGCAA
GTGGGAATGTATATCCAGCAGTTGATGTTACATCTTGTAAGGCAATTTTCTTACCTTTTAAATCTTTCAA
GCTTTTAATTTTTGAGTCTTTTTTAACAAGAATTTCTGATTTATAACTATCTACAAGTTCTTTACTTGCT
GAACCATCTTCTTTTACACCGAAACGTTGTGCTTGTAATAATAAATCAGCTGCTTTTTGATCATGTGCTA
ATGTGTATGCCGTTGGTGGTAAGAAACCAACATCAACTTTTTTAGACTTCATAGCTTCAACAATTGTATT
GTAGTTAGTTGATACAGACACTTTAACTGGAATCCCTAATTCTTTAGATAGTAATTTTTCTAATGGTTTT
GCTTTAGCTTCTAATGTTCCAGCATTTTGCGAAGGTACAAATTGAACGGTTAATTCTTTAGGTTTGTATC
CTCCTGATTTAGAATCCGAATCATTACTAGCGTTCTTTTGATTATCTAAAGAACTTGAGTTTCCACATGC
TGCTGCAAAAACAATGACTGCTAACATTAATACAAATAAACACTTAAAATTTTTCATTTGATAACTGTCC
CCTTCACATTCTTAATCGTGTAATATGTATGCAATGAAATTACACTTATAGCGTACCACATTTAAATGTT
AAAAAGTATTTTATAAAAATGAATTTTAATAACTTTCTTTAAGAGTTTGATAAGATTTTGTAAATTTTTC
GTTAAATTGCTCATATGCAACGAATTTTTATCCTATAATTCAAGAACAAATTTATTTTAAAAGGAGCCTC
ACAAAATGAAAAAAATATATAAGTCATTAACTGTCTCTGCAATTGTTGCAACGGTATCATTAAGTGCTTT
ACCGCAATCTTTAGCTATAACGCATGAATCGCAACCTACAAAGCAACAGCGAACGGTATTATTCGATCGT
TCTCATGGTCAAACAGCTGGTGCTGCAGATTGGGTTAGTGATGGTGCATTTTCAGATTATGCGGATTCAA
TACAAAAACAAGGTTATGACGTTAAAGCTATTGATGGTCATTCGAACATAACAGAAGCAAGTTTGAAAAG
TTCCAAAATATTTGTAATTCCTGAGGCTAACATTCCTTTCAAAGAATCAGAACAGGCAGCAATTGTTAAA
TATGTGAAACAAGGTGGCAATGTTGTCTTTATTTCAGATCATTACAATGCTGACCGAAATTTAAATCGTA
TTGATTCATCGGAGGCAATGAATGGTTATCGACGTGGAGCATATGAAGATATGTCGAAAGGTATGAATGC
AGAAGAAAAAAGTTCTACTGCAATGCAAGGTGTGAAAAGTTCAGATTGGTTATCTACAAACTTTGGCGTA
CGTTTTCGATATAATGCACTAGGTGATTTAAATACGAGCAATATTGTTTCTTCAAAAGAAAGTTTCGGTA
TTACTGAAGGTGTGAAATCTGTCTCTATGCATGCCGGATCGACATTAGCAATTACTAATCCAGAGAAAGC
AAAAGGTATTGTGTATACACCAGAACAATTGCCAGCGAAAAGTAAATGGTCACATGCTGTAGATCAAGGT
ATTTATAATGGGGGCGGTAAAGCAGAAGGCCCCTATGTAGCAATTTCTAAAGTTGGAAAAGGTAAAGCAG
CATTTATCGGTGATTCATCACTTGTGGAAGATAGTTCGCCCAAATATGTAAGAGAAGATAATGGAGAAAA
GAAGAAAACATATGATGGTTTTAAAGAACAAGACAACGGTAAGCTATTAAATAATATAACGGCTTGGATG
TCTAAAGATAATGATGGGAAATCACTTAAGGCGAGTAGCCTAACATTAGATACAAAGACTAAGTTGCTTG
ATTTTGAACGACCAGAGCGTTCAACTGAGCCTGAAAAAGAGCCATGGTCACAACCGCCGAGTGGTTATAA
ATGGTATGATCCAACAACATTTAAAGCAGGTAGTTATGGCAGCGAAAAAGGCGCAGATCCTCAGCCAAAC
ACACCAGATGATCATACACCACCAAATCAGAACGAAAAAGTAACATTTGATATCCCGCAAAATGTTTCTG
TAAATGAGCCATTTGAAATGACAATACATTTAAAAGGATTTGAAGCAAATCAAACACTTGAAAATCTTAG
AGTTGGTATTTACAAAGAAGGCGGACGTCAAATCGGACAATTTTCAAGTAAAGATAACGATTATAACCCA
CCAGGTTACAGTACTTTGCCAACAGTTAAAGCAGATGAAAACGGAAATGTCACAATTAAGGTCAATGCTA
AAGTACTTGAAAGTATGGAAGGTTCAAAGATTCGTTTAAAACTCGGTGACAAAACCTTGATTACAACAGA
CTTCAAATAAATATATAATAGAAATAAGAAAGATGTTTGTGATTGAAGGAGTGAGTGAGGATGTCAAACA
TAGCATTTTATGTCGTGAGTGACGTACATGGTTATATTTTCCCAACAGATTTTACGAGTAGAAATCAATA
TCAACCTATGGGATTGTTACTAGCGAATCATGTTATAGAACAAGACAGAAGGCAGTATGACCAAAGTTTT
AAAATAGATAATGGTGATTTTTTGCAAGGGTCACCATTTTGTAATTACTTAATCGCGCATAGCGGCAGTA
GCCAGCCTTTAGTTGATTTTTATAATCGAATGGCATTCGACTTTGGTACGCTTGGTAATCATGAATTTAA
TTATGGATTACCATACTTAAAAGACACTTTACGCAGACTCAATTATCCAGTTTTGTGCGCTAATATATAT
GAAAATGATAGTACATTGACTGATAACGGTGTGAAGTATTTTCAGGTTGGAGATCAAACTGTTGGTGTGA
TAGGTTTAACGACACAATTTATTCCCCATTGGGAACAACCAGAGCATATTCAGTCACTTACGTTTCATAG
TGCTTTTGAAATACTTCAACAATACTTACCTGAAATGAAGCGACATGCAGATATCATTGTGGTTTGTTAC
CATGGTGGATTTGAAAAGGATTTAGAAAGTGGTACGCCGACCGAAGTATTAACGGGTGAAAATGAAGGAT
ATGCCATGTTAGAAGCGTTTTCTAAAGATATAGATATCTTTATTACGGGTCACCAACATCGACAAATTGC
TGAAAGGTTTAAGCAAACGGCTGTGATTCAACCTGGTACGAGAGGTACAACTGTAGGCAGAGTAGTCTTG
AGTACTGATGAATATGAAAATCTATCCGTTGAATCATGTGAATTACTTCCTGTTATAGATGATTCCACAT
TTACTATTGATGAAGATGACCAACATTTACGAAAGCAGTTAGAGGACTGGTTAGATTACGAAATTACTAC
ATTGCCATATGATATGACGATTAATCATGCATTTGAGGCACGTGTGGCACCGCATCCTTTTACAAATTTT
ATGAATTACGCTTTATTAGAAAAAAGTGACGCAGATGTTGCCTGTACAGCTTTGTTTGATTCTGCTAGTG
GTTTCAAGCAAGTCGTGACGATGCGAGATGTTATTAACAATTACCCATTTCCAAATACATTTAAAGTTTT
AGCTGTAAGTGGTGCCAAACTTAAAGAAGCCATTGAACGATCAGCAGAATATTTTGACGTGAAAAATGAT
GAAGTTAGTGTGAGCGCAGACTTCCTTGAACCCAAACCACAACACTTTAATTATGATATATATGGTGGCG
TAAGTTATACCATTCATGTTGGAAGACCAAAGGGACAACGTGTGAGCAATATGATGATTCAAGGTCACGC
AGTTGATTTAAAGCAGACATATACAATTTGTGTAAATAATTATCGTGCAGTAGGCGGTGGTCAGTATGAT
ATGTATATCGACGCGCCAGTTGTAAAAGATATTCAAGTTGAAGGCGCACAATTACTTATTGATTTTTTAT
CAAATAATAATTTGATGCGCATCCCGCAAGTTGTTGATTTTAAAGTTGAAAAGTGACGGATATATGTAAA
ACTTACTTGATTTTAATCGGGTAAGTTTTTGTTTTTGTTTAAAGCGAGAAAGTATTATCTTTAGACGACG
TGATTGAAATGTCACGTCCTGTCAAAATGAATAGTTTATTAAAGTTGTATTTTGATAGAAATTTACTGAC
ACCACAAAAATTATTGAATTATTTAAAAGTTGATGAAACATTTTTGAATCATCTAGCAGGTATTAATTTA
AAACTCTTTAAGGATTATGTTAATGAAAATAGAGAATATAATATAACGAATCTATATAAATAAGGCACCA
ATATTTAAACCTCGAGCTGAAAAGATCATCATTTCAGTTCGAGGTTTTTTATTTTATCCTCTTTGTATGG
GTATTCTTTTACTTGAAATTTGTTTTCCTGTTTTTTTATTGTAAATTTTTATTACATAGTATCCTAAGTT
ATATCCTGACATTTGTTCTCCAGTATTTTTAGTTTTTTAGTAGGAACATAATGGTATTTTTTTGCTGTTA
GTGGAACATATTTTTTAGTGTTTTGAATTTCGTTTCATCCATTTGTAAAACTGGATACTCTAATATCCGG
TAATAGCCGGTTAAATCGACATAGGATGTCACTAGCTATTCCAAAATTGTCTTTTGACGCTATAACGATT
GTTGGGAATCTTAGCATGTCTAACGCAGAGAGACTTTCACATTTTATGAGTACTAATCCTGAAATTCGGC
TTTGGGATATTTTACAAACAAACTTTAAAGCTAAAGCTCTTAAAGAAAAAGTTTATATTGAATATGACAA
AATAAAAGCAACTCTTTGGAATAGACGTAGTATGCGCGTTGAATTTAATCCTAATAAGCTTTCGCATGAT
GAAGTGCTTTGGTTAAAACAAAATATCATCAGTTATTTGGACGATGTTAGTTTTACGAGATTAGATTTGG
CTTTTGATTTTGAATTTGATTTAAATGACTATTATGCATTGTCAGATAAGTCGATAAAGAAAACTATATT
TTATGGACGTAATGTAAAACCAGAAACAAAATATTTTGGTGTGCGTAATAGTGATAGGTTTATTCGGATT
TATAATAAAAACAAGAACGTAAAGATAATGCAGATGTTGAAATTGATTCAACATTTCTATGGCGTGTGGA
AATTGAATTAAAACGAGATATGGTTGATTGTTGGAAAGATTGTTTTGATGATTTGCATATTTTAAAACCG
AATTTAAAAATGATTGAAAATATACAAGAACGAGCAATGCTTCATTTATTAACTCACGAAGAAGAGGAAT
GGGGAAATTTAGAAAGACGTACTAAAAATAAATATAGAGATAAGTTGAAAAATATAGCGTCTATTGATTT
GACAGATTTAATGAAAATATCTTTAAGAGGAAATGAAAACCAATTGCAAAAACAAATCGACTTTTGGTTG
AATTAATTATTATAACTAAAGAACTATGTTCACTTATGCTCATCTACTTAAAATAAGTATTTTTTTGTTG
GTTTTTAAAAGTAGTTGAAATGTTTATAATAATATTGAAAGATATTTCTGTTTTCCTTTTGAATAATAAA
CTTAAAAGAGAATATAAAATAATGCTTATTAAAATTAGGGGTGGAAATATGAAAAGAGATTTTTTTGAAA
AGTGGTCGTTTATTTTAAATTTAATTTTATTTTGTGCTTTTTTGTTTTTAGTGGTTCTGATGTTTTATAA
GGATGTCGATTTGATTTATATTTTTTGTACATTATTAATATCATTATTACCTTTGCTAAATATTATAAAA
AGATATAAGAAAAAGACGGATAATTAATCCGTCTTTTTTTTATGAAAAGAATAGGCTGGGAAATAAATCA
ATGTTCTATGATCTACGAAGTTATATTGGCAGTAATTGACTGAACGAAAATGCGCTTGTAATAAGCTTTT
TTCAATTCTAGTCAGGGGCCCCAACACAGAGAATTTCGAAAAGAAATTCTACAGGCAATGCGAGTTGGGG
CGGGGCCCCAACAAAGAGAAATTGGATTCCCAATTTCTACAGACAATGCAAGTTGGGGTGGGACGGCGAA
ATAAATTTTGCGAAAATATCATTTCTGTCCCACTCCCCAGAAAAGGTTCTACCATTGTCAAAAAAATGCA
TCTCTACATGTTAGAGTAAATATTGGTCAGCCAACCAAAATAATCAACACGAGGAGATGCTATTTAATGT
CATCTGACACAAACAGTTTAGCACATACGAAATGGAATTGTAAGTAACATATTGTCTTTGCACCTAAATA
CAGAAGACAAGCGATATATGGAAAAATAAAAAAAGATATAGGGATTATATTACGTCAATTATATGAAAGA
AAAGGTGTAGAGATAATTGAAGCAGAGGTATGTAAAGATCATATCCATATGTTAGTTAGTATACCACCCA
AACTTGGGGTATCATCATTTGTTGGCTATTTAAAAGGAAAAGTAATTTAATGATATTTGATAGACATGCT
AACTTAAAGTATAGATATGGAAATAGAAAGTTTTGGTGTAAAGGATTTTATGTGGATACAGTAGGTAGAA
ATAAAAAAGTGATTGAAAATTATATTCGTAATCAATTACAAGAGGATATCGTTGCAGATGAAATTTCAAT
GGAAGAATATTTAGATCCTTTCACTGGAGAGAAAAATAAAAAAAGAAAGAAAAAAGAGTAAACCTTTAGG
ATTGCTGGAATAGTAGTGCAGTTGGCTGACTTGTCAGTGCCCTTTTAGGGCTGGCCAGTAAGGAAGGCTT
ATAGCCGCAGAACAAACCACCCGTTCACACGGGTGGTTTTTATTTGTAACATCTGTTGATAGGTATCGAC
AAGGACCTTTTAATGTTGTGTTTTGTGCGATATAACAAGCTTTTTAGGCTATTAAAGAATATTCAGAATT
AAATATATAATTATGAATAAATTATGTCATTGAAAAAATTATGATTATAAAATCATTCTAAAAACACCGA
AATAACAATGATTTCATGAAAACATTTATTTTAAAATTTGATATTTGTTCAAATAATATTCTAAATTAAA
CTTTTTTGTATAGAATTTTCTTTATATCCTGAGAGACATGTACTATAATGTTTGTGAAATAATTCACAAA
GTATAAAGGAGTGGTTGTATATGTTAACTATACCTGAAAAAGAAAATCGTGGATCGAAAGAACAAGAAGT
GGCAATTATGATTGATGCTCTAGCTGACAAAGGGAAAAAAGCATTAGAAGCATTATCTAAAAAGTCACAA
GAAGAAATTGATCATATTGTTCATCAAATGAGCTTAGCAGCTGTTGATCAACATATGGTGCTAGCAAAAT
TAGCACATGAAGAAACTGGAAGAGGTATATACGAAGATAAAGCGATTAAAAATTTATACGCTTCTGAATA
TATATGGAATTCAATAAAAGACAATAAGACAGTAGGGATTATTGGTGAAGATAAAGAAAAAGGATTAACG
TATGTAGCGGAACCAATTGGTGTTATTTGTGGTGTTACGCCAACAACAAATCCTACGTCGACAACTATTT
TTAAAGCGATGATTGCAATTAAGACAGGAAATCCAATCATTTTTGCATTCCATCCAAGTGCACAAGAATC
GTCGAAGCGTGCAGCAGAAGTTGTATTAGAAGCGGCAATGAAGGCAGGTGCACCTAAAGATATTATTCAG
TGGATTGAAGTGCCTTCTATCGAAGCAACAAAACAATTAATGAATCACAAAGGTATTGCATTAGTTCTAG
CAACAGGTGGTTCGGGCATGGTTAAGTCTGCATATTCAACTGGCAAACCGGCATTAGGTGTGGGACCAGG
TAACGTGCCGTCTTACATTGAAAAAACAGCACACATTAAACGTGCAGTAAATGATATCATTGGTTCAAAA
ACATTTGATAATGGTATGATTTGTGCTTCTGAACAAGTTGTAGTCATTGATAAAGAAATTTATAAAGATG
TTACTAATGAATTTAAAGCACATCAAGCATACTTTGTTAAAAAAGATGAATTACAACGCTTAGAAAATGC
AATTATGAATGAACAAAAAACAGGTATTAAGCCTGATATTGTCGGTAAATCTGCAGTTGAAATAGCTGAA
TTAGCAGGTATACCTGTCCCCGAAAATACAAAACTTATCATAGCCGAAATTAGCGGTGTAGGTTCAGACT
ATCCGTTATCTCGTGAAAAATTATCTCCAGTATTAGCCTTAGTAAAAGCCCAATCTACAAAACAAGCATT
TCAAATTTGTGAAGACACACTACATTTTGGTGGATTAGGACACACAGCCGTTATCCATACAGAAGATGAA
ACATTACAAAAAGATTTTGGACTAAGAATGAAAGCTTGTCGTGTACTTGTAAATACACCATCAGCGGTTG
GAGGTATTGGTGATATGTATAACGAATTGATTCCGTCTTTAACATTAGGTTGTGGTTCCTACGGTAGAAA
CTCAATTTCACATAATGTTAGTGCGACAGATTTATTAAACATTAAAACGATTGCTAAACGACGTAATAAT
ACTCAAATTTTCAAGGTGCCTGCTCAAATTTATTTTGAAGAAAATGCAATCATGAGTCTAACAACAATGG
ACAAGATTGAAAAAGTGATGATTGTCTGTGACCCTGGTATGGTAGAATTCGGTTATACAAAAACAGTTGA
GAATGTATTAAGACAAAAAACGGAACAGCCTCAAATTAAAATATTTAGCGAAGTCGAACCGAACCCATCA
ACTAATACAGTATATAAAGGTCTGGAAATGATGGTTGATTTCCAACCGGATACAATCATTGCACTTGGTG
GTGGTTCAGCGATGGATGCTGCAAAAGCAATGTGGATGTTCTTTGAACACCCTGAGACATCATTCTTCGG
TGCTAAACAAAAGTTCCTAGACATCGGTAAACGTACTTATAAAATAGGCATGCCTGAAAATGCGACGTTC
ATTTGTATCCCTACGACATCAGGTACAGGTTCAGAAGTAACACCATTTGCAGTTATCACAGATAGTGAAA
CAAATGTAAAATATCCGTTGGCTGATTTTGCTTTAACACCTGACGTTGCAATTATTGACCCTCAATTTGT
GATGAGTGTGCCAAAAAGCGTTACAGCAGATACAGGAATGGATGTACTAACGCATGCAATGGAATCATAT
GTATCTGTAATGGCTTCAGACTACACAAGAGGTTTGAGTCTACAAGCGATTAAATTGACGTTCGAATATT
TAAAATCATCTGTTGAAAAGGGTGATAAAGTTTCAAGAGAGAAAATGCATAACGCATCAACTTTGGCTGG
TATGGCATTTGCAAATGCATTCTTAGGCATTGCACACTCAATTGCGCATAAAATTGGTGGCGAATATGGT
ATTCCGCATGGTAGAGCGAATGCGATATTACTACCGCATATTATCCGTTATAATGCCAAAGACCCGCAAA
AACATGCATTATTCCCTAAATATGAGTTCTTCAGAGCAGATACAGATTATGCAGATATTGCCAAATTCTT
AGGATTAAAAGGTAATACGACAGAAGCACTCGTAGAATCATTAGCTAAAGCTGTCTACGAATTAGGTCAA
TCAGTCGGAATTGAAATGAATTTGAAATCACAAGGTGTGTCTGAAGAAGAATTAAATGAGTCAATTGATA
GAATGGCAGAGCTCGCATTTGAAGATCAATGTACAACTGCTAATCCTAAAGAAGCACTAATCAGTGAAAT
CAAAGATATCATTCAAACATCATATGATTATAAGCAATAATCTATCTGATAATAATCATCTAACTCACCT
GAAATTACAAAAGTAAAAAATGCCACATAAACTTTAAGTCGATAATCATTATACGGTTATCGGCTTTTAT
TTATTGCCAAATCTTCAGAGAGATACAAACTAGACAATCATTTTTTTAAATAAAGAAAATATTAAGATTG
ATACTCATTTCACAAACTATTACTACTTTAGAGTATAATTATTTTTAATTTCATATAAATAAAAAGGCGA
AAATAATGCGGTTTAAAAGTAATTAATTGTTTAAACGATATGTAATATGTAAATACTATATATATAATAC
CAATTTTAATGAAAATTTTTAAGGGAGGTAAATAATGGAAAGTACATTAGAATTAACAAAAATTAAAGAA
GTATTACAAAAAAACTTGAAGATTTTAATTATTTTACCGCTATTATTTTTAATTATTAGCGCTATTGTTA
CATTTTTCGTCTTATCACCTAAATATCAAGCTAATACTCAAATTTTAGTGAATCAAACTAAGGGTGACAA
TCCTCAGTTTATGGCGCAAGAGGTTCAAAGTAATATTCAACTTGTAAATACGTATAAAGAAATTGTTAAA
AGTCCTAGAATTTTAGATGAGGTGTCAAAGGACTTAAATGATAAGTATTCACCATCTAAATTGTCGAGTA
TGTTGACAATTACAAACCAAGAAAATACGCAACTTATCAACATCCAAGTTAAAAGTGGTCATAAACAAGA
TTCGGAAAAAATTGCGAATAGCTTCGCTAAAGTTACAAGTAAACAAATTCCGAAGATTATGAGTGTGGAT
AACGTATCAATTTTATCTAAAGCAGACGGTACAGCAGTTAAAGTCGCACCAAAAACTGTAGTGAATCTAA
TCGGTGCATTCTTTTTAGGATTAGTTGTCGCGCTTATATATATCTTCTTCAAAGTAATTTTCGATAAGCG
AATTAAAGATGAAGAAGATGTAGAGAAAGAATTAGGATTGCCTGTATTGGGTTCAATTCAAAAATTTAAT
TAAGGATGGTTGCTACTTATGTCAAAAAAGGAAAATACGACAACAACACTATTTGTATATGAAAAACCAA
AATCAACAATTAGTGAAAAGTTTCGAGGTATACGTTCAAACATCATGTTTTCAAAAGCAAATGGTGAAGT
AAAGCGCTTATTGGTTACTTCTGAAAAGCCTGGTGCAGGTAAAAGTACAGTTGTATCGAATGTAGCGATT
ACTTATGCACAAGCAGGCTATAAGACATTAGTTATTGATGGCGATATGCGTAAGCCAACACAAAACTATA
TTTTTAATGAGCAAAATAATAATGGACTATCAAGCTTAATCATTGGTCGAACGACTATGTCAGAAGCAAT
TACGTCGACAGAAATTGAAAATTTAGATTTGCTAACAGCTGGCCCTGTACCTCCAAATCCATCTGAGTTA
ATTGGGTCTGAAAGGTTCAAAGAATTAGTTGATCTGTTTAATAAACGTTACGACATTATTATTGTCGATA
CACCGCCAGTTAATACTGTGACTGATGCACAACTATATGCGCGTGCTATTAAAGATAGTCTGTTAGTAAT
TGATAGTGAAAAAAATGATAAAAATGAAGTTAAAAAAGCAAAAGCACTTATGGAAAAAGCAGGCAGTAAC
ATTCTAGGTGTCATTTTGAACAAGACAAAGGTCGATAAATCTTCTAGTTATTATCACTATTATGGAGATG
AATAAGTATGATTGATATTCATAACCATATATTGCCTAATATCGATGACGGTCCGACAAATGAAACAGAG
ATGATGGATCTTTTAAAACAAGCGACAACACAAGGTGTTACAGAAATCATTGTAACATCACATCACTTAC
ATCCTCGATATACCACACCTATAGAAAAAGTGAAATCATGTTTAAACCATATTGAAAGCTTAGAGGAAGT
ACAAGCACTAAATCTAAAGTTTTATTATGGTCAGGAAATAAGAATTACCGATCAAATCCTTAATGATATT
GATCGAAAAGTTATTAACGGTATTAATGATTCACGCTATTTACTAATAGAATTTCCATCAAATGAAGTTC
CACACTATACTGATCAATTATTTTTCGAATTACAGAGTAAAGGCTTTGTACCGATTATTGCACATCCAGA
GCGGAATAAAGCAATAAGTCAAAACCTTGACATACTATACGATTTAATTAACAAAGGTGCTTTAAGTCAA
GTGACAACGGCGTCATTAGCGGGTATTTCCGGTAAAAAAATTAGAAAATTAGCAATTCAAATGATTGAAA
ACAATCTGACACATTTCATCGGTTCAGATGCGCATAACACAGAAATCAGACCGTTCTTAATGAAAGACTT
ATTTAATGATAAGAAATTACGTGATTATTATGAAGATATGAACGGATTTATTAGTAATGCGAAGTTAGTT
GTTGATGATAAAAAAATTCCTAAACGAATGCCACAACAAGATTATAAACAGAAAAGATGGTTTGGGTTAT
AAACAGCAAATGAGGGGTTTTATGGCACATTTATCTGTGAAATTGCGGCTTTTAATACTAGCATTAATCG
ATTCACTGATAGTGACATTTTCAGTATTCGTAAGTTATTACATTTTAGAACCGTATTTCAAAACATATTC
TGTCAAATTATTAATATTGGCAGCTATATCACTATTCATATCGCATCATATTTCAGCATTTATTTTTAAT
ATGTATCATCGAGCGTGGGAATATGCCAGTGTGAGTGAATTGATTTTAATTGTTAAAGCTGTGACGACAT
CTATCGTTATTACGATGGTGGTCGTGACAATTGTTACAGGCAATAGACCGTTTTTTAGATTGTATTTAAT
TACTTGGATGATGCACTTGATTTTAATAGGTGGCTCAAGGTTATTTTGGCGTATTTATCGGAAATACCTT
GGAGGTAAGTCATTTAATAAGAAGCCAACTTTAGTTGTTGGTGCTGGTCAAGCAGGTTCAATGCTGATTA
GACAAATGTTGAAAAGTGACGAAATGAAACTTGAACCGGTATTAGCAGTCGATGATGACGAACATAAACG
CAATATCACAATTACTGAGGGTGTAAAAGTCCAAGGTAAAATTGCGGATATTCCAGAACTAGTGAGGAAA
TATAAGATTAAAAAAATCATCATTGCAATTCCAACTATTGGTCAAGAGCGTTTGAAAGAAATTAATAATA
TTTGCCATATGGATGGCGTTGAGTTATTGAAAATGCCAAATATAGAAGACGTCATGTCTGGTGAGTTAGA
AGTGAACCAACTTAAAAAAGTTGAAGTAGAAGATTTACTAGGCAGAGATCCTGTTGAATTAGATATGGAT
ATGATATCAAATGAATTGACGAATAAAACTATTTTAGTTACGGGTGCAGGTGGTTCAATAGGATCAGAAA
TTTGTAGACAAGTTTGTAATTTCTATCCAGAACGTATTATTCTACTTGGCCATGGTGAAAACAGTATTTA
TTTAATCAATCGTGAATTGCGAAATCGCTTCGGAAAAAATGTTGATATCGTTCCTATTATAGCGGATGTG
CAAAATAGAGCGCGTATGTTTGAAATTATGGAAACGTATAAACCATACGCAGTTTATCATGCAGCAGCAC
ACAAGCACGTGCCGTTAATGGAAGACAACCCTGAAGAAGCAGTACGTAATAATATTTTAGGTACGAAAAA
TACTGCTGAAGCTGCTAAAAATGCAGAGGTAAAGAAATTCGTTATGATTTCTACGGATAAAGCCGTTAAT
CCGCCTAATGTCATGGGAGCTTCAAAGCGAATTGCAGAAATGATTATTCAAAGTTTAAATGATGAAACGC
ATCGAACAAATTTTGTTGCAGTGAGATTTGGTAATGTACTTGGATCGAGAGGATCTGTGATTCCACTTTT
CAAAAGTCAAATTGAAGAAGGTGGGCCAGTTACTGTGACACATCCTGAAATGACACGTTACTTTATGACA
ATTCCTGAAGCTTCTAGACTAGTTTTGCAGGCAGGGGCATTAGCAGAAGGTGGCGAAGTATTTGTGCTAG
ATATGGGAGAACCAGTGAAAATTGTAGATTTGGCACGTAATTTAATTAAGCTAAGTGGTAAAAAAGAAGA
CGACATACGCATTACTTATACAGGGATTAGACCCGGCGAAAAAATGTTTGAAGAGCTTATGAATAAAGAT
GAGGTTCATCCTGAACAAGTATTTGAAAAAATTTATCGTGGCAAAGTACAACATATGAAATGTAATGAAG
TTGAAGCGATTATTCAAGACATCGTCAATGACTTTAGTAAAGAAAAAATTATTAACTATGCCAATGGCAA
AAAGGGAGATAATTATGTTCGATGACAAAATTTTATTAATTACTGGGGGCACAGGATCATTCGGTAATGC
TGTTATGAAACAGTTTTTAGATTCTAATATTAAAGAAATTCGTATTTTTTCACGCGATGAGAAAAAACAA
GATGACATTCGAAAAAAATATAATAATTCAAAATTAAAGTTCTACATTGGTGATGTGCGTGATAGTCAAA
GTGTAGAAACAGCAATGCGAGATGTTGATTACGTATTCCATGCAGCAGCTTTAAAACAAGTGCCGTCATG
TGAATTCTTTCCAGTTGAGGCAGTGAAGACAAATATTATTGGTACAGAAAATGTCTTACAAAGTGCTATT
CATCAAAATGTTAAAAAAGTCATATGTTTATCTACAGATAAGGCAGCGTATCCTATTAATGCTATGGGTA
TTTCAAAAGCAATGATGGAAAAAGTATTCGTAGCCAAATCAAGAAATATTCGTAGTGAACAAACGCTTAT
TTGTGGTACAAGATACGGTAATGTGATGGCTTCAAGAGGATCAGTAATACCTTTGTTTATCGACAAAATC
AAAGCTGGAGAACCTTTAACGATTACAGATCCTGATATGACAAGATTTTTAATGAGCTTAGAAGATGCGG
TAGAACTAGTTGTTCATGCATTTAAGCATGCAGAGACAGGAGATATTATGGTTCAAAAAGCACCAAGCTC
AACGGTAGGGGATCTTGCGACCGCATTATTAGAATTGTTTGAAGCTGATAATGCAATTGAAATCATTGGT
ACGCGACATGGAGAGAAAAAAGCAGAAACATTGTTGACGAGAGAAGAATACGCACAATGTGAAGATATGG
GTGATTATTTTAGAGTGCCGGCAGACTCCAGAGATTTAAATTATAGTAATTATGTTGAAACCGGTAACGA
AAAGATTACGCAATCTTATGAATATAACTCCGATAATACACATATTTTAACGGTGGAAGAGATAAAAGAA
AAACTTTTAACACTAGAATATGTTAGAAACGAATTGAATGATTATAAAGCTTCAATGAGATAGGAGAGAT
TGACGTTGAATATTGTAATTACAGGAGCAAAAGGTTTTGTAGGAAAAAACTTGAAAGCAGATTTAACTTC
AACGACAGATCATCATATTTTCGAAGTACATCGACAAACTAAAGAGGAAGAATTAGAGTCAGCATTGTTG
AAAGCAGACTTTGTCGTGCATTTAGCGGGTGTTAATCGACCTGAACATGACAAAGAATTCAGCTTAGGAA
ACGTGAGTTATTTAGATCATGTACTTGATATATTAACTAGAAATACGAAAAAGCCAGCGATATTATTATC
GTCTTCAATACAAGCAACACAAGATAATCCTTATGGTGAGAGTAAGTTGCAAGGGGAACAGCTATTAAGA
GAGTATGCCGAAGAGTATGGCAATACGGTTTATATTTATCGCTGGCCAAATTTATTCGGCAAGTGGTGTA
AGCCGAATTATAACTCAGTGATAGCAACATTTTGTTACAAAATTGCACGTAACGAAGAGATTCAAGTTAA
TGATCGGAATGTTGAACTAACGCTAAACTACGTGGATGATATCGTCGCTGAAATAAAGCGTGCTATTGAA
GGAACTCCAACGATTGAAAATGGTGTACCTACAGTACCAAACGTATTTAAAGTGACATTGGGAGAAATTG
TAGATTTATTATACAAGTTCAAACAGTCACGTCTCGATCGAACATTGCCGAAATTAGATAACTTGTTTGA
AAAAGATTTGTATAGTACGTATTTAAGCTATCTACCTAGTACAGACTTTAGTTATCCCTTACTTATGAAT
GTGGATGATAGGGGTTCTTTTACAGAATTTATAAAAACACCGGATCGTGGTCAAGTTTCTGTAAATATTT
CTAAACCAGGTATTACTAAAGGTAATCACTGGCATCATACTAAAAACGAAAAATTTCTAGTCGTATCAGG
TAAAGGGGTAATTCGTTTTAGACATGTTAATGATGATGAAATCATTGAATATTATGTTTCTGGCGACAAA
TTAGAAGTTGTAGACATACCAGTAGGATACACACATAATATTGAAAATTTAGGCGACACAGATATGGTAA
CTATTATGTGGGTGAATGAAATGTTTGATCCAAATCAGCCAGATACGTATTTCTTGGAGGTATAGCGCAT
GGAAAAACTGAAATTAATGACAATAGTTGGTACAAGGCCTGAAATCATTCGTTTATCATCAACGATTAAA
GCATGTGATCAATATTTTAATCAGATATTAGTACACACTGGTCAAAATTATGATTATACATTGAATCAAA
TTTTCTTTGATGATTTGGAATTAAGACAACCGGACCACTACTTAGAGGCAGTTGGAAGTAATCTTGGAGA
AACGATGGGGAATATTATTGCGAAGACATATGATGTTTTATTACGCGAACAACCAGATGCACTTTTAATT
CTTGGTGATACAAATAGTTGTTTAGCAGCAGTATCTGCTAAACGATTAAAGATTCCTGTGTTCCACATGG
AAGCGGGTAATAGATGCTTTGATCAGAATGTACCTGAAGAAATCAATCGTAAAATTGTTGACCATGTCAG
TGATGTGAATCTACCTTATACGGAACATAGCAGACGTTATTTATTAGATGAAGGCTTCAATAAAGCGAAT
ATCTTTGTGACAGGATCACCGATGACAGAAGTGATAGAAGCGCATCGAGATAAAATTAATCACAGTGACG
TTTTAAATAAACTAGGATTAGAACCGCAACAATACATTTTAGTATCTGCGCATAGAGAAGAGAATATCGA
TAATGAAAAGAATTTTAAATCATTAATGAATGCGATAAATGATATTGCCAAAAAGTATAAAATGCCTGTG
ATTTATTCAACGCATCCAAGAAGTTGGAAGAAAATTGAAGAAAGTAAATTTGAATTTGATCCATTAGTTA
AACAGTTAAAGCCATTTGGTTTCTTTGATTATAATGCATTGCAAAAAGATGCATTTGTTGTGCTATCAGA
TAGTGGAACATTGTCAGAAGAGTCGTCTATTTTGAAGTTCCCTGGTGTCCTTATTCGAACTTCCACAGAA
AGACCGGAAGTACTAGATAAAGGTACGGTTATTGTAGGTGGTATTACCTATAACAATCTAATCCAATCCG
TTGAACTAGCAAGAGAGATGCAAAACAATAACGAACCGATGATTGATGCTATTGATTATAAAGACACTAA
CGTTTCGACAAAGGTAGTTAAAATTATTCAAAGCTATAAAGATATTATCAATCGAAATACTTGGAGGAAA
TGACGATGAGGATAGCGATTGAAAAGATAATTGGTTTGCTGAAAAACCAGTCCTCTAAAGAATCGAATGT
TAAGATTCATCGCTTGGCGTATATTACAAACTCAAAATTTGATGGCAATAACTATATAGATAGATGGTGT
AAAATCAGGAATTCTCACATTGGTGAATACAGTTATATTGGATTTGGTAGTGATTTTAATAATGTAGAAG
TAGGAAGATATTGTTCGATATCTTCGGATGTAAAAATTGGGTTAGGAAAACATCCTACACACTTTTTTAG
CTCATCACCGATTTTTTATTCTAATAATAATCCATTTAACATAAAGCAAAAGTTTATAGACTTTAATGAC
CAACCAAGCCGTACAACAATTAAAAATGATGTGTGGATTGGTGCAAATGTAATTATTATGGATGGTTTAA
CAATAAATACTGGTGCAGTCATAGCAGCCGGCTCAGTTGTTACTAAAAATGTAGGAGCATATGAGGTTGT
TGGTGGTGTTCCTGCAAAAGTGATTAAGAAGCGATTTGACAATAAAACAATTGAAAAACTTTTGGAAAGC
AAGTGGTGGGAGAAAACGCCTGACAAACTAAAAGGATTTTCGGTTGAATATTTAAATAAAAAGGATACTT
AATGATATGAGAATTTTAAATATTGTATCGAGTAATATTGTTCAAGACCCAAGGGTACTTAAACAAATAG
AAACAATTAAAGGCGTTACGGATGATTATAAAATTGTTGGAATGAATAATTCACAAGCTACTAATAAGCG
ATTGGAAAATTTAGATTGTAATTATCGTTTGTTAGGTAGCAAGGTAGATCCAAAAAATATTCTTTCTAAA
TTAATTAAGCGTATAAGATTTGCAACAGGTGTTATCCGAGAAATTAAAGCTTATAAACCTGACGTGATTC
ATGCAAATGATTTCGACGTATTATTAATGGTCTATTTAAGCAATTATAAAAAAGCTAATATTGTTTATGA
TGCGCATGAAATATATGCGAAAAATGCCTTTATTAATAAAGTTCCACTTATTTCAAAGTTTGTAGAAAGT
ATAGAAAAACACATAGTAAAACATCGTGTTAATGCCTTCGTAACAGTAAGTCATGCAGCAAAAGAATATT
ATCAATCTAAAGGATATAAGAAGGAAGCGAATGTTATTACGAATGCACCTATTTTAAATGATAGCAGAGA
ATTTAAAGAAATCGAAAACTTTAAAGAAATTGTATATCAAGGTCAAATTGTAATGGACAGAGGATATGAA
GAGTTTATTATTGCTTCATCAGCTTTTAAACAAAATGCTCCTTCATTCATAATTCGAGGGTTTGGTCCGC
ATGAAGAAGTGATAAAAGAACTGATTAGTTATAACCCGGAAAATATTAGGTTGGATAAACCAGTTGAAGT
AAAAGAATTGGTTGATAAGTTAGCAGAAAGTAATGTTGGTGTTGTCTTGACGAAACCAGTATCTATTAAT
TTTGAATATACAGTATCTAATAAAATTTTTGAATGTATACATGCTGGTTTACCAGTAATTTTATCTCCTG
TCAAAGAGCATATTTATCTCAATGAAAAATATAAATTTGGCATTGTTCTAAAGGAAGTTACGCCGTTAGA
AATTGAAAAGGCGGTTAGAAAATTAAGAGATAATCACGATTTGTTTAATCATTTACGTCAAAATGCAATT
AAGGCGTCTAAAATTTTGAATTGGCAAATAGAGAGTGAACGGTTAGTAGAATTATATAAATTTTAAAGAG
AGGTAGACTATGAAATTTTTTGTACTTTGTGCAATTATCAGCATGAACATATTTATAGTAATCTCTACAT
TTACTAAAGAAGTATTAGGGTTCCCTATAGAGCCGGTGTATTACTCAACCATGGTTGGTATAGCATTAAT
TACTACGGTGTTTGCTATTTATAAGATAATTGTCACCCAAGAAATTCCGCGAGGGTTAATATTATTAATT
GCTATATGTTTGCTTTATCTAGCTTTTTATTATTTTTCACCAGATAAGGAAGAGAAACTAGCTAAAAATA
ATATTCTATTCTTTTTAACATGGGCAGTTCCAGCGGCAATTAGTGGTATTTATATTAAATATATAAACAA
GGCTACGGTAGAAAGATTTTTTAAATTAGTATTTTTCATATTTTCTGTTTCATTTATTTTTGTAATTTTA
ATACCAAAACTTACAGGTGAGATACCTAGCTATATCAATTTTGGACTTATGAACTATCAAAACGCTTCGT
ACCTTTCAGCATTTACTGCCGGATTAGGCATTTATTTCATTATGAAAGGTTCAGTTAAACATAAGTGGAT
ATATGTTCTATTTACAATAATTGATATCCCTATTGTGTTTATACCAGGAGGGCGTGGAGGTGCTATTTTA
TTAATTCTTTACGGCTTATTTGCATTTATACTTATTACGTTTAAAAGAGGAATACCTATCGCAGTAAAAA
GCATTATGTATATTTTTGCATTAAGCATATCTAGTGTATTGATTTACTTTCTTTTTACAAAAGGTTCGAA
TACTAGAACATTTTCATATCTACAAGGTGGAACACTTAATTTAGAAGGTACTTCTGGAAGAGGACCGATT
TATGAAAAAGGTATTTACTTTATTCAACAAAGTTCGTTATTAGGCTATGGGCCATTTAACTATTATAAAC
TAATCGGAAATATACCACATAACATCATTATTGAGTTGATTCTATCATTTGGCTTATTAGGGTTTTTTAT
CATAATGATTTGCATTTTGCTACTAGTTTATAAAATGATTAGGAACTATGATCCAAACACTATAGATTTA
CTCGTTATGTTTATAGCAATCTATCCAATCACATTATTAATGTTTAGTTCAAATTATTTAGTTGTAAGTG
AATTTTGGTTTGTGTTGTTCTATTTTATTACAAAAGGACGGCGTCATCATGGCTAAGAAAGTTTTTATTA
TGGATAGCGTAAAGACAATAATTGGTACGTTGCTTATAGCTTTAGGATTACAATTTTTAGCTTATCCAAT
TATTAATCAACGAGTAGGTAATGAAGCGTTCGGTTCTATTTTAACGATTTATACAATAATAACAATCACG
AGTGTTGTATTAGGCAATACGCTTAACAATATACGATTGATTAATATGAATCTATACAAATCCAATCATT
ACTACTGGAAATTTGCATCGATACTTTTAATCTCAATTCTGATTGAGAGTATAGCTTTAATTATTGTATT
TCTTTACTTTTTTAATTTGAACATCATCGATATTATCTTTTTAATTCTACTTAATATTTTAATGTGTTTA
AGGATTTATCTGAATGTATTTTTTAGGATGACTTTAAAATATAATCAGATTTTGTATATTGCTCTTATTC
AATTTTTAGGTTTGCTGATAGGACTATTTCTATATTATTTAACCCAAAACTGGATTGTTTGTTTTATTAC
CAGTGAATTGTTTGCAACGATATATACATTGGTTAAATTACGGGGATTAACTATAGGCGAGTATCAAAGT
GAAGATAATAATGTGGTAAAAGATTATGTGATGCTACTGAGTACAAATAGCCTTAATAATTTGAATCTCT
ATTTAGATAGATTAATCTTATTACCAATTATAGGTGGAACAGCTGTAACTATATCATTTCTTTCAACATT
TATTGGGAAAATGTTAGCTACATTTCTATATCCGATTAATAATGTAGTACTTTCATATATTTCTGTAAAT
GAAAGTGACAATATAAAGAAGCAATATTTGAAAACTAATCTAATTGCTATAGCTGCCCTATGTTTAGTCA
TGATTATATGTTATCCAATTACAATAATTATTGTCTCTTTACTGTATAACATTGATTCAAGTTTATATTC
GAAGTTTATTATTTTAGGTAATATAGGTGTTTTATTCAATGCAGTGAGTATTATGATCCAAACTTTAAAT
ACAAAACACGCATCAATAACATTACAAGCGAATTATATGACGCTTCACACGATTACATTTATATTCATAA
CTATTTTAATGACAATTGCGTTTGGTCTAAATGGATTCTTTTGGACAACGCTGTTCAGCAACATTATTAA
GTATGTGATTTTAAATATTATAGGTTTAAAGTCTAAATTCATTAATAAAAAGGACGTCGATTAGATGAGT
GAAAAAAAGATTTTGATTTTATGTCAGTATTTTTATCCGGAATATGTATCTTCTGCGACGTTACCAACTC
AATTGGCGGAAGATTTAATTGCGAATCACATTAATGTCGATGTCATGTGTGGATGGCCATATGAATATAG
TAATCATAAACAGGTTTCTAAAACCGAGATGCATCGTGGTATTCGCATTCGACGTCTCAAGTATTCGAGG
TTTAATAACAAAAGTAAGGTTGGAAGGATCATCAATTTCTTTAGTTTATTTTCAAAATTCGTGATTAATA
TACCTAAAATGTTGAAATATGATCAGATTCTTGTTTACTCTAATCCACCAATCTTGCCATTAATACCAGA
CGTTTTACACAGACTGCTTAAGAAAAAATATTCTTTTGTGGTGTATGATATAGCACCTGATAATGCGATT
AAGACAGGTGCAACTCGTCCAGGTAGCATGATTGATAAGCTGATGCGTTACATTAATAGACATGTCTACA
AGAATGCTGAAAATGTCATTGTCCTTGGTACGGAAATGAAAAACTACTTACTAAATCATCAAATTTCTAA
AAATGCTGACAATATCCATGTGATTCCTAACTGGTATGACATGCGTCAATTACAAGACAATCGTATCTAT
AATGACACATTTAAAGCTTACCGTGAGCAATACGACAAAATTTTATTGTATAGCGGTAATATGGGGCAGT
TACAGGATATGGAGACACTTATCTCATTTTTAAAATTAAATAAGGATCAGTCTCAAACGTTAACAATACT
TTGTGGTCATGGTAAGAAATTTGCAGATGTCAAAACGGCAATAGAAGACCATCGTATTGAAAATGTTAAA
ATGTTTGAGTTTTTAACAGGTACAGACTATGCTGACGTATTAAAAATTGCGGATGTATGTATTGCATCGC
TGATTAAAGAAGGCGTCGGTTTAGGCGTGCCGAGCAAGAATTATGGCTATCTTGCAGCTAAGAAAGCGTT
GGTACTCATCATGGATAAGCAATCTGATATCGTTCAACATGTTGAACAATATGATGCGGGTATCCAAATT
GATAATGGCGATGCACATGCCATTTATAACTTCATCAACACTCACTCGAGTAAGGAATTGCACGAGATGG
GTGAGCGCGCACATCAACTGTTTAAAGATAAATATACGAGAGAAATTAATACTATGAAGTATTACAATCT
GTTGAAGTGAGGAGATAATTATGAAGCGATTATTCGATGTAGTGAGTTCAATATATGGTTTAGTAGTTTT
AAGTCCGATTCTGTTAATTACAGCATTACTAATTAAAATGGAATCACCTGGACCAGCCATTTTCAAACAA
AAAAGACCGACGATTAATAATGAATTGTTTAATATTTATAAGTTTAGATCAATGAAAATAGACACACCTA
ATGTTGCAACTGATTTAATGGATTCAACATCGTATATAACAAAGACAGGGAAGGTCATTCGTAAGACCTC
TATTGATGAATTGCCACAATTATTGAATGTTTTAAAAGGAGAAATGTCAATTGTAGGTCCTAGACCAGCG
CTTTATAATCAATACGAATTAATCGAAAAACGTACAAAAGCGAACGTGCATACGATTAGACCAGGTGTGA
CAGGACTAGCTCAAGTGATGGGGAGAGATGATATCACTGATGATCAAAAAGTAGCGTATGATCATTATTA
CTTAACACATCAATCTATGATGCTTGATATGTATATCATATATAAAACAATTAAAAATATCGTTACTTCA
GAAGGTGTGCATCACTAATGAGAAAAAATATTTTAATTACAGGCGTACATGGATATATCGGTAATGCTTT
AAAAGATAAGCTTATTGAACAAGGACATCAAGTAGATCAAATTAATGTTAGGAATCAATTATGGAAGTCG
ACCTCGTTCAAAGATTATGATGTTTTAATTCATACAGCAGCTTTGGTTCACAACAATTCACCTCAAGCAA
GGCTATCTGATTATATGCAAGTGAATATGTTGCTGACGAAACAATTGGCACAAAAGGCTAAAGCTGAAGA
CGTTAAACAATTTATTTTTATGAGTACTATGGCAGTTTATGGAAAAGAAGGTCATGTTGGTAAATCAGAT
CAAGTTGATACACAAACACCAATGAACCCTACGACCAACTATGGTATTTCCAAAAAGTTCGCTGAACAAG
CATTACAAGAATTGATTAGTGATTCGTTTAAAGTAGCAATTGTGAGACCACCAATGATTTATGGTGCACA
TTGCCCAGGAAATTTCCAACGGTTAATGCAATTGTCAAAGCGATTGCCAATCATTCCCAATATTAACAAT
CAGCGCAGTGCATTATATATTAAACATCTGACAGCATTTATTGATCAATTAATATCATTAGAAGTGACAG
GTGTGTACCATCCTCAAGATAGTTTTTACTTTGATACATCGTCAGTAATGTATGAAATACGTCGCCAATC
ACATCGTAAAACGGTATTGATCAACATGCCTTCAATGCTAAATAAGTATTTTAATAAGTTGTCGGTCTTT
AGAAAATTATTCGGCAATTTAATATACAGCAATACGTTATATGAAAATAATAATGCACTTGAAATTATTC
CTGGAAAAATGTCACTTGTTATTGCGGACATCATGGATGAAACGACAACCAAAGATAAGGCATAAGTCAT
CTATTAAATAAAATCAACATACAAATCGTTTTATTTGGAGGTTATAGTATGAAGTTAACAGTAGTTGGCT
TAGGTTATATTGGTTTACCAACATCAATTATGTTTGCAAAACATGGCGTCGATGTGCTTGGTGTTGATAT
TAATCAGCAAACGATTGATAAGTTACAAAGTGGTCAAATTAGTATTGAAGAACCTGGATTACAAGAGGTT
TATGAAGAGGTACTGTCATCGGGAAAATTGAAGGTATCTACAACGCCAGATGCATCTGATGTTTTTATCA
TTGCCGTTCCGACGCCGAATAATGATGATCAGTACCGGTCATGTGACATTTCGCTAGTTATGCGTGCATT
AGATAGTATTTTATCATTTTTAGAAAAAGGAAATACCATTATTGTAGAGTCGACAATTGCGCCTAAAACG
ATGGATGATTTTGTAAAACCAGTCATTGAAAATTTAGGGTTTACAATAGGTGAAGATATTTATTTAGTGC
ATTGTCCAGAACGTGTACTGCCAGGAAAAATTTTAGAAGAATTAGTTCATAACAATCGTATCATTGGCGG
TGTGACTGAAGCTTGTATTGAAGCGGGTAAACGTGTCTATCGCACATTCGTTCAGGGAGAAATGATTGAA
ACAGATGCACGTACTGCTGAAATGAGTAAGCTAATGGAAAACACATATAGAGACGTGAACATTGCTTTAG
CTAATGAATTAACAAAAATTTGCAATAACTTAAATATTAATGTATTAGATGTGATTGAAATGGCAAACAA
ACATCCGCGTGTTAACATCCATCAGCCTGGTCCAGGTGTAGGCGGTCATTGTTTAGCTGTTGATCCGTAC
TTTATTATTGCTAAAGACCCTGAAAATGCAAAGTTAATTCAAACTGGACGTGAAATTAATAATTCAATGC
CGGCCTATGTTGTTGATACAACGAAGCAAATCATCAAAGTGTTGAGCGGGAATAAAGTCACAGTATTTGG
TTTAACTTATAAAGGTGATGTTGATGATATAAGAGAATCACCAGCATTTGATATTTATGAGCTATTAAAT
CAAGAACCAGACATAGAAGTATGTGCTTATGATCCACATGTTGAATTAGATTTTGTGGAACATGATATGT
CACATGCTGTCAAAGACGCATCGCTAGTATTGATTTTAAGTGACCACTCAGAATTTAAAAATTTATCGGA
CAGTCATTTTGATAAAATGAAGCATAAAGTGATTTTTGATACAAAAAATGTTGTGAAATCATCATTTGAA
GATGTATCGTATTATAATTATGGCAATATATTTAATTTTATCGACAAATAAAATGTGTCAAACTAGGGCA
TACATGATTAAGGAAAGATAAGCTGTCATGTGTTTGAACTTCAGAGAGGATAATGTTATGAAAAAAATTA
TGGTTATTTTCGGTACGAGACCCGAAGCAATAAAAATGGCACCATTAGTAAAAGAAATTGATCATAATGG
GAACTTTGAAGCGAACATTGTGATTACAGCACAACATAGAGATATGTTAGATAGTGTGTTAAGTATATTT
GATATTCAAGCTGATCATGATTTAAATATTATGCAAGATCAACAAACATTAGCAGGCCTTACGGCGAATG
CACTTGCTAAACTTGATAGCATCATTAATGAGGAACAACCGGATATGATTTTAGTACATGGTGATACTAC
AACGACTTTTGTAGGAAGTTTGGCAGCATTTTATCATCAAATTCCGGTCGGACATGTAGAAGCTGGACTT
CGAACACATCAGAAATACTCACCATTTCCTGAAGAGTTAAATCGAGTCATGGTAAGTAATATTGCTGAAT
TGAATTTTGCGCCAACAGTAATTGCAGCTAAAAATTTACTTTTTGAAAACAAAGACAAAGAGCGTATCTT
TATTACTGGAAATACAGTTATTGACGCATTGTCAACAACAGTTCAAAATGATTTTGTTTCAACGATTATT
AATAAACATAAAGGCAAGAAAGTTGTTTTACTAACAGCGCATCGTCGTGAAAATATTGGGGAACCGATGC
ATCAGATTTTTAAAGCAGTAAGAGATTTGGCAGATGAATATAAAGATGTTGTCTTCATTTATCCAATGCA
TCGTAATCCAAAGGTAAGAGCGATTGCCGAAAAATATTTATCTGGGAGAAATCGGATTGAATTAATTGAG
CCATTAGATGCGATTGAGTTCCATAATTTTACAAATCAATCGTACCTCGTGCTGACAGATTCTGGTGGTA
TTCAAGAGGAGGCTCCTACATTTGGAAAACCTGTGTTGGTATTAAGGAATCATACAGAGCGTCCCGAAGG
CGTTGAGGCGGGAACATCGAGAGTAATTGGCACAGATTATGACAATATTGTTCGAAATGTGAAACAATTG
ATTGAGGATGATGAAGCGTATCAACGTATGAGTCAAGCGAATAATCCATATGGTGATGGACAAGCATCAC
GACGTATTTGTGAAGCAATAGAATATTATTTTGGATTGCGCACAGACAAGCCGGATGAATTCGTACCTTT
ACGTCACAAATAATAAAAAACCCCTAATCATGAAGTTGGTTTAGACAACCAGCGGTGACTAGGGGTTTTT
AATATATTTATTTTTGATAGTGGTAGCCAATATCATATTTGAATACTTTATTTGATAATATTGGACTTTG
CTGTCCATCGTCATCACTTTTTAAACGTACATTTTTATGAGCTTCTTTAAATACATCGGAATTCAACCAA
TTATTAAAGCTATCTTCAGATTCCCAAATAGTTAAGATTTTAACTTCGTCTGTATCCTCGGTATTTAATG
TTTTAGTGACAAACATTTGTTGGAAGCCTTCAATAGTTTCAATACCTTGTCTATTGTAAAAACGTTCAAT
CGTTTCTTCCGCACTGCCTTTTTGTAATTGTAATCTATTTTCTGCCATAAACATGGGCAATCACTCCTCT
ATTTTATGATTTGATTTGGGTAATGTTTTTACAAATGTAAAGAGTACAGCGGTTTGTATGATAACCATTA
TGATTAATCCTACACGGACTGCAAGAACATCCACCATATAAATTGAAAAACCTATTACAATGTATAAGCT
AATTAAAATTTTAATTTTCTGTTGTAGCGTGTAGCCTCGATGTAAATAAAAGTTTTCTACATATTCTTTA
TAAATTTTTTGATTAATAAGCCAATTGTAAAAGCGATCTGAACTTCGAGCAAAACAAAAAACTGCTACGA
GTAAAAAAGGGGTCGTTGGCAGTAAAGGTAATACGGCACCTGCAATACCAAGCGCTGTAAATATTAAGCC
AATGACGATTAAAATAAGTCGCATTGAAAAAACTCCATTCTAGTACTAATGCGCATGTAATATTGTTTTA
GTAATATAACTCATGCTAAATATAATGTGTATGATAAGTGCAATGACTCAGTAAAATGAAACGATGTTGA
ATTATCCTTGTCACATTAACGCATTTTAAGCGCGACTTTCATAACAACCAAACTATTTAATGAGAATTAT
TCTCAAGTATTATAGTTATATTATGTGTTTTATTTTTGAAAAGTGCAATATGTTTTCGAAAATAAGATTA
TTTTTATGTGCAAAAACGACGCAAAAGTTTTAAAAATGAGACTTCTGTGAGCTGATTATTTTATAAAATG
TAAACGCTTACTATATAATGTGAATCATATCGTTTAAAAGCATTATTAAATATGATGCTAAGAGATTTAT
ATTATAGCCAATAAACAAAGGAGAGATAATATGGCAGTAAACGTTCGAGATTATATTGCAGAGAATTATG
GTTTATTTATCAATGGGGAATTTGTTAAAGGTAGCAGTGACGAAACAATCGAAGTGACTAATCCAGCAAC
TGGAGAAACACTATCACATATTACAAGAGCAAAAGATAAAGATGTCGATCATGCAGTCAAAGTGGCGCAA
GAGGCATTTGAATCATGGTCATTAACTTCTAAATCAGAACGTGCACAAATGTTGCGTGATATTGGTGATA
AATTAATGGCACAAAAAGATAAAATTGCAATGATTGAAACATTAAATAATGGTAAACCGATTCGTGAGAC
AACAGCAATTGATATTCCATTTGCTGCAAGACATTTCCATTATTTCGCAAGTGTTATTGAAACAGAAGAA
GGTACAGTGAATGATATCGATAAAGACACAATGAGTATCGTACGACATGAGCCGATTGGCGTCGTAGGTG
CTGTTGTTGCTTGGAACTTCCCAATGCTATTAGCTGCATGGAAGATTGCGCCAGCCATTGCTGCAGGTAA
TACAATTGTGATTCAACCTTCGTCTTCAACACCATTAAGTTTATTGGAAGTTGCTAAAATTTTCCAAGAG
GTATTACCTAAAGGTGTTGTCAATATACTAACGGGTAAAGGTTCAGAATCAGGTAATGCAATTTTCAATC
ATGATGGTGTAGATAAATTATCATTTACGGGCTCAACTGATGTAGGTTATCAAGTTGCCGAAGCTGCAGC
AAAACATCTAGTACCCGCTACATTAGAGCTTGGTGGTAAAAGCGCCAATATCATATTAGATGATGCTAAT
TTAGACCTTGCAGTTGAAGGTATTCAGTTAGGTATTTTATTCAACCAAGGTGAAGTATGTAGTGCAGGTT
CTCGATTATTAGTTCATGAAAAAATTTATGATCAATTGGTGCCACGTTTACAAGAGGCATTTTCAAATAT
TAAAGTTGGAAATCCACAAGATGAAGCTACACAAATGGGTAGTCAAACTGGTAAGGATCAATTAGATAAA
ATTCAATCATATATTGATGCAGCAAAAGAATCAGATGCACAAATTTTAGCAGGCGGTCATCGCTTAACTG
AAAATGGATTAGATAAAGGGTTCTTCTTTGAGCCGACATTAATTGCTGTGCCAGACAATCATCACAAATT
AGCACAAGAAGAAATATTTGGACCAGTGTTAACAGTGATTAAAGTGAAGGACGATCAAGAAGCAATTGAT
ATAGCTAATGATTCTGAGTATGGTTTAGCAGGCGGTGTATTTTCTCAAAATATCACACGTGCATTAAATA
TTGCTAAAGCTGTACGTACAGGACGTATTTGGATTAACACTTACAACCAAGTACCAGAAGGCGCACCATT
TGGTGGTTATAAAAAATCAGGTATCGGTCGAGAAACTTATAAAGGTGCGTTAAGTAACTATCAACAAGTT
AAAAATATTTATATTGATACAAGCAATGCTTTAAAAGGTTTGTACTAGAATAAATATCGTTTCTGAAGCG
TGTTTGTAGGTCAGTCTAGCGGTAAGTCTTAACATTTAACGGCGTTGTTTAGATTTTAAGCAAAACAAAA
TATATAGGAACACGTATCATGATATTAGGATATAATGACTAAAATAATAGCAGTAGGATGGTTTTTAATT
GCAAATCATCTTACTGCTGTTTTTAATTATGCTAATTTGCGATGCGGCTATTATAAGGACAGAGTTGTTT
ATTAATTATGGTGATTTAGAAATATGAAGTTCAATATGCAAAGTCATCGTTTGTTTTAATATGCGGAACA
ATCATTAAAGTTATTGCGATTTTTTGAACTTAATGAAACTAAACAATAAATTTGAGATACTTTTTTGTCA
TTTTTATGTAACTAACACAATAATCTCGTACATTATTAAAATTTTCTATATGATAGGAATAAAGCAAAGC
GCGAGTGTGCTGTAAAAGTTTTCCAAGGTGATATTACATAAAGCTATAAAGGGTAAAGATTAATGAGTTG
TCATGTAAATGACGATGATGTATAAATCATGGTTAATTACGGAAGCATTAATATTAACCTGAGAAGCTAT
AAAGAATTATTTTTAAAAGCGACAATATTAAATACGACGCATTTATTTAGGAGTGGCAAACGTATGAATG
GGAAAAAGGCGAATACGATAAACAGATACAAATATTTTCATCATGTCAATCATCAAAAAATTCAACAAAG
TTCTAAAAAGACGCTGTGGGCATCACTAATCATCACATTGTTATTTACAGTGATTGAATTTGTCGGAGGT
TTAGTATCTAATTCATTGGCATTACTGTCAGATTCATTTCATATGCTTAGTGATGTATTAGCACTTGGTT
TATCTATGTTGGCCATTTATTTTGCAAGTAAAAAGCCGACTGCACGATACACATTTGGATATTTAAGATT
TGAGATATTAGCTGCATTTTTAAATGGTTTAGCATTAATTGTAATTTCAATCTGGATTTTATATGAAGCT
ATTGTACGTATTATTTATCCGCAACCAATTGAAAGTGGCATTATGTTTATGATTGCTAGTATTGGTTTAC
TCGTCAATATTATTTTGACTGTTATCCTTGTAAGGTCTTTAAAACAAGAAGACAATATCAATATTCAAAG
TGCATTATGGCATTTCATGGGAGACTTATTGAACTCTATTGGTGTCATCGTTGCAGTTGTATTGATTTAC
TTTACAGGATGGCGCATCATCGACCCAATCATTAGTATTGTAATTTCACTCATCATTTTACGTGGTGGTT
ATAAAATTACGCGTAATGCGTGGTTAATTTTAATGGAAAGTGTGCCTCAACATTTGGATACTGATCAAAT
TATGGCAGATATTAAAAACATAGATGGCATATTAGATGTACATGAATTTCATTTGTGGAGTATTACAACA
GAGCATTATTCATTAAGTGCCCATGTTGTGTTAGATAAAAAATATGAGGGTGATGATTATCAAGCGATTG
ATCAAGTATCATCATTGTTGAAAGAAAAATATGGCATTGCACATTCAACGTTGCAAATTGAAAACTTGCA
ATTGAATCCATTAGATGAGCCATACTTCGACAAATTAACATAAATAAAACATTGTAGCGCCTAAAACATT
AATCTATGTCATAGGCGCACGTTTCGTTTTATACTTATGTTGCATCATTTAAATGATTTTCGTCAATTTC
TTTGATGCTATCTACATCTAACACGACATCTTTAGGTTTCAAAATATGAATATGTTTTTCATCATTTGTA
TGTAAAATGCGTTCTATGATGTACCTTTGACCGGCCATTGTTTCTACAGCAATCTTTTTGTTTCTAGCTA
AACTTGCTACGACAGATTCTTTATCCATAATGATAGCCCCCTATATATATGTTTATTTACTTATACCCTA
ACATGATTTTTATACTCTTTGAAAATATATTTTACAGAATTTTATCTAAATATTTAAAAAAATATCTTAA
TATCCTTGTAATCAGATAAGAATTATAGTAATATTTTTTCAACCATTGTTATAGGAGGTCTTATTAATGA
CATTATTTTTATTAGAAGCTAACAATCTTGATTTTGCATCAACGAAAGAAGAACTAGAAGCAAAGGCAGC
ATCACTATCTACGAAGACAATTCCAACATTAATTGAAGTACAAGCTACTGAAAATTTAACTCATGGTTAT
TTTATTGTGGAAGCAAATGACGAAGCAGAAGCTAAACAATTTTTAACAGAAGCAGATATTAGTATTCAAT
TAGTCAAAGAAGTACGCTTAGTTGGTAAAGATTTAGATGAAGTTAAAAATGGTGATGCACATGTTGATTA
CCTTGTAACTTGGAACATTCCGGAAGGCATTACGATGGATCAATATTTAGCACGTAAAAAGAAAAATTCT
GTTCATTATGAAGAAGTGCCAGAAGTTGAATTTAAACGCACATATGTATGTGAAGATATGTCTAAATGTA
TTTGTTTATACAACGCACCTGATGAAGAAGCGGTACGTCGCGCGCGCAAAGCAGTTGATACACCGATTGA
TGGCATCGAAAAACTTTAATAAGACAACAAGTTGATGAGATATATGTATATAGGTTTGGCATGGATTTCG
ATTGCAGTTAATTAGAATAGCTCAATGCTATAAATGTAAGTAGTTGATATGAAGAAACTAATGAACTAAA
TGCAAGTATTGTCTAAAACAATCATTTTATTGAAATTTAGTAGAGCTGAAATTAATATAACGTCGTTAAT
TGAATAACGCTTATGTTATAAGAGCACTCATACCAAACCATAATCATCTATAGATATAACAATTCACGAT
ATAAGGGCTGTGTTTGGCATAGCCCTTTAGATATACACTTAATTCCTATTAAAATAGTAGGGATTAAAAG
GGGGCTTGTCATGATTAAAATTCAACAATTACAACATCACTTTGGATCACATAAAGTAATTCATAACTTT
AATTTGGACATTAGCAAGGGAGAAATAGTCACTTTCATAGGGAAAAGTGGTTGCGGAAAGTCTACTTTAC
TCAATATTATCGGTGGATTTATTCATCCATCGTCTGGTCGTGTCATTATTGATAACGAAATTAAACAACA
GCCATCTCCAGATTGTTTAATGCTATTTCAACATCATAATTTGCTGCCATGGAAAACGATTAATGACAAC
ATTAGGATTGGATTACAACAGAAAATTAGTGATGAAGAGATTAACGCACAGCTTAAATTAGTTGATTTAG
AAGACAGGGGAAAGCATTTTCCCGAGCAACTGTCCGGGGGTATGAAACAACGTGTGGCACTATGTCGAGC
GCATGTGCATAAGCCTAACGTTATATTGATGGATGAGCCATTAGGTGCATTAGATGCATTTACACGTTAT
AAACTTCAGGATCAACTAGTGCAACTAAAACATAAAACGCAATCAACTATTATTTTAGTGACGCATGACA
TTGATGAAGCTATTTATCTTTCCGACCGCATTGTTCTGTTAGGTGAAGGGTGCAATATTATTTCTCAATA
TGAAATTACAGCATCACATCCACGCAGTCGTAATGATAGCCACCTACTTAAGATTCGTAATGAAATTATG
GAAACATTTGCATTGAATCATCATCAAGTTGAACCTGAATATTATTTATAAGGAGTGAGTGACGATGAAA
AGGTTAAGCATAATCGTCATCATTGGAATCTTTATAATTACAGGATGTGATTGGCAAAGGACGTCTAAAG
AACGGTCTAAAAATGCCCAAAATCAGCAAGTGATTAAAATTGGATATTTGCCGATTACACATTCAGCTAA
TTTGATGATGACTAAAAAATTATTATCACAATACAATCATCCGAAATATAAACTAGAATTAGTTAAATTC
AATAATTGGCCAGATTTAATGGACGCATTAAACAGTGGTCGTATTGATGGTGCATCAACTTTAATAGAGC
TAGCGATGAAATCAAAACAGAAGGGCTCAAATATAAAGGCTGTGGCATTGGGCCATCATGAAGGCAATGT
CATTATGGGACAAAAAGGTATGCACTTAAATGAATTTAATAATAATGGCGATGATTACCATTTTGGTATA
CCACATCGTTATTCAACACATTATCTTTTACTTGAGGAATTACGTAAACAATTAAAGATTAAACCGGGGC
ATTTTAGCTATCATGAAATGTCGCCAGCAGAAATGCCAGCCGCATTGAGTGAACACAGAATTACAGGGTA
TTCTGTAGCCGAACCATTCGGTGCACTGGGTGAAAAGTTAGGCAAAGGTAAGACTTTGAAACATGGTGAT
GACGTTATACCTGATGCGTATTGCTGTGTGCTAGTACTGAGAGGGGAATTGCTTGATCAACACAAGGATG
TAGCGCAAGCATTTGTACAAGATTATAAAAAGTCTGGCTTTAAAATGAATGATCGCAAGCAAAGTGTAGA
CATTATGACGCATCATTTTAAACAAAGTCGTGACGTTTTAACACAGTCAGCGGCATGGACATCCTATGGT
GATTTAACAATTAAGCCATCCGGCTATCAAGAAATTACGACATTGGTAAAACAACATCATTTGTTTAATC
CACCTGCATATGATGACTTTGTTGAACCGTCATTGTATAAGGAGGCATCGCGTTCATGACACGTCCCACA
AATAACAAATTTATATTACCTATTATCACATTTATTATTTTCTTAGGCATTTGGGAAATGGTCATTATTA
TTGGGCATTACCAACCTGTATTGTTACCGGGTCCTGCTCTTGTAGGAAAAAGTATATGGTCTTTCATTGT
TACTGGAGAAATTTTCCAACATTTAGCAATTAGTTTATGGAGATTTGTAGCGGGCTTTGTTGTCGCATTG
TTGGTTGCTATTCCATTGGGCTTCTTGCTTGGAAGGAATCGTTGGCTATACAACGCTATCGAACCGCTAT
TTCAATTGATTAGGCCGATATCTCCGATAGCATGGGCACCATTTGTTGTTCTATGGTTTGGTATTGGTAG
TTTGCCAGCGATTGCGATTATTTTTATCGCTGCTTTTTTCCCAATTGTGTTCAATACTATTAAAGGCGTT
AGAGACATTGAACCTCAATATTTAAAAATAGCAGCAAATTTAAATTTAACTGGGTGGTCATTGTATCGCA
ATATATTATTTCCCGGGGCATTTAAACAAATCATGGCTGGGATACATATGGCGGTAGGAACAAGTTGGAT
ATTTTTAGTTTCTGGTGAAATGATTGGTGCACAATCGGGATTAGGTTTTTTAATCGTTGATGCACGAAAT
ATGTTGAACTTAGAAGATGTTTTAGCAGCAATATTCTTTATCGGATTATTTGGTTTTATTATTGATCGAT
TCATTAGTTATATTGAGCAGTTTATACTTAGAAGATTTGGTGAATAAGGAGAGATGATGATGACTTTAGA
AACGCTTATCAAAGAACAATTAGATCCTCATTTAGTAGAAGTTGATGAAGGGACGTATTATCCGAGAACA
TTTATTCAGCAATTATTTGTAGATGGTTATTTCGGTGAGGCGGCATTGAGAAAAAATGCTGAAGTAATCG
AAGCTGTATCGCAGTCTTGTTTGACAACAGGATTTTGTTTATGGTGCCAATTAGCTTTTTCAACGTATTT
AGAAAATGCCACGCAGCCACATTTAAATAATGACTTACAACAGCAATTGTTATCTGGAGAAATATTAGGT
GCTACCGGATTGTCTAATCCGATGAAGTCATTTAATGATTTAGAAAAGTTGAACCTTGAACACACTTATG
TTGATGGACAATTGGTTGTCAGTGGACGTATGCCAGCTGTAAGTAATATTCAAGAAGACCATTATTTTGG
TGCGATTTCGAAACATGAATCATCAGATGAATTTGTCATGTTCATTCTACGTGCCAATCAAGATGGTATC
ACTCTTGTTGAAAAAACCAATTTTTTAGGAGTCAACGGGTCAGCAACGTATCAAATCACATTGAATCAAG
TCGTAGTGCCACAATCACAAATTATCACGCATGATGCGAAGCAGTTTGCGGCAACTATTCGCCCGCAATT
TATTGCTTACCAAATTCCAATAGGATTAGGCTCAATTAAAAGTTCTTTAGAGTTAATTGATGCATTTTCA
AATGTGCAAAACGGAATAAATCAATATTTAGAGTATGATGTTGAAGCTTTTAAAAAACGTTATCGTCAAC
TTAGAGAGGAATATTATGCAATATTAGATGACGGTAACTTAACTTCACATTTAAATGAATTAATATCATT
GAAGAAGGACATCGGCTATTTATTGTTAGATGTAAATCAAGCTTCTGTTGTCAATGGTGGTTCTAGAGCG
TACACACCATATTCGCCACAAGTTCGCAAGTTAAAAGAAGGATTCTTCTTCGCAGCATTGACACCGACAT
TAAGACATTTAGGTAAACTTGAAGCAGAGTTGAAGGGGTAAGTGTGATAAGCTGATTTTTTGTTTAGATG
CGTTTGTTGAAACATTTTTTAAAATAATATAAATCTTAGTTTATAAACATTTTCTGTTAATTTGTTATAT
CCTTTTAACTAGGAAAATATACATTTCGTAATAATAATAATCGTTATCATTGAAAAAGTGTTAATAAGGT
GTATAATGAAAATGTGAACAATTAATGAACTTCTTATTTTAAAGAAGGTGAATACTATAGATACGCATAC
TAAAGAACAACAATTCTCGAATCTAGTAAGATCTTATCGTAAAGAATACGTGGGTAAAGGACCCAATAGT
ATTCGAGTGTCGTTTAAAGATAATTGGGCGATTGCACATATGACAGGTGTTTTGAGTAAAGTTGAGAGTT
TTTACCTAAACGACAAACGCAATGAATCGATGCTCCATTATACACGCACAGAGAAGATTAAACAGATGTA
TAAAGAAATAGATGTAAATGAGATGGAAAGTCTTGTAGGCGCTAAGTTTGTAAAATTATTTACAGATATT
GATTTGAATGATGATGAAGTCATTTCAATATTTGTTTTCGATAAGTCAATAGAATAAGTGTTGCTGGTGT
AAGGTACACGGTGCTGTTTGCTAACTTCGCTTTGAATTTAACAATAATTCAAGGGGGTGGTATGTCAAAC
GGTGCCGTTTTTTTGTCATATTTTTAAAACAAGCAACATGCAACACGTACTTTAAGGAAGTCAAAATTTA
TCATTTAGGAGAGATGGATATGAAAATCGTAGCATTATTTCCAGAAGCAGTAGAAGGTCAAGAAAATCAA
TTACTTAATACTAAAAAAGCATTAGGATTAAAAACATTTTTAGAGGAAAGAGGACATGAGTTCATTATAT
TAGCAGATAATGGTGAAGACTTAGATAAACATTTACCAGATATGGATGTGATTATTAGTGCGCCATTTTA
TCCTGCATATATGACTCGTGAACGTATTGAAAAAGCACCGAACTTGAAATTAGCAATTACAGCAGGTGTA
GGATCTGACCATGTAGATTTAGCGGCAGCAAGTGAACACAATATTGGTGTCGTTGAAGTTACAGGAAGTA
ATACAGTTAGTGTGGCAGAACATGCGGTTATGGATTTATTAATACTTCTTAGAAACTATGAAGAAGGTCA
TCGTCAATCAGTAGAAGGTGAATGGAACTTGTCTCAAGTAGGTAATCATGCGCATGAATTACAACACAAA
ACAATTGGTATTTTTGGATTTGGTCGAATTGGACAACTTGTTGCTGAAAGATTAGCGCCATTTAATGTAA
CATTACAACACTATGATCCAATCAATCAACAAGACCATAAATTGTCTAAATTTGTAAGCTTTGATGAACT
TGTTTCAACAAGTGATGCGATTACAATTCATGCACCATTAACACCAGAAACTGATAACTTATTTGATAAA
GATGTTTTAAGTCGTATGAAAAAACACAGTTATTTAGTGAATACTGCACGTGGTAAAATTGTAAATCGCG
ATGCGTTAGTTGAAGCGTTAGCATCCGAGCATTTACAAGGATATGCTGGTGATGTTTGGTATCCACAACC
TGCACCTGCTGATCATCCATGGAGAACAATGCCTAGAAATGCTATGACGGTTCACTATTCAGGTATGACT
TTAGAAGCACAAAAACGTATTGAAGATGGAGTTAAAGATATTTTAGAGCGTTTCTTCAATCATGAACCTT
TCCAAGATAAAGATATTATTGTTGCAAGTGGTCGTATTGCTAGTAAAAGTTATACAGCTAAATAGAATAA
GGATGCTGGGCTAGCGATTAACGCTTTCAATTTTATATAAATGAATCATATAAGCACTACTGCTGTTGTA
AAGATGGCAGTAGTTTTTTTATGATTACATCTAAGTATAGTCACGGCTATGTTAGGACAATGATTTAACA
TTTACGCACATATGTGTTCACTTACGCAATTATTGATAAATTTCATTCATTTGGAATAATATATAGTCAT
ATAGTGCTAATTTTTTTGAGGCATTATATGCAAGATGCATTGTAAAGTCGATGCATTTGTTTGTTAAATA
ACTTTGTATAACTAAAAATTCTTTGTTTCAACGTATAATCTAATAATAGATTTTATATAAATGGTAGTGT
GTATATATGTGGAAAGGGGTGTAGTTATTAATGAAACGCTTAAGTACGACTTTGAAAGTACGATTGATTA
GCAATTTTTTACAGCTAATTATTACGACAGCATTTATACCGTTTATAGCACTATATTTAACAGATATGTT
AAGTCAATCAATTGTCGGTATATATCTTGTTGGTTTAGTGGTTCTAAAATTTCCATTGTCCATTATATCT
GGTTACCTTATTGAGATATTTCCGAAAAAGTTGCTAGTACTTATTTATCAAGCGACGATGGTGATAATGC
TTGTGTTCATGGGCGTATTTGGGTCACATCAATTGTGGCAAATTATTGGTTTTTGTGTTGCATATGCCAT
ATTTACAATCGTTTGGGGATTACAATTTCCAGTTATGGACACATTAATTATGGATGCAATTACCGAAGAC
GTGGAACATTATATTTACAAGATTAGCTATTGGATGACAAACTTATCGGTAGCTATTGGGGCATTGTTAG
GTGGCTTGATGTATGGCTACAGTATGTTACTACTTTTCTTAATAGCAGCTTGTATATTTTTAATTGTACT
CTTTATTTTATATATTTGGTTACCTCAAGACCGAAATCAAGTAAAGCAAAGTGATGACAAGAGGCATGCA
AGTCGTTATCAAAAATTACAAATAATGAATATATTTCGCAGTTATAAATTAGTTTTGAAAGACCGTAATT
ATATGTTATTGATTTCGGGGTTCAGTATCATCATGATGGGTGAATTTTCAATCTCCTCATATATTGCTAT
TAGACTAAAGGATCAGTTTGAAACAATAAGTATAGGTTCATATGATATTACAGGTGCTAAGATGTTAGCA
ATCTTGCTAATGATTAATACGGTCGTCGTCATTTTACTCACGTATTCAATCTCGAAAGTTGTATTGAAAA
TAGATTTTAAAAAAGCTTTAATCACTGGTTTGCTGATTTATATTGTTGGCTATAGTGGTCTAACCTATCT
TAATCAGTTTGGCTTATTAGTTGTTTTTATGATAATTGCGACTGTAGGTGAAATTATTTATTCGCCTATA
GTTTCAGAACAACGCTTTAAAATTATTCCTAAAGCTAAAAGAGGAACATATAGTGCAGTTAATGCATTAG
GTATTCATTTTTCAGAAACACTAGCTAGGTTAGGGATTGTGTTGGGTGTTTTCTTAACGTCATTACAAAT
GGGACTGTATATGTTTATCGTTTTAACAATTGGTGCTAGCATGCTTGTTGCTGGTGTATTTGGGGGACAA
AAACAAGTGAATACAAATTGAATTTATTTAAATATTTATTTTATGCATCTTTTTATATGGAAAACCTATT
AATTTGGTCGTAATTAAAATAGAGATAAATTTATTAAGAATTTGTTAAAATTTAAGGATAACAATTGTTT
TATGCGAGTTGTTTGTTTAATATAAACTTGCTTCATGGATATTTTGTAACAACAATATTGAGTTTGCAAT
GAGATGTGAACAACAGAAAGTGATTAACGAGTTGTAGTGTGCTATTTATCGAAGATGTATGTAATTTACA
TTGAAAAATATACCAATTGTAACGATGATACAAGATGTATTTTAGGGTAGAATATATCGCTCATATGTTG
CGAATGGTGTTTTATATTAATCATTACATAACGAGTTAATTAACATTTCGTCGGTTATCATATCATCATG
CAATTTCAGTAAGTAATGAGTATTATGATATGAAAGAAGGACTTTTTATGATTATGGGTAATTTGAGATT
TCAACAGGAATATTTTCGTATATACAAAAATAATACAGAATCAACGACACACCGTAATGCGTATTGGGTT
AAACTCGCTAAAAATGTTGAAGCTACTAAAATGATGTATGCATTATCGACAATTGTGCAACAACATGCAT
CTATAAGACATTTTTTTGATGTTACTACCGATGACAATTTAACAATGATACTTCATGAATTTCTGCCTTT
TATTGAGATAAAACAAGTTCCATCTTCTTCCGCAAACTATGATTTAGAAGCTTTTTTTAAGCAAGAATTA
AGTACTTACCATTTTAATGATTCACCTTTATTCAAAGTTAAATTGTTTCAGTTCGCTGATGCTGCATATA
TACTATTAGATTTTCATGTGTCCATTTTCGATGATAGTCAAATTGATATTTTTCTTGATGATTTATGCAA
TGCATATCGTGGCAATACTGTTATTAACAATACTCGACAGCATGCACATATAAATAGAAATGATGATAAA
GACAATCAAGATGCATCGCATATAGCATTAGACTCAAACTATTTTCGGTTAGAGAATAACTCTGACATCC
ATATTGATAGTTATTTTCCAATTAAGCATCCATTTGAACAAGCTTTATATCAAACGTATTTGATTGATGA
TATGACATCAATAGATATGGCATCGTTGGCTGTTAGTGTGTATTTAGCTAATCATATAATGAGTCAACAA
CATGATGTCACATTAGGTATACATGTACCATCACATTTACCAAATGATTTACACGGAAATATTGTGCCGT
TAACGTTAACAATCGATGCAAAAGATGTATGTCAACGTTTTACAACAGATTTTAATAAATGTGTGTTGCA
AAATATGTCGCAATTACAGTGCGCGAAGTCTTCGCTTTCACTAGAGACTATTTTTCATTGTTATCATCAT
ATGATGTCTTGTTGTAATGATGTTATTGAGGATGTACATCAAATACATGATGCACATACATCTTTAGCGG
ATATTGAAATTTTTCCACATCAACACGGGTTCAAAATTATATATAACAGTGCAGCATATGATTTGCTCTC
AATCGAGACGCTGAGTGACTTAGTTCGAAATATTTATTTGCAAATTACTGAAGAAAATGGAAATAAACGA
ACAACTGTAGATGAACTTAATTTGATGACAGAACGTGATATTCAATTATATGACGATATCAATTTAAGTT
TGCCTGAGATAGATGATGCGCAAACAGTTGTTACCTTATTTGAGCAACAAGTTGAAGCAACGCCGAATCA
TGTCGCTGTGCAATTTGACGGAGTGTTTATAACATATCAAACATTGAATGCACGCGCGAATGATTTAGCA
CACCGTTTGAGAAACCAGTATGGTGTTGAACCTAATGATCGTGTCGCTGTCATAGCTGAAAAAAGTATTG
AGATGATAATAGCGATGATAGGTGTGTTGAAAGCTGGTGGGGCTTACGTGCCAATTGATCCGAACTATCC
AAGTGATCGTCAGGAGTACATTTTAAAAGATGTAACGCCTAAAGTTGTAATAACGTACCAAGCTTTATAT
GAAAATGGTAAACAAAATATTAATCACATTGATTTGAATAAGATAGCGTGGAAAAATATTGATAATCTTT
CTAAATGTAACACGTTAGAAGATCATGCTTATGTTATTTACACGTCGGGGACAACTGGTAACCCTAAAGG
GACACTAATTCCGCACCGAGGTATTGTTCGCTTGGTCCATCAAAATCATTATGTACCATTAAATGAAGAG
ACGACGATTTTGTTATCAGGAACTATAGCCTTTGATGCTGCAACATTTGAAATATATGGTGCATTGCTCA
ATGGTGGAAAGCTGATTGTTGCTAAAAAAGAACAATTATTAAATCCAATAGCGGTAGAACAATTAATCAA
TGAAAATGACGTTAATACTATGTGGTTAACCTCCTCATTATTTAATCAGATTGCTAGTGAACGAATAGAA
GTATTGGTATCGTTAAAGTATTTATTAATTGGTGGAGAAGTATTGAATGCTAAGTGGGTGGATTTGCTTA
ATCAAAAACCGAAGCATCCTCAAATTATTAATGGTTATGGACCAACTGAAAATACAACATTTACAACGAC
GTATAATATACCTAACAAAGTTCCAAATCGTATTCCTATTGGTAAACCGATTCTGGGTACTCATGTTTAT
ATCATGCAAGGCGAGCGTCGGTGTGGCGTTGGTATTCCTGGAGAATTATGTACAAGTGGCTTTGGGTTAG
CTGCAGGTTATTTAAATCAGCCAGAATTGACAGCAGATAAATTTATCAAAGATTCAAATATAAATCAGCT
GATGTATAGAAGTGGTGATATCGTTCGTTTGTTACCCGATGGCAACATAGATTATTTATATCGAAAGGAC
AAACAAGTTAAGATTCGAGGGTTTAGGATTGAGTTGTCAGAGGTTGAGCATGCGCTCGAGCGTATACAAG
GTATTAATAAAGCAGTTGTTATTGTTCAAAATCATGATCAAGATCAGTATATCGTTGCTTATTATGAAGC
GATGCATACATTATCACATAATAAGATTAAATCACAATTACGTATGACCTTACCGGAGTACATGATACCA
GTTAATTTCATGCATATTGAGCAAATTCCTATTACTATTAATGGGAAATTAGATAAGAAGGCATTGCCTA
TCATGGACTATGTCGATACGGATGCCTATGTAGCACCGAGTACAGATACCGAACACTTGCTATGCCAAAT
TTTTGCAGATATTTTACATGTGAATCAAGTAGGTATTCATGATAATTTCTTTGAATTAGGTGGCCATTCA
TTAAAAGCAACGTTAGTGGTGAATCGGATAGAGGCATCTACTGGGAAACGATTACAAATTGGTGATTTAT
TACAAAAGCCAACTGTATTTGAACTAGCACAAGCGATTGCTAAGGTTCAAGAACAAAACTATGAAGTGAT
TCCAGAAACTATAGTTAAAGATGATTATGTGCTGAGCTCTGCACAAAAGCGTATGTATTTATTATGGAAA
TCAAACCATAAAGATACGGTGTATAACGTACCTTTTTTATGGCGGTTATCATCAGAACTTAATGTAGCTC
AATTGCGACAAGCAGTGCAGCGTTTGATAGCGCGACATGAGATTTTACGAACACAATATATTGTTGTAGA
TGATGAGGTTCGACAACGTATTGTGGCAGATGTTGCAGTTGACTTTGAAGAAGTTAACACGCATTTTACG
GATGAACAAGAAATCATGCGCCAATTTGTAGCACCTTTTAATTTGGAAAAGCCAAGTCAAATTAGAGTGA
GATACATTAGAAGTCCCTTACATGCATACCTCTTTATAGATACGCATCATATCATTAATGACGGTATGAG
TAATATACAATTAATGAATGATCTTAACGCACTTTATCAACATAAATTATTGTTACCACTTAAATTGCAA
TATAAAGACTATAGTGAGTGGATGTCGCATCGTGATATGACGAAACATAGACAATATTGGTTATCTCAAT
TCAAAGATGAAGTACCTATTTTAAGCTTACCGACAGACTATGTTAGACCAAATATTAAAACGACAAATGG
AGCAATGATGTCATTTACAATGAATCAACAAATGAGACAGCTACTTCAAAAGTATGTAGAAAAGCATCAA
ATTACTGATTTTATGTTCTTTATGAGTGTGGTCATGACGTTGTTAAGTAGATATGCTCGAAAAGATGATG
TTGTTGTCGGTAGTGTGATGAGTGCGCGTATGCATAAAGGCACGGAGCAAATGCTAGGCATGTTTGCTAA
TACGTTGGTATATAGAGGGCAACCGTCACCTGATAAAATGTGGACACAGTTTTTACAAGAGGTTAAGGAA
ATGAGTTTGGAGGCATACGAGCATCAAGAATACCCATTCGAATGTTTAGTAAATGACTTAGATCAATCAC
ATGATGCCTCACGGAATCCATTATTTGATGTCATGTTAGTACTACAAAACAATGAAACGAATCATGCTCA
TTTTGGGCATAGTAAATTAACACACATTCAACCCAAATCAGTGACGGCGAAATTTGATTTATCTTTCATC
ATTGAAGAAGATCGCGATGACTATACAATCAATATCGAGTATAATACCGATTTATATCACTCAGAAACAG
TTCGTCACATGGGTAATCAATGTATGATTATGATTGATTATATTTTGAAGCATCAAGATACACTACAAAT
TTGTGATATACCAAACGGCACGGAGGAACTTCTAAATTGGGTCAATACGCATGTTAACGATCGAATGCTT
AATGTCCCGGGAAATAAATCTATCATAAGTTACTTTAATGAAGTTGTCTCACGACAAGGTAATCATGTTG
CGCTAGTCATGAATGATTTGACAATGACGTATGAAACATTACGCAACTATGTGGATGCCATTGCGCACAT
GCTCCTATCAAATGGTGTGGGCAATGGTCAACGGGTTGCCTTGTTTACAGAACGTAGTTTTGAAATGATT
GCGGCGATGTTGGCGACAGTTAAAGTAGGTGCATCTTATATACCTATCGATATTGATTTTCCGAATAAAC
GACAAGGTGCAATTTTGGAGGATGCTAAAGTAACTGCAGTCATGTCTTACGGCGTTGAAATTGAAACGAC
ATTACCAGTCATTCAATTGGAAAATGCTAAAGGCTTTGTTGAATCAAAGGAAAATGAACAATATGATGAT
TTACATGGCAATCAACTTGAAAACACAGCGATGTTAGATAATGAGATGTATGCTATTTACACATCTGGTA
CGACCGGGATGCCTAAAGGGGTTGCCATACGACAACGAAATTTGTTGAATTTAGTGCATGCATGGTCAAC
TGAATTGCAATTAGGCGACAATGAAGTATTTTTGCAACATGCAAATATTGTTTTTGATGCATCAGTTATG
GAGATTTATTGTTGTTTGTTAAATGGTCATACGCTTGTGATTCCAGATAGAGAGGAACGTGTTAATCCAG
AACAGTTACAACAACTCATTAATAAGCATCGTGTGACGGTTGCGTCGATTCCGTTACAGATGTGTAGTGT
TATGGAAGACTTTTATATTGAAAAGTTGATTACAGGCGGGGCAACTAGTACGGCATCCTTTGTTAAATAT
ATTGAGAAGCATTGTGGCACGTATTTCAATGCCTATGGACCATCTGAGTCAACAGTCATCACATCGTATT
GGTCACATCATTGTGGTGATTTGATACCTGAGACGATTCCAATTGGCAAACCCTTATCTAACATCCAAGT
GTATATTATGTCAGATGGTTTGTTATGCGGTATTGGTATGCCAGGCGAGTTGTGTATTGCAGGTGATAGT
TTAGCGATAGGATATATTAATCGTCCAGAATTAATGGCTGATAAATGGCAAAATAATCCATTTGGTAAAG
GAAAGTTGTATCATAGTGGTGATTTAGCACGTTATACATCTGATGGTCAAATTGAATTTTTAGGAAGAAT
AGATAAACAAGTGAAAGTTAACGGGTACCGTATTGAACTTGATGAAATTGAAAATGCAATATTAGCTATT
CGTGGTATATCTGATTGTGTTGTAACAGTAAGTCACTTTGATACGCATGATATATTGAATGCTTATTATG
TCGGAGAGCAACAAGTGGAACAGGATTTGAAGCAATATTTAAATGATCAGCTGCCTAAGTATATGATTCC
TAAGACTATAACGCATATCGATTGTATGCCATTAACCACGAATGACAAGGTGGATACTACGCGTTTGCCA
AATCCATCACCTATACAACAGTCTAATAAAGTGTATAGCGAACCCTCTAATGAAATTGAGCAGACATTTG
TTGATGTATTTGGAGAGGTATTGAAACAAAATGATGTCGGTGTTGACGATGATTTCTTTGAACTTGGTGG
TAACTCATTAGAGGCGATGTTAGTTGTCTCGCATTTAAAACGATTTGGCCATCATATTTCAATGCAGACA
TTATACCAATATAAAACCGTGCGACAGATTGTTAATTATATGTACCAAAATCAACAATCATTAGTTGCAT
TACCGGATAATCTTTCGGAATTACAAAAGATTGTTATGTCTCGTTATAACTTGGGTATTTTAGAGGATAG
TCTAAGTCATCGACCTCTAGGAAATACACTATTGACTGGCGCGACAGGTTTTTTAGGTGCTTATCTGATT
GAAGTACTACAAGGATACAGTCATCGCATTTATTGTTTCATACGTGCTGATAATGAGGAAATAGCATGGT
ATAAGTTGATGACGAATTTAAATGATTATTTTTCAGAAGAGACGGTTGAAATAATGTTATCAAACATTGA
AGTCATTGTTGGTGATTTCGAGTGTATGGATGATGTTGTTTTACCAGAAAACATGGATACGATTATTCAT
GCAGGTGCTCGTACAGATCACTTTGGTGATGATGATGAATTTGAAAAAGTAAATGTTCAAGGTACTGTTG
ATGTCATACGTTTGGCACAACAACATCATGCAAGGTTAATATATGTGTCTACGATAAGTGTGGGAACTTA
TTTTGATATAGACACAGAAGATGTGACATTTTCAGAAGCGGATGTCTATAAAGGGCAACTACTAACATCA
CCATATACACGGAGCAAATTTTATAGTGAATTAAAAGTATTAGAAGCTGTAAATAATGGCTTAGATGGTC
GGATTGTACGTGTTGGTAATTTGACGAATCCTTACAATGGAAGATGGCATATGAGAAATATAAAGACTAA
CCGTTTTTCAATGGTAATGAATGATTTGTTACAACTGGATTGTATCGGGGTTAGCATGGCTGAAATGCCT
GTAGATTTTTCTTTTGTGGATACGACTGCAAGACAAATTGTCGCATTAGCACAGGTCAACACACCACAAA
TCATTTACCATGTGCTATCACCTAATAAAATGCCGGTGAAATCTTTGTTAGAATGCGTTAAGCGCAAAGA
AATTGAACTCGTCAGCGATGAATCATTTAATGAAATTTTACAGAAACAAGACATGTACGAAACGATTGGA
TTAACTAGTGTTGACCGTGAACAACAACTAGCAATGATAGATACAACATTAACATTAAAAATAATGAATC
ACATCAGTGAAAAATGGCCAACGATAACTAACAATTGGCTGTATCATTGGGCACAATATATCAAAACAAT
ATTCAATAAGTAAGTAGGGAAAGTTATGACAGTATTTGTAATGCAATTACAGAGTAACTTGAAAAGTATT
GAAGAATTAATATCACAAAGTCGTTGGTCATATAAAAAACCGCGTACAGTCAACTATAGATACAATCAAG
ATAAACTCATGCACAGATTGGGAGATATTTTAGTGCAATATGGAATTCAACATGACACAGGTTTATTACC
ACATGAATGGCATTATCACATTTCGCCACGAGGTAAGGCAGATATTGTTCAACACAATCGTGATGGACAG
CCCATCTATGTGAGCTTATCATATAGTTATCCTTATATCGTGTGTGTTGTCGATAAAGAACCAGTTGGTA
TTGATATCGAAAAGATATCACAACGTTTAGACTGGCGTACGTTAGTGACGTGTTTCTCTACAAACGAAGC
ACATCAAATATGTAGTTTAAATGATTTTTATCAAATATGGACACAAAAAGAAAGTTTTACAAAATTGATT
GGTGAAGGTTTAATCAAAGGATTGGACATTTATGATATGACACAATCACACTTTTATCAATCACGTGAAG
TGAAGTTCAAACAATTTATTTTTGATCAGTTTATGGTACAGGTATGTTTCTTAGGACAGGCACCCTGGGG
TTATAAAAAAGTGTCTGTATTTCAGTTATTGAGTAGTTAATATGACGTCTGACAGTATCATTGCGCAGTG
ATTTTAAACTATACTGCCTAAATGTTTACTGTTAGATGTTTTTTTATTGGAAAAATGAAAGGTGAATACA
CGATGGCATCATTCAAAATCATGACGAGATTAAAGTAAGTGATAAGGTAAAAATATACTGAGCAATATTG
AAATTACCGAAAATAATAGTTTGTTACGACGCATTTGAGACTTTAATGCTCACGTAAGTTGGCTGGAATC
ATATCATGTCAGTTAATAAAATAACGTGAGCATCAATCATCATACTCAAACGATGATTTAAAACTCACGT
TAATGTTAGTCAGTGTATTAATTTAATTTATAGCGATAGACAAAATGTTGTCGCACTAATTCAATTGTCA
TCATCCAGACGATATGGCCAAAGAATTCTGACAGATGCTCTTGGAATGGTTGATCCCACACAGCAGGTAC
AGTATGCATGATTGGCATAATGATAAGGTGGAATAATACCCAAATAGCAATACCAAAAACAGCACCTTGT
CCCATTGCTAAGTAAGCGTATTTTTTAACTAATATGCAGTAAATAATTGCAATGACGATAGAAAAACTAA
AGTGGACAATAAAGCTTACCCAAGGCAATTCCATATTTGAAAATGTATATGTTTGATGCGTAAACTCACT
ACTAAATCCTAATTGTTGCAATAACTCTTGAGGTGGGTTCGTTGCATTACGTTCTGGTGTGCGAGGTGGA
AACATGACCTCCCAACCTAATTTTACAATTCCAGATAACAAGCCACCGATAATTCCAGCATAAATGAATA
TACCCATTTGTCGTTTCGTCAACTTAAGGACTCCTCTCTATTTACTATCCTCATTATAGTATTTTGTGAA
AATAATCACAATAAAAAGCTTTGCAAAACTTAAAATATTTTGATAAACAAATTTGTAAAAGGTTATTAGT
TTTTTACATCTCATATTGTATCGTACTGTATTCAAAATTGTTAACGAGATGAACGGTAAATAAATGTTTT
AGCGCAATGGATAATCGAACTGGAATCATCTCGCGTGTCAAAACTTGTTAGGCCTTAATTTCATAGTTAT
GAATTAAGGATTGTTGTGCCAACAAAATCATTATTGTAAATAGATTCAATGATATTTGGCTTGTTTCCTG
ATGCAATGATAACTTTAGGACAGCCATTTTCAATCGCATTTTTGGCATCTAGCACTTTGGGAATCATACC
TCCATAAATATCACCATGTTCAATATATTGATGAATATCGACTAATGGCAATTGAGGTATAACAACATCA
TTGATGAGTACACCTGCAATATTACTTAATACATAAATAGGCGCTTTTAATGATGATGCAATAAAATAGG
CAAGCGTGTCAGCATTAATATTGTAAAATTCTCCATCATGGTTATTGAAACCAATCGAATTGATGATAGG
TACAAATTTAGTACATAAATACTGTAAAGCATCCTTATTTAAAGCGGTCGGAACACCGACATATCCATAT
TGTTGATCAAAAGATGTAATTTCAAACAGCTGTGCATCCAAACCACATAAGCCTATTGCAGAACATTGGT
GCTGGTTAAATTGAGCTACTAATGCAGTGTTAACGTCTGCAATGAGCGTGTGTTTAGTAATGGTCATGGT
TGCTTTATCAGTCACTCTTAGGCCATTAACAAAGTGTGGCTCGATTTGCTGGTTTGATAATGCTTCATTA
ATAAATGGGCCACCGCCATGAACGATAATGGGGTAGATGTTGTTTGATCGTAAATGCTTAATGTTGTTAA
TAATTGATGGATGCATGTCACTAAGTGTACTGCCACCAATTTTAATGACAATAAATTTCATCTAACCAAC
ACCACCTTATGTTCGATATGATGCGTTGATACGCACATAATCATAGGATAAATCACAACCGTATGCAGTC
GCTGCAGCGTTACCTAAACCAAGCTGAACGTCAATTGTGACATTTTCATGAGTTAATGTATTCGACATAG
CTTGCTCATCAAATAGTACAGCCATACCTTTATCAACGACAGGTATTTGGTTCAGTTGAACATATGTGCA
GTTAGGATCAATTTCACATCCGCTGTAGCCAATAGCTGTAATGATTCGACCAAAATTGGCATCTTCGCCA
AAAATAGCTGATTTTACTAGATTTGAACTTACGATAGTTTTACCGATTTTTCTTGCATCTGATATTGATT
TAGCGCCTGACACATTGACGCTGATTAACTTTGTTGCGCCTTCGCCATCTCTGGCTATAGCTTTAGCTAA
AAATGTACAGACAAAATTGAATGCATCAACAAATGTTTCCCATTGTGGATGGTCTTGACTAAGTATTTGG
TGTTCAACTTGGTGATTTGCCATGACTAATACCATGTCATTTGTACTTGTATCGCCATCAACAGTAATCA
TATTAAATGTATGGTCAGTCGAAGATTTTAATAATTGATGAAGTGTATTCGATTCAATCGATGCATCGGT
TGTTATAAAAGCAAGCATGGTAGCCATATTTGGGTGAATCATACCTGAACCTTTGGTGCTACCACCAATT
GTAACGGTTTTACCATCGATTTTTAGTGATACAGCGATATGTTTTGTACAGGTATCAGTTGTTAAAATTG
CCTCGTTAAACGCACCTGGCGTTGCAAAATTAGCATCCTTAATATGTTCGGTCCCAGTCTTAATTTTATC
CATAGGCAAATATTCACCAATGACCCCAGTTGAAGCAACAGCAACATGCTCAGATGGTATTTGAAGTTGT
TGAGCAACCCATGTTTGTGTTTGTCGTGCATCATCTATGCCTTGTTGACCGGTACAAGAATTTGCATTAG
CTGAATTAACAACAAGTGCTTGTAATTTTCCTTTAGACTTTTGTAAAGTGTCTTCAGTGACAATAAGTGG
TGCAGCTTTAAACTGATTTAAAGTATATACGGCAGCTGCACTTGCCAAAGACGATGAGTAAATCCACCCA
AAGTCTTTTTTGTTAGCGCGTAAACCGATGTGCATACCACCAGCCGTGAAGCCTTGAGGTGTACTGATAT
CGCCATGTTTAATAATTGAAAAGTTATATTGTTGTGATGTCGTTTCTTGATGTTTCATTCTAACACCCCT
TATGGATAAACTGGTGATTGATTTAGGCCAGTCGTCACTTCAAAATCATATAATATATTTAAATTTTGAA
TGGCTTGCCCACTTGCGCCTTTGACAAGGTTATCAATCACTGATACTAAAATTGCTGTTTGCGTTGTTTC
ATCTACATAGATGCCGATATCGCAGTAGTTACTACCGAGTACTTCTTTTGTGGTTGGAAAAGTCCCAATA
TCTCTAATTCTGACAAATGGCTGATTAGCATAATAAGAGGTCATTAATTTATGTAATGATTCAGTCGTAT
ATTCAGATGATAATTTGACATATATTGTTGATAAAATACCTCGTGTCATTGGTACGAGATGTGGTGTAAA
TATGACTGATACATCTTGACCCGCAATGATAGATAAATATTGCTCGATTTCCGGTTTGTGTTTATGGTTT
CCGATTGCATAAGCGCTTAGATTTTCATTCATTTCTGAAAAATGAACACGTTGTGATAATGAACGACCAG
CACCTGACACGCCGGTCTTAGCATCAATAATAATAGATGACAAATCTACTATTTTTTCGCTAATAAGTGG
ATGTAATGCTAATAATGTTGCTGTAGGGAAACAGCCAGGATTAGAAATGAGCTTCGTTCCATTGTTATCA
AACGATTGCCATTCTGAAATGCTGTAAATAGCATGATTCAAATCATCTTGTGCTGCAGCAGTTTCTTTGT
AATATGCTTCATATATTTCACGATTCTTAATTCTAAATGCGCCAGATAAATCGATAACATGAATACCTTT
TTCTACTAAGGGAGGGATACATGTTTTACTTACGGGTGCTGGTGTCGCAAAGAAAATTACATCACAGTCA
TTATTGTCCACTGTAAGTGCTTCGAAATGTTGCATAATATGTTGTAAATGTGGAAATGTTAATTTCAACG
GTTCATCTACTTTTGAATGTGAGTAGATGTGTGCAATCGTTACATGAGGATGTGTTTGTAACAATCGAAT
TAATTCAATTGCGCCATAACCGCTACCGCCAACGATACCTACTTTAATCATCATGAATCCCTCCTATGTC
ATATATAAATGATTAATTGTTAATTTTTAAAAACGTCTTGAAAAGCTGCAACAATTTGATGGATTTCCTC
TTTATCAATGACTAGAGGTGGAGACAATCGAATGATAGTACGATGCGTGTCTTTGCATAAGATTCCACGT
TGAATCAGTTGATCCACAAAAGGTGCAGCATCTGTGTTAAGCTCTATGCCTATAAATAAACCACGACCTC
TAATTTCTTTAATACTAGGATGTTTAAGTTGTAGCAACGCTTTTAATAAAAATGAACCTAAGCGTTCTGA
TCGTTCAACCAGTTGTTCATCTTTAAGTACATCAAGCGCTGCCGTCGATATTGCAATGGCTAAAGGGTTA
CCACCAAATGTTGAACCATGTGTACCTGGTGTTAGAACACGCATGACATCATTATTTGCAAGTACAGCAG
ATACAGGGTATAAGCCGCCACCCAATGCCTTACCTAAAATATAAATGTCTGGAACGACTTGCTCCCATTC
CATAGCAAACCATTTCCCAGTTCTACCAAGACCAACTTGAATTTCATCTGCAATCAATAATATTTGATGT
TTATCACATAGTTGACGCACAGCTTGAATATATCCTTTCGGTGGTATATTAACGCCACCTTCACCTTGAA
TTGGTTCCAAAATAATTGCTGCTGTATTCGGTGAAATAGCTTGTGTTAATTGTTCAATGTCTCCAAAATC
TACTGTTGTAGTGCCTTGAAGTAGGGGGTGAAATCCTGCTTTATATGCGTCGTGGTTAGATAGTGATAAT
GAGCCAAGTGTACGACCGTGAAAATTGTTATTCATAGCGATGATTTCAACTTGTCCGTCAGTAATGCCTT
TAACTTCAGAGCCCCATTTTCTAGCAATTTTAATGGCTGCTTCAACAGCTTCAGTACCAGAGTTAAGGGG
GAGTACTTTGTCTTTCTTAGCAAGATGACAAATTTTTTCTTCCCATTTCCCGAGATTGTCACTATAAAGG
ACACGTGAAATGATAGACAACTTTGAAGCTTGTTCTGTCATCGCTTTAACAATTGTTGGATGACAATGGC
CTTGGTTTGCAACTGAAAAACCCGAAATGCAATCTATATATTGTTTGCCATCAGTATCCCAAACTTTGAC
ACCTTTACCTTTAGAAATGACAAGCTTAAGTGGTGCATAATTATTAGAGCTATAATAATCAGTTAATTCA
ATGATTGAATTCATCGGTCTCCCTCCTTTATATTTATACATTTTAAAGAATTAATATTAATATATTACAG
TTGTTCAATATAAGTGTCAAATGTAAATTTAATAATATAAAGATAAGGTTGTGTTTGTATTAATGTGATT
TGTAAAATGAAAGTACTAATATTTTTTGTGGATAATCATTGATATGTATGTATACGATTGCAGTTTAATG
TAGTATGAATAAAAAATGCCACAAGCATATGTTTAACATATGACTGTGGCATAGTATTATGCTTGTGGAA
TTTTACGATGCTTAATTTTATAAATAATGAAGCCGATAATGAAACCAATCAAACTGAGAACAACCCAGCC
CATACCAATGTCTGATAATGGTAAATATTTTTGGCTGAAATTAATCAAAGTTTGTGAGAATGATGTGCTT
GAAATGAACTCTGGACTAGCTTTTAATCCATCTACTAATGCAGCAATCATTGTAAAGAAAATGGTACATT
GATAAATAAGTTTTGAATGATGGAATTTGCTACTAAATAATGTTAGTACAATCAAGGCAATTGCTAATGG
ATATAAGAACATTAACACTGGGACTGAGTACATAATAATCTTAGTTAAACCAACATTCGCGAATAAGAAC
GAAATAAAGCTTACAACTGTTGCAATCGCTAGGTAATTCATTTTAGGGAAAAGGTGTTCGAATGTTTCTG
AAAATGCCGTAATCAAACCGATGGCTGTTTTTAAACAAGCAACCATAACGATAAGTGACAACAGGACGAT
ACCGTAGTTACCTAAGTAGTATTGAGTAATTTGCGCTAAGGCAATACCACCATTTTCACTAAGTTTGAAA
TTACCAATACTTAATGTACCCATGATTGCTAGTAGGGTATAAATGATCCCCATCATAATGATACTGATAG
TACCAGACTTAATTGTTTCTTTAGCGATATCAGTTGGATTTTCGATACCTAACTTTTTAATCGTTGCAAC
AATGATAATACCAAATGCCAATGACGCTAGCGCATCTAAGGTATTGTATCCATCTAAAAAGCCGTTAAAT
AAGGCATGTGATTGATATTGTTTACTAATAGGTGCATCAGATATGCCACCTAATGGATGGATAAAAGCAA
ATAATAAAATAATTGCTAATAATACTAAGAATACCGGATTTAAAAATTTACCGATATATTCTAAAATTCT
TGATGGCTTTCTCGCAAAAAACCATGCAATCACAAAGAAGACGAAGCTAAAAATAAATAAATATAAAGTG
ATTTGCTTTGGTGATAAAAATGGCGAAAATGCAATTTCAAATGATGTCGTTGCCAGTCTAGGTAAGGCGA
AAAATGGTCCGATAACTAGATATAAGGCAATCGTGAAAATGTAAGCATATGTTTTATTAACACGCGATGC
AATTTCAAATAAACCAGATGTCTTTGAAATGCCAATAGCAATGATACCTAGAAATGGTAAGCCAATTGCT
GTAATTAAAAATCCTAAGTTAGCGATAAAAACGTTAGAACCAGCAGCTTGACCCAAGTGTATTGGGAAGA
TAAGATTGCCGGCACCAAAGAATAAACCAAATAACATAGAACCTATAAACATGTTTTCTTTAAATGTTAG
TTTCTTCTTCATATATGTATTTGTTCTCCTTTTTAGAACTTATAAAAATCTACTTAATTAAGATAATATC
AAAAATTAAACATAAAGTGATACATAATTTTGCAATAAATACTAAATTTTTTGAAAATTACGGAATAAAT
ACTGTTTTTTATGTAGTAGGGGCGTAAGTTAAGAACGATTTAACAGATATAGAATATGTTAAATATAGAA
GGTTAGACAACCCGACGTATTAATACTTTGTGAAATAAAGATCCCCCTCAACATGATCGAAGGGGGGAAG
TATATGTTTAGTTCAATATATTTAGAAAGTCGTTTGTAGTTATTGTTTGTCCCATCAATGGGAATACATT
ATCTATTGGAAATTGATGTAGCGTTTCGTTTTGTGCACTCATCATATCTGTAACAAAAAACTGATTGTAG
TTTAATTGATAGGCATCTCGCGCTGTCGTATCTACGCCAATATGCGTTGCGACACCACCAAGAACAATCG
TATCAATTCCTCGACGTCGCAATTGTAAGTCCAAATCTGTTCCTACAAATGCACTAAAATGTCGTTTGTC
TATGACAAAATCGTCATCTCTCTTGTCTAATAAATGATGGAAACGACTGTAGTCGTCGCCTTCTTTTGGT
GGTAATGAGATCATTGCATTTGGTTGCAATACATCTTTACCATCATAGAAATTCACGCGAACAAAAGCGA
TAAAGCCATTGTTTTTTCTAAAAACATCTATTAATTTATTAGCGTTTTGAACGACATTTTCAGCTGTATA
TGGGGCATAATCCATTTTAAGAATACCTTCTTGCAGGTCGATTAACACTAAAGCGGTTTTATTAAAATTA
ATCATCTTATATCAGAGTCCTATTCGTTTAATAAAGTATTCGCTTAAACTTATACCCTGTATACGATGAA
ATTATTTATTTTGTTGTGAAAAAGCTTTAGCGATATCGATGAGTTTCTTCGGTGCGTCTTCGACAGCCAT
TTTGACTTCGACAAAATGCATCACATCGGGATGACCATTAATTGCATTAAACGTGTCTTGTAAATCTTTT
GATGATTCAACGTCATGAATTTCAACATTTTTACCACCAAATACAGCTGGTAAAGCTTTATAATCCCACA
TGTGAATTTCATTATAAGGTTCATACATGCCGTGAATAAGTCGTTCTACCGTATAGCCGTCATTATTAAT
CACAAATAATACCGGTTTAATATGCTGTCTAATCATAGTTGAAATAGCTTGAACAGTTAGTTGCAATGAG
CCATCACCAATTAATAATAAGTTACGACGATCTTTGTCTGCTAATTGTGAACCTAATGTTGCAGGTAATG
TATAGCCGATAGAACCCCATAACGGTTGCCCTATAAAAGTATTGTTTTTGTATAATGCTAAATCATAAGC
ACCAAAGAATGATGTACCTTGATCAGCAATGATGACATCATTTGGTTTTAAGAAATTTTGCATCATTTTA
AAATAAGTTTGTTGTGTTAATGGTTCTGTGCCAACAGTATAATCGGGTGATGTTGGACGATGATACGCAG
GGAACGTTGCGTTATTCGTATATGAAATATTGGATAACTGTTTTAACAATGATGGTAGAGATATTTCATC
ATTTGTAACATCGTCAATTTTGATATTGTGATGATTTAACATAACGACATCATCGATATTGAATTGGTAT
GAAAAACCTGCTGTTGCTGAATCTGTTAATTTGGCTCCAATATTTAAAATTAAATCGCTGTTGTCCACAT
AATCTCGTATTTTATCTTCGGCAATTTTCCCATCGTAAATACCCATATAATATGGATTTTCCTCATTAAA
AGCACCTTTTCCTAATGAAAGTTGTGCTACTGGTATCTGTGTTTGATTTACAAAATCTTCTAATTCTTGA
TGGAGGTGAAAACTGTTAATTTCATGTCCAGTAATGATGATAGGCTGCTTCGCTTGATGCAGTTTAGTTG
CTAATAACTCTATATATGTTGATGCATCCGTATATTTAGTTGCCGTCACTTCAAATGGTGTCGGTATCTC
AATTTCAGAGATTGCGACATCGATTGGTAAATGTAAATGAACTGGGCGTCTTTCGGCGATTGCTGTATTA
ATTAAACGTGGTATTTCGGTTGTTGCATTTTCAGGTGTGATATAACCTTGTGCAACGGTTATATGTGCAA
ACATTTTTCGATAGTCGTCAAATGTACCTTCACCAAGTGAGTGATGTACATATTTACCGCCTTGTTCAAC
AGCACGTGTCGGCGCACCTGTAATCGCAATGACAGGTATGCGTTCAGCATATGAACCTGCGATACCGTTG
ACGGCACTTAATTCGCCAACACCAAATGTAGTAACTAATGCAGCGAGTCCATTAAGACGGGCATAACCGT
CCGCTGCGTAACTTGCGTTTAATTCATTTGTATTTCCTACCCAATCTACATTGGGATTGCTGATAATATC
GTCTAGAAAAGCGAGATTAAAATCACCAGGAACACCAAAAATTTTATCGACGCCTGCTCGATGAATAGCG
TCAATTAAGTAAGCTCCAATGCGTTGTTTCATAAAAAAAGCCACCTTTTCTCTATATTTACACTTAAAAT
GATAGCCTCGAATATAGTGTAAGGTCAAGGAAGTTGACTTTGTTGTGAAAACGCTAACAATAGTGAACAA
TTAATATTTTTTAGGAAATGAGTATGAAGGGGGGCTTTAATTGATGATCTTAAAATTCAAAATTTAAGGG
GAGAGCGAACTATCAATGATGCTGCAAAATACAATAGCAAAGAAAAAACAGGCGCGTCACCTTATGAAGG
TATACGCACCTGTTTATAGTAAGCATTATTTAGCTTCAAATAATTGATCGCCAAATGAAATGTTGCCATG
TTCACCTTGTTTAAAATCAAGGTTTGTAATGTTTCCTTGTGTCACGATAATAGGCGTAATATCACTCTTT
GCATGATTGCGGATGTAGTCTAAATCAAAGTTGATTAATAAATCACCTTGTTTAACTTCTTGACCTTCCT
CAACATGTAAAGTAAAGCCTTCTCCGTTTAATTTAACAGTGTCTAAACCGATGTGGATTAATAGTTCTAA
ACCACTATCTGATACAAGACCAATTGCATGTTTTGTTGGGAAAATCATTTGTACTTTACCGTTGAATGGT
GCACGAACTTCACCTTGTGAAGGTTTGATAGCGATACCGTCACCCATCATTTTTTCGCTGAACACTTGAT
CAGGCACTTCTGATAATGGTGTTACTTCACCAGTTAATGGTGCATGCACGATATGGCTCAATTCGCTTGT
TGCAGATTTATCTTCTGCAACAACAACAGTTTCGTCTTTATCGTCTTCCATAGTAGTAGGATTTTCTACT
ACTTGACCATTCATAATCTGTTGCATTTCATGTTTGATTTGGTCAGATTTAGGACCAAAAATTGCTTGCA
TATTATTGCCGACTTCTAATACACCAGATGCGCCTAAATCTTTCAAACCAGGAACATCAACTTTAGATTT
GTCGTTAACTTCAACACGTAGACGTGTGATACAAGCGTCTAAATGTTTAATGTTTGCTTTGCCACCCATA
GCTTCTAATACTGCATATGGTAATTCAGTTGCTGAAGCAGTAGCCGCTTGTGATTGTTTATCTTCACGAC
CTGGTGTTTTGTATTTTAATTTTACAATTAAGAATCGGAATACGAAGTAGTAAATAACTGCGTATACAAG
ACCTACAGGAATGACTAACCACCATTGTGTCTTATTAGGTAGTATACCGAGTAAGAAGTAGTCGATGAAA
CCACCTGAGAATGTATAACCTAGATGAAGATCTAATAAGTACAATGTTAAGAATGATAAACCATCAAGTA
CTGCGTGAATAAAGAATAATAATGGTGCTACAAATAAGAATGAGAATTCTAATGGTTCTGTAATACCAGT
TAAGAATGATGTTAAAGCAGCAGAACCCATTAAACCTGCTACTACTTTCTTATTTTCAGGTTTAGCTGTG
TGATAAATTGCTAAAGCTGCTGCAGGTAAACCGAACATCATAACAGGGAATTCACCTTGCATGAATTTAC
CAGCTGTCAAATGTGCGCCTTCACGAATTTGTTCGATAAAGATACGTTGGTCACCGTGAATAATTTCACC
AGCTGCATTTTTCCATGAACCAAACTCGAACCAGAACGGTGCGTGGAAAATGTGATGTAGACCGAATGGA
ATTAATAAACGCTTGATGAAACCAAATAAGAATACGGCAACACCAGTATTTGAATCTAATAATCCTGTAC
TGAATGCATTTAATCCTGATTGAATCGTTGGCCAAATTAATGCCATTGGGAATGCTAAAATAAATGATGT
TGTAGCCATCATAATAGGTACGAAACGCTTACCAGCGAAGAAACCTAAATAAGATGGTAAGTTAATGTTA
TAGAACTTGTTATAACACCAAGCTGCCAGGGCCCCGATTATAATACCGCCGAACACACCTGTTTGTAATG
TTGGGATACCTAAAATGCTAGCGTAACCACTCGCTGGATCACCAATATTCTTAGGTGTAACTTGTAAAAA
GTCGCCCATTGTTTTGTTCATGATTATGTAACCGACGAATGCTGCGATAGCTGCTACGCCATCACCGCCA
GCTAATCCGATTGCGACACCTAATGCGAAAATCATAGGCAAGTTATCAAAAATGATACCACCAGCACCTG
TCATTAATTTAGCGACAGTTTGTACGCCACCATTTTGTATAAACGGCAAGTAGTGTTGTAATGATTCACC
TTGCATAGCTGTACCGATAGCTAATAACAGACCAGCTGCTGGTAAAATCGCAACAGGTAACATTAGCGCT
TTACCAATACGTTGCAATTGACCGAAAAGTTTCTTCCTCACTTGTCCAACCTCCAAAGTTGTATTTATTA
TTTAAGATTCAATAAAAAAAGACACGAGCAAATAGACTGTGTTGGTAACCATCACAGCTTAATTTAACTC
ATGCCTAATCTTACTTAGTAACACGTTGGTGTATGTAATTAATGTAAAAGAAGCAATTGACTAAGTAGTA
TATAAAACTGATACGTTAGTTTATCTAGCTTACCATCACATCTTATTGAATCTTATTTGTTTGCGACTCC
TATTTTAGCATGGTGAAGTATGCGTTTTCAATACAATTATTAAATTCAATTTCAAATCTCTTAATTGTTC
ACAGATTATTATTAAAACATAATATAAGATAATCCTGAATAAAATGTATAAAAGTTATTGTAATAATCCA
GCAGTAGCAGCTATTATCAGCACTTAAAAGAAAGGATAATCTTTGATGGTGTAATAATTAACTTGTGACA
GAAATATGTAAGATTATTACAATGAACAGGCTTTAACTGATTAATATTGTAATGTGTTTTCTCTTATAGT
AAAATGTAAGCGATTACACAACTCAACTATATTTTCCTAATAATTATATTGTTAAGGAGGGCTACTTTGA
CAGGCTTTTCAGTGTATTTAGGACAACCTTTAGATGAAGCGTATATTAAGCGAATGATTAAACAAGGTTA
CCAAATGATTTTTACATCTGTACAAATACCAGAAGAAGATGACGAGACAAAATATCATTATTTCACAAAA
CTACTCAATTTATTAAAACATGAACAAGTGACTTACCTCATAGATGCTAATCCATCTATTTTAACACCAT
CTTTTTATGACCATCTTCGACAATATGATGCACAATTTATGATTCGTATCGATCATAGTACATCAATTGA
GGCAATCGAAGCGATAATGGCACAGGGTTTAAAGTGCTGTTTGAATGCAAGTATTATTTCCCGGGAATTG
TTAACAAGCTTACATCAACAATTGAATGATTTTACATTACTTTCATTTTGTCATAACTATTATCCAAGAC
CAGATACGGGATTATCTGTTGACTTGGTCAATAAGAAAAATGAACTCATTTATCAATTTAATCCAAAGGC
ACAAATATATGGTTTTATTGTAGGGAGTGATTTGCGAGGTCCTTTGCATAAAGGCTTGCCAACAATTGAA
GCAACGAGACATAGTCATCCTGTCGTTGCAGCTAAATTATTACAAGAAACTGGTGTATCTGAAGTGTTAG
TTGGAGACTCATTGATTGAAATGAGGCAGGCAAAACAACTTATAGATTTTTGCAAGCATAGGCATTTCAC
GTTATGTATTGAAGAAGTGTTTGATACGACAGTGACTTACCTTTTCGATATGTGTCATAAAGTACGCCCG
GATAATCCGGAAAATGTCATTCGTTCGGAAACGTCAAGACAAATATGTCCACATTCGATTCAACCACAGT
TTACGACGCAACGACGCATTGGTTCAGTAACCGTTGATAATTTGAATAACGGACGTTATCAAGGCGAAAT
GCAAATTGTGAGACAAACGCTTAGTGCACATGACAATGTGAATGTTGTTGCACAAATTATTAAAGAAGAC
TTACCACTGTTAAGTTGTATCGAGCCGAATGATACATTTGATTTTCAAAAAACTAGGGAGTGTAAGAAGT
GATGGAAAATAGTACGACCGAAGCGCGTAATGAAGCGACGATGCATCTTGATGAAATGACTGTGGAAGAG
GCTTTAATTACGATGAATAAAGAAGATCAGCAAGTCCCGTTAGCAGTTCGAAAGGCAATACCACAATTGA
CAAAAGTAATTAAAAAAACAATTGCACAGTATAAAAAGGGTGGACGATTGATTTATATCGGTGCAGGTAC
AAGTGGAAGGTTGGGTGTCTTAGATGCAGCGGAGTGTGTACCTACATTCAATACTGACCCTCATGAAATT
ATAGGTATTATTGCTGGTGGACAACATGCTATGACGATGGCTGTAGAAGGTGCGGAAGATCACAAAAAAT
TAGCGGAAGAAGATTTGAAAAATATAGATTTAACATCAAAAGATGTCGTTATAGGAATTGCCGCGAGTGG
CAAAACGCCATATGTTATAGGCGGTTTAACATTTGCTAACACAATCGGTGCTACAACAGTATCTATTTCA
TGCAATGAACATGCAGTTATAAGTGAAATTGCGCAGTATCCAGTAGAAGTTAAAGTTGGTCCAGAAGTAT
TAACTGGTTCAACACGTTTAAAGTCTGGTACAGCACAAAAGTTAATTTTAAATATGATTTCAACCATCAC
AATGGTTGGTGTCGGAAAAGTTTACGATAACCTCATGATTGATGTTAAAGCAACCAATCAAAAACTGATC
GACCGTTCAGTGCGTATTATTCAAGAAATATGTGCTATCACATATGATGAAGCAATGGCGTTATATCAGG
TATCTGAGCATGATGTGAAAGTTGCGACAGTTATGGGTATGTGTGGCATTTCTAAGGAAGAAGCAACAAG
ACGGTTATTAAACAATGGTGACATTGTTAAACGAGCAATCAGAGATAGACAACCTTAGGAGGGATTTAAA
TGACCAAAGAACAACAACTTGCAGAACGAATTATTGCTGCAGTAGGTGGTATGGATAATATAGATAGTGT
CATGAACTGTATGACACGTGTGCGTATTAAAGTATTAGATGAGAATAAAGTAGATGACCAAGAACTAAGG
CATATTGATGGTGTCATGGGTGTTATACACGATGAACGCATTCAAGTTGTGGTTGGACCTGGTACAGTCA
ATAAAGTGGCTAATCATATGGCGGAATTAAGTGGTGTTAAACTAGGTGACCCAATACCACACCATCACAA
TGATAGTGAAAAAATGGACTATAAATCATATGCAGCTGATAAAGCAAAGGCGAATAAGGAAGCGCATAAA
GCAAAACAAAAGAATGGTAAGTTGAATAAAGTATTGAAATCAATTGCCAATATCTTTATACCGTTGATTC
CTGCATTTATTGGAGCTGGATTAATTGGTGGTATTGCAGCAGTACTGAGTAACTTAATGGTGGCAGGCTA
TATTTCAGGTGCTTGGATTACGCAACTTATAACAGTATTTAATGTCATTAAAGACGGTATGTTAGCATAC
TTAGCTATTTTCACTGGTATTAATGCGGCTAAAGAATTTGGTGCGACACCAGGACTTGGTGGCGTGATTG
GTGGTACAACGTTATTAACGGGTATTGCTGGTAAAAATATTTTAATGAATGTCTTCACTGGAGAACCATT
GCAACCTGGACAAGGTGGGATTATTGGCGTTATTTTTGCCGTTTGGATTTTAAGTATTGTCGAAAAGAGA
TTACATAAAATTGTGCCAAATGCGATTGATATTATTGTAACGCCGACTATTGCATTGTTGATTGTAGGAC
TATTAACTATCTTTATCTTTATGCCATTAGCAGGTTTTGTTTCAGACAGTTTAGTTTCAGTAGTTAACGG
AATTATTAGTATTGGTGGCGTATTTAGTGGATTTATCATTGGTGCAAGCTTCCTACCGTTAGTTATGTTA
GGGCTTCATCATATTTTTACGCCAATTCATATAGAAATGATTAACCAATCAGGTGCTACTTACTTATTGC
CAATTGCAGCGATGGCTGGTGCTGGACAAGTAGGTGCCGCATTAGCACTTTGGGTAAGATGTAAACGCAA
CACAACATTACGTAATACTTTAAAAGGTGCATTGCCAGTTGGTTTCCTAGGTATCGGAGAACCATTAATC
TATGGTGTGACTTTGCCATTAGGTCGACCTTTCTTAACTGCTTGTATTGGTGGTGGTATTGGTGGCGCTG
TAATAGGTGGAATTGGACATATTGGTGCCAAAGCAATAGGCCCAAGTGGTGTGTCACTATTACCATTAAT
CTCAGATAATATGTATTTAGGTTATATTGCAGGATTACTTGCTGCGTATGCTGGTGGATTCGTTTGTACA
TATTTATTTGGAACGACAAAGGCGATGCGACAGACAGATTTGTTGGGTGATTAATGATGACAAATATTTT
ATATCGCATTGATAAGCAGTTGAGTGATTTTACGAAGACAGAAAAGATAATCGCTGATTACATTTTAAAG
AATCCACATAAAATCATTGATATGACTGTGAATGATTTGGCAGATGTTACGAATGTTAGTACAGCATCAA
TTGTTAGATTTAGTCGGAAAATGACACATCAAGGTTTTCAAGAGCTAAAGATTGCGATATCTCGATACTT
ACCCGAAGATATTGCAACCAATCCACATTTAGAATTGATTGAAAATGAATCTGTAGAAACTTTGAAAAAT
AAAATGATTGCTAGAGCAACGAATACGATGCGATTTGTAGCTACTAATATTATGGATGCGCAAATTGATG
CAATTTGTGATGTGTTGAAAAATGCCAGGACAATATTTTTATTTGGATTTGGCGCATCGAGTTTGACTAT
TGGTGATCTTTTTCAAAAGTTATCTCGTATTGGCTTAAATGTCAGGTTATTACATGAAACGCATTTACTT
GTGTCAACATTTGCGACGCATGATGATAGAGATTGCATGATTTTTGTGACGAATCAAGGTAGTCATAGTG
AATTGCAGTCAATTGCACAGGTGGCCACACATTACAGTATTCCCATCATAACTATATCTAGTACAGCTAA
TAATCCAGTGGCTCAAATTGCAGACTATGCATTGATTTATGGCAGAACTGATGAAAATGAAATGCGTATG
GCGGCTACAACGTCACTATTTGCACAGTTATTCACGGTAGATATATTGTACTATCGATTTGTAGCATTAA
ATTATCATGCGATTCTAGATTGTATAACCCAATCGAAAATGGCACTTGATAATTACAGGAAGCATCTTGC
GACGATAGATTTTAAACATTAGATATTGTGTGCGTTCTAACATAAAGTTAGTTGCAACGTAAACAATTGA
AGTTTTTGATGTGATTCAGTTGCTTGATGAAAAATTGTTGCTACAAGTTTGTAAAACTGGCATAGAGGCT
ATTTTGAAAATGATAAAGGCGTGACAAATTAAAGCAAAGTTCAGATTTGAGCTTTGCTTTTTTCATAGAT
GGAAATTAAATGCTGAAGAATAATTTTAATGCTAAATGAACTAATACGAAGGTGCTAAAAGCAATTATTA
TCAAATTAGTGATATGAATGAAATGTTTAAATCGTTTGCGTTGATTGTATTCGGGACTTTTATAGAGTAG
GTAGTAGTACATAAAGAGTATGGCTGCGAACATGCCGAATATTGAAGTGAAGTTACCTACAGTGACTGCC
ATGTAATGATTTAAAGTTAAATAGTAACTTAGAATAATAATAAAAAATAAAATGATTTGATAGGTAATTA
ACACCATTCAAGTCCCTCCATTAATCGTAGACAAAAAATTTATCAATGATTTGATTATTTGTATTCAAAT
TTTAGTATACGACTTACCTCAAAGACAAATATTAAAAGATAAGACAATAAAATTAGAATAAATTTACGTT
TGAAGATAAAAAACAAACATTTTTCATTAAAGTTTATGATATATTTAGAGCAATAGAAAGTGTATGGAAG
GGGATATGAATGGCATACCAAAGTGAATACGCATTAGAAAATGAAATGATGAATCAACTTGAACAATTGG
GTTACGAAAGAGTAACGATACGTGATAATAAGCAATTGCTTGATAATTTTAGAACGATTTTAAATGAGCG
TCATGCGGACAAATTAGAAGGCAATCCCTTAACAGATAAAGAATTTCAACGTCTGTTAACGATGATTGAT
GGAAAAAGTATTTTCGAGAGTGCCCGTATTTTACGTGATAAATTACCACTTAGACGTGATGATGAGTCTG
AGATTTATTTGTCGTTTTTAGATACGAAAAGTTGGTGTAAAAATAAGTTTCAAGTGACGAATCAAGTATC
TGTCGAGGATACATATAAAGCACGTTATGATGTAACGATATTAATCAACGGACTACCCCTTGTCCAAGTT
GAATTGAAACGTCGAGGTATTGATATTAATGAGGCGTTTAACCAAGTAAAACGTTACCGCAAACAAAATT
ACACAGGCTTATTCCGCTACATACAAATGTTTATCATTAGTAATGGTGTTGAAACGCGATACTTTTCTAA
TAATGATAGCGAACTATTGAAGAGTCACATGTTTTATTGGAGTGATAAACAGAATAACCGTATCAATACA
TTGCAATCGTTTGCTGAGTCATTTATGAGACCTTGTCAATTAGCTAAGATGATATCGCGCTATATGATTA
TTAATGAAACAGATAGAATACTGATGGCAATGCGTCCGTATCAAGTGTATGCGGTAGAAGCACTTATTCA
ACAAGCGACTGAGACAGGGAATAATGGATATGTATGGCATACAACTGGAAGTGGTAAGACGTTGACTTCT
TTTAAAGCGAGTCAGATTTTATCACAGCAAGATGACATTAAGAAAGTTATCTTTTTGGTTGACCGTAAAG
ACTTGGATAGTCAAACAGAAGAGGAATTTAATAAATTTGCTAAGGGTGCTGTAGACAAAACTTTTAATAC
CTCGCAACTGGTACGCCAACTAAATGATAAAAGTTTGCCACTTATTGTAACGACGATTCAAAAAATGGCT
AAAGCGATTCAAGGGAATGCCCCTTTATTAGAACAGTATAAAACGAATAAAGTTGTATTTATTATTGATG
AGTGTCATCGCAGTCAATTTGGTGACATGCATCGTCTAGTTAAACAACATTTCAAAAATGCCCAATACTT
TGGATTCACTGGTACGCCACGTTTTCCAGAAAATAGTAGTCAAGATGGTAGAACAACTGCAGATATTTTC
GGTAGATGCTTACATACGTATTTAATTAGAGATGCCATTCATGATGGTAATGTACTTGGTTTCTCAGTTG
ACTATATTAATACTTTTAAAAATAAAGCTTTAAAAGCAGAAGATAACAGCATGGTTGAAGCAATTGATAC
GGAAGAAGTATGGTTAGCGGATAAACGTGTGGAATTAGTAACACGACATATCATCAATAATCATGATAAA
TATACACGTAATCGTCAATATTCAAGTATATTTACAGTCCAAAGTATTCACGCGCTTATTAAATATTATG
AGACATTTAAGCGACTTAACAAAAAGTTGGAACAACCGTTAACGATAGCTGGTATATTTACGTTTAAACC
TAATGAAGATGATCGTGATGGTGAAGTGCCATATCATTCACGTGAAAAATTAGAGATAATGATTAGTGAT
TATAATAAAAAGTTCGAGACGAATTTTTCAACAGACACAACTAATGAGTATTTCAATCATATTTCAAAAA
ACGTTAAAAAGGGCGTTAAAGATAGTAAAATTGATATCTTAATCGTTGTTAATATGTTCTTAACTGGTTT
TGATAGTAAAGTACTGAACACTTTATATGTTGATAAGAATTTAATGTATCATGATTTAATTCAAGCGTAT
TCACGTACAAATAGGGTTGAAAAAGAATCAAAGCCATTTGGTAAAATTGTAAACTATCGTGACTTGAAAA
AAGAGACAGACGATGCACTGAGAGTATTCTCACAAACAAATGATACGGATACAATTTTAATGCGCAGTTA
TGAAGAGTATAAAAAAGAATTTATGGACGCTTATCGTGAGCTTAAAATGATTGTGCCGACACCACACATG
GTTGATGACATTCAAGATGAAGAAGAGCTAAAGCGCTTTGTTGAAGCTTATCGTTTATTAGCTAAAATAA
TATTACGTTTAAAAGCATTTGACGAGTTTGAGTTTACAATTGATGAAATTGGAATGGATGAACAAGAGAA
TGAAGACTATAAAAGTAAATATTTAGCTGTGTACGATCAAGTAAAAAGAGCGACGGCTGAGAAAAATAAA
GTATCCATTTTAAATGATATTGATTTCGAAATAGAAATGATGCGTAATGATACGATTAATGTGAATTATA
TTATGAATATATTGAGACAAATTGATCTTGAAGACAAAGCGGAACAACGTCGTAACCAAGAACAAATTAG
ACGCATTTTAGATCATGCAGATGATCCGACATTGAGGTTAAAACGAGATCTAATTAGAGAATTCATCGAC
AATGTTGTACCTTCTTTAAATAAGGATGATGATATCGATCAAGAATATGTTAATTTCGAAAGTATTAAAA
AAGAAGCGGAGTTCAAAGGATTTGCTGGAGAGAGATCTATCGATGAACAAGCCCTAAAAACAATTTCAAA
TGACTACCAGTATAGTGGTGTTGTAAACCCACATCACCTTAAAAAAATGATTGGTGATTTGCCATTGAAA
GAAAAGCGTAAAGCAAGAAAAGCCATTGAATCTTTCGTGGCAGAAACAACTGAAAAATACGGTGTGTAAT
GATTCAGCCCCCTCGCTAGATTAGTGTAGGGGGCATTATTATTTTCTATCTTTTGTTAGTTACCATGTGT
TTGGCAACCATCATTTGGTTTCAATACAATTTTATAATCGTATGTGTATAGAAATAATGTCTATAGGCAT
TTAAAATAGTTTATAATATTAACAGGATAAGTATTAAATGTATGTTGAAAGAGGTGCGTAGCTATGGATA
ATAGAAATATGATTAATCGTGTTTTTAGTCAAAAGATATTACATCAAATTGCAATCAAAAATAAAAGTGA
TGTTGTTGATGAGGCATATGATTTTTATATACAGGGACCTAAAAATATCAATGTAATACAGAAGATGAAA
TCTTTATATAACTATCTTAAAAAGTCTTATCGTAACGAATATTTTTACAAAAACACAATACTTAATAAAC
TCCTTCTAGGACGACATTCTATTAATACAACTACTGCACTTTCTGAGATGCCCATAGGGAAAAGTATTGC
TGATTTTATATTGTTAAACGGCAAAGGCGTTGTCTATGAGATTAAAACAGAATTAGATAAGCTGGATAGA
TTAGATAATCAAATTAATGATTATTATGAAGTGTTTAATTATGTCGTAGTTATTACAAATGACAAACATC
TGAATAAAGTTATGGCTAGATACAAAGATACAACAGTTGGAATTTTAGTGTTAACAACTAGAAATACACT
GAGTGAAGTTCAAAAACCTAAAGAAAACAATAGTCTCTTAAACACAAAAGCGATGTACAACTTTTTACGA
AAAGAAGAAAGAAAAAGAGTTATTGCACAAAATCATATGGATGTGCCAACTTATAATGATTTCACAGAGT
ATGATGTGTTATTTGACGTGTTTAAAGAAATACCAATGACGAAACTGCATAACAATATGATTTCTGAGTT
GAAAAAAAGAGGAAACATGAAAGAATACAAAGATGAATTTTTAGCAGCGCCGGCTGAAATTAAGTTCTTG
TTATATTTCGCAAAAATGACAAAGAAAGATAAAAATAAACTATATCATTTTCTTAAGGAGGATTAATATG
TATTATCCTTATTTGCGTGGGAAACAAAATGAACTATTTGCAATTAGAGAATTGTTAGAGAAAGGTTTGA
TTGGTGATTGTATTCAACCTATAATTGAACCAATTAAATATACAACCACATTTAAAAATACTTTGCAATA
CTGTGGTGAAAAAGCATTCTCTATAAATTTAGTAGTAAATTCAAAGTTAACTGAAGAAGAGATTAGTAAC
GAAACTGTTGCACATTTAACTGAAATAATAACAAAAAACAAAAGTGTTATTCAAAAAGCTTACTTGGGTC
CTTCTGATGAAGGCAATGATAGGTTGAAACAGCAATTTTCAAGTAATAGTTTAGCTATTTTAACAAGTGT
AGATGATTGGGAAATGTTTGGAGATAAAAATAAACTTGAAATGGTTTTTGTACCAGATGATAGACACATT
AAACGTAAATTGCGTAATATTCCAAACAAAGGCATCATTATGGATCCTTTTAATAAACTAAGTCGTAATG
TTGATTATTTAGATAATGATGACGAGTTTTATAGCGACGATCACCTTTATTATAAGGAAGATGGATACGT
AGCATTTTCAGACTATTCTGTTATAGGTGGAGAATATGTAGACGGTGGCTTTTCGCCATTAGCTATTGCG
ATACATATTGTCTATTTTGATGAGGCTAATGAGCTAAGAGTTAAGCATTTTGTCTCTGATTCTAATAATG
ATAGATCAAATCCAGGTAAAAAGTTTTTTGAGGCTGTAGATAAATTAGTAACATGGTCAAAAAACTTAGA
TATTAAAAATAGATCTTATGCGCTTGGACAATTTGAAGAATTAAATGAAAATAATAAGTATCCAGGATTA
GGTTTAATTAAAAGGTTATCTATCATGCATCACCTAGAAATTATGAATAGATACTTGGAGTCTCAAAATG
AAAATATGTGAAAAATGTTTTAATAATACTGAAATCGTAGAAATCATTGCAAATGATAATAGCAAATTTG
ACAATTGTGATATTGATAACAATCATCTTGGTGTTAAAATATTTGATACGACTAAGGACATAGATAAATT
AGAACTTATTAGAGATTATTTAAGACCAGCATTAGAATTATATGATATTAGTATAAATTTACCAGATACT
TTTAGCCCAAAAGAAGGTAAAAAGATTGAAATAGCATTAAAAGACGACTGGAGTATATTTAATGTTGAGG
AAGCTCAAATAAGTTGTATTTTAAATGAACTTTTTAAAGATGATGAAAATTTAGATAGACGAGTGTTGGA
AGATTTAGTAGGCGCTAAAATCATAAACGATAAAAAATATACAAATAAAAATCTAATTGTAGCAAATAAT
GACTGGGATGGATTTTGTGAGAGCTTGAAGTATAAAAATAGATTTCATAATAATATGATCAATTTAGAGA
ATTTAGCGTTCTTTCTCGATATCACTACTAATTACTATAGTATTGAGGAATTTAGAGAAAGATTTGAACC
ATTATATAGATCTAGAATAGTTAAGTTCATTACAGAGAAAAGTGAACTAATGTCACCACCAAAGGGATTT
GCAACGGCAGGAAGATTGAATTCTAAATGGATAAGCGTATTATACCTTAGTACAAAAGAACAGGTCAGTA
TAGAAGAAGTTAAACCTAAGCATAATGACATTATTTATATAGGTAAGGTTAAGTTACAAAAAAACGTGAC
AAAAGAGAAATTGAAAATTGCGAATTTAACTAATTTAACTAGTAATGCAATCAAAGCTGGCGATGATGGA
TTTAGAAAGTATTTTGTAAATTACCAAACATTAAAAAAGATTCATAAAGGAATAACAAATCCAAGCGATG
AACAAGGAATAGATTATTTGCCATTTCAATATTTAGCTGATTATATTCGAAGCCTTAAATATGACGGGAT
AATGTATGAGAGCATATTACAAGATGGTACTTTTAACTTTGTGTTTTTTGATCAAAGTTTATTTGAATGT
GTTAATTATGAAAGAAAAAGAGTAAGTGACGTTAAATATACATTGACTAAGCTAAGTTGACACACTCAAA
AATCTGAATATTCTAATAAAATATAAATAATCCCCCGCACTTCACATAGTGGCGGGGGATTTATTCTGGC
GTTAAAATGCCCAAAGTATGGGGGTGACTCTTAAATCATGGCAAAGCACCTAAAACTTGATATGGTGCCG
AGCCCTAACTTAGCACAATATAGTTAGTATGACAAAGTCATCTAACATAACACATCAGAAGTCGCGCAAT
TTATTTCAGACCATACAGTGATAAAGTTGCACAACGCATGACTTTTATTTAGCAATAACTGCTACTTCTG
AAATAAGTTGCTTTGCATAGTCTGACTGCGGATGTTTGATAATATCTTCTGTGTTATTCAGTTCAACGAT
TTCGCCATTTTTCATAACTGCAACGCGATCACATATTTCATTGATAACACCCATGTCATGTGTGATGAAT
AAATAAGTGATGCCGAAGTCTAACTGTAATTGTTTTAATAACTCGATGATATCTTTTTGAATTGAAACGT
CTAAAGCGGACACTGCCTCGTCGCAAACAATCACTTTAGGTTCAACAGCAAGTGCTCTCGCGATACTTAC
ACGCTGACGTTGCCCACCAGATAATTCGTGTGGATAGCGATATAAGAAAGTTTGATCTAGGCCAACCTTT
TCTAACAACGATACGACAGTTTTAATAATGTCATCATTATCTTTGACTTTCCCATGAATGATTAGTGGTC
GTTTAATCACATCAATGACTTTAAATCTTGGATTAATAGATGCGAATGGATCTTGAAAAATCATTTGTAT
CTCTTGTCGTAAAGATTTCAATTCATCATCTTTAAATAAACTTAATGGTAATTCGTTATACCAAATAAAG
CCTTCTGACACTTCCTTTAGACCGACGACCGTCTTAGCTAATGTCGATTTCCCTGACCCTGATTCACCGA
CAATGCCTAATGTTTCGCCTTTTCTAATAGCCAAGTTAATATCATTAACTGCTCGGTATAGGCTGCCACT
CGGTGATGTGTAATCCACGCTCACGCGATCGAATTTTAATAAAATATCATTGTTTAACGGTCTTGGCGGA
CGCGTTTGATGAATATCAGGAATCGCATCTATTAAGCGTTTTGTATAGGTATGTTGTGGCGATTTAAAAA
TACTTTCAACCGTGCCACTTTCAACGACACTTCCATCTTTCATTACAATCACATCGTCGCAAAATTGATA
CACAGCGCCTAAATCGTGAGTGATAAAAATAATAGATGTTTCTGTGTACTCATAAAGGGACTTCATTAAC
TGCAGTAATTGATTTTGTGTACTGGCATCTAATGCCGTTGTTGGTTCATCTGCGATTAAAATTTGTGGCT
TTAAAATCAATGCCATTGCTATCATGACACGTTGACGCATACCACCAGAAAGTTCATGTGGATAAGCATC
AAATTGTCGAGTTGCATGTTTTATACCTACTTTTTCTAAAATGTCTATTGTCATCGACTTTGCTTCAGAT
TTAGATACACGTTTATGTTGAAATATTACTTCTGTAATTTGTTTGCCAATCGTTAATCTTGGATTCAACG
AAGAGAGTGGATCTTGAAAAATCATTGAAATATCCTTACCTCGAATTTGTTGTAACGCTGAAGTTGATAA
ATTATTTAACGATTGCCCATTAAAAATAATTTCTCCTGTTAATGTGTGATCTGGATAATCTGGTAGTAGC
CCTAAAATAGATTTAGCGGTAATACTTTTTCCTGATCCTGATTCACCAACAATACCTAGGATATGTTTTT
TTCGTAATTCGAAAGAGACGTTTTTTACCGCTTGAACTGTAGTTTCATCATAATTGAATTGTACATTCAG
ACTGTTGACTTCTAATAAATTTGACATGATGTTGTGCCTCCCTATTCACAAATGTGTAAATTTATTCTAT
ACTTTTGTATATCATAGTAATCTACTCAAGATTATTTTACAAGGAGTGATTATCATAATTACTTATTTAG
AATCTTTTAAGTCGTTGTATCACAAGGCATTTTACAAGTTTGTATTATCGGTATTAAGCTTGCCAATATT
TTTATATGCAGTGATAAAGTTTTTCTTTTCTGCTAAGAGGAAAAATTTTTACGCTAATAATTCTGAAATT
TCAGAAATTGAACAGGCGTTACATCAAAAATATAAATATTTATCGCAGCAAAAGTCATCCACACAAATAC
ATAAAGAAGCATTAAAAATATTCAAGGCACAAAGTTCTAATACGAGTTCAAAGAATATTGAACAAGCACA
TTTTTCAACATACTTTGAAAATGTATTATTTCATAAGTTCATCATGATCAAAGTGATATTGGCCTTGCCG
ATGTTCATCTTATTGACTTTTTATTTACAGCCATTAGTTAGATATATTTTTGAACGAATTGTCATGGCTG
TGATTGTCATCATTGGTGTTATTGTCAGTGTGTTTACCATTCTGTATTTTTCACCGCTTGATGCGGCTTA
TAGCATACTGGGACAAAATGCAACAAAGGCACAGATACATCAATTCAATGTATTACATCATCTTAACGAA
CCTTATTTTATTCAATTGTGGGATACCATCAAGGGTGTTTTTACCTTTGACTTAGGTACGACTTACAAAG
GGAATGAGGTTGTGACTAAAGCAGTTGGCGAAAGAATTCCAATTACAATAATTGTCGCAGTATTAGCGCT
AATGGTGGCATTAATTATTGCAATACCAATTGGTATTATCAGTGCGATGAAGCGAAATAGTTGGCTTGAT
ATCACGTTAATGATAATTGCATTAATTGGTTTATCTATTCCAAGTTTCTGGCAAGGGCTATTATTCATTT
TAGCGTTCTCATTGAAATTGGATATTTTGCCACCATCTTATATGCCAGAACATCCAATATCGTTGATTTT
ACCTGTACTTGTCATTGGAACAAGTATTGCTGCTTCTATCACGCGTATGACAAGGTCTTCTGTACTTGAA
GTAATGCGCAGCGATTATGTTTTAACTGCTTATGCAAAAGGATTATCGACGACACAAGTTGTTATTAAAC
ATATTTTGAAAAATGCCATTATTCCAATTGTAACGTTAGTTGGTCTTCTAGTGGCAGAGTTACTAGGCGG
TTCAGCAGTGACGGAACAAGTATTTAACATTAATGGTATCGGGCGTTATATCGTCCAAAAACAACTAATA
CCTGATATTCCAGCAGTCATGGGTGGGGTCGTATATATATCAATTGTAATATCTTTAGCAAACTTAATTA
TTGATATATTTTATGCTTTAATCGATCCAAAATTACGTAGTGAAATCAACGAAAGGAAGTGAGGCATATG
GCACAACTTAATTCAAAGATAGCTTCCTTAAAATTATTCGCAAGTTACGCCATAGCAACTTATATTTTAG
TTATATTAACGAGTGCATTAAATCTTTTTAAAGGTTATGTGGCCGATACGTTCTATATTGCTGAAACATT
GCTAATCGTTTTAACCATCATTTTAATTATTATTTTAACAACGGAACAAACATGGAAGCATCATGACCTA
TGGCGACGTATCGTCGAAGTGTTGTTATTGTTGATGACATTAACAGGCAACGTATTTACATTATTAATGT
TTGTAAGTATTAGACGTTACCAACGTACATCGCAAATACATAGTTATAACGGGTGGGAATCGTTTATACG
AAAAACTACTAGACATCGTATTGCGATTATCGGGTTACTTATTTTAGTCTACATGCTGACATTATCAATT
GTGTCACAATTTACATTTGATACGACATTGGCTACTAAAAATCAGTTCAATGCACTGTTACATGGACCGA
GTCTAGCCTATCCGTTTGGTACTGATGATTTCGGTAGAGACTTATTTACACGCGTAGTTGTAGGAACGAA
GCTGACATTTTCAATTTCAATTATTTCAGTAGTTATTGCAGTTATTTTTGGTGTGTTACTAGGCACTATC
GCAGGTTATTTTAATCATATTGATAATTTAATAATGCGAATTTTAGATGTAGTGTTTGCAATTCCATCAT
TATTGTTAGCGGTGGCAATTATTGCATCATTTGGAGCAAGTATTCCAAATTTAATTATTGCTTTAAGTAT
CGGTAATATACCATCATTTGCACGGACAATGCGTGCCAGTGTTTTAGAAATTAAACGCATGGAATATGTA
GATGCAGCACGTATCACTGGTGAAAACACTTGGAATATCATATGGCGTTATATTTTACCGAATGCGATTG
CGCCTATGATTGTACGTTTTTCATTAAATATAGGTGTGGTTGTATTAACAACAAGTAGTTTAAGTTTCCT
AGGACTTGGTGTTGCACCTGATGTAGCTGAATGGGGCAACATTTTACGTACCGGTAGTAACTACTTGGAA
ACGCACAGTAATTTAGCTATTGTACCTGGTGTTTGTATTATGTTCGTCGTTTTAGCATTTAATTTTATAG
GTGATGCAGTGCGTGATGCACTAGATCCAAGAATTCATTAAAAAGGTAGGGATAGATGTGAAGAAAATCA
TTAGTATCGCAATTATAGTTTTAGCGTTGGTATTAAGTGGTTGTGGTGTCCCTACGAAATCAGAAGTGGC
TCAAAAGTCATCGAAAGTTGAAGTGAAAGGCGAGCGACCAACAATACATTTCCTAGGACAAGCAAGTTAT
GAAAATGATATGAATATCGTTAAAGATCAATTGGAAAATGCAGGATTTAACGTGAAGATGAATATCCAAC
CAGATTATGGTAGCTATCGTACACAACGTCAAGCCGGCAATTATGATATCCAAATTGATGACTGGATGAC
AGTGTTTGGTGACCCGAACTATGCTATGACGGCATTATTTAGTTCTACAGGATCAAATAGTTTATTGAAA
GATAAACATGTAGACCAGTTGTTAAATAAAGCTTCTACTCAAAATGAAGCAGATGTTAAACAAACATATA
AGCAAATTGAAGATGAAGTTGTATTTGATAAAGGGTATATGGCGCCTTTATATGGATCAAAAAAGAATTT
AGTATATGACAATAAAGTGTTAGATAAAAATAGTGTTGGATTGCCAAATTCACGTGCATTAATATGGCAA
CAATTTGATTACAACAATAGTAGAGAACGAGATACGCGGCCACTTGTGATGACACAACAAGATGGTGAAA
TTCCTACATTGGATCCAATACGTTCAATTGCGCCGTCAGTATATTCAATTAATATGAATATGTACACAAG
GTTATTATTATTAGATGAAAATGATCATTTAACAACGAAAGGTTCGTTAAGTCATGATTATGCTGTGAAT
AAGGACAATAAAGCATTTTATTTCTTGTTAAGAGATGATGATTATTTTGCGAAAGTGGTCAATGGACAAG
CACGTAATACTGGAGAGCGTGTATCGGCTGAAGATGTTAAGTTTTCTTTAGATAGAGCACGTGATAAAAA
GTCTGTGCCTAACAATAATACTTACAATATGCACAAACATATAAATGACATCAAGATATTAAAAGATGAG
GACATCGATCAGTTGCGTAAAGAGAAAGACAAGGACGATAAATCAATCTATGATAAGTTGATTAAAGCTT
ATAACGTCAAATCGTTAACGACAGATGGTCAAAAAGTAAATAATAAAGACGGTATTTATCAAATTGTTAA
AATTACGACAGATCAATCGATGCCTCGAGAGGTAAATTACTTAACACACTCTTCGGCAGGCATTTTATCT
AAAAAATTTGTTAATCAAGTAAATCAAGAATATCCAAAAGGATATGGGGATAGCAGTACAATTCCTGCAA
ATTCAGATGGGAAAAATGCGCTGTATGCAAGTGGCGCATACATTATGACACAGAAAAATGCATATCAAGC
AACGTTTCAACGTAATCCAGGATTCAACGAAACAGAAAAAGGTAGTTATGGACCAGCTAAAATTAAAAAT
ATTACATTGAAGTTTAATGGTGACCCGAATAATGCATTGTCAGAACTTAGAAATCATTCAATTGATATGT
TGGCAGATGTGAATCAAAAACATTTTGATTTAATTAAGTCGGATAAAAATTTAAGCATTATTCGCAAAAA
TGGACGCAAGTCAGTCTTTTTAATGCTAAATATTAAAAAAGGTATATTTAAGACGCATCCAAACTTGAGA
CAAGCAGTAGTTAATGCGATAGATCAGGATCAATTTATTAAGTTTTATCGTGGCGATAAATTTAAAATTG
CATCACCGATTACACCACTTGTCGATACTGGTAACGAGCAACGTCAAGATTTAGAAAAAGTAGAAAAAGC
CATTAATCAATAATGTTTTAAATATTTAACAGAAAGTAGGAGGATATAGTATGGTCATTAACTTAAATGA
CAAACAGACAAAAACATCTAAAGAAGGGTTAATTTCCGTATCACATCCTCTTGCGGCTAAAATTGGTAAG
GATGTATTAGATCAAGGTGGCAACGCCATGGATGCAGTGATTGCAATTCAACTGGCATTGAATGTGGTAG
AACCATTTGCATCAGGTATTGGTGGTGGCGGGTATTTGCTATATTATGAGCAAAGTACTGGCAGTATAAC
TGCGTTTGATGCACGTGAGACAGCACCTGAACATGTAGACAAACAATTTTATCTAGATGATTCAGGCGAA
TATAAATCATTTTTTGATATGACTACACATGGTAAAACTGTCGCTGTGCCAGCAATTCCAAAGCTGTTTG
ATTATATTCACAAGCGTTATGCTAAATTGTCATTGGAAGATTTAATTAATCCTGCAATTGAACTAGCCAT
TGAAGGTCATGCAGCCAATTGGGCTACTGAAAAATATTCGCGCCAGCAACACGCACGATTGACAAAGTAT
CATGAAACGGCACAAGTATTTACGCATGAAAATCAATATTGGCGTGAAGGTGATTGGATTGTACAACCCG
AATTAGGTAAGACATTTCAAATATTAAGAGAACAAGGGTTTAATGCATTTTATAAAGGTGACATTGCGAA
ACAATTAGTCAATGTTGTCAAAGCATGTGGTGGGACAATCACTTTAGAGGATCTAGCCAAATATGACATT
CAGATTAAAGCGCCAATCAGTGCAACATTTAAAGACTATGACATTTATTCAATGGGACCATCTAGTTCTG
GCGGTATCACGGTAATTCAAATATTGAAGTTATTAGAACATGTCGATTTACCATCTATGGGTCCAAGATC
TGTTGATTACTTGCATCATTTGATACAAGCGATGCATTTAGCATATAGTGATCGTGCGCAATACTTGGCG
GATGATAATTTTCATGAGGTGCCTGTACAGTCATTAATTGATGATGATTATTTAAAAGCACGCAGTACGC
TCATTGATAGCAATAAAGCAAATATTGATATAGAGCATGGTGTTGTGTCTGATTGCATTAGTCATACAGA
TGTTGAAGAAAATCATACCGAAACAACTCATTTTTGTGTGATTGATAAGGAAGGTAATATTGCTTCATTT
ACGACATCAATTGGTATGATTTATGGTTCAGGTATCACGATTCCAGGCTACGGTGTGTTATTGAATACGA
CAATGGATGGCTTTGATGTAGTAGATGGTGGTATTAACGAAATTGCACCATATAAACGACCACTAAGTAA
CATGGCTCCAACGATTGTGATGTATCACGGGAAGCCAATATTAACAGTAGGTGCACCTGGTGCCATAAGT
ATCATTGCTAGTGTTGCGCAAACATTAATCAATGTATTAGTGTTTGGCATGGATATTCAGCAGGCTATAG
ATGAACCTAGAATTTATAGTAGCCATCCTAATCGCATTGAATGGGAGCCTCAATTTTCACAATCTACAAT
ATTAGCATTGATTGCACATGGACATGCAATGGAACATAAACCAGATGCTTATATTGGAGATGTACATGGA
CTACAGGTTGACCCAACAACGTATGAAGCTTCGGGTGGAAGTGATGATACTAGAGAAGGCACCGTAATGG
GTGGCGAGGTGTTAGTGATTAGAAAACAGCCATTACCATATCGGCAAATGTATGATAGTGACGGCTTTCG
TCTATATTTCAATGATGTGCAGTTACCTTTATTGGCAGATCAAGTGCGATGGATGCATGACAAATATTGG
GTTGATGAAAGTGTTGTTAGAATCATTTTCCCTGAAGTTAGTGCACATATTGAAGATTTAAGAAGTTATG
AAAACGCAGGAGAAAATTATATAGATATTGCCTGGTTAGCACGGAAATATGCTTATCAAGTAACATTGAA
GGATGACGGTTTATACTTAACTGATGATACATATACTTCAGTGAAACGGAACACAAATGCATACTATAGA
TATGATCGAGATAGTATCACAAGATAGTTTATACGCTTGATATGAAGTTTGTAGTGGATATGAGCTTTTG
TTGAATGAAAGGATTCGATTTCGAACTTTAGCGTGACGCTTGAGTGTAGTAATGTTGGAAATGCTATACG
AAACGCTAGTCACCTTTGTAAAATATACAACGCCTCACAAATTCGTTTTTGATGTACATCACAATAGTTA
GCCTAAAATCTAATGTAATGTGGTTTGGTACAGTTGAACGAGTTATGTGAGGTGTTTTTATAATATAGGA
TTTTAATAGATGATTTGGATGTTTCTATAATTACAGCATAAGTATTAATGTTCACTTATTTTATTATAAG
TAAGGCTTTCTTTATAAATGATTTGGTCTTTTCCAGGACTTGAAAAATAAAAATAAAGTTTCTGATCTTG
ATGATTATTGCCTTTTAAATCACTCATTCCCTTTAATTCCACCTTTGTTGATGCGTTTTTAGGAATATTA
TATCTACGTTTTAATTGTTTAACGTTTGGATTATCGTTCGACAACTTACCAGATAAATTATAATAATCAG
TGGTAGGATCATGTGTGACTTTCAAATCATTGCTATTTAAAATGCTTGTTAAATCACCACTTTGAATCAA
AAATTGATTGTTTTCGATTTTTTGTTTCAGCGCGGGATCTTTTACGTCTTTTGTGAAAACGATTTTATTA
TTAACTACTTTTACTGGATAACTTTTGTATGTCGAGTCAGTAGCATTTTTTTTATCGTTTGTAGTTGTGT
CATATTCACCAGTTATTTTATGTGTGTTCTTATCTACCTTTAACAACATACGGTCTTCTTTTAAAAGCTC
ATCTGATCCAACAACTGAATAAGAAGATTCTATATACCATGTGTCTTGATCATTATTTTCATAATGGGGA
TTATCGTGACCATCAATTTCATAAAGCGTTTCTAAGTTTTTAATAGGATACGTACTTAGTACTTTTTTAA
GACCATCTTTCAAATGAATTTGTTCCCACTTCATTGCCAAAAACATATCGCCACTGACTACAATTGAAAT
AATAATAATTGCTGCTAAGTTTAACCAGAAAATTTTATGTGCTTTCATACATTCCCACCGTTTCTCAAAA
TACTTCATTAACACTATAATAATATATTTTGAAAAATATTTACATCAGTATTAAAGTGAATATCAAATTT
TAAATTTATGAAAATAATAGATATTTATAAAAAGCGGAAAAGAGATACAATAAAAAACTGCATGACGTTT
GAGACGTCACACAGTGTAACTAAAAATTTAAAAAGTTGTTGCTAATTTTTCAGCATTATTAATACTAGTT
GCTTTAATTTCTTCAGTCTTATGAGGTTCAGCATTGTGTCCTTCAATAATGATTGTTTCATATGATGGCA
CACCTAAGAATGTCATAATTGTTCTTAAATAACGGTCACCCATTTCAAAATCAGCAGCAGGTCCTTCAGT
ATAATATCCACCACGTGATTGAATGTGTAATACTTTTTTGTCAGTTAGTAAACCTTGTGGTCCTTCAGCA
GAATATTTAAAAGTTTTACCTGCAATTGAAATAGCATCAATATATGCTTTAACTACAGGTGGGAAAGAAA
GGTTCCACATAGGCGTTACAAATACATATTTATCTGCACTTAAAAATTCTTCTAAAATGTCACTCAATCT
TGAAACTTTCATTTGTTCATCATCAGTTAACGTTTCGCCATTACTCATTTTTCCCCAACCAGTTAATACA
TCTTTGTCAATAACTGGAATATAAGTTTCAAATAAATCAATATGTTTCACTTCATCATCAGGATGTTGTT
GTTGATATGTTTCGATAAATGCTTTACCAGCCGCCATAGAATTTGATACCAGTTCATTAAAAGGGTGTGC
TGTAATATATAATACTTTTGCCATTTGAAAATTCTCCTCTGTTTCTGTTATTTTCTTAAGTATAATTATT
ATACTCGATATAAAATTTAATATCAATCAAAATATTCAAATTACCATCATTTTCTTCATCTATATTTGGC
AGTACTACTAAAGTATGAGTGCATTTAATTATGAAATAGTTGATTTAGAATATATACTTAATACCCAAAA
TATATGAAGGATGGATGCCACTATGACAAAGCGACCAAAACGTATTTTGGCAACAATTATCATTTTTCTT
TCACTATTATTTACGATTATTTATATAGATGACATTCAAAAATGGTTTAACCAATATACCGATAAATTGA
CACAAAATCATAAAGGACAAGGACACTCAAAATGGGAAGACTTTTTTAGAGGGAGTCGGATTACTGAGAC
TTTTGGTAAATATCAACATTCACCATTTGATGGTAAGCATTATGGCATTGATTTTGCATTGCCAAAAGGT
ACACCAATTAAAGCGCCGACGAATGGTAAAGTAACACGTATCTTTAATAATGAATTGGGCGGCAAGGTAT
TACAGATTGCCGAAGACAATGGAGAATATCACCAGTGGTATCTACACTTAGACAAATATAATGTCAAAGT
AGGTGATCGAGTCAAAGCAGGTGATATTATTGCATATTCAGGCAATACAGGTATACAAACGACAGGCGCA
CATTTACATTTTCAAAGAATGAAGGGTGGCGTAGGTAATGCATATGCAGAAGATCCAAAACCGTTTATCG
ATCAGTTACCTGATGGGGAACGTAGCCTATATGATTTGTAGTTATAGAAGGGTGCCCGCAGTCTAAAAAA
TTAAGCAATCATTGTGTGAGTATGATACTTACATAATGGTTGCTTTTTTCAATGAAAATCGTAATGCTAA
GTCATACTTGTTTGATTTAGATATTACTTAAAATGTAAGACAAGGTTGTTAGCATTGGCAGTGAAATATC
GCACATAAAAAACATTATTGTCACACTAGAAAATAGTTGTGCACTATATCAATTTTCTGTATAAAAGTTT
AATTCTGACAGTAATGTAAACGTTTATAATTTATGATTGACATTAATAATGACTGAATATATGATTTATG
TAAGTATTTGTGCAAACGTTTTCACAAAGTGTATTGCACAATCAAACTGTAAACAAAGTATGGGAGGCAT
AACATGGCAGAACTAAAGTTAGAGCATATTAAAAAGACGTATGATAACAACAATACTGTAGTGAAAGATT
TTAATCTACATATTACTGACAAAGAATTCATTGTATTTGTTGGACCATCGGGATGTGGTAAATCAACAAC
ATTACGAATGGTTGCTGGACTAGAGTCTATCACATCTGGAGATTTTTATATTGATGGGGAACGCATGAAC
GATGTTGAACCAAAGAATAGAGATATTGCGATGGTATTTCAAAACTATGCATTATATCCACATATGACTG
TTTTTGAAAATATGGCATTTGGGCTAAAGCTACGTAAAGTAAATAAAAAAGAGATTGAACAAAAAGTTAA
TGAAGCAGCTGAAATATTAGGATTAACTGAGTATCTTGGTCGTAAACCAAAAGCGTTATCTGGCGGACAG
CGTCAACGTGTTGCTTTGGGCAGAGCTATTGTTAGGGATGCGAAAGTCTTTTTAATGGATGAACCATTAT
CGAATCTTGATGCGAAGCTTCGAGTACAAATGCGCACAGAAATATTGAAATTACATAAGCGACTTAATAC
TACGACAATTTATGTTACACATGATCAAACTGAAGCATTGACGATGGCTAGTCGAATTGTTGTTTTGAAA
GATGGCGACATTATGCAAGTCGGCACACCTAGAGAAATATATGATGCCCCTAATTGCATATTTGTGGCGC
AATTTATCGGCTCACCAGCAATGAATATGTTGAATGCTACAGTTGAAATGGACGGATTGAAGGTAGGAAC
ACACCATTTTAAATTACATAATAAAAAATTTGAAAAGTTAAAAGCTGCTGGCTACTTAGACAAGGAAATT
ATTTTAGGTATTCGAGCTGAAGACATTCATGAAGAACCAATATTTATTCAAACTTCTCCAGAGACACAAT
TTGAATCTGAAGTAGTTGTATCCGAACTGTTAGGTTCAGAAATTATGGTACATAGCACATTCCAAGGAAT
GGAATTGATTTCTAAATTAGATTCAAGAACTCAAGTGATGGCGAACGACAAGATTACACTAGCATTTGAT
ATGAATAAGTGTCACTTTTTTGATGAAAAAACAGGAAATCGTATCGTCTAAGGGGGAGTATTCATGTCTA
AAATTTTAAAATGTATCACGTTAGCCGTGGTAATGTTATTAATCGTAACTGCATGTGGCCCTAATCGTTC
GAAAGAAGATATTGATAAAGCATTGAATAAAGATAATTCTAAAGACAAGCCTAACCAACTTACGATGTGG
GTGGATGGCGACAAGCAAATGGCGTTTTATAAAAAAATTACGGATCAATATACTAAAAAAACTGGCATCA
AAGTAAAGCTTGTAAATATTGGTCAAAATGATCAACTAGAAAATATTTCGCTAGACGCTCCTGCAGGAAA
AGGTCCAGATATCTTTTTCTTAGCACATGATAATACTGGAAGTGCCTATCTACAAGGCTTAGCTGCTGAA
ATCAAATTATCAAAAGATGAGTTGAAAGGTTTCAATAAGCAAGCACTTAAAGCGATGAATTATGACAATA
AGCAACTAGCATTGCCAGCTATCGTTGAAACAACCGCACTTTTTTATAATAAAAAATTAGTGAAAAATGC
ACCGCAAACGTTAGAAGAAGTTGAAGCTAATGCTGCCAAACTAACTGATAGTAAAAAGAAACAATACGGT
ATGTTATTTGATGCTAAAAATTTCTATTTTAATTATCCGTTTTTATTCGGCAATGATGATTATATTTTCA
AGAAAAATGGCAGTGAATATGATATTCATCAGCTAGGACTAAATTCAAAACATGTCGTCAAGAATGCTGA
ACGATTACAAAAATGGTACGACAAAGGGTATCTTCCTAAGGCAGCAACACATGATGTCATGATTGGTCTT
TTTAAAGAAGGAAAAGTAGGACAATTTGTCACTGGACCGTGGAACATTAATGAATATCAAGAAACGTTTG
GTAAAGATTTAGGAGTAACAACATTACCTACAGATGGTGGCAAACCTATGAAACCATTTCTAGGTGTACG
TGGTTGGTATTTATCTGAATATAGTAAACATAAGTATTGGGCTAAAGATTTAATGCTGTATATCACTAGT
AAAGATACATTACAAAAATATACAGATGAAATGAGCGAAATTACTGGACGTGTTGACGTGAAATCATCTA
ATCCAAATTTAAAAGTGTTTGAAAAGCAAGCACGTCATGCTGAACCGATGCCTAATATTCCTGAAATGCG
ACAAGTTTGGGAACCGATGGGCAATGCAAGCATATTTATTTCAAATGGTAAGAATCCTAAACAAGCGTTA
GATGAGGCGACGAATGATATAACGCAAAATATTAAGATTCTTCATCCATCACAAAATGATAAGAAAGGAG
ATTAGTTATGACGAAACGTAACCCTAAATTAGCGGCATTATTATCTGTTATACCTGGTTTGGGACAGTTT
TATAATAAAAGACCCATTAAAGGGACGATATTTTTTATCTTTTTCATCAGTTTTATTTCTGTTTTTTATA
GCTTTTTAAATATTGGTTTTTGGGGATTGTTCACATTAGGGACAGTACCTAAGTTAGACGATTCTCGTGT
CTTACTTGCACAAGGTATTATTTCTATCTTACTCGTTGCTTTCGCAATCATGCTATATATCATTAATATT
TTAGATGCATATCGTAATGCTGAACGATTTAATCGCAATGAGGAAATAAAGGATCCGAAGGCGCGTATGG
TGGCAACATGGGACAAGACGTTCCCATACTTACTAATCTCACCAGGTACATTCTTATTGATATTTGTAGT
TGTATTTCCATTAATATTTATGTTTGGAGTAGCATTTACAAATTACAATTTATACAACGCGCCTCCGAGA
CACACATTAGAATGGGTTGGTTTAGATAACTTTAAAACGTTATTCACAATTGGCGTTTGGCGTAAAACAT
TTTTCAGTGTTATTACTTGGACATTAGTATGGACGCTTGTTGCAACGACACTTCAAATTGCATTAGGGCT
GTTTTTGGCAATTATTGTAAATCACCCTGTCGTCAAAGGTAAGAAATTTATCCGTACTGTGTTAATCCTA
CCTTGGGCTGTACCATCATTTGTGACAATTTTAATATTTGTAGCGTTATTTAATGATGAATTTGGTGCGA
TAAATAATGATATTTTGCAACCTTTATTAGGTGTAGCACCAGCATGGTTAAGTGATCCGTTTTGGGCAAA
AGTGGCATTAATCGGCATTCAAGTATGGCTTGGATTCCCATTTGTCTTTGCACTGTTCACTGGAGTACTG
CAAAGTATTTCATCAGATTGGTACGAAGCAGCAGATATGGATGGTGCGTCTAGTTGGCAAAAGTTTAGAA
ACATCACATTCCCGCATGTCATTTACGCCACAGCGCCATTGTTAATTATGCAATATGCAGGTAATTTCAA
TAATTTTAATCTTATTTATCTATTTAATAAAGGCGGTCCACCAGTGTCAGGGCAGAATGCTGGTAGTACA
GATATCTTGATATCTTGGGTGTATAATCTGACATTTGAGTTTAACAACTTCAACATGGGTGCAGTTGTGT
CATTAATTATTGGATTTATTGTTGCTATTGTCGCATTTATTCAATTCAGACGTACAAGTACGTTTAAAGA
TGAGGGAGGTTTATAAGATGACAAAGAAGAAAAACATATTAAAAGCAATCGGTATTTACAGTTTTATAGC
GATGATGTTTGTCATCATTTTATATCCACTACTGTGGACATTTGGCATTTCCCTTAATCCAGGTACGAAC
TTGTATGGTGCCAAAATGATACCAGACAATGCAACATTTAAAAATTATGCATTCTTACTATTCGATGACA
GTAGTCAATACCTGACTTGGTATAAAAATACGCTTATCGTAGCATCTGCAAATGCACTGTTTAGTGTGAT
ATTTGTCACGTTAACAGCATATGCTTTTTCTAGATATCGCTTTGTTGGTCGTAAATACGGGCTGATTACA
TTTTTGATTTTACAAATGTTCCCTGTATTAATGGCAATGGTCGCAATCTATATTTTGCTAAATACAATTG
GATTATTAGATTCTTTATTTGGACTAACACTGGTATATATTGGTGGATCAATACCGATGAATGCCTTTTT
AGTGAAAGGTTACTTCGATACGATTCCAAAAGAACTTGATGAATCTGCCAAAATTGATGGTGCAGGGCAT
ATGCGTATTTTCTTACAAATTATGCTTCCATTAGCTAAGCCGATTTTAGCAGTTGTTGCTTTGTTCAATT
TTATGGGGCCATTTATGGACTTTATATTACCTAAAATACTATTAAGAAGTCCTGAAAAATTCACATTAGC
AGTTGGATTGTTCAACTTTATTAATGATAAGTATGCAAATAATTTCACAGTGTTTGCAGCAGGGGCAATT
ATGATTGCAGTACCTATAGCAATCGTATTCTTGTTCTTGCAACGCTATTTAGTATCAGGTTTAACAACAG
GTGCGACAAAAGGTTAGTTTGAAATTAGGAGTGGGGCAGAATTGATAAAGAACCACTAATGACGATAAAG
ATTAAAAGGAGGACGTTATGATGACGATTAAAGTTGGAATCATTGGGTGTGGTGGTATTGCGAATGGCAA
GCACATGCCAAGTTTACAAAAAGTTGAAAATGTTGAAATGATCGCATTTTGTGACGTAGACATTTCGAAA
GCAGCGAGTGCGGCAGAAGCATACGGAACTGACAATGCAAAGGTTTATGATGATTACAAAGCATTGTTAA
AAGATGACACGATTGATGTTATCCATGTTTGTACGCCAAATGACTCGCATTGTGAAATTACTGTAGCAGG
GCTGCATGCTGGTAAACATGTGATGTGTGAAAAACCAATGGCTAAAACGACAGCAGAAGCTCAAAAAATG
ATAGATACAGCTAAATCAACAGGTAAAAAATTAACAATAGGTTATCAAAATCGTTTCCGAGCAGATAGTC
AATTTTTACATCAAGCAGCGCAACGTGGCGACTTAGGAGACATTTACTTCGGAAAGGCACATGCCATTCG
TCGTCGAGCAGTACCAACATGGGGTGTCTTTCTAGACGAAGAAGCTCAAGGTGGAGGACCATTAATCGAT
ATCGGTACACACGCTTTAGATTTAACGTTATGGATGATGGATAATTATGAACCAGAATCAGTGATGGGTT
CAACATTCCATAAATTAAATAAACAGCATCATGCGGCAAACGCTTGGGGTTCATGGAATCCAGATGAATT
TACAGTTGAAGATTCTGCGTTTGGATTTATTAAAATGAAGAATGGAGCGACGATCATTTTAGAATCCGCT
TGGGCGATTAATTCTTTAGAAGTGGATGAGGCAAAATGTTCATTATCAGGAACTAAAGCAGGTGCTGATA
TGAAAGATGGTCTACGTATTCATGGTGAAGACATGGGTACACTTTATACCAAACACGTTGAATTGGAAAA
CAAAGGCGTCGACTTTTATGAAGGTAATGAAGTGGATGAAGCTGAAGAAGAAGCAAAAGCTTGGATTGAT
GCAGTTGTAAATGATACTGAACCAGTTGTGAAACCGGAACAAGCAATGGTAGTTACAAAAATTCTTGAAG
CGATTTATCAGTCTGCAAAATCAGGCAAAGCAATTTACTTTGAATAACATCATACGGTAAGGAGGCACAT
CATGACAAAATTAAAAGTTGGTGTGATAGGTGTTGGTGGTATTGCACAAGACCGTCATATTCCAGCATTG
CTGAAACTCAAAGACACAGTCTCATTAGTTGCAGTACAAGATATTAATACAGTGCAGATGATTGATGTTG
CGAAGCGCTTTAATATACCTCATGCAGTTGAGACACCTAGCGAGCTGTTTAAACTTGTTGATGCGGTGGT
CATTTGTACACCTAATAAATTCCATGCTGATCTTTCTATAGAAGCATTGAACCATGGTGTCCATGTATTG
TGTGAAAAGCCAATGGCGATGACGACGGAAGAGTGTGATCGCATGATTGAAGCGGCTAATAAAAATCACA
AATTATTAACTGTCGCATATCATTATCGTCACACAGATGTGGCAATTACTGCTAAAAAAGCAATTGAATC
AGGTGTGGTTGGTAAACCTTTAGTAGCACGTGTACAAGCGATGCGTAGGCGTAAAGTGCCTGGCTGGGGT
GTTTTTACCAATAAAGCGTTGCAAGGTGGCGGTAGTTTAATCGATTATGGTTGCCACTTGTTAGACTTAT
CTTTGTGGCTACTAGGTAAAGATATGGTGCCGCATGAAGTGCTAGGAAAAACATATAATCAATTGAGCAA
ACAACCGAATCAAATTAATGATTGGGGAACATTTGATCATACTAAATTTGATGTCGATGATCATGTTACT
AGTTATATGACATTTGCCAATCGAGCAAGCATGCAGTTTGAATGTTCGTGGTCTGCAAATATCAAAGAAG
ATAAGGTTCACGTTAGTTTATCAGGAGAAGATGGCGGTATCAATTTATTTCCATTTGAAATATATGAGCC
CCGCTTTGGAACTATTTTTGAAAGCAAAGCTAATGTTGAGCATAACGAAGACATTGCTGGTGAGAGACAG
GCGCGTAACTTTGTCAATGCGTGTTTAGGGATAGAAGAGATTGTGGTGAAACCGGAAGAAGCACGCAATG
TAAATGCCCTTATAGAAGCGATTTATCGTAGCGATCTTGATAACAAGAGCATACAACTTTAATGATTATC
ATATATGATACAAAATTCTCAATATAAAAAGAAGGAGTGCTTTTCAATGAAAATAGGTGTATTTTCAGTA
TTATTTTACGATAAAAATTTTGAAGATATGTTAGATTATGTCTCAGAATCTGGATTGGATATGATTGAAG
TTGGAACAGGTGGTAACCCAGGAGATAAATTTTGTAAGTTAGATGAGTTGTTAGAAAATGAAGACAAGCG
CCAAGCATTTATGAAGTCAATCACAGACAGAGGCTTACAAATAAGTGGTTTCAGTTGTCATAACAATCCA
ATTTCTCCAGATCCGATAGAAGCGAAAGAAGCCGATGAAACGTTACGTAAAACAATCCGTTTAGCAAATC
TATTAGACGTGCCAGTTGTTAATACATTTTCTGGCATTGCAGGATCAGATGATACCGCTAAAAAGCCTAA
TTGGCCTGTTACACCTTGGCCAACAGCCTACTCTGAAATTTATGATTATCAGTGGAATGAAAAGTTGATA
CCATATTGGCAAGATTTAGCTGAGTTTGCAAAAGAGCAAGATGTAAAAATTGCCATAGAGTTGCATGCAG
GATTTTTAGTGCATACACCATATACAATGTTGAAGTTACGTGAGGCTACAAATGAATATATCGGTGCTAA
CTTAGATCCTAGTCATCTATGGTGGCAAGGTATTGACCCAATTGCTGCGATTCGCATATTAGGCCAAGCA
AATGCAATTCATCACTTCCATGCTAAAGATACGTATATTAATCAAGAAAATGTAAATATGTATGGTCTAA
CTGATATGCAACCATATGGTAACGTTGCGACAAGAGCATGGACATTCCGTACAGTTGGTTATGGACATAG
TCCATATGTATGGGCAGATATCATAAGTCAACTTATTATTAATGGATATGATTATGTATTAAGTATTGAA
CATGAAGATCCTATTATGTCAGTAGAAGAAGGTTTCCAAAAAGCTTGTCAAACTTTGAAATCTGTTAATA
TTTACGACAAGCCAGCAGACATGTGGTGGGCATAATACGAACTCGAGGTTAGTCTGAAGTTTGTCTGAAG
TAAGACTGGTGGCAGTGTTGAATAAATGCATATGTCGCCAAGCCATTGCCAAAAATTTCACACCTTAAAT
CAAGTCATTGTTTGTAAAGAAGGTGTACTTTATATAAGTATATAGCGATGGTCATACCCATTCACAGTAA
CAATCCTCACCATTGAAAAGAGTATATAACCTTTTCAATAGTGAGGTATATGATAATAAAAAAAGCCTGT
TGTCACAATGGTCATAGACACGACATACTTTAAAGGTTTCTGAATATAATATTTCAGAATGCACTTTAAA
GATGGACGTCGATGTAGACTAAAGTGATGACAGGCTTTCATCTTTTTAAATATTCATTAATTTCTCTTCT
TGTTTAATACGTACATATAAGAAATACGCATACGGTACTAATAAAATAGTTGTATATGTTGCGTGTGTTA
ATAATAATACACCGATTAATTCAGGAATGATGTTTAAGAAGTAATTTGGGTGTTTTGTAATTTTATATAA
TCCAGATTTAATAATAGGATGGTTAGGTAAAATGAATAATTTTAATGTCCAAATACCACCTAAAGTTTTA
ATAACCATAAATAACATGATATAAGCAAAGATTAATATAACTAAGCCAATACCATTTGCAAAGCTAAATG
TATCTTTATTAATAAATGCCTCTACACCAGCCAATACATAAATTAAAACGTGTGTTATTGCTAAAAACTT
CGAATTTTTAACGCCATATTCAACTGCACCGTCTGCTTTTAATTGTTTTGAGTGATTAATAGATATCTTT
AAGCTGACAAGTCTGATACAGAAAAAGATAAGTAATATAGATAGAATCATGATGTCCTCCGTCATTATGT
CATATGTATAAGCGTTGATTTTGACAACATAAAGTATTTTATAGATAAAGCTTGTCAAATACTATTAACT
ATTTATTAATTTTAGTACATAAATATGTTTCTAAGTATGTGTTTATGTTCAGTATTTTGGATAATTTAAT
AATTTTAAGGATATTAAGCGCTTACACCGACGTGATATATTTGGCTTAACGAAAATGATTGAGGTGACAG
AGATGAACTTTTTTGATATCCATAAGATTCCGAACAAAGGCATTCCATTATCGGTACAACGTAAATTATG
GCTTAGAAACTTCATGCAAGCTTTCTTCGTAGTGTTCTTTGTTTATATGGCTATGTATTTAATTCGAAAC
AACTTTAAGGCGGCACAACCGTTTTTAAAAGAGGAAATTGGATTATCTACATTAGAACTTGGTTATATCG
GATTAGCATTTAGTATCACGTACGGTTTAGGAAAAACATTACTTGGATATTTTGTCGATGGACGTAACAC
AAAACGTATTATCTCGTTCTTACTTATCTTATCTGCGATTACAGTTTTAATTATGGGATTTGTTTTAAGT
TACTTTGGTTCTGTAATGGGATTATTAATTGTACTTTGGGGACTTAACGGGGTGTTCCAATCAGTTGGTG
GACCTGCAAGTTATTCAACGATTTCAAGATGGGCGCCAAGAACGAAACGTGGCCGATACTTAGGATTCTG
GAATACATCACATAATATCGGTGGTGCCATAGCAGGTGGTGTTGCACTTTGGGGTGCTAATGTATTCTTC
CATGGAAATGTTATAGGGATGTTCATTTTCCCATCGGTGATTGCATTACTTATTGGTATCGCAACATTAT
TTATCGGAAAAGATGATCCGGAAGAATTAGGATGGAATCGTGCTGAAGAAATTTGGGAAGAGCCGGTCGA
TAAAGAAAATATTGATTCTCAAGGTATGACGAAATGGGAGATCTTTAAAAAATATATCCTGGGAAATCCT
GTTATATGGATTCTATGTGTTTCAAACGTCTTTGTATACATTGTACGAATCGGTATTGATAACTGGGCAC
CGTTATATGTGTCAGAGCATTTACACTTTAGTAAAGGCGATGCAGTTAATACGATATTCTACTTTGAAAT
TGGTGCATTAGTTGCAAGTTTATTATGGGGCTACGTATCAGACTTATTAAAAGGTCGTCGTGCAATTGTA
GCTATTGGCTGTATGTTTATGATTACATTTGTTGTCTTATTCTACACAAATGCTACAAGTGTCATGATGG
TTAACATTTCATTGTTTGCATTAGGTGCGTTAATCTTTGGTCCGCAATTATTAATTGGTGTATCATTGAC
TGGTTTTGTTCCTAAAAATGCCATCAGTGTAGCAAACGGAATGACAGGTTCATTCGCGTATCTATTCGGT
GACTCAATGGCGAAAGTTGGTTTGGCGGCTATTGCTGATCCAACACGTAACGGTTTAAACATCTTTGGAT
ATACATTAAGTGGATGGACAGATGTTTTCATCGTCTTCTATGTTGCATTATTCCTAGGCATGATTCTATT
AGGAATCGTTGCTTTCTATGAAGAAAAGAAAATTAGAAGTTTAAAAATTTAATATAAATCGGATTAAAAG
TATCGCCAATCTATTGCAATATAGTTGGCAATCCTGCCCCGACGGCATGTGCGTGAAGAGATGAAAGATA
CTGCTTCTACCCTTGCAAATATATCATCTCTATGTCTCGGGGCAGATCATAATTCCCTGTTATGAAGTAT
CCTTATTTGCCCGACTTAGGGTGACTCAATGAATTTACTCCTTACAATAAAGACATATAGCGGTGTCAAT
ATTGTAGGGAGTATTGTTTTATATTTAAACTCTCTAAAAAGCGGACTGAAAGAAAAGTGAAAACTTCTCT
ATCAGTCCGCTTTTTCATAGAACAAAATGGAGGCGCCATAATCATTAGTTATGTGCTAATCTATTTTGCT
TGCTTACAATAATCACTTGGCGACATTTGTAAATATTTTTTAAAATGATAGCTAAACATTTTATACTCTG
AAAAGCCTACTTTGTCTGCAATTTCATAGTGTTTGTAATGTCGATCTAACAATTGCAGAGATTGTAAAAT
ACGATAGCGATTTAAATAATCGACAATTGTAATACCAACATGATCTTTAAATGTTCGCATCGCATACGAT
TCACTAACATCGATATGTTGAATTAAATCTGAAACAGTCACTTTCGTTTGATAAGATTGCTTAATTTGAT
CCACAATCTGGTTTACATAATAATCATCGTATTCTACTTTTAATAGTGGTTGGAAGGCATCATGACAAGA
TGCTAAGCTACGGCCGTTCTGTGATTGTTGCTCTAATAAGGTACGGACAAGTCTTCCTAAAATAACTTCT
AATTGTGCATGGTCTACTGGTTTTAATAAATAATCAAGAACATGATGTTGAATGCCGGCTTTCATATATT
CAAAGTCATCGTAACTCGATAATATGATGACATTACAATCTAGATGCGCAATATCATTGAGTAAATCGAC
GCCATTTTTACGTGGCATACGAATATCAGTAATTACTAATTCTGGCTGATGTTGTTGAATTAGTGATAAT
GCTTCAACACCATCTTTAGCAGTGTATATTGTATTGAAATGATAGTCTCCCCAAGGAATGATTTGCTTTA
ATCCTTCTCGAATAATTCGTTCATCATCACAAATAACTACCTTAAACATCTACATTCCCCCTTGAAAGTG
GTATTTTATAACAAATTAACGTACCTTGATTACGCTTTGAAAAAATATGGAGTCGTGCATGTGAACCATA
TTGAATCATTGCTTTATTGTGTAAATGATTTAATCCCAAATGCTTAGTATCAAATACATCATTATTAAGA
GATTGGCGTACATATTGCAGGCGAGATGACGACATCCCGATACCATTGTCGCAAACTAAAACATGTAAAT
TCTGACGTGCCAATGTCAGGCGTATAGTAATGTCCAATGACTCAGTATCTCTACCATGTTTAATAGCATT
TTCTATGAGTGGCTGAAGCATCATTTTACCAATTGTCTGGTGACGCGCTTCTTCAGAACTTTCAATATGG
AGCTTAATCATGTCATCAAAACGGATGTTTTGTATTGCAACATACTGTTCAATGTAGTTCAACTCTTCGT
TTAATTCCACTGTATGTGAGTTTGTACGTAATGAGTAACGTAACATTTGCGATAATTGTTGGACCACAGT
TTGTGCTAATTTCGGAGATAACGTAATTAAATATTGTATTGTTTGCATCGTATTGAATAGGAAATGAGGC
TGGAATTGGCGTTCTATTTCCTTTAACTGAATATCACGCAAGCGACGTTCTGTATGCTCGATAGAATGGA
TCAGTTGCTCATTTGATTCAAATAAATCGTAAATATAATTATTAATTTCTTCTAGTTCACTGTTGTTTTT
TAAAGGCGTATATGTACCTAGATGACGATTTTTGGCATAGTAAATTTTTTGAATAATCGTTTCGATATCT
TTTGTTTGTCGTTTAGCCATATTATCTGCGCTAATGAAACCAAATATTACTAGTAAAACAAGAACTACGG
CCATAACAATTAACAACGTGATACCATCTTCAATGTTTTCATGTATATCTTTATAAATAATGAGACGATG
GTCAGCATGGTTTAATTTTACAGATTCATTCATAAATCCGAATTGTTGTGGTCTATACTTTTCACCTATA
GTAAAACGGTCATCGTTGGCGTATAAAATATTGTCATATTGATCAACGATAAGTGCGAATTGTCGGTTAT
CTTTCTTAATTTCACTTAAACGTGGGGTGTTAGCCATATAAATTTTAAGCATATATGTACTATTTTTGAA
TTTAAGCTGATGCGTTGAAAATAAATACATATTTTTAGTGTTTAAATGTTCATAATTATTGGTTATAAAC
TGATTTGGTCCAGATAATTCATAATAAAGTGTTGCGGGCTGTTGGTGTATTAATTTTAATAATTCACGTT
TTGTAGCGGTCACATCATGATGATTTGTTAAATCGAGCTCTTGAAACGAATTATTATGCTGTGTAATAAA
TGTCTGAATCTGCTTTTCAGTATGATGTAAAGATGACTGACTTTCATCAACATGTTGATGAATCGTACGA
TGCTCAATCCAAATATAGATGGCATAGAAGCTTACTAGTCCAATAATAATGACTAAAAATACTGGAAAAA
TAGTAGACGCAAATAACGATCGTCTTAATTGATGTCTATAAGGTTTGTATGCCGTCATTGAATCATCTCC
AAAAATTTATGATGTGGAATATCCGGTAATTTAGATTTCGGTATTAAAGGTATGTTCTTAAGATTTTCGA
TAGACTGATCGCTTTGTTCACTAACATCCTTTCGAATTGACTTGGCATCGAACTCTGCAACTAATCGTTG
TTGTACTGAGCGGCTTGTTAAATATTGCACTAACTTTTTACGCTTAGGATGAGGGTGTGCATTTTTAACT
AAAGCAATACCATCAACATTTAACATTGTTCCTTCAATTGGATAAACGATTGATACAGGATAACCTTTGT
TTTTCCATGTGCGTGCATCTTGTTCGTAGCTTAGACCTGCGTAATATTTACCTTTTGCAACATCTTCAAT
GACTTTAGACGTCTTTGACAGTTGCATCGCATGGTTTTGGAATTGATGCACATCACTTACTCGATGATGC
ATGCTATAAATAGCACGCATATGTTGATAGCCTGTCGTTGTTGTATTTGGATTTGAGTACGCAATTTTAC
CTTTAAGTATAGGTTGTAATAAATCTTGATAACCTCGAATCTTAATATCTCCTTGTAAATCTGAATTCAC
TACTATAACTGTTGGCATTAATAGAAAACTAGTAACATATTTATTGTTCGAGCGATAATCCTCTAATTGC
TGTGTTACAGATGTATCTTGATAGGGAACAAAATCTTCTGGATGATCAATTGTTTCTGACAACACACCAC
CCATAAAGACATCACCACGCTCCGAAAAATCTTCGTTATGCAAGTTTGAAAGCAGTACTTGAGTAGATCC
GTGTTTAATTTCAATTTTGACATGCTCTTGTTTTTCAAATTCATTTAAAATTGGACGAATCAAGTTTGAT
TGATACGGAGAATAAACTGTTAATACATTTTTATCGGATTCAGAGTGACGCGTATTAGCGCATGCTGATA
AAAAAATGAGAAATAATAGCAAGATATAAATTTTTGATTTCATGATATCCCATCAATTCTATGTATATTT
TAATACAATAATTTTAGCAATAAATGACGCATAAGTAATGTTAAATATTTAGAAATGTTTATAGATGACT
TGTTAAGACGTTGCAAATGTTGTGATAGCACAAAATTTTTGTTTGTCAAGACGATTTACCGAGGCTGTAA
AATCAAACTGTTATATTTTATTTGTAGCTGTTATATAAAAATCGGCAAGATATTGAACGGTTCAAAAGTG
AATTTTTACGTCAATAAAAGTATTTAATCCAGTCTCTTCATATATAAAAGTAAATCTTTCTAAGTGTTGA
TTTAACGCTTATCAACAATCATTTTTTATAAACAAATATATACTCCTAAATTAACTTTTAAAGCAATGAA
AATAGTGAACATTATAACTGTTGTGTAACAGAATGCAATTAGCATATTACTGTTACACAAATTAGTACAG
TTTCTATGTTTTGACATACATTTGATGAAAATTGTACATAATTTATGTGAAAAAAATCACAACAAACATG
CTACAATGACTATGAAAACGTTAACATAGCATTTCAAATTCACAACATTATACAGATGGAGGCGTTTAGT
ATGTTAGAAACAAATAAAAATCATGCAACAGCTTGGCAAGGATTTAAAAATGGAAGATGGAACAGACACG
TAGATGTAAGAGAGTTTATCCAATTAAACTACACTCTTTATGAAGGTAATGATTCATTTTTAGCAGGACC
AACAGAAGCAACTTCTAAACTTTGGGAACAAGTAATGCAGTTATCGAAAGAAGAACGTGAACGTGGCGGC
ATGTGGGATATGGACACGAAAGTAGCTTCAACAATCACATCTCATGATGCTGGTTATTTAGACAAAGATT
TAGAAACAATTGTAGGTGTACAAACTGAAAAGCCATTCAAACGTTCAATGCAACCATTCGGTGGTATTCG
TATGGCGAAAGCAGCTTGTGAAGCTTACGGTTACGAATTAGACGAAGAAACTGAAAAAATCTTTACAGAT
TATCGTAAAACACATAACCAAGGTGTATTCGATGCATATTCTAGAGAAATGTTGAACTGCCGTAAAGCAG
GTGTAATCACTGGTTTACCTGATGCATACGGACGTGGACGTATTATCGGTGACTATCGTCGTGTAGCTTT
ATATGGTGTAGATTTCTTAATGGAAGAAAAAATGCACGACTTCAACACGATGTCTACAGAAATGTCAGAA
GATGTAATTCGTTTACGTGAAGAATTATCAGAACAATATCGTGCATTAAAAGAATTAAAAGAACTTGGAC
AAAAATATGGTTTCGATTTAAGCCGTCCAGCAGAAAACTTCAAAGAAGCAGTTCAATGGTTATACTTAGC
ATACCTTGCTGCAATTAAAGAACAAAACGGTGCAGCAATGAGTTTAGGTCGTACATCAACATTCTTAGAT
ATCTATGCTGAACGTGACCTTAAAGCAGGCGTTATTACTGAAAGCGAAGTTCAAGAAATTATTGACCACT
TCATCATGAAATTACGTATTGTTAAATTTGCTCGTACACCTGATTACAATGAATTATTCTCTGGAGACCC
AACTTGGGTAACTGAATCTATCGGTGGTGTAGGTATTGACGGACGTCCACTTGTTACGAAAAACTCATTC
CGTTTCTTACACTCATTAGATAACTTAGGTCCAGCTCCAGAACCAAACTTAACAGTATTATGGTCAGTAC
GTTTACCTGACAACTTCAAAACATACTGTGCAAAAATGAGTATTAAAACAAGTTCTATCCAATATGAAAA
TGATGACATTATGCGTGAAAGCTATGGCGATGACTATGGTATCGCATGTTGTGTATCAGCGATGACAATT
GGTAAACAAATGCAATTCTTCGGTGCACGTGCGAACTTAGCTAAAACATTACTTTACGCTATCAATGGTG
GTAAAGATGAAAAATCTGGTGCACAAGTTGGTCCAAACTTCGAAGGTATTAACAGCGAAGTATTAGAATA
TGACGAAGTATTCAAGAAATTTGATCAAATGATGGATTGGCTAGCAGGTGTTTACATTAACTCATTAAAT
GTTATTCACTACATGCACGATAAATACAGCTATGAACGTATTGAAATGGCATTACATGATACAGAAATTG
TACGTACAATGGCAACAGGTATCGCTGGTTTATCAGTAGCAGCTGACTCATTATCTGCAATTAAATATGC
ACAAGTTAAACCAATTCGTAACGAAGAAGGTCTTGTAGTAGACTTTGAAATCGAAGGCGACTTCCCTAAA
TACGGTAACAATGACGACCGTGTAGATGATATTGCAGTTGATTTAGTAGAACGCTTCATGACTAAATTAC
GTAGTCATAAAACATATCGTGATTCAGAACATACAATGAGTGTATTAACAATTACTTCAAACGTTGTATA
CGGTAAGAAAACTGGTAACACACCAGACGGACGTAAAGCTGGCGAACCATTTGCTCCAGGTGCAAACCCA
ATGCATGGCCGTGACCAAAAAGGTGCATTATCTTCATTAAGTTCTGTAGCTAAGATCCCTTACGATTGCT
GTAAAGATGGTATTTCAAATACATTCAGTATCGTACCAAAATCATTAGGTAAAGAACCAGAAGATCAAAA
CCGTAACTTAACTAGTATGTTAGATGGTTACGCAATGCAATGTGGTCACCACTTAAATATTAACGTATTT
AACCGTGAAACATTAATAGATGCAATGGAACATCCAGAAGAATATCCACAGTTAACAATCCGTGTATCTG
GTTACGCTGTTAACTTCATTAAATTAACACGTGAACAACAATTAGATGTAATTTCTCGTACATTCCATGA
AAGTATGTAACAAAATTTAAGGTGGGAGCACTATGCTTAAGGGACACTTACATTCTGTCGAAAGTTTAGG
TACTGTCGATGGACCGGGATTAAGATATATATTATTTACACAAGGATGCTTACTTAGATGCTTGTATTGC
CACAATCCAGATACTTGGAAAATTAGTGAGCCATCAAGAGAAGTCACAGTTGATGAAATGGTGAATGAAA
TATTACCATACAAACCATACTTTGATGCATCGGGTGGCGGTGTAACAGTCAGTGGTGGCGAACCATTGTT
ACAAATGCCATTCTTAGAAAAATTATTTGCAGAATTAAAAGAAAATGGTGTGCACACTTGCTTAGACACA
TCGGCTGGATGTGCTAATGATACAAAAGCATTTCAAAGGCATTTTGAAGAATTACAAAAACATACAGACT
TGATATTATTAGATATAAAACATATTGATAATGACAAACATATTAGATTGACAGGAAAGCCTAATACACA
CATCCTTAACTTCGCGCGCAAACTGTCAGATATGAAACAACCTGTATGGATTCGACATGTCCTTGTGCCT
GGTTATTCTGATGATAAAGACGATTTAATTAAACTAGGGGAATTTATTAATTCTCTTGATAACGTCGAAA
AGTTTGAAATTCTGCCATATCATCAGTTAGGTGTTCATAAGTGGAAAACATTGGGCATTGCATATGAATT
AGAAGATGTCGAAGCGCCCGATGATGAAGCTGTTAAAGCAGCCTACCGTTATGTTAACTTCAAAGGGAAA
ATTCCCGTTGAATTATAAATACAATTCAGACCGAAAAGAAAGCATATGCAACTTCAAGAGTGAAGGGGCA
TATGCTTCTTTTTCAATTGAGTATTGAGTATTAGCAAGACGTAGTAAGTATATGAGACAACTTCTACAAT
GGTTGAAGGAAGACGTTTTTGTAAGTAGCTATGCTGATAAAGAATGTGATGTCTTGTTAAAGGTGGGGTT
CCAATATCATCATTTAGCTGATGTTGAATGGGTTATTATTTGCTACTTGCATATGAATATGAGTCTTTTC
AAATTTTTATTGACCCTGAGTAATGAAAAATATTAAGATGAAACTTAATATTAAAGCAATGCGGAGCGTG
ATTATGAAGAGAATTAGTAAAGATATATGGGCAGTATTTAAATTACTGTATCAAAATAAAGGGCGTTTTA
GCATTAATGCCTTACTATTGCAGTTAATCATGATTTTTATTAGTAGTACATACTTAATTTTACTATTTAA
TATGATGTTAAAAGTAGCTGGGCAAAGCCAACTTACGATTAACAATTGGACGGAAATCGTTAGTCATCCC
GCCAGTGTGATACTTCTTATTATATTCATATTAAGTGTTGCCTTTCTGATTTATGTAGAGTTTTCATTGT
TAGTTTATATGGTTTATGCCGGCTTTGATCGACAGATTATTACATTTAAATCCATTTTTAAAAATGCCTT
TGTAAATGTGCGTAAACTCATAGGTGTACCAGTTATTTTCTTTGTCATTTATTTAATGTTAATGATACCC
ATTGCCAACCTAGGACTAAGTTCAGTATTAACAAAAAATATTTACATACCTAAATTTTTAACGGAAGAAC
TTATGAAAACGACGAAAGGTATAATCATTTACGGTACCTTTATGATTGCTGTATTTATATTAAATTTTAA
ATTAATATTTACTCTACCGTTAACGATTTTAAACCGCCAGTCGTTATTTAAAAATATGAGACTAAGTTGG
CAAATTACGAAGCGAAATAAGTTTCGGCTTGTTATAGAAATAGTTATATTAGAACTCATCATTGGTGCGA
TTTTAACATTAATTATTTCAGGAGCAACATATCTTGCTATTTGTGTAGATGAAGAAGGAGATAAGTTTTT
AGTCTCATCAATTTTATTTGTTGTATTGAAAAGCGCATTGTTCTTCTATTATTTATTTACGAAATTATCA
TTAATCAGTGTGTTAGTACTGCACTTAAAACAAGAGAATGTATTAGACCAACCGGGCTTAGAATTTAAAT
ATCCAAAACCGAAACGGAAGTCTAGGTTCTTTATAATTTCAATGGTGCTTGCAGTGACATGTTTTATCGG
TTATAACATGTACTTACTTTACAATAATACTATCAATACAAATATCTCCATTATTGGCCATCGTGGTTTC
GAAGATAAAGGCGTTGAAAATTCTATTCCGTCATTGAAAGCTGCTGCAAAAGCGAATGTCGAATACGTTG
AGTTAGATACAATTATGACGAAAGATAAACAATTTGTTGTTAGTCATGATAACAATTTGAAACGTTTAAC
AGGTGTTAATAAAAATATTTCTGAATCTAATTTCAAAGATATCGTCGGTTTGAAAATGCGTCAAAATGGA
CATGAAGCAAAATTTGTATCCTTAGACGAATTTATTGAAACGGCTAAACAATCAAATGTGAAGCTACTAG
TAGAGTTAAAGCCACATGGTAAAGAACCAGCAGATTATACACAACGTGTTATTGATATTTTGAAAAAGCA
TGGTGTTGAACATCAATATCGTGTGATGTCTTTGGATTATGATGTGATGACTAAGTTGAAAAAAGAAGCG
CCATATCTCAAGTGTGGTTATATCATTCCGTTGCAGTTTGGTCATTTTAAAGAAACATCATTAGATTTCT
TTGTCATCGAAGATTTTTCTTATTCGCCAAGACTTGTTAATCAAGCGCACTTGGAAAATAAAGAAGTCTA
TACTTGGACTATTAACGGCGAAGAAGATTTAACGAAATACTTACAAACCAATGTTGATGGTATTATCACA
GATGACCCAGCATTAGCTGATCAGATTAAAGAAGAAAAGAAAGACGAAACATACTTCGATCGTTCTATAA
GAATTTTGTTTGAATAATATAAACAAAGACCTCTAAAGTTATCAAGATGATACCTTCAGAGGTCTTTTTA
ATGTTGCCATCTATGGGATAGGCAATCGTTTCATTCGTTTATATTCATATGACAAGTATTTGTATGGCAA
TTTGGCGTCACAAACACTTACATGATTTATTGGTGAATTATTAATTGTTTTGTGAATGCAAAGGGTTAGA
AATTGAATTGTAAATACTTTCTAATCTTTGTTTCGCTTTAGTCATTTGATCCAAATTTTTAGTGCGTATA
GCGGATTTTGCAATATAGTGCGCAGCTAAAATATCGCGTTTTTGAAACGCATCTAAATTTAGGTACGATA
ATTTATTTAAGTCAGTGTTTGCTATTAATTCATGTAATTGATCTACAAGCGCTTGATGTTGATACGTATG
TGATGTAGTTTCAGATTTGCTTGCTAATTTAATACCAGTCGTATCAAGGAGCGCCGCTTTAATACCAGCA
ACTAAATATGTTTTGATTTTCATTTGTGTTGTCATGCTTTGTTACTCCTTTGATGTACATTAATCAAAAA
AATTATACACTATTGTATATTGCAAAGCTAATTAACTATAACAAAAAGATAGTTAATGCTTTGTTTATTC
TAGTTAATATATAGTTAATGTCTTTTAATATTTTGTTTCTTTAATGTAGATTGGGCAATTACATTTTGGA
GGAATTAAAAAATTATGAAAAAGCAAATAATTTCGCTAGGCGCATTAGCAGTTGCATCTAGCTTATTTAC
ATGGGATAACAAAGCAGATGCGATAGTAACAAAGGATTATAGTGGGAAATCACAAGTTAATGCTGGGAGT
AAAAATGGGACATTAATAGATAGCAGATATTTAAATTCAGCTCTATATTATTTGGAAGACTATATAATTT
ATGCTATAGGATTAACTAATAAATATGAATATGGAGATAATATTTATAAAGAAGCTAAAGATAGGTTGTT
GGAAAAGGTATTAAGGGAAGATCAATATCTTTTGGAGAGAAAGAAATCTCAATATGAAGATTATAAACAA
TGGTATGCAAATTATAAAAAAGAAAATCCTCGTACAGATTTAAAAATGGCTAATTTTCATAAATATAATT
TAGAAGAACTTTCGATGAAAGAATACAATGAACTACAGGATGCATTAAAGAGAGCACTGGATGATTTTCA
CAGAGAAGTTAAAGATATTAAGGATAAGAATTCAGACTTGAAAACTTTTAATGCAGCAGAAGAAGATAAA
GCAACTAAGGAAGTATACGATCTCGTATCTGAAATTGATACATTAGTTGTATCATATTATGGTGATAAGG
ATTATGGGGAGCACGCGAAAGAGTTACGAGCAAAACTGGACTTAATCCTTGGAGATACAGACAATCCACA
TAAAATTACAAATGAACGTATTAAAAAAGAAATGATTGATGACTTAAATTCAATTATTGATGATTTCTTT
ATGGAAACTAAACAAAATAGACCGAAATCTATAACGAAATATAATCCTACAACACATAACTATAAAACAA
ATAGTGATAATAAACCTAATTTTGATAAATTAGTTGAAGAAACGAAAAAAGCAGTTAAAGAAGCAGATGA
TTCTTGGAAAAAGAAAACTGTCAAAAAATACGGAGAAACTGAAACAAAATCGCCAGTAGTAAAAGAAGAG
AAGAAAGTTGAAGAACCTCAAGCACCTAAAGTTGATAACCAACAAGAGGTTAAAACTACGGCTGGTAAAG
CTGAAGAAACAACACAACCAGTTGCACAACCATTAGTTAAAATTCCACAGGGCACAATTACAGGTGAAAT
TGTAAAAGGTCCGGAATATCCAACGATGGAAAATAAAACGGTACAAGGTGAAATCGTTCAAGGTCCCGAT
TTTCTAACAATGGAACAAAGCGGCCCATCATTAAGCAATAATTATACAAACCCACCGTTAACGAACCCTA
TTTTAGAAGGTCTTGAAGGTAGCTCATCTAAACTTGAAATAAAACCACAAGGTACTGAATCAACGTTAAA
AGGTACTCAAGGAGAATCAAGTGATATTGAAGTTAAACCTCAAGCAACTGAAACAACAGAAGCTTCTCAA
TATGGTCCGAGACCGCAATTTAACAAAACACCTAAATATGTTAAATATAGAGATGCTGGTACAGGTATCC
GTGAATACAACGATGGAACATTTGGATATGAAGCGAGACCAAGATTCAATAAGCCATCAGAAACAAATGC
ATATAACGTAACAACACATGCAAATGGTCAAGTATCATACGGAGCTCGTCCGACATACAAGAAGCCAAGC
GAAACGAATGCATACAATGTAACAACACATGCAAACGGCCAAGTATCATACGGAGCTCGTCCGACACAAA
ACAAGCCAAGCAAAACAAACGCATATAACGTAACAACACATGGAAACGGCCAAGTATCATATGGCGCTCG
CCCAACACAAAACAAGCCAAGCAAAACAAATGCATACAACGTAACAACACATGCAAACGGTCAAGTGTCA
TACGGAGCTCGCCCGACATACAAGAAGCCAAGTAAAACAAATGCATACAATGTAACAACACATGCAGATG
GTACTGCGACATATGGGCCTAGAGTAACAAAATAAGTTTGTAACTCTATCCAAAGACATACAGTCAATAC
AAAACATTACGTATCTTTACAACAGTAATCATGCATTCTATGATGCTTCTAACTGAATTAAAGCATCGAA
CAATCGGAAGCATATTTCTAAATTATTTATTCATTATAGTCTTAAACATAACATGACCTAATATATTACT
AACCTATTAAAATAAACCACGCACATCTAAGTGATATACGACAATCACAGCAATAATAATTGCTTTAGAA
AGTCGTGCCGAACTGGAACTTACAAGTCTAGTTCGAACACACACTGATGTGAGTGGTTTTCTTTATTTTA
AACATGAACAATCAGATAAGTTACTAGCATTAGCAAATATTATTAAATCAAAGGGCTTCGATTCATAAAA
TTTAAAACAATGATTAAAATTAGACGTGTAAATGTTAAATTCTAAAACGGAAATAACCACCATCCCATTA
AACCACTTTTTTGTTCAATCACTATATTTCACACAGCTTCATTAATAAAACGAAATTGCTTCAACCCGCT
TCAACTTCAACTGGCTTCAACTTCAGCCTACTTCATTCAATAACAAAACGAATCCGCTTCATCCAAAATC
AACCATTCTAACGCACATATTCAAATATAGCAGCTGCACCCATGCCGACACCAATACACATCGTAACCAT
GCCGTAACGGCTATCGGGACGTCTACCCATTTCATTAAGTAAACGCGCGGTTAACATTGCGCCTGTAGCA
CCTAATGGATGACCTAAAGCAATAGCGCCACCATTCACATTCGTACGTGATATATCTAGACCTACTTCTT
TAATAGATGCAATCGTTTGAGAAGCAAATGCTTCGTTCAATTCGATCAAATCAATGTCTTCAACAGATAG
ATTGCTGAGTGACAATACTTCAGGAATCGCATATGCAGGCCCAATACCCATAATTTTCGGGTCAACGCCT
ACTGCCTTAAAACCAACGAATCGTGCAATAGGTGTCACGCCGAGTTCTTTCACTTTATCTCCAGACATTA
AAACTACAAATCCTGCACCATCAGAAAGTGGGGCAGATGTTCCTGCAGTCACAGTGCCGTCAGCTTTAAA
TACTGTACGTAATTTGGCTAATGCCTCCATCGTGGTGTCAGGGCGTATAAATTCATCTTGGTCAAAGATA
TTTGTGTGTACTTTTGGTCCTGCGTTTGTATATTCAACTGAGTTTACTTGTATTGGAATAATTTCATCTT
TGAACCGACCATCACGTTGTGCGTCATAGGCACGTTGATGACTTCTGACAGCATAAGCATCTTGATCTTC
GCGTGATACGTCAAATTGGGATGCTACATTTTCAGCAGTTAAACCCATAGGATATGACGCACCTATATCA
TCATATTGTAAGGTTGGATTGTTTGTGGGCTCGTTGCCACCCATTGGTACGGCACTCATCAATTCAACGC
CACCAGCTACAAGTATATCTCCTTGACCAGCCATAATTTGATTGGCTGCAATCGCGATGGTTTGTAATCC
TGATGAGCAGTAGCGATTCACTGTTTGACCCGGTACCGTGTCAGATAATCCCGCACGCAATGCAATCGTT
CGTGCAATGTTTTGGCCTTGTAATCCTTCTGGAAAAGCCGTACCAACAATGACATCTTCAATCATATTCT
TATTGAATTTTCCGTCAATACGTTTCAATACGCCTTGTAATACTTTGGCTGCGACATCATCAGGTCTTTC
GTGGAATAATGCGCCTTGCTTTGCTTTCGCTGCGGCTGAACGCCCATAAGCTACAATGTATGCTTCTTGC
ATGGTTATCATCCTCTCTTAATGACTATCTTTTAATTACGTAATGGCTTACCAGTTTTTAACATATGTGC
AATTCTTTCATATGATTTTTTAGATTTTAGTAAGTCAATAAAGCCAATTTTCTCCAACGATTGAATGTAA
CGTTGATTGATAAATGTATTTCTTGGTAAATCACCACCCGCTAAAATTGTGGCGATATTTAAGGCAATAT
GATAATCATGGTCGCTAATAAAATGACCCCGTCTTTGCGCATCTAATTGTCCTTGGATCAATGCTTTGAA
GTCTTCACCTAAAGCGATATATTGATGTCTAGGATTCGGAATATAGTTTGTTTCTGCTTCATATTTCGCA
CGTTTGAGCGCAACTTCGACACGTTGTGCTGTATTGAAAATAATCGTATCTGTATCACGTAAATAACCAT
AACGACGTGCCTCAAAGGCATTTGTAGAGACTTTCGCAAATGCGATATTCGTCAGTACTTTTGTCATGGA
AGCTTGTTTGTCATCAAACTTATGCGATGTGCGTAATATGCGATCAGCCATTTCTGCAAGGCCACCGCCA
CTCGGTAATAAGCCAACACCTGCTTCAACAAGACCGATATATGTTTCACTTGCAGCGACAACAATAGGTG
AGTAAAGTACAAGCTCACAGCCACCGCCTAAGGCACGACCTTGAACAGCTGTGACTACTGGTTTCAAACT
ATACTTCAAACGATTAAAGCTATAATGTAATTTATCAATTGATTGTGCAACGACATCATCTACAAGACCG
TCTTCATGCGCCTTTTTCATTAAGAAAAGGTTAGCACCCACACTGAAATTGTTACCATCTGCATAAATAA
CCATACTTGTGTAATGGTCATTTTCCAGTAAATCAATCGCATCAACTAACGCATCGTTGAATTCATCGGT
AATGACATTATTTTTACTTTGTAATTTCAGTAACAGTTGATCATCATGAGTTACGGAAAGTTTGGCATCA
CCTTTATCCCAAAGTTCATCTTTTACGAAGTGAGAAATAGGTGTTGCATATTCAATGGTCTCATCTTGTT
TATAAAAGCCACCATCTAAATCACTAATCCATTGTGGTAAGTCTCCAAGTTCGTCTTCCATACGTGTTTT
AACACGTTCGTATCCCATTGCATCCCATAATTGGAATGGACCAAGTTTCCAGTTGAACCCCCAGACAAGC
GCACGGTCTATGTCTCGGAAATCATCGGTAGCTTTAGGTACATTGATAGCAGAGTAATAGAAATTATTAC
GTAATGTCTCCCATAAAAATAGTCCCGCTTCGTCTTGCGCATTGAATATGGTATCAAGGTTATGCACTAA
GTCTTTATTAAATTCATTTAAAATTGGTAATTGTGGTTGCGATACAGGTACATAATCTTGTTTTTCAACA
TCGTAAACAAGTCGAGCTTTAGTTTCTTTATCCTTTTTGTAAAATCCTTGTTTCGTTTTACGTCCGAGTG
CGCCATTGTCAAACAACGTATTTACAATTTTGACATCATGAAAATAAGGTGTTTCTTCAGGTACTTGTTG
CATGCCTTTAATTACAGACACTGCAATATCTAAACCGACTAGGTCAGATAGCGCATATGTACCTGTTTTA
GGACGACCAATCGCTTGCCCAGTTAAAGCATCCACATCTACAATGCTTATCTTGTGTTGCTCGGCGCGAT
ACATAATATCATTCATTGTTTGCGTGCCGACTCTATTTGCGACAAAGCCAGGCACATCATTGACGACAAT
GACACCTTTACCTAACACATTTTGCGCGAAATTTTTTACATCTAATATAATAGATTCCTTCGTGTGTGAC
GTAGGTATTAACTCCACTAATTTCATAATACGTGGTGGGTTAAAGAAATGTAGACCAAAGAATCGTTCTT
GATCCTTCTCGTTAAATGCTTGAGCAATCGCATTAATTGGAATACCTGATGTATTTGTAGCGAATAAAGC
ATCTTCTTTAGCATGTTGTAGAACTTGTTGCCAAACAGCATGCTTAATTTCAATATCTTCTTTGACTGCT
TCGATATATAAATCAGCATCATCATTTACCAAGTCATCATCAAAATTACCATATGTTAAATGACTCGCTA
GATTTAAGTCGAATAGTAGCGGCCGTTTCTTATCTGTAATTTTATCGTAAGATTTTTTCGCAATGAGATT
TGGATCGTTTTTGTCCACTACAATATCTAATAGTTTTACTTTAAGTCCAGCATTCACAAAAAGTGCTGCC
AGTTGAGCGCCCATTGTGCCTGCGCCAAGAACGGTTACTTTATTAATTGTCATAGTGATTCCTCCAATTT
AGTTGAGGATAAGATAACCATTAAGATAATTGGAATAACGTTGCTATTTTATAAAATTAATTAAGTATCT
TTGACAGTCATCTTAGCCTCTTATTTAAGGAAAAAGCTTTATGCTTAAAATAAGTCTTTTTTAGTGAAAT
TAATGCATCTCATATAATTATTTGCTATTTATACGAAAGCAGAATCTCCAGTCAAAGCGCGTCCAATTAC
TAAGGCATTAATTTCATGTGTACCTTCGTACGTGTAAATCGCTTCTGCATCAGAGAAGAAACGTGCAATA
TCATAATCGTCAGCTAGTATGCCATTACCACCTGTAATACCGCGGCCCATAGCTACTGTCTCACGCAAAC
GTAAGGCATTCATCATCTTCGCCGTTGAAGTTGCAACCTCGTCATATTCACCATGTGCTTGCATATTAGC
TAATTGAGCACATGTTGCCATTGCTTGAGCTAAATTACCTTGCATCATTGCTAGCTTTTCTTGTATTAAC
TGATATTTACTAATTGGTTTGCCGAATTGCTTACGCTCAGTGACATAATCTAATGTGGCACGTAAAGCGC
CAGCCATACCACCTGTAGCCATATAAGCAACGCCTGCTCTCGTTGAATAAAGAATTTTGGCAATATCTTT
AAAGCTTGTTATGTTTTGTAAGCGATCCGCTTCATCTACTTTGACATTAGTTAATTTAATTAGGGCGTTA
GGAACAATGCGAAGTGCGATTTTATTATCAATGACTTCAATATCGACGCCATCTTGTTCTGGTCTGACTA
CAAAGCAATGGGGTTTGCCAGTTTCTTTATTTACTGCGAATACTGGAATGACATCAGATACATGTGCACC
ACCAATCCATTTCTTTTCACCATTGATAACCCAAGTATCGCCTTGGCGTTCAGCGACTGTTTCAAGACCT
CCCGCAACGTCCGAACCGTGTTCTGGTTCAGTTAAAGCAAAGCATGTACGCAGTTCATGTGACTGTAATT
TAGGTACATATTTCGCAATTTGTTCTTTGCTACCTCCGAAATAGAAAGTGTTATGCCCTAAACCTTGGTG
AACACCGAGTAGGGTAGCTAAGGAAATATCAAATCGCGCGAGTAGGTAAGACATGAAAAACTGAAATAGT
TGACTAGGCATTTTGGCGTTTGGACGATCCTTGTAAAGTAATGGATTGTTAAAATAATTTAATTCTCCCA
GATCTTTAAAATAGTCCTCGGGTACAGTAGCGTCTATCCAATGTTGATTAATATTTTCACGGTACTTACT
TTCTAGCAATGAATCTACTTGTTGTAAAAATTCGACTTCACCGTCTGTTAAACCTTTAGCAATACTAAGT
ACATCTTCAGGAAATAATGTTTTTAAGACCGTTTCTTTTTCAAATGTCATATAAATTCCTCCTAAAAATA
ATATGAATACTAATGTGAAATGCATTTAATTCAAAAACAACACGCTTTATTTGTAAACGCTTACACTAAA
TGTCAAAAATTTTTATCACCTTTAAAGTGTTTGCGAGACTTTGTCATTCATCATTTGTCGAATCGCAAGT
TTATCTGGTTTCTGCGTACTGTTTAACGGCATATGTGTCACTGGTACATACATTCTTGGGACTTTATAAC
CTGCTAAACGACTTCGCATATGTTGATTTAAAATTTCAGCGTAATGAGGTTCATCTTCGCGAAGTATAAT
GGCTGCAGCAATTGATTCACCATATTTTGGATGATCATAGCCAACGACCACACACCGGTCTACTAGTGGA
TGCTCAGCTAAAGCATTTTCGACTTCGGATGGTAAGACATTTTCGCCACCAGTTATGATTAATTCTTTTT
TGCGGTCAATAATAAATATATCGCCATCGTTGTCCATCTTCGCTAAGTCACCAGTTAATAAATATCGACC
ATGAAATGCTTTGGCAGTCTCTGCTGGTTTATTCCAATATCCTGGCGTGACATTTTTAGCCTTAATTGCA
AGTTCGCCAATCTCACCAGTAGGTACTTCCTCACCGTTATCATCAAGGATACGTGCATCAACGAACATGA
CTGCTTTACCAATACTCATTGGCTTACGTTTTGAATTTTCCGGTGTATTAACAAGTACAAGAGGTGCTTC
AGTTAAACCATAGCCGTTAATAATGTTTATGCCATATTGTTTAAAAGCTGCTTGGATACTTGGTAATGGT
TGTGAACCACCTTGGATGATATAATCCATAGCTCTAAAATTTTCAGGATTAAAATTACTAGCACGTAGCG
TACTATAATACATTGTCGGAATCATGATAATAAATGTAGGGTGATATTGTGCAATCATGTCATTCAATTC
TTCGCCGTTAAAGTAACGTTGAAGAATAAGTGTGCCACCTGACATTAATACTGGTAATACAGTATCGTTA
AACCCTAAAACATGGAACATTGGTGTTGATACAATCGTAATATAGTTTGAATTGAACTTATACGTCAGCT
CTAAGTTTGCACCGTTATGAACAAATGATTCATATGAGAACATCACACCTTTAGGTGATCCGGTTGTACC
ACTTGTATAAATTAATGCTGCAAGATCTTGTGGTTCAACAGGTGTTGCTTGAAAAGGTTGGTGATAATCT
GGATTTACGATTTCATCATATTGCGCCACATCAATATCCATATGCAATAAGTTTTGGTCAATATCGGTGA
GTGAACTTAAATGTTTTTCAGCATAGAAGAGCAGTTTTAATTGTGCATCTTCCACAATGGCTGCAATTTC
TTTTGGGTTAAGCCGCCAATTCAATGGTAAAAAAACCGCACCTGTTTTAAAACAAGCAAACAATAAATCT
AATATTGCAATATCATTTGGCGCAAAAATACCGATAACATCGCCTTTTTTAACACCTTGAGATGTTAAAT
AATGTGCCATATTATCAGCGCGTGCATTGAGTTGTTGGTATGTCCAAGATGTTTGTTTTGCGTGATCAAT
AACGGCAGGCTTGTCATCATCGAAGTCTGAACGCGTTTTTATCCAATCGAAATTCATTAGTATACCCCCT
TTAGCTTCACTTTCATACTTTATGAATTGATTGTTTAAGTTGTCCCCATTTTTCTTTGTAAATGCTGGTA
TCAATTAATTTTAAATGATCAGCAATAATTGGTTTAAAAGCCATTTGATTCAAAATATCTTTATGCAAAT
CAAGACCTGGTGCAATTTCAATTAGTTTCAAGCCTTGATTGGTGAGTTCGAATACTGCACGATCAGTAAC
AAAATAGATTTCTTGCTCGAGTGATTGTGAATATTGTGCATTAAAGTCGATATGGCTCACATCTGATACA
AATTTCTGGTTTTGTCCTTCAGTTTCAATGTTTAATCGTTGATTATGGCATGAGACATGACTGCCAGCTA
CAAAAGTACCTGAAAAGATAATTTTATTTACAGATTGCGTAATGTCTATAAAGCCACCACATCCATTTAG
TCGGTCATTGAAGTAAGACACGTTGACATTGCCGTATTGATCAACCTCAGCAAAGCTAAGATAGGCAACT
GATACACCATTGTTATAAATAAAATCCCATGCTCGATCATGAGGCATGCGCACATCTGCATTGTAATTCA
TACCAAAATGTTCACGACTCCCAACGAATCCACCGAAAATGCCAACATCTAAAATCGGTTGCACATCATG
TTCAACACATTCTTCATGCAATAAATTAGAGAGTTCATTATTGATGCCATAACCGATGCTAATTGTATCG
CCATAAGTTAAAAACTGAGCAGCACGTCGGAGAATCAATTTGCGACTATTAAAAGGTAATGCGGGTTCAG
GTATTCCATCAATTCGTTCTTCTCCAGACAAGGCTGGTAAATAATGACTTTGAATTACTTGGCGGTGATT
CTTTTCATCTTCTGTGACGTATACATAATCGACAAGATTTCCTGGGATAACAACTTCATTCGGTTTTAGT
TGATAGTCGTCAACTAAAGCTTTAACTTGTACAATAACTTTCCCATGATTGGCTTTCGCGTTTAATGCGA
CATGATAACACTCGCTCAAGTACGCTTCTTGAGTTAAATAAATGTTACCTTGTTGATCTGCGTATGTTCC
TCTCAGTAGTGCCACATCAACGCTAGGGAATGTGTAATGTAAGTATGTTTCATCGTTGATGGTTACTAAT
GAAACTAAATCATCCGTTGTTCGTGTATTTACTTTACCGCCACCGTATCTAGGATCAACAGCTGTGTTTA
ATCCGATTTTAGTAATAACTCCAGGTAATAATTGATTACTCTGACGATAATGAGTTGCAATGATACCTTG
TGGTAAAAAATAAGCTTCAATGTCATTATTTTTCATTGCTTGTGCCGTTTTGGAAGAAGCCGTTAAAATA
CTCATAATGACACGTTTAATCATGCGACGTTCTATAAAATCATCTAAATCCGGTGCGGCACCTAAACTAT
GAATATCATTCGCTAATATAAACGTTAAATCATTGGGCGTATGATATGTGTCATGTTGCGCTAACACAGC
ACGTAGAACTTCGGCGGGTAAGTTGGCTACAGCTAATGCTGGTAAACCAATCACATCACCATCTTTAATG
ATATGTTGTAAGTCGTGCCATGTGATTTGTTTCAAGCAAGTCACCTCCATCACATTTGATAAAATATAGC
GTTTTTACACTTTGTGTAAACCCTTACAAGAAATATAACATAACGACGTTTAAAATCAATTAGAAATATC
TTTTTATTCTGATAATAGACACAGTATAGACACATTTTGATGGTCGATAACAATTGTAATATCAAGGGTT
TGTAATGAATTGAATATCATTAAAATACTTATATAAAAATATTGTTCGGAATATAAAAAGTTAAATAGGT
TTTGATTTTTAAATATGAAATACAAAGTGCCCAATCGAACAAAGTATTTATATTAAAATATGGAAAATCC
ATCAATATTAAATTAAAATAGTTTTATTATGAAAAGTGAAAGTAGGTAAGTCTATGGAAGGTCTTAATCA
TCGAAGAAATACAGAAAAAGAAGAGACAACACAAACGCAATCAGTTGCACCTAATACAGGTGAAGAGGGG
ATGTCATCAGCAAGTACACAATCAACTAAGACGTCCGACATACATAATGAATCTATCGATAAACAAATGG
AAGCTAAAGCGCATGAAACAGCGCAAAATACAGATTTAAAAAACGAAGCAAGAAGTTTATTTGATAATGC
AACCAAATCAATCGGTAGACTAGCGGGCAATGATGAAAGCTTAAATCTTAATTTAAAAGATATGCTTTCT
GAAGTATTTAAGCCGCATACTAAAAACGAAGCAGATGAAATATTTATAGCGGGTACTGCTAAAACTACGC
CAGCAATTTGTGACATATCAGAAGAATGGGGGAAGCCATGGCTCTTTTCTCGAGTATTCATCGCTTTCAC
AGTAACATTTATTGGATTATGGGTCATGGCAGCAATTTTTAATAACACTAACGCGATTCCGGGTCTCATT
TTTATAGGGGCTTTAACAGTACCATTATCGGGTTTGTTCTTCTTTTATGAATCAAATGCGTTTAAAAATA
TTAGCATTTTTGAAGTTATTATCATGTTCTTTATTGGCGGCGTATTTTCATTACTAAGTACGATGGTATT
ATATAGATTTGTCGTTTTTAGTGATCAATTCGAAAGGTTTGGTTCTTTAACATTTTTCGATGCATTTTTA
GTAGGATTAGTTGAAGAAACTGGAAAAGCACTCATTATTGTTTATTTCGTCAATAAATTGAAAACAAATA
AGATTTTGAATGGATTATTAATCGGTGCTGCTATTGGTGCAGGGTTCGCAGTTTTTGAATCAGCAGGTTA
TATTTTGAATTTCGCTTTAGGAGAAAATGTCCCATTATTAGATATTGTCTTCACACGTGCGTGGACTGCG
ATTGGTGGTCATTTAGTTTGGTCAGCGATTGTTGGTGCTGCAATAGTTATTGCGAAAGAACAGCATGGCT
TTGAATTCAAAGATATTTTTGATAAACGCTTTTTAATATTCTTTTTATCAGCCGTTGTTTTACATGGCAT
TTGGGATACATCTTTAACTGTACTTGGCAGTGATACGTTGAAAATATTTATTTTAATCGTTATTGTGTGG
ATACTTGTATTCATTTTAATGGGGGCAGGTTTAAAACAAGTGAATTTACTGCAGAAAGAATTTAAAGAAC
AACAGAAAAAAGTAGACGAATAATAATTAAAGCTTATGTTGCTCATATGTTTGTGACATAAGCTATTTTT
ATAATTTGTCTTTAAAAGAGTGGAATAGGAATACTTTTTGGAGTTAAAAAAGTGTTTCACGTTAAACAAA
TAGTGACAATTAGATTTATATAAAATGAACATGATTCACTGAAAGTATGTAATAATCATTTTATTGAAAT
TCATCAAACAGAAATTAATACAATCATATAAGCAAATTAAACCACGCCATAATCATATTGGATGACTTCG
GCGTGGTTTTTATAGTTGAAGCAGGGCTGAGACATAAATCAATGTCCCACACTCCCTTATCGTTCAATCG
TTGTTCGATAATCGATTAAATAGATACCTTCAGGTGTTACTTTATAATTTTTAACCTTAGAGTTAGCAGC
GACTATTTGATCGTTGTAAGCAATATAACTGTTTGGTACATCTCGACTTGATAATTTAATAATATCATTA
GAAATATTGTGACGTTCCTTAACATCTACAGTATGATTCAATTGATTAATTAAATCATCGACGTTGCTAT
TATTGTAGTCTCCTTTATTAATAGCACCATCTTTTTTATATGCTTGATTAAAGAAATAACCTGTATCTCC
ACGAGGAATTGTTCCGAAACTATACATCGTTGCATCCCATGCAGAACGGTCTTTTAAGTAACCTTCTATG
TCATCAACACTTTTAATGTCGATTTCAATATTTGCTTTTTTAGCATCTGATTGTAATACTTGCGCAATTT
TCGATAGCTCTGGACGACCGTCATACGTAATTAACTTAATTTTTAAAGGGTGTTCTTTTGTATAACCATC
TTTAGCTAATAACATTTTTGCTTGTTCGATATTTTGTTTGGTTAACTTAGGTTCTTTAATATATGGAATT
TTATCATTAAATGGACTCGTTGCAGGTTTCGCATAACCTTGATAAATATGATCTGCAATACCTTGTCTAT
CAATGATATGATCTAATGCTTCACGAACGGATTTAGTCATTTTTTTATTAGTATGATTATACATAAGTAA
AGAAGTTCTAAATCCAGATTCTTTTGACACTTTTAAATTTTGATTATTTTCTATGTCTTGAACTTTATTA
ACTGGGACATCAGTTATTAAATCATCTTTTTGAGATTCTAAATTTCTGACGCGATTATTGCCGTCTTCTT
GGTACGTCACAGTAATATGATCAAGTTTCGGTTTACCTTGCCAATAGTCCTTAAAATTCGACAATGATAT
TTTTCGAGATTGCTTATAATCTTTTATTTGGTAAGGGCCTGTACCAACAGGAGTTTGATTAACATCTGAT
TTAGCATCTGTATCATAAATTGCCATAAAAGGATTAGCTAATTCAGATACAAGTTCAGGGTAAGCGGAGT
TGGTTTTAATTGTCAGTTTTTGACCTTTAGCGGTAATTGATGATATTGGTAATGAATATTTGACCAAGTC
GCTTTTTTTCATGCTATTTTCAAGGCTAGATTTCACTTTTTCTGCAGTCAATTTTTGACCGTTTTGAAAT
TTAATATTATCTTTTAATTCTATATCTAACGTTGTATCATTTGGTTGATGATACGATTTCACTAATGCTT
TTTCTATTTTTCCTTGATCATTTGTTTTAAATAATGATTCTGCAGCACCAATCTTAACTGGTACATCTGT
TTCATAAGGTGCAATAGACTTTGTTTTTAACGGTAACGAAATATTTAAGTCTTTGCCAGATGAATGCATT
GAGCCACATCCTGATAACACTAATACTGCTGAAAATATAGTTGCTAGTCTTTTAAACTTCATTTCATTAA
CACTCTCTTTCTAATTACTATGTAAAACCCAACAATTAATATTTTAAAACTTTATTTTGTTAAAGTAAAA
TGTTGTTCAAGTTTAGTAATTATTAAAGTTCAATTAATTGTAGTAATTATGCTTTTTAAAAATAAATATT
AGAAATGAAGTTAGCGACATTTATAGTGATTCACGATAAACATATATAACTAAGTATTGAGCAACTGCTG
TAGTACTACAGCTTGGTTATGTTTAGTATCTTTTGCTGCATATAACAATAGAACATGATTATGCTGATTT
ACAATATCCTTTAATTTTTCAAAAGCATCTTTTTGCGCATCCTGATCACGTAATTCTTTTTCATATTTTT
CTTTAAAAGCTCCAAAAAGTTTAGGATCATGTTGGAACCATTGTCGCAACTCAGTAGAAGGGGCAATGTC
TTTTAACCAATAATCTAGGTTAGCAGTTCTTTTCGAAATACCTCTCGGCCAGACTCTATCGACTAGGATA
CGAATAGCGTCGGTATTATCTTTATTGTCATAAATCCGTCCAATATCTACGGTCATCTTGTGAACTCCTT
TCTTATGAAATTCAGTGAGCATACATCAATGCATGTTGTGGTGGGACGACCAAATAAATTTTGCGAAAAT
ATCATCTCTGTCCTACTCCCAATTAAAAAACAGCCATGACAAAGTAAAGTCATAGCTGTTTTGGTATAGA
TGTCATTTATTTTTACGTTTAGTTAAATACTTCAAACCAACTGCAAAGACCGTGTACCCGGCTATGGTTT
GTATCAATGTTTTAATTAAATTATTATTTTTAACAATAATATTTGCAGTAACAATACTTACGAAATATAA
TGCAAATACTTTTACGTAACGTTGATTAAGTTTCATATGAGCACTAAACCTCTTTTCTCAGTTATACTGC
AACGCTTAGTCTTGGAATAAATGTTTCGTAGTGTACGCGATCCATATCGTAATTTAAAGATTTAAGTGCT
TCGATCATAGATTGTAAGAATTTTGTACCACCACAGATATAAATTTCAGGTTTATTTGCTAAAAATACTT
GTAATTCTTCAGCACCAATATAGCCTTGTTTATCTTTTAAGTGTGTATATAATTTAGCGTTGTCATGATG
GCTTGCGATACTGTTGAAGTTGTCTTTGAAAGGTAAATGTTGTTCATTTTCAGCAACTTGAACCATCTGT
GTATCTAAACCTTTGGCAGAGGCAGCTTCATACATAGCTACTAAAGGTGTAACACCAATACCTGAACCTA
AGAAAAGTTGTGGTTCAGTCGTATTCTCTAATACGAATCCACCTACAGGCGCAGCTAAATTAATCATATC
GCCTTCTTTAATCTCATCGTGTAAAATTGTTGAAACTTCGCCTTCATGTTCTGTTGTGACATCACGTTTA
ACGCCAAAAGTTAAATGGTTTTTTTCACCTGATACGATAGAATAGTGACGTTTAGCTCTATATGGAAGTT
TATCACTAGAAACATCAACTGTGATGTATTGGCCTGGTGTAAATTCACTAAAGTCATATTCTTCAGTTTC
AACTGTAAATGATTTAATGTCTTCAGATTCTTGTTTAATATTGGTAATTTTGAATGGTTTAAAACCAATC
CACATCATTTGATCATAAATTTCTTTTTCAATTTGGATGAACACATCCGCAATAACGCCATATGCTTTTG
CCCAAGCTTGAATGACAGGGTCATTTTCTTCTAATCCTGTCACGTCTTGAATGGCTTTTAATAAATTTTT
CCCCACAATTGGATAATGTTCAGCATAAACTTGTAGTGCGCAGTGTTTATATGCGACTGGCATAATGACT
GGTTTAATAACACTTAAGTTATCGATATTAACCGCTGCGGCCATTACAGCTTGTGCTAATGCTGAAGATT
GCATGCCTCGTTTTTGGTTCGTTTGATTAAACATGTTTAAAAGTTCAGGATGCGCTTTAAACATTTTTGG
ATAAAAGATTGACGTAATTTCTGTCCCTTTCTCTTTAAGTAAAGGCACCGTTTGTTTGATAATGTCTTTC
TCTTGTTCTGTAAGCATGATACTCCTCCTTTAATCTGTATATTTTGATTATTCTACTAAAAATTTCGATA
TTCAATTAATTGGTTTGAGAAAATATAAATAAAATGGCAAATTTGATAATTGTATGACATTTTTAATTTT
TTAAATACTTATCAATAAGCATTGTGTACAATTGTCTGTTTGCACACCGACGATTGAGCGCATTTATTTG
ACTAATTCAAAAAACATTGTTGTTTTCCTAGAAAAAAGTAAACATGATAATAAAAATGTGAAAGTGTAAA
TAATCACTGGCGAAGTACGAAGACTAAAGACATCTAAGATGTAATCGTATACAAATTAAAAAGGTGTAAA
AATTAAAATAAAATGTGAAATAAATCACAATTTAATATTGACCCAGTACTTAATGCATGTTACATTTTAT
ATGTGAAATAAATCACAAACTTAAAAGCGGATGACACATGACCTTTTAAGTTATGCGTTGAAAATAAAAG
AGATGTTTATTTGCTTTTGTATCGTCAATAAGCAGCATTAAACTAACATATTTGAAGCTACATGTATGTT
AGTGAATTAATCATAAGGGAGTTTTTGTAATGAACAAATTTAAAGGGAACAAAGTTGTATTAATAGGTAA
TGGTGCAGTAGGTTCAAGCTACGCATTTTCATTAGTGAACCAAAGCATTGTTGATGAATTAGTCATCATT
GATTTAGACACTGAAAAAGTTCGAGGAGATGTTATGGATTTAAAACATGCCACACCATATTCTCCAACAA
CAGTTCGTGTGAAAGCTGGCGAATACAGTGATTGTCATGATGCGGATCTAGTTGTCATCTGTGCTGGTGC
TGCACAAAAACCTGGAGAAACACGTTTAGATTTAGTATCTAAAAACTTGAAAATATTCAAATCAATTGTT
GGTGAAGTAATGGCATCAAAATTTGATGGTATTTTCTTGGTAGCTACAAATCCTGTTGATATTTTAGCGT
ATGCAACATGGAAATTCTCTGGTTTACCTAAAGAACGTGTTATAGGTTCTGGTACAATTTTAGACTCTGC
ACGCTTTAGATTATTGTTAAGCGAAGCGTTCGATGTTGCGCCACGTAGCGTCGATGCTCAAATTATTGGT
GAACATGGTGACACTGAATTACCAGTATGGTCACACGCTAATATTGCGGGTCAACCTTTGAAGACATTAC
TTGAACAACGTCCTGAGGGCAAAGCGCAAATTGAACAAATTTTTGTTCAAACACGTGATGCAGCATATGA
CATTATTCAAGCTAAAGGTGCCACTTATTATGGTGTTGCAATGGGATTAGCTAGAATTACTGAAGCGATT
TTCAGAAATGAAGATGCCGTATTGACTGTATCAGCATTATTAGAAGGCGAATATGAGGAAGAAGATGTTT
ATATTGGTGTTCCAGCAGTCATCAATAGAAACGGTATTCGCAACGTCGTAGAAATCCCATTAAACGACGA
AGAACAAAGCAAGTTCGCACATTCAGCTAAAACATTAAAAGATATTATGGCTGAAGCAGAAGAACTTAAA
TAACTTTTTATAAAATCTATACCATCCCAAAAATTGTAAAACCTTACCCAAAAAATTGTATAAAGGGCTA
TTTGATACAACTATATGTGTCGAGTAGCCCTATTTTTAATGTAGTGAAAGTCGTTGTTGAAATTAAATTC
AAATCTGGCACTTAAGCTTTAATCATAGCATTAAGATGATTGTCTAGCAGAGGCGATTTGCGGGCTCACT
ACAGTGCATGATGAACTTAATGCTTCAAATGTAACATTAAAAATAAAAGCAACGATGTCACTTCTTACTT
CGTACATCGTTGCCATTAGTTCTGTTGATATTTCGGTTAGTCTTAATCCCCGAGCAATTCTTCAATTTCA
TTTTTGATAACTGTAACGTGAGGCCCATAAATTACTTGCACACCAGTGCCTTGCTGGATTACACCTTTGG
CACCAGTACTTTCGAGTAATACTTTATCGACTTTGTCATTTTGATGAAGTGTGACGCGTAGTCTCGTTGC
ACAACAGTCAACGATTTCAATGTTATCTTTGCCTCCCAAACCAGCAACAATAGTTTGTGCTCTTTCAGTA
GCCTCAACTTGTTGTGCTGCAGCTTTATCTTCTCGACCAGGTGTTTTGAAATTAAATTTCGTAATTAAGA
ATCTGAAAACGATGTAATACAAACAGAACCACACAATTCCAATAGGTATGACGTATAGGTAGTTTGTTTT
ACTATTACCTTGTAGCACACCAAAGAGTAAGAAATCGATAAAGCCTCCACTGAAGGTTTGACCAATTGTA
ATGTTGAAAATGTCTGCCATCATAAATGCTAATCCATCAAAGAAGGCATGGATTACATAAAGAATAGGTG
CGACAAACAAGAAACTAAACTCTAAAGGTTCGGTAATACCTGTTAAAAATGAAGTGAGTGCAGCGGATAA
CATTAAACCGCCGACAACTTTTTTATGTTCAGGTTTAGCTGTGTGATAAATTGCAAGTGCGGCACCACAT
AAGCCGAACATCATCGTAATAAAACGGCCTGACATAAAGCGTGACACACCTGAATAATACTTCGTCACAT
CTGGATCACCAAGTTGAGCAAAGAAGATGTTCTGCGTACCTTGAACTAAGTGCCCTTTGACTTCTAAAGT
ACCACCAAGTGCCGTCTGCCAAAACGGTAAGTAAAAAATATGGTGTAAACCGAGTGGACCTAACAATCTT
AAGATGAAGCCATAAACAAAAGTACCGATGGCACCTGTTTTCGTTACAAATCCACCAACATGATAAATGC
CGGCTTGTATGCTTGGCCAAATGAAAAACATCAATACACCTAAAAAGATTGCGGCAAATGCTGTGACAAT
AGGGACAAATCTAGAGCCACCAAAGAAACCTAAATACGGTGGTAATACCACTTTGTGATATTTGTTGTGA
AGTATTGCGGTCATAATACCTGTGATAATCCCGCCAAAAACACCGGTTTCAACCGTTTGTATACCGAGCA
CCATGCCTTGTCCATTTTGTGCAAGCTGATCTTTTGCCAATGTGCCCGTGATAGTTAATAAGCCATTCAT
AGTTGCGTTCATAATTAAGAAACCGAGCAGCGCAGCTAAACCTGCAGTACCTTTATCGCTTCTAGATAAT
CCGATTGCGACACCAATTGCAAAGATGACCGGTAAATTTTGGAAAACAATACTACCTGCAGCTGACATTA
ATGTAAAAATATTTTGTAATAAGGTAATATCTAAAATAGGGTATGCTTTAACGGTGTTTGGATTACTTAA
TGCACCACCGATACCCAACAATAGACCTGCAGCTGGTAAGATTGCGATAGGTAACATAAAGGACTTGCCG
AACTGCTGTGCTTTTTCAAATAAAGATTTCATCAACATCCCTCCTAATTATTCTCAATATAGCTTTTGAG
AAATTTAATATCAATATATATTCTGTGTATGAAAATATTTTTCATAAAAATTGTTTGAATCATGTAACAA
TCATATAAATTGCTGTTTATATTGTTGTGAAAATGAGTTGACAAAAGTCGGTATAGATATGTAGACATCC
TATTTTTAGCGAGGTAGGTTGATAAGGCATATCGGATAAATTTATAAGCCATAAAATAGATAAATAGTGT
TTGTATCCAAAAATATGAGAAAGTTAAAACTATTTTTCAAAATAAACATGATTCACCACATAAATAAATA
TACATAAGCTATCGATAACAACTTAAGAAAGGTGGATATATAAATGAAAAGAAAGATTATTATGGATTGT
GATCCAGGACACGATGATGCAATAGCATTAATTTTAGCGGGGGCAATTGACAGTCCACTAGAGATATTAG
CTGTAACAACAGTCGCAGGTAATCAATCAGTTGACAAGAATACGACAAACGCCTTGAACGTATTGGATAT
TATGGGACGCCAAGATATAGCAGTAGCGAAAGGTGCGGATAGGCCGTTAATTAAACCAGCTGCCTTTGCT
TCTGAAATACATGGGGAATCTGGATTAGATGGTCCGAAACTACCGTCGACACCATCACGTCAAGCAGTTG
CAATGCCAGCATCAGATGTGATTATAAACAAAGTGATGACGAGTGATACACCTGTAACAATTGTAGCGAC
AGGTCCTCTTACGAATGTAGCAACGGCATTGATTCGTGAGCCAAGAATCGCTGAGCATATTGAATCTATT
ACTTTGATGGGTGGTGGTACATTTGGAAATTGGACGCCTACAGCAGAATTCAATATTTGGGTAGATGCTG
AAGCAGCGAAGCGTGTTTTTGAAAGTGGGATTACTATAAATGTGTTTGGTTTAGATGTAACACATCAAGT
TTTAGCCGACGATCACGTGATTGAACGCTTTGAAAGTATCAATAATCCTGTTGCACAGTTCGTCGTAGAA
TTATTGCAATTCTTTAAGAAGACATACAAGACTCACTTTAATATGGATGGTGGTCCAATACATGATGCTT
GTACAATTTTGTATTTGTTACAACCAGAATTGTTTACAATGGTACCCGTTAATATCGACATTGAACATCA
AAGTCCACTAACTTATGGCACTATGGCTGTCGATTTAAATCATGTTACAGGTAAGCCTGCCAATGCTTAT
TTTGCTACAGCAGTTGATGTTGAAGAAGTGTGGAACTTGATAGACCATAAGTTACGTACATACGAATAAT
AATACTTAATTAAATAGATACAGTTAACCCTAAGGCGCCTGATATAAGCGTCCTTAGGGTTTTTGTATTG
GGTTACAATGGTCATGACAATTTGATAATGATTGAGATATGTATGTTAAAAATGCTTCAAAAAAACACAA
AACACAAAAATATATGCAAAAATTTCAATTGCTTTATTTTAAAAGATTAAAATCACAAAAAATATAGATA
TAATTGAAATGTTGTTAAAACATCACAATGATGTACATGCTCATTTTGAAAATATGTGTTCAAAGTGTGT
ACATCGGTGTGACGATTGATGATAAATTGAGCTCAGATGCTCAAAGGAGAATCGAACATGAACGGGGATA
ATCAGCAAATACTCAGAGAAATTGTATTGAATCCTACTATTCATGGTAAAGAACTTGAATCGATATTTGG
TTTGTCTCGTAGACAACTAGGATATCGCATTCAAAAAATCAATTTGTGGCTTGAACAAGAGGGTTATCCA
AAACTTGAAAGAACAAGCCAAGGAAATTTTATTGTAAGTTCTGAAATCATGACGTTATTCAAGCGAGATG
TATCGGAGCAGCAAATGTTAAACGGCAACAATGTCATTTTTAGCATAGAAACACGTCGTTATTATTTAAT
GCTCATGCTTTTTAGTAAGGAAAACGCAATGTCTCTAAACCATTTTTCAATTGATTTACAAGTCAGTAAA
AATACTGTCATTCACGATATAAATCATGTGAAAGAGCAATTGGAAAATCATGGTTTGTCACTTAAGTATT
CTCGAAAACATGGTTATGAAATTGTTGGTGATGAATTTGAAGTTCGCCGTTTCTTCATTAAGTTGATTGA
TCAAAGGTTGAATCATGATATTACTAAAAGTGAAGTTTTAAAGGCGCTCAACTTAACATTCGAAGATATC
GCATATCAAAAAGACAAGATCAAACAGGTAGAACAATTTTTGAAGAGTCGCTTTATAGACAAATCACTTA
GTTCATTGCCTTATGTCCTTTGTGTGATTCGTAGACGAATTCAAAGTGGTCATGTGATGAATCCATTAAA
TATTAATTATCAGTATTTGAGGGATACGAAAGAATATCAAGCAACGGAGATTATGACGCAACATGAGCCG
GATTTGCCAGAAGCGGAAAAGTTATATTTGACATTACACTTACTTTCAACAAGTGTGCAATGGACTGATT
TGCAAGAATCAGATAGCATATCGAATTTAACGATGGCCATCGCTCAAATGATTCACCATTTTGAACAAAT
CACTTTTATTAACATTGAAGATAAGGAGAAATTATCACAGCAACTCTTGTTACATTTAACGCCTGCTTTT
TATAGGATTAAATATAACTTAACGGATCGTGATGAATTAATAAATCCTTTACAAGGAAATTATCAATCCT
TATTTCATATGGTGAAACAATCATGTCAATCGTTAACTGAATATTTCGGAAAATCGTTGCCTGATAATGA
AATAGCATATTTAACCATGTTGTTCGGAGGTAGTTTGAGACGTCAAGATGAAAACTTCGATGGCAAGATA
AAAGCTATTATCGTGTGTACACAAGGCACGTCAGTATCACAAATGATGTTATACGAGTTGCGAAACTTAT
TTCCAGAAATTATTTTCTTAGATGCGATTTCACTTAGAACATTTGAAAATTACACATTAGATTATGACAT
CGTCTTTTCACCAATGTTTGTCCTAACACATAAAAAATTATTTATCACAAAAGTAGCTTTATCTGAAAAT
GAGCAACGAAAGTTACGTAAAGAAGTGATGAAGTACATTAATAAGGAATCGGCTGACATTGATAAGGAAA
TAAACAAGTTAATGGCATTAATTGAACGCACAACGACAGTTAATGACATTACAGAACTACGTGATGGTTT
AGAAGATTTTATTGCCAATTATAATTCAATTTCAACCATTAATGGATCGATTGTCACACAAAATAAGACA
TTAGATTTAGCTGACTTGATACCGGCAAGGCACGTGAAAAGAATGCATCATGTTGAAAATATTGATGAAG
CTATTGCTAAAGCAAGTGATGTGTTAGTTGCTAATCATTTTATTGATATTAAATATATTCATGAGATGCA
ACAGGTATTTGATGATTCGTATATGGTTATCATGCAAAATATTGCTATTCCACATGCATACTCTGAAAAG
CATGTACATAAAACAGCGATGAGTATGTTGATATTACAAGAACCAATATACATGTCAGATGGCACAGCAA
TCCATATTATTGTACCTATTGCTGCTGTTGATAAAGTGACACACTTAAGAGCGTTACTACAATTGAGAGA
TGTGGCGCAAGACAATGACGCAATTAAGCGCATCATACAAAGTCGCAAAAATTCTGATGTAAATGAGATT
TTAAAAAATTATTCAAATAAAGAAGCGAGGGAAAATGGATGGGACAGCAATTAGTGCATAAAGAAAATAT
AATGCTCAATTTGTCGGCAACTGATAAAGAATCCGTATTGTCACAAATGTCAGATGTGTTATTTCAAAAT
GGGTTCGTGAAGTCAACGTTTAAAGATGCAGTCATCGACAGAGAAAAAGAATTTGCTACTGGTTTACCAA
CGCATCTATGTTCGGTCGCTATACCGCATACAGATGTCGAACATATTAACCATAGAACGATAGGTGTGGC
TGTTCTAGAAAAAGAAGTGCCGTTTATTGAAATGGGAACACTTGATCAACAGACAGAAGTGAAAATCGTT
TTTATGTTAGCAATGGATAAAGTAGATGATCAACTTAAGCTGTTACAACAGTTGATGCAAATTTTTCAAA
GTGAAGAAAAATTGGAGCAGATTCTACGAACGAAAGATGAAACAATTTTAGCAACACTAATCAATGATTA
TTTGGAATATAACTAAAAATTAATTGGAGGAATTGAAAATGAAACAAGTATTAGTAGCGTGTGGTGCAGG
TATTGCAACGTCAACAGTAGTAAATAATGCAATTGAAGAAATGGCAAAGGAACACAATATTAAAGTAGAT
ATTAAACAAATCAAAATTACAGAAGTTGGACCTTATGAAGACACTGCAGATTTATTAGTTACAACTGCAA
TGACAAAAAAAGAATATAAATTCCCAGTTATCAACGCACGTAATTTCTTAACTGGTATTGGTATTGAAGA
AACAAAACAACAAATCTTAACAGAGTTACAAAAATAACGGAATTGATATGTAACGTGGGTCGATAACATA
TTAATATATGCAAATTGCATATAAATGACTATCACGACAAATGATTGTTGATGACATAGAAACGCAGTGA
CTGTAATTCAAAAGGACTGCAGTCGAATTTAGCAAGGGTTGTCGTTGAAATGACTGTAACGTCAAATGTA
ATCACAATCGGAAAGTATCGTGACAATGCATATATAACAGGGAGGGTTTAAATATGAGTTACTTCACTGA
TTTTGTAAGGGGATTTTTAGATTTAGGTGCAACTGTTATTTTACCGGTTGTCATATTCTTGCTTGGCCTA
TTCTTTAGGCAGAAAATTGGAGCGGCATTTAGGTCTGGTTTAACAATAGGTGTGGCTTTTGTAGGGATTT
TCTTAGTCATCGATTTATTAGTTAAAAATTTAGGGCCAGCAGCACAAGCGATGGTTAAAAATTTAGGCGT
CAGTCTGAATGTGATTGATGTAGGTTGGCCAGCAACATCATCTATCGCTTGGGCATCATCTGTCGCAGCA
TTTATTATTCCACTCGGAATCATAGTTAACGTTGTATTGCTAGTAACTAAAGTGACAAAGACGATGAATG
TAGATATTTGGAATTTTTGGCATTATACGTTTACAGCAGCAATGGTTTATGCCGTATCAGGCAGTATTTG
GCAAGCGTTATTAGCAGCAGTTATTTTCCAAATTATCTGTTTGAAAGTAGCAGATTGGACAGCACCGATG
ATGAGTGAGTTCTTTGATTTACCAGGTGTATCGATTGCTACAGGAAGTACAATTTCTTATGCACCAGGTA
TTTACTTAGTTAAATTGTTACAAAAAGTACCCGGTCTGAATAAGTTAGATGCTGATCCTGAAACAATTCA
AAAACGTTTTGGCGCATTTGGAGAGTCTATATTTGTCGGCTTAATTTTAGGTTTAGGTATTGGTGTGTTA
GCAGGTTACAAACCTGGAGACATCATTAATTTAGGAATGTCAATGGCTGCAGTAATGGTATTAATGCCTA
GAATGGTAAAAATCTTAATGGAAGGTTTAATGCCAGTTTCAGAGTCTGCAAGAACATGGCTAAATAAACG
TTTTGGCGAACGTGAAATTTATATTGGATTGGATGCGGCTGTAGCATTAGGTCATCCAGCAGTTATTTCG
ACAGCATTAATTTTAGTACCTATCACTGTTTTATTAGCCGTTATTTTACCAGGAAACCAAGTACTACCTT
TTGGTGACTTAGCAACGATACCATTTGTTGTCGCGTTTATTGTTGGTGCAGCAAGAGGAAACATTATTCA
TTCTGTCATTGTGGGTACGATTATGATTGCAATTTCACTATATATTGCAACAGACGTAGCACCCATTTTC
ACAGATATGGCGAAAGGTACGAATGTACAAATGCCAAAAGGTTCATCTGAAATTTCAAGTATTGATCAAG
GTGGTAATATCGTTAACTATCTTATCTTTAAACTATTTAGTCTATTCAATTAAAAATCGAGGTGTTTGTG
GTGAAAGCTTTAGTAAAAACAAGAGAAGGACATGGCAACTTAGAACTTCTTGATAAAGAAGTTGCAACAC
CGCTAGATGATAAAGTAAAGATTAAAGTACATTATGCAGGAATTTGTGGCACAGATATTCATACTTATGA
AGGTCATTATAAAGTTAATTTTCCAGTGACATTAGGTCATGAATTTTCTGGTGAAATCGTTGAAGTTGGA
GCAGACGTTAAAGATTTTAAAGTTGGTGACCGTGTCACATCTGAAACGACATTCTATGTTTGTAATGAGT
GTGAATACTGTAAATCAAAAGACTATAATTTATGCAACCATCGAAAAGGTATTGGAACACAAGTTGATGG
CGCATTTACTAATTATGTCATTGCACGTGAAGAAAGTTTGCATCATATTCCAGACGAAGTATCGTATCAG
TCTGCAGCTATGACAGAACCATTAGCATGTGCACATCATGGCGTTTCTAAGATTCAAGTCAATTCAGGCG
ATGTAGCAGTTGTAATGGGACCTGGGCCAATCGGATTACTTGTAGCACAAGTGTTAAAAAGTAAAGGCGC
AACTGTTGTGGTAACTGGATTGGACAATGACAAAGTCAGATTAGATAAAGCAGAAGCATTGCACATGGAT
TATGTAGTCAATTTACAACAAACAGACTTAAAAACGTATATCAATGGAATTACAGACGGTTACGGTGCAG
ATGTTGTTGTTGAATGTTCAGGTGCAGTTCCAGCAGCACGACAAGGTTTGGATATTTTACGCAAAAAAGG
TTTCTACAGTCAAATAGGTATTTTTAAGGATGCTGAAATTCCATTTGATATGGAAAAAGTGATTCAAAAA
GAAATAACAGTTGTTGGTAGTAGAAGTCAAAAGCCAGCAGATTGGGAACCTTCATTGCAACTTATGGCGG
ATGGTTTAGTAAATGCTGAAGCTTTGGTGACAAAAATATATGATATTTCGAAATGGGACGAGGCGTATCA
ACATTTAAAATCCGGCGAAGGTATTAAAGTATTACTTAAGCCGCTCGATTTAGATGAAAATGAAGGAGAG
AATTAATATGGTAGAATCAATGCTAACTTTTATGCTTGGGCCATTAAGACAAATCACTGATTTTTATATG
GAACATTTACTCGTAAGTAATTCCATTGTCATTGCAGGTTATTTTGCGACAGGTATTTTTAAAAAGAAAA
AAGTTGTGAATTAAATCAAATTTGAGGTGATTTACAAGTGAAAGCATTGAAATTATATGGCGTGGAAGAT
TTACGGTATGAGGATAATGAAAAGCCAGTCATTGAAAGTGCGAATGACGTTATTATTAAAGTACGAGCGA
CTGGCATATGTGGTTCAGACACGTCACGATACAAAAAAATGGGGCCATACATTAAAGGTATGCCATTTGG
TCATGAATTTTCAGGTGTAGTAGATGCCATTGGAAGTGATGTTACGCATGTTAATGTGGGCGACAAAGTG
ACAGGTTGCCCAGCAATACCTTGTTATCAATGCGAGTATTGTTTAAAAGGTGAATATGCACGATGTGAAA
AGTTATTCGTCATTGGCTCATATGAACCTGGATCGTTCGCGGAATATGTCAAATTGCCAGCGCAAAATGT
TTTAAAGGTTCCAGACAATGTTGATTACATTGAAGCAGCAATGGTTGAGCCATCAGCCGTTGTTGCGCAT
GGGTTTTATAAATCGAATATACAACCTGGTATGACTGTTGCAGTAATGGGGTGTGGCAGTATAGGTTTGT
TAGCTATTCAATGGGCACGAATATTTGGTGCTGCACATATCATCGCTATAGATATAGATGCGCATAAACT
AGATATTGCAACATCATTGGGCGCACATCAAACAATCAATTCAAAAGAAGAAAATCTTGAGAAATTCATC
GAAAATCATTACGCCAATCAAATCGATTTAGCTATAGAATCATCAGGTGCTAAAGTTACGATTGGTCAAA
TATTGACGCTACCTAAAAAAGGTGGCGAGGTGGTATTACTCGGAATACCATATGATGATATTGAGATTGA
TCGCGTTCATTTTGAAAAAATTCTGCGTAACGAGTTGACAGTATGTGGCTCTTGGAACTGTTTGTCCAGT
AATTTTCCGGGCAAAGAGTGGACGGCAACCTTACATTATATGAAGACGAAAGATATTAATGTAAAGCCTA
TTATTTCTCATTTTTTACCGTTAGAAAAAGGCCCGGAGACATTTGATAAATTAGTTAACAAGAAAGAACG
ATTTGATAAAGTCATGTTTACGATTTATTAGTATGCACCTTTGAGGACGAAAACGCTGGTATAGTTATAG
CTATGAAAGTGCGAATGCCGTCTGGTCTATAGATACTATCGAAATAATTCATCTTCGAATATACGTTGAT
AAATAGCCGGTTTACTTGTGTGAAATATGCTTGTGAATCGGTTGTTTTGCATTTTGTATACTTAAAATGA
GATGGCAATATTTGATAATTTTTAAAGTGAAAATCAAGTACAGCCACTTAATAAGATAAATTTATTATAA
TATATGGTAAAATGATGGCAGTAATAATGAATTTGAAAAAGAGTAAACATTAATACCTTTAACAATTTAA
TATCGTCAGAGTTAATGATTAACTGCATGGCAAAACAACTTAGAATGGTCAGTTACAAAAATACATTTTT
ATAAAAAATTATCACACTATTGTGACAACTATCTTTGGATTAATAAAAGAGGCAAGTGAGCAATAGGTTA
GGCTTATGTGCGGGCATAGGTCAGTAATGTATAAATGGAAATGATGTAATGACAGAATGGAGGACAACAT
GATTTATGCAGGTATTTTAGCAGGAGGTATTGGTTCGAGAATGGGGAACGTGCCATTACCAAAACAATTT
TTAGATATTGATAATAAACCGATTTTAATCCATACAATTGAGAAGTTCATTTTAGTGAGTGAATTTAATG
AGATTATTATCGCAACGCCAGCACAGTGGATTTCCCATACACAGGATATTTTAAAAAAATATAACATTAC
AGATCAACGTGTCAAAGTAGTTGCAGGTGGTACGGATCGAAATGAAACAATTATGAACATTATCGACCAT
ATTCGCAATGTAAATGGAATTAATAATGATGATGTGATTGTAACTCATGATGCCGTAAGACCATTTTTAA
CTCAACGTATTATTAAAGAGAACATTGAAGTAGCAGCAAAATATGGTGCAGTAGATACAGTCATTGAAGC
AATTGATACGATTGTAATGTCTAAAGATAAACAGAACATACACAGTATCCCTGTAAGGAATGAAATGTAT
CAAGGCCAAACACCACAATCATTTAATATTAAATTATTACAAGATAGTTATCGCGCCTTAAGTAGTGAAC
AAAAAGAAATCTTATCAGATGCATGTAAAATCATTGTCGAATCTGGACATGCAGTTAAATTGGTACGTGG
AGAACTATACAACATTAAAGTGACAACACCGTATGATTTAAAAGTAGCAAATGCCATTATTCAAGGTGAT
ATTGCCGATGATTAATCAAGTATATCAACTCGTTGCACCGAGACAGTTCGACGTCACATATAATAATGTT
GATATTTATGGTAATCATGTCATCGTAAGACCTTTATACTTGTCTATTTGTGCAGCTGATCAAAGGTATT
ACACAGGTCGAAGAGATGAAAATGTACTACGCAAAAAATTACCAATGTCATTAGTTCATGAAGCTGTTGG
TGAAGTTGTATTTGATAGTAAAGGGGTATTTGAAAAAGGTACGAAAGTAGTAATGGTACCGAATACACCT
ACAGAGCAACATCATATTATTGCGGAGAATTACTTAGCCTCTAGTTATTTTAGATCTAGTGGTTATGATG
GTTTTATGCAAGACTACGTTGTGATGGCACATGATCGTATCGTTCCGCTGCCTAATGACATTGATTTGAG
TACGATTTCATACACAGAGTTAGTGTCAGTAAGTTATCATGCTATACAACGATTTGAACGTAAATCTATA
CCTTTGAAAACCAGCTTTGGTATTTGGGGTGATGGTAACTTAGGTTATATTACTGCTATTTTGCTACGTA
AGTTGTACCCAGAAGCTAAAACTTATGTATTTGGTAAGACAGACTATAAATTAAGTCATTTTTCATTTGT
AGATGACATCTTTACAGTAAATCAAATACCAGATGATCTTAAAATTGATCATGCATTTGAATGTGTTGGA
GGTAAAGGAAGTCAAGTTGCACTTCAACAAATAGTTGAACATATTTCACCAGAAGGCAGTATTGCTTTGT
TAGGCGTAAGTGAATTACCCGTGGAAGTGAATACACGATTAGTACTTGAAAAAGGATTAACGTTGATTGG
TAGTAGTCGAAGCGGCTCTAAAGATTTTGAGCAAGTTGTTGATTTATATCGTAAGTACCCAGACATAGTT
GAAAAGTTAGCATTATTAAAAGGACATGAAATTAATGTATGTACGATGCAAGATATCGTCCAAGCGTTTG
AAATGGATTTATCGACATCTTGGGGAAAAACAGTATTGAAATGGACGATTTAATAAACCGATGGGGGAAT
AACAATGACAAAAACGAAACAAGCAATACATATTGATAACATATACTGGGAACGTGTTCAGTTATATATT
GAAGGACATAGTGAAGGTGTCGATTTAACATCAGGACAATTTGTTCTGAGGAATTTAACCGAAACAAAAA
CATTAGAAGCAAATGAAATGAAAATAGACGGTAATACATTTATATGTAGATTCAACGTCGCAATATTAGA
CGATGGGTATTATTTACCAATGGATAAATATTTATTTGTTTATCATGACCAGTTAGAGTATATTGGACAA
CTTAATCCAAATATTATTGATCAAGCTTATGCGGCATTAAATGAAGAGCAAATTGAAGAATACAATGAGC
TGACTACACAAAATGGAAAAGTGAACTATTTATTAGCGTATGATGCTAAAGTTTTCCGTAAAGGTGGCGT
ATCACAACATACGGTCTATACCATTACTCCGGAAATAGCAAGTGACGTTAACGAATTTGTATTTGATATT
GAAATCACCTTACCTCAAGAGAAATCAGGGGTCATTGCGACAAGTGCACACTGGCTTCATAAACAAGGTC
ATAAAGCTTCATTTGAAAGTAGAAGTTTCTTATTTAAAGCTATTTTTAATATTACAAAGTTACTACATAT
TAAAAGAAGCAAAACAATATTATTCACATCAGATTCGCGTCCGAATTTATCAGGGAATTTCAAGTATGTA
TATGATGAGTTACTACGCCAAAAAGTAGATTTTGATTATGATATTAAAACGGTATTTAAGGAGAATATTA
CGGATAGACGCAAATGGAGAGACAAGTTTAGATTGCCATATTTACTTGGTAAGGCCGATTATATTTTTGT
TGATGATTTCCATCCATTAATTTATACGGTTCGCTTTAGACCATCACAAGAAATTATTCAAGTGTGGCAT
GCTGTTGGTGCCTTTAAAACAGTTGGCTTTAGTCGTACAGGTAAAAAAGGTGGTCCGTTTATCGATTCAT
TAAACCATCGTAGTTACACGAAAGCATATGTTTCATCAGAAACCGATATTCCATTTTATGCTGAAGCATT
TGGAATTAGAGAAGAAAATGTTGTACCAACAGGTGTACCACGTACTGATGTACTATTTGATGAAGCTTAT
GCAACACAAATTAAACAAGAGATGGAAGATGAATTGCCAATTATAAAAGGTAAGAAAGTTATTCTATTCG
CACCGACATTTAGAGGTAATGGTCACGGTACGGCACATTATCCATTTTTTAAAATTGATTTTGAACGTTT
AGCAAGATACTGCGAGAAGCATAATGCAGTTGTGTTATTCAAAATGCATCCGTTCGTAAAAAATAGACTT
AATATTTCACGTGAACATAGACAATACTTTATCGATGTGTCAGATCATCGTGAAGTTAACGATATTCTCT
TTGTTACAGACTTGTTGATTAGTGATTATTCATCTTTAATATATGAATATGCAGTATTTAAAAAGCCGAT
GATTTTCTATGCATTTGACTTAGAAGATTACATTACGACGCGTGATTTCTATGAACCATTTGAATCATTT
GTTCCAGGTAAAATTGTACAGTCCTTTGATGCATTAATGGATGCTTTGGACAATGAAGATTATGAGGTTG
AAAAAGTTGTGCCATTCTTAGATAAACATTTTAAATATCAAGATGGTCGCTCAAGTGAACGTTTAGTCAA
AGATTTGTTTAGACGCTAATGTTGGCATATATTACTTGCCATGCAAATGAGTCATAAGGCATAGTTTTCA
AGAAGGGTTCTGACAATGAAGTGAGCAACATGTCATGATGAGAAGCAGGACTATACAATGAGAATAACCT
TTTGATTTTTCATGCATAAGGCGATTCAATCAAAAGCAATCACCTTCCAACTGAATTGTCATTTTGTAAA
ATAAAATAATCGATCCAATCGTTATCTAATTCATAAATGTGTAAACACATACGTTATGAATGGATAACGA
TTTTTTGTTATGTTAAAGTGGTACATTAATCATGTATTTCGTATGATAATTAACGACAAGTGTAATGGTT
AAATGTATTTTATGATGAAATGCTATAATAGGCATGGTTACAATGAGCTTGCTCATACATATTAATATAA
TTACAAAAACACGTCGGAGGTACGACATGATTAAAAATACAATTAAAAAATTGATAGAACATAGTATATA
TACGACTTTTAAATTACTATCAAAATTGCCAAACAAGAATCTAATTTATTTTGAAAGCTTTCATGGTAAA
CAATACAGCGACAACCCCAAAGCATTATATGAATACTTAACTGAACATAGCGATGCCCAATTAATATGGG
GTGTGAAAAAAGGATATGAACACATATTCCAACAGCACAATGTACCATATGTTACAAAGTTTTCAATGAA
ATGGTTTTTAGCGATGCCAAGAGCGAAAGCGTGGATGATTAACACACGTACACCAGATTGGTTATATAAA
TCACCGCGAACGACGTACTTACAAACATGGCATGGCACGCCATTAAAAAAGATTGGTTTGGATATTAGTA
ACGTTAAAATGCTAGGAACAAATACTCAAAATTACCAAGATGGCTTTAAAAAAGAAAGCCAACGGTGGGA
TTATCTAGTGTCACCTAATCCATATTCGACATCGATATTTCAAAATGCATTTCATGTTAGTCGAGATAAG
ATTTTGGAAACAGGTTATCCAAGAAATGATAAATTATCACATAAACGCAATGATACTGAATATATTAATG
GTATTAAGACAAGATTAAATATTCCATTAGATAAAAAAGTGATTATGTACGCGCCAACTTGGCGTGACGA
TGAAGCGATTCGAGAAGGTTCATATCAATTTAATGTTAACTTTGATATAGAAGCTTTGCGTCAAGCGCTG
GATGATGATTATGTTATTTTATTACGCATGCATTATTTAGTTGTGACACGTATTGATGAACATGATGATT
TTGTGAAAGACGTTTCAGATTATGAAGACATTTCGGATTTATACTTAATCAGCGATGCGTTAGTTACCGA
CTACTCATCTGTCATGTTCGACTTCGGTGTATTAAAGCGTCCGCAAATTTTCTATGCATATGACTTAGAT
AAATATGGCGATGAGCTTAGAGGTTTTTACATGGATTATAAAAAAGAGTTGCCAGGTCCAATTGTTGAAA
ATCAAACAGCACTCATTGATGCATTAAAACAAATCGATGAGACTGCAAATGAGTATATTGAAGCACGAAC
GGTATTTTATCAAAAATTCTGTTCATTAGAAGATGGACAAGCGTCACAACGAATTTGCCAAACGATTTTT
AAGTGATAACTTAAAAACAATAAAAAATTATAAATTAATTAGTTAAGTGATATAAATAATAAACGAAATG
TTTGCTTGTATGTTATTATTTGTGTATGAAAACGTCTGATATAATGTAATATAGGTTTAAACAAAATATG
CTAAAATATAAGCAAAATATGTATAATTTTAAGTAATACACAGACATTTAGAGTTTTGATTTTAAAATGA
GTTTTCAATTGGAAAATGCAACGAAATTTAAATAATTAAATATAGATATAGTTGAATGGAGGAAGTATTT
TATGAAATACGCTGGTATTCTAGCTGGAGGTATAGGCTCAAGAATGGGTAACGTACCTTTACCTAAACAA
TTTTTAGATTTAGACAACAAACCGATTTTAATCCATACATTAGAAAAATTTATTTTAATTAATGATTTTG
AAAAAATTATTATCGCGACGCCACAACAATGGATGACGCATACGAAAGATACACTTAGAAAATTCAAAAT
TTCTGATGAAAGAATTGAAGTCATTCAAGGTGGTAGCGATCGTAACGATACAATTATGAATATCGTTAAA
CATATTGAATCAACAAATGGTATTAACGATGACGATGTCATTGTGACACATGATGCAGTTAGACCATTTT
TAACGCATCGTATTATTAAAGAAAATATTCAAGCTGCTTTAGAGTACGGTGCAGTAGATACAGTGATTGA
TGCTATAGATACGATTGTTACATCTAAAGATAATCAAACGATTGATGCAATTCCAGTGCGTAATGAAATG
TACCAAGGTCAAACACCTCAATCGTTTAATATTAATTTATTAAAAGAAAGCTATGCACAGTTGAGTGATG
AGCAAAAGAGTATTTTATCTGATGCTTGTAAGATTATTGTAGAAACAAACAAACCGGTTCGACTTGTAAA
AGGTGAGTTATATAACATTAAAGTAACAACACCTTACGATTTAAAAGTAGCGAATGCTATTATTCGAGGT
GGTATTGCCGATGATTAATCAAGTATATCAATTAGTTGCACCTAGACAATTTGAAGTTACGTATAACAAC
GTAGATATTTACAGTGACTATGTCATTGTACGTCCTTTATATATGTCAATTTGTGCTGCCGATCAAAGAT
ATTATACTGGTAGCCGTGATGAGAATGTCTTATCTCAGAAATTGCCAATGTCTTTAATTCATGAAGGTGT
TGGTGAGGTCGTATTTGACAGTAAAGGTGTGTTTAATAAAGGTACAAAAGTAGTTATGGTACCGAATACG
CCGACAGAAAAAGACGATGTCATTGCTGAAAACTATTTAAAATCGAGCTACTTCAGATCAAGTGGACATG
ATGGGTTTATGCAAGATTTTGTGTTGCTAAATCATGATAGAGCTGTACCACTACCTGATGATATTGATTT
AAGTATTATTTCATATACAGAGCTTGTAACAGTAAGTTTGCATGCTATTCGTCGTTTTGAAAAGAAATCT
ATTTCAAATAAAAATACATTTGGTATTTGGGGTGATGGTAACTTAGGTTACATTACAGCCATTTTATTAC
GTAAATTATATCCAGAGTCTAAAATATATGTCTTTGGTAAAACAGATTATAAATTGAGTCACTTCTCATT
TGTTGATGATGTCTTCTTTATTAATAAAATACCTGAAGGCTTAACATTTGATCATGCATTTGAGTGTGTG
GGTGGTCGCGGTAGTCAATCAGCCATAAATCAAATGATCGATTACATTTCACCAGAAGGAAGCATTGCAC
TGTTAGGTGTAAGTGAGTTCCCAGTAGAAGTTAATACACGTCTAGTATTGGAAAAAGGACTAACGTTGAT
TGGTAGTAGTCGAAGTGGTTCAAAAGATTTCCAAGATGTTGTAGACTTATACATTCAATACCCAGATATT
GTAGATAAATTAGCGTTGTTAAAAGGTCAAGAATTTGAAATTGCAACAATTAATGATCTTACAGAAGCTT
TTGAAGCAGACCTGTCTACATCTTGGGGTAAAACAGTATTAAAATGGATTATGTAAATAGAAAAGGATGA
ATTAACGTTGGTTAAAAGTAAGATATATATAGATAAAATCTATTGGGAACGTGTTCAGTTATTCGTTGAA
GGACATAGTGAAAACCTAGATTTAGAAGATAGTAATTTTGTATTAAGAAATTTAACTGAGACACGTACAA
TGAAGGCGAATGATGTCAAAATAGATGGGAATCAATTCGTTTGTCGTTTCAATGTAGCTATCTTAGATAA
TGGTTATTACTTACCTGAAGATAAGTACTTATTAGTGAATGAGCAAGAACTTGATTATATTGCACAGTTA
AACCCAGATGTGATTAATGATGCATATCAAAATCTAAAGCCAGAACAAGAAGAAGAATACAACGAATTAG
AAACACAAAATGGTAAAATCAATTTCTTATTGCAGACTTACCTAAAAGAATTTAGAAAAGGCGGCATTTC
GAAGAAAACGGTTTATACTGTTACACCTGAAATTTCTAGCGATGTTAATGAATTTGTCCTTGATGTTGTT
GTAACGACTCCGGAAGTTAAAAGTATTTATATCGTTCGTAAATATAAAGAATTACGTAAGTATTTCCGCA
AACAATCATTTAATACAAGACAATTTATTTTTAAAGCGATATTTAATACGACGAAATTTTTCCACTTGAA
AAAAGGGAATACGGTGTTGTTCACATCAGACTCTAGACCAACGATGTCTGGAAACTTTGAATACATCTAT
AACGAAATGTTACGTCAAAATTTAGATAAAAAGTATGATATTCACACTGTTTTTAAAGCGAATATTACAG
ATAGACGTGGCATCATCGACAAGTTTAGATTGCCATATTTACTTGGGAAGGCAGACTACATCTTTGTTGA
TGACTTTCACCCATTGATTTATACAGTGCGTTTTAGACGTTCTCAAGAAGTTATTCAAGTATGGCATGCC
GTTGGTGCCTTTAAAACAGTTGGCTTTAGTCGTACTGGTAAAAAGGGTGGACCATTTATTGATTCATTAA
ATCATCGTAGCTATACAAAAGCTTATGTATCATCTGAAACCGATATTCCATTCTACGCTGAAGCATTTGG
TATTAAAGAGAAAAATGTAGTGCCTACAGGTGTTCCACGTACTGATGTACTATTTGATGAAGCTTATGCG
ACACAGATCAAACAAGAGATGGAAGATGAATTACCAATTATTAAAGGTAAGAAAGTCATTCTTTTCGCAC
CAACATTTAGAGGTAGTGGTCATGGTACAGCACATTACCCATTTTTCAAAATTGATTTTGAACGTTTAGC
AAGATATTGCGAAAAAAATAACGCGGTTGTATTATTTAAAATGCATCCATTTGTGAAAAATAGACTTAAT
ATTGCAGACAAACATAAACAATATTTTGTTGACGTTTCTGACTTTAGAGAAGTTAATGATATACTGTTCA
TAACAGATTTATTAATTAGTGACTATTCATCTTTAATATATGAATATGCAGTATTTAAAAAGCCAATGAT
TTTCTATGCATTTGATTTAGAAGATTATATTACGACGCGTGATTTTTATGAACCATATGAATCATTTGTT
CCAGGTAAAATTGTGCAATCATTTGACGCATTAATGGACGCCTTGGACAATGAAGATTATGAAGGAGAAA
AAGTCATTCCATTCTTAGATAAACATTTTAAATATCAAGATGGCCGATCAAGTGAGCGTTTAGTCAGAAA
TTTATTTGGTAGCTAAGTTTATATAGTAGTCAAAGTGGGAGAGGTATAATGATGAAATTTTCAGTAATAG
TTCCAACATACAATTCAGAAAAGTATATAACAGAATTACTTAATAGCCTTGCGAAACAAGATTTTCCGAA
AACTGAATTTGAAGTGGTTGTAGTTGATGACTGTTCAACAGATCAAACGTTACAAATAGTTGAAAAGTAT
CGCAATAAATTGAACTTGAAAGTAAGTCAACTCGAAACAAATTCTGGTGGTCCAGGTAAACCTAGAAATG
TGGCGTTAAAACAAGCAGAAGGTGAATTTGTATTATTTGTGGACTCCGATGACTATATAAACAAAGAGAC
TTTAAAGGATGCAGCAGCATTTATTGATGAACATCACTCAGATGTCTTATTGATTAAAATGAAAGGTGTT
AATGGTCGTGGTGTACCACAATCTATGTTTAAAGAAACAGCACCTGAAGTTACTTTGTTAAATTCAAGAA
TTATCTATACTTTAAGCCCGACTAAAATCTATAGAACAGCATTACTAAAAGATAATGACATTTATTTTCC
AGAAGAATTAAAGAGTGCAGAAGATCAATTATTTACAATGAAAGCATATTTAAATGCAAATCGAATCAGT
GTGTTAAGTGATAAAGCGTATTATTATGCTACAAAGCGTGAAGGTGAACATATGAGTAGTGCGTATGTTT
CACCTGAAGACTTTTATGAAGTCATGAGATTGATTGCTGTAGAAATATTAAATACAGATTTAGAAGAAGC
CCATAAAAATCAAATCTTAGCAGAATTTTTAAATCGTCATTTTAGTTTTTCTCGTACGAATGGCTTCTCA
CTTAAAGTTAAACTAGAAGATCAACCACAATGGATTAATGCTCTAGGAGACTTTATACAAGCAGTTCCAG
AACGTGTAGATGCATTGGTGATGAGTAAATTACGACCATTGTTGCACTACGCGAGAGCGAAAGATATAGA
CAACTATAGAACTGTGGAAGAAAGTTACCGTCAAGGTCAATACTACCGTTTTGATATTGTAGATGGTAAA
TTAAACATTCAATTCAATGAAGGCGAACCATACTTTAAAGGCATTGATATCGCTAAGCCAAAAGTGAAAA
TGACAGCATTTAAATTTGATAATCATAAAATTGTTACAGAGCTAACGTTAAATGAATTTATGATTGGCGA
AGGACATTATGATGTCAGACTTAAATTACATTCACGAAACAAGAAGCACACAATGTATGTACCTTTAAGT
GTCAATGCGAATAAACAATATCGTTTTAACATTATGTTAGAAGATATTAAAGCGTATTTACCTAAAGAAA
AAATTTGGGATGTTTTCTTAGAAGTCCAAATAGGTACGGAAGTATTTGAAGTGCGTGTTGGTAATCAACG
TAATAAATATGCATATACTGCAGAAACAAGTGCATTAATTCATTTGAATAATGATTTTTATAGATTAACA
CCGTATTTCACAAAAGACTTTAATAACATTTCGTTATACTTTACAGCTATTACATTAACGGATTCAATCT
CATTGAAGTTAAAAGGTAAAAACAAAATCATTTTAACTGGTCTGGATCGTGGTTATGTATTTGAAGAAGG
TATGGCTAGTGTCGTACTAAAAGACGACATGGTGATGGGAATGTTAAGCCAAACATCAGAAAACGAAGTG
CAAATCTTACTTAGCAAAGATATTAAAAAGCGAGACTTCAAAAATATTGTTAAGTTAAACACTGCACATA
TCACTTATCCACTAAATAAATAATAAATGCCCTCAAATCATTGTGAGCCAACATGATTTGAGGGCTTTAT
TTTGCTGTTTATGACATGATTATGACATTTCCCTGATTTTCATTTTCATATACATTAAATTGTATACACT
GGAAATGAGGAGGTTATCTATAATGATAAATAAAAATGACATAGTAGCAGATGTAGTAACTGATTATCCG
AAAGCAGCGGATATTTTTAGAAGTGTGGGAATAGATTTTTGTTGTGGCGGACAAGTAAGTATAGAAGCAG
CAGCCTTAGAAAAGAAAAATGTAGATTTGAACGAATTATTACAGCGTCTCAACGACGTTGAACAAACGAA
TACACCAGGTTCGTTAAATCCTAAATTTTTAAATGTTTCATCACTTATTCAATATATTCAATCAGCATAT
CATGAACCTCTAAGAGAAGAATTTAAAAATTTAACACCTTATGTGACGAAGTTATCGAAAGTACATGGAC
CTAATCATCCATATTTAGTTGAGTTAAAAGAAACATACGATACATTTAAAAATGGCATGTTAGAGCATAT
GCAAAAAGAAGACGATGTCGATTTTCCAAAACTCATTAAATATGAGCAAGGTGAGGTAGTAGACGATATT
AATACTGTGATAGATGATTTAGTTTCAGACCACATTGCAACGGGAGAATTGTTAGTAAAAATGAGCGAAT
TAACATCTAGTTATGAACCTCCGATAGAAGCGTGTGGTACTTGGCGACTTGTTTATCAGAGATTAAAAGC
ACTTGAAGTGTTAACACATGAACACGTACATTTAGAGAATCACGTATTATTTAAAAAAGTATCATAAATA
ACGCGATTAGAAACTGTTGGCAAAAATAAGTCCAGCAGTTTTTCGCTATGTATAAAAGTCATAATAGTGA
CATAAACAGCATTATTTGAAAAGAAAAATGGTCAACTTAGCATAAAAATTGATATGAAAATTTAATGGTA
TAGATAATTAAATAGTAGCGTGTTTTTTTAATAATTTATTCATGAATTTTACATGCACTATTATGATAAA
ATAAACATAATTATAATTCACTGAGGTGCTATCGTGCTATCGCTAACAATGTTATTACTTGAGCGTGTAG
GTTTAATTATTATTTTGGCCTATGTGTTGATGAATATTCCATATTTTAAAAACTTAATGAATCGTCGACG
TACATGGAAAGCACGTTGGCAATTATGTATTATTTTCAGTTTGTTTGCCTTAATGTCTAATTTAACTGGT
ATCGTCATCGATCATCAACATAGTTTGTCAGGAAGTGTGTACTTCCGTTTAGATGATGATGTATCTTTAG
CTAACACACGTGTATTAACGATAGGTGTCGCAGGATTAGTTGGTGGCCCTTTTGTAGGTCTATTTGTTGG
CGTTATTTCAGGTATTTTCAGAGTGTATATGGGTGGGGCGGATGCACAAGTTTATCTTATCTCATCTATA
TTTATTGGTATAATTGCTGGTTATTTTGGCTTACAAGCTCAAAGACGCAAGCGTTACCCGAGTATTGCGA
AAAGTGCCATGATTGGAATTGTTATGGAAATGATTCAAATGTTGAGCATTTTAACATTTTCCCACGACAA
AGCATATGCGGTTGACCTCATATCATTAATTGCACTACCAATGATTATTGTTAATAGCGTTGGTACGGCG
ATTTTTATGTCTATTATCATTTCAACATTAAAGCAAGAGGAGCAAATGAAGGCTGTTCAAACACATGATG
TACTGCAATTGATGAACCAGACATTGCCGTATTTTAAAGAAGGATTGAATAGAGAATCGGCACAGCAAAT
TGCGATGATTATTAAAAATTTAATGAAAGTATCTGCCGTAGCAATTACAAGCAAAAATGAAATCTTATCG
CATGTAGGTGCAGGTAGTGATCATCACATACCAACAAATGAAATATTAACAAGTCTGTCTAAAGATGTAT
TGAAATCAGGAAAGTTGAAAGAAGTTCATACTAAAGAAGAGATTGGTTGTAGTCATCCGAATTGCCCGCT
TAGAGCAGCTATCGTGATACCACTTGAGATGCATGGTTCTATCGTCGGTACATTGAAGATGTATTTTACA
AACCCTAATGATTTAACTTTTGTGGAACGTCAACTTGCAGAAGGATTGGCAAATATTTTTAGTAGCCAAA
TTGAACTTGGTGAAGCCGAAACGCAAAGTAAGTTATTGAAAGATGCTGAGATTAAGTCATTACAGGCACA
AGTGAGTCCACATTTTTTCTTCAATTCAATTAACACGATCTCAGCTTTAGTTAGAATAAATAGCGAAAAG
GCACGAGAGTTACTATTAGAATTGAGTTATTTTTTCAGAGCGAATTTACAAGGCTCTAAGCAACATACGA
TTACTTTAGATAAAGAGTTAAGTCAAGTGCGTGCATACTTATCACTCGAACAAGCACGTTATCCAGGAAG
ATTTAATATCAATATTAATGTTGAAGACAAATATCGCGATGTGCTTGTACCACCATTTTTAATTCAAATT
TTAGTTGAAAATGCCATCAAACATGCGTTTACGAATCGAAAGCAAGGTAACGATATTGACGTGTCAGTGA
TTAAAGAAACTGCAACACATGTACGTATTATTGTACAAGATAATGGTCAGGGTATTTCTAAAGATAAAAT
GCATTTGTTGGGAGAAACATCTGTAGAATCAGAGTCTGGAACTGGTAGTGCTTTAGAAAATTTAAACTTA
CGCCTAAAAGGATTATTTGGAAAATCCGCAGCATTACAATTTGAATCGACATCGAGCGGTACCACTTTTT
GGTGTGTACTTCCTTATGAAAGACAAGAGGAGGAATAAATATGAAAGCATTAATCATAGATGATGAGCCA
TTAGCACGTAATGAATTAACATATTTATTAAATGAAATTGGTGGTTTTGAAGAAATTAATGAGGCAGAAA
ATGTAAAAGAAACATTGGAAGCACTACTGATCAATCAATATGACATTATATTTTTAGATGTCAATTTAAT
GGATGAAAATGGGATCGAATTAGGAGCTAAGATTCAAAAGATGAAAGAGCCACCTGCGATTATTTTTGCA
ACTGCACATGACCAATACGCAGTACAGGCATTTGAATTAAATGCGACAGACTATATTTTGAAACCGTTTG
GTCAAAAACGTATTGAACAAGCAGTCAATAAAGTGCGTGCGACTAAAGCCAAAGATGATAATAACGCAAG
TGCAATTGCGAATGATATGTCGGCGAATTTTGATCAAAGCTTACCTGTTGAAATTGACGATAAAATTCAC
ATGTTAAAGCAACAAAATATTATTGGGATTGGCACACATAATGGTATTACAACCATACATACAACGAATC
ATAAATACGAAACAACAGAGCCATTGAATCGTTATGAAAAACGATTGAATCCCACTTATTTTATACGTAT
TCATCGTTCATATATTATTAACACGAAACACATTAAAGAAGTGCAACAATGGTTTAACTATACTTATATG
GTAATATTGACAAATGGTGTCAAGATGCAAGTTGGACGTTCATTTATGAAAGATTTTAAAGCGTCGATAG
GATTACTTTAACAGTAATCCTTTTTTTTATGCATTTTACCTATGATATTTTGTATTTCGGACTAAAAATC
ACGCAAATCGAAGTGAGCCATCTATACTTTAGTTAAATCAAACGTAGGAGGCAATGGTCGTGAAACAACA
AAAAGACGCATCAAAACCAGCACACTTTTTTCACCAAGTCATTGTAATTGCTTTAGTACTCTTTGTATCG
AAAATAATTGAATCATTTATGCCAATTCCTATGCCTGCATCAGTAATCGGTTTAGTATTATTATTTGTAT
TATTATGTACTGGTGCTGTTAAGTTAGGCGAAGTCGAAAAAGTAGGAACGACACTAACAAATAACATTGG
CTTACTCTTCGTACCAGCCGGTATCTCAGTTGTTAACTCTTTAGGTGTCATTAGCCAAGCACCATTTTTA
ATCATTGGACTAATAATCGTCTCAACAATACTATTACTTATTTGTACTGGCTATGTCACACAAATTATTA
TGAAAGTTACTTCGAGATCTAAAGGTGACAAAGTCACAAAAAAGATCAAAATAGAGGAGGCACAAGCTCA
TGATTAACCACTTAGCACTAAACACACCTTACTTCGGAATACTGTTATCCGTTATACCATTTTTCTTAGC
GACCATATTATTTGAAAAAACTAATCGTTTCTTCTTATTCGCACCGCTATTTGTCAGTATGGTATTTGGT
GTGGCCTTCCTCTATTTAACAGGCATTCCGTATAAGACTTACAAAATAGGTGGAGACATTATTTACTTCT
TCTTAGAACCGGCAACAATCTGTTTTGCGATTCCGTTATATAAAAAGCGTGAAGTGCTTGTTAAACATTG
GCATCGTATCATCGGAGGTATTGGTATCGGTACAGTTGTAGCGTTATTAATTATTTTAACTTTTGCGAAG
TTAGCACAATTTGCCAATGATGTTATTTTATCAATGTTACCTCAAGCAGCAACTACAGCGATTGCGTTAC
CAGTATCAGCTGGTATCGGTGGTATAAAAGAATTAACATCATTAGCAGTTATTTTAAATGGTGTCATTAT
TTATGCCCTAGGTAATAAATTCTTAAAGCTTTTCCGAATTACTAACCCTATTGCCCGAGGATTAGCACTT
GGAACAAGTGGTCACACATTAGGTGTAGCACCAGCCAAAGAATTAGGACCTGTAGAAGAATCAATGGCAA
GTATAGCTTTAGTGTTAGTTGGTGTAGTTGTTGTAGCAGTTGTGCCTGTCTTTGTAGCAATATTCTTCTA
AAACGAAAAACCTAAGCAAGATAATAGCAATTTGAGCCATTGTTATTATCGTAAAAAAACGTCTATACTC
CAGTTTATAACTGGGATATAGACGTTTTTATGTATTTATTACTTTTTACTAGGAATATAAAACTGTGCAT
GACGATAATGAAATACGATGTCAGATGAATCAAAGGGTTTGCCAGTCATTGTATAAAAAGTCTGGTGGTA
ACGTAAACATGGTTCACCTGTAGACAATTGTAGTAATGAAGCTTCACTTGAAGTGAGTTGATCTACATTA
AAGAAAATATCTGAAAAACCAATACGAAGTTTCATGTTTGATTCTAAATAGTCGAAGATAGAGCCCTTAG
CAATATCATCATTTAAATATTTCACGATTTCTTTATGATAATAAGAATATTCGATACATAAAACATCATC
GTCCACGAATCTTAATCGCTCTAAATAGTAGACGGTATCATCTGCATTTAATTGGAGCTCATCTTGTACA
GATTTAGGTGGCGTTGCAATCTCCTTAAAAACAAGTACCTTACTTGTCATTCGGTGTTCACCTAAACTTT
TAGAGAAACCATTAGTCTTAAAGACGTTGATACGATTGGCATCAGCAATATTTCTCACATAAATACCACT
GCCTTGTGCTTGATAGATCAAACCATCTTGTTCCAATAAGCCTAATGCTTTAATGATAGTACTCTTACTT
ACTTGATAACGTTCTTTTAATTGCGTCACGCTTGGCAATTTATCACCGGGTTTGAAATTAGATTGATGTA
TAAACGCATTAAGTTGCTTAGCAATATGTTCATACTTTAACAATATTCTGTCCTCGTTTCACTTTGTCTG
TAATTATTATAGCACAAAATATTATAATTGTATCGGCGTTTACAAATTGAACCGGTACAATTATAATTGG
AGGTAAGTAAATACATTTTCATTCTACTATCAAGTTGAGGGGGTAATATTTATGAGCAATAAATATAAAG
AACAAGCCCAAGACATTCTTACAGCTGTAGGTGGTGTCGAAAACATTGTTGATGCAACGTATGATACGAA
GTGCATTACAATTCATATGCAACATACAATTCCTTCTACAGCAAATGAAGTGAAACAAATAGTTGATGTG
ACATCTGTAGCAGAAAATGATACGCAGTTAGTCATAAAATTAAATGGAAATGTCGATGAAGTGTATCAGC
AATTACAGCGATTAATTAAGAATGCTAATGTCGAAGAGAGTGAGAATACTGACAATATTAATAGTCAAGA
TACAAGTTATACACCTCAAGTAAAAGTAACAACACCAATTTTAGTGAAAGCACCAATCGCTGGTCGTCGT
ATTTTACTTAAAGAAGTAAGAGATTCAATTTTTAGAGAGAAAATGGTAGGTGAAGGCTTAGCAATCAAAG
CTCATGAAGAATCCAAAGTAATCGCACCGTTCAATGGTTTAATATCTATGATTGTACCAACTAAGCATGC
AGTTGGTATTCAATCAGAAGACGGTGTGGACATAGTCATTCATATTGGCGTGAATACAGTTGACTTGGAA
GGTAAAGGGTTCAAGTGCTTTGTAAAGCAAAATGATCATGTTGAAGCAGGGCAAACGTTGTTGCAATTCG
ACCAGCAATATATACAACAACAAGGCTACAATGCTGACGTTATTGTCGTTATTAGCAACTCTGCCGATTT
AGGAAAAGTAGAACTGACAATGAATGAAATCATTACGACTGAAGATGTTATTTTTAAAATATTTAAAAAC
TAGGAGTGTGTTGTAATAATGACAAAATTACCGCAAAATTTCATGTGGGGTGGCGCTCTTGCCGCAAATC
AATTTGAAGGTGGATATGATAAAGGTGGTAAAGGGTTAAGTGTAATTGATGTTATGACGAGTGGTGCACA
TGGCAAAGCACGTCAGATTACAGAATCTATAGATCCCAATCACTATTATCCAAATCATGAAGGTATTGAT
TTTTATCATCGTTATAAGGAAGATATTGCCTTGTTTAAAGAAATGGGATTGAAATGTTTACGTACGTCGA
TTGCGTGGACACGTATCTTTCCGAATGGGGATGAAGATGTGCCAAATGAAGAAGGACTCGCCTTTTATGA
TCGTATCTTTGATGAATTAATTGCACAAGGTATTGAACCTGTTGTGACGTTATCACATTTTGAGATGCCA
CTTCATTTAGCGAAACATTATGGTGGATTTAGAAATAGAGAAGTTGTCGATTATTTTGTGCATTTTGCGC
GTGTTGTATTTGAAAGATATAAAGATAAAGTTACATATTGGATGACGTTTAATGAAATTAATAATCAGAT
GGACACATCAAATCCTATCTTTTTATGGACGAATTCTGGGGTAGCATTGACAGAAAATGATAATCCTGAA
GAAGTCTTGTATCAAGTAGCACATCATGAACTTTTAGCCAGTGCTTTAGCAGTTCGTCTTGGTAAAGAGA
TTAATCCGAAGTTTAAGATTGGAACAATGATTTCACATGTACCCATTTATCCATATTCGTGTCATCCGAA
AGATATGATGGAAGCACAAATTGCGAATCGCTTACGTTTCTTTTTCCCGGATGTCCAAGTGAGAGGTTAT
TATCCAAGCTATGCTAAAAAAATGTTGGCACGAAAAGGATATGATGTTGGATGGCAAGAAGGGGACGACA
GTATTTTACAGCAGGGCACGGTTGATTATATTGGCTTTAGTTATTACATGTCTACGGCTGTAAAACATGA
TGTTGATACTACAGTTGAAAACAACATCGTCAACGGTGGTTTGAATCATTCTGTGGAGAATCCGCATATC
GCAACGAGTGATTGGGGTTGGGCGATTGATCCAGATGGCTTAAGATATACATTGAATGTGTTATATGATC
GTTATCAGTTACCACTTTTTATTGTGGAAAATGGTTTTGGTGCAGTTGATGAAGTGGTAGATGGACATAT
TCATGATGATTATCGCATTGAATATTTAAAAGCACATATTACAGCAGCGATAGAAGCAGTTGATCAAGAT
GGTGTAGATTTAATCGGTTATACACCGTGGGGAATCATTGATATTGTTTCATTTACAACCGGTGAAATGA
AGAAACGCTATGGTTTAATATATGTTGATCGAGATAATGATGGTCATGGCACGATGGAACGCTTGAAAAA
AGATTCGTTCTATTGGTATCAACAAGTGATAGCATCAAATGGAGATAAATTATAAAGGTATATTATAAGT
ATTTTAGGGTTAGAGCCCGAGACATAAATTAATATAGTAGGACCTACAGTGTTATAATGGCGGGCCCCCA
ACACAAAGAATTTCGAAAAGAAATTCTACAGGTAATGCAAGTTGGCGGGGCCCCAACACAGAGAAATTCG
AAAAGAAATTCTACAGGTAATGCAAGTTGGGGAAGGACAGAAATAAATTTTGCGAAAATATCATTTCTGT
TCCAATCCCGTGATGTTAAAATTTTAAGAAAAAAATAATGCCACTAACTATGTATAGTGTTAATGTTTGA
GTGTTTATGAAAGTCTTTAACCAAAATTGATGACTTACTAATCAACGATAACGATATTGTTAAGTAGATG
ATTAGTGTCACAAAGAAATTAAAGTGATAGTCAAACATAGATACAAAGTACAGTTAGTGGCATTATATTT
AGTGCTCTTTTTTAGCGACAAAAGTAATATAATTCATATCTTTACGCAATTTAGTCATCGTTTTAAACAT
TTTACAAAACATTGGTCGATTTTCTTTTTTCAAAGCATTGTTGATAATCTTTATAGTTCCAACAATACCT
TCGTCATAAATTAAACCTTTTGGTGTCATTAAACTCATTGGACCAGTATGATAATGCACATGATTAAAAC
CAGCTTGATTATATAAATCTAACCAGCCAAGTTTCGTCTGCGGTGAGACATTGACATTAATTGCTGCAGA
TAATGATTTAACAACATGTGTGGCATGTGATTCATTAACGATGACAATATCATGTGTTAACAAGATACCC
CCAGGCTTTAAGACTCGGTAGTACTCGCGTAATGCTTTTTCCTTTATGGCGATGGGTAACATTGTTAACA
TTGCTTCATTTAAAACGATATCGAATTGATTGTCATCAAAGGGCAATTTAACAGCATTCGCTTGTTGAAC
TTGAATATATGATTCAAGACCTGCTGCTGAAATGTTTTCCTGTGCTTTTTCTAATGCTTTCTTATTTATA
TCAACGCCTTGAATGTGACAGCCATATGTATGAGCTAGATAAATAGATGTTGTGCACATATTACATGCCA
CTTCTAACACTTGTTTATCTTGTGAAAATGCCCCTTGTTGTATTAACCAATCTGTTGCTTCTTTACCACC
GGGGCGTAGACGAGTTTTTCCTAATTTAGCTAAAAATGTATGACCAGCTTCTTTAGACATAGCATAACCT
CCTTTTAATTGATAATTATTATCATTAATATAGCATATTTATATGCGATAATTTGGAAGTTAAAAAGATT
ACAAAAAATTGTCACTTCATTTATAACTAAACATGAGTCAACAAGCATAGGTTTAGTGGAAAATTATTTC
TAATAGATGATGTTTTATAAAGATAAAAAAGCACAGCCATGATATACGAATGTTGCATGTTATATGCTAA
ACCTTCATATCATAGCTGTGTTTGATTCATTTAAACTTGATTTACTTCTTCTAGTAGAGGAATAGATGCT
TGCGCGCCGTGTTTTTGTACAGTGAGTGAGCTCGCTTTATTACCAAAATCAATAGCATCTGCTAAGTTAT
CTTGCGACTTGTTTAAGCGACTGACAAATGCACCAATAAATGTGTCGCCTGCAGCAGTTGTATCAATCGC
ATTTACTTTATAAGCTTCGATGTGTTGGCTTTGATTTTTAGTAGCAAAATATGTACCTTGCTTACCTAGC
GTAATCAAAACAGTCTTAATGCCTATAGATAAAAAGTAATTGGCATTGTCTTTCATAGATTGTTCATTAG
TTACTTTAATCCCAGATAACAATTCGGCTTCTGTTTCGTTTGGCACAATAATATCGATTAATGATAATAA
TTCATTAGGTAATGCTTTCGCTGGTGCAGGATTTAATACTGTCGTCACACCATGTGCCTTGGCAATTTCA
AATGCAGATATAATAGCCGGGATGGGTACTTCTAATTGTGCAACGACAAAGTCTGCATTGATTATAGCGT
CTTTTGCGTTAATAACATCTTCAGGTGTCATCGTCATATTCGCACCACCATAAACATAGATGGTGTTTTG
TCCTTCTGCATTCACAGTGATAAAGGCTTGGCCCGTTTTTGCTTCAGCTGTTTTGATAATATATGATGTA
TCAATATGAGCTACTTTAAAATCTTCTAAGATGAAATCAGCAACGCCATCAGTGCCAATTTTAGTAATAA
ATGTTGTGTCTGCTTGCATGCGTGCAGTGGCAATAGCCTGGTTGGCACCTTTACCTCCGCCGAATGCTTT
TTGTGCTTCTTCAACATGTAATGTTTCGCCTGGTTGTGCATATCTTTCAACTGTTAAAAATTGATCGACA
TTCGTTGAACCTAAAATAACAACTTTGTTGGTCATGTGTACGCTCCTTTCAAGTTATAACTTTTAAAAAG
TAACATTCGATTCTAATGCAATATTAGAGTAGGGCGTTGTTTCACCAGTACGAATATTACCTTTATTTAA
TGGGTGAGCTAAGTTACTTTTCATTTCTTCGTGAGGAATGAAAATGATTTCGATTTCCGATGAAATCAAT
TGTTTAATTTGTTGCAATTGTGTAGGGTTATGTTCTTTTATTTCTTCTGCTAAGTATATTTTTTGGATTT
CCATTTCTTCTAACACTGTAGCTAAGACATCAATAAAGCGTGGTAAGTTTTTAGTTACAGCTAGGTCGAT
ACGACGATGATCATTTGGAATTGGCATGCCAGCGTCATTAATCGTTAATAAATCAAAATGACCAATTGTC
GCGATTGCTTTTGAAATATGTTCATTTAAAACAGCTGATTTTTTCATGACATCTACACTCCTTATTTTAT
AAATACTGTAACAGAAGCGGCTACTAAAATGAGTACTAAGCCGATGATTGTAATAACCATTTCTTTTGAC
GTTTTATGTTGTTTTAAGAAATAAATACCAGTTAATGTAGCAAGCACAACGGATGTTTGAGAAAGAATAA
ATCCAGTTGCTAAACCATTCATATTAGGTTGTGCTGAAATAAGATATGTTAAAGCACCAAATGCAAAGAA
GAAACCTGAAATAATTTGTAACCACGTAATTTTATTACGGAATGGATTCTCTGCTTTCATATTCATAAAG
CCATAAATGACTGCAACAATTACCATACCCATTGCTTGAGGTAAAAAGGCAGTTAGGCCATCAATAGAAG
TTGCTTGCGGTGCAGCTGAATATAACCAGTATCCAAATTCACCAATTAACAGAAGTACCACTGCACGACG
TAAATTTTTGGCGTTACTTGCTTCTTTGCGTTCACTCCAAACTGTCATACGCGCTCCAATTAGAATAACG
ACTAAAGCTGTAAATCCAATGATTTTATGACCAATGCCTGGCCAATTTCCTAATGCAAAGACACCCCATA
AAGATGCGCCTAATAATTGGAATGCTGTTGTGACTGGCATGGCACGAGATGAGCCGACTAATTCGAACGC
TTTAAATGTAATGATTTGTCCGAATCCCCATCCTGCACCTGATAATAAGGCGAATAGCAAATTGGTTCCA
GTAGGGAAGCCACTTGATGTGACTACGGCTAATATAATAGCGAAGATTAACGTACCTACAGTAGCACCGA
TAATTTGATGTACAGGTTTACCACCAAACTTTGAAGCGACTGTTGGGAAGAAGCCCCAGCCAATTAAGGG
GCCTAACCCGATAAGTAATGCAACAATGCTCATGTTATACACCTCATGATTTGTTTTTAGTAAAACGTTT
TACCAGTGCCATCGTACCATTTTTATTTGTAAAATGCATGCGTTTTCATAAAAACTGAAAACGTTTAAAT
CATATTTAAAAATTCATACATTATTATTTTAATTTCTTAGTAAAATAATTATGATTAAAAACCCTCAGCA
TTAAAGCAACGCTAAGGGCCTAACAATGATGAGTATATTTCGGAAGATACGTAGTTAGTTTGAAAGATGA
TAGCCAGTTGTTGCACGAATTTTTAAAGTCGTTGGTAATTCAATCATATCAATGGATTTATCTAAGTGCT
GTAATCGTTGAAGTAATAAGGTTAAAGATGTTTTGCCAATATCAGTTATAGGTTGTGCCACAGTAGTTAA
AGGTGGCGAGACGTACGCTGCATAATCAATGTCGTCATAACCTATTAATGAGATATCTTTCGGGATACTG
ATGCCATGTTCAATTAGTCCTCGTAAAATGCCAATAGCGAGTTCATCGTTAATAGCGAAGATTGCAGTGG
CAGATTGAACCATGATGTCATCAACAATGGTTAGCCCACCGCGCTTAGATAATTCAGTATGGACGATTTG
TGGTTCTGGCAATTGATTCGCGCGCAAAGTATCGACAAATCCAGCGACACGAGTCGACATATTCGCCATC
ATGTCATATGGTGCAACAATTATCATATGGTTGTGACCGAGTTCTATTAAATGTTGTGCTGCAAGTTGTC
CACCTTGATATTCATTTGTCCGAACAAAATCTGTATAGCCTTGATGGTCATTTTGATCCAGTACGACATA
AGGTACATGATGTTTCTTTAGATAGTTATTTAGGGCGTCCGGGGATGATATGTATTGTGCGATAATTAAT
CCGTCAATACCTCGATCAATTAAATGTTTAATATTGTCATACAAATCAGTTGCTGTAGATGTTAAAAAGC
ATAAATCAACATCAGATGGTTTATGGTCATGAATACTTTGCATCAGTGCTGAGAAAAACGGATTTGTTAA
GCTAGGCAAAATGACGCCAATAGTTTGAATTTTACTGCCGCGCAATTGTTTTGCATGTTTATTAGGGGCA
TAGCCTAAACGTTCTGAAACAGCATGTACGTTTTTTATCGTTGTTGCGGAAAAACGACTATCATTATGAT
TTAAAATATGTGACACAGTTGTAACTGATACACCAGCTTCTCTAGCAACATCTTTAATTGACACTTTTTT
CATATTATATTCCTTCTCTTTATTGTGTAATTAATCATACAGTTATATACCCGATTATTATATTCATCAT
ATCATGATAAACATTTGATGACATATGAAGACGTGAATGACTTTTATTGTCTACAAACAGACGTCTGAAG
TATACGATTAAGGTTGAGACGAGAGAATATATTATTAAGGTTAATACCTTTTAATGATTATGATAACAAG
AATTTTAAAATGTTTATTGTGATTAAAAATACAAAAGTCATTATTTTAAAGAATAAAATATTTGTTTTTG
AACAAAGTATTAAAAAACATAACGAAATGATGTATATTGAACTATGTGATTGAAAAAATTTTTAATTAAG
GCTTGTTAAAACTTAAGAGAGGATGTTTTTAAATGCAATTCAAATTAAAAGAAGAAGAGATTATTAGTTT
TTTAGAATTGAAATATCCAGAAAAAGAGTTCGAATATGGTCGTTTGTTAGTTGGACAACATAAACGTGAT
GATTTAGATGTTTATTACTTTGGTGATACGTTTTTAATGTGCACGATTATTTCATTCAAGACATTTGAAA
TTAAAGAAACAGTAGAATTATCATATGATGCTGTTAATCGTATTGTGTTAAAAGATGGATGGTTATTTAG
AAAAATGAGAATAGAAACAATGCAAAAAGTGTTAAAATACGGTACATCTAAATTAATGTTAACTGATTTT
CAAAAAGAGAATTATAATAAATATATTCAAGGTCAGAAACAACGCGTGATATTTGAAAATGGCCATTTTG
TCTAATTGATAGTGAATATAATTAGAGTAAGAGGCTGGGACATAAATCCCTAAAAAACAGCAGTAAGATA
ATTTTCAATTAGAAAATATCTTACTGCTGTTCTCTATTTATACAATACTTCGTATTGAATGGCTTCGCTT
TCCTAGGGTGCCGTCTCAGCCTCGGTCTTCGACTGGCACTGCTCCCTCAGGAGTCTCGCCATTAATACTA
CGTATTAACATGTAATTTTACTTTGAAATACTTTAAAAAAATAAGACACTTTGCCCAACTTACACTACCA
ATAAAAACTTCTGTTAGAATTCCTCAAAATGATATTTCGCGACATGTTAATGAAATTGTTGAAACGATAC
CTGATAGCAAATTCGATGAATTCAGACATCATCGTGGCGCAACATCCTATCATCCAAAGATGATGTTAAA
AATCATCTTATATGCATATACTCAATCTGTATTTTCTGGTCGTAGAATAGAGAAATTACTTCATGACAGT
ATTCGAATGATGTGGTTAGCTCAAGATCAAACACCTTCTTATAAAACTATTAATCGTTTTAGAGTGAATC
CTAATACTGATGCGTTAATTGAATCTTTATTTATTCAGTTCGCTTATTTTTCTTGGATTTCTTGTATATC
ATTTTAAAGTGATAAAGATATTTCGAAACATAATTCTTCTATTATATTTAAGATTTAACTGTTTTTGGAA
TGATCATGTATGCAGACAATGAGCCAAGGATCATCAATACAATGCTGACTATAAATGTTACGGTTGCAGC
TACACTTGGTGCATAGTTTAGTTGTAACATACTGAAAACTGTAGTACTTAGTGCTATACCAAAGGCGCCA
CCTAATGTACCACTCATTTTATATAATCCTGTAGCTAAACCAACTTTTTCATTAGGCATACTGAAAATTG
CAATCGTAAGTCCAGGTGTTGCGACTAAACCATTACCTATCGCACATATGACGAAACCAATGATAACTGC
AATGACATATTGTGATGCCAATAATTGAGTCATGCTAATAATAGTGATGCCGATGACAGGGAACAACGGA
CCAATGATGAGCATCAATTTGCCACCGAAACGTAATGTTGCTTTTTCACCTAAACGAATCATCGCAACTG
CCACAATGGCATATGGCAATGTAACAAGTCCAGATTGCGCAGCTGATAAACCAAGGTGTGTTTGAGCATA
TATGAAAAAGACCACTGTTACGCCTAGACCGCTATTTAAAACAAAGTTATTTAAAAATGCACCAATGAAC
GGACGGTTGCGTAATACTGAGAAATCAATAAAAGGTACTTCATGTCGACGTTCGATGATGATGAATATCA
ACGTAGTGATGATAAAAATGCTCAGACAAATGATTGAAAATGTACTAAACCAACCTTGTTCGAATCCTTG
TGTTAACAATAATGTAAAGCTACCAATCATAACAGCGAAAATCGACATACCTTTGTAATCGAATGGATGA
CGGTGGCTATGTTGACTTACTTTTTCAGGTGTGCCTTTTAGAAGCAATATGGCAATGAAAGCAATGACTA
TACTAATGATGAAATTCGTTTGCCATCCGAAATTTGAGGCAATTAAACCGCCGATAACACCAGCTAGGCC
GATGCCACCAACAGTACTAATCATTAGATAACTAATCGCTCGTCTTAAATGTTCTCCTTTAAATTGATTA
TTTAACACGCCAACTGTTGAAGGTAACAAGATAGCTGCTGATAGACCTTGTAAAATTCTACCGATGATGA
GCAGTGCAGTGATGTCCGATATAATTAATAGAAGAGATGCAAACATACTGATTATGAGACCCATGTATGT
CATTCTCAGTTGTCCTATTTTATCAGCAATATCACCTGCAGCCACCATGAAGATACCTGTGGCGAAGGAA
GTTAAACTAATAGATAAATTTAACACGGCAGGAGAGGTTTGATACGTTTGACCAACGAGAGGTCCTATAT
TAATAAATGATTGTGCAAACAACCAATATGTTAATGCAGACAACATAATCGCAATAATAATATTACTGCG
TGGTGAAGATTGTGTGTTATTCACAGATGTCACTCCTTGTAAAAATTAAATATAGAAAGTCATGAGATGA
AGTGAACGGATGTATAGATGATCGTTCACTCACACATAAGTCATGATTTCCTTACATATCATACCACAGT
TATTGAGAATGAATATCAATTAATTGCTTGTATAATTGATTTTTTATAGTATGTTTAAGTGAAACAGCTT
TATTTGAAAGTGATTAAAGTAAATGAAGGTACAGAGGAGTGAGAACAATGTGCACAGGATTCACAATACA
AACTTTAAATAATCAAGTACTTCTTGGACGCACGATGGATTATGATTATCCATTAGATGGTTCGCCAGCA
GTGACGCCTAGAAATTATCGTTGGAAATCTCGCACTGGCACGACAGGCCAAACGCAATATGGCTTTATTG
GCACAGGAACAGATATGGAAGGTTTTATTTATGGTGATGGTGTTAATGAACATGGCGTTGCCATTTCAAC
ACAATATTTCCGAGGTTATAGTTCATATGGATCAACACACAAAGCGGACGCGATGAATATTACGCAAAAT
GAAATTGTGACATGGATTTTGGTATATACAACAAGCATTGAAGATATGAAACAACAAGCATCCCAAATAC
ATGTTGTAGCTGTATATTTAAATGACATCGGTGAAGTTCCGCCATTGCATTATCATGTTTCCGATGCAAC
TGGACATACAGTCGAAGTTTCATTTAAAGAGGGTGAAGTGGTTATAAAAGATAATCCTATTGGTGTCTTA
ACAAATCATCCAGACTTAAATTGGCATTATAGTAATTTAAGACAATATATCAATATTTCTCCTTATCCAG
CAACAGCAAATTTATTGGAAGGTGTAACGATTGAACCTTTAGGCAATGAAGCAGGTACATTTGGATTGCC
AGGTGGATTTACTTCAACTGAGCGCTTTGTGAGAATGACATTTATGAAAGCAAACATTGCTCAAAACAAT
GATAAAGAAATGGATTTAATGAATGCATTTTATTTATTAGATGCGGTAAATATACCGATTGGAATTGTAC
GTCCGCATGATGCTGACAATCACTATACGATGTATCAGACCGTAATAAATTTAACTACAAGAACGTTATA
TATTAAGTATTATGGCAGCAATGAATTAGTAGCATTAAAGCTCACAGATGATTTAATTAATAGAAAAGAT
ATGACGATTTTTAAGCCTGAGAAGCATATCACTATTAGAAAGTTGAATGACAATCAATAGCGATTGATAA
TGGAATTTGGTTGATATGATTTGATGGATGATTACTATCATGCATTAGCGTTGAATCGCGAACATGGACG
AACGATTAGTTGTTAATTTTGAAAATTTATAAAAGGTTAAACGAATGCAGTGAGAGATGTCATTTTAATA
TCAATGTATGGCTATTTTGTAATGACAATGTAATGAGTTTAGTAAAACATTTCGGGAATATTAAATAGTT
GGAAAATGAGAATTAAATCCTTTACTCAGTTGTCTAATTCTTTTAGTATGTGCAGTACAGTTTAATTGAA
AACTAACTTTAACTTTAATGGAGGATGTTTTATACATGAAAAAATTAACAGCAGCAGCGATTGCAACGAT
GGGCTTCGCTACATTTACAATGGCGCATCAAGCAGATGCAGCAGAAACGACAAACACCCAACAAGCACAT
ACACAAATGTCAACACAATCACAAGACGTATCTTATGGTACTTATTATACAATTGATTCTAATGGGGATT
ATCATCACACACCTGATGGTAACTGGAATCAAGCAATGTTTGATAATAAAGAATATAGCTATACATTCGT
AGATGCTCAAGGACATACGCATTATTTTTATAACTGTTATCCAAAAAATGCAAATGCCAATGGAAGCGGC
CAAACATATGTGAATCCAGCAACAGCAGGAGATAACAATGACTACACAGCGAGTCAAAGCCAACAGCATA
TTAATCAATATGGTTATCAATCAAATGTAGGTCCAGACGCGAGCTATTATTCACATAGTAACAACAACCA
AGCGTATAACAGCCATGATGGTAATGGAAAGGTCAATTATCCTAATGGCACATCTAATCAAAATGGTGGA
TCAGCAAGTAAAGCGACAGCTAGTGGTCATGCGAAAGACGCAAGCTGGTTAACAAGTCGTAAACAACTAC
AACCATATGGACAATATCACGGTGGTGGTGCGCATTACGGTGTCGACTATGCAATGCCTGAAAATTCACC
AGTTTACTCATTAACTGATGGTACAGTAGTACAAGCAGGTTGGAGTAACTATGGTGGCGGCAATCAAGTA
ACGATTAAAGAAGCGAACAGTAATAACTACCAATGGTATATGCATAATAATCGTTTAACTGTTTCAGCTG
GTGATAAAGTCAAAGCTGGTGACCAAATTGCATATTCAGGTAGTACGGGTAATTCAACAGCGCCTCACGT
ACACTTCCAACGTATGTCTGGTGGCATCGGTAATCAATATGCAGTAGACCCAACGTCATACTTGCAAAGT
AGATAATACAGAAAATCCCAAGTTGCGATATCATACGCAGCTTGGGATTTTTTCGTTTTAATAATAGGTA
TAAGTCCATTGTTTGTCCTCTAAAACATGTTGATAAAAAGGATCTTGGCCAATTAACTTGATATCATCTG
CAAGTGCTTCAACTTCATCTAAATGATGGGTAGTTAATATAATTAAACATTTAGATTTCATGATGTTAAG
TAGTTGGTGGATGTCATGTCTAGATTTTAAATCAATACCAACTGTCGGTTCATCTAAAATGAGAATTCGA
GGTTGACCTAGTAAACCTACTAATATATTAATTTTACGTTTATTCCCACCGGACAATGTAGATACTTTGG
CAGACGTATCATCAAAGTTTAATTGCTGTAAATATTCGTTGATAGTTGTATCGTTAATTGGATTTTTACA
AAGTGATTTAAAAAATTTAATGTTTTCAGCCACTGTCATGTGTTCAAATAACGCAATGTCTTGTGGCACA
TAACCGATGTGATTTTGTATTTGTCTTTGATTCCATTTTTCGCCGAAATAGTTGATAGTTCCATCATTAG
CTTTTTCAATACCAGCAATCATACGAAGTAATGTTGATTTTCCAGCACCATTATCACCAAGTAATACGGT
TAAACGATTACTATCAAAGGACATAGTTAAATGATTGAAAATCTGTTTGTTACGGTAACGCTTTGAAAGG
TTATTAATTTCTATCATCAGTTACGCTCCTTTACATGAAAATAATCAAGTATACGATACCCATAGCAAGT
GCATATATAAATGTCATGAATAATCGATGACTTATTGTTTGAATATGGAATAAGATAAAGACGATACCTA
TCTCATAAATCAATATAAGTAACAGTGATTTTAAGTAAAATATTAAGCTGAGTGGTTGAGACAAATATAG
ACTAACTGCCAATAGTACCAACAATAACAAAATCGTATGTGTCATTACATAAGTACTATATAGTTTGAAA
CGGCTTAAATGATATTGTGATAATCGTTGCAATGCTGCTTGTTGGTTTAAACGATAATGAAGTACTACTT
GAACAGCGCTAACAAATAAAATCACCGCAAAGATTAAGCTAATTGAAATAGAGTGTTGTGCTTGTTTAGT
AAGCGACACAAATTTGATTTTAGATTCAGGTGTATGTTTATGATAGGACTTGTTGATAGCATCGATGGAT
TGATGCTGTTTCATATCCTCAAGGTGTTCATAAATAATGTTAGGAATTTGCTGCTCATATAATGAACTAC
TAACAATTTCTACAGCAATACCACCTATAAAGTCATCTCTACCATATAACTGTATCGTTTCTTTTAAACG
GTTCTCTTTTAATTTTTGAGAGAAACCTTTAGGAATTTGCATACTTAAAATAGCTTCCTTTTTAGTAACA
TCATCTTCAATATAGCTTTCATCTTCATCGACTTTTTTAATAGTTACATAGTCAGATTGTTTAATTTTAT
TGACGAATGATTTTGATGCAGTGGTTTGGTCTAAATCTTGAATGGTAATCGGTATTTTGAAGTTGTCATG
TGCTACACGGTAACCGATACCAATAAGTACGAGTGCGATGACAATGGTTGTTACGAGCAAGATGTATTGT
AACCATTGCTTGAACACAACAAGTTGTATATAAGGCTTCATTGACGATACCTCCAAACCAATACAGCTAA
ATTAATTATCAAAAGTGCGATGAAGCTAAGATAGAAACTAGGGTGCAGTTCTAAAATGTAGTTGTTTAAA
ATAATTTCTAACAATTGATTTGTTACAACTGCGAACGGTTGAATATTGAAAACACCATTTGCTATATGTT
GTAAAAAAATCGTAGGTATTGTTAAACCAGATAACACCAGGATGACAATAGCTAATATGACTTTACTAAT
ACTATTCAACAAGCCTGTTGTTAAAAGTTCGATGAGTAATAACCACAGTATTAAAAAGGTAACATAATAG
CTTAAATGAATGGCTAACGTTGGCCAATTATATAATTCAAAGATATTCGGAATACTGAACACAATCCAAA
CTACACCAACGATACTCCATAACATAGTATAAAACCATGTAATCAACGTACGAATGATTAATAAACGCTC
TTTAGAAAAATGAAACATTTTCAATCGCGCTTTCAATACAGTATCTTGATTCATTTTCAAAACTGTAAAT
AAAGATAGTGCAAAGATGAATACCGTTGTTAAAAATCCTGTAATTGCATAATAACTGCCCGTATCGTATA
AATGAATCGGTTCTAAGTTAAATGCACCTGAACGGTTTAATCCTGTAATCAGCAAATCAGTCATAACATT
GATACTGTCAGAATGTGATGCTTTCGGTGCTAAGTCTTGAAAAGCTAAGATGCCACCCATTGATCGCATA
AGACGTTGGTAAACAGAATCTGTTAGCTGAGATAGCACGACACTTTTCATGGATTGTTGATCATATGTAT
ATACTGAAATTGGTAGTTCGCCTTGTTTATAAAATGCCTTGGTCATACCTTTATCAAAAACAAAATAGCC
TTGAAGTTTATGTTTTTTTAACAAAGTATGTGCTTGCTTATCATCATATGCTTTAATGCTCACGTTTTTT
CCTAGGTTACTCCCTTTACCAATAGAGTTTAAGATTAATTTCGTTTCACTTGATTGATCTTTATCTACGA
CACCTATATTAAAATGATTGTCATCTTCTGTTACATGTTGGATTGTCGTTAATGTAATAAGGAGTGCCGC
TAATATAAATAGTAAATAGATAATCAAATACCACTTTTTCAATAAAAAAGAGTGGTAGATGCGAAACAAA
TGTATTGTTTTCATTTAACCACTCCTCCAATGATAAGATTGAAAGGCAAGATGACCTTCCAATCTTATTT
TTATATTTTAGTTATTTAGATGCCTTTTTTAAAATTGATTCAAACATTTTGCCGCCATTTTTTTCGATTT
CTTTTTCAAGTTTTTCACGGTCTTTTGAAGATAGACTATTGAAATCTTTTGCACCACTATCATCAAAATC
AATATCTGCTTTCAATTTTGTGCTAGATTTTAAAATGAAATTAATTGGTTCTTCAGCATATTTGATGCCG
ATATTTAACGTAGATTTCTGAGTGTTATTTTTTACGTCAGAATCTATATTATTTTCAAAAGTGAATTCAT
TTTCGTCGCTATATTTATCTAATGCGACAGTGATTTTACCTTTATCTTGACGTTTTGTGCCATCTACTTT
TTCTTGGTTATCTAATTTGATTTTTGATTCATCATATTCTGTCTTTTTACCAAATTCGTATTTATCATTA
TATTTATTATCTTTTTCTTTAGAAGATACGCCTTTAATTGTATATTTCGCTTCAGCATACGTGTATTTAT
CTTGATCGAAATCAAGTGCGTAATCTAGTTTTAACTTATCGTCTTCTAAAGTATTAGTACCTTTGATTTT
AGTTTTATTATTTTCTTTGTCTGTAATAGTAATTTCTCGTTTTACAATCGTATGTTTTTCGGTATAAATT
TTAGATTGAATTTTAGCAAATTCATCCTTTTTAGTTTCTTTGACATCGTCAATTGCTTTTTTGATGTCTT
TTTCAAAGTCTTTTCTAGCACCTTGTTCTTCCATTAATTTTTTAAGGTCTTTATCCTTTTTAGCTTCTTC
TAATACAGCTAATGTAATTTTTTTAGTGTCAGCTCTGCTAAGTGTTAACGTGACAGGTCTAACTTTGTAC
TTTTCACCATTAACCTTAATTTCTTCTTTTTTACCTTTATCAAAATTATCGTCATCTAATTTGTCGACAA
TAAGTTCGGAATATTTTTCGGCAATTTTGCTGTAGTCACTTTGTTGTGCTTGAGCATTATTAAAAAGAGT
ATTTAAATTTAGTTGTTGGTTTGTAATACCATTTTCTTTTGCTGTTTCTTCATCTTCACCTGTAAGTTTT
GAATAAGTTGATAATAAATCAGAATTATTAACACTATATTTCCCTTTAAATAATGGTGATTCGAAATAAT
GCTTATCTTTATCTGCAGCTAACTGGAATTTCCCTAATGCAGAGTCTGCGATTGTTGGTTCAAGATTAAT
CATTGATTTCTCTTTTTTAGGATCATGTCCATATGACATTTTAATTTTCGATGCATTAACAACAGATTTA
GGAATGCCAAGCCCTTTAACAATTTCATCTGATGCATCTGCGCTTAATTCTAATGAAGATAAAAACGAAT
TATCTTTCATCTTTTCTTGGAACTTCACTTCATTTTCAAAACGGTCATTAAAATAATCTTTATACATTTT
TGCTGTTTGTTGTTCACTTTTTAGGTATGTATTTTTCGGTGTATTAGCAAAAAATGCATAAACTCCCCAT
GCGATTCCACCTATTAATAGTAAGACAATAATAATAGGAATTATAATTTTTAACTTTTTAGACATTTTGC
TTCCTCCCAATTATTTATGAGTTAATCATATAAGAACAATACATTTTATTAAATGGTTTATTTTAAATTT
TGTTTAAATTAATAGAATTTTAGTTATAATAATGTTTAATAAGTTATTGGAAATCTAATAAACTACAAAA
AATAGTTTGATTACATAATGATTCTTGAAAAATGTTGGTTAACTTAATAATATGCATTTTTTTGGCGAAG
AAGATTTATTTAACTTATAAAAATATTGAAGTAAGATTGGGGAGATTATGAATTTATGGAATTGAAAGTC
GATGATTTTGTAAAGAATATAAAAAGACCATACTTGACTGTATTGGGAGTATTTGTAGTTGCAGTTTCAT
TATTTTTTGACGCGATTATGTTTTTCTACGCTAAACTATATGATAAATTGCCTATGTATTTACTGGTGTT
TATGGCCTTTACAGCTGTAATTTTGATTATGATGTACATACAAGAGAAAAATGAAAATTACAAAGTTGAA
AAAAGATATGTGGTTAGATATCTCACACTTAACGTTATTGTGGGATATACTTTGCCATTGCTTTTTGTAT
CTATTTACGTTTTTGGTGTAGTCGGTTTTGGATTTGATGTTTTCAATTATTGTCTAGGTATTATCTTGAT
GTTATTTATTTCTTGGTTAGGTTTATTTTTATTTTATAAAAACGAATTTGATAGTGAAAATCCTAATCCT
GCAGTTAATGCCATAGCAATTATTATAAAATTATTTGCTTTTGGAGGAATATTTTATATAAGTCTAATAG
TTCCTGTAACACAGCAAGAAGAGATTTTTATAGGGTTAAGTATATTCATCAATATAATTGTTGATGCTCT
TCTTGTTAGGTCATATTTTAATTACGCGTTATATAAGAGTATTAAGAAAGATATCGAAAATGAAGGTAAG
ACAATGTAAAGGAAAGACATAAAAAATAATAGGAGTCTAACCATGATAATTTTTATTTTAATAACAATAT
TTGCTATTTATTATATAGCTATGATTGCTAGTTTGTTTAAAAGTGAAGGTTTTTCAATAATAGGTTTAAT
ATTAGATGTTGTTATAATGGGGACATTGATTTTTTACTATTTTATAGGCGCTCGCTTTGTTGATCATGAT
TTAAGCAACTTTTTAATGTTTATGGATACTGGATCATATATTTTTATGTACTTTGCAATTAAGTGTTTAT
GGGTGAAACCTAAGGTAGTAAATTATTTGATTGCAAAAGAATTGGGTGAATCTAAAGAGGTCATTGAAGA
GCAGGAATTAGATTTACAGACATCAAAGATAAGAGGTATCTACTTTTTCATTATTTCAGTAGTGATGTTA
ATTATCACTAAATTAAGAATGCAACCTGAGTTACAGGCAGATGCTATATCGATGAATCCTGTATTTATTT
TTGTTGGTGTTATAATCATTTTAATTTGGCTAGTACTGGATATATATCGCAAGAAAAAATACGGTATATT
CTTATTCAAGACGATAGTGCCACTAGTTGTTACGACTTGGATTATTATAGCTACAATTATACTTTCGTAA
ACGATTTTGATTAATGGGGAATGTAGAGAACATTTCTTTGTAATTTTATAATCGAATAACATACAAAATA
AAGCGACCAATTTTGCAGTGTTACGAATTGTAAACTGCGAACTGGTCGCTTTTTATTGATGTCATGATTA
ATTTAATGGATGTAATTATATGATGAAACTTCTGAAGCAGAGATGGTTCTTGATGAAACGATATATTCAC
CAATCCAGTTCATTTCTGAAATTAGAATACTTCCATCAATATTAACTTTTTCAACGTAGGCTACATGACC
AAATGGACCATTTACTGTTTGTAAAATTGATCCTCGTGTTGGGTGTCTATCTACTTTGAAGCCATTGCTT
GAAGCTTGGCCTGCCCAGTTTTTAGCATCTCCCCAAAATGTACTAATCGTGTGTCCATCTTTGGCACGTT
TATCAAAGACATACCATGTACATTGTCCAGCAGTATATAAGTTGTTCTTACTTGTGATAAGAGGCTGATC
AATGATTTTACCGTTACCTAATGCTAAAGGTTTACCGTCAGCGGTCTTTGCTTTGTCATTAAATTCGGCG
ATTTGTAATTCGTCATACAATTCGTCTAAATCGATGCCTGTAATAAGCCCTTTGTTATCTTTTGAAAAAG
CGTTATTTAATTCATCGTCATTGTCTTCGACATTCGGTATTGCTGGTGTCAAAGGATTGCTTGGTGACGT
TTGAGGCGGTGTGTGTGAATCAATTGCGTCATTAATGTGCGTATACTGACCACTTAATGAAGAATGGTAC
TGATTGTTGTTAAGATCACGTTGATTTGCGTGTTGATGATTGTCGTTTGTACGTGACTGGTTTTGATGAT
TGTTGTTTGGCGTGTTGTTTTTGTCATATGTATAAGTATACGCGCCGGTGTCTTTATTCACTTTGAACTG
TGCGTTTGGGTGTGCTTTCTTTGCTTCTTCTAATGTTTTGCTATCATTCGTATATGCTTGAGCCGAGTTA
GGCGACATACTAAATAAAGTAAGAGTTGTCATCGTCAGTAAAATTGTTTTCTTCATAATAACCATTTAAT
CCTTTATGTATTTAATTTAATTTTAGTATACACATTTATATTACAAAAATGAATGGTTAATTAAAAATAT
ATGGGTATATTCAATATATTTATTTAAAAAAAACTAAAAATACTTAAAAAACTATATACATATACTAATA
ATTTATATATTATTTGAGTAAGGAGCACTTTTTCAAAAAATAGTGTCCCTAAAAAGTTTTGATAAACTTA
AAATATTCAGGAGGTTTCTAGTTATGGCAATGATTAAGATGAGTCCAGAGGAAATCAGAGCAAAATCGCA
ATCTTACGGGCAAGGTTCAGACCAAATCCGTCAAATTTTATCTGATTTAACACGTGCACAAGGTGAAATT
GCAGCGAACTGGGAAGGTCAAGCTTTCAGCCGTTTCGAAGAGCAATTCCAACAACTTAGTCCTAAAGTAG
AAAAATTTGCACAATTATTAGAAGAAATTAAACAACAATTGAATAGCACTGCTGATGCCGTTCAAGAACA
AGACCAACAACTTTCTAATAATTTCGGTTTGCAATAAGCATTCTGAAATTGGCAAAGTCACATTTTCTAA
TGTGGCTTTGCTTATCATTTTTTTAAGAAAACAACTGAAAGGAAATAAGCATGAAAAAGAAAAATTGGAT
TTATGCATTAATTGTCACTTTAATTATTATAATTGCCATAGTTAGTATGATATTTTTTGTTCAAACAAAA
TATGGAGATCAATCAGAAAAAGGATCCCAAAGTGTAAGTAATAAAAATAATAAAATACATATCGCAATTG
TTAACGAGGATCAACCAACGACATATAACGGTAAAAAAGTTGAGCTGGGTCAAGCATTTATTAAAAGGTT
AGCAAATGAGAAAAACTATAAATTTGAAACAGTAACAAGAAACGTTGCTGAGTCTGGTTTGAAAAATGGT
GGATACCAAGTCATGATTGTTATCCCAGAAAACTTTTCAAAATTGGCAATGCAATTAGACGCTAAAACAC
CATCGAAAATATCGCTACAGTATAAAACAGCTGTAGGACAAAAAGAAGAAGTAGCTAAAAACACAGAAAA
AGTTGTAAGTAATGTACTTAACGACTTTAACAAAAACTTAGTCGAAATTTATTTAACAAGCATCATTGAT
AATTTACATAATGCACAAAAAAATGTTGGCGCTATTATGACGCGTGAACATGGTGTGAATAGTAAATTCT
CGAATTACTTATTAAATCCAATTAACGACTTCCCGGAATTATTTACAGATACGCTTGTAAATTCAATTTC
TGCAAACAAAGACATTACAAAATGGTTCCAAACATACAATAAATCATTATTGAGTGCGAATTCAGATACG
TTCAGAGTGAACACAGATTATAATGTTTCGACTTTAATTGAAAAACAAAATTCATTATTTGACGAGCACA
ATACAGCGATGGATAAAATGTTACAAGATTATAAATCGCAAAAAGATAGCGTGGAACTTGATAACTATAT
CAATGCATTAAAACAGATGGACAGCCAAATTGATCAACAATCAAGTATGCAAGATACAGGTAAAGAAGAA
TATAAACAAACTGTTAAAGAAAACTTAGATAAATTAAGAGAAATCATTCAATCACAAGAGTCACCATTTT
CAAAAGGTATGATTGAAGACTATCGTAAGCAATTAACAGAATCACTGCAAGATGAGCTTGCAAATAACAA
AGACTTACAAGATGCGCTAAATAGCATTAAAATGAACAATGCTCAATTCGCTGAAAACTTAGAGAAACAA
CTTCATGATGATATTGTCAAAGAACCTGATACAGATACAACATTTATCTATAACATGTCTAAACAAGACT
TTATAGCTGCAGGTTTAAATGAGGGTGAAGCTAATAAATACGAAGCAATTGTCAAAGAAGCAAAACGTTA
TAAAAATGAATATAATTTGAAAAAACCGTTAGCAGAACACATTAATTTAACAGATTACGATAACCAAGTT
GCGCAAGACACAAGTAGTTTGATTAATGATGGTGTCAAAGTGCAACGTACTGAAACGATTAAAAGTAATG
ATATTAATCAATTAACTGTTGCAACAGATCCTCATTTTAATTTTGAAGGCGACATTAAAATTAATGGTAA
AAAATATGACATTAAGGATCAAAGTGTTCAACTCGATACATCTAACAAGGAATATAAAGTTGAAGTCAAT
GGCGTTGCTAAATTGAAAAAGGATGCTGAGAAAGATTTCTTAAAAGATAAAACAATGCATTTACAATTGT
TATTTGGACAAGCAAATCGTCAAGATGAACCAAATGATAAGAAAGCAACGAGTGTTGTGGATGTAACATT
GAATCATAACCTTGATGGTCGCTTATCGAAAGATGCATTAAGCCAGCAATTGAGTGCATTATCTAGGTTT
GATGCGCATTATAAAATGTACACAGATACAAAAGGCAGAGAAGATAAACCATTCGACAACAAACGTTTAA
TTGATATGATGGTTGACCAAGTTATCAATGACATGGAAAGTTTCAAAGACGATAAAGTAGCTGTGTTACA
TCAAATTGATTCAATGGAAGAAAACTCAGACAAACTGATTGATGACATTTTAAATAACAAAAAGAATACA
ACAAAAAATAAAGAAGATATTTCCAAGCTGATTGATCAGTTAGAAAACGTTAAAAAGACTTTTGCTGAAG
AGCCACAAGAACCAAAAATTGATAAAGGCAAAAATGATGAATTTAATACGATGTCTTCAAATTTAGATAA
AGAAATTAGTAGAATTTCTGAAAAGAGTACGCAATTGCTATCAGATACACAAGAATCAAAATCAATTGCA
GATTCTGTTAGTGGCCAATTAAATCAAGTCGACAATAATGTGAATAAGCTACATGCGACAGGTCGAGCAT
TAGGCGTAAGAGCTAACGATTTGAATCGTCAAATGGCTAAAAACGATAAAGATAATGAGTTGTTCGCTAA
AGAATTTAAAAAAGTATTACAAAATTCTAAAGATGGCGACAGACAAAACCAAGCATTAAAAGCATTTATG
AGTAATCCGGTTCAAAAGAAAAACTTAGAAAATGTTTTAGCTAATAATGGTAATACAGACGTGATTTCAC
CGACATTATTCGTATTATTGATGTATTTACTATCAATGATTACAGCATATATTTTCTATAGTTATGAACG
TGCCAAAGGACAAATGAATTTCATTAAAGATGATTATAGTAGTAAAAACCATCTTTGGAATAATGTCATT
ACGTCAGGTGTTATTGGTACAACTGGTTTGGTAGAAGGGTTAATTGTCGGTTTAATTGCAATGAATAAGT
TCCATGTATTAGCTGGCTATAGAGCGAAATTCATCTTAATGGTGATTTTAACTATGATGGTCTTCGTACT
TATTAATACGTATTTACTAAGACAGGTAAAATCTATCGGTATGTTCTTAATGATTGCTGCATTGGGTCTA
TACTTTGTAGCTATGAATAATTTGAAAGCAGCTGGACAAGGTGTGACTAATAAAATTTCACCATTGTCTT
ATATCGATAACATGTTCTTCAATTATTTAAATGCAGAGCATCCTATAGGCTTGGTGCTAGTAATATTAAC
AGTACTTGTGATTATTGGCTTTGTACTGAACATGTTTATAAAACACTTTAAGAAAGAGAGATTAATCTAA
TGTTGATGAATAGCGTGATTGCTTTAACTTTTTTAACAGCATCTAGCAATAATGGCGGACTTAATATTGA
TGTGCAACAAGAAGAGGAAAAGCGAATCAATAATGATTTAAATCAATATGATACAACGCTATTTAATAAA
GACAGCAAAGCGGTTAATGATGCGATTGCTAAGCAGAAAAAAGAACGACAACAACAAATAAAAAATGATA
TGTTTCAAAATCAAGCGAGTCACTCGACTCGCTTGAATGAAACTAAAAAAGTGTTATTTTCCAAATCTAA
CTTAGAAAAGACTTCGGAGAGTGATAAAAGCCCCTATATTCAAAACAAGCAGGAGAAAAAAATATTCCCG
TACATTTTGATGTCTGTAGGGGCTTTTTTGACTTTAGGATTTGTCATTTTTTCAATTCATAAAGGGAGAC
GAACGAAAAATGAATCAGCACGTAAAAGTAACATTTGATTTTACTAATTATAATTACGGCACATATGACT
TAGCAGTACCAGCATATTTACCGATAAAAAACTTAATAGCTTTAGTATTGGATAGTTTGGACATTTCAAT
ATTTGATGTCAATACACAAATTAAAGTGATGACGAAAGGTCAATTACTTGTTGAAAATGATCGACTCATT
GATTATCAAATCGCTGATGGAGATATTTTGAAGTTACTATAGGAGGAAAAATAGATGGTTAAAAATCATA
ACCCTAAAAATGAAATGCAAGATATGTTAACGCCTTTAGATGCTGAAGAAGCAGCTAAAACAAAATTACG
CTTAGATATGAGAGAGATTCCTAAGTCTTCAATTAAACCAGAACATTTTCATTTAATGTACTTATTAGAA
CAACATTCTCCATATTTTATAGATGCTGAATTAACTGAACTACGTGACAGTTTCCAAATACATTATGACA
TTAATGACAATCATACACCTTTTGATAATATTAAATCATTTACTAAAAATGAAAAATTACGTTACTTACT
CAATATCAAAAATTTAGAAGAAGTAAATCGTACACGCTACACATTTGTGTTGGCACCAGATGAATTATTT
TTCACAAGAGATGGATTACCCATTGCTAAAACAAGAGGGTTACAAAATGTTGTTGATCCATTACCTGTGT
CAGAAGCTGAATTTTTAACAAGATATAAAGCGCTGGTTATCTGTGCATTCAATGAGAAACAATCATTTGA
TGCTTTAGTTGAAGGAAACTTAGAACTACATAAAGGAACGCCATTTGAAACTAAAGTTATTGAAGCGGCA
ACGTTAGATTTACTAACGGCATTTTTAGATGAACAGTATCAGAAACAAGAACAAGATTATAGTCAAAATT
ATGCATATGTACGCAAAGTAGGACATACCGTTTTCAAATGGGTTGCTATCGGTATGACAACGTTAAGTGT
TTTATTAATTGCATTCTTAGCCTTTTTATATTTTTCAGTAATGAAGCATAATGAGCGCATTGAAAAAGGA
TACCAAGCATTTGTAAAGGATGATTATACGCAAGTACTAAATACGTATGATGATTTAGATGGTAAAAAAT
TAGATAAAGAGGCACTTTACATTTATGCCAAAAGTTATATCCAAACAAATAAACAAGGTTTAGAAAAAGA
TAAGAAAGAAAATTTACTTAATAATGTGACACCAAATTCAAACAAAGACTACTTATTATATTGGATGGAA
TTAGGACAAGGACATCTTGATGAAGCGATTAATATTGCCACTTATTTAGATGATAACGATATTACAAAGT
TAGCGTTGATTAATAAATTAAATGAGATTAAAAATAACGGAGATTTATCGAATGATAAACGTTCTGAAGA
AACGAAAAAGTATAACGATAAATTGCAAGATATTTTAGACAAAGAAAAACAAGTTAAAGATGAAAAAGCG
AAATCTGAAGAAGAGAAAGCAAAAGCGAAAGATGAGAAATTAAAGCAACAAGAAGAGAACGAAAAGAAAC
AAAAAGAACAAGCACAAAAAGATAAAGAAAAACGCCAAGAAGCTGAAAGAAAAAAATAGTATAGGACTGA
GGCAAAGACAATGCATAAATTGATTATAAAATATAACAAACAATTGAAGATGCTCAATTTGCGAGATGGT
AAGACATATACTATTAGCGAAGACGAGCGTGCAGATATTACGTTGAAATCGTTAGGCGAAGTCATTCATT
TAGAACAAAATAATCAAGGTACTTGGCAAGCGAATCATACTTCTATTAATAAGGTGCTTGTTAGAAAAGG
TGACCTTGATGACATTACATTACAGCTTTATACAGAAGCTGATTATGCATCATTTGCGTATCCTTCAATT
CAAGATACGATGACAATTGGACCAAATGCGTATGATGATATGGTTATTCAAAGCTTGATGAATGCCATCA
TTATTAAAGATTTTCAATCAATACAAGAATCACAATACGTACGCATTGTGCACGATAAAAATACAGATGT
GTATATTAACTATGAACTACAAGAGCAACTAACGAACAAAGCTTACATTGGTGATCATATTTATGTTGAA
GGGATATGGCTCGAAGTACAAGCTGATGGTTTAAATGTATTGAGTCAGAATACAGTGGCATCGTCATTAA
TTCGCTTAACACAAGAGATGCCACATGCACAGGCAGATGATTACAATACGTACCATCGTTCGCCAAGGAT
TATTCACCGTGAACCGACGGATGATATTAAGATTGAAAGACCGCCACAGCCAATACAGAAGAACAATACA
GTGATATGGCGTTCCATTATACCGCCATTAGTAATGATTGCTTTAACTGTTGTCATCTTTTTAGTGAGAC
CAATTGGTATTTATATTTTAATGATGATTGGTATGAGTACAGTAACGATAGTATTTGGTATTACAACGTA
TTTCTCTGAAAAGAAAAAGTATAACAAAGATGTTGAAAAACGAGAGAAAGATTACAAAGCTTATTTGGAT
AATAAATCTAAAGAAATTAATAAAGCGATTAAAGCACAACGTTTTAGTTTGAATTACCATTATCCAACGG
TTGCTGAAATTAAAGATATCGTTGAAACGAAAGCACCAAGAATATATGAAAAAACATCGCATCATCACGA
TTTCTTACATTATAAGTTAGGTATTGCGAATGTAGAAAAGTCATTCAAATTAGATTACCAAGAAGAAGAA
TTTAACCAACGTCGTGATGAACTATTCGACGATGCTAAAGAATTGTATGAATTTTACACAGATGTAGAAC
AAGCACCATTAATCAATGATTTAAATCATGGGCCAATTGCATATATTGGTGCACGACATCTCATTTTAGA
AGAATTGGAGAAAATGCTAATTCAATTGTCAACATTCCATAGTTATCATGATTTAGAGTTTCTATTTGTG
ACACGTGAAGATGAAGTTGAAACATTGAAATGGGCACGTTGGTTGCCACATATGACATTGAGAGGGCAAA
ACATTAGAGGATTTGTTTACAATCAACGAACGCGTGACCAAATTTTAACGTCAATTTATAGCATGATTAA
AGAACGTATCCAAGCTGTGCGTGAACGCAGCAGAAGTAATGAGCAAATTATTTTCACACCGCAATTAGTG
TTTGTCATTACAGATATGTCATTAATTATTGATCATGTCATTTTAGAATATGTAAACCAAGATTTATCAG
AATATGGTATTTCATTAATCTTTGTTGAAGATGTGATTGAAAGTTTGCCAGAGCATGTAGATACCATTAT
TGATATCAAGTCTCGTACTGAAGGCGAACTGATTACGAAAGAAAAAGAATTAGTTCAATTGAAATTTACA
CCTGAAAATATTGATAACGTCGATAAAGAATATATCGCGCGACGTTTGGCGAATTTGATACACGTCGAAC
ATTTGAAAAATGCAATTCCTGATAGTATTACATTTTTAGAGATGTATAACGTGAAAGAAGTAGATCAGCT
TGATGTGGTTAATCGATGGAGACAAAACGAAACATACAAAACGATGGCAGTACCTTTAGGTGTAAGAGGT
AAAGATGATATTTTATCATTGAACTTACATGAAAAAGCACACGGGCCACATGGTTTAGTTGCTGGTACCA
CTGGTTCAGGGAAATCTGAGATTATCCAATCATACATTTTATCTTTAGCTATTAATTTTCACCCTCATGA
AGTTGCATTCCTATTGATTGACTATAAAGGTGGGGGTATGGCGAACTTATTTAAAGATTTAGTCCATTTA
GTTGGTACGATTACAAACTTAGATGGCGATGAAGCGATGCGTGCCTTAACATCAATCAAAGCCGAATTGA
GAAAACGTCAACGTTTATTCGGAGAGCATGATGTTAACCATATTAATCAATACCATAAGTTATTTAAAGA
AGGTATTGCGACAGAACCAATGCCACATTTATTCATTATTTCCGATGAGTTTGCCGAATTAAAATCAGAA
CAACCTGATTTTATGAAAGAACTTGTATCAACGGCACGTATTGGACGTTCGTTAGGTATTCATTTAATAC
TTGCGACACAAAAACCATCGGGTGTTGTTGATGACCAAATTTGGTCTAACTCTAAATTTAAGTTGGCATT
AAAAGTACAAGATAGACAAGACAGTAATGAAATTTTAAAAACACCAGATGCAGCAGACATTACATTACCA
GGTCGTGCGTATTTACAAGTTGGTAATAATGAAATTTATGAATTATTCCAATCTGCATGGAGTGGTGCAA
CATATGACATCGAAGGCGATAAATTAGAAGTTGAAGATAAGACGATTTACATGATTAATGACTATGGTCA
ACTTCAAGCAATCAACAAAGACTTGAGTGGACTTGAAGATGAAGAAACGAAAGAAAATCAAACTGAGTTA
GAAGCGGTCATAGATCATATCGAATCTATTACAACACGATTAGAAATCGAAGAAGTTAAGCGTCCATGGC
TACCACCATTGCCAGAAAATGTATATCAAGAAGATTTAGTAGAAACAGATTTCAGAAAATTATGGTCAGA
TGATGCAAAAGAAGTGGAATTAACATTAGGACTTAAAGACGTACCAGAAGAACAATATCAAGGACCGATG
GTATTGCAATTGAAAAAAGCTGGGCACATCGCGTTAATCGGAAGTCCAGGATATGGTAGAACAACGTTCT
TACACAACATTATTTTCGATGTTGCAAGACACCATCGTCCTGATCAAGCACACATGTACTTGTTCGATTT
CGGTACCAATGGTTTGATGCCAGTTACAGACATACCACATGTCGCTGATTACTTTACAGTAGATCAAGAA
GACAAGATTGCTAAGGCGATACGTATATTTAATGATGAAATTGATCGTCGTAAGAAGATTTTAAGTCAGT
ATCGTGTCACTAGTATTTCTGAATATCGAAAATTAACTGGTGAAACAATTCCGCATGTCTTTATTCTTAT
TGATAACTTTGACGCAGTAAAAGATTCACCTTTCCAAGAAGTTTTTGAAAATATGATGATTAAAATGACG
CGTGAAGGGCTAGCATTAGACATGCAAGTAACCTTAACTGCTTCAAGAGCTAACGCTATGAAAACACCAA
TGTACATTAATATGAAAACGCGTATCGCAATGTTTTTATATGATAAATCAGAGGTGTCGAACGTAGTAGG
ACAGCAAAAATTTGCGGTTAAAGATGTTGTGGGTCGAGCATTGTTAAGTAGTGATGACAACGTATCATTC
CATATTGGCCAACCATTTAAACATGATGAGACCAAATCATATAATGATCAAATTAATGATGAAGTATCGG
CGATGACAGAATTTTATAAAGGTGAAACACCAAATGATATTCCTATGATGCCAGATGAAATTAAATATGA
AGATTACAGAGAATCATTAAACTTACCAGATATAGTTGCAAATGGTGCTTTACCAATTGGATTAGATTAT
GAAGGTGTTACACTACAAAAAATTAAATTAACTGAACCAGCAATGATTTCATCAGAAAATCCGAGAGAAA
TTGCGCATATTGCTGAAATTATGATGAAAGAAATTGACATATTAAATGAAAAATATGCGATTTGTATCGC
AGACTCAAGTGGAGAGTTTAAAGCTTATAGGCATCAAGTGGCTAACTTTGCCGAAGAAAGAGAAGACATT
AAAGCGATTCATCAACTAATGATTGAAGACTTAAAGCAAAGAGAAATGGACGGCCCATTTGAAAAAGATT
CACTTTATATTATCAATGATTTTAAAACATTTATTGATTGCACGTATATTCCGGAAGATGATGTTAAAAA
GCTTATTACAAAAGGACCAGAACTTGGCTTGAACATTTTATTTGTCGGCATTCATAAAGAATTAATAGAT
GCTTATGATAAACAGATTGATGTTGCACGTAAAATGATTAACCAATTTAGTATAGGTATTCGTATTTCAG
ACCAACAATTCTTTAAATTTAGATTTATTCAACGAGAACCTGTTATTAAAGAAAATGAAGCATATATGGT
CGCAAACCAAGCTTATCAAAAGATTAGATGGTTTAAATAGCAATGAATTAAATAGGAGGGAGGTATGTTA
TGAATTTTAATGATATTGAAACAATGGTTAAGTCGAAATTTAAAGATATTAAAAAGCATGCTGAAGAGAT
TGCGCATGAAATTGAAGTTCGTTCTGGATATTTAAGAAAAGCTGAACAATATAAGCGATTAGAATTTAAT
TTGAGTTTTGCACTAGATGATATTGAAAGCACAGCAAAGGACGTACAAACTGCAAAATCTAGTGCTAATA
AGGACAGTGTAACTGTTAAGGGAAAGGCGCCCAATACGTTATATATTGAAAAAAGAAATTTGATGAAACA
AAAGCTTGAAATGTTGGGTGAAGATATCGATAAAAATAAAGAATCCCTCCAAAAAGCTAAGGAAATTGCT
GGCGAAAAGGCAAGTGAATATTTTAATAAAGCAATGAATTAATATTGAGGTGAAGATATGGGTGGATATA
AAGGTATTAAAGCAGATGGTGGCAAGGTTGATCAAGCGAAACAATTAGCGGCAAAAACAGCTAAAGATAT
TGAAGCATGTCAAAAGCAAACGCAACAGCTCGCTGAGTATATCGAAGGTAGTGATTGGGAAGGACAGTTC
GCCAATAAGGTGAAAGATGTGTTACTCATTATGGCAAAGTTTCAAGAAGAATTAGTACAACCGATGGCTG
ACCATCAAAAAGCAATTGATAACTTAAGTCAAAATCTAGCGAAATACGATACATTATCAATTAAGCAAGG
GCTTGATAGGGTGAACCCATGATGAAAGATGTTAAGCGAATAGATTATTTTTCTTACGAAGAATTAACAA
TTTTAGGTGGTAGTAAATTGCCTCTCGTAAATTTTGAATTGTTTGATCCATCAAATTTTGAAGAAGCTAA
AGCTGCTTTAATTGAAAAGGAATTAGTAACAGAGAATGACAAGTTAACTGATGCAGGTTTTAAAGTGGCT
ACATTAGTCAGAGAGTATATTAGCGCCATTGTAAATATTCGAATTAATGATATGTATTTTGCACCATTTA
GCTATGAAAAAGATGAATATATTTTGTTAAGCCGGTTTAAAAATAATGGGTTTCAAATACGAATTATCAA
TAAAGACATTGCATGGTGGTCGATTGTACAATCATATCCTTTATTGATGAGACAAGAAAAGTCCAATGAT
TGGGACTTTAAACAAATTGACGATGAAACATTGGAGAACTTAAATAATGAAAGTATCGATACGATTGGGC
GTGTTTTAGAAATTGAAATATACAATCATCAAGGTGACCCTCAACAAAGTTTATATAACATTTATGAACA
AAATGATTTGTTATTCATTCGATACCCATTAAAAGATAAAGTGCTGAATGTTCATATTGGTGTCATTAAT
ACATTTATACGAGAATTATTTGGATTCGATACTGATGAAAATCATATTAATAAAGCAGAGGAGTAATGAC
GTTGAGTGGAAAAATTAGTGTTAAAGCTGAAACGATTGCACATGTTGTAAAAGAATTGGAAAGCATAAGT
CAAAAGTATGATGAAATAGCTCAAAACTTTGGAAAAATAGCGCAATTAAATTACTACAGTAGTGAAAAAG
CTGCACATTCTATGGAAAATGGCTATAGTAGTGCTGCAACAGTCATTAGTGGTCTCAAAGGTCCATTGAG
TACACTCGGTGGTGGCGTCATGAATTCAGCACAAAAGTTCTTTGAAGCAGATGAACATTGGGGTACGGAA
TTTGCCAAGCTTTACTATAATATTGAGGGATAGGTGCATGACATGACAAAAGATATTGAATATCTAACAG
CTGATTATGACAATGAAAAGTCATCTATCCAAAGTGTAATAGATGCAATAGAGGGTCAAGACTTCTTAGA
TGTAGATACAACAATGGATGATGCGGTAAGCGATGTCAGTTCTTTAGACGAAGATGGCGCAATATCATTA
ACAAGTAGTGTAGTAGGTCCACAAGGATCTAAATTAATGGGGTATTATCAAAATGAGTTATATGATTATG
CATCTCAATTAGATTCGAAAATGAAAGAAATTATTGACACGCCATTTATAGAAGATATAGATAAAGCATT
CAAAGGTATAACGAATGTTAAATTGGAAAATATACTAATTAAAAATGGTGGTGGACATGGTAGAGATACC
TATGGGGCTTCTGGGAAAATTGCAAAGGGAGATGCCAAGAAAAGTGACAGCGATGTTTATAGCATCGATG
AAATATTAAAATCGGATCAAGAATTTGTAAAAGTAATTGATCAGCATTACAAAGAAATGAAAAAAGAAGA
TAAGAAATTATCTAAAAGTGATTTTGAAAAAATGATGACTCAGGGCGCTTCTTGTGATTACATGACAGTA
GCTGAAGCGGAAGAGCTAGAGGAGCAAAAGAAAAAAGAAGAAGCTATAGAGATTGCAGCACTAGCTGGTA
TGGTAGTTTTATCTTGTATTAATCCTGTTGCTGGAGCAGTAGCTATTGGTGCTTATTCCGCTTATTCAGC
AGCAAATGCAGCCACAGGAAAAAATATTGTAACTGGAAGAAAGCTATCTAAAGAAGAACGAATCATGGAA
GGACTTTCGCTTATTCCATTGCCAGGTATGGGCTTCCTCAAAGGTGCTGGGAAAAGTTTAATGAAATTAG
GCTTCAAAGGCGGAGAAAAATTTGCAGTTAAAACAGGATTGCAAAAGACAATGCAACAAGCAGTTAGTCG
TATTTCACCTAAAATGGGAATGATGAAAAACAGTGTGTTGAATCAATCTCGTAACTTTGCTCAAAATACT
CATGTTGGACAAATGCTGAGTAACATGCGTGGTCAAGCAACTCATACTGTTCAACAAAGTAGAAATTGGA
TTGGACAACAAGCACAAAATGTCAAACGAATAGTGAATAATGGACTTGATAAAGAAATAGCACATCCATT
TAAACAACAACTTGCACCAGCGGGAATGGGTGGTATAAAATTTGCTGAAACAACTACTTTGAGAAACATG
GGTCAAAACATAAAGCGTGCTGTTACACCACAAAATCACGTGACACATGGTCCAAAAGATAGTATGGTGA
GAAGTGAAGGCAAACATAGTATAAGTAGCCATGAAATGAATTCATCAAAGTATGTTGAATCACCAAACTA
CACCAAGGTTGAATTCGGAGAACACTATGCAAGACTTAGACCTAAGAAACTAAAGGCGAATATTGAATAC
ACAACACCTACTGGTCACATATATCGAACCGATCATAAAGGTCGCATAAAAGAAGTTTATGTAGACAATC
TCTCTCTAAAAGATGGGGATCGTAATAGCCATGCACAAAGAACTGTGGGGGGAGAGGATAGATTACCAGA
CGATGATGGAGGTCACTTAATCGCTAGAATGTTTGGTGGTTCAAAAGACATTGATAACCTTGTGGCACAA
AGTAAATTTATCAACCGTCCATTTAAGGAGAAAGGTCATTGGTATAATCTTGAGAAAGAGTGGCAAGAGT
TCTTAAACTCTGGGAAAGAGGTGAAAAATATTAAAATGGAAGTAAAATATAGCGGTAATAGTCAAAGACC
GACTATATTTAAAGTTGAATATGAAATTAATGGTGAAAGAAATATTAGAAGAATATTAAATAAGTAGAGG
TGCCAACATGACATTTGAAGAGAAGCTTAGCAAAATATACAATGAAATTGCGAATGAGATTAGCAGTATG
ATACCGGTAGAGTGGGAAAAAGTATATACAATGGCTTATATAGATGATGGAGGAGGTGAAGTATTCTTTA
ATTATACTAAACCAGGTAGTGATGACTTGAATTATTACACCAATATACCTAAGGAGTATAACATTTCTGT
GCAAGTATTTGATGATTTATGGATGGATTTATATGATTTATTTGAGGAGTTAAGAGATTTATTTAAAGAA
GAAGATTTAGAACCATGGACATCATGCGAATTTGATTTTACAAGAGAAGGTGAATTAAAAGTTTCATTTG
ATTATATTGATTGGATAAATTCAGAATTTGGTCAAATAGGTCGACAAAATTACTATAAGTATAGAAAATT
TGGAATTTTACCAGAAACGGAATATGAAATTAATAAAGTTAAAGAAATCGAGCAATATATTAAAGAGCTA
GAAGAATAAACTATCTTAATGTAAGACTAAACAATAAAGCTTTGTTTAGTCTTTTTAGCGTTTAAGTAAA
AAGCAATAGATACCGTAAAGTTGATGCTCATCAAATAATAATATAAAGATAATTTTAGGTTTTTAAACTT
TTAATCGAAAAGAATCTAAGTTTATAGCTTTAAATACGTAATATGCTATTTAAAAAATAATGTATAGGAG
ATAGATATGACTACTAAAGAAAATATTGATACTCTTCGAAAGCCAGGCGCACAAGCCTTAAGTTTAATAT
CATTGTTTTTGATACTTTTTTCATGTTTGACTTTCTTTTTTGGTTTAGATTATGAAAGGTTTCCAAATTA
TTTAAAGATAACGACAATTATAGAATTAATAATTATTGTAATTAGTTTACTTCAATGGATTAGATTTATA
GATTTCGAAAAAGAAAGTGCACAGAAATATAAAAAAATATATGCTCGATTTTTAGTTGTTATAAATGTGT
TAACTACTATCACTGTAGTATTTGCACTGTGTAATCTTTATTATTTTGCAGCTGTACAAAACCATTATGA
TTTATTTAATTATTGGTTGATGGGTTCGATTTCAATCATAATTAGCTATTTATTATTAGTAATTGGCGGA
ATGTTCACGTTATTAAAATTACCTAAAGTAACAAAACGTTGGGGTGGTAAAACTAAAACACATTTCGGTT
TATTATTAACTGCGTTGAGCTCATTTATATATATTGAAAAAATTATCGAATATATATTGGTTCCTAATGT
CGTAGAATCTAAGTTTATAATTATTGTGAGCATGTTGGTTATCGCTGGAGCACAATTTGTGGCATTTCAA
TTTATTATGCAATACAGTAGATTCTATATTTTTGAATTAAACACTGAAGATGATGACTAAACAATTTTAT
AAATTCTGTGAAGTATACTTATATATAAGATAATCAACTTCAACGTATATCACCATATTATTTTATACTC
AATGATGTGAATGGATTTAAGTGGATTGATATTAAAGTAAAAGTTATGGAATATTGAGGTGTGAATATGG
AGTTCTTATTATTAATTGTCGTAGCCGGACTGTATTATATTATATATTTAACTGCTGTGATGTATTCTGA
AAAAATAGTAGTATTGCCTATAATCATCTATGCCATTGTGTTTGTAATAATTGGTATCACTTATATCTTT
ATAGGCGACAGCTATGATCAATTAACAAATTTCAATGTGATTTTGTATATGGGGAGTTTGTTTTATGCAT
GGATGGCTATTAGAAATCTTTGGAACAGACCACTATTACTAAAATATAAGAACATTACAGATAGTTCAAG
TGGAATAGTTAATAAATCTGAATACAATTCAGTTGAAAGCTTACGTATAAATATTGAAATAGCTAAGTAT
AAAGGGATTATTTCTTTGATAGTAGCTATAGTACTAACGGTATTAATGACATTAAAGTCAACACCTCAAA
TCACTGCAGAAACACGTGACTTAAGTATCTCATTTTTCATACTCAGCTTATTTATCATTATTATATTTGC
AGTTTGGGATTTGTTTATTAGAGTTAGAAAAGGAGCGTTTGCTTTTGTTGTAATAAGGCCAATATTATTT
AGTTGTTGGTTATTTATTTTGAATATGATTTTATCAAGATTATTATAATTGTATTACATATAGGTGTGGG
TAAATTTTTATTTATGAAATGATAAAAAAGTATATACTATTAATATCTTTTTTACTATAATTATAAATAG
TTAAATAAATTGAAAGACAAAATAATGAGTAGGAGTTAATGAGATGGAAAACCAAAAACAAGGCAATGGC
TTAAAAATTGCAACATGGGTATTTATTGTATTAACAGTAGTTACACCGCTATTTGGTATTGGAAGTATTG
TTTGTAGTATTAATTATAAAAAATACGATGCTGAAAAAGGTTCGAAGTTATTGCAAATTGCAATTATCGT
AACAATAATTGCTTTTGTTTTAAATTTATTAGCATATTTAGGTTTAAGATAAGTAAAACGAATTTGAAGA
AGCATTAAGCGACATTTGGGTGTTGTTTAATGCTTTTTATTTAACGGAAATAAGTGTAGAGAATAAATTA
ATAGTTTAATCAAGAGATATTTCGAACACATAGGGGCGATAACATGACTTTCGAAGAAAAATTAAGTGAA
ATGTATAGCGAGATTGCGAATAAGATTAGCAGCATGATACCGGTAGAGTGGGAAAAGGTATATGCAATGG
CATATATAGATGACGGAGGAGGAGAAGTGTTCTACTATTACACAGAACCTGGAAGTAATGAATTATACTA
CTATACTAGTGTATTAAATAAATATGATATATCGGAATCGGAATTTATGGATTCAGTGTATGAGTTGTAT
AAACAATTTCAAAATTTAAGGAATTTATTTAAAGAAGAAGGACATGAACCATGGACATCATGCGAATTTG
ACTTTACAAGAGAAGGTGAATTAAAAGTTTCATTTGATTATATTGATTGGATAAATTCAGAATTTGGTCA
AGTAGGTCGACAAAATTACTATAAGTATAGAAAATTTGGAATTTTACCAGAAACGGAATATGAAATTAAT
AAAGTTAAAGAAATCGAGCAATATGTTAAAGAGCAAGAAGAAGCTGAACAATAGAGGCGATAACATGAAT
TTCGAAGAAAAATTAAGTGAAATGTACAATAAAATTGCAAATGAGATCAATGAAATGATACCAGTAGAGT
GGGAAAAGGTATATGTAATTGCATATGTGGACGATGGAGGTGGGCAAGTTATATTTTATTATACCAAGCC
CAGAAATGATGAGCTGTATTATTATTCGAGTATCGTTGAAGATTATAATGTTTTAGAAGAAATCTTTGAT
GATTTATGGATGGAACTTTATAGATCATTTAAAAAATTAAGAAATATATTTAAAGAAGAAAGTCTTGAAC
CATGGACATCATGTGAATTTGACTTTACAAAAGAAGATAAATTAAAAGTTTCATTTGATTATATTGATTG
GAAGAATACAGAATTTGATCAATTAGGCCAAGAAAACTACTATAACTATAGAAAATTCGGAATTATACCA
GAAATGGAATATGAAATGGAAGAGGTTAAACAAATCGAGCAATATATTAAAGAGCAAGAAGAAGCTGAAC
AATAGAGGCGATAACATGATTTTCGAAGAAAAACTAAATGAAATGTACAACGAGATTGCGAATAAAATTA
GTAGCATGATACCAGTAGAATGGGAAAAGGTATATACAATGGCTTATATAGATGATGGAGGAGGTGAAGT
ATTCTTTAATTATACTAAACAGCGATGAATTGAATTATTACACCGATATACCTAAGGAGTATAACATTTC
TGTGCAAGTATTTGATGATTTATGGATGGATTTATATGATTTGTTTGAGGAATTAAGAAATTTATTTAAA
GAAGAAGGACTAGAACCATGGACATCATGCGAATTTGATTTTACAAGAGAAGGTAAATTAAAAGTTTCAT
TTGATTATATTGATTGGATAAATTCAGAATTTGGTCAAGTAGGTCGACAAAATTACTATAAGTATAGAAA
ATTTGGAATTTTACCAGAAACGGAATATGAAATTAATAAAGTTAAAGAAATCGAGCAATATATTAAAGAG
CAAGAAGAAGCTGAACTATAGGGGCGATAATATGACTTTCGAAGAAAAATTAAGTGAAATGTATAGCGAG
ATTGCGAATAAGATTATTAGCATGATACCGGTAGAGTGGGAAAAAGTATATGCAATGGCATATATCGATG
AAGAATGTGGAGAAGTGTTTTACAATTATACTGAACCAAGCAGTGATGAATTATTTTACTATACAAGTGT
GATAAAGAAGTATAATTTATTGAAATCAAGCTTTATGGATTCAGTATATGAGTTGCATGATCAATTTGAG
GAACTAAGAGAAGTATTTATAGAAGAAGGTCTTGAACCATGGACATCATGCGAATTTGATTTTACAAAAG
AAGATAAATTAAAAGTTTCATTTGATTATATTGATTGGATAAATACAGAGTTTGATCAATTAGGCCGTGA
AAATTATTATATGTACAAAAAATTTGGTGTTTTACCAGAAACGGAATATGAAATTAATAAAGTTAAAGAA
ATCGAGCAATATATTAAAGAGCAAGAAGAATAGACAATCTTAATGTAAGATTAAACAATAAAGCTTTGTT
TAGTCTTTTTAGCGTTTAAGTAAAAAACAATAGAGACCATAAAGTTGTCATCAAATAATAATATAAAGAT
AATTTTAGGCTTTTATACTTTTAATCGAAAAGAATCTAAGTACTTATAACTTTAAATACTTAATATGCTA
TTACAAAATCAATGTATAGGAGATAGGTAAATATGACTACTAAGGAAAATATAGACATTCTTCGAAAGCC
AGGTGCACAAGCCTTAAGTTTAGCATCATTATTTATGATACTTTTTTCATGTCTAACTTTCTTTTTTGGT
TTAGATTATGAAAGGTTTCCAAATTATTTAAAGATAACGACAATTATAGAATTAATAATTATCATAATTA
GTTTACTTCAATGGATTAGATTTATAGATTTCGAAAAGGAAAGCGCACAGAAATATAAGAAAATATATGC
CCGATTTTTAGTTATTATAAATGTGCTAACTACTATCACCGCAGTATTTGCAACATGTAACCTTTATTAT
TTTGTTGCTGTACAAAATCATTATGACCTATTCAATTATTGGTTGATGGGTACGATTTCAATCATAATTA
GTTATTTGTTATTAGTAATTGGCGGAATGTTCACGTTATTAAAATTACCTAAAGTAACAAAACGTTGGGG
TGGTAAAACTAAAACACATTTCGGTTTATTATTAACCGCGTTGAGCGCATTTATATATATTGAAAGAATT
ATCGAATATATATTGGTGCCCAATGTCGTAGAATCCAAGTTTGTCATAATGGTAAGTATCATTATTATTG
CTTGTACACAATTTGTGGCATTTCAATTTATTATGCAATACAGTAGATTCTATATTTTTGAATTAAACAC
TGAAGATGATGACTAAATAATTTTATAAAATACTGTTGGAGTATACTTAAATAAGAAAATCAACTTCAAC
GTATATCACCATATTATTTTATACTCAATGATGTGAAAGAATTTGAGTGGATTGATATTAATGGGATTTG
ATTATTAGAATTAGAAAAGGAACGTTTGCTTTTGTTGTAATAAATCTATTATTTTTCAATTGTTGGTTAT
TTATTCTGAATATAATTTTATCAAGATTATTATAATTGTATTACATATAGGTGTTGGTAAATTTTATTTA
CGAAATGGCAAAAAAGTATATACTATTAATATCTTTTTTACTATAATTATAAATAGTTAAATAAATAGAA
AGACAAAATAATGAGTAGGAGTTTTAGGGCTATTATTTACAAATAATATAATACTGCAAAGACTCGAAAT
TATTTAGAATTCCAGTTATCGTAACAATAGTTGCAGTTATTTTAGTTCCATTAGTGTATTTAGGTTTAAA
ATGAGTAATATTAATTTGAAGAAGCATTAAGCGACGTAGAGGTGTTGTTTAGTGCTTTTTATTTAACGGA
AATGAAACCAATATCTATTTTGAAAATATAGGGGCGATAACATGACTTTCGAAGAAAAACTAAGTGAAAT
ATACAACAAGATTGCGAATGAGATTAGTGGGATGATACCAGTAGAATGGGACCAAGTATTTACGATAGCT
TATGTAAATGATAGAGGTGGAGAGATCGTTTTTAATTATACTAAACCAGGTAGCGATGAATTGAATTATT
ACACATATATCCCTAGAGAGTATAATGTCTCTGAAAAAGTATTTTATGATTTGTGGACGGATTTATATAG
ATTGTTTAAGAAGTTAAGAAACGCATTTAAAGAAGAAGATTTAGAACCATGGACATCATGTGAATTTGAC
TTTACAAGAGATGGTAAATTGAATGTTGTATTTGATTATGTTGATTGGATGAATTCAGAATTTGGTCCAA
TAGCAAAAGAAAATTATTATATGTACAAAAAGTTTGGTGTTTTACCAGAAACGGAATATGAAATTAATAA
AGTTAAAGAAATCGATCAATATGTTAAAGAGCAAGATGAAGCTGAACTATAGGGGGAGATAACATGACTT
TCGAAGAGAAACTAAGTCAAATGTACAATAAAATTGCAAGTGAGATCAGTGGAATGATACCAGTAGAATG
GGAGCAAGTATTTACAATAGCTTATGTAACTGATCAAGCTGGGGAAGTCATTTTTAATTATACTAAACCA
GGTAGTGATGAATTAAATTATTATTCAGACATACCTAAAGATTGCAATGTCTCAAAAGATATTTTTAAGA
ATTCATGGTTTAAAGTTTATCGAATGTTTGATGAGTTAAGAGAAACTTTTAAAGAAGAAGAGCTTGAACC
ATGGACATCATGCGAATTTGACTTTACAAGAGATGGCAAATTGAATGTATCTTTTGATTATATTGATTGG
GTGAATTCAGAATTTGGACCAATGGGAAGAGAACATTATTATATGTATAAAAAATTTGGAATTTGGCCTG
AAAAAGAATATGCCATAAATTGGGTTGAAAAAATAAAAGATTATGTTAAAGAGCAAGATGAAGCTGAACT
ATAGGGGAGATAATATGACTTTCGAAGGAAAACTAAGTCAAATGTACAACGAGATTGCGAATGAGATTAG
TGGGATGATACCGGTAGAATGGGAGCAAGTATTTACAATAGCTTATGTAACTGATCAAGCTGGAGAAGTC
ATCTTTAATTATACTAAACCAGATAGTGATGAATTAAATTATTATTCAGACATACCTAAAGATTGCAATG
TCTCAAAAGATATTTTTAAGAATTCATGGTTTAAAGTTTATCGAATGTTTGATGAGTTAAGAGAAACTTT
TAAAGAAGAAGGGCTTGAACCATGGACATCATGCGAATTTGACTTTACAAGAGATGGCAAATTGAATGTA
TCTTTTGATTATATAGATTGGATAAATACAGAGTTTGATCAATTGGGCCGTCAAAATTATTATATGTACA
AAAAATTTGGGGTTATACCAGAAATGGAATATGAAATGGAAGAAGTTAAAGAAATCGAACAATATATTAA
AGAGCAAGAAGAAGCTGAACAATAGAGGTGATAACATGACTTTCGAAGAGAAAATAAGCAAATTATATAA
TGAGATTGCGAATGAGATTAGCAGTATGATACCGGTAGAGTGGGAAAAAGTATATACAATGGCTTATATA
GATGATGGAGGAGGTGAAGTATTCTTTAATTATACTAAACCAGGTAGTGATGACTTGAATTATTACACCG
ATATACCTAAGGAGTATAACATCTCTGTGCAAGTATTTGATGATTTATGGATGGATTTATATGATTTGTT
TGAGGAATTAAGAGATTTATTTAAAGAAGAAGGACTTGAACCATGGACATCATGTGAATTTGACTTTACA
AGCGAAGGTAAATTAAAAGTTTCATTTGATTATATAGATTGGATAAATACAGAGTTTGATCAATTAGGCC
GTGAAAATTATTATATGTATAAAAAATTTGGGGTTTTACCAGAAATGGAATATGAAATGGAAGAAATTAA
AGAAATCGATCAATATATTAAAGAGCAAGATGAAGCTGAAATATAGGGGAGATAACATGACTTTCGAAGA
GAAAATAAGCAAATTATATAATGAGATTGCGAATGAGATTAGCAGTATGATACCGGTAGAGTGGGAAAAA
GTATATACAATGGCTTATATAGATGATGGAGGAGGTGAAGTATTCTTTAATTATACTAAACCAGGAAGTG
AAGATTTGAATTATTATACCGATATACCTAAGGAGTATAATGTTTCTGTGCAAGTATTTGATGATTTATG
GATGGATTTATATGATTTGTTTAAGAATTTAAGAAATTTATTTAAAGAAGAAGGACTTGAACCATGGACA
TCATGTGAATTTGACTTTACAAGAGACGGCAAATTGAATGTTTCATTTGATTATATTGATTGGGCGAATT
CAGAGTTTGGACAAATGGGAAGAGAACATTATTACATGTATAAAAAATTTGGAATTTGGCCTGAAAAAGA
ATATGCCATAAATTGGGTAAAAAAAATAAAAGATTATGTTAAAGAGCAAGATGAAGCTGAACTATAGGGG
CGATAATATGACTTTCGAAGAAAAACTAAGTCAAATGTACAATGAAATTGCAAATGAAATCAGTGGAATG
ATACCAGTTGAATGGGAAAATATATATACAATTGCCTATGTAACTGATCAAGGTGGAGAGGTCATTTTTA
ATTATACTAAACCAGGTAGCGATGAATTGAATTATTACACATATATCCCTAGAGAGTATAATGTCTCTGA
AAAAGTATTTTATGATTTGTGGACGGATTTATATAGATTGTTTAAGAAGTTAAGAGAAACTTTTAAAGAA
GAAGGGCTTGAACCATGGACATCAAGTGAATTTGACTTTACAAGCGAAGGTAAATTAAAAGTTTCATTTG
ATTATATTGATTGGATAAATACAGAGTTTGATCAATTAGGCCGTGAAAACTATTATATGTATAAAAAGTT
TGGTGTTTTACCAGAAATGGAATACGAAATGGAAGAAGTTAAAGAAATCGAGCAATATATTAAAGAGCAA
GATGAAGCTGAACTATAGGGGCGATAACATGACTTTCGAAGAAAAGCTAAGTCAAATGTACAATGAAATT
GCAAATGAAATCAGTGGAATGATACCAGTAGAATGGGAAAAAGTATATACAATTGCCTACGTAGATGATG
AAGGTGGAGAGGTTGTTTTTAATTATACTAAACCAGGAAGTGAAGATTTGAATTATTATTCAGATATTCC
TAAAGATTGCAATGTCTCAAAAGATATTTTTAAGAATTCATGGTTTAAAGTTTATCGAATGTTTGATGAG
TTAAGAGAAACTTTTAAAAAAGAAGATTTAGAACCGTGGACATCATGTGAATTTGACTTTACAAGAAAGG
GAAATTTAAAAGTATCATTTGATTATATAGATTGGATTAAATTAGGTTTTGGCCCATCAGGAAAGGAAAA
CTACTATATGTACAAAAAATTTGGTATTTTACCAGATATGGAATATGAAATGGAAGAAATTCGAGCAGTA
GAGAAGTATGTTAAAGAGCAAGAGTAGCAGACATGTTATAAAAGACTGTGCAAAATCACCCTCGTTTTAC
ATTTGATTCAAAGAAGAAGGTAAAAGATAAGATTATTTGCAACTTAAAAAGTCAATTAGCTTATCGGTAT
CCATACATCATGGATAAATGAGTTCAACTAATTAACAAATCACGATATAAATTTAAAATTGTCATTAATT
GAAAAGGTTATTGTAGTGTATTTTATAAAGTTGATGTACATCGACTTATTTTTTAAAACTTATATCAAAA
AAATATGAGAAAAGTATATACTATTAAAATGTTTTTTACTATAATTATAAATAGTTAAATATTTGGGAAT
TAAATAAATATATAGGAGGCAATTTTTAGAGATACATAGCAATGTAAAGGTATCAAATAGTTATTTCATA
ATTTATTATGATGACATAATTTTCAGTAGATAGTTGTAAATTAACACTGAAATAGATGTTTATATTAAGA
AGACTTTAATATCATAATTAATCAAAATCTTGCGTCAAACATTTAAACGAATTTTAAGTTGATAACAATT
GGCAAAACATTGTTCAAACATCACAATGATAAAGCATATTATCAGTATTGTAGTGTGTGGAAAATGACAG
CCATCTAAGGAGAAAAATGATGAAAAGAATATTGGTAGTATTTTTAATGTTAGCAATTATATTGGCAGGT
TGTTCTAATAAAGGTGAAAAGTATCAAAAAGATATTGATAAAGTGTACAAAGAACAGAATCAAATGAATA
AAATTGCCTCGAAAGTACAAAACACTATTAAAACAGACATTAAACAAGAAGACAGTAATACACATGTTTA
TAAAGATGGTAAAGTCATTGTTATTGGTATTCAATTATATAAAGATCGTGAAAAAATGTATTATTTCGCA
TATGAAATAAAAGATGGTAAGGCAGAGATTAATAGAGAAATAGACCCAATTAAGTATATGAAAGACCATA
AAGCAGATTATGAAGATGAAAATGTAGAAGTGGAAAAAGATTAACATAGGCTTTCTTTAAAACTTTTAAC
CAGTTTCAAAAAGTAAATGAGCTTTAGCGACAATAATTTTTAAAATAAACACGATATAAATTTAAACATT
TATATATAAGAACACAAACGCAAGTTTGTAAATAATAATAATAAAGGAGTAAGACAATGGAAAAATCGAT
CAAAATAATGACAATAATAGGAATTGTTGTTCAGGGTTTAGCAACGGTATTTAGTTTACTATTGATGGTT
TTAGCAGCATCAGGTGTAATGACTACAGATGTGTCAACAACAGTTAATGGTGAGGTTGACCCAGTTGATG
CAGAAACAGCAGCAGCAATTTTCACTGTATTATTCTTATCCCTATTCATATTTGGAATCATTTCAATTAT
TTTAGGTGCAATCGGTATGTTTAAAGCATCTAAAAACAAAAAAATGAGTGGTATATTGTTGATTATTGGA
GCTGTAATAAGTGGTAACATAATTACATTTGCTTTATGGTTAATCAGTGGTATTAAACTACTTACTAATA
ACAAGCCTAAAGATGAAATAAGCGACTTATCATAAACATCGTATATTGAAATTTCAAGATTTCTTAAGTA
ATTAAATAAAGTGCTCTCTTAGAAGTAGATTTTCAGTCAATAACTGCTTTTAAGAGAGCATTTTGTATTT
GATAATGCTCATAGCATCGGATAAAAATCATTGACGAACTTTAAAAAAATACGTTAGACAATGCACTTCT
AAATATTAAAGGCATCGACTAACGCATTGTTCAAATATAGTTAATTATTTTTATAAAATTGATGATGATC
ATTCAAGTAAGCATAGAATAAACCTATAATGAGTCCGCCTCCAATATAGTTACCGATAAAAGCCGCAGCG
ATATTCGAAATAGCTGGTATGAAGTGCAATGTATCAACTTGATAAATTAAACCACCCATAAATAAGCAAC
TGTTGTAAACGACGTGTTCATAACCCATAAAGGCGAATATGGTAACACCGAACATCATGACAAACATTTT
TGCGAGTACATCGTCAATTTGCATGGCAATAACTAATGAAATATTGATAAAGAAATTGGCGAAGATCGCT
TTCATTAATATACTTACAAAACCAGTAGACAACGTTTTATGCTCTATAACTGCTGATAACTGATTTAACA
TATCTGGCGTCATTACATTTGAAAAACGCATGAAACTAAATAAAATAGCAGCACCTAAAATATTTCCTGC
AAAGCATAATAAAAATATTTTCAATACTCTAGTTGGTTTAATTACTTTATAATACAGGCCTACAGTAAAG
TACATGAAGTTACTGGTTAGTAGTTCGGAGTTTGTAAATAAAATGAGTACTAACGCAAAGCTGAATGTAA
TGGCACTGGCCATATTCACAATGCCTGGCGGTAAATCTGGTTCGTGTGTTGCTTTAACTGATAATACGAA
GACCGTAATAATCCCGATAATAAATCCTGCCATCATCGCGCGTAATAAATAACGTTTTAAATAAACGCTT
TGTAATATATCTTTTGTTCTTATCGTTTCGACTACGTTATTTACCCAGTCGTCCCCATAAAAAATCTTAT
CCCATTTAATATGTTTCTCCTTCACAATGACATCCTCACTTTTCATTTGTTAATCAGAGTATACTATGAA
TTGCCTTATTTGTGAATAATTTCACAAAATTAATTTTAAAAACTAATATTTTTGAATAACAGCTAGGATT
TTTTAACAAATCATTTATTTTAAAATAATCAATAGACAGACAGTATCACTGAAAAGTCATGAATTTCATA
TAAAAAAGCCTAGTAACGATGGGTCAATCATTACTAGGCAGTGAGCATTTATTAAGTTGTCGCTTGTTTC
GGACGGCGTATAAATACATCGATTATGAAACCGATAATAGCAAAGAGCATGAATGGTACAAGCCAAGCTA
AATCGATATCTGCTAAAGGTAACATCATAAACGATTTCAAAATAACACCGTGTAATAAGTTGAAACTATT
TAGTATTTGTAAAATTGAAATAATCAATGTAATAACAGTTGCGAGTCGATAGGCCCAACTGAATCTGAAT
GTGCTAAACATGTTAGCAAATGATATGAGTACAAGTGCAATCGACACGGGATATATTAAAGTCAATAATG
GGACAGCAATTTTTAAAATCATTTCTAAACCAAGTGTTGTAAATAAGAACCCTATGATAGAGAAAATAAG
TGCGAATATTTTATAAGAAAACTTAGGTACGTGTTTCTTAGTAAATGTGGCGCAAGCATTGACGAGTCCT
ATACATGTTGTTAGGCATGCAAGGATAACCGTCATTCCAAATACGAGGTTACCGAACGAACCAAATAATC
GTAATGAGTTGTACGTCAATATATCTGTACCATCTTTAAAGTTTCCTGGAGCTGTTGATGCCCCAACGTA
TGCAAGTGCAAAGTAAATCATTCCAAGTAATATGGCTGCAATAAGACCTGAAAAGCAGACATATTTTAAA
ATTTTCATGCGATCTGTGAGGCCTTTAAACTTATAGCCATTGACAATGACTACGGAAAAAGCTAACGCAG
CAACAAGATCCATTGTAAAATAGCCTTCCAAACTTCCTGAAATGAAAGGATGTGTTATATATTTATCCTT
AGGTGCACTTAGTGCAGATTCAGGGTTGAAAATGACAGCAATACTTAATAGAGCGACCATTAATAGTAAT
AACGGTGTTAATAATTTACCTAAATTATCAACGATTTTCGATGGATTTAAACTAATCCAGTAAACGATGG
CAAAAAAGATTGCTGCGAATATAATTAAAGTCCATTGGTTATGCACAGGTAAAATGTGTCTTGTACCAAT
TTCGTACGCGACATTTGCAGCACGTGGAATACCGTAAAATGCTCCGATAGACATGTAAATCACGACAGCA
AAAATAAACCCGAACCATGGATGTATACGATTGCCTACACTTTCAACACCTTCATCATAAAATGCAACAA
CAATAACAGTAATAAAGGGGAGTAATATGCCTGTAAGGGCAAAGCCTAGCATACCAATCCACATATTTTG
ACCCGCTGTATGGCCAAGCATGGGCGGGAATATTAAATTTCCGGCTCCAAAAAATAGTGAAAATAACATG
AGGCCCGAAATAATAACTTGTTTTTTCAATGTAATTTCCTTCCTAAAACTAGATATTCATAATAATTTAA
AAAATCTGAAAAATAAAAACGTTCTTACTTTATCTTTAAATGACAATACTATGATTCTATTATTTTATAA
AAAAGATTGCAATAATAACGTCTTGCTATTATTGGATAATGACAATTAAAGTGTCGTTTTTATGAATTAA
AATAGGTGAAAGTAAGTTGGAAATACGTTGGAGCGTTGTGATTTTTATGAGAAATTGTATGAGTGAGGAC
TGCTATTTATAAAAGGTAAACTATGGATGAGTTTATGGTTGTTCCAATAGGTAAATAAGAGATAGCACAC
TGTACACATAATGATACGTGGATGAGTGAATATGTCTGATAGGAAGGCCTAGTCACTCAAATGAATTTAA
GTTTATTACGTGATAAATCACAAATCTCTCTCATGTGATAGGTCTCCCATTAAATCATGCTTATATGAAA
TGTTCACATATTTGTTAGCTTTTCAAGAAATAATATTAAATATCTTTTCATAGTATAGCAATATTAAATA
AATGCATTTATAATTTTAACTGTATTTTAAATATTAATCATGAGGTGATAAGATGAATAAAATTTCAAAG
TATATTGCAATAGCATCATTATCGGTAGCGGTTACAGTTTCAGCACCACAAACGACAAATTCTACAGCGT
TTGCCAAAAGTTCTGCTGAAGTTCAACAAACGCAACAAGCTTCTATACCAGCATCACAAAAGGCGAATCT
TGGTAATCAAAATATTATGGCAGTGGCTTGGTATCAAAATTCAGCTGAAGCAAAAGCATTATATTTACAA
GGTTATAACAGTGCAAAGACACAGTTAGATAAAGAGATTAAAAAGAATAAAGGTAAACATAAGTTAGCTA
TTGCTTTGGATTTAGATGAAACAGTTTTAGATAATTCTCCATATCAAGGCTATGCATCAATACATAATAA
ACCTTTCCCAGAAGGTTGGCATGAATGGGTACAAGCTGCTAAAGCTAAACCTGTCTATGGCGCAAAAGAA
TTCTTGAAATATGCTGACAAAAAAGGTGTCGATATCTACTATATTTCTGATAGAGATAAAGAAAAAGATT
TAAAGGCAACACAAAAGAACTTAAAACAACAAGGTATCCCTCAAGCTAAGAAGAGTCATATTTTACTAAA
AGGTAAAGATGATAAGAGTAAAGAATCACGCAGACAAATGGTTCAAAAGGATCATAAACTTGTCATGCTA
TTTGGAGATAATTTATTAGACTTTACAGATCCAAAAGAAGCTACAGCTGAATCTCGTGAAGCATTAATTG
AAAAACATAAAGACGATTTCGGTAAGAAATATATCATTTTCCCTAACCCAATGTATGGTAGTTGGGAAGC
TACGATTTACAACAATAACTATAAAGCAAGTGACAAAGCAAAAGATAAATTACGTAAAAATGCTATTAAG
CAATTCGATCCTAAAACAGGCGAAGTTAAATAATATATGAATTGGACGTCTACATGTACTTAAAGGTATA
TGTAGGCGTTTTTAAATTGATCCTTAATTTTAAATGTACCGTACAAAAATAATAGACAATTAATTGCATT
TTCCATAAATTTGCTTTTAATATAAAAAGTTCGGGTATAATGAAGGATAAGTGTATGTATAACATTACAG
AGCGCAACACGACGTACGTGCATCTAAGAATATAAACAATGTTTAAATCATAGTAGTAGGGAGAGAAATG
CATGTTTTTAGCTTGGAATGAAATACGGCGCAACAAATTGAAGTTTGGACTAATTATTGGTGTGTTAACG
ATGATTAGTTACTTGCTATTTTTATTATCTGGATTGGCGAATGGTCTTATCAATATGAATAAAGAAGGCA
TTGATAAGTGGCAAGCAGATGCCATTGTTCTAAATAAAGATGCCAATCAAACTGTGCAACAATCTGTTTT
TAACAAGAAAGATATTGAAAATAAATACAAGAAGCAAGCTACTTTGAAGCAAACAGGGGAAATTGTGTCT
AATGGCCATCAAAAAGACAATGTTTTAGTGTTCGGTGTTGAAAAGTCATCATTTTTAGTTCCGAGTTTAA
TAGAAGGGCATAAAGCGACTAAAGATAATGAAGTGTTAGCTGATGAAACGCTTAAAAATAAAGGATTTAA
AATTGGTGACACATTATCACTATCTCAATCAGATGAAAAATTGCATATCGTAGGTTTTACAGAAAGTGCA
AAATATAATGCGTCATCAGTCATTTTCACGAATGACGCTACCATTGCCAAGATCAATCCTAGATTGACTG
GAGATAAAATTAATGCAGTTGTTGTACGTGATACAAATTGGAAAGACAAAAAATTAAACCAAGAGCTTGA
AGCGGTAAGTATTAATGACTTTATTGAAAATTTACCAGGTTATAAACCACAGAACTTAACATTAAACTTT
ATGATTTCATTCTTATTTGTCATTTCAGCTACAGTTATAGGCATTTTCCTATATGTCATGACATTACAAA
AGACGAGTTTATTTGGCATATTAAAAGCTCAAGGATTTACGAATGGCTATTTGGCGAATGTGGTAATTTC
GCAGACGGTCATATTAGCACTATTTGGTACGGCATTTGGCTTACTGTTAACAGGCGTTACAGGTGCATTT
TTACCTGATGCAGTACCTGTCAAATTCGATGTACTAACATTGCTCGTATTTGCAATTGTGTTAATGATTG
TCTCTGTATTAGGAAGTTTATTCTCCATTTTAACAATTAGAAAAATAGATCCGTTAAAGGCGATTGGGTA
GGAGGTGTAGCAAATGTTGAAATTTGAAAATGTAACAAAGTCATTTAAAGATGGGAATCGTAACATTGAA
GCGGTTAAAGATACAAATTTTGAGATAAATAAAGGTGATATTATAGCATTGGTTGGACCTTCTGGCTCTG
GTAAAAGTACATTTCTAACTATGGCAGGTGCTTTACAAACACCGACATCTGGGCACATTTTAATCAATAA
CCAAGATATTACGACAATGAAGCAAAAAGCATTGGCAAAAGTTAGAATGTCTGAAATAGGTTTTATTTTA
CAAGCTACAAACCTTGTACCATTTTTAACGGTAAAGCAACAATTTACATTATTGAAAAAGAAAAATAAGA
ATGTTATGTCTAATGAAGACTATCAGCAACTTATGTCACAATTAGGTCTAACTTCATTGCTTAATAAGTT
ACCTTCAGAAATTTCAGGTGGTCAGAAACAACGTGTGGCGATAGCCAAAGCGTTATATACGAATCCGTCG
ATTATTTTAGCGGATGAACCTACCGCGGCGTTAGATACTGAAAATGCGATTGAAGTCATTAAAATTCTAC
GTGATCAAGCCAAACAAAGAAAGAAAGCATGTATTATTGTTACACATGATGAACGACTTAAAGCATATTG
TGATCGTTCATATCATATGAAAGATGGCGTCCTTAATCTTGAAAATGAAACAGTAGAATAGTTTTATTAA
GCCGGTACATCATGTGCCGGTATTTTTATGTTTATGTATTATTTGAATAAACTTTCACATTCAATTAATA
ATAATTATTATCGAAAATCAGAAATATTCCGTGAAATATAATATTTTTTGTAGTAAAATGGCCTCTAAGT
ATTCAATATTTAAATATGGGGATTGAATATAAAATTATCGTAATGGGGGTCAATGGTTATGGATTTATTG
ATAGGTACTTTATTTTTATTTTTGGTCTTAGTGATTTTTACATTATTTACATATAAAGCGCCTAATGGTA
TGCGTGCCATGGGAGCATTAGCTAATGCAGCAATCGCAACATTTTTAGTGGAAGCATTTAATAAATATGT
TGGTGGCGAAGTATTCGGTATTAAATTTTTAGAAGAGCTAGGAGACGCTGCGGGAGGTCTAGGTGGTGTC
GCTGCCGCTGGATTAACAGCATTAGCTATCGGTGTGTCACCAGTATATGCATTAGTTATAGCAGCCGCGT
GCGGTGGTATGGATTTATTACCAGGTTTCTTTGCGGGTTATATGATTGGATATGTGATGAAATATACAGA
GAAATATGTGCCGGATGGTGTCGACTTAATTGGATCGATTGTCATCTTAGCGCCATTAGCTCGTCTTATT
GCAGTATTATTAACGCCAGTAGTGAATAGTACATTGATTCGAATTGGTGATATTATCCAAAGTAGTACGA
ATACGAATCCAATTATCATGGGTATCATTTTAGGTGGTATTATTACGGTTGTCGGCACAGCGCCATTGAG
TTCAATGGCATTGACAGCATTATTAGGTTTAACGGGTGTACCTATGGCTATTGGTGCCATGGCAGCATTT
AGTTCGGCATTTATGAATGGGACGCTATTCCATCGCTTAAAATTAGGTGATCGTAAGTCTACGATTGCAG
TAAGTATTGAACCTTTATCACAAGCAGATATTGTATCAGCCAATCCAATTCCAATCTATATTACAAATTT
CTTTGGTGGTGCGATTGCTGGTTTAATTATTGCTATGTCAGGTTTAATTAACGATGCGACAGGTACAGCT
ACACCGATTGCAGGATTTTTAGTTATGTTTGGATTTAATCATCCGACGACAATTGTGATTTATGGTGTAG
TAATGGCGATTGTAGGTGCGCTTGCAGGTTATCTTGGTTCAATTGTATTTAAAAAATATCCAATTGTTAC
TAAGCAAGACATGATTAATCGAGGTGCAGTAGACGCATAGCATCATCATATTGAATAGTAAAAACAAATA
AAACATAGTAACGTGATTCAGTCGATGTAACAGTCGATAATGAGTCACGTTTTTTTATAGAAAAATACAA
GACATAAAAATGTCATAATTTATTGTCGACAAATATCATACTGTATAAACATTTATCATTTTCTCAAGTA
CCTTTTACACGATGGAATGAACTTACTTTTTACGAAATTATGCGTATTTTATAAACAAATATCATTGATA
TAACGGTAAATGTAAGCGTTTACAACAGAAATAACAGCATGCTACGATATTTTTGTAAATTCACTGATTC
AAGTATTTTAAGTCAATATGAGGAGGGATGTTATGAGCGATTCTGAGAAAGAAATTTTAAAAAGAATTAA
AGATAATCCGTTTATTTCACAACGTGAACTTGCTGAGGCAATTGGATTATCTAGACCCAGCGTAGCAAAC
ATTATTTCAGGATTAATACAAAAGGAATATGTTATGGGAAAGGCATATGTTTTAAATGAAGATTATCCTA
TTGTTTGTATTGGCGCAGCGAATGTAGATCGTAAGTTTTATGTGCATAAAAATTTAGTTGCAGAAACATC
AAATCCTGTAACGTCAACACGCTCTATTGGTGGCGTAGCAAGAAATATTGCTGAGAACTTAGGTAGGCTT
GGCGAAACGGTCGCTTTTTTATCTGCTAGTGGACAAGATAGTGAATGGGAAATGATTAAACGATTGTCCA
CACCATTTATGAATTTGGATCATGTTCAACAATTTGAAAATGCGAGTACAGGTTCATATACAGCTTTAAT
TAGTAAAGAAGGCGACATGACATATGGCTTAGCAGATATGGAAGTGTTTGACTACATTACGCCTGAATTT
TTAATTAAGCGTTCACACTTATTGAAAAAGGCTAAGTGCATTATTGTAGATTTGAATTTAGGCAAAGAGG
CATTAAACTTCTTATGTGCCTATACCACGAAACATCAAATCAAATTAGTTATCACCACGGTTTCTTCCCC
AAAAATGAAAAATATGCCTGATTCATTACATGCTATTGATTGGATTATCACGAATAAAGATGAAACAGAA
ACATACTTAAATTTAAAAATAGAATCTACTGATGATTTAAAAATAGCTGCTAAACGCTGGAATGATTTAG
GTGTTAAAAATGTTATTGTGACAAATGGCGTGAAAGAACTCATTTATCGAAGTGGTGAGGAAGAAATCAT
TAAGTCAGTTATGCCATCAAATAGTGTGAAAGATGTTACAGGTGCAGGCGATTCATTCTGTGCTGCAGTA
GTGTATAGCTGGTTAAATGGGATGTCTACTGAAGATATATTAATTGCTGGTATGGTTAACGCAAAGAAAA
CGATAGAAACGAAATATACAGTTAGGCAAAACCTAGATCAACAGCAACTTTATCACGATATGGAGGATTA
TAAAAATGGCAAATTTACAAAAGTATATTGAGTATTCTCGAGAAGTTCAGCAAGCACGGGAGAACAATCA
ACCGATTGTAGCATTAGAATCAACAATTATTTCGCATGGTATGCCGTACCCACAAAATGTTGAAATGGCA
ACAACAGTAGAGCAAATTATCAGGAATAATGGTGCCATTCCAGCAACCATAGCCATTATAGATGGCAAAA
TTAAAATTGGTTTAGAAAGCGAAGATTTAGAAATACTGGCAACTAGTAAAGACGTTGCTAAAGTATCTAG
AAGGGATTTAGCAGAAGTTATTGCGATGAAGTGTGTTGGTGCTACTACTGTAGCGACGACGATGATATGT
GCTGCAATGGCTGGTATTCAATTTTTTGTTACAGGAGGTATTGGGGGCGTCCATAAAGGTGCAGAACATA
CGATGGACATTTCAGCAGACTTAGAAGAACTGTCTAAAACAAATGTCACTGTTATCTGTGCAGGTGCCAA
ATCAATTTTAGACTTACCTAAGACGATGGAGTATTTAGAAACAAAAGGCGTTCCAGTTATTGGATATCAA
ACGAATGAATTGCCAGCATTCTTCACTCGCGAAAGCGGTGTTAAGTTAACAAGTTCGGTTGAAACGCCAG
AACGACTTGCTGACATTCATTTAACAAAACAGCAGTTAAATCTTGAAGGTGGCATTGTTGTTGCTAATCC
AATTCCATATGAGCATGCCTTATCAAAAGCATATATTGAGGCAATCATAAATGAAGCTGTTGTTGAAGCG
GAAAATCAAGGTATTAAAGGTAAGGACGCCACACCGTTCTTGTTAGGGAAAATTGTAGAAAAAACGAATG
GTAAAAGTTTAGCAGCAAATATAAAACTTGTTGAAAACAATGCGGCGTTGGGTGCTAAAATTGCTGTCGC
TGTTAATAAATTATTGTAGGTGATGATACATGAATATTTTATTCGCTATCACAGGGATAGCATTTGCACT
ATTTGTTGCGTTTTTATTCAGTTTTGATCGTAAAAAAATAGACTTCAAAAAGACGTTAATAATGATATTT
ATTCAAGTGTTGATCGTGTTATTTATGATGAACACAACGATTGGTTTGACAATTTTAACTGCACTAGGTT
CATTTTTTGAAGGGCTAATAAATATTAGTAAAGCAGGCATAAATTTTGTTTTTGGAGATATACAAAATAA
AAATGGCTTTACGTTCTTTTTAAACGTATTACTGCCATTAGTTTTTATTTCTGTATTAATAGGCATCTTT
AATTATATTAAGGTATTACCATTTATTATCAAATATGTAGGTATCGCTATTAATAAAATAACTAGAATGG
GGCGCTTAGAAAGTTATTTTGCTATTTCAACAGCAATGTTTGGGCAACCAGAAGTATATTTAACAATAAA
AGATATTATTCCAAGATTATCTAGAGCGAAATTATATACAATTGCGACGTCTGGTATGAGTGCTGTTAGT
ATGGCAATGCTAGGTTCATATATGCAGATGATTGAACCCAAGTTCGTAGTTACAGCAGTAATGTTAAATA
TTTTTAGTGCGCTTATCATCGCCAGTGTAATCAATCCCTATAAATCTGATGATACTGATGTTGAAATTGA
TAACTTAACGAAATCCACAGAAACTAAAACATTGAATGGAAAAACAGGAAAACCTAAGAAAGTTGCCTTT
TTCCAAATGATTGGTGATAGTGCGATGGATGGGTTTAAAATCGCTGTTGTAGTAGCCGTAATGTTGTTAG
CATTTATTTCATTAATGGAAGCAATTAATATCATGTTTGGTAGTGTTGGTTTGAACTTTAAACAGCTTAT
TGGCTATGTGTTTGCACCAATCGCATTCTTAATGGGGATTCCATGGAGCGAAGCTGTTCCAGCTGGCTCT
TTAATGGCGACTAAATTAATTACAAATGAGTTTGTAGCAATGCTTGATTTTAAAAATGTCCTGGGTGATG
TATCAGCTCGAACACAAGGTATCATTTCAGTTTACTTAGTAAGCTTCGCTAATTTTGGTACGGTTGGTAT
CATCGTAGGTTCAATTAAAGGCATTAGTGATAAACAAGGAGAAAAAGTTGCATCCTTTGCAATGAGGTTG
CTACTTGGTTCAACTCTAGCTTCAATCATTTCAGGATCAATCATTGGCTTAGTATTGTAAATGAATCGAA
GTACCTAAATTAAATTCATGGCAAAGCTAAACCCCGTCACCAAGTTGGCGCAACAGCGCATCATAACTTA
GTGACGGGGTTTTATCATAACAATCTACTTTTTCGTAGCCGTTTTTGAAATGTATGTTGATGGTTTATCT
TTTTCAAAAATTGTTAATCCCGTTATATCTTTTTTATGTTTTGAAGGGACAATGAAGCTAAGTATATAAG
CAAAGACAAAAGCAACTGTAAATGAAATGGTAGATACATAGAAAGGTGAGTTACCTTTGCCAACACCATT
ATAGACATAAGCAAAGATGATACCCAATATTAATCCACAAATAACACCGAATGTATTCGTACGTTTAGTG
AAAATACCAACTGCAAATACACCAGCCAATGGAACGCCGAATAATCCAGTCACAAACAAGAATAAATCCC
ATAAGTCATTTGAATTAGAAGCAATTAAGTATAGTGACATTCCAAAACCGAAAATACCTGCAATGATAAT
AATGAAACGTGCAAAGTTAACTTCGTGTCGCTCGCTACCTTTTCCGAAGAAGCGTTGCTTAATGTCGATT
GAAATACAAGCAGATATAGAATTTAAACTAGATGAAATGGTAGACTGTGCAGCGGCGAAAATGGCTGCAA
TAAGTAATCCTGCTACAAATGGTGGCATCTCAGTCAAAATGAAATATGGCACTACAGATGATGTATTGAA
GCCTTTTGGTAAAACAGCTTCATGTGTATAAAATGAATACAGCATTGTACCCATACCATAAAATAAGGGT
GCTGAAATTAAAGCTAGGATACCATTTGTCCATAACGATTTATTTGTTTCTTTTAAACTATCAGAAGCTT
GATAACGCTGCACGACGTCTTGACTCGCTGTGTATTGATACAAGTTGTTGAAAATATTTCCTAGGAAAAT
AATTGGAATGGCAGCTGCCGCAGTATTTAGTTTCCAATTGTCTGCACTAATTAATTTTTTGTGCTCAATC
GCATCTGCAAAGACAGTGCCGAAACCGCCTTTAATGTTCACAACACCTAGAATAATAATAACTAAAGCGC
CGCCTAATAAAATGACGCCTTGAATGAAATCACTCCAAACCACACCTTCGAAACCACCTAAAAATGTATA
TAAAATACATAGTAAACCAACGAGTGATGCAACGATATAAGGGTTCATGTCTGATACAGATGTGATTGCT
AATGTTGGTAAGTAGATAACAATTGCAACACGCCCTAAATGGTAAACGACAAATAATAATGAGCCAATGA
CACGTATGCTAGGGCCAAATCTAGCTTCTAAATATTCATATGCAGATGTTACCTTTAACTTTTTAAAGAA
AGGGACATAGAAATAAATAAGTAATGGAATAATTGCGACGATAGCAATGTTACCAGCGATATATGACCAA
TCTGTTAAAAATGCTTTCTCTGGTGTCGACATAAATGTAATCGCACTTAACGTAGTAGCATAAATTGAAA
AGCCAACTACCCAAGATGGCAAGCGACCACTTGCGGTAAAGAAACTATTGGTACTTTGGCTCGCGCGCTT
GGTAAAATAAACGCCAATGAACAACATAGCTAGTAGATAAATGATAACGGCAACCCAGTTTAGTGTGCCA
AATCCAACTTCTTTCATGGGCAACATCCCCTTTACAATGTATTGATTCTTTGATGTCTATAAATCGTATT
TTGCAATGAGTTGATCTAATGTTTGTCGATGTGCTTCGTTAAAAGGTTTGAAAGGTCTTTTCGGTAATCC
TGCATCAATGCCACGATGACGTAATATTTCTTTCAATGTTGGATAAATCCCCATTGATAACACTGTTTCG
ATAATGTCGTTTGAATCATGTTGCAGTTGGTAAGCTTCTTGAATTTGACCTTGTCGTGCTAAGTCGAAGA
TTTTTCTTGCACGGCGACCATTAACGTTATATGTAGAACCAATTGCACCATCTACGCCAGAAATCGTAGC
TTGAACTAACATTTCATCAAAGCCAGATAAGATTAATTTGTCTGGGAATGCTTTTCTAATACGTTCGAGT
AGGAAGAAGTTTGGCGCTGTATATTTAACACCAACAATTTTTTCATGATTAAATAGCTCGCTGAATTGTT
CAATAGAAATATTCACACCTGTTAAATCTGGTATTGCATAAATAATCATATTGTTCTGAGTTGCTTCGAT
AATATCGAAATAGTAATCTCTAATTTCTTCAAAAGTAAATGGATAGTAGAATGGTGTTACGGCAGAAAGT
GCATCATAACCGAGTTCTGTGGCATATTTTCCAAGTTCAATGGCTTCATTTAAATCTAACGAACCTACTT
GAGCAATCAATTTCACTTTATCCCCAACTGCCTCTTTGGCAACCTTGAAAACTTGCTTCTTCTGCTCTGT
ATTTAATAAAAAGTTTTCGCCTGAGCTACCATTTACATAAAGACCGTCTAATTCTTCAGTTTCAATGGCA
TTTTGAGCAATTTGTTTAAGTCCTTGTTCATTTACTTGACCATTTTCATCAAAAGGAACGAGTAACGCTG
CATATAAACCTTTTAAATCTTTGTTCATTATGAAGTCCCTCCAAAAATCATTTGATAATATAGTTTACAG
CTATAATTGTAAACGCTATCATAAAATGTAACAATATCTTTTTGAAAATTGTAGTCATATTTATGTATAA
TTAATGAAAATGTTTTTCAAAATCAATAGAAATGGAGTGAGTAAGGTGTATTACATCGCAATCGATATTG
GAGGCACTCAAATTAAATCGGCAGTTATTGATAAGCAATTGAATATGTTTGACTATCAACAAATATCAAC
GCCGGACAACAAAAGTGAGCTTATTACTGACAAAGTATATGAGATTGTAACAGGATATATGAAGCAATAT
CAGTTGATCCAACCTGTCATAGGTATTTCATCAGCAGGCGTTGTTGATGAACAAAAAGGCGAAATTGTAT
ACGCAGGGCCAACCATTCCGAATTATAAAGGTACTAATTTTAAGCGATTATTAAAATCACTGTCTCCTTA
TGTCAAAGTAAAAAATGATGTAAACGCTGCATTACTAGGCGAATTGAAATTACATCAATATCAAGCAGAA
CGGATCTTTTGTATGACGCTTGGTACAGGCATTGGGGGTGCGTACAAGAATAATCAAGGTCATATTGATA
ATGGTGAGCTTCATAAGGCAAATGAAGTTGGGTATTTATTGTATCGTCCAACTGAAAATACAACGTTTGA
GCAACGTGCTGCAACGAGTGCATTGAAAAAGCGCATGATTGCCGGAGGATTTACGAGAAGCACACATGTG
CCAGTATTGTTTGAAGCAGCTGAAGAAGGTGATGATATTGCAAAACAAATATTGAATGAGTGGGCAGAAG
ATGTAGCAGAAGGGATTGCCCAAATACAGGTCATGTATGATCCAGGGCTTATATTAATTGGGGGCGGTAT
ATCTGAACAAGGAGATAATCTCATTAAATATATCGAGCCGAAAGTTGCACACTATTTACCAAAAGACTAT
GTTTATGCACCAATACAAACGACTAAGAGTAAAAATGATGCAGCATTATATGGCTGTTTGCAATGATAGT
TGAAAGAAGGAGTCATTCTAAAATAGAATTTGAAACCGTTACGAGAGATGAGAGCTGTTGTTAGTTCCAC
ACATCACACTCTATCTAGGACCAATCTAAACTATATCAACCAACAGTGTGCCACGGGCAAATTAAATTGA
AGAAGCTGAGATATTAAAATTTTAGAAAATGTAAAAAAATATTTGGTATTGAAATTAAAAAAGCACCTAG
CAACTCGTTGGGACAATCACGATGATTGTCTACAGTTGCAGGTGGATTTGAATATACTACTAGTTATTTG
TTGTCTAGGATAATAGATTTAGTATGTTGATAAGTTTGACTCAGATTCGTATTTTCTAATAAATGATAAC
TCACGATATCGATTAAAAAGAGTGTCGCAATTTGTGTGTTGATAAATTGATGGTCGGTATTACGCGATTG
ATCCGTTGTTAAAAGTACTAAATCTGCACAATCTGTAAGTTTACTACCTTCAAAATTTGTGATGGCAACG
ACATATGCACCATGAGATTTGGCGACTTCCGCTGCAGAAATTAATTCCGAAGTATTACCACTATTTGACA
TAGCAATAAACATATCCGAATGAGATAGTAGGGATGCCGATATTTTCATTAAATGTGAATCGGTAGTAAC
ATTACCTTTTAGCCCCATACGAATCATACGATAATAAAATTCAGTCGCTGATAAACCAGAGCTACCTAGT
CCAGCAAAGAGTATATGTCGACTTGATTGAAGTTTGTCGATAAAGGTTTGGATAATGTCGTTATCAATAA
ATTCACCAGTTTGTTGAATGATTTGTTGATGATATTTATGAATTCTTTGAATAATTGGGCTATTTTCAAT
AACTGTCTCTGTCATTTCTTGTTGAATATTAAATTTTAAATCTTGGAAATTCTCATAATCCAGCTTATGA
CTAAAGCGTGTCATCGTTGCTGGTGATGTACCAATCGCATGGGCTAAGGAGTTAATCGTTGAAAAGGCAT
CGCTATAACCATTTTGTCTTATATAATTGACGATGCGTTTATCAGTTTTTGTAAATAAATGTTGATAACG
TTGAACACGATTCTCAAATTTCATTGTGTCACCCCTTCATCTTAATGATTACTATTATATATGAAAAATA
TTTTCAAGATAGTAAAAAGCATTGATAAAAATTATCTTAATGATATATTGTAAATGACTTTACGTGAAAA
AACGACTTATGGAGTGAGGAATAATGTTACCACATGGATTAATAGTATCTTGTCAGGCACTACCAGATGA
ACCATTGCATTCATCTTTTATTATGTCGAAAATGGCATTAGCTGCGTATGAAGGTGGTGCTGTTGGTATT
CGCGCAAATACTAAGGAAGACATTTTAGCAATTAAAGAAACGGTAGATTTACCAGTTATTGGCATTGTGA
AACGTGACTATGATCACTCAGATGTTTTCATTACTGCAACGTCAAAAGAAGTTGATGAACTGATAGAAAG
CCAATGTGAAGTCATTGCATTGGATGCAACGTTACAGCAACGTCCGAAAGAAACGTTAGACGAATTAGTA
TCATATATTAGAACACATGCACCGAACGTTGAAATCATGGCTGATATCGCGACCGTTGAAGAAGCTAAAA
ATGCCGCACGACTTGGCTTTGATTATATTGGCACGACGTTACATGGCTATACTAGTTATACGCAAGGACA
ATTACTTTATCAAAATGACTTCCAATTTTTAAAAGATGTACTACAAAGTGTTGATGCAAAAGTTATTGCG
GAAGGTAATGTCATTACACCGGATATGTATAAACGTGTGATGGACTTAGGCGTTCATTGTTCAGTCGTTG
GTGGTGCGATAACACGACCAAAAGAAATTACGAAACGTTTTGTTCAAATTATGGAAGATTAAATGATAAC
GATAAAAAAACGAGATGACCATCATTAATTAAAGGCACCTAATTATCTTAGGTGGCTGAATGAATGTAAT
GGGTTCATCTCGTTTTGTTTGTTTATGATAGTGATTTTATTTTCAACTTTATCCAAAAATAAGTAAAGCG
ACGGGGATGGTGATTAATAGCGACAACGCCACGCGTAAAAACCAAATGATGATGAGTTTCCAGACAGGTA
TTTTAATTTCAGTTGCTAGTATACATGGCACTAATGCTGAGAAAAAGATAATGGCTGATACGCTTACTAC
ACCGACGACAAATTTAGTACTCATTGCAGCTTTAGTTACTAACAAAGATGGTAGAAACATCTCTACAATA
GAAATCGCTGACGCTTTTGCTAGTAAAGCCTGATCAGCAATTGGGAAAATATAAATAAATGGATAGAAGA
TATAGCCAAGCCAATCAATGAATGGTGTATAGTTCGCTACAATCAGTCCTAAAAAACCAATCGATAATAT
AGAAGGTAAAATACCAACAGTCATTTCTAAACCGTCTTTCAAATTGTCCCAAACGTTCTTCACGAGAGAT
GGTGTTAATGCATTTTGTTTCATCGCCTCTGCATATGCAGTTTTCAGTCTGCTTCCTTCAATAGCAACTT
CTTGTTCTCCTTCTTGTCCGTTATAATATTCTGTTGATTCATTGCTGATTGGCGGTAGCCATGCAGTAAT
TGCAGTCACGACAAATGTGATGACTAAAGTTATCCAAAAGTATAAATTCCAATGCGGCATTAATCCTAAA
GTTTTAGCAACGATAATCATAAAAGTTGCTGAAACTGTTGAAAAGCCAGTCGCAATAATCGTGGCTTCTC
GTTTGTTGTACATCCCTTGCTTATAGACACGATTAGTAATCAATAATCCTAAGGAATAACTGCCGACAAA
CGAAGCCACTGCATCGACAGCGGATTTTCCTGGTGTTTTAAAAATAGGTCTCATAATAGGCTCCATATAA
ACACCGACAAATTCTAATAAGCCATAGCCCACTAATAAAGAAAGCGCAATTGCACCTACTGGAATTAAGA
TACTTAATGGCATCATTAATTTTTCAAACAAAAACGGACCATAGTTAGCTTTAAATAGTATTGATGGACC
GATTTTAAATACATACATTATACCGATCATTGCACCTGCAACTTTAAATAATGTAATGACCAAGTTTGTG
ATTGAAGTCATAAAAGTACGTCTCACTATTGGTAACGCTGTACCAATTAAAATCATAATCAGTGCAACAT
AGGGCATAAGTGGACCTATGATTGAGCGAATGGCTAGATGAACATGATCGACGAAAATAGTGTTGTTACC
ATTAATCGTAAAAGGAATAAAGAAACATAGTATGCCCACTAAACTATAGACAAAAAAACGCCATGCACTT
GGTTGTTGTGCATTAGAATGATATTGATTCATTAAAGCAACCCCTTTGTTTAAATGAATACACAAAACTG
TATGATGCATCTTCCCCTTAATGAGATGAATCATTATTTTAATTTAGAAAAATCTGAAAACTTACTATAA
TTGTATAGTTTGAATTATTTTCATACCAATACAAATTAACTAATTATATATAGATTGAAACTATATTACT
TAATAAAATATTTATCTTAAATGTTGTTGTGTTGATTCAACACCACAACTAAAAGTGTTTATAAATTATT
TGGAAATACACATATTTGTAAATGATTAGTATCGATTTAATATCGTATTATTAAATTTTTATTAATTTTG
TAGTCTTAATCAAAAAATAATATATGTCATGTTATATTGAAGGTGCAGTTGTTTTTCATTCTCAAGAGGG
GGTCAAAAAAATACTTTTGAGGTGATTATATGTTAAGAGGACAAGAAGAAAGAAAGTATAGTATTAGAAA
GTATTCAATAGGCGTGGTGTCAGTGTTAGCGGCTACAATGTTTGTTGTGTCATCACATGAAGCACAAGCC
TCGGAAAAAACATCAACTAATGCAGCGGCACAAAAAGAAACACTAAATCAACCGGGAGAACAAGGGAATG
CGATAACGTCACATCAAATGCAGTCAGGAAAGCAATTAGACGATATGCATAAAGAGAATGGTAAAAGTGG
AACAGTGACAGAAGGTAAAGATACGCTTCAATCATCGAAGCATCAATCAACACAAAATAGTAAAACAATC
AGAACGCAAAATGATAATCAAGTAAAGCAAGATTCTGAACGACAAGGTTCTAAACAGTCACACCAAAATA
ATGCGACTAATAATACTGAACGTCAAAATGATCAGGTTCAAAATACCCATCATGCTGAACGTAATGGATC
ACAATCGACAACGTCACAATCGAATGATGTTGATAAATCACAACCATCCATTCCGGCACAAAAGGTAATA
CCCAATCATGATAAAGCAGCACCAACTTCAACTACACCCCCGTCTAATGATAAAACTGCACCTAAATCAA
CAAAAGCACAAGATGCAACCACGGACAAACATCCAAATCAACAAGATACACATCAACCTGCGCATCAAAT
CATAGATGCAAAGCAAGATGATACTGTTCGCCAAAGTGAACAGAAACCACAAGTTGGCGATTTAAGTAAA
CATATCGATGGTCAAAATTCCCCAGAGAAACCGACAGATAAAAATACTGATAATAAACAACTAATCAAAG
ATGCGCTTCAAGCGCCTAAAACACGTTCGACTACAAATGCAGCAGCAGATGCTAAAAAGGTTCGACCACT
TAAAGCGAATCAAGTACAACCACTTAACAAATATCCAGTTGTTTTTGTACATGGATTTTTAGGATTAGTA
GGCGATAATGCACCTGCTTTATATCCAAATTATTGGGGTGGAAATAAATTTAAAGTTATCGAAGAATTGA
GAAAGCAAGGCTATAATGTACATCAAGCAAGTGTAAGTGCATTTGGTAGTAACTATGATCGCGCTGTAGA
ACTTTATTATTACATTAAAGGTGGTCGCGTAGATTATGGCGCAGCACATGCAGCTAAATACGGACATGAG
CGCTATGGTAAGACTTATAAAGGAATCATGCCTAATTGGGAACCTGGTAAAAAGGTACATCTTGTAGGGC
ATAGTATGGGTGGTCAAACAATTCGTTTAATGGAAGAGTTTTTAAGAAATGGTAACAAAGAAGAAATTGC
CTATCATAAAGCGCATGGTGGAGAAATATCACCATTATTCACTGGTGGTCATAACAATATGGTTGCATCA
ATCACAACATTAGCAACACCACATAATGGTTCACAAGCAGCTGATAAGTTTGGAAATACAGAAGCTGTTA
GAAAAATCATGTTCGCTTTAAATCGATTTATGGGTAACAAGTATTCGAATATCGATTTAGGATTAACGCA
ATGGGGCTTTAAACAATTACCAAATGAGAGTTACATTGACTATATAAAACGCGTTAGTAAAAGCAAAATT
TGGACATCAGACGACAATGCTGCCTATGATTTAACGTTAGATGGCTCTGCAAAATTGAACAACATGACAA
GTATGAATCCTAATATTACGTATACGACTTATACAGGTGTATCATCTCATACTGGTCCATTAGGTTATGA
AAATCCTGATTTAGGTACATTTTTCTTAATGGCTACAACGAGTAGAATTATTGGTCATGATGCAAGAGAA
GAATGGCGTAAAAATGATGGTGTCGTACCAGTGATTTCGTCATTACATCCGTCCAATCAACCATTTGTTA
ATGTTACGAATGATGAACCTGCCACACGCAGAGGTATCTGGCAAGTTAAACCAATCATACAAGGATGGGA
TTAACTTGTGTTAAAAAGCCTTTAATATCAGTTGTTACAAAGGATTTGTAGCGTCTTTAAAAATAAAAAA
GGGCAGAAAAAGGGCAGATACCTTTTAGTACACAAGTTTTTCTAATTTTTGCTCTAACTCTCTGTCCATT
TTCTCTGTTACATGGGTATATACCTTTATAGTCGTTTTTTCATCTGTATGTCCTACTCTTTTCATAATTG
CTTTTAACGATATATTCATTTCCGCCAATAAACTTATGTGTGTATGCCTTAGTGTGTGAGTAGTAACTTT
TTTATTTATATTTAATGATTCTGCAGCTGAGGACAATCGTTTGTTTATCCTACTGCCTTGCATAGGATTT
CCTTGGCAAGTTGTGAATATAAACCCTCTATCAACATAGCTTGGTTCCCATTGTTGCATCTTTTTATTTT
CTAACATTATTTTTTTCAATACATTTGCTATCCTTGAATTGATGGCGATTTTTCTTTTTGAACCTGCGGT
CTTCGTAGTATCTTTGTGACCAAATCCAGCATTACATTTGATTCTGTGAATAGTGCCATTAATATCGATC
GTTTTATTTTTGAGGTCAACATCTTTAACTTGGAGAGCTAATAACTCACCTATGCGCATACCTGTTAAAG
CTTGAACTTCTACAGCCCCAGCAACTAAAATACGAGCTCTATACTGCATGTTATTATCGTTCAGTATAAA
ATCGCGTATCTGTATTACCTGTTCCATCTCTAAATAGTTGTACATTTTCGCTTCTTCTTTTTCTATATCT
TCTATCGTCTTACTCTTCTTTGGTAGTGTGACGCTATTTAATATGTGTTCGTTTGGATAATTGTAAAATT
TAACGGCGTATTTAATAGCTTCTTTCATATGTCCAAGTTGACGCTTTACCTGATTTGCAGAATATACGTT
TGATAATTCGTTAATAAATGTTTGCATGTACTTTGTATCAATTTTGTTTAAAAGTAAATTTTGAGAACTG
TTCTTTTTGATGTTTTTGATTCTTGTTTTCAAATTATCAAGCGTCGTTACTTTAAAGCCAGATGTTTTTA
TATGATATTCAAGCCATTCATCTAATAACGCGTGAAAAGTCAAAGTTTTTAATTCGCTTGACGACTTGTT
GTTTAGTTTTTCTTTTATTTTTTCTTCTAAACGAAACATTGCCTCTTTTTGCGATTGCTTTGTATTCTTA
TTCAAGACAACACTTACACGTTTCCATTTATCTGTATACGGATCTTTGTATTTCTCGTAGTATCTATACT
TCGTTTCATTGTTCTTATTTTTAAATTTTTCAAACCACATTTTACATCCCTCCTCAAAATTGGCAAAAAA
ATAATAAGGGTAGGCGGGCTACCCATGAAAATTGTATAAAAAAAGACGCCTGTATAAAATACAGACGCCA
CTTATAGTTATAAGATTACATGGTTAATTACCAAAAATGGTAACGAATATATACGTGTTTTAAAGGATAA
ACCTTTAATATATTAAAATTATATCATCTTATATCAGGAATCTGCAATATATTATTATTAATTCTATTTA
TCAGTAACATAATATCCGAAGAATCTATTACTGGATTTTTAATTTTTGGGGGTAAAACTTTTCTTATGCG
AAACTTACTAATCGGCTGGAAAGAATTTATGCAAGCGTAACTATTACCTTTTAATTTTTTTACCTTATCA
ATTGCTGATACTATGTTATTAATGTTTCTGTCAATTTTATTTAATTTATTTTCAATTTCTAAACTATCAG
ATATAAATTCACTAAAATAATCTTTAGTGATGAATTCTGTGTTGTTTTTTTGGTATTTTTTATCGAAAAC
TTCTTTTAATATAGCTGAATTATTTTGCGCGCTAATTAAATTTAAAAACAATCTTAAATAATACTCCCAT
TTCAAATCAAAATTCATCTTTAAATACTTTTTGTTTTCTTTAGAAGATAAGGGAATAACATTTACTATAT
CTTCCGTATTAGAATCATTTTTATTCATCACTATTGCAAAGTGTGAATTAGAAAATTCTTTATTAACGTT
TATACCGAAATCTACAAAAACTATTTCTCCTTGTTTAAACTTTGGATAAAAACCTTTATGGTTTTTTTCA
CCTTCAAATCTCTTGAGTAAATAGTGAATATCTGAATCTAATTTTTTAAATTTTGGATTTCCAGAAGTTT
TTAATTTATTAATGCGTTTTTCTATATTATGCGTCATCATTTCTCCTTTATTCTCGCTCACGTTCTCACC
ACCATTCAACGTCTACACTTGTAGACGTTTTTTGATTAGTAAAATCATAATGAATCTTCTTTGGTTAACT
TATCGCCATCTATTTTTTGTGAAATAAATTCCAAGTATTTACGCGCATTATGTGACGATAAATCTTTAGG
TAACTCATAAGTGAATGGTTGATTACCACTAGTTAAAACTTCATATACTATAGTTTCTTTTTTTATTTTG
CAATTAGTTATTTTCATTATAAACTTCCTTTCAAACACTGCTGAAATAGACGTCTTTTTCAAATAAGCAT
GATTAATACTTTAATTCTTTAATCCACATATATTTAAAAGTGAGGTAGTAGGTAATAAATATAAGACTTA
AAGTTAAGATTGCTTTTTTCATGTCAATTTCTCCTTTGTTTATATTTATATTAAAGCGCTAAATATACGT
TATTAATCACAATACAACTTTGCCCATTACTTTAATATTACTAAACGAAGCGACTTTGATATCATCATAC
TTCGGATTTAGAGATACCAAATTAATATAGTCTTCGCATATATCTACACGCTTGATAAGACTTACTCCAT
CTAATACAACGAGTGCAATTGTACCATCTTTAATAGAATCTTCTTTCTTAATAAAAGCGTATGTTCCTTG
TTTTAACATAGGTTCCATTGAATCACCATTAACTAAAATACAAAAATCAGCATTTGATGGCGTTTCGTCT
TCTTTAAAAAATACTTCTTCATGCAATATGTCATCATATAATTCTTCTCCTATGCCAGCACCAGTTGCAC
CACATGCAATATACGATACTAGTTTAGACTCTTTATATTCATCTATAGAAGTGACTTTATTCTGTTCATC
TAATTGCTCATTTGCGTAGTTAAGTACGTTTTCTTGGCGGGGAGGTGTGAGTTTGTTGTATATGGAAGTG
ATGTCGTTTTTTTTATTATTTCTTGTAGGAAACAAATCATCGATACTGATATTTAAAATATGAGCAATTT
CAAACAAATCATCTTGTTTAGGAGTTCTGTACCCTGTCTCATAATTTGAAATAGTAGCTTTTTTAGTGTT
GAGTTTTTCTCCAAGTTGATCTTGAGTTAAGTTCAATTTGGTTCTATAGTATCTGATTTTATTGCCTATA
AATTTCGCTAATTCTTTTTTATCCATTTTCTTACCTCCTTAAATTTACCTATAGTATAACCCAATTATTT
TTGGTATTCAACAAAAAAATACACGAAAAGCAAACTTTTATGTTGACTCAAGTACACGTATCGTGTATAG
TAGGTTTTGTAAGCGGGAGGTGACAACATGCAATGGAATTTAATAAAGTTGAGAAAAGAAAGAAAGTGTA
CTCAAGAAGATTTAGCAAACCTCTTGAATATATCAACTGAAGGTTATCGTTTAAAAGAATTAGGAAAGCA
TCAATTTAAGAATGATGAGATGTTTATTATCGCTGATTTTTTTGACGAAAATATTGGAGATATTTTTTTA
CCCACAAAGTACACGAAACGCAAACGAACATCTTAAAGGAGACATAACAAATGCAAGACCAATCATTAAA
ATTAGTAAAACTACAACTAAAATATCATAACCTTTCAGGACAAATTGAAGCTTATGATAAATCACTTAAA
GAAATAAGATACACTCGAGATCTTTTCAACAAACATCTAAGCATGAATAACGAAGACGCATTTGCTGGTT
TGGAAATGGTAGAAGATGAAATTACTAAAAAGCTACGAAGTGCTATCAAAGAGTTCCAAAAAGTAGTGAA
AGCGTTAGACAAGCTTAACGGTGTTGAAAGCGATAACAAAGTTACTGATTTAACAGAGTGGCGGAAAGTG
AATCAGTAACATTCACTTCTTAATATAACCACGCTTATCAACATCCACATTGAGCAGATGTGAGCGAGAG
CTGGCGATGATATGAGCCGCGTTTAAATACATTCGATAGTCATTGCGATAACCGTCTGCTGAATGTGGGT
GTTGAGGAAAAAGGAGGATACTCAAATGCAAGCATTACAAACATTTAATTTTAAAGAGCTACCAGTAAGA
ACAGTAGAAATTGAAAACGAACCTTATTTTGTAGGAAAAGATATTGCTGAGATTTTAGGATATGCAAGAT
CAGACAATGCCATTAGAAATCATGTTGATAGCGAGGACAAGCTGACGCACCAATTTAGTGCATCAGGTCA
AAACAGAAATATGATCATTATCAACGAATCAGGATTATACAGTCTAATCTTCGATGCTTCTAAACAAAGC
AAAAACGAAAAAATCAGAGAAACCGCTCGGAAATTCAAACGATGGGTAACATCAGATGTCCTACCAGCTA
TTCGCAAACACGGTATATACGCAACAGACAATGTAATTGAACAAACATTAAAAGATCCAGACTACATCAT
TACAGTGTTGACTGAGTATAAGAAAGAAAAAGAGCAAAACTTACTTTTACAACAAGAAATCGGAGAACTA
AAACCCAAAGCAGACTATGTAGATGAAATCTTAAAGTCAACTGGCACATTAGCCACAACTCAAATCGCGG
CAGACTACGGTATATCAGCACAAAAGTTAAACAAACTACTACACGAAGCTAGACTACAACGAAAAGTAAA
TAAACAGTGGGTGCTTTACTCAGAACACATGGGCAAGAGTTACACAGAATCAGACACTATAGCAATTGTA
CGCTCTGACGGTAGAGAAGACACAGTTTTACAAACTAGATGGACACAAAAAGGCAGATTGAAAATACATG
AAATCATGACTGAATTCGGTTATGAAGCTAATTTAGGGGGAGCGTAAATGACACCAGAACAAAAAGAAAA
GCTAAACAATATAGTATTAACACTTTATGCAGTTAAAGAAAACAAAAGTCAAACATACACACACAAAGAT
ACTCTTACTGTGACATATGCAGGCGAGATTGAGCACACTTACGAAGTCGACAGAGAGAAACACCTTGAAT
CAATGATTGAGTGGGCAATTGACCAAATCGAACAGCACTTTGATTTAGACGAAGAAGAATAACACACAAT
TGAACAAACAACTTAATAGGAGGAATTATCAATGAACATTCAAGAAGCAACTAAGATAGCTACAAAAAAT
CTTGTCTCTATGACACGGAAAGATTGGAAAGAAAGTCATCGAACTAAGATATTACCAACAAATGATAGTT
TTTTACAATGCATCATTTCAAATAGCGATGGGACAAACCTTATCAGATATTGGCAACCTTCAGCCGATGA
CCTCATGGCAAATGATTGGGAAGTTATAAACCCAACTAGAGACCAGGAATTATTGAAGCAATTTTAGAAA
TGCTATCAATGATACTTTTTAAATTGTTTTTAAACTCATTTTCAAAGTAAACAACAGTCTTGTCTGAAAT
TGTTACATGATAAATAGTGTTACTAGCATACACGCCGTTTAGGAACCCAGAGTTTTTAAGTTTATTTAAA
TCGTATTTTACATCTTCGAAATGTAGTTTTTGAAAATACTTTGTATGTATATCTTTAGCACTTCCAAAAT
TATTGCAGGTTAATTTAACCGAACCTAACTTTACACATTCTAAATAATCTTTGTAGAGTACGGACAAGAT
ATATTGTTGGTCTTTAGTAAGTGTATCAAATTCATCAGATATCAAGGGCATGTTATCACCTCCTTAGGTT
GATAACAACATTATACACGAAAGGAGGCATAAACATGATGCAAGCTCAAAACAAAAAAGTCATCTATTAC
TACTATGACGAAGAAGGTAATAGACGACCAATAGATATTCAAATTAATGACGGATATGAACTTATGGTCC
GATCTTATTTCATCAACAACACCATTGAAGAAATACCATACTTAAATAATAACTTATATGCCTTGGTTGA
TGGTTATGAATTTAAGTTAGATTGAATTTTTGAGAAAGATATTGAAAAGCTAATTTCCCCATAAGATTAA
GAGACATACTGGATGTTTTGTTAACGACACTTTTAACTTCGTTCCAAGTTTTATTGTCTCTAATATTATC
GAGAAATTCATGGCCAGACCAAGTGATGTCATCAATAATCCAAGAAACGACCCTGCCTTCGATGAATTTC
AGATCGCAACAAATAAATTTAGCTTCTTCTAATTTTAAAAGTGAGTACATTACTGTTTCAAAATCATATT
TATCAAAAATAATATTATCGTTGAAATTATGTCGAGTAAGTGGTTCACCTATTTTCTTATTAGATTCTAT
TTCTAAGAGCAAGAGTCTAACGCAATCGTGATTAAGTTTCATCCTATCACCTCCATAACAGGAGTATAGC
AGAAAGGAGCATAAACAATATGGAAGATATGAAAGAACTTTATTCTTTAAAAATCCAAAAGAAGAATTTA
AATAATAAACAAAAGAATTTAATGTCTGTAATTAATCAATGTATTGAACTAGAAAATTTTTCTTACACTG
AAATTAAAAAAGTTCTCTACCTAATTGATAGAGAACAAAAGTATTTAGCTAATAACCGCAGAAAAACATA
AGTTGAAAATAATCTAACTCGGACTGCTGGCAATCTTCTAAATATTTTTCATACTGATTTTTAGTTCCGC
CCAGAACGTATTCAGTATTGTAGTACGCTTGTCCATTATCCAAAATTTTAACTAATTTTGTACCAACATG
AACGATATCCCAACCTTCTTTTAACAGATCGTTGGCTGCATCATTAGCTAAATCGTCATCGAAAGACAAA
AGGTGATAGTAGTTTTTCATAATATACACCTCCTTAGGTGGATAACTAAATTATACACGAAAGGAGTGAT
AGAGATGCCAAAAATCATAGTACCACCAACACCAGAAAACACATATAGAGGCGAAGAAAAATTTGTGAAA
AAGTTATACGCAACACCTACACAAATCCACCAATTATTCGGAGTATGTAGAAGTACCGTATACAACTGGT
TGAAATATTACCGTGAAGATAATTTAGGTGTAGAAAATTTATACATTGATTATTCACCAACGGGAACATT
GATTAATATTTCTAAATTAGAAGAGTATTTGATCAGAAAGCATAAAAAATGGTATTAGGAGGATTATCAA
ATGAGCGACACATATAAAAGCTACCTAGTAGCAGTACTATGCTTCACAGTCTTAGCAATTGTACTTATGC
CGTTTCTATACTTCACTACAGCATGGTCAATTGCGGGATTCGCAAGTATCGCAACATTCATATTTTATAA
AGAATACTTTTATGAAGAATAAAAAAACTGCTACTTGCGCCAACAAGTAACAGTAAGTGTTCATCAAAAT
ATACAACTTAATTAAATCAAAATATACGGAGGTAGTCAACTATGGCTAAAAATATTAAAACAGAACAACA
TTATTACACTAAAGATTTCTCAGGATACAGAAATGAAGAAGATAATTTTGTAGCAAATCAAGAATTGACA
GTAACAATCACATTGAACGAGTACAGAAAACTTATTGAAATAAAGGCTGTTAAAGATAAAGAAGAAGATA
CTTACCTCTGTAAGTATTTTGCGGAAGAAAGAAAAAACGAAAAATTGGAAAAAGAAAATATAAAACTGAA
AAACAAAATTTATGAATTACAAAACGAAGAAGATAACGAGGAGTGCGAAGAGGAGTACGAAGAATACAAG
GAGGACTAAAACAATGTATTACAAAGCGGGTGAGATAAAAAATAAAATTATAAACTTTAACGGGTTCGAA
TTTAAAGTGTCTGCGATGAAGAGACATGACGGTATCAGTATACAAGTTAAGGATATGAATAATGTTCCAC
TTAAATCATTTCATGTCGTAGATTTAAGCGAACTATATATTGCAATGGATGCAATGCACGACGTTATAAA
CGAATGGATTGAAGAGAACACAGATGAACAGGACAGACTAATTAACTTAGTCATGAAATGGTAGGAGGTC
GCTATGAAGCAGACTGTAACTTATATCATTCGTCATAGGGATATGCCAATTTATATAACTAACAAACCAA
CTGATAACAATTCAGATATTAGTTACTCCACAAATAGAAATAGAGCTAGGGAGTTTAACGGTATGGAAGA
AGCGAGTATCAATATGGATTATCACAAAGCAATCAAGAAAACAGTGACAGAAACAATTGAGTACGAGGAG
GTAGAACATGACTGAACAAACATTATTTGAACAGTTGAACAGTAAAAACGTGAATGATCATACAGAACAA
AAAAATGGATTAACTTATCTAGCATGGTCATATGCACACCAAGAGCTGAAAAAGATTGACCCAAACTACA
CAGTAAAAGTACACGAGTTTCCACATCCAGATATTAACACAGAAAATTATTTTGTACCTTATTTGGCTAC
ACCAGAAGGCTATTTTGTACAGGTATCTGTGACTGTGAAAGATAGTACAGAGACTGAGTGGCTTCCAGTA
TTGGACTTTAGAAATAAATCGCTTGCTAAAGGTAGTGCAACAACTTTCGATATTAACAAAGCGCAAAAAC
GATGTTTCGTTAAAGCTTCGGCTTTACACGGTTTAGGTTTATATATCTACAACGGCGAGGAACTTCCAAG
TGCAAGTGACAATGATATTACAGAATTAGAAGAGCGTATCAATCAGTTCGTGAGTTTATCTCAAGAAAAG
GGACGAGATGCAACTATCGATAAAACGATGAGATGGCTAAAAATCTCTAACATTAATAAATTGAGTCAAA
AACAAATCGCAGAAGCACGCCAAAAATTAGATGCGGGATTAAAACAATTGGATAGTGAGGAGAAACAATA
ATGTTAAACAGAACAGTATTAGTAGGGCGATTAACAAAAGACCCAGAATTAAGAAGCACGCCAAATGGCG
TAAATGTAGGGACATTCACATTAGCAGTAAACAGAACATTTACAAATGCTCAAGGCGAGCGTGAAGCAGA
CTTTATAAACGTAGTAGTATTCAAAAAACAAGCTGAAAACGTTAAAAACTACCTTTCTAAAGGATCACTG
GCAGGTGTAGACGGGCGATTACAAACACGCAGTTACGATAACAAAGAAGGGCGACGTGTATTTGTGACAG
AAGTAGTAGCGGACAGCGTTCAATTCTTAGAACCGAAGAATAACAACAAACAGAATAACCAACAACACAA
CGGACAAACTCAAACTGGTAATAATCCGTTCGACAATACCGAAGAAGACTTTTCTGACTTACCGTTCTGA
TTGGAATGATTAAATGCCAAAAATTACTAGTTATATCACTCAAGACGACGGCACAACAACAGTTGTCATC
TCGGGTGTCGAATTAGGCAATAAAGAAACATTACTACTTGATAACGGGTTTGATGTAGAAGTAGATGTAA
ACGTTATAGATCCGTTTCAAATTACCGGCAAGCAACGTCGAAAAATATTCGCGCTTGTCAAAGACATAGA
AGAACATACAGGTCAACCAATGGACTATATGAGACATATGTTCATCGAGTTTGTAAGAACGTACTACGGC
TATGATGAACGTATTTCGCTAAGTAATTGTACGAGAACACAAGCAAGTCAAATCATTGAAGCAACGCTTG
ACTGGACGTTCTACAATGACATACCACTTAGCTACAAAACGAGTAATCTACTGAAACAAGATAAATCGTT
CTTATACTGGTCAACTGTTAACCGCAACTGTGTAATATGCGGAAAGCCTCACGCTGACCTAGCACATTAT
GAAGCGGTTGGCAGAGGCATGAACAGAAATAAGATGAATCACTATGACAAACATGTATTAGCGTTATGTC
GCGAACATCACAATGAGCAACATGCGATTGGCGTTAAGTCGTTTGATGATAAATATCACTTGCATGACTC
GTGGATAAAAGTTGATGAGAGGCTCAACAAAATGCTGAAAGGAGAAGACAATGGGAGAAGTATCGTGGAT
AAAACTTAAAGTTGGCATGTTTGATGACAGCAAAATCAAATATATCGAAGCTTTACCCGAAAGAGATACG
ATCATAACTATTTGGGTTAAGTTGCTAACTTTATCAGGAAAGTACAATGAACAAGGTTATATTATGCTAT
CCGAAAACTTGCCGTACAACGAAGAAATGTTAGCAAATGAATTTAATAGACCTATTAACTCAATAAGGTT
AGCAATTCAAACTTTTGAGACATTGGGCATGATTGAAAAAGTTAATGGTGTCATAAAAGTGACAAACTGG
GAGAAGCATCAAAGCTTAGATAGCAAAGCTAAGCATAAAGAAAAAAATAAATTGCGACAACAACGCTATC
GAGAGAGACAGAAAAAGTTACTAGAAGCAAAACGTAACGTTACCGTAACGTTACGTAACGATACAGAAGA
AGAAAGAGAAGAAGAAAAAGAAGAAGAATATAAGAATAAAGAAGAAGAAAGAGAAGCCGTCTTCTCATCT
TCAATAAAATATATAATTGCAAATTTGGATGATAAGTTAACGCCTAATCAAATGGAGCAATTAGGGTTTG
CTATTGATGATATAGGTACGAACGCTTTTGAAGTTGTAAAAGTAGGTGTTGAGTACACTAAAAGCAAAAG
TGCGCATGGTGGCTACTTAATTAAAGTTTTGAACAACTGGGCTAAAGAGAATGTCAAAACAAAAGAAGAT
GCAGAACACAAAATAGCGCCTAGGAAAAACACAACTGATGATGTCATTGCGCAAATGGAAAAAGAATTGA
GTGATGACTAATGCCGATGAGCAAAACACAAGCATTAGAAATTATTAAAAAAGTTAGGTACGTATACAAC
ATCGATTTTGATAAACCAAAGTTAGAAATGTGGATTGATGTATTAAGTCAAAACGGAGATTATCAACCAA
CTGCAAAAGCGGTAGATGGATATATCAACAGTAACAACCCGTATCCGCCTAACTTACCAGCAATCATGCG
TAAGGCACCTAAAAAAGTATCTATCGAGCCGGTAGACAACGAAACTGCTACACACCAATGGAAAATGCAG
AATGACCCCGAATATGTCAAACAAAGAAAAATAGCGCTAGATAACTTCATGAATAAGTTGGCAGAATTTG
GGGGCGATAACGAATGAATTATGGACAATTTGAAATTGAAAGCACAATAATCGCTACGCTGCTCAAACAA
CCGGACGTACTAGAAAAGATACGAGTTAAAGATTATATGTTTACGAACGAAAAGTTTAAAACCTTTTTCA
ATTATGTAATGGACGTCGGAAAGATAGATCATCAAGAAATTTATTTAAAAGCAACTAAAGATAAAGAATT
TTTAGATGCAGATACTATAACTAAACTTTATAACTCCGATTTCATTGGATACGGTTTCTTTGAACGTTAT
CAACAAGAATTATTGGAAAGTTATCAACTCAACAAAGCTAACGAATTGGTAACTGAGTTCAAACAACAAC
CTACGAATCAAAACTTTAACAACTTGATTGATGAACTCAAGGATTTAAAAACGATTACTAACAAAAAAGA
AGATGGAACCAAGAAGTTTGTTGAGGAGTTTGTCGAAGAGTTATACAGCGATAGCCCTAAGAAGCAAATT
AAGACGGGTTACAAGCTAATGGATTACAAAATAGGGGGATTAGAGCCATCACAATTAATCGTCATCGCAG
CGCGTCCCTCAGTGGGTAAGACAGGCTTTGCATTAAACATGATGCTGAACATAGCACAAAATGGATACAA
AACATCTTTCTTTAGTCTCGAAACAACCGGCACATCGGTATTGAAACGTATGTTATCAACAATTACTGGT
ATTGAGTTAACAAAGATAAAAGAAATCAGGAACTTAACGCCGGATGACTTAACAAAGTTAACGAATGCGA
TGGATAAAATCATGAAATTAGGCATCGATATTTCTGATAAAAGTAATATCACACCGCAAGATGTGCGAGC
GCAAGCAATGAGGCATTCAGACGGGCAACAAGTTATTTTTATAGATTACCTTCAACTGATGGATACTGAT
GCGAAAGTTGATAGACGTGTAGCAGTAGAAAAGATATCACGCGACTTAAAGATAATCGCTAACGAGACAG
GCGCAATCATTGTACTACTTTCACAACTGAATCGTGGAGTCGAGTCTAGGCAGGATAAACGACCAATGCT
ATCGGACATGAAAGAATCAGGCGGAATAGAGGCAGATGCGAGTTTAGCAATGCTACTTTACCGTGATGAT
TATTATAACCGTGACGAAGATGACAGTATCACAGGCAAATCTATTGTTGAATGTAACATAGCCAAAAACA
AAGACGGCGAAACCGGAATAATTGAATTCGAGTATTACAAGAAGACGCAGAGGTTTTTCACATGAACACC
ATGCAATTCAAAAGCTTATTGAAATCGATGTATGAAGAGACAAAGCAAAACGACCCGATTGTAGCAAATG
TCTATATAGAAACTGGTTGGGCAGTTAACAGATTATTAGACAATAACGAGTTATCGCCTTTCGATGATTA
TGACAAAGTTGAAAAGAAAATTATGAATGAAATCAACTGGAAGAAAACGCACATTAAGGAGTGTTAAAAA
TGCCGAAAGAAAAATATTACTTATACCGAGAAGATGGCACGGAAGATATCAAAGTCATCAAGTATAAAGA
CAACGTAAATGAAGTTTATTCGCTCACAGGAGCCCATTTCAGCGACGAAAAGAAAATTATGACTGATAGT
GACCTAAAACGATTTAAAGGCGCTCACGGGCTTTTATATGAGCAAGAGCTAGGATTACAAGCAACGATAT
TTGATATTTAGAGGTGGCACATGGAAGTACATTACAGTAGTAAAACAAACGAGTGGACAACACCACAACA
TTTATTTGATGACCTAAGCGAAGAATTCAGTTTTACATTAGATCCTTGTTCAACAGACGAGAACGCCAAA
TGCCGGAAGTATTATACAGTAAAAGATAATGGGTTAATTCAAGACTGGTCTGAGGACATTGTTTTTATGA
ACCCGCCATACGGTCGAAGTATTAAGCGTTGGGTCAAGAAGGCTTACGAAGAAAGTTTGAAAGGCGCAAC
GGTAGTTTGTTTAATACCCGCAAGAACAGACACGACATATTGGCATGATTACATTTTTAATAAGGCTGAT
GATATAAGATTCCTACGCGGTCGTCTGAAGTTTGGAGATAGTAAAAACAGCGCTCCTTTTCCTAGCGCAA
TTATCGTTTATAGAGGTGCACAATGAGTAAATACAACGCTAAGAAAGTTGAGTACAAAGGAATTGTATTT
GATAGCAAAGTAGAGTGTGAATATTACCAATATTTAGAAAGTAATATGAATGGCACTAATTATGATCGTA
TCGAACTACAACCGAAATTCGAATTACAACCGAAATTTGGGAAACAAAGACCGATTACGTATATAGCCGA
TTTCTCTTTGTGGAAGGAAGGGAAACTGGTTGAAGTTATAGACGTTAAAGGTAAGGCGACTGAAGTTGCC
AACATCAAAGCGAAGATATTCAGATATCAGTATAGAGATGTGAATTTAACGTGGATATGTAAAGCGCCTA
AATACACAGGTCAAGAATGGATGGTATATGAGGACTTAGTGAAAGTCAGACGTAAAAGAAAAAGAGAAAT
GAAGTGATTTAATGCAACAACAAGCATATATAAATGCAACGATTGATATAAGAATACCTACAGAAGTTGA
ATATCATCATTTCGATGATGTGGATGATGAAAAAGATGCGCTGGCAAAGCGCTTAGATGACAATCCGGGT
GAATTACTAAAGTATGACAGTATAACAATAAGACATGCATATATAGAGGTGGAATAAATGAAGTTGAACG
AAGTATTCGCAACTAATTTAAGAGTAATCATGGCTAGAGATAACGTAAGTGTTCAAGATTTGCACAATGA
AACTGGCGTATCAAGATCAACTATTAGTGGATATAAAAACGGAAAAGCTGAGATGGTTAACTTAAATGTA
TTAGATAAATTGGCAGATGCTCTAGGTGTTAATGTAAGTGAACTATTTACTAGAAATCACAACACGCACA
AATTAGAGGATTGGATTAAAAAAGTAAATGTATAGAGGTGGAATAAATGAGTATCGTAAAGATTAACGGT
AAACCATATAAATTTACCGAACATGAAAATGAATTGATAAAAAAGAATGGGTTAACTCCTGGAATGGTTG
CAAAAAGAGTACGAGGTGGCTGGGCGTTGTTAGAAGCCTTACATGCACCTTATGGTATGCGCTTAGCTGA
GTATAAAGAAGTTGTGTTATCCAAAATCATGGAGCGAGAGAGCAAAGAGCGTGAAATGGCTAGGCAACGA
CGTAAAGAGGCTGAACTACGTAAGAAGAAGCCACATTTGTTTAATGTACCACAGAAACATCCAAGAGGAC
GTTATGCGTGCTACCTGATGGAAAACGACATATTCGTGAAAGTTAAGAAGTAGATCATGACAGATAGCGC
ACGTAAAGAATACTTAAACCGATTTTTCGGCTCTAAGAGATATCTGTATCAGGATAACGAACGAGTGGCA
CATATCCATGTAGTAAATGGCACTTATTACTTTCACGGTCATATCGTGCCAGGTTGGCAAGGTGTGAAAA
AGACATTTGATACAGCGGAAGAGCTTGAAACATATATAAAGCAAAGTGATTTGGAATATGAGGAACAGAA
GCAACTAACTTTATTTTAAAAGGGCGGAAACAATGAAAATCAAAATTGAAAAAGAAATGAATTTACCTGA
ACTTATCCAATGGGCTTGGGATAACCCCAAGTTATCAGGTAATAAAAGATTCTATTCAAATGATGTTGAA
CGCAACTGTTGTGTGACTTTTGATGTTGATAGCATCTTATGTAATGTGACTGGATACGTATCAATTAACG
ATAAATTTACTGTTCAAGAGGAGATATAACAATGAAAATCAAAGTTAAAAAAGAAATGAGATTAGATGAA
TTAATTAAATGGGCGCGAGAAAATCCGGATCTATCACAAGGAAAAATATTTTTTTCAACAGGATTTAGTG
ATGGATTCGTTCGTTTTCATCCAAATACAAATAAGTGTTCGACGTCAAGTTTTATTCCAATTGATATCCC
CTTCATAGTTGATATTGAAAAAGAAGTAACGGAAGAGACTAAGGTTGATAGGTTGATTGAATTATTCGAG
ATTCAAGAAGGAGACTATAACTCTACACTATATGAGAACACTAGTATAAAAGAATGTTTATATGGCAGAT
GTGTGCCTACCAAAGCATTCTACATCTTAAACGATGACCTAACTATGACGTTAATCTGGAAAGATGGGGA
GTTGCTAGTATGATGTTGAAATTTAAAGCTTGGGATAAAGATAAAAAAGTTATGAGTATTATTGACGAAA
TCGATTTTAATAGTGGGTACATTTTGATTTCAACAGGTTATAAAAGTTTCAATGAAGTAAAACTATTACA
ATACACAGGATTTAAAGATGTGCACGGTGTGGAGATTTATGAAGGGGATATTGTTCAAGATTGTTATTCG
AGAGAAGTAAGTTTTATCGAGTTTAAAGAAGGAGCCTTTTATATAACTTTTAGCAATGTAACTGAATTAC
TAAGTGAAAATGACGATATTATTGAAATTGTTGGAAATATTTTTGAAAATGAGATGCTATTGGAGGTTAT
GAGATGACGTTCACCTTATCAGATGAACAATATAAAAATCTTTGTACTAACTCTAACAAGTTATTAGATA
AACTTCACAAAGCATTAAAAGATCGTGAAGAGTACAAGAAGCAACGAGATGAGCTTATTGGGGATATAGC
GAAGTTACGAGATTGTAACAAAGAACTGGAGAAGAAAGCAAGCGCATGGGATAGGTATTGCAAGAGCGTT
GAAAAAGATTTAATAAACGAATTCGGTAACGATGATGAAAGAGTTAAATTCGGAATGGAATTAAACAATA
AAATTTTTATGGAGGATGACACAAATGAATAATCGCGAAAAAATCGAACAGTCCGTTATTAGTGCTAGTG
CGTATAACGGTAATGACACAGAGGGGTTGCTAAAAGAGATTGAGGACGTGTATAAGAAAGCGCAAGCGTT
TGATGAAATACTTGAGGGAATGACAAATGCTATTCAACATTCAGTTAAAGAAGGTATTGAACTTGATGAA
GCAGTAGGGATTATGGCAGGTCAAGTTGTCTATAAATATGAGGAGGAATAGGAAAATGACTAACACATTA
CAAGTAAAACTATTATCAAAAAATGCTAGAATGCCCGAACGAAATCATAAGACGGATGCAGGTTATGACA
TATTCTCAGCTGAAACTGTCGTACTCGAACCACAAGAAAAAGCAGTGATCAAAACAGATGTAGCTGTGAG
TATACCAGAGGGCTATGTCGGACTATTAACTAGTCGTAGTGGTGTAAGTAGTAAAACGTATTTAGTGATT
GAAACAGGCAAGATAGACGCGGGATATCATGGCAATTTAGGGATTAATATCAAGAATGATGAAGAACGTG
ATGGAATACCCTTTTTATATGATGATATAGACGCTGAATTAGAAGATGGATTAATAAGCATTTTAGATAT
AAAAGGTAACTATGTACAAGATGGAAGAGGCATAAGAAGAGTTTACCAAATCAACAAAGGCGATAAACTA
GCTCAATTGGTTATCGTGCCTATATGGACACCGGAACTAAAGCAAGTGGAGGAATTCGAAAGTGTTTCAG
AACGTGGAGCAAAAGGCTTCGGAAGTAGCGGAGTGTAAAGACATCTTAGATCGAGTTAAGGAGGTTTTGG
GGAAGTGACGCAATACTTAGTCACAACATTCAAAGATTCAACAGGACTACCACATGAACATATTACTGTG
GCTAGAGATAATCAGACGTTTACAGTTGTTGAGGCAGAGAATAAAGAAGAAGCAAAAGAGAAGTATGAGG
CACAAGTTAAAAGGGATGCAATTATTAAAGCGAGTCAGTTGTTTGAAAATATAAGGGAGTGTGGGAAATG
ACGGAAGTTAAAATTAAAACTATTTCAGGCGGAGTTTATTTTGTAAAAACGGCTGAACCTTTTGAAAAAT
ATGTTGAAAGAATGACGAGTTTTAATGGTTATATTTACGCAAGTACTATAATCAAGAAACCAACGTATAT
TAAAACAGATACGATTGAATCAATCACACTTATTGAGGAGCATGGGAAATGAATCAGCTGAGAATTTTAT
TACATGACGGTAGTAGTTTGATATTACATGAAGATGAATTATTTAACGAAATAGTATTTGTTTTGGACAA
TTTTAGAAATGATGATGACTATTTAACGATAGAAAAAGATTATGGCAGAGAACTTGTATTGAACAAAGGT
TATATAGTTGGGATTAATGTTGAGGAGGCAGACGATGACTAAACAAATATTAAGACTATTATTCTTACTA
GCAATGTATGAGTTAGGTAAGTATGTAACTGAGCAAGTGTATATTATGATGACGGCTAATGATGATGTAG
AGGCGCCGAGTGATTACGAAAAAATCAGAGCTGAAGTTTCATGGTAATAGCTATTATCATTTTTGAATTA
ATTATATTAATGTGTTTAGCAATAGCACTGGAGGTGTTGTAACTATGTGGATTGTCATTTCAATTGTTTT
ATCTATATTTTTATTGATCTTGTTAAGTAGCATTTCTCATAAGATGAAAACCATAGAAGCATTGGAGTAT
ATGAATGCTTATCTTTTCAAGCAGTTAGTAAAAAATAATGGTGTTGAAGGTTTAGAAGATTATGAAAATG
AAGTTGAACGAATTAGAAAAAGATTCAAAAGCTAAAGAGAGGCGTTGGAATAGTGGAGACATTAAGTTGC
TTATAGCACATCCAGCAAGTGCAGGACATGGATTAAACTTACAACAAGGTGGGCACATTATTGTTTGGTT
TGGACTTACATGGTCCTTGGAATTATACCAACAAGCAAATGCTAGATTATACAGACAAGGACAAAATCAT
ACGACTATTATTCATCATATCATGACCGATAACACAATAGATCAAAGAGTATATAAAGCTTTACAAAATA
AAGAACTAACGCAAGAAGAATTGATGAAAGCTATTAAAGCAAGAATAGCTAAGCATAAGTAATGGAGGTA
TAAGATGGGAAAGGCATCATATGATATTAAGCCAGGTACATTTAAATATATTGAGTCAGAGATATATAAC
CTACAAGAGAACAAGAAAGAGATAAATAGATTGAGAATGGAGATACTTAACCCAACGAAAGAACTAGACA
CCAACATTGTGTATGGACCGTTACAAAAAGGAGAGCCAGTTAGAACAACTGAGTTAATGGCGACAAGGTT
ATTGACTAATAAGATGTTACGTAACTTAGAAGAGATGGTTGAAGCAGTTGAAAGTGAGTACTTAAAGTTA
CCTGAAGATCATAAGAAAGTAATAAGGTTAAAGTATTGGAATAAAGATAAGAAGCTAAAGATAGAACAAA
TAGGGGATGCTTGTCACATGCATCGCAATACAGTTACTACAATACGAAAGAACTTTGTTAAAGCGATAGC
GTATCATGCAGGTATCAAATAACATTGTGCAAAGATTGTGCAAAAGGCCTACAAATCTGTAGTAATATGA
TAGTATCGGAAAGATGTATAAAGTTATCTGAAAGTTATACGACATAAATACATGAGGCGCATCGCTAAGC
GGTGTGTCTTTTGTTATGCAATCAAAGAGGTGTAAGAGATGACCAAGCACAATAACATTTATAAGCATGG
TCGTAAGTCATATCAATACGATTGGTTCTATCATTCAAAAGCATGGAAGAAGTTAAGAGAGATAGCATTA
GATAGAGATAATTATCTTTGTCAAATGTGTTTACGCGAAGATATTATAACAGATGCAAAGATTGTGCATC
ACATTATTTATGTTGATGAAGATTTTAACAAAGCTTTAGACTTAGATAATCTAATGTCAGTTTGTTATAG
CTGTCATAACAAAATTCATGCAAATGATAATGACAAAAGTAATCTTAAGAAAATTAGAGTTCTAAAAATT
TAAATAAAAAAATTATTTAAATAAAATTTTATGCCCCCCTGCCCTTCGGCTTAAAATGTTTTTTCGCCGG
GTACCGGAGAGGCCCAAACGCTAGCAACGCGGATAAATTTTTCATGAAAGGGGGTCTTTATATGAAGTTA
ACAAAAAAACAGCTAAAAGAATATATAGAAGATTACAAAAAATCTGATGACATATTAATTAATTTGTATA
TAGAAACATATGAATTTTATTGTCGGTTAAGAGATGAACTTAAAAATAGTGATTTAATGATAGAGCATAC
AAACAAGGCTGGTGCGAGCAATATTATTAAGAATCCATTAAGCATAGAACTGACAAAAACAGTTCAAACA
CTAAATAACTTACTCAAGTCTATGGGTTTAACTGCAGCACAAAGAAAAAAGATAGTTCAAGAAGAAGGTG
GATTCGGTGACTATTAAAGTTTTAAATGAACCTTCACCAAAACTATTAACAACATGGTATGCAGAGCAAG
TCACTCAAGGGAAAATAAAAACAAGCAAATATGTTAGAAAAGAATGTGAGAGACATCTTAGATATCTAGA
AAATGGAGGTAAATGGGTATTTGATGAAGAATTAGCGCATCGTCCTATTCGATTTATAGAAAAGTTTTGT
AAACCTTCCAAAGGATCTAAACGTCAACTTGTATTACAGCCATGGCAACATTTTATTATCGGCAGTTTGT
TTGGTTGGGTTCATAAAGAAACAAAACTGCGCAGGTTTAAAGAAGCTTTGATATTTATGGGGCGAAAAAA
TGGTAAAACAACCACTATTTCTGGGGTTGCTAACTATGCTGTATCACAAGATGGAGAAAATGGTGCAGAA
ATTCATTTGTTAGCAAACGTAATGAAACAAGCTAGGATTCTATTTGATGAATCTAAGGCGATGATAAAAG
CTAGCCCAAAGCTTGATAAAAATTTCAGAACATTAAGAGATGAAATCCATTATGACGCAACGATATCAAA
AATTATGCCCCAAGCATCAGATAGCGATAAGTTAGATGGATTGAATACACACATGGGGATTTTTGATGAA
ATTCATGAATTTAAAGACTATAAATTGATTTCAGTTATAAAAAACTCAAGAGCTGCAAGGTTACAACCTC
TTCTCATCTACATTACGACAGCAGGGTATCAATTAGATGGTCCACTTGTTGATATGGTAGAAGCGGGAAG
AGACACCTTAGATCAAATCATAGAAGACGAAAGAACTTTTTATTATTTAGCATCTTTGGATGATGACGAT
GATATTAATGATTCGTCGAACTGGATAAAAGCAAATCCCAACTTAGGTGTCTCTATAAATTTAGATGAGA
TGAAAGAAGAGTGGGAAAAAGCTAAGAGAACACCAGCTGAACGTGGAGATTTTATAACCAAAAGGTTTAA
TATCTTTGCTAATAATGACGAGATGAGTTTTATTGATTACCCAACACTCCAAAAAAATAATGAAATTGTT
TCTTTAGAAGAGCTGGAAGGCAGACCGTGCACGATTGGTTATGATTTATCAGAAACAGAGGACTTTACAG
CCGCGTGTGCTACTTTTGCGTTAGATAATGGTAAAGTTGCAGTTTTATCGCATTCATGGATTCCTAAGCA
CAAAGTTGAATATTCTAACGAAAAAATACCCTATAGAGAATGGGAAGAAGATGGTTTATTAACAGTGCAA
GATAAGCCTTATATTGACTACCAAGATGTTTTAAATTGGATAATTAAGATGAATGAGCATTATGTAGTAG
AAAAAATTACTTATGATAGAGCGAACGCATTCAAACTAAATCAAGAGTTAAAAAATTACGGGTTTGAAAC
GGAAGAAACAAGACAAGGAGCTTTGACCTTGAGCCCTGCATTGAAGGATTTAAAAGAAATGTTTTTAGAT
GGGAAAATAATATTTAATAATAATCCTTTAATGAAATGGTATATCAATAATGTTCAGTTGAAACTAGACA
GAAACGGAAACTGGTTGCCGTCTAAGCAAAGCAGATATCGTAAAATAGATGGCTTTGCAGCATTTTTAAA
CACATATACAGATATTATGAATAAAGTTGTTTCTGATAGTGGTGAAGGAAACATAGAGTTTATTAGTATT
AAAGACATAATGCGTTAAGGAGGTGAATGTTATCGCAAAAGAGAATATTGTCACACGCATAAAGAAAAAA
TTGATAGACAATTGGATTGATCAGTCAACTTCTAAGCTTTATGACTTTAGCCCATGGAAAAATAGATCTT
TTTGGGGTGTAATTAATAATACGCTTGAAACTAATGAAACGATATTTTCAGCTATTACAAAGTTATCTAA
TTCGATGGCTAGTTTGCCCTTGAAAATGTATGAAGATTATAAAGTAGTTAATACAGAAGTATCTGATTTA
CTTACAGTGTCACCGAATAATTCTCTGAGCAGTTTTGATTTTATTAATCAAATTGAAACAATCAGAAATG
AAAAAGGTAATGCATATGTGCTAATTGAACGAGACATCTATCATCAACCATCAAAGCTTTTCTTATTAAA
TCCAGATGTTGTTGAAATGTTAATTGAAAACCAATCACGTGAACTTTATTATTCCATTCATGCTGCAACT
GGAAATAAATTGATTGTTCATAATATGGACATGTTGCATTTTAAACACATCGTGGCATCTAATATGGTGC
AAGGCATTAGTCCGATTGATGTGTTGAAGAATACAACTGATTTTGATAATGCAGTAAGAACCTTTAATCT
TACAGAAATGCAAAAACCTGATTCTTTCATGCTTAAATATGGTTCCAATGTAGGTAAAGAAAAAAGGCAG
CAAGTGTTAGAAGATTTCAAACAGTACTATGAAGAAAACGGTGGAATATTATTCCAAGAGCCTGGTGTTG
AAATCGAACCGTTACCTAAAAAATATGTCTCTGAAGATATAGTGGCAAGCGAGAATTTAACAAGAGAAAG
AGTAGCTAACGTTTTTCAATTGCCCTCAGTATTCTTAAATGCAAGATCAAATACAAATTTCGCGAAAAAT
GAAGAGTTAAACAGATTTTACTTGCAGCATACCTTATTGCCAATCGTCAAACAGTATGAAGAAGAATTTA
ATCGGAAACTACTTACTAAAACAGACAGAGAAAAAAATAGGTATTTTAAATTTAACGTTAAATCTTATTT
AAGGGCTGATAGTGCAACACAAGCAGAAGTGTACTTTAAAGCAGTTCGTAGTGGTTACTACACTATAAAT
GACATTAGAGAGTGGGAGGATTTACCACCAGTTGAAGGTGGAGATAAGCCGCTAATAAGCGGTGATTTAT
ACCCAATTGACACGCCACTTGAATTAAGAAAATCTTTGAAAGGTGGTGATAAAAATGTCAATGAAAGCTA
AGTATTTTCAAATGAAAAGAAAATCAAAAAGTAAAGGTGAAATATTTATTTATGGTGATATTGTAAGTGA
TAAATGGTTTGAAAGTGATGTAACTGCTACAGATTTCAAAAATAAACTAGATGAACTAGGAGACATCAGT
GAAATAGATGTTCATATAAATTCATCTGGAGGCAGTGTATTTGAAGGGCATGCAATATACAATATGCTAA
AAATGCATCCTGCAAAAATTAATATCTATGTCGATGCTTTAGCGGCATCAATTGCTAGTGTTATCGCTAT
GAGTGGTGACACTATTTTTATGCACAAAAATAGTTTTTTAATGATTCATAATTCATGGGTTATGACTGTA
GGTAATGCAGAAGAATTAAGAAAGACAGCGGATTTACTTGAAAAAACAGATGCTGTTAGTAATTCAGCTT
ATTTAGATAAAGCAAAAGATTTAGATCAAGAACACTTAAAACAGATGTTAGATGCAGAAACTTGGCTTAC
TGCAGAAGAAGCCTTGTCTTTCGGCTTGATAGATGAAATTTTAGGAGCTAATGAAATAGCTGCTAGTATC
TCTAAAGAGCAATATAAGCGTTTCGAGAACGTCCCAGAAGATTTAAAGAAAGATGTAGACAAAATCACTA
AAATTGATGATGTAGATACATCTGAATTGGTTGAAACACCTAAAGAAAGTATGTCACTAGAAGAAAAAGA
AAAAAGAGAAAAAATTAAACGCGAATGCGAAATTTTAAAAATGACAATGAATTATTAGGAGGAAATGAAA
TGCCGACATTATATGAATTAAAACAATCCTTAGGTATGATTGGACAACAATTAAAAAATAAAAATGATGA
ATTGAGTCAGAAAGCAACAGATCCAAATATTGATATGGAAGACATCAAACAACTAGAAACAGAAAAAGCA
GGTTTACAACAAAGATTTAACATTGTTGAAAGACAAGTGCAAGACATTGAAGAGAAAGAAAAAGCGAAAG
TTAAAGATAAAGGAGAAGCTTATCAATCTTTAAGTGATAATGAGAAGATGGTTAAAGCTAAGGCAGAGTT
TTATCGTCACGCGATTTTACCAAATGAATTTGAAAAACCTTCAATGGAGGCACAACGTTTATTACACGCT
TTACCAACAGGAAATGATTCAGGTGGAGATAAGCTCTTACCAAAAACACTTTCTAAAGAAATTGTTTCAG
AACCATTTGCTAAAAACCAATTACGTGAAAAAGCTCGTCTAACTAACATTAAAGGTTTAGAGATTCCAAG
AGTTTCATACACTTTAGACGATGATGATTTCATTACAGACGTAGAAACAGCAAAAGAATTAAAAGCAAAA
GGTGATACAGTCAAGTTCACTACTAATAAATTCAAAGTATTTGCTGCAATTTCAGATACTGTAATTCATG
GATCAGATGTAGATTTAGTAAACTGGGTTGAAAACGCACTACAATCAGGATTAGCAGCTAAAGAGCGTAA
AGATGCCTTAGCAGTAAGTCCTAAATCTGGATTAGAACACATGTCATTTTATAATGGATCTGTTAAAGAA
GTTGAGGGAGCAGACATGTATGATGCTATTATTAACGCTTTAGCAGATTTACATGAAGATTATCGTGATA
ACGCAACAATTTATATGCGATATGCAGATTATGTCAAAATTATTAGTGTTCTTTCAAATGGAACAACAAA
TTTCTTTGACACACCAGCAGAAAAAGTATTTGGCAAACCAGTAGTATTTACAGATGCAGCAGTTAAACCT
ATTGTGGGAGATTTCAATTATTTTGGAATTAACTATGATGGAACAACTTATGACACTGATAAAGATGTTA
AAAAAGGCGAATATTTGTTTGTATTAACAGCATGGTATGATCAGCAACGTACATTAGACAGTGCATTCAG
AATTGCAAAAGCAAAAGAAAATACAGGTCCATTACCCAGCTAAGCCCCAAAAGGTTAATGTAACAGCTAA
GGCTAAATCAGCTGTAATATCAGCCGAATAGGGGTGATGAAATGAGTTTAGAAGAAATTAAATTGTGGTT
GAGAATTGACTATAATTTCGAAAATGATTTAATTGAAGGTCTCATTCAATCGGCTAAGTCTGAATTACTA
TTAAGTGGGGTTCCAGATTATGACAAAGATGACTTGGAATACCCGCTTTTTTGTACAGCGATTAAATATA
TCATTGCAAGAGATTATGAAAGTCGTGGATACTCAAATGACCAATCTAGAAGCAAGGTGTTTAATGAAAA
AGGATTGCAAAAAATGATTTTGAAATTAAAAAAGTGGTAGGTGATTTTTAAATGGAATTTAATGAATTTA
AAGATCGCGCGTATTTTTTTCAATATATAAACAAAGGACCATATCCAGATGAAGAGGAAAAAATGAAATT
GTATAGTTGCTTTTGTAAAATTTATAATCCTTCTATGAAAGATAGAGAAATTTTAAAAGCGACTGAATCA
AAATCAGGATTAACCATAATTGTCAGGTCTTCTAAAACTGAATATCTACCACAAACAAATCACTTAGTTA
AAATTGACAGTGCATTATATTCCGATAAATTATTCAACATTGTAGAAATAAGAATTGATACACCAGATAT
TGGCTATAATACAGTGGTTTTATCAGAAAAATGAGTGTAGAAATTAAAGGGATACCTGAAGTGTTGAATA
AATTAGAATCGGTATACGGTAAACAAGCAATGCAGGCTAAGAGTGATAAAGCTTTAAATGAAGCATCTGA
ATTTTTTATAAAGGCTTTAAAGAAAGAGTTCGAGAGCTTTAAAGATACGGGTGCCAGTATAGAAGAAATG
ACTAAATCTAAGCCTTATACAAAAGTTGGTAGTCAAGAAAGGGCTGTTTTAATTGAATGGGTAGGTCCTA
TGAATCGCAAAAACATTATTCACTTGAATGAACATGGTTATACAAGAGATGGAAAAAAATATACACCAAG
AGGTTTTGGAGTTATTGCAAAAACATTAGCTGCTAGCGAACGTAAGTATAGAGAAATTATAAAAAAGGAG
TTGGCCAGATAAATGAATATATTAAACACCATAAAAGGAATTTTATTATCTGATGCAGAGCTCAAAACAC
ATATAAATTCTAGAATATACTATTACAAAGTCACTGAAAACGCTGAAACTTCCAAACCCTTTGTTGTTAT
TACACCTGTTTATGATTTGCCTTCAGACTTTATGTCTGATAAATATCTCAGTGAAGAATACTTAATTCAA
ATAGATGTAGAATCTTCAAATAATCAGAAAACAATTGATATAACAAAACGAATAAGATACCTGTTATATC
AACAAAATTTAATTCAAGCATCTAGTCAGTTAGATGCTTATTTTGAAGAAACTAAACGTTATGTGATGTC
GAGACGATATCAAGGCATACCCAAAAATATATATTATAAAAATCAGCGCATCGAATAGGTGTGCTTTTTA
ATTTTTAAGGAGGAAATAAGCAATGGCAGAAGGACAAGGTTCTTATAAAGTAGGTTTTAAAAGATTATAC
GTTGGAGTTTTTAACCCAGAAGCAACAAAAGTAGTTAAACGCATGACATGGGAAGATGAAAAAGGTGGTA
CAGTTGACCTAAATATCACAGGTTTAGCACCAGATTTAGTAGATATGTTTGCATCTAACAAACGTGTATG
GATGAAAAAACAAGGTACTAATGAAGTTAAGTCTGACATGAGTATTTTCAATATTCCAAGTGATGATTTA
AACACAGTTATTGGACGTACTAAAGATAAAAATGGTACATCTTGGGTAGGAGAGAATACAAGAGCACCGT
ATGTAACAGTAATTGGCGAATCGGAAGATGGTTTAACAGGTCAGCCGGTATATGTAGCCTTACTTAAAGG
TACTTTTAGTTTAGATTCAATTGAATTTAAAACACGAGGTGAAAAAGCAGAAGCCCCAGAACCTACAAAA
TTAACAGGTGACTGGATGAATAGAAAAGTTGATGTTGATGGAACGTCACAAGGTATTGTATACGGTTATC
ATGAAGGTAAAGAAGGAGAAGCAGAATTCTTCAAAAAAGTATTCGTTGGATACACGGACAGTGAAGATCA
TTCAGAGGATTCTGCAGGTTCGTTACCCAGCTAATCCCCAAAATGTTGAAGTAGCAGTTAATTCAAAATC
TGCAACAGTTTCAGCAGAATAGGGGCTTTCAAAATAAATCAAAGGAGAATAATTTATGACTAAAACTTTA
AAGGTTTATAAAGGAGACGACGTCGTAGCTTCTGAACAAGGTGAAGGCAAAGTGTCAGTAACTTTATCTA
ATTTAGAAGCGGATACAACTTATCCAAAAGGTACTTACCAAGTGGCATGGGAAGAAAATGGTAAAGAATC
TAGTAAAGTTGATGTACCTCAATTCAAAACCAATCCAATTCTAGTCTCAGGCGTATCATTTACACCAGAA
ACTAAATCAATTATGGTAAATACCGATGACAATGTTGAGCCAAACATTGCACCAAGCACAGCAACGAATA
AAATATTGAAATATACAAGTGAACATCCAGAATTTGTTACTGTAGATGAAAATACAGGAGCAATTCACGG
TGTAGCTGAAGGTACTTCAGTAATCACTGCTATGTCTACTGATGGAAGCGATAAGTCAGGACAAATTTCA
GTGACAGTAACAAACGGATAGGGATTTAAGGCGCAGTATATCTGCGTCTTTTTTATTTGAATAAAAGGAG
CTAATACAATGATTAAATTTGAAATTAAAGATCGTAAAACAGGAAAAACAGAGAGCTATACAAAAGAAGA
TGTAACAATGGGCGAAGCAGAAAAATGCTATGAGTATTTAGAATTAGTAAATCAAGAGAATAAAAAAGAA
GCACCTAACGCAACAAAAATGAGACAAAAAGAGCGACAGTTATTAGTAGATTTATTTAAAGATGAAGGAT
TGACTGAAGAAGATGTTCTGAACAAGATGAGTACTAAAACTTATACAAAAGCCTTACAAGATATATTTCG
AGAAATCAATGGTGAAGATGAAGAAGATTCAGAAACTGAACCAGAAGAGATGGGAAAGACAGAAGAACAA
TCTCAATAAAAGACATTTTATCGAACATTAAGAAAATACAACGTTTCTGTATGGAGCAGTATGGGTGGAC
ATTAACTGAAGTCAGAAAACAGCCGTATGTAAAACTTTTAGAAATACTTAATGAAGAGAATAAAGAAGAG
ACTGAAGAAAAACAAAGTGAACAAAAAGTCATTACAGGTACGGATTTAAGAAAACTTTTTGGAAGCTAGA
AAGGAGGTTAATATGAATGAAAAAGTAGAAGGCATGACCTTGGAGCTGAAATTAGACCATTTAGGTGTCC
AAGAAGGCATGAAAGGTTTAAAGCGACAATTAGGTGTTGTTAATAGTGAAATGAAAGCTAATCTGTCAGC
ATTTGATAAGTCTGAAAAATCAATGGAAAAATATCAGGCGAGAATTAAGGGGTTAAATGATAGGCTTAAA
GTTCAAAAAAAGATGTATTCTCAAGTAGAAGATGAGCTTAAACAAGTTAACGCTAATTACCAAAAAGCTA
AATCCAGTGTAAAAGATGTTGAGAAAGCATATTTAAAGTTAGTAGAAGCCAATAAAAAAGAAAAATTAGC
TCTTGATAAATCTAAAGAAGCCTTAAAATCATCGAATACAGAACTTAAAAAAGCTGAAAATCAATATAAA
CGTACAAATCAACGTAAACAAGATGCGTATCAAAAACTTAAACAGTTGAGAGATGCAGAACAAAAGCTTA
AGAATAGTAACCAAGCTACTACTGCACAACTAAAAAGAGCAAGTGACGCAGTACAGAAGCAGTCCGCTAA
GCATAAAGCACTTGTTGAACAATATAAACAAGAAGGCAATCAAGTTCAAAAACTAAAAGTGCAAAATGAC
AATCTTTCAAAATCAAATGATAAAATTGAAAGTTCTTACGCTAAAACTAATACTAAATTAAAGCAAACAG
AAAAAGAATTTAATGATTTAAACAATACTATTAAGAATCATAGCGCTAATGTCGCAAAAGCTGAAACAGC
TGTTAATAAAGAAAAAGCTGCTTTAAATAATTTGGAGCGTTCAATAGATAAAGCTTCATCCGAAATGAAG
ACTTTTAACAAAGAACAAATGATAGCTCAAAGTCATTTCGGTAAACTTGCAAGTCAAGCGGATGTCATGT
CAAAGAAATTTAGTTCTATTGGAGACAAAATGACTTCCCTGGGACGTACAATGACGATGGGCGTATCTAC
ACCAATTACTTTAGGGTTAGGTGCAGCATTAAAAACAAGTGCAGACTTTGAAGGCCAAATGTCTCGAGTT
GGAGCGATTGCGCAAGCAAGCAGTAAAGACTTGAAAAGCATGTCTAATCAAGCAGTTGACTTAGGAGCTA
AAACCAGTAAAAGTGCTAACGAAGTTGCTAAAGGTATGGAAGAATTGGCAGCTTTAGGCTTTAATGCCAA
ACAAACAATGGAGGCTATGCCAGGTGTTATCAGTGCAGCAGAAGCAAGTGGTGCAGAAATGGCTACAACT
GCAACTGTAATGGCTTCAGCGATTAACTCTTTCGGTTTAAAAGCATCTGATGCAAATCATGTTGCTGATT
TACTTGCGAGATCAGCAAATGATAGTGCTGCAGATATTCAGTACATGGGAGATGCATTGAAGTATGCTGG
TACTCCTGCAAAAGCATTAGGAGTTTCAATAGAGGACACTTCCGCAGCAATTGAAGTTTTATCTAACTCA
GGTTTAGAGGGTTCTCAAGCAGGTACTGCCCTAAGAGCTTCATTTATCAGGCTAGCTAATCCAAGTAAAA
ATACAGCTAAGGAAATGAAAAAATTAGGTATTCATTTGTCTGATGCTAAAGGTCAATTTGTTGGCATGGG
TGAATTGATTAGACAGTTCCAAGATAATATGAAAGGCATGACGAGAGAACAAAAACTAGCTACAGTGGCT
ACAATAGTTGGTACTGAAGCAGCAAGTGGATTTTTAGCCTTGATTGAAGCGGGACCAGATAAAATTAATA
GCTATAGTAAATCCTTAAAGAATTCCAATGGCGAAAGTAAAAAAGCAGCAGATTTGATGAAAGATAATCT
CAAAGGCGCTCTGGAACAATTAGGTGGCGCTTTTGAATCATTAGCAATCGAAGTCGGTAAAGATTTAACG
CCTATGATTAGAGCAGGAGCGGAAGGTTTAACAAAATTAGTTGATGGATTTACACATCTCCCTGGTTGGG
TTAGAAAAGCTTCAGTAGGATTAGCACTTTTTGGTGCAGCAATTGGACCTGCAGTTCTTGCTGGAGGGTT
ATTAATACGTACAGTTGGAAGTGCTGCTAAAGGATATGCGTCATTAAATAGACGTATTGCTGAAAATACA
ATCCTTTCAAATACTAATTCAAAAGCAATGAAATCTTTAGGTCTTCAAACATTATTTCTTGGTTCTACAA
CAGGAAAAACGTCAAAAGGCTTTAAAGGGTTAGCCGGAGCTATGATGTTTAATTTAAAACCTATAAATGT
TTTGAAAAATTCTGCAAAGCTAGCAATTTTACCGTTCAAACTTTTGAAAAACGGTTTAGGATTAGCTGCA
AAATCTTTATTTGCAGTAAGTGGAGGCGCAAGATTTGCGGGTGTAGCCTTAAGGTTTTTAACAGGACCTA
TAGGTGCTACAATAACTGCTATTACAATTGCGTATAAAGTTTTTAAAACCGCATATGATCGTGTGGAATG
GTTCAGAAACGGTATTAACGGTTTAGGAGAAACTATAAAGTTTTTTGGTGGTAAAATTATTGGCGGCGCT
GTTAGAAAGCTAGGAGAGTTTAAAAACTATCTTGGAAGTATCGGCAAAAGCTTCAAAGAAAAGTTTTCAA
AAGATATGAAAGATGGTTATAAATCATTAAGCGACGATGACCTTCTCAAAGTAGGAGTCAACAAGTTTAA
AGGATTTATGCAAACCATGGGCACAGCTTCTAAAAAAGCGTCTGATACTGTAAAAGTGTTAGGGAAAGGT
GTTTCAAAAGAAACAGAAAAAGCTTTAGAAAAATATGTGCATTATTCTGAAGAAAATAGCAGAATCATGG
AAAAAGTACGTTTAAACTCGGGTCAGATATCAGAAGACAAAGCAAAAAAACTTTTGAAAATTGAAACGGA
TTTATCTAATAACCTTATAGCTGAAATAGAAAAAAGAAATAAAAAGGAACTCGAAAAAACTCAAGAACTT
ATTGATAAGTATAGTGCATTCGATGAACAAGAAAAGCAAAACATTTTAACTCGAACTAAAGAAAAAAATG
ACTTGCGAATTAAAAAAGAGCAAGAACTCAATCAGAAAATCAAAGAATTGAAAGAAAAAGCTTTGAGTGA
TGGTCAGATTTCAGAAAATGAAAGAAAAGAAATTGAAAAGCTTGAAAATCAAAGACGTGATATCACTGTT
AAAGAATTGAGTAAGACTGAAAAAGAGCAAGAGCGTATTTTAGTAAGAATGCAAAGAAACAGAAATGCTT
ATTCAATAGACGAAGCGAGCAAAGCAATTAAAGAAGCAGAAAAAGCAAGAAAAGCAAGAAAAAAAGAAGT
GGACAAGCAATATGAAGATGATGTCATTGCTATAAAAAATAACGTCAACCTTTCTAAGTCTGAAAAAGAT
AAATTGTTAGCTATTGCTGATCAAAGACATAAGGATGAAGTAAGAAAGGCAAAATCTAAAAAAGATGCTG
TAGTAGACGTTGTTAAAAAGCAAAATAAAGATATTGATAAAGAAATGGATTTATCCAGTGGACGTGTATA
TAAAAATACTGAAAAGTGGTGGAATGGTCTTAAAAGTTGGTGGTCTAACTTTAGAGAAGACCAAAAGAAG
AAAAGTGATAAATACGCTAAAGAACAAGAAGAAACAGCTCGTAGAAACAGAGAAAATATAAAGAAATGGT
TTGGAAATGCTTGGGACGGCGTAAAAACTAAAACTGGTGAAGCCTTTAGTAAAATGGGCAGAAATGCTAA
TCATTTTGGCGGCGAAATGAAAAAAATGTGGAGTGGAATCAAAGGAATTCCAAGCAAATTAAGTTCAAGT
TGGAGCTCAGCCAAAAGTTCTGTAGGATATCACACTAAGGCTATAGCTAATAGTACTGGTAAATGGTTTG
GAAAAGCTTGGCAATCTGTTAAATCGACAACAGGAAGTATTTACAATCAAACTAAGCAAAAGTATTCAGA
TGCCTCAGATAAAGCTTGGGCGCATTCAAAATCTATTTGGAAAGGGACATCAAAATGGTTTAGCAATGCA
TATAAAAGTGCAAAGGGCTGGCTAACGGATATGGCTAATAAATCGCGCTCGAAATGGGATAATATTTCTA
GTACAGCATGGTCGAATGCAAAATCCGTTTGGAAAGGCACATCGAAATGGTTTGGTAACTCATACAAATC
TTTAAAAGGTTGGACTGGGGATATGTATTCAAGAGCCCACGATCGTTTTGATGCAATTTCAAGTTCGGCA
TGGTCTAACGCTAAATCAGTATTTAATGGTTTTAGAAAATGGCTATCAAAAACATATGATTGGATTAGAG
ATATTGGTAAAGACATGGGAAGAGCTGCGGCTGATTTAGGTAAAAATGTTGCTAATAAAGCTATTGGCGG
TTTGAATAGCATGATTGGCGGTATTAATAAAATATCTAAAGCCATTACTGATAAAAATCTCATCAAGCCA
ATACCTACATTGTCTACTGGTACTTTAGCAGGAAAGGGTGTAGCTACCGATAATTCGGGAGCATTAACGC
AACCGACATTTGCTGTATTAAATGATAGAGGTTCTGGAAACGCTCCAGGCGGTGGAGTTCAAGAAGTAAT
TCACAGGGCTGACGGAACATTCCATGCACCCCAAGGACGAGATGTGGTTGTTCCACTAGGAGTTGGAGAT
AGTGTAATAAATGCCAATGACACTCTGAAGTTACAGCGGATGGGTGTTTTGCCAAAATTCCATGGTGGTA
CGAAAAAGAAAAAATGGATGGAACAAGTTACTGAAAATCTTGGTAAAAAAGCAGGGGACTTCGGTTCTAA
AGCTAAAAACACAGCTCATAATATCAAAAAAGGTGCAGAAGAAATGGTTGAAGCCGCAGGCGATAAAATC
AAAGATGGTGCATCTTGGTTAGGCGATAAAATCGGCGATGTGTGGGATTATGTACAACATCCAGGGAAAC
TAGTAAATAAAGTAATGTCAGGTTTAAATATTAATTTTGGAGGCGGAGCTAACGCTACAGTAAAAATTGC
TAAAGGCGCGTACTCATTGCTCAAAAAGAAATTAGTAGACAAAGTAAAATCGTGGTTTGAAGATTTTGGT
GGCGGAGGCGATGGAAGCTATCTATTTGACCATCCAATTTGGCAAAGGTTTGGGAGTTACACAGGTGGAC
TTAACTTTAATGGCGGTCGTCACTATGGTATCGACTTTGGTATGCCTACAGGAACGAACATTTATGCTGT
TAAAGGCGGTATAGCTGATAAAGTATGGACTGATTACGGTGGCGGTAATTCTATACAAATTAAGACCGGT
GCTAACGAATGGAACTGGTATATGCATTTATCTAAGCAATTAGCAAGACAAGGCCAACGTATTAAAGCTG
GTCAACTGATAGGGAAATCAGGTGCTACAGGTAATTTCGTTAGAGGAGCACACTTACATTTCCAATTGAT
GCAAGGGTCGCATCCAGGGAATGATACAGCTAAAGATCCAGAAAAATGGTTGAAGTCACTTAAAGGTAGT
GGCGTTCGAAGTGGTTCAGGTGTTAATAAGGCTGCATCTGCTTGGGCAGGCGATATACGTCGTGCAGCAA
AACGAATGGGGGTTAATGTTACTTCGGGTGACGTAGGAAATATCATTAGCTTGATTCAACACGAATCAGG
AGGAAATGCAGGTATAACTCAATCTAGTTCGCTTAGAGACATCAACGTTTTACAGGGCAATCCAGCAAAA
GGATTGCTTCAATATATCCCACAAACATTTAGACATTATGCTGTTAGAGGTCACAACAATATATATAGTG
GTTACGATCAGTTATTAGCGTTCTTTAACAACAGATATTGGCGCTCACAGTTTAACCCAAGAGGTGGTTG
GTCTCCAAGTGGTCCAAGAAGATATGCGAATGGTGGTTTGATTACAAAGCATCAACTTGCTGAAGTGGGT
GAAGGAGATAAACAGGAGATGGTTATCCCTTTAACTAGACGTAAACGAGCAATTCAATTAACTGAACAGG
TTATGCGCATCATCGGTATGGATGGCAAGCCAAATAACATCACTGTAAATAATGATACTTCAACAGTTGA
AAAATTGTTGAAACAAATTGTTATGTTAAGTGATAAAGGAAATAAATTAACAGATGCATTGATTCAAACT
GTTTCTTCTCAGGATAATAACTTAGGTTCTAATGATGCAATTAGAGGTTTAGAAAAAATATTGTCAAAAC
AAAGTGGGCATAGAGCAAATGCAAATAATTATATGGGAGGTTTGACTAATTAATGCAATCTTTTGTAAAA
ATCATAGATGGTTACAAGGAAGAAGTAATAACAGATTTTAATCAGCTTATATTTTTAGATGCAAGGGCTG
AAAGTCCAAACACCAATGATAACAGTGTAACTATTAACGGAGTAGATGGTATTTTACCGGGCGCAATTAG
TTTTGCGCCTTTTTCATTAGTATTAAGGTTTGGCTATGATGGTATAGATGTTATAGATTTAAATTTATTT
GAGCATTGGTTTAGATCTGTGTTTAATCGCAGACATCCTTATTATGTTATTACTTCTCAAATGCCTGGTG
TTAAATATGCAGTGAATACAGCTAATGTTACATCTAATTTAAAAGATGGTTCTTCAACTGAAATTGAAGT
AAGTTTAAATGTTTATAAAGGGTATTCTGAATCAGTTAATTGGACCGATAGCGAGTTCTTATTCGACTCT
AATTGGATGTTTGAAAATGGAATTCCTCTTGATTTCACACCTAAATATACTCATACATCAAATCAATTTA
CTATTTGGAACGGTTCTACTGATACGATAAATCCACGATTCAAGCACGATTTGAAAATATTAATTAATTT
AAATGCGAGTGGAGGATTTGAACTGGTTAACTATACAACAGGTGATATTTTTAAGTACAACAAAAGTATA
GATAAAAACACTGATTTTGTTTTAGATGGTGTGTATGCATATCGAGATATAAATAGAGTGGGAATTGATA
CAAATAGAGGCATTATAACATTAGCGCCAGGTAAAAATGAATTTAAGATTAAAGGAGACGTCAGTGATAT
TAAAACTACATTTAAGTTTCCTTTTATTTATAGGTAGGTGATTTAATGGATTATCATGATCATTTATCAG
TAATGGATTTTAATGAATTGATTTGTGAAAATTTACTAGATGTAGATTATGGTTCTTTTAAAGAATATTA
TGAACTGAATGAAGCTAGGTACATCACCTTTACAGTTTATAGAACTACTCATAATAGTTTTGTTTTTGAT
TTATTGATTTGTGAAAACTTCATAATTTATCATGGTGAAAAATATACAATTAAGCAGACAGCGCCAAAGG
TTGAAGGTGATAAAGTTTTTATTGAAGTTACGGCATATCACATAATGTATGAATTTCAAAATCACTCAGT
GGAATCAAATAAGCTTGATGACGACAGTAGCGAAACTGGTAAAACGCCAGAATACTCTTTAGATGAGTAC
TTAAGATATGGATTTGCAAATCAAAAAACTTCGGTCAAAATGACCTATAAAATAATTGGAGATTTTAAGC
GAAAAGTACCGATTGACGAATTAGGTAACAAAAACGGCTTAGAATACTGTAAAGAAGCGGTAGACCTGTT
TGGCTGTATAATTTACCCAAATGATACAGAGATTGGTTTTTATTCTCCTGAAACATTTTATCAAAGAAGC
GAGAAAGTGATTCGATATCAATATAATACTGATACTGTATCTGCAACTGTCAGTACATTGGAATTAAGAA
CAGCTATAAAAGTTTTTGGAAAAAAGTATACAGCTGAGGAAAAGAAAAATTATAATCCTATTAGAACAAC
TGACATTAAATATTCAAATGGTTTTATAAAAGAAGGTACTTATCGTACCGAAACAATTGGGTCTAAAGCT
ACTATTAACTTTGATTGCAAGTATGGTAATGAAACAGTTAGATTTACAATAAAAAAGGGCTCTCAAGGTG
GAATATATAAGTTGATTTTAGACGGCAAGCAAATTAAGCAAATTTCTTGTTTTGCTAAGTCGGTTCAGTC
TGAAACAATAGATTTAATAAAAAATATTGATAAAGGCAAGCACGTTTTAGAAATGATATTTTTAGGAGAA
GACCCCAAAAATAGAATTGATATATCTTCAAATAAAAAAGCTAAGCCTTGTATGTATGTTGGAACTGAAA
AATCAACAGTCTTAAATTTAATTGCTGATAATTCAGGTCGCAATCAATACAAAGCAATTGTCGACTACGT
CGCAGATAGTGCAAAGCAGTTTGGGATTCGATATGCTAATACGCAAACAAATGAAGATATCGAAACACAG
GATAAGCTGTTAGAATTTGCAAAAAAGCAAATAAATGATACTCCTAAGACTGAATTAGATGTTAATTATA
TAGGTTATGAAAAAATAGAGCCAAGAGATAGCGTATTTTTTGTTCATGAATTAATGGGATATAACACTGA
ATTAAAGGTTGTTAAACTTGATAGGTCACATCCATTTGTAAACGCAATAGATGAAGTGTCTTTCAGCAAT
GAAATAAAAGATATGGTACAAATTCAACAAGCACTTAACAGACGAGTTATTGCACAAGATAATAGATATA
ACTATCAAGCAAATCGTATAAATCATTTATACACTAGTACTTTGAATTCTCCTTTCGAGACAATGGATAT
AGGGAGTGTATTAATATAATGGCAACAGAAGAAGTTAAAATCAAAGCGCTACTTGAAAACGATAAACAGT
ACTTTCCAGCTACACACTGGAAAGCTATAAATGGGATACCTTATGCAGGCAGTAGTGATATTGATGGATT
GCCTCAAGACGGTATCATTTCGGTAGATGATAAAAATAAATTAGATAAATTAAAAATAGGCGAAGCAGGA
ATTATTCAAAATAGCATTGTACAGAAATCCCCAAACGGTAAATTGTGGAAAATAACAGTTGACGATAGTG
GGAAACTTGGTACAGTGCTATTTTATTAGAAAGGAAGGTGCATTATGGAAAATTTGTATTTAATAAAGGA
TTTGGGAGCTTTAGCAGGTCGAGATTATAGAGCTAAAGAAATTCAAAACCTGCAAAGAATAGAGCAATTT
GCGCTTGGCTTGACAACAGAGTTTAAGTTGCATCAGAAAGCTAAAACAATGCAACACTTCGCTGAGCAAA
TTTATTATAATGGTAGATCGCAAGCAGCAGTAAACAAATCTTTACAAAGTCAAATTAACGCACTTGTTGT
GGCACCACGTAATAACAGTGCTAATGAGATTGTTCAAGCTCGAGTTAATGTAAACGGCGAAACCTTTGAC
ACATTAAAAGAACATTTAGACGATTGGGAAACCAAAACTCAAATTAATAAAGAGGAAACTATAAGAGAAT
TAAATAAGACCAAACAAGAAATTCTTGATATCGAGTATCGTTTTGAACCTGATAAGCAAGAGTTTTTATT
TGTGACAGAACTTGCACCTCTTACAAATGCAGTAATGCAATCCTTCTGGTTTGATAATAGAACAGGCATA
GTATACATGACACAAGCTAGAAATAATGGCTATATGCTAAGTCGTTTAAGACCTAATGGTCAATTTATAG
ACAGCTCATTGATTGTAGGTGGGGGTCATGGTACACATAACGGTTATAGATATATTGATGATGAGTTATG
GATTTATAGTTTTATCTTAAATGGTAATAATGAGAATACATTAGTTCGTTTCAAGTATACGCCTAATGTG
GAAATTAGCTATGGCAAGTATGGTATGCAAGATGTATTTACAGGACACCCAGAAAAACCCTACATCACCC
CTGTCATAAATGAAAAAGAAAATAAAATTCTATACAGAATTGAGAGACCTAGAAGTCAGTGGGAACTTGA
AAACTCAATGAATTATATAGAGATAAGAAGTTTAGACGATGTTGATAAAAATATTGATAAAGTTTTGCAT
AAAATCAGTATCCCTATGAGACTAACAAACGAAACCCAACCAATGCAGGGTGTGACTTTTGATGAAAAAT
ACTTGTATTGGTATACAGGAGACAGTAATCCAAATAATAGAAACTATTTAACGGCTTTCGATTTAGAAAC
AGGAGAAGAAGCGTATCAGGTTAATGCTGACTATGGTGGAACACTAGATTCATTTCCTGGCGAATTTGCG
GAAGCAGAAGGTTTGCAAATATACTATGACAAAGATAGTGGTAAAAAAGCTTTGATGCTAGGTGTTACTG
TCGGTGGTGATGGAAATAGAACACATCGTATTTTCATGATTGGGCAAAGAGGTATTTTAGAAATACTTCA
CTCAAGAGGCGTTCCTTTTATCATGAGTGACACAGGTGGTAGAGTTAAACCTTTACCAATGAGGCCTGAT
AAACTTAAGAATCTTGGGATGTTAACAGAGCCAGGTCTTTACTATTTATACACTGATCATACAGTTCAAA
TCGATGATTTCCCATTACCAAGAGAATGGCGTGATGCAGGTTGGTTCTTGGAAGTTAAGCCACCACAAAC
TGGCGGTGATGTAATTCAGATATTGACGCGTAATAGTTATGCAAGGAATATGATGACTTTTGAAAGGGTG
CTTTCTGGAAGAACTGGAGACATTTCGGACTGGAATTATGTGCCTAAAAATAGTGGTAAATGGGAGAGAG
TACCTTCATTCATCACAAAAATGTCAGATATTAACATAGTAGGCATGTCGTTTTATTTAACTACGGATGA
TACAAAACGTTTTACAGATTTTCCAACTGAACGTAAAGGGGTAGCTGGTTGGAACTTATATGTAGAAGCT
TCAAACACAGGTGGCTTTGTTCATAGGCTAGTTCGTAATAGTGTTACAGCATCTGCTGAGATACTATTGA
AAAATTATGATAGTAAAATAAGTTCAGGGCCATGGACTTTACACGAAGGGAGAATTATAAGTTAATGAGT
AATTTAGAGAAATCTGTAGCTATAAATTTAGAAAACACAGCGCATTATGAAAATATTTCAAATCTAGATA
TAACTTTTAGAACAGGAGAGAGTGATTCTTCTGTTCTTCTTTTTAATATCATTAAAAATAATCAACCGTT
ATTCCTGAGTGAAGAAAATATCAAAGCACGAATAGCGATTCGAGGTAAAGGAGTTATGGTGGTTGCTCCA
CTAGAAATATTAGATCCATTTAAAGGCGTATTAAAATTTCAATTACCTAACGATGTAATTAAACGAGATG
GAAGTTATCAAGCTCAAGTTTCGGTTGCAGAATTAGGGAATTCAGACGTGGTAGTTGTCGAGAGAACTAT
CACATTTAACGTTGAAAAAAGCTTGTTTAGCATGATTCCATCTGAAACAAAATTACACTATATTGTTGAA
TTTCAGGAATTAGAAAAAACTATTATGGATCGTGCGAAAGCAATGGACGAGGCTATAAAAAATGGTGAAG
ATTATGCGAGTCTGATTGAAAAAGCTAAAGAAAAAGGGCTATCAGATATTCAAATAGCAAAATCTTCAAG
TATTGATGAATTAAAGCAACTTGCTAATAGCCGTATATCTGATTTGGAAAATAAAGCGCAAGCATATTCA
AGAACATTCGATGAGCAAAAGCGATATATGGATGAGAAACATGAAGCCTTCAAGCAGTCAGTGAATAGTG
GTGGTTTAGTCACAAGTGGTTCTACTTCAAATTGGCAAAAAGCTAAGATTACTAAAGATGATGGTAAGAT
AATGCAGATTACTGGATTTGATTTTAATAATCCAGAACAAAGAATAGGTGATTCAACCCAATTTATTTAT
GTTTCGCAAGCTATAAATTATCCAAGAGATGTTAGTACTAACGGTACTGTCGAATATTTAGTAGTAACTT
CAGATTACAAGCGTATGACTTATCGACCGAACGGTACAAATAAAGTGTTTGTTAAAAGAAAAGAAGCGGG
[truncated: 2,449,687 more chars]
