# Supplementary material for: Chromosome assembly of large and complex genomes using multiple references
Source: Genome Res. 2018 Nov;28(11):1720–32. doi: 10.1101/gr.236273.118 (PMC6211643; doi:10.1101/gr.236273.118)
Supplement: Supplemental Material [file supp_gr.236273.118_Supplemental_Code.zip › Ragout-2.1.1/examples/S.Aureus/references/JKD6008.fasta]

>gi|384860682|ref|NC_017341.1| Staphylococcus aureus subsp. aureus str. JKD6008 chromosome, complete genome
ATGTCGGAAAAAGAAATTTGGGAAAAAGTGCTTGAAATTGCTCAAGAAAAATTATCAGCTGTAAGTTACT
CAACTTTCCTAAAAGATACTGAGCTTTACACGATCAAAGATGGTGAAGCTATCGTATTATCGAGTATTCC
TTTTAATGCAAATTGGTTAAATCAACAATATGCTGAAATTATCCAAGCAATCTTATTTGATGTTGTAGGC
TATGAAGTAAAACCTCACTTTATTACTACTGAAGAATTAGCAAATTATAGTAATAATGAAACTGCTACTC
CAAAAGAAGCAACAAAACCTTCTACTGAAACAACTGAGGATAATCATGTGCTTGGTAGAGAGCAATTCAA
TGCCCATAACACATTTGACACTTTTGTAATCGGACCTGGTAACCGCTTCCCACATGCAGCGAGTTTAGCT
GTGGCCGAAGCACCAGCCAAAGCGTACAATCCATTATTTATCTATGGAGGTGTTGGTTTAGGAAAAACCC
ATTTAATGCATGCCATTGGTCATCATGTTTTAGATAATAATCCAGATGCCAAAGTGATTTACACATCAAG
TGAAAAATTCACAAATGAATTTATTAAATCAATTCGTGATAACGAAGGTGAAGCTTTCAGAGAAAGATAT
CGTAATATCGACGTCTTATTAATCGATGATATTCAGTTCATACAAAATAAAGTACAAACACAAGAAGAAT
TTTTCTATACTTTTAATGAATTGCATCAGAATAACAAGCAAATAGTTATTTCGAGTGATCGACCGCCAAA
GGAAATTGCACAATTAGAAGATCGATTACGTTCGCGCTTTGAATGGGGGCTAATTGTTGATATTACGCCA
CCAGATTATGAAACTCGAATGGCAATTTTGCAGAAGAAAATTGAAGAAGAAAAATTAGATATTCCACCAG
AAGCTTTAAATTATATAGCAAATCAAATTCAATCTAATATTCGTGAATTAGAAGGTGCATTAACACGTTT
ACTTGCATATTCACAATTATTAGGAAAACCAATTACAACTGAATTAACTGCTGAAGCTTTAAAAGATATC
ATTCAAGCACCAAAATCTAAAAAGATTACCATCCAAGATATTCAAAAAATTGTAGGCCAGTACTATAATG
TTAGAATTGAAGATTTCAGTGCAAAAAAACGTACAAAGTCAATTGCATATCCACGTCAAATAGCTATGTA
CTTGTCTAGAGAGCTTACAGATTTCTCATTACCTAAAATTGGTGAAGAATTTGGTGGGCGTGATCATACG
ACCGTCATTCATGCTCATGAAAAAATATCTAAAGATTTAAAAGAAGATCCTATTTTTAAACAAGAAGTAG
AGAATCTTGAAAAAGAAATAAGAAATGTATAAGTAGGAAACTTTGGGAAATGTAATCTGTTATATAACAG
TACTAATAATAACAATCATTTTTTACATTTCTATATGCTAATGTGGCAAGATGAGCAAAACTCATTTTGT
GGATAATGTTTAAAAGTCATACACGCCATACACAAGTTATCAACATGTGTATAACTTCGCCAAATCTATG
TTTTTAAGACTTATCCACCAATCCACAGCACCTACTACTATTACTAAGAACTTAAAACCTATATAATTAT
ATATAAACGACTGGAAGGAGTTTTAATTAATGATGGAATTCACTATTAAAAGAGATTATTTTATTACACA
ATTAAATGACACATTAAAAGCTATTTCACCAAGAACAACATTACCTATATTAACTGGTATCAAAATCGAT
GCAAAAGAACATGAAGTTATATTAACTGGTTCAGACTCTGAAATTTCAATAGAAATCACTATTCCTAAAA
CTGTAGATGGCGAAGATATTGTCAATATTTCAGAAACAGGCTCAGTAGTACTTCCTGGACGATTCTTTGT
TGATATTATAAAAAAATTACCTGGTAAAGATGTTAAATTATCTACAAATGAACAATTCCAGACATTAATT
ACATCAGGTCATTCTGAATTTAATTTAAGTGGCTTAGATCCAGATCAATATCCTTTATTACCTCAAGTTT
CTAGAGATGACGCAATTCAATTGTCGGTAAAAGTGCTTAAAAACGTAATTGCACAAACGAATTTTGCAGT
GTCCACCTCAGAAACACGCCCAGTACTAACTGGTGTGAACTGGCTTATACAAGAAAATGAATTAATATGC
ACAGCGACTGACTCACACCGCTTGGCTGTAAGAAAGTTGCAGTTAGAAGATGTTTCTGAAAACAAAAATG
TCATCATTCCAGGTAAGGCTTTAGCTGAATTAAATAAAATTATGTCTGACAATGAAGAAGACATTGATAT
CTTCTTTGCTTCAAACCAAGTTTTATTTAAAGTTGGAAATGTGAACTTTATTTCTCGATTATTAGAAGGA
CATTATCCTGATACAACACGTTTATTCCCTGAAAACTATGAAATTAAATTAAGTATAGACAATGGGGAGT
TTTATCATGCGATTGATCGTGCATCTTTATTAGCACGTGAAGGTGGTAATAACGTTATTAAATTAAGTAC
AGGTGATGACGTTGTTGAATTGTCTTCTACATCACCAGAAATTGGTACTGTAAAAGAAGAAGTTGATGCA
AACGATGTTGAAGGTGGTAGCCTGAAAATTTCATTCAACTCTAAATATATGATGGATGCTTTAAAAGCAA
TCGATAATGATGAGGTTGAAGTTGAATTCTTCGGTACAATGAAACCATTTATTCTAAAACCAAAAGGTGA
CGACTCGGTAACGCAATTAATTTTACCAATCAGAACTTACTAAAAATAAATATAAATAAAGGATGACGTG
ATTAATTAAAACGTCATCCTTTATTTTTTGGCAAAAATAATTCTAGATTCGTATGTAAAATAAATTTGAC
AGCATTTTAAACAGCAAATAAAAGACGCCAATTAAATTTATGACAAATGTATCCAGAATTTAATAAGTGT
GCTTATATGCCCTTTAAATTCAAAATTTTAATAGTCAATAACAAGTTGAATATAAAAGTTAAACGCCGTT
AAATAGCGTTAAAAAATTGAAAATGACAGTATTGCCAAAAAATAAGAATTAATTATTTATATGTAAACGG
TTTCCACCTCTATTTTAAATGAAATTTGTGACAAAAAAAGGTATAATATATTAATGACATACAAAGAAAT
GGAGTGATTATTTTGGTTCAAGAAGTTGTAGTAGAAGGAGACATTAATTTAGGTCAATTTCTAAAAACAG
AAGGGATTATTGAATCTGGTGGTCAAGCAAAATGGTTCTTGCAAGACGTTGAAGTATTAATTAATGGAGT
GCGTGAAACACGTCGCGGTAAAAAGTTAGAACATCAAGATCGTATAGATATCCCAGAATTACCTGAAGAT
GCTGGTTCTTTCTTAATCATTCATCAAGGTGAACAATGAAGTTAAATACACTCCAATTAGAAAATTATCG
TAACTATGATGAGGTTACGTTGAAATGTCATCCTGACGTGAATATCCTCATTGGAGAAAATGCACAAGGA
AAGACAAATTTACTTGAATCAATTTATACCTTAGCTTTAGCAAAAAGTCATAGAACGAGTAATGATAAGG
AACTCATACGTTTTAATGCTGATTATGCTAAAATAGAAGGTGAGCTTAGTTATAGACACGGCACGATGCC
ATTAACAATGTTTATAACTAAAAAAGGTAAACAAGTCAAAGTGAATCACTTAGAGCAAAGTCGTCTAACT
CAATATATTGGACACCTCAATGTGGTTCTATTTGCGCCAGAAGATTTGAATATTGTAAAAGGCTCTCCTC
AAATAAGACGACGCTTTATAGATATGGAGTTGGGCCAAATTTCTGCTGTTTACTTAAATGATTTAGCTCA
ATACCAACGTATTTTAAAGCAAAAGAATAATTACTTAAAGCAGTTACAATTAGGCCAAAAAAAGGACTTA
ACAATGTTGGAAGTATTAAATCAACAGTTTGCTGAATATGCAATGAAAGTAACTGATAAACGTGCACATT
TTATTCAAGAGCTAGAGTCGTTAGCTAAACCGATTCATGCTGGTATCACAAATGATAAAGAAGCGTTGTC
GCTGAATTATTTACCTAGTCTTAAATTTGATTATGCTCAAAATGAAGCGGCACGACTTGAAGAAATTATG
TCTATTCTTAGCGATAATATGCAAAGAGAAAAAGAACGAGGCATTAGCTTATTCGGACCACATCGAGATG
ATATAAGTTTTGATGTGAATGGCATGGATGCTCAAACATATGGTTCTCAAGGACAGCAACGTACAACGGC
TTTGTCCATTAAATTAGCTGAAATTGAGTTAATGAATATCGAAGTTGGGGAATATCCCATCTTATTATTA
GACGATGTACTCAGTGAATTAGATGATTCGCGTCAAACGCATTTATTAAGTACGATTCAGCATAAAGTAC
AAACATTTGTCACTACGACATCTGTAGATGGTATTGATCATGAAATCATGAATAACGCTAAATTGTATCG
TATTAATCAAGGTGAAATTATAAAGTAACAGAAAGCGATGGTGACTGCATTGTCAGATGTAAACAACACG
GATAATTATGGTGCTGGGCAAATACAAGTATTAGAAGGTTTAGAAGCAGTACGTAAAAGACCAGGTATGT
ATATAGGATCGACTTCAGAGAGAGGTTTGCACCATTTAGTGTGGGAAATTGTCGATAATAGTATCGATGA
AGCATTAGCTGGTTATGCAAATCAAATTGAAGTTGTTATTGAAAAAGATAACTGGATTAAAGTAACGGAT
AACGGACGTGGTATCCCAGTTGATATTCAAGAAAAAATGGGACGTCCAGCTGTCGAAGTTATTTTAACTG
TTTTACATGCTGGTGGTAAATTCGGCGGTGGCGGATACAAAGTATCTGGTGGTTTACATGGTGTTGGTTC
ATCAGTTGTAAACGCATTGTCACAAGACTTAGAAGTATATGTACACAGAAATGAGACTATATATCATCAA
GCATATAAAAAAGGTGTACCTCAATTTGACTTAAAAGAAGTTGGCACAACTGATAAGACAGGTACTGTCA
TTCGTTTTAAAGCAGATGGAGAAATCTTCACAGAGACAACTGTATACAACTATGAAACATTACAGCAACG
TATTAGAGAGCTTGCTTTCTTAAACAAAGGAATTCAAATCACATTAAGAGATGAACGTGATGAAGAAAAC
GTTAGAGAAGACTCCTATCACTATGAGGGCGGTATTAAATCTTATGTTGAGTTATTGAACGAAAATAAAG
AACCTATTCATGATGAGCCGATTTATATTCATCAATCTAAAGATGATATTGAAGTAGAAATTGCGATTCA
ATATAACTCAGGATATGCCACAAATCTTTTAACTTACGCAAATAACATTCATACGTACGAAGGTGGTACG
CATGAAGACGGATTCAAACGTGCATTAACGCGTGTCTTAAATAGTTATGGTTTAAGTAGCAAGATTATGA
AAGAAGACAAAGATAGACTTTCTGGTGAAGATACACGTGAAGGTATGACAGCAATTATATCTATCAAACA
TGGTGATCCTCAATTCGAAGGTCAAACGAAGACAAAATTAGGTAATTCTGAAGTGCGTCAAGTTGTAGAT
AAATTATTCTCAGAGCACTTTGAACGATTTTTATATGAAAATCCACAAGTCGCACGTACAGTGGTTGAAA
AAGGTATTATGGCGGCACGTGCACGTGTTGCTGCGAAAAAAGCGCGTGAAGTAACACGTCGTAAATCAGC
GTTAGATGTAGCAAGTCTTCCAGGTAAATTAGCCGATTGCTCTAGTAAAAGTCCTGAAGAATGTGAGATT
TTCTTAGTCGAAGGGGACTCTGCCGGGGGGTCTACAAAATCTGGTCGTGACTCTAGAACGCAGGCGATTT
TACCATTACGAGGTAAGATATTAAATGTTGAAAAGGCACGATTAGATAGAATTTTGAATAACAATGAAAT
TCGTCAAATGATCACAGCATTTGGTACAGGAATCGGTGGCGACTTTGATCTAGCGAAAGCAAGATATCAC
AAAATCGTCATTATGACTGATGCCGATGTGGATGGAGCGCATATTAGAACATTGTTATTAACATTCTTCT
ATCGATTTATGAGACCGTTAATTGAAGCAGGCTATGTGTATATTGCACAGCCACCGTTGTATAAACTGAC
ACAAGGTAAACAAAAGTATTATGTATACAATGATAGGGAACTTGATAAACTTAAATCTGAATTGAATCCA
ACACCAAAATGGTCTATTGCACGATACAAAGGTCTTGGAGAAATGAATGCAGATCAATTATGGGAAACAA
CAATGAACCCTGAGCACCGCGCTCTTTTACAAGTAAAACTTGAAGATGCGATTGAAGCGGACCAAACATT
TGAAATGTTAATGGGTGACGTTGTAGAAAACCGTAGACAATTTATAGAAGATAATGCAGTTTATGCAAAC
TTAGACTTCTAAGCGCTGTGAACTGAACTTTTGAAGGAGGAACTCTTGATGGCTGAATTACCTCAATCAA
GAATAAATGAACGAAATATTACCAGTGAAATGCGTGAATCATTTTTAGATTATGCGATGAGTGTTATCGT
TGCTCGTGCATTGCCAGATGTTCGTGACGGTTTAAAACCAGTACATCGTCGTATACTATATGGATTAAAT
GAACAAGGTATGACACCGGATAAATCATATAAAAAATCAGCACGTATCGTTGGTGACGTAATGGGTAAAT
ATCACCCTCATGGTGACTTATCTATCTATGAAGCAATGGTACGTATGGCTCAAGATTTCAGTTATCGTTA
TCCGCTTGTTGATGGCCAAGGTAACTTTGGTTCAATGGATGGAGATGGCGCAGCAGCAATGCGTTATACT
GAAGCACGTATGACTAAAATCACACTTGAACTGTTACGTGATATTAATAAAGATACAATAGATTTTATCG
ATAACTATGATGGTAATGAAAGAGAGCCGTCAGTCTTACCTGCTCGATTCCCTAACTTGTTAGCCAATGG
TGCATCAGGTATCGCGGTAGGTATGGCAACGAATATTCCACCACATAACTTAACAGAATTGATCAATGGT
GTACTTAGCTTAAGTAAGAATCCTGATATTTCAATTGCTGAGTTAATGGAAGATATTGAAGGTCCTGATT
TCCCAACTGCTGGACTTATTTTAGGTAAGAGTGGTATTAGACGCGCATATGAAACAGGTCGTGGTTCAAT
TCAAATGCGTTCTCGTGCAGTTATTGAAGAACGTGGAGGCGGACGTCAACGTATTGTTGTCACTGAAATT
CCTTTCCAAGTGAATAAGGCTCGTATGATTGAAAAAATTGCAGAGCTTGTTCGTGACAAGAAAATTGACG
GTATTACTGATTTACGTGATGAAACAAGTTTACGTACTGGTGTGCGTGTCGTTATTGATGTGCGTAAGGA
TGCCAATGCTAGTGTCATTTTAAATAACTTATACAAACAAACACCTCTTCAAACATCATTTGGTGTGAAT
ATGATTGCTCTAGTGAATGGTAGACCGAAGCTGATTAATTTAAAAGAAGCGTTAGTACATTATTTAGAGC
ATCAAAAGACAGTTGTTAGAAGACGTACGCAATACAACTTACGTAAAGCTAAAGATCGTGCCCACATTTT
AGAAGGGTTACGTATTGCGTTAGATCATATCGATGAAATTATTTCAACGATTCGTGAATCAGAAACAGAT
AAAGTCGCAATGGAAAGTTTGCAACAACGCTTCAAACTTTCTGAAAAACAAGCTCAAGCTATTTTAGACA
TGCGTTTAAGACGTCTAACAGGTTTAGAGAGAGACAAAATTGAAGCTGAATATAATGAGTTATTAAATTA
TATTAGTGAATTAGAAGCAATCTTAGCTGATGAAGAAGTGTTATTACAGTTAGTTAGAGATGAATTGACT
GAAATTAGAGATCGCTTCGGTGATGATCGTCGTACTGAAATTCAATTAGGTGGATTTGAAGACTTAGAGG
ACGAGGACTTAATTCCAGAAGAACAAATTGTAATTACTTTGAGCCATAATAACTATATTAAACGTTTGCC
GGTATCTACATATCGTGCTCAAAACCGTGGTGGTCGTGGTGTTCAAGGTATGAATACATTGGAAGAAGAT
TTTGTCAGTCAATTGGTAACTTTAAGTACACATGACCATGTATTGTTCTTTACTAACAAAGGTCGTGTAT
ACAAACTAAAAGGTTATGAAGTGCCTGAGTTATCAAGACAGTCTAAAGGTATTCCTGTAGTGAATGCTAT
TGAACTTGAAAATGATGAAATCATTAGTACAATGATTGCTGTTAAAGACCTTGAAAGTGAAGATAACTTC
TTAGTGTTTGCAACTAAACGTGGTGTCGTTAAACGTTCAGCATTAAGTAACTTCTCAAGAATAAATAGAA
ATGGTAAGATTGCGATTTCGTTCAGAGAAGATGATGAGTTAATTGCAGTTCGCTTAACAAGTGGTCAAGA
AGATATCTTGATTGGTACATCACATGCATCATTAATTCGATTCCCTGAATCAACATTACGTCCTTTAGGC
CGTACAGCAACGGGTGTGAAAGGTATTACACTTCGTGAAGGTGACGAAGTTGTAGGGCTTGATGTAGCTC
ATGCAAACAGTGTTGATGAAGTATTAGTAGTTACTGAAAATGGTTATGGTAAACGTACGCCAGTTAATGA
CTATCGTTTATCAAATCGTGGTGGTAAAGGTATTAAAACAGCTACGATTACTGAGCGTAATGGTAATGTT
GTATGTATCACTACAGTAACTGGTGAAGAAGATTTAATGATTGTTACTAATGCAGGTGTCATTATTCGAC
TAGATGTTGCAGATATTTCTCAAAATGGTCGTGCAGCACAAGGTGTTCGCTTAATTCGCTTAGGCGATGA
TCAATTTGTTTCAACGGTTGCTAAAGTAAAAGAGGATGCAGACGAAGAAAATGAAGATGAACAATCTACT
GTATCTGAAGATGGTACTGAACAACAACGTGAAGCGGTTGTAAATGATGAAACACCAGGAAATGCAATTC
ATACTGAAGTGATTGATTCAGAAGTAAATGATGAAGATGGACGTATTGAAGTAAGACAAGATTTCATGGA
CCGTGTTGAAGAAGACATACAACAATCATCAGATGATGATGAAGAATAATAAAAAAATAAGACTTCCCTA
TATGTAGGGGGGTCTTATTTTTATGCTAGAAAGTAATGCTATACTATATTCAATGATTAGTAATGACTAA
CTTTCTAATTGTTTCATTGCGTAAGGTATTTCATTGATAAGTCTTGATGGTGGCACCACATACATATCTT
TTGCAAGATTTTCGCCAATAAAACTATGTGTATATGTGGCACTCATAACCGCTTCTTTTAAGTTATCAAA
TTGACCAACAAAACTTGTAATCATACCAGCAAGTGTATCGCCCATACCACCAGTCGCCATTGCTGGGCTA
CCGATTGTCAATTTAAAGTCTTCATCTTTAAAGAAAATTTCAGTACCGTGTTTTTTAAGTACAACAGTTG
CGCCTAAACGATCAACTGCTTCACGATTACGCTCATATGTCTGTTCCTCAATAGGAATACCACTTAATCG
TTCCCATTCTTTGAGATGCGGAGTAAAAATCACGCGACATGTAGGTAATTGTGGTTTCAATTTACTAAAG
ATTGTGATGGCATCGCCGTCTACGATTAAATTTTGATGCGGTTGTATATTTTGTAGTAGGAATGTAATGG
CATTATTTCCTTTGAAATCAACGCCAAGACCTGGACCAATTAGTATACTGTCAGTCATTTCAATCATTTT
CGTCAACATTTTCGTATCATTAATATCAATAACCATCGCTTCTGGGCAACGAGAATGTAATGCTGAATGA
TTTGTTGGATGTGTAGCTACAGTGATTAAACCACTACCGCTAAATACACATGCACGAGCCGCTAACATAA
TGGCACCACCTAAGTTAGCAGATCCACCAATTAATAAAATTTTGCCATAATCACCTTTATGTGAATCTTC
TTTACGCTTAGGAATGTTAATAGAATTTAACGTTTCCATAGTGATATAACCTCCCATGTAAAAGCCTTTT
CCGAATTTATTCAATTTTAAAAATATATAGTAACTTTTAACAAAATGTATTATAAATTTCTGAATTCATT
ATTATTTGTCGTTAAATACAATAGAAAATACTATACCTGTATATGCAATTCGTCAATAGATAAATTATTA
AATATGCTTACAACAATCTTAATATCCTTTAACGCACTACAATAGTGCTCTGATAATAGGTTATAAATGT
ACGTAAAACCATTGTTTCAATAAAAATGAAAACGTATACTTCAAGAAGGATGGGTTACTTAATATAAACA
AGGGGGTAACATATATGACTTTATATTTAGATGGTGAAACACTAACAATTGAGTATATTAAATCATTTTT
ACAACAACAATCAAAGATTGAAATTATTGATGATGCGTTAGAACGTGTCAAAAAAAGTAGAGCAGTAGTT
GAACGTATTATTGAAAATGAGGAAACGGTTTACGGTATCACTACAGGTTTTGGGTTATTTAGTGATGTAC
GTATAGACCCGACGCAATATAACGAATTACAAATGAATCTGATACGCTCACATGCCTGTGGACTAGGTGA
GCCATTTTCAAAAGAAGTAGCATTAGTCATGATGATTTTACGATTGAATACATTATTAAAAGGTCATTCA
GGTGCCACTTTAGAATTAGTGAGACAATTACAATTTTTTATAAATGAACGTATTATACCGATAATCCCAC
AGCAAGGCTCTCTCGGTGCATCAGGAGATTTAGCGCCATTATCACATTTAGCATTAGCATTAATTGGTGA
AGGGAAAGTATTGTATAGAGGTGAAGAAAAGGATAGTGACGATGTATTAAGAGAATTAAATAGACAACCT
TTGAACCTTCAGGCTAAAGAAGGTTTAGCATTGATTAATGGTACGCAAGCTATGACAGCTCAAGGTGTCA
TTAGTTATATAGAAGCAGAAGATTTAGGTTACCAATCTGAATGGATTGCTGCATTAACGCATCAGTCTCT
TAATGGCATTATAGATGCATATCGACATGATGTGCACGCTGTTCGTAATTTTCAAGAACAGATTAATGTG
GCAGCGCGTATGCGTGATTGGTTAGAAGGATCAACATTAACGACGCGACAAGCAGAAATACGTGTACAAG
ATGCATATACATTGCGTTGTATACCACAAATCCATGGCGCGAGTTTTCAAGTATTCAATTATGTTAAACA
GCAATTAGAATTTGAAATGAATGCGGCTAATGATAATCCACTTATATTTGAGGAAGCAAATGCAACGTTT
GTTATTTCGGGTGGTAACTTCCATGGACAACCTATTGCTTTTGCATTAGATCATCTTAAATTAGGTGTAA
GTGAATTAGCAAACGTATCGGAACGTCGTCTAGAGCGACTAGTAAATCCTCAATTAAATGGTGATTTACC
AGCATTTCTTAGTCCAGAGCCAGGATTGCAAAGTGGCGCGATGATTATGCAATATGCTGCTGCAAGTCTC
GTTTCTGAAAATAAAACTTTAGCGCATCCAGCGAGTGTTGATTCTATCACTTCATCTGCGAACCAAGAAG
ATCACGTATCTATGGGAACTACAGCTGCTAGACATGGTTATCAAATTATTGAAAATGCAAGACGTGTGTT
GGCAATCGAATGTGTTATTGCATTACAAGCAGCAGAGTTGAAAGGTGTCGAAGGATTATCACCAAAAACA
CGTCGCAAGTATGATGAGTTTCGAAGTATCGTGCCATCCATTACATATGACCGTCAATTTCATAAAGATA
TTGAAGCGGTTGCACAGTATTTAAAGCAATCAATTTATCAAACGACTGCATGTCACTAAATCGACATGAT
TGATGTTTGAAATCGTTACTTGAAAAAGCAAATATAGTTTGCTATATTAAAAATAACTTAATAAGACATT
GTTCGTAGGACAAGTAATATATAGTGTTCGATATCAGAGAGCTTGTGGTTAGTGTGAACAAGAATCAACA
TATATATGAATCTACCTACTTATTTAAAAGAACAATCGGTGATAACCGTTATTTTAGTGAAGTGCAATTT
AGGTTTAGTGTATCTTTATAACTTAAATTGTTAAATAGGGTGGCAACGCGTAGACCACGTCCCTTGTAGG
GATGTGGTCTTTTTTTATTTTCTAAAAAATAAAGACGTGCGTCATTCCATAATAAATGATAATTATTTGG
GAAAGGATGAAGGTTAATGTTAGACATTAGATTATTCAGAAATGAGCCTGACACAGTTAAGAGCAAAATT
GAATTACGCGGAGATGATCCAAAAGTTGTAGATGAAATTTTAGAATTGGATGAGCAACGACGTAAATTAA
TTAGTGCAACAGAAGAAATGAAAGCACGTCGTAATAAAGTAAGCGAAGAAATCGCATTAAAAAAACGTAA
TAAAGAAAATGCTGATGATGTGATTGCTGAAATGCGCACATTAGGTGACGATATTAAAGAAAAAGATAGT
CAATTAAATGAAATTGATAGTAAAATGACAGGTATCCTTTGTCGTATTCCAAATTTAATAAGTGATGATG
TACCTCAAGGTGAATCTGATGAAGATAACGTTGAAGTTAAAAAGTGGGGTACACCACGTGAGTTTTCATT
TGAACCAAAAGCACATTGGGATATTGTAGAAGAATTGAAAATGGCTGATTTTGATCGTGCAGCAAAAGTT
TCAGGTGCGCGTTTTGTATATTTAACAAATGAAGGTGCGCAATTAGAGCGTGCTTTAATGAACTATATGA
TTACAAAACATACAACACAACATGGTTATACAGAAATGATGGTACCACAGCTTGTAAACGCAGATACAAT
GTATGGTACAGGTCAATTACCTAAATTTGAAGAAGATTTATTTAAAGTAGAAAAAGAAGGATTATATACA
ATTCCAACTGCTGAAGTACCATTAACGAATTTCTATCGTAATGAAATTATTCAACCAGGTGTACTTCCTG
AAAAATTCACTGGTCAATCTGCATGTTTCCGTAGTGAAGCAGGATCAGCAGGTAGAGATACAAGAGGATT
AATTCGTTTACATCAATTCGATAAAGTGGAAATGGTACGTTTTGAACAACCTGAAGATTCATGGAATGCT
TTAGAAGAAATGACAACAAACGCAGAAGCAATTTTAGAAGAGTTAGGTTTACCATACCGTCGTGTTATTT
TATGTACAGGTGATATTGGATTTAGTGCAAGCAAAACATATGATTTAGAAGTTTGGTTACCAAGCTACAA
TGATTATAAAGAAATTAGTTCATGCTCAAACTGTACGGATTTCCAAGCGCGTCGTGCTAACATCCGCTTC
AAGCGTGACAAAGCAGCTAAACCAGAATTAGCACATACATTAAATGGTAGTGGTTTAGCAGTTGGACGTA
CATTTGCTGCTATTGTTGAAAATTACCAAAATGAAGATGGAACAGTAACAATTCCAGAAGCATTAGTACC
ATTTATGGGTGGTAAAACACAAATTTCAAAACCAGTTAAATAAAGACTTTAGCTACAAGCTTTAAAAAGT
ATATATCTACGTATACTTAAAGCAAGGCCAAGATACTTTAAATAATATTTTAAAAAGTGGTGACGAAGCT
GTCGCCACTTTTTTTGTGCTGTAAAAGTATAATAGTGAGCCAATGCACATAACAACAATAAATTAAGTTT
GTTGTTTAATGGGGTGAACGCATTTCATTATAGCAACAATACGGGATAATTATGATGAACTAAAACAATC
TAAAACGTAACAATTTTGAGCATCACTATTATGGGAAATTAAGTGATAAAAAACTGATTTCGTTGATGTA
GTATGAGTAATATCGATGCAGTAGGGTAGGGGGGATTATCGAAAGTGTTAGAGACATGAATCAATATCCC
AGACTCATCATTAGATATAAAAAATTATAAAATTAGTACTTAAAAACAACTACAAACCCGTAGAAAATAT
GGAGGTAGTATTAAATAAAATATTGAAAATTCTCAAAACTAAAAAGCTGATATGAAGCCGATTAAAGACT
CCGGTATGTCTAACCTCAGACAAACAGGAGTCTAACGTTATTGCTTGTCATATAGAACTATATTAGACTA
GGTATATTATTTTTTCGTAATTATATAAATATAAAGTGAAAAAGGAGGTAATTGAGATGACAACACATTT
GAGTTTTAGACAAGGCGTGCAAGAGTGTATCCCAACATTATTGGGTTATGCCGGTGTTGGTATTTCATTT
GGTATCGTGGCTTCATCTCAAAACTTTAGTATTTTAGAAATTATCTTGTTATGTCTTGTTATATATGCCG
GTGCTGCGCAATTTATTATGTGCGCGTTGTTTATAGCAGGTACACCGATATCAGCGATTGTACTAACTGT
ATTTATCGTAAATTCAAGAATGTTCCTTTTAAGTATGTCGCTTGCACCAAACTTCAAGACATATGGGTTT
TGGAACCGTGTTGGATTAGGTTCATTAGTAACTGACGAAACGTTTGGTGTCGCCATTACACCTTATTTAA
AAGGAGAAGCTATCAATGATCGTTGGATGCATGGTCTTAATATTACAGCATATTTATTTTGGGTAATTCC
ATGTGTAGCAGGTGCATTGTTTGGCGAGTATATTTCGAATCCACAAGCATTAGGATTAGATTTTGCTATC
ACGGCTATGTTTATCTTTTTAGCCATTGCACAATTTGAATCAATTACTAAATCGCGTTTAAGAATTTACA
TAGTACTCATTATTGCCGTCATAGTAATGATGTTATCGCTAAGTATGTTTATGCCTTCATATCTAGCAAT
ATTAATTGCAGCCACAATTTCAGCAGCGTTAGGAGTGATGATGGAACGATGATAACTCATATGAACATGT
TAATACTTATTTTATTGTGTGGAATCGTAACGCTATTAATTCGAATTATACCTTTTATCATGATTTCAAA
AGTGCAATTGCCTGATGTCGTGGTTCGATGGCTATCATTTATCCCAATCACACTATTTACGGCACTTGTC
ATTGACAGCATTATTCAACAGACGCCTCATGGTGAGGGGTATACATTAAACATCCCTTACATTATCGCGC
TCATTCCGACGGTTATTTTATCTATAATCACGCGTAGTTTAACTATTACAATTATTAGTGGGATTGTTAT
CATGGCAGCATTACGATTTTTCTTTTAAAAATAACTGAAAATCATTGAACAGATATTTAAACTTAGGTAA
ACTGTTAGTAATCAGAAAATTCTGATATACAAATCATCTATGTTAAGATTGGGAATCGTGTATACGTAAG
CGATTTGGCTAACGCATGACAATGATAACAACATTTTAAATGATAAAAGTAATTCATCACTGAATCTCAA
CTAACACATAACAATTTCATATTTCTTATTGTGAGAAGTTGAGGGACTTGGCCCTGTGATACTTCAGCAA
CCGACTTTATAGCACGGTGCTAAAACCAACGAGTTACTCGAATGATAAGTATAAAGACTTCTTACTTTTC
AATAGGGTGAGAAGTTTTTTGTTTAAGGAGGAAAGAACAATGACAAATTACACAGTAGATACTTTAAATT
TAGGGGAATTTATAACAGGATCTGGGGAAGTCATAGATAACTTGCGTTTGAGATATGAGCATGTCGGTTA
TCATGGACAACCATTAGTTGTAGTTTGTCATGCATTAACTGGCAATCATTTAACATATGGAACAGATGAT
TATCCGGGGTGGTGGCGAGAAATTATTGATGGGGGATATGTGCCTATTCATGACTATCAATTTTTAACAT
TTGATGTTATTGGTAGTCCTTTCGGTTCAAGTTCACCTTTAAACGACCCTCATTTTCCTAAAAAATTAAC
ATTAAGAGATATTGTTAGAGCGAATGAACGAGGTATACAAGCGCTTGGTTATGACAAAATTAATATTTTA
ATAGGGGGAAGTCTTGGAGGTATGCAAGCAATGGAACTACTTTACAATCGACAGTTTGAAGTAGATAAAG
CCATTATTCTTGCTGCAACAAGTCGAACATCATCTTATAGTAGAGCTTTCAATGAAATTGCGCGTCAGGC
CATTCATCTTGGTGGTAAGGAAGGTCTAAGTATTGCACGCCAATTAGGTTTTTTGACATATCGATCATCG
AAAAGTTATGATGAACGTTTCACACCGGATGAAGTAGTCGCATACCAGCAACATCAAGGTAATAAATTTA
AAGAACGATTCGATTTGAATTGTTATCTGACACTGCTAGATGTATTGGATAGTCACAACATTGACCGAGG
TCGCACAGACGTAACGCATGTTTTTAAAAATTTAGAAACGAAAGTCTTAACAATGGGCTTTATAGATGAT
TTGCTATATCCGGATGATCAAGTTCGTGCTTTAGGTGAACGTTTTAAATATCATCGTCATTTCTTTGTAC
CTGATAACGTTGGGCATGATGGATTCCTACTAAACTTTAGTACCTGGGCACCTAACTTATATCATTTCTT
AAATTTAAAGCATTTTAAGCGCAAGTAATAATGTATATATTTTCAAAGAATGAAGCCACTAAATCACAGT
TATCATATTCAAAAACATCTAGAGTACATGAGAGTGGAAATGAATTGTAAATCTAAATCAAGCTTGATTG
CTATGTAGTGGGATTAAATAATCATGTTGAAAATGAAAGCACACAAAAGCGATTTAAATGAGTATGTTAA
TTACTTATAAAACATGAAAGTTATTATTCAATTAAATGAAATAGAAGCATACAATCTATAAATTGTTAAT
TTCCATTAAAGAGGTTAAAATAATAGCTATAGTTAAAAATATGGGAGTGGCTTATGTGTTTTCAAAAATA
CAACCTAAAGCAACAATGATTGCAACGATTACGTTGGTATTTGTCGCTTTAGCTTTATATCTAGTGCCTG
GTTTAGGACTAATATTTGCATTATTTGCAACCATACCAGGTATCGTTTTATGGAATAAATCAATACAATC
TTTCGGGATTAGTGCACTTATTACAGTAATTATAACAACTGTTTTAGGTAATACTTTCGTTTTAAGTGCT
ATCATATTAGTCTTAATTGCAAGTTTAATTATTGGTCAATTGCTCAAAGAAAGAACGTCTAAAGAAAGAA
TATTATACGTAACAACCGTAGCGATGAGCTTAATTTCATTAATCGCCTTTATGTTACTACAAACATTCGG
AAGAATTCCACCATCAGCGAGCATAGTAAAACCTTTCAAGCAAACATTACATGAAGCGATTACGATGAGC
GGTGCCGATGCGAATATGACCCAAATATTAGAAGAAGGGTTTAGACAAGCGACCGTTCAATTACCAGGTT
TCATCATTATCATTACATTTTTAATCGTCTTAATTAACTTAATCGTTACATTTCCGATTTTACGAAAATT
TAAAATCGCTACACCTGTATTTAAGCCACTTTTCGCGTGGCAAATGAGCGGTATTTTATTATGGATATAC
ATTATTGTTATCATATGTTTATTATTTACAGGTCAACCGAGTGTGTTCCAGAGCATTCTTTTAAATTTCC
AACTTGTGTTATCATTAGTGATGTATATTCAAGGTTTAAGTGTTATTCATTTCTTTGGTAAAGCGAAAGG
TTTGCCGAATGCAGTAACGATTTTACTATTGGTTATCGGTACAATACTGACACCTACGACGCATATTGTA
GGACTACTTGGTGTTATCGATTTAAGTTTGAATTTGAAGCGAATCATGAAAAATAATTCTAAAAAGTGAA
TAGAGGTGGAATAATGAATCGGCAGTCCACTAAGAAAGCTTTACTAATACCATTTGTCATCATGATCATC
ACAGCAATTGTTTTAATGGGTGTATGGTTTATCTTTAATAGCCTTATAGCATTAATTGCATCTATCGTTC
TTGTCGTGATGATTATTGTTAGCATCGTTTTATTCAGACAAGCTTTAATGAAAATGGATAGTTATGTAGA
TGGTTTGAGTGCTCAAATTTCAACAACAAATAATAAAGCAATCAAACATTTACCAATTGGTATCATTGTT
TTAGATGAAAATGATCACATCGAATGGGTTAACCAATTTATGACAGATCATATGGAAGCAAATGTCATTT
CTGAATCTGTAAATGAAGTATTTCCAAACATTTTAAAGCAATTAGATAGAGTGAAATCCGTTGAAATAGA
ATATAATCAGTATCATTTCCAAGTACGTTATTCTGAGAATGATCACTGCCTCTATTTCTTTGATATAACT
GAACAAGTACAAACAAATGAACTATATGAAAATTCTAAACCAATCATTGCGACATTATTTTTAGACAACT
ACGATGAGATTACGCAAAATATGAATGATACGCAGCGTTCGGAGATCAATTCAATGGTAACGCGTGTCAT
TAGTCGATGGGCAACTGAGTATAATATATTCTTTAAAAGGTATAGTTCCGATCAATTCGTAGCCTATTTA
AATCAAAAAATATTAGCTGACTTAGAAGAATCTAAATTTGATATCTTGAGTCAATTACGTGAAAAAAGTG
TTGGTTATCGTGCCCAATTAACATTAAGTATCGGTGTTGGTGAAGGCACTGAAAATTTAATCGACTTAGG
TGAATTATCACAATCAGGCCTAGACTTAGCATTAGGACGTGGTGGTGACCAAGTTGCAATTAAAAGTATT
AATGGTAATGTGCGCTTCTATGGCGGTAAGACTGACCCGATGGAGAAACGTACTCGTGTAAGAGCACGTG
TTATCTCACATGCGTTAAAAGACATCCTTGCAGAGGGTGACAAAGTCATTATCATGGGACATAAACGTCC
TGACTTAGATGCAATTGGTGCAGCAATCGGTGTGTCTAGATTTGCAATGATGAATAATTTAGAAGCATAC
ATCGTATTAAATGAGACTGACATTGATCCAACATTACGACGCGTGATGAACGAAATTGATAAAAAGCCAG
AGTTAAGAGAGCGATTTATTACATCAGATGATGCTTGGGATATGATGACATCTAAGACAACCGTAGTGAT
TGTTGATACGCATAAACCGGAACTGGTTTTAGATGAAAATGTCTTAAATAAAGCAAACCGTAAAGTTGTT
ATCGATCATCATAGACGTGGTGAAAGCTTCATCTCTAATCCATTGTTGATATATATGGAACCATACGCAA
GTTCAACAGCAGAACTTGTAACAGAATTACTGGAATATCAACCAACAGAACAACGTTTAACGCGTCTTGA
ATCAACAGTGATGTATGCAGGTATTATTGTAGATACAAGAAACTTTACATTACGAACAGGATCAAGAACA
TTCGATGCAGCGAGTTATTTACGTGCACATGGTGCAGATACGATTTTAACGCAACATTTCTTAAAAGATG
ATGTGGATACTTACATTAATCGATCTGAATTAATTCGAACTGTAAAAGTTGAAGATAATGGCATAGCCAT
TGCGCATGGTTCAGACGATAAAATTTATCATCCAGTAACAGTTGCACAAGCAGCAGATGAACTGTTAAGT
TTAGAAGGTATTGAAGCATCATATGTTGTTGCGAGACGTGAAGATAATCTGATTGGTATATCTGCGCGTT
CACTCGGTTCAGTAAATGTCCAGTTAACAATGGAAGCACTTGGTGGCGGTGGACATTTAACCAATGCTGC
AACACAACTTAAAGGTGTGACAGTCGAAGAGGCGATAGCACAATTACAACAAGCAATTACAGAACAATTA
AGTAGGAGTGAAGATGCATGAAAGTAATTTTTACACAAGATGTTAAAGGTAAAGGTAAAAAAGGTGAAGT
TAAAGAAGTACCAGTAGGTTATGCAAATAACTTCTTATTGAAAAAGAATTATGCTGTAGAAGCAACACCA
GGTAACCTGAAACAATTAGAGTTACAGAAAAAACGTGCAAAACAAGAACGCCAACAAGAAATTGAAGATG
CTAAAGCATTAAAAGAAACTTTATCAAACATTGAAGTTGAAGTATCAGCAAAAACTGGTGAAGGTGGTAA
ATTGTTTGGATCAGTAAGCACAAAACAAATTGCCGAAGCACTAAAAGCACAACATGATATTAAAATTGAT
AAACGTAAAATGGATTTACCAAATGGAATTCATTCCCTAGGATATACGAATGTACCTGTTAAATTAGATA
AAGAAGTTGAAGGTACAATTCGCGTACACACAGTTGAACAATAAAGTTGGATTGAAATAAGAGGTGTAAC
CATTCATGGATAGAATGTATGAGCAAAATCAAATGCCACATAACAATGAAGCTGAACAGTCTGTCTTAGG
TTCAATTATTATAGATCCAGAATTGATTAATACTACTCAGGAAGTGTTGCTTCCTGAGTCATTTTATAGG
GGTGCCCATCAACATATTTTCCGTGCAATGATGCACTTAAATGAAGATAATAAAGAAATTGATGTTGTAA
CATTGATGGATCAATTATCGACGGAAGGTACGTTGAATGAAGCGGGTGGCCCGCAATATCTTGCAGAGTT
ATCTACAAATGTACCAACGACGCGAAATGTTCAGTATTATACTGATATCGTTTCTAAGCATGCATTAAAA
CGTAGATTAATTCAAACTGCAGATAGTATTGCCAATGATGGATATAATGATGAACTTGAACTAGATGCGA
TTTTAAGTGATGCAGAACGTCGAATTTTAGAGCTATCATCTTCTCGTGAAAGCGATGGCTTTAAAGACAT
TCGAGACGTCTTAGGACAAGTATATGAAACAGCTGAAGAGCTTGATCAAAATAGTGGTCAAACACCAGGT
ATTCCTACAGGATATCGAGATTTAGACCAAATGACAGCAGGGTTCAACCGAAATGATTTAATTATCCTTG
CAGCGCGTCCATCTGTAGGTAAGACTGCGTTCGCACTTAATATTGCACAAAAAGTTGCAACGCATGAAGA
TATGTATACAGTTGGTATTTTCTCACTAGAGATGGGTGCTGATCAGTTAGCCACACGTATGATTTGTAGT
TCTGGTAATGTTGACTCAAACCGCTTAAGAACCGGTACTATGACTGAGAAAGATTGGAGTCGTTTTACTA
TAGCGGTAGGTAAATTATCACGTACGAAGATTTTTATTGATGATACACCGGGTATTCGAATTAATGATCT
ACGTTCTAAATGTCGTCGATTAAAGCAAGAACATGGCTTAGACATGATTGTGATTGACTACTTACAGTTG
ATTCAAGGTAGTGGTTCACGTGCGTCTGATAACAGACAACAGGAAGTTTCTGAAATCTCTCGTACATTAA
AAGCATTAGCCCGTGAATTAGAATGTCCAGTTATCGCATTAAGTCAGTTATCTCGTGGTGTTGAACAACG
ACAAGATAAACGTCCAATGATGAGTGATATTCGTGAATCTGGTTCGATTGAGCAAGATGCCGATATCGTT
GCATTCTTATACCGTGATGATTACTATAACCGTGGTGGCGATGAAGATGATGACGATGATGGTGGTTTCG
AGCCGCAAACGAATGATGAAAACGGCGAAATTGAAATCATCATTGCTAAGCAACGTAATGGTCCAACAGG
CACAGTTAAGTTACACTTTATGAAACAATATAATAAATTTACAGATATCGATTATGCACATGCTGATATG
ATGTAAAAAAAGTTTTTCCGTACAATAATCATTTTAGTGATAAAATTGTACGGTTTTTATTTTGTTCTGA
ACGGGTTGATATATGTTAAGTTTGTGTATTGGAAGTGATGAATTAGTGCTGTCAAAGACTCTGTTAAAGG
GTTTTGAGGACGTTGAAGACGATTTGTTAAAATGATTTTTCTTTTAAAAAGGCTGAAAATCAATGTTCGA
TTTTTATTTGCATTATGGTCTCGATATTGGTAGAATATCAAATGGTTAAATGAGAAAAACTTGGAGGTGC
TCACATGTCATCAATCGTAGTAGTTGGGACACAATGGGGAGACGAAGGAAAAGGAAAAATAACGGATTTC
TTGGCAGAACAGTCAGATGTTATCGCGCGTTTTTCAGGTGGTAATAATGCAGGCCATACCATTCAATTTG
GCGGAGAAACATATAAATTACATTTAGTACCATCTGGTATCTTTTACAAAGACAAATTAGCGGTAATCGG
TAACGGAGTCGTTGTTGATCCAGTTGCACTATTGAAAGAATTAGACGGATTAAATGAACGTGGCATTCCT
ACAAGTAATTTACGTATATCTAATCGTGCGCAAGTGATTTTACCATATCACTTAGCACAAGATGAATATG
AAGAACGTTTACGCGGTGATAATAAGATTGGTACAACTAAAAAAGGTATCGGTCCAGCATATGTAGACAA
AGTTCAACGTATCGGTATTCGTATGGCAGATTTACTTGAAAAAGAAACATTCGAAAGATTATTAAAATCA
AACATTGAATATAAACAAGCATATTTCAAAGGCATGTTTAACGAAACATGCCCATCATTTGATGATATCT
TTGAAGAATATTATGCAGCAGGTCAACGTCTAAAAGAATTTGTAACAGACACATCAAAAATCTTAGACGA
TGCATTTGTAGCAGATGAAAAGGTACTTTTCGAAGGTGCGCAAGGTGTAATGTTAGATATCGACCATGGT
ACATATCCATTCGTTACATCAAGTAATCCAATTGCAGGTAACGTTACTGTTGGTACAGGTGTAGGTCCTA
CATTCGTTTCAAAGGTAATTGGTGTATGTAAAGCTTATACATCACGTGTTGGTGATGGTCCATTCCCTAC
TGAATTATTCGATGAAGATGGACATCATATTAGAGAAGTTGGTCGTGAATACGGTACAACAACAGGACGT
CCACGTCGTGTAGGTTGGTTTGATTCAGTTGTATTACGTCACTCTCGTCGTGTAAGTGGTATTACAGATT
TATCTATTAACTCAATTGATGTTTTAACAGGCCTAGACACAGTGAAAATCTGTACAGCTTATGAATTAGA
CGGTAAAGAAATTACTGAGTACCCAGCAAACTTAGATCAATTAAAACGTTGTAAACCAATCTTTGAAGAG
CTACCAGGTTGGACAGAAGACGTAACAAGTGTGCGTACTTTAGAAGAATTACCTGAAAATGCACGTAAAT
ATTTAGAGCGTATTTCAGAATTATGTAATGTACAAATTTCTATCTTCTCAGTTGGTCCAGATAGAGAACA
AACAAATCTATTAAAAGAATTGTGGTAAAACTTTATATAAGTCATACACAATGATTATAAATACATGAGC
CTTCTATCTTTATTGGTAGGAGGCTTTTGTTATGTTTGCTTCTGTATCGATTCGATTATTTAGATAAAAA
ATACTAACGTAAAGGTGGTATTTGCTAGTCATAATTTAGAAGATTAGATGATATTTAATGAAAATTAAGA
TAAAATACTTGAATGTAGGAAGTCTGATGTCGAAAATGACTATTAAAATAGAGTAGACGTAAGTGTGAAT
GCAAGTATCTAAAATAGAAAAATTTCAAAAATAGCGTAATTATTATAATAAATAGACTGCCAATAAAATG
CAATTTTTCACTTATAACATTCTTCAAAAAATAATAGCAAAATTATGTAAAAAATATCTTGTCATGGCAA
GATTGGCTGTGCTATAATCTATCTTGTGCTTAAGAACGGCTCCTTGGTCAAGCGGTTAAGACACCGCCCT
TTCACGGCGGTAACACGGGTTCGAGTCCCGTAGGAGTCACCATTTTTTAGGTCTCGTAGTGTAGCGGTTA
ACACGCCTGCCTGTCACGCAGGAGATCGCGGGTTCGATTCCCGTCGAGACCGTACAAATGCCTATCCAAG
AGGATAGGCATTTTTTGCGTTTAATATTATATTAATAAAAGACATATGGACGAATGATAATCATATTGAT
TTATCTGTTCGTCCATTTTCTTTATAATGTATAAACTTCTGGTAATTCAGTTGCAATGTATTAAAGACAA
ATATAGAAAACAAATTTTTTAATTAGATTACCATGTGCCTTTATTAACATACTTTTTCATAGTGATAGAC
CAAAAGAGCTCACTTAACATAAATATAATAGTATTTATTTTCCTCACATCCACACCAATAGGAATCCCGA
TTTTTTCGCACCTTTAATAATATAAAAATGATTTCGTGGTCATATTATAGGGAAATACTAATCATTATCA
TAATCCGCCGTGAGAAATTAATAAAAAATATTAATATATAAGTTTATATTGGAAAATAGAATTAATAGCT
TATAAATGGTAAATTATATAATAGGTTACTATACGTTATAAGACGGAAAATGCGCACAATAACAAAAATA
GTAAGCGACATCCTGTGATTTTTTACACAAACATAAACGATAAAGAACAAAAAATGATAAAATAATATTA
ATGATTTAAGAAAAGAGGTTTATGCAAATGGCTAGAAAAGTTGTTGTAGTTGATGATGAAAAACCGATTG
CTGATATTTTAGAATTTAACTTAAAAAAAGAAGGATACGATGTGTACTGTGCATACGATGGTAATGATGC
AGTCGACTTAATTTATGAAGAAGAACCAGACATCGTATTACTAGATATCATGTTACCTGGTCGTGATGGT
ATGGAAGTATGTCGTGAAGTGCGCAAAAAATACGAAATGCCAATTATAATGCTTACTGCTAAAGATTCAG
AAATTGATAAAGTGCTTGGTTTAGAACTAGGTGCAGATGACTATGTAACGAAACCGTTTAGTACGCGTGA
ATTAATCGCACGTGTGAAAGCGAACTTACGTCGTCATTACTCACAACCAGCACAAGACACTGGAAATGTA
ACGAATGAAATCACAATTAAAGATATTGTGATTTATCCAGACGCATATTCTATTAAAAAACGTGGCGAAG
ATATTGAATTAACACATCGTGAATTTGAATTGTTCCATTATTTGTCAAAACATATGGGACAAGTAATGAC
ACGTGAACATTTATTACAAACAGTATGGGGCTATGATTACTTTGGCGATGTACGTACAGTCGATGTAACG
ATTCGTCGTTTACGTGAAAAGATTGAAGATGATCCGTCACATCCTGAATATATTGTGACGCGTAGAGGCG
TTGGATATTTCCTCCAACAACATGAGTAGAGGTCGAAACGAATGAAGTGGCTAAAACAACTACAATCCCT
TCATACTAAACTTGTAATTGTTTATGTATTACTGATTATCATTGGTATGCAAATTATCGGGCTGTATTTT
ACAAATAACCTTGAAAAAGAGCTGCTTGATAATTTTAAGAAGAATATTACGCAGTACGCTAAGCAATTAG
AAATTAGTATTGAAAAAGTATATGACGAAAAGGGCTCCGTAAATGCACAAAAAGATATTCAAAATTTATT
AAGTGAGTATGCCAACCGTCAAGAAATTGGAGAAATTCGTTTTATAGATAAAGACCAAATTATTATTGCG
ACGACGAAGCAGTCTAACCGTAGTCTAATCAATCAAAAAGCGAATGATAGTTCTGTCCAAAAAGCACTAT
CACTAGGACAATCAAACGATCATTTAATTTTAAAAGATTATGGCGGTGGTAAGGACCGTGTCTGGGTATA
TAATATCCCCGTTAAAGTCGATAAAAAGGTAATTGGTAATATTTATATCGAATCAAAAATTAATGACGTT
TATAACCAATTAAATAATATAAATCAAATATTCATTGTTGGTACAGCTATTTCATTATTAATCACAGTCA
TCCTAGGATTCTTTATAGCGCGAACGATTACCAAACCAATCACCGATATGCGTAACCAGACGGTTGAAAT
GTCCAAAGATAACTATACGCAACGTGTGAAGATTTATGGTAATGATGAAATTGGCGAATTAGCTTTAGCA
TTTAATAACTTGTCTAAACGTGTACAAGAAGCGCAGGCTAATACTGAAAGTGAGAAACGTAGACTGGACT
CAGTTATCACCCATATGAGTGATGGTATTATTGCAACAGACCGTCGTGGACGTATTCGTATTGTCAATGA
TATGGCACTTAAGATGCTTGGTATGGCGAAAGAAGACATCATCGGATATTACATGTTAAGTGTATTAAGT
CTTGAAGATGAATTTAAACTTGAAGAAATTCAAGAGAATAATGATAGTTTCTTATTAGATTTAAATGAAG
AAGAAGGTCTAATCGCACGTGTTAACTTTAGTACGATTGTGCAGGAAACAGGATTTGTAACGGGTTATAT
CGCTGTGTTACATGACGTGACTGAACAACAACAAGTTGAACGTGAGCGTCGTGAATTTGTTGCCAATGTA
TCACATGAGTTACGTACACCTTTAACTTCTATGAATAGTTACATTGAAGCACTTGAAGAAGGTGCATGGA
AAGATGAGGAACTTGCGCCACAATTTTTATCTGTTACCCGTGAAGAAACAGAACGAATGATTCGACTGGT
CAATGACTTGCTACAGTTATCTAAAATGGATAATGAGTCTGATCAAATCAATAAAGAAATTATCGACTTT
AACATGTTCATTAATAAAATTATTAATCGACATGAAATGTCTACGAAAGATACAACATTTATTCGAGATA
TTCCGAAAAAGACGATTTTCACAGAATTTGATCCTGATAAAATGACGCAAGTATTTGATAATGTCATTAC
AAATGCGATGAAATATTCTAGAGGCGATAAACGTGTCGAGTTCCACGTGAAACAAAATCCACTTTATAAT
CGAATGACGATTCGTATTAAAGATAATGGCATCGGTATTCCTATCAATAAAGTCGATAAGATATTCGACC
GATTCTATCGTGTAGATAAGGCACGTACGCGTAAAATGGGTGGTACTGGATTAGGACTAGCCATTTCGAA
AGAGATCGTGGAAGCTCACAATGGTCGTATTTGGGCAAACAGTGTAGAAGGTCAAGGCACATCTATCTTT
ATCACACTTCCATGTGAAGTCATTGAAGACGGTGATTGGGATGAATAATAAGGAACATATTAAATCTGTC
ATTTTAGCGCTACTCGTCTTGATGAGTGTCGTATTGACATATATGGTATGGAACTTTTCGCCTGATATTG
CAAATGTCGACAATACAGATAGTAAGAAGAGTGAAACGAAACCTTTAACGACACCTATGACAGCCAAAAT
GGATACAACTATTACGCCATTTCAGATTATTCATTCGAAAAATGATCATCCAGAAGGTACGATTGCGACG
GTATCTAATGTAAATAAGCTGACGAAACCTTTAAAAAATAAAGAAGTGAAGTCCGTGGAACATGTTCGTC
GTGATCATAACTTGATGATTCCTGATTTGAGCAGTGATTTTACATTATTCGATTTTACGTATGATTTACC
GTTATCAACATATCTTGGCCAAGTACTGAACATGAATGCGAAAGTACCAAATCATTTCAATTTCAATCGT
TTGGTCATAGATCATGATGCTGATGATAATATCGTGCTTTATGCTATAAGCAAAGATCGCCACGATTACG
TAAAATTAACAACTACAACGAAAAATGATCATTTTTTAGATGCATTAGCAACAGTGAAAAAAGATATGCA
ACCATACACAGATATCATCACAAACAAAGATACAATTGATCGTACGACGCATGTTTTTGCACCAAGTAAA
CCTGAAAAGTTAAAAACATATCGCATGGTATTTAACACGATTAGTGTTGAGAAAATGAATGCTATACTAT
TTGACGATTCAACCATCGTTCGTAGTTCAAAGAGTGGTGTTACAACTTACAACAATAATACAGGTGTCGC
AAACTATAACGATAAAAATGAAAAATACCATTATAAAAACTTGTCCGAAGATGAAGCAAGTTCAAGCAAA
ATGGAAGAAACGATTCCAGGAACCTTTGATTTTATTAATGGTCATGGTGGTTTCTTAAACGAAGACTTCA
GATTGTTTAGTACGAATAATCAGTCAGGCGAGCTAACATATCAACGTTTCCTTAATGGTTATCCAACGTT
TAATAAAGAAGGCGCTAATCAAATTCAAGTCACTTGGGGTGAAAAGGGCGTCTTTGATTATCGTCGTTCG
TTACTGCGCACCGATGTTGTGTTAAATAGTGAGGATAATAAATCGTTGCCGAAATTAGAGTCTGTACGTT
CAAGCTTAGCGAACAATAGTGATATTAATTTTGAAAAAGTAACAAACATCGCTATCGGTTACGAAATGCA
AGATAATCCGGATCATAATCACATTGAAGTGCAGATTAACAGTGAACTCGTACCGCGTTGGTATGTAGAA
TATGATGGCGAATGGTATGTTTATAACGATGGGAGGCTTGAATAAATGAACTGGAAACTGACGAAGACAC
TTTTCATTTTCGTGTTTATTCTTGTCAACATCGTATTAGTATCGATTTATGTTAATAAAGTCAATCGCTC
ACACATTAATGAAGTTGAGAGTAACAATGAAGTTAATTTTCAACAAGAAGAAATCAAAGTACCGGCTAGT
ATTTTAAATAAATCAGTTAAAGGCATACAATTAGAACAAATTACGGGGCGTTCAAAAGACTTTAGTTCTA
AAGCTAAGGGCGATTCGGATTTGACCACATCAGATGGTGGAAAATTATTAAATGCAAACATTAGCCAATC
GGTAAAGGTCAGTGACAATAACTTAAAAGATTTGAAAGATTATGTTAACAAACGTGTGTTCAAAGGTTCA
GAATATCAATTAAGTGAGATTAGTTCTGGTTCTGTAAAATACGAACAAACGTATGATAATTTCCCGATTT
TGAATAATAGTAAAGCGATGTTGAACTTTAATATAGAAGATAATAAAGCGACTAGTTATAAACAATCAAT
GATGGATGACATTAAGCCCACAGATGGTGCAGATAAGAAGCATCAAGTGATTGGTGTGAGAAAAGCAATC
GAGGCATTATATTATAATCGTTACTTGAAAAAAGGTGATGAAGTCATTAATGCTAGACTCGGTTACTACT
CAGTCGTGAACGAAACGAATGTTCAATTGTTACAACCAAACTGGGAAATTAAAGTGAAGCATGACGGTAA
GGATAAAACGAATACTTACTATGTTGAAGCGACAAATAATAGCCCTAAAATTATTAATCATTAATATGAA
TCGTAATAAGCTAGCATTGCAAGCTCATCATATGTGAGAAGCGGTGCTAGCTTTTTGCTGGTATGGTTTA
TTATGGCTGACGTTTTTGCGTCCTAACATGCGCATTTATTCATATATTAAGTAGAACCGCATTGTAAAAT
TAACGTAACTGCTATTTTAAAAACTTTAGTATTTGTCTAATCATTGTTATAATAATTAGGACATTCATTG
CACGTGATTATCAAAATTTAATTATAAGAGACCGGTCGATGAACTAAAGTTACAGAATAGGAAAGGTATA
CAAAACAGCTAATATACTGATAGTTTCTGTAGGGAAAATCGTATATTTGCACTGATGTATATTGCAGTCA
TATAGAGAGATTGACTGCTTAAATAGAAAGGATGAGCCGCTTGATACGCATGAGTGTATTAGCAAGTGGT
AGTACAGGTAACGCCACTTTTGTAGAAAATGAAAAAGGTAGTCTATTAGTTGATGTTGGTTTGACTGGCA
AGAAAATGGAAGAATTGTTTAGTCAAATTGACCGTAATATTCAAGATTTAAATGGTATTTTAGTAACCCA
TGAACATATTGATCATATTAAAGGATTAGGTGTTTTGGCGCGTAAATATCAATTGCCAATTTATGCGAAT
GAAAAGACTTGGCAGGCAATTGAAAAGAAAGATAGTCGCATCCCTATGGATCAGAAATTCATTTTTAATC
CTTATGAAACGAAATCTATTGCAGGTTTCGATGTTGAATCGTTTAACGTGTCACATGATGCGATAGATCC
GCAATTTTATATTTTCCATAATAACTATAAGAAGTTTACGATTTTAACGGATACGGGTTACGTGTCTGAT
CGTATGAAAGGTATGATACGTGGCAGCGATGCGTTTATTTTTGAAAGTAATCATGACGTCGATATGTTGA
GAATGTGTCGTTATCCATGGAAGACGAAACAACGTATTTTAGGCGATATGGGTCATGTATCTAATGAGGA
TGCGGGTCATGCGATGACAGACGTGATTACAGGTAACACGAAACGTATTTACCTATCGCATTTATCACAA
GATAATAACATGAAAGATTTGGCGCGTATGAGTGTTGGCCAAGTATTGAACGAACACGATATTGATACGG
AAAAAGAAGTATTGCTATGTGATACGGATAAAGCTATTCCAACGCCAATATATACAATATAAATGAGAGT
CACCCGATAAAGTTCCGCACTGCTGTGAAACGACTTTATCGGGTGTTTTTTTATGTTGTTGGTGGGAAAT
GGCTGTTGTTGAGATTAAGGTTCTAGTTGAAACGCAAAAAATAATTCGATATTAAATGTAATTTATAAAT
AATTTACATAAAATCAATCATTTTAATATAAGGATTATGATAATATATTGGTGTATGACAGTTAATGGAG
GGAACGAAATGAAAGCTTTATTACTTAAAACAAGTGTATGGCTCGTTTTGCTTTTTAGTGCAATGGGATT
ATGGCAAGTCTCGAGCGCGGCTGAGCAACATACACCAATGAAAGCACATGCAGTAACAACGATAGACAAA
GCAACAACAGATAAGCAACAAGTACCGCCAACAAAGGAAGCGGCTCATCATTATGGTGAAGAAGCGGCAA
CCAACGTATCAGCATCAGCACAGGGAACAGCTGATGATACAAACAACAAAGTAACATCCAACGCACCATC
TAACAAACCATCTACAGCAGTTTCAACAACAGTAAACGAAACGCGCGATGTAGATACACAACAAGCCTCA
ACACAAAAACCAACTCGCACAGCAACATTCAAATTATCAAATGCTAAAACAGCATCACTTTCACCACGAA
TGTTTGCTACCAATGTACCACAAACAACAACACATAAAATATTACATACAAATGATATCCATGGCCGACT
AGCCGAAGAAAAAGGGCGTGTCATCGGTATGGCTAAATTAAAAACAGTAAAAGAACAAGAAAAGCCTGAT
TTAATGTTAGACGCAGGAGACGCCTTCCAAGGTTTACCACTTTCAAACCAGTCTAAAGGTGAAGAAATGG
CTAAAGCGATGAATGCAGTAGGTTATGATGCTATGGCAGTCGGTAACCACGAATTTGACTTTGGATACGA
CCAGTTGAAAAAGTTAGAGGGTATGTTAGACTTCCCGATGTTAAGTACTAACGTTTATAAAGATGGAAAA
CGCGCATTTAAACCTTCAACGATTGTAACGAAAAATGGTATTTGTTATGGAATTATTGGCGTAACGACAC
CAGAAACAAAGACGAAAACAAGGCCTGAAGGCATTAAAGGTGTTGAATTTAGAGATCCATTACAAAGTGT
GACAGCAGAAATGATGCGTATTTATAAAGACGTAGATACATTTGTTGTTATATCTCATTTAGGTATTGAT
CCTTCAACACAAGAAACATGGCGTGGCGATTACTTAGTGAAACAATTAAGTCAAAATCCACAATTGAAGA
AACGTATTACAGTCATTGATGGTCATTCACATACCGTACTTCAAAATGGTCAAATTTATAACAATGATGC
ATTAGCACAAACAGGTACAGCACTTGCGAATATCGGTAAGATTACATTTAATTACCGCAATGGAGAGGTA
TCAAATATTAAACCATCATTGATTAATGTTAAAGACGTTGAAAATGTAACACCGAACAAAGCATTAGCTG
AACAAATTAATCAAGCTGATCAAACATTTAGAGCACAAACAGCAGAGGTTATTATTCCAAATAATACGAT
TGATTTCAAAGGAGAAAGAGATGACGTTAGAACGCGTGAAACAAATTTAGGAAACGCGATTGCAGATGCT
ATGGAAGCATATGGCGTTAAGAATTTCTCTAAAAAGACTGACTTTGCCGTGACAAATGGTGGAGGTATTC
GTGCCTCTATCGCAAAAGGTAAGGTGACACGCTATGATTTAATTTCAGTATTACCATTTGGAAATACGAT
TGCGCAAATTGATGTAAAAGGTTCAGACGTCTGGACGGCTTTTGAACATAGTTTAGGCGCACCAACAACA
CAAAAAGATGGTAAGACAGTATTAACAGCGAATGGCGGTTTACTACATATCTCTGATTCAATCCGTGTTT
ACTATGATATGAATAAACCGTCTGGCAAACGAATTAATGCTATTCAAATTTTAAATAAAGAGACAGGTAA
GTTTGAAAATATTGATTTAAAACGTGTATATCACGTAACGATGAATGACTTCACAGCATCAGGTGGCGAC
GGATATAGTATGTTCGGTGGCCCTAGAGAAGAAGGTATTTCATTAGATCAAGTACTAGCAAGTTATTTAA
AAACAGCTAACTTAGCTAAGTATGATACGACAGAACCACAACGTATGTTATTAGGTAAACCAGCAGTAAG
TGAACAACCAGCTAAAGGACAACAAAGTAGCAAAGGTAGTGAGTCTGGTAAAGATGCACAACCAATTGGT
AAAGACAAAGTGATGGATCCAGCGAAACAACCAGCGCCAAGTAAAGTTGTATTGTTGCCAGCGCATAGAG
GAACTGTTAGTAGTGGTAGAGAAGGTTCTGATCGCGCATTGGAAGGAACTGCTGTATCAAGTAAGAGCGG
GAAACAATTGGCTAGCATGTCAGCGCCTAAAGGTAGCACACATGAGAAGCAGTTACCAAAAACTGGAACT
GATCAAAGTTCAAGCCCAGCAGCGATGTTTGTATTAGTAGCAGGTATAGGTTTAATTGCGACTGTACGAC
GTAGAAAAGCTAGCTAAAATATATTGAAAACAATACTACTGTATTTCTTAAACAAGAGGTACGGTAGTGT
TTTTTTATGAAAAAAAGCTATAACCGTTGATAAATATGGGATATAAAAACGGGGATAAGTAATAAGACAT
CAAGGTATTTATCCACAGAAATGGGGATAGTTATCCAGAATTGTGTACAATTTAAAGAGAAATACCCACA
ATGCCCACAGAGTTATCCACAAATACACAGGTTATACACTAAAAATTGGGCATGAATGTCAGAAAAATAT
CAAAAACTGCAAAGAATATTGGTATAATAAGAGGGAACAGTGTGAACAAGTTAATAACTTGTGGATAACT
GGAAAGTTGATAACAATTTGGAGGACCAAACGACATGAAAATCACCATTTTAGCTGTAGGGAAACTAAAA
GAGAAATATTGGAAGCAAGCCATAGCAGAATATGAAAAACGTTTAGGCCCATACACCAAGATAGACATCA
TAGAAGTTCCAGACGAAAAAGCACCAGAAAATATGAGCGACAAAGAAATTGAGCAAGTAAAAGAAAAAGA
AGGCCAACGAATACTAGCCAAAATCAAACCACAATCAACAGTCATTACATTAGAAATACAAGGAAAGATG
CTATCTTCCGAAGGATTGGCCCAAGAATTGAACCAACGCATGACCCAAGGGCAAAGCGACTTTGTATTCG
TCATTGGCGGATCAAACGGCCTGCACAAGGACGTCTTACAACGCAGTAACTACGCACTATCATTCAGCAA
AATGACATTCCCACATCAAATGATGCGGGTTGTGTTAATTGAACAAGTGTACAGAGCATTTAAGATTATG
CGTGGAGAAGCTTATCATAAGTAATGAGGTTCATGATTTTTGACATAGTTAGCCTCCGCAGTCTTTCATT
TCAAGTAAATAATAGCGAAATATTCTTTATACTGAATACTTATAGTGAAGCAAAGTTCTAGCTTTGAGAA
AATTCTTTCTGCAACTAAATATAGTAAATTACGGTAAAATATAAATAAGTACATATTGAAGAAAATGAGA
CATAATATATTTTATAATAGGAGGGAATTTCAAATGATAGACAACTTTATGCAGGTCCTTAAATTAATTA
AAGAGAAACGTACCAATAATGTAGTTAAAAAATCTGATTGGGATAAAGGTGATCTATATAAAACTTTAGT
CCATGATAAGTTACCCAAGCAGTTAAAAGTGCATATAAAAGAAGATAAATATTCAGTTGTAGGGAAGGTT
GCTACTGGGAACTATAGTAAAGTTCCTTGGATTTCAATATATGATGAGAATATAACAAAAGAAACAAAGG
ATGGATATTATTTGGTATATCTTTTTCATCCGGAAGGAGAAGGCATATACTTATCTTTGAATCAAGGATG
GTCAAAGATAAGTGATATGTTTCCGCGGGATAAAAATGCTGCAAAACAAAGAGTATTAACTTTATCTTCC
GAACTCAATAAATATATTACATCAAATGAATTTAATACTGGAAGATTTTATTACGCAGAAAATAAAGATT
CATCTTATGATTTAAAAAATGATTATCCATCAGGATATTCTCATGGATCAATAAGATTCAAATATTATGA
TTTGAATGAAGGATTCACAGAAGAAGATATGCTAGAGGATTTAAAGAAATTTTTAGAACTATTTAATGAA
TTAGCTTCAAAAGTTACAAAAACATCCTATGATAGCTTGGTCAATAGCATAGACGAAATACAGGAAGACA
GCGAAATTGAAGAAATTAGAACAGCACAAAAAGATAAGACACTCAAGGAAGTGGAAGCACCTAAAGGAAT
AATTCCAAAATATAAAAAAGGTGTATCAAAGACTACTAAAAATGATTCAGAAATTGAAAAATCAAATAAA
GAGAATAAATTAACCGGTAAAGTTGGAGAAAAATTAGCGCTAAATTACTTTAATGAGCTAATTGATAATA
AAATAGACGAAGATAAGAAAGAACAGTTTAGGAATATTTTAAATGATAATCCAGGCTCTCAACACGGTCA
TGGCTATGATTTAGTAGCTTTTGATCCAACAAATACAGATAAAGCTGTAGAAAAATTTATTGAAATTAAA
ACATCTACATCTTCTAGTATTGAGGAACCATTTTTTATGTCGCTAAATGAAATGTTTGCTATGAAAGAAT
ATAAGCAGAAATATTTAATATTAAGAATATTTAATGTTTCCGGTAAAGAACCACAATTTTATTTTATAGA
TCCATATGCAAATTATTCTAAATTTAAAGATGTAGATGATCTCATTGACAAAGTATTTAATGTAGAAGGT
TCTGTTGCAAAGTTGAATTTATAGTATAATTTTAACAAAAAGGAGTCTTCTGTATGAACTATTTCAGATA
TAAACAATTTAACAAGGATGTTATCACTGTAGCCGTTGGCTACTATCTAAGATATACATTGAGTTATCGT
GATATATCTGAAATATTAAGGGAACGTGGTGTAAACGTTCATCATTCAACGGTCTACCGTTGGGTTCAAG
AATATGCCCCAATTTTGTATCAAATTTGGAAGAAAAAGCATAAAAAAGCTTATTACAAATGGCGTATTGA
TGAGACGTACATCAAAATAAAAGGAAAATGGAGCTATTTATATCGTGCCATTGATGCAGAGGGACATACA
TTAGATATTTGGTTGCGTAAGCAACGAGATAATCATTCAGCATATGCGTTTATCAAACGTCTCATTAAAC
AATTTGGTAAACCTCAAAAGGTAATTACAGATCAGGCACCTTCAACGAAGGTAGCAATGGCTAAAGTAAT
TAAAGCTTTTAAACTTAAACCTGACTGTCATTGTACATCGAAATATCTGAATAACCTCATTGAGCAAGAT
CACCGTCATATTAAAGTAAGAAAGACAAGGTATCAAAGTATCAATACAGCAAAGAATACTTTAAAAGGTA
TTGAATGTATTTACGCTCTATATAAAAAGAACCGCAGGTCTCTTCAGATCTACGGATTTTCGCCATGCCA
CGAAATTAGCATCATGCTAGCAAGTTAAGCGAACACTGACATGATAAATTAGTGGTTAGCTATATTTTTT
TACTTTGCAACAGAACCGAAAATAATCTCTTCAATTTATTTTTATATGAATCCTGTGACTCAATGATTGT
AATATCTAAAGATTTCAGTTCATCATAGACAATGTTCTTTTCAACATTTTTTATAGCAAATTGATTAAAT
AAATTCTCTAATTTCTCCCGTTTGATTTCACTACCATAGATTATATTATCATTGATATAGTCAATGAATA
ATGACAAATTATCACTCATAACAGTCCCAACCCCTTTATTTTGATAGACTAATTATCTTCATCATTGTAA
AACAAATTACACCCTTTAAATTTAACTCAACTTAAATATCGACAAATTAAAAAACAATAAAATTACTTGA
ATATTATTCATAATATATTAACAACTTTATTATACTGCTCTTTATATATAAAATCATTAATAATTAAACA
AGCCTTAAAATATTTAACTTTTTTGTGATTATTACACATTATCTTATCTGCTCTTTATCACCATAAAAAT
AGAAAAAACAAGATTCCTAAAGAATATAGGAATCTTGTTTCAGACTGTGGACAAACTGATTTTTTATCAG
TTAGCTTATTTAGAAAGTTTTATTTAAATTACAGTTTCTATTTTTATTAGATCACAATTTTATTTTAGCT
CTTGTTCAAGTAATCATTTTTCGCCAAAAACTTTATACTGAATAGCTTCTACATGGTTCTGTTGCAAAGT
AAAAAAATATAGCTAACCACTAATTTATCATGTCAGTGTTCGCTTAACTTGCTAGCATGATGCTAATTTC
GTGGCATGGCGAAAATCCGTAGATCTGAAGAGACCTGCGGTTCTTTTTATATAGAGCGTAAATACATTCA
ATACCTTTTAAAGTATTCTTTGCTGTATTGATACTTTGATACCTTGTCTTTCTTACTTTAATATGACGGT
GATCTTGCTCAATGAGGTTATTCAGATATTTCGATGTACAATGACAGTCAGGTTTAAGTTTAAAAGCTTT
AATTACTTTAGCCATTGCTACCTTCGTTGAAGGTGCCTGATCTGTAATTACCTTTTGAGGTTTACCAAAT
TGTTTAATGAGACGTTTGATAAACGCATATGCTGAATGATTATCTCGTTGCTTACGCAACCAAATATCTA
ATGTATGTCCCTCTGCATCAATGGCACGATATAAATAGCTCCATTTTCCTTTTATTTTGATGTACGTCTC
ATCAATACGCCATTTGTAATAAGCTTTTTTATGCTTTTTCTTCCAAATTTGATACAAAATTGGGGCATAT
TCTTGAACCCAACGGTAGACCGTTGAATGATGAACGTTTACACCACGTTCCCTTAATATTTCAGATATAT
CACGATAACTCAATGTATATCTTAGATAGTAGCCAACGGCTACAGTGATAACATCCTTGTTAAATTGTTT
ATATCTGAAATAGTTCATACAGAAGACTCCTTTTTGTTAAAATTATACTATAAATTCAACTTTGCAACAG
AACCATCTAATCTTCAACAAACTGGCCCGTTTGTTGAACTACTCTTTAATAAAATAATTTTTCCGTTCCC
AATTCCACATTGCAATAATAGAAAATCCATCTTCATCGGCTTTTTCGTCATCATCTGTATGAATCAAATC
GCCTTCTTCTGTGTCATCAAGGTTTAATTTTTTATGTATTTCTTTTAACAAACCACCATAGGAGATTAAC
CTTTTACGGTGTAAACCTTCCTCCAAATCAGACAAACGTTACAAATTCTTTTCTTCATCATCGGTCATAA
AATCCGTATCCTTTACAGGATATTTTGCAGTTTCGTCAATTGCCGATTGTATATCCGATTTATATTTATT
TTTCGGTCGAATCATTTGAACTTTTACATTTGGATCATAGTCTAATTTCATTGCCTTTTTCCAAAATTGA
ATCCATTGTTTTTGATTCACGTAGTTTTCTGTATTCTTAAAATAAGTTGGTTCCACACATACCAATACAT
GCATGTGCTGATTATAAGAATTATCTTTATTATTTATTGTCACTTCCGTTGCACGCATAAAACCAACAAG
ATTTTTATTAATTTTTTTATATTGCATCATTCGGCGAAATCCTTGAGCCATATCTGACAAACTCTTATTT
AATTCTTCGCCATCATAAACATTTTTAACTGTTATTGTGAGAAACAACCAACGAACTGTTGGCTTTTGTT
TAATAACTTCAGCAACAACCTTTTGTGACTGAATGCCATGTTTCATTGCTCTCCTCCAGTTGCACATTGG
ACAAAGCCTGGATTTACAAAACCACACTCGATACAACTTTCTTTCGCCTGTTTCACGATTTTGTTTATAC
TCTAATATTTCAGCACAATCTTTTACTCTTTCAGCCTTTTTAAATTCAAGAATATGCAGAAGTTCAAAGT
AATCAACATTAGCGATTTTCTTTTCTCTCCATGGTCTCACTTTTCCACTTTTTGTCTTGTCCACTAAAAC
CCTTGATTTTTCATCTGAATAAATGCTACTATTAGGACACATAATATTAAAAGAAACCCCCATCTATTTA
GTTATTTGTTTAGTCACTTATAACTTTAACAGATGGGGTTTTTCTGTGCAACCAATTTTAAGGGTTTTCA
ATACTTTAAAACACATACATACCAACACTTCAACGCACCTTTCAGCAACTAAAATAAAAATGACGTTATT
TCTATATGTATCAAGATAAGAAAGAACAAGTTCAAAACCATCAAAAAAAGACACCTTTTCAGGTGCTTTT
TTTATTTTATAAACTCATTCCCTGATCTCGACTTCGTTCTTTTTTTACCTCTCGGTTATGAGTTAGTTCA
AATTCGTTCTTTTTAGGTTCTAAATCGTGTTTTTCTTGGAATTGTGCTGTTTTATCCTTTACCTTGTCTA
CAAACCCCTTAAAAACGTTTTTAAAGGCTTTTAAGCCGTCTGTACGTTCCTTAAGGAATTCCTTAGTGCT
TTCATAGATTAAACTCACATCACGCTTTAAATCGCTTATTTTAGACTTTAAAGACTTGTTTTCTTCAAGC
AACTCATTATAATCATTTACATTTTCATTAAATCGCTCTACAAGACCACTATATTTTTCTTTAACTTGCC
CATGTTCTTTACTTAATTTTTTATATTCTCTCGCCATATCAGTACTCATGAGATTTCTAACATGCTGTTT
TAACCTATCGTTATCTCTCGCAGCAGTCACTAAGTTTTTATAATCACGCTCCGATATAACAACATTTTTG
GTTGGTTTCTTTTCTGTTTTCATTATTTCTTTTCCCAAACCAAACATAGACTTTTCACCCGTTGGCACTT
CAACACTTTTCATGTGTCGTTTCGCTGGTACTTCTAAATCTGATTTAACTTTATCGCTATAAGCAGTCCA
TTCATCTTTTTTAACTGCTAAATTTTTTTCTAGAAAATCAATCTCTTTTTCCAAAGTTTGTTTTTTAAAT
TTAGCTGTCTCAATATGTTTACGGTCAGAGCCACGTTCACCACGCTTCAACTCAAAACCCTGTTTTTTCA
TATGCTCGGGGAATTTATCTTGTAGCCATAACAGTTCTTGACGATTAAACACATTTTTTCCTTGCAGTTT
TCCATCACGCATAGGCACAACACCTAAATGCATGTGAGGGGTTTGCTCATCATTATGAACTGTTGCATAA
GCAATATTTTGCTTGCCATATCGTTCGGAAAATAATTTATAACTTTCCTCAAAAAATCGTTTTTGTTCTC
CTGGATCCAGTTGCTCAAAAAAATCTCGGTCAGATGTTACTAGCAACTCATTTACAAGAACAGCATCTTT
CCTCGTTTTTCTTGTACCTGTTTTTTGTGATTCAATAATTTCTTTGACACGTTCGTTGTAATCAATATTT
TTATCATTTTTCAAATCATAATTTTCACGTGTTCGCTCATGGTCAATATCATCATTCGTTCTACTTTTTC
GCTCTCTTTGATTATGAAATTGCATGCCTTTTAGTCCAGCTGATTTCACTTTTTGCATTCTACAAACTGC
ATAACTCATATGTAAATCGCTCCTTTTTAGGTGGCACAAATGTGAGGCATTTTCGCTCTTTCCGGCAACC
ACTTCCAAGTAAAGTATAACACACTATACTTTATATTCATAAAGTGTGTGCTCTGCGAGGCTGTCGGCAG
TGCCGACCAAAACCATAAAACCTTTAAGACCTTTCTTTTTTTTACGAGAAAAAAGAAACAAAAAAACCTG
CCCTCTGCCACCTCAGCAAAGGGGGGTTTTGCTCTCGTGCTCGTTTAAAAATCAGCAAGGGACAGGTAGT
ATTTTTTGAGAAGATCACTCAAAAAATCTCCACCTTTAAACCCTTGCCAATTTTTATTTTGTCCGTTTTG
TCTAGCTTACCGAAAGCCAGACTCAGCAAGAATAAAATTTTTATTGTCTTTCGGTTTTCTAGTGTAACGG
ACAAAACCACTCAAAATAAAAAAGATACAAGAGAGGTCTCTCGTATCTTTTATTCAGCAATCGCGCCCGA
TTGCTGAACAGATTAATAATAGATTTTAGCTTTTTATTTGTTGAAAAAAGCTAATCAAATTGTTGTCGGG
ATCAATTACTGCAAAGTCTCGTTCATCCCACCACTGATCTTTTAATGATGTATTGGGGTGCAAAATGCCC
AAAGGCTTAATATGTTGATATAATTCATCAATTCCCTCTACTTCAATGCGGCAACTAGCAGTACCAGCAA
TAAACGACTCCGCACCTGTACAAACCGGTGAATCATTACTACGAGAGCGCCAGCCTTCATCACTTGCCTC
CCATAGATGAATCCGAACCTCATTACACATTAGAACTGCGAATCCATCTTCATGGTGAACCAAAGTGAAA
CCTAGTTTATCGCAATAAAAACCTATACTCTTTTTAATATCCCCGACTGGCAATGCCGGGATAGACTGTA
ACATTCTCACGCATAAAATCCCCTTTCATTTTCTAATGTAAATCTATTACCTTATTATTAATTCAATTCG
CTCATAATTAATCCTTTTTCTTATTACGCAAAATGGCCCGATTTAAGCACACCCTTTATTCCGTTAATGC
GCCATGACAGCCATGATAATTACTAATACTAGGAGAAGTTAATAAATACGTAACCAACATGATTAACAAT
TATTAGAGGTCATCGTTCAAAATGGTATGCGTTTTGACACATCCACTATATATCCGTGTCGTTCTGTCCA
CTCCTGAATCCCATTCCAGAAATTCTCTAGCGATTCCAGAAGTTTCTCAGAGTCGGAAAGTTGACCAGAC
ATTACGAACTGGCACAGATGGTCATAACCTGAAGGAAGATCTGATTGCTTAACTGCTTCAGTTAAGACCG
AAGCGCTCGTCGTATAACAGATGCGATGATGCAGACCAATCAACATGGCACCTGCCATTGCTACCTGTAC
AGTCAAGGATGGTAGAAATGTTGTCGGTCCTTGCACACGAATATTACGCCATTTGCCTGCATATTCAAAC
AGCTCTTCTACGATAAGGGCACAAATCGCATCGTGGAACGTTTGGGCTTCTACCGATTTAGCAGTTTGAT
ACACTTTCTCTAAGTATCCACCTGAATCATAAATCGGCAAAATAGAGAAAAATTGACCATGTGTAAGCGG
CCAATCTGATTCCACCTGAGATGCATAATCTAGTAGAATCTCTTCGCTATCAAAATTCACTTCCACCTTC
CACTCACCGGTTGTCCATTCATGGCTGAACTCTGCTTCCTCTGTTGACATGACACACATCATCTCAATAT
CCGAATAGGGCCCATCAGTCTGACGACCAAGAGAGCCATAAACACCAATAGCCTTAACATCATCCCCATA
TTTATCCAATATTCGTTCCTTAATTTCATGAACAATCTTCATTCTTTCTTCTCTAGTCATTATTATTGGT
CCATTCACTATTCTCATTCCCTTTTCAGATAATTTTAGATTTGCTTTTCTAAATAAGAATATTTGGAGAG
CACCGTTCTTATTCAGCTATTAATAACTCGTCTTCCTAAGCATCCTTCAATCCTTTTAATAACAATTATA
GCATCTAATCGGTTCTGTTGCAAAGTAAAAAAATATAGCTAACCACTAATTTATCATGTCAGTGTTCGCT
TAACTTGCTAGCATGATGCTAATTTCGTGGCATGGCGAAAATCCGTAGATCTGAAGAGACCTGCGGTTCT
TTTTATATAGAGCGTAAATACATTCAATACCTTTTAAAGTATTCTTTGCTGTATTGATACTTTGATACCT
TGTCTTTCTTACTTTAATATGACGGTGATCTTGCTCAATGAGGTTATTCAGATATTTCGATGTACAATGA
CAGTCAGGTTTAAGTTTAAAAGCTTTAATTACTTTAGCCATTGCTACCTTCGTTGAAGGTGCCTGATCTG
TAATTACCTTTTGAGGTTTACCAAATTGTTTAATGAGACGTTTGATAAACGCATATGCTGAATGATTATC
TCGTTGCTTACGCAACCAAATATCTAATGTATGTCCCTCTGCATCAATGGCACGATATAAATAGCTCCAT
TTTCCTTTTATTTTGATGTACGTCTCATCAATACGCCATTTGTAATAAGCTTTTTTATGCTTTTTCTTCC
AAATTTGATACAAAATTGGGGCATATTCTTGAACCCAACGGTAGACCGTTGAATGATGAACGTTTACACC
ACGTTCCCTTAATATTTCAGATATATCACGATAACTCAATGTATATCTTAGATAGTAGCCAACGGCTACA
GTGATAACATCCTTGTTAAATTGTTTATATCTGAAATAGTTCATACAGAAGACTCCTTTTTGTTAAAATT
ATACTATAAATTCAACTTTGCAACAGAACCGTATTATGGAATAGAGATGTTGGTAACATTTATACAGGAT
CATTATACTTAAGTTTAATTTCGTTATTACAGAACCACACATTCCAACCAGAAGAGAAAGTATGTCTATT
TAGTTATGGTTCAGGAGCAGTAGGAGAAATCTTTAGTGGTTCAATCGTTAAAGGATATGACAAAGCATTA
GATAAAGAGAAACACTTAAATATGCTAGAATCTAGAGAGCAATTATCAGTCGAAGAATACGAAACATTCT
TTAACAGATTTGATAATCAAGAATTTGATTTCGAACGTGAATTGACACAAGATCCATATTCAAAAGTATA
CTTATACAGTATAGAAGACCATATCAGAACATATAAGATAGAGAAATAAACTAGTGGCCGATTGTGCTTG
ATGAGCTTGGGACATAAATCCTAACTCGAAATAAATAAGCATATCACTAAACTGATTTTTTAAAGTTTAC
AGTGATATGCTTATTTTTTTATCTTACGATTTTGTACGTGCATGCTTGCCTAGGGGTATGGCTCGAGCCA
TTAGTCTCTCGCACATACTATTCCCTCAGGCGTCAGCACTTACAAAATCGGTTGTAATTTTCATTTTTAT
ACGCATTCTTACTGAGATTATACTAATAAGAGGAATAGTAAAAGCAATTCTAAGTAAAATTGCAGATAAG
AGGTTTGTTAAAAGCAGTTCTAAGTAAAATTGCAGATAAGAGGTTTGTTAAAAGCAGTTCTCAGTAAAAT
TACAGATAAGAGGTACGTTAAAAGCAGTTCTAAGTAAAATTGCAGATAAGAGGTACGTTAAAAGCAGTTC
TAGGCAAAATTGCAGATAAGAGGTGCGTTAAAAGCAGTTCTCAGTAAAATTGCTGATAAGGGGTAAGTTA
AAAGCAATCCTAAGTAAAATTGCAGATAAGAGGTAAGTTAAAAGCAATCCTAAGTAAAATTGCAGATAAG
GGGTACAGAAAAACTAGACTTGATTACAAAATGGAGCTTGGGACATAAATGATTTTTTAAAAATGAGATG
AGACGTAGATTAACTCCATAATCAATACGAATCTATCGACTTCTTTATTTATGATATTCATCTCTTTTTA
ATGGAAATAAAAGTGCGATTAATGTGATAATACAGTTACGTTAATTAAAAAAATAAAAATGCAAGGAGAG
GTAATATGCTAACTGTATATGGACATAGAGGATTACCTAGTAAAGCTCCGGAAAATACAATTGCATCATT
TAAAGCTGCTTCAGAAGTAGAAGGTATAAACTGGTTGGAGTTAGATGTTGCAATTACAAAAGATGAACAA
CTGATTATCATTCATGATGATTATTTAGAACGGACTACAAATATGTCCGGGGAAATAACTGAATTGAATT
ATGATGAAATTAAAGATGCTTCTGCAGGATCTTGGTTTGGTGAAAAATTCAAAGATGAACATTTGCCAAC
TTTCGATGATGTAGTAAAAATAGCAAATGAATATAATATGAATTTAAATGTAGAATTAAAAGGTATTACT
GGACCGAATGGACTAGCACTTTCTAAAAGTATGGTTAAGCAAGTGGAAGAACAATTAACAAACTTAAATC
AGAATCAAGAAGTGCTCATTTCAAGCTTTAATGTTGTGCTTGTTAAACTTGCAGAAGAAATCATGCCACA
ATATAACAGAGCAGTTATATTCCATACAACTTCGTTTCGTGAAGACTGGAGAACACTTTTAGATTACTGT
AATGCTAAAATAGTAAACACTGAAGATGCCAAACTTACTAAAGCAAAAGTAAAAATGGTAAAAGAAGCGG
GTTATGAATTGAACGTATGGACTGTAAACAAACCAGCACGTGCAAACCAACTTGCTAATTGGGGAGTTGA
TGGTATCTTTACAGACAATGCAGATAAAATGGTGCATTTGTCTCAATAGAAAGTTAGAGGTGAGTCTTAC
GTTTCAGTGACGGTAGACTTACCTTTAACATGTTACATACTAAAAAATTAATTTGAATAAGAAAGAGAGA
CATATATGAAATACGATGATTTTATAGTAGGAGAAACATTCAAAACAAAAAGCCTTCATATTACAGAAGA
AGAAATTATCCAATTTGCAACAACTTTTGATCCTCAATATATGCATATAGATAAAGAAAAAGCAGAACAA
AGTAGATTTAAAGGTATCATTGCATCTGGCATGCATACACTTTCAATATCATTTAAATTATGGGTAGAAG
AAGGTAAATACGGAGAAGAAGTTGTAGCAGGAACACAAATGAATAACGTTAAATTTATTAAACCTGTATA
CCCAGGTAATACATTGTACGTTATCGCTGAAATTACAAATAAGAAATCCATAAAAAAAGAAAATGGACTC
GTTACAGTGTCACTTTCAACATACAATGAAAATGAAGAAATTGTATTTAAGGGAGAAGTAACAGCACTTA
TTAATAATTCATAATAAAACAGTGAAGCAACCATCGTTACGGATTGCTTCACTGTTTTGTTATTCATCTA
TATCGTATTTTTTATTACCGTTCTCATATAGCTCATCATACACTTTACCTGAGATTTTGGCATTGTAGCT
AGCCATTCCTTTATCTTGTACATCTTTAACATTAATAGCCATCATCATGTTTGGATTATCTTTATCATAT
GATATAAACCACCCAATTTGTCTGCCAGTTTCTCCTTGTTTCATTTTGAGTTCTGCAGTACCGGATTTGC
CAATTAAGTTTGCATAAGATCTATAAATATCTTCTTTATGTGTTTTATTTACGACTTGTTGCATACCATC
AGTTAATAGATTGATATTTTCTTTGGAAATAATATTTTTCTTCCAAACTTTGTTTTTCGTGTCTTTTAAT
AAGTGAGGTGCGTTAATATTGCCATTATTTTCTAATGCGCTATAGATTGAAAGGATCTGTACTGGGTTAA
TCAGTATTTCACCTTGTCCGTAACCTGAATCAGCTAATAATATTTCATTATCTAAATTTTTGTTTGAAAT
TTGAGCATTATAAAATGGATAATCACTTGGTATATCTTCACCAACACCTAGTTTTTTCATGCCTTTTTCA
AATTTCTTACTGCCTAATTCGAGTGCTACTCTAGCAAAGAAAATGTTATCTGATGATTCTATTGCTTGTT
TTAAGTCGATATTACCATTTACCACTTCATATCTTGTAACGTTGTAACCACCCCAAGATTTATCTTTTTG
CCAACCTTTACCATCGATTTTATAACTTGTTTTATCGTCTAATGTTTTGTTATTTAACCCAATCATTGCT
GTTAATATTTTTTGAGTTGAACCTGGTGAAGTTGTAATCTGGAACTTGTTGAGCAGAGGTTCTTTTTTAT
CTTCGGTTAATTTATTATATTCTTCGTTACTCATGCCATACATAAATGGATAGACGTCATATGAAGGTGT
GCTTACAAGTGCTAATAATTCACCTGTTTGAGGGTGGATAGCAGTACCTGAGCCATAATCATTTTTCATG
TTGTTATAAATACTCTTTTGAACTTTAGCATCAATAGTTAGTTGAATATCTTTGCCATCTTTTTTCTTTT
TCTCTATTAATGTATGTGCGATTGTATTGCTATTATCGTCAACGATTGTGACACGATAGCCATCTTCATG
TTGGAGCTTTTTATCGTAAAGTTTTTCGAGTCCCTTTTTACCAATAACTGCATCATCTTTATAGCCTTTA
TATTCTTTTTGTTTTAATTCTTCAGAGTTAATGGGACCAACATAACCTAATAGATGTGAAGTCGCTTTTC
CTAGAGGATAGTTACGACTTTCTGTTTCATTAGTTGTAAGATGAAATTTTTTTGCGAAATCACTTAAATA
TTCATCCATTTTTTTAACGGTTTTAAGTGGAACGAAGGTATCATCTTGTACCCAATTTTGATCCATTTGT
TGTTTGATATAGTCTTCAGAAATACTTAGTTCTTTAGCGATTGCTTTATAATCTTTTTTAGATACATTCT
TTGGAACGATGCCTATCTCATATGCTGTTCCTGTATTGGCCAATTCCACATTGTTTCGGTCTAAAATTTT
ACCACGTTCTGATTTTAAATTTTCAATATGTATGCTTTGGTCTTTCTGCATTCCTGGAATAATGACGCTA
TGATCCCAATCTAACTTCCACATACCATCTTCTTTAACAAAATTAAATTGAACGTTGCGATCAATGTTAC
CGTAGTTTGTTTTAATTTTATATTGAGCATCTACTCGTTTTTTATTTTTAGATACTTTTTTTATTTTACG
ATCCTGAATGTTTATATCTTTAACGCCTAAACTATTATATATTTTTATCGGACGTTCAGTCATTTCTACT
TCACCATTATCGCTTTTAGAAATATAACTGCTATCTTTATAAACTTGTTTGAAATTTTTATCTTCAATTG
CATCAATAGTATTATTAATTTCTTTATCTTTTGAAGCATAAAAATATATACCAAACCCGACAACTACAAC
TATTAAAATAAGTGGAACAATTTTTATCTTTTTCATCAATATCCTCCTTATATAAGACTACATTTGTAGT
ATATTACAAATGTAGTATTTATGTCAAAATAATGTTATAATTTTTGTGATATGGAGGTGTAGAAGGTGTT
ATCATCTTTTTTAATGTTAAGTATAATCAGTTCATTGCTCACGATATGTGTAATTTTTTTAGTGAGAATG
CTCTATATAAAATATACTCAAAATATTATGTCACATAAGATTTGGTTATTAGTGCTCGTCTCCACGTTAA
TTCCATTAATACCATTTTACAAAATATCGAATTTTACATTTTCAAAAGATATGATGAATCGAAATGTATC
TGACACGACTTCTTCGGTTAGTCATATGTTAGATGGTCAACAATCATCTGTTACGAAAGACTTAGCAATT
AATGTTAATCAGTTTGAGACCTCAAATATAACGTATATGATTCTTTTGATATGGGTATTTGGTAGTTTGT
TGTGCTTATTTTATATGATTAAGGCATTCCGACAAATTGATGTTATTAAAAGTTCGTCATTGGAATCGTC
ATATCTTAATGAACGACTTAAAGTATGTCAAAGTAAGATGCAGTTCTACAAAAAGCATATAACAATTAGT
TATAGTTCAAACATTGATAATCCGATGGTATTTGGTTTAGTGAAATCCCAAATTGTACTACCAACTGTCG
TAGTCGAAACCATGAATGACAAAGAAATTGAATATATTATTCTACATGAACTATCACATGTGAAAAGTCA
TGACTTAATATTCAACCAGCTTTATGTTGTTTTTAAAATGATATTCTGGTTTAATCCTGCACTATATATA
AGTAAAACAATGATGGACAATGACTGTGAAAAAGTATGTGATAGAAACGTTTTAAAAATTTTGAATCGCC
ATGAACATATACGTTATGGTGAATCGATATTAAAATGCTCTATTTTAAAATCTCAGCACATAAATAATGT
GGCAGCACAATATTTACTAGGTTTTAATTCAAATATTAAAGAACGTGTTAAGTATATTGCACTTTATGAT
TCAATGCCTAAACCTAATCGAAACAAGCGTATTGTTGCGTATATTGTATGTAGTATATCGCTTTTAATAC
AAGCACCGTTACTATCTGCACATGTTCAACAAGACAAATATGAAACAAATGTATCATATAAAAAATTAAA
TCAACTAGCTCCGTATTTCAAAGGATTTGATGGAAGTTTTGTGCTTTATAATGAACGGGAGCAAGCTTAT
TCTATTTATAATGAACCAGAAAGTAAACAACGATATTCACCTAATTCTACTTACAAAATTTATTTAGCGT
TAATGGCATTCGACCAAAATTTACTCTCATTAAATCATACTGAACAACAATGGGATAAACATCAATATCC
ATTTAAAGAATGGAACCAAGATCAAAATTTAAATTCTTCAATGAAATATTCAGTAAATTGGTATTACGAA
AATTTAAACAAACATTTAAGACAAGATGAGGTTAAATCTTATTTAGATCTAATTGAATATGGTAATGAAG
AAATATCAGGGAATGAAAATTATTGGAATGAATCTTCATTAAAAATTTCTGCAATAGAACAGGTTAATTT
GTTGAAAAATATGAAACAACATAACATGCATTTTGATAATAAGGCTATTGAAAAAGTTGAAAATAGTATG
ACTTTGAAACAAAAAGATACTTATAAATATGTAGGTAAAACTGGAACAGGAATCGTGAATCACAAAGAAG
CAAATGGATGGTTCGTAGGTTATGTTGAAACGAAAGATAATACGTATTATTTTGCTACACATTTAAAAGG
CGAAGACAATGCGAATGGCGAAAAAGCACAACAAATTTCTGAGCGTATTTTAAAAGAAATGGAGTTAATA
TAATGGATAATAAAACGTATGAAATATCATCTGCAGAATGGGAAGTTATGAATATCATTTGGATGAAAAA
ATATGCAAGTACGAATAATATAATAGAAGAAATACAAATGCAAAAGGACTGGAGTCCAAAAACCATTCGT
ACACTTATAACGAGATTGTATAAAAAGGGATTTATAGATCGTAAAAAAGACAATAAAATTTTTCAATATT
ACTCTCTTGTAGAAGAAAGTGATATAAAATATAAAACATCTAAAAACTTTATCAATAAAGTATACAAAGG
CGGTTTCAATTCACTTGTCTTAAACTTTGTAGAAAAAGAAGATCTATCACAAGATGAAATAGAAGAATTG
AGAAATATATTGAATAAAAAATAAAATTGTTGTGTTTACAACAATACATAGAAAACAGAGGAAACAATCA
AGTCGTTGAATATTTCCTCTGTTTTTTAGTTGAAAAAATTAACCGAAAGCCTGAATGCAAGTCTTGATTA
AATCAATAATGCTTGTAATAACACCAGTGAAATCCATATGCATACCCTCTTTCTATTTAAGATACATTAA
GTATAATATCAAACAAATAAAAAATGTTAAAAATTCCCTAATTGGCTATTTAGATTGCATAAATGTCAAA
AATTTGAAAAACATACAACGACTTTGCATAAAAAATCGTCATATTGGAAATACGTAATTTATTGAAATAA
TAAAAAAAATAAAAGAACGAAGATGATAACCTAAGTGAGGTTTTAAGTTGTTCTAAGGTTTAATTTAATT
TATGTTAAAATAGTTGGTATAAAAATACATGATAAACTATAAACTAAATTCAAAATAACTTATGGGGTAG
GCAATTATGGAAAATAAAATATAAATGATAATGAAAAAAGAGTGCTAAGGGAAATTTATAACCATCATAA
TATTTCGCGTACTCAAATATCTAAAAATCTTGAGATTAATAAGGCAACGATTTCTAGTATTTTGAATAAG
TTAAAGTATAAATCTCTTGTTAATGAGGTTGGTGAGGGTGATAGCACGAAGAGTGGTGGTAGAAAACCTA
TTCTTCTGAAGGTTAATCATCTTTATGGTTATTTTATTTCTTTGGATTTAACTTATAGTTCTGTTGAAGT
GATGTACAATTATTTTGATGGTAATGTCATTAAGCATGAATCTTATGATTTACCTGATGAAAAGGTTAGT
AGTATATTAAGCATAATAAAAAAACATATTGATATTCAGGAGAAACTTGATACTTATAACGGACTATTAG
GTGTGTCTGTTTCTATACATGGAGTTGTGGATAATGAGCAGCATGTGACATATTTACCATTCCATGAAAC
TGAAGGAATTTCAATTGCTAAGAAAATAAAAGAAATTACTAATGTTCCAGTCGTAGTTGAAAATGAAGCG
AATCTTTCAGCGTTATATGAACGTAATTTTAATCATAATTTATCCTACAATAATCTTATTGCTTTAAGTA
TACATAAAGGTATTGGTGCTGGGCTTATTATTAATAATCAATTGTATCGTGGTGCAAATGGGGAAGCGGG
TGAAATTGGAAAAACACTTGTCTCAAAAGTTAGCGATAATGTGGAGATCTTTCATAAGATTGAAGATATT
TTTTCACAAGAAGCTTTACTGCATAATTTAAGTAATCAACTAAATGAGAAGATGACGCTTAGCAAATTAA
TTCAATTTTATAATGAAAAAAATCCAGTCGTAGTTGAAGAAATGGAACAATTTATAAATAAAATTGCTGT
TTTAATACATAATTTAAACACCCAGTTTAATCCGAATGCAATTTACATTAACTGTCCATTGTTCAATGAA
ATGCCTGAAATATTAGAAGCAATTAAGAACCAGTTCAAACAATATTCACGTAACGAAATTCAAATAAAGT
TAACATCTAATGTCAAATTTGCAACTTTGCTAGGTGGTACATTAGCAATTATCCAAAAAGTACTACAGAT
TAATGATATTTACTTAGATATAAAAGCATAAAAAACTAATTCAAATGAATAATCAAAGTTCGTAATTGTC
TTTATAAAAAAATCCCTCAATCCGAATTGAATTTTCGGATTGAGGGATTTTTATAGTTCTATTGCAGAAG
AAAACTATTTTAAAAATGCTGGTAAATGTTGATAGCCACCTCTAACGTTAACAATATTCGTAAATCCTTT
ATATTCTAATATTCCTACCGCTATTGAACTTCTAACACCTGATTGACAATGTACATAAATTAGGTCATTT
TTATCGAAAGGTATATCTTCATTTAAAAGTTTACCGTGAGGAATATGAATTGCTTGTTTTAAATGACCTT
TACGCCATTCATCATCATTACGAACATCTAATACATTATGTTCTTCACCAGTCATTTCAGAACTATGAAT
AGATGATGTGACGATATTTGTTTGTGGCAAACGGTAACTTTTTACATTTTCAAAACCAATTAATTGTAAA
GCATGAATAGCTTGTTGAACGGTAGATTTATCGCCAATTAATTCAATATCTTAGTCATAATCTAAATACC
AACCAATTTGATTTATAAAAGTTTTATTAAAAGGAATATTGATAGTTCCATGCATATGACCACCATGGAA
TGCTTCTTTACTTCGAAGATCAAAAGCAGTTTGTGTATTGCTTGAACTAGGGTAAACATTATATGGTTGG
TACATTTGCATACCAAATTGATTTATTTTTTTCATTTGTGAAAAATGGTGTGGTGGAGCTGGCTGATTGA
GTGTTAAAGTTTCGATAAATGAAGTTTCATCTTTAACATTAAAAGCCCAGTTGTTTATTTTCTCATAACC
CAAAGTAGTTGTAGGTAATGAACCTAGCGCTTTACCACAAGGACTCCCTGCACCATGACCTGGCCAAATT
TGAATATAGTCTGGTAATGTTGCAGCAAATTGTATGGACTGATACATTTGTTTTGCTCCGATTTTTGTAG
AACCTTCAACATTTACAGCTTTTTCTAATAGATCTGGTCTACCTACATCACCAACAAAGATGAAGTCACC
GCTAAATAATCCCATTGGTATACTGGAACCCCCACCTTCGTCAGTAAGTAAAAAACTAATACTCTCAGGG
GGATGGCCTGGAGTGTGTAAGACTTCTAATTTAATCTTTCCTAAATAGATAATATCTTGATGCTTAACGA
AATGTGTTTGTTTAGGCATATTTTTATAATTAAATTCATCTTTACCTTCATCAGATACGTATATACTTGC
ATTCAATTTATTTGCCACATCTCTAATACCTGAAGCAAAATCAGCATGAATATGTGTTTCTGCAGCTTTA
GTAATTGTGAATCCTTCTTTATCTGCAACTTTTAAATATTTTGTTAAATCTCGTATAGGGTCAATAATCA
TTGCTTCTCCTGTACGTTGACATCCAATTAAATAAGATGCTTGTGAAAAATTGTCTTCATAAAATTGTTT
GAAAAACAAAAAAAACTCCTTTTTAAAATAGATTTTATTGATTAGATAAATAAGTTATGATTTGCTTGCT
CAGTATGTCCAATATAAGTACCTACGCCACCATAATCGACTTCATCTCTTAATTCTTCTTTTGAAATTCC
CATAACATCCATACTCATGGTACAAGCAATTAACTTTATATCTTGATCGATTGCTTGATCGATAAGTGAG
TATAAAGAATCAACATTTTTCTTGTTCATTACATAACGCATCATAATATTACCTAGTCCAAACATATTCA
TTTTTGATAATGGCATATGTATTGGATCCTTAGGTAACATAAGGTCAAACATTTTGGAAATACCTTTCTT
TTTAACGCGAGTTGATTGCGCTTTTTTTAATGCGTTGAGGCCCCAAAAAGTAAAGAAAATAGTTACATCT
TTACCTGCTGCTTTAGCGCCATTTGCGATGATCATTGCTGCTACTGCCTTATCTAACTCACCGCTAAATA
AAACAATTGTTGTACCTGTAGCAGTGTCATTGATTTCAAATTCTTTTGGCTTTTCTTTTTGAATAATTGC
ATTAATTACATTTGCTTCTTCAGTAAGATTTACAAGGGTATTCCCTGTTTGTTTCGCCCAACTTTTAATA
TCACTATTGAAACCAGGATCTGTAACTGTTACCTCGATTTGCTCACCCGTTGAAATATTGTTAATTTCTT
TACTGATATTAACAATAGGTCCAGGGCACTGAAGACCTCTAAAATCAAATTGTTTACGATTCTCTTTGAT
TTCAATATCTTTTTCTATTAAAGGAGCACTATTGAAGTTCTTTGCTTCATAATCTTTATATCCACCCTTT
AAATTCACGACATCATAACCTTGTTTGGCTAAATAATCGCAAGCTTTAGTGCTTCGGTTACCGCTTTTAC
AATGTATATAATACGTTTTGTTGCTATTCTTATTGAATGATTTAATCTCTTCTACTGGGTGTAAAGTTGA
ACCGTTAATGTGTCCTAATTCATATTCTTCTTTTGTTCTAACATCAATCAATTGACCCATTTTTGCCAAT
TTTTCTAATTCTTCTTTGTTTAATGAATTAATGTGTACTTCTTTGTATTGTTCCATACTTACCTCCTATA
AATACCTATGAGGGTATAATAAAACGGATAGAATCATTTGCCAAATACCTATAGGGGTATTTGACAATTT
TGTTTTAATTTATTATTATTAACTTAATCAATTTATGTGGAGGAAATGAATATGACTTATGATAAAAAAA
TGATTAATCGTATAAATAGAATACAAGGTCAATTAAATGGTGTCGTAAAAATGATGGAAGAAGAAAAAGA
TTGCAAAGATATAATTACGCAACTTAGTGCATCTAAAGGTTCTATACAACGTTTAATGGGGATTATAATT
AGTGAAAATTTAATAGAATGCGTTAAAACAGCAGAAGAAAATAATGAAAGTTCTCAAGAATTAATTAATG
AAGCAGTTAATTTATTAGTTAAAAGTAAATAATGGATATAGCAAATATGACTATTATGTTGCTAATTGGC
GTACTGGGTGGATTTATATCTGGATTAATAGGTATTGGGGGCGCAATTATTATTTACCCAGCTATTCTTA
TATTGCCACCATTAATAGGTATACCTGCGTATAGTGCATATATTGCTTCGGGACTTACCTCTAGTCAAGT
ATTTTTCAGTACACTTAGTGGATCATTAAATGCAAGAAAACAACCAGCTTTCTCTCCTAAACTTGTTATA
TATATGGGAGGGGGTATGTTGATTGGAAGCATGTTAGGGGCAATTTTAGCTAGTTTGTTTAATGCTACTT
TTGTAAATACGGTATATGTAATAATCGCCATACTTGCTTTAATATTGATGTTTATTAAAGTTAAACCTAC
TACACAAGAGACGAAATCTAAACCTTTGCTATTTATTATAGTTGGATTTGGAATTGGTGTAATTTCGGGA
ATTGTGGGTGCAGGTGGAGCATTTATCATCATTCCTGTATTATTAGCATTATTTAAATTACCAATGAATA
CGGTAGTGAACAATAGCATAGCAATTGCTTTTATATCTTCAGTAGGGGCATTTTTTATAAAATTAATGCA
AGGATATATACCAGTAGAAAGTGCAATTTTTTTGATAATTGAATGATGATCATTTTCTGAAAATATTATG
TGGTCATATAATATAATGCCCATCATTTCACTAATCTCTTTTATTCTCTGAGTTATTTTGATATCTCCTG
GAGAAGGTGTCGGATCTTATCAAGAGTAAATTATGAAAAAAATGGTTTAAATCAATGTTCTTACTTTAAG
TACATGTGTTTAACGTAAATGATAATTAGTTAAATATAAAAAGGTTATCCCAATCAATAGGATAACCTCT
TTATACTTTACTTTATGGTTTGGATTCGCCACTTCAAAGAAGAAATGAAATCAGAGCATTGAATGTTCCA
TTTTCAAACAATATATAAATACCTAGCCCAATGAATACAATTGGTACAATCCAACGTTCATATTTCTCAA
TTGTTTCCGATATAAAATCGAAGGAAGCTAGACGGTAACTGACATAGCACAAAACTCCAACCATAATTAG
AAAGACAATAGTGACAATAAAGATTTCAGACATACTTAAGGTCGTGAAGTACGGTATATAAATGGAAAAG
TCATCCGCACTGGAAGCCAATACGATGAAAATCATCGTCAAAAATAACTGATTAAATTTTCCAGAGGAGA
ATAAAGATAAAATGCTACTTTCATCTTCATCCTCTTCTCCTTTAATCCATATTTTCACGCCTAGGTAAAG
TGGTAAAAGTCCAAGTAGTCCGATAACCCATTGCTGAGGAATTAAATTTACAACCCCCTGTGCAACTAAA
AGACTTGCTCCTATCACAATTGCAGTCCCTATATATTGTCCTATCCAAATATGTTTTACCTGACCTTTTT
TTACTTGCGAAAACAAAAGAATTAATATGACGAGATAATCAATTCCTGTTGCTACATATACCGCAGTAGC
CGTCAGTATCGTCGCGATCATTTTATCATCTCCAAATATTTTAGGGATAGGACTTTTCTTCAAAATGAAA
AGTCCTTCCGTAAATTGCACACATATAGTACTTATTTATCCTTCACTCTCATCAGTCGCAAACTATTTAA
TGCTACCAAAATAGTGGCTCCCATATCGGAAAGAATCGCAATCCAAAGGGTTAGCCAGCCTGGAATAACC
AATAGTAAGGCAATTATCTTAATTCCGATGGCAAACGTGATGTTCGCTTTGATGATATTTAGCGTTTTCC
TGCTAAGTCTTACTGCAAATGGAAGCTTACTTAAATCATCTCCCATTAATGCAATATCAGCTGTCTCGAT
GGCAGTATCTGTTCCAGCACCGCCCATTGCAATGCCAACAGTGGATGCAGCAAGTGCAGGAGCATCATTG
ACGCCATCGCCAATCATAGCTACATTACCATGCTCGGCTTTCATTTTTTTAATATAGTCCAACTTATCCT
GTGGCAACAATTCGGACTGAATATCAGAAACGCCTACATGAGCACCGATTGCTTCTGCGGTACCTTGATT
ATCACCTGTCAGCATAATTGTTTGCTTGATTCCTAACTGATGAAGTTTTAGAATCACATTTTTACTTGTT
TCGCGGACCTCATCTGCTACAGCAATCACGCCGAGGATTGTTTGGTCCGTTCCAATAATCATGGCCGTTT
TCCCTTGGTTTTGTAAAACTTTCACTTTATTTTCAAACTCAAGGCTAAAATCGGAAACATTTAATTCTTT
AAAAAGCCTTGGACTGCCAATGTAATAGGTTGTTCCATCTATATTCCCTTGAATGCCCCGACCTGTAATA
GAAGTGAAGTCCTTCACTCTAACATCGGAATAAGTAATATTATCTTGCTCTGCTTTCTTCATTATTGCTG
AAGCAAGTGGATGTTGTGATCGATATTCTAAAGCTGTAATAATGGAAAACAGCTCTTTTTCTTCCACTTG
ATCATTTAACACTTTAAAATCTGTTACCACTGGTACACCTTTTGTCAGTGTTCCTGTTTTATCAAATGCG
ATTGCCTTAATGGCTCCTAATTCCTCTAGATAGACACCGCCTTTAATCAACACACCTTTTTTAGCTGCAT
TTCCAATTGCCGAGACAATCGAGATTGGAGTAGTAATAACTAATGCACACGGACATCCAACTACAAGTAC
CGCTAATCCTTGATAAACCCAAGTATCCCAACTTCCACCAAAGAATAAAGGTGGAACGACTGCAACGAGC
GCCGCAATAACCATAATGATCGGCGTATAATATTTCGCAAATTTATCTACGAATGCTTGCGCTGGAGCGC
GCTCCCCTTGTGCTTCCTCAACCAGATGAATAATCTTGGAGATAGTTGTATCCTCTACGTATTTGGTGAT
TTTTACTTCAAGTAGTCCCTCTTCGTTAAGCGTGCCTGCAAATACTTCATCATCTACCGTTTTGGCAACA
GGGACAGATTCTCCTGTTATAGCAGCCTGGTTGACAGCCGACACACCATTTATAATGATCCCATCCATGG
CAATTTTCTCCCCTGGTTTGACGATCATAATATCACCCACGGCAATATCGTCCACATGGATCATTATTTC
CTGACCATTCCGCCTAACAAGTGCTTCTTTTGGGGCAATATCCATCAATGAACGAATGGACTGTCTTGCT
CTATCCATAGAAAAACGTTCAAGTGCTTCACTGATTGCAAAGAGAATGACAACAATGGATGCCTCTGCCC
ATTCACCAATGATGGCAGCTCCAATAACTGCAACGGTCATCAGGGTTTTCATGTCGAAATCAAAGCGTAT
CAAATTTTGAAAACCAACTTTAAATAGTGAATATCCGCCAATTACAATCGAACTTACAAATAACATGGAC
GTTACAAGGTTATCTTCTCCATTTACAAAGTGAGAAAGGTAACCAAAAGCAATCAGTAATGTGGCAAACA
GCAATGTGCTGTGTTTTTTATAAAACGGTATTTTCTCTTCTTTAGGAGCCTTAGTGTCTTCTTTGACCGC
TTGTATCGATGGATTCGCCAGTTTTTCAGGAATTACCTTAAGATTCTCGAAAGCACCTGCTTTTTCAAGC
TCTTCAACCGATGTGTTTCCATATACATCAATTTTAGAAGCGCCAAAGTTCACTTTTGCATCCTGAACTC
CAGCTAGTTGTTTTACATTTTTTTCAAACTTCCCAGCACAGTTTGCGCAAGAAAATCCCTCCACACGGTA
AACATTTTTATCTTCTGTTACCACTGGTTCGACCCTTCTTCTAGCCTTCTCTGGTGCCACTTTAAGATTC
TCGAAAGCACCAGCCTTTTCCAGATCTTCAACGGTTGCACTGCCAAAGACATCAATTTTGGAAGCTCCGA
AATTGACTTTAGCATCATGCACCCCTGATAGTTCTTTTACATTTTTTTCAAACTTCCCAGCACAATTCGC
ACACGAGAAACCCTCCACACGGTAAACCTGTTTATCTTCTGTTAATGTTTTTGTTGAACTATCCAATACT
AGCAACCTCCCTTTGATGCAAGAAAGCTTTTTCTACAAGCTGTTTAACATGCTCATCATCTAGTGAATAA
TAGACTAATTTTCCTTCTTTACGGTATTTTGCTATACCTAAATTTTTCAATAATCTTAAATGATGGGATG
CCGTAGCCGTTGAAGATTCAATGATATTAGCTACATCACAAACACATAACTCTCCCTCTAAAGACAAAAC
ATAAGCAATTTTAACTCTTGTATCATCTGATAGAGCCTTAAAAACTTTCGCTACATCCATAGGATTCTGT
TTAGCAAGGTCTTTTTTAGCCCTGTTTACCTTATCTTCATGAATATAGGTAACTTCACACATATCTTTTG
TCATAATTACCCTCCTTATTCAAATGACTGTTTGTTTGATGATTATAATATATCCCACTATAAACAAATA
GTCAAATGATTGTTTGAATGATATATAATTAATATTAAAAAGGATTGGTTTCTAATGTTAGAAACCAATC
CTTTCGGAGATTTTAACCAAATTTTAAAGTATCTTAAACATAACTGCCCCGTTAGTTTAAGTGCATCCTT
TCACAATCTGTCTACAGATTAATAATAAAAACTACTCTTTATTATACAGATCTCCATATAATTTTTGAAT
TTGGTTCTGTAATTTTTTATTTTCTTTTTCTAATTCCATAACTCTTCTTTTTAAGGTTTTTATAAGGATT
TCCTCCGAACGAGAACTTTTCTTGGGTTTTGAGACTACATTTGATGTTATTTGACGCTCACGAAGGGATT
CGATTCTTTGCCTAATATCGTGTTCCTTATAAAGCCATGATTTAGAAACATTAGCTTCCTTTGCTATTGA
ATTAAAATTAATAGCTTTACCTTCAATCGAAAATTTAGAAATCGCTTTGTCTACTTTTTCTCTTGTCTTT
TGTGATTTCTGCTTCGCCAAACGTACAATTTCTGTTGTATTTCTAACTTGTTTATTCATTGATAATTACC
CCGTTAAACTTCCAATGATTTGTTCTAAACGCTCTTTAACACGGCTATTAGTCTCTATTTGTCTTTGCCA
TTGTTTATCCTTTGCTATGGTTAATAACTCTTCTGTACGCTCTAACTGTTCTTCGTGCTGTGGTAAGAAT
TGCTTACTGGTACAGAAGTGAGTGCAATCTAAGCATGCATTCGCATGTGGACAACCACCTGCTATTACTG
GCAATCTACAATAACCATTTGGAAGCACTTGTGCATTTATATTTTTCTTGAACCATTGAAGCTCTACATC
ATCGACTTCACTATCATCATCTAGATTGAGCACATCTCCATTATTGGTAACCAGTTTTTCTTGAAATTTA
GTAAATTCATTTTTTAGAGTTTCATCAAAGATATGAGCGTATCTGCTTGTCATTTCTGGGCTTTCATGTC
CCAAAAATTTCTGCACAATATGCTGGGGCACCCCGTTGTTAATCATTCTTGTTCCTACTGAATGGCGAAA
GGCATGGGCATGGAATCTATAAATCTCGCCTAATTTATCCACTATATTTTGCTCATAAGCTAATTTATTT
AATTCGCCTCTAAATGTTTCTTGTTTTAATGGCGATCCATCTTTTCTTGGAAAGAGGTATTCACTATCTG
GAAATTCCTCTGAAACTTTATCTTCCCGAACTTTAATAAGTAAAACTACCTCTTTAGATATTGGAACTAT
ATGCTCCTTTTTCATTTTCCATTGATAATACTTTAAAAAGTAATCTCCATCTTTGTCCTCTAATAAACAG
CCTTTTTTCAAGGTGCACAATTCACTTATCCTCATTCCACATTCTTGAACAATCATAGTCATCGTAGCTA
TATATTCGGGTAATTTATCAAGATGACTGTTCAATTGCTCTAGAACGAATTCGTCTATAAAGCGAGGTTT
TGCTCTTGGTATTTTCGGATAGTCCTCGGGATAAATTAATAATTTGGAAGGAACATCATCCCATTCTAGC
CTATGAAGGGTACTAAATAGTCCTTCCAATATAGAGATCCTCCCAGTTATTGTACTAGGTTTTATCCCCA
TCATGTTTAGTTCACTTAAATATGCTTCAATTTCCACTCTCGTTAATTGGTGTACTCTCTGAACGTGTTT
AAACTTTATGTCCAGAAAATTAAAGAACTCTTTAAGTTTTTGGGCAATATCACTTACATAGGAAAAGCTA
TCCATGTTCAATCTTAACTTACAATATCTTTTTACAAGCTGTTTAAAATATGTATTCCGAAACCCTTTAA
AGTTAATTGTATATTCATATTGTGTTGGGTTAACCTTATCATCTGGCAAAGGTAAGTTTCGTCTATCCCA
AACGTCTTTATCCCACTCCTCTCCATCAAAATAAAAATCCTCATAAAACTCAATAAATTGTTTAAGATTA
GTAACATAGTAAGAATTAGCTTTTACAGGTGTTTTTTCTTGATTAGCAGTAATCTTATAATTAGTGGTGG
TAATTCTAACACCCTGTTTTGTCAAATATGTTCTATACTCCGTCATTGCTTTATCAATAGGAACTTCAGT
AATTGAAGTAATGCTGGGATACTTTAAATCTAAAAAATCCAACATTTTATTAATTACTGTTCCTTTTCTA
ATCCAGACAGTTTTTGCATTCCATATTCCATTGTTTAAATGGTAAAAATAAAAATATTTCAATTCTGTTC
TTAACCACAGATTTTTAACACGTTCAAAACGAACCCAACGATTTCTTAAAGCAGGATTCTTACTTAATTC
TATGGCAGAAGGATGTGGACATTTTCTTATATCCCAACTATTATTAGCCCAAAACCCTTGCATTTCTTCA
TTCATTACAGCTATTTTTTTGCTGATCTCACTCTGACTGATAATTTTCCTTTTACTAGAAGCATTCATTT
AGCTGGTATTCTTTATCTAGTAATAAATACAATGGATACGGCTTATTCTCCACTTCTATCCTTTGAACCC
TCACACGCGCCCCCCTCTTTAAACACTTTAAGTACTACAAATTATAAACCTTGTTAATTTTTATTTAAAG
TAAAATCTCCCTTTAACATCTCCTCCTGAACTACTTTAACTACTATTATTTATTATACTATGGTTAATAT
GTCTCCACTTGGGTGGTTATGGCCAATAATCATACCCGTTGCGTTACTTAATATGGCTGTTTTAAATATT
TCTCGAGGATGTATAACCGCAAAATTAATGGTTCCTATAGAGACGGTTTCAATATGTGTAGGTTCATTTT
TGCTATTCAAGCAAATTAAAATGAAGTGTTCTCGGTCAGCATTTCCTATGAAGTCACGCATAATATCAGC
AGCGTCTTTTGGTTCTTCAATACGTCTTTTTAAATACCAAAGTGTATCTTCTTTAACCATTTGGACTTTG
ACAACATCTATTCTTTTTCTACTCATTATGGATAAGCTCTATACTTTCTATTAAGTCAGGGTGAACAATG
GATGTGATAGAATCATCATTCATATAAATGGAATATAGCTCATCTAATTCTGAATTATTTTTTTTGTTTG
ATGAAAAGGCGATAATGCCTTTAATAACATCGATGTGTGGTTGATGCATTAAATATTGGTATACTTCTTT
CCATGTTTGATTCATTCTATTTAGTCTCCTTTAATGGTTTAATTGTCCATGCCTTTCTAGCGTATGGATT
TAATGGATGCATGATTTCATTTGTTTGAGGATTTGTTAATATACTGATTTTCTTACTGTGAGGTTTTAAC
ATGTCTAATACTTCATTCACTCGATTTTCCACAAGAGGTTTTTTTCCGTAGGAACCCCAAGCCAATAAAA
CACTATCGGCTTCTTTGACAGCTTTCATAATGTGAATATCCGTGTGCTTGTCATGGCTGTTTTCGATATG
TTTTAAATTAATGGGGGTATCAATATTTGAAAAAAGATTTATAAAATTAACGCCACCATATTCATCTTTT
TCAGCTACTTTATTGACAATAAGTTGTGTTGTAAGGTCAACGTTGATAACACCATCATAATGAGGATACA
TCGTTATAATTGTAAGTACTTCTTTATCAATATCCCAAGTTTTCTTGAGAAGATAACGATGCATTTTATC
CTGACTAAATATCGCTTCAGTTTCTAATACACTTTTGATTGATTTCATTTTATCTAACTCCTTTATTTAA
TATTCTTCAGGTAACAACATGACGTAATAAGAAAGGTCTACATCATCTTCTCGGATAATGTAGACCTTAT
TAATATTGATAGCTTTTGAATAATTTGCCTTATGAATTTTTACGTACTCTGGACGTTCTTGCTTATGTTT
GATATATAATTGACTATTATGCATATTGAACTGGAATATATGAAAGTAATCAATCTCTTCTAGTTCCTTG
AATTGTTCGTTTTCGCGTTGCGCTACAAGTTTCCATAACTGTTGCTGCAACATTGCTGGCAAGTAATTGG
CAATACTACGTGTAATATAACGTTTCATGCTCATTTCTCCTTTTCTATATCTTTCATTATTGTAATAACT
TCTGTAATGACTGTGACGCTTATCTGAGCTATGTGTATCCATTTATTCATTATTATAATTCTCCTTTTCA
AGTAAGTGTCTTTGATCTAGTAGTGGCATAACTGTGTTATGAAGATATAAGAAGTCCATATCGTTTGTTT
CATCAATATAACCAATCGCAATAAGTTGTTTTTGATAGTAGAGGATAAAGGGGTATATATGCCTTTCATG
AAGTGTGTCAGAGTAGTAAGTATACGTATGAAGGATTTTGTTGGTAAGCGGACCAAGTCTGATATATTGA
TCAGGAAGGATATTATCTGCCACTTCCTCGATAGATTCACATTCCCATTTTTCGTCCTTTGGCAGATTGA
ATAAGTTAGTTATATACTCTTTGAGTTGTTTTTCTAGTGTCATGGTTATGACCTCCTATAATGTTTTTGA
TGTATACATGTAATACACCATATAGATAATATATGCTTCAAAAAAATTTTGTTTCGTTTGTGAATCCCAT
TGTTATTAAGAAAATATCCCAATAGAAAATTATCACAATTGTTGATATGACAAGGAAATCCCATTATCCC
GCTCATTTCTCAGGAAATATAGCGATATATTTATATATCATTTGGATTTGGTGGTGTCAGTACGACTTAC
TTTTTCTTTTTATATTATTTATTTATAAATAATAATGGGATTTCGGGATTACGCTTGCGTAATCCTTATC
CTACATGTATTTATCAAATCCCATTGCTATCCCGTTCATATTTTATTTTGGGATGTTCTTTCGTCATACA
ATATAAGCTTCACATTGAGTTGTGACTTGTTAGTATGTTGAAAAGATTCGTTAGATGGGTGTTATTGAAT
GACGAAAGGACAGTACATAGATATTAGATTTGAAGAAAGAGCGTTTGAGGCAAAAATAAAGACGAAGTGC
TGAGGAGCACTTCGTCGAGAGGGGTATTATTGAAAAGTTGTTTAATAATTTCATTATTGAGTTTTAGTGT
AACGTAGAACTGTTTTTTATGATTACCGTCTTTACGAATATCAATACGGTCAATGACTGTAAGATATAAT
GCTTTGAGTTGTGCTTTATCCATTGATTCTATATTTTGAAATATTCGTTGTAATAGGGCAGCGATTTGTT
TCGTATCATAAGATAGTTTCTCTTGATTTTGTTGCTGTTTGAGTTGATTCATTTGATTTGTAATGTCATT
GAGTTGTGTTTCATATTGATGAATAGTTGCTTTCAATGCAGATGTTAGGTCCGGATTATCTTCAATGGTT
TTAACTAAATTATGGAGTTTCCCGCTGACTTCATCGTATTGTTGTTGTTTATAAGCGATATCGTGGTTCA
ATGCACCAATATCGACTTTATTTTCTTGATTGACACGTTCTAAGACTTGGTTAATGACTTTATCACTTTT
GACAATTTCGAGTATTTGATCCATGACGTATTTCTCAATCACATCAGCTCTAACGCTATTCGCAGAACAT
ACTTTTGAGCCTTTGTTTCGGAAGTTACTGCAAGAATAATAACGTATTCGCTTCTTGGTACCATCTTTCA
ATGTGTTCGTTGTGTTACTAGCTGCCATTGGTGCACCACATTGTGGACAATGAACGATACCTGTTAATAG
ATTAGTTCCTTTACCGTGGACTTGAGGTTTTTGACTGACTTGTTTTTTACGTAATTGGACTTTATCCCAT
AAGTCTTGAATAATAATAGGGGAATGCTTACCTTCAGCTATTATTGGTTTATCATTCAGCCCTTTACGAC
GCTTTTCATTCCAATCTTTGTACTTTGCGAATTGAATTTTACCAACATAGAATGGATTAGATAAGATATA
GGTCACTGAACCAATACTGAAAGGCTTTCCTTTTTTAGTCACGTATCCTTTGTGATTGAGTGCATTCGCA
ATTTTACGATATCCGTGGCCTTTAGCATATGACTCAAATATATATTTGACAATATTCGCTTCATGTTGGT
TTATCATGAGTTCATGCTTGCTATCCGGTATTTTGTCATAGCCCAGCGGCAAATTGCCTTGATAATAGCC
TTCTTGAGCGCGTCGGGTTTGACCCATGAATACATTTTCGACAATATTATTTCTTTCAAATTCTGAAAAA
CTCGCTAGAATTTGTAGCATCAATTTACCACTGCTTGTATTGACTTCCATACGCTCAGATAAGCTGAAGA
ATTCGACATTTTGACGATGAAGGTCTTCAACAATTTTGAGTAAGTCAGAAGTGTTACGTGCTAGTCGGTT
TGTTTTGTAGACCATAACAGAATCAATCTGACCTTCGTTCGCATCTTTTAACAAACGTTGTAGTTCTGGT
CGGTTCATAGATTTTCCAGAGATACCTCTATCCGCGTATACATCTACAACAACAAAGTTATTGAAATCAC
AATATTCTCGAATTTGATTGATTTGTCCATCGATACTATAGCCTTCAGTACTTTGGATTTCCGTTGATAC
ACGAACATAGATACCGACACGTTTTTGTTTGAGTTGTTGCATGATTTTTTCATCCTTTCTGATTAAGCAA
TCGATGATTGCGAGGTTTGGTTCACAATGTTCAATGGTTCATTTTTGAAATAGATCCCAACAAGGGCTTT
ATTTTTTGTAATGCGAATTTCATCAATATAGGGATGCAGCATGTTTAACGTGAAACTTTTCTGTATAACC
TTTTGTAGTGATGTTTGTAACTGATTATCACTTATGGAGGATATGGTTTTGTGCTTTTGATTCATCAAAT
GAGTCTGTTTTCTGAATGATTCAGCATCAATCATACCTTTGGCAAGTTTATCTATCAGTTGTTCTTGAGT
TAGCGTACTTTTAGCTTCTATCACTCTTTGTTTTTTGAGGCGTTGATGAATTGCATTATTAATTTTTGAA
TAGAGCTGTTGGTTTTGAAAGAAGTTCTGACATGTAGCTAAGACTTGAACTTCTAATTTTTGTGCATTTA
TTCCTTTGAATGAACAGACAAAGCGAGATTCATTCATATTTTTAGGACAAATATAATATCGCAATGTATG
TTTTTTTCTTATTGTCATATTTGTCAGTGTTGAGTCACAACAAGGACATTTGATCTTTTGTTTCAGCTGA
TTCTCTGAAGGTATACAGTGAAGTTGCTTCTTATTACGGATTGCTTGAGCATGTTCATATTTCGTTGCCG
AAACAATAGGTGGTACCATATTGTTATATTGACCATATTGATTGATGACACGACCACAATAATTTGGGTT
CATAATTATATTTCGTACCTGATAAGGCTTGCGGGTAATAAGTTTATTATCGTCTTCTAAATATTGTGCA
ATCTTCTTGTAGCCATATCCTTGAAGATAATAATTGAATACAGCTTTGACGGTAGGTGATTCATCATTAT
TAATGATGAAAGTACCATTTTGATAGTGATAACCGAAAGGCGCATGGGTCGTTATGAGTTTACCTTGTTT
TGCCTTTTCTCTAAGTCCATTTTTGACTTGTTCTCCAATATTATCGGATTCAAGTTCAGCCAGACTCATG
AATATATTGAGTTTTAGGCGATCAAACGCTTTATCCATATCAAAATAGCCATCATGAACACTTAGAATAT
GAACATGATATTTTTGACAGAGTTTCATGAGTTTTAATGCATTTTTCAAGTTGCGATGAAGTCGATTCAA
GCGATAACAACATAATACGTCACATTGTCTTTGTTGGATGCGTTCGGTGACTTGTTGATAGCCTGTTCGA
TTATCTGTTCTGCCTGATTGCTTATCACTAATGTATTGGATATTTTGAATATTGTGCTTTGGAGCTAATA
ATTCTATTGCTTGCTTTTGAGCTGGGAGTGATTGTTGTTTCGTTGTACTTTGGCGCAAATAACCAATGGC
TCGTTTCATAGTATTTCCTCCTTTCAAAGAGATAATATATATTTATGAACGAAATTATAGATAAGCCCAA
CACCAGTCGGGTGTTGGGCGGTATTATTAGTCATCAGCGTGATTGATTTCTTCAATAACCAGATCGGCTA
ATAGTATGATTAATTCGTCCATGTATATCACCTCATTATTCATAGTATTAACAACAATTCTTTAGTTGCA
TCTCAAAAGTAGTAACGAATTCGATATTCTTCTTTGAGCAAATTTTTTTAAATGAATGTAATCTTCATAT
TCTCCATATGCAACAATGGACGTAGGTTTGATTACTTTCTCCAAAATGTCATTTATTAACTTGTACTCCT
CAGTGTAAGTGTTACTTATTTGACGACCTTCTTGTTTACAGCATTCCTTCACAGTATCTAGGGGTGTGCT
TTCTAAGTATTCAAATCTTTCATCTTCAATTTCGTGAGCTAGTGCTACTGTATTCATAGTACAATTCCTC
CATTGATTTAATATTTGTGCTACAACACCTTTAAATAGGTGTTGTAGCAAATTTATTTAATAACATATTT
TAAGCTTTAAAAGTCAATATCACCGTTTTTATCCCATTCTCTTGCTTTTGAAATCATGTCTCGTAGTATT
GGATGTTGGTGTTCAGAGATAAATGATAAGGGTATATTGAATTTACTTTTTTCAGATAGACCAAAAATAG
GAGCGTATGATTTATCAAGCTTAAGATGATAAAATACGATGGTTTTTGGTTTGCCTTCTTTGTCTTTGAC
ACTACGTTTTGTTGTTTTACGATTGGCGTCTGACTGGATGTAATCTTTATCCCTCAGTGCATCAATGACA
TTATTTGTATCTTGGAAATTATGTTCTTTTAACATATTTTTAAAAACCGAGGCAATCATTTTCACCTGGA
TATGATCATCTTCAAGTGAAATCATTCCATAATTTTCAATAAGCGTTGATAACCTAGTGTCGTCAGAAAA
CTTACCACGATTTTGTGCTACAAATTGGACAATGACTTCAATTGCTTTATCAGCTAGGCTTCGCTCACTA
ACAGAATCTAAATGATAGTTAATAAGATAGTCCCTTACAGCATTCAAATCAACAGGTGTGGCAATGACAC
GTTCCAATATACGTGCTGATGTTGTAATGGTTGCATAGCGTTTGAACATCCGAATTCCTGTATTGCTGGT
TTCCTTTTCTAGTTGAGTTTTGAACCTTAGGTGCTCATTTTGGAACCATTTAATGACTTCTTGTTCACGA
TTGAGTAGATATTCAGCTACTAATGGCATGATATGACCATAATTAGCTGATGTTGCTTTTTTAATAGTAT
CTGCGTTGTCAGCGTTAGTTGTAAAAGCTTCAGATATTTCAATGGTACGTACATTCAAACCATCATTACG
TGCACTATTATTGAAAATACTGTGTTCGGCAGTACTAATTACTGAGGTTCCCCAGTTTTTTAGTGACTTG
ACTTCTCCGTGTATATTAGAACGTTGTCTTCCTTGACCTTCGGCAATTGAATAGAGCAAACCAGTTGTAT
CTTTAAAGGTTGCAGATGACAGTTCGTCCAATACAATAGGTACACCATAGTTGTTACTTAGATATCCTTC
AAGCGCGTTTCTAGTGCCATTCCATGATCTAAACAGCGTATTACTACCTTTAGTAGGGTTGCCGGTTATT
GAGACTCCTAAAGCCGCTGCAGTTGATTTACCCGTGCTTGAATTTCCCGTAAATGAGAAAATCGTACCTG
CGAATTCAACCTCATGTTTTGTTTTTAAAAACGCAGTTACTAATGAAGAAATACCAAACACTACAGCAAG
TTCGAGTAACAAGTTTCCTTTTACTTCATCAAGATACATTTGCCACCAGTCTTCAAAAGTGCCTTTAGGT
TGTAGATCGTACTGTGTTTCACAAATGATTTCATCCGCCTGCGACTGTGTAATTTCTTTTGAAAGATATG
GTTCATCTAATGAAATGACGACACCTTTATCAGTATTTAACACACCGACACCCGTATACAACGATGACAG
AGGCAGTGATTGGCGCATTAATTGTAGTGCATTGCTTAATGATTTAATGTACTTCTCATTGATGCTGAAG
CCATACATGATTAGTGAAGGTAACTTTTGCGATGTTAAAATATCTGATGTTTCAATACGTTCAATATTTT
GTCCGTTGGAAATAACTAGTTTCTCAACCCCAGATTTGGGGTCAAGAAACTTGTTTTTAATTAAAATTGG
ACTAGATAAGCGTATGGACTTTTGCTGATCATTTTTACCTTTCGGTGGTATAACTTCATACCATGAATCT
TCAGTAAGCCAGTATGGATATTCACTAAAGATGATGTTAGTCATTAGTTGTTACCACCTTTCCAGTTATT
TTGATGATTCATCGGATTTGGTGCAGTTTTAAGGTAGAGCAAAGATGAACCTTTTTTTCCAACTACAATG
AATGGAAGGTTAGGTGTATATTTTACAAAATGTGCAAACCAACGACCAACATCTTGTTGAATTTCAGTCG
AGCACAAAACATTAGCCCTCACATTCAAATCGTGATACATAAACATGGTGCCTACAGGTAAATTAAATGC
GATGCTTGTAACAGCACGTTTTAGTGTATAAAATTCTTTTTCTTTCATCATAAGTTCCTCCAAATAAGTC
TTATTAGTCAATCAATACTGTAGATGCTTAACACCTCAATGGTTGATTGCTATAATAAGCATAAATGAAG
CATTTTAATTAGACGCGGAACAAAAAATAGGGAGGGGGGTATATATGATACCTACGATAGAAGAAATTAT
TGACAAGTATGGCAGTTTAGTAGATTGTCTAAAGTTTGATATATCAGGTGAGGTTTATGAAGACTTATTG
TTATTAAGAAGTTTAAGCGATTTAAATGAACACCAAAAGATGCATAGAGTTTCATTTATACAAAAACACT
TTAACCCTAATTTTGATTATTTGTTAGATGACTCAGAATTTAGAAGTATGAATAAAATTTATAGAAATTT
AAATACTATGACGTATATCAATAGTCAAAACAATGAATTTAAACTTAAACCATTTATAAATGAAGAACAA
TTAAAATCACTACTTGCGATAAAGAAAGTAGATGAACATTTGAGTTATGACCCATCTATTACCTCAAAAG
CATTAGCAGATATAAACAAGACGCAAAAAAGATTGGTTACAAAGCCAAATATTCTCTATAATCGATCCAA
AAAAGAAAATGAGTATGTACGGTTAGGAGGAAAAATATCATATACAAAGATGGAGAAGCATTGGGAATAT
TTACATAATGAGATTCAGTATTATAATCTTACTAATCAATTAATTAGTTATGTTGCTTTAGAAAAGGAAT
ATGCATGGGCTTTTTTAAATGAATTATTTTATTTAATAGAATTATATTTGAAGGCATTTAAAGGACAAAA
GAAAACTGGCCATGAATTTGAAGAAGGATTGAACGCATTTATTCAATCATATGTCATTATTTTACTTATA
GATATAAGATTACCGACTGTTAGGTTATATATTATTAGGCGTATTGTGGATGAATGCGAAAAAGAATCAG
ATAATCAAAAAAGAATTAAACTGATAGAGGAATCCATTAAAAAGTACAGATATGTAAAAGAACAGATTGA
AAGATTTGGAAATGCGTTGAAAGAAGAATTATCAATCGCGACTTTGTCTATTGAACAGAATATGTTAGAA
GCTAAAATTGATTATTATAAGAATTACTACTATCCTAGAAAAAAACAAAGCATAACAATATTGAGTACAA
CGTATCAATGTTTTTTAAAGCTGTAGATTCTTTAAAGAAATAGTATTCGACGGACAATATTTATAGATAA
TAATTAATTAGAGAGGTTTTAAGTTGTGTTTAGATTAAAAAAATGGTATTTAAAACAAAAAGGCTATTTT
TGCCGTGTCGGTGAAAAGTGGGACAATAGTAATTTATCCCATGAAAATATACATAGTTATGTAGATAGAG
TACTTGAATATGAGACTGAAACACGTAGAAACGGCCAACCAACTGAAGAATATATATTAGCTAGTAGTGG
GGAAAAAATAAATGAAGATTTAAGAAGTGGTACTAATGATCACAAAGAAATTCTAGAGGTATTTGATAAA
TATAAAGTAAAAGAGGATATAACTACTTATAGAACGGTTAGTCCTCGGATATACAAATTAATGGAGAAAA
ATGCTAAAAACTTAAATGGAGTAGATTTGTTTGAACTTGGAATTTTACACACTTCATTAATAAAAGGGTA
CGAATCAAGAGAAGAAGGTTACAAATTACGGGTAAAAGTAAAAAAAGGAACACCAGCTTTCTATGTAGGT
AATTTAACAGGCGAAGAAAGCCATTATTATGAGGTGATTGTAGTTAATAATTTAAAATTAAAAATCATAT
CTATTGAAGATTACTATATAAATTGTGAAGTAGTATAATTGGAATCAATTCTGTTAGTTGTTCATAATAA
GCCAATTATTTTTTTAATGAACTTATTACTTAAAAACCGCATCATCAACTGATAAGCAGAAGCGTATCAT
AAGTAGCGGAGGAGTTTTTTACCTTGTGACTTATCATAAAGTACGATGTTTATGTAAGTGATTATCATTA
TTTAAGCAGGTTTTTCAAATTAAATAATAACAAGAATAAAATGCACTTAGCGACATTGAAATTTATTAAT
CTAGTAAACTAATAGATTTATAGAAAATTTTATTTGCAAGGGGATAATTTTGAAAAGTAGTATTTTCTAT
CTTTCCATAATACATTGTAATTACAACGGAGGGGATATTGTGATGAAGTGTATAGATAAAACGTGGGTTA
GCTATTATAAAGAATTAGCTGATAAGTTAACAGATTATCAAAATAAACGTTATGAATTAATTGAAATAGT
GAAGGAAGTATATAAAAAAACGGGAATAAAATTCCCTACTTTAGCAAGTGATAATGTATTGATGGACATA
GATCCTTTTACAATATTTGCATTATTTAATAAAAATTCCATGAGAGAAACTAATAAGGTAAAAATATTAA
CAGAATTAGCTTCGGAATTGAATATTAAGTCCAAAATTCCGTCAGTTTTTGACAGTATTCCAACAGTCAA
TAATCTGAATGCTACATATTATAATTTTAAAGATTATGGAAAAGATAATGATATAGAGACCTTGTGGACC
TTATTTACTGCTGCATTAAATTTTGCGAATTATCCTTCAGAAGATAATAAATTAAAATTTATACATAGTT
TTGATAAGAATATTACTAAAACAGGAAATGGGAATAGTAAGATTACGAGTGGTTTGTACTGGATTGCACC
TGAAACTTTTGCTAACTTTGATTCACGTTCAATTTGGTACATTTTTGATACATATAAACTCCCTAAAGAA
TTGATTAATGAACAACTTAAACCAAAAGAAAAACTAACAGGTCGACATTATTTAGAATTGATAAATATGT
TAAAGCAAGTTTTGAAGTGCCAGGAAGTAGAGATTAATGATTTTATTGATTTAAGTTATGAGTCTTGGCA
TTATTCAGAAATGATAAATGAAGCTAATAGAAACAAATTTGATTCTAATATCAAAGAAATTGTTGTCAGT
GAAAATGACAATATAATACAAAATAGAAGTAGAACAACTAAAGTTATACCATATGGAAAACAAGAATTCT
TAGATGAAGTTTTTATTGATGAAAGTGATTATGATAGGTTAGTACAACTTTTAAGAAGAAAGCGAAATGT
CATTCTACAGGGACCGCCTGGTGTAGGAAAAACTTTTCTTGCAAAACGTCTTGCTTATTCATTGATTGGC
AGTAAGTGTAAAGAACGAATTAAATTAATTCAATTTCATCAAAGTTATTCATATGAAGATTTTATTATGG
GATATAGACCTACTAGTTCAGGTTTTGAACTGACTACAGGGACGTTCTATGATTTTTGTAAGAAAGCTGA
TAAAGACCGCGATAATGAATATTTTTTAATTATTGATGAAATTAATAGGGGTAATCTGAGTAAAATTTTT
GGTGAATTATTTATGTTGATTGAAAGTGATAAAAGAGATGAAGAACTAATATTACTTTATAGCGGTGAGA
GATTTTCTGTACCTAGAAATATTTATATTGTGGGAATGATGAATACAGCAGATCGTAGTTTAGCAATTTT
AGATTATGCATTACGCAGACGCTTTGCGTTTTATAATATGCAACCGGCGTTTCATACAACTAAATTCAAA
AAACTTCTTAAAGCAATTAATAATACTGAATTAGAGTCAGTAATTAATTGTATTGAAGGATTAAATAAAG
AGATTGTTCAAGACGATATGTTAGGTAATGGCTTTGTTATTGGTCATAGTTATTTTAGCAATATTGAATG
TATCGACAAAGATGAGCTTTCTAATATTATAGAATTTGAGATTATTCCTATGTTAGAAGAATATTGGTTT
GATGAACCTTCAAAAATAAATGTATGGTCTGAAAAGTTAAGGAATTCAATAAATAATGATTAATATTAAA
AATATTTATTATATGTTATCTTATGCATTTACAGTACTTAACAAAAAAGGCTATCAGAAGTTAGCAACAG
AACAATTTGAAAATATATTTGATTTATATTCAGCTATTCTTATAAAAGGTATATCAAGTCAGTTAAATAG
TGGACTTCATCATGAATATATAGAACAGACAGATTCTCTAAAAGTTATTAGGGGAAAAGTTGATGTTAAG
AATTCTATACAAGGCTTAGGAGTTTTAAGTCAACGTATTAATTGTATTTATGATGAATTTTCATTAAATA
CATACATGAACAAGATTTTAAAAACTACAATGAAATGTTTAATAAAAACAGATATTTCTAGAAAGAATAA
GATAAAGCTCCGAAAGTTATTAGTTCATTTTAATAATGTTGATACTTTAGATTATAGAAATATTCAATGG
TATCATTCGTTTGATCGAAATAATCAGACGTATAAAATGTTAATATCTATATGCTATTTAATTTTTCAAG
GAGTAATACAAACTGAAAGCAAGGGACAAAATGATCTTATGGTATTTGTAGACGAACAACAAATATCTCG
GCTATATGAAAAATTTATTCTAGAGTACTATAAAAAAGAATTTCCAGAGCTTGTTGTAACATCATCAAAT
ATTCAATGGTCATTAGATAATGATGATAACGTGAATATGCTTCCTGTAATGAGAAGTGATATTATGTTGA
GATATAAAGATAAATGTCTAATTATCGATGCAAAATTTTATAAAAATACATTACACAATTATTATGATAC
TAAAAAGATCCATTCAACTAACCTGTATCAAATATTTACTTACGTGAAAAACCAACAATTAAATTTAAAA
AAGAAAGCAATACAGGTCTCAGGAATGTTGTTATATGCTAAAACAGACGAAAATATTGTTTTGAACGATA
AATTTCATATGAGTGGTAGTCAAATCATTATTAAGACATTAGATTTGAACTGTAATTTTACTATTATTAA
AAAACAGTTGAATGGGATAGTTAATGATATATTTTTACTAAAATAATATTAAAGATTTAAAATTATAAAG
ATATTAATTATGATTAGTGGTTTCAAAATGTTGTTTTTTAGAGGTTTAAGATTGTCATAAATTTAGTTTT
ATTTGTTCTCATGTTCAAGTTTCTTTATATCAACTTTTATTTTAGTAAACCTTAAAGAGTAGCAACTTCA
AAATTCGCATTTATATCTAAAAATAATTTTAAAATAGACATGTTTAAACAATCAAAAGTGTGCATTGTTA
AATCATCATTTTCAAAAGTTTATTAGCGAAATAGATACGTTAGTCTTAAAAGTGATTAGTCGTATAACAG
TAATTGCAATTTGTGAAAGTTAATTTTATAGTTGTATGACCAATTTTTAAATAAGATTATTAGGTAAGGC
ATAATAGCCCTGTTAAGTGATAAACGATACAAAAGTGATATATAGGAGGCGATATCATGATTACTATTGA
TTCAAAGATTAATAAACAAATCGCTAAAAACCTTTCACTTGAAGGTATGTATGTTACACGAGAACAGCAA
ATACAAATTCTTCATGCAATTAATAATGAGAAAGAAATTACAAATGAACTTATTCGTAAAATCGCTTTTA
AATAATGAAATATATAGCAACTTTTCAAAAGGCATTAAACTATCTTGAAAAGTTGCTTATTAAATAATAA
TTGCTCAAATAAAAAACATATAAATGCTCTTACCAAAAAAATATTCGTAACTAAAATATTACAAAGTAAT
TAAAAAGTGTGATTACCCAAAAATCCTTTTTTTATTCAGATTGCCTTAATATTGCTCCTAAATGTTGCTG
TGCAGTAGTAAATAATACGAATGTAATTAACTTGTCAATAGCGGTTCAAAAATGCTGTTTTATGGCGGTT
TGAAAATGTCGTTTTTTAGCGGTTTAAGATTGTCATATATTTAATGATTTTTCGGTTTTATAATCTTTTA
ATCGATTTGATTCTCCAGTAATTTTAAATACTTTTGAATGGTGAACAAAACGATCAATTATAGCTGCTGA
TGCAATCTTATTACTAAATGACAATTCCCAACTCGAAAATGAAATATTACTTGTAAAATTAAAAAGTATT
AAACAAAAAACGTAATTATGCTACTGAAATAGCTCAAAAGAATTATGAAATTCGAAAAAAGAATTGCAAT
ATGCCATAATGCTATCTCCTTTCTAAATTAACTCATCGCTTCATAAATACATTTATTCAAATTTGTAAAT
CAATTAATACCAATGTTGTATCATTATAATCTATCATTTATTCCTTACCTCTATAAAAAATGTCTCAAAA
AACATATAAACAAATATAACCATTCAATCATTAAAGCATAAAGAACGCTACTTCATTTCCATTAATATTT
ATATAGAAAGTAAAGTAGCGTTATTCTAACTTATTTAGTTTATACCATAATATAATGTCTCTAGAATAAA
ACGCTAGTGATTATGGTTTTCTTCAATTTGATAAAATTCAATCGCATTGCCTCTTAATATACCATTAATC
GTGTCAGGGTCAATATTACTGTTTTTAATATAGTCTACGCCGCGTGTATATTTTTCATCTTGGAAGTAAG
GGAAGTCTGACCCCATCATAAATTTATCCTTACCAAATGTCTCAATAGAGTTAATCAATGAAGGTTCGTG
GAAGTTTGCTGTATCATACCAAAATTGTCGATTTAATACTTCATAAGGATCAATATTAAAGGCATTCCAA
TCTTCATAATTGTCTTTAATACGAGTCATGAAGAATGGTAAAGCGCCACCTAAATGTGAAATATGGAATT
TAATATTTGGATATTTTTGCGGAATTTCATTTTTAATCAATTGTAATGTAATAAAGGTAGACTCTAACGG
TGCACCAATAACCCATTCTAATTGATAGTCATTGACTAACGGACTTTGAGCGCCACAACCTGTTGGATGA
ATATAAATTGTAGCATTGAGCTCATTCATCGCTGCAAAGAAAGGTTCAAATTGTTTATCAGCAACAGAGA
CCTTATCTTTTACTATAGTTGGAATGGCAATGCCCACAAATTCATCTTTTTTCAAAAGGGCTTGGGCTTC
TTCAATAGCTTGATCGACATAAGGTAGTGAGACAGCACCATATGCCAAGAAACGATCCGGATATTGTTGA
ACTAATCTTTCATATAAGTCATTAATTTCTTGAGCACTTTGGTGAGCTTCTTCTTTAGTACCCCATTGTG
GAGATTGTGGTGTCGCAGAAATAATTTGTAAATCTACGCCAGCATCGTCCATCATTTTGAAGCGTTTCTC
TAAATCTTCTTTAGACGCAGATTGATTAATCCCTTTAGCAACTTCAGTACCTTGACTACCTAATTTGCCA
AGTTTGTCTAAATAGTCTTCATTCCATAAATGTGCGTGTGTATCAATCGCTTTTGTTTCAGTCATATTAT
CCCCTCCATTAAAAATTGTCATTCATAATTTGCTTATTGCCAATAGCTTATTTATTACGAGTTAAGCTTA
ACACTTCTAGTAAGCTTAATACATTTAAAAAGAAAAATTTAGAAGCAGCTTGTGCACCTTTATAACCATG
CCCAGCTTTATAATGGTTATAAATAGCTGTACCCATAACAATATTAATCATAATCGTACCAACAACTACT
AATTTTTTCCCTAATTTACCGAAAATAGAAGTAAATAAAAGAAGTGAACCAATCATTTCGAAAGCGCCAG
CTAATCTCATTGATCTACGAGATAAACCAAAGCCTTGTTCGAATTGTTGAGCCATTTCATCACTATTTTG
TACTTTTGGTAAACTGCTTTTAAAAATTTTACTACCTACATATGTGTTAATGACGTGTCTTAATAACATT
TTAAAATCCTCCAAATAATTAATGTTTGCGAATAAAGAATGCAATGATAGTACCTATAAAGGCAATCAAT
GCGACGACATAGAATGTAATATCTAGACCATGAATAAGTCCTTGACTACCACTTAATGAAGAGGTTTTTC
CTAATCCTGTCATCAATGTGACCAAGATACCAGTACCTATTGCAGCTGACACTTGTCTAATCGTATTATT
CATGGCTGTACCATGTGCAATGTATTGACGTGGCAAAGCATTTAAAGCTTGAGTTGTCATTGGCGTCATG
ATCATAGCATTACCTAACATGGTAACTGAAAATGAAATAATCACATATAGTTGTGTTGTATTTTGACTAA
ATTGAGCCATTAATAATGCACCAATCATAATCGTTAGCATCCCCATAATACTCAAGATACGTCCACCAAT
TTTATCGAATAATTTACCAGTGACAGGCGATAACAGTCCCATAATTAACCCACCAGGTAATAAAATAAGT
CCTGACTCTAACGGGGACCATTTCATCATCGTTTGCATATAAATTGGTAAGATTGTTAAATTCCCTATAA
ATAACATGAACATTAGTACAATTAAAATCATTGCCACTGAAAAGTCGTTATATTTAAATACTCTAAACTC
TAACAATGGCGATTCCAGTTTTAATTGTCGGAAAATAAATACCGTTAATATAACTATGGCAGCAATAATA
GTTATATTAACCATTGGATGTGACCAACCTAAGTTTCCTGCTGTACTAAAACCATATAGTAAGCCACCAA
AGCTAACCGTCGATAAAATAACGGATAGTTTGTCTAAGTTTGGTTTACTTAGTTCCGTTATATTTGGCAA
TGATAGATACCCGAATACAAAATCAATCATACCTATTAGTAATACGACTAGGAACAGATAGCGCCAATCG
AAAATATTGACGAACCAACCAGCTGCAGTTGGTCCAATCGCGGGTGCAAAACCTATTACAAGACCGAACA
TTCCCATTGCCATTCCACGTTTTTCAGGTGGAAACATAATGAAAAGGAGTGTCTGTGTGAGTGGCATCAG
TATACCAGCACCTAAGGCTTGAATACTACGTCCTAATAATAACATTGGAAAATTGATTCCTAGCATACAA
ATAAATGAACCAATCATTAAAAAGCATGTTGCATTAAAAAATAAAGAACGTAATGTAAAACGTTCAATTA
AAAATGCTGTGATAGGAATCATAATCCCATTGACTAGCATAAAAATTGTCGTGAGCCATTGTGCTGTACT
ACTTGATACCGTAAAATCTTTCATAATTTCTGGAAGTATCGTAGTCATCAAAGTTTGATTCAGCACACCA
ACAAAAGCACCAATCATTACGACAGCTATAACACGGTTCCGTTGTTTCAAATCTATATTAAAGGCATATA
CATTCCTCAAATTTTGACGCCTCCCTCTCTTTTAAGTGGAACCTACTATCATTTATTTTATACGGAATAC
GTTCCGTTTGTCAATTTAATAACTCAAGGGTATGATAATAGGTATCTGATAAAATGAAAAACGCAATAAT
GAAGGAGGTAGTTTATATAAATTTTGAAGGATTAGAACAATATTTAAATGGTGATAATACAAGATATAAC
ACGCTTAGTTTAGAGACGCTTAATTATTATTTAAAACAATATGTGTTAACTGTCCCGTTCAAAAATATGG
ATGTTCAAAATGGGATGAAAGTTTCTGCAGAAGTAAAAGATATTTAAAATAATGTAGTGAACCATCAACA
CGGTGACTTTTATTATGAAATGAATAATTTCTTTAACGTGTATTTTGAATATAAAGGATTTACTGTAAAT
ATAGTTTCTTCAACTATCCATACCCATGGTGATGGAAAAAGCTTAAAAGGTTCTCACGTGTCTTTAATCA
TACCTATTGATGGCGTTGATTATGTTACAGGTGCTGACTTTGGAGACTTGCCATTTAGTGTCATGCCAAT
TGTTCCAAAAGATAATAGTCCAGTCATTCATGATATGAACGGTGATTTCCATGCAATTTACGTCAACGAT
TATTTATTTTATGTTCGAAAAATGGGGAAAGATAATGACAATAACTTGGATCACACTATGAAGTGGAATT
AACACCTCGTCATATTCATGACTTTGTTTACAATATTGAATATAATGAAATTAATCCTAATGCTATTTTT
GTGAAACGCTAGTTAGTAACAATGATTAAATCTTTTTGGTCGTGCTACAATGTTACAAAATAATATAACT
TTAACTAAGCAACAAAAGAAAGAATAATATGATGTAACACCTGAGAATGATAGACAATTTTTAGAAGAAG
CATTTAATTTAGATGTTAAAATTGATAGATTAGAAAGTTAAAAACAACGTTAAAAAGAGGAATATAATGG
AAAAAAATCAACGAAAAAAACGCAGTGATGCCGAATATAACCAACAGATTATCTTAACTACAATGGAAGA
TTTACTAGAACAGGGTGAAGATATAAGTACTAAGAAAATGTCAGATATTGCTAAAATATCAGGTGTTGGA
GTTGGTACATTATATCGTCATTTTGAAAGTAAAACATTGTTGTGTCAGGCTATTATGGATAAAAAAGTCG
ATCAAATGTTTATAGAAATAGAAGATATTTTAGCGGAAAATACACAGTGGCCCGTGCGAGATAAAATCAA
TGTTATATTAACAAAGTATCTAGATTTAAAAGAAGCAAATTTCACAACATTAAATTTTATAGAAAAATCC
AGTTCACACTCTAGTTCTGTAATTAATATTCCATTCTTTGAGCGACTAAAAAACTTATTAATTCAACAAT
TCGAAAATGTTCATTCCATAGCAGACTTGGATTTTAAACTTAATCTAATGCTCAATGCATTTTCTTCAGA
TTTCTATTATTTTGTAAAACATAACCAAAAATTAACAAAACAACAATTTTTAGACAAATTACTAGATTTA
TATCTAAGATAATATGTTCTGAAAAATAGAAGTATTTTTTGAATCACTAAATAACGCGCTATTAAATGGC
TTCGCTATGCCCGTCTAACACATTAGTGTAAAATTTTATAAATTGAATTTTTGATGACGGGTCCCTTCCT
AGGGTGCTCTCTCAGACACCCCAACCGGCACATTATTGTAAGTTGACTTTTCGATAATATTAAAGATTTA
AAATAATAAAGCTATTAATTATGATTAGTGGTTTCAAAATGCTATTTTTAGAGGTTTAAGATTGCCATGA
ATTTCGTTTTATTTGTTCTCATGTTCAGGTTTCTTTATATCAACTTTTATTTTAGTAAACCAAAAAGAGT
AGCAACTTCAAAATTCGCATTTATATCTAAAGATAATTTTAAAATGCACATGTTTAAAGAATCAAAAGTG
TGCATTGTTAAATCATCATTTTCAACTCATAAGGATTATTAACAGAGAGAAGTGACTTATTTTGGAATAT
AAATCTTACAACAAAATGAGTAATAATATTTTATCTATCTTGTTGAGTGAAAAAAATTTCGATAATAAAA
TGGTAGTCTCAACAGGTAGTTACATTTTGTCTGAGTTGCCATGTATTGTTGCCTATAAAAATAATGATAT
CGTGGGGCTACTAACGTATAAAGTTTATGATGAGTATATTGAAATCATTTCTTTAGATAGTTTTGTAGAG
AACAAGGGTATTGGTAGTCATTTACTTAATTATGCTGAAATAATTGCCTCAGATATGAGTAAAAGAAGTA
TCAGTGTTATTACTACAAATGAAAATATTAAGGCACTCTATTTCTATCAAAAAAATAAATATAGAATCAC
AGACGTTATTTTTGATGCTGTAACAGAAGCTAGGAAAATAAAGCCGTCGATTCCTGAAATGGGTGAAAAT
GGCATTGAAATTAGAGATGAAATTGTATTGAAAAAATGTTTATAACGTATAAATATACGTTGTTTTAAAT
CACCCTAGTTCATACCAAAAAGACTTTAACACAAACAAAAAGGAGGAAACTTAAATTCCTCCTCAACCTT
TATTACTCATACTATAATTCTAGTTTAACGTCTTCGTCCATTTGGGCTTCAAATTCATCTAGTAGTGCTC
GTGCTTCTGCAATTGATTGTGTGTTCATCAATTGATGGCGAAGTTCACTAGCGCCTCTTATGCCACGCAC
ATAGATTTTAAAGAATCTACGTAAACTCTTGAATTGTCGTATTTCATCTTTTTCATATTTGTTAAATAAT
GATAGATGCAATCTCAACAGATCTAATAGTTCTTTGCATGTGTGTTCGCGTGGTTCTTTTTCAAAAGCGA
ATGGATTATGGAAAATGCCTCTACCAATCATGACGCCATCAATGCCATATTTTTCTGCAAGTTCAAGTCC
TGTTTTTCTATCGGGAATATCACCGTTAATTGTTAACAATGTGTTTGGTGCAATTTCGTCACGTAAATTT
TTAATAGCTTCGATTAATTCCCAATGTGCATCTACTTTACTCATTTCTTTACGTGTACGAAGATGAATAG
ATAAATTTGCAATGTCTTGTTCGAAGACATGCTTCAACCAATCTTTCCATTCATCGATTTCATAGTAACC
AAGGCGTGTTTTAACACTTACCGGAAGTCCACCTGCTTTAGTTGCTTGAATAATTTCGGCAGCGACGTCA
GGTCTTAAGATTAAGCCGGAACCCTTACCCTTTTTAGCAACATTTGCTACAGGACATCCCATATTTAAGT
CAATGCCTTTAAAGCCCATTTTAGCTAATTGAATACTCGTTTCACGGAACTGTTCTGGCTTATCTCCCCA
TATGTGAGCGACCACCGGCTGTTCATCTTCGCTAAAAGTTAAGCGTCCGCGCACACTATGTATGCCTTCA
GGGTGGCAAAAGCTCTCGGTATTTGTAAATTCAGTGAAAAACACATCCGGTCTAGCTGCTTCACTTACAA
CGTGTCGAAAGACGATATCTGTAACGTCTTCCATTGGCGCCAAAATAAAAAATGGACGTGGTAATTCACT
CCAAAAATTTTCCTTCATAATATATTTATACCCTCTTTATAATTAGTATCTCGATTTTTTATGCATGATG
ATATTACCACAAAAGACGAACTTATACAAAAGGAATTTTAGTTGATACAACCATTTGAAAGGGAAGTCTA
CGAGTAGTCTAAAATGAATGTTGTGGTAAGTTGATCAATATACAAATCAAGGATTATCGCGTTAAATTGT
TCATTATTAATGATACACTACTTATTATTATGATTCAGAATTTTCTTTGGCTACATATACAGTAATGTGA
TTTATACGTTATCTTATAACAAAGGCAAATTTATAAAGGTGATATTATGGAAGATTTAAAGCAATCTTTA
AAAGGTTTAGGTTGGTATGACTTTTTTTTATAGTACCTATGTTTCTACTATTCGTGTATCTGCCGAATTA
TAATTTTATAACTATATTTATTAACATTGTTATCATTATTTTCTTTTCCATAGGTTTGATTTTAACTACT
CATATAATTATAGATAAAATTAAGAGCAACTCGAAATGATTCATTAACACGAATGTGATTAAACATAAAA
CTGAAGGAGCGATTACAATGGCGACTGAGAAAGATGTAAATGATTTATTTTTAAATCATGTGAATTCAAA
TGCTGTTAAAACTAGAAAGATGATGGGAGAATATATTGTTTATTATGATGGTGTGGTTATAGGTGGTTTG
TATGATAATAGATTATTGGTCAAGGCGACTAAAAGTGCACGTCATCAATTTCAAGATAATGCATTAGTAT
CGCCGTATCCTGGTGCTAAAGAAATGATATTAATTCCAGACTTTGCCGAAGCAACAAATATTACTAATTT
ATTTGAGTGCATAAAAAATGATTTGAAAAACTAATCATAAATTGCCATGCTCAACTATTTTGAAAAGCAT
CATTTCCATATTATCAAATTATTGAGTATCTCGATTTATTGTTATACACAAACAGTATTTTTGTTATCAT
AGAGCTTATAAATATAATAAATTGAATAAGTAACTTTACAAAACTAGAATGATTCAATTCAATCACAATT
ATTTGAAAATAGAGGTGAGCAGGTGAACGATATGTTAATTAGTCTCGTAATCCCAGTTTTTGCTTTGTTA
GTTATTGGTGGTATTATTTGGATGATTATAGAAGGTATAGTACATATTTCAAAAAAGAATAAAGCAATTG
ATAACTTTTTTAACAAAGTTAATAAAGTAAGTGAGACATATAAATTCGCTACTACTTTTTTATTTCTAAT
CTTGGCTACGGCTGGTATTTCTCAATTTTATCTATATTATATAGTATCAGAGTTTCTTTTTTTGCTGGTT
ATATTTACCTTTGGTATTGCAGGTATCATTTTTTTAATGCCATATGGCTTATGTTTCCTACCACTTTATA
AACAAAAAAAGAAAAAACAGACATTTAAAAAATACATGGCTTACACTACGATTGGTTTGTCAATTTATCT
AGGCTTATCTCTAGTTTTGGTTCACACTACGAAAATTTATATGGACGAAGGTGGCGTAAGATACTATTAC
GGTAGTTTTGTAATGAAACAAGCGGGCGGTTATGCTTATTTAGCTTTAGCAGTACTTTCAACGTTGTTAA
TTGTTGCGAAAAAAGCTACAAATAAAAATAAAAAAATCGAAACCGTCGACAATACAAATATAACGGAAAG
ATAATTAAGAGAGTGCTCATTCAGGAGTGCTCTTTTTTTGATGTTCAAATTTAGTTGGAAATGAAGGCAT
AGAAGAAATTTTTATAGTCATTTATTGGATAATGAATTATGGTCATATCGATTAATTTTATTAGTGAGGA
TTTTACAAACATTTGTTGAATAAATATGGTAATGATAATATATGAATATTTTTGAAAAAACACTAATATG
ATTAAATTATTTGTTAAAATAGCATTAAGTAAAAAACAAACAGGGAACAAGGTGGGATTTCATGAGTCAA
TTGCTAAATGATACGTTATCGGCTTGGTTGTTAATTGAATCTTTAAGTCCAGGAGAAGTAAATTTTACAG
CGGAAGATATACTCTCAGCTGAAAATTTTAAAAATGGTGCAAAGCAAGCGCAACTTCAAAGTTTTGATGA
ATATTTTGAAATATGGAATGATGAACGCTTTATTATATCAGAAGAAAAATCAGAGATTGGCGAAATCATT
TTTAAATTTTACAGACACTGTTTCCGCTATAATGAAATTAATTTGAAAATTCAGGATATTTTTGATGATT
ATTCAGATATTCATAATCCAAATGGGACACACTGTTATGGTTACACATTTAATATAGATAAACACGGTCA
AGTGATAGTTGATTCTATACATATTCCGATGATTATGAGTGCATTGAAAGAAATTGAAAAGAATAAAAAT
GCTAATATAGAAGAAAAATTTAATGATTCTGTTGAAAAATTTGTTCAAAAAGTAAAAGAAATTTTAGCGG
ATGAACCAATTAATGAATTTAAATTGAAGAAGATGGACATAGCTTATGATGAGTATTTTTCTGTATTAAA
TTCAAAGAAAGATGGATTATTTGCACATTATGTAGCAATAGAATATGTGAAAGATAGTGATTTACCACAG
CCAGAATTTAATAGCTTCTTCATAAGTGATATTGAGAAAGCAAGAAAATCTCCCAATCAAACTTTAATTG
ATTACATTGAGGGTGTAGAAGAAAGTAAGCGCATAGAAGTGGATGAAAATAAAGAAATGTTCGACAAATT
TTTACATCCTTCACGTTTGCCTGATGGACGCTGGCCATCACAGACTGAGTTTAGATTGTCATTAATGCAA
CAACTTGCTGTAAACCAAATTACGAGTGGTAATGAAAGGATAAGTTCAGTTAATGGGCCACCAGGGACAG
GTAAGACTACTTTATTAAAAGATATATTTGCGCATCTAGTAGTTGAAAGAGGTAAAGAGTTAGCCAAACT
AAATAATCCTAAAGATGCATTTGTCAAAACAAAAACTCATGAAACAGATGATAAATATGTCTATTTACTT
AAGGAATCTATTGCTAAATATAAGATGGTAGTCGCATCTAGTAATAATGGAGCTGTTGAAAATATATCTA
AAGATTTACCGAAAATTGAAGAAATTATAAGAAATCCCGAAAAATGTAAATTCCCTAAATATGAACAGAA
TTATGCAAATTTAGCACATGAATTAAAAGATTTTGCTGAAATAGCTGAAGATTTGATTGGTGAAAGTGCC
TGGGGCTTATTTTCTGGAGTATTTGGTAAAAGTACTAATATTAACCAAGTATTGAGTCATATGTTAAAAC
AAGATGCGAATGATATTGGCTTTGCTAAATTACTACAAAATGAGAATAATCGTATGAGTTATAACGAGTT
AATGAGTGAATGGCAATCACATCAACGTGCATTTTTAGAAGAGTTGAGGCATGTTGAAATGTTAAAAGAA
GAATCTATTAGAGCCTATGATGTTTATAAAAATTGTGAGTCTTACTCTAAGGTTGAACATGAACTAAATA
GCAAAAAAATGAATGTTAAGGAAAAGTTGAATCATTTAGAAATTCAAATATCTTGTGACAATAAAGAAAT
TGAAGATTTGGATGATCGAATTAATTATAATACAAAGCAACTCGAAACTTTAAATGAGTTAATTAAATCC
ATCAGAGATAGTAACAAAGGGTTTGTTAACAAGCTGAAGGCGATATTTAATTCAGAAGAAGATGAAAGAT
ATAAAAAACATAATGCAGAGAAGCAACAATTATTAGGACAACAGATAGAGTTAGAGAAATGTAAAAAAAT
TAAAAATGAAGACCTTGTTAGCAAACTAAAAGAAAAAGAGAAATTAATTAAACAATTAACTAAAGTACAG
TTGCAATTAGACGAGTTAAATTCACAGTTACAAGAGTTAGAAGCATATCGTATTGAGTCAAAAATTACAA
TTCCAGAAAAAGATTTTTGGAGTGACAACAATTATGATGAGCGCCAAGTTACTAATTTGTGGACGAGTGA
CGAACTTCAATACAGACGTGCCATGCTCTTTTTAAGAGCAATGATATTGCATAAATTATTATTGATTGCT
AATAATACAACTATTTATTATGCGATTAATGATTTTAAAAGTAGAAGGAAATTAATTGATGCAAATCCAG
ATAAAGTACACAACGCATGGAATGTGATGCATTTAATATTTCCAGTAGTTAGTACGACGTTTGCAAGCTT
TAAATCTATGTATGGGGGCATACCAAGAGATTTCATAGACTACTTATTTATTGATGAAGCAGGACAAGCA
ATACCTCAAGCAGCTGTGGGAGCATTATTTAGATCGAAAAAAGTTGTAGCCGTAGGTGATCCGATTCAAA
TTGAACCTGTTGTTACTTTAGAAAGCCATTTAATTGATAATATTCGTAAAAATTATAATGTTCCGGAATA
TCTAGTTTCTAAAGAAGCTTCTGTGCAGTCTGTCGCTGACAACGCTAATCAATATGGCTTTTGGAAATCT
GATGCTACTGATAGTAATCAAAAAACGTGGATAGGCATACCTTTATGGGTGCACAGACGATGTTTAAAAC
CCATGTTCACGATAGCTAATCAAATTGCTTATAATAATAAAATGGTGCTACCTAGTAATATTACAAACGT
AGGTAAGACCGGTTGGTATGACGTTAAAGGAAACTCAGTACAAAAACAATTTGTGAAAGAGCATGGCGAA
AAAGTATTGGAATTACTAGCTAATGATTGGTTTGAAGCGATTAAGGAAGGTAAAAATGAGCCGAGTTCAT
TTGTAATATCACCATTTTCAGCAGTACAAAAACAGGTTAAACGTATATTAAAGCAACAACTACCGACTAG
AATTGATATTGAACGTACAAAAATTAATCAATGGGTCGATAAATCCATTGGTACTGTTCATACTTTTCAA
GGTAAAGAGGCTCAAAAGGTGTATTTTGTAATAGGTACTGATAATACTCAAGATGGTGCTGTGAACTGGT
CATGCGAAAAACCAAACTTGTTAAATGTTGCAGTGACAAGGGCTAAAAAAGAGTTTTATGTAATTGGTGA
CATGCAAAGAATACAGTCGAAACCATTTTATGAGACCATTTTTAAAGAAAGAAATGTAAAATGAAATGAC
AGCATTTCTATAGGCTAATCAAGTGATACTTAATTACCGCGCAATTTATACATTTTAAAAGGAGTAAAAT
TGAATAATGAAGAAATTTAACAACTGGATATTAAATGCAATAAGTGGATCTCAAACAGACAAGAATGAAA
CAACTGAAGAATTAAAAGGGGCAAAATTTATTATTTTATATGCATATTCAATGCTCGTTTTGCTTGCGTT
AGTAATTTCTAACATATTCATTCACATTTTGGAGCCTAAACTATCAATCACCACTCAAATCATCATCGTT
TTGATTTTAATTGAATCACTAATTGGACTGCGTTTCTTGAAAGAGTACGATGTTAAGCGTGGCAAAGATA
AAGAAAATAAGAAAAATAGTAAGGATTTCGTTAAACTAAAATCAATTTTAGTAGCAATTTTATTTACATC
ATTGGCGCTGACAGCAGGCACTGTAGCTGATATATACGGTTTCACTGACTTAGGAAATACTAGAAGTGAT
TTAATCGTTTGGAGCATAGGTGGTATTATATTTGGCCTCGTATGTTACACAATGGAAGATAAAAAATAAC
GATAAGGAGCTGGCGATTATAAAGCTAGCTCCTTTTTTAACTTATATATGTAAAGAACTATTCTAAGGAT
TTTTAATCATGTGTCAATAATTCCTATAATACATTATTAAAACATCAATTAAATAAGTTTTAAAATTTTA
CACATATTTTTATTTAAAAAAGATGTATAATTAATGTATTAAATATAGAAAGAAGTTGATATTATGAAAA
AGTGTATTAAGACTTTGTTTTTAAGTATCATTTTAGTAGTGATGGGTGGTTGGTATCATTCAGCACATGC
GTTAGATTCGTTGAGTAAAAGTCCAGAAAATTGGATGAGTAAACTTGATGAAAGCAAACATTTAACTGAG
ATTAATATGCCAGGCTCACATGATAGTGGCTCATTCACTTTAACTGACCCGGTAAAATCAGTTTGGGCAA
AGACTCAAGATAAAGATTACCTTACTCAAATGAAGTCAGGAGTCAGGTTTTTTGATATTAGAGGTAGAGC
AAGTGCTGATAATATGATTTCAGTTCATCACGGCATGGTTTATCTGCATCATGAATTAGGAAAATTTCTC
GATGATGCTAAATATTATTTGAGTGCCTATCCAAACGAAACAATTGTGATGTCTATGAAAAAGGACTACG
ATAGCGATTCTAAAGTTACGAAGACATTTGAAGAGATTTTTAGAGAATATTATTATAATAACCCGCAATA
TCAGAATCTTTTTTACACAGGAAGTAACGCGAACCCTACTTTAAAAGAGACAAAAGGTAAAATTGTCCTA
TTCAATAGAATGGGTGGTACATACATAAAAAGTGGTTATGGTGCTGACACGTCTGGCATTCAATGGGCAG
ATAACGCGACATTTGAAACGAAAATTAATAATGGTAGCTTAAATTTACAAGTACAAGATGAGTATAAAGA
TTACTATGATAAAAAAGTTGAAGCTGTTAAAAATTTATTGGCTAAAGCAAAAACGGATAGTAACAAAGAC
AATGTATATGTGAATTTCTTAAGTGTAGCGTCTGGAGGCAGCGCATTTAATAGTACTTATAACTATGCAT
CACATATAAATCCTGAAATTGCAAAAACGATTAAAGCAAATGGGAAAGCTAGAACGGGTTGGCTGATTGT
TGACTATGCAGGGTATCCGTGGCCTGGATATGATGATATCGTAAGCGAAATTATAGATAGTAATAAATAA
GGATTCAATAATGATATTAAGACGAGTATGAAAATAGTTAGATTCTAATTATTTTCACTACTCGTTTTTA
TTTTGAAAATAAGTAATGATTCAACAATATTATAAATTGAACAGATTGTTTGTGGAATTTTTGATAATAT
TAAAGTGAAAAAGTGTTATAAATTGATATTAATATGTAATTTGCAAAAGTAAATCATTTTAAAAAGAAGA
GAGTTGTAAGATGATGAAACGATTAAACAAATTAGTGCTAGGTATTAATCTTCTGTTTTTAGTCATTAGT
ATTACTGCTGGTTGCGGCATGGGTAAAGAAGCGGAAATTAAGAAAAGTTTTGAGAAGACATTGAGTATGT
ATCCGATTAAAAATCTAGAGGATTTATACGATAAAGAAGGTTATTGTGATGATCAATTTGATAAAAATGA
TAAAGGTACATGGATTGTTCGTTCGTCAATGTCGATTCAACCTAATGGAAAAGATATGAACGTAAAAGGT
ATGGTTTTATATATGAATAGAAATTCAAGAACAACAAATGGCTATTACTATGTTGATGTTATAGAAAGAC
AAGATAAAGGTATACATCGTGATAACGAAAAAAAGTATCCTGTTAAAATGGTCGATAATAAAATCATTCC
AACAAAAGATATCAAAGATGAGAACATAAAAAAAGAAATCGAGAACTTTAAGTTCTTCGCGCAATATGGC
AGCTTTAAAGATTTGTCGAAGTACAAAGATGGAGATATTTCATATAATCCAGAGGTGCCGAGTTATTCAG
CCAAATATCAATTAACGAATGATGATTATAATGTAAAGCAATTACGTAAAAGATATGATATACCAACAAA
TAAAGCACCAAAGTTATTGTTGAAAGGTACAGGTAATTTAAAAGGCTCATCAGTTGGATATAAAGATATT
GAATTTACGTTTGTAGAGAAAAAAGGAGAAAATATTTACTTTAGTGATAGCCTACATCTTGAACCAAGTG
AGGATAAATAATCATCCACACACACGATTCAATATGAAATTCAAATATGTTGCTGTAAAATAATGTAAAA
TAAACGTATTCATATTACTGAATTGAGGGATAGTATGCAACGTGATTATTTAATTCGAGTAGAAACTGAG
AGTATGTTAGATTTCAAAAGGCTCAATGGTTTAATGATTGGTTTTGTTATTAAAGGTGAGGCACACATTT
ATGATGAAAATAATATGACGCAATGCAACAGTGGCGACATTTTCATCATTAACCACCGCGACTTGTATCG
ATTTCAACTTCAACAAGATGGCATCATATGTTATATCCAATTCCAAATGAAATATTTAGCAGACAAGTTT
GATGATGTGCATTGTCTATATTTTCACTTAACAGATGCGACCACAACAAAAAATATACATCAACTGAGAA
ATATAATGGCAAGACTGGTTTCAACACATATTCGACATAATGAGTTGTCTAAATTGACTGAGCAACAACT
TGTCATTCAGTTGCTTATGCATATGATTCATTATGTTCCGCGTACATATCATTCGAACCAAAGTATCTTA
AATGATGATAAAGTGAATCAAGTATGCGACTATATCGAGTTACATTTTCATGAAGACTTAAGCCTTTCGG
AATTAAGCGAATATGTTGGGTGGTCAGAGAGCCATCTGTCTAAAAAGTTTGCAGAATCGCTAGGTGTAGG
ATTCCAGCATTTCTTAAATACGACGCGAATTGAGCATGCGAAACTCGATTTGACATACACAGATGAAACG
ATTACTGATATTGCATTGCAAAATGGCTTTTCAAGTGCAGCGAGCTTTGCGAGAACATTTAAACACTTTA
CGCATCAAACGCCTAAACAATATCGAGGTGATCGTCCAGCAATCACTGAAAATCAGCAATCGGCACAACA
TAATTATCACGACCGTGAATTGATATTACTTTTAAATGACTACATTGAAGAAATGAATCATTTCATTGAA
GATATTGAAAAGGTGAACTATAAAGAGATTACCTTTCAACCAACCAATCACCAACTAAATCAATTTAATC
ATATTATTCAAGTGGGCTATTTGAGGAATTTGCTCAATACACAGTATCAATCACAGTTGCTTACATGTCA
TAGTGATTTTCAAGTCAATGAAGTATTAGCATATGATGTGATGCCATATATTATGAAAAAGCTCAATGCG
CCATTCACGTATGATGCAGAAATTTCGAATATATTTTATGATATTGATTTGTGTTTAGACTTTTTATTAG
ATCATAATTTTAGTCTAACCATGCATTTGAATCAGTATGACTCACGAGATTATATCGATGCATTCAAAGT
ATTTATCCATCACGTTGCCCTGCATGTCAGTCATAGAAAAGATTTGAAGTTCAACTTGTATGTGACGACA
TTGCACAATTCTTTGATTGAAATGATTGATTATTTTAAAGCATTATTCCCCAATGGTGGCTTGTACGTTC
ACTTAGATCAAGCTACGGAAAGACATCTACCATTGTTGAAACGACTTGAGCCACACATCGACCATTTTGT
ATTTGATGCTAATTCAAATGATGCTGTTGATTTTAATAAAATGAATGATGATGAATTTAAAACCGCGAGT
CAAATGATTATTAATAAAACGAATTACCTTATCGACTTAATGCATCGTCATCACCTAAAGCGTCCACTCA
TTTTACTCAATTGGAATACATTGACGGGTGATACATTTATTACAAACGGCGAATATTTTAGAGGTGGTAT
CATCATTGAGCAATTATTAAAATTAAGCTCAAAGGTAGAGGGGATCGGGTATTGGTTGAATTATGATTTG
CACGTCAGTCATTGTAAAAATGAACGGGATTATATGAATTCTATTGAACTGTTTCATCAATATAATGGAA
AACGTCCGGTCTATTTCACGGCATTGTTATTTAATAAATTAACAAGCAATATTTTATATTCTGATGATAC
ATGTATTGTCACGGGAACTGATTCAAATTTTCAAATATTGTTATATGATGCAAAGCATTTTAATCCATAC
TTAGCGTTGGACAATCAAATGAATATGCGTGCGACGGAAATGATTCATTTGAACATAAATGCCCTAGAAG
AAGGTATATATAAGATTAAACATTTTACCTTAGATAAAGAAAATGGTGCATTATTTAATCTTTGGCGAAA
ACATCATACGATACATGGCATGGACAAGGACTCTATAGATTACGTTAATCGAATGAGTTTTCCAAAATTA
GAAGTGTACGATATAGATGTGACGGATACGCTGGCATTAAACATTAAAATGATTACGAATGGGATTCACT
TAATTGAAGTAAAACGTTACCCAAGTTCATAAAATGATCACAAATCGCAAATTTTGTTATACATAATTTG
TGATTTTTTGTATTCAAAGTTAAAATTGCAAAAAATTAATGGTTAACATCTCTGTTGTTGGCAATATAAA
TAATGATCAATCATATATGATGTAACTAAGGAGATGAATGATATGAATCAACAATTAATTGAAGCTTTAA
AATCAAAAGAAGACAAAATGATTGAGATCAGACGTTATTTACATCAGCATCCAGAATTATCTTTTCATGA
GGATGAAACGGCGAAATACATCGCTGAATTTTACAAAGGTAAAGATGTAGAAGTAGAAACGAATGTCGGA
CCACGTGGAATTAAAGTAACGATTGATTCAGGGAAACCTGGTAAAACATTAGCAATCCGTGCAGACTTTG
ATGCATTACCCATTACTGAAGATACAGGATTATCTTTTGCATCACAAAATAAAGGTGTTATGCACGCATG
TGGTCACGATGCACATACAGCATACATGCTTGTATTAGCAGAGACGCTTGCCGAAATGAAAGATAGTTTT
ACAGGAAAAGTCGTTGTGATACATCAACCAGCTGAAGAAGTACCACCAGGTGGTGCTAAAGCAATGATTG
AAAATGGTGTATTAGACGGTGTTGATCATGTATTAGGTGTACACGTCATGAGCACAATGGAAACAGGTAA
TGTGTATTACAGACCTGGTTATGTTCAAACAGGACGCGCATTCTTCAAATTGAAAGTTCAAGGTAAAGGT
GGTCATGGTTCATCACCACATATGGCCAATGATGCCATTGTTGCAGGTAGCTACTTCGTCACAGCGTTAC
AAACAGTTGTATCTAGACGACTAAGTCCATTTGAAACCGGTGTTGTCACAATCGGTTCATTTGACGGTAA
AGGTCAATTCAATGTTATTAAAGATGTTGTTGAAATTGAAGGTGATGTACGTGGATTAACAGATGCTACA
AAAGCAACAATTGAAAAAGAAATTAAACGTTTATCAAAAGGATTAGAAGCATTGTATGGTGTAACTTGCA
CATTAGAATATAACGATGATTATCCTGCATTATATAATGATCCAGAGTTTACTGAGTACGTGGCTAAGAC
GCTAAAAGAAGCAGACCTTGAATTTGGTGTCGAAATATGTGAACCACAACCACCTTCAGAAGACTTTGCA
TACTATGCTAAGGAACGACCAAGTGCCTTTATTTATACAGGTGCAGCTGTGGAAGATGGTGAAATTTACC
CACATCATCATCCTAAATTTAAGATTTCAGAAAAATCATTACTTATTTCGGCAGAAGCTGTAGGGACAGT
TGTTTTAGATTACCTTAAAGGAGATAACTAACATGAATGAAACGTATCGCGGGGGCAACAAGTTAATCTT
AGGTATTGTATTAGGTGTTATTACATTTTGGTTGTTTGCACAATCACTTGTAAATGTTGTGCCAAATTTA
CAACAAAGTTTTGGTGCAGACATGGGAACAATTAGTATTGCGGTAAGTCTAACCGCACTATTTTCAGGCA
TGTTTGTTGTTGGAGCAGGCGGCCTAGCAGATAAAATTGGACGCGTGAAAATGACAAATATCGGCTTATT
ATTAAGTATTATTGGTTCAGCATTAATTATTATTACAAATTTACCAGCATTGCTAATTTTAGGCCGTATT
ATACAAGGCGTATCAGCAGCGTGTATTATGCCTTCCACATTGGCCATTATGAAAACTTATTATGAGGGTG
CTGAACGTCAGCGTGCCTTAAGCTATTGGTCTATCGGTTCTTGGGGTGGAAGTGGTATCTGTTCACTCTT
CGGTGGGGCAGTTGCGACAACTATGGGTTGGAGATGGATTTTCATCTTCTCAATCATCGTTGCCGTACTT
TCAATGTTACTCATCAAAGGGACGCCTGAAACGAAATCAGAAGTTACCAATACACATAAATTTGACGTTG
CAGGTCTAATTGTTCTAGTAGTTATGTTATTAAGTTTAAACGTTGTCATTACTAAAGGTGCAGCACTTGG
TTATACATCATTATGGTTCTTTGGTTTGATTGCAATCGTAATTGTAGCATTCTTTATTTTCTTAAATGTT
GAGAAAAAAGTAGATAATCCGCTTATTGATTTTAAATTATTTGAAAATAAACCATATACAGGTGCAACGA
TTTCGAACTTCTTATTAAACGGTGTTGCAGGTACATTAATTGTAGCGAATACATTCGTACAACAAGGTTT
AGGTTATACAGCATTGCAGGCAGGATACTTATCAATCACTTATTTAATCATGGTGTTATTGATGATTAGA
GTTGGTGAAAAATTATTACAAAAAATGGGTTCTAAGCGACCAATGTTATTAGGTACATTCATTGTGATCA
TTGGTATTGCACTTATTTCATTAGTATTCTTACCAGGCATATTTTATGTTATCAGTTGTGTCGTAGGATA
TTTATGTTTTGGACTAGGCTTAGGTATTTATGCAACACCTTCTACAGATACAGCTATTTCAAATGCACCG
TTAGATAAAGTTGGCGTTGCTTCAGGTATTTATAAAATGGCTTCATCACTTGGTGGTGCATTCGGTGTCG
CAATTAGTGGTGCAGTATATGCCGGTGCAGTTGCTGCAACGAGCATTCATACAGGTGCGATGATTGCACT
TTGGGTTAACGTATTAATGGGAATCATGGCATTTATCGCAATTTTATTTGCGATTCCTAATGATGATAAA
CGTGTCAAAGATGCGAAATAATAACGATGACATGCCCAGTGTTTTGATAATGATTTAAATGAAAATAAAG
CAAATTAAATGAGGAAATGTATAGAGCAGTGCATATAGATAAATCTATGATTGGATTAACACTAATATAA
ATATAAATAAAAAACCATCCACTTAAACTTTTGATAAGTTAGGTGGATGGTTATTTATTGCGTTGTTCTA
AAAATTTGGACATTTATATGGAAAGAACTATATATAATGTGAAGGTTATGGCAATTCGCTTCAATGAAGG
CGACGTGTAAAAGTGTATATTAAACGTTTCGGGGTCAGACTCCGAGAACAGTGTCCGTCATGCTTACCGC
ATACTAATGAAGCATTATTATATCAGTGGTTCTAGCCGATTTAAGATAATAAATTTTGCTAAACAAAAAA
GCCAACCCATGAATGTTGGATTGGCTTTTTACATGCATCTGAATCTCTAATTTTAAAAAATATGAATATA
AATAAGACATTAAAAATTAAATTTCAGTTGTTGCAATTTCTTCATCTGTAGGTACATCATCGTTAAGACC
AACAAGTGCTTCAGAAACATTTCGTGAATGATAACCGATACGTTCAAGAACACCAATCATATCGATATAT
AGTAATCCGCCTTTTGTTGTACATTCACCACGATTAAGGCGTTTAATATGACCTTTGCGTAGTTTATGTT
CAATATTAAATGATTCTCTACTACGCTCTACAATTTCATCTTTTTTCGTTTTGTCATAAACATCTAACAT
GTCAATGGCTTTATCAAATGACTCAGCAACATGGTTGAATAATTTATCCATACCGCGTTGTGCATCTTCT
GTAATGCGAATATCTTCATCATGTTGGCGTTTTAATTGAGCGACATACTCTTCTGTTAGCTCTGCTACTT
TTAAAATAGAGCGATTGACATCAAACATAACTGCTAAACGCTCAACGTCTGCCTTCGTAATGGCTTTTGT
AGAAATTCTAACTAAATAATTTCGAATACTATCATTGATTGTTTCAACAGCTTGATGCTTTTGTTCAAGC
TTTTTGATTAATTTTTTGTCGTCTTTTGTAATTTCGCGAATGTCTTCAAACATTGATAAGACAATCTGAC
CCACATTTTGTAATTCTTTTTGAGTTTCTTGTAATGCAACACCAGGTGCGTGATAAACAAGATCTTTGTT
TAAGTGCTGAGGTTTATAGTCATCAGCAATATCTTTACCTGGGACAAGCTTTGTAACTATCCATGCTAAA
CCTGCTACAAATGGTAATTGAATCAAAGTATTTGTTATGTTGAAGATACCATGTGATACTGCAATCGTCA
TCGCTGGTTTTAAGTGCCATACATCTTGTAACAAACTAATCAAATGAATCACAACTGGCAAGAAAATTGT
GAAGATAATTACCCCGATTAAGTTAAAGATGACGTGTACAAGCGCCGCACGTTTTGCAGCGATTGAGCCG
GCTAAACTAGCTAAGATAGCTGTAATCGTTGTACCAATATTATCGCCTAGTAACACAGGGATTGCTGCGT
TTAAGCTAATTAAATCTTGTTGATAAAATTCTTGTAAAATACCAATCGTCGCACTTGAACTTTGAACTAG
TGCTGTTAACCCTGCGCCGACAATGACAGCAAGTATTGGATTTGTAGACATATCAAGCATTAATTGCTTA
AATCCATCTAATGATGCTAAAGGTTTAACGGCATCACCCATAAATTCTAGACCGAAGAATAGAGAACCGA
AACCGAATAGTATGCGGCCAATGTTATTGATTTTAGAGCGCTTAAAGAAAAAGATTAAAAATGCACCTAA
TGCTAAAATTGGCATTGCATATTCGCCTAAATCTATACCGATAATAAATGCTGTTACCGTTGTTCCGATA
TTAGCACCCATTATCACTCCAATGGCTTGTTTTAACGTCATAAATCCAGCTGTTACCAGTCCGATTGTGA
TAACTGTCGTACCTGAACTACTTTGTATTAAAATAGTTACAACGATACCTGCAATAACACCTAATACTGG
ATTTGATGTAAATTTGTTTAAAATATCTCGTAGCCTGTCTCCTGCTGATGCTTGAAGTCCGTCTCCCATG
ATTTTTAAGCCGTAAAGGAAAATACCTAAACCACCTAAAAAGGAGAAAATGACTTCTGTAACCGACATTT
CCATTATTTCACCTCAAATAAGCTTTATATTTTGATTATCGCTTATAATTGTAAATTTAATGTTAAGATT
AGGTAAAATTATTTAACAATATATGTTATTTGTATATGACTTGTAAAATATCGTCACTTATTATGTAAAT
TTTCAGTGTGAAATGGCAGGTTTGTAATCACTTGTTTAACAAAATGATGCAATCAATCATGCAATTATGT
GTCATCAAAAAAATCATGTGAGTGGGATAATGAAATAAAGTTTGTGAACATATGATTTCTATCCCACTCC
ATGATTTGAAATCACCAAATAAAAATCTATTAATGGTTTTCGTTATAACAATTTGTGCTCTTTTAATAAT
GACTCAATGTACGTACCTTTTATCTTTTTAAGGAATCCTGCTAATGCGAGTTTTTGCATTTTCGAATCTT
TAGTAATCTCGCGCAAATCTTGATGGTCATTCAGTTCGTATACGGCATCCATTAAGACGCGAAGATCAAA
TGTACTATTGATGACCTCTGGAATACCACGATCTATATTTAGTAATTGATAAACAGCTTCCATGGCAGTA
CGAACCGAATATTCTGTTGTAAATACAGTATCTCGCTCTGTTTCTGCAAAGTTACCAATAAATGCTAAAT
TTTGTGATTGATGCGGGACGACTAAAGGTCTGTCGCCGATAGCACGCGTCATGAAATAAGAGGTAATATA
TGGCATATAAACAGGAATCGTATTAGATGCATGTTTTGCTAAGTCTTCAATTTTGTCAGTTGGTACACCT
AAGTGATATAGCCATTCTTGACATATTTCATTACCACTACATTCTGTGATTGGCTTTTTAATATAATCGC
CGTTTACATCTGAATATAAGGCATAAATCCACGTAGATATTTCATTTTTAGGTTGGTCTTTAAACTGTTG
CTGACGATTGATTGTAAAACTGATTTGCCATGCAGAATCATTGATTGTAATAATTCCGCCAGTAACCGTT
TTGCCTGCAAGAGGGTCACGTTTACAAATGCTTTCTATTGTATCGATAATATCTTTATTGTTTGTTGTCG
ATGTTGCAGAAACAAACCAACTTTTTTTAGGAATATTTTGGCAAAACTTATCAGGATTACCAAATTCAGG
ACTTTGTCGTGCTAAATTTTTCCATAGTGTCCAACTACCACCTAATTCGTCAGTTGGTGGCGCTGGTGTA
TCATTATCACCATAAGTAGAGCTTTCTGTAATACTACCGTTTGTCACAAAGACAAGATCGTTTATAGTCA
GTTTAATAGATTCTGCATTACCATTACGGTCAATTAATATTTCTCGGGCAATTTTTTGACTTGTCGTAAC
ATCTACTTTAATATCTTTTACTTTTACATCGTATTCAAATTGAACCCCATGCGATTTTAAATATTCAACC
ATAGGTAATACTAAGGATTCATATTGATTATATTTAGTGAATTTTAAAGCTGAAAAGTCTGCGAGACCAC
CAATATGATGAACGAATCGCATTAGATAGCGACGCATTTCCATTGCAGAATGCCACGGTTCAAATGCAAA
CATCGTTTTCCAGTAAATCCAAAAGTTTGAATTAAAGAAATCGTCGGAAAATACATCTGTTATTTTGACA
TCATCTAAATCTTCTTCATTCGTTAAGCATAAATCTAAAATTTCTTTAATCGCCGTTTTAGTCAAAGTGA
AGTCTCCATCTGTGACTAAACGTTGACCCTGTTTCTCAATAACACGACAGCGAGAATAGTTAGGGTCTTC
TTTGTTTAACCAATAGAATTCATCTAATACTGACGCATGATCAATTTCAAGTGAAGGGATAGATCTGAAT
AAATCCCACAAACATTCAAAGTGGTTCTCCATTTCACGACCACCTCGGACAACATAGCCTTTTAAAGGCA
TATTTTCACCATCAAGACTACCGCCCGCTTTGGGTAACTCTTCTAAAATATGAATCTTAGAACCTTCCAT
TTGACCATCCCTTATTAAAAAACAAGCTGCAGCAAGTGAAGCTAGACCAGATCCGATTAAGTAAGCGGAT
TTGTTTTCTACATTTTCAGGTTTTTTAGGGCGCGCAAATGCTTCATAATTTCCATAACTGTAATACATAT
CCACCAAGTCCTTTCGTATTAGAATACACTCAGACTATACCCCTTTGTGAATTGCAAATATTAGTATTTA
TATTGGTAAATTTGACGAAATTAGATCATTTTTATATTTTTGATTTTTAAAATTTTATCACTCGAATGTT
TTTTGATTCTGAGGTGCGGGACTTGGAATAATTCGAATCATTATGTGGCATGTTAAACAGCTAAATATAA
GCTATGTACATTTAACAAGCGGATACTCCTGACGCAATTATAGTATCATTACATATTGTTTAATCGTTTG
GGGTAATGTAATTAAAAGGTAAAATAGGCAGAGTGTTATACATAAAATGTAAAGAAAGAGGCGATAGAAT
GTCTAAAATCAGGTCTTTTACAATATTAAGTCTACTTATTTACTTAGCTATGATGTGCTATACAGTAGTG
ACTTATTCAAAATTACCAACCAAAGTACCTATTCACTATAATTTAGCAGGGGATGCTGATAACTTTGCTG
ATAAATGGGTGCTGCTTTTGATTAATAGCGCATTTATAGTGATTTGGCTTATATTTTTCATTGCAGGTAG
ATACTATGAACGATTTGCCAAATGGTCACATTATAATCATACACCACGTGAAATTCGAGCGATTAAATTA
TTTTTAAGTACGTTAAATTTAGAGATTATGAGCTATATGTCTATCTTCACAGTATTAGAAATTTGGCAAA
TACAACACCATCATCAATTCAATTTACTATGGTTTAATATGATATTTATCATTATCATTGGTTTGACGCT
TGTCATATTTTGTTTACTTCCTACAATTCATAAAATGAGAGATTCTCAATAAAAATATAAACTGTCATGA
TGCAGTTTTGAAGCGGATTCCTGAGATTATTATAAATAATATCTAGTATTTATAATTAAAATGATATATT
ATTTATTATAGTTAAATATTGTGTATATTTTGTGAACTTTTTGTAAAAATTCGATTGCCTGTCACATATA
GGAGTGTTACATTTTAAATATGTGATCATCGCAAAATATAAGTTGAAATAGGTTGTAGATTAATCAGGAT
GATAAATATTTTATATAAAGAGAGGGAGTCATTATGACACTACTTACTGTAAATCCATTCGATAATGTTG
GATTATCAGCCTTAGTTGCAGCAGTACCTATTATTTTATTTTTATTATGCTTAACCGTTTTTAAAATGAA
AGGCATTTATGCAGCATTGACAACTTTGGTTGTTACATTGATTGTGGCTTTATTTGTATTTGAATTACCA
GCGCGTGTATCAGCAGGTGCGATTACAGAAGGCGTTGTTGCCGGTATTTTCCCAATAGGATATATCGTTT
TAATGGCAGTTTGGTTATATAAAGTTTCTATTAAAACAGGACAATTTTCTATTATTCAAGATAGTATTGC
AAGTATTTCAGAGGACCAAAGAATCCAACTATTATTAATTGGATTTTGTTTCAACGCATTTTTAGAAGGT
GCAGCAGGATTTGGTGTGCCAATTGCGATTTGTGCAGTATTATTAATTCAACTTGGATTTGAACCATTAA
AAGCAGCGATGTTATGTTTAATTGCTAATGGTGCGGCGGGTGCCTTTGGTGCAATTGGTTTACCAGTTAG
TATTATTGATACGTTTAACTTAAGTGGAGGCGTTACAACATTAGATGTTGCGAGATACTCAGCATTAACA
CTTCCAATTTTAAACTTTATTATTCCATTTGTTTTAGTATTCATTGTAGATGGTATGAAAGGTATTAAAG
AAATTTTACCTGTCATTTTAACAGTGAGTGGTACATATACTGGATTACAATTATTATTAACAATATTCCA
TGGTCCAGAACTAGCAGACATTATTCCATCACTAGCAACAATGGTGGTGTTAGCATTTGTTTGTCGTAAA
TTTAAACCGAAAAACATTTTCAGATTGGAAGCGTCTGAACATAAAATTCAAAAACGAACGCCTAAAGAAA
TTGTCTTTGCTTGGAGTCCGTTCGTCATTTTAACTGCCTTTGTATTAGTATGGAGTGCACCATTCTTCAA
AAAATTATTCCAACCTGGAGGTGCACTTGAAAGTTTAGTAATAAAATTGCCAATTCCAAATACTGTGAGT
GATTTATCGCCTAAAGGAATTGCGTTGCGTCTCGATTTAATTGGTGCAACTGGGACAGCGATTTTATTAA
CAGTAATTATTACAATTTTAATTACGAAGTTAAAATGGAAAAGTGCAGGTGCTTTATTGGTCGAAGCAAT
TAAAGAATTATGGTTACCGATCCTTACAATTTCAGCTATCCTAGCTATTGCTAAAGTTATGACATACGGT
GGTTTGACTGTAGCAATTGGACAAGGTATTGCTAAAGCGGGAGCAATTTTCCCATTATTCTCTCCAGTAT
TAGGTTGGATTGGTGTGTTTATGACTGGTTCAGTTGTAAATAACAATACTTTATTCGCACCTATTCAAGC
GACAGTGGCACAACAAATTTCAACAAGCGGTTCATTACTTGTGGCGGCTAACACTGCAGGTGGTGTAGCA
GCGAAACTTATTTCACCACAATCAATTGCCATTGCGACTGCAGCTGTTAAAAAAGTTGGTGAAGAATCTG
CATTATTAAAAATGACGTTAAAATACAGTATTATATTTGTTGCCTTTATTTGTGTTTGGACGTTTATACT
AACGTTAATATTCTAAATATAAATAATGTTGTCACTTGGATTCAAATGACATTTTAAATCTAATTATTCA
TGAATCGAACTAGTACGAAATGCAATGAGCATCTTGTCTAGTTCGATTTTTTAATGTCTAAAAATGTCGT
ATATGTAATCAGAGTAGAAAGTGTTGAGGCGTTTCAGAAGTTGTTTAGAAAAGTAAGTAAAATAAAAAAT
GCACTGAGCAACAAAAGATGTTGCTCGTGCATTTAGATGATTCTTATCATTTCAAATAAGAATGTGTTAA
TCAACGTATATAAGTTAAAATTGGTTTGGATAAAATGATATCTATCGTTGTGTATTGTTTGTTTTTATAG
TTCGCGACGACGTCCAGCTAATAACGCTGCACCTAACGCTAATGATAATCCACCAAATACAGTTGTACCG
ATGAATGGATTTTCTTCACCAGTTTCTGGTAATGCTTGAGCTTTGTTAGCATCTGCATGGTTTGCTGGTT
GCTTCTTATCAACAACAAGTTCTTGACCAGGTTTGATCATGTTTTTATCAGCTAATTTGTTATCTGCAGC
AATTTTGTCAGCAGTAGTGCCGTTTGCTTTTGCAATGTCATTTACTGTATCACCAGGTTTAACGACATGT
ACTCCGTTGCCGTCTTCTTTACCAGGCTTGTTGCCATCTTCTTTACCAGGCTTGTTGCCGTCTTCTTTAC
CAGGTTTGTTGCCATCTTCTTTGCCAGGTTTTTTGTTGTCTTCTTTACCAGGTTTGTTGCCGTCTTCTTT
ACCAGGCTTGTTGTTGTCTTCTTTGCCAGGCTTGTTGTTGTCTTCCTCTTTTGGTGCTTGAGCATCGTTT
AGCTTTTTAGCTTCTGCTAAAATTTCTTTGCTCACTGAAGGATCGTCTTTAAGGCTTTGGATGAAGCCGT
TACGTTGTTCTTCAGTTAAGTTAGGTAAATGTAAAATTTCATAGAAAGCATTTTGTTGTTCTTTGTTGAA
TTTGTTGTCAGCTTTTGGTGCTTGTGCATCATTTAGCTTTTTAGCTTCTGCTAAAAGGTTAGCGCTTTGG
CTTGGGTCATCTTTTAAGCTTTGGATGAAACCATTGCGTTGTTCTTCATTTAAGTTAGGTAAATGTAAGA
TTTCATAGAAAGCATTTTGTTGTTCTTTGTTGAATTTGTTATCAGCTTTCGGTGCTTGAGATTCATTTAA
CTTTTTAGCTTCTGCTAAAAGGTTAGCACTTTGACTTGGGTCATCTTTTAAGCTTTGGATGAAACCATTG
CGTTGTTCTTCGTTCAAGTTAGGCATGTTCAAGATTTCATAGAAGGCGCTTTGTCGATCTTTGTTGAACT
TATTTTGTTGCGCATCAGCTTTTGGAGCTTGAGAGTCATTAAGTTTTTGAGCTTCACCTAAAACGTTAGC
ACTTTGGCTTGGATCATCTTTAAGGCTTTGGATAAAACCATTACGTTGATCAGCGTTTAAGTTAGGCATA
TTTAACACTTGATAAAAAGCATTTTGTTGAGCTTCATCGTGTTGCGCAGCATTTGCAGCAGGTGTTACGC
CACCAGATATAAGTAATGTACCTAAAGTTACAGATGCAATACCTACACCTAGTTTACGAATTGAATAAAT
GTTTTTCTTTTTCAAATTAATACCCCCTGTATGTATTTGTAAAGTCATCATAATATAACGAATTATGTAT
TGCAATACTAAAATCTATATTTATAATTAAATTTAAAGGTAAGTTTTACAACTTATAAAATAAAATTTTG
TCCAAAGATTTATTCAGGAAGTAAAAGGCTTAAAACCGCAAAATCACGCTATTCCGATTAATAAAAACAG
ATAAAATATATAGATATTTTTTATAATTAAAGCGGTTTATTACATATGAGTTAAAAAATATTTTTAAGAA
TAAAATGGAATTTTGAATGTGCTGAGGTTTAATTTCGGAAATGGTTTTAAGAGATATAGAAAATAGAAAG
TTGTTCATAATGTGCTGAGGTTTTATTAAAAAATAGAAAACACAAGTGCACTTTAGAATACAGCACACTT
GCGTAATAGAGATATTATTCAAAAACAAGATGTAAATGATTTTTATCTGCCAATAATTGATTCACTTGAG
CTAATAATTGTTCAGCATGGTCTTGCTGCGCGTCATTCATATGAATTAAAATTTTTCTTTCATCTTCAGT
TGAGCGTTCTTTTATTAGATAGCCTTGCTTTTTTAAATTATTGAGAGCTCTAACAGTTTGAGGGTATTTA
TGGTGGATTGTTTCAATTAAATCTTTAAGAAGAACGATGTTTTTATTTTGAGAAGTGATAATAGCTAGAA
TTGTGAATTCTACAAAACTTAATGTTAGATGCTTTTTGATAATATTCTTGAAATACATTGTATACATCAT
CAAGTTTAGAAATTCTTTACTATCTTTTGGTATCATCTGTGATTCACTTTGATCTGCAAGATTAAATTGT
TTAATGATTTGATCAAACAATGTAACACGTTCTGCAATTTTCTCTCGTTGTTCTTCAGATATTGAAATGT
AAGTATTACGCTCATCAATTTTACTTCGAACTTTACTAATATATGAATGTTTCACAAGTACTTTTATATG
CTGTACTAAATCCGATTGTTTATAACATAAATCTGAAACAATCTTCTTAAATGGAAGTGTGTTTTCTTGC
TGATGAAATAAATAAGTCAGTAATATAAATTCTTTTATAGTCATATCGACTTCAGGCTTGACTTTTTTCT
TAAAACGAAACATATATGCTTCAATGATTATAAAATCTCTAATTTTGTCATGGTTATTATATTTCATTGT
TCTATCTCCTTGTATATGCACTTTATTTTAATATAACACAATATAATAAGAAAAATAATCCATAATTTAC
AATTAAAAATAATATGATATTTTTATTAAAATTTGTGTTTTTGAATAAATGACATTATCAAACACTATAT
TTAAATAAGAAATAGTTATCGATATTTGAAAAATCGAAGAATATTGATTGATATTATAGAATATGAGTCG
GTGTTATTTGTATATAAAGTATTAATATGTAATTAAGAAAGTCGACGCTTGTTAACATTAACAACAACTA
TATGTATAAAAAAACCTCGCAACTGTTAGTTAGCTGAATCATTTTGCTAACGTTGTTGTGAGGTCATTTT
GTTTTAATAATATCTTTATAACTTTTTCACGGTTAATAATAAGTATATGAAGAATGGTGCACCAAACGCA
GCAATGAATACACCTGCCGGCACTTCTTTAGGCAAGAATAGGGTGCGTCCAATTAAGTCTGCGATAACAA
TTGATATGGCACCAATCATTGCTGACATTAGTAACTTTTTAGCATAACTTCCGCGAACGATTGTTTTCGC
GATGTGTGGTGCAATTAAACCGACAAACCCAATATTTCCTACTAAACTGATTGCCATAGATACGAGTATT
GTAGAAGAGATTAATTGAATCAGCTTCATACGTTGTACATGTAAACCTAAGCCAATCGCTACAGGGTCAT
CAAGTATAGATATTTTCATTTTAGGTATAACAAGAAATAACAACGGAATAACAGCTACGATTACCATACC
CAAAATGAATGTATCTTTAAACGTTGCACCGTAAAGACTTCCGACTAACCAAGTATAAGCTTTGGCTGCA
GATAGTTGCTTTGTTGTAATAAGTAGCCCTTGTACAAGTGCAATAAATAATGTTTGCATTGAAATACCGA
TGATTATGAGTGTTGTCGGTCGAATGTGACCTTTCGTTTGAAACACTAATAGAATCACCATTGCAATTGC
GCCACCTAATACAGCAAATAGAGGAAGTAAATGTATCGTTAAATGGCTGAAAAATGCAATAAAGACAACA
GCACTTAAGCTAGCACCACCTGTGATTCCGATAATATCTGGTGAGGCAATTGGATTTTTCAAGACATTTT
GTAACATTAAACCGCTCATCCCTAGTGCTGCACCAGCTAATATCGCAAGTGTAATGCGAGGTAAGCGTAA
TACTTCTAAAGTGAATTGATCTATACTGTCATTTGGATTTATAAAGTACATCAGTACGCGTTGTAATGGT
ATAAAGCTTGAACCAACCATCATACTTACCACTGAAACGATGGCTAAAAAGATTAACGCGAAGATGAGAT
GGTAATTGTCCTTTTTATTAATCTTTTCGGTCATAAGCGTTGACGTCCTTTCTTCATAAGATAGATTAAG
ACAATAGCGCCAATGACAGCGGTAACGACACCGATAGGCAACTCTAGTGGCTTAATAATAATACGAGCAA
CAATGTCTGAGATAATCATTAGGATTGCGCCGGTTAATGCAGTAAAAGGAATTAAATACTTATAGTTTGG
TGGTAATAATCGTTTACTAATATTCGGTACAATAAGTCCTACAAAGACGATTGATCCAGCTACAGCAACC
GAGATGCCTGCTAGCATACTAATGAGCATTATAATCATCCATTTGATTAATTTTATGTTTTGTCCGAGTC
CAGTGGCAATGTCGTCACTTGTCATCAAGATGTTGATGTGTGCAGCCATGCTGAATGCAATTAAAATAAG
TATCAATACAAGCGGAATAATCCATGGGATATCCCAAATGTTACGTAATGAAACGGAGCCACTCAACCAG
AATAATAGGCCTTGTAAGTCTGTTTCATTCATAATGAGAATGCCTTGAGTAAAAGCTGTAAATAACATCG
CAATCGCGGCACCCGCTAAAATGACACGGTGAGGTGAAAATAGGGTTTGTCTAAACATCCCTAGTGCAAC
GACTAAGACTGTAACAACAATAGCACCCAAAAACGCGATGACAACAATCATTTTAAAAGATTGAATTTGG
ATAAATGTAATACTAAAGATGACAAAAAATACTGCGCCTGCATTGACACCGAAAAGCCCCGGCGATGCTA
TTGGGTTTCGTGTAAGTGCTTGCATCAACAAACCTGAGACTGCTAGTGCGGCGCCTGTCAATAGCGCAAT
GATTGTTCTCGACGCCCGTGCACCAGTGACAACATCATGTAAATCGTTTTCACTATCAAAGTTGAATAAC
GCCTGTATCACCGTACCTGGTGACACAAGCGTATTTCCAATCATTAAACTTAAGATAGCTACTATTGCAA
GACATAAACCAGCAATAACGATTTGGTATTTTGGTTTAAGTAGCATCGTAAAACTCCTTAATTATTTTGA
TTGTTTTTCAATATTTAACTTTTCATATAAATCGTCAATAAGTTTTAATGATGATTTATATCCGCCAGCT
AAGTTCCAAGTGATTTCATCTAAATCATCAGATACTTGGTTGTTTTTAACTGCGTCTAAATTTTTCCACT
CTTTACTTGAAGTCCATTCGCTTTCAGTCTTTTTAACTAATGCAGCATCTTTCGCATTTGGATCTGATTT
TACTACAAAAATATGATCAGCGTTCATTAATGGAATGCTTTCTTTAGATGTAAGTTGGATAATATCTTTA
CCATTATCAACTTGTTTTTGTAAGTCTTTATTACGTTTGAATCCTAAATCATTTAAGATTTCACCAGCAT
ATCCACCAGCATAAATTCTTGTATGATCAGCACGGAAGTTAACAACTGAAGCTTTCAATGGCCATGCATC
TTTATACTTTGCTTTTGCATCTTTTTGGAATGCAGCTACTTTATCATCGTACTTTTTAAGTAAATCTTCA
GCTTCTTTTTCTTTCCCTAAAGCTTTCCCCATTAACTTAGTTGTATCTTTGAATTTGAAAACTGTATCAG
TAGAAACTGTTGGTGCGATTTTAGATAATTGATCGTAAACTTTTTCATTTCTAACTTTTGACGCGACAAT
TAAGTCCGGTTTTAATTTAGAGATTTCTTCTAAGTTAGGTGCAGGTTCTTGACCTACAATCTTAGTATCT
TTTAAATCATTTTTTATGTATTCGAATTTCGGTTTTTGTGTCCATGATTCTACAGCACCTACAGGTTTAA
CACCTAAAGATACAGCGACGTCAGTGGCACCTTGATATAGTGTAACAACGCGCTTTGGTTTCCCTTTAAT
TTCAGTTGTACCCATTGCATGTTTAATTGAAGTTGTTTCCTTATCTTTGCTATCAGATGATTGCTTATTT
GAATTCCCACTACATCCTGCTAAAACAAGTAGGAAAGCAAGCGTAACAACAAGCATTTTAATTACTTTAT
TCATTGACTAATTAGCCTCCTTCGTGATGTATGACAATGAGAATCATTATCACGGTTTAGTATGAATTAA
ATTTTTTCCTAAGTCAATAAAATATTTATGATTTACATGCAACTTATAATTATTTGACATATAAATGCAT
AAAAAATATAATCCTAATTACTTGATAGTGAGAATCATTATCAATTAGGTAACACACAATATTATAGAAT
TTTAAATTTGAGGAGGAAGCGCTTTTGATTGAAAAAAGTCAAGCATGTCACGATTCATTGTTAGATTCTG
TAGGGCAAACACCTATGGTTCAACTTCATCAACTATTTCCGAAACATGAAGTGTTTGCAAAGTTAGAGTA
TATGAATCCTGGAGGCAGCATGAAAGATCGACCTGCCAAGTACATCATTGAACATGGTATTAAACATGGT
TTAATCACTGAGAATACACATTTAATTGAAAGTACTTCTGGTAATTTAGGCATTGCGTTGGCAATGATAG
CTAAAATCAAGGGATTAAAACTCACGTGTGTTGTTGATCCTAAAATATCACCAACAAATTTGAAAATTAT
TAAAAGTTATGGTGCCAATGTAGAAATGGTTGAAGAACCTGATGAACATGGGGGTTATTTAATGACTCGT
ATTGCAAAGGTGCAAGAACTGTTAGCCACTATTGACGATGCATATTGGATTAATCAATATGCGAATGAGT
TAAATTGGCAATCCCATTATCATGGTGCAGGCACAGAGATTGTTGAAACAATTAAGCAACCTATAGATTA
TTTTGTCGCGCCAGTCAGCACGACAGGTAGCATTATGGGTATGAGTAGAAAAATTAAAGAAGTGCATCCA
AACGCACAAATTGTTGCTGTTGATGCGAAAGGGTCAGTCATTTTTGGTGACAAACCTATTAATAGAGAAT
TACCTGGTATCGGTGCTAGTCGTGTACCCGAAATATTGAATAGATCAGAAATTAATCAAGTGATCCATGT
AGATGATTATCAATCTGCTTTGGGCTGTCGAAAACTGATTGATTATGAAGGTATATTTGCTGGAGGTTCA
ACAGGTTCGATTATTGCAGCGATTGAGCAGTTGATAACGTCAATTGAAGAAGGTGCAACAATTGTCACGA
TTTTACCAGATCGAGGCGATCGTTACTTAGATTTAGTTTATTCAGATACATGGTTAGAAAAAATGAAATC
AAGACAAGGAGTTAAATCAGAATGAATAGAGAGATGTTGTATTTAAATAGATCAGATATTGAACAAGCGG
GAGGAAATCATTCACAAGTTTATGTTGACGCATTAACAGAAGCATTAACAGCGCATGCGCACAATGATTT
TGTGCAACCGCTTAAGCCGTATTTAAGACAGGATCCTGAAAATGGACACATCGCAGATCGAATTATTGCA
ATGCCAAGTCATATCGGTGGTGAACACGCAATTTCAGGTATTAAGTGGATAGGTAGTAAGCACGACAATC
CATCGAAACGTAATATGGAGCGTGCAAGTGGTGTCATTATTTTGAATGATCCAGAAACGAATTATCCAAT
TGCAGTTATGGAAGCAAGTTTGATTAGTAGTATGCGTACTGCAGCAGTTTCAGTGATTGCAGCTAAGCAT
TTGGCTAAAAAAGGATTTAAAGACTTAACAATCATTGGTTGCGGGCTAATCGGAGACAAGCAATTACAAA
GTATGTTAGAGCAATTCGATCATATTGAACGCGTTTTTGTTTACGATCAATTCTCTGAAGCGTGTGCACG
CTTTGTTGATAGATGGCAACAACAGCGTCCGGAAATTAATTTTATTGCGACAGAAAATGCTAAAGAAGCA
GTATCAAATGGTGAAGTAGTCATTACATGTACCGTAACGGATCAACCATATATTGAATATGATTGGTTAC
AAAAGGGTGCATTTATTAGCAACATTTCTATCATGGATGTGCATAAAGAAGTCTTTATTAAAGCTGACAA
AGTCGTAGTAGATGACTGGTCACAATGTAATCGAGAAAAGAAAACTATTAACCAATTGGTGTTAGAAGGT
AAATTCAGCAAAGAAGCACTTCATGCTGAACTAGGGCAACTTGTGACAGGTGACACACCAGGACGTGAAG
ACGATGATGAAATCATATTACTTAATCCGATGGGTATGGCTATCGAAGATATTTCAAGTGCTTACTTTAT
TTATCAACAGGCACAACAACAAAATATTGGGACAACATTGAACCTATATTAAGAATGCGAGGTGTCTGAA
CATTGCAGAATCATACAGCAGTCAATACAGCACAAACGATAATATTAAGGGATTTAGTTGATGCATTATT
ATTTGAAGATATAGCCGGTATTGTATCGAATAGTGAGATTACTAAAGAAAATGGACAAACCATTTTGATA
TACAAACGTGAAACACAACAAATAAAGATACCTGTTTATTTTAGTGCTTTAAATATGTTTCGTTATGAAA
GTTCACAACCAATTACGATAGAGGGAAGGGCGTCTAAGCAACCTTTAACGGCAGCTGAATTTTGGCAAAC
AATCGCTAATATGAATTGTGATTTAAGTCATGAATGGGAAGTGGCTCGCGTTGAAGAAGGACTGACTACT
GCTGCCACACAGCTTGCTAAACAATTATCAGAATTAGATTTAGCGTCGCATCCTTTTGTGATGTCCGAAC
AGTTTGCAAGTTTAAAAGATCGTCCATTTCATCCATTAGCTAAAGAAAAAAGAGGATTAAGAGAAGCGGA
TTATCAAGTGTATCAAGCTGAATTAAATCAATCATTTCCTTTAATGGTTGCAGCAGTTAAAAAGACACAA
ATGATTCATGGCGATACTGCAAATATTGATGAATTAGAATCATTGACAGCACCTATAAAAGAACAAGCGA
CAGATATGTTACATGATCAAGGGTTATCAATAGATGACTATGTACTATTTCCTGTACATCCTTGGCAATA
TCAACATATTTTGCCGAACGTCTTTGCGAAAGAGATTAGGGAAAAATTGGTTGTACCATTACCATTAAAA
TTTGGAGATTATCTATCGGCTTCAAGTATGCGTTCATTAATTAATATCGCAGCGCCGTATAACCATGTTA
AAGTGCCATTTGCAATGCAGTCATTAGGCGCATTAAGGCTAACGCCTACGCGTTACATGAAAAACGGAGA
ACAAGCCGAACGATTATTACGTCAACTTATAGAAAAAGATGCCATGTTAGCTAAGTATGTCACAGTTTGT
GATGAAACAGCTTGGTGGTCATATATGGGTCAAGATAATGATATTTTCAAAGATCAATTAGGTCATTTAA
CTGTTCAGCTAAGAAAATATCCCGAAGTGCTAGCCAAAAATGATACGCAACAGCTAGTGTCAATGGCAGC
ACTCGCGGCAAATGATCGCACCTTATATCAAATGATTTGTGGAAAAGATAATATTTCTAAAAAAGATGTC
ATGACGTTATTTGAAGATATCGCACAAGTCTTTTTAAAGGTAACACTATCATTTATGCAATACGGCGCAT
TACCAGAGTTGCATGGTCAAAATATATTGTTGTCATTTGAAGATGGACGTGTACAAAAATGCGTGTTACG
TGATCATGATACTGTCAGAATTTATAAACCATGGCTAACAGCACATCAGCTTTCATTGCCGAAGTATGTC
GTCAGAGAAGATACACCTAATACGCTAATTAATGAAGATTTGGAAACATTCTTTGCTTATTTTCAAACAT
TAGCTGTATCGGTAAATCTATATGCCATTATTGATGCAATTCAAGATTTATTTGGTGTAAGTGAGCATGA
ACTTATGTCGTTGTTAAAACAAATTTTAAAAAATGAAGTGGCAACTATTTCCTGGGTTACAACTGATCAG
CTAGCTGTCAGACATATTTTATTTGATAAACAGACGTGGCCATTTAAACAAATTTTATTACCATTGCTAT
ATCAACGTGATAGTGGTGGAGGTAGTATGCCTTCAGGTTTAACTACCGTACCAAATCCAATGGTGACATA
TGATTAATCAGTCTATATGGCGCAGTAACTTTCGCATTTTATGGCTCAGTCAGTTTATAGCGATTGCTGG
ACTGACAGTACTTGTGCCATTATTGCCAATTTATATGGCATCACTACAAAATCTATCAGTCGTAGAAATA
CAGTTGTGGAGTGGTATAGCGATTGCTGCTCCAGCTGTAACGACGATGATAGCTTCGCCGATATGGGGGA
AGCTAGGTGATAAGATCAGTCGAAAATGGATGGTGCTACGAGCGTTACTTGGTTTGGCGGTATGTTTATT
TTTAATGGCATTGTGTACTACACCATTACAGTTTGTACTTGTGAGGTTATTGCAGGGACTATTTGGTGGT
GTTGTTGATGCATCAAGTGCGTTTGCGAGTGCAGAGGCGCCAGCTGAAGATCGTGGAAAGGTATTAGGAA
GACTGCAAAGTTCAGTCAGCGCAGGGTCTCTTGTGGGACCATTAATTGGCGGTGTTACAGCTTCGATATT
AGGTTTTAGTGCGTTACTGATGAGTATTGCCGTTATTACTTTTATTGTCTGTATTTTCGGTGCATTAAAA
TTGATTGAAACGACACATATGCCAAAATCACAAACACCAAATATTAATAAAGGTATTCGCCGTTCATTTC
AATGTCTATTATGCACACAACAAACATGTCGATTTATTATCGTTGGCGTTTTAGCAAACTTTGCTATGTA
TGGCATGCTAACTGCATTATCACCACTTGCTTCATCAGTGAATCATACAGCGATAGATGACCGTAGTGTG
ATTGGATTTTTACAGTCCGCATTTTGGACGGCTTCGATATTAAGCGCGCCTTTATGGGGTCGCTTTAATG
ATAAATCATATGTTAAATCAGTATATATATTTGCCACGATTGCATGTGGTTGTAGTGCGATACTGCAAGG
TTTAGCGACGAATGTAGAATTTTTAATGGCTGCAAGAATACTTCAAGGATTAACATATAGTGCATTGATT
CAAAGTGTCATGTTTGTCGTCGTGAATGCGTGTCATCAACAACTTAAAGGCACATTTGTTGGTACGACAA
ATAGTATGTTAGTTATTGGTCAAATTATTGGTAGTCTTAGTGGCGCTGCCATTACAAGTTATACTACACC
AGCTACTACGTTTATCGTTATGGGCATAGTATTTGCTGTAAGTAGTTTATTTTTAATTTGTTCAACCATC
ACTAATCAAATCAACGATCACACATTAATGAAATTATGGGAGTTGAAACAAAAAAGTGCAAAATAAAGAA
TTAATACAACATGCAGCGTATGCGGCTATCGAACGTATTTTAAATGAATATTTTAGAGAAGAAAATTTAT
ATCAAGTACCACCTCAAAATCATCAATGGTCTATACAATTATCTGAGCTCGAAACGTTAACAGGTCAATT
CGCTTATTGGTCTGCGATGGGGCATCATATGTATCATCCAGAAGTATGGCTTATTGATGGTAAAAGTAAG
AAATTAACAACATATAAAGAAGCCATTGCGCGTATTTTGCAACATATGGCTCAAAGTGCAGATAATCAAA
CGGCAGTGCAACAACATATGGCGCAAATTATGTCTGACATCGATAATAGCATTCATCGCACGGCGCGTTA
TTTGCAAAGTAACACAATAGACTACGCAGAGGATCGCTATATCGTTTCAGAACAATCTTTATATTTAGGT
CATCCATTTCATCCGACTCCTAAGAGTGCAAGTGGGTTTTCAGAAGCAGATTTAGAGAAATATGCACCCG
AATGTCATACATCATTCCAATTGCATTATTTAGCTGTGCATCAAGATGTTCTGCTCACGCGCTATGTAGA
AGGTAAAGAAGATCAGGTTGAGAAAGTGTTGTATCAATTAGCAGATATAGACATATCAGAGATACCCAAA
GATTTTATTTTATTACCAATACATCCTTATCAAATCAATGTGTTGCGACAGCATCCACAGTATATGCAAT
ATAGTGAACAAGGTTTGATAAAAGACCTTGGCGTTTCCGGTGATTCAGTGTACCCGACGTCTTCGGTTAG
AACTGTATTTTCAAAAGCATTAAACATTTATTTGAAATTACCGATACACGTTAAAATCACTAATTTTATA
CGTACGAATGACCTTGAACAGATTGAACGGACAATTGATGCCGCGCAAGTTATCGCATCAGTCAAAGATG
AGGTTGAAACACCCCATTTTAAATTGATGTTTGAAGAAGGATATCGTGCATTGTTACCGAATCCATTAGG
GCAAACAGTTGAACCTGAAATGGATTTATTAACAAATAGTGCCATGATTGTTCGTGAAGGGATACCGAAT
TACCATGCTGATAAAGATATTCATGTATTGGCGTCATTATTTGAAACGATGCCTGATTCACCGACCTCTA
AGTTATCACAAGTGATTGAGCAAAGTGGTTTAGCACCAGAAGCATGGCTTGAATGTTATTTGGATCGTAC
ATTATTGCCGATATTAAAGCTGTTTAGTAACACAGGCATTAGTCTAGAAGCACATGTACAAAATACATTA
ATTGAATTAAAAGATGGCATACCAGAAGTGTGCTATGTCAGAGATTTAGAAGGTATTTGTCTATCTAGAA
CGATTGCTACTGAAAAACAGCTTGTGCCAAATGTTGTTGCAGCATCTAGCCCTGTTGTATATGCACATGA
TGAAGCGTGGCATCGTCTTAAATATTACGTTGTAGTAAATCACTTAGGACATTTAGTATCAACTATTGGT
AAAGCGACTAGAAATGAAGTTGTGTTATGGAAACTTGTAGCGCATCGTCTTATGACTTGGAAAAAAGAAT
ATGCGAATAACGCAGTATTTATTGACTGTGTAGAAGATTTATATCAAACGCCGACCATTGCGGCTAAAGC
GAATTTGATGAGTAAATTGAATGATTGTGGTGCAAACCCTATTTATACACATATACCAAATCCAATTTGT
CATAACAAGGAGGTATCGTATTGTGAATCAAACAATTCTTAATCGTGTAAAGACTAGAGTGATGTACCAA
TTGGTATCATCGCTTATTTATGAGAATATTGTTGTGTATAAAGCGTCATATCAAGATGGTGTCGGTTATT
TTACAATAGAAGGAAATGATTCAGAGTATCGTTTTACTGCTGAAAAGACACATAGCTTTGATCGTATACG
TATCACATCACCAATTGAGCGTGTCGTAGGAGATGAGGCAGATACAACAACAGACTATACACAATTACTG
AGAGAGGTTGTATTTACATTTCCTAAAAATGATGAAAAGCTAGAACAATTTATTGTCGAGTTATTACAGA
CAGAACTAAAAGATACGCAAAGTATGCAGTATCGAGAATCAAACCCACCAGCAACACCTGAGACATTTAA
CGACTATGAATTTTATGCGATGGAAGGGCATCAGTATCATCCAAGTTACAAATCACGTTTAGGATTTACG
TTGAGTGATAATTTGAAATTTGGTCCTGACTTTGTACCAAACGTTAAACTGCAGTGGTTAGCTATCGACA
AAGATAAAGTAGAAACGACGGTATCAAGAAATGTTGTAGTTAACGAAATGTTACGTCAACAAGTTGGCGA
TAAGACTTATGAACATTTTGTACAGCAAATTGAAGCGTCTGGCAAACATGTAAATGATGTTGAGATGATA
CCTGTACACCCATGGCAGTTTGAACATGTCATTCAAGTTGATTTGGCTGAAGAAAGGCTTAATGGCACAG
TACTATGGTTAGGGGAAAGTGATGAGCTATATCACCCTCAACAATCGATTCGTACGATGTCGCCAATAGA
CACGACAAAATATTATTTAAAGGTACCAATAAGTATAACGAATACTTCAACGAAACGAGTGTTGGCGCCT
CATACAATTGAAAATGCAGCGCAAATTACGGATTGGTTAAAGCAGATACAGCAACAAGATACGTATTTAA
AAGATGAATTAAAGACAGCTTTTCTAGGGGAAGTCTTAGGACAGTCTTATTTAAATACACAACTTTCGCC
TTATAAACAAACTCAAGTTTATGGTGCGTTAGGTGTTATATGGCGTGAAAATATATATCATATGTTAATC
GATGAAGAGGATGCGATACCATTTAATGCACTTTATGCGAGTGATAAGGATGGTGTACCATTCATTGAAA
ATTGGATTAAACAATATGGTTCTGAAGCTTGGACAAAGCAATTTTTAGCTGTAGCGATTCGTCCAATGAT
TCATATGCTTTATTATCACGGTATTGCCTTTGAATCGCATGCACAAAATATGATGCTCATTCATGAAAAT
GGTTGGCCTACACGTATTGCCTTAAAAGATTTCCATGATGGTGTTCGTTTTAAGCGTGAGCATTTAAGTG
AAGCTGCTTCACACCTGACATTAAAGCCAATGCCAGAAGCACATAAAAAAGTGAATAGTAATTCATTTAT
TGAAACAGATGATGAACGTTTAGTACGTGACTTTTTACATGATGCATTTTTCTTTATTAATATCGCCGAA
ATCATCTTATTTATTGAAAAGCAATATGGTATCGATGAGAAGCTGCAATGGAAATGGGTTAAAGGCATCA
TTGAGGCGTATCAAGAAGCATTTCCAGAGCTGAATAACTATCAACATTTTGATTTGTTTGAACCTACGAT
TCAAGTTGAAAAGTTAACGACACGTCGATTATTAAGTGACTCCGAGTTAAGAATTCATCATGTTACAAAT
CCATTAGGTGTAGGAGGTATTACTGATGCAACAACTATCTCTGAAACATAGATTAAACAATGGTGATTCA
GTTTATGGCATTTTTAATTCTATACCGGACCCATTGATGATAGAGGTTATCGCAGCAAGCGGGTATGACT
TTGTTGTGATTGATACAGAACACGTGGCGATTAATGATGAGACACTAGCGCATTTAATTCGTGCAGCTGA
AGCAGCGCATATTATACCAATTGTACGTGTCACTGCAGTGATAGATAGAGATATCATTAAAGTGTTGGAT
ATGGGTGCGAGAGGTATTATTGTGCCACACGTTAAAGATCGTGAGACAGTTGAGCATATTGTGAAATTAA
GTCGTTATTACCCGCAAGGATTAAGAAGTTTGAATGGTGGTCGCATGGCAAGATTTGGACGTACACCATT
ACTTGATGCAATGGAGATGGCTAATGAGCATATTATGGTGATTGCCATGATAGAAGATGTTGAAGGGGTT
ATGGCCATTGACGATATAGCACAAGTCGAAGGTTTAGACATGATAGTCGAAGGTGCCGCAGATTTATCCC
AGTCACTTGGCATACCATGGCAAACGCGTGATGATCAAGTAACATCACATGTTCAACATATTTTTGAAGT
TGTGAATGCACATGGTAAACATTTTTGTGCATTACCACGTGAAGATGAAGATATTGCAAAATGGCAGGCA
CAAGGTGTACAAACATTTATTTTAGGTGATGATCGCGGAAAAATATATCGCCATTTAAGTGCATCTCTAG
CGACGTCTAAACAGAAGGGGGATGAAGACTAATGCGTATAGTTCAACCTGTTATTGAACAGTTAAAAGCA
CAATCTCATCCAGTTTGTCATTATATCTATGATTTAGTCGGACTGGAACATCATTTGCAACATATTACAT
CGTCATTGCCTAGTAATTGTCAGATGTACTATGCAATGAAAGCAAATAGTGAACGAACAATCCTAGATAC
AATTAGTCAGTATGTTGAAGGATTCGAAGTTGCATCTCAAGGTGAAATAGCAAAAGGTCTTGTTTTTAAA
CCAGCAAATCATATTATTTTTGGTGGCCCTGGTAAGACAGACGAGGAACTAAGATATGCAGTAAGTGAAG
GTGTTCAGCGTATTCATGTTGAAAGTATGCATGAATTACAACGGCTAAATGCCATCTTAGAAGATGAAGA
TAAGACACAACACATTTTATTGCGTGTTAATTTAGCAGGACCATTTCCCAATGCAACGTTGCATATGGCA
GGACGCCCAACACAATTTGGTATTTCTGAAGACGAAGTTGATGATGTCATTGAAGCTGCGCTAGCAATGC
CAAATATTCATCTAGATGGATTTCATTTTCATTCTATTTCTAACAATTTAGACTCGAATTTACATGTCGA
TGTAGTGAAACTTTATTTTAAAAAAGCAAAGGCATGGTCTGAAAAACATCAATTTCCTCTCAAACATATC
AATCTTGGTGGTGGCATAGGCGTTAACTATGCAGATTTAACTAGCCAATTTGAGTGGGATAATTTTGTAG
AAAATTTTAAAACACTTATCGTTGAGCAAGAAATGGAAGATGTGACATTGAACTTTGAATGTGGGCGCTT
TATTGTGGCACATATTGGTTACTATGTGACAGAAGTGCTAGACATTAAGAAAGTACATGGTGCTTGGTAT
GCCATTTTAAGAGGAGGTACGCAACAATTTAGACTGCCGGTATCTTGGCAGCATAACCATCCTTTTGACA
TTTATCGCTATAAGGACAATCCATATTCATTTGAAAAAGTTTCAATTTCGAGACAGGACACAACGTTAGT
CGGTCAATTATGTACACCGAAAGATGTCTTTGCTAGAGAAATACAGATAGAGGCAATCAGTACAGGCGAC
GTTATTGTTTTCAAATATGCAGGTGCATACGGATGGTCTATTTCACATCACGATTTCTTAAGCCATCCAC
ATCCTGAATTTATTTATTTAACGCAAACAAAGGAGGATGAATAACTATTGAATCATATTCATGAACATTT
AAAATTGGTACCAGTAGATAAGATTGATCTTCACGAAACATTCGAACCTTTAAGATTGGAAAAAACGAAA
AGTAGTATTGAAGCAGATGATTTTATACGTCATCCTATTTTAGTGACAGCGATGCAACATGGTAGATATA
TGGTTATAGATGGTGTGCATCGGTATACAAGTTTGAAAGCGTTAGGATGTAAGAAAGTTCCAGTGCAAGA
AATCCATGAAACACAATATTCAATTAGTACATGGCAACATAAAGTTCCATTTGGTGTGTGGTGGGAAACG
TTACAACAAGAACATCGCTTACCATGGACTACTGAGACAAGACAAGAAGCGCCATTTATTACGATGTGTC
ATGGTGATACAGAACAATATTTGTATACAAAAGATTTAGGCGAAGCACATTTTCAAGTATGGGAAAAGGT
TGTCGCAAGTTATAGTGGTTGTTGTTCTGTAGAGAGAATTGCACAAGGTACATATCCTTGTCTTTCTCAA
CAAGATGTACTCATGAAGTATCAGCCATTGAGTTATAAGGAAATTGAAGCGGTTGTTCATAAAGGGGAAA
CTGTGCCAGCAGGTGTGACACGCTTTAATATTTCAGGACGATGTCTTAATCTTCAAGTACCACTGGCATT
ACTTAAACAAGATGATGATGTTGAACAACTGCGCAATTGGAAGCAGTTTTTAGCAGATAAGTTTGCCAAT
ATGAGATGTTATACTGAAAAAGTATACTTGGTGGAGCAATAGTTTTACTGTGATGTTGAGGGAAATATGA
TGATTTAGCCTATTAATAGCGAAAATATAATAAAACAATATAGTGTGGAGAACTTTTGATATTTTATAAA
TATTGAAGTTCTCCATTTTTGTATTTTGCATATAAAAATTAAATAAAATAAGGTATATTAAGGTAAAGTA
TAAATATTAAATAAATGGGGAATAGACATGGAAAAAAATGTAGAAAAATCATTCATAAAGATAGGTTTAT
ATTTTCAAATAGCTTATATAGTACTCATGGCTATAACTTTATGTGGGTTTGTAATTTGCTATGGACTAAT
TTTCGGCCTTTTCTATTTATTGTCAGGTAGCAGAGCTGATTATTTAATAGTAACGATAGTTATATCGGCA
ATAATTTCTATATTTGTAATTATACTTTCAATCGTACCTGTCATCGTATTGGCATCTGACTTATTTAAAG
AAAGGATTTCAAATGGTGTCATATTAATTGTATTGGCTATTATCGCTTTAGTATTATGCAACTTTGTATC
TGCAATACTCTGGTTTGTTTCAGCCATATCTATTTTAGGTAGAAAAAAATTAGTATCTACATCAGATACT
ACCACTATTCAAAAAAGTAAAGGGAACGCAAATCAAGCATCACATAAAGACACGTGTAAAAAGGAACTTG
ATAGTCAAGACATGATGGAACATCCTGAGTTTAAAAATCCCACGACTAAAAACCTAGAAGGATTAAACGA
AGAAGTACATAAAGATGAAGCTACAACTAAAGTTGACAGTGATAATACGGAACCGCCGATTGAATCAAAA
GACCATGTCTCGAAAAAAGATTGATGACAAACTAATCGAGAGACTTAAAAAATAATATTCAACATAAACA
CTTTTAAAACGACATTTAAACGCATTGCCAATCACTAAAGGTAGTGCGTTTAACTATACCTTAAATATCT
GAATATTTTGTTAAATGGAGTTACCTTTGTTGTACTATTCAAATGAAGAGGAGTAAAATGTAATTAAAGG
AAAGTAATTTGAGGAGTGATCTTTATGACAAACAACAAAGTAGCATTAGTAACTGGCGGAGCACAAGGGA
TTGGTTTTAAAATTGCAGAACGTTTAGTGGAAGATGGTTTCAAAGTAGCAGTTGTTGATTTCAATGAAGA
AGGGGCAAAAGCAGCTGCACTTAAATTATCAAGTGATGGTACAAAAGCTATTGCTATCAAAGCAGATGTA
TCAAACCGTGATGATGTATTTAATGCAGTAAGACAAACTGCAGCGCAATTTGGCGATTTCCATGTCATGG
TTAACAATGCCGGCCTTGGACCAACAACACCAATCGATACAATTACTGAAGAACAGTTTAAAACAGTATA
TGGCGTGAACGTTGCAGGTGTGCTATGGGGTATTCAAGCCGCACATGAACAATTTAAAAAATTCAATCAT
GGCGGTAAAATTATCAATGCAACATCTCAAGCAGGCGTTGAGGGTAACCCAGGCTTGTCTTTATATTGCA
GTACAAAATTCGCAGTGCGAGGTTTAACACAAGTAGCCGCACAAGATTTAGCGTCTGAAGGTATTACTGT
GAATGCCTTCGCACCTGGTATCGTTCAAACACCAATGATGGAAAGTATCGCAGTGGCAACAGCCGAAGAA
GCGGGTAAACCTGAAGCATGGGGTTGGGAACAATTTACAAGTCAGATTGCTTTGGGCAGAGTTTCACAAC
CCGAAGATGTTTCAAATGTAGTGAGCTTCTTAGCTGGTAAAGACTCTGATTACATTACTGGACAAACAAT
TATTGTAGATGGTGGTATGAGATTCCGTTAATAATCATCCATTAATAATAAATAAATCCTTATTGTTAAG
TTTAATCACTTAGCAGTAAGGATTTTTTAGTGCACTTAGAAGGGATTGTATTAGTAGAAAATTAATAACA
GAAGCTCTTAAGTGAGTTATGATGTCACAGTCTAATGCATCAGTTGAAAGCATTACTAAATTCTATCAAG
CATAGTTACGCTAAAACATCATAAAACACCACTATCTAATTTATCTAAATAAAAATTCACAAAGTTATCG
CATTTTATTTTTATAAATAAAAAATATCTATAAAAAGCTTACAATACTTTATGTTTTTGTGATATATTTT
TAATGTATAAATGAGGTGGAAGATTTGGAAAAAGTTTTGATAACTGGTGGGGCTGGTTTTATTGGGTCAC
ATTTAGTAGATGATTTGCAACAAGATTATGATGTTTATGTTCTAGATAACTATAGAACAGGTAAACGAGA
AAATATTAAAAGTTTGGCTGACGATCATGTGTTTGAATTAGATATTCGTGAATATGATGCAGTTGAACAA
ATCATGAAGACATATCAATTTGATTATGTTATTCATTTAGCAGCATTAGTTAGTGTCGCTGAGTCGGTTG
AGAAACCTATCTTATCTCAAGAAATAAACGTCGTAGCAACGTTGAAATTATTAGAAACCATTAAAAAATA
TAACAGTCATATAAAACGATTCATCTTTGCATCATCTGCAGCCGTTTATGGTGATTTACCTGATTTACCT
AAAAGTGATCAATCATTAATTCTACCATTATCACCATATGCAATAGATAAATATTACGGCGAACGTACGA
CATTAAATTATTGCTCGCTATATAACATTCCAACAGCTGTTGTTAAATTCTTTAATGTATTTGGGCCAAG
GCAAGATCCTAAGTCTCAATATTCAGGTGTGATTTCAAAAATGTTCGATTCATTTGAACATAACAAGCCT
TTTACATTTTTTGGCGATGGTCTGCAAACGAGAGACTTTGTTTATGTTTATGATGTTGTTCAATCTGTGC
GCTTAATTATGGAGCATAAAGATGCGGTTGGACATGGTTATAACATTGGTACGGGTACATTTACGAATTT
GCTAGAGGTTTATCGCATTATTGGTGAATTATATGGAAAATCAGTCGAGCATGATTTTAAAGAAGCAAGA
AAGGGAGATATTAAGCATTCTTATGCAGATATTTCTAATTTAAAAGCATTAGGATTTGTTCCTAAATACA
CTGTGGAAACAGGCTTAAAGGATTACTTTAATTTTGAGGTAGATAATATTGAAGAAGTTACAGCGAAAGA
AGTGGAAATGTCGTGAAATTGGCATTGAAGCTGTCCATAATAAGGGTTACGCCTATCAAAGAAAATTAGA
CACACTAGAAGAAGTAAAAAAGGGCTATTTTCCAATCAAACGTGCGATTGACTTGGTATTAAGTATCGTT
TTATTATTTTTAACATTTCCGATTATGTTCATATTCGCCATTGCTATCGTCATAGATTCGCCAGGAAACC
CTATTTATAGTCAGGTTAGAGTTGGGAAGATGGGTAAATTAATTAAAATATACAAATTACGTTCGATGTG
TAAAAACGCAGAGAAAAACGGTGCGCAATGGGCTGATAAAGATGATGATCGTATAACAAATGTCGGGAAG
TTTATTCGTAAAACACGCATTGATGAATTACCACAACTAATTAATGTTGTTAAAGGGGAAATGAGTTTTA
TTGGACCACGCCCGGAACGTCCAGAATTTGTAGAATTATTTAGTTCAGAAATAATAGGATTTGAGCAAAG
ATGTCTTGTTACACCAGGATTAACAGGTCTTGCGCAAATTCAAGGTGGATATGACTTAACACCACAACAA
AAATTAAAATATGACATGAAATATATACATAAAGGTAGCTTAATGATGGAATTATATATATCAATTAGAA
CATTGATGGTTGTTATTACAGGGGAAGGCTCAAGGTAGTCTTAATTTGCTTAATAAGTTTAAATAAAAGT
TACATTTTAAAGATTGTGACCAATTGTTACAGTATAACGAGGAATCCCTTGAGACAGTATCAAATGGCAT
TAAGAAATATTTGCCATCATTGATTTGCATGGCTATAAATACTATTCATCTGATGAGATAGCCATGTTAA
GAAATTGAAAGTATAGCATTAAAGGGGTTTGTAACAGTTGAAAATTATATATTGTATTACTAAAGCAGAT
AATGGTGGTGCACAAACACATCTCATTCAACTCGCTAACCATTTTTGCGTACACCATGATGTTTATGTCA
TTGTAGGCAATCATGGACCAATGATTGAACAACTAGATGCAAGAGTCAATGTAATTATTATCGAACATTT
AGTAGGTCCAATTGACTTTAAACAAGATATTTTAGCTGTCAAAGTGTTAGCACAGTTATTCTCGAAAATT
AAACCTGATGTTATCCATCTACATTCTTCCAAAGCTGGAACGGTCGGACGAATTGCGAAGTTCATTTCGA
AATCGAAAGACACACGTGTAGTTTTTACTGCGCATGGATGGGCTTTTACAGAGGGTGTTAAACCAGCTAA
AAAATTTCTATATCTAGTTATTGAAAAATTAATGTCACGTATTACAGATAGCATTATTTGTGTTTCAGAT
TTCGATAAACAGTTAGCGTTAAAATATCGATTTAATCGATTGAAATTAACCACTATACATAATGGAATTG
CAGATGTTCCCGCTGTTAAGCAAACGCTAAAAAGCCAATCACATAACAATATTGGCGAAGTTGTTGGAAT
GTTGCCTAATAAACAAGATTTACAGATTAATGACTCGACAAAACATCAATTTGTTATGATTGCAAGATTT
GCTTATCCAAAATTGCCACAAAATCTAATCGCGGCAATAGAGATATTGAAATTACATAACAGTAATCATG
CGCATTTTACATTTATAGGCGATGGACCTACATTAAATGATTGTCAGCAACAAGTTGTACAAGCTGGGTT
AGAAAATGATGTCACATTTTTGGGCAATGTCATTAATGCGAGTCATTTATTATCACAATACGATACGTTT
ATTTTAATAAGTAAGCATGAAGGTTTGCCAATTAGCATTATCGAAGCGATGGCTACAGGGTTGCCTGTCA
TCGCTAGTCATGTTGGTGGCATTTCGGAATTAGTAACTGATAATGGTATATGTATAGTGAACAATCAACC
TGAAACTATTGCCAAAGTCCTGGAAAAATATTTAATAGACAGTGATTACATCAAAATGAGTAACCAATCT
AGAAAACGTTATTTAGAATGTTTTACAGAGGAGAAAATGATTAAAGAAGTGGAAGACGTTTATAATGGAA
AATCAACACAATAGTAAATATCTAACATTGTTACTTATCGGTTTAGCGGTTTTTATTCAGCAATCTTCGG
TTATTGCCGGTGTGAATGTTTCTATAGCTGACTTTATCACATTACTAATATTAGTTTATTTACTGTTTTT
CGCCAACCATTTATTAAAGGCAAATCATTTTTTACAGTTTTTCATTATTTTGTATACATATCGTATGATT
ATTACGCTTTGTTTACTATTTTTTGATGATTTGATATTTATTACGGTTAAGGAAGTTCTTGCATCTACAG
TTAAATATGCATTTGTAGTCATTTATTTCTATTTAGGGATGATCATCTTTAAGTTAGGTAATAGCAAAAA
AGTGATCGTTACCTCTTATATTATAAGCAGTGTGACTATAGGTCTATTTTGTATTATAGCTGGTTTGAAC
AAGTCCCCTTTACTAATGAAATTATTATACTTTGATGAAATACGTTCAAAAGGATTAATGAATGACCCTA
ACTATTTCGCGATGACACAGATTATTACATTGGTACTTGCTTACAAGTATATTCATAATTACATATTCAA
GGTCCTTGCATGTGGTATTTTGCTATGGTCTTTAACTACAACGGGGTCTAAGACTGCGTTTATCATATTA
ATCGTCTTAGCCATTTATTTCTTTATTAAAAAGTTATTTAGTAGAAATGCAGTAAGTGTTGTGAGTATGT
TAGTGATTATGTTAATTCTACTTTGTTTTACCTTTTATAATATAAACTACTATTTATTCCAATTAAGCGA
CCTTGATGCCTTACCGTCATTAGATCGAATGGCGTCTATTTTTGAAGAGGGGTTTGCATCATTAAATGAT
AGTGGATCTGAGCGAAGTGTTGTATGGATAAATGCCATTTCAGTAATTAAATATACATTAGGTTTTGGTG
TTGGCTTAGTGGATTATGTACATATTGGCTCGCAAATTAATGGTATTTTACTTGTTGCCCATAATACATA
TTTGCAAATTTTTGCGGAATGGGGCATTTTATTCGGTGCGTTATTTATCATATTTATGATTTATTTATTA
TTTGAATTATTTAGATTCAATATTTCTGGGAAAAATGTAACAGCAATTGTTGTAATGTTGACGATGCTGA
TTTACTTTTTAACAGTATCGTTTAATAACTCAAGATATGTCGCTTTTATTTTAGGAATTATCGTCTTTAT
TGTTCAATATGAAAAGATGGAAAGGGATCGTAATGAAGAGTGATTCACTAAAAGAAAATATTATTTATCA
AGGGCTATACCAATTGATTAGAACGATGACACCGCTGATTACAATACCCATTATTTCACGTGCATTTGGT
CCCAGTGGTGTGGGTATTGTTTCATTTTCTTTCAATATCGTGCAATACTTTTTGATGATTGCAAGTGTTG
GCGTTCAGTTATATTTTAATAGAGTTATCGCGAAGTCCGTTAACGACAAACGGCAATTGTCTCAGCAGTT
TTGGGATATCTTTGTCAGTAAATTATTTTTAGCGTTAACAGTTTTTGCGATGTATATGGTCGTAATTACT
ATATTTATAGATGATTACTATCTTATTTTCCTACTACAAGGAATCTATATTATAGGTGCAGCACTCGATA
TTTCATGGTTTTATGCTGGAACTGAAAAGTTTAAAATACCTAGCCTTAGTAATATTGTTGCGTCTGTTAT
TGTATTAAGTGTCGTTGTTATCTTTGTGAAAGATCAATCAGATTTATCATTGTATGTATTTACTATTGCT
ATTGTGACAGTATTAAACCAATTACCTTTGTTTATCTATTTAAAACGATACATTAGCTTTGTTTCGGTTA
ATTGGATACACGTCTGGCAATTGTTTCGTTCGTCATTAGCATATTTATTACCAAATGGTCAACTCAACTT
ATACACTAGTATTTCTTGCGTTGTTCTTGGTTTAGTAGGCACATACCAACAAGTTGGTATCTTTTCTAAC
GCATTTAATATTTTAACGGTCGCAATTATAATGATTAATACATTTGATCTTGTAATGATTCCGCGTATTA
CTAAAATGTGTATCCAGCAATCACATAGTTTAACTAAAACGTTAGCTAATAATATGAATATTCAATTGAT
ATTAACAATACCTATGGTCTTTGGTTTGATTGCAATTATGCCATCATTTTATTTATGGTTCTTTGGTGAG
GAATTCGCATCAACTGTCCCATTGATGACCATTTTAGCGATACTTGTATTAATCATTCCTTTAAATATGT
TGATAAGCAGGCAATATTTATTAATAGTGAATAAAATAAGATTATATAATGCGTCAATCACTATTGGTGC
GGTAATGAATTTAGTATTATGTCTTGTTTTGATATATTTTTATGGAATTTACGGTGCTGCTATTGCGCGT
TTAATTACAGAGTTTTTCTTGCTCATTTGGCGATTTATTGATATTACTAAAATCAATGTGAAGTTGAATA
TTGTAAGTACGATTCAATGTGTCATTGCTGCCGTTATGATGTTTATTGTGCTTGGTGTGGTCAATCATTA
TTTGCCTCCTACAATGTACGCTACGCTGCTATTAATTGCGATTGGTATAGTAGTTTATCTTTTATTAATG
ATGACTATGAAAAATCAATACGTATGGCAAATATTGAGGCATCTTCGACACAAAACAATTTAAGTATCGG
TAACGCTATACTTTAGAAATTTAAGAATAAGAAGAAAAGGCAATTTCTTATTGAAAAATGGAAGTTGTCT
TTTTTAATTCTCTTTAAAAGCGGGAAACAAAAGCAGTTAAATGCCTTTTTGCATTCAATATTAAATATTA
TATCAATTTCGAATATTTAAATTTTATATAATTGGATATAACAAATAAATAATAATTATTGCAAAACACA
CCCGAAATTAATTATTATAAAAGTATATTCATAAAAGGAGGAATATACTTATGGCATTTAAATTACCAAA
TTTACCATATGCATATGATGCATTGGAACCATATATAGATCAAAGAACAATGGAGTTTCATCACGACAAA
CATCACAATACGTACGTGACGAAATTAAACGCAACAGTTGAAGGAACAGAGTTAGAGCATCAATCACTAG
CAGATATGATTGCTAACTTAGACAAGGTACCGGAAGCGATGAGGATGTCAGTCCGTAATAATGGCGGTGG
TCATTTTAACCATTCATTATTCTGGGAAATACTATCACCTAATTCTGAAGAAAAAGGTGGCGTAATAGAC
GACATTAAAGCGCAGTGGGGCACTTTAGATGAATTTAAAAATGAATTTGCAAATAAAGCAACAACATTAT
TTGGATCAGGTTGGACTTGGTTAGTTGTTAATGATGGAAAATTAGAAATTGTGACAACGCCAAACCAAGA
TAATCCATTAACAGAAGGCAAAACACCAATCTTACTATTTGATGTTTGGGAGCATGCCTACTATCTGAAA
TATCAAAATAAACGTCCAGACTATATGACTGCATTTTGGAATATTGTTAACTGGAAAAAAGTTGATGAAT
TATACCAAGCAGCAAAATAATATAACTTAATATAATTGAGGTGGAGCATCTATTAGGTGTTTCACCTTTT
TTGTACTTAATATCTTTACTTATTCGTTTTTGTGTAATGGGATAGCGCGTAAAAGTGGCAAAATAATAAG
ATAAATTTCAACTCGAAATACCTTATTATTGTTGACTATAACGATGACTTAAATGCTATATACATCAGAC
AACACTATTGATTAATCAACATATTGACATTAAATAAATTGACAAAATAAGTAATTATTGTGAATCTAAA
GTGAAATTTTTATAAAAAATTGTAATGATTCAAAAATTTTGTTGCATTTCTTTTGTAATCATATGATAAT
ATAAATGTAATCAAATTGTAATATAAGGGGAAAAGACAATGAAAAAATTAGCAACAGTAGGTTCTTTAAT
TGTAACAAGCACTTTAGTATTCTCAAGTATGCCTTTTCAAAATGCGCATGCTGACACAACTTCAATGAAT
GTGTCGAATAAACAAAGCCAAAATGTACAAAATCATCGCCCTTATGGCGGAGTAGTACCACAAGGAATGA
CGCAAGCACAATATACTGAATTAGAGAAAGCTTTACCCCAATTAAGCGCTGGCAGTAATATGCAAGACTA
TAATATGAAATTGTATGATGCGACGCAAAATATTGCTGATAAATACAATGTGATAATTACAACTAATGTA
GGGGTATTTAAACCACATGCTGTTAGAGATATGAATGGCCATGCGTTACCTGTAACAAAAGATGGCAATT
TTTATCAAACGAATGTAGATGCAAATGGTGTTAATCATGGTGGTAGTGAAATGGTGCAAAATAAAACAGG
TCATATGAATCAGAACACACACATGAACCAACAGCCACACATGCAACAAGGTCATATGCAATCATCAAAC
CATCAAATGAACCAAAGTAACAAAAAAGTTTTACCAGCTGCTGGTGAAAGTATGACATCAAGTATTCTTA
CTGCAAGTATTGCCGCACTACTATTAGTATCTGGGTTATTCTTAGCATTTAGACAACGTTCAACAAATAA
ATAAACATCATACGTTTTAAAGTAGAAAAATCATGTGATTACCTGAAAGTTATTGTCGATTAAACAATAG
CTAAACAGTCATCACATGATTTTTTTTCAATAATTTTAATAATCCGATTGTCTTATACGTGTCAGTGTTA
ATTCAGATATTTCCTGTGGAATATACCACTTATTAATCATAATCGGATAGGGCGTTTGTGCGTACAATGT
TTCAATAATCAGCCAACAATGTGTATCACCATCAAACACGTGACTATGATTTTTGAAGTGGGGCGCTTTG
GTAATAGACATTTTTAAATCTGATTGATATGCATTGCTATAAATCGTTTGCTCAACGAACGTCTTCATGT
CGTCTTCGTTTTGTGTATTCACTTTAAATGTGTCAATGACATTTAACGGTATAAAGGTAAAACAAAATGC
ATCAGCTTGCTTAGAATGGTTGTCCTTTTTTTGATAATAGCGTTCCATTGCAATGACGGCAGAAGGATGG
TTTGCAAACAAATGATTTGTATATTCACTTTCTAAATCAACACGATAATTAATTGATGACATAGATACAC
GATCTAATAATATTTGATCAAGTGGATGCTTAAATTGATCCATACTTGAAGCGTGTTGGGCATTTGTTTG
TGGAATAACAAAGTGTCCCTTCCCTCTTGTACTCTCTACGATGCCATCTTCGGCTAACAATTTTATAGCT
TGGCGCAAAGTCATACGACTGACATCAAAGCGCGCACAAAGTTCCTTTTCAGTAGGTAATGCATGGCCAC
TCGGATATTTTCCTATTTGAATTTCTTTATATAACGTATTATAAATCGTTAAAAATTTTGGTTGTGTTTG
CGTCACGTAGACAACCTCCATAAAGTTACTTAATCATTCTCATCATACAATAATTTTTACTCGAATTGGA
AAAATTATAAAAATTAAACATAGAAACAACTTGAACATTGGTTTTATGCAAGATCAGTAGAGATAACTGT
AAAATGTTCTTAATATTGTCAAAATGTAATGCTTGAAAGCGCTTTTAAAAAATATTATTATATACATGGT
TAGACAAATAGACAAATTGCTATACAAATATTGGGAGGAATATTTTATGAAATCAACACCACACATTAAA
CCAATGAATGACGTCGAAATTGCAGAAACGGTTCTATTGCCAGGAGATCCGTTAAGAGCTAAGTTCATTG
CAGAAACATATTTGGACGATGTGGAACAGTTCAATACAGTGCGAAATATGTTTGGTTTTACCGGAACATA
TAAAGGTAAAAAAGTTTCTGTCATGGGTTCAGGAATGGGTATGCCATCTATTGGCATTTACTCTTATGAA
TTAATTCATACATTTGGTTGTAAAAAATTAATTCGCGTTGGTTCTTGTGGCGCGATGCAAGAAAACATTG
ATTTATATGATGTGATTGTTGCACAAGGTGCCTCTACTGATTCAAATTACGTTCAACAATATCAATTACC
AGGTCATTTTGCGCCAATTGCTTCTTATCAGTTATTAGAAAAAGCTGTTGAAACAGCACGTGACAAAGGT
GTACGTCATCATGTAGGTAATGTGTTATCAAGTGATATTTTCTATAACGCGGATACAACAGCGAGTGAAC
GTTGGATGCGTATGGGTATTTTAGGTGTAGAAATGGAATCAGCTGCATTATACATGAATGCAATTTACGC
TGGTGTCGAAGCATTAGGTGTGTTCACAGTGAGCGATCATTTAATTCATGAAACGTCAACAACACCTGAG
GAAAGGGAACGTGCATTTACAGATATGATTGAAATTGCACTGTCATTGGTGTAGATGATTATGAATGTTG
AATATTCTAAAATAAAGAAAGCAGTACCTATTTTATTATTCTTATTTGTATTCAGTTTGGTTATAGACAA
CTCATTCAAATTGATTTCTGTAGCCATTGCTGATGACTTAAACATTTCAGTAACGACAGTAAGTTGGCAA
GCGACATTAGCCGGTTTAGTAATTGGTATTGGCGCTGTAGTATACGCTTCATTATCTGATGCCATTAGTA
TACGCACACTATTTATTTATGGCGTGATATTAATCATTATCGGATCAATTATTGGTTACATTTTCCAACA
TCAATTCGCATTACTTTTAGTTGGACGTATTATTCAAACTGCAGGTTTAGCTGCTGCAGAGACATTATAT
GTGATATATGTTGCAAAGTATCTTTCTAAAGAGGACCAGAAGACTTACCTTGGCTTAAGTACGAGCAGTT
ATTCCTTGTCATTAGTTATCGGTACATTATCAGGTGGATTTATTTCTACGTATTTACACTGGACAAATAT
GTTTTTAATTGCATTAATCGTAGTATTTACGTTGCCATTCCTATTTAAATTATTACCAAAAGAAAATAAT
ACAAATAAAGCTCATTTAGATTTTGTTGGCTTAATTCTAGTGGCAACTATCGCTACAACAGTTATGCTGT
TTATTACGAACTTTAATTGGATATATATGATTGGTGCCTTAATTGCGATTATCGTTTTTGCGCTATATAT
TAAAAATGCGAAACGTCCATTAGTAAACAAATCATTTTTCCAAAATAAACGTTATGCTTCATTTTTATTT
ATAGTATTTGTAATGTATGCCATCCAATTGGGTTATATTTTTACGTTCCCATTCATAATGGAACAAATTT
ATCATCTTCAGCTAGACACAACATCACTGCTATTAGTACCGGGTTATATTGTAGCAGTCATCGTTGGTGC
ACTAAGTGGTAAAATCGGCGAATATCTTAATTCAAAACAAGCGATTATCACAGCAATTATTTTAATCGCA
CTGAGCTTGATTTTACCTGCATTTGCAGTAGGTAATCACATTTCAATCTTCGTCATTTCTATGATATTCT
TTGCAGGTAGCTTTGCTTTAATGTATGCACCTTTACTTAACGAAGCCATTAAAACAATAGATCTTAATAT
GACAGGTGTGGCTATTGGTTTTTATAATTTAATTATTAATGTGGCGGTATCTGTAGGTATTGCGATTGCT
GCGGCTTTAATCGATTTTAAAGCATTAAATTTCCCAGGCAATGATGCATTAAGTTCACATTTCGGTATTA
TTTTAATTATTTTAGGTTTAATGAGTATTGTCGGATTAGTTTTATTCGTCATCTTAAATCGTTGGACACA
ATCTGAAAAATAAATAGATATAAATTCGCGAGATATATTCGTATTTATAGTAAAATTAAATAAAGAGATT
ATATAACACGAGGAGTAGTAAGTATGAAATTTGAGAAATATATAGATCACACTTTATTGAAGCCTGAGTC
AACACGTACGCAAATCGATCAAATCATCGATGAAGCGAAAGCATACAATTTTAAATCTGTATGTGTGAAT
CCAACGCATGTTAAATATGCAGCAGAGCGACTAGCTGATTCAGAGGTGCTAGTTTGTACGGTAATAGGAT
TCCCATTAGGTGCGTCGACAACTGCAACGAAAGTATTTGAAACAGAAGATGCAATTCAAAATGGTGCAGA
TGAAATTGACATGGTCATCAACATCGGCGCATTAAAAGATGGGCGTTTTGATGATGTACAACAAGACATT
GAAGCAGTGGTTAAAGCTGCGGAAGGTCACACAGTAAAAGTGATTATTGAGACGGTATTGTTGGACCATG
ACGAAATCGTAAAAGCGAGTGAATTAACAAAAGCGGCTGGTGCGGACTTCGTTAAAACTTCAACAGGTTT
TGCAGGTGGCGGTGCGACTGCAGAAGACGTTAAATTAATGAAAGATACAGTAGGTGCAGATGTAGAAGTA
AAAGCATCAGGTGGCGTACGTAATTTAGAAGATTTCAATAAAATGGTTGAAGCGGGTGCGACACGTATTG
GTGCGAGCGCAGGCGTTCAAATTATGCAAGGTTTAGAAGCAGATTCAGATTACTAATATATATAAAATTT
GGGAGTGATAGCTATGACAAGACCATTTAATCGTGTACATTTAATCGTAATGGATTCAGTAGGTATTGGT
GAAGCGCCAGACGCAGCTGATTTTAAAGATGAAGGTTCACATACTTTAAGACATACCTTAGAAGGCTTCG
ATCAAACTTTACCAAACCTTGAAAAGTTAGGTCTAGGGAACATCGATAAATTACCAGTAGTAAATGCAGT
TGAACAACCAGAAGCATACTATACTAAATTGAGTGAAGCTTCAGTTGGTAAAGATACAATGACTGGTCAC
TGGGAAATTATGGGATTAAATATTATGCAGCCTTTTAAAGTATACCCTAATGGATTCCCTGAAGAGTTAA
TTCAACAAATTGAAGAAATGACAGGTCGTAAAGTTGTTGCTAACAAACCGGCATCGGGTACGCAAATTAT
CGATGAGTGGGGCGAGCACCAAATGAAAACTGGTGACTTAATTGTTTATACAAGTGCAGACCCAGTATTG
CAAATTGCTGCACATGAAGACATTATCCCATTAGAAGAGTTATATGATATTTGTGAAAAGGTTCGTGAGT
TGACAAAAGACCCTAAATATTTAATTGGTCGTATTATCGCACGTCCATATGTTGGTGAACCAGGAAACTT
TACACGTACATCTAATCGACATGACTATGCGTTAAAACCATTTGGTAAAACTGTCTTAGATCATTTGAAA
GACGGTGGTTATGATGTCATTGCCATCGGTAAAATTAATGACATTTATGATGGTGAAGGTGTAACAGAAG
CGGTTCGTACAAAGAGTAACATGGACGGTATGGATCAATTGATGAAAATTGTTAAGAAAGATTTCACAGG
TATTAGCTTCTTAAACTTAGTAGACTTTGATGCATTATACGGTCATCGTCGTGATAAACCGGGTTATGCA
CAAGCAATTAAAGATTTCGATGATCGCTTGCCAGAACTGTTTAGCAACTTAAAAGAAGACGATTTAGTAA
TTATTACAGCAGACCATGGTAATGACCCGACAGCGCCAGGTACGGACCATACGAGAGAATACATCCCAGT
AATTATGTACAGTCCGAAATTTAAAGGTGGTCATGCACTAGAAAGTGATACTACATTCAGCTCTATCGGT
GCAACTATAGCAGATAATTTCAACGTAACATTACCAGAGTTCGGTAAAAGTTATTTAAAGGAATTAAAAT
AGAATAAATTTAGATATAATAAAAACAGCAGTGAAGTTAACTATAATAATAGTTTTCTTCACTGCTGTTT
TTATTATAATAGAGAAACGTAAGACGGTAGGACCTCTTATTTAGGAGTATCCTGATTTAATGTTAAAGAA
TACGTTTTCGGATTGAACCGGAAATTAAATCGACAATTGCGACCATTAGTACTAAACCGATTAATATAAT
ACCTACACGGTCCCAAGAACGTGTTTGAATGGCAAATATGAGTGGTGTCCCGATACCACCAGCCCCAATT
AGCCCCAGTATAGAAGCTGAACGTAAGTTTAGTTCAAAGCGATAAAGTATGAGTGATAGAAAGGCAGGCA
TAATTTGTGGTATGACTGCAAATACGAGTGTTTTAATCTTATTCGCACCACTGGCCTTTAATGATTCTAC
AGCACTGAAATCTAGACTTTCAATATCTTCAGCTAAAAGTTTCCCAAGCATACCTACGGAATGGATACCT
AAAGCTAATACACCTGAAAATGAACCTGGGCCAACAGCTTTGATAAATATAAGTGCCATTACAATTTCTG
GGAAGACACGTATAACACTTAAAATAAATTTGCTAACACCTGAAACTGGGCGTAGCTTTACCATATTATT
TGCACCTAGAAATGCTAATGGAATACAGATAATTGCGGCGATGAAAGTACCTACAACGGCTATCGCAAAG
GTTTCAAGTAAACCACGTAATAAGTCTTCGCCATCTGGTATATAGATATAGCTGATATCAGGATGGAATA
ATCCGCTGAATATGGATTTTAAGATTTCTAATGATTTACTTTTAAGTTCTAAACTTGGTACACCTGCAAA
TGCCCAGATGATAATAGCTAAGACGACAATTGCAATAAGCCATCTTTTAATCAATTTTCGTTTGTGTGCT
TTTGTGTGAACATTATATTTTTCTATTTCCTGTGTCATGCGAGATGTGCCCTCACTTTCGTACTGATGTA
ATCAATGACGACGACGATAACTAAAGTAAATAAAATAATCGTTGCTGTTTTTGGATATTGAAATAAACCA
AGTGTTTGATCATAAAACAATCCAATACCGCCAGCGCCGACTAATCCAAGCACAGCTGAAGCACGTATAT
TTACTTCAAATGCATATAATACGTATGACATAAATGACGATATGGCTTGTGGTACAACACCGAAAACAAT
CCATTTTATTTTATTAGCGCCAACAGCCGTCATTGCTTCCATTGGACCTGGATCTATCGTTTCCAATGAT
TCATATAATAATTTTCCAATAATACAGATAGTTAAAATAAACAATGCTAATATCCCTGGAATTTGACCGA
TTCCAAATACAGCCACAAAGATTGCTGCTAATAACAAATCTGGAATAGTACGAACTATATTTAAAATAAA
GCGCGAGGGTATTGAAGTCCACTTTTGATGAACGATATTGCTAGCACATAATAACGCAATTGGTATTGAA
ACGATGCTACCTAATACTGTACTTACGATAGCCATTCGAATGGTATCTAACATTGGCGTTGTAATTTGTT
GTAAATACTCGAAATCAGGTGGAATCATTTGTTTGAATAGATCACCTATTTGAGGTATTCCTATCATTAA
ATCTCCAAAATTAAACCCCGTATAAATGAAGCTCCAAATGATAAGCACAATGATTAACATGAAGGTAAAA
CTCGTTTTTAAAGAAACCTTTTTCTTTAAAAGGGAGTCATACTTTGTAGGTGTTTCTAAAGGCATGTTAG
TTCACTCCTAGCTTTTCATCTTCTTTAATTGTACGTCCATATATTTTACTAAATACGTCATCTGTTGCTT
CAGATGCAGGACCATCATAGACAACTTCACCATCACGTAAACCAATGATGCGTGTGCCATATTCTTTTGC
TAAGTCAACAAAATGTAAATTAATTAAAATTGTGATGCCTAATTCTTGGTTGATTTTTCTTAAATCATCC
ATAACCTGTTTCGTTGTTAATGGGTCTAATGAAGCAACTGGTTCATCTGCAAGAATAATTTCGGATTCTT
GGCATAGCGCACGTGCAATAGATATACGTTGTTGTTGGCCACCTGATAATTCATCAGAGCGTTGATTATA
TTTATCTAAGATGTTGACCCGTTCTAGTGCATCCATTGCTTTAATTTTGTCTTCTTTTGGAAATAAACCT
AATACCATTTTCCAAGTAGGGTGATAACCTACACGTCCACTTAGTACATTTCGTAATACACTTGACCGTT
TAACTAAATTAAAATGTTGGAAAATCATGCCTATATTTCGGCGCATTTCTAATAATGCTTTACCATGGGC
TTTAGTGATTGATTTACCTTGAATGAAAATTTCACCTGACGTGATATCATGCAAACGATTTACAGATCTT
AATAACGTGGATTTCCCAGCACCAGATAGTCCGACAATGACTGCAAATTCACCTTTTTCAATATTTAAGT
TAATATTTTTCAAGCCTACATGACCGTTAGGATAGACTTTACTGACGTTTTTAAATTTGATTTGACTCAT
GTTTGACACCTTTCTTTAATAAAGAAAAGCCAAGGTAAACTGAAATATCATAGACATTGGGTTTCTGTGT
ACAAATAGTTTCAAATGTACAGCGACACCTTTCTATATCTGTTTCAGTTTAGCGCCTAGCTTTTCAATAT
TAATCTAGAATATATCTATTGAACGAAAGCTTTTAATACCAAATTCGATAATGATTCATTGGTTAAATAA
TGATTATTTCATATCTTTAACTAATTTTTCGTACTCTCTTACAATGTCGAAATTTGAATCTTTCGTTTCT
GTGTATCCTTCATGTGAATAAACTTCGCTAATAATTTTGTGACCTTCTTTTGATTTAGCAATGTCTATAA
AAGCTTTTTTCAATTTCTCTTGGAAGTCTTTATCCATATCTGGTCTTACAGAAATTGTGTCATTCGGAAT
AGCTTGTGTTAATTTTAAAATTCGTGTGTCTTTAAATACATTTGGTTGGTCTTTTTTCACAGTATTACGT
GCATCGTTAAATACAGCTGCAGCATCTACATCTCCATTTAATAATGAGATAACTGCTTGGTCATGACCTT
TAACATTCACAATTTTCATATCTTTAGTTGCATTAATACCTGCTTCGTTTTTTAACATCGCAAGTGGGAA
TGTATATCCAGCAGTTGATGTTACATCTTGTAAGGCAATTTTCTTACCTTTTAAATCTTTCAAGCTTTTA
ATTTTTGAGTCTTTTTTAACAAGAATTTCTGATTTATAACTATCTACAAGTTCTTTACTTGCTGAACCAT
CTTCTTTTACACCAAAACGTTGTGCTTGTAATAATAAATCAGCTGCTTTTTGATCATGTGCTAATGTGTA
TGCCGTTGGTGGTAAGAAACCAACATCAACTTTTTTAGACTTCATAGCTTCAACAATTGTATTGTAGTTA
GTTGATACAGACACTTTAACTGGAATCCCTAATTCTTTAGATAGTAATTTTTCTAATGGTTTTGCTTTAG
CCTCTAATGTTCCAGCATTTTGCGAAGGTACAAATTGAACTGTTAATTCTTTAGGTTTGTATCCTCCTGA
TTTAGAATCCGAATCATTACTAGCGTTCTTTTGATTATCTAAAGAACTTGAATTTCCACATGCTGCTGCA
AAAACAATGACTGCTAACATTAATACAAATAAACACTTAAAATTTTTCATTTGATAACTGTCCCCTTCAC
ATTCTTAATCGTGTAATATGTATGCAATGAAATTACACTTATAGCGTACCACATTTAAATGCTAAAAAGT
ATTTTATAAAAATGAATTTTAATAACTTTCTTTAAGAGTGTGATAAGATTTTGTAAAATTTTCGTTAAAT
TGCCCATTTCAAACATATATTTATCCTATAATTCAAGAACAAATTTATTTTAAAAGGAGCCTCAAAAAAT
GAAAAATATATATAAGTCATTAACTGTCTCTGCAATTGTTGCAACGGTATCATTAAGTGCTTTACCGCAA
TCTTTAGCTATAACGCATGAATCGCAACCTACAAAGCAACAGCAAACAGTATTATTCGATCGTTCTCATG
GTCAAACAGCTGGTGCTGCAGATTGGGTTAGTGATGGTGCATTTTCAGATTATGCGGATTCAATACAAAA
ACAAGGTTATGACGTTAAAGCTATTGATGGTCATTCGAACATAACAGAAGCAAGTTTGAAAAGTTCCAAA
ATATTTGTAATTCCTGAGGCTAACATTCCTTTCAAAGAATCAGAACAGGCAGCAATTGTTAACTATGTGA
AACAAGGGGGAAATGTTGTCTTTATTTCAGACCATTACAATGCTGACCGAAATTTAAATCGTATTGATTC
ATCAGAGGCAATGAATGGTTATCGACGTGGAGCGTATGAAGATATGTCGAAAGGTATGAATGCAGAAGAA
AAAAGTTCTACTGCAATGCAAGGTGTGAAAAGTTCAGATTGGTTATCTACAAACTTTGGCGTACGTTTTC
GATATAATGCACTAGGTGATTTAAATACGAGCAATATTGTTTCTTCAAAAGAAAGTTTTGGTATTACTGA
AGGTGTGAAATCTGTATCTATGCATGCCGGTTCGACATTAGCAATTACTAATCCAGAGAAAGCAAAAGGT
ATTGTGTATACACCAGAACAATTGCCAGCGAAAAGTAAATGGTCACATGCTGTAGATCAAGGTATTTATA
ATGGGGGCGGTAAAGCAGAAGGTCCCTATGTAGCAATTTCTAAAGTTGGAAAAGGTAAAGCAGCATTTAT
CGGTGATTCATCACTTGTGGAAGATAGTTCGCCCAAATATGTGAGAGAAGATAATGGAGAAAAGAAGAAA
ACATATGATGGTTTTAAAGAACAAGACAACGGTAAGCTATTAAATAATATAACAGCTTGGATGTCTAAAG
ATAATGATGGGAAATCACTTAAGGCGAGTGGCCTAACATTAGATACAAAGACTAAGTTGCTTGATTTTGA
ACGACCAGAGCGTTCAACTGAGCCTGAAAAAGAGCCATGGTCACAACCGCCGAGTGGTTATAAATGGTAT
GACCCAACAACATTTAAAGCAGGTAGTTATGGCAGTGAAAAAGGCGCGGATCCTCAGCCAAACACACCAG
ATGATCATACGCCACCAAATCAGACCGAAAAAGTATCATTTGATATCCCGCAAAATGTTTCTGTAAATGA
GCCATTTGAAGTGACAATACATTTAAAAGGATTTGAAGCAAATCAAACACTTGAAAATCTTAGAGTTGGT
ATTTACAAAGAAGGAGGACGTCAAATCGGACAATTTTCAAGTAAAGATAACGATTATAACCCGCCAGGTT
ACAGTACTTTGCCAACAGTTAAAGCAGATGAAAACGGAAATGCCACAATTAAGGTCAATGCCAAAGTACT
CGAAAGTATGGAAGGTTCAAAGATTCGTTTAAAACTCGGTGACAAAACCTTGATTACAACAGACTTCAAA
TAAATATATAATAGAAATAAGAAAGATGTTTGTGATTGAAGGAGTGAGTGAGGATGTCAAACATAGCATT
TTATGTCGTGAGTGACGTACATGGTTATATTTTCCCAACAGATTTTACGAGTAGAAATCAATATCAGCCT
ATGGGATTGTTACTAGCGAATCATGTTATAGAACAAGACAGAAGGCAGTATGACCAAAGTTTTAAAATAG
ATAATGGTGATTTTTTGCAAGGGTCACCATTTTGTAATTACTTAATCGCGCATAGCGGCAGTAGCCAGCC
TTTAGTTGATTTTTATAATCGAATGGCATTCGACTTTGGTACGCTTGGTAATCATGAATTTAATTATGGA
TTACCATACTTAAAAGACACTTTACGCAGACTCAATTATCCAGTTTTGTGCGCTAATATTTATGAAAATG
ATAGTACATTGACTGATAACGGTGTGCAGTATTTTCAGGTTGGAGATCAAACGGTTGGTGTGATAGGTTT
AACGACACAATTTATTCCCCATTGGGAACAACCAGAGCATATTCAGTCACTTACGTTTCATAGTGCTTTT
GCAACACTTCAACAACACTTACCTGAAATGAAGCGATATGCAGATATCATTGTGGTTTGTTACCATGGTG
GATTTGAAAAGGATATAGAAAGTGGTACGCCGACCGAAGTGTTAACGGGTGAAAATGAAGGATATGGCAT
GTTAGAAGCGTTTTCTAAAGATATAGATATCTTTATTACGGGTCACCAACATCGACAAATTGCTGAAAGG
TTTAAGCAAACGGCTGTGATTCAACCTGGTACGAGAGGTACAACTGTAGGCAAAGTTGTCTTGAGTACTG
ATGAATATGAAAATGTATCCGTTGAATCATGTGAATTACTTCCTGTTATAGATGATCCCACATTTACTAT
TGATGAAGATGACCAACATATACGAAAGCAGCTAGAGGACTGGTTAGATTACGAAATTACAACATTGCCA
TATGATATGATGATTAATCATGCATTTGAGGCACGTGTAGCTCCGCATCCTTTTACTAATTTTATGAATT
ACGCTTTATTAGAAAAAAGTGGAGCAGATGTTGCCTGTACAGCTTTGTTTGATTCTGCTAGTGGTTTCAA
GCAAGTCGTGACGATGCGAGATGTTATTAACAATTACCCATTTCCAAATACATTTAAAGTTTTAGCTGTA
AGTGGTTTCAAACTTAAACAAGCCATTGAACGATCAGCAGAATATTTTGACGTGAAAAATGATGAAGTAA
GTGTGAGCGCAGACTTCCTTGAACCCAAACCCCAACACTTTAATTATGATATATATGGTGGCGTAAGTTA
TACCATTCATGTTGGAAGACCAAAGGGACAACGTGTGAGCAATATGATGATTCAAGGTCACGCAGTTGAT
TTAAAGCAGACATATACAATTTGTGTAAATAATTATCGTGCAGTTGGCGGTGGTCAGTATGATATGTATA
TCGACGCGCCAGTTGTAAAAGATATTCAAGTTGAAGGCGCACAATTACTTATTGATTTTTTATCAAATAA
TAAATTGATGCGCATCCCGCAAGTTGTTGATTTTAAAGTTGAAAAGTGACGGATATATGTAAAACTTACT
TGATTTTAATCGGGTAAGTTTTTGTTTTTGTTTAAACTAATCACTCTTAAACACCAATATACTTTAAGAA
AAATGTTGATTTTACAAAAAACAAGGCTTATATTTTATATAACTTAATATTATGAAGTGATTAATTTGGA
AACAATTAAACAAGAAGTAAGAGAATCTATTGTTAAAGGAATTTTCGCGGGATATAAGGACTATGTTAAT
GAGAGAAATGAAGTCAAGAAACGTATGGTGATTAGTGATGCCTATGTGTACACCAAATCTAATCATATTG
AAAATCAAGTTGCTAAGCATTTGGAAAATTTTGTTAAGTATATTAAAGAAAATGCTGGACCATCATGGAA
GTATTTAAAGTTTATATTTAATAAGGATGAAGAGAAAAATAATATCATGTTTATATTGAAAAATGAAGAT
TACTTTGATGAAAAAAATGTAAGCGTAGGGAAGAGTTTAGTTGCTGATAAGAATCAAAAAAGTAAAAACT
ACCTAGAGGGACTTATAGCTAAGAATAGTGGCATTAATTTTGATACTGTTGGAGAAGATTTTAAAATTAG
GCATCAAATGACTGCAGATAGTATATTATTTAATATAAAAGAAGGCAGTAATAGAGATATTAATTCTTAT
TTTTTAATTATTACATATCGTATTGATAAAGAATCAAAGCAATTAGCTGCAATCAAACAATGGTTGCCAA
ATCCAGAAACAAATTCTGCAATTATGGTTGATGATTTGACACCATTGTTAGACAAAGTAATAGTAGAAAG
AGAAGATTATCATATTGACGAAGAAGAGTTAGAAGTACTTAAAAACGATGGAGAGTTAGAATTCATAGAT
GTAGAACATGCATTTGGTATCAGTATCGATGAAGATAACGATATGATTGAAAGCGAAAGGTGAAGTTAAT
GTTTATTGGCAAGAATTTAGAATACGTGAGAAAGCTTAATGCTCTAAGTAGAAAAGAATTATCAGAAAAA
ATAAATGTAAGTGAACAAGCAATTTGGCAATATGAAACAAAAAATATGATGCCAGAAATTAATAAAATTT
ATGATATGACATCTATTTTTAATGTTAAATCTAGCTACTTTATTAGCGAGCAGCCCGAAGAGCTCCTAAT
AAATTCTGTCGATAAACATAGTATAGCTTTTAGAGCAAAAAATTATAAAGTATCTACGAAACTATTAAAT
AAGCAATATTATCAAGCAATGTATTTATCTAATTTAACTAGCTACTTATTTTCCTTTGTAAAGATACCGG
ATAATATTATTTTATCTTTAATAAATAATTTAGATGACTTGTTGAATGGCAATTTAGAATCACTAAATAA
AAAAGAAAGCATAAAAGAAACTGCTAAAGTTGTGAGGGCTAAAATTCTTCAAGACGAAAGCAATGAAGCA
CTATTATTTATGCTTGAAAAAGCGGGTATAGTTATCTACGAAAAGCGAATTAATGATAGTATAGACGCAT
ATAGTTTTTGGAGTAAAGATCAGACACCTTTTATTATACTGGGTACAAATAAGGGGGTAGCAGTTAGAAG
GAATTTTGATCTTGCACATGAGCTGGGACATCTCGTTCTACATCGTCATATTCAATTCGATTTATTATCT
CCTGAAGAATATAAGACAATTGAACATGAGGCAGATATTTTCGCCTCTGAATTTTTACTACCTGAAGAAG
CGTTTAAAAAAGACTTTGATCAAATGACAAAAAAATCAAATCCTGATTATTTAGCTGTATTGAAAGAAAA
ATGGTATGTTTCTATACAAGCAATTGCAATGAGAGCCTATTATCTAGGTCTAATGTCTAGTACTCAGTAC
AGATATTTTTGGGCATCATTAAATAAAAAAGGCTATAAAAGTAAAGAGCCTTTAGACGACGTGATTGAAA
TGTCACGTCCTGTCAAAATGAATAGTTTATTAAAGTTGTATTTTGATAGAAATATACTGACACCACAAAA
ATTATTGAATTATTTAAAAGTTGATGAAACATTTTTGAATCATCTAGCAGGTATTAATTTAAAACTCTTT
AAGGATTATGTTAATGAAAATAGAGAATATAATATAACGAATCTATATAAATAAGACACCAATATTTAAA
CCTCGAGCTGAAAAGATTATCATTTCAGTTCGAGGTTTTTATTTGCAACATCTGTTGATAGGTATCGACA
AGGACCTTTTAATGTTGTGTTTTGTGCGATATAACAAGCTTTTTAGGCTATTAAAGAATATTCAGAATTA
AATATATAATTATGAATAAATTATGTCATTGAAAAAATTATGATTATAAAATCATTCTAAAAACACCGAA
ATAACAATGATTTCATGAAAACATTTATTTTAAAATTTGATATTTGTTCAAATAATATTCGAAATTAAAC
TTTTTTGTATAGAATTTTCTTTATATCCTGAGAGACATGTACTATAATGTTTGTGAAATAATTCACAAAG
TATAAAGGAGTGGTTGTATATGTTAACTATACCTGAAAAAGAAAATCGTGGATCGAAAGAACAAGAAGTG
GCAATTATGATTGATGCTCTAGCTGACAAAGGGAAAAAGGCATTAGAAGCATTATCTAAAAAGTCACAAG
AAGAAATTAATCATATTGTTCATCAAATGAGCTTAGCAGCTGTTGATCAACATATGGTGCTAGCAAAATT
AGCACATGAAGAAACTGGAAGAGGTATATACGAAGATAAAGCGATTAAAAATTTATACGCTTCTGAATAT
ATATGGAATTCAATAAAAGACAATAAGACAGTAGGGATTATTGGTGAAGATAAAGAAAAAGGATTAACGT
ATGTAGCGGAACCAATTGGTGTTATTTGTGGTGTTACGCCAACAACAAATCCTACGTCGACAACTATTTT
TAAAGCGATGATTGCAATTAAGACAGGAAATCCAATCATTTTTGCATTCCATCCAAGTGCGCAAGAATCG
TCGAAGCGTGCAGCAGAAGTTGTATTAGAAGCGGCAATGAAGGCAGGTGCACCTAAAGATATTATTCAAT
GGATTGAAGTGCCCTCTATCGAAGCAACAAAACAATTAATGAATCACAAAGGTATTGCATTAGTTCTAGC
AACAGGTGGTTCGGGCATGGTTAAGTCTGCATATTCAACTGGCAAACCGGCATTAGGTGTGGGACCAGGT
AACGTGCCGTCTTACATTGAAAAAACAGCACACATTAAGCGTGCAGTAAATGATATCATTGGTTCAAAAA
CATTTGATAATGGTATGATTTGTGCTTCTGAACAAGTTGTAGTCATTGATAAAGAAATTTATAAAGATGT
TACTAATGAATTTAAAGCACATCAAGCATACTTTGTTAAAAAAGATGAATTACAACGCTTAGAAAATGCA
ATTATGAATGAACAAAAAACAAGTATTAAACCTGATATTGTCGGTAAATCTGCAGTTGAAATAGCTGAAT
TAGCAGGTATACCTGTCCCCGAAAATACAAAACTTATCATAGCCGAAATTAGCGGTGTAGGTTCAGACTA
TCCGTTATCTCGTGAAAAATTATCTCCAGTATTAGCCTTAGTAAAAGCCCAATCTACAAAACAAGCATTT
CAAATTTGTGAAGACACACTACATTTTGGTGGATTAGGACACACAGCCGTTATCCATACAGAAGATGAAA
CATTACAAAAAGATTTTGGACTAAGAATGAAAGCTTGTCGTGTACTTGTAAATACACCATCAGCGGTTGG
AGGTATTGGTGATATGTATAACGAATTGATTCCGTCTTTAACATTAGGTTGTGGTTCGTACGGTAGAAAC
TCAATTTCACATAATGTTAGTGCGACAGATTTATTAAACATTAAAACAATTGCTAAACGACGTAATAATA
CTCAAATTTTCAAGGTGCCTGCTCAAATTTATTTTGAAGAAAATGCAATCATGAGTCTAACAACAATGGA
CAAGATTGAAAAAGTGATGATTGTCTGTGACCCTGGTATGGTCGAATTCGGTTATACAAAAACAGTTGAG
AATGTATTAAGACAAAGAACGGAACAGCCTCAAATTAAAATATTTAGCGAAGTCGAACCGAACCCATCAA
CGAATACAGTATATAAAGGTCTGGAAATGATGGTTGATTTCCAACCGGATACAATCATTGCACTTGGTGG
TGGTTCAGCGATGGATGCTGCAAAAGCAATGTGGATGTTCTTTGAACACCCTGAGACATCATTCTTCGGT
GCTAAACAAAAGTTCCTAGACATCGGTAAACGTACTTATAAAATAGGCATGCCTGAAAATGCGACGTTCA
TTTGTATCCCTACGACATCAGGTACAGGTTCAGAAGTAACACCATTTGCAGTTATCACAGATAGTGAAAC
AAATGTAAAATATCCGTTGGCTGATTTTGCTTTAACACCTGATGTTGCAATTATTGACCCTCAATTTGTG
ATGAGTGTGCCAAAAAGCGTTACAGCAGATACAGGAATGGATGTACTAACGCATGCAATGGAATCATATG
TATCTGTAATGGCTTCAGATTACACAAGAGGTTTGAGTCTACAAGCGATTAAATTGACGTTCGAATATTT
AAAATCATCTGTTGAAAAAGGTGATAAAGTTTCAAGAGAGAAAATGCATAACGCATCAACTTTGGCTGGT
ATGGCATTTGCAAATGCATTCTTAGGCATTGCACACTCAATTGCGCATAAAATTGGTGGGGAATATGGTA
TTCCGCATGGTAGAGCGAATGCGATATTACTACCGCATATTATCCGTTATAATGCCAAAGACCCGCAAAA
ACATGCATTATTCCCTAAATATGAGTTCTTCAGAGCAGATACAGATTATGCAGATATTGCCAAATTCTTA
GGATTAAAAGGTAATACGACAGAAGCACTCGTAGAATCATTAGCTAAAGCTGTCTACGAATTAGGTCAAT
CAGTCGGAATTGAAATGAATTTGAAATCACAAGGTGTGTCTGAAGAAGAATTAAATGAGTCAATTGATAG
AATGGCAGAGCTCGCATTTGAAGATCAGTGTACAACTGCTAATCCTAAAGAAGCGCTAATCAGTGAAATC
AAAGATATCATTCAAACATCATATGATTATAAGCAATAATCTATCTGATAATAATCATCTAACTCACCTG
AAATTACAAAAGTAAAAAATGCCACATAAACTTAAAGTCGATAATCATTATACGGTTATCGGCTTTTCTT
TATTGCCAAATCTTCAGAGAGATACAACCTAGACAATCAATTTTTTTAATAAAGAAAGTATTAAGATTGG
TACACTTTTCACAAAATATTACTACTTTAGAGTATAATTATTTTTAATTTCATATAAATAAAAAGGCGAA
AATAATGCGGTTTAAAAGTAATTAATTGTTTAAACGATATGTAATATGTAAATACTATATATATAATACC
AATTTTAATGAAAATTTTTAAGGGAGGTAAATAATGGAAAGTACATTAGAATTAACAAAAATTAAAGAAG
TATTACAAAAAAACTTGAAGATTTTAATTATTTTACCGCTATTATTTTTAATTATTAGCGCTATTGTTAC
ATTTTTCGTCTTATCACCTAAATATCAAGCTAATACTCAAATTTTAGTGAATCAAACTAAGGGTGACAAT
CCTCAGTTTATGGCGCAAGAGGTTCAAAGTAATATTCAACTTGTAAATACGTATAAAGAAATTGTTAAAA
GTCCTAGAATTTTAGATGAGGTGTCAAAGGACTTAAATGATAAGTATTCACCATCTAAATTATCGAGTAT
GTTGACAATTACAAACCAAGAAAATACACAACTTATCAACATCCAAGTTAAAAGTGGTCATAAACAAGAT
TCGGAAAAAATTGCGAATAGCTTCGCTAAAGTTACAAGTAAACAAATTCCGAAGATTATGAGTGTGGATA
ACGTATCAATTTTATCTAAAGCAGACGGTACAGCAGTTAAAGTCGCACCAAAAACTGTAGTGAATCTAAT
CGGTCCACTCTTTTTAGGATTAGTTGTCGCGCTTATATATATCTTCTTCAAAGTAATTTTTGATAAGCGA
ATTAAAGATGAAGAAGATGTAGAGAAAGAATTAGGATTGCCTGTATTGGGTTCAATTCAAAAATTTAATT
AAGGATGGTTGCTACTTATGTCAAAAAAGGAAAATACGACAACAACACTATTTGTGTATGAAAAACCAAA
ATCAACAATTAGTGAAAAGTTTCGAGGTATACGTTCAAACATCATGTTTTCAAAAGCAAATGGTGAAGTA
AAGCGCTTATTGGTTACTTCTGAAAAGCCTGGTGCAGGTAAAAGTACAGTCGTATCCAATGTAGCGATTA
CTTATGCACAAGCAGGTTATAAAACGTTAATTATCGATGGGGATATGCGTAAGCCAACACAAAACTATAT
TTTTAATGAACAAAATAATAATGGATTATCGAATTTAATCATTGGTAGAACGACTATGTCAGAAGCTATT
ACGACGACAGAAATTGATAATTTAGATTTACTAACAGCTGGTCCTGTACCTCCTAATCCAACAGAATTAA
TTGGTTCTGAAAGATTTAAAGAGTTAGTTAATCTTTTCAATGAGCGTTATGACATCATTATTGTCGATAC
ACCGCCAGTTAATACCGTGACTGATGCACAACTATATGCACGTGCTATTAAAGATAGTCTGTTAGTCATT
GATAGTGAAAAAAATGATAAAAATGAAGTTAAAAAAGCTAAAACACTTATGGAAAAAGCAGGCAGTAATA
TTCTAGGCGTCATTTTAAATAAGGCAAAAGTAGATAAGTCTTCTAGTTATTATCACTATTATGGAGATGA
ATAGGTATGATTGATATTCATAACCATATATTGCCGAATATCGATGACGGTCCGACAAATGAAACAGAGA
TGCTGGATCTTTTAAGACAAGCGACAACACAAGGTGTTACAGAAATCATTGTAACATCACATCACTTACA
TCCTCGATATACCACACCTATAGAAAAAGTGAAATCATGTTTAAACCATATTGAAAGCTTAGAGGAAGTA
CAAGCACTAAATCTAAAGTTTTATTATGGTCAGGAAATAAGAATTACCGATCAAATCCTTAATGATATTG
ATCGAAAAGTTATTACCGGTATTAATGATTCACGCTATTTACTAATAGAATTTCCATCAAATGAAGTTCC
ACACTATACTGATCAATTATTTTTCGAATTACAGAGTAAAGGCTTTGTACCGATTATTGCACATCCAGAG
CGGAATAAAGCAATAAGTCAAAACCTTGACATACTATACGATTTAATTAACAAAGGTGCTTTAAGTCAAG
TGACAACGGCGTCATTAGCGGGTATTTCCGGTAAAAAAATTAGAAAATTAGCAATTCAAATGATTGAAAA
CAATCTGACACATTTCATCGGTTCAGATGCGCATAACACAGAAATCAGACCGTTCTTAATGAAAGACTTA
TTTAATGATAAGAAATTACGTGATTATTATGAAGATATGAACGGATTTATTAGTAATGCGAAGTTAGTTG
TTGATGATAAAAAAATTCCTAAACGAATGCCACAACAAGATTATAAACAGAAAAGATGGTTTGGGTTATA
AACAGCAAATGAGGGGTTTTATGGCACATTTATCTGTGAAATTGCGGCTTTTAATACTAGCATTAATCGA
TTCACTGATAGTGACATTTTCAGTATTCGTAAGTTATTACATTTTAGAACCGTATTTCAAAACATATTCT
GTCAAATTATTAATATTGGCAGCTATATCACTATTCATATCGCATCATATTTCAGCATTTATTTTTAATA
TGTATCATCGAGCGTGGGAATATGCCAGTGTGAGTGAATTGATTTTAATTGTTAAAGCTGTGACGACATC
TATCGTTATTACGATGGTGTTCGTGACAATTGTTACAGGCAATAGACCGTTTTTTAGGTTGTATTTAATT
ACTTGGATGATGCACTTGATTTTAATAGGTGGCTCAAGGTTATTTTGGCGTATTTATCGGAAATACCTTG
GAGGTAAGTCATTTAATAAGAAGCCAACTTTAGTTGTTGGTGCTGGTCAAGCAGGTTCAATGCTGATTAG
ACAAATGTTGAAAAGTGACGAAATGAAACTTGAACCGGTATTAGCAGTCGATGATGACGAACATAAACGT
AATATCACAATTACTGAGGGTGTAAAAGTCCAAGGTAAAATCGCGGATATTCCAGAACTAGTGAGGAAAT
ATAAGATTAAAAAAATTATCATTGCAATTCCAACTATTGGTCAAGAGCGTTTGAAAGAAATTAATAATAT
TTGCCATATGGATGGCGTAGAGTTATTGAAAATGCCAAATATAGAAGACGTCATGTCTGGTGAGTTAGAA
GTGAACCAACTGAAAAAAGTTGAAGTAGAAGATTTACTTGGCAGAGATCCTGTTGAATTAGATATGGATA
TGATATCAAATGAATTGACGAATAAAACTATTTTAGTTACGGGCGCTGGAGGTTCAATAGGATCAGAAAT
TTGTAGACAAGTTTGTAATTTCTATCCAGAACGTATTATTCTACTTGGCCATGGTGAAAACAGTATTTAT
TTAATCAATCGTGAATTGCGAAATCGCTTCGGAAAAAATGTTGATATCGTTCCTATTATAGCGGATGTGC
AAAATAGAGCGCGTATGTTTGAAATTATGGAAATGTATAAACCATACGCAGTTTATCATGCAGCAGCACA
CAAGCACGTGCCGTTAATGGAAGACAACCCTGAAGAAGCAGTACGTAATAATATTTTAGGTACGAAAAAT
ACTGCTGAAGCTGCTAAAAATGCAGAGGTAAAGAAATTCGTTATGATTTCTACGGATAAAGCCGTTAATC
CACCTAATGTCATGGGAGCTTCAAAGCGAATTGCAGAAATGATTATTCAAAGTTTAAATGATGAAACGCA
TCGAACAAATTTTGTTGCAGTGAGATTTGGTAATGTACTTGGATCGAGAGGATCTGTGATTCCACTTTTC
AAAAGTCAAATTGAAGAAGGTGGGCCAGTTACTGTGACACATCCTGAAATGACACGTTACTTTATGACAA
TTCCTGAAGCTTCTAGACTAGTTTTGCAGGCAGGGGCATTAGCAGAAGGTGGCGAAGTATTTGTGTTAGA
TATGGGAGAACCAGTGAAAATAGTAGATTTAGCACGAAATTTAATTAAGTTAAGTGGTAAGAAAGAAGAC
GATATACGCATTACTTTTACAGGGATTAGACCTGGTGAAAAAATGTATGAAGAATTGATGAATAAGGATG
AAATTCACCCTGAACAAGTATTTGAAAAAATTTATCGTGGCAAAGTACAACATATGAAATGTAATGAAGT
TGAAGCGATTATTCAAGACATCGTCAATGACTTTAGTAAAGAAAAAATTATTAACTATGCCAATGGCAAA
AAGGGAGATAATTATGTTCGATGACAAAATTTTATTAATTACTGGGGGCACAGGATCATTCGGTAATGCT
GTTATGAAATGGTTTTTAGATTCTAATATTAAAGAAATTCGTATTTTTTCACGCGATGAGAAAAAACAAG
ATGACATTCGAAAAAAATATAATAATTCAAAATTAAAGTTCTACATTGGTGATGTGCGTGATAGTCAAAG
TGTAGAAACAGCAATGCGAGATGTTGATTACGTATTCCATGCAGCAGCTTTAAAACAAGTGCCGTCATGT
GAATTCTTTCCAGTTGAGGCAGTGAAGACAAATATTATTGGTACAGAAAATGTCTTACAAAGTGCTATTC
ATCAAAATGTTAAAAAAGTCATATGTTTATCTACAGATAAGGCAGCGTATCCTATTAATGCTATGGGTAT
TTCGAAAGCAATGATGGAAAAAGTATTCGTAGCTAAATCAAGAAATATTCGTAGTGAACAAACGCTTATT
TGCGGTACAAGATACGGTAATGTAATGGCTTCAAGAGGTTCAGTAATTCCTTTGTTTATCGATAAAATCA
AAGCTGGAGAACCTTTAACGATTACAGATCCTGATATGACAAGATTTTTAATGAGCTTAGAAGATGCGGT
AGAACTAGTTGTTCATGCATTTAAGCATGCAGAGACAGGCGATATTATGGTTCAAAAAGCACCAAGTTCA
ACGGTAGGGGATCTTGCGACCGCATTATTAGAATTGTTTGAAGCTGATAATGCAATTGAAATCATTGGTA
CGCGACATGGAGAGAAAAAAGCAGAAACATTGTTGACGAGAGAAGAATACGCACAATGTGAAGATATGGG
TGATTATTTTAGAGTGCCGGCAGACTCCAGAGATTTAAATTATAGTAATTATGTTGAAACCGGTAACGAA
AAGATTACGCAATCTTATGAATATAACTCCGATAATACACATATTTTAACGGTGGAAGAGATAAAAGAAA
AACTTTTAACACTAGAATATGTTAGAAACGAATTGAATGATTATAAAGCTTCAATGAGATAGGAGAGATT
GACGTTGAATATTGTAATTACAGGAGCAAAGGGTTTTGTAGGAAAAAACTTGAAAGCAGATTTAACATCA
ACGACAGATCATCATATTTTCGAAGTACATCGACAAACTAAAGAGGAAGAATTAGAGTCAGCGTTGTTGA
AAGCAGACTTTGTCGTGCATTTAGCGGGAGTTAATCGACCTGAACATGACAAAGAATTCAGCTTAGGAAA
CGTGAGTTATTTAGATCATGTACTTGATATATTAACTAGAAATACGAAAAAGCCAGCGATATTATTATCG
TCTTCAATACAAGCAACACAAGATAATCCTTATGGTGAGAGTAAGTTGCAAGGTGAACAGCTATTAAGAG
AGTATGCCGAAGAGTATGGCAATACGGTTTATATTTATCGATGGCCAAATTTATTCGGTAAGTGGTGTAA
GCCGAATTATAACTCTGTGATAGCAACATTTTGTTACAAAATTGCACGTAACGAAGAGATTCAAGTTAAT
AATCGGAATGTTGAACTAACGCTAAACTACGTGGATGATATCGTCGCTGAAATAAAACGTGCTATTGAAG
GAAATCCAACGATTGAAAATGGTGTACCTACAGTACCAAATGTATTTAAAGTGACATTGGGAGAAATTGT
AGATTTATTATACAAGTTCAAACAGTCACGTCTCGATCGAACATTGCCGAAATTAGATAACTTGTTTGAA
AAAGATTTGTATAGTACGTATTTAAGCTATCTACCTAGTACAGACTTTAGTTATCCCTTACTTATGAATG
TGGATGATAGGGGATCTTTTACAGAATTTATAAAAACACCGGATCGTGGTCAAGTTTCTGTAAATATTTC
TAAACCAGGAATTACTAAAGGTAATCACTGGCATCATACTAAAAACGAAAAATTTCTAGTCGTATCAGGT
AAAGGGGTAATTCGTTTTAGACATGTTAATGATAATGAAATCATTGAATATTACGTTTCTGGCGACAAAT
TAGAAGTTGTAGACATACCAGTAGGATACACACATAATATTGAAAATTTAGGCGACACAGATATGGTAAC
TATTATGTGGGTGAATGAAATGTTTGATCCAAATCAGCCAGATACGTATTTCTTGGAGGTATAGCGCATG
GAAAAACTAAAATTAATGACAATAGTTGGTACAAGGCCTGAAATCATTCGTTTATCATCAACGATTAAAG
CATGTGATCAATATTTTAATCAGATATTAGTACACACTGGTCAAAATTATGATTATACATTGAATCAAAT
TTTCTTTGATGATTTGGAATTAAGACAACCGGACCACTACTTAGAGGCAGTTGGAAGTAACCTCGGAGAA
ACGATGGGGAATATTATTGCGAAGACATATGACGTTTTATTACGCGAACAACCAGATGCACTTTTAATTC
TTGGTGATACAAATAGTTGTTTAGCAGCAGTATCTGCTAAACGATTAAAAATTCCTGTGTTCCATATGGA
AGCGGGTAATAGATGCTTTGATCAGAATGTACCTGAAGAAATCAATCGTAAAATTGTTGACCATGTCAGT
GATGTGAATCTACCTTATACAGAACATAGCAGACGGTATTTATTAGATGAAGGCTTCAATAAAGCGAATA
TCTTTGTGACAGGATCACCGATGACAGAAGTGATAGAAGCGCATCGAGATAAAATTAATCACAGTGACGT
TTTAAATAAACTAGGATTAGAACCGCAACAATACATTTTAGTATCTGCGCATAGAGAAGAGAATATCGAT
AATGAAAAGAATTTTAAATCATTAATGAATGCGATAAATGATATTGCCAAAAAGTATAAAATTCCTGTGA
TTTATTCAACGCATCCAAGAAGTTGGAAGAAAATTGAAGAAAGTAAATTTGAATTTGATCCATTAGTTAA
ACAGTTAAAGCCATTTGGTTTCTTTGATTATAATGCATTGCAAAAAGATGCATTTGTTGTGCTATCAGAT
AGTGGAACATTGTCAGAAGAGTCGTCTATTTTGAAGTTCCCTGGTGTCCTTATTCGAACTTCCACAGAAA
GACCGGAAGTACTAGATAAAGGTACGGTTATTATAGGTGGTATTACCTATAACAATCTAATCCAATCCGT
TGAACTAGCAAGAGAGATGCAAAACAATAACGAACCGATGATTGATGCTATTGATTATAAAGACACTAAC
GTTTCGACAAAAGTAGTTAAAATTATTCAAAGCTATAAAGATATTATCAATCGAAATACTTGGAGGAAAT
GACGATGAGGATAGCGATTCTTGGCGCTACTAACATTAAGCATATGTCATTATTATCACATTATTTAAAC
CACATTGATTTGAATATCAATGAGGTGGACATTATATACACTGACAAATATGATATCGAAGAAAATATCC
AAGGCATCAATAATTACTATAAATATAAAGTAGATATTAAAGAAGATTGGACATTTATCAAAAAAGCTAT
TGCTTACTATCGATTTAGGCCATACGCTATGAAAATTCTCAAAGAAAATCATTATGATTTTGTCATAGTA
TGGGGAAGTTATACAGGACACTTATTTAAAAGTTTTTTAGAAAAACACTATAAAAATAAATTCATTTTAA
ATATAAGGGACTACTTTTTTGAAAATAATAAACTTATTAAGTATAGAATGAAAAAAATCGTTGATGCTAG
CAGGCTGACAACATTATCTTCAGAAGGTTTTCTTAAATTTTTACCTAAATCTGAAAAATATAGAATTATT
TATAGTTATAACATGAGTATTATTAGAGAAAGTAATGTGACCGATGAATTCAAAAAAAGATGGCCAATTA
ATATAGGTTTTATTGGTAATGTCAGATTTAATGAGATAAATCAAAAATTGATAAAGGAACTGGCAAATGA
TTCAAGGTTCCATATGCAATATTTTGGAACAGGGTCGGAAAAATTAGAAGTCTTTGCTCGAGAAAATTTT
ATTAATAATATTACATTTTCTGGCGGTTTTGACTTGGAAGAAACACCGAAATATTTAAATGAAATTGATA
TACTTAATAATTTGTTTGGTAATAAAAATATTGCTTTAGATACTGCTTTATCCATAAGAATGTATTATGC
GTTGTTTTTAAACAAACCTATTATTACAACAGATGATACATTCACCGCTACAGAAGCTAATAAATTCGGA
CTGGGTTTTAGTGTTAATCCAGAAAATTTAAAAGGTATTGGTGATGAATTGATGGATTGGTATAACAATT
TGAATGTAATGGACATTAATCATAAAAGAGAAGCTTATAGAAACGATGTAATTGAAAATAATAAACAGTT
CTATCAAGAGATAGGCAGGATATTTAATGAATAAGATATATAATGTCACTTCATATGTTATTGCCATTTT
AATGTTTCCTTGCCTTATGTTAGGTGATAAACCTTTATTGTTTTTAGCACCTATAAGTTATGGAGTAGGA
AAGCTCTTTATAAGCTTCTCAAATAATCCGAATTTTAAATTTTCGAAAATTGTATACGATGTTTTAGGTT
TTCTTAGATTAGTATTTATACCTGCTATGATAGTGTTTTTCCAGGATTCAACTATAGATAATTTACCATT
AGGACAAGATTATTTTAATCAAGCGGTTATTTATATAAGTGTGGAGTTTATCATAGGCTCGCTATTTATA
TTGATACTATCTAAATTATTCAAACATGAAGTGGTATCAAGAAATAGCTTTACACTTTCTGGATCATCAA
TTTATTACATTGTGTTTGGTCTTGTTATTTGTGGGATTTTTGTAGCTTTTCCCGAAGTGCGCAAAAACAT
ATCATTTTTAATTATTAAAACAGATGCAATGGGAAGAGGAACCGAAGCAACAAGTGGTTTAAATGTCCTT
TTTGTAATGCTATTTCAACTTGCCTTAGCGTTATTATTCTTAATAATCGCATATGCTTCATATAAAAAGT
ATAAAGAGAATCCTAAAATTATTTATGTTATATTGCCGCTAGCTATAGGGATTTTAAATATTAGTTTAAT
TGTTGGTGAAAGAAGAAGTTATCAACTTTATACGATGGTTGCTGTTTTAACAGTGGTGTCACTCTTGTTT
TCTAAGCACAAAAGACGTATCAATATCATTATTATATCTGTTGGTATTTTCGTATTAGCATTGATGACAC
TATATAAAGAATTGTATGTGTTTAATTATAGTTCATATAGCGAGGCGTTAAATAGTACGAGTGTAAGTAA
TCTTAAGATAGTTGACACGTTGCAGTCATATTTTTATGGACCTAGCAATATTGCAGCTTCTATAGACTAT
TTGAATTACTATAATGGTTCGTTTAAACAATATTTATTTGATAATACTAGAGCTGTTTTTGGGTTTAATT
TCTTTGTAGATAAAAAGCAGTTGATTACTAGCCAACTTTTTAACCAATTGATATATGGTAGTAAACAATT
GACTGGTCATCTAATTTCGAGTGCTGGATATGGAATTATTTATTTTGGACCCTTATTCTTCTATTTGAAT
TTAATTGCAAATATCTTTTTTGCATTTCTGAGTGAGTATATTATTCGGAAGAGTCATTCGTTAGAAGTGA
TATTTATTGGTACATATATTTATATGAGACTTATTACGAGTATTTTTAGTCACCCGACACCATTAATCAC
ATTGATTTCTATGATTTTAGTTGTATATGTTATAGCTATTATCCCAGGCATTATAATAAAAAAATTTACT
AAAAAAGTAGGGATAGAATGATTGTAAAAACATTTATGAAATCGAAAATATTTAGATTAATGAATACACC
ACTATTATTATTTTATAAGAAAGAATATTTAACTGGATATTATTTTGAAAATAAAGTGGCTGGATGGTTA
TGGGCATGGAAAGCTGTTCCGTTCAAGTTGTTAGGAATAAATACGAGCTTGCCATTTCCTGCAGATATAA
CTGTTAGAATGCATAACCCTAATAACATTGTTTTTGATAAAAATGATATTCATATTTTCCAATCGCCCGG
GACGTATTTTAATAATTTTTCAGCAGTTATATATATAGGTAGAGGTGTTTATATAGCGCCAAACGTAGGT
ATTATTACAGCTAATCATAATATTAAAAATTTGAAGTCACATGCACCAGGTGAAGATGTCAAAATAGGGA
ATTATAGTTGGATTGGAATGAACTCAGTTATATTACCAGGAGTAGAATTGGGGGAACATACAATTGTAGG
GGCTGGGTCGGTTGTAACAAAAAGTTTTCCAGAAGGTAACGTTGTTATAGGTGGCAATCCAGCGAAAGTC
ATCAAGAAAATCTGAGGTTAATTATGAGATTAAATAAATTTATTGGCGATTCGTTCTTAATGATTTTAAG
CAGTGGCATCGCTCAAGTCATATTAATCATCACTACCCCAATTATTACAAGACTATATTCACCTACAGAA
TTTGGTGAGTTTACAATTTTTTCAAATATCGCAATGATTTTAATACCAATAATAAATGCAAGATACGATT
TGTTGATTGTGAATACTAAAAATGACCGTAGTGCTAATATACTTTCACAAATCAGTTTTTTGATATCATT
GCTTATTTTATTAATACTGATACCAATATTTGCGATTAGTGCATGGTTATACCCAAACTTTATATTAGAT
TTTATTTTCATTATTATTATGTTGTTTTTGGTAAGTTTAACAAACATTTTTACAAATTATCTAAATAAGG
AAAGAAAATATAAAGTGTTAAGTTTGATTAATGTGTTTAGAGCTGGATCAATGGCTTTACTTCAAATTAT
TTTCGGACTTTTAGCATTAGGAAGTCTAGGATTAATTATTGGTTTTTCATTATCCTATATCGCAGGCATT
ACACTAGGATATAAAACGTTTAAAAAGCACTTTAATATTGTGAGAGATAAAGAAGAAACTAAAGCATTAT
TTTTAGAAAATAAAAATCAGTTAGTTTATTCAACACCATCAATATTATTAAATAGTTTGTCTTTCTCGGT
TGTTGTGTTCTTTATAGGTATTTTGTATACCAATACAGAAGTAGGTATTTATGGTATGGCCATAAGAGTA
CTAGGCATACCAGTGACAATTATTTCATTAGGGTTATCAAAAATATTTATGCAACAAGCTAATGACTATT
ATATTGAATATGGTAACTTCCGAAATTTATTACTTAAATTTAGTTCCATACTGGTTATAGTTTCTATAAT
TCTTTATGTGCCACTTTATTTGTTCAGTGAAGAATTAGTCAATATATTATTAGGACATAGCTGGGTTGAC
GCAATTACAGTTATAAAAATTGTTATTCCATTATTTGTTATAAGGCTGATTGTATCAACGGTATCACTTT
CTGTGATTGTATTACAAAAACAACAGTTAGAATTAATACTGCAAGCGTTATTTTTAATAGGTACTACTGC
AACATTTGTTATATCAAAAATGCTTAATTTAACTTTTTTAAACTTTGTATCTATTAATACAGTTGTTTTA
ATCGTATCGTACATGATATTTTTCATAGCACTCTATTATTTTGCTAAAAATAAACAGTTCAAAAATTCTT
AGTCTAAATTCATTAATAAAAAGGACGTCGATTAGATGAGTGAAAAAAAGATTTTGATTTTATGTCAGTA
TTTTTATCCGGAATATGTATCTTCAGCGACGTTACCAACACAATTGGCGGAAGATTTAATTGCGAATCAC
ATTAATGTCGATGTCATGTGTGGATGGCCATATGAATATAGTAATCATAAACAGGTTTCTAAAACCGAGA
TGCATCGTGGTATTCGCATTCGACGTCTCAAGTATTCGAGGTTTAATAACAAAAGTAAGGTTGGAAGGAT
CATCAATTTCTTTAGTTTATTTTCAAAATTCGTGATTAATATACCTAAAATGTTGAAATATGATCAGATT
CTTGTTTACTCTAATCCACCAATCTTGCCATTAATACCAGACGTTCTACACAGATTGCTTAAGAAAAAAT
ATTCTTTTGTGGTGTATGATATAGCACCTGATAATGCGATTAAGACAGGTGCAACACGTCCAGGTAGCAT
GATTGATAAACTGATGCGTTACATTAATAAACATGTCTACAAGAATGCTGAAAATGTCATTGTCCTTGGT
ACGGAAATGAAAAACTACTTACTAAATCATCAAATTTCTAAAAATCCTGACAATATTCATGTGATTCCTA
ACTGGTATGACATGCGTCAGTTACAAGACAATCGTATCTATAATGACACATTTAAAGCTTACCGTGAGCA
ATACGACAAAATTTTATTGTATAGCGGTAATATGGGGCAGTTACAGGATATGGAGACACTTATCTCATTT
TTAAAATTAAATAAGGATCAGCCTCAAACGTTAACAATACTTTGTGGTCATGGTAAGAAATTTGCAGATG
TCAAAACGGCAATAGAAGACCATCGTATTGAAAATGTTAAAATGTTTGAGTTTTTAACAGGTACAGACTA
TGCTGACGTATTAAAAATTGCGGATGTATGTATTGCATCGCTGATTAAAGAAGGCGTCGGTTTAGGCGTG
CCGAGCAAGAATTATGGCTACCTTGCAGCTAAGAAGCCGTTGGTACTCATCATGGATAAGCAATCTGATA
TCGTTCAACATGTTGAACAATATGATGCGGGTATCCAAATTGATAATGGCGATGCACATGCCATTTATAA
CTTCATCAACACTCACTCGAGTAAGGAATTGCACGAGATGGGTGAGCGCGCACATCAACTGTTTAAAGAT
AAATATACGAGAGAAATTAATACTATGAAGTATTACAATCTGTTGAAGTGAGGAGATAATTATGAAGCGA
TTATTCGATGTAGTGAGTTCAATATATGGTTTAGTAGTTTTAAGTCCGATTCTGTTAATTACAGCATTAC
TAATTAAAATGGAATCACCCGGACCAGCCATTTTCAAACAAAAAAGACCGACGATTAATAATGAATTGTT
TAATATTTATAAGTTTAGATCAATGAAAATAGACACACCTAATGTTGCAACTGATTTAATGGATTCAACA
GCGTATATAACAAAGACAGGGAAGGTCATTCGTAAAACCTCTATTGATGAATTGCCACAATTATTGAATG
TTTTAAAAGGAGAAATGTCAATTGTAGGTCCTAGACCAGCGCTTTATAATCAATACGAATTAATTGAAAA
ACGTACAAAAGCGAACGTGCATACGATTAGACCAGGTGTAACAGGGCTAGCTCAAGTGATGGGGAGAGAT
GATATTACTGATGATCAAAAAGTAGCGTATGATCATTATTACTTAACACATCAATCTATGATGCTTGATA
TGTATATCATATATAAAACAATTAAAAATATCGTTACTTCAGAAGGTGTGCATCACTAATGAGAAAAAAT
ATTTTAATTACAGGCGTACATGGATATATCGGTAATGCTTTAAAAGATAAGCTTATTGAACAAGGACATC
AAGTGGATCAAATTAATGTTAGGAATCAATTATGGAAGTCGACCTCGTTCAAAGGTTATGATGTTTTAAT
TCATACAGCAGCTTTGGTTCACAACAATTCACCTCAAGCAAGGCTATCTGATTATATGCAAGTGAATATG
TTGCTTACGAAACAATTGGCACAAAAGGCTAAAGCTGAAGACGTTAAACAATTTATTTTTATGAGTACTA
TGGCAGTTTATGGAAAAGAAGGTCAGGTTGGTAAATCAGATCAAATTGATACACAAACACCAATGAACCC
TACGACCAACTATGGTATTTCCAAAAAGTTCGCTGAACAAGCATTACAAGAGTTGATTAGTGATTCGTTT
AAAGTAGCAATTGTGAGACCACCAATGATTTATGGTGCACATTGCCCAGGAAATTTCCAACGGTTAATGC
AATTGTCAAAGCGATTGCCAATCATTCCAAATATTAATAATCAGCGGAGTGCATTATATATTAAACATCT
GACAGCATTTATTGATCAATTAATATCATTAGAAGTGACAGGCGTGTATCATCCTCAAGATAGTTTTTAC
TTTGATACATCGTCAGTAATGTATGAAATACGTCGCCAATCGCATCGTAAAACGCTATTGATCAACATGC
CTTCAATGCTAAATAAGTATTTTAATAAGTTGTCGGTCTTTAGAAAATTATTCGGCAATTTAACATACAG
CAATACTTTATATGAAAATAATAATGCGCTTGAAGTTATTCCTGGAAAAATGTCACTTGTTATTGCGGAC
ATCATGGATGAAACGACAACCAAAGATAAGGCATAAGTCATCTATTAAATAAAATCAACATACAAATCGT
TTTATTTGGAGGTTATAGTATGAAGTTAACAGTAGTTGGCTTAGGTTATATTGGTTTACCAACATCAATT
ATGTTTGCAAAGCATGGCGTCGATGTGCTTGGTGTTGATATTAATCAGCAAACGATTGATAAGTTACAAA
GTGGTCAAATTAGTATTGAAGAACCTGGATTACAAGAGGTTTATGAAGAGGTACTGTCATCGGGAAAATT
GAAGGTATCTACAACGCCAGAAGCATCTGATGTTTTTATCATTGCCGTTCCGACACCGAATAATGATGAT
CAGTACCGGTCATGTGACATTTCGCTAGTTATGCGTGCATTAGATAGTATTTTACCATTTTTAGAAAAAG
GAAATACCATTATTGTAGAGTCGACAATTGCGCCTAAAACGATGGATGATTTTGTAAAACCAGTCATTGA
AAATTTAGGGTTTACAATAGGTGAAGATATTTATTTAGTGCATTGTCCAGAACGTGTACTGCCAGGAAAA
ATTTTAGAAGAATTAGTTCATAACAATCGCATCATTGGCGGTGTGACTAAAGCTTGTATTGAAGCGGGGA
AACGTGTCTATCGCACATTCGTTCAGGGAGAAATGATTGAAACAGATGCACGTACTGCTGAAATGAGTAA
GCTAATGGAAAACACATATAGAGACGTGAATATTGCTTTAGCTAATGAATTAACAAAAATTTGCAACAAC
TTAAATATTAATGTATTAGATGTGATTGAAATGGCAAACAAACATCCGCGTGTTAATATCCATCAACCTG
GTCCAGGTGTAGGCGGTCATTGTTTAGCTGTTGATCCGTACTTTATTATTGCTAAAGACCCTGAAAATGC
AAAGTTAATTCAAACTGGACGTGAAATTAATAATTCAATGCCGTCCTATGTTGTTGATACAACGAAGCAA
ATCATCAAAGCGTTGAGCGGGAATAAAGTCACAGTATTTGGTTTAACTTATAAAGGTGATGTTGATGATA
TAAGAGAATCACCAGCATTTGATATTTATGAGCTATTAAATCAAGAACCAGACATAGAAGTATGTGCTTA
TGATCCACATGTTGAATTAGATTTTGTGGAACATGATATGTCACATGCTGTCAAAGACGCATCGCTAGTA
TTGATTTTAAGTGACCACTCAGAATTTAAAAATTTATCGGACAGTCATTTTGATAAAATGAAGCATAAAG
TGATTTTTGATACAAAAAATGTTGTGAAATCATCATTTGAAGATGTATCGTATTATAATTATGGCAATAT
ATTTAATTTTATCGACAAATAAAATGTGTCAAACTAGGGCATACATGATTAAGGAAAGATAAGCTGTCAT
GTGTTTGAACTTCAGAGAGGATAATGTTATGAAAAAAATTATGGTTATTTTCGGTACGAGACCCGAAGCA
ATAAAAATGGCACCATTAGTAAAAGAAATTGATCATAATGGGAACTTTGAAGCGAACATTGTGATTACAG
CACAACATAGAGATATGTTAGATAGTGTGTTAAGTATATTTGATATTCAAGCTGATCATGATTTAAATAT
TATGCAAGATCAACAAACGTTAGCGGGCATTACGGCGAATGCGCTTGCTAAACTTGATAGCATCATTAAT
GAGGAACAGCCGGATATGATTTTAGTACATGGTGATACTACAACGACTTTTGTAGGAAGCTTGGCAGCAT
TTTATCATCAAATTCCGGTCGGACATGTAGAAGCTGGACTTCGAACACATCAGAAATACTCACCATTTCC
TGAAGAGTTAAATCGAGTCATGGTAAGTAATATTGCTGAATTGAATTTTGCGCCAACAGTAATTGCAGCT
AAAAATTTACTTTTTGAAAACAAAGACAAAGAGAGTATCTTTATTACCGGAAATACAGTTATTGACGCAT
TGTCAACAACAGTTCAAAATGAGTTTGTTTCAACGATTATTAATAAACATAAAGGCAAGAAAGTTATTTT
ACTAACAGCGCATCGTCGTGAAAATATTGGAGAACCGATGCATCAGATTTTTAAAGCAGTAAGAGATTTG
GCAGATGAATATAAAGATGTTGTCTTCATTTATCCAATGCATCGTAATCCAAAGGTAAGAGCGATTGCCG
AAAAATATTTATCTGGGAGAAATCGGATTGAATTAATTGAGCCATTAGATGCGCTTGAGTTCCATAATTT
TACAAATCAATCGTACCTCGTGCTGACAGATTCTGGTGGTATTCAAGAGGAGGCTCCTACATTTGGAAAA
CCTGTGTTGGTATTAAGGAATCATACAGAGCGTCCCGAAGGCGTTGAGGCGGGAACATCGAGAGTAATTG
GCACAGATTATGACAATATTGTTCGAAATGTGAAACAATTGATTGAGGATGATGAAGCGTATCAACGTAT
GAGTCAAGCGAATAATCCATATGGTGATGGACAAGCATCACGACGTATTTGTGAAGCAATAGAATATTAT
TTTGGATTGCGTTCAGACAAGCCGGATGAATTCGTACCTTTACGTCGCAAATAATAAAAAACCCCTAATC
ATTAAGTTGGTTTAGACAACCAGCGGTGACTAGGGGTTTTTAATATGTTTATTTTTGATAGTGGTAGCCA
ATATCATATTTGAATACTTTATTTGATAATATTGGACTTTGCTGTCCATCGTCATCACTTTTTAAACGTA
CATTTTTATGAGCTTCTTTAAATACATCGGAATTCAACCAATTATTAAAGCTATCTTCAGATTCCCAAAT
AGTTAAGATTTTAACTTCATCTGTATCCTTGGTATTTAATGTTTTAGTGACAAACATTTGTTGGAAGCCT
TCAATAGTTTCAATACCTTGTCTATTGTAAAAACGTTCAATCGTTTCTTCCGCACTGCCTTTTTGTAATT
GTAATCTATTTTCTGCCATAAACATGGGCAATCACTCCTCTATTTTATTATTTGATTTGGGTAATGTTTT
TACAAATGTAAAGAGTACAGCGGTTTGTATGATAACCATTATGATTAATCCTATACGGACTGCAAGAACA
TCCACCATATAAATTGAAAAACCTATTACAATGTATAAGCTAATTAAAATTTTAATTTTCTGTTGTAGCG
TGTAGCCTCGATGTAAATAAAAGTTTTCTACATATTCTTTATAAATTTTTTGATTAATAAGCCAATTGTA
AAAGCGATCTGAACTTCGAGCAAAACAAAAAACTGCTACGAGTAAAAAAGGGGTCGTTGGCAGTAAAGGT
AATACGGCACCTGCAATACCAAGCGCTGTAAATATTAAGCCAATGACGATTAAAATAAGTCGCATTGAAA
AAACTCCATTCTAGTACTAATGCGCATGTAATATTGTTTTAGTAATATAACTCATGCTAAATATAATGTG
TATGATAAGTGCAATGACTCAGTAAGATGAAACGTTGTTGAATTATCCTTGTCCCATTAACGCATTTTAA
GCGCGACTTTCATAACAACCAAACTATTTAATGAGAATTATTCTCAAGTATTATAGTTATATTATGTGTT
TTATTTTTGAAAAGTGCAATATGTTTTCGAAAATAAGATTATTTTTATGTGCAAAAACGACGCAAAAGTT
TTAAAAATGAGACTTCTGTGAGCTGATTATTTTATAAAATGTAAACGCTTACTATATAATGTGAATCATA
TCGTTTAAAAGCATTATTAAATATGATGCTAAGAGATTTATATTATAGCCAATAAACAAAGGAGAGATAA
TATGGCAGTAAACGTTCGAGATTATATAGCAGAGAATTATGGTTTATTTATCAATGGGGAATTTGTTAAA
GGTAGCAGTGACGAGACAATCGAAGTGACTAATCCAGCAACTGGAGAAACACTATCACATATTACAAGAG
CAAAAGATAAAGATGTCGATCATGCAGTCAAAGTGGCGCAAGAGGCATTTGAATCATGGTCATTAACTTC
TAAATCAGAACGTGCACAAATGTTGCGTGATATTGGTGATAAATTAATGGCACAAAAAGATAAAATTGCA
ATGATTGAAACATTAAATAATGGTAAACCGATTCGTGAGACAACAGCAATTGATATTCCATTTGCTGCAA
GACATTTCCATTATTTCGCAAGTGTTATTGAAACAGAAGAAGGTACAGTGAATGATATCGATAAAGACAC
AATGAGTATCGTACGACATGAGCCGATTGGCGTCGTAGGTGCTGTTGTTGCTTGGAACTTCCCAATGCTA
TTAGCTGCATGGAAGATTGCGCCAGCCATTGCTGCAGGTAATACAATTGTGATTCAACCTTCGTCTTCAA
CACCATTAAGTTTATTGGAAGTTGCTAAAATTTTCCAAGAGGTATTACCTAATGGTGTTGTCAATATACT
AACGGGTAAAGGTTCAGAATCAGGTAATGCAATTTTCAATCATGATGGGGTAGATAAATTATCATTTACG
GGCTCAACTGATGTAGGTTATCAAGTTGCCGAAGCTGCAGCGAAACATCTAGTACCTGCTACTTTAGAGC
TTGGTGGTAAAAGCGCCAATATCATATTAGATGATGCTAATTTAGACCTTGCAGTTGAAGGTATTCAGTT
AGGTATTTTATTCAACCAAGGTGAAGTATGTAGTGCAGGTTCTCGATTATTAGTTCATGAAAAAATTTAT
GATCAATTGGTGCCACGTTTACAAGAGGCATTTTCAAATATTAAAGTTGGAGATCCACAAGATGAAGCTA
CACAAATGGGTAGTCAAACTGGTAAGGATCAATTAGATAAAATTCAATCATATATTGATGCAGCAAAAGA
ATCAGATGCACAAATTTTAGCAGGTGGTCATCGTTTAACTGAAAATGGGTTAGATAAAGGATTCTTCTTT
GAACCAACGTTAATTGCTGTGCCAGATAATCATCATAAATTAGCGCAAGAAGAAATATTTGGACCAGTTT
TAACAGTGATTAAAGTGAAGGATGATCAAGAAGCAATTGATATAGCTAATGATTCAGAGTATGGTTTAGC
TGGCGGCGTATTTTCTCAAAATATCACACGTGCATTAAATATTGCTAAAGCTGTTCGTACAGGACGTATT
TGGATTAACACTTACAACCAAGTACCAGAAGGCGCACCATTTGGTGGTTATAAAAAATCAGGTATCGGTC
GAGAAACTTATAAAGGTGCGTTAAGTAACTATCAACAAGTTAAAAATATTTATATTGATACAAGCAATGC
TTTAAAAGGTTTGTACTAGAATAAATATCATTTTTGAAGCGTGTTTGTAGGCAGTCTAGCGGTAAGTCTT
AGCATGTTTACGGAGTTGTTTAGATTTTAAGCGAAACAAAATATTTAGGAACTTGCATAATGATACTAGG
ATATAATGACTAAAATAATAGCAGTAGGATGGTTTTTAATTGCAAATCATCTTACTGCTGTTTTTACTTA
TGCTAATTTGCGATGCGGCTATTATAAGGACAGAGTTGTTTATGAATTAAGGTGATTTTGAAATATGAAG
TTCTATATGCAAATGTATCGTTTGTTTTAATATGTGGAACAATCATAAAATACTATTGTTATTTTTGGAC
TTGATGAAATAAAACAAATGAATTTGAGAAACTTTTTTGTCATTTTTATGTAATTAGCACAATCATATCG
GAAATGTTTAAAAATTTCTATATGATAGGGATAAAGCAAAGCGCGAGTGTGCTGTAAAAGTTTTTCCAAG
GTGATATTACATAAAGGTATAAAGGGTAAAGATTAATGAGTTGTCATGTAAAGTACGATGATGTATAAAT
TATGGTTAATTACGGAAGCATTAATACTAACCTGAGAAGCTATAAATAATTGTTATTAAAAGCAACTACA
TTAAATACGACGCATTTATTTAGGAGTGGCAAACTATGAACGGGAAAAAGGCGAATACGATAAACAGATA
CAAATATTTTCATCATGTCGATCATCAAAAAATTCAACAAAGTTCTAAAAAGACGCTATGGGCATCACTT
ATCATCACACTATTATTTACAGTGATTGAATTTGTTGGAGGTTTAGTATCTAATTCATTAGCATTGCTGT
CAGACTCATTTCATATGCTTAGTGATGTATTAGCACTCGGTTTGTCAATGTTGGCAATTTATTTTGCTAG
TAAGAAGCCGACTGCACGCTACACATTCGGATATTTAAGATTTGAGATATTAGCGGCATTTTTAAATGGT
TTAGCATTAATTGTAATTTCAATCTGGATTTTATATGAAGCTATTGTACGTATTATTTATCCGCAACCCA
TTGAAAGTGGCATTATGTTTATGATTGCTAGTATTGGTTTACTCGTCAATATTATTTTGACTGTTATCCT
TGTAAGGTCTTTAAAACAAGAAGACAATATCAATATTCAAAGTGCATTATGGCATTTCATGGGAGACTTA
TTGAACTCTATTGGTGTCATCGTTGCAATTGTATTGATCTACTTTACAGGATGGCGCATCATTGACCCAA
TCATTAGTATTGTAATTTCACTCATCATTTTACGTGGTGGTTATAAAATTACGCGTAATGCGTGGTTAAT
TTTAATGGAAAGTGTGCCTCAACATTTGGATACTGATCAAATTATAGCAGATATAAAAAACATAGATGGC
ATATTAGATGTACATGAATTTCATTTGTGGAGTATTACAACAGAACATTATTCATTAAGTGCCCATGTTG
TGTTAGATAAAAAATATGAGGGGGATGATTATCAAGCGATTGATCAAGTATCATCATTGTTGAAAGAAAA
ATATGGCATTGCACATTCAACGTTGCAAATTGAAAACTTGCAATTGAATCCATTAGATGAGCCATACTTC
GACAAACTAACATAAATAAAACATTGTAGCGCCTAAAACATTAATCAATGTCATAGGCGCATGTTTCGTT
TTATACTTATGTTGCATCATCTAAATGATTTTCGTCGATGTCTTTGATGGTATCTACATCTAACACGACA
TCTTTAGGTTTCAAAATATGAATATGTTTTTCATCATTTGTATGTAAAATGCGTTCTATGATGTACCTTT
GACCGGTCATTGTTTCTACAGCAATCTTTTTGTTTCTTGCTAAACTTGCTACGACAGATTCTTTATCCAT
AATGATAGCCCCCTATATATATCTTTATTTACTTATACCCTAACATTATTTTTATACTCTTTGAAAATAT
ATTTTACAGAATTTTATCTAAATATTTAAAAAAATCGCTCAATATCCTTGTAATCCGATAAGAATTATAG
TAATATTTTTTTCAACCATTGTTATAGGAGGTCTTATTAATGACATTATTTTTATTAGAAGCTAACAATC
TTGATTTTGCATCAACGAAAGAAGAACTAGAAGCAAAGGCATCATCACTATCTACGAAGACAATTCCAAC
ATTAATTGAAGTACAAGCTACTGAAAATTTAACTCATGGTTATTTTATTGTGGAAGCAAATGACGAAGCA
GAAGCTAAACAATTTTTAACAGAAGCAGGTATTAGCATTCAATTAGTCAAAGAAGTACGCTTAGTTGGTA
AAGATTTAGATGAAGTAAAAAATGGTGATGCACATGTTGATTACCTTGTAACTTGGAACATTCCGGAAGG
CATTACGATGGATCAATATTTAGCACGTAAAAAGAAAAATTCTGTTCATTATGAAGAAGTGCCAGAAGTT
GAATTTAAACGCACATATGTATGTGAAGATATGTCTAAATGTATTTGTTTATACAACGCACCTGATGAAG
AAGCGGTACGTCGCGCGCGCAAAGCAGTTGATACACCGATTGATGGCATCGAAAAACTTTAATAAGACAA
CAAGTTGATGATATATATGTATATAGGTTTGGCGTGGATTTCGATTGCAGTTAATTAGAATAGCTCAATG
CTATAAATGTAAGTAGTTGATATGACGAAACTAATGAACTAAATGCAAGTTTTGTCTAAAACAATCATTT
TATTGAAATTTAGTAGAGCTGAAATTAATATAACGTCGTTAATTGAATAACGCTTATGTTATAAGAGTAC
TCATACCAAACCATAATCATCTATAGATATAACAATTCACGATTTAAGGGCTGTGTTTGGCATAGCCCTT
TAGATATACATTTAATTCTTATTAAAATGGTAGGGATTAAAAGGGGGCTTGTCATGATTAAAATACAACA
ATTACAACATCACTTTGGATCACATAAAGTAATTCATAACTTTAATTTGGACATTAGCAAGGGAGAAATA
GTCACTTTTATAGGGAAAAGTGGTTGCGGGAAGTCTACTTTACTCAATATCATCGGTGGATTTATTCATC
CATCATCTGGTCGTGTCATTATTGATAACGAAATTAAACAACAGCCGTCTCCAGATTGTTTAATGCTATT
TCAACATCATAATCTGCTGCCATGGAAAACGATTAATGACAACATTAGGATTGGATTCCAACAGAAAATT
AGTGATGAAGAGATTAACGCACAGCTTAAATTAGTTGATTTAGAAGGCAGAGGAAAGCATTTTCCCGAGC
AACTGTCCGGGGGTATGAAACAACGTGTGGCACTATGTCGAGCGCATGTGCATAAGCCTAACGTTATATT
GATGGATGAGCCATTAGGTGCATTAGATGCATTTACACGCTATAAACTTCAGGATCAACTAGTACAACTA
AAACATAAAACGGAATCAACTATTATCTTAGTCACTCACGATATTGATGAAGCTATTTATCTTTCCGACC
GCATTGTTCTGTTAGGTGAAGGGTGCAATATTATTTCTCAATATGAAATTACAGCATCACATCCACGCAG
TCGTAATGATAGCCACCTACTTAAGATTCGTAATGAAATTATGGAAACATTTGCATTGAATCATCATCAA
GTTGAACCTGAATATTATTTATAAGGAGTGAGTGACGATGAAAAGGTTAAGCATAATCGTCATCATTGGA
ATCTTTATAATTACAGGATGTGATTGGCAAAGGGCGTCTAAAGAACCGTCTAATAATGCCCAACATCAGC
AAGTGATTAAAATTGGATATTTGCCGATTACACATTCAGTTAATTTGATGATGACTAAAAAATTATTATC
ACAACACAATCATCCGAAATATAAATTAGAATTAGTTAAATTCAATAATTGGCCAGATTTAATGGACGCA
TTAAACAGTGGTCGTATTGATGGTGCATCAACTTTAATAGAGCTCGCGATGAAATCAAAGCAGAAGGGCT
CGAATATAAAAGCTGTGGCATTGGGGCATCATGAAGGCAATGTCATTATGGGACAAAAAGGTATGCACTT
AAATGAATTTAATAATAATGGCGATGATTACCATTTTGGTATACCGCATCGTTATTCAACACATTATCTC
TTACTTGAAGCATTACGAGAACAATTAAAGATTAAACCGGGGCATTTTAGCTATCATGAAATGTCGCCAG
CAGAAATGCCAGCCGCATTAAGTGAACACAGAATTACAGGGTATTCTGTAGCCGAACCATTCGGTGCACT
GGGGGAAAAGTTAGGCAAAGGTAAGACTTTGAAACATGGTGATGACGTTATACCTGATGCGTATTGCTGT
GTGCTAGTACTGAGAGGCGAATTGCTTGATCAACACAAGGCTGTAGCGCAAGCATTTGCACAAGATTATA
AAAAGTCTGGCTTTAAAATGAATGATCGCAAGCAAAGTGTAGACATTATGACGCATCATTTTAAACAAAG
TCGTGACGTTTTAACACAGTCAGCGGCATGGACATCCTATGGTGATTTAACAATTAAGCCATCCGGATAT
CAAGAAATTACGACATTGGTAAAACAACATCATTTGTTTAATCCACCTGCATATGATGACTTTGTTGAAC
CGTCATTGTATAAGGAGGCATCACGTTCATGACACGTCTCACAATTAATAAAATTATATTACCTATTATC
ACATTTATTATTTTCTTAGGCATTTGGGAAATGGTCATTATTATTGGGCATTACCAACCTGTATTGTTAC
CTGGTCCTGCTCTTGTAGGAAAAAGCATATGGACTTTCATTGTTACTGGAGAAATTTTCCAACATTTAGC
AATTAGTTTATGGAGATTTGTAGCGGGCTTTGTTGTCGCATTGTTGGTTGCTATTCCATTGGGCTTCTTG
CTTGGAAGGAATCGTTGGCTATACAACGCTATCGAACCGCTATTTCAATTGATTAGGCCGATATCTCCGA
TAGCTTGGGCACCATTTGTTGTTCTATGGTTTGGTATTGGTAGTTTGCCAGCGATTGCGATTATTTTTAT
CGCTGCTTTTTTTCCAATTGTGTTCAATACCATTAAAGGCGTTAGAGACATTGAACCTCAATATTTAAAA
ATAGCGGCAAATTTAAATTTAACTGGGTGGTCATTGTATCGCAATATATTATTTCCCGGGGCATTTAAAC
AAATCATGGCTGGGATACATATGGCGGTAGGAACAAGTTGGATATTTTTAGTTTCTGGTGAAATGATTGG
TGCACAATCGGGATTAGGTTTTTTAATCGTTGATGCACGAAATATGTTGAACTTAGAAGATGTTTTAGCA
GCAATATTCTTTATCGGATTATTTGGTTTTATTATTGATCGATTCATTAGTTATATTGAGCAGTTTATAC
TTAGAAGATTTGGTGAATAAGGAGAGATGATGATGACTTTAGAAACACTTATCAAAGAACAATTAGATCC
TCATTTAGTAGAAGTTGATGAAGGGACGTATTATCCGAGAACATTTATCCAACAATTATTTGTAGATGGC
TATTTTGGTGAAGCGACACTGAGAAAAAATGCTGAAGTAATCGAAGCTGTATCGCAGTCTTGTTTGACAA
CAGGATTTTGTTTATGGTGCCAATTGGCTTTTTCAACGTATTTAGAAAATGCCACACAGCCACATTTAAA
TAATGACTTACAACAGCAATTGTTATCTGGAGAAATATTAGGTGCTACCGGATTGTCTAATCCGATGAAG
TCATTTAATGATTTAGAAAAGTTGAACCTTGAACACACTTATGTTGATGGACAATTGGTTGTCAGTGGAC
GTATGCCAGCTGTAAGTAATATTCAAGAAGACCATTATTTTGGTGCGATTTCGAAGCATGAATCATCAGA
TGAATTTGTCATGTTCATTCTACGTGCCAATCAAGATGGTATCACGCTTGTTGAAAAAACAAATTTTTTA
GGGGTAAACGGCTCAGCAACGTATCAAATTACTTTGAATCAAGTCGCAGTGCCACAATCACAAATTATCA
CGCATGATGCGAAGCAGTTTGCGGCAACTATTCGCCCGCAATTTATTGCTTACCAAATTCCAATAGGATT
AGGCTCAATTAAAAGTTCTTTAGAGTTAATTGATGCATTTTCAAATGCGCAAAACGGAATAAATCAATAT
TTAGAGTATGATGTTGAAGGTTTTAAAAAACGCTATCGTCAACTTAGAGAGGAATATTATGCAATATTAG
ATGACGGTAACTTAACTTCACATTTAAATGAATTAATATCATTGAAGAAGGACATTGGCTACTTATTGTT
AGATGTAAATCAAGCTTCTGTTGTCAATGGTGGTTCAAGAGCGTACACACCATATTCGCCACAAGTACGT
AAATTAAAAGAAGGATTCTTCTTTGCGGCATTAACGCCAACATTAAGACATTTAGGTAAACTTGAGGCAG
AGTTGAAGGGGTAAGTATGATATGCTGATTTGTTGTTTAGATGCGCTTGTTGAAACAATTTTTAAAATAA
TATAAATCTTAGTTTATAAACATTTTCTGTTAATTTGTTATATCCTTTTAACTAGGAAAATATACATTTC
GTAATAATAATCGTTATCATTGAAAAAGTGTTAATAAGGTGTATAATGAAAATGTGAACAATTAATGAAC
TTCTTATTTTAGAGAAGGTGAATACTATAGATACGCATACTAAAGAACAACAATTCTCGAATCTAGTAAG
ATCTTATCGTAAAGAATACGTGGGTAAAGGACCCAACAGTATTCGAGTGTCGTTTAAAGATAATTGGGCG
ATTGCACATATGACAGGTGTTTTGAGTAAAGTTGAGAGTTTTTACCTAAACGACAAACGCAATGAATCGA
TGCTCCATTATACACGCACAGAGAAGATTAAACAGATGTATAAAGAAATAGATGTAAATGAGATGGAAAG
TGTTGTAGGCGCTAAGTTTGTAAAATTATTTACAGATATTGATTTGAATGATGATGAAGTCATTTCAATA
TTTGTTTTCGATAAGTCAATAGAATAAGTGTTGCTGGTGTAAGGTACGCGGTGCTGTTTGCTAACTTCGC
TTTGAATTTAACAATAATTCAAGGGGGTGGTATGTCAAACAGTGCCGTTTTTTTTGTCATATTTTTAAAA
CAAGCAACATGCAACACGTACTTTAAGGAAGTCAAAATTTATCATTTAGGAGAGATGGATATGAAAATCG
TAGCGTTATTTCCAGAAGCAGTAGAAGGTCAAGACAATCAATTACTTAATACTAAAAAAGCATTAGGATT
AAAAACATTTTTAGAGGAAAGAGGACAAGAGTTCATTATATTAGCAGATAATGGTGAAGACTTAGATAAA
CATTTACCAGATATGGATGTGATTATTAGTGCGCCATTTTATCCTGCATATATGACTCGTGAACGTATTG
AAAAAGCACCGAACTTGAAATTAGCAATTACAGCAGGTGTAGGATCTGACCATGTAGATTTAGCGGCAGC
AAGTGAACATAACATTGGTGTCGTTGAAGTTACAGGAAGTAATACAGTTAGTGTGGCAGAACATGCAGTT
ATGGATTTATTAATACTTCTTAGAAACTATGAAGAAGGTCATCGTCAATCAGTAGAAGGTGAATGGAACT
TGTCTCAAGTAGGTAATCATGCGCATGAATTACAACACAAAACAATTGGTATTTTTGGATTTGGACGAAT
TGGACAACTTGTTGCTGAAAGATTAGCGCCATTTAATGTAACATTACAACACTATGATCCAATCAATCAA
CAAGACCATAAATTGTCTAAATTTGTAAGCTTTGATGAACTTGTTTCAACAAGTGATGCGATTACAATTC
ATGCACCATTAACACCAGAAACTGATAACTTATTTGATAAAGATGTTTTAAGTCGTATGAAAAAACACAG
TTATTTAGTGAATACTGCACGTGGTAAAATTGTAAATCGCGATGCGTTAGTTGAAGCGTTAGCATCTGAG
CATTTACAAGGATATGCTGGTGATGTTTGGTATCCACAACCTGCACCTGCTGATCATCCATGGAGAACAA
TGCCTAGAAATGCTATGACAGTTCACTATTCAGGTATGACTTTAGAAGCACAAAAACGTATTGAAGATGG
AGTTAAAGATATTTTAGAGCGTTTCTTCAATCATGAACCTTTCCAAGATAAAGATATTATTGTTGCAAGT
GGTCGTATTGCTAGTAAAAGTTATACAGCTAAATAGAATAAGGATGCTGGGCTAGCGATTAACGCTTTCA
ATTTTATATAAATGAATCATATAAGTACTACTGCTGTTGTAAAGATGGCAGTAGTTTTTTTATGATTACA
TCTAAGTATAGTCACGGCTATGTTAGGACAATGATTTAACGTTTACGCACATATGTGTTCACTTACGCAA
ATGTTGATAAATTTCACTCATTTGGAATAATATATAGTCATATAGTGCTAATTTTTTTGAGGCATTATAT
GCAAGATGCATTGTAAAGTCGATACATTTGTTTGTTAAATAACTTTGTATAACTAAAAATTCTTTGCTTC
AACGTATAATCAAATAATAGATTTTATATAAATGGTAGTGTGCATATATGTGGATAGGGGTGTAGTTATC
AATGAAACGTTTAAGTACGACTTTGAAAGTACGATTGATTAGCAATTTTTTACAGCTAATTATTACGACA
GCATTTATACCGTTTATAGCACTATATTTAACAGATATGTTAAGTCAATCAATTGTCGGTATATAACTTG
TTGGTTTAGTGGTTCTAAAATTTCCATTGTCTATTATATCTGGTTACCTTATTGAGATATTTCCGAAAAA
GTTGCTAGTACTTATTTATCAAGCGACGATGGTGATAATGCTTGTGTTCATGGGCATATTTGGGTCACAT
CAATTGTGGCAAATTATTGGTTTTTGTGTTGCATACGCCATATTTACAATTGTTTGGGGATTGCAATTTC
CAGTTATGGACACGTTAATTATGGATGCAATTACCGAAGATGTGGAACATTATATTTACAAGATTAGCTA
TTGGATGACGAACTTATCGGTAGCTATTGGAGCATTGTTAGGTGGCTTGATGTATGGCTACAGTATGTTA
CTGCTTTTCTTAATAGCAGCTTGTATATTTTTAATTGTACTGTTTATTTTATATATTTGGTTACCTCAAG
ACCGAAATCAAGTAAAGCAAAGTGATGACAAGAAACATGCAAGTCGTTATCAAAAATTACAAATAATGAA
TATATTTCGCAGTTATAAATTAGTTTTGAAAGACCGTAATTATATGTTATTGATTTCGGGGTTCAGTATC
ATCATGATGGGTGAATTTTCAATCTCCTCATATATTGCTATTAGACTAAAGGATCAGTTTGAAACAATAA
GTATAGGTTCATATGATATTACAGGTGCTAAGATGTTAGCAATCTTGCTAATGATTAATACGGTCGTCGT
CATTTTACTCACGTATTCAATCTCGAAAATTGTATTGAAAATAGATTTTAAAAAAGCTTTAATCACTGGT
TTGCTGATTTATATTGTTGGCTATAGTGGTCTAACCTATCTTAATCAGTTTGGCTTATTAGTTGTTTTTA
TGATAATTGCGACTGTAGGTGAAATTATTTATTCGCCTATAGTTTCAGAACAACGCTTTAAAATTATTCC
TAAAGCTAAAAGAGGAACATATAGTGCAGTTAATGCATTAGGCATTCATTTTTCAGAAACACTAGCTAGG
TTAGGGATTGTGTTGGGTGCTTTCTTAACGACATTACAAATGGGACTGTATATGTTTATAGTTTTAACAA
TTGGTGCTAGCATGCTTGTTGCTGGTGTATTCGGGGGACAAAAACAAGTGAATACAAATTGAATTTATTT
AAATATTTATTCTATGCATCTTTTTATATTGAAAACCTATTAATTTGGTCGTAATTAAAATAGAGATAAA
TTTATTAAGAATTTGTTAAAATTTAAGGATAACAATTGTTTTATGCGAGTTGTTTGTTTAATATAAACTT
GCTTCATGGATATTTTGTAACAACAATATTGAACTTGCAATGAGATATGAATAAGAGAAAGTGATTAACG
AGTTGTAGTGTGCTAGTTATCGAATATGTATGTAATTTACATTGAAAAATATACCAATTGTAACGATGAT
ACAAGATGTATTTTAGGGTAGAATATATCGCTCATATGTTGCGAATGGTGTTTTATATTAATCATTACAT
AACGAGTTAATTAACATTTCGTCGGTTATCATATCATCATGCAATTTCAGTAAGTAATGAGTATTATGAT
ATGAAAGAAGGACTTTTTATGATTATGGGCAATTTGAGATTTCAACAGGAATATTTTCGTATATACAAAA
ATAATACAGAATCAACGACACACCGTAATGCGTATTGGGTTAAACTCGCTAAAAATATTGAAGCTACTAA
AATGATGTATGCATTATCGACAATTGTGCAACAACATGCATCTATAAGACATTTTTTTGATGTTACTACC
GATGACAATTTAACAATGATACTTCATGAATTTCTGCCTTTTATTGAGATAAAACAAGTTCCATCTTCTT
CCGCAAACTATGATTTAGAAGCTTTTTTTAAGCAAGAATTAAGTACTTACCATTTTAATGATTCACCTTT
ATTCAAATTTAAATTGTTTCAGTTCGCTGATGCTGCATATATATTATTAGATTTTCATGTGTCCATTTTC
GATGATAGTCAAATTGATATTTTTCTTGATGATTTATGCAATGCATATCGTGGCAATACTGTTATTAACA
ATACTCGACAGCATGCACATTTAAATAGAAATGATGATAAAGACAATCAAGATGCATCGCATATAGCATT
AGACTCAAACTATTTTCGGCTAGAGAATAACTCTGACATCCATATCGATAGTTATTTACCAATTAAGCAT
CCATTTGAGCAAGCTTTATATCAAACGTATTTGATTGATGATATGACATCAATAGATATGGCATCGTTGG
CTGTTAGTGTGTATTTAGCTAATCATATAATGAGTCAACAACATGATGTCACATTAGGTATACATGTACC
ATCACATTTACCAAATGATTTACACGGAAATATTGTGCCATTAACGTTAACAATCGATGCAAAAGATGTA
TGTCAACGCTTTACAACAGATTTTAATAAAAGTGTGTTGCAAAATATGTCGCAATTACAGTGCGCGAAGT
CTTCGCTTTCATTAGAGACTATTTTTCATTGTTATCATCAAATGATGTCTTGTTGTAATGATGTTATTGA
GGATGTACATCAAATACATGATGCACATACATCTTTAGCGGATATTGAAATTTTTCCACATCAACACGGG
TTCAAAATTATATATAACAGTGCAGCATATGATTTGCTCTCAATCGAGACGCTGAGTGACTTAGTTCGTA
ATATTTATTTGCAAATTACTAAAGAAAATGGAAATAAACGAACAACTGTAGATGAACTTAATTTGATGAC
AGAACGTGATATTCAATTATATGACGATATCAATTTAAGTTTACCTGAGATAGATGATGCGCAAACAGTT
GTTACCTTATTTGAGCAACAAGTTGAAGCAACACCGAATTATGTCGCTGTGCAATTTGACGGAGTGTTTA
TAACATATCAAACATTGAATGCACGCGCGAATGATTTAGCACAACGTTTGAGAAACCAGTATGGTGTTGA
ACCTAATGATCGTGTCGCTGTCATAGCTGAAAAAAGTATTGAGATGATAGTAGCGATGATAGGTGTGTTG
AAAGCTGGTGGGGCTTACGTGCCAATTGATCCGAACTATCCAAGTGATCGTCAGGAGTACATTTTAAAAG
ATGCAACGCCTAAAGTTGTTATCACATATCAAGTAGTATATGAAAATGGTAAACGAGATATTAATCACAT
TGATTTGAACAAGATAGCGTGGAAAAATATTGATAATCTTTCTAAATGTAACACGTTAGAAGATCATGCG
TATGTTATTTACACGTCGGGGACAACTGGTAACCCTAAAGGGACACTAATTCCGCACCGAGGTATTGTTC
GCTTGGTCCATCAAAATCATTATGTACCATTAAATGAAAAGACGACGATTTTGTTATCAGGAACTATAGC
CTTTGACGCTGCAACATTTGAAATATATGGTGCATTGCTAAATGGTGGAAAACTGATTGTTGCTAAAACA
GAACAATTATTAAATCCAATAGCGTTAGAACAATTAATCAATGAAAATGACGTCAATACTATGTGGTTAA
CCTCCTCATTATTTAATCAGATTGCTAGTGAACGAATAGAAGTATTGGTACCGTTAAAGTATTTATTAAT
TGGTGGAGAAGTATTGAATGCTAAGTGGGTGGATTTGCTTAATCAAAGACCGAAGCATCCTCAAATTATT
AATGGTTATGGACCAACTGAAAATACAACATTTACAACGACGTATAATATACCTAACAAAGTTCCAAATC
GTATTCCTATTGGTAAACCGATTCTTGGTACTCATGTTTATATCATGCAAGGCGAGCGTCGGTGTGGCGT
TGGTATTCCTGGAGAATTATGTACAAGTGGCTTTGGGTTGGCTGCAGGTTATTTAAATCAGCCAGAATTG
ACAGCAGATAAATTTATCAAAGATTCAAATATAAATCAGCTGATGTATAGAAGTGGTGATATCGTACGTT
TGTTACCCGATGGCAACATAGATTATTTATATCGAAAGGACAAACAAGTTAAGATTCGAGGATTTAGGAT
TGAGTTGTCAGAGGTTGAGCATGCGCTCGAGCGTATACAAGGTATTAATAAAGCTGTTGTTATTGTTCAA
AATCATGATCAAGACCAGTATATCGTTGCTTATTATGAAGCGATGCATACATTATCACATAATAAGATTA
AATCACAATTACGTATGACCTTACCTGAGTACATGATACCAGTTAATTTTATGCATATTGAGCAAATTCC
TATTACTATTAATGGGAAATTAGATAAGAAGGCATTGCCTATCATGGACTATGTCGATACGGATGCCTAT
GTAGCACCGAGTACAGATACCGAACACTTGCTATGCCAAATTTTTGCAGATATTTTACATGTGAATCAAG
TAGGTATTCATGATAATTTCTTTGAATTAGGTGGCCATTCCTTAAAAGCAACGTTAGTGGTGAATCGGAT
AGAGGCATCTACTGGGAAACGATTACAAATTGGTGATTTATTACAAAAGCCAACTGTATTTGAACTAGCG
CAAGCGATTGCTAAGGTTCAAGAACAAAACTATGAAGTGATTCCTGAAGCTATAGTTAAAGATGATTATG
TGTTGAGCTCTGCACAAAAGCGAATGTATTTATTATGGAAATCAAACCATAAAGATACGGTGTATAACAT
ACCTTTTTTATGGCGGTTATCATCAGAACTTAATGTAGCTCAATTGCGACAAGCAGTTCAGCATTTGATA
GCGCGACATGAGATTCTACGAACACAATATATTGTTGTAGATGATGAGGTTCGACAACGTATTGTGGCAG
ATGTTGTAGCTGACTTTAAAGAAGTTAACACGCATTTTACGGATGAACAAGAAATCATGCGCCAATTTGT
GGCACCTTTTAATTTGGAAAAGCCAAGCCAAATTAGAGTGAGATACATTCGAAGTCCATTACATGCATAC
CTGTTTATAGATACACATCATATTATTAATGATGGTATGAGTAATATACAATTAATGAATGATCTTAACG
CATTATATCAACATAAATTATTGTTACCACTTAAATTGCAATATAAAGACTATAGTGAATGGATGTCGCA
TCGTGATATGACGAAACATAGACAATATTGGTTATCTCAATTCAAAGATGAAGTACCTATTTTAAGCTTA
CCGACAGACTATGTTAGACCAAATATTAAAACGACAAATGGAGCAATGATGTCATTTACAATGAATCAAC
AAATGAGACAGCTACTTCAAAAGTATGTAGAAAAGCATCAAATTACTGATTTTATGTTCTTTATGAGTGT
GGTCATGACGTTGTTAAGCAGATATGCTCGAAAAGATGATGTTGTTGTCGGTAGTGTCATGAGTGCGCGT
ATGCATAAAGGCACGGAGCAAATGCTAGGCATGTTTGCTAATACGTTGGTATATAGAGGGCAACCGTCAC
TTGATAAAATGTGGACACAGTTTTTACAAGAGGTTAAGGAAATGAGTTTGGAGGCATACGAGCATCAAGA
ATACCCATTCGAATGTTTAGTAAATGACTTAGATCAATCACATGATGCCTCACGGAATCCATTATTTGAT
GTCATGTTAGTACTACAAAACAATGAAACGAATCATGCTCATTTTGGGCATAGTAAATTAACACACATTC
AACCCAAATCGGTGACGGCGAAATTTGATTTATCTTTCATCATTGAAGAAGATTGCGATGACTATACAAT
CAATATCGAGTATAATACCGATTTATATCACTCAGAAACAGTTCGTCACATGGGTAATCAATGTATGATT
ATGATTGATTATATTTTGAAGCATCAAGATACACTACAAATTCGTGATATACCAAACGGCACGGAGGAAC
TTTTAAATTGGGTCAATACGCATGTTAACGATCGAATGCTTAATGTCCCGGGAAATAAATCTATCATAAG
TTACTTTGATGAAGTTGTCTCACGACAAGGTAATCATGTTGCGCTAGTCATGAATGATTTGACAATGACG
TATGAAACATTACACAACTATGTAGATGCTATTGCGCACATGCTCCTATCAAATGGTGTGGGCAAGGGTC
AACGAGTTGCTTTAATAACAGAACGTAGTTTTGAAATGATTGCGGCGATGTTGGCGACAGTTAAAGTAGG
TGCATCTTATATACCTATCGATATTGATTTTCCGAAAAAGCGACAAGGTGCAATTTTGGAGGATGCTAAA
GTAACTGCAGTCATGTCTTACGGCGTTGAAATTGAAACGACATTACCAGTCATTCAATTGGAAAATGCTA
AAGGTTTTGTTGAATCAAAGGAAAATGAACAATATGATGATTTACATGGCGATCAACTCGAAAACACAGC
GATGTTAGATAATGAGATGTATGCTATTTACACATCTGGTACGACCGGGATGCCTAAAGGGGTTGCCATA
CGACAACGAAATTTGTTGAATTTAGTGCATGCATGGTCAACTGAATTGCAATTAGGCGACAATGAAGTAT
TTTTGCAACATGCAAATATTGTTTTTGATGCATCAGTTATGGAGATTTATTGTTGTTTGTTAAATGGTCA
TACGCTTGTGATTCCAGATAGAGAGGAACGTGTTAATCCAGAACAGTTACAACAACTCATTAATAAGCAT
CGTGTGACGGTGGCGTCGATTCCATTACAGATGTGTAGTGTTATGGAAGACTTTTATATTGAAAAATTGA
TTACAGGCGGGGCAACTAGTACGGCATCCTTTGTTAAATATATTGAGAAGCATTGTGGCACGTATTTCAA
TGCCTATGGACCATCTGAGTCAACAGTCATCACATCGTATTGGTCACATCAATGTGGTGATTTGATACCT
GAGACGATTCCAATTGGCAAACCCTTATCTAACATCCAAGTGTATATTATGTCAGATGGTTTGTTATGCG
GTATTGGTATGCCAGGCGAGTTGTGTATTGCAGGTGATAGTTTAGCGATAGGATATATTAATCGTCCGGA
ATTAATGGCTGATAAATGGCAAAATAATCCATTTGGTAAAGGAAAGTTGTATCATAGTGGTGATTTAGCA
CGTTATACATCTGATGGTCAAATTGAATTTTTGGGAAGAATAGATAAACAAGTGAAAGTTAACGGGTACC
GTATTGAACTTGATGAAATTGAAAATGCAATATTAGCTATTCGTGGTATATCTGATTGTGTTGTCACAGT
TAGTCACTTTGATACGCATGATATATTGAATGCTTATTATGTCGGAGAACAACAAATGGAGCAGGATTTG
AAGCAATATTTAAATGATCATCTGCCTAAGTATATGATTCCTAAGACTATAACGTATATCGATTGTATAC
CATTAACCACGAATGACAAGGTGGATACTACGCGTTTGCCAAATCCATCACCTATACAACAGTCTAATAA
AGTATATAGCGAACCATCTAATGAAATTGAGCAGACATTTGTTGATGTATTCGGAGAGGTATTGAAACAA
AATGATGTCGGTGTTGACGATGATTTCTTTGAACTTGGTGGTAACTCATTAGAGGCGATGTTAGTTGTCT
CGCATTTAAAACGATTTGGCCATCATATTTCAATGCAGACATTATATCAATATAAAACCGTGCGACAGAT
TGTTAATTATATGCACCAAAATCAACAATCATTAGTTGCATTACCGGATAATCTTTCGGAATTACAAAAG
ATTGTTATGTCTCGTTATAATTTGGGTATTTTAGAGGATAGTCTAAGTCATCGACCTCTAGGAAAAACAC
TATTGACTGGCGCTACAGGGTTTTTAGGTGCTTATCTGATTGAAGCACTACAAGGATACAGTCATCGCAT
TTATTGTTTCATACGTGCTGATAATGAGGAAATAGCATGGTATAAGTTGATGACGAATTTAAATGATTAT
TTTTCAGAAGAGACGGTTGAAATGATGTTATCAAACATTGAAGTCATTGTTGGTGATTTCGAGTGTATGG
ATGATGTTGTTTTACCAGAAAACATGGATACAATTATTCATGCAGGTGCTCGTACAGATCACTTTGGTGA
TGATGATGAATTTGAAAAAGTAAATGTTCAAGGTACTGTTGATGTCATACGTTTGGCACAACAACATCAT
GCAAGGTTAATATATGTGTCTACGATAAGTGTGGGAACTTATTTTGATATAGATACAGAAGATGTGACAT
TTTCAGAAGCGGATGTCTATAAAGGACAACTACTAACATCACCATATACACGGAGTAAATTTTATAGTGA
ATTAAAAGTATTAGAAGCTGTAAAAAATGGCTTAGATGGTCGAATTGTACGTGTTGGTAATTTGACGAGT
CCATACAATGGAAGATGGCATATGAGAAATATAAAGACTAACCGTTTTTCAATGGTAATGAATGATTTGT
TACAACTGGATTGTATCGGGGTTAGCCTCGCTGAAATGCCTGTAGATTTTTCTTTTGTGGATACGACTGC
AAGACAAATTGTCGCATTAGCACAGGTCAACACGCCACAAATCATTTACCATGTGTTATCACCTAATAAA
ATGCCGGTGAAATCTTTATTAGAATGTGTTAAGTGCAAAGAAATTGAACTCGTCAGCGATGAATCATTTA
ATGAAATTTTACAGAAACAAGACATGTACGAAACGATTGGATTAACTAGTGTTGACCGTGAACAACAACT
AGCAATGATAGATACAAAATTAACATTAAAAATAATGGATCACATCAGTGAAAAATGGCCAACGATAACT
AACAATTGGCTGTATCATTGGGCACAATATATCAAAACAATATTCAATAAGTAAGTAGGGAAAGTTATGA
CAGTATTTGTAATGCAATTACAGAGTAACTTGAAAAGTATTGAAGAATTAATATCACAAAGTCGTTGGTC
ATATAAAAAACCGCGTACAGTCAACTATAGATACAATCAAGATAAACTCATGCACAGATTGGGAGATATT
TTAGTGCAATATGGAATTCAACATGACACAGGGTTATTACCACATGAATGGCATTATCACATTTCGCCAC
GAGGTAAGGCAGATATAGTTCAACACAATCGTGATGGACAGCCCATCTATGTGAGCTTATCATATAGTTA
TCCTTATATCGTGTGTGTTGTCGATAAAGAACCAGTTGGTATTGATATCGAAAAGATATCACAACGTTTA
GACTGGCGTACATTAGTGACGTGTTTCTCTACAAACGAAGCACATCAAATATGTAGTTTAAATGATTTTT
ATCAAATATGGACACAAAAAGAAAGTTTTACAAAATTGATTGGTGAAGGTTTAATCAAAGGATTGGACAT
TTATGATATGACGCAATCACACTTTTATCAATCACGTGAAGTGAAGTTCAAACAATTTATTTTTGATCAG
TTTATGGTACAGGTATGTTTCTTAGGACAGGCACCCTGGGGTTATAAAAAAGTGTCTGTATTTCAGTTAT
TGAGTAGTTAAACATGGCGTCTAACAGTTTTATTTGGCAGTGATTTTAAACTATACTGCCTAAATGTTTA
CTGTTAGATGTTTTTTTATTGGAAAAATGAAAGGTGAATACACGATGGCATCATTCAAAATCATGACGAG
ATTAAAGTAAGTGATAAGGTGAAAATATACTGAGCAATATTGAAATTGCCAAAAATAATGGCTTGTTACG
ACGCATTTGAGACTTTAATGCTCATGTAAGTTGGCTAGAATTATATCATGTCAGTTAATAAAATAACGTG
AGCATCAATCATCATACTCAAACGATGATTTAAAACTCACGTTAATGTTAGTCAGTGTATTAATTTAATT
TATAGCGATAGACAAAATGTTGTCGCACTAATTCAATTGTCATCATCCAGACGATATGGCCAAAGAATTC
TGACAGATGCTCTTGGAATGGTTGATCCCACACAGCAGGTACAGTATGCATGATTGGCATAATGATAAGG
TGGAATAATACCCAAATAGCAATACCAAAAACAGCACCTTGTCCCATTGCTAAGTAAGCGTATTTTTTAA
CTAATATGCAGTAAATAATTGCAATGACGATAGAAAAACTAAAGTGGACAATAAAGCTTACCCAAGGCAA
TTGCATATTTGAAAATGTATATGTTTGATGCGTAAACTCACTACTAAATCCTAATTGTTGCAATAACTCT
TGAGGTGGGTTCGTTGCATTACGTTCTGGTGTGCGAGGTGGAAACATGACCTCCCAACCTAATTTTACAA
TTCCAGATAACAAGCCACCGATAATTCCAGCATAAATGAATATACCCATTTGTCGTTTTGTCAACTTAAG
GACTCCTCTCTATTTACTATCCTCATTATAGTATTTTGTGAAAATAATCACAATGAAAAACTTTTAAAAT
ATAAAATATTTCGAGTTACAAATTTGAAAATCACTTATAGTGTTTTTCATCTCATATTGTATCATACTGT
ATTCTAAGAATTCTTTTGTGAAATGAGACAGGTGAAAAGGTGACGCTGCATAATCATTAAACAAATTAGG
TACAACTATGTTTCGAAGCCGAAAAATACAAGATTGAGTGGTCATATTCAAAGTCATACTGATGATTTTA
GTATCGTTGTCCCAACAAAATCATTATTGTAAATAGCTTCGATAATATTTGGCTTGTTTCCTGATGCAAT
GATAACTTTAGGACAGCCATTTTTAATAGCATTTTTAGCATCAAGCACTTTGGGAATCATACCTCCATAA
ATATCACCATGCTCAATATACTGATTAATATCGGCTAAGGGTAGTTGAGGTATAACAACATCGTTGATTA
GCACGCCAGCAATATTACTTAGTACATAAATGGGTGCTTCTAATGATGCTGCAATAAAATAGGCGAGTGT
GTCTGCATTTATGTTGTAAAATTCTCCATCATGGTTATTGAAACCAATCGAATTGATGATAGGTACAAAT
TTAGTACATAAATAAGACAATGAGTCTATATTTAAAGTGGTTGGAACCCCGACATATCCATATTGTTGAT
CAAAACGTTTAATTTCAAATAATTGAGCATCCAAACCACATAAGCCTATTGCAGAACATTGCTGCTGGTT
AAATTGAGCTACTAATGCAGTGTTAACGTCTGCAATGAGCGTGTGTTTAGTAATAGTCATGGTTGCTTTA
TCAGTCACTCTTAGGCCATTAACAAAGTGTGGCTCGATTTGCTGGTTTGATAATGCTTCATTAATAAATG
GGCCACCGCCGTGAACGATAATGGGGTAGATGTTGTTTGATCGTAAATGCTTAATGTTGTTAATAATTGA
TGGATGCATGTCACTTAGTGTACTGCCACCAATTTTAATGACAATAAATTTCATCTAACCAACACCACCT
TATGTTCGATATGATGCGTTAATACGCACATAATCATAGGATAAATCACAACCGTATGCAGTCGCTGCAG
CGTTACCCAAACCAAGCTGAACGTCAATTGTGACATTTTCATGAGTTAATGTATTCGACATAGCTTGCTC
ATCAAATAGTACAGCCATACCTTTATCCACGACAGGTATTTGGTTCAGTTGAACATATGTGCAGTTAGGA
TCAATTTCACATCCGCTATAGCCAATAGCTGTAATGATTCGACCAAAATTGGCATCTTCGCCAAAAATAG
CTGATTTTACTAGATTTGAACTTACGATAGTTTTACCGATTTTTCTTGCGTCTGATATTGATTTAGCGCC
TGAAACATTGACACTGATTAACTTTGTTGCGCCTTCGCCATCTCTGGCTATAGCTTTAGCTAAAAATGTA
CAGACAAAATTGAAGGCATCAACAAATGTTTCCCATTGTGGATGGTCTTGATTAAGTATTTGGTGTTCAA
CTTGTTGATTTGCCATGACTAATACCATGTCATTTGTACTTGTATCGCCATCAACAGTAATCATATTAAA
TGTATGGTCAGTCGAAGATTTTAATAATTGATGAAGTGTATTCGATTCAATTGATGCATCGGTTGTTATA
AAAGCAAGCATGGTAGCCATATTTGGGTGAATCATACCTGATCCTTTAGCACTGCCACCAATTGTAATGG
TTTTACCATCAATATTTAGTGATACAGCGATATGCTTTGTACATGTATCAGTTGTTAAAATTGCCTCGTT
AAACGCACCTGGCGTTGCAAAATTAGCATCATTAATATGTTCTGTACCAGTTTTAATTTTATCCATTGGC
AAATATTCTCCAATAACACCAGTTGAAGCAACAGCAACATGCTCAGATGGTATTTGAAGTTGTTGAGCAA
CCCATGTTTGAGTTTGTTGTGCATCATCGATACCTTGCTGACCTGTGCAAGAATTTGCATTAGCTGAATT
AACAACAAGTGCTTGTAATTTCCCTTTAGACTTTTGTAAAGTGTCTTCAGTGACAATAAGTGGTGCAGCT
TTAAATTGGTTTAAAGTATATACGGCAGCTGAACTTGCTAAAGACGATGAGTAAATCCAGCCAAAGTCTT
TTTTGTTAGCGCGTAAACCGATGTGCATACCACCGGCCGTGAAGCCTTGAGGTGTACTGATATCGCCATG
TTTAATAATTGAAAAGTTATGTTGTTGTGATGTCGTTTCTTGATGTTTCATTCTAACACCCCTTATGGAT
AAACTGGTGATTGTTTTAGGCCAGTCGTAACTTCAAAATCATATAATATATTTAAGTTTTGAATGGCTTG
ACCACTTGCCCCTTTGACAAGGTTATCAATCACTGATATTAAAATTGCTGTTTGCGTTGTTTCATCTACA
TAGATACCGATATCGCAGTAGTTACTACCGAGTACTTCTTTTGTGGTTGGAAAAGTCCCAATATCTCTAA
TTCTGACAAATGGCTGATTAGCATAATAAGAGGTCATTAATTTATGTAATGATTCAGTCGTATATTCAGA
TGATAATTTGACATATATTGTTGATAAAATACCTCGTGTCATTGGTACGAGATGTGGTGTAAATATGACT
GATACATCTTGACCCGCAATGATAGATAAATATTGCTCGATTTCCGGTTTGTGTTTATGGTTTCCGATTG
CATAAGCGCTTAGATTTTCATTCATTTCTGAAAAATGAACACGTTGTGATAATGAACGACCAGCACCTGA
CACGCCGGTCTTAGCATCAATAATAATAGATGACAAATCTACAATTTTTTCGCTAATAAGTGGATGTAAT
GCTAATAACGTTGCTGTAGGGAAACAGCCAGGGTTAGAAATGAGTTTCGTTCCATTGTTATCTAAAGATT
GCCATTCTGAAATGCTGTAAATAGCATGATTCAAATCATCTTGTGCTGCAGCAGTTTCTTTGTAATATGC
TTCATATATTTCACGGTTTTTAATTCTGAATGCACCAGATAAATCAATAACATGAATTCCTTTTTCTACT
AAAGGAGGGATACATGTTTTACTCACGGGTGCTGGTGTAGCAAAGAAAATTACATCACAGTCATTATTGT
CCACTGTAAGTGCTTCGAAATGTTGCATAATATGTTGTAAATGTGGAAATGTTAATTTCAACGGCTCATC
TACTTTTGAATGTGAGTAGATGTGTGCAATCGTTACATGAGGATGTGTTTGTAATAATCGAATTAATTCA
ATTGCGCCATAACCGCTACCGCCAACGATACCTACTTTAATCATCATGAATCCCTCCTATATCATATATA
AATGATTAATTGTTAATTTTTAAAAACGTCTTGAAAAGCTGCAACAATTTGATTGATTTCCTCTTTATCA
ATGACTAGAGGTGGTGACAATCGAATGATAGTACGATGCGTGTCTTTGCATAAAATGCCACGTTTAATCA
GTTGTTCAACGAAAGGTGCGGCATCTGTGTTAAGTTCGATGCCAATAAATAAACCACGACCTCTAATTTC
TTTAATACTAGGATGTTTAAGTTGTAGCAACGCTTTTAATAAAAATGAACCTAAGCGTTCTGATCGTTCA
ACCAGTTGTTCATCTTTAAGTACATCAAGCGCTGCCGTCGATATTGCAATGGCTAAAGGGTTACCACCAA
ATGTTGAGCCATGTGTACCTGGTGTTAGAACTCGCATGACATCATTATTTGCAAGCACAGCAGATACAGG
GTATAAGCCGCCACCCAATGCCTTACCTAAAATATAAATGTCTGGAACGACTTGCTCCCATTCCATCGCA
AACCATTTCCCAGTTCTACCAAGACCAACTTGAATTTCATCTGCAATCAATAATATTTGATGTTTATCAC
ATAGTTGACGCACAGCTTGGATATATCCTTTCGGTGGTATATTAACGCCACCTTCACCTTGAATTGGTTC
TAAAATAATTGCTGCTGTATTTGGTGAAATAGCTTGTGTTAATTGCTCAATATCTCCAAAATCTACTGTT
TTAGTACCTTGAAGTAGGGGGTGAAATCCTGATTTATATGCGTCGTGGTTAGATAGTGATAATGAGCCAA
GTGTACGACCGTGAAAATTGTTATTCATAGCGATGATTTCAACTTGTCCGTCAGTGATGCCTTTAACGTC
AGAGCCCCATTTTCTAGCAATTTTAATGGCTGCTTCAACAGCTTCAGTACCAGAGTTAAGGGGGAGTACT
TTGTCTTTCTTAGCAAGATGACAAATTTTTTCTTCCCATTTCCCGAGATTGTCACTATAAAGGACACGTG
AAATGATAGACAACTTTGAAGCTTGTTCTGTCATCGCTTTAACAATTGTTGGATGACAATGGCCTTGGTT
TGCAACTGAAAAACCCGAAATGCAATCTATATATTGTTTGCCATCAGTATCCCAAACTTTGCCCCCTTTC
CCTTCAGTAATTACAAGCTTCAGTGGTGCATAATTATTAGAGCTATAATAATCAGTTAATTCAATGATTG
AATTCATCGGTCGCCCTCCTTTATATTTATACAATTTAAAGAATTAATATTAATATATTACAGTTGTTCA
ATATAAGTGTCAAATGTAAATTTAATAATATAAAGATAAAGTTGTGTATGCATTAATGTGATTCGTAAAA
TGAAAGTACTAATATTTTTCGTGGATAATCATTAATATGTATGTATACGAGTGCAGTTTAATGTAGTATG
AATAAAAAATGCCACAAGCATATGTTTAACATATGACTGTGGCATAGTATTATGCTTGTGGAATTTTACG
ATGCTTAATTTTATAAATAATGAAGCCGATAATGAAACCAATCAAACTGAGAACAACCCAGCCCATACCA
ATGTCTGATAATGGTAAATATTTTTGGCTGAAATTAATCAAAGTTTGTGAGAATGATGTGCTTGAAATGA
ACTCTGGACTAGCTTTTAATCCATCTACTAATGCAGCAATCATTGTAAAGAAAATGGTACATTGATAAAT
AATTTTTGAATGATGGAATTTGCTGCTAAATAATGTTAGTACAATCAGGGCAATTGCTAATGGATATAAG
AACATTAACACTGGGACTGAGTACATAATAATTTTAGTTAAGCCAACATTCGCGAATAAGAATGAGATAA
AGCTCACAACTGTTGCAATCGCTAGGTAATTCATTTTAGGGAAAAGGTGTTCAAATGTTTCTGAAAATGC
CGTAATTAAACCGATAGCTGTTTTTAAACAAGCAACCATAACGATGAGTGATAACAAGACGATACCGTAG
TTACCTAAGTAGTATTGCGTAATTTGCGCTAAGGCAATACCACCATTTTCACTAAGTTTGAAATGACCAA
TACTTAATGTACCCATGATTGCTAGTAGGGTATAAATGATCCCCATCATAATGATACTGATAGTACCAGA
CTTAATTGTTTCTTTAGCGATATCAGTTGGATTTTCGATACCTAACTTTTTAATCGTTGCAACAATGATG
ATACCAAATGCCAATGACGCTAGCGCATCTAAGGTATTGTATCCATCTAAAAAGCCGTTAAATAAGGCGT
TTGATTGATATTGTTTACTAATAGGTGCATCAGATATGCCACCTAATGGATGGATAAAAGCAAATAATAA
AATAATTGCTAATAATACTAAGAATACCGGATTTAAAAATTTACCGATATATTCTAAAATTCTTGATGGC
TTTCTCGCAAAAAACCATGCAATCACAAAGAAGACGAAGCTGAAAATAAATAAATATAAAGTGATTTGCT
TTGGTGATAAAAATGGCGAAAATGCAATTTCAAATGATGTAGTTGCCAGTCTAGGTAAGGCGAAAAATGG
TCCGATAACTAGATATAAGGCAATCGTGAAAATATAAGCATATGTTTTATTAACACGCGATGCAATTTCA
AATAAACCAGATGTCTTTGAAATACCAATAGCAATGATACCTAGAAATGGTAAGCCAATTGCTGTAATTA
AAAATCCTAAGTTAGCGATAAAAACGTTAGAACCAGCAGCTTGACCCAAGTGTATTGGGAAGATAAGGTT
GCCGGCACCAAAGAATAAACCAAATAACATAGAACCAATAAACATGTTTTCTTTAAATGTTAGTTTCTTC
TTCATATATGTATTTGTTCTCCTTTTTAGAACTTATAAAAATCTACTTAATTAAGATAATATCAAAAATT
AAACCTAAAGTGATACATAATTTTGTAATAAATACTAAATTTTTTGAAAATTCCGGAATAAATACTGTTT
TTTATGTAGTAAGGGCATAGGTTAAGAACGGTTTAACAGATATAGAATATGTTTATATAGTGGAGGTTAG
ACAACCCGACGTATTAATACATTGTGAAATAAAGATACCCCCTTCAATATAATCGAAGGGGGAAGTGAAT
GTTTAGTTCAATATATTTAGCAAGTCGTTTGTGGTTATGGTTTGTCCCATCAATGGGAATACATTATCTA
TTGGGAATTGATGTAGCGTTTCGTTTTGTGCACTCATCATATCTGTAACAAAATACTGATCGTAGTTTAA
TTGATAGGCGTCTCGTGCTGTCGTATCTACACCAACATGTGTTGCTACACCGCCAAGAACAATTGTATCA
ATTCCTCGACGTCTCAACTGTAAGTCTAAATCCGTTCCTACAAATGCACTAAATTGTCGTTTATCTATGA
CAAAATCGTCATCTCTTTTGTCTAGTAAATAATGGAAATGGCTGTAGTCATCGCCTTCTTTTGGTGGTAA
TGAGATCATTGCATTTGGTTGCAATGCATCTTTACCATCATAGAAATTCACGCGAACAAAGGCGATAAAG
CCATTGTTTTTTCTAAAAGCTTCAATTAATTTGTTAGCATTTTGAACAACATTTTCAGCTGTATGTGGCG
CATAATCCATTTTAAGAATACCTTGTTGCAGGTCGATTAACACTAAAGCGGTTTTATCAAAATTAATCAT
CTTATATCAGAGTCCTTTTCATTTAATAATATATTCGCTTAAACTTATACCCTGAATACGATGAAATTAT
TTATTTTGTTGTGAAAAAGCTTTAGCAATATCGATCAGTTTCTTCGGTGCATCTTCGACAGACATTTTGA
CTTCGACAAAATACATCACATCGGGATGGCCATTAATTGTATTAAATACCTCTTGTAAATCTTTTGATGA
TTCAACGTCATGAATTTCAACATTTTTACCACCAAATACAGCTGGTAAAGCTTTATAATCCCACATGTGA
ATTTCATTATAAGGTTCATACATGCCGTGAATAAGTCGTTCTACCGTATAGCCGTCATTATTAATCACAA
ATAATACCGGTTTAATATGCTGTCTAATCATAGTTGAAATAGCTTGAACAGTTAGTTGCAATGAGCCATC
GCCAATTAATAATAAGTTACGACGATCTTTGTCTGCTAATTGTGAACCTAATGTTGCAGGTAATGTATAG
CCGATAGAACCCCATAACGGTTGCCCTATAAAAGTATTGCTTTTGTATAATGCTAAATCATAAGCACCAA
AAAATGATGTACCTTGATCAGCAATAATGACATCATTTGGTTTTAAGAAATTTTGCATCATTTTAAAATA
AGTTTGTTGTGTTAATGGTTCTGTGCCAACAGTATAATCGGGTGATGTTGGACGATGATATGCAGGAAAC
GATGCGTTATTCGTATATGATATATCGGTCAATTGTTGTAGTAATGATGATAGAGATATTTCATCATTTG
TAACATCATCAATTTTGATATTGTGATGATTTAACATAACGACATCATCGATATTGAATTGGTATGAAAA
TCCTGCTGTTGCTGAATCTGTTAATTTGGCTCCAATATTTAAAATTAAATCGCTGTTGTCCACATAATCT
CGTATTTTATCTTCGGCAATTTTCCCATCGTAAATACCCATATAATATGGATTTTCCTCATTAAAAGCAC
CTTTTCCTAATGAAAGTTGTGCTACTGGTATCTGTGTTTGATTTACAAAATCTTCTAATTCTTGATGGAG
GTGAAAACTGTTAATTTCATGTCCAGTAATGATGATAGGCTGCTTCGATTGATGCAATTTAGATACTAAT
AACTCTATATATGTTGATGCATCAGTATCTTTGGCTGCCGTTACTTCGAATGGTGTCGGTATCTCAATTT
CAGAGATTGCGACATCGATTGGTAAATGTAAATGAACTGGGCGTCTTTCGGCGATTGCTGTATTAATTAA
GCGTGGTATTTCAGTTGCTGCATTTTCAGGTGTGATATAACCTTGTGCAACGGTTATATGTGCAAACATT
TTTCGGTAGTCGTCAAATGTACCTTCACCAAGTGAGTGATGTACATATTTACCGGCTTGTTCAACAGCAC
GTGTCGGCGCACCTGTAATCGCAATGACAGGTATGCGTTCAGCATACGAACCTGCGATACCGTTGACGGC
ACTTAATTCGCCAACACCAAATGTAGTAACTAATGCAGCGAGTCCATTAAGACGGGCATAACCGTCCGCT
GCGTAACTTGCGTTTAATTCATTTGTATTTCCTACCCAATCTACATTGGGATTACTGATAATATCGTCTA
GAAAAGCGAGATTAAAATCACCAGGAACACCAAAAATTTTATCGACGCCTGCTCGATGAATAGCGTCAAT
TAAGTAAGCTCCAATGCGTTGTTTCATAAAAAAACCACCTTTTCTCTATATTTACACTTAAAATGATAGC
CTCGAATATAGTGTAAGGTCAAGGAAGTTGACTTTGTTGTGAAAACGCTAACAATATTGAGCAATTAATA
TTTTTTAGGAAATGAGTATGAAGGGGGATTTAATTGATGATTTTAAAATTCAAAATTTAAGGGGAGAGCG
AACTATCAATGATGCTGCAAAACACAATCGCAATGAAAAAACAGGCGCGTCACCTTATGAAGGTATACGC
ACCTGTTTATAGTAAGCATTATTTAGCTTCAAATAATTGATCGCCAAATGAAATGTTGCCATGTTCACCT
TGTTTAAAATCAAGGTTTGTAATGTTTCCTTGTGTAACGATAATAGGCGTAATATCACTCTTTGCATGAT
TGCGGATGTAGTCTAAATCAAAGTTGATTAATAAATCACCTTGTTTAACTTCTTGACCTTCCTCAACATG
TAAAGTAAAGCCTTCTCCGTTTAATTTAACAGTGTCTAAACCGATGTGGATTAATAGTTCTAAACCACTA
TCTGATACAAGACCAATTGCATGTTTTGTTGGGAAAATCATTTGTACTTTACCGTTGAATGGTGCACGAA
CTTCACCTTGTGAAGGTTTAATAGCGATACCGTCACCCATCATTTTTTCGCTGAACACTTGATCAGGCAC
TTCTGATAATGGTGTTACTTCACCAGTTAATGGTGCATGCACGATATGGCTCAATTCGCTTGTTGCAGAT
TTATCTTCTGCAACAACAACGGTTTCGTCTTTATCGTCTTCCATAGTAGTAGGGTTTTCTACTACTTGAC
CATTCATAATCTGTTGCATTTCATGTTTGATTTGGTCAGATTTTGGACCAAAAATTGCTTGCATATTATT
GCCGACTTCTAATACACCAGATGCGCCTAAATCTTTCAAACCAGGAACATCAACTTTAGATTTGTCGTTA
ACTTCAACACGTAGACGTGTGATACAAGCGTCTAAATGTTTAATGTTTGCTTTGCCACCCATAGCTTCTA
ATACTGCATATGGTAATTCAGTTGCTGAAGCAGTAGCCGCTTGTGATTGTTTATCTTCACGACCTGGTGT
TTTGTATTTTAATTTTACAATTAGGAATCGGAATACGAAGTAGTAAATGACTGCGTATACAAGACCTACA
GGAATGACTAACCACCATTGTGTCTTATTAGGTAGTATACCGAGTAAGAAGTAGTCGATGAAACCACCTG
AGAATGTATAACCTAGATGAAGATCTAATAAGTACAATGTTAAGAATGATAAACCATCAAGTACTGCGTG
AATAAAGAATAATAATGGTGCTACGAATAAGAATGAGAATTCTAAAGGTTCTGTAATACCAGTTAAGAAT
GATGTTAAAGCAGCAGAACCCATTAAACCGGCTACTACTTTCTTGTTTTCAGGTTTAGCTGTGTGATAAA
TTGCTAAAGCTGCTGCAGGTAAACCGAACATCATAACAGGGAATTCACCTTGCATGAATTTACCAGCTGT
TAAATGTGCACCTTCACGAATTTGTTCGATAAAGATACGTTGGTCACCGTGAATAATTTCACCTGCTGCA
TTTTTCCATGAACCAAACTCGAACCAGAACGGTGCGTGGAAAATGTGATGTAGACCGAATGGAATTAATA
AACGCTTGATGAAACCAAATAAGAATACGGCAACACCAGTATTTGAGTCTAATAATCCTGTACTGAATGC
ATTTAATCCTGTTTGGATTGTTGGCCAGATTAATGCCATTGGGAATGCTAAAATAAATGATGTTGTAGCC
ATCATAATAGGTACGAAACGCTTACCAGCGAAGAAACCTAAATAAGATGGTAAGTTAATGTTATAGAACT
TGTTATAACACCAAGCTGCCAGGGCCCCGATTATAATACCGCCGAACACACCTGTTTGTAATGTTGGGAT
ACCTAAAATGCTAGCGTAACCACTCGCTGGATCACCAATGTTCTTAGGTGTTACTTGTAAAAAGTCACCC
ATTGTTTTGTTCATGATTATGTAACCGACGAATGCTGCGATAGCTGCTACACCATCACCGCCAGCTAATC
CGATTGCGACACCTAATGCGAAAATCATAGGCAAGTTATCAAAAATGATACCACCAGCACCTGTCATTAA
TTTAGCGACAGTTTGTACGCCACCATTTTGTATAAAAGGCAAGTAGTGTTGTAATGCTTCGCCTTGCATA
GCTGTACCGATAGCTAATAACAGACCCGCTGCTGGTAAAATCGCAACAGGTAACATTAGTGCCTTACCAA
TACGTTGCAATTGACCGAAAAGTTTCTTCCTCACTTGTCCAACCTCCAAAGTTGTATTTATTATTTAAGA
TTCAATAAAAAAGACACGAGCAAATAGACTGTGTTGGTAACCATCACAGCTTAATTTAACTCATGCCTAA
TCTTACTTAGTAACACGTTGGTGTATGTAATTAATGTAAAAGAAGCAATTGACTAAGTAGTATATAAAAC
GGATACGTTAGTTTATCTAGCTTACCATCACATCTTATTGAATCTTATTTGTTTGCGACTCCTATTTTAG
CATGGTGAAGTATGCGTTTTCAATACAATTATTAAATTCAATTTCAAATCTCTTAATTGTTCACAGATTA
TTATTAAAACATAATATAAGATAATCCTGAATAAAATGTATAAAAGTTGTTGTAACAATTCAGCAATAGC
AACTGTTTTCGAGCGTTAAATGATAAGAAAAATATGTCGTTTAAAAAAATTAACTTGTGACAGAAATATG
TAAGATTATTACAATGAACAGGCTTTATCTGATTAATATTGTAATGTGTTTTCTCTTATAGTAAAATGTA
AGCGATTACACAACTCAACTATATTTTCCTAATAATTATATTGTTAAGGAGGGCTACTTTGACAGGCTTT
TCAGTGTATTTAGGACAACTTTTAGATGAAGCGTATATTAAGCGAATGATTAAACAAGGTTACCAAATGA
TTTTTACATCTGTACAAATACCAGAAGAAGATGACGAGACAAAATATCATTATTTCACAAAACTACTCAA
TTTATTAAAACATGAACAAGTGACTTACCTCATAGATGCTAATCCATCTATATTAACACCATCTTTTTAT
GAGCATCTTCGACAATATGATGCACAATTTATGATTCGTATCGATCATAGTACATCAATTGAGGCAATCG
AAGCGATAATGGCACAGGGTTTAAAGTGCTGTTTGAATGCAAGTATTATTTCCCGGGAATTGTTAACAAG
CTTACATCAACAATTGAATGATTTTACATTACTTTCATTTTGTCATAACTATTATCCAAGACCAGATACG
GGATTATCTGTTGACTTGGTCAATAAGAAAAATGAACTCATTTATCAATTTAATCCAAAGGCACAAATAT
ATGGTTTTATTGTAGGGAGTGGTTTGCGAGGTCCTTTGCATAAAGGCTTGCCAACAATTGAAGCAACGAG
ACATAGTCATCCTGTCGTTGCAGCTAAATTATTACAAGAAACTGGTGTATCTGAAGTGTTAGTTGGAGAC
TCATTGATTGAAATAAGGCAGGCAAAACAACTTATAGATTTTTGTAAGCATAGGCATTTCACGTTATGTA
TTGAAGAAGTGTTTGATACGACAGTGACTTACCTTTTCGATATGTGTCATAAAGTACGTCCGGATAATCC
GGAGAATGTCATTCGTTCGGAAACGTCAAGACAAATATGTCCGCATTCGATTCAACCACAGTTTACGACG
CAACGACGCATTGGTTTAGTAACCGTTGATAATTTGAATAACGGACGTTATCAAGGTGAAATGCAAATTG
TGAGACAAACGCTTAGTGCACATGACAGTGTGAATGTTGTTGCACAAATTATTAAAGAAGACTTACCACT
GTTAAGTTGTATCGAGCCGAATGATACATTTGATTTTCAAAAAACTAGGGAGTGTAAGAAGTGATGGAAA
ATAGTACGACCGAAGCGCGTAATGAAGCGACGATGCATCTTGATGAAATGACTGTGGAAGAGGCATTAAT
TACGATGAATAAAGAAGATCAGCAAGTCCCGTTAGCAGTTCGAAAGGCAATACCACAATTGACAAAAGTA
ATTAAAAAAACAATTGCACAGTATAAAAAGGGTGGACGATTGATCTATATCGGTGCAGGTACAAGTGGAC
GATTGGGTGTCTTAGATGCAGCGGAGTGTGTACCTACATTCAATACTGATCCTCATGAAATTATAGGTAT
TATTGCTGGTGGACAACATGCTATGACGATGGCTGTAGAAGGTGCGGAAGATCACAAAAAATTAGCGGAA
GAAGATTTGAAAAATATAGATTTAACATCAAAAGATGTCGTTATAGGAATTGCCGCGAGTGGCAAAACGC
CATATGTTATAGGCGGTTTAACATTTGCTAATACAATCGGTGCTACAACAGTATCTATTTCATGCAATGA
ACATGCAGTTATAAGTGAAATTGCGCAGTATCCAGTAGAAGTTAAAGTTGGTCCAGAAGTATTAACTGGT
TCAACGCGTTTAAAGTCTGGTACAGCACAAAAATTAATTTTAAATATGATTTCAACCATCACAATGGTTG
GTGTCGGAAAAGTTTACGATAACCTCATGATTGATGTTAAAGCAACCAATCAAAAACTGATCGACCGTTC
AGTGCGTATTATTCAAGAAATATGTGCTATCACATATGATGAAGCAATGGCGTTATATCAGGTATCTGAG
CATGATGTGAAAGTTGCGACAGTTATGGGTATGTGTGGCATTTCTAAGGAAGAAGCAACAAGACGGTTAT
TAAACAATGGTGACATTGTTAAACGAGCAATCAGAGATAGACAACCTTAGGAGGGATTTAAATGACCAAA
GAACAACAACTTGCAGAACGAATTATTGCTGCAGTAGGTGGTATGGATAATATAGATAGTGTCATGAACT
GTATGACACGTGTGCGTATTAAAGTATTAGATGAAAATAAAGTAGATGACCAAGAACTAAGGCACATTGA
TGGTGTCATGGGTGTTATACACGATGAACGCATTCAAGTTGTAGTTGGACCTGGTACAGTCAATAAAGTG
GCTAATCATATGGCTGAGTTAAGTGGTGTTAAACTAGGTGACCCAATACCACACAATCACAATGATAGTG
AAAAAATGGACTATAAATCATATGCAGCTGATAAAGCAAAGGCAAATAAAGAAGCACATAAAGCAAAACA
AAAGAATGGTAAGTTGAATAAAGTATTGAAATCAATTGCCAATATCTTTATACCGTTGATTCCTGCATTT
ATTGGAGCTGGATTAATTGGTGGTATTGCAGCAGTACTGAGTAACTTAATGGTGGCAGGCTATATTTCAG
GTGCTTGGATTACGCAACTTATAACAGTATTTAATGTCATTAAAGACGGTATGTTAGCATACTTAGCTAT
TTTCACTGGTATTAATGCGGCTAAAGAATTTGGTGCGACACCAGGACTTGGTGGCGTGATTGGTGGTACA
ACGTTATTAACGGGTATTGCTGGTAAAAATATTTTAATGAATGTTTTCACTGGAGAACCATTGCAACCTG
GACAAGGTGGAATTATTGGTGTTATTTTTGCCGTTTGGATTTTAAGTATTGTCGAAAAGAGATTGCATAA
AATTGTGCCAAATGCGATTGATATTATTGTAACGCCGACTATTGCATTGTTGATTGTAGGACTATTAACT
ATCTTTATCTTTATGCCATTAGCAGGTTTTGTTTCAGACAGTTTAGTTTCAGTAGTTAACGGAATTATTA
GTATTGGTGGCGTATTTAGTGGATTTATCATTGGTGCAAGCTTCCTACCGTTAGTTATGTTAGGGCTTCA
TCATATTTTTACGCCAATTCATATAGAAATGATTAACCAATCTGGTGCTACTTACTTATTGCCAATTGCA
GCGATGGCTGGTGCTGGACAAGTAGGTGCCGCATTAGCACTTTGGGTAAGATGTAAACGCAACACAACAT
TACGTAATACTTTAAAAGGTGCATTGCCAGTTGGTTTCCTAGGTATTGGAGAACCATTAATCTATGGTGT
GACTTTGCCATTAGGTCGACCTTTCTTAACTGCTTGTATTGGCGGTGGTATTGGTGGCGCTGTAATAGGT
GGAATTGGACATATTGGTGCCAAAGCAATAGGCCCAAGTGGTGTGTCACTATTACCATTAATCTCAGATA
ATATGTATTTAGGTTATATTGCAGGATTACTTGCTGCGTATGCTGGTGGATTCGTTTGTACATATTTATT
TGGAACGACAAAGGCGATGCGACAGACAGATTTGTTGGGTGATTAATGATGACAAATATTTTATATCGCA
TTGATAAGCAGTTGAGTGATTTTACGAAGACAGAAAAGATAATCGCTGATTACATTTTAAAGAATCCACA
TAAAATCATTGATATGACTGTGAATGATTTAGCAGATGTTACGAATGTTAGTACAGCATCAATTGTTAGA
TTTAGTCGGAAAATGACACATCAAGGTTTTCAAGAGCTAAAGATTGCGATATCTCGATACTTACCCGAAG
ATATTGCAACCAATCCACATTTAGAATTGATTGAAAATGAATCTGTAGAAACTTTGAAAAATAAAATGAT
TGCTAGAGCAACGAATACGATGCGATTTGTAGCTACTAATATTATGGATGCGCAAATTGATGCAATTTGT
GATGTGTTGAAAAATGCCAGGACAATATTTTTATTTGGATTTGGCGCATCGAGTTTGACTATTGGTGATC
TTTTTCAAAAGTTATCTCGTATTGGCTTAAATGTCAGGTTATTACATGAAACGCATTTACTTGTGTCAAC
ATTTGCGACGCATGATGATAGAGATTGCATGATTTTTGTGACGAATCAAGGTAGTCATAGTGAATTGCAG
TCAATTGCACAGGTGGCCACACATTACAGTATTCCCATCATAACTATATCTAGTACAGCTAATAATCCAG
TGGCTCAAATTGCAGACTATGCATTGATTTATGGCAGAACTGATGAAAATGAAATGCGTATGGCGGCTAC
AACGTCACTATTTGCACAGTTATTCACGGTAGATATATTGTACTATCGATTTGTAGCATTAAATTATCAT
GCGATTCTAGATTGTATAACCCAATCGAAAATGGCACTTGATAATTACAGGAAGCATCTTGCGACGATAG
ATTTTAAACATTAGATATTGTGTGCGTTCTAATATAAAGTTAGTTGCAACGTAAACAATTGAAGTTTTTG
ATGTGATTTAGTTGCTTGATGAAAAATTGTTGATACAAGTTTGTAAAACTGGCATAGAAGTTATTTTGAA
AATGATAAAAGTGTGACAAATTAAAGCAAAGTTCAGGTTTGAGCTTTGCTTTTTTCATAGTATAGAAATT
AAATGTTGAAGAATAATTTTAATGCTAAATGAACTAATACGAAGGTGCTAAAAGTAATTATTATCAAATT
AGTGATATGAATGAAATGTTTAAATCGTTTGCGTTGATTGTATTCGGGACTTTTATAGAGTAGGTAGTAG
TACATAAAGAGTATGGCTGCGAACATGCCGAATATTGAAGTGAAGTTACCTACAGTGACTGCCATGAAAT
GATTTAAAGTTAAATAATAACTTAGACTGATAATTAAAAATAAAATGATTTGATAGGTAATTAACACCAT
TCAAGTCCCTCCATTAATCGTAGGCAAAAAATTTATCAATGATTTGATTATTTGTATTCAAATTTTAGTA
TACGACTTACCTCAAACACAAATATTAAAATATAAGACAATAAAATTAGAATAAATTTACGTTTGAAGAT
AAAAAACAAACATTTTTCATTAAAGTTTATGATATATTTAGAGCAATAGAAAGTGTATGGAAGGGGATAT
GAATGGCATACCAAAGTGAATACGCATTAGAAAATGAAATGATGAATCAACTTGAACAATTGGGTTACGA
AAGAGTAACGATACGTGATAATAAGCAATTGCTTGATAATTTTAGAACGATTTTAAATGAGCGTCATGCG
GACAAATTAGAAGGCAATCCCTTAACAGATAAAGAATTTCAACGTCTGTTAACGATGATTGATGGGAAAA
GTATTTTCGAAAGTGCCCGTATTTTACGTGATAAATTACCACTTAGACGTGATGATGAGTCTGAGATTTA
TTTGTCGTTTTTAGATACGAAAAGTTGGTGTAAAAATAAGTTTCAAGTGACGAATCAAGTATCGGTCGAG
GATACATATAAAGCACGTTATGATGTAACGATATTAATCAACGGACTACCCCTTGTCCAAGTTGAATTGA
AACGTCGAGGCATTGATATTAATGAGGCGTTTAACCAAGTAAAACGTTACCGTAAACAAAATTACACAGG
CTTATTCCGCTACATACAAATGTTTATCATTAGTAATGGTGTTGAAACGCGATACTTTTCTAATAATGAT
AGCGAACTATTGAAGAGTCACATGTTTTATTGGAGTGATAAACAGAATAACCGAATCAATACATTGCAAT
CGTTTGCTGAGTCATTTATGAGACCTTGTCAATTAGCTAAGATGATATCACGCTATATGATTATTAATGA
AACAGATAGAATACTGATGGCAATGCGTCCGTATCAAGTGTATGCGGTAGAAGCACTTATTCAACAAGCG
ACTGAGACAGGGAATAATGGATATGTGTGGCATACAACGGGAAGTGGTAAGACGTTGACTTCTTTTAAAG
CGAGTCAGATTTTATCACAACAAGATGACATTAAGAAAGTTATCTTTTTGGTTGACCGTAAAGACTTGGA
TAGTCAAACAGAAGAGGAATTTAATAAATTTGCTAAGGGTGCTGTCGACAAAACATTTAATACCTCGCAA
CTGGTACGCCAACTAAATGATAAAAGTTTGCCACTTATTGTAACGACGATTCAAAAAATGGCTAAAGCGA
TTCAAGGTAATGCCCATTTATTAGAACAGTATAAAACAAATAAAGTTGTATTTATTATTGATGAGTGTCA
TCGCAGTCAATTTGGTGACATGCATCGTCTAGTTAAACAACATTTCAAAAATGCCCAATATTTTGGGTTC
ACTGGTACGCCACGTTTCCCAGAAAATAGTAGTCAAGATGGTAGAACAACTGCAGATATTTTTGGTAGAT
GTTTACATACGTATTTAATTAGAGATGCCATTCATGATGGTAATGTACTTGGTTTCTCAGTTGACTATAT
TAATACTTTTAAAAATAAAGCTTTAAAAGCAGAAGATAACAGCATGGTTGAAGCAATTGATACGGAAGAA
GTATGGTTAGCGGATAAACGTGTGGAATTAGTAACACGACATATCATCAATAATCATGATAAATATACAC
GTAATCGTCAATATTCAAGTATATTTACAGTTCAAAGTATTCACGCGCTTATTAAATATTATGAGACATT
TAAGCGACTTAACAAAAAGTTGGAACAACCATTAACGGTAGCTGGTATATTTACGTTTAAACCTAATGAA
GATGATCGTGATGGTGAAGTGCCATATCATTCACGTGAAAAATTAGAGATAATGATTAGTGATTATAATA
AAAAGTTCGAGACGAATTTTTCAACAGACACAACTAATGAGTATTTTAACCATATTTCAAAAAACGTTAA
AAAGGGCGTTAAAGATAGTAAAATTGATATCTTAATCGTTGTTAATATGTTCTTAACTGGTTTTGATAGT
AAAGTACTGAACACTTTATATGTTGATAAGAATTTAATGTATCATGATTTAATTCAAGCGTATTCACGTA
CAAATAGGGTTGAAAAAGAATCAAAGCCATTTGGTAAAATTGTAAACTATCGTGACTTGAAAAAAGAGAC
AGACGATGCACTGAGAGTATTCTCACAAACAAATGATACGGATACAATTTTAATGCGTAGTTATGAAGAG
TATAAAAAAGAATTTATTGACGCTTATCGTGAGCTTAAAATGATTGTGCCGACACCACACATGGTTGATG
ACATTCAAGATGAAGAAGAGCTAAAGCGCTTTGTTGAAGCTTATCGTTTATTAGCTAAAATAATATTACG
TTTAAAAGCATTTGACGAGTTTGAGTTTACAATTGATGAAATTGGAATGGATGAACAAGAGAATGAAGAC
TATAAAAGTAAATATTTAGCCGTGTACGATCAAGTAAAAAGAGCGACGGCTGAGAAAAATAAAGTATCCA
TTTTAAATGATATTGATTTCGAAATAGAAATGATGCGTAATGATACGATTAATGTGAATTATATTATGAA
TATATTGAGACAAATTGATCTTGAAGACAAAGCGGAACAACGTCGTAACCAAGAACAAATTAGACGTATT
TTAGATCATGCAGATGATCCGACATTGAGGTTAAAACGAGATCTAATTAGAGAATTCATCGACAATGTTG
TACCTTCTTTAAATAAGGATGATTATATCGATCAAGAATATGTTAATTTCGAAAGTATTAAAAAAGAAGC
GGAGTTCAAAGGATTTGCTGGAGAGAGATCTATCGATGAACAAGCCCTAAAAACAATTTCAAATGACTAC
CAGTATAGTGGTGTTGTAAACCCACATCACCTTAAAAAAATGATTGGTGATTTGCCATTGAAAGAAAAAC
GTAAAGCAAGAAAAGCCATTGAATCTTTCGTGGCAGAAACAACTGAAAAATACGGTGTGTAATGATTCAG
CCCCCTCGCTAGATTAGTGTAGGGGGCATTATTATTTCATTAGAAAAGGCTCATGTGTTTGGCAATCATC
ATTTGGTTTCAATACAATTTTATCATCGTATTTGTATAGAAATAATGTCTATAGGCATTTAAAATAGTTT
ATAATATTAACAGGATAAGTATTAAATGTATGTTGAAGGAGGTGCGTAGCTATGGATAATAGAAATATGA
TTAATCGTGTTTTTAGTCAAAAGATATTACATCAAATTGCAATCAAAAATAAAAGTGATGTTGTTGATGA
GGCATATGATTTTTATATACAAGGGCCTAAAAATATCAATGTAATACAGAAAATGAAGTCTTTATATAAC
TATCTTAAAAAGTCTTATCGTAACGAATATTTTTATAAAAACACAATGCTTAATAAACTCCTTTTAGGAC
TACATTCTGTTAATACAACTACTGCACTTTCTGAGATGCCTATAGGAAATAGTATTGCTGATTTTATATT
GTTAAATGGTAAAGGCGTTGTCTACGAGATTAAAACAGAATTAGATAAGTTGGATAGATTGGATAATCAA
ATTAATGATTATTATGAAGTATTTAATTATGTAGTAGTCATTACAAATGACAAACACTTGAATAAAGTTA
TGGCTAGATACAAAGATACAACAGTCGGAATTTTAGTATTAACATCTAGAAATACACTGAGTGAAGTTCA
AAAACCAAAAGAAAACAATAGTCTCTTAAACTCAAAAGCGATGTACAACTTTTTACGAAAAGAAGAAAGA
AAAAGAGTTATTGCACAAAATCATATGGATGTGCCAACTTATAATGATTTCACAGAGTATGATGTGTTAT
TTGACGTGTTTAAAGAAATACCAATGACGAAACTGCATAACAATATGATTTTTGAGTTGAAAAAAAGAGG
CAACATGAAAGAATACAAAGATGAATTTTTAGCAGCTCCGACTGAAATTAAGTTCTTGTTATATTTCGCA
AAAATGACAAAGAAAGATAAAAATAAACTATATCATTTTCTTAAGGATACAAATAATCCCCCGCACTTCA
CATAGTGGCGGGGGATTTATCATGCGTTAAAATGCCCAAAGTATGGGTGTGACCCTTAAATCATGGCAAA
GCATCTAACACTTGATATGGTGCCGAGCCCTAACATAGCACAATATAGTTAGTATGACAAAGTCATCTAA
CATAACACATCAGATGTTGCCCGATTTATTCCAGACCATACAGTGATAAAGTTGCACAACGCATGACTTT
TATTTAGCAATAACTGCTACTTCTGAAATAAGTTGCTTTGCATAGTCTGATTGCGGATGTTTGATAATAT
CTTCTGTGTTATTAAGTTCAACGATTTCGCCATTTTTCATAACTGCAACTCGATCACATATTTCATTGAT
AACACCCATGTCATGTGTGATGAATAAATAAGTGATGCCGAAGTCTAACTGTAATTGTTTTAATAACTCG
ATGATATCTTTTTGAATTGAAACGTCTAAAGCTGATACTGCCTCGTCGCAAACAATCACTTTAGGTTCTA
CAGCAAGTGCTCTTGCGATACTTACACGCTGGCGTTGCCCACCAGATAATTCGTGTGGATAGCGATATAA
GAAACTTTGACCTAGGCCAACTTTTTCTAACAACGATACGATAGTTTTAATAATGTCGTCATTATCTTTG
ACTTTCCCATGAATGATTAGTGGTCGTTTAATCACATCAATGACTTTAAATCTTGGATTAATAGATGCGA
ATGGATCTTGGAAAATCATTTGTATCTCTTGTCGTAAAGATTTCAATTCATCATCTTTAAATAAACTTAA
TGGTAATTCGTTATACCAAATAAAGCCTTCTGACACTTCCTTTAGACCGACGACCGTCTTAGCTAATGTC
GATTTCCCTGACCCTGATTCACCGACAATGCCTAACGTTTCGCCTTTTCTAATATCCAAGTTAATATCAT
TAACTGCTCGGTATAGGCTGCCACTCGGTGATGTGTAATCCACGCTCACGCGATCGAATTTTAATAAAAT
ATCATTGTTTAACGGTCTTGGCGGACGCGTTTGATGAATATCAGGAATCGCATCTATTAAGCGTTTCGTA
TAGGTATGTTGTGGCGATTTAAAAATACTTTCAACCGTGCCACTTTCAACGACACTTCCATCTTTCATTA
CAATCACATCGTCGCAAAATTGATACACAGCACCTAAATCGTGAGTGATAAAAATAATAGACGTTTCTGT
GTACTCATAAAGGGACTTCATTAACTGCAGTAATTGATTTTGTGTACTGGCATCTAATGCCGTTGTTGGT
TCATCTGCGATTAAAATTTGTGGCTTTAAAATCAATGCCATTGCTATCATGACACGTTGACGCATACCAC
CAGAAAGTTCATGCGGATAAGCATCAAATTGTCGAGTTGCATGTTTTATACCTACTTTTTCTAAAATGTC
TATTGTCATCGACTTTGCTTCAGATTTAGATACACGTTTATGTTGAAATAGTACTTCTGTAATTTGTTTG
CCAATCGTTAATCTTGGATTCAACGAAGAGAGTGGATCTTGAAAAATCATTGAAATATCCTTGCCTCGAA
TTTGTTGTAACGCTGAAGTTGATAAATTAGTTAACGATTGCCCATTAAAAATAATTTCTCCTGTTAACGT
GTGATCCGGATAATCTGGTAGTAGCCCTAAAATAGATTTAGCGGTAATACTTTTTCCTGATCCTGATTCA
CCAACAATACCTAGGATATGTTTTTTTCGTAATTCGAAAGAGACGTTTTTTACCGCTTGAACTGTAGTTT
CATCATAATTGAATTGTACATTCAGACTGTTGACTTCTAATAAATTTGACATGATGTTGTGCCTCCCTAT
TCACAAATGTGTAAATTTATTCTATACTTTTGTATATCATAGTAATCTACTCAAGATTATTTTACAAGGA
GTGATTAGCATAATTACTTATTTAGAATCTTTTAAGTCGTTGTATCACAAGGCATTTTACAAGTTTGTAT
TATCGGTATTAAGCTTGCCATTATTTTTATATGCAGTGATAAAGTTTTTCTTTTCTGCTAAGAGAAAAAA
TTTTTACGCTAATAATTCTGAAATTTCAGAAATCGAACAGGCGTTACATCAAAAATATAAATATTTATCG
CAGCAAAAGTCATCCACACAAATACATAAAGAAGCATTAAAAATATTCAAGACACAAAGTTCTAATACGA
ATTCAAAGAATATTGAACAAGCACATTTTTCAACATACTTTGAAAATGTATTATTTCATAAGTTCATCAT
TATCAAAGTGATATTGGCGTTACCGATGTTCATCTTATTGACTATTTATTTACAGCCATTAGTTAGATAT
ATTTTTGAGCGAATTGTCATGGCTGTGATTGTCATCATTGGTGTTATTGTCAGTGTGTTTAGCATTCTGT
ATTTTTCACCGCTTGATGCGGCTTATAGCATACTGGGACAAAATGCAACAAAGGCACAGATACATCAATT
CAATGTATTACATCATCTTAACGAACCTTATTTTATTCAATTGTGGGATACCATCAAGGGTGTTTTTACC
TTTGACTTAGGTACGACTTACAAAGGGAATGATGTTGTGACTAAAGCAGTTGGCGAAAGAATTCCAATTA
CAATAATTGTCGCAGTATTAGCGCTAATTGTGGCATTAATTATTGCAATACCAATTGGTATTATCAGTGC
GATGAAGCGAAATAGTTGGCTTGATATCACGTTAATGATAATTGCATTAATTGGTTTGTCTATTCCAAGT
TTCTGGCAAGGGTTATTATTCATTTTAGCGTTCTCATTGAAATTGGATATTTTGCCACCATCTTATATGC
CAGAACATCCAATATCGTTGATTTTACCTGTACTTGTCATTGGAACAAGTATTGCTGCTTCTATCACGCG
TATGACAAGGTCTTCTGTACTTGAAGTAATGCGCAGCGATTATGTTTTAACTGCTTATGCAAAAGGATTA
TCGACGACACAAGTGGTTATTAAACATATTTTGAAAAATGCCATTATTCCAATTGTAACGCTAGTTGGTC
TTCTAGTGGCAGAGTTACTAGGCGGTTCAGCAGTGACGGAGCAAGTATTTAACATTAATGGTATCGGTCG
TTATATCGTCCAAAAACAACTAATACCTGATATCCCAGCAGTCATGGGTGGGGTCGTATATATATCAATT
GTAATATCTTTAGCAAACTTAATTATTGATATATTTTATGCTTTAATCGATCCAAAATTACGTAGTGAAA
TTAACGAAAGGAAGTGAGGCATATGGTAAAACTTACAACAAAGATAGCTTCCTTAAAACTATTCGCAAGT
TATGCTATTGCAACTTATATTTTAGTTATATTAACGAGTGCATTAAATCTTTTTAAAGGTTATGTGGCCG
ATACGTTCTATATTGCTGAAACATTGCTAATCGTTTTAACCATCATTTTAATTATCATCTTAACAACGGA
ACAAACATGGAAGCATCATGACCTATGGCGACGTATCGTCGAAGTGTTGTTATTGTTGATGACATTAACA
GGGAACGTATTTACATTATTAATGTTTGTAAGTATTAGACGTTACCAACGTACATCGCAAATACATAGTT
ATAATGGCTGGGAATCGTTTATACGAAAAACTACTAGACATCGTATTGCGATTATCGGGTTACTTATTTT
AGTCTATATGCTGACATTATCAATTGTGTCACAATTTACATTTGATACGACATTGGCTACTAAAAATCAG
TTCAACGCACTGTTACATGGACCGAGTCTAGCCTATCCGTTTGGTACTGATGATTTCGGTAGAGACTTAT
TTACACGCGTAGTTGTCGGAACGAAGCTGACATTTTCAATTTCAATTATTTCAGTAGTTATTGCAGTTGT
TTTTGGTGTGTTACTAGGCACTATCGCAGGTTATTTTAATCATATTGATAATTTAATAATGCGAATTTTA
GATGTAGTGTTTGCAATTCCATCATTATTGTTAGCGGTGGCAATTATTGCATCGTTTGGAGCAAGTATTC
CAAATTTAATTATTGCTTTAAGTATCGGTAATATACCATCATTTGCACGGACAATGCGTGCCAGTGTTTT
AGAAATTAAACGCATGGAATATGTAGATGCAGCACGTATCACTGGTGAAAACACTTGGAATATCATATGG
CGTTATATTTTGCCGAATGCGATTGCGCCTATGATTGTACGTTTTTCATTAAATATAGGTGTGGTTGTAT
TAACAACAAGTAGTTTAAGTTTCCTAGGACTTGGTGTTACACCTGATGTAGCTGAATGGGGCAACATTTT
ACGTACCGGTAGTAACTACTTGGAAACGCACAGTAATTTAGCTATTGTACCTGGTATTTGTATTATGTTC
GTCGTTTTAGCATTTAATTTTATAGGTGATGCAGTGCGTGATGCGCTAGATCCAAGAATTCATTAAAAAG
GTAGGGATAGATGTGAAGAAAATCATTAGTATCGCAATTATAGTTTTAGCGTTGGTATTAAGTGGTTGTG
GTGTCCCTACGAAATCAGAAGTGGCTCAAAAGTCATCGAAAGTTGAAGTGAAAGGCGAGCGACCAACGAT
ACATTTCCTAGGACAAGCAAGTTATGAAAATGATATGAATATCGTCAAAGATCAATTGGAAAATGCAGGA
TTTAACGTGAAGATGAATATCCAACCAGATTATGGTAGCTATCGTACACAACGTCAAGCCGGCAATTATG
ATATCCAAATCGATGACTGGATGACAGTATTCGGTGACCCGAACTATGCTATGACGGCATTATTTAGTTC
TACAGGATCAAATAGTTTATTGAAAGATAAACATGTAGACCAGTTGTTAAATAAAGCTTCTACTCAAAAT
GAAGCAGATGTTAAACAAACATATAAGCAAATTGAAGATGAAGTTGTATTTGATAAAGGGTATATGGCGC
CTTTATATGGATCAAAAAAGAATTTAGTATATGACAATAAAGTGTTAGATAAAAATAGTGTTGGATTGCC
AAATTCACGTGCATTAATATGGCAACAATTTGATTACAACAATAGTAGAGAACGAGATACGCGGCCACTT
GTGATGACACAACAAGACGGTGAAATTCCTACATTGGATCCAATACGTTCAATTGCGCCGTCAGTATATT
CAATTAATATGAATATGTACACAAGGTTATTATTATTAGATGAAAATGACCACTTAACAACGAAAGGTTC
GTTAAGTCGTGATTATGCTGTGAATAAGGACAATAAAGCGTTTTATTTCTTATTAAGAGATGATGATTAT
TTTGCGAAAGTGGTTAATGGACAAGCACGTAATACTGGAGAGCGTGTATCGGCTGAAGATGTTAAGTTTT
CTTTAGATAGAGCACGTGATAAAAAGTCTGTGCCTAACAATAATACTTACAATATGCACAAACATATAAA
TGACATCAAGATATTAAAAGATGAGGACATCGATCAGTTGCGTAAAGAGAAGGACAAGGACGATAATTCC
ATCTATGATAAGTTGATTAAAGCGTATAACGTCAAATCGTTAACGACAGATGGTCAAAAAGTAAATAATA
AAGACGGTATTTATCAAATTGTTAAAATTACGACAGATCAATCGATGCCTCGAGAGGTAAATTACTTAAC
ACACTCTTCGGCAGGCATTTTATCTAAAAAATTTGTTAATCAAGTAAATCAAGAATATCCAAAAGGATAT
GGGGATAGCAGTACCATTCCTGCAAATTCAGATGGAAAAAATGCGCTTTATGCAAGTGGCGCATACATTA
TGACACAGAAAAATGCATATCAAGCAACGTTTCAACGTAATCCAGGATTCAACGAAACAGAAAAAGGTAG
TTATGGACCAGCTAAAATTAAAAATATTACATTGAAGTTTAATGGTGACCCGAATAATGCATTGTCAGAA
CTTAGAAATCATTCAATTGATATGTTGGCAGATGTGAATCAAAAACATTTTGATTTAATTAAGTCGGATA
AAAATTTAAGCATTATTCGCAAAAATGGACGTAAGTCAGTCTTTTTAATGCTAAATATTAAAAAAGGTAT
ATTTAAGACGCATCCAAACTTGAGACAAGCAGTAGTTAATGCGATAGATCAGGATCAATTTATTAAGTTT
TATCGTGGCGATAAATTTAAAATTGCATCACCGATTACACCACTTGTCGATACTGGTAACGAGCAACGTC
AAGATTTAGAAAAAGTAGAAAAAGCCATTAATCAATAATGTTTTAAATATTTAACAGAAAGTAGGAGGAT
ATAGTATGGTCATTAACTTAAATGACAAACAGACAAAAACATCTAAAGAAGGGTTAATTTCCGTATCACA
TCCTCTTGCGGCTAAAATTGGTAAGGATGTATTAGATCAAGGTGGCAACGCTATGGATGCCGTGATTGCA
ATTCAACTGGCATTGAATGTGGTAGAACCATTTGCATCAGGTATTGGTGGTGGCGGGTACTTGCTATATT
ATGAGCAAAGTACTGGCAGTATAACTGCGTTTGATGCGCGTGAGACAGCCCCTGCACATGTAGACAAACA
ATTTTATCTAGATGATTCAGGCGAATATAAATCATTTTTTGATATGACTACACATGGTAAAACTGTCGCT
GTGCCAGCAATTCCAAAGCTGTTTGATTATATTCACAAGCGTTATGCTAAATTGTCATTGGAAGATTTAA
TTAATCCTGCAATTGAACTAGCCATTGAAGGTCATTCAGCTAATTGGGCTACTGAAAAATATTCGCGCCA
GCAACACGCGCGATTGACAAAGTATCACGAAACGGCACAAGTATTTACCCATGAAAATCAATATTGGCGT
GAAGGTGATTGGATTGTACAACCCGAATTAGGTAAGACATTTCAAATATTAAGAGAACAAGGGTTTAATG
CATTTTATAAAGGTGACATTGCGAAACAATTAGTCAATGTTGTCAAAGCATGTGGTGGGACAATCACTTT
AGAGGATCTAGCCAATTATGATATTCAGATTAAAGCGCCAATCAGTGCGACATTTAAAGACTATGACATT
TATTCAATGGGACCATCTAGTTCTGGCGGTATCACGGTAATTCAAATATTGAAGTTATTAGAACATGTCG
ATTTACAATCTATGGGTCCAAGATCTGTTGATTACTTGCATCATTTGATACAGGCGATGCATTTAGCATA
TAGTGATCGCGCGCAATACTTGGCGGATGATAATTTTCATGAGGTGCCTGTACAGTCATTAATTGATGAC
GATTATTTAAAAGCACGCAGTAAGCTCATTGATAGCAATAAAGCAAATATTGATATAGAGCATGGTGTTG
TGTCTGATTGCATTAGTCATACAGATGTTGAAGAAAATCATACCGAAACAACTCATTTTTGTGTGATTGA
TAAGGAAGGTAATATTGCTTCATTTACGACATCAATCGGTATGATTTACGGATCGGGTATCACGATTTCA
GGCTACGGCGTGTTATTGAATACCACAATGGATGGTTTTGATGTTGTGACGGGTGGGATCAATGAAATTG
CACCTTATAAACGACCACTAAGTAACATGGCTCCAACGATTGTGATGCATCACGGGAAGCCAATATTAAC
AGTAGGTGCACCTGGTGCTATAAGTATCATTGCTAGTGTTGCGCAAACATTAATCAATGTATTAGTGTTT
GGCATGGATATTCAGCAGGCTATAGATGAACCTAGAATTTATAGTAGCCATCCTAATCGCATTGAATGGG
AGCCTCAATTTTCACAATCTACAATTTTAGCATTGATTGCACGTGGACATGCAATGGAACATAAACCAGA
TGCCTATATTGGAGATGTACATGGGCTACATGTTGACTTGAATACACGTGACGCATCGGGAGGTGCTGAT
GATACGAGGGAAGGTACAGTGATGGGTGGTGAGGTATTATCAATTAGAAAACAACCATTACCATATCGTC
AAATGTATGGTAGTAATGTATATCGTGTATATTTCAATGATGTGCAGTTACCTTTATTGGCAGATCAAGT
GCGATGGATGCATGACAAATATTGGGTTGATGAAAGTGTCGTTAGAATCATCTTCTCTGAAGTTAGTGCA
CATATTGAAGATTTAAGAAGTTATGAAAACGCAGGAGAAAATTATATAGATATTACCTGGTTAGCACGAA
AGAAAGGTTATCAAGTAACATTGAAGGATGACGGTTTATACTTAACTGATGATACATATACTTCAGTGAA
ACGGAACACAAATGCATACTATAGATATGATCGAGATAGTATCACAAGATAGTTTATACGCTTGATATGA
AGTTTGTAGTGGATAAGGACTTTTGTTGAAAGAAAGGATTCGATTTCGAACTTTAGCGTGACGCTTGAGT
GTAGTAATGTTGGAAATGCTATACGAAACGCTAGTCACCTTTGTAAATATACAACACCTCACATATTCGT
TTTTGATGTACATCACAATAGTTAGTCTAAAATCTAACGTGATGTGGTTTGGTACAGTTGAACGAGTTAT
GTGAGGTGTTTTTATAATGTGGGATTTTAATAGATGATTTGGATGTTTCTATAATTACAGCATAAGTATT
AATGTTCGCTACTAAGTTTAACCAGAAGTTTTTATGTGTCTTCATACTTTCATATCTACTCTCAAAATAT
ATCATCAACACTATCATATGTTTTAAAAATATTTACATCATAACTAAAGTGAATGTCAAAATTTAAATTT
GTAAAAACAATAGATGTATATAAAAAGTTGAAAAGGATTGTAAGAAAATCAAAAAAAACACTGTATGACG
TTTGATTAGTCACACAGTGTAGATAACAATTAAAATGTTGTTGCCAATTTTTCAGCATTATTAATACTAG
TTGCTTTAATTTCTTCAGTTTTATGCGGTTCGGCATTGTGTCCTTCAATAATGATTGTTTCATATGATGG
CACACCTAAGAATGTCATAATTGTTCTTAAATAACGGTCACCCATTTCAAAATCAGCAGCAGGTCCTTCA
GTATAATATCCACCACGTGATTGAATGTGTAATACTTTTTTGTCAGTTAGTAAACCTTGTGGTCCTTCAG
CAGAATATTTAAAAGTTTTACCTGCAATTGAAATAGCATCAATATATGCTTTAACTACAGGTGGGAAAGA
AAGGTTCCACATAGGCGTTACAAACACATATTTATCTGCACTTAAAAATTCTTCTAAAATGTCACTCAAT
CTTGAAACTTTCATTTGTTCATCATCAGTTAACGTTTCGCCATTACTCATTTTCCCCCAACCAGTTAATA
CATCTTTGTCAATAACTGGAATATAAGTTTCAAATAAATCAATATGTTTCACTTCATCTTCAGGATGTTG
TTGTTGATATGTTTCGATAAATGCTTTACCAGCCGCCATAGAATTTGATACCAGTTCATTAAAAGGGTGT
GCTGTAATATATAATACTTTTGCCATTTGAAAATTCTCCTCTGTTTCTGTTATTTTCTTAAGTATAATTA
TTATACTAGGTATAAAATTTAATATCAATCAAAATATTCAAATTACCATCATTTTCTTCATCTATATTTT
GCAGTACTACTAAAGTATGAGTGCATTTAATTATGAAATAGTTGATTTAGAATATATACTTAATACCCAA
AATATATGAAGGATGGATGCCACTATGACAAAGCGACCAAAACGTATTTTGGCAACAATTATCATTTTTC
TTTCACTATTATTTACGATTATTTATATAGATGACATACAAAAATGGTTTAACCAATATACCGATAAATT
GACACAAAATCATAAAGGACAAGGACACTCAAAATTGGAAGACTTTTTTAGAGGGAGTCGGATTACTGAG
ACTTTTGGTAAATATCAACATTCACCATTTGATGGTAAGCATTATGGTATTGATTTTGCATTGCCAAAAG
GTACACCAATTAAAGCGCCGACGAATGGTAAAGTAACACGTATCTTTAATAATGAATTAGGCGGCAAGGT
ATTACAGATTGCCGAAGATAATGGAGAATATCACCAGTGGTATCTACACTTAGACAAATATAATGTCAAA
GTAGGTGATCGAGTCAAAGCAGGTGATATTATTGCATATTCAGGCAATACAGGTAAACAAACGACAGGCG
CACATTTACATTTTCAAAGAATGAAGGGTGGCGTAGGTAATGCATATGCAGAAGATCCTAAACCGTTTAT
CGATCAGTTACCTGATGGGGAACGTAGCCTATATGATTTGTAGTTATAGAAGAGTGCCCGCAGTCTAAAA
AATCAAGCAATCATTGTGTGAGTATAATACTTACATAATGGTTGCTTTTTTCAATGAAAATCGAAATGCT
AAGTCATACTTGTTTGATTTAGATATTATTTAAAATGTAAGACAAGGTTGTTAGCATTGGCAGTGAAATT
TCGCACGTAAAAAATCATTATTGACACACTAAAAATAGTTGTGTGCTATATCAATTTTCTGTATAAAAGT
TTAATTCTGACAGTAATGTAAACGTTTACAATTTATGATTGACATTAATAATAAGTGACTATATGATTTA
TGTAAGTATTTGTGCAAACGTTTTCACAAAGTGTATTGCACAATCAAACTGTAAACAAAGTATGGGAGGC
ATAACATGGCAGAACTAAAGTTAGAGCATATTAAAAAGACGTATGATAACAACAATACTGTAGTGAAAGA
TTTTAATCTACATATTACTGACAAAGAATTCATTGTATTTGTTGGACCATCGGGATGTGGTAAATCAACA
ACATTACGAATGGTTGCTGGACTAGAGTCTATCACATCTGGAGATTTTTATATTGATGGGGAACGCATGA
ACGATGTTGAACCAAAGAATAGAGATATTGCGATGGTATTTCAAAACTATGCATTATATCCACATATGAC
TGTTTTTGAAAATATGGCATTTGGGCTAAAGCTACGTAAAGTGAATAAAAAAGAGATTGAACAAAAAGTT
AATGAAGCAGCTGAAATATTAGGATTAACTGAGTATCTTGGTCGTAAACCAAAAGCGTTATCTGGTGGAC
AGCGTCAACGTGTTGCTTTGGGCAGAGCTATTGTTAGGGATGCGAAAGTCTTTTTAATGGATGAACCATT
ATCGAATCTTGATGCGAAGCTTCGAGTACAAATGCGCACAGAAATATTGAAATTACATAAGCGACTTAAT
ACTACGACAATTTATGTTACGCATGATCAAACTGAAGCATTGACGATGGCTAGTCGAATTGTTGTTTTGA
AAGATGGCGACATTATGCAAGTCGGCACACCTAGAGAAATATATGATGCCCCTAATTGCATTTTTGTGGC
GCAATTTATCGGCTCACCAGCAATGAATATGTTGAATGCCACAGTTGAAATGGATGGATTGAAGGTAGGA
ACACACCATTTTAAATTACATAATAAAAAATTTGAAAAGTTAAAAGCTGCTGGCTACTTAGATAAGGAAA
TTATTTTAGGTATTCGAGCTGAAGACATTCATGAAGAACCAATATTTATTCAAACCTCTCCAGAGACACA
ATTTGAATCTGAAGTAGTTGTATCCGAACTGTTAGGTTCAGAAATTATGGTACATAGCACATTCCAAGGA
ATGGAATTGATTTCTAAATTAGATTCAAGAACACAAGTGATGGCGAACGACAAGATTACACTAGCATTTG
ATATGAATAAGTGTCACTTTTTTGATGAAAAAACAGGAAATCGTATCGTCTAAGGGGGAGTATTCATGTC
TAAAATTTTAAAATATATCACGTTAGCCGTGGTAATGTTATTAATCGTAACTGCATGTGGCCCTAATCGT
TCGAAAGAAGATATTGATAAAGCATTGAATAAAGATAATTCTAAAGACAAGCCTAACCAACTTACGATGT
GGGTGGATGGCGACAAGCAAATGGCGTTTTATAAAAAAATTACGGATCAATATACTAAAAAAACTGGCAT
AAAAGTAAAGCTTGTAAATATTGGTCAAAATGATCAACTAGAAAATATTTCTCTAGACGCTCCTGCTGGA
AAAGGTCCAGATATCTTTTTCTTAGCACATGATAATACTGGAAGTGCCTATCTACAAGGCTTAGCTGCTG
AAATCAAATTATCAAAAGATGAGTTGAAAGGCTTCAATAAGCAAGCACTTAAAGCGATGAATTATGACAA
TAAGCAATTAGCATTGCCAGCTATCGTTGAAACAACCGCACTTTTTTATAATAAAAAATTAGTGAAAAAT
GCACCGCAAACGTTAGAAGAAGTTGAAGCTAATGCTGCCAAACTAACTGATAGTAAAAAGAAACAATACG
GTATGCTATTTGATGCTAAAAATTTCTATTTTAATTATCCGTTTTTATTCGGCAATGATGATTATATTTT
CAAGAAAAATGGCAGTGAATATGATATTCATCAGCTAGGACTAAATTCAAAACATGTCGTCAAGAATGCT
GAACGATTACAAAAATGGTACGACAAAGGGTATCTTCCTAAGGCAGCAACACATGATGTCATGATTGGTC
TTTTTAAAGAAGGAAAAGTAGGACAATTTGTCACTGGACCATGGAACATTAATGAATATCAAGAAACGTT
TGGTAAAGATTTAGGAGTAACAACATTGCCTACAGATGGTGGCAAACCTATGAAACCATTTCTCGGTGTA
CGTGGTTGGTATTTATCTGAATATAGTAAACATAAGTATTGGGCTAAAGATTTAATGTTGTATATCACTA
GTAAAGATACATTACAAAAATATACAGATGAAATGAGCGAAATTACTGGACGTGTTGACGTAAAATCATC
TAATCCAAATTTAAAAGTGTTTGAAAAGCAAGCACGTCATGCTGAACCGATGCCTAATATTCCTGAAATG
CGACAAGTTTGGGAACCGATGGGCAATGCAAGCATATTTATCTCAAATGGTAAGAATCCTAAACAAGCGT
TAGATGAGGCGACGAATGATATAACGCAAAATATTAAGATTCTTCATCCGTCACAAAATGATAAGAAAGG
AGATTAGTTATGACGAAACGTAACCCTAAATTAGCGGCATTATTATCTGTTATACCTGGTTTGGGACAGT
TTTATAATAAAAGACCCATTAAAGGGACGATATTTTTTATCTTTTTCATCAGTTTTATTTCTGTATTTTA
TAGCTTTTTAAATATTGGTTTTTGGGGATTGTTCACATTAGGGACAGTACCTAAGTTAGACGATTCTCGT
GTCTTACTTGCACAAGGTATTATTTCTATCTTACTCGTTGCTTTTGCAATCATGCTATATGTCATTAATA
TTTTAGATGCATATCGTAATGCTGAACGATTTAATCGCAATGAGGAAATAAAGGATCCGAAGGCACGTAT
GGTTGCAACATGGGACAAGACGTTCCCATACTTACTAATCTCACCAGGTACATTCTTATTGATATTTGTA
GTTGTATTTCCATTAATATTTATGTTTGGAGTAGCATTTACAAACTACAATTTATACAACGCGCCTCCGA
GACACACATTAGAATGGGTTGGTTTAGATAACTTTAAAACGTTATTCACAATTGGCGTTTGGCGTAAAAC
ATTTTTCAGTGTTATTACTTGGACATTAGTATGGACGCTTGTTGCAACGACACTTCAAATTGCATTAGGG
CTGTTTTTGGCAATTATTGTAAATCACCCTGTCGTCAAAGGTAAGAAATTTATCCGCACTGTGTTAATCC
TACCTTGGGCTGTACCATCATTTGTGACAATTTTAATATTTGTAGCGTTATTTAATGATGAATTTGGTGC
GATAAATAATGATATATTGCAACCTTTATTAGGTGTTGCACCAGCATGGTTAAGTGATCCATTTTGGTCA
AAAGTGGCATTAATTGGTATTCAAGTATGGCTTGGTTTCCCATTCGTCTTTGCACTGTTCACTGGTGTAC
TGCAAAGTATTTCATCAGATTGGTACGAAGCAGCAGATATGGATGGTGCGTCTAGTTGGCAAAAGTTCAG
AAACATCACATTCCCGCATGTCATTTACGCCACAGCGCCATTGTTAATTATGCAATATGCAGGTAATTTC
AATAATTTTAATCTTATTTATCTATTTAATAAAGGTGGTCCACCAGTGTCAGGGCAGAATGCTGGTAGTA
CAGATATCTTGATATCTTGGGTGTATAATCTGACATTTGAGTTTAACAACTTTAACATGGGTGCAGTTGT
GTCATTAATTATTGGATTTATTGTTGCTATTGTCGCATTTATTCAATTCAGACGTACAAGTACGTTTAAA
GATGAGGGAGGTTTATAAGATGACAAAGAAGAAAAACATATTAAAAGCAATCGGTATTTACAGTTTTATA
GCGATGATGTTTGTCATCATTTTATATCCACTACTGTGGACATTTGGCATTTCCCTTAATCCAGGTACGA
ACTTGTATGGTGCCAAAATGATACCAGACAATGCAACATTTAAAAATTATGCATTCTTACTATTCGATGA
CAGTAGTCAATACCTGACTTGGTATAAAAATACGCTTATCGTAGCATCTGCAAATGCACTGTTTAGTGTG
ATATTTGTCACGTTAACAGCATATGCTTTTTCTAGATATCGCTTTGTTGGTCGTAAATACGGGCTGATTA
CATTTTTGATTTTACAAATGTTCCCTGTATTAATGGCAATGGTCGCAATCTATATTTTGCTAAATACAAT
TGGATTATTAGATTCTTTATTTGGACTAACACTTGTATATATTGGTGGGTCTATACCGATGAATGCCTTT
TTAGTGAAAGGTTACTTCGATACGATTCCAAAAGAACTTGATGAATCTGCCAAAATTGATGGTGCTGGCC
ATATGCGTATTTTCTTACAAATTATGCTTCCATTAGCTAAGCCAATTTTAGCAGTTGTTGCTTTGTTCAA
TTTTATGGGGCCATTTATGGACTTTATATTACCTAAAATACTATTAAGAAGTCCTGAAAAATTCACATTA
GCAGTTGGATTGTTCAACTTTATTAATGATAAGTATGCAAATAATTTCACAGTGTTTGCAGCAGGGGCAA
TTATGATTGCAGTACCTATAGCAATCGTATTCTTGTTCTTGCAACGCTACTTAGTATCAGGTTTAACAAC
AGGTGCGACAAAAGGTTAGTTTGAAATTGGGAGCGGGGCAGAAATGATAAAGAACCACTAATGAATTTAT
TGTGTAGTGGCTCTTACAAATTAGCCACAGCTAATATGTATCTAAAAATAGCCTAGAACGTTGATTGATG
TTTAAGGCTCGACATACGTACTAATGACGATAAAGATTTAAAGGAGGACGTTATGATGACGATTAAAGTT
GGAATCATTGGGTGTGGTGGTATTGCGAATGGCAAGCACATGCCAAGTTTACAAAAAGTTGAAAATGTTG
AAATGATCGCATTTTGTGACGTAGACATTTCGAAAGCAGCGTGTGCGGCAGAAGCATACGGTACTGACAA
TGCAAAGGTTTATGATGATTACAAAGCATTGTTAAAAGATGACACGATTGATGTTATCCATGTTTGTACG
CCAAATGACTCGCATTGTGAAATTACTGTAGCAGGGTTGCATGCCGGTAAACATGTGATGTGTGAAAAAC
CAATGGCTAAAACGACAGCAGAAGCTCAAAAAATGATAGATACAGCTAAATCAACAGGTAAAAAATTAAC
AATAGGTTATCAAAATCGCTTCAGACCAGATAGTCAATTTTTATATAAATCAGCGCAACGTGGCGACTTA
GGTGACATTTATTTCGGAAAGGCACATGCTATTCGTCGTCGAGCAGTACCAACATGGGGTGTATTTCTAG
ACGAAGAAGCTCAAGGTGGAGGACCATTAATCGATATCGGTACACACGCTTTAGATTTAACGTTATGGAT
GATGGATAATTATGAACCAGAATCAGTGATGGGTTCAACATTCCATAAATTAAATAAACAGCATGATGCG
GCAAACGCTTGGGGTTCATGGAATCCAGATGAATTTACAGTTGAAGATTCTGCGTTTGGCTTTATTAAAA
TGAAGAACGGAGCGACGATCATTTTAGAATCCGCTTGGGCGATTAATTCTTTAGAAGTGGATGAGGCAAA
ATGTTCATTATCAGGAACGAAAGCAGGTGCTGATATGAAGGATGGTCTACGTATTCATGGTGAAGATATG
GGCACACTTTATACCAAACACGTTGAATTGGAAAACAAAGGCGTCGACTTTTATGAAGGTAATGAAGTGG
ATAAAGCTGAAGAAGAAGCAAAAGCTTGGATTGATGCAGTTGTAAATGATACTGAACCAGTTGTGAAACC
GGAACAAGCAATGGTAGTTACAAAAATTCTTGAAGCGATTTATCAGTCTGCAAAATCAGGCAAAGCAATT
TACTTTGAATAACATCATACGGTAAGGAGGCACATCATGACAAAATTAAAAGTTGGTGTGATAGGTGTTG
GTGGTATTGCACAAGACCGTCATATTCCAGCATTGCTGAAACTCAAAGACACAGTCTCATTAGTTGCAGT
ACAAGATATTAATACAGTGCAGATGATTGATGTTGCGAAGCGCTTTAATATACCTCATGCAGTTGAGACA
CCTAGCGAGCTGTTTAAACTTGTTGATGCGGTGGTCATTTGTACACCTAATAAATTCCATGCTGATCTTT
CTATAGAGGCATTGAACCATGGTGTCCATGTATTGTGTGAAAAGCCAATGGCGATGACGACGGAAGAGTG
TGACCGCATGATTGAAGCGGCTAATAAAAATTGCAAATTATTAACTGTCGCATATCATTATCGTCACACA
GATGTGGCAATTACTGCTAAAAAAGCAATTGAATCAGGTGTGGTTGGAAAACCTTTAGTAGCACGTGTAC
AAGCGATGCGTAGGCGTAAAGTGCCTGGGTGGGGTGTTTTTACCAATAAGGCATTGCAAGGTGGCGGTAG
TTTAATCGATTATGGTTGCCACTTGTTAGACTTATCTTTGTGGCTACTAGGTAAAGATATGGTGCCGCAT
GAAGTGCTAGGAAAAACATATAATCAATTGAGCAAACAACCGAATCAAATTAATGATTGGGGAACATTTG
ATCACACTAAATTTGATGTCGATGATCATGTTACTAGTTATATGACATTTGCCAATCGAGCAAGCATGCA
GTTTGAATGTTCGTGGTCTGCAAATATAAAGGAAGATAAGGTACACGTTAGTTTATCAGGCGAAGATGGC
GGTATCAATTTATTTCCATTTGAAATATATGAGCCCCGCTTTGGAACTATTTTTGAAAGCAAAGCTAATG
TTGAGCATAACGAAGACATTGCTGGTGAGAGACAGGCGCGTAACTTTGTCAATGCGTGTTTAGGGATAGA
AGAGATTGTGGTAAAACCGGAAGAAGCACGCAATGTAAATGCCCTTATAGAAGCGATTTATCGTAGCGAT
CTTGATAACAAGAGCATACAACTTTAATGATTATTATATATAATACAAAATTCTCAATATAAAAAGAAGG
AGTGCTTTTCAATGAAAATAGGTGTATTTTCAGTATTATTTTACGATAAAAATTTCGAAGATATGTTAGA
TTATGTCGCAGAATCTGGATTGGATATGATTGAAGTTGGAACAGGTGGTAACCCAGGAGATAAATTTTGT
AAGTTAGATGAGTTGTTAGAAAATGAAGACAAGCGACAAGCATTTATGAAGTCAATCACAGACAGAGGCT
TACAAATAAGTGGTTTCAGTTGTCATAACAATCCAATTTCTCCAGATCCGACAGAAGCGAAAGAAGCGGA
TGAAACGTTACGTAAAACAATCCGTTTAGCAAATCTATTAGACGTGCCAGTTGTTAATACATTTTCTGGC
ATTGCAGGATCAGATGATACCGCTAAAAAGCCTAATTGGCCTGTTACACCTTGGCCAACAGCCTACTCTG
AAATTTATGATTATCAGTGGAATGAAAAGTTGATACCATATTGGCAAGATTTAGCTGAGTTTGCAAAAGA
GCAAGATGTAAAAATTGCCATAGAGTTGCATGCAGGATTTTTAGTTCATACACCATATACGATGTTGAAG
TTACGTGAGGCTACAAATGAATACATCGGTGCTAACTTAGATCCTAGTCATTTATGGTGGCAAGGTATCG
ACCCAATTGCTGCGATTCGCATATTAGGCCAAGCAAATGCAATTCATCACTTCCATGCTAAAGATACGTA
TATTAATCAAGAAAATGTAAATATGTATGGTCTAACTGATATGCAACCATATGGTAACGTTGCAACAAGA
GCATGGACGTTCCGTACAGTTGGTTATGGACATAGTCCATATGTATGGGCAGATATCATAAGCCAACTTA
TTATTAATGGATATGATTATGTATTAAGTATTGAACATGAAGATCCTATTATGTCAGTAGAAGAAGGTTT
CCAAAAAGCTTGTCAAACTTTGAAATCTGTTAATATTTACGACAAGCCAGCAGACATGTGGTGGGCATAA
TACGAATTCGAGGTTAGTCTGAAGTTTGTCTGAAGTAAGACTGGTGGCAGTGTTGAATAAATGCATATAT
CGCCAAGCCATTGCCAAAAATTTCACACCTTAAATCAAGTTCATTGTTTGTAAAGAAGGTGTACTTTATA
TAAGTATATAGCGATGGTCATACCCATTCACAATAACAATCCTCACTATTGAAAAGAGTAAATAAGCTTT
TCAATAGTGAGGTATATGATAATAAAAAAGCCTGTTGTCACAATGGTCATAGACACGACATACTTTAAAG
GTTTCTGAATATAATATTTCAGAACGCACTTTAAAGATGGACGTCGATGGCGACTAATGTGATGACAGGC
TTTCATTTTTAAATATTCATTAATTTCTCTTCTTGTTTAATACGTACATATAAGAAATACGCATACGGTA
CTAATAAAATAGTTGTATATGTTGCGTGTGTTAATAATAATACACCGATTAATTCAGGAATGATGTTTAA
GAAGTAATTTGGGTGTTTTGTAATTTTATATAATCCAGATTTAATAATAGGATGGTTAGGTAAAATGAAT
AATTTTAATGTCCAAATACCACCTAAAGTTTTAATAACCATAAATAACATGATATAAGCAAAGATTAATA
TAACTAAGCCAATACCATTTGCAAAGCTAAATGTATCTTTATTAATAAATGCCTCTACACCAGCCAATAC
ATAAATTAAAACGTGTGTTATTGCTAAAAACTTCGAATTTTTAACGCCATATTCAACTGCACCGTCTGCT
TTTAATTGTTTTGAGTGATTAATAGATATCTTTAAGCTGACAAGTCTGATACAGAAAAAGATAAGTAATA
TAGATAGAATCATGATGTCCTCCGTCATTATGTCATATGTATAAGCGTTGATTTTGACAACATAAAGTAT
TTTATAGATAAAACTTGTCAAATACTATTAACTATTTATTAATTTTAGTACATAAATATGTTTCTAAGTA
TGTGTTTATGTTCAGTATTTTGGATAATTTAATAATTTTAAGGATATTAAGCGCTTACACCGACGTGATA
TATTTGACTTAACGAAAATGATTGAGGTGACAGAGATGAACTTTTTTGATATCCATAAGATTCCGAACAA
AGGCATTCCATTATCGGTACAACGTAAATTATGGCTTAGAAACTTCATGCAAGCTTTCTTCGTAGTGTTC
TTTGTTTATATGGCTATGTATTTAATTCGAAACAACTTTAAGGCGGCACAACCGTTTTTAAAAGAGGAAA
TTGGATTATCTACATTAGAACTTGGTTATATCGGATTAGCATTTAGTATCACGTACGGTTTAGGGAAAAC
ATTACTTGGATATTTTGTCGATGGACGTAACACAAAACGTATTATCTCATTCTTACTTATCTTATCTGCG
ATTACAGTTTTAATTATGGGATTTGTTTTAAGTTACTTTGGTTCAGTAATGGGATTATTAATTGTACTTT
GGGGACTTAACGGGGTGTTCCAATCAGTTGGTGGACCTGCAAGTTATTCAACGATTTCAAGATGGGCGCC
AAGAACGAAACGTGGCCGATACTTAGGGTTTTGGAATACATCACATAATATCGGTGGTGCCATTGCAGGT
GGTGTTGCACTTTGGGGTGCTAATGTATTCTTCCATGGAAATGTTATAGGGATGTTCATTTTCCCATCGG
TGATTGCATTACTTATTGGTATCGCAACATTATTTATCGGAAAAGATGATCCAGAAGAATTAGGATGGAA
TCGTGCTGAAGAAATTTGGGAAGAGCCGGTTGATAAAGAAAATATTGATTCTCAAGGTATGACAAAATGG
GAGATCTTTAAAAAATATATCCTGGGAAATCCTGTTATATGGATTCTATGTGTTTCAAACGTCTTTGTAT
ACATTGTACGAATCGGTATTGATAACTGGGCACCGTTATATGTGTCAGAGCATTTACACTTTAGTAAAGG
CGATGCAGTTAATACGATATTCTACTTTGAAATTGGTGCTTTAGTTGCAAGTTTATTATGGGGCTACGTA
TCAGACTTATTAAAAGGTCGTCGTGCAATTGTAGCTATTGGCTGTATGTTTATGATTACATTTGTTGTCT
TATTCTACACAAATGCTACAAGTGTAATGATGGTTAACATTTCATTGTTTGCATTAGGTGCGTTAATCTT
TGGTCCGCAATTATTAATTGGTGTATCATTGACTGGTTTTGTTCCTAAAAATGCCATCAGTGTAGCAAAC
GGAATGACAGGTTCATTCGCGTATCTATTCGGTGACTCAATGGCAAAAGTTGGTTTGGCGGCTATTGCTG
ATCCAACACGTAACGGTTTAAACATCTTTGGATATACATTAAGTGGATGGACAGATGTTTTCATCGTCTT
CTATGTTGCATTATTCCTAGGCATGATTCTATTAGGAATCGTTGCTTTCTATGAAGAAAAGAAAATTAGA
AGTTTAAAAATCTAATATCAATCGGATTAAAAGTATCGCCAATTTATTGCAGTATAGTTGGCAATCCTGC
CCCGACGGCATGTGCGTGAAGAGATGAAAGATACTGCTTCTACCCTTGCAAATATATCATCTCTATGTCT
CGGGGCAGATCATAATTCCCTGTTATGAAGTATCCTTATTTGCCCGACTTAGGGTGACTCAATGAATTTA
CTCCCTACAATAAAGACATATAGCGGTGTCAATATTGTAGGGAGTATTGTTTTATATTTAGACTCTCTAA
AAAGCGGATTGAAAGAAAAGTGAAAACTTCTCTATCAGTCCGCTTTTTCATAGAACAAAATGGATGCGCC
ATAATCATTAGTTATTTGCTAATCTATTTTGCTTGCTTACAATAATCACTTGGCGACATTTGTAAATATT
TTTTAAAATGATAGCTAAACATTTTATACTCTGAAAAGCCTACTTTGTCTGCAATTTCATAGTGCTTATA
ATGTCGATCTAACAATTGTAGAGATTGTAAAATACGATAGCGATTTAAATAATCGACAATTGTAATACCA
ACATGATCTTTAAATGTTCGCATCGCATACGATTCACTAACATCGATATGTTGAATTAAATCTGAAACAG
TCACTTTCGTTTGATAAGATTGCTTAATTTGATCAACAATCTGATTTACATAATAATCATCGTATTCTAC
TTTTAATAATGGTTGGAAGGCATCATGACAAGGTGCTAAGCTACGGCCGTTCTGTGATTGTTGCTCTAAT
AAGGTACGGACAAGTCTTCCTAAAATAACTTCTAATTGTGCATGGTCTACTGGTTTTAATAAATAATCAA
GAACATGATGTTGAATGCCGGCTTTCATATATTCAAAGTCATCGTAACTCGATAATATGATGACATTACA
ATCTAGATGCGCAATATCATTGAGTAAATCGACGCCATTTTTACGTGGCATACGAATATCAGTAATTACT
AATTCTGGCTGATGTTGTTGAATTAGTGATAATGCTTCAACACCATCTTTAGCAGTGTATATTGTATTGA
AATGATAGTCTCCCCAAGGAATGATTTGCTTTAAACCTTCTCGAATAATTCGCTCATCATCACAAATAAC
TACCTTAAACATCTACATTCCCCCTTGAAAGTGGTATTTTATAACAAATTAACGTACCTTGATTACGCTT
TGAAAAAATATGGAGTCGTGCATGTGAACCATATTGAATCATTGCTTTATTGTGTAAATGATTTAATCCC
AAATGCTTAGTATCAAATACATCATTATTAAGAGATTGGCGTACATATTGCAGGCGAGATGACGACATCC
CAATACCATTGTCGCAAACTAAAACATGTAAATTCTGACGTGCCAATGTCAGGCGTATAGTAATGTCCAA
TGACTCAGTATCTCTACCATGTTTAATAGCATTTTCTATGAGTGGCTGAAGCATCATTTTACCAATTGTC
TGGTGACGCGCTTCTTCAGAACTTTCGATATGGAGCTTAATCATGTCATCAAAACGGATGTTTTGTATCG
CAACATACTGTTCAATGTAGTTCAACTCTTCGTTTAATTCCACTGTATGTGAGTTTGTACGTAATGAGTA
ACGTAACATTTGCGATAATTGTTGGACCACAGTTTGTGCTAATTTCGGAGATAACGTAATTAAATATTGT
ATTGTTTGCATCGTATTGAATAGGAAATGAGGTTGGAATTGGCGTTCTATTTCCTTTAACTGAATATCAC
GCAAGCGACGTTCTGTATGCTCGATAGAATGGATCAGTTGCTCATTTGATTCAAATAAATCGTAAATATA
ATTATTAATTTCTTCTAGTTCACTGTTGTTTTTTAAAGGCGTATATGTACCTAGATGACGATTTTTGGCA
TAGTAAATTTTTTGAATAATCGTTTCGATATCTTTTGTTTGTCGTTTAGCCATATTATCTGCACTAATGA
AACCAAATATTACTAGTAAAACAAGAACTACGGCCATAACAATTAACAACGTGATACCATCTTCAATGTT
TTCATGTATATCTTTATAAATAATGAGACGATGGTCAGCATGGTTTAATTTTACAGATTCATTCATAAAT
CCGAATTGTTGCGGTCTATACTTTTCACCTATAGTAAAACGGTCATCGTTGGCGTATAAAATATTGTCAT
ATTGATCAACGATAAGTGCGAATTGTCGGCTATCTTTCTTAATTTCACTTAAACGTGGGGTGTTAGCTAT
ATAAATTTTAAGCATATATGTACTATTTTTGAATTTAAGCTGATGCGTTGAAAATAAATACATATTTTTA
GTGTTTAAATGTTCATAATTATTGGTTATAAACTGATTTGGTCCAGATAATTCATAATAAAGTGTTGCGG
GCTGTTGGTGTATTAATTTTAATAATTCACGTTTTGTAGCGGTAACATCATGATGATTTGTTAAATCGAG
CTCTTGAAACGAATTATTATGCTGTGTAATAAACGTCTGAATTTGCTTTTCAGTATGATGTAAAGATGAC
TGACTTTCATCAACATGTTGATGAATCGTACGATGCTCAATCCAAATATAGATGGCATAGAAGCTTACTA
GTCCAATAATAATCACTAAAAATACTGGAAAAATAGTAGACGCAAATAACGATCGTCTCAATTGATGTCT
ATAAGGTTTGTATGCCGTCATTGAATCATCTCCAAAAATTTATGATGCGGAATGTCCGGTAATTTAGATT
TCGGTATTAAAGGTATGTTCTTAAGATTTTCGATAGACTGATCGCTTTGTTCACTAACATCTTTTCGAAT
TGACTTGGCATCGAACTCTGCAACTAATCGTTGTTGTACTGAGCGGCTTGTTAAATATTGCACTAACTTT
TTACGCTTAGGATGAGGGTGTGCATTTTTAACTAAAGCAATACCATCAACATTTAACATTGTTCCTTCAA
TTGGATAAACGATTGATACAGGATAACCTTTGTTTTTCCATGTGCGTGCATCTTGTTCGTAGCTTAGACC
TGCATAATATTTACCTTTTGCAACATCTTCAATGACTTTAGACGTCTTTGACAGTTGCATCGCGTGGTCT
TGGAATTGATGCACATCACTTACTCGATGATGCATGCTATAAATAGCGCGCATATGTTGATAGCCTGTCG
TTGTTGTATTTGGATTTGAGTACGCAATTTTACCTTTAAGTATAGGTTGTAATAAATCTTGATAACCTTG
AATCTTAATATCTCCTTGTAAATCTGAATTAACTACTATAACTGTTGGCATTAATAGAAAGCTAGTAACA
TATTTATTGTTCGAGCGATAATCCTCTAATTGCTGTGTTACAGATGTATCTTGATAGGGAACAAAATCTT
CTGGATGATCAATTGTTTCTGACAACACACCACCCATAAAGACATCACCACGCTCCGAAAGATCTTCATT
ATGCAAGTTTGAAAGCAGTACTTGAGTAGATCCGTGTTTAATTTCAATTTTGACATGCTCTTGTTTTTCA
AAATCATTTAAAATTGGACGAATCAAGTTTGATTGATACGGAGAATAAACTGTTAATACATTTTTATCTG
ATTCAGAGTGACGCGTATTAGTGCATGCTGATAAAAAAATGAGAAATAATAGCAAGATATAAATTTTTGA
TTTCATGATATCCCATCAATTCTATGTATATTTTAATACAATAATTTTAGCAATAAATGACGCATAAGTA
ATGTTAAATATTTAGAAATGTTTATAGATGACTTGTTAAGACGTTGCAAATGTTGTGATAGCACATAATT
TTTGTTTGTCAAGACGACTTACCGAAGCTGTAAAGTCAAACTGTTATATTTTATTTGAAGCTGTTATATA
AAAATTGGCAAGATATTGAACGGTTCAAAAGTAAATTTTTACGTCAATAAAAGTATTTAATCCTGTCTCT
TCATATATAAAAGTAAATCTTTCTAAGTATTGATTTAACGCTTATTAACAATCATTTTTTATAAACAAAT
ATATACTCCTAAATTAACTTTTAAAGTAATGAAAATAGTGAACATTATAACTGTTGTGTAACAGAATGCA
ATTAGCATATTACTGTTACACAAATTAGTACAGTTTCTATGTTTTGACATACATTTGATGAAAATTGTAC
ATAATTTATGTGAAAAAAATCACAACAAACATGCTACAATGACTATGAAAACGTTAACATAGCATTTCAA
ATTCACAACATTATACAGATGGAGGCGTTTAGTATGTTAGAAACAAATAAAAATCATGCAACAGCTTGGC
AAGGATTTAAAAATGGAAGATGGAACAGACACGTAGATGTAAGAGAGTTTATCCAATTAAACTACACTCT
TTATGAAGGTAATGATTCATTTTTAGCAGGACCAACAGAAGCAACTTCTAAACTTTGGGAACAAGTAATG
CAGTTATCGAAAGAAGAACGTGAACGTGGCGGCATGTGGGATATGGACACGAAAGTAGCTTCAACAATCA
CATCTCATGATGCTGGTTATTTAGACAAAGATTTAGAAACAATTGTAGGTGTACAAACTGAAAAGCCATT
CAAACGTTCAATGCAACCATTCGGTGGTATTCGTATGGCGAAAGCAGCTTGTGAAGCTTACGGTTACGAA
TTAGACGAAGAAACTGAAAAAATCTTTACAGATTATCGTAAAACACATAACCAAGGTGTATTCGATGCAT
ATTCTAGAGAAATGTTGAACTGCCGTAAAGCAGGTGTAATCACTGGTTTACCTGATGCATACGGGCGTGG
ACGTATTATCGGTGACTATCGTCGTGTAGCTTTATATGGTGTAGATTTCTTAATGGAAGAAAAAATGCAC
GACTTCAACACGATGTCTACAGAAATGTCAGAAGATGTAATTCGTTTACGTGAAGAATTATCAGAACAAT
ATCGTGCATTAAAAGAATTAAAAGAACTTGGACAAAAATATGGTTTCGATTTAAGCCGTCCAGCAGAAAA
CTTCAAAGAAGCAGTTCAATGGTTATACTTAGCATACCTTGCTGCAATTAAAGAACAAAACGGTGCAGCA
ATGAGTTTAGGTCGTACATCAACATTCTTAGATATCTATGCTGAACGTGACCTTAAAGCAGGTGTTATTA
CTGAAAGCGAAGTTCAAGAAATTATTGACCACTTCATCATGAAATTACGTATTGTTAAATTTGCTCGTAC
ACCTGATTACAATGAATTATTCTCTGGAGACCCAACTTGGGTAACTGAATCTATCGGTGGTGTAGGTATT
GACGGACGTCCACTTGTTACGAAAAACTCATTCCGTTTCTTACACTCATTAGATAACTTAGGTCCAGCAC
CAGAACCAAACTTAACAGTATTATGGTCAGTACGTTTACCAGACAACTTCAAAACATACTGTGCAAAAAT
GAGTATTAAAACAAGTTCTATCCAATATGAAAATGATGACATTATGCGTGAAAGCTATGGCGATGACTAT
GGTATCGCATGTTGTGTATCAGCGATGACAATTGGTAAACAAATGCAATTCTTCGGTGCACGTGCGAACT
TAGCTAAAACATTACTTTACGCTATCAATGGTGGTAAAGATGAAAAATCTGGTGCACAAGTTGGTCCAAA
CTTCGAAGGTATTAACAGCGAAGTATTAGAATATGACGAAGTATTCAAGAAATTTGATCAAATGATGGAT
TGGCTAGCAGGTGTTTACATTAACTCATTAAATGTTATTCACTACATGCACGATAAATACAGCTATGAAC
GTATTGAAATGGCATTACATGATACAGAAATTGTACGTACAATGGCAACAGGTATCGCTGGTTTATCAGT
AGCAGCTGACTCATTATCTGCAATTAAATATGCACAAGTTAAACCAATTCGTAACGAAGAAGGTCTTGTA
GTAGACTTTGAAATCGAAGGCGACTTCCCTAAATACGGTAACAATGACGACCGTGTAGATGATATCGCAG
TTGATTTAGTAGAACGCTTTATGACTAAATTACGTAGTCATAAAACATATCGTGATTCAGAACATACAAT
GAGTGTATTAACAATTACTTCAAACGTTGTATACGGTAAGAAAACTGGTAACACACCAGACGGACGTAAA
GCTGGCGAACCATTTGCACCAGGTGCAAACCCAATGCATGGCCGTGACCAAAAAGGTGCATTATCTTCAT
TAAGTTCTGTAGCTAAGATTCCTTACGATTGCTGTAAAGATGGTATTTCAAATACATTCAGTATCGTACC
AAAATCATTAGGTAAAGAACCAGAAGATCAAAACCGTAACTTAACTAGTATGTTAGATGGTTACGCAATG
CAATGTGGTCACCACTTAAATATTAACGTATTTAACCGTGAAACATTAATAGATGCAATGGAACATCCAG
AAGAATATCCACAGTTAACAATCCGTGTATCTGGTTACGCTGTTAACTTCATTAAATTAACACGTGAACA
ACAATTAGATGTAATTTCTCGTACATTCCATGAAAGTATGTAACAAAATTTAAGGTGGGAGCACTATGCT
TAAGGGACACTTACATTCTGTCGAAAGTTTAGGTACTGTCGATGGACCGGGATTAAGATATATATTATTC
ACACAAGGATGCTTACTTAGATGCTTGTATTGCCACAATCCAGATACTTGGAAAATTAGTGAGCCATCAA
GAGAAGTCACAGTTGATGAAATGGTGAATGAAATATTACCATACAAACCATACTTTGATGCATCGGGTGG
CGGTGTAACAGTCAGTGGTGGCGAACCATTGTTACAAATGCCATTCTTAGAAAAATTATTTGCAGAATTA
AAAGAAAATGGTGTGCACACTTGCTTAGACACATCGGCTGGATGTGCTAATGATACAAAAGCATTTCAAA
GGCATTTTGAAGAATTACAAAAACATACAGACTTGATATTATTAGATATAAAACATATTGATAATGACAA
ACATATTAGATTGACAGGAAAGCCTAATACACACATCCTTAACTTCGCGCGCAAACTGTCAGATATGAAA
CAACCTGTATGGATTCGCCATGTCCTTGTGCCTGGTTATTCTGATGATAAAGACGATTTAATTAAACTAG
GGGAATTTATTAATTCTCTTGATAACGTCGAAAAGTTTGAAATTCTGCCATATCATCAGTTAGGTGTTCA
TAAGTGGAAAACATTGGGCATTGCATATGAATTAGAAGATGTCGAAGCGCCCGATGATGAAGCTGTTAAA
GCAGCCTACCGTTATGTTAACTTCAAAGGGAAAATTCCCGTTGAATTATAAATACAATTCAGACCGAAAA
GAAAGCATATGCAACTTCAAGAGTGAAGGGGCATATGCTTCTTTTTCAATTGAGTATTGATTATTAACAA
GACGTAGTAAATATATGAGACAAGTCCAACAATGGTTGAAGGAAGACGCATTTGTAAGTAGCTATGCTGA
TAAAGAATGTGATGCCTTGTTAAAGATGGGGTTCCAATATCATCGAATGGGTTATTATTTGCTACTTGCA
TACGAATATGAGTCTTTTCAAATTTTTATTGACCCTGAGTAATGAAAAATATTAAGATGAAACTTAATAT
TAAAGCAATGCGGAGCGTGATTATGAAGAGAATTAGTAAAGATATATGGGCAGTATTTAAATTACTGTAT
CAAAATAAAGGGCGTTTTAGCATTAATGCCTTACTATTGCAGTTAATCATGATTTTTATTAGTAGTACAT
ACTTAATTTTACTATTTAATATGATGTTAAAAGTAGCTGGGCAAAGCCAACTTACGATTAACAATTGGAT
GGAAATCGTAAGTCACCCTGCCAGTGTGATACTTCTTATTATATTCATATTAAGTGTTGCCTTTCTGATT
TATGTAGAGTTTTCATTGTTAGTTTATATGGTTTATGCCGGCTTTGATCGACAGATTATTACATTTAAAT
CCATTTTTAAAAATGCCTTTGTCAATGTGCGTAAACTCATAGGTGTACCAGTTATTTTCTTTGTCATTTA
TTTAATGTTAATGATACCCATTGCCAACCTAGGACTAAGTTCAGTATTAACAAAAAATATTTACATACCT
AAATTTTTAACGGAAGAACTTATGAAAACGACGAAAGGTATAATCATTTACGGTACCTTTATGATTGCTG
TATTTATATTAAATTTTAAATTAATATTTACCTTACCGTTAACGATTTTAAACCGCCAATCGTTATTTAA
AAATATGAGACTAAGTTGGCAAATTACGAAGCGAAATAAGTTTCGACTTGTTATAGAAATAGTTATATTG
GAACTCATCATTGGTGCGATTTTAACATTAATTATTTCAGGAGCAACATATCTTGCTATTTGTGTAGATG
AAGAAGGAGATAAGTTTTTAGTCTCATCAATTTTATTTGTTGTATTGAAAAGCTCATTGTTCTTCTATTA
TTTATTTACGAAATTATCATTAATCAGTGTGTTAGTACTGCACTTAAAACAAGAGAATGTATTAGACCAG
CCGGGCTTAGAATTTAAATACCCAAAACCGAAACGGAAGTCTAGGTTCTTTATAATTTCAATGGTGCTTG
CAGTGACGTGTTTTATCGGTTATAACATGTACTTACTTTACAATAATACTATCAATACAAATATCTCCAT
TATTGGCCATCGTGGTTTCGAAGATAAAGGCGTTGAAAATTCTATTCCGTCATTGAAAGCTGCTGCAAAA
GCGAATGTCGAATACGTTGAGTTAGATACAATTATGACGAAAGATAAACAATTTGTTGTTAGTCATGATA
ACAATTTGAAACGTTTAACAGGTGTTAATAAAAATATTTCTGAATCTAATTTCAAAGATGTCGTCGGTTT
GAAAATGCGTCAAAATGGACATGAAGCAAAACTTGTATCCTTAGACGAATTTATTGAAACGGCTAAACAA
TCAAATGTGAAACTACTAGTTGAGTTAAAGCCACATGGTAAAGAACCAGCAGATTATACACAACGTGTTA
TTGATATTTTGAAAAAGCATGGTGTTGAACATCAATATCGTGTGATGTCATTGGATTATGATGTGATGAC
TAAGTTGAAAAAAGAAGCGCCATATCTCAAGTGTGGTTATATCATTCCGTTGCAGTTTGGTCATTTTAAA
GAAACATCTTTAGATTTCTTTGTCATCGAAGATTTTTCTTATTCGCCAAGACTTGTTAATCAAGCACACT
CGGAAAATAAAGAAGTCTATACTTGGACCATTAACGGCGAAGAAGATTTAACGAAATACTTACAAACCAA
TGTTGATGGTATTATCACAGATGACCCAGCATTAGCTGATCAGATTAAAGAAGAAAAGAAAGACGAAACA
TACTTCGATCGTTCTATAAGAATATTATTTGAGTAATATAAACAAAGACCTCTAAAGTTATCAAGATGAT
ATCTTCAGAGGTCTTTTTAACGTTGCCATCTATGGTATAGGCAATCGTTTCATTCGTTTATAATCATATG
ACAAGGATTTATAAGGAAATTTGGCGTCACAAACACTTACATGATTTATTGGTGAATTATTAATTGTTTT
GTGAATGCAAAGGGTTAGAAATTGAATCGTAAATACTTTCTAATCTATGTTTCGCTTTAGTCATTTGATC
CAAATTTTTAGTGCGTATAGCTGATTTAGCAATATAGTGTGCAGCTAAAATATCGCGTTTTTGATACGCA
TCTAAATTTAGGTGCGATAATTTATTTAAGTCAGTGTTTGCTATTAATTCATGTAATTGATCTACAAGCG
CTTGATGTTGATACGTATGTGATGTAGTTTCAGATTTGCTTGCTAATTTAATACCAGTCGTATCAAGGAG
CGCCGCTTTAATACCAGCAACTAAATATGTTTTGATTTTCATTTGTGTTGTCATGCTTTGTTACTCCTTT
GATGTACATTAATCAAAAAAATTATACACTATTGTATATTGCAAAGCTAATTAACTATAACAAAAAGATA
GTTAATGCTTTGTTTATTCTAGTTAATATATAGTTAATGTCTTTTAATATTTTGTTTCTTTAATGTAGAT
TGGGCAATTACATTTTGGAGGAATTAAAAAATTATGAAAAAGCAAATAATTTCGCTAGGCGCATTAGCAG
TTGCATCTAGCTTATTTACATGGGATAACAAAGCAGATGCGATAGTAACTAAAGATTATAGTAAAGAATC
AAGAGTGAATGAGAACAGTAAATACGATACACCAATTCCAGATTGGTATCTAGGTAGTATTTTAAACAGA
TTAGGGGATCAAATATACTACGCTAAGGAATTAACTAATAAATACGAATATGGTGAGAAAGAGTATAAGC
AAGCGATAGATAAATTGATGACTAGAGTTTTGGGAGAAGATCATTATCTATTAGAAAAAAAGAAAGCACA
ATATGAAGCATACAAAAAATGGTTTGAAAAACATAAAAGTGAAAATCCACATTCTAGTTTAAAAAAGATT
AAATTTGACGATTTTGATTTATATAGATTAACGAAGAAAGAATACAATGAGTTACATCAATCATTAAAAG
AAGCTGTTGATGAGTTTAATAGTGAAGTGAAAAATATTCAATCTAAACAAAAGGATTTATTACCTTATGA
TGAAGCAACTGAAAATCGAGTAACAAATGGAATATATGATTTTGTTTGCGAGATTGACACATTATACGCA
GCATATTTTAATCATAGCCAATATGGTCATAATGCTAAAGAATTAAGAGCAAAGCTAGATATAATTCTTG
GTGATGCTAAAGATCCTGTTAGAATTACGAATGAAAGAATAAGAAAAGAAATGATGGATGATTTAAATTC
TATTATTGATGATTTCTTTATGGATACAAACATGAATAGACCATTAAACATAACTAAATTTAATCCGAAT
ATTCATGACTATACTAATAAGCCTGAAAATAGAGATAACTTCGATAAATTAGTCAAAGAAACAAGAGAAG
CAGTCGCAAACGCTGACGAATCTTGGAAAACAAGAACCGTCAAAAATTACGGTGAATCTGAAACAAAATC
TCCTGTTGTAAAAGAAGAGAAGAAAGTTGAAGAACCTCAATTACCTAAAGTTGGAAACCAGCAAGAGGAT
AAAATTACAGTTGGTACAACTGAAGAAGCACCATTACCAATTGCGCAACCACTAGTTAAAATTCCACAGG
GCACAATTCAAGGTGAAATTGTAAAAGGTCCGGAATATCTAACGATGGAAAATAAAACGTTACAAGGTGA
AATCGTTCAAGGTCCAGATTTCCCAACAATGGAACAAAACAGACCATCTTTAAGCGATAATTATACTCAA
CCGACGACACCGAACCCTATTTTAAAAGGTATTGAAGGAAACTCAACTAAACTTGAAATAAAACCACAAG
GTACTGAATCAACGTTAAAAGGTACTCAAGGAGAATCAAGTGATATTGAAGTTAAACCTCAAGCAACTGA
AACAACAGAAGCATCACATTATCCAGCGAGACCTCAATTTAACAAAACACCTAAGTATGTGAAATATAGA
GATGCTGGTACAGGTATCCGTGAATACAACGATGGAACATTTGGATATGAAGCGAGACCAAGATTCAACA
AGCCAAGCGAAACAAATGCATACAACGTAACGACAAATCAAGATGGCACAGTATCATATGGCGCTCGCCC
GACACAAAACAAACCAAGCGAAACAAATGCATACAACGTAACAACACATGCAAACGGCCAAGTATCATAT
GGCGCCCGCCCAACATACAAGAAGCCAAGCGAAACAAACGCATACAACGTAACGACAAATCAAGATGGCA
CAGTATCATATGGCGCTCGCCCGACACAAAACAAGCCAAGCGAAACAAACGCATATAACGTAACAACACA
TGCAAACGGCCAAGTATCATACGGAGCTCGTCCGACACAAAACAAGCCAAGCGAAACGAACGCATATAAC
GTAACAACACATGCAAACGGTCAAGTGTCATACGGAGCTCGCCCAACACAAAACAAGCCAAGTAAAACAA
ATGCATACAATGTAACAACACATGCAGATGGTACTGCGACATATGGTCCTAGAGTAACAAAATAAGTTTA
TAACTCTATCCATAGACATACAGTCAATACAAAACATTATGTATCTTTACAACAGTAATCATGCATTCTA
TGATGCTTCTAACTGAATTAAAGCATCGAACAATCGGAAGCATATTTCTAAATTATTTATTCATTATAGT
CTTAAACATAACATGACCTAATATATTACTAACCTATTAAAATAAACCACGCACATCTATGTGACATACG
ACAATCACAGCAATAATAATTGCTTTAGAAAGTCGTACCGAACTGGAACTTACAAGTCTAGTTCGAACAC
ACACTGATGTGAGTGGTTTTCTTTATTTTAAACATGAACAATCAGATAAGTTACTAGTAGTAGCAAATAT
TATTAAATCAAAGGGCTTCGATTCATAAAATTTAAAACAATGATTAAAATTAGACGTGTAAATGTTAAAT
TCTAAAACGGAAATACCCGCTATCCTATTAAACCACTTTTTGGTTCAATCACTATATTTCACACAGTTTC
AATAATAAAACGAATCTGCTTCAATCCGCTTCAACTTCAGCCTACTTCATTCAATAACAAAACGAATCCG
CTTCATTCAAAATCAACCATTCTAACGCACATACTCAAATATAGCAGCTGCACCCATACCGACACCAATA
CACATCGTAACCATGCCGTAACGACTATCGGGACGTCTACCCATTTCATTAAGTAAACGCGCGGTTAACA
TTGCGCCTGTAGCACCTAATGGATGACCTAAAGCAATAGCGCCACCATTCACATTCGTACGTGATATATC
TAGACCTACTTCTTTAATAGATGCAATCGTTTGAGAAGCAAATGCTTCGTTCAATTCGATTAAATCAATG
TCTTCAACAGATAGATTGCTGAGTGACAATACTTCAGGAATCGCATATGCAGGCCCAATACCCATAATTT
TCGGGTCAACGCCTACTGCCTTATAACCAACGAATCGTGCAATAGGTGTCACGCCTAGTTCTTTCACTTT
ATCTCCAGACATTAAAACTACAAATCCTGCACCATCAGAAAGTGGGGCAGATGTTCCCGCAGTCACAGTG
CCGTCAGCTTTAAATACTGTACGTAATTTGGCTAATGCCTCCATCGTGGTGTCAGGTCGTATAAATTCAT
CTTGGTCAAAGATATTTGTGTGTACTTTTGGTCCTACGTTTGTATATTCAACTGAGTTTACTTGTATTGG
AATAATTTCATCTTTGAACCGACCATCACGTTGTGCGTCATAGGCACGCTGATGACTTCTGACAGCATAA
GCATCTTGATCTTCGCGTGATACGTCAAATTGGGATGCTACATTTTCAGCAGTTAAACCCATAGGATATG
ACGCACCTATATCATCATATTGTAAGGTAGGATTGTTTGTGGGCTCGTTGCCACCCATTGGTACGGCACT
CATCAATTCAACGCCACCAGCTACAAGTATATCTCCTTGACCCGCCATAATTTGATTGGCTGCAATCGCG
ATGGTTTGTAATCCTGATGAGCAGTAGCGATTCACTGTTTGACCCGGTACAGTGTCAGATAATCCCGTAC
GCAATGCAATCGTTCGTGCAATGTTTTGTCCTTGTAATCCTTCTGGAAAAGCCGTACCAACAATGACATC
TTCAATCATATTCTTATTGAATTTTCCGTCAATACGTTTCAATACGCCTTGTAATACTTTGGCTGCGACA
TCATCAGGTCTTTCGTGGAATAATGCGCCTTGCTTTGCTTTCGCTGCGGCTGAACGCCCATAAGCTACAA
TGTATGCTTCTTGCATGGTTATCATCCTCTCTTAATGACTATCTTTTAATTACGTAATGGCTTACCAGTT
TTTAACATATGCGCAATTCTTTCATATGATTTTTTAGATTTTAGTAAGTCAATAAAGCCAATTTTCTCCA
ACGATTGAATGTAACGTTGATTGATAAATGTATTTCTTGGTAAATCACCACCCGATAAAATTGTGGCGAT
ATTTAAGGCGATATGATAATCATGGTCGCTAATAAAATGACCGTGTCTTTGCGCATCTAATTGTCCTTGG
ATCAATGCTTTGAAGTCTTCGCCTAAAGCGATATATTGATGTCTAGGATTCGGAATATAGTTTGTTTCTG
CTTCATATTTCGCACGTTTGAGCGCAACTTCGACACGTTGTGCTGTATTGAAAATAATCGTATCTGTATC
ACGTAAATAACCATAACGACGTGCCTCAAAGGCATTTGTAGAGACTTTCGCAAATGCGATATTCGTCAGT
ACTTTTGTCATGGAAGCTTGTTTGTCATCAAACTTATGCGATGTGCGTAATATGCGATCAGCCATTTCTG
CAAGGCCACCTCCACTCGGTAATAAGCCAACACCTGCTTCAACAAGACCGATATAAGTTTCACTTGCAGC
GACAACAATAGGTGAGTAAAGTACAAGCTCACAACCACCGCCTAAGGCACGACCTTGAACAGCTGTGACT
ACTGGTTTCAAACTATACTTCAAACGATTAAAGCTATAATGTAATTTATCAATTGATTGTGCAACGACAT
CATCTACAAGACCGTCTTCATGCGCCTTTTTCATTAAGAAAAGGTTAGCGCCCACACTGAAATTATTACC
ATCTGCATAAATAACCATACTTGTGTAATGTTCATTTTCCAGTAAATCAATCGCATCAACTAACGCATCG
TTGAATTCATCGGTAATGACATTATTTTTACTTTGTAATTTCAGTAACAGTTGATCATTATGAGTTACGG
AAAGTTTGGCATCACCTTTATCCCAAAGTTCATCTTTTACGAAGTGAGAAACAGGCGTTGCATATTCAAT
GGTCTCATCTTGTTTATAAAAGCCACCGTCTAAATCACTAATCCATTGTGGTAAGTCTCCAAGTTCGTCT
TCCATACGTGTTTTAACACGTTCATATCCCATTGCATCCCATAATTGGAATGGACCAAGTTTCCAGTTGA
ACCCCCAGACAAGCGCACGGTCTATGTCTCGGAAATCATCGGTAGCTTTAGGTACATTGATAGCAGAGTA
ATAGAAATTATTACGTAATGTCTCCCATAAAAATAGTCCCGCTTCGTCTTGCGCATTGAATATGACATCA
AGGTTATGCACTAAGTCTTTATTAAATTCATTTAAAATTGGTAATTGTGGTTGCGATACAGGTACATAAT
CTTGTTTTTCAACATCGTAAACAAGTCGAGCTTTAGTTTCTTTATCCTTTTTGTAAAATCCTTGTTTTGT
TTTACGTCCGAGTGCGCCATTTTCATACAACGTATTTACAATTTTGACATCATGAAAATAAGGTGTTTCT
TCAGGTACTTGTTGCATGCCTTTAATTACAGACACTGCAATATCTAAACCGACTAGGTCAGATAGGGCAT
ATGTACCTGTTTTAGGACGACCAATCGCTTGCCCAGTTAAAGCATCCACATCTACAATGCTTAACTTGTG
TTGCTCGGCGCGATACATAATATCATTCATTGTTTGCGTGCCGACTCTATTTGCGACAAAGCCAGGCACA
TCATTGACAACAATGACACCTTTACCTAACACATTTTGCGCGAAATTTTTTACATCTAATATAATAGATT
CCTTCGTGTGTGACGTAGGTATTAACTCCACTAATTTCATAATACGTGGTGGGTTAAAGAAATGTAGACC
AAAGAATCGTTCTTGATCCTTCTCGTTAAATGCTTGAGCAATCGCATTAATTGGAATACCTGATGTATTT
GTAGCGAATAAAGCATCTTCTTTAGCATGTTGTAGAACTAGTTGCCAAACAGCATGCTTAATTTCAATAT
CTTCTTTGACTGCTTCGATATATAAATCAGCATCATCATTTACCAAGTCATCATCAAAATTACCATATGT
TAAATGACTCGCTAGATTTAAGTCGAATAGTAGCGGTCGTTTCTTATCTGTAATTTTATCGTAAGATTTT
TTCGCAATGAGATTTGGATCGTTTTTGTCCACTACAATATCTAATAGTTTTACTTTAAGTCCAGCATTCA
CAAAGAGTGCTGCCAGTTGAGCGCCCATTGTGCCTGCGCCAAGAACGGTTACTTTATTAATTGTCATAGT
GATTCCTCCAATTTAGTTGAGGATAAGATAACCATTAAGATAATTGGAATAACGTTGCTATTTTATAAAA
TTAATTAAGTATCTTTGACAGTCATCTTAGCCTCTTATTTAAGGAAAAAGCTTTATGCTTAAAATAAGTC
TTTTTTTAGTGAAATTACTGCATCACATATAATTCTTTGCTATTTATACGAAAGCAGAATCTCCAGTCAA
AGCGCGTCCAATTACTAAGGCATTAATTTCATGTGTGCCTTCGTATGTGTAAATCGCTTCTGCATCAGAG
AAGAAACGTGCAATATCATAATCGTCAGCTAGTATGCCATTACCACCTGTAATACCACGGCCCATAGCTA
CTGTTTCACGCAAACGTAAGGCATTCATCATCTTCGCGGTTGAAGTTGCAACCTCATCATATTCACCATG
TGCTTGCATATTAGCTAATTGAGCACATGTTGCCATTGCTTGAGCTAAATTACCTTGCATCATTGCTAGC
TTTTCTTGTATTAACTGATATTTACTAATTGGTTTGCCGAATTGCTTACGCTCAGTGACATAATCTAATG
TGGCACGTAAAGCGCCAGCCATACCACCTGTAGCCATATAAGCAACGCCTGCTCTTGTTGAATAAAGAAT
TTTGGCAATATCTTTAAAGCTTGTTATGTTTTGTAAGCGATCCGCTTCATCTACTTTGACATTAGTTAAT
TTAATTAGGGCGTTAGGAACAATGCGAAGTGCGATTTTATTATCAATGACTTCAATATCGACGCCATCTT
GTTCTGGTCTGACTACAAAGCAATGGGGTTTGCCAGTTTCTTTATTTACTGCGAATACTGGAATGACATC
AGATACATGTGCACCACCAATCCATTTCTTTTCACCATTGATAACCCAAGTATCGCCCTGGCGTTCAGCG
ACTGTTTCAAGACCTCCCGCAACGTCCGAACCGTGTTCTGGTTCAGTTAAAGCAAAGCATGTACGCAGTT
CATGTGACTGTAATTTAGGTACATATTTCGCAATTTGTTCTTTGCTACCTCCGAAATAGAAAGTGTTATG
CCCTAAACCTTGGTGAACACCGAGTAGGGTAGCTAAGGAAATATCAAATCGCGCGAGTAGGTAAGACATG
AAAAACTGAAATAGTTGACTAGGCATTTTGGCGTTTGGACGATCCTTGTATAGTAATGGATTGTTAAAAT
AATTTAATTCTCCCAGATCTTTAAAATAGTCCTCGGGTACAGTAGCGTCTATCCAATGTTGATTAATATT
TTCACGGTACTTACTTTCTAGCAATGAATCTACTTGTTGTAAAAATTCGACTTCACCGTCTGTTAAACCT
TTAGCAATACTAAGTACATCTTCAGGAAATAATGTTTTTAAGACTGTTTCTTTTTCAAATGTCATATAAA
TTCCTCCTAAAAATAATATGAATACTAATGTGAAATGCATTTAATTCAAAACAACACGCTTTATTTGTAA
ACGCTTACACTAAATGCTAAAAATTTTTTATCACCTTTAAAGTGTTTGTGAGACTTTGTCATTCATCATT
TGTCGAATCGCAAGTTTATCTGGTTTCTGCGTACTGTTTAACGGCATATGTGTCACTGGTACATACATTC
TTGGAACTTTATAACCTGCTAAACGACTTCGCATATGTTGATCTAAAATTTCAGCGTAATGAGGTTCATC
TTCACGAAGTATAATGGCTGCAGCAATTGACTCACCATATTTTGGATGATCATAGCCAACGACCACACAC
CGGTCTACTAGTGGATGCTCCGCTAAAGCATTTTCGACTTCGGATGGTAAGACATTTTCGCCACCAGTTA
TGATTAATTCTTTTTTGCGGTCAATAATAAATATATCGCCATCGTCGTCCATCTTCGCTAAATCTCCTGT
CAATAAGTAACGACCATGAAACGCTTTAGCAGTCTCTGCTGGTTTATTCCAATATCCTGGCGTGACATTT
TTAGCCTTAATTGCAAGTTCGCCAATCTCACCAGTAGGTACTTCTTCACCGTTATCATCAAGGATACGTG
CATCAACAAACATGACTGCTTTACCAATACTCATTGGTTTACGTTTTGAATTTTCCGGTGTATTAACAAG
TACAAGCGGTGCTTCAGTTAAGCCATAGCCATTAATAATGTTTATGCCATATTGCTTAAAAGCTGCTTGG
ATACTTGGTAATGGTTGTGAACCACCTTGGATGATATAATCCATAGCTTTAAAATTTTCAGGATTAAAAT
TACTAGCACGTAGCGTACTATAATACATTGTCGGAATCATGATAATAAATGTAGGGTGATATTGTGCAAT
CATGTCATTCAATTCTTCGCCGTTAAAGTAACGTTGAAGAATAAGTGTTCCACCTGACATTAATACTGGT
AATACAGTATCGTTAAACCCTAAAACATGGAACATTGGTGTTGATACAATCGTAATATAGTTTGAATTGA
ACTTGTACGTTAGCTCTAAGTTTGCGCCGTTATGAACAAATGATTCATATGAGAACATCACACCTTTAGG
TGATCCGGTTGTACCACTTGTATAAATTAATGCTGCAAGATCTTGTGGTTCAACAGGTGTTGCTTGAAAA
GGTTGGTGATAATCTGGATTTACGATTTCATCATATTGCGCTACATCAATATCCATATGCAATAAGTTTT
GGTCAATATCGGTGAGTGAACTTAAATGTTTTTCAGCATAGAAGAGCAGTTTTAATTGTGCATCTTCCAC
AATGGCTGCAATTTCTTTTGGGTTAAGCCGCCAATTCAATGGTAAAAAAACCGCACCTGTTTTAAAACAA
GCAAATAATAAATCTAATATTGCAATATCATTTGGCGCAAAAATACCGATAACATCGCCTTTTTTAACAC
CTTGAGATGTTAAATAATGTGCCATATTATCAGCGCGTGCATTGAGTTGTTGGTATGTCCAAGATGTTTG
TTTTGCGTGATCAATAACGGCAGGCTTGTCATCATCGAAGTCTGAGCGCGTTTTTATCCAATCGAAATTC
ATTAGTATACCCCCTTTAGCTTCACTTTCATACTTTATGAATTGATTGTTTAAGTTCTCCCCATTTTTCT
TTGTAAATGCTGGTATCAATTAATTTTAAATGATCAGCAATAATTGGTTTAAAAGCCATTTGATTCAAAA
TATCTTTATGCAAATCAAGACCTGGTGCAATTTCAATTAGTTTCAAGCCTTGATTGGTGAGCTCGAATAC
TGCACGATCAGTAACAAAATAGACTTCTTGCTCGAGTGATTGTGAATATTGTGCATTAAAGTCGATATGG
CTCACATCTGATACAAATTTCTGGTTTTGTCCTTCAGTTTCAATGTTTAATCGTTGATTATGACATGAGA
CATGACTGCCAGCTACAAAAGTACCTGAAAAGATAATTTTATTTACAGATTGTGTAATGTCTATAAAGCC
GCCACATCCATTTAGTCGGTCATTGAAGTAAGACACGTTGACATTGCCGTATTGATCAACCTCAGCAAAG
CTAAGATAGGCAACTGATACACCATTGTTATAAATAAAATCCCATGCTCGATCATGAGGCATGCGCACAT
CTGCATTGTAATTCATACCAAAATGTTCACGACTCCCAACGAATCCACCGAAAATGCCAACATCTAGAAT
CGGTTGCACATCATGTTCAACACATTCTTCATGCAATAAATTAGAGAGTTCATTATTGATGCCATAACCG
ATGCTAATTGTATCGCCATAAGTTAAAAACTGAGCAGCACGTCGGAGAATCAACTTGCGACTATTAAAAG
GTAATGCGGGTTCAGGTATTCCATCAATCCGTTCTTCTCCAGACAAGGCTGGTAAATAATGACTCTGAAT
TACTTGGCGGTGATTCTTTTCATCTTCTGTGACGTATACATAATCGACAAGATTTCCTGGGATAACAACT
TCATTCGGCTTTAGTTGATAGTCGTCAACTAAATCTTTAACTTGTACAATAACTTTCCCATGATTGGCTT
TCGCGTTTAATGCGACATGATAACACTCGCTCAAGTAAGATTCTTGAGTTAAATAAATGTTACCTTGTTG
ATCTGCGTATGTTCCTCTCAGTAGTGCCACATCAACGCTAGGGAATGTGTAGTGTAAGTATGTTTCATCG
TCGATAGTTACTAATGAAACTAAATCATCAGTTGTTCGTGTATTTACTTTACCGCCACCGTATCTAGGAT
CAACAGCTGTGTTTAATCCGATTTTAGTAATAACTCCCGGTAATAATTGATTACTCTGACGATAATGAGT
TGCAATGATACCTTGTGGCAAAAAATAAGCTTCAATGTCATTATTTTTCATTGCTTGTGCCGTTTTGGAA
GAAGCCGTTAAAATGCTCATAATGACACGTTTAATCATGCGACGTTCTATAAAATCATCTAAATCCGGTG
CGACACCTAAACTATGGATATCATTCGCTAATATAAATGTTAAATCATTGGGCGTATGATATGTGTCATG
TTGCGCTAACACAGCACGTAGAACTTCGGCGGGTAAGTTGGCTACAGCTAATGCTGGTAAACCAATCACA
TCATCATCTTTAATGATATGTTGTAAGTCGTGCCATGTGATTTGTTTCAAGCAAGTCACCTCCATCACAT
TTGATAAAATGTAGCGTTTTTACACTTTGTGTAAACCCTTACAAGAAATATAACATAACGACGTTTAAAA
TCAATTAGAAATATCTTTTTATTCTGATAATAGACACAGTATAGACACATTTTAATAGTCGATAACAATT
GTAATATCAAGGGTTTGTAATGAATTGAATATCATTAAAATACTTATATAAAAATATTGCTCGGAATATA
AAAAGTAACCCATGTTTATTTAAAAAATGCAAAGACTAATTATCATTTTGATGCATCAGTAAGGCGAGGG
TGATCAGCGTACAATTAGTGGTGTATAATGTAACTGATAAAATCATTGGAGAGTTGAAGGAGATGTTAAA
CATATGAGAGTCAATGTTTTACAACATACACCAAATGAAGGTGTTGGATACATAGGTGAGTGGGCGAAGG
AAAGAGGGCACGAAGTCTATATTTATCATCCATATATGAATGATGGCGTGCTACCTCTTGCGGAAGAAAC
GGATATGTTAGTGATACTTGGTGGGCCAATGAATCCAGACGATGAGATGCCTTGGATTCAATCAGAGCGC
CAATTAATTTTAGTATTGATGGCACAAAACAAACCAATTTATGGTGCTTGCTTTGGTGCACAACAAATTT
CGAAAGCATTAGGTTATGCGGTGTTAAAATCACCAGTAAAGGAAGTAGGTTGGGATGATGTTTACTTAGA
ATCAGAAATCATTCCGAATATACCAAGTCGATTGAAGGCACTACATTGGCATGAAGATATGTTTCAAATA
CCGCAACAAGCAGAATTATTATTTTCGGGGAACCATATTAGAAACCAAGGATTTATCATCGATCATCATG
TGATTGGATTACAATTTCATTTTGAGCCTGGTCCAGACGATGTCAGAGAAATAGTACTAAATGATGCCCA
ATACATCAATCATTCTATTTTAGAGCAATCGGCGGAGGACATATTAGCCTTTGAGGTGCCTAAACAGAAT
AGGCAGGCCATTTTCCGAATACTTGATTTTATTACTCAAGCGTAAGATGTGAGTTGTATTTTAAAATGAG
TAAAAAAAACGAATGTACACAATCGAACAAAGTAGTTATATAAATATATGGAAAATCCATCAATATTAAA
TTAAAATAGTTTTATTATGAAAAGTGAAAGTAGGTTAGTCTATGGAAGGTCTTAATCATCAAAGAAATAC
AGAAAAAGAAGAGACAACACAAACGCAATCAGTTGCACCTAATACAGGTGAAGAAGGGATGTCATCAGCA
AGTACACAATCTACTAAGACATCCGACATACATAATGAATCTATCGATAAACAAATGGAAGCCAAAGCGC
ATGAAACAGCGCAAAATACAGATTTAAAAAATGAAGCAAGAAGTTTATTTGATAATGCAACCAAATCAAT
CGGTAGACTAGCTGGCAATGATGAAAGCTTAAATCTTAATTTAAAAGATATGTTTTCTGAAGTATTTAAG
CCACATACTAAAAACGAAGCAGATGAAATATTTATTGCGGGTACTGCTAAAACTACGCCAGCAATTTGTG
ACATATCAGAAGAATGGGGGAAGCCATGGCTCTTTTCTCGAGTATTCATCGCTTTCACAGTAACATTTAT
TGGATTATGGGTCATGGCAGCAATTTTTAATAACACTAACGCGATTCCGGGTCTCATTTTTATAGGGGCT
TTAACAGTACCATTATCGGGTTTGTTCTTTTTTTATGAATCAAATGCGTTTAAAAATATTAGCATTTTTG
AAGTTATTATCATGTTCTTTATTGGCGGCGTATTTTCATTACTAAGTACGATGGTATTATATAGATTTGT
CGTTTTTAGTGATCAATTCGAAAGGTTTGGTTCTTTAACATTTTTCGATGCATTTTTAGTAGGATTAGTT
GAAGAAACTGGAAAAGCGCTCATTATTGTTTATTTCGTCAATAAATTGAAAACAAATAAGATTTTGAATG
GATTATTAATCGGTGCTGCTATTGGTGCAGGGTTCGCAGTTTTTGAATCAGCAGGTTATATTTTGAATTT
CGCTTTAGGGGAAAATGTCCCATTATTAGATATTGTCTTCACACGTGCGTGGACTGCGATTGGTGGTCAT
TTAGTTTGGTCAGCGATTGTTGGTGCTGCAATAGTTATTGCGAAAGAACAGCATGGCTTTGAATTCAAAG
ATATATTTGATAAACGCTTTTTAATATTCTTTTTATCAGCCGTTGGTTTACATGGCATTTGGGATACATC
TTTAACTATACTTGGCAGTGATACGTTGAAAATATTTATTTTAATCGTTATTGTGTGGATACTTGTATTC
ATTTTAATGGGGGCAGGTTTAAAACAAGTGAATTTACTGCAGAAAGAATTTAAAGAACAACAGAAAAAAG
TAGACGAATAATAATTAAAGCTTATGTTGCACATATGTTTGTGACATAAGCTATTTTTATAATTTGTCTT
TAAAAGAGTGGAAGTGGAATACTTTTTGGAGTTAAAAAAGTGTTTCACGTTAAACAAATAGTGACAATTA
GGTTTATATAAAATGAACATGATTCGCTGAAAGTATGTAATAATCATTTTATTGAAATTCATCAAACAGA
AAGTAATACAATCATATAAGCAAATTAAACCACGCCATCATCATCTAGAATGACTTCGGCGTGGTTTTTA
TTGAAGCGGGGCTGAGACATAAATCAATGTCCCACATTCCCTTATCGTTCAATCGTAGTTCGATAATCGA
TTAAATAGATACCTTCAGGTGTTACTTTATAATTTTTAACCTTAGAGTTAGCAGCAACTATTTGATCGTT
GTAAGCAATATAACTGTTAGGTACATCTCGACTTGATAATTTAATAATATCATTAGAAATATTGTGACGT
TCCTTAACATCTACAGTATGATTCAATTGATTAATTAAATCATCAACGTTGTTATTATTGTAGTCTCCTT
TATTAATAGCACCATCTTTTTTATATGCTTGATTAAAGAAATAGCCTGTATCTCCACGAGGAATCGTTCC
GAAACTATACATTGTTGCATCCCATGCAGAACGGTCTTTTAAGTAACCTTCTATGTCATCAACACTTTTA
ATGTCGATTTCAATATTTGCTTTTTTAGCATCTGATTGTAATACTTGCGCAATTTTCGATAGCTCTGGAC
GACCGTCATACGTAATTAACTTAATTTTTAAAGGGTGTTCTTTTGTGTAACCATCTTTAGCTAATAACGT
TTTTGCTTGTTCGATATTTTGTTTGGTTAACTTAGGTTCTTTAATATATGGAATTTTATCATTAAATGGA
CTCGTTGCAGGTTTCGCGTAACCTTGATAAATATGATCTGCAATACCTTGTCTATCAATGATATGATCTA
ATGCTTCACGAACGGATTTAGTCATTTTTTTATTAGTATGATTATACATAAGTAAAGAAGTTCTAAATCC
AGATTCTTTTGACACTTTTAAATTTTGATTATTTTCTATGTCTTGAACTTTATTAACTGGGACATCAGTT
ATTAAATCATCTTTTTGAGATTCTAAATTTCTGACGCGATTATTGCCGTCTTCTTGGTACGTCACAGTAA
TATGATCAAGTTTCGGTTTACCTTGCCAATAGTCCTTAAAATTCGACAATGATATTTTTCGAGATTGCTT
ATAATCTTTAATTTGGTAAGGGCCTGTACCAACAGGAGTTTGATTAACATCTGATTTAGCATCTGTATCA
TAAATTGCCATAAAAGGATTAGCTAATTCAGATACAAGTTCAGGGTAAGCGGAACTGGTTTTAATTGTTA
GTTTTTGACCTTTAGCGGTAATTGATGATATTGGTAATGAATATTTGACCAAGTCGCTTTTTTTCATGCT
ATTTTCAAGGCTAGATTTCACTTTTTCTGCAGTCAATTTTTGACCGTTTTGAAATTTAATATTATCTTTT
AATTCTATATCTAACGTTGTATCATTTGGTTGATGATACGATTTCACTAATACTTTTTCTATTTTTCCTT
GATCATTTGTTTTAAATAATGATTCTGCAGCACCGATCTTAACTGGTACATCTGTTTCATAAGGTGCAAT
AGACTTTGTTTTTAACGGTAACGAAATATTTAAGTCTTTGCCAGATGAATGCATTGAGCCACATCCTGAT
AACACTAATACTGCTGAAAATATAGTTGCTAGTCTTTTAAACTTCATTTCATTAACACTCTCTTTCTAAT
TACTATGTAAAACCCAACAATTAATATTTTAAAACTTTATTTTGTTGAAGTAAAATGTTGTTCAAGTTCA
GTAATTATTAAAGTTCAATTAATTGTAGTAATTACACTTTTTAAAAATAAATATTAGAAATGAAGTTAGC
GACATGTATAGTGATCCACGATAAACATATATATCTAAGTATTGAGCAACTGCTGTAGTACTACAGCTTG
GTTATGTTTAGTATCTTTTGCTGAATATAACAATAGAACATGATGATGTTGATTTACAATTGCCTTTAAT
TTTTCAAAAGCTTCTTTTTGCGTCTCATTGTCACGCAATTCTTTTTCGTATTTTTCTTTAAAAGCACCAT
AAAGTTTAGGATCATGTTGGAACCATTGTCGTAACTCAGTAGAAGGGGCAATGTCTTTTAACCAATAATC
TAGGTTAGCAGTTCTTTTCGAAATACCTCTTGGCCAGACTCTATCGACTAGGATACGAATAGCGTCTGTA
TTATCTTTATTGTCATAAATCCGTCCAATATCTACGGTCATCTTGTGAACTCCTTTCTTATGAAATTCAG
TGAGCATACATCAATGCATGTTGTGGTGGGACGACGAAATAAATTTTGCGAAAATATTATTTCTGTCCCA
CTCCCAATTAAAAAACAACCATGACAAAGTAAAGTCATAGCTGTTTTTGTATAGATGTCATTTATTTTTA
CGTTTAGTTAAATACTTCAAACCAACTGCAAAGACGGTGTAACCGGCAAGTGTTTGAATCAATGTTTTGA
TTAAATTGTTATTTTTGACAACAATATTTGCGGTAACAATACTCGCGAAATATAATGCAAATACTTTAAC
GTAACGTTGATTAAGTTTCATATGAGCACTAACCTCTTTTCTCAGTTATACTACAACGCTTAGTCTTGGA
ATAAATGTTTCGTAGTGTACGCGATCCATATCGTAATTTAAAGATTTAAGTGCTTCGATCATAGATTGTA
AGAATTTTGTACCACCACAGATATAAATTTCAGGTTTATTTGCTAAAAATGCTTTTAATTCTTCAGCACC
GATATAACCTTGTTCGCCTTTTAAGTGGGTATATAATTTAGCGTTGTCATAATGATTTGCAATACTGTTG
AAGTTGTCTTTGAAAGGTAAATGTTGTTCATTTTCAGCAACTTGAACCATCTGAGTATCTAAACCTTTGG
CAGAGGCAGCTTCATACATTGCTACTAAAGGTGTGACGCCAATACCTGAACCTAAGAAAAGTTGTGGTTC
AGTCGTATTCTCTAATACGAATCCACCTACAGGTGCAGCTAAATTAATCATATCGCCTTCTTTAATCTCA
TCGTGTAAAATTGTTGAAACTTCGCCTTCATGTTCTGTTGTGACATCACGTTTAACGCCAAAGGTTAAAT
GATTTTTATCACCTGATACGATAGAATAGTGACGTTTAGCTCTATATGGAAGTTTATCACTAGAAACATC
AACTGTGATGTATTGGCCTGGTACATATTGACTAAAGTCATATGCATCAGTTTCAACTGTAAATGATTTA
ATGTCTTCAGATTCTTGTTTAATATTGGTAATTTTGAATGGTTTAAAACCAATCCACATCATTTGATCAT
AAATTTCTTTTTCAATTTGGATGAACACATCCGCAATAACGCCATATGCTTTCGCCCAAGCTTGAATGAC
AGGGTCATTTTCTTCTAATCCTGTCACGTCTTGAATGGCTTTTAATAAATTTTCCCCCACAATTGGATAA
TGTTCAGCATAAACTTGTAGTGCGCAGTGTTTATATGCAACTGGCATAATAACTGGTTTAATAACACTTA
AATTATCGATATTAACCGCTGCGGCCATTACAGCTTGTGCTAATGCTGAAGATTGCATGCCTCTTTTTTG
GTTCGTTTGATTAAACATATTTAAAAGTTCAGGATGTGCCTTAAACATTTTTGGATAAAAGATTGACGTA
ATTTCTGTTCCTTTTTCTTTAAGCAATGGCACCGTTTGTTTGATAATGTCTTTCTCTTGTTCTGTAAGCA
TGATACTCCTCCTTTAATCTGTCTATTTTGATTATTCTACTAAAAATTCCGATATTCAATTAATTGGTTT
GAGAAAATATAAATAAAATGGCAAATTTGATAATTGTATGACATTTTTAATTTTTTAAATACTTATCAAT
AAGCATTGTGTACAATTGTCTGTTTGTACACCGACGATTGCGCGCATTTATTTGACTAATTCAAAAAACA
TTGTTGTTTTCTTAGAAAAAAGTAAACATGATAATAAAAATGTGAAAGTGTAAATAATCACTGGCGAAGT
ACGAAGACTAAAGACATCTAAGATGTAATCGTATACAAATTAAAAAGGTGTAAAAATTAAAATAAAATGT
GAAATAAATCACAATTTAATATTGACCCAGTACTTAATGCATGTTACATTTTATACGTGAAATAAATCAC
AAACTTAAAAGCGGATGACACATGACCTTTTAAGTTATGCGTTGAAAATAAAAGAGATGTTTATTTGCTT
TTGTATCGTCAATAAGCAGCATTAAACTAACATATTTGAAACTACACGTATGTTAGTGAATTAATCATAA
GGGAGTTTTTGTAATGAACAAATTTAAAGGGAACAAAGTTGTATTAATAGGTAATGGTGCAGTAGGTTCA
AGCTACGCATTTTCATTAGTGAACCAAAGCATTGTTGATGAATTAGTCATCATTGATTTAGACACTGAAA
AAGTTCGAGGAGATGTTATGGATTTAAAACATGCCACACCATATTCTCCAACAACAGTTCGTGTGAAAGC
TGGCGAATACAGTGATTGTCATGATGCGGATCTAGTTGTCATCTGTGCTGGTGCTGCACAAAAACCTGGA
GAAACACGTTTAGATTTAGTATCTAAAAACTTGAAAATATTCAAATCAATTGTTGGTGAAGTAATGGCAT
CAAAATTTGATGGTATTTTCTTGGTAGCTACAAATCCTGTTGATATTTTAGCGTATGCAACATGGAAATT
CTCTGGTTTACCTAAAGAACGTGTTATAGGTTCTGGTACAATTTTAGACTCTGCACGCTTTAGATTATTG
TTAAGCGAAGCGTTCGATGTTGCGCCACGTAGCGTCGATGCTCAAATTATTGGTGAACATGGTGACACTG
AATTACCAGTATGGTCACACGCTAATATTGCGGGTCAACCTTTGAAGACATTACTTGAACAACGTCCTGA
GGGCAAAGCGCAAATTGAACAAATTTTTGTTCAAACACGTGATGCAGCATATGACATTATTCAAGCTAAA
GGTGCCACTTATTATGGTGTTGCAATGGGATTAGCTAGAATTACTGAAGCGATTTTCAGAAATGAAGATG
CTGTATTGACTGTATCAGCATTATTAGAAGGCGAATATGATGAAGAAGATGTTTATATTGGTGTTCCAGC
AGTCATCAATAGAAACGGTATTCGCAACGTCGTAGAAATCCCATTAAACGACGAAGAACAAAGCAAGTTC
GCACATTCAGCTAAAACATTAAAAGATATTATGGCTGAAGCAGAAGAACTTAAATAACTTTTTATAAAAT
CTATACCATTCCAAAAATTGTAAAACCTTACCCCAAAAAATTGTATAAAGGGCTATTTGATACAACTATA
CGTGTCGAGTAGCCCTATTTTTAATGTAGTGAAAGTCGTTGTTGAAATTAAATTTAAATCTGGCACTTAA
GCTTTAATCATAGCATTAAGATGATTGTCTAGCAGAGGCGATTTGCGGACTCACTACAGTGCATGATGAA
CTTAATGTTTCAAATGCAACATTAAAAATAAAAGCAGCGATGTCACTTCTTACTCCGTACATCGTTGCCA
TTAGTTCTGTTGATATTTCGGTTAGTCTTAATCCCCGAGCAATTCTTCAATTTCATTTTTGATAACTGTA
ACGTGAGGACCGTAAATTACTTGCACACCAGTGCCTTGCTGGATTACACCTTTGGCACCAGTACTTTCGA
GTAGTACTTTATCGACTTTGTCATTTTGATGAAGTGTAACGCGTAGTCTCGTTGCACAACAGTCAACGAT
TTCAATGTTATCCTTGCCTCCCAAACCAGCAACAATAGTTTGTGCTCTTTCAGTAGCCTCAACTTGTTGT
GCTGCAGCTTTATCTTCACGACCAGGTGTTTTGAAATTAAATTTCGTAATTAAGAATCTGAAAACGATGT
AATACAAACAGAACCACACCCAATAGGTATGACATATAGGTAGTTTGTTTTACTATTACCTTGTAGCACA
CCAAAAAGTAAGAAATCGATAAAGCCTCCACTGAAGGTTTGACCAATTGTAATGTTGAAAATGTCTGCCA
TCATAAATGCTAATCCATCAAAGAAGGCATGGATTACATAAAGAATAGGTGCGACAAACAAGAAACTAAA
CTCTAAAGGTTCGGTAATACCTGTTAAAAATGAAGTGAGTGCAGCGGATAACATTAAACCGCCGACAACT
TTTTTATGTTCAGGTTTAGCCGTGTGATAAATTGCAAGTGCGGCACCACATAAGCCGAACATCATCGTAA
TAAAACGGCCTGACATAAAGCGTGACACACCTGAATAATACTTCGTCACATCTGGATCACCAAGTTGAGC
AAAGAAGATGTTCTGCGTACCTTGAACTAAGTGACCTTTGACTTCTAAAGTACCACCAAGTGCCGTCTGC
CAAAATGGTAAGTAAAAAATATGATGTAAACCGAGTGGACCTAACAATCTTAAGATGAAGCCATAAACAA
AAGTACCGATGGCACCTGTTTTCGTTACAAATCCACCCACATGATAAATGCCGGCTTGTATGCTTGGCCA
AATGAAAAACATCAATACACCTAAAAAGATTGCGGCAAATGCTGTGACAATAGGGACAAATCTAGAGCCA
CCAAAGAAACCTAAATACGGTGGTAATACCACTTTGTGATATTTGTTGTGAAGTATTGCGGTCATAATAC
CTGTGATAATCCCGCCAAAAACACCGGTTTCAACCGTTTGTATACCGAGCACCATGCCTTGTCCATTTTG
TGCAAGCTGATCTTTTGCCAATGTGCCCGTGATAGTTAATAAGCCATTCATAGTTGCGTTCATAATTAAG
AAACCGAGCAGTGCAGCTAAACCTGCAGTACCTTTATCGCTTCTAGATAATCCGATTGCGACACCAATTG
CAAAGATGACTGGTAAATTTTGGAAAACAATACTACCTGCAGCTGACATTAATGTAAAAATATTTTGTAA
TAAGGTAATATCTAAAATAGGGTATGCTTTAACGGTGTTTGGATTACTTAATGCACCACCGATACCCAAC
AATAGACCTGCAGCTGGTAAGATTGCGATAGGTAGCATAAAGGACTTGCCGAACTGCTGTGCTTTTTCAA
ATAAAGATTTCATCAACATCCCTCCTAATTATTCTCAATATAGCTTTTGAGAAATTTAATATCAATATAT
ATTCTGTGTATGAAAATATTTTTCATAAAAATTGTTTGAATCATGTAACAATCATATAAATTGCTGTTTA
TATTGTGGTGAAAATGAGTTGACAAAAGTCGGTATAGTTCTGTAGACATCCTATTTTTTAGCGAGGTGGG
GTGACAAGGCATATCGGATAAATTTATAAGCCATAAAATAGATAAATAGTGTTTGTATCCAAAACTATGT
GAAAGTTAAAACTATTTTTCAAAATAAACATGATTCACCACATAAATAAATATACATAAGCTATCGATAA
CAACTTAAGAAAGGTGGATATATATAATGAAAAGAAAGATTATTATGGATTGTGATCCAGGACACGATGA
TGCAATAGCATTAATTTTAGCGGGGGCAATTGACAGTCCACTAGAGATATTAGCTGTAACCACAGTCGCA
GGTAATCAATCAGTTGACAAGAACACGACAAACGCCTTGAACGTATTAGATATTATGGGACGCCAAGATA
TAGTAGTAGCGAAAGGTGCGGATAGGCCGTTAATTAAACCAGTTGCCTTTGCTTCTGAAATACATGGGGA
ATCTGGATTAGATGGTCCGAAACTACCGTCGACACCATCACGTCAAGCAGTTGCAATGCCAGCATCAGAT
GTGATTATTAACAAAGTGATGACGAGTGATACACCTGTAACAATTGTAGCGACAGGTCCTCTTACGAATG
TAGCAACGGCATTGATTCGTGAGCCAAGAATCGCTGAGCATATTGAATCTATTACTTTGATGGGTGGTGG
TACATTTGGAAATTGGACGCCTACAGCAGAATTCAATATTTGGGTAGATGCTGAAGCAGCGAAGCGTGTT
TTTGAAAGTGGGATTACTATAAATGTGTTTGGTTTAGATGTAACACATCAAGTTTTAGCCGATGAACACG
TGATTGAACGCTTTGAAAGTATCAATAATCCTGTTGCACAGTTCGTCGTAGAATTATTGCAATTCTTTAA
GAAGACATACAAGACTCACTTTAATATGGACGGTGGTCCAATACATGATGCTTGTACAATTTTGTATTTG
TTACAACCAGAATTGTTTACAATGGTACCCGTTAATATCGACATTGAACATCAAAGTCCACTAACTTATG
GCACTATGGCTGTAGATTTAAATCATGTTACAGGTAAGCCTGCCAATGCCTATTTTGCTACAGCAGTTGA
TGTTGAAGAAGTGTGGAACTTGATAGATCATAAGTTACGTACATACGAATAATAATACTTAATTAAATAG
ATACAGTTAACCCTAAGGTGCCTGATTTAAGCGTCCTTAGGGTTTTTGTATTGGATTACAATGGTCATGG
CAATTTGATAATGATTGAGATATGTATGTTAAAAATGCTTCAAAAAACACAAAATACAAAAATATATGCA
AAAATTTCAATTGCTTTATTTTAAAAGATTAAAATCACAAAAAATACCGATATAATTGGAATGTTGTCGA
AACATCACAATGATGTACATACTCATTTTGAAAATATGTGTTCAACGAGTGTACATCGGTGTGACGATTG
ATGATAAATTGAGCTCAGATGCTCAAAGGAGGATCGAACATGAACGGGGATAATCAGCAAATACTCAGAG
AAATTGTATTGAATCCTACTATTCATGGTAAAGAACTTGAATCGATATTTGGTTTGTCTCGTAGACAACT
AGGATATCGCATTCAAAAAATCAATTTGTGGCTTGAACAAGAGGGTTATCCAAAACTTGAAAGAACAAGC
CAAGGAAATTTTATTGTAAGTTCTGAAATCATGACGTTATTCAAACGAGATGTATCGGAGCAGCAAATGT
TAAACGGCAACAATGTCATTTTTAACATAGAAACACGTCGTTATTATTTAATGCTCATGCTTTTTAGTAA
GGAAAACGCAATGTCTCTAAACCATTTTTCAATTGATTTACAAGTCAGTAAAAATACTGTCATTCACGAT
ATAAATCATGTGAAAGAGCAATTGGAAGATCATGGTTTGTCACTTAAGTATTCTCGAAAACATGGTTATG
AAATTGTTGGTGATGAATTTGAAGTTCGCCGTTTCTTCATTAAGTTGATTGATCAAAGGTTAAATCATGA
TATTACTAAAAGTGAAGTTTTAAAGGCGCTCAACTTAACATTCGAAGATATCGCATATCAAAAAGACAAG
ATCAAACAGGTAGAACAATTTTTGAAGAGTCGCTTTATAGACAAATCACTGAGTTCATTGCCTTACGTCC
TTTGTGTGATTCGTAGACGAATTCAAAGTGGTCATGTGATTAATCCATTAAATATTAATTATCAGTATTT
GAGGGATACGAAAGAATATCAAGCAACGGAGATTATGACGCAACATGAGCCGGATTTGCCAGAAGCGGAA
AAGTTATATTTGACGCTACACTTACTTTCAACAAGTGTGCAATGGACTGATTTGCAGGAATCAGATAACA
TATCGAATTTAACGATGGCCATTGATCAAATGATTCACCATTTTGAACAAATTACTTTTATTAACATTGA
AGATAAGGAGAAATTATCACAGCAACTCTTGTTACATTTAACGCCTGCTTTTTATAGGATTAAATATAAC
TTAACGGATCGTGATGAATTAATAAATCCTTTACAAGGAAATTATCAATCCTTATTTCATATGGTGAAAC
AATCATGTCAATCGTTAACTGAATATTTCGGAAAATCATTGCCTGATAATGAAATAGCATATTTAACCAT
GTTGTTTGGAGGTAGTTTGAGACGTCAAGATGAAAACTTCGATGGCAAGATAAAAGCTATTATCGTGTGT
ACACAAGGTACGTCAGTATCACAAATGATGTTATACGAGTTGCGAAACTTATTTCCAGAAATTATTTTCT
TAGATGCGATTTCACTTAGAACATTTGAAAATTACACATTAGATTATGACATCGTCTTTTCACCAATGTT
TGTCTTAACACATAAAAAATTATTTATCACAAAAGTAGCTTTATCTGAAAATGAGCAACGAAAGTTACGT
AAAGAAGTGATGAAGTACATTAATAAGGAATCGGCTGACATTGATAAGGAAATAAACAAGTTAATGGCAT
TAATTGAACGCACTACGACAGTTAATGACATTACAGAACTACGTGATGGTTTAGAAGATTTTATTGCGAA
TTATAATTCAATTTCAACCATTAATGGATCGATTGTCACACAAAATAAGACATTAGATTTAGCTGACTTG
ATACCAGCAAGGTACGTGAAAAGAATACATCATGTTGAAAATATTGATGAAGCTATTGCTAAAGCAAGTG
ATGTGTTAGTTGCTAATCATTTTATTGATATTAAATATATTCATGAGATGCAACAGGCATTTGATGATTC
GTATATGGTTATCATGCAAAATATTGCTATTCCACATGCATACTCTGAAAAGCATGTACATAAAACAGCG
ATGAGTATGTTGATATTACAAGAACCAATATACATGTCAGATGGCACAGCAATCCATATTATTGTACCTA
TTGCTGCTGTTGATAAAGTGACACACTTAAGAGCGTTACTACAATTGAGAGATGTGGCGCAAAACAATGA
CGCAATTAAGCGCATCATACAAAGTCGCAAAAATTCTGATGTAAATGAGATTTTAAAAAATTATTCAAAT
AAAGAAGCGAGGGAAAATGGATGGGACAGCAATTAGTGCATAAAGAAAATATAATGCTCAATTTGTCGGC
AACTGATAAAGAATCTGTATTGTCACAAATGTCAGATGTGTTATTTCAAAATGGGTTCGTAAAGTCAACG
TTTAAAGATGCAGTCATCGACAGAGAAAAAGAGTTTGCTACTGGTTTACCAACGCATCTATGTTCGGTTG
CTATACCGCATACAGATGTCGAACATATTAACCATAGAACGATAGGTGTGGCTGTTCTAGAAAAAGAAGT
GCCGTTTATTGAAATGGGAACACTTGATCAACAGACAGAAGTGAAAATCGTTTTTATGTTAGCAATGGAT
AAAGTAGATGATCAACTTAAGCTGTTACAACAGTTGATGCAAATTTTTCAAAGTGAAGAAAAATTGGAGC
AGATTCTACGAACGAAAGATGAAACAATTTTAGCAACACTAATCAATGATTATTTGAAATATAACTAAAA
ATTAATTGGAGGAATTGAAAATGAAACAAGTATTAGTAGCGTGTGGTGCAGGTATTGCAACGTCAACAGT
AGTAAATAATGCAATTGAGGAAATGGCAAAGGAACACAATATTAAAGTAGATATTAAACAAATCAAAATT
ACAGAAGTTGGACCTTATGAAGACACTGCAGATTTATTAGTTACAACTGCAATGACAAAGAAAGAATATA
AATTCCCAGTTATCAACGCACGTAATTTCTTAACTGGTATTGGTATTGAAGAAACAAAACAACAAATCTT
AACAGAGTTACAAAAATAACTGAATTGATATGTAACGTGGGTCAATAACATATAAATATATGCAAATTGC
ATATAAATGACTATCACGACAAATGATTGTAGATGACATAGAAACGCAGTGACTGTAATTCAAAGGGATT
GCAGTCGAATGTAGCAAGGGTTGTCGTTGAAATGACTGTAACGTCAAATGTAATCACAATCGGAAAGTAT
CGTGACAATGCATATATAACAGGGAGGGTTTAAATATGAGTTACTTCACTGATTTTGTAAGGGGATTTTT
AGATTTAGGTGCAACTGTTATTTTACCGGTTGTCATATTCTTGCTTGGCCTATTCTTTAGGCAGAAAATT
GGAGCGGCATTTAGGTCTGGTTTAACAATAGGTGTGGCTTTTGTAGGGATTTTCTTAGTCATCGATTTAT
TAGTTAAAAATTTAGGGCCAGCAGCACAAGCGATGGTTAAAAATTTAGGCGTCAGTCTGAATGTGATTGA
TGTAGGTTGGCCAGCAACATCATCTATCGCGTGGGCATCATCTGTCGCAGCATTTATTATTCCACTCGGA
ATCATTGTTAACGTTGTATTGCTAGTAACTAAAGTGACAAAGACGATGAATGTAGATATTTGGAATTTTT
GGCATTATACGTTTACAGCAGCAATGGTTTATGCCGTATCAGGCAGTATTTGGCAAGCGTTATTAGCAGC
AGTTATTTTCCAAGTTATCTGTTTGAAAGTAGCAGATTGGACAGCACCGATGATGAGTGAGTTCTTTGAT
TTACCAGGTGTATCGATTGCTACAGGAAGTACAATTTCTTATGCACCAGGTATTTACTTAGTTAAATTGT
TACAAAGAGTACCCGGTCTGAATAAGTTAGATGCTGATCCTGAAACAATTCAAAAACGTTTTGGCGCATT
TGGAGAGTCTATCTTTGTCGGATTAATTTTAGGTTTAGGTATTGGTGTGTTAGCAGGTTACAAACCTGGA
GACATCATTAATTTAGGAATGTCAATGGCTGCAGTAATGGTATTAATGCCTAGAATGGTAAAAATCTTAA
TGGAAGGTTTAATGCCAGTTTCAGAGTCTGCAAGAACATGGCTAAATAAACGTTTTGGCGAACGTGAAAT
TTATATTGGATTGGATGCGGCTGTAGCATTAGGTCATCCAGCGGTTATTTCGACAGCATTAATTTTAGTA
CCTATCACTGTTTTATTAGCCGTTATTTTACCAGGAAACCAAGTATTACCTTTTGGTGACTTAGCAACTA
TACCATTTGTTGTCGCGTTTATTGTTGGTGCAGCAAGAGGAAACATTATTCATTCTGTCATTGTGGGTAC
GATTATGATTGCAATTTCACTATATATTGCAACAGACGTAGCACCTATTTTCACAGATATGGCGAAAGGT
ACGAATGTACAAATGCCAAAAGGTTCATCTGAAATTTCAAGTATTGATCAAGGTGGTAATATCGTTAACT
ATCTTATCTTTAAACTATTTAGTCTATTCAATTAAAAATCGAGGTGTTTGTGGTGAAAGCTTTAGTAAAA
ACAAGAGAAGGACATGGCAACTTAGAACTTCTTGATAAAGAAGTTGCAACACCGCTAGATGATAAAGTAA
AGATTAAAGTACATTATGCAGGAATTTGTGGCACAGATATTCATACTTATGAAGGTCATTATAAAGTTAA
TTTTCCAGTGACATTAGGTCATGAATTTTCTGGTGAAATCGTTGAAGTTGGAGCAGACGTTAAAGATTTT
AAAGTTGGTGACCGTGTCACTTCTGAAACGACATTCTATGTTTGTAATGAGTGTGAATACTGTGAATCAA
AAGACTATAATTTATGCAACCATCGAAAAGGTATTGGAACACAAGTTGATGGCGCATTTACTAATTATGT
CATTGCACGTGAAGAAAGTTTGCATCGTATTCCAGACGAAGTGTCGTATCAGTCTGCAGCTATGACAGAA
CCATTAGCATGTGCACATCATGGCGTTTCTAAGATTCAAGTCAATTCAGGCGATGTAGCAGTTGTAATGG
GATCTGGGCCAATCGGATTACTTGTAGCACAAGTGTTGAAAAGTAAAGGCGCAACTGTTGTGGTAACTGG
ATTGGACAATGACAAAGTCAGATTAGATAAAGCAGAAGCATTGCACATGGATTATGTAGTCAATTTACAA
CAAACAGACTTAAAAACGTATATCAATGGAATTACAGACGGATACGGTGCAGATGTTGTTGTTGAATGTT
CAGGTGCAGTTCCAGCAGCACGACAAGGTTTGGATATTTTACGCAAAAAAGGTTTCTACAGTCAAATAGG
TATTTTTAAGGATGCTGAAATTACATTTGATATGGAAAAAGTGATTCAAAAAGAAATAACAGTTGTTGGT
AGTAGAAGTCAAAAGCCGGCAGATTGGGAACCTTCATTGCAACTTATGGCGGATGGTTTAGTAAATGCTG
AAGCTTTGGTGACAAAAATATATGATATTTCGAAATGGGACGAGGCGTATCAACATTTAAAATCTGGCGA
AGGTATTAAAGCATTACTTAAGCCGCTCGATTTAGATGAAAATGAAGGAGAGAATTAATATGGTAGAATC
AATGCTAACTTTTATGCTTGGGCCATTGAGACAAATCACTGATTTTTATATGGAACATCTACTTGTAAGT
AATTCTATCGTCATTGCAGGTTATTTTGCGACAGGTATTTTTAAAAAGAAAAAAGTTGTGAATTAAATCA
AAGTTGAGGTGATTTACAAGTGAAAGCTTTGAAATTATATGGCGTGGAAGATTTACGGTATGAGGATAAT
GAAAAGCCAGTCATTGAAAGTGCGAATGACGTTATTGTTAAAGTACGAGCGACTGGAATATGTGGTTCAG
ACACGTCACGATACAAAAAAATGGGGCCATACATTCAAGGTATGCCATTTGGTCATGAATTTTCAGGTGT
TGTAGATGCCATTGGAAGTGATGTTACGCATGTTAATGTAGGCGACAAAGTGACAGGTTGCCCAGCCATA
CCTTGTTATCAATGCGAGTATTGTTTAAAAGGTGAATATGCACGATGTGAAAAGTTGTTCGTCATTGGCT
CATATGAACCTGGATCGTTCGCGGAATATGTCAAATTGCCAGCGCAAAATGTTTTAAAGGTACCAGACAA
TGTTGATTACATTGAAGCAGCAATGGTTGAGCCATCAGCCGTTGTTGCGCATGGGTTTTATAAATCGAAT
ATACAACCTGGTATGACTGTTGCAGTAATGGGGTGTGGCAGTATAGGATTGTTAGCTATTCAATGGGCAC
GAATATTTGGTGCTGCGCATATCATCGCTATAGATATAGATGCGCATAAACTAGATATTGCTACATCATT
GGGCGCACATCAAACCATCAATTCAAAAGAAGAAAATCTTGAGAAATTCATCGAAAATCATTACGCCAAT
CAAATCGATATAGCTATAGAATCATCAGGTGCTAAAGTTACGATTGGTCAAATATTGACGCTACCTAAAA
AAGGTGGCGAGGTGGTATTACTCGGAATACCATATGATGATATTGAGATTGATCGCGTTCATTTTGAAAA
AATTCTGCGTAACGAGTTGACAGTATGTGGCTCTTGGAACTGTTTGTCCAGTAATTTTCCGGGGAAAGAG
TGGACGGCAACCTTACATTATATGAAGACGAAAGATATTAATGTAAAGCCTATTATTTCTCATTTTTTAC
CGTTAGAAAAAGGCCCGGAGACATTTGATAAATTAGTTAACAAGAAAGAACGATTTGATAAAGTCATGTT
TACGATTTATTAGTATGCACCTTTGAGGACGAAAACGCTGGTATAGTTATAGCTATGAAAGTGCGAATGC
CGTCTGGTCTACAGATACTATCGAAATAATTCATCTTCGAATATACGTTGCTAAATAGCCGGTTTACTTG
TGTGAAATATGCTTGTGAATCGGTTGTTTTGCATTTTGTATACTTAAAATGAGATGGCAATATTTGATAA
TTTTTAAAGTGAAAATCAAGTACAGCCACTTAATAAGATAAATTTATTATAATATATGGTAAAATGATGG
CAGTAATAATGAATTTGAAAAAGAGTAAACATTAATACCTTTAACAATTTAATATCGTCAGTGTTAATGA
TTAACTGCATGGCAAAACAACTTAGAATGGTCAGTTACAAAAATACATTTTTATAAAAAATTATCACACT
ATTGTGACAACTGCCTTTGGCTTAATAAAAGAGGAAAGTGAGCAATAGGTTGGGCTTATGTGCGGGCATA
GGTCAGTAATGTATAAATGGAAATGATGTAATGACAGAATGGAGGACAACATGATTTATGCAGGTATTTT
AGCAGGAGGTATTGGTTCGAGAATGGGAAACGTGCCATTACCAAAACAATTTTTAGATATTGATAATAAA
CCGATTTTAATTCATACAATTGAGAAGTTCATTTTAGTGAGTGAATTTAATGAGATTATTATCGCAACGC
CAGCACAGTGGATTTCGCATACGCAAGATATTTTAAAAAAATATAACATTACAGATCAACGTGTCAAAGT
AGTTGCAGGTGGTACGGATCGAAACGAAACAATTATGAACATTATCGACCATATTCGCAATACGCAGGGT
ATCAACGATGATGATGTGATTGTAACTCATGATGCCGTAAGACCATTTTTAACTCAACGTATTATTAAAG
AGAACATTGAAGTAGCAGCAAAATATGGTGCAGTAGATACAGTCATTGAAGCAATTGATACGATTGTAAT
GTCTAAAGATAAACAGAACATACACAGTATCCCTGTAAGGAATGAAATGTATCAAGGCCAAACACCACAA
TCATTTAATATTAAATTATTACAAGATAGTTATCGCGCCTTAAGTAGTGCACAAAAAGAAATCTTATCAG
ATGCATGTAAAATCATTGTCGAATCTGGACATGCAGTTAAATTGGTACGCGGAGAACTATACAACATTAA
AGTGACAACACCGTATGATTTAAAAGTAGCAAATGCCATTATTCAAGGTGATATTGCCGATGATTAATCA
AGTATATCAACTCGTTGCACCGAGACAGTTCGACGTCACATATAATAATGTTGATATTTATGGTAATCAT
GTCATCGTAAGACCTTTATACTTGTCTATTTGTGCAGCTGATCAAAGGTATTACACAGGTCGAAGAGATG
AAAATGTACTGCGCAAAAAATTACCAATGTCATTAGTTCATGAAGCTGTTGGTGAAGTTGTATTCGATAG
TAAAGGCGTATTTGAAAAAGGTACGAAAGTAGTAATGGTGCCGAATACACCTACAGAAAAACACGACGTG
ATTGCGGAGAATTACTTAGCCTCTAGTTATTTTAGATCTAGTGGTTATGATGGTTTTATGCAAGACTACG
TTGTGATGGCACATGATCGTATCGTTCCGCTGCCTAATGACATTGATTTGAGTACGATTTCATACACAGA
GTTAGTGTCAGTAAGTTATCATGCTATACAACGATTTGAACGTAAATCTATACCTTTGAAAACCAGCTTT
GGTATTTGGGGTGATGGTAACTTAGGTTATATTACTGCTATTTTGCTGCGTAAGTTGTACCCAGAAGCTA
AAATTTATGTATTTGGTAAGACAGACTATAAATTAAGTCATTTTTCATTTGTAGATGACATCTTTACAGT
AAATCAAATACCAGATGATCTTAAAATTGATCATGCATTTGAATGTGTTGGAGGTAAAGGAAGTCAAGTT
GCACTTCAACAAATAGTTGAACATATTTCACCAGAAGGCAGTATTGCTTTGTTAGGCGTAAGTGAATTAC
CCGTGGAAGTGAATACACGATTAGTACTTGAAAAAGGATTAACGTTGATTGGTAGTAGTCGAAGCGGCTC
TAAAGATTTTGAGCAAGTTGTTGATTTATATCGTAAGTACCCAGACATTGTTGAAAAGTTAGCCTTATTA
AAAGGACATGAAATTAATGTATGTACGATGCAAGATATCGTCCAAGCGTTTGAAATGGATTTATCGACAT
CTTGGGGAAAAACAGTATTGAAATGGACGATTTAATAAACCGATGGGGGAATAACAATGACAAAAACGAA
ACAAGCAATACATATTGATAACATATACTGGGAACGTGTTCAGTTATATATTGAAGGACATAGTGAAGGT
GTAGATTTAACATCAGGACAATTTGTTCTGAGGAATTTAACCGAAACAAAAACATTAGAAGCAAATGAAA
TGAAAATAGACGGTAATACATTTCTATGTAGATTCAATGTCGCAATATTAGACGATGGGTATTATTTACC
AATGGATAAATATTTATTTGTTTATCATGACCAGTTAGAGTATATTGGACAACTTAATCCAAATATTATT
GATCAAGCTTATGCGGCATTAAATGAAGAGCAAATTGAAGAATACAATGAGCTGACTACACAAAATGGAA
AAGCAAACTATGTGTTAGCCAACGAAGCTAAAGTTTTCCGCAAAGGTGGCGTATCACAACATACGGTTTA
TACCATTACTCCAGAAATAGCAAGTGACGTTAACGAATTTGTATTTGATATTGACATCACCTTACCTCAA
GAGAAATCAGGGGTCATTGCGACAAGCGCACACTGGCTTCATAAACAAGGCCATAAAGCTTCATTTGAAA
GTAGAAGTTTCTTATTTAAAGCTATTTTTAATATTACAAAGTTACTACATATTAAAAGAAGCAAAACAAT
ATTATTCACATCAGATTCACGTCCGAATTTATCAGGTAACTTTAAATATGTATATGATGAGTTACTACGC
CAAAAAGTAGATTTTGATTATGATATTAAAACGGTATTTAAGGCGAATATTACGGATAGACGTAAATGGA
GAGACAAGTTTAGATTGCCATATTTACTTGGTAAGGCTGATTATATTTTTGTCGATGATTTCCATCCATT
AATTTATACGGTTCGCTTTAGACCATCACAAGAAATTATTCAAGTGTGGCATGCCGTTGGTGCTTTTAAA
ACAGTTGGCTTTAGTCGTACAGGTAAAAAAGGTGGTCCGTTTATTGATTCATTAAATCATCGTAGCTATA
CAAAAGCTTATGTATCATCAGAAACCGATATTCCATTTTATGCTGAAGCATTTGGAATTAGAGAAGAAAA
TGTTGTACCAACAGGTGTACCACGTACTGATGTACTATTTGATGAAGCTTATGCAACACAAATTAAACAA
GAGATGGAAAATGAATTACCACTTATAAAAGGTAAGAAAGTTATTCTATTCGCACCGACATTTAGAGGTA
ATGGTCACGGTACGGCACATTATCCATTTTTTAAAATTGATTTTGAACGTTTAGCAAGATATTGCGAGAA
GCATAATGCAGTTGTGTTATTCAAAATGCATCCGTTCGTAAAAAATAGACTCAATATTTCACGTGAACAT
AGACAATACTTTATCGATGTGTCAGATTATCGTGAAGTTAACGATATTCTCTTTTTTACAGACTTGTTGA
TTAGTGATTATTCATCTTTAATATATGAATATGCAGTATTTAAAAAACCAATGATTTTCTATGCATTTGA
CTTAGAATATTATATTACGACGCGTGATTTCTATGAACCATATGAATCATTTGTTCCAGGTAAAATTGTA
CAATCCTTTGATGCATTAATGGATGCTTTGGACAATGAAGATTATGAGGTTGAAAAAGTTGTACCATTCT
TAGATAAACATTTTAAATATCAAGATGGTCGCTCAAGTGAACGTTTAGTCAAAGATTTGTTTAGACGCTA
ATGTTGGCATATATTACTTGCCATGCAAATGATCATAAGGCATAGTTTTCAAGAAGGGTTATGACAATGA
AGTGAGCAACATGTCATGATGAGAAGCAGGACTATACAATGAGAATAACCTTTTGATTTTTCATGCATAA
GAGGCTGGGACATAAATCCCTAAAAAAACAGCAGTAAGATAATTTTCAATTAGAAAATATCTTACTGCTG
TTCTCTATTTATACAATACTTCGTATTGAATGGCTTCGCTTTGCCCGTCTGGCACATTACTGTAAAATTC
TATAAATAGAATTTTTGATGACGGGTCCCTTCCTAGGGTGCCGTCTCAGCCACCCCAACCGGCACATTGT
TGTAAGCTGACTATATGTCAGCTTCTGTGTTGGGGCCCCTGTCTTCGACTGGCACTGCTCCCTCAGGAGT
CTCGCCATTAATACTACGTATTAACATGTAATTTTACTTTTAAATACTTTGAAAAAATAAGACACTTTGC
CCAACTTGCACATAAATGTAAAATTCAATAAAATGAATTTTCTGTGTTAGGGCCCACACCCCAACTTGCA
TTGTCTGTAGAAATTGGAAATCCAATTTCTCTTTGTTGGGGCCCCTGACTAGAATTGAAAAAAGCTTGTT
ACAAGTGCATTTTCGTTCAGTCAACTACTGCCAATATAACTTCGTAGAGCATAGAACATTGATTTATGTC
CCAGCCTGTTCCAACTGAATTGTCATTTTGTAAAATAAAATAATCAATCCAATCGTTATCTAATTCATAA
ATGTGAAAACACATACGTTATGAATGGATAACGATTTTTTGTTATGTTAAAGTGGTACATTAATCATGTA
TTTCGTATGATAATTAACGACAAGTGTAATGGTTAAATGTATTTTATGCTGAAATGCTATAATAGGCATG
GTTACAATGAGCTTGCTCATACATATTAATATAATTACAAAAACACGTCGGAGGTACGACATGATTAAAA
CTACAATTAAAAAATTGATAGAACACAGTATATATACGACTTTTAAATTACTATCAAAATTGCCAAACAA
GAATCTAATTTATTTTGAAAGCTTTCATGGTAAACAATACAGCGACAATCCCAAAGCATTATATGAATAC
TTAACTGAACATAGCGATGCCCAATTAATATGGGGTGTAAAAAAAGGATATGAACACATATTCCAACAGC
ACAATGTACCATATGTTACAAAGTTTTCAATGAAATGGTTTTTAGCGATGCCAAGAGCGAAAGCGTGGAT
GATTAACACACGTACACCAGATTGGTTATACAAATCACCGCGAACGACGTACTTACAAACATGGCATGGC
ACGCCATTGAAAAAGATTGGTTTGGATATTAGTAATGTTAAAATGCTAGGAACAAATACTCAAAATTACC
AAGATGGCTTTAAAAAAGAAAGCCAACGTTGGGATTATCTAGTGTCACCTAATCCATATTCTACATCGAT
ATTTCAACATGCATTTCATGTTAGTCGAGATAAGATTTTGGAAACAGGTTATCCAAGAAATGATAAATTA
TCACATAAGCGCAATGATACTGAATATATTAACGGTATTAAGACAAGATTAAATATTCCATTAGATAAAA
AAGTGATTATGTATGCGCCAACTTGGCGTGACGATGAAGCGATTCGAGAAGGTTCATATCAATTTAATGT
TAACTTTGATATAGAAGCTTTGCGTCAAGCGCTGGATGATGATTATGTCATTTTATTACGCATGCATTAT
TTAGTTGTGACACGTATTGATGAACATGATGATTTTGTGAAAGACGTTTCAGATTATGAAGACATTTCGG
ATTTATACTTAATCAGCGATGCGTTAGTTACCGACTACTCATCTGTCATGTTCGACTTCGGTGTATTAAA
GCGTCCGCAAATTTTCTATGCGTATGACTTAGATAAATATGGCGATGAGCTTAGAGGTTTTTACATGGAT
TATAAAAAAGAGTTGCCAGGTCCAATTGTTCAAAATCAAACAGCACTCATTGATGCATTAAAACAAATCG
ATGAGACTGCAAATGAGTATATTGAAGCACGAACGGTATTTTATCAAAAATTCTGTTCATTAGAAGATGG
ACACGCGTCACAACGAATTTGCCAAACGATTTTTAAGTGATAACTTAAAAACAATAAAAAATTATAAATT
AATTAGTTAAGTGATATAAATAATAAACGAAATGTTTGCTTGTATGTTATTATTTGTGTATGAAAACGTC
TGATATAATGTAATATAGTTTTAAACAAAATATGCTAAAATATAAGCAAAATATGTATAATTTTAAGTAA
TACACAGACATTTAGAGTTTTGATTTTAAAATGAGTTTTCAATTGAAAAATGCAACGAAATTTAAATAAT
TAAATATAGATATAGTTGAATGGAGGAAGTATTTTATGAAATACGCTGGTATTCTAGCTGGAGGTATAGG
CTCAAGAATGGGTAACGTACCTTTACCTAAACAATTTTTAGATTTAGACAACAAACCGATTTTAATCCAT
ACATTAGAAAAATTTATTTTAATTAATGATTTTGAAAAAATTATTATCGCGACGCCACAACAATGGATGA
CGCATACGAAAGATACACTTAGAAAATTCAAAATTTCTGATGAAAGAATTGAAGTCATTCAAGGTGGTAG
CGATCGTAACGATACAATTATGAATATCGTTAAACATATTGAATCAACAAATGGTATTAACGATGACGAT
GTCATTGTGACACATGATGCAGTTAGACCATTTTTAACGCATCGTATTATTAAAGAAAATATTCAAGCTG
CTTTAGAATACGGTGCAGTAGATACAGTGATTGATGCTATAGATACGATTGTTACATCTAAAGATAATCA
AACGATTGATGCAATTCCAGTGCGTAATGAAATGTACCAAGGTCAAACACCTCAATCGTTTAATATTAAT
TTATTAAAAGAAAGCTATGCACAGTTGAGTGATGAGCAAAAGAGTATTTTATCTGATGCTTGTAAGATTA
TTGTAGAAACAAACAAACCGGTTCGACTTGTAAAAGGTGAGTTATATAACATTAAAGTAACAACACCTTA
CGATTTAAAAGTAGCGAATGCTATTATTCGAGGTGGTATTGCCGATGATTAATCAAGTATATCAATTAGT
TGCACCTAGACAATTTGAAGTTACGTATAACAACGTAGATATTTACAGTGACTATGTCATTGTACGTCCT
TTATATATGTCAATTTGTGCTGCCGATCAAAGATATTATACTGGTAGCCGTGATGAGAATGTCTTATCTC
AGAAATTGCCAATGTCTTTAATTCATGAAGGTGTTGGTGAGGTCGTATTTGACAGTAAAGGTGTGTTTAA
TAAAGGTACAAAAGTAGTTATGGTACCGAATACACCGACAGAAAAAGACGATGTCATTGCTGAAAACTAT
TTAAAATCGAGCTACTTCAGATCAAGTGGACATGATGGGTTTATGCAAGATTTTGTGTTGCTAAATCATG
ATAGAGCTGTACCACTACCTGATGATATTGATTTAAGTATTATTTCATATACAGAGCTTGTAACAGTAAG
TTTGCATGCTATTCGTCGTTTTGAAAAGAAATCTATTTCAAATAAAAATACATTTGGTATTTGGGGTGAT
GGTAACTTAGGTTACATTACAGCCATTTTATTACGTAAATTATATCCAGAGTCTAAAATATATGTCTTTG
GTAAAACAGATTATAAATTGAGTCACTTCTCATTTGTTGATGATGTCTTCTTTATTAATAAAATACCTGA
AGGCTTAACATTTGATCATGCATTTGAGTGCGTTGGTGGGCGTGGTAGCCAATCAGCAATAAATCAAATG
ATTGATTATATTTCACCAGAAGGAAGCATTGCACTGTTAGGTGTAAGTGAGTTCCCAGTAGAAGTTAATA
CACGTCTCGTATTGGAAAAAGGACTAACGTTGATTGGTAGTAGTCGAAGTGGTTCAAAAGATTTCCAAGA
TGTTGTAGACTTATACATTCAATACCCAGATATTGTAGATAAATTAGCGTTGTTAAAAGGTCAAGAATTT
GAAATTGCAACAATTAATGATCTTACAGAAGCTTTTGAAGCAGACCTGTCTACATCTTGGGGTAAAACAG
TATTAAAATGGATTATGTAAATAGAAAAGGATGAATTAACGTTGGTTAAAAGTAAGATATATATAGATAA
AATCTATTGGGAGCGTGTTCAATTATTCGTTGAAGGACATAGTGAAAACCTAGATTTAGAAGATAGTAAT
TTTGTATTAAGAAATTTAACTGAGACACGTACAATGAAAGCGAATGATGTCAAAATAGATGGGAATCAAT
TCGTTTGTCGTTTCAATGTAGCTATCTTAGATAATGGTTATTACTTACCTGAAGATAAGTACTTATTAGT
GAATGAGCAAGAACTTGATTATATTGCACAGTTAAACCCAGATGTGATTAATGATGCATATCAAAATCTA
AAGCCAGAACAAGAAGAAGAATACAACGAATTAGAAACACAAAATGGTAAAATCAATTTCTTATTGCAGA
CTTACCTAAAAGAATTTAGAAAAGGCGGCATTTCAAAGAAAACGGTTTATACTGTTACACCTGAAATTTC
TAGCGATGTTAATGAATTTGTCCTTGATGTTGTTGTAACGACTCCGGAAGTTAAAAGTATTTATATCGTT
CGTAAATATAAAGAATTACGTAAGTATTTCCGCAAACAATCATTTAATACAAGACAATTTATTTTTAAAG
CGATATTTAATACGACGAAATTTTTCCACTTGAAAAAAGGGAATACGGTGTTGTTCACATCAGACTCTAG
ACCAACGATGTCTGGAAACTTTGAATACATCTATAACGAAATGTTACGTCAAAATTTAGATAAAAAGTAT
GATATTCACACTGTTTTTAAAGCGAATATTACAGATAGACGTGGCATCATCGACAAGTTTAGATTGCCAT
ATTTACTTGGGAAGGCAGACTACATCTTTGTTGATGACTTTCACCCATTGATTTATACAGTGCGTTTTAG
ACGTTCTCAAGAAGTTATTCAAGTATGGCATGCCGTTGGTGCCTTTAAAACAGTTGGCTTTAGTCGTACT
GGTAAAAAGGGTGGACCATTTATTGATTCATTAAATCATCGTAGCTATACAAAAGCTTATGTATCATCTG
AAACCGATATTCCATTCTACGCTGAAGCATTTGGTATTAAAGAGAAAAATGTAGTGCCTACAGGTGTTCC
ACGTACTGATGTACTATTTGATGAAGCTTATGCGACACAGATCAAACAAGAGATGGAAGATGAATTACCA
ATTATTAAAGGTAAGAAAGTCATTCTTTTCGCACCAACATTTAGAGGTAGTGGTCATGGTACAGCACATT
ACCCATTTTTCAAAATTGATTTCGAACGTTTAGCAAGATATTGCGAAAAAAATAACGCGGTTGTATTATT
TAAAATGCATCCATTTGTGAAAAATAGACTTAATATTGCAGACAAACATAAACAATATTTTGTTGACGTT
TCTGACTTTAGAGAAGTTAATGATATACTGTTCATAACAGATTTATTAATTAGTGACTATTCATCTTTAA
TATATGAATATGCAGTATTTAAAAAGCCAATGATTTTCTATGCATTTGATTTAGAAGATTATATTACGAC
GCGTGATTTTTATGAGCCATATGAATCATTTGTTCCAGGTAAAATTGTGCAATCATTTGACGCATTAATG
GACGCCTTGGACAATGAAGATTATGAAGGAGAAAAAGTCATTCCATTCTTAGATAAACATTTTAAATATC
AAGATGGTCGATCAAGTGAGCGTTTAGTCAGAAATTTATTTGGTAGCTAAGTTTATATAGTAGTCAAAGT
GGGAGAGGTATAATGATGAAATTTTCAGTAATAGTTCCAACATACAATTCAGAAAAGTATATAACAGAAT
TACTCAATAGCCTTGCGAAACAAGATTTTCCGAAAACTGAATTTGAAGTGGTTGTAGTTGATGACTGTTC
AACAGATCAAACGTTACAAATAGTTGAAAAGTATCGCAATAAATTGAACTTGAAAGTAAGTCAACTCGAA
ACAAATTCTGGTGGTCCAGGTAAACCTAGAAATGTGGCGTTAAAACAAGCAGAAGGTGAATTTGTATTAT
TTGTGGACTCCGATGACTATATAAACAAAGAGACTTTAAAGGATGCAGCAGCATTTATTGATGAACATCA
CTCAGATGTCTTATTGATTAAAATGAAAGGTGTTAATGGTCGTGGTGTACCACAATCTATGTTTAAAGAA
ACAGCACCTGAAGTTACTTTGTTAAATTCAAGAATTATCTATACTTTAAGCCCGACTAAAATCTATAGAA
CAGCATTACTAAAAGATAATGACATTTATTTTCCAGAAGAATTAAAGAGTGCAGAAGATCAATTATTTAC
AATGAAAGCATATTTGAATGCAAATCGAATCAGTGTGTTAAGTGATAAAGCGTATTATTATGCTACAAAG
CGTGAAGGTGAACATATGAGTAGTGCGTATGTTTCACCTGAAGACTTTTACGAAGTCATGAGATTGATTG
CTGTAGAAATATTAAATGCAGATTTAGAAGAAGCCCATAAAGATCAAATCTTAGCAGAATTTTTAAATCG
TCATTTTAGTTTTTCTCGTACGAATGGCTTCTCATTTAAAGTTAAACTAGAAGATCAACCACAATGGATT
AATGCTCTAGGAGACTTTATACAAGCAGTTCCAGAACGTGTAGATGCATTGGTGATGAGTAAATTACGAC
CATTGTTGCACTACGCGAGAGCGAAAGATATAGACAACTATAGAACTGTAGAAGAAAGTTACCGTCAAGG
TCAATACTACCGTTTTGATATTGTAGATGGTAAATTAAACATTCAATTCAATGAAGGCGAACCATACTTT
GAAGGCATTGATATCGCTAAGCCAAAAGTGAAAATGACAGCATTTAAATTTGATAATCATAAAATTGTTA
CAGAGCTAACGCTAAATGAATTTATGATTGGCGAAGGACATTATGATGTCAGACTTAAATTACATTCACG
AAACAAGAAGCACACAATGTATGTACCTTTAAGTGTCAATGCGAATAAACAATATCGTTTTAACATTATG
TTAGAAGATATTAAAGCGTATTTACCTAAAGAAAAAATTTGGGATGTTTTCTTAGAAGTCCAAATAGGTA
CGGAAGTATTTGAAGTGCGTGTTGGTAATCAACGTAATAAATATGCTTATACTGCAGAAACAAGTGCATT
AATTCATTTGAATAATGATTTTTATAGATTAACACCGTATTTCACAAAAGACTTTAATAACATTTCGTTA
TACTTTACAGCTATTACATTAACGGATTCAATCTCAATGAAGTTAAAAGGTAAAAACAAAATCATTTTAA
CTGGTCTGGATCGTGGTTATGTATTTGAAGAAGGTATGGCTAGTGTCGTGCTAAAAGACGACATGGTGAT
GGGAATGTTAAGCCAAACATCAGAAAACGAAGTTCAAATCTTACTTAGCAAAGATATTAAGAAGCGAGAC
TTCAAAAATATTGTTAAGTTAAATACTGCACATATCACTTATCCACTAAATAAATAATAAAACCCCTCAA
ATCATTGTGAACTAACATGATTTGAGGGTTTTATTTTACTGTTTATGACATGATTATGACATTTCCTCGT
TTATCATTTTCAAATACATTAAATTGTATACACTGGAAATGAGGAGGTTATCTATAATGATAAATAAAAA
TGACATAGTAGCAGATGTAGTAACTGATTATCCGAAAGCAGCGGATATTTTTAGAAGTGTGGGAATAGAT
TTTTGTTGCGGCGGACAAGTAAGTATAGAAGCAGCATCCTTAGAAAAGAAAAATGTAGATTTGAACGAAT
TATTACAGCGTCTCAATGAAGTTGAACAAACGAATACACCAGGTTCGCTTAATCCTAAATTTTTAAATGT
TTCATCACTTATTCAATATATTCAATCAGCATATCATGAACCTCTAAGAGAAGAATTTAAAAATTTAACA
CCTTATGTGACGAAGTTATCGAAAGTACATGGACCTAACCATCCATATTTAGTTGAGTTAAAAGAAACAT
ACGATACATTTAAAAATGGCATGTTAGAGCATATGCAAAAAGAAGACGATGTCGATTTTCCAAAACTCAT
TAAATATGAGCAAGGTGAGGTAGTAGACGATATTAATACTGTGATAGATGATTTAGTTTCAGACCACATT
GCAACGGGACAATTGTTAGTAAAAATGAGCGAATTAACATCTAGTTATGAACCTCCGATAGAAGCGTGTG
GTACTTGGCGACTCGTTTATCAGAGATTAAAAGCACTTGAAGTGTTAACACATGAACACGTACATTTAGA
GAATCACGTATTATTTAAAAAAGTATCATAACTAAATAACGCGATTAGAAACTGTTGGCAAAAATAAGTC
CAGCAGTTTTTCGCTATGTATAAAAGTCATAATAGTGACATGAACATCATTATTTGAAAAGAAAAATGAT
CAATATAGTATAAGAAATGATATGAAATTTTAATGCTGTAGATAATTAAATCGTAGCGTGATTTTTTAAT
AATTTATTCATGAATTTTACATGCACTATTATGATAAAATAAACATAATTATAATTCACTGAGGTGCTAT
CGTGCTATCGCTAACAATGTTATTACTTGAGCGTGTAGGTTTAATTATTATTTTGGCCTATGTGTTGATG
AATATTCCATATTTTAAAAACTTAATGAATCGTCGACGTACATGGAAAGCACGTTGGCAATTATGTATTA
TTTTCAGTTTGTTTGCCTTAATGTCTAATTTAACTGGTATCGTCATCGATCATCAACATAGTTTGTCAGG
AAGTGTGTACTTCCGTTTAGATGATGATGTATCTTTAGCTAACACACGTGTATTAACGATAGGTGTCGCA
GGATTAGTTGGTGGCCCTTTTGTAGGTCTATTTGTTGGCGTTATTTCAGGTATTTTCAGAGTGTATATGG
GTGGGGCGGATGCACAAGTTTATCTTATATCATCTATATTTATCGGTATAATTGCTGGTTATTTTGGCTT
ACAAGCTCAAAGACGCAAGCGTTACCCGAGTATTGCAAAAAGTGCCATGATTGGAATTGTTATGGAAATG
ATTCAAATGTTGAGCATTTTAACATTTTCCCACGACAAAGCATATGCGGTTGACCTCATATCATTAATTG
CACTACCAATGATTATTGTTAATAGCGTTGGTACGGCGATTTTTATGTCTATTATCATTTCAACATTAAA
GCAAGAGGAGCAAATGAAGGCTGTTCAAACACATGATGTACTGCAATTGATGAACCAGACATTGCCGTAT
TTTAAAGAAGGATTGAATAGAGAATCGGCACAGCAAATTGCGATGATTATTAAAAATTTAATGAAAGTAT
CTGCCGTAGCAATTACAAGCAAAAATGAAATTTTATCGCATGTAGGTGCAGGTAGTGATCATCACATACC
AACAAATGAAATATTAACAAGTCTGTCTAAAGATGTATTGAAATCAGGGAAGTTGAAAGAAGTTCATACT
AAAGAAGAGATTGGTTGTAGTCATCCGAATTGCCCGCTTAGAGCAGCTATCGTGATACCACTTGAGATGC
ATGGTTCTATCGTCGGTACATTGAAGATGTATTTTACAAACCCTAATGATTTAACTTTTGTGGAACGTCA
ACTTGCAGAAGGATTGGCAAATATTTTTAGTAGCCAAATTGAACTTGGTGAAGCCGAAACGCAAAGTAAG
TTATTGAAAGATGCTGAGATTAAGTCATTACAGGCACAAGTGAGTCCACATTTTTTCTTCAATTCAATTA
ACACGATTTCAGCTTTAGTTAGAATAAATAGCGAAAAGGCACGAGAGTTACTATTAGAATTGAGTTATTT
TTTCAGAGCGAATTTACAAGGCTCAAAGCAACATACGATTACTTTAGATAAAGAGTTAAGTCAAGTGCGT
GCATACTTATCACTCGAACAAGCACGTTATCCAGGAAGATTTAATATCAATATTAATGTTGAAGACAAAT
ATCGCAATGTGCTTGTACCACCATTTTTAATTCAAATTTTAGTTGAAAATGCTATCAAACATGCGTTTAC
GAATCGAAAGCAAGGTAACGATATTGACGTGTCAGTGATTAAAGAAACTGCAACACATGTACGTATTATT
GTACAAGATAATGGTCAGGGTATTTCTAAAGATAAAATGCATTTGTTGGGAGAAACATCTGTAGAATCAG
AATCTGGAACTGGTAGTGCTTTAGAAAATTTAAACTTACGCCTAAAAGGATTATTTGGAAAATCCGCAGC
ATTACAATTTGAATCGACATCGAGCGGTACCACTTTTTGGTGTGTACTTCCTTATGAAAGACAAGAGGAG
GAATAAATATGAAAGCATTAATCATAGATGATGAGCCATTAGCACGTAATGAATTAACATATTTATTAAA
TGAAATTGGTGGTTTTGAAGAAATTAATGAGGCAGAAAATGTAAAAGAAACATTGGAAGCACTACTGATA
AATCAATATGACATTATATTTTTAGATGTCAATTTAATGGATGAAAATGGTATCGAATTAGGAGCTAAAA
TTCAAAAGATGAAAGAGCCACCTGCGATTATTTTTGCAACTGCACATGACCAATACGCAGTACAGGCATT
TGAATTAAATGCGACAGACTATATTTTGAAACCGTTTGGTCAAAAACGTATTGAACAAGCAGTCAATAAA
GTTCGTGCGACTAAAGCCAAAGATGATAATAGCGCAAATGCAATTGCGAATGATATGTCGGCGAATTTTG
ATCAAAGTTTACCTGTTGAAATTGACGATAAAATTCACATGTTAAAGCAACAAAATATTATTGGGATTGG
CACACATAATGGTATTACAACCATACATACAACGAATCATAAATACGAAACAACAGAGCCATTGAATCGT
TATGAAAAACGATTGAATCCCGCTTATTTCATACGTATTCATCGTTCATATATTATTAACACGAAACACA
TTAAAGAAGTGCAACAATGGTTTAACTACACTTATATGGTAATATTGACAAATGGTGTCAAGATGCAAGT
TGGACGTTCATTTATGAAAGATTTTAAAGCGTCGATAGGATTACTTTAACAGTAATCCTTTTTTTTATGC
ATTTTACCTATGATATTTTGTATTTCGGACTAAAATTCACGCAAATCAAAGTGAGCCATCTATACTTTAG
TTAAATCAAACGTAGGAGGCAATGGTCGTGAAACAACAAAAAGACGCATCAAAACCAGCACACTTTTTTC
ACCAAGTCATTGTAATTGCTTTAGTACTCTTTGTATCGAAAATAATTGAATCATTTATGCCAATTCCTAT
GCCTGCATCAGTAATCGGTTTAGTATTATTATTTGTATTATTATGTACTGGTGCTGTTAAGTTAGGCGAA
GTCGAAAAAGTAGGAACGACACTAACAAATAACATTGGCTTACTCTTCGTACCAGCCGGTATCTCAGTTG
TTAACTCTTTAGGTGTCATTAGCCAAGCACCATTTTTAATCATTGGACTAATAATCGTCTCAACAATACT
ATTACTTATTTGTACTGGCTATGTCACACAAATTATTATGAAAGTTACTTCGAGATCTAAAGGTGACAAA
GTCACAAAAAAGATCAAAATAGAGGAGGCACAAGCTCATGATTAACCACTTAGCACTAAACACACCTTAC
TTCGGAATACTGTTATCCGTTATACCATTTTTCTTAGCAACCATATTATTTGAAAAAACAAATCGTTTCT
TCTTATTCGCACCGCTATTTGTCAGTATGGTATTTGGTGTGGCCTTCCTCTATTTAACAGGAATTCCGTA
TAAAACTTACAAAATAGGTGGAGACATTATTTACTTCTTCTTAGAACCAGCAACAATCTGTTTTGCGATT
CCGTTATATAAAAAGCGTGAAGTGCTTGTTAAACATTGGCATCGTATCATCGGAGGTATTGGTATCGGTA
CAGTTGTAGCGTTATTAATTATTTTAACTTTTGCGAAGTTAGCACAATTTGCCAATGATGTTATTTTATC
AATGTTACCTCAAGCAGCAACTACAGCGATTGCGTTACCAGTATCAGCTGGTATCGGTGGTATAAAAGAA
TTAACATCATTAGCAGTTATTTTAAATGGTGTCATTATTTATGCCCTAGGTAATAAATTCTTGAAGCTTT
TCCGAATTACTAACCCTATTGCCCGAGGATTAGCACTTGGAACAAGTGGTCACACATTAGGTGTAGCACC
AGCCAAAGAATTAGGACCTGTAGAAGAATCAATGGCAAGTATAGCTTTAGTGTTAGTTGGTGTAGTTGTT
GTAGCAGTTGTGCCTGTCTTTGTAGCAATATTCTTCTAAAACGAAAAACCTAAGCAAGATAATAGCAATT
TGAGCCATTGTTATTATCGTAAAAAAACGTCTATACTCCGGTTTATAACTGGGATATAGACGTTTTTATG
TATTTATTACTTTTTACTAGGTTTTATGGTATTTAGGCGTTCGTTTTATGTATTGCGGCTTTTGAAAAAT
GATAGAACGAATTAATTTAACTAAGAATTAAAATGTAAGTTATATCATTTGTGAAATTTCAATTAAATAT
TTTTCGACAAATTCTTGAAATTACTTAATGTCATCAACACTTTATAAAAAAACGGCGTATGCTTATATGT
AAGAATGCAATTAAGAGGAGATTTTATAAATGAGTATGCAAAGTTCATATAAACGTTTAGTTAAAGTGCT
ACTAACGATTTTAGTGATTGTGTTTTCAATTTTACTAGTAGGTGGTTGGTATATTTTTAAAAATGAAGCA
CCTCGTCCAACAAAGATAGTAGATCAACAAGGTCATACGCTTGTTACAAAAGGCGAGCTAATCAGTGGGC
AAGCGATATATGAGAAATATGGGTTAACAGATTATGGCTCCTACCTGGGCAATGGTTCCTACTTAGGCCC
AGATTATACAGCAGAGGCATTACATCATTACCTAATTGGTATGCGTAAATATTATGCACAAGATATTTAT
CATAAGCAACTTCATAAATTAAATCATGCAGAGTTAGCCGTAGTTAAAGATAAAGTGATGAAAGAAATAC
GGATTAATCGTTATTCTGAAAAAGAAGATCAACTTGTATTAACGCCAGGACAAGTATACGGTCTAAAATA
TTTGCAAGATTATTATAAAAAAGAGTTTGTTAATAACCCTAAACAAGTAGGGTTAAATGAAAATATGATT
AAACAGTTTCAAAATGATGATTATATGGTCGCAGGAAATAAAGTTGAACATTTAAGTCAATTCTTTTTCT
GGGGTGCTTGGCTATCATCAACAGATAGACCTGGAAAAACATTTTCATATACAAATAATTGGCCATACGA
TGTGGATGCAGGAAATACGTTGCCTAGTGCAGGAATTTTATGGACTGCTATATCTGTAACATTACTGATT
GCAGGCTTGGCATTCATTATATATATTCAAAAGCGTTATGAATTTGACATGAAGCCGACGTATGAGTCGG
AACGGGAACTACCAAAGATTGAAGTAGATAGTAAAATCACTGATAGTCAGCGAAAAGTTGGGAAATATTT
AGTCGTTGTCATGTTACTATTTTTGGTTCAAATATTATTAGGCGAATTACTGGCACATTATTATGTAGAG
AATAAATTTTTTGGTATAGAAATACAAAGGCTCTTTCCATTTAATATTGCGAAGACATGGCATGTGCAAT
TAGTTATTTTCTGGGTTGCTACGACTTGGTTAGCAGCAGGAATATACATTGTACCTAAAGTATTGGGCAA
AGAACCAAAGAAACAAGGCGTATTAGTAGATATCTTGTTTTGGGCCTTAATCATAGTTGTGATGGGCAGC
ATGATTGGAGAATGGGGTCATATTTTAGGTTGGATTGATTCTCATTGGTGGCTATTCGGGCACTTTGGTT
GGGAATATATAGAATTAGGTAAATTTTGGCAAATATTATTTATAGTAGGTATGGTCTTATGGGTTATCAT
TCTTTGTCGAGGATTTTTACCAGCTATTCGCAACAAAGTACAAGCGAATCATGATAAACGTCACTTATTG
ACGCTATTGTTTGTTGGAGCAATTGCAATTCCGTTATTTTATCTTGCATCATTATTTATAATGCCGAATT
CACATGTGACGTTTGCAGATTACTGGCGATGGTGGATTGTTCACTTATGGGTTGAAGGTATATTTGAAGC
ATTTGCCGTAGTGTTGATTGGTTTCTTAATGGTTAATATGAAATTAACTACCATTGAAACGACGATTCGT
GCATTATATTTTCAATTAATCCTATTACTAGGTACAGGTATTGTTGGTATGGGTCATCATTACTATTGGC
AAGGTGATCATTCCATATGGCTAGCACTGGGTTCTTGTTTTTCAGCATTAGAAGTCGTGCCACTTTGTTT
ATTAATTTGGGAAGCATACACACACTATCGCTTATATAAGAAAAGTGACATCGCTTTTCCTTACAAAGGT
ACATTTATTTTTCTTGCTTCAACAGGATTGTGGAATGCAATTGGTGCTGGAGCATTAGGCTTTTTAATTA
ACACACCAGCAGTTAACTACTTTGAACATGGTACGCAATGGACTGCAGCACATGCCCATGGTTCTATGGC
TGGCGTGTATGGTATGTTCTCAATTGCAATTGCGTTGTATGTTTTTAAAAATATTACTAAAAAAGAATTT
TGGACACCGAAAGTTGAAAAATGGATTAAAATATCATGTTGGGCTTTAAATGTTGGCTTGGCAGGTATGG
TGTTCATTACATTAATGCCAGTAGGTTATATCCAACTTAAAGATGCATTAGAACATGGTTATTGGCATTC
AAGACTAACGTCATTTTATGAACAACCACTTGTAAAAGCAATCATGTGGGGTAGAATGCCTTGGGACATT
ATATTCACAGTAGGTGTCATTATATTAGTAGTTATTTTTATAAGGGGATACAGACACTTAAAACCAAAAT
ACAGAGTATAGATCATCTTATTACTGAGTGATCTTAGTGTGTTTTAACGTTTGAGACGAAGAGATATTAT
ACAATAGGATTCAAACTATAAGTTCTTAGATTATGTATATATAAAGAACAGTAAAAAGTAATTTTCTGAT
TGAAAATGTACTTCTCACTGTTTTTAAAGAAATTATGTCCTATAAAACGTCTATACTCCGGTTTATAACT
GGAATATAGACGTTTTGATGTTTGTATTACTTTTTACTAGGAATATAAAACTGTGCATGACGATAATGAA
ATACGATGTCAGATGAATCAAAAGGTTTGCCAGTCATTGTATAAAACGTTTGGTGATAACGTAAACATGG
TTCACCTGCAGATAATTGTAGTAATGAAGCTTCACTTGAAGTGAGTTGATCTACATTAAAGAAAATATCT
GAAAAACCAATACGAAGTTTCATGTTTGATTCTAAATAATCGAAGATAGAGCCCTTAGCAATATCATCAT
TTAAATATTTCACGATTTCTTTATGATAATAAGAATATTCGATACATAAAACATCATCGTCCACGAATCT
TAATCGCTCTAAATAGTAGACGGTATCATCTGCATTTAATTGGAGCTCATCTTGTACAGATTTAGGTGGC
GTTGCAATCTCCTTAAAAACAAGTACCTTACTTGTCATTCGATGTTCGCCTAAACTTTTAGAAAAACCAT
TGGTCTTAAAAACATTGATACGATTTGCATCTGCAATATTTCTCACATAAATACCACTGCCTTGTGCTTG
ATAGATCAAACCATCTTGTTCCAATAAGCCTAATGCTTTAATGATAGTACTCTTACTTACTTGATAACGT
TCTTTTAATTGCGTCACGCTTGGCAATTTATCACCGGGTTTGAAATTAGATTGATGTATAAACGCATTAA
GTTGCTTAGCAATATGTTCATACTTTAACAATATTCTGTCCTCGTTTCACTTTGTCTGTAATTATTATAG
CACAAAATATTATAATTGTATCGGCATTTACAAATTGAACCGGTACAATTATAATTATGATAAGTCATAT
ATTTCCATTCTATTATCAAGTTGAGGGGGTAATACTTATGGGCAATAAATATAAAGATTATGCTCAAGAC
ATCCTTACAGCTGTGGGGGGTGTCGAAAATATTGTTAATGTATCGTATGATACGGTACGCATGACCATTC
ATATGCATCATGCAATTCCTTCTACTGCTAATGAAGTAACACAAATAGATGGCGTGGCGTCAGTTGATGA
AAATGAAACACAGTTAGTTATCGTATTTAATGAAGAAGTAAAATATGTATATCAACAATTACAATTGTTA
ATGGACGACGCCAAGCATCAAGAAGATACGAATCATGATGCTGTGGATACTCAAGAAACAGAACAGAAAG
CGCAAGCAAAAGTGACAACACCAATTTTAGTGAAAGCACCAATCGCTGGTCGTCGTATTTTACTTAAAGA
AGTAAGAGATTCAATTTTTAGAGAGAAAATGGTAGGCGAAGGCTTGGCAATCAAAGCTCATGAAGAATCC
AAAGTAATCGCACCGTTCAATGGTTTAGTATCTATGATTGTACCAACTAAGCATGCAGTTGGTATTCAAT
CAGAAGACGGTGTGGACATAGTCATTCATATTGGTGTGAATACAGTTGACTTGGAAGGTAAAGGATTCGA
GTGCTTTGTAAAGCAAAATGATCGTGTTGAAGCAGGGCAAACGTTGTTACAATTCGACCAGCAATATATA
CAACAACAAGGCTACAATGCTGACGTTATTGTCGTTATTAGCAATTCTGCCGATTTAGGAAAAGTAGAAC
TGACAATGAATGAAATCATTACGACTGAAGATGTTATTTTTAAAATATTTAAAAACTAGGAGTGTGTTGT
AATAATGACAAAATTACCGCAAAATTTTATGTGGGGTGGCGCTCTTGCCGCCAATCAATTTGAAGGTGGA
TATGATAAAGGTGGTAAAGGGTTAAGTGTAATTGATGTTATGACGAGTGGTGCACATGGTAAAGCACGTC
AGATTACAGAATCTATAGATCCCAATCACTATTATCCAAATCATGAAGGTATTGATTTTTATCATCGTTA
TAAGGAAGATATTGCCTTGTTTAAAGAAATGGGATTGAAATGTTTACGTACGTCGATTGCTTGGACACGT
ATCTTTCCGAATGGGGATGAAGATGTGCCAAATGAAGAAGGACTTGCCTTTTATGATCGTATCTTTGATG
AATTAATTGCACAAGGTATTGAACCTGTTGTGACGTTATCACATTTTGAGATGCCACTTCATTTAGCGAA
ACATTATGGTGGATTTAGAAATAGAGAAGTTGTCAATTATTTTGTGCATTTTGCGCGTGTTGTATTTGAA
AGATATAAAGATAAAGTGACATATTGGATGACGTTTAATGAAATAAATAATCAGATGGACACATCAAATC
CTATCTTTTTATGGACGAATTCTGGGGTAGCATTGACAGAAAATGATAATCCTGAAGAAGTCTTGTATCA
AGTAGCACATCATGAACTTTTAGCCAGTGCTTTAGCGGTTCGTCTTGGTAAAGAGATTAATCCGAAATTT
AAGATTGGAACAATGATTTCACATGTACCCATTTATCCATATTCGTGTCATCCGAAAGATATGATGGAAG
CACAAATTGCGAATCGCTTACGTTTCTTTTTCCCGGATGTTCAAGTAAGAGGTTATTATCCAAGCTATGC
TAAAAAAATGTTGGCACGAAAAGGATATGATTTTGGATGGCAAGAAGGGGACGACAGTATTTTACAGCAG
GGCACGGTTGATTATATTGGCTTTAGTTATTACATGTCTACGGCTGTAAAACATGATGTTGATACTACAG
TTGAAAACAACATAGTCAACGGTGGTTTGAATCATTCTGTGGAGAATCCGCATATCGCAACGAGTGATTG
GGGTTGGGCGATTGATCCAGATGGCTTAAGATATACATTGAATGTGTTATATGATCGTTATCAGTTGCCA
CTTTTTATTGTGGAAAATGGTTTTGGTGCAGTTGATGAAGTGGTAGATGGACATATTCATGATGATTATC
GCATTGAATATTTAAAAGCACATATTACAGCAGCGATAGAAGCAGTTGATCAAGATGGTGTAGATTTAAT
CGGTTATACACCGTGGGGAATCATTGATATTGTTTCATTTACAACTGGTGAAATGAAGAAACGCTATGGT
TTAATATATGTTGATCGAGATAATGATGGTCGTGGCACGATGGAACGCTTGAAAAAAGATTCGTTCTATT
GGTATCAACAAGTGATAGCATCAAATGGAGATAAATTATAAAGGTACATTATAAGTATTTTAGGGTTAGA
GCCCGAGACATAAATTAATATGGTAGGCCCTAAAGTGTTATATTGGCGGGCCCCCAACATAGAAGCTGGC
GGAAATACAGCTTACAATAATGTGCGAGTTGGCAGGCCCCCAACACAGAGAAATTGGAACACCAATTTCA
ACAGGCAATGCAAGTTGGCGGGGCCCCAACATAGAGAATTTCGAAAAGAAATTCTACAGGCAATGCAAGT
TGGAGAAGGACAGAAATAAATTTTGCGAAAATATCATTTTTGTCCTAATCCCGTGATGTTAAAATTTTAA
GAAAAAAATAATGCCACTAACTAAGTATGTATAGTGTTAATGTTTGAGTATTTATAAAAGTCTTTAACCA
AAATTGATGACCTACTAATCAACGATAACGATATTGTTAAGTAGATGATTAGTGTCACAAAGAAATTAAA
GTAACAGTCAAACATAGATATAAAGTACAGTTAGTGGCATTATATTTAGTGCTCTTTTTTAGCGACAAAA
GTAATATAATTCATATCTTTACGCAATTTAGTCATCGTTTTAAACATTTTACAAAACATTGGTCGATTTT
CTTTTTTTAAAGCATTGTTGATAATCTTTATAGTTCCAACAATACCTTCGTCATAAATTAAACCTTTTGG
TGTCATTAAACTCATTGGACCAGTATGATAATGTACATGATTAAAACCAGCTTGATGATATAAATCTAAC
CAGCCAAGTTTCGTCTGCGGTGAGACATTGACATTAATTGCTGCAGATAATGATTTAACTACATGTGTGG
CATGTGATTCATTAACGATGACAATATCATGTGTTAACAAGATACCCCCAGGCTTTAAGACTCGGTAGTA
CTCGCGTAATGCTTTTTCCTTTATGGCGATGGGTAACATTGTTAACATTGCTTCATTTAAAACGATATCG
AATTGATTGTCATCAAAGGGCAATTTAACAGCATTCGCTTGTTGAACTTGAATATATGATTCAAGACCTG
CTGCTGAAATATTTTCCTGTGCTTTTTCTAATGCTTTCTTATTTATATCAACGCCTTGAATGTGACAGCC
GTATGTATGAGCTAGATAAATAGATGTTGTGCACATATTACATGCCACTTCTAACACTTGCTTATCTTGT
GAAAATGCCCCTTGTTGTATTAACCAATCTGTTGCTTCTTTACCACCGGGGCGTAGACGAGTTTTTCCTA
ATTTAGCTAAAAATGTATGACCAGCTTCTTTGGACATAACATAACCTCCTTTTAATTGATAATTATTATC
ATTAATATAGCATATTTATATGCGATAATTTGGAAGTTAACAAGATTACAAAAAATTGTCACTTCATTTA
TAACTAAACATGAGTCTTCAAGCATAGGTTTAGTGGAAAATTATTTCTAATAGATGATGTTTTATAAAGA
TAAAAAAGCACAGCCATGATATACGAATGTTGCATGTTATATGCTAAACCTTCATATCATAGCTGTGTTT
GATTCATTTAAACTTGATTTACTTCTTCTAGTAGAGGAATAGATGCTTGCGCGCCGTGTTTTTGTACAGT
GAGTGAGCTCGCTTTATTACCAAAATCAATAGCATCTGCTAAGTTATCTTGCGACTTGTTTAAGCGACTG
ACAAATGCACCAATAAATGTGTCGCCTGCAGCAGTTGTATCAATCGCATTTACTTTATAAGCTTCGATGT
GTTGGCTTTGATTTTTAGTAGCAAAATATGTACCTTGCTTACCTAGCGTAATCAAAACAGTCTTAATGCC
TAAAGATAAAAAGTAATTGGCATTGTCTTTCATAGATTGTTCATTTGTTACTTTAATCCCAGATAACAAT
TCGGCTTCTGTTTCGTTTGGCACAATAATATCGATTAATGACAATAATTCATTAGGTAATGCTTTCGCTG
GTGCAGGATTTAATACAGTCGTCACACCATGTGCCTTGGCAATTTCAAATGCAGATATAATAGCCGGGAT
GGGTACTTCTAATTGTGCAACGACAAAGTCTGCATTGATTATAGCGTCTTTTGCGTTAATAACATCTTCA
GGTGTCATCGTCATATTCGCACCACCATAAACATAGATGGTGTTTTGTCCTTCTGCATTCACAGTGATAA
AGGCTTGGCCCGTTTTTGCTTCAGCTGTTTTGATAATATATGACGTATCAATATGAGCCGCTTTAAAATC
TTCTAAGATGAAATCAGCAACGCCATCAGTGCCAATTTTAGTAATAAATGTTGTGTCTGCTTGCATGCGT
GCAGTGGCAATAGCCTGGTTGGCACCTTTACCTCCGCCGAATGCTTTTTGTGCTTCTTCAACATGTAATG
TTTCGCCTGGTTGTGCATATCTTTCAACTGTTAAAAATTGATCGACATTCGTTGAACCTAAAATAACAAC
TTTGTTGGTCATGTGTATGCTCCTTTCAAGTTATAATTTTTAAAAAGTAACATTCGATTCTAATGCAATA
TTAGAGTAGGGCGTTGTCTCACCAGTACGAATATTACCTTTATTTAATGGGTGAGCTAAGTTACTTTTCA
TTTCTTCGTGAGGAATGAAAATGATTTCGATTTCCGATGAAATCAATTGTTTAATTTGTTGCAATTGTGT
AGGGTTATGTTCTTTTATTTCTTCTGCTAAGTATATTTTTTGGATTTCCATTTCTTCTAACACTGTAGCT
AAGACATCAATAAAGCGCGGTAAGTTTTTTGTGACAGCTAGGTCGATACGACGATGATCATTTGGAATTG
GCATGCCAGCGTCATTAATTGTTAATAGATCAAAATGACCAATTGTCGCGATTGCTTTTGAAATATGTTC
ATTTAAAACAGCTGATTTTTTCATGACATCTACACTCCTTATTTTATAAATACTGTAACAGAAGCGGCTA
CTAAAATGAGTACTAAGCCGATGATTGTAATAACCATTTCTTTTGACGTTTTATGTTGTTTTAAGAAATA
AATACCAGTTAATGTAGCAAGCACAACGGATGTTTGAGAAAGAATAAATCCAGTTGCTAAACCATTCATA
TTAGGTTGTGCTGAAATAAGATATGTTAAGGCACCAAATGCAAAGAAGAAACCTGAAATAATTTGTAACC
ACGTAATTTTATTACGGAATGGATTCTCTGCTTTCATATTCATAAAGCCATAAATGACTGCAACAATTAC
CATACCCATTGCTTGAGGTAAAAAGGCAGTTAGGCCATCAATAGAAGTTGCTTGCGGTGCAGCTGAATAT
AACCAGTATCCAAATTCACCAATTAACAGAAGTACCACTGCACGACGTAAATTTTTGGCGTTACTTGCTT
CTTTGCGTTCACTCCAAACTGTCATACGCGCACCAATTAGAATAACGACTAAAGCTGTAAATCCAATGAT
TTTATGACCAATGCCTGGCCAATTTCCTAATGCAAAGACACCCCATAAAGATGCGCCTAATAATTGGAAT
GCTGTTGTGACTGGCATGGCACGAGATGAGCCGACTAATTCGAACGCTTTAAATGTAATGATTTGTCCGA
ATCCCCATCCTGCACCTGATAATAAGGCGAATAGCAAATTGGTTCCAGTAGGAAAGCCACTTGATGTGAC
TACGGCTAATATAATAGCGAAGATTAACGTACCTACAGTAGCACCGATAATTTGATGTACAGGTTTACCA
CCAAACTTTGAAGCGACTGTTGGGAAGAAGCCCCAGCCAATTAAGGGGCCTAACCCGATAAGTAATGCAA
CAATGCTCATGTTATACACCTCACGATTTGTTTTTAGTAAAACGTTTTACCAGTGCCATCGTACCATTTT
TATTTGTAAAATGCATGCGTTTTCATAAAAGCTGAAAACGCTTAAATCATATTTGAAAATTCATACATTA
TTATTTTAATTTCATAGTGAAATAATTATGATTAAAAACCCTCAGCATTAAAGCAACGCTAAGGGCCTAA
CAATGATGAGTATATTTCGGAAGATACGTAGTTAGTTTGAAAGATGATAGCCAGTTGTTGCACGAATTTT
TAAAGTCGTTGGTAATTCAATCATATCAATGGATTTATCTAAGTGCTGTAATCGTTGAAGTAATAAGGTT
AAAGATGTTTTGCCAATATCAGTTATAGGTTGTGCCACAGTAGTTAAAGGTGGCGAGACGTACGCTGCAT
AATCAATGTCGTCATAACCTATTAATGAGATATCTTTCGGGATACTGATGCCATGTTCAATTAGTCCTCG
TAAAATGCCAATAGCGAGTTCATCGTTAATAGCGAAGATTGCAGTGGCAGATTGAACCATGATGTCATCA
ACAATGGTTAGCCCACCACGCTTAGATAATTCAGTATGGACGATTTGTGGTTCTGGCAATTGATTCGCGC
GCAAAGTATCAACAAATCCAGCGACACGAGTCGACATATTCGCCATCATGTCATATGGTGCAACAATCAT
CATATTGTTGTGACCGAGTTCTATTAAATGTTGTGCTGCAAGTTGTCCGCCTTGATATTCATTTGTCCGA
ACAAAATCTGTATAGCCTTGATGGTCATTTTGATCCAGTACGACATAAGGTACATGATGTTTCTTTAGAT
AGTTATTTAGGGCGTCCGGGGATGAAATGTATTGTGCGATAATTAATCCGTCAATACCTCGATCAATTAA
ATGTTTAATATTGTCATACAAATCAGTTGCTGTAGATGTTAAAAAGCATAAATCAACATCAGATGGTTTA
TGGTCATGAATACTTTGCATCAGTGCTGAGAAAAACGGATTTGTTAAGCTAGGTAAAATGACGCCAATAG
TTTGAATTTTACTGCCGCGCAATTGTTTTGCATGTTTGTTAGGGGCGTAGCCTAAACGTTCTGAAACAGC
ATGTACGTTTTTTATCGTTGTTGCGGAAAAACGACTATCATTATGATTTAAAATATGTGACACAGTTGTG
ACTGATACACCAGCTTCTCTAGCAACATCTTTAATTGACACTTTTTTCATATTATATTCCTTCTCTTTAT
TGTGTAATTAATCATACAGTTATATACCCGATTATTATATTCATCATATCATGATAAACATTTGATGACA
TATGAAGACGTGAATGACTTTTATTGTCTACAAACAGACGCCTATAGTATGCGATTAAGGTTGAGGCGAG
AGAATATATTATTAAGGTTAATACCTTTTAATGGTTATGATAACTAGAATTTTAAAATGTTTATTGTGAT
GAAAAATACAAAAGTCATTATTTTGAAGAATAAAATATTTGTTTTTGAAAAAAGTATTAAAAACATAACA
AAATGATGTATATTGAACTATGTGATTGAAAAAATTTTTAATTAAGGCTTGTTAAAACTTAAGAGAGGAT
GTTTTTAAATGCAATTCAAATTAAAAGAAGAAGAGATTATTAGTTTTTTAGAATTGAAATATCCAGAAAA
AGAGTTCGAATATGGTCGTTTGTTAGTTGGACAACATAAACGCGATGATTTAGATGTTTATTACTTTGGC
GATACGTTTTTAATGTGCACGATTATTTCATTCAAGACATTTGAAATTAAAGAAACAGTAGAATTATCAT
ATGATGCTGTTAATCGTATTGTGTTAAAAGATGGATGGTTATTTAGAAAAATGAGAATAGAAACAATGCA
AAAAGTGTTAAAATACGGTACATCTAAATTAATGTTAACTGATTTTCAAAAGGACAATTATAATAAATAT
ATTCAAGGTCAGAAACAACGCGTGATATTTGAAAATGGCCATTTTGTCTAATTGATAGTGAATAATAATT
AGAATAAGCGAAGAACAATGAAAAATGTTCTTCGCTTATTTTTATAGAATTTGATGTATATCATTTTAAA
GTGATAAAGATATTTCGAAACATAATTCTTCTATTATATTTAAGATTTAACTGTTTTTAGAATGATCATG
TATGCAGACAATGAGCCGAGTATCATTAATACAATGCTGACGATGAATGTTACAGTTGCAGCTACACTTG
GTGCATAGTTTAGTTGTAACATACTGAAAACTGTAGTACTTAGTGCTATACCAAAGGCGCCACCTAATGT
ACCACTCATTTTATATAATCCTGTAGCTAAACCAACTTTTTCATTTGGCATACTGAAAATTGCAATTGTA
AGGCCGGGTGTTGCGACTAAACCATTTCCAATTGCGCAAATGACAAACCCAATAACAACAGCAATGATAT
ATTGTGATGGTTGAAGTGATGTCATGCTAATAATAGTGATGCCGATGACAGGGAACAACGGACCAATGAT
GAGCATCAATTTGCCACCGAAACGTAATGTTGCTTTTTCACCTAAACGAATCATCGCAACTGCCACAATG
GCATATGGCAATGTAACAAGTCCAGATTGCGCAGCTGATAAACCAAGGTGTGTTTGAGCATATATGAAAA
AGACCACTGTTACGCCTAGACCGCTATTTAAAACAAAGTTATTTAAAAATGCACCAATGAACGGACGGTT
GCGTAATACTGAGAAATCAATAAAAGGTACTTCATGTCGACGTTCGATGATGATGAATATCAGCGTAGTG
ATGATAAAAATGCTCAGACAAATGAATGAAAATGTACTAAACCAACCTTGTTCGAATCCTTGTGTTAACA
ATAATGTAAAGCTACCAATCATAACAGCGAAAATCGACATACCTTTGTAATCGAATGGATGACGGTGGCT
ATGTTGACTTACTTTTTCAGGTGTGCCTTTTAGAAGTAATATGGCAATGAAAGCAATGCCTATACTAATG
ATGAAATTCGTTTGCCATCCGAAATTTGTGGCAATTAAACCGCCGATAACACCAGCTAGGCCAATGCCCC
CAACAGTACTAATCATTAGATAACTAATCGCTCGTCTTAAATGTTCTCCTTTAAATTGATTATTTAAAAC
GCCAACTGTTGAAGGTAACAAGATAGCTGCTGATAGACCTTGTAAAATTCTACCGATGATGAGCAGTGCA
GTGATGTCCGATATAATTAATAGAAGAGATGCAAACATACTGATTATGAGACCCATGTATGTCATTCTCA
GTTGTCCTATTTTATCAGCAATATCACCTGCAGCTACCATGAAGATACCTGTGGCGAAGGAAGTTAAACT
AATAGATAAATTTAACACGGCAGGAGAGGTTTGATACGTTTGACCAACGAGAGGTCCTATATTAATAAAT
GATTGTGCAAACAACCAATATGTTAATGCAGACAACATAATCGCAATAATAATATTACTGCGTGGTGAAG
ATTGTGTGTTATTCACAGATGTCACTCCTTGTAAAAATTAAATATAGAAAGTCATGAGATGAGGTGAACG
GATGTATAGATGATCGTTCACTCACACATAAGTCATGATTTCCTTACATATCATACCACAGTTATTGAGA
ATGAATATCAATTAATTGCTTGTATGATTGATTTTTTATAATATGTTTAAGTGAAACAGCTTTATTTGAA
AGTGATTAAAGTAAATGAAGGTACAGAGGAGTGAGAACAATGTGCACAGGATTCACAATACAAACTTTAA
ATAATCAAGTACTTCTTGGACGCACGATGGATTATGATTATCCATTAGATGGTTCGCCAGCAGTGACGCC
TAGAAATTATCGTTGGACATCTCGCACTGGCACGACAGGCCAAACCCAATATGGCTTTATTGGCACAGGA
ACAGATATGGAAGGTTTTATTTATGGTGATGGTGTTAATGAACATGGCGTTGCCATTTCAACACAATATT
TCCGAGGTTATAGTTCATATGGATCAACACACAAAGCGGACGCGATGAATATTACGCAAAATGAAATTGT
GACATGGATTTTGGGATATACAACAAGCATTGAAGATATGAAACAACAAGCATCCCAAATACATGTTGTA
GCGGTATATTTAAATGATATCGGTGAAGTTCCGCCATTGCATTATCATGTTTCCGATGTAACTGGACATT
CAGCCGAAGTTTCATTTAAAGAGGGTGAAGTGGTTATAAAAGATAACCCTATTGGTGTCTTAACAAATCA
TCCAGACTTAGATTGGCATTATAGTAATTTAAGACAATATATCAATATTTCTCCTTATCCAGCAACAGCA
AAGTTATTGGAAGGTGTATCGATTGAACCTTTAGGCAATGAAGCAGGTACATTTGGATTGCCAGGTGGAT
TTACTTCAACTGAGCGCTTTGTGAGAATGGCATTTATGAAAGCAAACATTGCTCAAAACAATGATAAAGA
AATGGATTTAATGAATGCATTTTATTTATTAGATGCGGTAAATATACCGATTGGAATTGTACGTCCGCAT
GATGCTGACAATCACTATACGATGTATCAGACCGTAATAAATTTAACTACAAGAACGTTATATATTAAGT
ATTATGGCAGCAATGAAATAGTAGCATTAAAGCTCACAGATGATCTAATTAATAGAAAAGATATGATGAT
TTTTAAGCCTGAGAAGCATATCACTATTAGAAAGTTGAATGACAATCAATAGCGATTGAAAATGGAATTT
GGTTGATATGATTTGATGGATGATTACTATCATACATTAGCGTTGAACCGCGAACATGGACGAATGATTA
GTTGTTAATTTTGAAAATTTATAAAAGCTTAAGCGAACGCAGTGAGAGATGTCATTTTAATATCAATGTA
TGGCTATTTTGTAATGACAATGTAATGAGTTTAGTAAAACATTTCGGGAATATTAAATAGTTGGAAAATG
AGAATTAAATCCTTTACTCAGTTGTCTAATTCTTTTAGTATGTGCAGTACAGTTTAATTGAAAACTAACT
TTAACTTTAATGGAGGATGTTTTATACATGAAAAAATTAACAGCAGCAGCGATTGCAACGATGGGCTTCG
CTACATTTACAATGGCGCATCAAGCAGATGCAGCAGAAACGACAAACACCCAACAAGCACATACACAAAT
GTCAACACAATCACAAGACGTATCTTATGGTACTTATTATACAATTGATTCTAATGGGGATTATCATCAC
ACACCTGATGGTAACTGGAATCAAGCAATGTTTGATAATAAAGAATATAGCTATACATTCGTAGATGCAC
AAGGACATAAGCATTATTTTTATAACTGTTATCCAAAAAATGCAAATGCCAATGGAAGCGGTCAAACATA
TGTGAATCAAGCAACAGCAGGAGATAACAATGACTACACAGCGAGTCAAAGCCAACAGCATATTAATCAA
TATGGTTATCAATCAAATGTAGGTCCAGACGCGAGCTATTATTCACATAGTAACAACAACCAAGCGTATA
ACAGTCATAATGGTAATGGAAAGGTCAATTACCCTAATGGCACATCTAATCAAAATGGCGGATCAGCAAG
TAAAGCGACAGCTAGTGGTCATGCGAAAGACGCAAGCTGGTTAACAAGTCGTAAACAACTACAACCATAT
GGACAATATCACGGTGGTGGTGCGCATTACGGTGTCGACTATGCAATGCCTGAAAATTCACCAGTTTACT
CATTAACTGATGGTACAGTAGTACAAGCAGGTTGGAGTAACTATGGTGGCGGTAATCAAGTAACGATTAA
AGAAGCGAACAGTAATAACTACCAATGGTATATGCATAATAATCGTTTAACTGTTTCAGCTGGTGATAAA
GTCAAAGCTGGTGACCAAATTGCATATTCAGGTAGTACGGGTAATTCAACAGCACCTCACGTACACTTCC
AACGTATGTCTGGTGGCATCGGTAATCAATATGCAGTAGACCCAACGTCATACTTACAAAGTAGATAATA
CAGTAAATCCCAAGTTACGATATCATACGCAACTTGGGATTTTTTCGTTTTAATAATAGGTATAAGCCCA
TTGCTTGTCCTCTAAAACATGTTGATAAAAAGGATCTTGGCCAATTAACTTGATATCATCTGCAAGTGCT
TCAACTTCATCTAAATGATGGGTAGTTAATATAATTAAACATTTAGATTTCATAATGTTAAGTAGTTGGT
GGATGTCATGTCTAGATTTTAAATCAATACCAACTGTCGGTTCATCTAAAATAAGAATTCGAGGTTGACC
TAGTAAACCTACTAATATATTAATTTTACGTTTATTCCCACCGGACAATGTAGATACTTTGGCAGACGTA
TCATCAAAGTTTAATTGCTGTAAATATTCGTTGATAGTTGTATCGTTAATTGGATTTTTACAAAGTGATT
TAAAAAATTTAATGTTTTCAGCCACTGTCATGTGCTCAAATAACGCAATGTCTTGTGGCACATAACCGAT
GTGATTTTGTATTTGTCTTTGATTCCATTTTTCGCCGAAATAGTTGATAGTTCCATCATTAGCTTTTTCA
ATACCAGCAATCATACGAAGTAATGTTGATTTTCCAGCGCCATTATCACCAAGTAATACGGTTAAACGAT
TACTTTCAAAGGACATGGTTAAATGATTGAAAATCTGTTTGTTGCGGTAACGCTTTGAAAGGTTATTAAT
TTCTATCATCAGTTACGCTCCTTTACATGAAAATGCTCAAGTATACGATACCCATAGCAAGTGCATATAT
AAATGTCATGAATAATCGATGACTTATTGTTTGAATATGGAATAAGATAAAGACGATACCTATCTCATAA
ATCAATATAAGTAGCAGTGATTTTAAGTAAAATATTAAGCTGAGTGGTTGAGACAAATATAGACTAACTG
CCAATAGTACCAACAATAACAAAATAGTATGTGTCATTACATAAGTACTATATAGTTTGAAACGGCTTAA
ATGATATTGTGATAATCGTTGCAATGCTGCTTGTTGGTTTAAACGATAATGAAGTATTACTTGAACAGCG
CTAACAAATAAAATCACCGCAAAGATTAAGCTAATTGAAATAGAGTGTTGTGCTTGTTTAGTAAGCGACA
CAAATTTGATTTTAGATTCAGGTATATGTTTATGATAGGACTTGTTGATAGCATCGATGGATTGATGCTG
TTTCATATCCTCAAGGTGTTCATAAATAATGTTAGGAATTTGCTGTTCATATAATGAGCTACTGACAATT
TCTACAGCAATACCACCTATAAAGTCATCTCTACCATATAACTGTATCGTTTCTTTCAAACGGTTCTCTT
TTAATTTTTGAGAGAAACCTTTAGGAATTTGCATACTTAAAATAGCTTCCTTTTTAGTAACATCATCTTC
AATATAGCTTTCATCTTCATCGACTTTTTTAATAGTTACATAGTCAGATTGTTTAATTTTATTGACGAAT
GATTTTGATGCAGTGGTTTGGTCTAAATCTTGAATGGTAATCGGTATTTTGAAGTTGTCATGTGCTACAC
GGTAACCCATACCAATAAGTACGAGTGCGATGACAATGGTTGTTACGAGCAAGATGTATTGTAACCATTG
CTTGAACACAACAAGTTGTATATAAGGCTTCATTGACGATACCTCCAAACCAATACAGCTAAATTAATTA
TCAAAAGTGCGATGAAGCTAAGATAGAAACTAGGGTGCAGTTCTAAAATGTAGTTGTTTAAAATAATTTC
TAACAATTGATTTGTTACAACTGCGAACGGTTGAATATTGAAAACGCCATTTGCTATATGTTGTAAAAAA
ATCGTAGGTATTGTTAAACCAGATAACACCAGGATGACAATAGCTAATATGACTTTACTAATACTATTCA
ACAAGCCTGTTGTTAAAAGTTCGATGATTAATAACCACAGTATTAAAAAGGTAACATAATAGCTTAAATG
AATGGCTAACGTTGGCCAATTATATAATTCAAAGGTATTCGGAATACTGAACACAATCCAAACTACACCA
ACGATACTCCATAACATAGTATAAAACCATGTTATCAACGCACGAATGATTAATAAACGCTCTTTAGAAA
AATGAAACATTTTCAATCGCGCTTTCAATACAGTATCTTGATTCATTTTCAAAACTGTAAATAAAGATAG
TGCAAAGATGAATACCGTTGTTAAAAATCCTGTAATTGCATAATAACTGCCCGTATCGTATAAATGAATC
GGTTCTAAGTTAAATGCACCTGAACGGTTTAATCCTGTAATCAGCAAATCAGTCATAACATTGATACTGT
CAGAATGTGATGCTTTCGGTGCTAGGTCTTGAAAAGCTAAGATGCCACCCATTGACCGCATAAGGCGTTG
GTAAACAGAATCTGTTAGCTGAGATAGCACGACACTTTTCATGGATTGTTGATCATATGTATATACTGAA
ATTGGTAGTTCACCTTGTTTATAAAATGCCTTGGTCATACCTTTATCAAAAACAAAATAGCCTTGAAGTT
TCTGCTGTTTTAGCAAAGTATGTGCTTGCTTATCATCATATGCTTTAATGCTCACATTTTTACCTAGGTT
ACTCCCTTTACCAATAGAGTTTAAGATTAATTTCGTTTCACTTGATTGGTCTTTATCTACGACACCTATA
TTAAAATGATTGTCATCTTCTGTTACATGTTGGATTGTCGTTAATGTAATAAGGAGTGCCGCTAATATAA
ATAGTAAATAGATAATCAAATACCACTTTTTCAATAAAAAAGAGTGGTAGATGCGAAACAAATGTATTGT
TTTCATTTAACCACTCCTCCAATGATAAGATTGAAAGGCAAGATGACCTTCCAATCTTATTTTTATATTT
TAGTTATTTAGATGCCTTTTTTAAAATTGATTCAAACATTTTGCCGCCATTTTTTTCGATTTCTTTTTCA
AGTTTTTCACGGTCTTTTGAAGATAGACTATTGAAATCTTTCGCACCACTATCATCAAAATCAATATCTG
CTTTCAATTTTGTGCTAGATTTTAAAATGAAATTAATTGGTTCTTCAGCATATTTGATGCCGATATTTAA
CGTAGATTTCTGAGTGTTATTTTTTACGTCAGAATCTATATTATTTTCAAAAGTGAATTCATTTTCGTCG
CTATATTTATCTAACGCGACAGTGATTTTACCTTTATCTTGACGTTTTGTGCCATCTACTTTTTCTTGGT
TATCTAATTTGATTTTTGATTCATCATATTCTGTCTTTTTACCAAATTCGTATTTATCACTGTATTTATT
GTCTTTTTCCTTAGAAGATACGCCTTTAATTGTATATTTCGCTTCAGCATACGTGTATTTATCTTGATCG
AAATCAAGTGCGTAATCTAGTTTTAACTTATCGTCTTCTAAAGTATTAGTACCTTTGATTTTAGTTTTAT
TATTTTCTTTGTCTGTAATAGTAATTTCTCGTTTTACAATCGTATGTTTTTCGGTATAAATTTTAGATTG
AATTTTAGCAAATTCATCCTTTTTAGTTTCTTTGACATCGTCAATTGCTTTTTTAATGTCTTTTTCAAAG
TCTTTTGTAGTACCTTGTTCTTCCATTAATTTTTTAAGGTCTTTATCCTTTTTAGCTTCTTCTAATACAG
CTAATGTAATTTTTTTAGTGTCAGCTCTGCTAAGTGTTAACGTGACAGGTCTAACTTTGTACTTTTCACC
ATTAACCTTAATTTCTTCTTTTTTACCTTTATCAAAATTATCGTCATCTAATTTGTCGACAATAAGTTCG
GAATATTTTTCGGCAATTTTGCTGTAGTCACTTTGTTGTGCTTGAGCATTACTGAAAAGAGTATTTAAAT
TTAGTTGTTGGTTTGTAATACCATTTTCTTTTGCTGTTTCTTCATCTTCACCTGTAAGTTTTGAATAAGT
TGATAATAAATCAGAATTATTAACACTATATTTCCCTTTAAATAATGGTGATTCGAAATAATGCTTATCT
TTATCTGCAGCTAACTGGAATTTCCCTAATGCAGAGTCTGCTATTGTTGGTTCAAGATTAATCATTGATT
TCTCTTTTTTAGGATCATGTCCATATGACATTTTAATTTTCGAAGCATTAACAACAGATTTAGGAATACC
AAGCCCTTTAACAATTTCATCAGATGCATCTGCGCTTAATTCTAATGAAGATAAAAATGAATTATCTTTC
ATCTTTTCTTGGAACTTCACTTCGTTTTCAAAACGGTCATTAAAATAATCTTTATACATTTTTGCAGTTT
GTTGTTCACTTTTTAAGTATGTATTTTTCGGTGTGTTTGCAAAAAATGCATAAACTCCCCATGCGATTCC
ACCTATTAATAATAAGACAATAATAATAGGAATTATAATTTTTAACTTTTTAGACATTTTGCTTCCTCCC
AATTATTTATGAGTTAATCATATCAGAACAATACATTTTATTAAATGGTTTATTTTAAATTTTGTTTAAA
TTAATAGAATTTTAGTTATAATAATGTTTAATAAGTTATTGAAAATCTAATAAACTACAAAAAATAGTTT
GATTACATAATGATTCTTGAAAATGTCGGTTAACTTTAAGGTGACAAGTTATTGCAATTTTGAAGGTAGA
CATCATATTTTATAATCGAATAACATACAAAATAAAGCGACCAATTTTGCAGTGTTACGAATTGTAAACT
GCGAACTGGTCGCTTTTTATTGATGTCATGATTAATTTAATGGATGTAATTATATGATGAAATTTCTGAA
GCAGAGATGGTTCTTGATGAAACGATATATTCACCAATCCAGTTCATTTCTGAAATTAGAATACTTCCAT
CAATATTAACTTTCTCAACGTAGGCTACATGGCCAAATGGACCGTTTACTGTTTGTAAAATTGATCCTCG
TGTTGGGTGTCTATCTACTTTGAAGCCATTGCTTGAAGCTTGGCCTGCCCAGTTTTTAGCATCTCCCCAA
AATGTACTAATCGTGTGTCCATCTTTGGCACGTTTATCAAAGACATACCATGTACATTGTCCAGCAGTAT
ATAAGTTGTTCTTACTTGTGATAAGAGGCTGATCAATGATTTTACCGTTACCTAAAGCTAAAGGTTTACC
GTCAGCAGTCTTTGCTTTGTCATTAAATTCGGCGATTTGTAATTCGTCATACAATTCGTCTAAATCGATG
CCTGTAATAAGCCCTTTGTTATCTTTTGAAAAAGCGTTATTTAATTCATCGTCATTGTCTTCAACATTCG
GTATTGCTGGTGTCAAAGGATTGCTTGGTGACGTTTGAGGCGGTGTGTGTGAATCAATTGCGTCATTAAT
GTGCGTATACTGACCACTTAATGAAGAATGGTACTGATTGTTGTTAAGATCACGTTGATTTGCGTGTTGA
TGATTGTCGTTTGTACGTGACTGATTTTGATGATTGTTGTTTGGCGCGTTGCTTTTGTCATAAGTATAAG
TATACGCGCCGGTGTCTTTATTCACTTTGAACTGTGCGTTTGGGTGTGCTTTCTTTGCTTCTTCTAATGT
TTTGCTATCATTCGTGTATGCTTGAGCCGAGTTAGGCGACATACTAAATAAAGTAAGAGTTGTCATCGTC
AGTAAAATTGTTTTCTTCATAATAACCATTTAATCCTTTATGTATTTAATTTAATTTTAGTATACACATT
TATATTACAAAAATGAATGGTTAATTAAAAATATATGGGTATATTCAATATATTTATTTAAAAAAAGCTA
AAAATACTTAAAAAACTATATACATATACTAATAATTTATATATTATTTGAGTAAGGAGCACTTTTTCAA
AAAATAGTGTCCCTAAAAAGTTTTGATAAACTTAAAATATTCAGGAGGTTTCTAGTTATGGCAATGATTA
AGATGAGTCCAGAGGAAATCAGAGCAAAATCGCAATCTTACGGGCAAGGTTCAGACCAAATCCGTCAAAT
TTTATCTGATTTAACACGTGCACAAGGTGAAATTGCAGCGAACTGGGAAGGTCAAGCTTTCAGCCGTTTC
GAAGAGCAATTCCAACAACTTAGTCCTAAAGTAGAAAAATTTGCACAATTATTAGAAGAAATTAAACAAC
AATTGAATAGCACTGCTGATGCCGTTCAAGAGCAAGACCAACAACTTTCTAATAATTTCGGTTTGCAATA
AGCATTCTGAAATTGGCAAAGTCACATTTTCTAATGTGGCTTTGCTTATCATTTTTTAAGAAAACAACTG
AAAGGAAATAAGCATGAAAAAGAAAAATTGGATTTATGCATTAATTGTCACTTTAATTATTATAATTGCC
ATAGTTAGTATGATATTTTTTGTTCAAACAAAATATGGAGATCAATCAGAAAAAGGATCCCAAAGTGTAA
GTAATAAAAATAATAAAATACATATCGCAATTGTTAACGAGGATCAACCAACGACATATAACGGTAAAAA
GGTTGAGCTGGGTCAAGCATTTATTAAAAGGTTAGCAAATGAGAAAAACTATAAATTTGAAACAGTAACA
AGAAACGTTGCTGAGTCTGGTTTGAAAAATGGCGGATACCAAGTCATGATTGTTATCCCAGAAAACTTTT
CAAAATTGGCAATGCAATTAGACGCTAAAACACCATCGAAAATATCACTACAGTATAAAACAGCTGTAGG
ACAAAAAGAAGAAGTAGCTAAAAACACAGAAAAAGTTGTAAGTAATGTACTTAACGACTTTAACAAAAAC
TTGGTCGAAATTTATTTAACAAGCATCATTGATAATTTACATAATGCACAAAAAAATGTTGGCGCTATTA
TGACGCGTGAACATGGTGTGAATAGTAAATTCTCGAATTACTTATTAAATCCAATTAACGACTTCCCGGA
ATTATTTACAGATACGCTTGTAAATTCGATTTCTGCAAACAAAGATATTACAAAATGGTTCCAAACATAC
AATAAATCATTACTGAGTGCGAATTCAGATACATTCAGAGTGAACACAGATTATAATGTTTCGACTTTAA
TTGAAAAACAAAATTCATTATTTGACGAACACAATACAGCGATGGATAAAATGTTACAAGATTATAAATC
GCAAAAAGATAGCGTGGAACTTGATAACTATATCAATGCATTAAAACAGATGGACAGCCAAATTGATCAA
CAATCAAGTATGCAAGATACAGGTAAAGAAGAATATAAACAAACTGTTAAAGAAAACTTAGATAAATTAA
GAGAAATCATTCAATCACAAGAGTCACCATTTTCAAAAGGTATGATTGAAGACTATCGTAAGCAATTAAC
AGAATCACTCCAAGATGAGCTTGCAAACAACAAAGACTTACAAGATGCGCTAAATAGCATTAAAATGAAC
AATGCTCAATTCGCTGAAAACTTAGAGAAACAACTTCATGATGATATTGTCAAAGAACCTGATTCAGATA
CAACATTTATCTATAACATGTCTAAACAAGACTTTATAGCTGCAGGTTTAAATGAGGATGAAGCTAATAA
ATACGAAGCAATTGTCAAAGAAGCAAAACGTTATAAAAACGAATATAATTTGAAAAAACCGTTAGCAGAA
CACATTAATTTAACAGATTACGATAACCAAGTTGCGCAAGACACAAGTAGTTTGATTAATGATGGTGTGA
AAGTGCAACGTACTGAAACGATTAAAAGTAATGATATTAATCAATTAACTGTTGCAACAGATCCTCATTT
TAATTTTGAAGGCGACATTAAAATTAATGGTAAAAAATATGACATTAAGGATCAAAGTGTTCAACTCGAT
ACATCTAACAAGGAATATAAAGTTGAAGTCAATGGCGTTGCTAAATTGAAAAAGGATGCTGAGAAAGATT
TCTTAAAAGATAAAACAATGCATTTACAATTGTTATTTGGACAAGCAAATCGTCAAGATGAACCAAATGA
TAAGAAAGCAACGAGTGTTGTGGATGTAACATTGAATCATAACCTTGATGGTCGCTTATCGAAAGATGCA
TTAAGCCAGCAATTGAGTGCATTATCTAGGTTTGATGCGCATTATAAAATGTACACAGATACAAAAGGCA
GAGAAGATAAACCATTCGACAACAAACGTTTAATTGATATGATGGTTGACCAAGTTATCAATGACATGGA
AAGTTTCAAAGACGATAAAGTAGCTGTGTTACATCAAATTGATTCAATGGAAGAAAACTCAGACAAACTG
ATTGATGACATTTTAAATAACAAAAAGAATACAACAAAAAATAAAGAAGATATTTCTAAGCTGATTGATC
AGTTAGAAAACGTTAAAAAGACTTTTGCTGAAGAGCCACAAGAACCAAAAATTGATAAAGGCAAAAATGA
TGAATTTAATACGATGTCTTCAAATTTAGATAAAGAAATTAGTAGAATTTCTGAGAAAAGTACGCAATTG
CTATCAGATACACAAGAATCAAAAACAATTGCAGATTCAGTTAGTGGACAATTAAATCAATTAGATAATA
ATGTGAATAAACTACATGCGACAGGTCGAGCATTAGGCGTAAGAGCGAATGATTTGAACCGTCAAATGGC
TAAAAACGATAAAGATAATGAGTTATTCGCTAAAGAGTTTAAAAAAGTATTACAAAATTCTAAAGATGGC
GACAGACAAAACCAAGCATTAAAAGCATTTATGAGTAATCCGGTTCAAAAGAAAAACTTAGAAAATGTTT
TAGCTAATAATGGTAATACAGACGTGATTTCACCGACATTATTCGTATTATTGATGTATTTACTATCAAT
GATTACAGCATATATTTTCTATAGCTATGAACGTGCTAAAGGACAAATGAATTTCATCAAAGATGATTAT
AGTAGTAAAAACAATCTTTGGAATAATGCGATTACGTCTGGTGTTATTGGTGCAACTGGTTTAGTAGAAG
GATTAATTGTCGGTTTAATTGCAATGAATAAGTTCCATGTATTAGCTGGCTATAGAGCGAAATTCATCTT
AATGGTGATTTTAACTATGATGGTCTTCGTACTTATTAATACGTATTTACTAAGACAGGTAAAATCTATC
GGTATGTTCTTAATGATTGCTGCATTGGGTCTATACTTTGTAGCTATGAATAATTTGAAAGCGGCTGGAC
AAGGTGTGACTAATAAAATTTCACCATTATCTTATATCGATAACATGTTCTTCAATTATTTAAATGCAGA
GCATCCTATAGGCTTGGCGCTAGTAATATTAACAGTACTTGTGATTATTGGCTTTGTACTGAACATGTTT
ATAAAACACTTTAAGAAAGAGAGATTAATCTAATGTTGATGAATAGCGTGATTGCTTTAACTTTTTTAAC
AGCATCTAGCAATAATGGCGGACTTAATATTGACGTGCAACAAGAAGAGGAAAAGCGAATCAATAATGAT
TTAAATCAATATGATACAACGCTATTTAATAAAGACAGCAAAGCGGTTAATGATGCGATTGTTAAGCAGA
AAAAAGAACGACAACAACAAATAAAAAATGATATGTTTCAAAATCAAGCGAGTCACTCGACTCGCTTGAA
TGAAACTAAAAAAGTGTTATTTTCCAAATCTAACTTAGAAAAGACTTCGGAGAGTGATAAAAGCCCCTAT
ATTCAAAACAAGCAGGAGAAAAAAATATTCCCGTACATTTTGATGTCTGTAGGGGCTTTTTTGACTTTAG
GATTTGTCATTTTTTCAATTCATAAAGGGAGACGAACGAAAAATGAATCAGCACGTAAAAGTAACATTTG
ATTTTACTAATTATAATTACGGCACATATGACTTAGCAGTACCAGCATATTTACCGATAAAAAATTTAAT
AGCTTTAGTATTGGATAGTTTGGACATTTCAATATTTGATGTCAATACACAAATTAAAGTGATGACGAAA
GGTCAATTACTTGTTGAAAACGACCGACTTATTGATTATCAAATCGCTGATGGAGATATTTTGAAGTTAC
TATAGGAGGAAAAATAGATGGTTAAAAATCATGACCCTAAAAATGAAATGCAAGATATGTTAACACCTTT
AGATGCTGAAGAAGCAGCTAAAACAAAATTACGCTTAGATATGAGAGAGATTCCTAAGTCTTCAATTAAA
CCAGAACATTTTCATTTAATGTACTTATTAGAACAACATTCTCCATATTTTATAGATGCTGAATTAACTG
AACTACGTGATAGTTTCCAAATACATTATGACATTAATGACAATCATACACCTTTTGATAATATTAAATC
ATTTACTAAAAATGAAAAATTACGTTACTTACTCAATATCAAAAATTTAGAAGAAGTAAATCGTACACGT
TACACATTTGTGTTGGCACCAGATGAATTATTTTTCACAAGAGATGGATTACCAATTGCTAAAACAAGAG
GTTTACAAAATGTTGTTGATCCATTACCGGTGTCAGAAGCTGAATTTTTAACAAGATATAAAGCACTGGT
TATCTGTGCATTCAATGAGAAACAATCATTTGATGCTTTAGTTGAAGGAAACTTAGAACTACATAAAGGA
ACGCCATTTGAAACTAAAGTTATTGAAGCGGCAACGTTAGATTTACTAACGGCATTTTTAGATGAACAGT
ATCAGAAACAAGAACAAGATTATAGTCAAAATTATGCATATGTACGCAAAGTAGGACATACCGTTTTCAA
ATGGGTTGCTATCGGTATGACAACGTTAAGTGTTTTATTAATTGCATTTTTAGCCTTTTTATATTTTTCA
GTAATGAAGCATAATGAGCGTATTGAAAAAGGATACCAAGCATTTGTAAAGGAAGATTATACGCAAGTAC
TAAATACGTATGATGATTTAGATGGTAAAAAATTAGATAAAGAAGCACTTTACATTTATGCCAAAAGTTA
TATCCAAACAAATAAACAAGGTTTAGAAAAAGATAAGAAAGAAAATTTACTTAATAACGTGACACCAAAT
TCAAACAAAGACTACTTATTATATTGGATGGAATTAGGACAAGGACATCTTGATGAAGCGATTAATATTG
CCACTTATTTAGATGATAACGATATTACAAAGTTAGCGTTGATTAATAAGTTAAATGAGATTAAAAATAA
CGGAGATTTATCGAATGATAAACGTTCTGAAGAAACGAAAAAGTATAACGATAAATTGCAAGATATTTTA
GACAAAGAAAAACAAGTTAAAGATGAAAAAGCGAAATCTGAAGAAGAGAAAGCAAAAGCGAAAGATGAGA
AATTAAAGCAACAAGAAGAGAACGAAAAGAAACAAAAAGAACAAGCACAAAAAGATAAAGAAAAACGCCA
AGAAGCTGAAAGAAAAAAATAGTATAGGACTGAGGCAAAGACAATGCATAAATTGATTATAAAATATAAC
AAACAATTGAAGATGCTCAATTTGCGAGATGGTAAGACATATACTATTAGCGAAGACGAGCGTGCAGATA
TTACGTTGAAATCGTTAGGCGAAGTCATTCATTTAGAACAAAATAATCAAGGTACTTGGCAAGCGAATCA
TACTTCTATTAATAAGGTGCTTGTTAGAAAAGGTGACCTTGATGACATTACATTACAGCTTTATACAGAA
GCTGATTATGCATCATTTGCGTACCCTTCGATTCAAGATACGATGACGATTGGATCAAATGCATATGATG
ACATGGTCATTCAAAGTTTGATGAATGCCATCATTATTAAAGATTTTCAATCGATACAAGAAACTCAATA
TGTGCGCATCGTGCACGATAAAAATACAGATGTGTATATTAACTATGAACTACAAGAGCAATTAACGAAC
AAAGCTTACATTGGTGATCATATTTATGTTGAAGGGATATGGCTCGAAGTACAAGCTGATGGTTTAAATG
TATTGAGTCAGAATACAGTGGCATCGTCATTAATTCGCTTAACACAAGAGATGCCACATGCACAGGCAGA
TGATTACAATACGTACCATCGTTCGCCAAGGATTATTCACCGTGAACCGACCGATGATATTAAGATTGAA
AGACCACCACAACCAATACAGAAGAACAATACAGTGATATGGCGTTCCATTATACCGCCATTAGTAATTA
TTGCTTTAACTGTTGTCATCTTTTTAGTGAGACCAATTGGTATTTATATTTTAATGATGATTGGTATGAG
TACAGTAACGATAGTATTTGGTATTACAACGTATTTCTCTGAAAAGAAAAAGTATAACAAAGATGTTGAA
AAACGAGAGAAAGATTACAAAGCTTATTTGGATAATAAATCTAAAGAGATTAATAAAGCGATTAAAGCAC
AACGTTTTAGTTTGAATTATCATTATCCAACGGTTGCTGAAATTAAAGATATCGTTGAAACGAAAGCACC
AAGAATATATGAAAAAACATCGCATCATCACGATTTCTTACATTATAAGTTAGGTATTGCGAATGTAGAA
AAGTCATTCAAATTAGATTACCAAGAAGAAGAATTTAACCAACGTCGTGATGAACTATTCGACGATGCTA
AAGAATTGTATGAATTTTACACAGATGTAGAACAAGCACCATTAATCAATGATTTAAATCATGGACCAAT
TGCATATATTGGTGCACGACATCTCATTTTAGAAGAATTGGAGAAAATGCTAATCCAATTGTCAACGTTC
CATAGTTATCATGATTTAGAGTTTCTATTTGTGACACGTGAAGATGAAGTTGAAACATTGAAATGGGCAC
GTTGGTTGCCACATATGACATTGAGAGGTCAAAACATTAGAGGGTTTGTTTACAATCAACGAACACGTGA
CCAAATTTTAACGTCAATTTATAGCATGATTAAAGAACGTACCCAAGCTGTGCGTGAACGCAGCAGAAGT
AATGAGCAAATTATTTTCACACCGCAATTAGTGTTTGTCATTACAGATATGTCATTAATTATTGATCATG
TCATTTTAGAATATGTAAACCAAGATTTATCAGAATATGGTATTTCATTAATCTTTGTTGAAGATGTGAT
TGAAAGTTTGCCAGAGCATGTAGATACCATTATTGATATCAAGTCTCGTACTGAAGGCGAACTGATTACG
AAAGAAAAAGAATTAGTTCAATTGAAATTTACACCTGAAAATATTGATAACGTTGATAAAGAATATATCG
CGAGACGTTTGGCGAATTTGATACACGTCGAACATTTGAAAAATGCAATTCCTGATAGTATTACATTTTT
AGAGATGTATAACGTGAAAGAAGTAGATCAGCTTGATGTGGTTAATCGATGGAGACAAAACGAAACATAC
AAAACGATGGCAGTACCTTTAGGTGTAAGAGGTAAAGATGACATTTTATCATTGAACTTACATGAAAAAG
CACACGGGCCACATGGTTTAGTTGCTGGTACCACTGGTTCATGGAAATCTGAGATTATTCAATCATACAT
TTTATCTTTAGCTATTAATTTTCACCCTCATGAAGTTGCATTCCTATTGATTGACTATAAAGGTGGGGGT
ATGGCGAACTTATTTAAAGATTTAGTCCATTTAGTTGGTACGATTACAAACTTAGATGGCGATGAAGCGA
TGCGTGCCTTAACATCAATCAAAGCCGAATTGAGAAAACGTCAACGTTTATTCGGAGAGCATGATGTTAA
CCATATTAATCAATACCATAAGTTATTTAAAGAAGGTGTTGCGACAGAACCAATGCCACATTTATTCATT
ATTTCCGATGAGTTTGCAGAATTAAAATCAGAACAACCTGATTTTATGAAAGAACTTGTATCAACGGCAC
GTATTGGACGTTCGTTAGGTATTCATTTAATACTTGCGACACAAAAACCATCGGGTGTTGTTGATGACCA
AATTTGGTCTAACTCTAAATTTAAATTGGCATTAAAAGTACAAGATAGACAAGACAGTAATGAAATTTTA
AAAACACCAGATGCAGCAGACATTACATTACCAGGTCGTGCGTATTTACAAGTTGGTAATAATGAAATTT
ATGAATTATTCCAATCTGCATGGAGTGGTGCAACATATGACATTGAAGGCGATAAATTAGAAGTTGAAGA
TAAGACGATTTACATGATTAATGACTATGGTCAACTTCAAGCAATCAACAAAGACTTGAGTGGACTTGAA
GATGAAGAAACAAAAGAAAATCAAACTGAGTTAGAAGCGGTTATCGATCATATCGAATCTATTACAACAC
GATTAGAAATTGAAGAAGTTAAGCGTCCATGGTTACCACCATTACCAGAAAATGTATATCAAGAAGATTT
AGTAGAAACAGATTTCAGAAAATTATGGTCAGATGATGCAAAAGAAGTGGAATTAACATTAGGACTTAAA
GACGTACCAGAAGAACAATATCAAGGACCGATGGTATTGCAATTGAAAAAAGCTGGGCACATCGCGTTAA
TCGGAAGTCCAGGATATGGTAGAACAACGTTCTTACACAACATTATTTTCGATGTTGCAAGACACCATCG
TCCTGATCAAGCACATATGTACTTGTTCGATTTCGGTACCAATGGTTTGATGCCAGTCACAGATATACCA
CATGTCGCTGATTACTTTACAGTAGATCAAGAAGACAAGATTGCGAAGGCGATACGGAAGATACATGATA
TTATTTCTGAGCGAAAAAGACTATTAAGTCAAGAGAGAGTAGTTAATATAGAGCAATATAATAAAGAAAC
TGGAAATTCAATTCCAAATGTTTTCTTAATTATCGATAACTACGACACGGTGAAAGAATCACCATTTATG
GAAGAATATGAAGAAATGATGTCTAAGGTAACACGTGAAGGTTTAGCGTTAGGGGTATACATCATTCTTT
CAGGATCAAGATCAAGTGCAATAAAATCAGCTATATTTACTAACATTAAAACAAGAGTTGCGCTGTACCT
CTTTGAAAACAATGAATTAACAAATATTATTGGTTCTTATAAAAAAGGTGTGAAAGATGTTAAAGGTAGA
GCTGCAATAAATGATGATAACTTCACACAGTTCCAAATTGCGCAACCATTTGAATTAGCAGAAGGACAAA
CATATAACGAGCGCATTAAAAATGAAGTAGCACAAATGAAAGAATTCTATGTAGGAGATTATCCAAAACA
TATTCCAATGATGCCAGATAAGGTATTTATGGAAGATATTCGAGAAGCATATGATTTGGAAAAAATCATT
CATGAAGAACACAAATTACCATTAGGATTAGACTTTGAGGATGTGGAACTAGTTAGTTTAGATCTGACAA
GTTCTTCGATTGTAACAGCAATTAAACCAACTGAGATGGAAAAAATGAATGATGTTATAATGTCTAGTTT
ATCAGTATATAGTAAAAACCAATTTGTTATCTTGGTTGATGCAGAAGATAATATGAGCCAGTATTCAGAA
GATGTAACCTCTTATTATTCAGCACCATCAGATTTGAGCAACATTAGATTAGGATTTAAGCAAGAAATAG
AAGCAAGGAAAAATGGCGAGAAAAGTATAGAGGAATGCAAGATTGTATTTATAAATAATATTAAACGATT
CAATCAATTAACTGGAATGACAGAAGATGAAATTCGTGTGTTATTTAATGAAGGTCAAAAAGTTAATATT
ATCATTATTGCAAGTGGACTATACTCAGATACAATTGGTGCATTTGATAGAGAAAGTAAAATGATGGTAA
GAACTATAAATCAAGCTTTGATTAGTCATAAGATATCGGAACAAGAATTTATAAGAGTTAAAGATCGATT
TGGTGAACCAGAATTAAAAGTGGGAGAAATGTATTACATTAATAATCAAGAATATCAAAAAATAAAACTA
ATGGAGGGATAGAGTTGATAAAGTTAAACCAAGCCTCTGTCAGCAAAGAAATTTCAAGCATTCGAACAAA
TGGACAAGGCTTAAAACAATCAAATGGGAATGTAAATTTAAGTAAAACGAATCTCGTTACTTTTAAAGAA
TATGTAAATATGTTTGAAGATTATCAATCAGCTCTATCTAATTATGAAAACATAATTGAACAAGATACGA
CGGCTATGGATACAACGGTAACAGAAATTGTTGAAAACGATAGAGAAATAGCAGGACAAATTAATAAATA
ATTAAACAAGACGGGTGAGAAAAATGAGTAATAAGGGAGAAATAAGAAGGCAAATTGCTAATAAAGAAAG
AGAAAAAGCAAGTAAAGAAGCACAACTAACAGATTTAAAAGAGGATTTAAGAAGGTTGAAAGACGCTTCG
AAAAAATTGGATACAGCAGGAGAAGATTTTAACAAAGGACAGAGTAGTTATAACAAAGTAGAAATTAGTA
CTTCAGATTGGAAAGGAGAAAGAAGGACTAAAAGTGACAGCAAAAAGAAAGATGTCGATTCTGAATTAAA
AAAAGTTGAACAAGACTTTGATGATGCGAAGAAGGCTATTAAAAAAGATATTCAGGATAAAGAAGAAGAA
ATCAAGGGAGTCGAAGGAGAAATCAGTACTATAAATGCAGCTATAGATGCACTTAAATCAAAATTATAAT
AATAGAGAGGGAAATTTATTATGGGGTACAAAGTTGATATGTCTGAAGTGCACAATATGCAAAAGTCTAT
TGATTCAAGCTTAAGTGCAATAAATACAAAGGTTAGCACGCTTAGCAGTAGCATAAACAACCTTATAAAT
ACTGAAGGATTCGAATGTCAGACAGCAAGTAGTGTCAAAAACTATAGTAAGACATTTCATTTACAATCAA
TAAAAAAGATTGAAACAATAAACAAAGATTTTAAATCAGATATTGCGAAATCTATACGTAAATTCCAAAG
TGAAGTTGATAATAATGCTTCAGCTATATTGGATGAAGACGAAATAAAAAAATACAAAAAAGATATTGAT
GATGCATTAAAAGATGTTTTCAAATCTTCTAAAGATGCAAACGGAGCTATTTCAGATGTTTCAGATTTAA
CAACAGCCAAAAAAATAAAGACAGAAAACTTGGCCAATAAAATGGGAGATTTTAATAAAGATATTGATCA
AACGGTGGAAAGATTAACGACCTTCGACGCCAACAATTCTATAGATGGTGATAAGACAGATAACTTAATA
ACTGAATTAAGTGGTGTAAATTCATATGTCAAAAACATGAAGCCAAACCGTGCAAGAATTAGTTCTACAA
GTGGAAAAATTGAAGGTGCAATTGCAAGGCATAAAACAAGTGAAGAGTTAGTAAGATGGCAAACTTACAT
GGAAACGTTAAGTGAAAATCTTTATAAAACACCAGGTCTAAGTAAAGCAGCTTCTGACATAATTACCCAA
GCTGGACGCGAGTACTATGCTATCAAAGCTGTAGGGAATGGCAGTGCTTTAAGAGGATATAAAGAATATC
TGAAAACACGAGATATTAATAAATTAATTAACAAAATGAATAAAAACCAATTAAAAAGAATGTCATTGGT
ATTAAATACAGATAGAGGTAATATTAAAATAAAAAATGCAGTAAAAATGGCAAGTGAATTTGCCCGTAAT
AATCCTTTTAAAAAAGGAAATTTAGTAAATTGGATGAGCAAAGTCCAAGGGTATCAAAGTGTAAGTGCTC
AAATATTAAAAAAGGGGTTGCAAGATAAGAACTTTAAATATACATTTGGAGATGCAAAGAAATTTTTTGA
TACAGCTGATATGAAAAAAGCAGCAGTCACAGAATTTAAAAATACCTTTGTACCACAAAATATAAGAGAA
ACCTTCTTTAAGAAAGAAAATTTAACATCTAAGACAGCATTAAAGAAAAATATGAGTAAATTCTGGAATG
AAGATATTAAGGGTGGAATCAAAGAGTTTAAATTAGACTTTGCTAACAAAAATATCATTGGTAAACTCGG
CAAATTGTTGAAACTAGGAGGCAAGGCTTTAAAACCATTAGGATTTATTACTGCAATTACTGACAACATA
GGAAAGAAATCTTGGCAAGAAAAATTAGTTGGTATGGGGGTAGATTTAAGTGCTATTGGTGCAAGTGCAG
CTGCAGGTGCAGCTGTTGGAACGGCAATACCATTACCTGTAGTAGGAACAGTTGCAGGTGCATTAGCTGG
AGCAGCAGTGGGTATAGCTTTAGATTATAAAATACCGTATCTTGATAAGTCTGCAACAGAATTAGCTAAA
GATGGTATTAACTCGGGTATTAACAAAGTTAAAAGTGGATTTGGAAAAGTAACTTCAGGATTTAAAACAG
TTTTCGGATAAGAAAGGGGCAGACAAATGAAAATACAAGAGATTGTAGGAAATATAAAGAGAGCTTATCT
GACACCATTAATAATTTTTGTGATTTTGTTTTCATTATTTTTTGATTTGATAATGTATTTTTATGGAAAC
CTTCAAGGGAAATTGCCAATATATTTAGATGTATTTCTAATATTTGCAGCAGTTGTATTTATTTTAATGT
ACTTCCAAGAGAAAAGTGGAGAAGTTAAGGTTGAAAAATCAAACGTTATTCGTTATTTAACATTAAATGT
TGTAGCTGGGTATTCAATGGTACTACTTGTTGCCTCTATTTATGTTTTTGGGGTAGCAGGCTATGGTTTT
GATGTATTTAATTACTGGTTAGGTATTATATTAATGCTATTTGTATCGTGGTTTGCTCTATTTTTGTTTT
ATAAAAATGAATTTGATAGTGAAAATCCAAATAAAGCAGTTAATGTTATAGCAATTATTATAAAGTTATC
TGCTTTTGGAGGACTTTTCTATATCAGAACAGTCGTTCCTAATACTGCAGATGAAGAGAAATTTATAACT
CTAAGTATCTTAATTAATATAGCTGTTGATTTATTGCTGGTTAGATCATATTTTAACTATGCATTATATA
AGAGTGTAAAAAAAGATATCGAAAACGGAGTGGATGATTAATGGAAGTAGGAATGTTAATTATGCCGTTT
TGTGTGAAGATTACATTTGAAATTGATAAAAATGATAATTGGTTAAATGCATTAGATACAGTAAATGAAT
TTTTCATGGACAAAGATATATATCCAACTGGTCCTATAATTTTCCAAAGAGAATTAGCAGGTTTGGGTGA
ATATAAATATACAGCATATATAGCTCTTAATGATGAACTTCAAGATATACCTGAATTGAACATCAAATAT
ATTGATTGTTTAGAGGTAGGACCTACGTTATCAACTAAGTGTTTTGAAGAAGAGGACTTTGAAAGAGCTT
ATAAAGAAATTGAATATGTAGCTAACGAAAATAATATTAAGATCCTAAATCAACCATATTATCATGTAAT
GGTAGATTATTTTGGTGGTACGGCTTTTGAAATTTATGCTCAAGTAGATTTGGATGAGAGTGAAGTATAT
GGATAAAAATGGATACTCATATATTATGATGAAAAATGTAGCTTACAAAACTTATTTTGATGTGACTATG
GATGACTATGAAGATATATTAAAAGACTTTACAAATCTTGCAATTTCTAAAGGTAAAACAATTACAGGGC
CATTAACCTTTGCAGTCACGCAAATAGACTTGCAAAAAAGGATGAATATTGATTTATTTATTTCAGTTGG
AAAATGTTTTAAATCAAATGAAGAACTATCATATAGAACATATTTTTGTCTAGATAACATGTTACATGGT
CGTATCACTTCCAACAATTTTATAACAGATGAAATAGCGTTACTTGAGGATATGAACGAATTTGCTTCTG
ACAACAATTTAACGTTTACTTCGCCTTATTATCACACAATGAGAAAAAGTTTTAGCGGTGAACAAGGTTG
GATTGATGTAAAGGCCAAAGTGTATGAAAATGATTAATTAATAATCAGTAGAGGTAATATATGATAATTT
TTATTTTATTAACAGTTTTTGCACTCTTTTATATAGCGATGATTGCTAGTTTATTTAAAAGTGAAGGTTT
TTCAATAATAGGCTTAATATTGGATATAGTTATTTTGACAACGTTAATATTTTATTATTTTGTAGGTGCG
AGTTTTGTTGATAATGATTTAAGTAACTTTTTAGCATTCATGAATTTTGGGTCATTTGTGTATATGTACT
ATGCAATTAAGAGCTTGTGGGTGAAGCCTAAGTTAGTAAATTATATAATTGCAAAAGAAATAGGCGAATC
AAAAGATGTCATTGAAGAACAGGAATTAGATTTACAGACATCAAAGATAAGAGGTATCTACTTTTTCATT
ATTGCAATTGCCTTGTTAATAATTACTAAATTAAGAATGCAACCTGAGTTACAGGCAGATGCTATATCGA
TGAATCCAGTTTTTATTTTTATAGGAGTTATTATCATTTTAATTTGGCTAGTACTGGATATATATCGTAA
GAAAAAATACGGTATATTCTTATTCAAGACGATAGTGCCATTAGTTGTTACGACTTGGATTATTATAGCT
ACTATTGTACTTTCATAAGAAATTTTCAATAATTTTTTTGGTTATAATTGTTGATGGATATTAATTAATC
GATAGAAAAATCTTAATGATTTTTGAAAAATATGTAAAAAGTATATACTATTAATATCTTTTTTACTGTA
ATTATAAATAGTTAAATAAATTGAAAGACAAAATAATGAGTAGGAGTTAATGAGATGGAAAACCAAAAAC
AAGGCAATGGCTTAAAAATTGCAACATGGGTATTTATTGTATTAACAGTAGTTACACCGCTATTTGGTAT
TGGAAGTATTGTTTGTAGTATTAATTACAAAAAATACGATGCAGAAAAAGGTTCGAAGTTATTGAAAATT
GCAATTATCGTAACAATAATTGTTTTTGTTTTAAATTTATTAGCATATTTAGGTTTAAGATAAGTAAAAT
GAATTTGAAGAAGCATTAAGCGACATTTGGGTGTTGTTTAATGCTTTTTATTTAACGGAAATAAGTGTAG
AGAATAAATTAATAGCTTAATCAAGAGATATTTCGAACACATAGGGGCGATAACATGACTTTCGAAGAGA
AGTTAAGTCAAATGTACAACGAGATTGCGAATGAGATCAGTGGGATGATACCGATAGAGTGGGAAAAAGT
ATATACAATGGCTTATATAGATGATGAAGGTGGAGAAGTGTTCTACTATTACACAGAACCTGGAAGCAAT
GAATTATACTACTATACTAGTGTATTAAATAAATATGATATATCGGAATCAGAATTTATGGACTCAGCGT
ATGAGTTGTATAAACAATTTCAAAATTTAAGAAATATATTTAAAGAAGAAGGATATGAACCATGGACATC
ATGCGAATTTGATTTTACAAAAGAAGGTGAATTAAAAGTTTCATTTGATTATATAGATTGGATCAATACA
GAGTTTGATCAATTGGGCCGTCAAAATTATTATATGTACAAAAAATTTGGGGTTATACCAGAAATGGAAT
ATGAAATGGAAGAAGTTAAAGAAATCGAGCAATATATTAAAGAGCAAGATGAAGCTGAACAATAGGGGAG
ATAACATGACTTTCGAAGAAAAATTAAGTGAAATGTACAATGAAATTGCGAATAAAATTAGTAGCATGAT
ACCAGTAGAATGGGAAAAGGTATATACAATGGCTTATATAGATGATGGAGGAGGTGAAGTATTCTTTAAT
TATACTAAAATAAACAGCGATGAATTGAATTATTACACCGATATACCTAAGGAGTATAACATTTCTGTGC
AAGTATTTGATGATTTATGGATGAATCTTTATTACTTGTTTAAGAATTTAAGGAATTTATTTAAAACAGA
AGAACATGAACCATGGACATCATGCGAATTTGACTTTACAAGAGACGGAAAATTGAATGTATCTTTTGAT
TATATAGATTGGATCAATACAGAGTTTGATCAATTGGGCCGTGAAAATTATTATATGTATAAAAAAATTG
GGGTTATACCAGAAATGGAATACGAAATGGAAGAAATTAAAGAAATCGAGCAATATATTAAAAGCCAAGA
AAGTTAATTATAGGAAAGAGGTTAAGCAATAAGATTTGTTTAATCTTAGTTTGCTGCAATTTAAAATTGC
TGATATTTCTAGGAAGAATCATTCGAAATTGAAAGTGAGAGTGAACTCATAAGTGGTTCAATAACAAATT
GTATAAAAAATATTGATCATAATATCGATAGACTTATCGATAAAATTACCGAGATGCAAAATGAAGTTAA
TTCATTAGATAGTACATTATCTGTACTAGAAAATGCAATGGATTCAATAGCTGCTGCTATTGAAAAATTA
ACTAATTAAAGGAGCAGTAATGGAAAAAATAAAGAAAATAAACAAAATATTTTTATCATTTGAAGTTATT
CCATTTGCAATGATGATTTTACTGGCGTTTCTACCAGTTATTGCAGGTATAATTAATAATCGTTTGCAGT
ATGGTAGGGATTTTGGCGATAGAGTAAGTTTTTATTGTTATATTTCAATTATGGTTGCATATGCAATTAC
CATTTTGTTAGAAATTATTTTTTACTTTATTTTATTGAAAAACTATCAATATGATCAAAACAATATTGAA
TTAGCTAATAGAGTGAAAGTTACAAAAGTACTGTCGATTTTGTATATGATTCCAGGATTATATGCGATTC
CATTCTATTTTAGATTTTTACATGTTCGCTCATTTAGAGAAAATAAAAAATCCGGACAGCCGGCCTATCA
CTTTTGGGAATTTTTTATAAAACCTAATCGAAAACCGATAGAGTTGAAAGACTTTTTTATTAAAAATAGA
TGATTAAGGAGTAACCGATGAAAAGATTAATTATAGGAATGTTAATTATAATGATGAGTATAATCAATTA
TGGTTGTGGCAATAATCAAAATGAAAATAAATATAAAAGTCAAATTAATAAAGTAATGAAAATTCAACAA
GAAACTCATAAAGAGATGGTTAAAAAGAGTAATGAAGTTAATCCTGAATTTAATAAGGATAAAGTAAATA
CTTATGTATTTAATGATGGCAAATTAATTATCATAAGCTATAAGTTATTTAAAGATAAAGATCAAATGTT
TTACGCGACTTACGAGTTTAAAAACGACAAAATTTTTTATAAGAGAGATATTGATCCTAAAACATACGTG
AAAGAACACCAATCAGATTATAAAGATATTAAAGTAAAATAATTTAAAGGAGTAGGAAAATGGAAAAATT
AATCAAAGTGACGTCTTTAATTGGAATTATTATTCAAAGTTTTTTAACATTGTTATTTTTAATATTTTTA
ATTTTATCAGCAACAGGCATTATACAGCCAGAATTGACCACAACTGTTAATGGTGAACAAACTATACAAA
GCCCAGAAACTGCTCAAGCAACATTCGTGACAATATTCGCAATATTATTTGTTGTTTCTTTAGTTTCAGA
TTTATTAGGCATTATAGCTATGAAAAAGTTGTTTGTGAATAATAAAGCGAGTGGTATTTTGTATATTATT
GGTGCAGTTATCAGTGCCAATTTATTAACATTTATTGTTTGGTTAATAAGTGGGGTTTCTGTTTTAAGAT
ATAACAAAATAGGAAAAGAAGTGTCATAGCATGAAATATACTTGGTGGATACTATTAACAATTGCAGGCA
TTTTAAGTTTAACAAGTGTTTATGGATTTATTTTATGTTTAGGTAGCTTTGGAATGTTGGCACTGAATGT
CATGTGGCTATTTGTTTATACGCCGCATAAAAATTCTAAAGCACTTGAATCTATATCAAAACCAACGATA
ATTTTATCAATCATTGGGACATATGCAGTATTTATATTTATGTCTATCTTATTTTACTTCGTAATGAAAG
CTAGGTTTATGGAAATTGGAATAAAACTTTATGGTGAACCTTTTAAGATGTTTGGAATACCAATATTCAT
CATGGCTATCATTTTATTTACAATCGGTACAGTATTCGTTTATAAAATACAGCAATCAAGATTAAAGCAG
TAGAATATATTAATTTAAAATGGGACGGGTTTAAAAGAAATCCGTCCTAATGATTTATACATAATAGATG
TAGCTGAATCTAAAAGACTTCAAATACTTTGAAGATAAAAAGATAATGACAATGAATGTAAAATGTGATT
TTTACAATATTAAAATATAAAAATTCCAACTGAAAATGTAATGGTTTAGAAAGGAAATCTAAATTTTAAT
AACGATAAATGAAGGATAGATAAACATGAGTAACTTAAACCAGTTTGATAAATTTGTACCTTCATTTATT
TGCGTTGAAAATCACGATTCTGTTTCCATTTTCGAAAAATAGAAACGAGTATCGTAAATAAAAACTCTCA
TGGATACAAGGCGATTATATAGTTTCAAGATGATGAACCAATTTAGGACGAAATTTAAATGGATGGATAT
ATTTAGATTTTACTGAATTGTAAAAATAGAATTTCAAGTTATTTGAATGTATTTATAAATATATCGTTAT
TATTAAAGTAGAGATTAGGGGAGATAACATGACTTTCGAAGAAAAACTAAGTGAAATGTACAATGAAATT
GCAAATGAGATTTGTGGAATGATACCGGTTGAGTGGGAAAAAGTATATACGATAGCCTATGTAAATGATA
GAGGTGGAGAGGTCGTTTTTAATTATACTAAACCAGGTAGCGATGAATTGAATTATTACATGAATATATC
TAGAGATTATAATGTTTCGGAAGAAATATTTGATGATTTATGGATGGAACTTTATAGATCATTTAAAAAA
TTAAGAAATATATTTAAAGAAGAAGGACATGAACCATGGACATCATGCGAATTTGATTTTACAAACGAAG
GTAAATTAAAAGTTTCATTTGATTATATTGATTGAAAGAATACAGAATTTGATCAATTGAGTCTTGAAAA
TTATTATATGTACAAAAAATTTGGGGTTATACCAGAAATGGAAGAAATTAAAGAAATCGAGCAATATATT
AAAGAGCAAGATGAAGCTGAAATATAGGGGAGATAACATGACTTTCGAAGAAAAACTAAGTCAAATGTAC
AATGAAATTGCAAATGAGATTAGTGGGATGATACCAGTAGAGTGGGAAAAGGTATATACAATTGCCTACC
TAGATGATGAAGGTGGAGAAGTCGTTTTTAATTTTACTAAACCAGGTAGCGATGAATTGAATTATTACAC
GGATATATCTAGAGATTATAATATTTCAGAAAAAATATTTGATGATTTATGGATGAATCTTTATTACTTG
TTTATGAATTTAAGGGATTTATTTAAATAAGAAGATTTAGAACCATGGACATCATGTGAATTTGACTTTA
CAAGCGAAGGTGATTTAAACGTATCTTTTGATTATATAGATTAGATTAAATTAGGTTTTGGCCCATCAGG
AAAGGAAAACTACTATATGTATAAAAAGTTTGGTGTTTTACCAGAAATGGAATATGAAATGGAAGAAATT
CGAGCAGTAGAGAAGTATGTTAAAGAGCAAGAGTAGCAGACATGTTATAAAAGGCTGTGCAAAACCAACC
TCGTTTTACATTTGATTCAAAGAAGAAGGTAAAAAATAAGATTATTTGCAACTTAAAAAGTCAATTAGCT
TATCGGTATCCATACATCATGGATAAATAAGTTCAACTAATTAACAAATCACGATATAAATTTAAAATTG
TCATTAATTGAAAAGGTTATTGTAGTGTATTTTATAAAGTTGATGTACATCGACTTATTTTTTAAAACTT
ATATCAAAAAAATATGAGAAAAGTATATACTATTAAAATGTTTTTTACTATAATTATAAATAGTTAAATA
TTTGGGTATAAAATAAATGTGTGGGAGCAATTTTTAGAGATACATAGCAATGTAAAGGTATCAAATACTT
ATTGCATAATTTATTATGATGACATAATTTTCAGTAGATAGTTGTAAATTAACACTGAAATAGATGTTTA
TATTAAGAAGACTTTAATATCATAATTAATCAAAATCTTGCGTCAAACATTTAAACGAATTTTAAGTTGA
TAACAATTGGCTAAACATTGTTCAAACATCACAATGATAAAGCATATTATCAGTATTGTAGTGTGTGGAA
AATGACAGCCATCTAAGGAGAAAAATGATGAAAAGAATATTGGTAGTATTTTTAATGTTAGCAATTGTAT
TAGCAGGTTGTTCTAATAAAGGTGAAAAGTATCAAAAAAGATATTGATAAAGTGTACAAAGAACAGAATC
AAATGAATAAAATTGCCTCGAAAGTACAAAACACTATTAAAACAGACATTAAACAAGAAGACAGTAATAC
ACATGTCTATAAAAATGGTAAAGTCATTGTTATTGGTATTCAATTGTATAAAGATCGTGAAAAAATGTAT
TATTTCGCATATGAAATAAAAGATGGTAAGGCAGAGATTAATAGAGAAATAGACCCAATTAAGTATATGA
AAGACCATAAAGCAGATTATGAAGATGAAAATGTAGAAGTGGAAAAAAAATAACGTATGCTTTCTTTAAA
ACTTTTAACCAGTTTCAAAAAATAAATGAGCTTTAGCGATAATAATTTTTACAATAAACACGATATAAAT
TTAAATATTTATATATAAGAACACAAACGTAAGTTTGTAAATAATAATAAAGGAGTAAGGCAATGGAAAA
ATCGATCAAAATAATGACAATAATAGGAATTGTTGTTCAAGGTTTAGCAACGGTATTTAGTTTACTATTG
ATGGTTTTAGCAGCATCAGGTGTAATGACTACAGATGTGTCAACAACAGTTAATGGTGAGGTTGACCCAG
TTGATGCAGAAACAGCAGCAGCAATTTTCACTGTATTATTCTTATTCCTATTCATATTTGGAATCATTTC
AATTATTTTAGGTGCAATCGGTATGTTTAAAGCATCTAAAAACAAAAAAATGAGTGGAATATTGTTGATT
ATTGGAGCTGTAATAAGTGGTAACATAATTACATTTGCTTTATGGTTAGTCAGTGGTATTAAACTCCTTA
CTAATAACAAGCCTAAAGATGAAATAAGCGACTTATCATAAACATCGTATATTGAAATTTCAAGATTTCT
TAAGTAATTATATTTCTGTTAGTTTTTAATAAATTAACCAATTAAATAAATTGCTCTCTTAGAAGTAGAT
TTTCAGTCAATAACTGCTTTTAAGAGAGCATTTTGTATTTGATAATGCTCATAGCATCGGACAAAAACCA
TTGACGAACTTTAAAAAAATACGTTAGACAATGCACTTCTAAATATTAAAGGCATCGACTAACGCATTGT
TCAAATAGAGTTAATTATTTTTATAAAATTGATGATGATCATTCAAGTAAGCATAGAATAAACCTATAAT
GAGACCGCCTCCGATATAGTTACCGATAAAAGCGGCAGCAATATTTGAAATAGCAGGAATGAAGTGCAAT
GTATCAACTTGATAAATTAAGCCTCCCATAAACAAGCAACTGTTGTAAACGACATGTTCATAACCCATAA
AGGCGAATATGGTAACACCGAACATCATGACAAACATTTTTGCAAGTACATCGTCAATTTGCATGGCGAT
AACTAATGAAATATTAATAAAAAAGTTGGCGAATATCGCTTTCATTAATATACTTACAAACCCAGTAGAC
AACGTTTTATGTTCTATAACTGCTGATAATTGATTTAACATATCTGGCGTCATTACATTTGAAAAACGCA
TGAAACTAAATAAAATAGCAGCACCTAAAATATTTCCTGCAAAGCACAATAAAAATATTTTCAATACTCT
AGTCGGTTTAATTACTTTATAATACAGGCCTACAGTAAAGTACATGAAGTTACTGGTTAGTAGTTCGGAG
TTTGTAAATAAAATGAGTACTAACGCAAAACTGAATGTAATGGCGCTGGCCATATTCACAATGCCTGGCG
GTAAATCTGGTTCGTGTGTTGCTTTAACTGATAATACGAAGACCGTAATAATCCCGATAATAAATCCTGC
CATCATCGCGCGTAATAGATAACGTTTTAAATAAACGCTTTGTAATATATCTTTCGTTCTTATCGTTTCG
ACTACGTTATTTACCCAGTCGTCCCCATAAAATATTTTATCCCATTTAATATGTTTCTCCTTCACAATGA
CATCCTCACTTTTCATTTGTTAATCAGAGTATACTATGAATCGCCTTATTTGTGAATAATTTCACAAAAT
TAATTTTAAAAACTAATATTTTTGAATAACAGCTAGGATTTTTTAACAAATCATTTATTTTAAAATAATT
AATAGACAGACGGTATCACTGAAAAGTCATGAATTTCATATAAAAAAGCCTAGTAACGATGGGTCAATCA
TTACTAGGCAGTGAGCATTTATTAAGTTGTCGCTTGTTTCGGACGACGTATAAATACATCGATGATGAAA
CCGATAATAGCAAAGAGCATGAATGGTACAAGCCAAGCTAAATCGATATCTGCTAAAGGTAACATCATAA
ACCATTTCAAAATAACACCGTGTAATAAGTTGAAACTATTTAGTATTTGTAAAATTGAAATAATCAATGT
AATAACAGTTGCGAGTCGATAGGCCCAACTGAATCTGAATGTGCTAAACATGTTAGCAAATGATATCAGT
ACAAGTGCAATAGACACGGGATATATTAATGTCAACAATGGTACAGCAATTTTTAAAATCATTTCTAAAC
CAAGTGTTGTAAATAAAAATCCTATGATGGAGAAAACAAGTGCGAATATTTTATAAGAAAACTTAGGTAC
ATGTTTCTTAGTAAATGTTGCACAAGCGTTGACGAGTCCTATACATGTTGTTAGGCATGCAAGAATAACC
GTCATTCCAAATACGAGGTTACCGAACGAACCAAATACTCGTAATGAGTTGTACGTCAATATATCTGTAC
CATCTTTAAAGTTTCCTGGAGCTGTTGATGCCCCAACGTATGCAAGTGCAAAGTAAATCATTCCAAGTAA
TATGGCTGCAATAAGACCTGAAAAGCAGACATATTTTAAAATTTTCATGCGATCTGTGAGGCCTTTAAAC
TTATAGCCATTGACAATGACTACGGAAAAAGCTAACGCAGCAACAAGATCCATTGTAAAATAGCCTTCCA
AACTTCCTGAAATGAAAGGATGTGTTATATATTTATCCTTAGGTGCACTTAGTACAGATTCAGGGTTGAA
AATGACAGCAATACTTAATAGAGCGACCATTAATAGTAATAACGGTGTTAATAATTTACCTAAATTATCA
ACGATTTTCGATGGATTTAAACTAATCCAGTAAACGATAGCAAAAAAGATTGCTGCGAATATAATTAAAG
TCCATTGGTTGTGCACAGGTAAAATGTGTCTTGTACCAATTTCGTACGCGACATTTGCAGCACGTGGAAT
ACCGTAAAATGCTCCGATAGACATGTAAATCACGACAGCAAAAATAAACCCGAACCATGGATGTATACGA
TTGCCTACACTTTCAACACCTTCATCATAAAATGCAACAACAATAACAGTAATAAAGGGGAGTAATATGC
CTGTAAGAGCAAAGCCTAGCATACCAATCCACATATTTTGACCCGCTGTATGGCCGAGCATGGGCGGGAA
TATTAAATTTCCGGCTCCAAAAAATAGTGAAAATAACATGAGGCCCGAAATAATAACTTGTTTTTTCAAT
GTAATTTCCTTCCTAAAACTAGATATTCATAATAATTTAAAAAATCTGAAAAATAAAAACGTTCTTACTT
TATCTTTAAATGACAATACTATGATTCTATTATTTTATAAAAAAGATTGCAATAATAACGTCTTGCTATT
ATTGGATAATGACAATTAAAGTGTCGTTTTTATGAATTAAAATAGGTGAAAGTAAGTTGGAAATACGTTG
GAGCGTTGTGATTTTTATGAGAAATTGTATGAGTGAGGACTGCTATTTATAAAAGGTAAACTATGGATGA
GTTTATGGTTGTTCCAATAGGTAAACAAGAGATAGCACACTGTACACATAATGATACGTGGATGAGTGAA
TATGACTGATAGGAAGGCCTAGTCACTCAAATGAATTAAAGTTTATTACGTGATAAATCACAAATCTCTC
TCATGTGATAGGTCTCCCATTAAATCATGCTTATATGAAATGTTCACATATTTGTTAGCTTTTCAAGAAA
TAATATTAAATATCTTTTCATAGTATAGCAATATTAAATAAATGCATTTATAATTTTAACTGTATTTTAA
ATATTAATCATGAGGTGATAAGATGAATAAAATTTCAAAGTATATTGCAATAGCATCATTATCGGTAGCG
GTTACAGTTTCGGCACCACAAACGACAAATTCTACAGCGTTTGCCAAAAGTTCTGCTGAAGTTCAACAAA
CACAACAAGCTTCTATACCAGCATCACAAAAGGCGAATCTTGGTAATCAAAATATTATGGCAGTGGCTTG
GTATCAAAATTCAGCTGAAGCAAAAGCATTATATTTACAAGGTTATAACAGTGCAAAGACTCAGTTAGAT
AAAGAGATTAAAAAGAATAAGGGTAAACATAAGTTAGCTATTGCTTTGGATTTAGATGAAACAGTTTTAG
ATAATTCTCCATATCAAGGCTATGCATCAATACACAATAAACCTTTCCCAGAAGGTTGGCATGAATGGGT
ACAAGCTGCTAAAGCTAAACCTGTCTATGGCGCAAAAGAATTCTTGAAATATGCTGACAAAAAAGGTGTC
GATATCTACTATATTTCTGATAGAGATAAAGAAAAAGATTTAAAGGCAACACAAAAGAACTTAAAACAAC
AAGGTATCCCTCAAGCTAAGAAGAGTCATATTTTACTAAAAGGTAAAGATGATAAGAGTAAAGAATCACG
CAGACAAATAGTTCAAAAGGATCATAAACTTGTCATGCTATTTGGAGATAATTTATTAGACTTTACAGAT
CCAAAAGAAGCTACAGCTGAATCTCGTGAAGCATTAATTGAAAAACATAAAGACGATTTCGGTAAGAAAT
ATATCATTTTCCCTAACCCAATGTATGGTAGTTGGGAAGCTACGATTTACAACAATAACTATAAAGCAAG
TGACAAAGCAAAAGATAAATTACGTAAAAATGCTATTAAGCAATTCGATCCTAAAACAGGCGAAATTAAA
TAATATATGAATTGGACGTCTACATGTACTTAAAGGTATATGTAGGCGTTTTTAAATTGATCCTTAATTT
TAAATGTACCGTACAAAAATAATAGACAATTAATTGCATTTTCCATAAATTTGCTTTTAATATAAAAAGT
TCGGGTATAATGAAGGATAAGTGTATGTATAACATTACAGAGCGCAACACGACGTACGTGCATCTAAGAA
TATAAACAATGTTTAAATCATAGTAGTAGGGAGAGAAATGCATGTTTTTAGCTTGGAATGAAATACGGCG
CAACAAATTGAAGTTTGGACTAATTATTGGTGTGTTAACGATGATTAGTTACTTGCTATTTTTATTATCT
GGATTGGCGAATGGTCTTATCAATATGAATAAAGAAGGCATTGATAAGTGGCAAGCAGATGCCATTGTTC
TAAATAAAGATGCCAATCAAACTGTGCAACAATCTGTTTTTAACAAGAAAGATATTGAAAATAAATACAA
GAAACAAGCTACATTGAAGCAAACAGGAGAAATAGTTTCTAATGGTCATCAAAAAGACAATGTCTTAGTG
TTCGGTGTTGAAAAGTCATCATTTTTAGTTCCGAGTTTAATAGAAGGGCATAAAGCGACTAAAGATAATG
AAGTGTTAGCTGATGAAACACTTAAAAATAAAGGATTTAAAATTGGCGACACATTATCACTATCTCAATC
AGATGAAAAATTGCATATCGTAGGTTTTACAGAAAGTGCAAAATATAATGCGTCACCAGTCATTTTCACG
AATGACGCTACCATTGCCAAAATCAATCCTAGATTGACTGGAGATAAAATTAATGCAGTTGTTGTACGTG
ATACAAATTGGAAAGACAAAAAATTAAACCAAGAGCTTGAAGCGGTAAGTATTAATGACTTTATTGAAAA
TTTACCAGGTTATAAACCACAGAACTTAACATTAAACTTTATGATTTCATTCTTATTTGTCATTTCAGCT
ACAGTTATAGGTATATTCTTATATGTCATGACATTACAAAAAACAAGTTTATTTGGCATATTAAAGGCTC
AAGGATTTACGAATGGCTATTTAGCGAACGTAGTTATTTCACAAACGCTCATATTAGCATTATTTGGTAC
GGCATTTGGCTTACTGTTAACAGGCGTTACAGGTGCATTTTTACCTGATGCAGTACCTGTCAAATTCGAT
GTACTAACATTGCTCGTATTTGCAATTGTGTTAATGATTGTCTCTGTATTAGGAAGTTTATTCTCCATTT
TAACAATTAGAAAAATAGATCCGTTAAAGGCGATTGGGTAGGAGGTGTAGCAAATGTTGAAATTTGAAAA
TGTAATAAAGTCATTTAAAGATGGGAATCGTAACATTGAAGCGGTTAAAGATACAAATTTTGAGATAAAT
AAAGGTGATATTGTAGCATTAGTTGGACCTTCTGGCTCTGGTAAAAGTACATTTCTAACTATGGCAGGTG
CTTTACAAACACCGACATCTGGGCACATTTTAATCAATAACCAAGATATTACGACAATGAAGCAAAAAGC
ATTGGCAAAAGTTAGAATGTCTGAGATAGGTTTTATTTTACAAGCTACAAATCTTGTACCATTTTTAACG
GTAAAGCAACAATTTACATTATTGAAAAAGAAAAATAAGAATGTTATGTCTAATGAAGACTATCAGCAAC
TTATGTCACAATTAGGTCTAACATCATTGCTTAATAAGTTACCTTCAGAAATTTCAGGTGGTCAGAAACA
ACGTGTGGCGATAGCCAAAGCGTTATATACGAATCCGTCGATTATTTTAGCGGATGAACCTACCGCGGCG
TTAGATACTGAAAATGCGATTGAAGTCATTAAAATTCTACGTGATCAAGCCAAAAAAAGAAAGAAAGCAT
GTATTATTGTTACACATGATGAACGACTTAAAGCATATTGTGATCGTTCATATCATATGAAAGATGGCGT
CCTTAATCTTGAAAATGAAACAGTAGAATAGTTTTATTAAGCCGGTACATCATGTGCCGGTATTTTTATG
TTTATGTATTATTTGAATAAACTTTCACATTCAATTAATAATAATTATTATCGAAAATTAGAAATATTCC
GTGAAATATAATATTTTTTGTAGTAAAATGGCCTCTAAGTATTCAATATTTAAATATGGGGATTGAATAT
AAAATTATCGTAATGGGGGTCAATGGTTATGGATTTATTAATAGGTACTTTATTTTTATTTTTGGTCTTA
GTGATTTTTACATTATTTACATATAAAGCACCTAATGGTATGCGCGCCATGGGAGCATTAGCAAATGCAG
CAATCGCAACATTTTTAGTGGAAGCATTTAATAAATATGTTGGTGGTGAAGTATTCGGTATTAAATTTTT
AGAAGAGCTAGGAGACGCTGCGGGAGGTCTAGGTGGTGTCGCTGCCGCTGGATTAACAGCATTAGCTATC
GGTGTGTCACCAGTATATGCATTAGTTATAGCAGCCGCGTGCGGTGGTATGGATTTATTACCAGGTTTCT
TTGCGGGTTATATGATTGGATATGTGATGAAATATACAGAGAAATATGTGCCGGATGGTGTCGACTTAAT
TGGATCGATTGTCATCTTAGCGCCATTAGCTCGTCTTATTGCAGTATTATTAACGCCAGTAGTGAATAGT
ACATTGATTCGAATTGGTGATATTATCCAAAGTAGTACGAATACGAATCCAATTATCATGGGTATCATTT
TAGGTGGTATTATTACGGTTGTCGGCACAGCGCCATTGAGTTCAATGGCATTGACAGCATTATTAGGTTT
AACGGGTGTACCTATGGCTATTGGTGCCATGGCAGCATTTAGTTCGGCATTTATGAATGGGACGCTATTC
CATCGCTTAAAATTAGGTGATCGTAAGTCTACGATTGCAGTAAGTATTGAACCTTTATCACAAGCAGATA
TTGTATCAGCCAATCCAATTCCAATCTATATTACAAATTTCTTTGGTGGTGCGATTGCTGGTTTAATTAT
TGCTATGTCAGGTTTAATTAACGATGCGACAGGTACAGCTACACCGATTGCAGGATTTTTAGTAATGTTT
GGATTTAATCATCCAATGACTATTGTAATTTATGGTGTAGTAATGGCGATTGTAGGTGCGCTTGCAGGTT
ATCTTGGTTCAATCGTATTTAAAAAATATCCAATTGTTACTAAGCAAGACATGATTAATCGAGGTGCAGT
TGACGCATAGCATCATCATATTGAATAGTAAAAACAAATAAAACATAGTAACGTGATTCAGTCGATGAAA
AAATCGATAATGAGTCACGTTTTTTTATAGAAAAATATAAGACATAAAAATGTCATAATTTATAGTCGAC
AAATATCACGCCACATAAACACTTATCATTTTCGTAGGTGCCTTTTACTTTATGGAATGAACTTACTTTT
TACGAAATTATGCGTATTTTATAAACAAATATCATTGATATAACGGTAAATGTAAGCGTTTACAACAGAA
ATAACTGCATGCTACGATATTTTTGTAAATTCACTGATTCAAGTATTTTAAGTCAATATGAGGAGGGATG
TTATGAGCGATTCTGAGAAAGATATTTTAAAAAGAATTAAAGATAATCCGTTTATTTCACAACGTGAACT
TGCTGAGGCAATTGGATTATCTAGACCCAGCGTAGCAAACATTATTTCAGGATTAATACAAAAGGAATAT
GTTATGGGAAAGGCATATGTTTTAAATGAAGATTATCCTATTGTTTGTATTGGCGCAGCGAATGTAGATC
GTAAGTTTTATGTGCATAAAGATTTAGTTGCAGAAACATCAAATCCTGTAACGTCAACACGCTCTATTGG
TGGCGTAGCAAGAAATATTGCTGAGAACTTAGGTAGGCTTGGCGAAACGGTCGCTTTTTTATCTGCTAGT
GGACAAGATAGTGAATGGGAAATGATTAAACGATTGTCCACACCATTTATGAATTTGGATCATGTTCAAC
AATTTGAAAATGCGAGTACAGGTTCATATACAGCTTTAATTAGTAAAGAAGGCGACATGACATATGGCTT
AGCAGATATGGAAGTGTTTGACTACATTACGCCTGAATTTTTAATTAAGCGTTCACACTTATTGAAAAAG
GCTAAGTGCATTATTGTCGATTTGAATTTAGGCAAAGAGGCATTAAACTTCTTATGTGCCTATACCACGA
AACATCAAATCAAATTAGTTATCACCACGGTTTCTTCCCCAAAAATGAAAAATATGCCTGATTCATTACA
TGCTATTGATTGGATTATCACGAATAAAGATGAAACAGAAACATACTTAAATTTAAAAATAGAATCTACT
GATGATTTAAAAATAGCTGCTAAACGCTGGAATGATTTAGGTGTTAAAAATGTTATTGTGACAAATGGCG
TGAAAGAACTCATTTATCGAAGTGGTGAGGAAGAAATCATCAAGTCAGTTATGCCATCAAATAGTGTGAA
AGGTGTTACAGGTGCAGGTGATTCATTCTGTGCTGCAGTAGTGTATAGCTGGTTAAATGGGATGTCTACT
GAAGATATATTAATTGCTGGTATGGTTAATGCAAAGAAAACGATAGAAACGAAATATACAGTTAGGCAAA
ACCTAGATCAACAGCAACTTTATCACGATATGGAGGATTATAAAAATGGCAAATTTACAAAAGTATATTG
AGTATTCTCGAGAAGTTCAGCAAGCACGGGAGAACAATCAACCGATTGTAGCATTAGAATCAACAATTAT
TTCGCATGGTATGCCGTACCCACAAAATGTTGAAATGGTAACAACAGTAGAGCAAATTATCAGGAATAAT
GGTGCCATTCCAGCAACCATAGCCATTATAGATGGCAAAATTAAAATTGGTTTAGAAAGCGAAGATTTAG
AAATACTGGCAACTAGTAAAGACGTTGCTAAAGTATCTAGAAGGGATTTAGCAGAAGTTGTTGCGATGAA
GCGTATTGGTGCTACTACTGTAGCGACGACGATGATATGTGCTGCAATGGCTGGTATTCAATTTTTTGTT
ACTGGAGGTATTGGGGGTGTCCATAAAGGTGCAGAACATACGATGGACATTTCAGCAGACTTAGAAGAAT
TGTCTAAAACAAATGTCACTGTTATCTGTGCAGGTGCCAAATCAATTTTAGACTTACCTAAGACGATGGA
ATATTTAGAAACAAAAGGCGTTCCAGTTATTGGATATCAAACGAATGAATTGCCAGCATTCTTCACTCGC
GAAAGCGGTGTTAAGTTAACAAGTTCGGTTGAAACGCCAGAACGACTTGCTGACATTCATTTAACAAAAC
AGCAGTTAAATCTTGAAGGTGGCATTGTTGTTGCTAATCCAATTCCATATGAGCATGCCTTATCAAAAGC
ATATATTGAGGCAATCATAAATGAAGCTGTTGTTGAAGCCGAAAATCAAGGTATTAAAGGTAAGGACGCC
ACACCGTTCTTGTTAGGGAAAATTGTAGAAAAAACGAATGGTAAAAGTTTAGCAGCAAATATAAAACTTG
TTGAAAACAATGCGGTGTTGGGTGCTAAAATTGCTGTCGCTGTTAATAAATTATTGTAGGTGATGATACA
TGAATATTTTATTCGCTATCACAGGGATAGCATTTGCACTATTTGTTGCGTTTTTATTCAGTTATGATCG
TAAAAACATAGACTTCAAAAAGACGTTAATAATGATATTTATTCAAGTGTTGATTGTGATATTTATGATG
AACACAACGATTGGTTTAACAATCTTAACTGCATTAGGTTCTTTTTTTGAAGGGTTAATAAATGTTAGTA
AAGCAGGTATAAACTTTGTTTTTGGAGATATACAAAATAAAAATGGCTTTACATTCTTTTTAAATGTGTT
GCTGCCATTAGTGTTCATTTCTGTATTAATAGGCATTTTTAATTATATTAAGGTATTACCATTTATTATC
AAATATGTAGGTATTGCTATTAATAAAATAACGAGAATGGGGCGTTTAGAAAGTTACTTTGCTATTTCGA
CAGCGATGTTTGGACAGCCAGAAGTGTATTTAACTATAAAAGATATTATACCAAAGTTGTCTAGAGCAAA
ATTATATACAATTGCGACATCTGGTATGAGTGCTGTTAGTATGGCAATGTTGGGTTCATATATGCAGATG
ATTGAGCCTAAGTTCGTAGTTACAGCAGTAATGTTAAATATTTTTAGTGCGCTTATCATCGCCAGTGTAA
TCAATCCCTATAAATCTGATGATACTGATGTTGAAATTGGTAACTTAACGAAATCCACAGAAACTAAAAC
ATTGAATGGAAAAACAGGGAAACCTAAGAAAGTTGCCTTTTTCCAAATGATTGGTGATAGTGCGATGGAT
GGGTTTAAAATCGCTGTTGTAGTAGCCGTAATGTTGTTAGCATTTATTTCATTAATGGAAGCAATTAATA
TCATGTTTGGTAGTGTTGGTTTGAACTTTAAACAGCTTATTGGCTATGTGTTTGCACCAATCGCATTCTT
AATGGGGATTCCATGGAGCGAAGCTGTTCCAGCTGGCTCTTTAATGGCGACCAAATTAATTACAAATGAG
TTTGTAGCAATGCTTGATTTTAAAAATGTCCTGGGTGATGTATCTGCTCGAACACAAGGTATCATTTCAG
TTTACTTAGTAAGCTTCGCTAATTTTGGTACGGTTGGTATCATCGTAGGTTCAATTAAAGGCATTAGTGA
TAAACAAGGAGAAAAAGTTGCATCCTTTGCAATGAGGCTGTTACTTGGTTCAACTCTAGCTTCAATCATT
TCAGGATCAATCATTGGCCTAGTATTATAAATTAATCGAAGTATCTAAATTAAATTCATGGCAAAGCTAA
ACCCCATCACCAAGGTGGCGCAACAGCGCATCATAACTTAGTGACGGGGTTTTATCATAACAATCTACTT
TTTCGTAGCCGTTTTTGAAATGTATGTTGATGGTTTATCTTTTTCAAAAATTGTTAATCCCGTTATATCT
TTTTTATGTTTTGAAGGGACAATGAAGCTAAGTATATAAGCAAAGACAAAAGCAACTGTAAATGAAATGG
TAGATACATAGAAAGGTGAGTTACCTTTGCCAACACCATTATAGACATAAGCAAAGATGATACCCAATAT
TAATCCACAAATAACACCGAATGTATTCGTACGTTTAGTGAAAATACCAACTGCAAATACACCAGCCAAT
GGAACGCCGAATAATCCAGTTACAAACAAGAATAAATCCCATAAGTCATTTGAATTAGAAGCAATTAAGT
ATAGTGACATTCCAAAACCGAAAATACCTGCAATGATGATAATGAAACGTGCAAAGTTAACTTCGTGTCG
TTCGCTACCTTTTCCGAAGAAGCGTTGCTTAATGTCGATTGAAATACAAGCAGATATAGAATTTAAACTA
GATGAAATGGTAGACTGTGCAGCTGCGAAAATGGCTGCAATAAGTAATCCTGCTACAAATGGTGGCATCT
CAGTCAAAATGAAATATGGCACTACAGATGATGTATTGAAGCCTTTTGGTAAAACAGCTTCATGTGCATA
AAATGAATACAACATTGTACCCATACCATAAAATAAGGGTGCTGAAATTAAAGCTAGGATACCATTTGTC
CATAACGATTTATTTGTTTCTTTTAAACTATCAGAAGCTTGATAACGCTGCACGACGTCTTGACTCGCCG
TGTATTGATACAAATTGTTGAAAATATTTCCTAGGAAAATAATTGGAATGGCAGCTGCTGCAGTATTCAG
TTTCCAATTGTCTGCACTAATTAATTTTTTGTGCTCAATCGCATCTGCAAAGACAGTGCCAAAACCGCCT
TTAATGTTCATAACACCAAGAATGATGATAACTAAAGCGCCGCCTAATAGAATGACGCCTTGAATGAAAT
CACTCCAAACCACACCTTCGAAACCACCTAAAAATGTATATAAAATACATAGTAAACCAACGAGTGATGC
AACGATATAAGGGTTCATGTCTGATACAGATGTAATCGCTAATGTTGGTAAGTAGATAACGATTGCTACA
CGCCCTAGATGATAAACGACAAATAATAATGAGCCAATAACACGAATGCTAGGTCCGAAACGTGCTTCTA
GATATTCATATGCAGATGTTACCTTTAACTTTTTAAAGAATGGAACATAGAAATAAATGAGTAATGGAAT
AATTGCTACGATAGCGATGTTACCTGCAATATATGACCAATCTGTTAAAAATGCTTTCTCTGGTGTAGAC
ATAAACGTAATTGCACTTAATGTAGTGGCATAAATTGAAAACCCAACTACCCAAGATGGCAAGCGACCAC
TTGCAGTAAAGAAACTATTCGTACTTTGGCTCGCGCGCTTAGTAAAATAAACGCCAATGAGTAACATAGC
TAGTAGATATATGATAACGGCAACCCAGTTTAGTGTGCCAAACCCAACTTCTTTCATGGGCAACATCCCC
TTTACAATGTATTGATTCTTTGATGTCTATAAATCGTATTTTGCAATGAGTTGATCTAATGTTTGTCGAT
GTGCTTCGTTAAAAGGTTTGAATGGACGTTTCGGTAATCCTGCATCAATGCCACGGTGACGTAGTATTTC
TTTCAATGTTGGATAAATCCCCATTGATAACACTGTTTCGATGATGTCGTTTGAATCATGTTGTAGTTGG
TAAGCTTCTTGAATTTGACCTTGTCTTGCTAAGTCGAAGATTTTTCTAGCGCGGCGACCATTAACGTTAT
ATGTAGAACCAATTGCACCATCTACGCCAGAAATCGTAGCTTGAACTAACATTTCATCAAAGCCAGATAA
GATTAATTTGTCTGGGAATGCTTTTCTAATACGTTCGAGTAGGAAGAAGTTTGGCGCTGTATATTTAACA
CCAACAATTTTTTCGTGATTAAAAAGCTCGCTGAATTGTTCAATAGAAATATTCACACCTGTTAAATCTG
GTATTGCATAAATAATCATATTGTTCTGTGTTGCTTCGATAATATCGAAATAGTAATCTCTAATTTCTTC
AAAAGTAAATGGATAGTAGAATGGTGTTACGGCAGAAAGTGCATCATAACCGAGTTCTGTGGCATATTTT
CCGAGTTCAATGGCTTCATTTAAATCTAACGAACCTACTTGAGCAATCAATTTCACTTTATCCCCAACTG
CCTCTTTGGCAACTTTGAAAACTTGCTTCTTCTGTTCTGTATTTAATAAAAAGTTTTCGCCTGAGCTACC
ATTTACATAAAGACCGTCTAATTCTTCAGTTTCAATGGCATTTTGAGCAATTTGTTTAAGTCCTTGTTCA
TTTACTTGACCATTTTCATCAAAAGGAACGAGTAACGCTGCATATAAACCTTTTAAATCTTTGTTCATTA
TGAAGTCCCTCCAAAAATCATTTGATAATATAGTTTACAGCTATAATTGTAAACGCTATCATAAAATGTA
ACAATATCTTTTTGAAAATTGTAGTCATATTTATGTATAATTAATGAAAATTTTTTTCAAAATCAATAGA
AATGGAGTGAGTAAGGTGTATTACATCGCAATCGATATTGGAGGCACTCAAATTAAATCGGCAGTTATTG
ATAAGCAATTGAATATGTTTGACTATCAACAAATACCAACGCCGGACAACAAAAGTGAGCTTATTACTGA
CAAAGTATATGAGATTGTAACAGGATATATGAAGCAATATCATTTGATCCAACCTGTCATAGGTATTTCA
TCAGCAGGCGTTGTTGATGAACAAAAAGGCGAAATTGTATACGCAGGGCCAACCATTCCGAATTATAAAG
GTACTAATTTTAAGCGATTATTAAAATCACTGTCTCCTTATGTCAAAGTAAAAAATGATGTAAACGCTGC
ATTACTAGGAGAATTGAAATTACATCAATATCAAGCAGAACGGATCTTTTGTATGACGCTTGGTACAGGC
ATTGGTGGTGCGTACAAAAATAATCAAGGCCATATTGATAATGGTGAACTTCATAAGGCAAATGAAGTTG
GGTATTTATTGTATCGTCCAACTGAAAATACAACGTTTGAGCAACGTGCTGCAACGAGTGCATTGAAAAA
GCGCATGATTGACGGAGGATTTACGAGAAGCACACATGTGCCAGTATTGTTTGAAGCAGCTGAAGAAGGT
GATGATATTGCAAAACAAATATTGAATGAGTGGGCAGAAGATGTAGCAGAAGGGATTGCCCAAATACAAG
TCATGTATGATCCAGGGCTTATATTAATTGGTGGCGGTATATCTGAACAAGGAGACAATCTCATTAAATA
TATCGAGCCGAAAGTTGCACACTATTTACCAAAAGACTATGTTTATGCACCAATACAAACGACTAAGAGT
AAAAATGATGCAGCATTATATGGCTGTTTGCAATGATGGTTGAAAGAAGGAGTCATTCTAAAATAGAATT
TGAAACCGTTACGAGAGATGAGAGCTGTTGTTAGTTCCACAGATTATGTTATATCCATGACCAATCTAAA
CTATATCAACCAACAGTGTGACACGGGCATATTAAATTGAAGAAGCTGAGATATTAAAATTTTAGAAAAT
GTAAAAAATATTTGGTATTGAAATTAAAAAAGCACCTAGCAACTCGTTGGGACAATCACGATGATTGTCT
ACAGTTGCAGGTGGATTTGAATATACTACTAGTTATTTGTTGTCTAGGATAATAGATTTAGTATGTTGAT
AAGTTTGACTCAGATTCGTATTTTCTAATAAATGATAGCTCACGATATCGATTAAAAAGAGTGTCGCAAT
TTGTGTGTTGATAAATTGATGGTCGGTATTACGCGATTGATCCGTTGTTAAAAGTACTAAATCTGCACAA
TCTGTAAGTTTACTACCTTCGAAATTTGTGATGGCAACGACATATGCACCATGAGATTTGGCGACTTCCG
CTGCAGAAATTAATTCCGAAGTATTACCACTATTTGACATAGCAATAAACATATCCGAATGAGATAGTAG
GGATGCCGATATTTTCATTAAATGTGAATCGGTAGTAACATTACCTTTTAGCCCCATACGAATCATACGA
TAATAAAATTCAGTCGCTGATAAACCAGAGCTACCTAGTCCAGCAAAGAGTATATGTCGACTTGATTGAA
GTTTGTCGATAAAGGTTTGGATAATGTCGTTATCAATAAATTCACCAGTTTGTTGAATGATTTGTTGATG
ATATTTATGAATTCTTTGAATAATTGGGCTATTTTCAATAACTGTCTCTGTCATTTCTTGTTGAATATTA
AATTTTAAATCTTGGAAATTCTCATAATCCAGCTTATGACTAAAGCGTGTCATCGTTGCTGGTGATGTAC
CAATCGCATGGGCTAAGGAGTTAATCGTTGAAAAGGCATCGCTATAGCCATTTTGTCTTATATAATTGAC
GATGCGTTTATCAGTTTTTGTAAATAAATGTTGATAACGTTGAACACGATTCTCAAATTTCATTGTGTCA
CCCCTTCATCTTAATGATTACTATTATATATGAAAAATATTTTCAAGATAGTAAAAAGCATTGATAAAAA
TTATCTTAATGATATATTGTAAATGACTTTACGTGAAAAAACGACTTATGGAGTGAGGAATAATGTTACC
ACATGGATTAATAGTATCTTGTCAGGCACTACCAGATGAACCATTGCATTCATCTTTTATTATGTCGAAA
ATGGCATTAGCTGCGTATGAAGGTGGTGCTGTTGGTATTCGTGCAAATACTAAGGAAGACATTTTAGCAA
TTAAAGAAACGGTAGATTTACCAGTTATTGGCATTGTGAAACGTGACTATGATCACTCAGATGTTTTCAT
TACAGCAACGTCAAAAGAAGTTGATGAACTGATAGAAAGCCAATGTGAAGTCATTGCATTGGATGCAACG
TTACAGCAACGTCCGAAAGAAACGTTAGACGAATTAGTATCATATATTAGAACACATGCACCGAACGTTG
AAATCATGGCTGATATCGCGACCGTTGAAGAAGCTAAAAATGCGGCACGACTTGGCTTTGATTATATTGG
CACGACGTTACATGGCTATACTAGTTATACGCAAGGACAATTACTTTATCAAAATGACTTCCAATTTCTA
AAAGATGTACTACAAAGTGTTGATGCAAAAGTTATTGCGGAAGGTAATGTCATTACACCGGATATGTATA
AACGCGTGATGGACTTAGGCGTTCATTGTTCAGTCGTTGGTGGTGCGATAACACGACCAAAAGAAATTAC
GAAACGTTTTGTTCAAATTATGGAAGATTAAATGATAACGATAAAAAACGAGATGACCATCATTAATTAA
AGGTACCTAATTATCTTAGGTGGCTGAATGAATGTAATGGGTTCATCTCGTTTTGTTTGTTTATGATAGT
GATTTTATTTTCAACTTTATCCAAAAATAAGTAAAGCGACGGGGATGGTGATTAATAGCGACAATGCCAC
GCGTAAAAACCAAATGATGATGAGTTTCCAGACAGGTATTTTAATTTCAGTTGCTAGTATACATGGCACT
AATGCTGAGAAAAAGATAATGGCTGATACGCTTACTACACCGACGACAAATTTAGTACTCATTGCAGCTT
TAGTTACTAACAAAGATGGTAGAAACATTTCTACAATAGAAATCGCTGAAGCTTTTGCAAGTACAGCCTG
ATCAGCAATTGGGAAAATATAAATAAATGGATAGAATATGTAGCCAAGCCAATCAATGAATGGTGTATAG
TTCGCTACAATCAGCCCTAAAAAACCAATCGATAATATAGAAGGTAAAATACCAACAGTCATTTCTAAAC
CGTCTTTCAAATTGTCCCAAACGTTCTTCACGAGGGATGGTGTTAATGCATTTTGTTTCATCGCCTCTGC
ATATGCAGTTTTCAGTCTGCTTCCTTCAATAGCAACTTCTTGTTCTCCTTCTTGTCCGTTATAATATTCT
GTTGATTCATTGGTGATTGGCGGTAGCCATGCAGTAATTGCAGTCACGACAAATGTGATGACTAAAGTTA
TCCAAAAGTATAAATTCCAATGAGGCATTAATCCTAAAGTTTTAGCAATGATAATCATAAAAGTTGCTGA
AACTGTTGAAAAGCCAGTCGCAATAATCGTGGCTTCTCGTTTGTTGTACATCCCTTGCTTATAGACACGA
TTAGTAATCAATAATCCTAAGGAATAACTGCCGACAAACGAAGCCACTGCATCGATAGCGGATTTTCCTG
GTGTTTTAAAAATAGGTCTCATAATAGGCTCCATATAAACACCGACAAATTCTAATAAGCCATAACCTAC
TAATAAAGAAAGCGCAATTGCACCTACTGGAATTAAGATACTTAATGGCATCATTAATTTTTCAAACAAA
AACGGACCATAGTTAGCTTTAAATAGTATTGATGGACCGAATTTAAATACATACATTATACCGATCATTG
CACCTGCAACTTTAAATAATGTAATGACCAAGTTTGTGATTGAAGTCATAAAAGTACGTCTCACTATTGG
TAACGCTGTACCAATTAAAATCATAATCAGTGCAACATAGGGCATAAGTGGACCTATGATTGAGCGAATG
GCTAGATGAACATGATCGACGAAAATAGTGTTGTTACCATTAATCGTAAAAGGAATAAAGAAACATAGTA
TGCCCACTAAACTATAGACAAAAAAACGCCATGCACTTGGTTGTTGTGCATTAGAATGATATTGATTCAT
TAAAGCAACCCCTTTGTTTAAATGAATACACAAAACTGTATGATGCATCTTCCCCTTAATGAGATGAATC
ATTGTTTCAATTTAGAAAAATCTGAAAACTTACTATAATTGTATAGTTTGGATTATTTTCAGACCAATAC
AAATTAACTAATTATATATAGATTGAAACTATATAGCTTAATAAAATATTTATCTTAAATGTTGTTGTGT
TGATTCAACGTCACAATTAAAGTATTTATAAATTATTTGAGGATACAGATATTTGTAAATAATTAGTATC
GATTTAATATCGTATTATTAAATTTTTATTAATTTTGTAGTCTTAATCAAAGATAAAGTCCGTATAATTG
TGTAAAAGTAAAAAGGCCATATAACAGTCCTTTTACGGTACAATGTTTTTAACGACAAAAACATACCCAG
GAGGACTTTTACATGACCCAAGTACATTTTACACTGAAAAGCGAAGAGATTCAAAGCATTATTGAATATT
CTGTAAAGGATGACGTTTCTAAAAATATTTTAACAACGGTATTTAATCAACTAATGGAAAATCAACGAAC
AGAATATATTCAAGCAAAAGAATATGAACGAACAGAAAACCGACAAAGTCAACGAAATGGCTATTATGAG
CGCAGCTTTACGACACGTGTAGGCACGCTAGAATTAAAAGTACCCAGAACACGTGATGGCCATTTTTCAC
CCACAGTGTTTGAACGTTATCAACGAAACGAAAAAGCCCTCATGGCTTCAATGTTGGAAATGTATGTATC
AGGCGTTTCAACTCGTAAAGTATCAAAAATTGTGGAAGAACTTTGTGGTAAATCCGTCTCTAAGTCCTTC
GTTTCTAGCTTAACAGAACAGCTAGAACCTATGGTTAACGAGTGGCAGAATCGTTTATTATCAGAAAAAA
ATTATCCTTACTTAATGACCGATGTACTCTATATAAAAGTACGAGAAGAAAATCGAGTACTCTCAAAAAG
CTGTCATATAGCGATTGGAATAACCAAAGATGGCGACCGTGAAATTATCGGCTTCATGATTCAAAGTGGC
GAAAGCGAAGAGACCTGGACAACATTTTTTGAATACCTAAAAGAACGCGGTTTACAAGGTACGGAACTCG
TTATTTCTGATGCGCACAAAGGATTAGTCTCTGCCATTAGAAAATCCTTCACCAACGTAAGTTGGCAAAG
ATGCCAAGTTCACTTCCTAAGAAATATCTTTACCACCATTCCTAAAAAAAATTCAAAATCTTTCAGAGAA
GCTGTTAAAGGAATTTTTAAGTTCACAGATATTAACTTAGCGCGTGAGGCTAAAAATCGATTGATTCATG
ATTATATCGATCAACCAAAATATTCAAAAGCTTGCGCATCATTGGATGATGGATTCGAAGACGCCTTTCA
ATATACCGTACAAGGAAATTCCCACAATCGACTAAAGAGTACCAATCTAATTGAACGACTGAATCAAGAA
GTACGCAGAAGAGAAAAGATTATTCGCATCTTCCCCAATCAAACATCAGCCAATCGCTTAATTGGAGCCG
TTCTTATGGACCTACATGATGAATGGATTTATTCTTCAAGAAAATACATCAATTTTGATAAGTAGAAATG
GTAAAAACATTGTATAGCATTTTACACAGGAGTCTGGACTTGACTTAATCAAAAAATAATATATGTCATG
TTATATTGAAAGTGCAGTTGTTTTTCATTCTCAAGAGGGGATCAAAAAAATACTTTTGAGGTGATTATAT
GTTAAGAGGACAAGAAGAAAGAAAGTATAGTATTAGAAAGTATTCAATAGGCGTGGTGTCAGTGTTAGCG
GCTACAATGTTTGTTGTGACATCACATGAAGCACAAGCCTCGGAAAAAATACCAACGACTAATGCAGCGG
CACAAAAAGAAACACTAAATCAACCGGGAGAACAAGGGAATGCGATAACGTCACATCAAATGCAGTCAGG
AAAGCAATTAGACGATATGCATAAAGAGAATGGTAAAAGTGGAACAGTGACAGAAGGTAAAGATATGCTT
CAATCATCGAAGCATCAATCAACACAAAATAGTAAAATAATCAGAACGCAAAATGATAATCAAGTAAAGC
AAGATTCTGAACGACAAGGTTCTAAACAGTCACATCAAAATAATGCGACTAACAAAACTGAACGCCAAAA
TGATCAGATTCAAAATACCCATCATGCTGAACGTAATGGATCACAATCGACAACGTCACAATCGAATGAT
GTTGATAAATCACAACCATCCATTCCGGCACAAAAGGTAATACCAAATCATGATAAAGCAGCACCAACTT
CAACAACACCCCCATCTAATGATAAAACTGCACCTAAATCAACAAAAGAACAAGATGCAACCACGGACAA
ACATCCAAATCAACAAGATACACATCAACCCGCGCATCAAATCATAGATGCAAAGCAAGATGATAATGTT
CATCAAAGTAATCAGAAACCACAAGTTGGCGATTTAAGTAAACATATCGATGGTCAAAATTCCCCGGAGA
AACCGACAGATAAAAATACTGATAATAAACAACTAATCAAAGATGCGCTTCAAGCGCCTAAAACACGTTC
GACTACAAATGCAGCAGCAGATGCTAAAAAGGTTCGACCACTTAAAGCGAATCAAGTACAACCACTTAAC
AAATATCCAGTTGTTTTTGTACATGGATTTTTAGGATTAGTAGGCGATAATGCACCTGCTTTATACCCAA
ATTATTGGGGTGGGAATAAATATAAAGTTATCGAAGAATTGAGAAAGCAAGGCTATAATGTACATCAAGC
AAGTGTTAGTGCATTTGGTAGCAACTATGATCGTGCTGTAGAACTTTATTATTATATCAAAGGTGGTCGC
GTAGATTATGGCGCAGCACATGCAGCTAAATACGGACATGAACGCTATGGTAAGACATATAAAGGAATCA
TGCCTAATTGGGAACCTGGTAAAAAGGTACATCTTGTAGGGCATAGTATGGGTGGTCAAACAATTCGTTT
AATGGAAGAGTTTTTAAGAAATGGTAACAAAGAAGAAATTGCCTATCATAAAGCGCATGGTGGAGAAATA
TCACCATTATTCACTGGTGGTCATAACAATATGGTTGCATCAATCACAACATTAGCAACACCACATAATG
GTTCACAAGCAGCTGATAAGTTTGGAAATACAGAAGCTGTTAGAAAAATCATGTTCGCTTTAAATCGATT
TATGGGTAACAAGTATTCGAATATCGATTTAGGATTAACGCAATGGGGCTTTAAACAATTACCAAATGAG
AGTTACATTGACTATATAAAACGCGTTAGTAAAAGCAAAATTTGGACATCAGACGATAATGCTGCGTATG
ATTTAACGTTAAATGGCTCTGCAAAATTGAACAACATGACAAGTATGAATCCAAATATTACGTACACGAC
TTATACTGGTGTATCATCTCATACTGGTCCATTAGGTTATGAAAATCCTGATTTAGGTACATTTTTCTTA
ATGGATACAACGAGTAGAATTATTGGTCATGATGCAAGAGAAGAATGGCGTAAAAATGATGGTGTCGTAC
CAGTAATTTCGTCATTACATCCGTCCAATCAACCATTTGTTAATGTTACGAATGATGAACCTGCCACACG
AAGAGGTATCTGGCAAGTTAAACCAATCATACAAGGATGGGATCATGTCGATTTTATCGGTGTAGATTTC
CTGGATTTCAAGCGTAAAGGTGCAGAACTCGCCAACTTCTATACAGGTATTATAAATGACTTGTTGCGTG
TTGAAGCGACTGAAAGTAAAGGAACACAATTGAAAGCAAGTTAAATTCATATTCGTAATTTAATATGCTA
TGTATTTTGTGCTACTAACATGGCACGGAAGATATAAGTAGCATCACAGTGTTGAATTTTAAAATAGTAA
AGTGAAATAAAGCGCCTGTCTCATTAGCGAAAACTAAAGGGACAGGCGTATCTGTTTATGAGCTTAATAA
ATTGTATGAATAATATGGTTGATTGAATAACTGTTTATCATGATGATAAATTGGGTTTTTAAAAATAATG
GTATATTACGCCGTTGTTATAGCGTTTAAGAAATCAACAACTTTACGATAAATAGTGATTGCTTCGTCAT
TAGGTCTACGATCAAAATCATGCTCGTTTTTATTCACGCGTTCAAATGTTGAGTGTGGCACATGATTGTG
GATGTGTTCGCTTTCTTCAACAGGGACATCATAATCGCCATTACAATGCGCAATGAACACCGGGGGAAGT
GTTTTAAGTTCATTTGGTGAGATGTTGTATTTTGAATCAGTATAATCAGCAATGTTAATCATATTGATCC
ACTCACCTGTACCACGTGCATAACCGTAGATTAAAAAACGTTGGGCGATTTGATCTTGAATAATCGGTGT
TGGTGAAGTAAGTTGAGCAAGTACTGTTTCATTCACACTTTGAGCTATTTTAGCGTAATAGCTATTTGCC
ATTTTAAACGGTTCAGTATTGATGCCACTATAACCATAAAAATCAATAACACCATCAATATCTCTGTCTC
GTGCAATTAATAGACTTAAATATGCACCTGATGATCTGCCAAAGGTAAAAATAGGGCAATTAGAATATTG
TGATTGAATCGCATCGAATGATGTGAAGATGTCATCGATGATGCAATCAAGGCTTACTTCTGGTAATAAA
CGATAACTTAGTTGAATTAAATCGTAATGTTCCGTAAGGATATCGATATACTGTGGCGATAAATCATTGG
CCTTTCCAAACATTAAACCGCCACCATGAATGTAGACAATGGCACCTTTTGTTGGTTGATGCTTCGCTTT
AATAATTGTGTAGGGTAATTCAAATGCATCTTTAGTAATTACTTTATCTTTAATTTCAGTCACGACTATA
CAGACTCCTTATTTTTGAAATTGATGTCATTATAACATTGTCTTAAATTTCTATGAAAAATTATCTTTTG
ATGATGTGTCATGATAATTCTGTTCTAATTGACGTAAAGCGTCACGGGTATGCTTCTTTAGACCTTCCCC
ATAATCCATCATTTTAACAATATCTTTAAAAGCGGCACGCGGAATGGCTAAATTTTCTAAATCTGCCATA
GAAAATTCAAGGTCAATATCATGTGGTCGCTGTTCAGAAAGTTTATGCACAAAGTCAGGTTCTGTGACAA
AAGGCGAAGACATGCCGACCATATCTGCATGTTGTAAAGCATCTAAAGCAGACTCTGGAGAATTAATCCC
GCCACTTGCAATTAAAGGGATGCGACCAGCTAAATGTTCATAGACAATTTGGTTAACTGGCCGACCGAAA
TGTTCACCTGGTGTACGAGACGTATTTTGATAAATATGTCGACCCCAGCTAGCGATTGCTAAATATTGGA
TGTTTGAAACGTCCATGACCCAATCGATTAATTGATTGAACTCGTCAATGGTATATCCTAAATCACTACC
TCTGGTTTCTTCTGGCGTTGCTCGAAATCCTAAAATAAAATTGTCAGGTGCTTCTTTATCAATCACTTCT
TGTACCGCACGCATAACTTCTAAACATAATCTTGCACGATTTTTTAATGAGTCGGCACCGTAATGGTCTG
TACGTTTATTCGAAAAAGTTGAGAAAAATGTTTGAATCAGCAAACGTTGTGCAATCGAAATTTCCACACC
ATCAAAACCTGCTTTAATCGCGCGTAATGTAGCATCGCGATACTGCTGAATGATGCTATTGATTTTCTCA
TGAGACATGGCGATAACATCGTGTTCAATCGGTGAATGCAACGTCATAGGACTTGGTCCATACACCTTTC
CAAAATTTAAAATTGCTTGATTTGAAAAACGACCAGCATGCGCTAGCTGAATAATAGCGAGGCTACCATG
TTGTTTCATCGTAGATGCCATGTTAGTTAATCCAGGGATACAAGCATCATGATCAATATTAAAGCCGTAT
TCAAACAATTGACCATAAGGTTCAATGTAAGCAGCGCCGGTGACTTGCATACCAGCTGAATTAGAGCGAC
GTGCAGCATAAGCCAAGTCTGCTTTTGTAATATAGCCTTCTTTTGTTGATGCGTTTACGGTCATTGGTGA
TAATACAAAGCGATTCGAAATTTTGATGCCATTAGGTAAGTGGATTGATTGTAAAAGTGGTTTGTATCGG
TACATACTATGATTCCTTTTCTATTCAATATTGTTTTCAAAGTACCATGGAAAGAATGAATAATCAATGA
TGAACAGTCTTGATAGAATAGAATTGGTACATGGAAAGCATTTTTAAAATTAAAATTGAACTAATGAATG
TCATTTGTAGGTCTGAAAATATGAATATGAAAAAGAAAAATACAAGCGAAAAGATATAAAAGTTAATTGA
AAAACGTTATCATATACGTGGGTATATGAAGAGGGAATGGTATTAAGAACGTTAAAATGTTATGTCGGTT
TGATATGACAGGATAAGTTTGGAGATGACGGATTGGTTAAATTAAGCGTATTAGACTATGCCTTAATAGA
TGAAGGTAAGGATGCACAAAAGGCGTTGCAGGATTCAGTGACACTTGCAAAATTAGCAGATCGACTTGGC
TTTAAGCGAATTTGGTTTACAGAACATCATAATGTACCAGCGTTTGCGTGTAGTAGTCCAGAACTTTTGA
TGATGCATACATTGGCGCAGACAAATCACATACGAGTTGGTTCTGGTGGTGTGATGCTGCCGCACTATCG
ACCTTATAAAATTGCTGAGCATTTTAGAATGATGGCAGCGTTATATCCAAATCGTATTGATTTAGGTATT
GGTAATAATCCGGGTACTACTATGGTAAAGCAAGCTTTAGATGGAATAAATCCTACATATGATAGTTACG
ATGAATCGATTTCGTTATTACGTGATTATCTTACAATAAAGGATAAGCCAAGTGCGCATACGTTAGGTGT
CCAACCACACATTGATCATTTTCCAGAAATGTGGTTATTAAGTAGTAGCGAAACATCTGCCAAAATAGCT
GCCGAACTAGGTATAGGGCTTTCTGTTGGAACATTTTTGCTACCAGATATAAATGCGATACATGCAGCGA
AGGATAACATTGATATTTACAAAAAATATTTCCAAGCATCAACGATTAAAATGGACGCAAAGGTGATGGC
ATCTGTATTTGTCATTGTAGCTGATAACGAAGCGGAAGTAGCAGCATTACAACATGCCTTAGATGTTTGG
TTATTAGGTAAATTACAATTTGCAGAATTTGAACATTTTCCATCGGTAGACACTGCGCAAAAGTATAAGC
TCAATGATCGAGACAAAGAGATGATTCAAGCACATCAAGCACGTATCATTGCAGGTACACAAGAACAGGT
TAAAGCACAATTAGATGATTTCATTGCTACGTTTGAAGTTGATGAGGTGTTAGTAGCACCGCTTATTCCA
GGCATTGAACAGCGTTGTAAAACATTAAAATTACTCGCGGAAATCTATTTGTAGCATTTTAAATAGAAGA
GAAAGGATGAAGATAAGATGAAAAAGTTAGCCAATTATTTATGGGTAGAAAAAGTAGGAGATTTGTATGT
GTTTAGTATGACACCTGAATTGCAAGATGATATTGGGACAGTAGGTTATGTTGAATTCGTGAGTCCAGAT
GAAGTTAAAGTGGATGATGAAATTGTGAGTATCGAAGCATCGAAAACGGTCATTGATGTGCAAACGCCAT
TGTCAGGAACGATTATTGAGCGAAATACAAAAGCGGAAGAAGAACCGACAATTTTAAACTCTGAAAAACC
AGAAGAAAATTGGTTGTTCAAATTGGATGATGTCGATAAAGAAGCATTCCTGGCATTACCGGAGGCTTAA
ATGGAAACGTTAAAATCAAATAAAGCGAGACTTGAATATTTAATCAATGATATGCGTCGAGAGAGAAATG
ACAATGACGTATTGGTAATGCCATCTTCATTTGAAGATTTGTGGGAATTATATCGAGGTTTAGCAAATGT
CAGGCCGGCATTACCTGTAAGTGATGAATATTTAGCTGTACAAGATGCTATGTTAAGTGATTTGAATCGT
CAACATGTTACGGATTTGAAAGATTTGAAGCCAATAAAAGGTGACAATATCTTTGTTTGGCAAGGTGATA
TCACGACGTTAAAAATCGATGCAATTGTTAATGCTGCGAATAGTCGCTTTCTAGGATGTATGCAAGCTAA
TCATGACTGCATTGATAATATTATTCATACAAAAGCGGGTGTTCAAGTTCGACTTGATTGTGCAGAGATT
ATTCGACAACAAGGGCGCAATGAAGGTGTAGGTAAAGCCAAAATAACACGTGGATATAATTTGCCAGCAA
AGTATATAATTCATACGGTTGGTCCGCAAATACGTCGATTGCCTGTTTCAAAGTTGAATCAGGACTTGTT
AGCTAAATGCTATTTGAGTTGTCTTAAATTGGCTGATCAACAAAGTTTAAATCATATAGCATTTTGCTGT
ATATCTACAGGTGTATTTGCTTTTCCTCAAGATGAAGCAGCAGAAATTGCTGTTCGAACAGTAGAAAGCT
ATCTCAAAGAAACAAATTCAACATTGAAAGTCGTGTTCAATGTATTTACAGATAAGGATTTACAACTATA
TAAGGAGGCATTTAACCGTGATGCAGAGTAGTAAATGGAATGCAATGTCTCTTTTAATGGATGACAAGAC
AAAGCAGGCTGAAGTATTGCGTACTGCGATTGATGAAGCAGATGCGATAGTGATTGGAATTGGTGCAGGC
ATGTCTGCATCTGACGGGTTTACATATGTAGGAGAGCGTTTTACGGAAAATTTCCCAGATTTTATTGAAA
AATATCGCTTCTTTGATATGTTGCAAGCGAGTTTACATCCTTATGGCAGTTGGCAAGAGTATTGGGCATT
TGAGAGTCGTTTTATTACATTAAACTATTTAGATCAACCTGTAGGTCAGTCTTATCTCGCATTAAAATCC
TTAGTGGAAGATAAACAGTACCATATCATAACTACGAATGCAGACAATGCTTTCGATGCTGCTGAATATG
ATATGACGCATGTATTTCATATACAAGGCGAGTATATACTACAACAGTGTAGTCAGCATTGTCATGCTCA
AACGTATCGCAATGATGATTTAATTCGTAAAATGGTTGTTGCGCAACAAGATATGCTTATACCTTGGGAG
ATGATTCCAAGATGTCCCAAATGTGATGCCCCAATGGAAGTGAATAAACGTAAAGCGGAAGTTGGCATGG
TTGAAGATGCTGAATTTCATGCGCAACTACAACGTTATAATGCTTTTCTAGAGCAACATAAAGATGATAA
AGTGTTGTATTTGGAAATTGGAATTGGTTATACTACGCCACAATTTGTGAAACATCCTTTTCAGCGTATG
ACACGTAAAAATGAAAATGCCCTTTATATGACGATGAATAAAAAGGCATATCGCATTCCGAATTCAATTC
AAGAACGTACCATACATTTAACTGAGGATATCTCAACATTGATTACAACAGCACTCCGGAACGATAGCAC
AACGCAAAATAACAACATTGGAGAGACAAAAGATGTACTTAATAGAACCGATTAGGAATGGAGAATATAT
TACTGATGGTGCGATTGCACTCGCTATGCAAGTTTATGTTAACCAGAATATCTTTTTAGATGAAGATATT
TTATTCCCTTATTATTGTGATCCAAAAGTGGAAATTGGACGTTTTCAAAATACTGCTATAGAAGTGAATC
AAGATTATATAGATAAACACAGTATTCAAGTAGTTCGCCGAGATACTGGTGGTGGCGCTGTGTATGTTGA
TAAAGGTGCCGTTAATATGTGTTGTATTTTAGAACAAGACACTTCAATTTATGGTGATTTTCAACGATTT
TATCAACCAGCTATAAAGGCGTTGCATACATTAGGTGCAAGAGATGTGATACAAAGCGGTAGAAATGATT
TAACATTGAACGGCAAAAAAGTGTCAGGCGCCGCAATGACATTAATGAACAATCGTATTTATGGCGGTTA
TTCGCTATTACTTGATGTTAATTATGAAGCAATGGATAAAGTGTTAAAGCCTAATCGCAAAAAGATTGCA
TCGAAAGGGATTAAATCTGTGCGTGCACGTGTTGGTCATCTTAGAGAAGCACTGGATGAAAAGTATAGGG
ATATAACCATTGAAGAATTTAAAAATTTAATGGTGACGCAGATTTTGGGAATCGATGACATTAAAGAGGC
GAAACGATATGAATTATCTGATGCAGATTGGGAATCGATTGAAGAATTGGCGAGTAAAAAGTATAAAAAT
TGGGATTGGAATTATGGGAAGTCACCTAAATATGAATATAATCGAAGTGAAAGATTATCATCAGGTACTG
TAGATATTACCATTTCTGTTGAACAAAATCGTATTGCAGATTGTAGAATTTTTGGTGATTTCTTTGGACA
AGGTGATATAAAAGATGTGGAACAAGCATTACAAGGAACAAAAATGACAAGAGAAGATTTAACGCATCAG
TTAAAGCAATTAGACATCGTTTATTATTTTGGTAATGTTACGGTTGAATCATTGGTTGAGATGATTTTAA
GTTAATATTGTTTAGGTATTAATGTCGCACTCTCGTTGAACATGTGTATTTGCTTTTAAAATGGTGACTA
TGTAGTTATGTGATTTGAACATACGATTGAAAATGAATTTAGTTAATTAGCAAAGACATCATATTTATAG
CGTTTGTGTTTATTAGTGATTGGGTATTTGAAAATGGTTAATGATAGTTTTTAAAGGAATAAATTCATTT
TCATTTATACAAGTAAGATTAAATAATAGCTACCAAAGTCTATTTATATACGTCAAAATATAATGACTGC
TATAATGAATAATCAATAGACACAAAGAGGAGATTATGTGATGAATAATAAAGTATTAGTGACCGGTGGT
ACTGGTTTTGTTGGCATGCGAATTATTTCACGATTATTAGAACAAGGTTATGAGGTACAAACGACGATAC
GTGATTTAAGTAAAGCTGATAAAGTAATTAAAACGATGCAAGACAATGGCATTTCCACAGAGCGATTAAT
GTTTGTCGAAGCGGATTTATCACAAGATGAACATTGGGATGAAGCAATGAAAGATTGTAAATATGTGTTG
AGTGTGGCATCTCCGGTGTTTTTCGGTAAAACAGACGATGCAGAAGTGATGGCGAAGCCTGCAATTGAAG
GTATACAACGTATTTTAAGAGCTGCACAACATGCGGGTGTTAAACGTGTGGTAATGACTGCAAACTTTGG
TGCAGTTGGTTTTAGTAATAAAGATAAAAATTCAATCACAAATGAAAGTCATTGGACAAATGAAGATGAA
CCAGGCTTATCAGTATATGAAAAATCAAAATTGTTAGCTGAAAAAGCAGCGTGGGATTTTGTTGAGAATG
AAAATACGACAGTAGAATTTGCCACAATCAATCCAGTTGCAATTTTTGGACCATCATTAGATGCACATGT
TTCAGGAAGCTTTCATTTATTAGAAAATTTATTGAATGGTTCAATGAAACGTGTACCTCAAATTCCATTA
AATGTTGTTGATGTGAGAGATGTAGCAGAACTACACATTTTGGCAATGACCAATGAGCAAGCCAGCGGTA
AACGATTTATTGCGACGGCTGATGGGCAAATTGATTTATTGGAAATTGCAAAATTAATTAAAGAAAAACG
ACCTGAAATAGCTCAAAAAGTTGCTACTAAAAAATTGCCAGACTTTATTTTGAGTCTAGGTGCTAAATTT
AATCATCAAGCTAAAGAAGGTAAACTTTTATTAGATATGAACCGCAATGTAAGTAACGAACGTGCAAAAA
CATTACTTGGTTGGGAACCGATTGCGACACAAGAAGAAGCAATTTTAGCAGCAATTGATAGTATGGCTAA
ATTTCATTTAATATAATACAAAAACACCGTCCATAAGTAAGTGGCTTTCCTCTTGATAAAAGGGGCATTC
ACTCAATATGTGACGGTGTTTTATATTTTTACGTTAACACTATTGCTGTGGCTTTTGACGACCTTTTAAT
AAAATTGCTGTTGCACCTACGATTATAATAAATAGAATCGCACCAAATAATCCCATATATTTTACTGCGT
TACCGAACACGATACCGACAGCTAAAAAGTCTGTATCTGAGAATGTTGTTGCAGCACCACCTAATTCGCC
TAAAAATGGCAAGAATAATAATGGTAAAAACGTTATTAGGATACCATTTAGAGCGGCGCCAGCAACAGCA
CCTTTAATACCGCCTCTTGCATTACCGAATACAGCAGCCGTTGCACCTAAGAAGAAGTGTGCAACTACGC
CAGGTAAAATGACGACGCCACCAAATAAGAATAAGATAAACATACCGATGACACCTGTAATAAAGCTGAC
AAAGAATCCGATTAGTACTGCATTTTGTGCATAAGGGAACACAATAGGGCAGTCTAATGCAGGTTTAGAA
TTTGGTACAAGCTTTTCTGAAATGCCTTTAAATGCTGGGACGATTTCAGCTAAGATTAAGCGAACGCCCG
TTAAAATAATAAATACACCAGCAGCAAATGTCACACCTTGAATTAATGAAAAGACAATAAAGTTTTGACC
ATCACTAATAGATTCGTGTACATAACTAACGCCCGCAAATAAGCATGCGATGAAGTAAAGTAATGCCATC
GTAATCGAGATACTAATTGTACTTTCTCGTAAGAAACTTAAGCCTTTTGGAAATTTAATCTCTTCCGTTG
ATTTAGACTTACCTTTGAATAATTGACCTACAGCACCTGCGGCAAAGTAACTGATTGAGCCAAAATGACC
TAAAGCTACTTGGTCATTCCCTGTAATTTTTCGCATCGTAGGTTGGAGTAATGCAGGTAATACTGCCATG
ATTAATCCTAATACGAGTGCGCCGATAACAATCGTTAGCCAGCCTTTAATATGACTGACTGTTAAAATGA
TTGCTAAAAACGCAGCCATGTAAAATGTATGATGACCTGTTAAAAAGATATATTTTAAATTAGTGAAGCG
GGCAATTAAAATATTAACAATCATGCCACAGACCATGATGAGTGCAGCTGTTGTTCCAAAATCTTTTAAG
GCTAGTGAGACGATAGCTTCGTTGTTAGGTACGATACCTTGCACACCAAATGCGTGTTGGAATATTTTGC
CGAATGGTTCAAGAGATCGAACGACGACATCAGCACCTGCACTTAAAATTAAGAAGCCTAATATCGTTTT
AATGGTTCCTGAAGTGATCGTTGCGGCAGGTTTTTTCTGAACGATTAAACCTATAAAGGCAATCAGTGCA
ACAAGAATGGCTGGTTGACTTAAAATATCGACTATAAAATTAAGGATTGCTTGCATAGGTCGAACCTCCT
TTAAATCATGTTAAGTTGTTGTAATTTTTCTGAGAGCTTTTGTTGTAATTCAGCTTTATCTAAAATATTA
TCAAGAACTAAGACATCCCCTAGACGTTCGGCATTTTCAGCTAAATCTCTACCACAAATAAACAAGTCAG
CCATCTCTGGACTTGCTGTCATAATGTCACTATGTTCAACTTCGATATCAGATGGTGCATTAAGTTGCCT
AAGTGCTTCTTGTGCGTTCATTTCTACCATAAAACTACTTCCTAAACCGTGGCCACATACTACTAAAATT
TTCATATTAATCATGCTCCTTTAAAATGTTTTTAATGTCTTGTGCATTTGTTGCAGTTAATAGTTGCTGG
ACTGTTTGGTTATCGCCCAGTACGGTTGCTAAATTTTGTAATACAGATAAGTGTGAATGATTGTCGATGG
CACTCAATACAAAAATGAGAGATGCGTAGTGATCTTCATCACAAAATGCCACATGTTGATTCAACTTTAA
TAGACTTAAACCAACTTGATGTACGTCATTGTTCGGTCTTGCATGTGCAATTGCAATTTCAGGTGCGATA
ACGATATAAGGTCCAAGTTCATTAACGCTATCAATCATTGCTTGAACATAGCCTTGTTCAATAATTTGTT
CTTGTAGTAATGGCTGAGAAGCTATAGTTATAGCTTCAGTCCAATCATTTACTTGTTCTTTTACAATGAT
GCGTGTTGTTGACAAAATGTCTAATGACACGTTATTAAGCCTCCTTTGTCATAGTTAAAGCAATGTGTTG
TTTAATTTTAAAAATATTCCCATCTAAGAAATCTTGTCGATATAAGTCGTTGCTTAAGCATTCGCTTAAC
TGTCCCAATGCCTTTAAATGTGCATTGGGGTGGTCCGTTGCTAATGTAATTACAAGGTGAACGGGATCGT
TAGCTTTACTACCAAAGATAATCCCTTCAGTGAAATATGTTAGTGCGAAACCTACACCATTCTGTACATA
ATCAGTACCAGCGTGAATAAGTGCAATATGTGGACTAATGACCATATATGACCCGAATTGTTCAAATTGT
TTTAAAATTGCAGCTGTATAATTTGAATAGACAATGCCATCATTGATTAAAGGTTGCACAGCCACTGCAA
TTGCGGATTCAATTGATAATGGTTGTTTATTTATAATGATGCGATGTTCAGGCAATAAATCTGCGAGTGA
CTTGCCATCAGTTGCCATTTTCATGACTCGTTGTTCTCTTGAGTCATTGATAATTTGATTCAATTTTTGA
CGAGATTGTTGATTGATAAATGGATCGACATGAATAACTGGTACAGCTGATATTTCACAAGGTACTGTTG
AAATGACATAATCAATGTTATCTTGCAATAATCGACTTTCTTCCAATTGATAAATGGAATAGGCATCCCA
AATGTGAAACTCAGGATACAGGTGATTTAGTTTTGATTTTAAAAGTTGTGACGTGCCTATACCAGAACCA
CATAGTAAGACAACCTTAATCATTGATTGTTTATGTGTTGCAACACGCTCTATACTTGATGCGAAGTGAA
TTGTAATGTATGTTAATTCATCTTCGTTGAAGCGAATAGCAGCATCTTGTTCAATTGGACTAATATGCTT
GCTAACGGCTTCAATGATTTGAGGATAGCGACGCATAACTTCTTGCCTCAAAGGATTAGGTTGTAGCATA
TCGTATTTAATACGATGTATAGCTGGTTTGATATGTGTGATCAGACTGGTATGTAACTTGTTGTCTTTTG
ACATATCAATGCCTAATTCTTGGCTAACACAAGTGATCAATTCATGTATATTTTGCGATAAATCATGGTA
TTCAAAGGTAATTGAAGATGCTGTATGTTCAGTCATTTTAGAGCCTAGTAAATGTAACGTGATAAAGATA
ATTTCAGACTCTGGAAATGTGACATTACAACTGCGTTCTAAGTTTTCTATCATTTTTGAAGCAATAGCAT
ACTGATTAGTATGTCGCCATTTATCAATTTCATTGATAGGTATATCGAACGAAAAATTTTCATTTAAACG
CTGAATGGCAATGAGTATATGATAGATTAAGCCATCGATAGCCGACTGAACTAAATGATAATTTTCACTA
TTTAATGTCTTAATAATGGCACGGCGAACCAATGCGATTGATTCTGAATTAAAGATATCCGCCTCTATAA
AAGGTGCAGCTTGTTTCATATATTGATGTATAAAGTGTGCATACGCTTTACGATAATGATCTTCCTCACC
AATAATATTGAATCCTTTATTGTGGACATAATTTAACTTTAAATGGTATTGATCTAGTTGGGCTTGAATC
ATTTTAATATCATCTGCAATTGTCCGACGCGAAACATTAACATCTTGCGCAAGTTGCTTTGTTGAAACAG
GATCGGTTGTTTCGAATAACTTTAAAGCGATATGTGTGAGTCGTTCATCTTTTGAAAAATGAATTTGATT
TGTTAGATTGTGCTCTAATTCATTTAATAGTGTCGCGTGAGCTGTTGTTACTTTGATGCCTGCAGCTTTA
TTACGGCTGACTTGGTAATGATAAGTTTCAGCATATTGCTCAATATATGCTATATCATATTGAATGGTAC
GAGGTGATACACCAAGTTGATTAGCAATGGTATTGATTGGAATAAACGTTTGCTCATGAATTAAAAGATA
CAAAATTTCGATTTGTCTATAACTTAACAACGTAATATCCTCCTATTTGTAATTGTAAGCGATTTCTTAA
AAACGTAGATATGCAATCTCTTTCATATTTTAATCCGAAAAATTGCATATCAAAATGTTTATGGCGCAAG
ATTTTATAGGAACTTTTAAAATAAATTAGATATTCATGTTGACAATTTAAAAATGTCGCAGTATATTTAG
TTAGACATCTAACGAAATGGTGGTGCAATAAATGGAATTCACTTATTCGTATTTATTTAGAATGATTAGT
CATGAGATGAAACAAAAGGCTGATCAAAAGTTAGAGCAATTTGATATTACAAATGAGCAAGGTCATACGT
TAGGTTATCTTTATGCACATCAACAAGATGGACTGACACAAAATGATATTGCTAAAGCATTACAACGAAC
AGGTCCAACTGTCAGTAATTTATTAAGGAACCTTGAACGTAAAAAGCTGATCTATCGCTATGTCGATGCA
CAAGATACGAGAAGAAAGAATATAGGGCTGACTACCTCTGGGATTAAACTCGTAGAAGCATTCACTTCGA
TATTTGATGAAATGGAACAAACACTCGTATCGCAGTTATCTGAAGAAGAAAATGAACAAATGAAAGCAAA
CTTAACTAAAATGTTATCTAGTTTACAATAAATGATAAGTGTGACTGGTAGAAATCAGTCACTTTGTCTT
TAATATTATAGTTAGATATCTAATTGTTAGTAAGCTAATTATTGGAAAAGACAAGGAGTATTGAACAATG
AAAGACGAACAATTATATTATTTTGAGAAATCGCCAGTATTTAAAGCGATGATGCATTTCTCATTGCCAA
TGATGATAGGGACTTTATTAAGCGTTATTTATGGCATATTAAATATTTACTTTATAGGATTTTTAGAAGA
TAGCCACATGATTTCTGCTATCTCTCTAACACTGCCAGTATTTGCTATCTTAATGGGGTTAGGTAATTTA
TTTGGCGTTGGTGCAGGAACTTATATTTCACGTTTATTAGGTGCGAAAGACTATAGTAAGAGTAAATTTG
TAAGTAGTTTCTCTATTTATGGTGGTATTGCACTAGGACTTATCGTGATTTTAGTTACTTTACCATTCAG
TGATCAAATCGCAGCAATTTTAGGGGCGAGAGGTGAAACGTTAGCTTTAACAAGTAATTATTTGAAAGTA
ATGTTTTTAAGTGCACCTTTTGTAATTTTGTTCTTCATATTAGAACAATTTGCACGTGCAATTGGGGCAC
CAATGGTTTCTATGATTGGTATGTTAGCTAGTGTAGGCTTAAATATTATTTTAGATCCAATTTTAATTTT
TGGTTTTGATTTAAACGTTGTTGGTGCAGCTTTGGGTACTGCAATCAGTAATGTTGCTGCTGCTCTGTTC
TTTATCATTTATTTTATGAAAAATAGTGACGTTGTGTCAGTTAATATTAAACTTGCGAAACCTAATAAAG
AAATGCTTTCTGAAATCTTTAAAATCGGTATTCCTGCATTTTTAATGAGTATCTTAATGGGATTCACAGG
ATTAGTTTTAAATTTATTTTTAGCACATTATGGAAACTTCGCGATTGCAAGTTATGGTATCTCATTTAGA
CTTGTGCAATTTCCAGAACTTATTATCATGGGATTATGTGAAGGTGTTGTACCACTAATTGCATATAACT
TTATGGCAAATAAAGGCCGTATGAAAGACGTTATCAAAGCAGTTATCATGTCTATCGGCGTTATCTTTGT
TGTATGTATGAGTGCTGTATTTACAATTGGACATCATATGGTCGGACTATTTACTACTGATCAAGCCATT
GTTGAGATGGCGACATTTATTTTGAAAGTAACAATGGCATCATTATTATTAAATGGTATAGGTTTCTTGT
TTACTGGTATGCTTCAAGCGACTGGGCAAGGTCGTGGTGCTACAATTATGGCCATTTTACAAGGTGCAAT
TATCATTCCAGTATTATTTATTATGAATGCTTTGTTTGGACTAACAGGTGTCATTTGGTCATTATTAATT
GCTGAGTCACTTTGTGCTTTAGCAGCAATGTTAATCGTCTATTTATTACGTGATCGTTTGACAGTTGATA
CATCTGAATTAATAGAAGGTTAAATATTTCGTCCACTTCTGGCTGAGTATATTTCGGTCGGAAGTGTATT
TTTCGAAAAAAATAAATATATGATACGATTATGAAAAAATAAAGTGAGATTGGCATATGTGTAAATCTAA
AATACTGTTGAAAAATATTTTTAGTGAAGAATCAGAAGTTAAAGATTTAACTGAAGAAAAATATAATCAA
GATTACGAAGCATTAACATTTAGCTTTAAAGAGGAAACATATCAAAGTAGGTTAGCTAAGAAAACACCGA
CTAAATCGGGATATTTCGTGACATGTTGGACAAAAGACGAAGATAATTATAATCGGCCATACAAAATTGA
AGAGTTTGCTGATTACCTGATTGTTGCTGTTATCGATGATGAATTAAATGGCTACTTTCTATTTCCTAGG
GAATTATTGGTAGAAAAAGGTATCTTAGCTTCATCTAAGTATCAAGGGAAAATGGCTTTTAGAGTTTATC
CTAAGTGGTGTAATCAATTGAATAAAACAGCAGGGCAAACACAAAAGTGGCAATGTAAATATTTTTTTGA
ATACTAATAAAAAGTCATATGGTTGAACTTATAAGAGATGAATATATCATCTTTCGATAAGATAACCATA
TGACTTTATTTTTTATCATTTAATGATGAACGGTTTCTTGTCCTACTTTATTCCAAGTGAGGATAAAGCT
CAACATTGCAAACACACTAATTGCTGTTAATAAAATAAAACCGACATCCCATCCGAATTTATCAACTACA
GCACCTAAGACGATGTTGGCCATTACAGTACCAAACAGATAACCAAATAATCCTGTTAATCCAGCTGCTG
TGCCAGCTGCTTTTTTAGGTACATAATCTAATGCTTGTAAACCAATTAACATAACTGGTCCATATATTAA
GAAACCAATGGCAATTAATGAGACATTGTCTAACCAAGCATTGCCTGGAGGATTTAACCAATAAATTAAT
ACAAATACTGTGACACCTAACATAAAGAAGAAACCTGCAGGTCCACGACGACCTTTGAATAATTTATCAG
AAATGTAACCACATAATAATGTACCAGGAATTCCAGCCCATTCGTATAAGAAGTATGCCCAACCTGATGC
TTTTAAGTCGAAATGTTTTTCTTCACTTAAGTAGACTGGCGCCCAATCAAGTACACCATAACGCACGAAA
TAAACAAATATATTTGCAAAGGCAATTGCCCATACCCATTTATTGTTCAGTACATATTTAAATAAAATTT
CTTTTGTAGTTAATTCTGTTTCTAATGTTTTCTTATCGCTTGTAGCAAAGTCATTTTTATAAATTTCGAT
TGGAGGTAAACCTTGAGATTGAGGTGTGTCTCTAATCAATACGTATGAAATTGCGGCAATGATAAGTGCT
AAGAGTGCAGGGTAAATGAATACACCTTCGAAACCTTTTAAATAACCAAAGTTGATAAATGCAGTTGTTG
TAATACCCCAAGCAGCAATAGGTGCCATAATACCTCCACCAACATTATGCGCAACGTTCCAAAGGGCAGT
CTTACTTCCGCGTTCACTTACACTAAACCAGTGAACGAGAACACGGCCTGAAGGTGGCCAGCCCATACCT
TGAAACCATCCATTTAAGAATAATAGGACAAACATAATACCGATACCTGATGTAAAGAACGGTACAAATC
CCATTAACAAATTGACGATAGCAGTGAGTGCTAATCCAAGAACTAAGAATATCCGAGCATTGCTCCGATC
ACTTACAGTACCCATAAAGAACTTACTAAATCCATATGCGATGGAAACAGCAGAAAGTGCAAAACCTAGT
TCCGCTTTTGTAAAACCTTGCTCTTGCAATGCCGGCATCGCTAACGAAAAGTTTTTACGTAATAAATAGT
ACCCAGCATAACCGATGAAAATACCAAGAAATACTTGGAGACGTAATCGTTTATAGGTATCATCTATCTG
ATTTTCTGGCAAAGGCTTAATATGCTTTGCAGGTTTAAGAAAATTCATAAAATCCTCCTTAATATGTATT
TATATGCATTTTGTGCGATAAACTTATATTAGACATGTATGAAAGCGTTGTCAATATGCTTTTGTGAAAT
CTTGCATATTTAGTTATTGAAGTATTTTATAAACATTTAGAAAAAATAAATTGCTACACATAAATTTATA
ATTATGCAATTATTATGTCGTTATACATACTAGCTGTGTATCTACGAATGAGTACAAACATATTTTTATT
TGCAAGGGGTAAATGGCATATAACTATCTTTTTTATGTAAGCTGGTATAAAATTTATACTAATAGGAGGG
ATAGTATGAATATAGTAGGGCATCATCACATATCCATGTATACAAAAGATGCAAAACGTAATAAGGATTT
TTACACAAATGTCCTTGGATTACGATTAGTTGAAAAGTCGGTTAATCAAGACAATCCTTCAATGTATCAT
TTGTTTTATGGGGACGAAGTAGGTACAGCCGGAACAATTTTAAGCTTTTTTGAAATTCCCAATGCGGGTC
ATAAGCAGCCAGGTACTGAAACGATTTATCGATTTTCATTATTAGTACCAAATCAAGCGGCACTTCATTA
TTTTGAAAAACGTCTTGAGAATAATGGTATTAAGTCTGAACGTTTGTACTATCTTGGACAAGAAGGTGTT
GTCTTTAAAGATGAAGACGACTTAGAAATCATATTGCTTGTTAATGATAGTTTTGAAGTACCACATCAAT
GGCAACATAACGCTTATAGTGAAATACCTCAAGCATATCAAATTTTAGGAATAGGGCCAGTCGAATTAAG
AGTTAGAAATGCAGCGCGTACGGTAGAATTTTTGGAAAATGTCTTAGGTTATCGCAAAAGAGATAATAAA
TCATTCGATGTGCTGACATTAGCACCACAAGGTTTATATTCGGATTTTGTAGTTATTGAGCAACAGGGAC
AACGTGAAAGACCTGGACGAGGTTATATCCATCATATTGCAGTTAATACACCACAAATGAGTGACTTAGA
TGCAATTTACAAGAAATTACAACAACAACCACAAAGTAATTCAGGTATAATTGATCGCTATTTCTTTAAA
TCATTATACTATCGCCATAATTCAATTATGTATGAATTTGCGACTGAAGCGCCTGGATTTACTATTGATA
CACCTGTTGAACAATTAGGAAGTCAATTGAACTTGCCTGACTTTTTAGAAGCAGAACGTGAACAAATTGA
AAGTAAGTTACACGAAATATAAAGGAGAATGTTTAATGGCCAAATTAGAAATGAATAAAAATACGCCTCT
TGAGTTTGGTTTGTATTCCTTAGGTGATCATTTATTGAATCCATTGAAAGGTGAAAAAGTTAGTTATGAG
CAACGTATTAATGAAATTATTGAAGCAAGTAAATTAGCAGATGAAGCAGGTATTGATGTTTTTGCAGTTG
GTGAAAGTCATCAGGAGCATTTTACAACACAGGCACATACGGTTGTGTTAGGTGCAATTGCCCAAGCGAC
AAAGCATATTAAAGTTTCAAGTTCTTCAACGATTATTAGTGCAACAGATCCTGTAAGAGTATTTGAAGAC
TTCGCGACATTAGATTTGATTTCTCATGGTAGAGCCGAAATTGTAGCTGGCAGAGCATCAAGAACAGGTA
TTTTTGACTTGTTTGGCTATGATTTAAAAGACTATGATGAATTGTTTGAAGAAAAATTAGGTTTACTTTT
AGAGTTAAATAAAACTGAGCGTATTACTTGGTCTGGAAAATATCGTCCAGAACTTAGAAATATGAAAATA
TTCCCAAGACCAATCGATAATATATTGCCAATATGGCGTGCTGTTGGTGGTCCACCTGCAAGTGCTATTA
AAGCGGGAAAACAAGGTGTGCCAATGATGATTACAACCCTTGGTGGCCCAGCAATGAACTTTAAAGGTTC
TATAGATGCTTATCGTCAAGCGGCAACTGAAGCAGGTTTCGATGCTTCGCCTAAGTCTTTACCAGTAAGT
ACAGCGAGTCTGTTTTATACAGCTGAAACAACTCAGGATGCTATGAGAGAATTTTATCCACATTTGAATA
CAGGGATGTCATTTATTCGTGGTGTTGGTTATCCGAAACAGCAATTTGCTAATTCGTCAGATTATCGAGA
AGCGCTAATGGTTGGAAGCCCGCAACAAATTATTGAAAAGATATTGTATCAACACGAGTTGTATGGTCAT
CAACGTTTTATGGCACAGCTTGATTTTGGCGGTGTGCCATTTGAAAATGTTATGAAGAATATTGAGTTAA
TTGGCAACGACATTATACCGGCGATTAAAAAGCATTTATCAAAATAGGAGGGGCGTCATCATGAATATTG
TATTATTGTCAGGTTCCACAGTAGGTTCTAAAACGAGAATTGCTATGGATGATTTAAAAAATGAACTAGA
AGTCATCAATGAGGGACATCAAATAGAGTTGATGGATTTACGAGAACTTGAATTAGAATTTAGCGTTGGA
AAGAATTATCTAGATACTACAGGAGATGTATATAAATTAACGACGTCGTTAATGCAGGCTGATGTGATTT
TTATTGGTTTTCCAATTTTTCAAGCTTCCATCCCTGGTGCTTTGAAAAATGTGTTTGATCTACTTCCAGT
CAATGCGTTTCGTGACAAGGTAATAGGACTTGTAGCGACAGCAGGTTCTAGTAAACATTATTTAATTCCT
GAAATGCATTTAAAACCAATATTGAGTTACATGAAAGCACATACGATGCAAACGTATGTATTTATTGAAG
AGAAAGATTTTTCAAATCAACAAATTGTCAATGATGATGTTGTATTTCGGTTAAAAGCGTTGGCACAATC
CACAATGCGAACTGCCAAAGTACAACAACAAGTGTTTGAAGAAGAAAACAACCAATACGACTTTTAAAGT
ATAAAAATAAGACGCTCGGCACACTAAATTTGTAAGTGTTTGAGCGTCTTTTCATATTAACTATATAGCC
AATGAACGACGATAAAGGCAAGTGATGACAAGCATATTGAGGTAATAATGATTGTCATAAGCGGTTTAAG
TGCGCGATTTTTAAGATCTTTAAATGCAACATTTAACCCTAAAGCAACCATGGCCATTAATAAGCAAATT
GTTGATACAGTATTTAAAATATTTAGCAATGCTGACGGAATAGTTACATATGTATTCACTAAGGCCATAA
TGACAAATCCAATTAAAAAGTATGGAATGCTTATTCGACCCTTGCTAGATGATTCTGATGAACGGAAACG
CATAATTAAAATAAGTACGATGGTTAATGGAATCAGTAAGAATACTCTACCAAGTTTACCAAGAAGTGCA
ATTTTAAGTGCATCACTACCACCAAAGCCACCAGCTAAGACAACGTGTGCAATTTCATGAAGACTAACAC
CAGACCAAGCGCCATAAACATTTGTCGTCATTGAAAAGATAGAGTAGATAGCTGTATATATAAGTGAAAA
TATCGTACCAATCAATGCGATGATACCGATACTAATAGCTGTATCCTTTTCACGTGATTTGAATATTGGA
GCGACTGCGGCAATAGCAGCAGCACCACAAACGCCTGTGCCGACACCTAGTAATAATGCGATGTTTTTGT
CACCATGCAACAGTTTGTTGACAAAGAGCATCATTACAATACTGAAAATAACGACACCTACATCGATGGC
TAATAGTTTACTACCTTGACCGATAATATCGAATATATTGAGTTTAAGTCCATATAGGATGATTGCAAAT
CTTAATAAATATTTAGATGAAAACGTAATACCTGAGCTATATTGTTCAGGATATCCTCTAAAGTGACGAT
ATAGAATAGCGATTAATATCGCGATAGTTAATGCGCCAACCTTATCTAGGATTGGCAATTTAGCTGCTAA
AAAGCTAAATAATGCGACTATAAATGTTAGTGATAGCCCAATCATAAAATGCTTATTTTTCAATGATGCC
ATGAGCAGTGCCTCCTTTAATAGCATTTTAGCACTGTTTTGTCGTATTTTTAAATATAAATTTGGAATGA
ATAATAAAGTAGTGATTAAATTAAGTTGTGTGATAGGAAACTTGGACATCAATCAAAGTAATAGGCACTA
CAACGCTTATTGGCGGGGCCCCAACAAAGAAGCTGACGAAAAGTCAGCTTACAATAATGTGCAAGTTGGG
GATGGGCCCCAACATAGAGAAATTGGGTCCGTAATTTCTACAGACAATGCAAGTTGGCGGGGCCCCAACA
TAGAGAATTTCGAAAAGAAATTCTACAAGCAATGCAAGTTGGGGAAGGACAACAAATTTAAGATACAATG
CGTAACATTAATATGTTATTATAATGATAATTTACAGAATTATATGAAAAATGAATGAGGATGTGATGGT
ATGTTTGGAATGAAAGTGAATGAACAAATAACATTAAAAATTTTAGAAGCTCATGACACAGAAGCGCTTT
TCAATTTAGTCAATCGTTCAAGAAATTCACTTAGGGAATGGTTACCTTGGGTAGATGCAACTGAGCAACC
ATCAGATACGCGTGCATTTATTAAAAGAGGACTTTTGCAATTTGCTGATGGTAATGGATTTCAGTGTGGC
ATTTGGTATGAAGGAACGCTAGTTGGTGTCATCGGTTTACATGAAATTAATCACATGCACAGAAAAACTT
CATTAGGGTACTATTTAGATAAAGAATTTGAGGGTCATGGGATTATGACACAAGCAGTTGAGGCATTGAT
AAAGTATTGTTTCGAAGAGCTTGACTTAAACCGAATTGAGATTAGTGCCGCAGTTAATAATGAAAAAAGC
CGGGCTATTCCTGAAAGGCTGGGATTTACTAGAGAAGGTATGTTACGTGACAATGAATTACTAAATGGTA
TTTATTCATCGAGTTACATCTATAGTTTATTAAAATCAGAATACGACCAAAAATGACAAATTAGACTTAC
AAAAGAGTGATGACATTTAAAATGGCAGCGCTCTTTTATTTAATTTTTGAAAATAAAAGGTTGTTGACAG
TATTATTTTATAACAATATAATGATTTTGATAATTATTATCAACTAGATGATGTTTATGGGAGGATGCTT
TAAAACAGCCGTTTTAAGTGTAATGTATTATTTTAGCGTGTAGGGAATGCGAAAATAATATTTATAAGAA
CACATCTATGGGGATAATAGAATTTCTATAATGAGGTGTCAAAATGAAAAAGTTAACAACGCTATTATTA
GCATCAACGTTATTAATTGCTGCATGTGGGAACGACGATAGTAAGAAGGATGATTCAAAGACATCGAAAA
AAGATGATGGTGTTAAAGCAGAATTAAAACAAGCAACAAAAGCATATGATAAATATACTGATGAACAGTT
AAATGAATTTTTAAAAGGTACAGAAAAATTTGTTAAAGCGATTGAAAATAATGATATGGCCCAAGCAAAA
GCGTTATATCCAAAAGTTCGTATGTATTATGAACGCTCTGAACCAGTTGCAGAAGCATTTGGAGATTTAG
ATCCTAAAATTGATGCACGTCTTGCAGATATGAAAGAAGAGAAAAAGGAAAAAGAATGGTCAGGATATCA
TAAGATTGAAAAAGCATTATACGAAGATAAGAAAATTGATGATGTGACTAAAAAAGATGCACAACAATTA
TTGAAAGATGCAAAAGAATTGCATGCCAAAGCTGATACATTAGATATCACACCAAAATTAATGTTACAAG
GTTCTGTTGACCTATTAAATGAAGTTGCAACTTCTAAAATCACAGGTGAAGAAGAAATTTATTCACATAC
AGATTTATATGATTTTAAAGCGAACGTTGAAGGCGCACAAAAAATTTATGACTTATTTAAACCTATTTTA
GAGAAAAAAGATAAAAAATTAAGTGATGATATCCAAATGAACTTCGATAAAGTGAATCAATTATTGGATA
AATATAAAGATAACAACGGCGGTTATGAGTCATTTGAAAAAGTATCGAAGAAAGACCGTAAAGCATTTGC
GGATGCTGTTAATGCATTAGGAGAGCCACTAAGTAAAATGGCTGTGATTACTGAATGACAAATTATGAAC
AAGTTAACGATAGTACGCAATTTTCAAGACGTACATTTTTGAAAATGTTAGGTATTGGCGGTGCCGGTGT
TGCAATTGGCGCAAGTGGTGTTGGTAGCATGTGGTCTTTCAAATCAATGTTCAATACACCAGAAGATCCG
GAAAAAGATGCGTATGAATTTTATGGTAAAGTGCAACCAGGCATTACCACACCCACGCAAAAAACATGCA
ATTTCGTTGCGTTAGATTTGAAGTCAAAAGATAGAGATGCAATTAAGGCAATGTTTAAAAAGTGGACGGT
TATGGCTGATCGTATGATGGATGGTGATACAGTTGGCAAGCCGAGTAACAATCCTTTAATGCCACCAGTA
GATACCGGTGAATCGATAGGATTAGGTGCAAGCAAGTTAACGATTACCTTTGGGATTAGTAAGTCTTTGA
TGAAGAAAATTGGGTTATCTAGTAAAATTCCCGATGCCTTTAAAGATTTACCGCATTTTCCGAATGATCA
GTTAATAGACGATTACAGCGATGGTGATATTATGATTCAAGCATGCTCAAATGATTCGCAAGTATCCTTT
CATGCGGTTCATAATTTAGTTCGTCCATTTCGAGATATTGTTAAGGTACGTTGGGCGCAATCTGGTTTTA
TCTCTGCTAAAGGTAAGGAAACACCTAGAAATTTAATGGCATTTAAAGATGGAACAATTAATCCTAGGAA
GAATAATCAACTTAAAGATTATGTGTTTATTGATGACGGATGGGCGAAACATGGAACTTATTGCGTTGTC
AGACGTATTCAAATACACATTGAAACGTGGGATCGTACTGCGCTGGAAGAACAAGAGGCTACATTTGGTC
GGAAACGACATAGTGGTGCACCGTTAACAGGTGGGAAAGAGTTTGATGAAATTGACTTAAAAGCGAAAGA
TAGTCATGGCGAGTATATTATTGATAAAGATGCCCATACGAGGCTAGCGAAAGAAGCAAATACGTCAATT
TTACGTAGAGCCTTTAATTATGTGGATGGTACGGATGACCGCACAGGTAACTTCGAAACAGGCTTACTTT
TTATTGCTTTTCAAAAAGCGACAAAACAATTTATCGATATACAAAATAATTTAGGTAGTAATGATAAATT
AAATGAATATATTACACATAGAGGTTCTGCTTCATTTTTAGTATTACCAGGTGTTAGTAAGGGAGGATAC
CTTGGTGAAACATTATTTGACTAAATTTGTAGCAATGCTAATAACTGCTGCTATGGTGTGTAGCTTTGGG
TTACTGAAAAGTCAGGCAGCAGAACAACAAAGTATTAGTGATGTATATAGTGTGATAACGGATGCGAAAT
CTGCACTTTCTAATAATTCGATATCGAATGACAATAAGCAGAAAGCAATTGAGCAAGTGGTAAGTGCAGT
TAAGAAATTATCGCTTGAAGATAATAGTGAAAGTAATGCTGTCAAATCAGATGTGAGAAAGCTTGAAGAT
GCAAAAGCGAATGATAATCAAAAAGATACACTTTCGCAATTAACGAAGTCATTAATTGCTTATGAAGAGA
AATTGGCTAGTAAAGATGCGGGTTCTAAAATTAAACTATTGCAACAGCAAGTCGATGCTAAAGATGCTGC
GATGACAAAAGCGATTAAAGATAAAAATAAAGCGGAATTAGAATCTTTGAACAATAGTTTGAATCAGATT
TGGACAAGTAATGAAACAGTGATTCGCAATTATGACGCAAATCAATATGGACAAATTGAAGTCGCATTAT
TACAACTTAGAATTGCAATTCATAAGTCACCATTAGATACGGCAAAAGTGTCACATGCTTGGACAACTTT
TAAATCAAATATTGATCATGTCGATAAAAAAAGTAATACGTCTGCAAATGATCAATACCATGTATCACAA
TTAAATGATGCGTTAGAGAAGGCGATTAAAGCTATCGACGACAATCAATTGTCGGATGCTGATGCTGCGC
TTACACATTTTATAGAAACTTGGCCGTATGTTGAAGGTCAAATTCAAACTAAAGACGGTGCTTTGTATAC
GAAAATTGAAGATAAAATACCATATTATCAAAGTGTATTAGACGAACATAATAAAGCACATGTGAAAGAT
GGTTTAGTAGATTTAAATAACCAAATTAAAGAGGTTGTTGGCCATAGTTATAGCTTCGTCGATGTGATGA
TTATCTTTTTACGTGAAGGGCTAGAAGTGTTGTTAATTGTAATGACATTGACTACCATGACGCGTAATGT
AAAAGATAAGAAAGGGACTGCAAGTGTGATTGGTGGTGCAATTGCCGGACTTGTACTGAGTATTATCTTA
GCAATTACGTTTGTAGAAACTTTAGGGAATAGTGGCATTCTTCGTGAAAGTATGGAAGCGGGATTAGGTA
TCGTTGCGGTCATATTAATGTTTATCGTTGGTGTTTGGATGCACAAACGTTCAAATGCAAAACGTTGGAA
TGACATGATTAAAAATATGTATGCTAATGCGATTAGTAATGGTAATTTGGTATTGTTAGCGACGATTGGT
TTAATATCTGTGTTGCGTGAAGGTGTCGAGGTTATCATTTTCTATATGGGGATGATAGGTGAGCTAGCGA
CCAAAGATTTTATTATTGGTATTGCTTTAGCTATCGTTATTTTAATCATCTTTGCATTATTATTTAGATT
TATAGTTAAATTAATACCTATTTTCTATATATTTAGAGTGTTGTCGATCTTTATTTTTATTATGGGATTC
AAAATGCTTGGCGTAAGTATTCAAAAGTTACAATTATTAGGTGCGATGCCAAGACATGTTATTGAAGGAT
TCCCAACGATTAACTGGTTGGGCTTTTATCCAAGTTATGAACCATTGATAGCACAAGGTGCTTATATTAT
GGTAGTTGCTATCTTAATCTTTAAATTTAAAAAATAAAAAACAGGCCGAGTGCCTGTTTTTTTGTTGCTA
TATTGGAAATATTCGGTATTGCAGTATAACGATAATCACAGCATTGATTCGTATAAGGTTAATGTGTTGG
CGGTTTGCCTCGGCATGTGAACTTAACGATGAACATACTGAACTCAAAGAGCAATATGAGTGGCAATGTG
AGTAATATATTTAATGTTAAATCGGGTGGTGCAATGATACTTGCTAATACAAAGCAAGCGAAATAAATAT
ATTTACGATAATGTTTCAATGATGTGGTATCTATAAGACCGAATTTTGCAAGACCCATAAATAATATTGG
TAATTGAAATAGAAGACCAAATGTGAATAACCAACGTATGAGTTCAATCAAATATGCTTTAAAGCCAATG
ACAGGCGAAATGTTTAAAGTTAATGATAATTTTAACGCGAATTGAATGATCATTGGAAAGCCAACATAAA
ATGCAAAAGCGACGCCAGCACAGAATAATAACACGCTGAAAAAACTATATTTATAAATAAATTGACGTTC
ATTATTATGTAATCCAGGTGCAATGAATGCCCACAATTGATAAAACATGACTGGTGAAATGAAACAAAAC
GCGATGAAAAATATAATCATCACGTATATTTGTATCATTTCTGTGAATGAAAATGCATGTAAGGACACAT
GTGCACGGGTAATATACGTTATGAATGGTGTCATCCACCAAAATGATGAAACATATACGACGATGACCGT
AATGACGAACGACAATAAAATTTTTACTAACCGATGGCGTAGTTCGCTAAAGTGAACCAGTAAGGTGTGG
TCAGTGCTATTGCTCTCGCTGTTGTTTCGATTCCTTACTGGGTGTATCGTGAGACTCTTTATCTAAATCT
TCTGTTGCAGATTTAAATTCTTTTAAAGTAGAACCGATGGCACGGCCAAATTGTGGTAATTTTTTCGGAC
CAAAAATAATTAAAGCGATAATGCTAATGACGACAAGACTTGTTGGGCCTGTGATGCCTAAAATAAAAGT
GTTAGTTATCATGATAATCAACCTCACTCATAAGTAGTATATAGTATTTACTTTATACCGAACGATAATG
ATTATCAATAAAATTTTATGAAATAATTAAAATGTTGCTATAAATATAGTTTATTGAGGGATTAATTCTG
AAATAACAGCTTGGTCTTGCAAGTCGATATAAGTACAAGTGCCCGCTTGAATATCGATATGCCATTTATA
AATGCCAGCTTCAGCCATTTCATCACAAAATGTTTCAAAATCTGTTTGCCCTTGTTGATGTCTAGTTAAG
ACGTCTTGAACTATTGTTTTGTTTGATTTTTGAGCAACAGGATGATTACTTTTTACAGATGACGTAACGA
TATCATCTTCTGATTGATGTACGTATGTTGCAGTGCCATCTTGAATGTTGACGATATTGTAAGTCATCCC
CATATCTTTAAAAGCTTTGAATAGTTTTGGAAAGTCAACACCAGTAAATTGTTGATGTGCTTGTTGAATT
GCAGATAATGTAAATGCCATAATAGTCTCCTTTGAATGGTTTGATTTAGTGAAAATGCGTGCATCATACT
AAAATTAGAATGCTGTTAATTATGCAGGAAGGTGTAACGAAAGTAAACAATTATGACTTGTAGGCGTTGA
GGTGTTTGTTTCAAAATGTCATACATAGGTGGATAATCATATTTTTTGGTGTAGATTTGACAAATATAGT
TGTCAAAAAGACGCATATCATTTACAGTGTAATTAAGGAGTTGATGCGATGTGCGTAATCGATTGAAAGA
ATTACGAGCACGAGATGGCTTAAACCAAACGCAACTTGCTAAACAAGCGGGCGTTTCAAGACAAACCATA
TCGCTAATTGAGCGAAACAATTTTATGCCATCAGTATTAACGGCAATAAAAATTGCTCGCATTTTCAATG
AAACGGTGGAAACTGTTTTTATTATTGAGGAGGATGAGGCATGAAAATACTAAGATATATCGGATATCTT
TTACTGGGTGGACTTGTAGGGGGTATCATAGGTGGAATTTTAGGTAATTTTGATGGATTTGGTATTGAGA
ACTTGACGTTTGCGACATATAACAATGTCGTTGTAATATCGATTGTTGCGACGATTATTATCATATTGGT
AGAAGCCATTGTTTTGATGAATCAAAGACGTGCATTGAAGTATAAGCAACTTGTAGATAAAGAGGTAGAT
ATCGATGCAACAGATCAATATGAGTTGCTTGCGAATCGTTATGTTTTAAATGGAAGTATATTAAGTATTC
TGCAGACAGTTATTGCTTTTTTAGTATTGCTTATTTTTGTGGTAGGGCACGCTGCAGCAAATGCAATACT
ATTCTTTTTAATACCATTTTTTGCTAGTGCTATTTTCAATACACAATTTACACTGTTTAATAGAAGGTTT
GATGACAGAATACCAAAAATTGCAGATAAGAATTACACTGAAAAGCGATTGGAAATATTGGATGAAGGTG
AACGCCATATAGAATTAATTGCATTATTTAAAACATATGCGATCAACTTATCAATATTGATACTAGCCAT
TGTAGTAATTGGGCTTTATTCAATTACTACTGGAATTAATCAAAGCTTTAGTTTGCTACTTATCATTGCT
ATTTTCATATATAACGCCTTTAGTTATTTATTGAAGAGAAGACGTTTTTATTAAAATTAAACAAAGAGGA
GCATGGATATGACAACATTGTTAAACGTAGATAGTGTGAACAAACAATACAAAGATTCGGATTTTAAATT
GCAAGATGCATCTTTAACGATTTCTACTAATGAGACAGTTGGATTAATTGGGAAAAATGGCTCAGGTAAA
TCGACATTAATTAATATTCTAGTAGGCAATCGACATAAAGATAACGGTAGTATCACATTTTTTGGAGAAG
AACATACCGTGGATGATGTCGAATATAAAGAACACATAGGTGTAGTGTTTGATGATTTGAGAGTGCCTAA
TAAATTGACTATTAAAGATATTGATAAAGTATTTCAATCTATTTATATGACTTGGAATAGTCAAAAATTC
TTTGATTTAATCAAATATTTCGAGTTACCACTACAAACTAAAATTAAAACTTTTTCAAGAGGGATGCGAA
TGAAGATAGCTTTAACGATTGCGCTTTCTCATGATGTGAAGTTATTAATCTTAGATGAAGCAACTGCAGG
TATGGATGTTTCTGGAAGAGAAGAAGTAATGGAAATACTAGAAGATTTTGTCGCACAAGGTGGAGGCATC
TTAATATCATCGCATATTTCTGAAGATATAGAACATTTAGCTGATAAATTAGTGTTTATGAAAGATGGAC
GAATGATTTTAACTGAACAGAAAGATATACTTTTAGCACAATATGGAATTGTTACGACAGAAGATAAAGA
TGTTGAAATTCCTAAGCATTTAATCATTGCTTCTAGATTGTCAAAGGGGAAATATCAAATTTTAGTTAAA
GATTATGCAGAAATTGAAAATGCAGAGCCTTTAAAACACATTGATGACGCTACAAAAATCATAATGCGAG
GTGAAGTATAATGAAAGGTATGTTCCTAAGTAGTTTTTATGCAACGAGAAAGCAAACATATATTTATTTT
ATAGTCGCTATTATAGCTGCAGGATACTTTGCAGTATTTAATCCGTTGATGAGTTCGGCAATGGCTGGGG
TTATGTTAATCACACCTATTACTGATAATATTAAACATGAAAAAGACTCAAGATGGATGTATTATGTATC
TACTTTACCGGTTAAACGTAGTGATTATATTAAGTCATACTTTGCCTTTTATTTAATCTTATTCGGTGCA
AGTTTAATGATTGGATTAGTTGTGACTACGATTGTGACCCAAAGTGTGATGATTGGTATTATGTCAGGTT
TAATGAGTTTTGGTATCATAGGGGCATACTCTATCATTTTCCCATTGACATTTAAATTTGGCGCTGAAAA
CTCCAATGTCATTATGATATGTGCATCTATACTACTACTTATTTCTTTCGTGGTCTTTTTCTTTATATAT
GGTATGGTTAGTGGTGCATCTGCATTAGAATTTGAAAAAATTAGCACTGAAGGATGGCTAGTTGTCATAG
CATATGCGGTCATTGGTATAGTTATAACGAGCGTTTCTTATATATTGTCTATTAAAATTTTTAACAAACA
AGAACTATAATTGTCGATTTTGGTGATGATAGTATTTGAAATAATATTTAGAGCAGGTGATAAATCTTTA
CGATTGTCATCTGTTCTTTTTGGTGTGGAATGAAATGTGGGGGATAAGTATAGGTGACATATCTATATTG
ATTTATTTGTTTTGAGGTGGTTATGTTGTGTGGGAATTATTTCCTTTTAGATAGTGGGGATTAGAGGATA
TATGTTATTTATAAGTATCATTTGATGATTGTATAGGCTAACGATTTCCTCGGAAATATTTAAAAACCTC
GATCATGTAGCATAACTGAAGTTTGTCACAAAAGTATAATGTGAAGTTCGACACTTTTGGATTCAGTTCC
AATACTTTGACCGAGGTAAATACTATTTATTCATGTTTATTACGTAGACGTTGATTTTTAAAATAAATCA
GCATGATGCAGAAGGTTGCAACTGATACTGAGATAATCATTACATGGTCGTGACCTTTAAATAAAAGGCT
GACAATATAAGACATAACGAGTATACCTAGTGAATATGAAATATACTTCGCGTTTGTCAGTTCATTATGG
AAATAAGGCGTGATTAACCATAATCCAATATAGAATATTAAAACACTGATATACATCATATTAATTTCAA
ACAAGTCATTTAGTTTATTGTTATTACTAAAAACAATTGCAGCATTAATCACACCTAAAGCGATATTGAT
TAATAGATGCGTATACGATAAACGGAAACCGATAGATGTTAATTTATGATTAATATAATTTTCAGTAATG
ATCCAATATACACCGAAAAGACTAATTAAAATCATAAATTGGAATATATAAATGTAACTAAAATGATCAA
TGCTAAATGATGACGAAGCTAAACCAACCAGTACCTCGCCAAAGATAATAATTGTTAGTAACGAAAAACG
TTCTACTAAATGCATCATATTAACAGGTGATAATACAAGATATTTCTGAAATGGAATAAGTCCTGTCGCT
GCAATGAATACGCCTAAAAATCCAGGGATGTAATGGATACTTTGTGGTAGTACTAATGATAGAAATGATA
AAAATGAAATCACAAAGGCTACGCTCGCAAAAGCTTGACATGTACGCTTATCGCCATAATCTAACCCTGT
ACGTATATGTAATAAATACTGTAATCCGATACTTAAATACATAATTGCCACGCATAAGAAGAATGGGAAG
AATGTCTTTTCAAAGTCCGGATATAGGCTGTTAGATAGGAAGACCATGATGAACATATTAAACATCATAA
ACGAGACGTCTTTGAATGTAACTTGACCAAATCGATTTGTAAAAAATGTTTGATGAGACCACATTAACCA
TAAGAACAAACTCATGACGATGTATTTGAAAAATAAATCAGCTGAAATGGAACCGTTTTGTGTTGTTAAA
ATCACATGTGCAATTTTTTGAATGGCATAGACGAAAATTAAATCAAAGAACAACTCATGGAATCCTGCAC
GCTTTTCAGCTAAATGTTTTGGTGTTAATGCATTAACCATAAAATTTTAACTCCTTTAAGATGTGTAATT
AATTTACTAAGTATACTATTTATTTTTTCTAGTGAATAGGGGCAGATTTGGCGATGAAGTGGAAGGAGAG
GTGACTGCAAGGTAATTGCGGAATTAACAATCATCAGCGATTTAATATTTGACTGGAGACGTCATGGTAA
TAAAAAATTGATGAGAAATTGATGGTGAAACCAGCTGTGAATAGCGATGCAATGATAGATAGAATTTAAT
TAGAGTCATTACGCGAAATGATTAATGATAATTTGTGGTAAATCAAAGCATAATTTTGTACTATAGATGA
GGATGATAGAGCATATTTAAGAGGGTGAAATGTTAAAGTGAAACCGTTTACGTTTCCGATTGCCCAAACA
AATTACATCATTGTATAATATGATTTGTTAAATGCATAACAAGAATGAAAATGTAACATACGTAGCAATT
GGTTTCATAAATTGGATGTTAGTGGCGTATTGGTTCATTAGACGTATTAGTAATAAAATTGTATATATCA
TAAGGAGATGAATATGACATGACGAGAGTCGTATTAGCAGCAGCATACAGGACACCTATTGGCGTTTTTG
GAGGTGCGTTTAAAGACGTGCCAGCCTATGATTTAGGTGCGACTTTAATAGAACATATTATTAAAGAGAC
GGGTTTGAATCCAAGTGAGATTGATGAAGTTATCATCGGTAACGTACTACAAGCAGGACAAGGACAAAAT
CCAGCACGAATTGCTGCTATGAAAGGTGGCTTGCCAGAAACAGTACCTGCATTTACGGTGAATAAAGTAT
GTGGTTCTGGGTTAAAGTCGATTCAATTAGCATATCAATCTATTGTGACTGGTGAAAATGACATCGTGCT
AGCTGGCGGTATGGAGAATATGTCTCAATCACCAATGCTTGTCAACAACAGTCGCTTTGGTTTTAAAATG
GGACATCAATCAATGGTTGATAGCATGGTATATGATGGTTTAACAGATGTATTTAATCAATATCATATGG
GTATTACTGCTGAAAATTTAGTAGAGCAATATGGTATTTCAAGAGAAGAACAAGATACATTTGCTGTAAA
CTCACAACAAAAAGCAGTACGTGCACAGCAAAATGGTGAATTTGATAGTGAAATAGTTCCAGTATCGATT
CCTCAACGTAAAGGTGAACCAATCGTAGTCACTAAGGATGAAGGTGTACGTGAAAATGTATCAGTCGAAA
AATTAAGTCGATTAAGACCAGCTTTCAAAAAAGACGGTACAGTTACAGCAGGTAATGCATCAGGAATCAA
TGATGGTGCTGCGATGATGTTAGTCATGTCAGAAGACAAAGCTAAAGAATTAAATATCGAACCATTGGCA
GTGCTTGATGGCTTTGGAAGTCATGGTGTAGATCCTTCTATTATGGGTATTGCACCAGTTGGCGCTGTAG
AAAAGGCTTTGAAACGTAGTAAAAAAGAATTAAGCGATATTGATGTATTTGAATTAAATGAAGCATTTGC
AGCACAATCATTAGCTGTTGATCGTGAATTAAAATTACCTCCTGAAAAGGTGAATGTTAAAGGTGGCGCT
ATTGCATTAGGACATCCTATTGGTGCATCTGGTGCTAGAGTATTAGTGACATTATTGCATCAACTGAATG
ATGAAGTTGAAACTGGTTTAACATCATTGTGTATTGGTGGCGGTCAAGCTATCGCTGCAGTTGTATCAAA
GTATAAATAATAAGAAAACAGGTTATCACAACAGTATTAATTACATGTTGGCATAACCTGTTTTTATTTG
TTTATGGATTTATTGGGTAATATTAGTCATTTGATGGTTTAATTGCAAATGCTCTAACAGGGAACCCAGG
TGCATCTTTTGGTTTAGGGCTGATAGCGTAAATGATGGCGCCACGAGTTGGTAATTGATCTAAATTAGTT
AATAACTCGACTTGGTATTTATCCTGACCAAGAATATAACGTTCGCCAACTAAATCACCATTTTTTACAA
CGTCCACAGATGCATCGGTATCGAATGTTTCATGACCAACAGCTTCAACACGACGTTCTTCAATTAAGTA
CTTCAAAGCATCTAATCCCCAACCCGGTGCATGTTGTTGTCCGTTCGCATCTTTGTTTTCAAACTTTTCA
ATATTAGGCCAACGTTTTGACCAATCGGTACGAAGTGCAACAAAAGTGCCAGGTTCAATAGTACCATGCT
CTTTTTCCCATGCTTCTATATGCGCACGTGTTACGATGAAATCATTGTTGTTCGCTACTTCTGTTGAAAA
GTCTAATACAATTAACGGCAATACCAATTCTTTTAAATCAATGTCTTCTAAATAACGTTTATTCTCGACA
AAGTGAATTGGTGCATCAATGTGAGTACCATATTGCGTTACAATATTCCAACGTTGCACATAGAAACCAT
GATCTTTAACCGTGAATAAAGTTGAAACTTCGCCTTTTTCAAACTCACTAAAACGTGGTATTTCCGGATC
AAATGTATGCGTTAAATCAACCCAAGTTGCTTGTTTTAAAGTATTTAATTGTTGCCATAAAGGATATTGT
GTCATAAAATCACCCGTTTTTAGTTTATTATATGATAAATGCTGCGATTATTCTTGGCGTTTAGCTTTAA
CAGCATTCACAAGCACAGTCAATGCATCTTTAACTTCTTCTTCTTTTCGCGTTTTTAAACCACAGTCAGG
GTTTACCCAGAATAATGAGCGGTCGATTTGTTGTAGTGAACGATTGATTGCTGTAGTAATTTCTTCTTTT
GTTGGAATACGTGGACTATGAATATCATATACACCTAGACCAATACCTAAATCATAATTAATATCTTCAA
AGTCTTTAATTAAATCACCATGGCTACGAGATGTTTCAATTGAAATAACATCAGCATCTAAGTCATGAAT
AGCATGAATGATTTGACCGAATTGAGAATAACACATATGTGTATGGATTTGAGTTTCATCACGAACTGAA
GACGTTGCAAGTTTAAATGATAAAACAGCATCTTTAAGATATTGTTCGTGATATTCAGAGCGTAATGGTA
AGCCTTCACGTAATGCAGGTTCGTCAACTTGGATAACTTTGATTCCTGCAGCTTCAAGTGCTAATACTTC
TTCGTTGATTGCTAAAGCAATTTGATCTTGAACGACTTTACGTGGTAAATCAACACGTTCAAATGACCAG
TTTAGAATTGTTACAGGTCCAGTTAACATACCTTTAACTGGTTTATCTGTTAAGCTTTGTGCATAAACTG
TTTCATCAACAGTTAAAGGCGCTGTCCATTTTACATCACCATAAATGATTGGTGGTTTTACGGCACGTGA
ACCATATGATTGCACCCAACCGAATTTAGTTACTAAGAAACCTTGTAATTTTTCTCCGAAGAATTCAACC
ATGTCATTACGTTCAAATTCACCGTGAACTAATACATCTAAGCCAATGTCTTCTTGAATTTTAATCCATC
GAGCAATTTCATTTTTTAAGAATGTTTCATATGCTTCGTCTGTAATGCGTTTGTTCTTCCAATCTGCACG
GTATTTTCGAACTTCTCGGCTTTGTGGGAATGATCCAATAGTTGTTGTTGGTAAATCCGGTAAGTTCAAA
CGTTTTTGTTGTTGTTCAATACGTTGCGCGAATGGTGATTGTCTTGAAGTACGCACGCTTTCGAAATCAT
AATCTAAGTTTTTGAATGATTGATTTTGGAAACGCTCATAACGTGCTTTTAATTTATCATATTTAACACT
ATCGTTTTGATTAAATAGGCGACGCAATGCATCTAATTCGTCTAATTTTTCAGTTGCAAAGCTTAAGCCT
TCGCCAACACTTGTATCTAATGTTTCATCATCTAAAGATACTGGAACATGTAATAATGAAGATGATGGTT
GAATGACAAGTTCATTAGTGTGTGCTAACAATTTATCGATTAAGACTTTTTTAGCTTCAATGTCACTTGC
CCATACATTACGACCATCAATAATTCCAGCGTATAATGTTTTTGATTTATCAAAATCTCCAGCTTCAATT
TGTTTAAGGTTATAGCCATTATCATGGACAAAGTCTAAACCTATACCACCAACAGGTAAAGAACTTAAGA
ATTTAAGATGTGCACGTTCAAAGTATGTTTGAATGACTAATTTTTTAGCAACACCAGCTTTTTCGAAATA
GTCATAAGCTTCACGTGTAATATTTTCATAGCTTTCGCTGTCGTCTGTAACTAAGATTGGCTCATCAACT
TGAATGTACTCAGCACCTGCATCAATTAATGATTCAAACACTTCTTTATAAAGTGGTAATAACGTTTTAA
CTTTTTCTTCAAAAGTTTGGTGACCGCCTTTTGATAATTTAACAAAAGTAATCGGACCAACAATGACAGG
GTGAGCGTTAACGTTTAAAGATTGGGCATATTTAAAGCGATCTAATAATACATTGCGACTCACTTTAGGC
TCAACATTGTCCCATTCAGGTACGATGTAATGATAGTTAGTGTTAAACCATTTTATAAGTGCACTTGCAA
CATGGTCTTTATTACCGCGAGCAATATCAAATAATAAATCATCATCAATAGTTCTTCCTTGGAAACGTTC
AGGGATGATGTTGAATAATAATGACGTATCTAATATATGGTCATATAAAGAGAAATCACCAACTGGGATG
CTATCTAAGTGATAGTACTTTTGTAATAATAAATTTTCTTTATGTAGATCAGTTAATGTTTGATCTAATT
CTTCTTTAGAAATCTTCTTTGCCCAATAACTTTCGATGGCTTTTTTCCATTCTCTTTTTCTACCTAATCT
TGGGAATCCTAAGTTTGATGTTTTAATTGTTGTCATAATATTGCCTCCTTGTGAGCAGTAATAGATTTTG
AGTATGCTGCAAGTTCTAATGAATCTTCGACATTTTGAAACGGTGTGATAATGTATAAACCATTAAAATA
TTCATGAACAGTATCGATTAAATCCTTTGAAAGCTTAAGACTTAGTTCTCGTGTTTTGGCTTTATCATCT
TTAACTGCTTCAAATTGTTGTAAAATTTCATCTGACATCTTGATTCCTGGCACTTCATTATGCAAAAAGA
GTGCGTTTTTGTAACTTGCGATAGGCATAATGCCTATGAAAAATGGTTTGTTCAAGTGCTTAGTGGCATG
GTAAATTTCAATGATTTTCTCTTTGCTGTACACGGGTTGTGTTATAAAATAAGACATTCCGCTTTCTATC
TTTTTCTCTAATCTTTTGACGGCACCATATAATTTACGAACATTAGGGTTAAAGGCGCCAGCGATGTTGA
AGTGTGTACGTTTCTTCAGCGCATCACCGTCAGTGTTAATACCTTGATTAAATCTTAGAGCGAGTTCAGT
TAATCCTTTAGAATTAACATCATAGACATTGGTTGCACCTGGTAAGTGACCAACTTTTGAAGGATCACCA
GTTATGGCTAATATTTCGTTAACGCCAATGAGCGATAATCCAAGTAAATGGGACTGCAAGCCGATTAAGT
TTCGGTCTCGACATGTAATATGTACGAGTGGTTCAATATTGTAATATTGCTTAATTAAGCTAGCAGCAGC
AATATTGCTAATTCTGACAGTTGCCAATGAATTATCTGCGAGTGTTACCGCATCTACATTAGCTTTATCA
AGTTTAGCGATATTTTCAAAAAATCTATCCGTGTCTAAATGTTTCGGTGTATCCAATTCGATAATAACGG
TTGGACGTTCTTGAACCTTAGATGTTAATGATTGTCTAACTTTATTTTGAGATGGATTGAAAAGTGCTTT
CGTTGGTATCGGAATCACTTTTTTGTCATTAACAGGTTTAAGTGTCTGAATAGATTCTTTAATAAATTTG
ATGTGCTCTGGCGTTGTACCACAGCAACCACCAATTAAACGAACACCTTCGCGAATTAGATTTTGAGCAA
CTTGACCGAAATATTGTGCATTGTCACTATACTTAAATTCACTATTTTCAATATCTAATAAGCTGGCATT
TGGATAACAAGATAAGAATGCGTGCTCTGGTAATTCAATATGTGTGAAAGACTCTTGCATATGGTGCGGG
CCATGATGACAATTGAGTCCCACGATGTTTGCACCACATTGAACGAGTTGTTTTAATCCTTCATTGATTG
CCTGACCATTAACTAAGTAATTTGTGTTTGAAGCGGTTAATTGAGCAATGATTGGAATGTCGTATTTCTT
TCTCGTTCGTGAAATGACATTTGTTAACTCTTCTAGGTCGTAATACGTTTCGAAAAGTAGCGCGTCAACG
CCTTCTTCAATTAAGGTGTCTATTTGAATTTCAGTATGATAAAGAATAGTTTGTAAGCTGATATCCTCTT
GTTTGATACCTCTAAACCCACCAACTGTGCCTAATATATACGTATCTTTATTTGCTGCTTTTTTTGCGAT
GCGAACGGCGGCTTGATGTATTGCTTTAACTTTATCTTCAAGACCGAATCGTTTTAACTTTTCAAAATTT
GCACCATAAGTATTGGTTTGAATGACATCAGCACCGGCTTCAATATATGAACGATGGATGCGTTCAACTT
TATCTGGATGGCTAAGATTATATGCTTCTGGACAGGTGTCTAATCCTTCAGAGTATAAAATGGTTCCTAT
AGCGCCATCAGCTACTAAAACATTATCTTTCAATTGTGTGAGGAATTGACTCATTGAATGCCTCCTTTAA
TGCGTATTTGATGTCTGCAATGAGTTCATCAGGATCTTCGAGACCAACACTTAATCGGAATAGACCGAAA
GTGATACCACGTTCTTGTCTCACTTCTTCAGGTAGTGCAGCGTGAGACATTGTTGCTGGATGTGAAAGGA
TCGTTTCAACACCGCCCAGACTCACTGAAACGAGTGGTAATGTCAGTGCATCGACAAATTGTTGTGCTTT
AGACTCATCAGCTAAACGAAAGCCAATAACGGCACCGCCATTTTTAGCTTGTTCTAAATGAGCAGTAGTG
AGTCCCGGATAATAAACTTCTGAAATTTCATCTTGCTTTATTAAAAATGACACGATTTTTTGAGCGTTTT
CGACAGATTGTTTAAATCTGATTGGAAAAGTTTTTAAATGTTTAGCAAGTGTCCAGCTATCCTGAGCAGA
TAACATATTGCCTGTACCATTTTGTATTAAATAAAGAGCGTCACTAATTGCCTCATTATTAGTTATGACA
GCACCAGCAATTAAATCGCTATGTCCACTTAAAAATTTTGTAGCACTATGAATGACAATATCAGCGCCAA
GTAATAAAGGTGATTGACCTAACGGTGTCATAAATGTATTGTCCACAGCTACCAGTAGTTCATGCTTTTC
GGCTATTTTAGAAACAGCTTTGATATCAGTAATTTTAAAACAGGGATTCGATGGTGTTTCGATATAAATT
AATTTTGTGTTTGATTGAATGGCACCCTCGATTTGTTCGAGCTTTGTAGTATCTACGGTTGTAAATTCAA
TATTAAATCGATTCAAAATTTGCTCAGTGAGGCGAAAAGTACCGCCATATACATCATCGGGTAAGATGAC
ATGATCACCAGATTTGAAAGTCAAAAGTACTGCTGAAATAGCAGCAATACCTGATGCAAAAGCAAAAGCG
AATTTTCCCTGTTCTAATCGTGCTAACTTCTCTTCTAAAAGTTCACGGTTAGGGTTGCCACTTCGTGCAT
AATCATATTTAACATCGCCACCAAGACTTGTTTGATGGAATGTTGAAGAATCATAGAGTGGTGGGTTAGC
TGAATGATATTCCACACCTCTACGCCAATCGAATATCACTTCTGTCTCTTTTGAAAGTGTCATACAATCT
CTCCAATCTGAGCTTTATCTAATGCTTGGATGATATCGCGTTCGATGTCTTCATAATTTTCAACACCTAG
TGATAAGCGGATTAAATACTCATCAATGCCACGTTTATCTTTTTCAGCATCTGGCATATCAACATGTGTT
TGGGTGTAAGGGAAGGTCACTAATGTTTCAGTACCTCCTAAACTTTCTGCAAAAATGCAAATGTCTAAAT
TTTCTAATAATTTAGCGACGCTATAGGCCTTGTTAAGTCTTAAACTAAGCATGCCAGTTTGCCCGCTATA
TAGTACTTCGTCAATTGCTTGAAGTGACTGACATTTTTTAGCAAGTTTTCTAGCGTTTGATTGCGCACGC
TCAATGCGTAAATGCAAAGTTTTAAGTCCACGTAACAACAAATAACTATCTATTGGTGAAAGTGTTGCGC
CAGTCATGTTGTGAAAATCAAACAACTGTTGCGCGAGTGATTCATCTTTGACGGTTACGACACCTGCTAG
TACATCGTTATGTCCGCCAATATATTTCGTGGCTGAATGTAAGACTATATCAGCACCTTCTGCTAGTGGT
GTTGAAAGATAAGGTGTTAAAAAAGTATTGTCGATAATTGACAATAAGCCTTTAGCTTTACAAAGTTGAT
AGTATGGCTTTACATCAATAGCAATCATTTGTGGGTTAGATATTGGTTCAATGAATAATGCAACTGTTTT
ATCAGTGATTTCTTTTTCAACTTGTTCATAATCTGTAAAATCAACGTACTTAAATTTGATATCGTATTGT
TGCTCGTAAAATTCAAATAATCTAAATGTGCCACCATATAAATCGAATGAAACTAAAATTTCATCATGAG
GTTTAAATAGATTACATATTAATTGAATGGCTGACATTCCACTTGATGTAGCGAATGATGCAATACCATG
CTCAAGTTTGGCAAAACAGGTTTCAAATGTTGAGCGTGTAGGATTTTTAGTACGTGTATAATCAAAACCT
GTCGATTGTCCTAGTTTTGGATGCTTGTAGGCAGTAGATAAATGGATTGGATTCGCTATAGCACCGGTTG
AATCATCGGTTAATGTGATTTGGGCTAACTGTGTATCCTTCATATTAAGACCCTCCTATAAGAAAAAATA
AAAAAAGCTTCCGTCCTTCGTACCCGAATGAATCGGATAAAAAGGACGAAAGCTTATGTTTCGCGGTACC
ACCTTTATTTGTTATTCCATCGCTGAAATAACCTTATTCAGTACGCATTAAAAGTAAATATGCTTACTGA
ACAATTATCACAATTAAAGTCAGTAAGTAAGGATATAGTAATGTGCTATCCCATACTTATTAACAAAAAA
TCGTGCGTAAAGAATCCAGTACGCCATTTAACATCAATGTTAATACTGTATCGCTATAACGGGCGAACCC
GTAGACACCTCATATTGGCATCAACACTCCAAGGCCATTTTCAAACACGCTTTCAAAATCTTCTCTCAGC
TACTAAAGACTCTCTGTATAAGCAGGGTGTGTTTTACTTTCCTCTTTATTGTGTTTACGTTTCATTAAAC
TGTTATAAGATATTAATTAGCTTACAGAGTAAAAAAAGATTTGTCAACAATTATTCAGAAAATTTTGATT
TAAAAGTTAATTTGTTTGTGAAATTGTAATTGGTATCTTGAAGTTGAAAAATGAATTATTTTTTAAATAA
AGTGTGGTTAATGGTTGTCTGACTCATTTAGAATACATAAAATATATTTAACTGTTGTTATCAAATAAAA
AGTGATGTGAGTGAATTGTCAAAAAGTGAAGATCAACGTATTACTAAAACAAAAGATGAACAAATTAAGC
AAATAGATATATCGGATATCAAACCGAATCCGTATCAGCCCCGAAAAACTTTCGATGAAAATCATTTAAA
TGATTTGGCAGATTCAATTAAGCAATATGGAATTTTGCAACCAATTGTGCTTAGAAAAACAGTTCAAGGT
TATTACATTGTAGTTGGTGAAAGAAGGTTTAGAGCTTCGAAAATTGCTGGTCTAAAATACGTATCAGCGA
TTATCAAAGATTTAACAGATGAAGATATGATGGAACTGGCGGTCATCGAAAATTTACAACGAGAAGACTT
AAATGCGATTGAAGAAGCTGAAAGTTATCAACGTTTGATGACAGATTTGAAAATTACACAACAAGAAGTA
GCGAAACGATTGAGTAAGTCGCGCCCGTATATAGCGAATATGTTGAGGTTATTACATTTGCCGAAAAAGA
TTGCTGACATGGTAAAAGATGGGCGACTGACAAGTGCACATGGACGAACGTTATTGGCAATTAAAGATGA
ACAACAAATGCTTAGGTTAGCGAAACGGGTTGTTAAAGAAAAGTGGAGTGTCAGATATTTAGAAAACCAT
GTTAATGAATTAAAAAATGTTTCGTCAAAGTCGGAAACAGACAAAGTAGATATAACTAAGCCTAAATTTA
TAAAGCAGCAAGAACGACAGTTGCGAGAACAGTATGGTACCAAAGTAGATATATCAATAAAAAAATCGGT
TGGTAAAATCTCATTTGAGTTTGATTCACAAGAAGATTTTGTGAGAATAATTGAACAATTAAATCGTAGG
TATGGTAAATAGTTACACAATTTTATATAATAACTCTTTGTGCAAGTGTAAATAAATTGTAATCAGTGAA
CATTTGATTCTAGATATATTGAGACTTTCGTAGGTTGGAAGTATATAAAAATATGAATACAATATTGATA
TATCATATAGAAGGGAGTAACGCTTATCATGAATCAAGTCATGAATATTATTTCATCTCTATTTGAGCCA
TTAACAAAAATAGAAACATATGAAAACATTGCAACTAAAATCGCTATGATTGTTATTTATATTATCGTAG
CCCTCATAGTTATTAAAATACTGAATAAAATGATTGAACAGGGATTTAAGATTCAAAATAAAAGTAAAAA
GAGTAACAAAAAGCGCTCTAAAACTTTAATATCTCTTGTTCAAAATGTAGTGAAGTATATCGTTTGGTTT
ATAGTTATTACGACGATTTTAAGTAAATTTGGCATTAGTGTTGAAGGGGTAATTGCCAGTGCTGGTGTCG
TAGGCTTAGCAGTAGGTTTTGGTGCTCAAACTATAGTTAAAGACGTAATTACAGGATTCTTTATTATATT
TGAAAGCCAATTTGATGTAGGTGATTATGTTAAGATAAATAACGGTGGTACAACTGTAGCAGAGGGAACA
GTTAAATCAATTGGACTTCGTTCAACACGAATCAATACAATTTCAGGAGAATTAACAATTTTACCAAATA
GTAGTATGGGTGAAATAACGAACTACTCAATTACAAATGGTACAGCTATCGTTAAAATTCCAGTGTCTGT
CGAAGAAAACATTGATAATGTTGATAAAAAACTAAACAAACTATTTACTTCTTTACGTAGTAAATATTAC
TTATTTGTTAGTGATCCGGTTGTTATTGGTATTGATGCTATTGAAGATACAAGAGTAATATTGAGAATAT
CTGCAGAAACAATTCCAGGTGAAGGATTTGCTGGAGCTCGAATTATTCGCAAAGAAGTACAAAAAATGTT
TTTACAAGAAGGTATTAAAACACCTCAACCAATTATGACTGCTTATAATCATAGTGAAAACGGTGTTTAG
TAGTTTATAATACATGGAGGTCATATTTAATGGCGTCAAAATATGGAATAAATGATATAGTAGAAATGAA
AAAACAACATGCGTGTGGAACAAACCGTTTTAAGATTATTAGAATGGGTGCAGACATAAGAATTAAATGT
GAAAATTGTCAAAGAAGTATTATGATTCCACGTCAAACGTTTGATAAAAAACTTAAAAAAATCATCGAAT
CTCATGATGATACACAAAGATAGGAGAATGATTAATGGCTTTAACAGCAGGTATCGTTGGATTGCCAAAC
GTTGGTAAATCAACATTATTTAATGCAATAACAAAAGCAGGTGCTTTAGCAGCGAACTATCCATTCGCTA
CGATTGATCCTAATGTAGGGATAGTAGAAGTGCCAGATGCTAGATTACTTAAATTAGAAGAAATGGTTCA
ACCTAAAAAGACATTGCCGACTACATTTGAATTTACAGATATCGCTGGTATTGTGAAAGGTGCTTCAAAG
GGAGAAGGGTTAGGTAATAAATTCTTATCACATATTAGAGAAGTAGATGCGATTTGTCAGGTCGTTCGTG
CATTTGATGATGATAACGTAACTCATGTTGCTGGTCGAGTAGACCCTATTGATGATATTGAAGTTATTAA
TATGGAATTAGTACTAGCGGACTTAGAATCTGTTGAGAAACGTTTGCCTAGAATTGAAAAATTAGCACGT
CAAAAAGATAAGACTGCTGAAATGGAAGTACGTATTTTAACAACTATTAAAGAAGCTTTAGAAAATGGTA
AACCTGCTCGTAGTATTGACTTTAATGAAGAAGATCAAAAATGGGTGAATCAAGCGCAATTACTGACTTC
TAAAAAAATGCTTTATATCGCTAATGTTGGTGAAGATGAAATTGGTGATGATGATAATGATAAAGTAAAA
GCGATTCGTGAATATGCAGCGCAAGAAGACTCTGAAGTGATTGTTATTAGTGCAAAAATTGAAGAAGAAA
TTGCTACATTAGATGATGAAGATAAAGAAATGTTCTTAGAAGATTTAGGTATCGAAGAACCAGGATTAGA
TCGATTAATTAGAACAACTTATGAATTATTAGGATTATCAACATATTTTACTGCTGGTGTGCAAGAAGTA
CGTGCTTGGACATTTAAACAAGGTATGACTGCACCTCAATGTGCTGGTATCATTCATACTGATTTTGAAC
GTGGATTTATCCGTGCCGAAGTAACAAGTTATGACGACTATGTACAATATGGTGGCGAAAGTGGCGCTAA
AGAAGCGGGCAGACAACGATTAGAAGGTAAAGAATATATTATGCAAGATGGCGATATCGTTCATTTCAGA
TTTAATGTATAAACGATAGAGTGAAGTTAATTAAATAGTATATATGTAGAAGAGGCGGAATCAATTGTTC
GCCTCTTTTAATTATGCGTATAATTTATTAAAAGAATGGAATAATTTTACTCGCGTTAATAATATCTTGA
GTGCTGAAAAATTGTTTGCCTTCGCCAGTATAAGCAGGCTCTAAAACAAGATTAGCCTTTGCACAATAAA
GCCATTCAGGATGAATACCACTATTAAGTATCTCTTGGAATTCTTGAAAATCTTTAGACCAATCAATATT
TAAATTCATTCCTTACCACCTCACAACTATTATAGAACATATGTTCGCTTTTGTGAAGTGTATTTTTAAA
AATATCATAGAAAGTTTCAAATGAATTAATATCAAAAATGATATGAAGAGTAGTTTGAATTATTATTGTA
AAAAGTAATGGCGCATGATATAATTCTTTATTGTGAGTAATGAAAATTATTCCTTGCTTATCTGTTTTAA
GATTGATAAGCCGTATAGACCACAAGGAGGTGCAAATATAAAATGAGAACATATGAAGTTATGTACATCG
TACGCCCAAACATTGAGGAAGATGCTAAAAAAGCGTTAGTTGAACGTTTCAACGGTATCTTAGCTACTGA
AGGTGCAGAAGTTTTAGAAGCAAAAGACTGGGGTAAACGTCGCCTAGCTTATGAAATCAATGATTTCAAA
GATGGCTTCTACAACATCGTACGTGTTAAATCTGATAACAACAAAGCTACTGACGAATTCCAACGTCTAG
CTAAAATCAGTGACGATATCATTCGTTACATGGTTATTCGTGAAGACGAAGACAAGTAATAATTAGAGGG
GGCGTTTAAATGCTAAATAGAGTTGTATTAGTAGGTCGTTTAACGAAAGATCCGGAATACAGAACCACTC
CCTCAGGTGTGAGTGTAGCGACATTCACTCTTGCAGTAAATCGTACGTTCACGAATGCTCAAGGGGAGCG
CGAAGCAGATTTTATTAACTGTGTTGTTTTTAGAAGACAAGCAGATAATGTAAATAACTATTTATCTAAA
GGTAGTTTAGCTGGTGTAGATGGTCGCTTACAATCCCGTAATTATGAAAATCAAGAAGGTCGTCGTGTGT
TTGTTACTGAAGTTATGTGTGATAGCGTTCAATTCCTTGAACCTAAAAATGCGCAACAAAATGGTGGCCA
ACGTCAACAAAATGAATTCCAAGATTACGGTCAAGGATTCGGTGGTCAACAATCAGGACAAAACAATTCG
TACAATAATTCATCAAACACGAAACAATCTGATAATCCATTTGCAAATGCAAACGGACCGATTGATATAA
GTGATGATGACTTACCATTCTAATAAAAATTAACGAAATTAAAGCGAAAAAATTATCAAAGGAGGCACAC
AATCATGGCAGGTGGACCAAGAAGAGGCGGACGTCGTCGTAAAAAAGTATGCTATTTCACAGCAAATGGT
ATTACACATATCGACTACAAAGACACTGAATTATTAAAACGTTTTATCTCAGAACGCGGTAAAATTTTAC
CACGTCGTGTAACTGGTACTTCAGCTAAATATCAACGTATGTTGACTACAGCTATCAAACGTTCTCGTCA
TATGGCATTATTACCATATGTTAAAGAAGAACAATAATATATAACGTATAACAAAACCCTTTAGCAATCA
GGCTAGAGGGTTGTTTTTGTGTTTATTTTTATAAAAATTTCGCAATTTTTTCGCAGAGTGTGAAAAGTTT
GATGATTAAAATTAAAAAAACGGACAAATAATTGTCCGTCTTTGCGAGATATTAATCTCATATAATAGTT
TGGTGAGGACTCGCCTCTATATATGTAAATGATAACTGATTATTATTTGTACGTCAATCTAATTGATTAG
CTTATTTTTAATTTCATTATCTACTAATTTCATACTATCAAAATCGAGTTTCATTCTACCAGAAGGATCT
TCAGCGTTAATTTTTAAAATTCTTAATTTGCTAATAGTTACTACATTCTGTGTGCAGGCAAATGTATTTT
TATCAAATTTTTTATATTTATTAATAACTTCTCTAAGGTTATTAACTTTTGATTTTCTATCGTTTACATC
AATTAGCAAATAATTAAACAAAGCAGAAAAATTTTTCGGGTCATTGTATAAATTAAATGATTCTACTATG
TTTTTACTTTTATTAATTACTTCTCTTTCTGTAGGGAAGCGTGTTTTAATTGCAAAATCATCTAAATAAT
CTATAGTGTTTTGTTCCAAAGTGTTTTGTAAATTATTTTTATTAATAATTTCTATAACCGTAAAAATTAC
GTGATTTATAACGTCTAAATCAAATTCGATATTATCAACTGTCTTGTTCAAAATTGATAATGATGTTTTA
AATACAATATTTTGTAATGGTAAATAGTGTTTTTTATTTTTTGAACTTAATGGTACAACTGTTACTAAAG
AATTATATGGACTATCATTTTTGTTTAATACTATTCCAAAATGTCTGCCAGAAAATTCATGCCCAATATT
GATGCCAAAATCTAAATATATAATAGATCCCCTTGAGAATTTTTTGTATTTTTTGTTTATATTGTTATTA
TGCTCCATATTAAACCAATATGATGTTGTCTCTAACCAATTTGGTAAAAATTTAAACTTTTTATTATCTG
TGTTATATAACAGAATAAATACTCACAGCTTTATTTATTCTGTTATCCATCTAACTCCCTATCCCCTCTA
ATTTATTCATCATATCTTTTGCCATCTTATCAGTAACATGTGTGTATATCTCTAAGGTGGTTTTATAGTC
CGAGTGACCTACACGCTCTTGTATCGCTTTTAGGTTAATTCCTAATTGCGCAAGTGTAGATATGTGTGTG
TGACGTAATGTGTGCGTTGTCACACGCTTGTTAATTGAACTTATATCAGTAGCTTCTTTAATAATATTAT
TCACCTTATTTAAGTCAATAGGGCTACCAGCAGTGTTAGTAAATATATAACCTCTATCTATGAATTTATC
ATTCCACTGATTCTCTTTTTTATTTTCTAGCATGAGTTTTTTAAGTAAATTAATACTTTGAGCTGTGAGG
CCTATTGTTCGATAACTCTTACTCGTCTTAGTCGTTTCTTTCACTCCAAATGCTCCAGTTACTACATCTG
TAACCCAGTTAATTGTGCCATCAATCTCTAGTGTTTTATTCTCCACGTCTACATTGTCTGTCTTGATTGC
TAGGAGTTCGCCAATGCGCATTCCATTGTTAATTTGAAATTCTACTAATGCTTTTACCATTTCATAGTTA
CGTTTACGCGTAGCATGACGCTTATGTTTAATTAGATAGTCGAAGCACTCTAGTAACTCCTTTACTTCGC
TATCTTCTAAATAGTTATTACGTTTAGCTTGAAACTCGTTTCTGGTTTGGGCTTTCTTAGGTATATCTAT
TTTATCTAACACACTAATATCGTGCAGATCATAATATTTAAACGCATATTTGAAAACGGAACGAATAACA
ATAACAAGAGATTGAACATGGCCAATACTATGTGATTTAGCCCATTCATTAATGATGTTTTGTAAGTAGG
TGTGCGTAATCTTGCTGATGAGTACTTTGCTATCAATAGCATTTTTAACTGTATTAGTATTACTTTTCTT
TTCTTTAATAGTGGTTGGTTTCGAGCCTGAATGTGTCTTGTAATGCTCTAACCATTCATCGCACGCATCA
TGGAACGTTAAGTTTTCAAGTTGTTTCGTACTGTAATGTTTCAAACGTTGCTCAATTATTTTATTTAATT
CTAATTGAGCGTCCTTTTGGCTACGTACATTATTCTTGTTACGTGTAACTGATACTGTTTTATACTTGCC
AGTTAAAGGGTCTGTATAGCGCTCTAAATAGCGATAGGCCGTACTATTGTTTTTGGTGATTTCACGAACC
CACATTTGTCATCCCTCCTTTAGATATTCTGTTTTTAAAATGTCTGAAATAAACAAGTAACTATCAAGTG
TAGTACAAAATAGGCAAAGTTACGTATGTTTATAGGATTGTACGGTAGTAATATTTGTAGTATTAGCTTT
AAGTATTTATTTTAGCGTGCTTTGTTCAGTTCTTTTTATCTAACTTATCATCTATATAATCGCTTAATTT
TACTAATTGTTCCCAGTTTTCATTTTTATCTCTTAAAGTTTTTGTGTTCTCTTTTATAATAACTGATTTA
TTTTCGAAATAATTATTTAAAATTTTATCGATGTTATTTTTATCGTTATCCGTTAATCTAATGCCTTTGT
AAAATTTATAATTATTAATATCTTGCAGATGAAAGTGCAAATCATTAATGCTAATGTTAAAAATTGTGAA
ACTCTTTTCGTTATTGTCATCAAAAGATATGAATTCTCTAGAATATGGTATATCCATCATTCTATCTATA
ATTTCCATTTTATTTGTTACATTAGAAACTTTGTTTAACTTAACTTTATTTTTCGTTATCTTAGCTATTT
CATCAACATAAAAATTATACTCCTCATTAGTGTCTTTTATGTTCATTAAGTAACTTTCGATAAGTTTATT
GCTTGGAAAAGATTTAACACCATTTTCAATGCCACTTATATGCCCTTGAGAATACTGCATTTGTTTACTT
ATTTCGCTTGCTGTCTTCCCTTTTTGTTTTCGGATAGACTTTAAAAATCTGCCTAATTCTTTTTTTAATT
CATCATTTGATTCAACCATTGGCGACACCTCCGTATTTTTAATGATAAACCATGCATAAAAATAATACAA
TATTATTCTTGACATTCCTAAAAGAAGGTGCGATACTCTATTTATGCATAAAGGAATAAAAATAAATGCA
TATATTCTTAAGGTGAGGGGTGATTTTATGTTTATGACTGTAAAAGAAGTTGCTCAATTGTTACGTATAA
GTGAACGCCATACTTATAAACTTCTTCAAAAAAACGTTATACCACATACTAAAATTGGCGGAAAGATATT
AGTTAACAAAGAAAGGTTATTAGAAACTTTAGAAAAAAAGGAGGTTAAATAAATGCCTAGAACAAAGTTA
CAAGATTTTCCATCAAAAGAAAATACAGTTACAGAACCGGAACAAGTTGTAGTAAATCCGTTGTTTGCGA
AACCTAATACACTAGCTGGTATTTTTGGAATTTCATACAGTTCGGTCAATCGTATTTTAAAAGAGTGGGA
AAAAGATCATAAAGGTATTAATGATTTATATTATTCACTATCATCAACAATGATTGTTATCAGTATTCCG
CGATTCGAGGAGTACATGAAGGCGCGTCATAAAAAATGGATGTAGGAGGCAAGGCAATGAAAATGTACTT
[truncated: 2,566,251 more chars]
