# Supplementary material for: Chromosome assembly of large and complex genomes using multiple references
Source: Genome Res. 2018 Nov;28(11):1720–32. doi: 10.1101/gr.236273.118 (PMC6211643; doi:10.1101/gr.236273.118)
Supplement: Supplemental Material [file supp_gr.236273.118_Supplemental_Code.zip › Ragout-2.1.1/examples/S.Aureus/references/RF122.fasta]

>gi|82749777|ref|NC_007622.1| Staphylococcus aureus RF122, complete genome
CGATTAAAGATAGAAATACACGATGCGAGCAATCAAATTTCATAACATCACCATGAGATTGGTTCAAAGC
ATGAGTGTTTACATTGTTTGAATACCTTATACAGTTCTTATACATACTTTATAAATTATTTCCCAAGCTG
TTTTGATACACACACTAACAGATACTCTATAGAAGGAAAAGTTATCCACTTATGCACATTTATAGTTTTC
AGAATTGTGGATAATTAGAAATTACACACAAAGTTATACTATTTTTAGCAACATATTCACAGGTATTTGA
CATATAGAGAACTGAAAAAGTATAATTGTGTGGATAAGTCGTCCAACTCATGATTTTATAAGGATTTATT
TATTGATATTTACATAAAAATACTGTGCATAACTAATAAGCAGGATAAAGTTATCCACCGATTGTTATTA
ATTTGTGGATAATTATTGACATGGTGTGTTTAGAAGTTATCCACGGCTGTTATTTTTGTGTATAACTTAA
AAATTTAAGAAAGATGGAGTAAATTTATGTCGGAAAAAGAAATTTGGGAAAAAGTGCTTAAAATTGCTCA
AGAAAAATTATCAGCTGTAAGTTACTCAACTTTCCTAAAAGATACTGAGCTTTACACGATCAAAGATGGT
GAAGCTATCGTATTATCGAGTATTCCTTTTAATGCAAATTGGTTAAATCAACAATATGCTGAAATTATCC
AAGCAATCTTATTTGATGTTGTAGGCTATGAAGTAAAACCACACTTTATTACTACTGAAGAATTAGCAAA
TTATAGTAATAATGAAACTGCTACTCCAAAAGAAACAACAAAACCTTCTACTGAAACAACTGAGGATAAT
CATGTGCTTGGTAGAGAGCAATTCAATGCCCATAACACATTTGACACTTTTGTAATCGGACCTGGTAATC
GCTTTCCACATGCAGCGAGTTTAGCTGTGGCCGAAGCACCAGCCAAAGCGTACAATCCATTATTTATCTA
TGGAGGTGTTGGTTTAGGAAAAACCCATTTAATGCATGCCATTGGTCATCATGTTTTAGATAATAATCCA
GATGCCAAAGTGATTTACACATCAAGTGAAAAATTCACAAATGAATTTATTAAATCAATTCGTGATAACG
AAGGTGAAGCTTTCAGAGAAAGATATCGTAATATCGACGTCTTATTAATCGATGATATTCAGTTCATACA
AAATAAAGTACAAACACAAGAAGAATTTTTCTATACTTTTAATGAATTGCATCAGAATAACAAGCAAATA
GTTATTTCGAGTGATCGACCGCCAAAGGAAATTGCACAATTAGAAGATCGATTACGTTCACGCTTTGAAT
GGGGGCTAATTGTTGATATTACGCCACCAGATTATGAAACTCGAATGGCAATTTTGCAGAAGAAAATTGA
AGAAGAAAAATTAGATATTCCACCAGAAGCTTTAAATTATATAGCAAATCAAATTCAATCTAATATTCGT
GAATTAGAAGGTGCATTAACACGTTTACTTGCATATTCACAATTATTAGGAAAACCAATTACAACTGAAT
TAACTGCTGAAGCTTTAAAAGATATCATTCAAGCACCAAAATCTAAAAAGATTACCATCCAAGATATTCA
AAAAATTGTAGGCCAGTACTATAATGTTAGAATTGAAGATTTCAGTGCAAAAAAACGTACAAAGTCAATT
GCATATCCGCGTCAAATAGCTATGTACTTGTCTAGAGAGCTTACAGATTTCTCATTACCTAAAATTGGTG
AAGAATTTGGTGGGCGTGATCATACGACCGTCATTCATGCTCATGAAAAAATATCTAAAGATTTAAAAGA
AGATCCTATTTTTAAACAAGAAGTAGAGAATCTTGAAAAAGAAATAAGAAATGTATAAGTAGGAAACTTT
GGGAAATGCAATCTGTTATATAACAGCACTAATAATAACTATCATTTTTTACATTTCTATATGCTAATGT
GTCAAGATGAGCAAAACTCATTTTGTGGATAATGTTTAAAAGTCATACACGCCATACACAAGTTATCAAC
ATGTGTATAACTTCGCCAAATCTATGTTTTTAAGACTTATCCACCAATCCACAGCACCTACTACTATTAC
TAAGAACTTAAAACCTATATAATTATATATAAACGACTGGAAGGAGTTTTAATTAATGATGGAATTCACT
ATTAAAAGAGATTATTTTATTACACAATTAAATGACACATTAAAAGCTATTTCACCAAGAACAACATTAC
CTATATTAACTGGTATCAAAATCGATGCGAAAGAACATGAAGTTATATTAACTGGTTCAGACTCTGAAAT
TTCAATAGAAATCACTATTCCTAAAACTGTAAATGGCGAAGATATTGTTAATATTTCAGAAACAGGCTCA
GTAGTACTTCCTGGACGATTCTTTGTTGATATTATAAAAAAATTACCTGGTAAAGATGTTAAATTATCTA
CAAATGAACAATTCCAGACATTAATTACATCAGGTCATTCTGAATTTAATTTAAGTGGCTTAGATCCAGA
TCAATATCCTTTATTACCTCAAGTTTCTAGAGATGACGCAATTCAATTGTCGGTAAAAGTGCTTAAAAAC
GTGATTGCACAAACGAATTTTGCAGTGTCCACCTCAGAAACACGCCCAGTACTAACTGGTGTGAACTGGC
TTATACAAGAAAATGAATTAATATGCACGGCGACTGACTCACACCGCTTGGCTGTAAGAAAGTTGCAGTT
AGAAGATGTTTCTGAAAACAAAAATGTCATCATTCCAGGTAAGGCTTTAGCTGAATTAAATAAAATTATG
TCTGACAATGAAGAAGACATTGATATCTTCTTTGCTTCAAATCAAGTTTTATTTAAAGTTGGAAATGTGA
ACTTTATTTCTCGATTATTAGAAGGACATTATCCTGATACAACACGTTTATTCCCTGAAAACTATGAAAT
TAAATTAAGTATAGACAATGGGGAGTTTTATCATGCGATTGATCGTGCATCTTTATTAGCACGTGAAGGT
GGTAATAACGTTATCAAATTAAGTACAGGTGATGACGTTGTTGAATTATCTTCTACATCACCAGAAATTG
GTACTGTAAAAGAAGAAGTTGATGCAAACGATGTTGAAGGTGGTAGCCTGAAAATTTCATTCAACTCTAA
ATATATGATGGATGCTTTAAAAGCAATCGATAATGATGAGGTTGAAGTTGAATTCTTCGGTACAATGAAA
CCATTTATTCTAAAACCAAAAGGTGACGACTCGGTAACGCAATTAATTTTACCAATCAGAACTTACTAAA
AATAAATATAAATAAAGGATGACGTGATTAATTAAAACGTCATCCTTTATTTTTTGGCAAAAATAATTCT
AGATTCGTATGTAAAATAAATTTGACAGCATTTTAAACAGCAAATAAAAGACGCCAATTAAATTTATGAC
AAATGTATCCAAAATTTAATAAGTGTGTTTATATGCCCTTTAAATTTAAAATTTTAATAGTTAGTAACAA
GTTGAATATAAAAGTTAAACGCCGTTAAATAGCGTTAAAAAATTGAAAATGACAGTATTGCCAAAAAATA
AGAATTAATTATTTATATGTAAACGGTTTCTACCTCTATTTTAAATGAAATTTGTGACAAAAAAAGGTAT
AATATATTAACGACATACAAAGAAATGGAGTGATTATTTTGGTTCAAGAAGTTGTAGTAGAAGGAGACAT
TAATTTAGGTCAATTTCTAAAAACAGAAGGGATTATTGAATCTGGTGGTCAAGCAAAATGGTTCTTGCAA
GACGTTGAAGTATTAATTAATGGAGTGCGTGAAACACGTCGCGGTAAAAAGTTAGAACATCAAGATCGTA
TAGATATCCCAGAATTACCTGAAGATGCTGGTTCTTTCTTAATCATTCATCAAGGTGAACAATGAAGTTA
AATACACTCCAATTAGAAAATTATCGTAACTATGATGAGGTTACGTTGAAATGTCATCCTGACGTGAATA
TCCTCATTGGAGAAAATGCACAAGGAAAGACAAATTTACTTGAATCAATTTATACCTTAGCTTTAGCAAA
AAGTCATAGAACGAGTAATGATAAGGAACTCATACGTTTTAATGCTGATTATGCTAAAATAGAAGGTGAG
CTTAGTTATAGACACGGCACGATGCCATTAACAATGTTTATAACTAAAAAAGGTAAACAAGTCAAAGTGA
ATCACTTAGAGCAAAGTCGTCTAACACAATATATTGGACACCTCAATGTGGTTCTATTTGCGCCAGAAGA
TTTGAATATTGTAAAAGGCTCTCCTCAAATAAGACGACGCTTTATAGATATGGAGTTGGGCCAAATTTCT
GCTGTTTACTTAAATGATTTAGCTCAATACCAACGTATTTTAAAGCAAAAGAATAATTACTTAAAGCAGT
TACAATTAGGCCAAAAAAAGGACTTAACAATGTTGGAAGTATTAAATCAGCAGTTTGCTGAATATGCAAT
GAAAGTAACTGATAAACGTGCACATTTTATTCAAGAGCTAGAGTTGTTAGCTAAACCGATTCATGCTGGT
ATCACAAATGATAAAGAAGCGTTGTCGCTGAATTATTTACCTAGTCTTAAATTTGACTATGCTCAAAATG
AAGCGGCACGACTTGAAGAAATTATGTCTATTCTTAGCGATAATATGCAAAGAGAAAAAGAACGAGGCAT
TAGCTTATTCGGACCACATCGAGATGATATAAGTTTTGATGTGAATGGCATGGATGCTCAAACATATGGT
TCTCAAGGACAGCAACGTACAACGGCTTTGTCCATTAAATTAGCTGAAATTGAGTTAATGAATATCGAAG
TTGGGGAATATCCTATCTTATTATTAGACGATGTACTCAGTGAATTAGATGATTCGCGTCAAACGCATTT
ATTAAGTACGATTCAGCATAAAGTACAAACATTTGTCACTACGACATCTGTAGATGGTATTGATCATGAA
ATCATGAATAACGCTAAATTGTATCGTATTAATCAAGGTGAAATTATAAAGTAACAGAAAGCGATGGTGA
CTGCATTGTCAGATGTAAACAACACGGATAATTATGGTGCTGGGCAAATACAAGTATTAGAAGGTTTAGA
AGCAGTACGTAAAAGACCAGGTATGTATATAGGATCGACTTCAGAGAGAGGTTTGCACCATTTAGTGTGG
GAAATTGTCGATAATAGTATCGATGAAGCATTAGCTGGTTATGCAAATCAAATTGAAGTTGTTATTGAAA
AAGATAACTGGATTAAAGTAACGGATAACGGACGTGGTATCCCAGTTGATATTCAAGAAAAAATGGGACG
TCCAGCTGTCGAAGTTATTTTAACTGTTTTACATGCTGGTGGTAAATTTGGCGGTGGCGGATACAAAGTA
TCTGGTGGTTTACATGGTGTTGGTTCATCAGTTGTAAACGCATTGTCACAAGACTTAGAAGTATATGTAC
ACAGAAATGAGACTATATATCATCAAGCATATAAAAAAGGTGTACCTCAATTTGACTTAAAAGAAGTTGG
CACAACTGATAAGACAGGTACTGTCATTCGTTTTAAAGCAGATGGAGAAATCTTCACAGAGACAACTGTA
TACAACTATGAAACATTACAGCAACGTATTAGAGAGCTTGCTTTCTTAAACAAAGGAATTCAAATCACAT
TAAGAGATGAACGTGATGAAGAAAACGTTAGAGAAGACTCCTATCACTATGAGGGCGGTATTAAATCTTA
TGTTGAGTTATTGAACGAAAATAAAGAACCTATTCATGATGAACCAATTTATATTCATCAATCTAAAGAT
GATATTGAAGTAGAAATTGCGATTCAATATAACTCAGGATATGCCACAAATCTTTTAACTTACGCAAATA
ACATTCATACGTACGAAGGTGGTACGCATGAAGACGGATTCAAACGTGCATTAACGCGTGTCTTAAATAG
TTATGGTTTAAGTAGCAAGATTATGAAAGAAGAAAAAGATAGACTTTCTGGTGAAGATACACGTGAAGGT
ATGACAGCAATTATATCTATCAAACATGGTGATCCTCAATTCGAAGGTCAAACGAAGACAAAATTAGGTA
ATTCTGAAGTGCGTCAAGTTGTAGATAAATTATTCTCAGAGCACTTTGAACGATTTTTATATGAAAATCC
ACAAGTCGCACGTACAGTGGTTGAAAAAGGTATTATGGCGGCACGTGCACGTGTTGCTGCGAAAAAAGCG
CGTGAAGTAACACGTCGTAAATCAGCGTTAGATGTAGCAAGTCTACCAGGTAAATTAGCCGATTGCTCTA
GTAAAAGTCCTGAAGAATGTGAGATATTCTTAGTCGAAGGGGACTCTGCCGGGGGGTCTACAAAATCTGG
TCGTGACTCTAGAACACAGGCGATTTTACCATTACGAGGTAAGATATTAAATGTTGAAAAAGCACGATTA
GATAGAATTTTGAATAACAATGAAATTCGTCAAATGATCACAGCATTTGGTACAGGGATCGGTGATGACT
TTGATCTAGCGAAAGCAAGATATCACAAAATCGTCATTATGACTGATGCCGATGTGGATGGAGCGCATAT
TAGAACATTGTTATTAACATTCTTCTATCGATTTATGAGACCGTTAATTGAAGCAGGCTATGTGTATATT
GCACAGCCACCGTTGTATAAACTGACACAAGGTAAACAAAAGTATTATGTATACAATGATAGGGAACTTG
ATAAACTTAAATCTAAATTGAATCCAACACCAAAATGGTCTATTGCACGATACAAAGGTCTTGGAGAAAT
GAATGCAGATCAATTATGGGAAACAACAATGAACCCTGAGCACCGCGCTCTTTTACAAGTAAAACTTGAA
GATGCGATTGAAGCGGACCAAACATTTGAAATGTTAATGGGTGACGTTGTAGAAAACCGTAGACAATTTA
TAGAAGATAATGCAGTTTATGCAAACTTAGACTTCTAAGCGCTGTGAACTGAACTTTTGAAGGAGGAACT
CTTGATGGCTGAATTACCTCAATCAAGAATAAATGAACGAAATATTACCAGTGAAATGCGTGAATCATTT
TTAGATTATGCGATGAGTGTTATCGTTGCTCGTGCATTGCCAGATGTTCGTGACGGTTTAAAACCAGTAC
ATCGTCGTATACTATATGGATTAAATGAACAAGGTATGACACCGGATAAATCATATAAAAAATCAGCACG
TATCGTTGGTGACGTAATGGGTAAATATCACCCTCATGGTGACTCATCTATTTATGAAGCAATGGTACGT
ATGGCTCAAGATTTCAGTTATCGTTATCCGCTTGTTGATGGCCAAGGTAACTTTGGTTCAATGGATGGAG
ATGGCGCAGCAGCAATGCGTTATACTGAAGCGCGTATGACTAAAATCACACTTGAACTGTTACGTGATAT
TAATAAAGATACAATAGATTTTATCGATAACTATGATGGTAATGAAAGAGAGCCGTCAGTCTTACCTGCT
CGATTCCCTAACTTATTAGCCAATGGTGCATCAGGTATCGCGGTAGGTATGGCAACGAATATTCCACCAC
ATAACTTAACAGAATTAATCAATGGTGTACTTAGCTTAAGTAAGAACCCTGATATTTCAATTGCTGAGTT
AATGGAAGATATTGAAGGTCCTGATTTCCCAACTGCTGGACTTATTTTAGGTAAGAGTGGTATTAGACGC
GCATATGAAACAGGTCGTGGTTCAATTCAAATGCGTTCTCGTGCAGTTATTGAAGAACGTGGAGGCCGAC
GTCAACGTATTGTTGTCACTGAAATTCCTTTCCAAGTGAATAAGGCTCGTATGATTGAAAAAATTGCAGA
GCTCGTTCGTGACAAGAAAATTGACGGTATCACTGATTTACGTGATGAAACAAGTTTACGTACTGGTGTG
CGTGTCGTTATTGATGTGCGTAAGGATGCAAATGCTAGTGTCATTTTAAATAACTTATACAAACAAACAC
CTCTTCAAACATCATTTGGTGTGAATATGATTGCACTTGTAAATGGTAGACCGAAGCTTATTAATTTAAA
AGAAGCGTTGGTACATTATTTAGAGCATCAAAAGACAGTTGTTAGAAGACGTACGCAATATAACTTACGT
AAAGCTAAAGATCGTGCCCACATTTTAGAAGGATTACGTATCGCACTTGACCATATCGATGAAATTATTT
CAACGATTCGTGAGTCAGATACAGATAAAGTTGCAATGGAAAGCTTGCAACAACGCTTCAAACTTTCTGA
AAAACAAGCTCAAGCTATTTTAGACATGCGTTTAAGACGTCTAACTGGTTTAGAGAGAGACAAAATTGAA
GCTGAATATAATGAGTTATTAAATTATATTAGTGAATTAGAAGCAATCTTAGCTGATGAAGAAGTGTTAT
TACAGTTAGTTAGAGATGAATTGACTGAAATTAGAGATCGTTTCGGTGATGAGCGTCGTACAGAAATTCA
ATTAGGTGGATTTGAAGACTTAGAGGACGAAGACTTAATTCCAGAAGAACAAATAGTAATTACTTTGAGC
CATAATAACTACATTAAACGTTTGCCGGTATCTACATATCGTGCTCAAAACCGTGGTGGTCGTGGTGTTC
AAGGTATGAATACATTGGAAGAAGATTTTGTCAGTCAATTGGTAACTTTAAGTACACATGACCATGTATT
GTTCTTTACTAACAAAGGTCGTGTATACAAACTAAAAGGTTATGAAGTGCCTGAGTTATCAAGACAGTCT
AAAGGTATTCCTGTAGTGAATGCTATTGAACTTGAAAATGATGAAGTCATTAGTACAATGATTGCTGTTA
AAGACCTTGAAAGTGAAGACAACTTCTTAGTGTTTGCAACTAAACGTGGTGTCGTTAAACGTTCAGCATT
AAGTAACTTCTCAAGAATAAATAGAAATGGTAAGATTGCGATTTCGTTCAGAGAAGATGATGAGTTAATT
GCAGTTCGCTTAACAAGTGGTCAAGAAGATATCTTGATTGGTACATCACATGCATCATTAATTCGATTCC
CTGAATCAACATTACGTCCTTTAGGCCGTACAGCAACGGGTGTGAAAGGTATTACACTTCGTGAAGGTGA
CGAAGTTGTAGGGCTTGATGTAGCTCATGCAAACAGTGTTGATGAAGTATTAGTAGTTACTGAAAATGGT
TATGGTAAACGTACGCCAGTTAATGACTATCGTTTATCAAATCGTGGTGGTAAAGGTATTAAAACAGCTA
CGATTACTGAGCGTAATGGTAATGTTGTATGTATCACTACAGTAACTGGTGAAGAAGATTTAATGATTGT
TACTAATGCCGGTGTCATTATTCGACTAGATGTTGCAGATATTTCTCAAAATGGTCGTGCAGCACAAGGT
GTTCGCTTAATTCGCTTAGGCGATGATCAATTTGTTTCAACGGTTGCTAAAGTAAAAGAGGATGCAGATG
AAGTAAATGAAGATGAACAATCTACTGTATCTGAAGATGGTACTGAACAACAACGTGAAGCGGTTGTAAA
TGATGAAACACCAGGAAATGCAATTCATACTGAAGTGATTGATTCAGAAGAAAATGATGAAGATGGACGT
ATTGAAGTAAGACAAGATTTCATGGATCGTGTTGAAGAAGATATACAACAATCATCAGATGAAGATGAAG
AATAATAAAAAAATAAGACTTCCCTATATGTAGGGGAGTCTTATTTTTATGCTAGAAAGTAATGCTGTAC
TATATTCAATGATTAATAATGACTAACTTTCTAATTGTTTCATTGCATAAGGTATTTCATTGATAAGTCT
TGATGGTGGCACCACATACATATCTTTTGCAAGATTTTCGCCAATAAAACTATGTGTATATGTGGCACTC
ATAACCGCTTCTTTTAAGTTATCAAATTGACCAACAAAACTTGTAATCATACCAGCAAGTGTATCGCCCA
TACCACCAGTCGCCATTGCTGGGCTACCGATTGTTAATTTAAAGTCTTCATCTTTAAAGAAAATTTCAGT
ACCATGTTTTTTAAGTACAACAGTTGCGCCTAAACGATCAACTGCTTCACGATTACGCTCATATGTCTGT
TCCTCAATAGGAATACCACTTAATCGCTCCCATTCTTTGAGGTGTGGTGTAAAAATTACGCGACATGTAG
GTAATTGCGGTTTCAGTTTACTAAAGATTGTGATGGCATCGCCGTCTACGATTAAATTTTGATGCGGTTG
TATATTTTGTAGTAGGAATGTAATGGCATTATTTCCTTTGAAATCAACGCCAAGACCTGGACCAATTAGT
ATACTGTCAGTCATTTCAATCATTTTCGTCAACATTTTCGTATCATTAATATCAATAACCATCGCTTCTG
GGCAACGAGAATGTAATGCTGAATGATTTGTTGGATGTGTAGCTACAGTGATTAAACCACTACCGCTAAA
TACACATGCACGAGCCGCTAACATAATGGCACCACCTAAGTTAGCAGATCCACCAATTAATAAAATTTTG
CCATAATCACCTTTATGTGAATCTTCTTTACGCTTAGGAATGTTAATAGAATTTAACGTTTCCATAGTGA
TATAACCTCCCATGTAAAAGCCTTTTCCGAATTTATTCAATTTTAAAAATATATAGTAACTTTTAACAAA
ATGTATTATAAATTTCTGAATTCATTATTATTTGTCGTTAAATACAATAGAAAATACTATACCTGTATAT
GCAATTCGTCAATAGATAAATTATTAAATATGCTTACAACAATCTTAATATCCTTTAACGCACTACAATA
GTGCTCTGATAATAGGTTATAAATGTACGTAAAACCATTGTTTCAATAAAAATGAAAACGTATACTTCAA
GAAGGATGGGTTACTTAATATAAACAAGGGGGTACATATATGACTTTATATTTAGATGGTGAAACACTAA
CAATTGAGGATATTAAATCATTTTTACAACAACAATCAAAGGTTGAAATTATTGATGATGCGTTAGAACG
TGTCAAAAAAAGCAGAGCGGTAGTTGAACGTATTATTGAAAATGAGGAAACGGTTTACGGTATTACTACA
GGTTTTGGATTATTTAGTGATGTACGTATAGACCCGACGCAATATAATGAATTACAAGTGAATCTGATAC
GCTCACATGCCTGTGGACTAGGTGAGCCATTTTCAAAAGAAGTAGCATTAGTCATGATGATTTTACGATT
GAATACATTATTAAAAGGTCATTCAGGTGCCACTTTAGAATTAGTGAGACAATTACAATTTTTTATAAAT
GAACGTATTATACCGATAATCCCACAGCAAGGCTCTCTCGGTGCATCAGGAGATTTAGCGCCATTATCAC
ATTTAGCATTAGCATTAATTGGTGAAGGGAAAGTATTGCACAGAGGGGAAGAAAAGGATAGTGACGATGT
ATTAAGAGAATTAAATAGACAACCTTTGAACCTTCAGGCTAAAGAAGGTTTAGCATTGATTAATGGTACG
CAAGCTATGACAGCTCAAGGTGTCATTAGTTATATAGAAGCAGAAGATTTAGGTTACCAATCTGAATGGA
TTGCTGCATTAACGCATCAGTCTCTTAATGGCATTATAGATGCATATCGACATGATGTGCACGCTGTTCG
TAATTTTCAAGAACAGATTAATGTGGCAGCGCGTATGCGTGATTGGTTAGAAGGATCAACATTAACGACG
CGACAAGCAGAAATACGTGTACAAGATGCATATACGTTGCGTTGTATACCACAAATCCATGGCGCGAGTT
TTCAAGTATTCAATTATGTTAAACAGCAATTAGAATTTGAAATGAATGCGGCTAATGATAATCCACTTAT
ATTTGAGGAAGTAAATGAAACGTTTGTTATTTCAGGTGGTAACTTCCATGGACAACCTATTGCTTTTGCA
TTAGATCATCTTAAATTAGGTGTAAGTGAATTAGCAAACGTATCGGAACGTCGTCTAGAGCGACTAGTAA
ATCCTCAATTAAATGGTGATTTACCAGCATTTCTTAGTCCAGAGCCAGGATTGCAAAGTGGCGCGATGAT
TATGCAATATGCTGCTGCAAGTCTCGTTTCTGAAAATAAAACTTTAGCGCATCCAGCGAGTGTTGATTCT
ATCACTTCATCTGCGAACCAAGAAGATCACGTATCTATGGGAACTACAGCTGCTAGACATGGTTATCAAA
TTATTGAAAATACAAGACGTGTGTTGGCAATCGAATGTGTTATTGCATTACAAGCAACAGAGTTGAAAGG
TGTCGAAGGATTATCACCAAAAACACGTCGCAAGTATGATGAGTTTCGAAGTATCGTGCCATCCATTACA
CATGACCGTCAATTTCATAGAGATATTGAAGCGGTTGCACAGTATTTAAAGCAATCAATTTATCAAACGA
CTGCATGTCACTAAATCGACATGAGTGATGTTTGAAATCGTTACTTGAAAAAGCAAATATAGTTTGCTAT
ATTAAAAATAACTTAATAAGACATTGTTCGTAGGACAAGTAATATATAGTGTTCGATATCAGAGAGCTTG
TGGTTAGTGTGAACAAGAATCAACATATATATGAATCTACCTGCTTATTTAAAAGAACAATCGGTGATAA
CCGTTATTCTAGTGAAGTGCAATTTAGGTTTAGTGTATCTTTATTACTTAAATTGTTAAATAGGGTGGCA
ACGCGTAGACCACGTCCCTTGTAGGGATGTGGTCTTTTTTATTTTCTAAAAAATAAAGACGTACGTCATT
CCATAATAAATGATAATTATTTGGGAAAGGATGAAGGTTAATGTTAGACATTAGATTATTCAGAAATGAG
CCTGACACAGTTAAGAGCAAAATTGAATTACGCGGAGATGATCCAAAAGTTGTAGATGAAATTTTAGAAT
TGGATGAGCAACGACGTAAATTAATTATTGCAACAGAAGAAATGAAAGCACGTCGTAATAAAGTAAGCGA
AGAAATCGCATTAAAAAAACGTAATAAAGAAAATGATGATGATGTGATTGCTGAAATGCGCACATTAGGT
GACGATATTAAAGAAAAAGATAGTCAGTTAAATGAAATTGATAATAAAATGACAGGTATCCTTTGTCGTA
TTCCAAATTTAATAAGTGATGATGTACCTCAAGGTGAATCTGATGAAGATAACGTTGAAGTTAAAAAGTG
GGGTACACCACGTGAGTTTTCATTTGAACCAAAAGCACATTGGGATATTGTAGAAGAATTGAAAATGGCT
GATTTTGATCGTGCAGCAAAAGTTTCAGGTGCGCGTTTTGTATATTTAACAAATGAAGGTGCGCAATTAG
AGCGTGCTTTAATGAACTATATGATTACAAAACATACAACACAACATGGTTATACAGAAATGATGGTACC
ACAGCTTGTGAACGCAGATACAATGTATGGTACAGGTCAATTACCTAAATTTGAAGAAGATTTATTTAAA
GTAGAAAAAGAAGGATTGTATACAATTCCAACTGCTGAAGTACCATTAACGAATTTCTATCGTAATGAAA
TTATTCAACCAGGTGTACTTCCTGAAAAATTCACTGGTCAATCTGCATGTTTCCGTAGTGAAGCAGGATC
AGCAGGTAGAGATACAAGAGGATTAATTCGTTTACATCAATTCGATAAAGTGGAAATGGTACGTTTTGAA
CAACCTGAAGATTCATGGAATGCTTTAGAAGAAATGACAACAAACGCAGAAGCAATTCTAGAAGAGTTAG
GTTTACCATACCGTCGTGTTATTTTATGTACAGGTGATATTGGATTTAGTGCAAGCAAAACATATGATTT
AGAAGTTTGGTTACCAAGCTACAATGATTATAAAGAAATTAGTTCATGCTCAAACTGTATGGATTTCCAA
GCGCGTCGTGCTAACATCCGCTTCAAGCGTGACAAAGCAGCTAAACCAGAATTAGCACATACATTAAATG
GTAGTGGTTTAGCAGTTGGACGTACATTTGCTGCTATTGTTGAAAATTACCAAAATGAAGATGGAACAGT
AACAATTCCAGAAGCATTAGTACCATTTATGGGTGGTAAAACACAAATTTCAAAACCAGTTAAATAAAGG
CTTTAGCTACAAGCTTTAAAAAGTATATATCTACGTATACTTAAAGCAAGGGCAAGATACTTTAAATAAT
ATTTTAAAAAGTGGTGACGAAGCTGTCGCCACTTTTTTGTGCTGTAAAAGTACAATGCACATAACAACAA
TAAATTAAGTTTGTGGTTCAATGGGGTGAACGCATTTCATTATAGCAACAATACGGGATAATTATGATGG
ACTAAAACAATCTAAAACGTAACAAGTTTGAGCATCAATATTATAGGAAATTAAGCGATAAATAACTGAT
TTCGTTGATGTAGTATGAGTAATATCGATGCAGTAGGGTAGGGGGGGACGATGATTATAAGGGATCGGGA
CATGAATCAATATCCCAGACTCATCATTAGATATAAAAAATTATAAAATTAGTACTTAAAAATAAACACC
AAATCCGTAGAAAATATAGAGGTAGTCTTAAATAAAATATTGAAAATTCTCAAAACTAAAAAAGTTGATA
TGAGGACGATTAAATACTCCGGTATGTCTAACCTTAGACAAACCGGAGTATAATGATGTTGCTTAGGGTA
TAGAACTGTATTAGACTAGGTATATTATTTTTTTCGTAATTATATAAATATAAAGTGGCAAAGGAGGTAA
TTGAGATGACAACACATTTAAGTTTTAGACAAGGCGTGCAAGAGTGTATCCCAACATTATTAGGTTATGC
CGGTGTTGGTATTTCATTTGGTATTGTGGCTTCGTCTCAAAACTTTAGTATTTTAGAAATTATCTTGTTA
TGTCTTGTTATATATGCCGGTGCTGCGCAATTTATTATGTGCGCGTTGTTAATAGCAGGTACACCGATAT
CAGCGATTGTACTAACTGTATTTATCGTAAATTCAAGAATGTTCCTTTTAAGTATGTCGCTTGCACCAAA
CTTCAAGACATATGGGTTTTGGAACCGTGTTGGATTAGGTTCATTAGTAACTGACGAAACGTTTGGCGTC
GCCATTACACCTTATTTAAAAGGAGAAGCTATCAATGATCGCTGGATGCATGGTCTTAATATTACAGCAT
ATTTATTTTGGGCAATTTCATGTGTAGCTGGGGCTTTATTTGGCGAATATATCTCAAATCCGCAAACGTT
AGGGTTAGACTTTGCTATCACAGCTATGTTTATCTTTTTGGCCATTGCGCAATTTGAATCAATTACTAAA
TCGCGATTAAGAATTTACATAGTACTCATTATTGCCGTCATAGTAATGATGTTATCGCTAAGTATGTTTA
TGCCCTCATATCTAGCAATATTAATTGCAGCCACAATTTCAGCAGCGTTAGGAGTGATGATGGAACGATG
ATAACTCATATGAACATGTTAATACTTATTTTATTGTGTGGTATCGTAACGCTATTAATTCGAATTATAC
CTTTTATCATGATTTCAAAAGTGCAATTGCCTGATGTCGTGGTTCGATGGCTATCATTTATTCCAATCAC
ACTATTTACGGCACTTGTCATTGACAGCATTATTCAGCAGACGCCTCATGGTGAGGGGTATACATTAAAC
ATCCCTTACATTATCGCGCTCATTCCGACGGTTATTTTATCTATAATCACGCGTAGTTTAACTATTACAA
TTATTAGTGGGATTGTTATCATGGCAGCATTACGATTTTTCTTTTAAAAATAACTGAAAATCATTGAACA
GATATTTAAACTTAGGTAAACTGTTAGTAATCAGAAAATTCTGATATACAAATCGTCTATGTTAAGATTG
GGAATCGTGTATACGTAAGCGATTTGGCTAACGCATGACAATGATAACAACATTTTAAATGATAAAAGTA
ATTTATCACTGAATCTCAACTAACACATAACAATTTCATATTTCTTATTGTGAGAAGTTGAGGGACTTGG
CCCTGTGATACTTCAGCAACCGACTTTATAGCACGGTGCTAAAACCAACGAGTTACTCGAATGATAAGTA
TAAAGACTTCTTACTTTTCAATAGGGTGAGAAGTTTTTTTGTTTAAGGAGGAAAGAACAATGACAAATTA
CACAGTAGATACTTTAAATCTAGGGAAATTTATTACAGAATCTGGGGAAGTCATAGATAACTTGCGTTTG
AGATATGAGCATGTCGGTTATCATGGACAACCATTAGTTGTAGTTTGTCATGCATTAACTGGCAATCATT
TAACATATGGAACAGATGATTATCCGGGGTGGTGGCGAGAAATTATTGATGGGGGATATATTCCCATTCA
CGATTATCAATTTTTAACATTTGATGTTATTGGTAGTCCATTCGGTTCAAGCTCACCTTTAAACGACCCT
CATTTTCCTAAAAAATTAACATTAAGAGATATTGTCAGAGCGAATGAACGAGGTATACAAGCCCTTGGTT
ATGACAAAATTAATATTTTAATAGGGGGAAGTCTTGGAGGTATGCAAGCAATGGAACTACTTTACAATCA
ACAGTTTGAAGTAGATAAAGCCATTATTCTTGCTGCAACAAGCCGAACATCATCTTATAGTAGAGCTTTC
AATGAAATTGCAAGGCAAGCCATTCATCTTGGTGGTAAGGAAGGTCTAAGTATTGCACGCCAATTAGGTT
TTTTGACATATCGATCATCAAAAAGTTATGATGAACGTTTCACGCCGGATGAAGTAGTCGCATACCAACA
ACATCAAGGTAATAAATTTAAAGAATATTTTGATTTGAATTGTTATCTGACACTGCTAGATGTATTGGAT
AGTCACAACATTGACCGCGGTCGCACAGACGTAACGCATGTTTTTAAAAATTTAGAAACAAAAGTGTTAA
CGATGGGATTCATAGATGATTTGCTATATCCGGACGATCAAGTTCGCGCTTTAGGTGAACGTTTTAAATA
TCATCGTCATTTCTTTGTACCTGATAACGTTGGTCATGACGGATTTTTATTAAACTTTAATACATGGGCA
CCTAACTTATATCATTTTTTGAATTTAAAGCATTTTAAGCGCAAGTAATAATGTATATATTTTCAAAGAA
TGAAGCCACTAAATCACAGTTATCATATTCAAAAACATCTAGAGTACATGAGAGTGGAAATGCATTGTAA
ATCTAAATCAAGCTTGATTGCTATGTAGTGGGATTAAATAATCATGTTGAAAATGAAAGTACACAAAAGC
GATTCAAATGAGTATGTTAATTACTTATAAAACATGAAAGTTATTATTCAATTAAATGAAATAGAAGCAT
ACAATCTATAAATTGTTAATTTCCATTAAAGAGGTTAAAATAATAGCTATAGTTAAAAATATGGGAGTGG
CTTATGTGTTTTCAAAAATACAACCTAAAGCAACAATAATTGCAACGATTGCGTTGGTATTTGTCGCTTT
AGCTTTATATCTAGTGCCTGGTTTAGGACTAATATTTGCATTATTTGCAACCATACCAGGTATCGTTTTA
TGGAATAAATCAATACAATCTTTCGGGATTAGTGCACTTATTACAGTAATTATAACAACTGTTTTAGGTA
ATACTTTCGTTTTAAGTGCTATCATATTAGTCTTAATTGCAAGTTTAATTATTGGTCAATTGCTCAAAGA
AAGAACGTCTAAAGAAAGAATATTATACGTAACAACAGTAGCGACGAGCTTAATTTCATTAATCGCTTTT
ATGTTACTACAAACATTCGGAAGAATTCCACCATCAGCGAGCATAGTAAAACCTTTCAAGCAAACATTAC
ATGAAGCGATTACGATGAGCGGTGCCGATGCGAATATGACCCAAATATTAGAAGAAGGGTTTAGACAAGC
GATCGTTCAATTACCAGGTTTCATCATTATCATTACATTTTTAATCGTCTTAATTAACTTAATCGTTACA
TTTCCGATTTTACGAAAATTTAAAATCGCTACACCTGTATTTAAGCCACTTTTCGCGTGGCAAATGAGCG
GTATTTTATTATGGATATACATTATTGTTATCATATGTTTATTATTTACAGGTCAACCGAGTGTGTTCCA
GAGCATTCTTTTAAACTTCCAACTTGTGTTATCATTAGTGATGTATATTCAAGGTTTAAGTGTTATTCAT
TTCTTTGGTAAAGCGAAAGGTTTGCCGAATGCAGTAACGATTTTACTATTGATTATCGGTACAATACTGA
CACCTACGACGCATATTGTAGGACTACTTGGTGTTATCGATTTAAGTTTGAATTTGAAGCGAATCATGAA
AAATAATTCTAAAAAGTGAATAGAGGTGGAATAATGAATCGGCAGTCCACTAAGAAAGCTTTACTAATAC
CATTTGTCATCATGATCATCACAGCAATTGTTTTAATGGGTGTATGGTTTATCTTTAATAGTCTTATAGC
ATTAATTGCATCTATCGTTCTTGTCGTGATGATTATTGTTAGCATCGTTTTATTCAGACAAGCTTTAATG
AAAATGGATAGCTATGTAGATGGTTTGAGTGCTCAAATTTCAACAACAAATAATAAAGCAATCAAACATT
TACCAATTGGTATCATTGTTTTAGATGAAAATGATCATATCGAATGGGTTAACCAATTTATGACAGATCA
TATGGAAGCAAATGTCATTTCTGAATCTGTAAATGAAGTATTTCCAAACATTTTAAAGCAATTAGATAGA
GTGAAATCCGTTGAAATAGAATATAATCAGTATCATTTCCAAGTACGTTATTCTGAGAATGATCACTGCC
TCTATTTCTTTGATATAACTGAACAAGTACAGACAAATGAACTATATGAAAATTCTAAACCAATCATTGC
GACATTATTTTTAGATAACTACGATGAGATTACTCAAAATATGAATGATACGCAGCGTTCGGAAATCAAT
TCAATGGTAACGCGTGTTATTAGTCGATGGGCAACTGAGTATAATATATTCTTTAAAAGGTATAGTTCTG
ATCAATTCGTAGCCTATTTAAATCAAAAAATATTAGCTGACTTAGAAGAATCTAAATTTGATATCTTGAG
TCAATTACGTGAAAAAAGTGTTGGTTATCGTGCCCAATTAACATTAAGTATCGGTGTTGGTGAAGGCACT
GAAAATTTAATCGATTTAGGTGAATTATCACAATCAGGCCTAGACTTAGCATTAGGACGCGGTGGCGACC
AAGTTGCAATTAAAAGTATTAATGGTAATGTGCGTTTCTATGGCGGTAAGACTGACCCGATGGAGAAACG
TACTCGTGTAAGAGCACGTGTTATCTCACATGCGTTAAAAGATATCCTTGCAGAGGGTGACAAAGTCATT
ATCATGGGACATAAACGTCCTGACTTAGATGCAATTGGTGCAGCAATCGGTGTGTCTAGATTTGCAATGA
TGAATAATTTAGAAGCATACATCGTATTAAATGAAACTGACATTGATCCAACATTACGACGCGTGATGAA
CGAAATTGATAAAAAGCCAGAGTTAAGAGAGCGATTTATTACATCAGATGATGCTTGGGATATGATGACA
TCTAAGACAACCGTAGTGATTGTTGATACGCATAAACCGGAACTGGTTTTAGATGAAAATGTCTTAAATA
AAGCAAACCGTAAAGTTGTTATCGATCATCATAGACGTGGTGAAAGCTTCATCTCTAATCCATTGTTGGT
ATATATGGAACCATATGCAAGTTCGACAGCTGAATTGGTAACAGAGTTACTGGAATATCAACCAACAGAA
CAACGTTTAACACGTCTTGAATCAACAGTGATGTATGCAGGTATTATTGTAGATACAAGAAACTTTACAT
TACGAACAGGATCAAGAACATTCGATGCAGCGAGTTATTTACGTGCACATGGTGCAGATACGATTTTAAC
GCAACATTTCTTAAAAGATGATGTGGATACTTACATTAATCGATCTGAATTAATTCGAACTGTAAAAGTC
GAAGATAATGGCATAGCCATTGCGCATGGTTCAGAAGATAAAATTTATCATCCAGTAACAGTTGCACAAG
CAGCAGATGAACTGTTAAGTTTAGAAGGTATTGAAGCATCATATGTTGTTGCGAGACGTGAAGATAATCT
GATTGGTATATCTGCGCGTTCACTCGGTTCAGTAAACGTCCAGTTAACAATGGAAGCACTTGGTGGCGGT
GGACATTTAACCAATGCTGCAACACAACTTAAAGGTGTGACAGTCGAAGAGGCGATAGCACAATTACAAC
AAGCAATTACAGAACAATTAAGTAGGAGTGAAGATGCATGAAAGTAATTTTTACACAAGATGTTAAAGGT
AAAGGTAAAAAAGGTGAAGTTAAAGAAGTACCAGTAGGTTATGCAAATAACTTCTTATTGAAAAAGAATT
ATGCTGTAGAAGCAACACCAGGTAACCTTAAACAATTAGAGTTACAGAAAAAACGTGCAAAACAAGAACG
CCAACAAGAAATTGAAGATGCTAAAGCATTAAAAGAAACTTTATCAAACATTGAAGTTGAAGTATCAGCA
AAAACTGGTGAAGGTGGTAAATTGTTTGGATCAGTAAGTACAAAACAAATTGCCGAAGCACTAAAAACAC
AACATGATATTAAAATTGATAAACGTAAAATGGATTTACCAAATGGAATTCATTCCCTAGGATATACGAA
TGTACCTGTTAAATTAGATAAAGAAGTTGAAGGTACAATTCGCGTACACACAGTTGAACAATAAAGTTGG
ATTGAAATAAGAGGTGTAACCATTCATGGATAGAATGTATGAGCAAAATCAAATGCCACATAACAATGAA
GCTGAACAGTCTGTCTTAGGTTCAATTATTATAGATCCAGAATTGATTAATACTACTCAGGAAGTGTTGC
TTCCTGAGTCATTTTATAGGGGTGCCCATCAACATATTTTCCGTGCAATGATGCACTTAAATGAAGATAA
TAAAGAAATTGATGTTGTAACATTGATGGATCAATTATCGACGGAAGGTACGTTGAATGAAGCGGGTGGC
CCGCAATATCTTGCAGAGTTATCTACAAATGTACCAACGACGCGAAATGTTCAGTATTATACTGATATCG
TTTCTAAGCATGCATTAAAACGTAGATTGATTCAAACTGCAGATAGTATTGCCAATGATGGATATAATGA
TGAACTTGAACTAGATGCTATTTTAAGCGATGCAGAACGTCGAATTTTAGAGCTATCATCTTCTCGTGAA
AGCGATGGCTTTAAAGACATTCGAGACGTCTTAGGACAAGTATATGAAACGGCTGAAGAGCTTGATCAAA
ATAGTGGTCAAACACCAGGTATTCCTACAGGATATCGAGATTTAGACCAAATGACAGCAGGGTTCAACCG
AAATGATTTAATTATTCTTGCAGCGCGTCCATCTGTAGGTAAGACTGCGTTCGCACTTAATATTGCACAA
AAAGTTGCAACGCATGAAGATATGTATACAGTTGGTATTTTCTCACTAGAGATGGGTGCTGATCAGTTAG
CCACGCGTATGATTTGTAGTTCTGGTAATGTTGACTCAAACCGCCTAAGAACCGGTACTATGACTGAGGA
AGATTGGAGTCGTTTTACTATAGCGGTAGGTAAATTATCACGTACGAAGATTTTTATTGATGATACACCG
GGTATTCGAATTAATGATCTACGTTCTAAATGTCGTCGATTAAAGCAAGAACATGGCTTAGACATGATTG
TGATTGACTACTTACAGTTGATTCAAGGTAGTGGTTCACGTGCGTCCGATAACAGACAACAGGAAGTTTC
TGAAATCTCTCGTACATTAAAAGCATTAGCCCGTGAATTAGAATGTCCAGTTATCGCATTAAGTCAGTTA
TCTCGTGGTGTTGAACAACGACAAGATAAACGTCCAATGATGAGTGATATTCGTGAATCTGGTTCGATTG
AGCAAGATGCCGATATCGTTGCATTCTTATACCGTGATGATTACTATAACCGTGGTGGCGATGAAGATGA
TGACGATGATGGTGGTTTCGAGCCGCAAACGAATGATGAAAACGGCGAAATTGAAATCATCATTGCTAAG
CAACGTAATGGCCCAACAGGCACAGTTAAGTTACACTTTATGAAACAATATAATAAATTTACCGATATCG
ATTATGCACATGCAGATATGATGTAAAAAAAAGTTTTTCCGTACAATAATCATTTTAATGATAAAATTGT
ACGGTTTTTATTTTGTTCTGAACGGGTTGATATATGTTAAGTTTGTGTATTGGAAATGATGAATTAGTAC
CGGCAACGCCTCTGTTAAAGGGTTTTTAGGACGTTGAAGACTATTTATTAAAATGATTTTTCTTTTAAAA
AGGCCGAAAATCAATGTTCGATTTTTATTTGCATTATGGTCTCGATATTGGTAGAATATCAAATGGTTAA
ATGAGAAAAACTTGGAGGTGCTCACATGTCATCAATCGTAGTAGTTGGGACACAATGGGGAGACGAAGGA
AAAGGAAAAATAACGGATTTCTTGGCAGAACAGTCAGATGTTATCGCGCGTTTTTCAGGTGGTAATAATG
CAGGCCATACCATTCAATTTGGCGGAGAAACATATAAATTACATTTAGTACCATCTGGTATCTTTTACAA
AGACAAATTAGCGGTAATCGGTAACGGAGTCGTTGTTGATCCAGTTGCACTATTGAAAGAATTAGACGGA
TTAAATGAACGTGGCATTCCTACAAGTAATTTACGTATATCTAATCGTGCGCAAGTGATTTTACCATATC
ACTTAGCACAAGATGAATATGAAGAACGTTTACGCGGTGATAATAAGATTGGTACAACTAAAAAAGGTAT
CGGTCCAGCATATGTAGACAAAGTTCAACGTATCGGTATTCGTATGGCAGATTTACTTGAAAAAGAAACA
TTCGAAAGATTATTAAAATCAAACATTGAATATAAACAAGCATATTTCAAAGGTATGTTTAACGAAACAT
GTCCATCATTTGATGATATCTTTGAAGAATATTATGCAGCAGGTCAACGTCTAAAAGAATTTGTAACAGA
TACATCAAAAATCTTAGACGATGCATTTGTAGCAGATGAAAAGGTACTTTTCGAAGGTGCGCAAGGTGTA
ATGTTAGATATCGACCATGGTACATATCCATTCGTTACATCAAGTAATCCAATTGCAGGTAACGTTACTG
TTGGTACAGGTGTAGGTCCTACATTCGTTTCAAAGGTAATTGGTGTATGTAAAGCTTATACATCACGTGT
TGGTGATGGTCCATTCCCTACTGAATTATTCGATGAAGATGGACATCATATTAGAGAGGTTGGTCGTGAA
TACGGTACAACAACAGGACGTCCACGTCGTGTAGGTTGGTTTGATTCAGTTGTATTACGTCACTCTCGTC
GTGTAAGTGGTATTACAGATTTATCTATTAACTCAATCGATGTTTTAACAGGCCTAGACACAGTGAAAAT
CTGTACAGCTTATGAATTAGACGGTAAAGAAATTACTGAGTACCCAGCAAACTTAGATCAATTAAAACGT
TGTAAACCAATCTTTGAAGAGTTACCAGGTTGGACAGAAGACGTAACAAATGTGCGCACTTTAGAAGAAT
TACCTGAAAATGCACGTAAATATTTAGAGCGTATTTCAGAATTATGTAATGTACAAATTTCTATCTTCTC
AGTTGGTCCAGATAGAGAACAAACAAACCTATTAAAAGAATTGTGGTAGAACTTTATATAAGTCATACAC
AATGATTATAAATACATGAGCCTTCTATCTTTATTGGTAGGAGGCTTTTGCTATGTTTGCTTCTGTATCG
ATTCGATTATTTAGATAAAAATTACTAACGTAAAGGTGGTATTTGCTAGTCATAATTTAGAAGATTAGAT
GATATTTAACGAAAATTAAGATGAAATACTTGAATGTAATAAGTCTGATGTCGAAAATAGCTATTAAAAT
AGAGTAGACGTAAGTGTAAATGAAAGTATCTAAAATAGAAATATTTCAAAAATAGCGTAATTATTATAAT
AAATAGACTGCCAATAAAATGCAATTTTTCACTTATAACATTCTTCAAAAAATAATAGCAAAATTATGTA
AAAAATATCTTGTCATGGCAAGATTGGCTGTGCTATAATCTATCTTGTGCTTAAGAACGGCTCCTTGGTC
AAGCGGTTAAGACACCGCCCTTTCACGGCGGTAACACGGGTTCGAGTCCCGTAGGAGTCACCATTTTTTA
GGTCTCGTAGTGTAGCGGTTAACACGCCTGCCTGTCACGCAGGAGATCGCGGGTTCGATTCCCGTCGAGA
CCGTACAAATGCCTATCCAAGAGGATAGGCATTTTTTTGCGTTTAATATTATATTAATAAAAGACATATG
GACGAATGATAATCATATTGATTTATCTGTTCGTCCATTTTCTTTATAATGTATGAACCTCAAGTAACTT
AGTGGTTGGATATGAAAGATAAACGTAGTCAATAAAATCTTAATTAGACGTACAAACATATGCTACTGTC
AACATATTTCTTCGTTGTGATATGCCACCAATCCTCCATAACATCAATTGTTAAAGTAACGAATAATGAT
ATTTATTTTCTGAGCAATGACGTGGGAGTGGGACAGAAATGATATTTTCGCAAAATTTATTTCGTCGTCC
CACCCCAACTTGCACATTATTGTAAGCTGACTTTCCGCCAGCTTCTATGTTGGGGCCCCGCCCCCCAACT
CGCATTGCCTGTAGAATTTCATTTCGAAATTCTCTATGTTGGGGCCCCTGACTAGAATTGAAAAAAGCTT
GTTACAAGCGCATTTTCGTTCAGTCAACTACTGCCAATATAACTTCGTAGAGCATAGAACATTGATTTAT
GTCCCAGCCTGCATTACCCTAATTTTATTATTGGAATAGAGCCCTCATTATTGTGTTAAATATCATTATC
ACAATCCGCCGTGAGAAACTAATAAAAAATATTAATATATAAGTTTATATTGGAAAATAGAATTAATAGC
TTATAAATGGTAAATTATATAATAGGTTACTATACGTTATGAGACGAAAAATACGCACAATAACAAAAAT
AGTAAGCGACATCCTGTGATTTTTTACACAAACATAAACGATAAAGAACAAAAAATGATAAAATAATATT
AATGATTTAAGAAAAGAGGTTTATGCAAATGGCTAGAAAAGTTGTTGTAGTTGATGATGAAAAACCGATT
GCTGATATTTTAGAATTTAACTTAAAAAAAGAAGGATACGATGTGTACTGTGCATACGATGGTAATGATG
CAGTCGACTTAATTTATGAAGAAGAACCAGACATCGTATTATTAGATATCATGTTACCTGGTCGTGATGG
TATGGAAGTATGTCGTGAAGTGCGCAAAAAATACGAAATGCCAATTATAATGCTTACTGCTAAAGATTCA
GAAATTGATAAAGTGCTTGGTTTAGAACTAGGTGCAGATGACTATGTAACGAAACCGTTTAGTACGCGTG
AATTAATCGCACGTGTGAAAGCGAACTTACGTCGTCATTACTCACAACCAGCACAAGACACTGGAAATGT
AACGAATGAAATCACAATTAAAGATATTGTGATTTATCCAGACGCATATTCTATTAAAAAACGTGGCGAA
GATATTGAATTAACACATCGTGAATTTGAATTGTTCCATTATTTATCAAAACATATGGGACAAGTAATGA
CACGTGAACATTTATTACAAACAGTATGGGGCTATGATTACTTTGGCGATGTACGTACGGTCGATGTAAC
GATTCGTCGTTTACGTGAAAAGATTGAAGATGATCCGTCACATCCTGAATATATTGTGACGCGTAGAGGC
GTTGGATATTTCCTCCAACAACATGAGTAGAGGTCGAAACGAATGAAGTGGCTAAAACAACTACAATCCC
TTCATACTAAACTTGTAATTGTTTATGTATTACTGATTATTATTGGTATGCAAATTATCGGGCTGTATTT
TACAAATAACCTTGAAAAAGAGCTGCTTGATAATTTTAAGAAGAATATTACGCAGTACGCTAAACAATTA
GAAATTAGTATTGAAAAAGTATATGACGAAAAGGGCTCCGTAAATGCACAAAAAGATATTCAAAATTTAT
TAAGTGAGTATGCCAACCGTCAAGAAATTGGAGAAATTCGTTTTATAGATAAAGACCAAATTATTATTGC
GACGACGAAGCAGTCTAACCGTAGTCTAATCAATCAAAAAGCGAATGATAGTTCTGTCCAAAAAGCACTA
TCACTAGGACAATCAAACGATCATTTAATTTTAAAAGATTATGGCGGTGGTAAGGACCGTGTCTGGGTAT
ATAATATCCCCGTTAAAGTCGATAAAAAGGTAATTGGTAATATTTATATCGAATCAAAAATTAATGACGT
TTATAACCAATTAAATAATATAAATCAAATATTCATTGTTGGTACAGCTATTTCATTATTAATCACAGTC
ATCCTAGGATTCTTTATAGCGCGAACGATTACCAAACCAATCACCGATATGCGTAACCAGACGGTCGAAA
TGTCCAGAGGTAACTATACGCAACGTGTGAAGATTTATGGTAATGATGAAATTGGCGAATTAGCTTTAGC
ATTTAATAACTTGTCTAAACGTGTACAAGAAGCGCAGGCTAATACTGAAAGTGAGAAACGTAGACTGGAC
TCAGTTATCACCCATATGAGTGATGGCATTATTGCAACAGACCGCCGTGGACGTATTCGTATCGTCAATG
ATATGGCACTTAAGATGCTTGGTATGGCGAAAGAAGACATCATCGGTTATTACATGTTAAGTGTATTAAG
TCTTGAAGATGAATTTAAGCTTGAAGAAATTCAAGAGAATAATGATAGTTTCTTATTAGATTTAAATGAA
GAAGAAGGTCTAATCGCACGTGTTAACTTTAGTACGATTGTGCAGGAAACAGGATTTGTAACTGGTTATA
TCGCTGTGTTACATGACGTTACTGAACAACAACAAGTTGAACGTGAGCGTCGTGAATTTGTTGCCAATGT
ATCACATGAGTTACGTACACCTTTAACTTCTATGAATAGTTACATTGAAGCACTTGAAGAAGGTGCATGG
AAAGATGAGGAACTTGCGCCACAATTTTTATCTGTTACCCGTGAAGAAACAGAACGAATGATTCGACTGG
TCAATGACTTGCTACAGTTATCTAAAATGGATAATGAGTCTGATCAAATCAATAAAGAAATTATCGACTT
TAACATGTTCATTAATAAAATTATTAATCGACATGAAATGTCTGCGAAAGATACAACATTTATTCGAGAT
ATTCCGAAAAAGACGATTTTCACAGAATTTGATCCTGATAAAATGACGCAAGTATTTGATAATGTCATTA
CAAATGCGATGAAATATTCTAGAGGCGATAAACGTGTCGAGTTCCACGTGAAACAAAATCCACTTTATAA
TCGAATGACGATTCGTATTAAAGATAATGGCATCGGTATTCCTATCAATAAAGTCGATAAGATATTCGAC
CGATTCTATCGTGTAGATAAGGCACGTACGCGTAAAATGGGGGGTACTGGATTAGGACTAGCCATTTCGA
AAGAGATTGTGGAAGCTCACAATGGTCGTATTTGGGCAAACAGTGTAGAAGGTCAAGGTACATCTATCTT
TATCACACTTCCATGTGAAGTCATTGAAGACGGTGATTGGGATGAATAATAAGGAACATATTAAATCTGT
CATTTTAGCACTACTCGTCTTGATGAGTGTCGTATTGACATATATGGTATGGAACTTTTCTCCTGATATT
GCAAATGTCGACAATACAGATAGTAAGAAGAGTGAAACGAAACCTTTAACGACACCTATGACAGCCAAAA
TGGATACAACTATTACGCCATTTCAGATTATTCATTCGAAAAATGATCATCCAGAAGGTACGATCGCGAC
GGTTTCTAATGTGAATAAGCTGACGAAACCTTTAAAAAATAAAGAAGTGAAGTCCGTGGAGCATGTTCGT
CGTGATCATAACTTGATGATTCCTGATTTGAGCAGTGATTTTACATTATTCGATTTTACGTATGATTTAC
CGTTATCAACATATCTTGGCCAAGTACTGAACATGAATGCGAAAGTACCAAATCATTTCAATTTCAATCG
TTTGGTCATAGATCATGATGCTGATGATAATATCGTGCTTTATGCTATAAGCAAAGATCGCCACGATTAC
GTAAAATTAACAACTACAACGAAAAATGATCATTTTTTAGATGCATTAGCAGCAGTGAAAAAAGATATGC
AACCATACACAGATATCATCACAAACAAAGATACAATTGATCGTACGACGCATGTTTTTGCACCAAGTAA
ACCTGAGAAGTTAAAAACATATCGCATGGTATTTAACACGATTAGTGTTGAGAAAATGAATGCTATACTA
TTTGACGATTCAACCATCGTTCGTAGTTCAAAGAGTGGTGTTACAACCTACAACAATAATACAGGTGTCG
CAAACTATAAAGATAAAAATGAAAAATATCATTATAAAAACTTGTCCGAAGATGAAGCAAGTTCCAGCAA
AATGGAAGAAACGATTCCAGGAACCTTTGATTTTATTAATGGTCATGGTGGTTTCTTAAACGAAGACTTC
AGATTGTTTAGTACGAATAATCAGTCAGGCGAGCTAACATATCAACGTTTCCTTAATGGTTATCCAACGT
TTAATAAAGAAGGCTCTAATCAAATTCAAGTCACTTGGGGTGAAAAAGGCGCCTTTGATTATCGTCGTTC
GTTATTGCGCACCGATGTTGTTTTAAATAGTGAGGATAATAAAACATTGCCGAAATTAGAGTCTGTACGT
TCAAGCTTAGCGAACAATAGTGATATTAATTTTGAAAAAGTAACAAACATCGCTATCGGTTACGAAATGC
AGGATAACTCAGATCATAATCACATTGAAGTGCAGATTAACAGTGAACTCGTACCGCGTTGGTATGTAGA
ATATGATGGCGAATGGTATGTTTATAACGATGGGAGGCTTGAATAAATGAACTGGAAACTTACAAAGACA
CTTTTCATTTTCGTGTTTATTCTTGTCAACATCGTGTTAGTATCGATTTATGTTAATAAAGTCAATCGCT
CACACATTAATGAAGTTGAGAGTAACAATGAAGTTAATTTTCAGCAAGAAGAAATTAAAGTACCGGCTAG
TATATTGAATAAATCAGTTAAAGGTATAAAATTAGAGCAAATTACGGGGCGTTCAAAAGACTTTAGCTCT
AAAGCTAAGGGCGATTCGGATTTGACCACATCAGATGGTGGAAAATTATTGAATGCGAACATTAGTCAAT
CGGTAAAGGTCAGTGACAATAATTTAAAAGATTTGAAAGATTATGTTAACAAACGTGTGTTCAAAGGTTC
AGAATATCAATTAAGTGAAATTAGTTCTGGTTCTGTAAAATACGAACAAACGTATGATAATTTCCCGATT
TTGAACAATAGTAAAGCGATGTTGAACTTTAATATAGAAGATAACAAAGCGACTAGTTATAAACAATCAA
TGATGGATGACATTAAGCCCACAGATGGTGCAGATAAGAAGCATCAAGTGATTGGTGTGAGAAAAGCAAT
CGAGGCATTATATTATAATCGTTACTTGAAAAAAGGTGATGAAGTCATTAATGCTAGACTCGGTTACTAC
TCAGTCGTGAACGAAACGAATGTTCAATTGTTACAACCAAACTGGGAAATTAAAGTGAAGCATGACGGTA
AGGATAAAACGAATACTTACTATGTCGAAGCGACAAATAATAACCCTAAAATTATTAATCATTAATATGA
ATCGTAATAAGCTAGCATTGCAAGCTCATCATATGTGAGAAGCGGTGCTAGCTTTTTGCTGGTACGGTTT
ATTATGGCTGATGTTTTTGCGTCTCCAATGTGCGCATTTATTCATATTTTAAGTAGTACCGCATTGTAAA
ATTAGTGTAACTGTTATTTTAAAAACTTTAGTATTTGTCTAATCATTGTTATAATAATTAGGACATTCAT
TGCACGTGATTATCAAAATTTAATTATAAGAGACCGGTCGATGAACTAAAGTTACATAATAGGAAAGGTA
TACAAAACAGCTAATATACTGATAGTTTCTGTAGGGAAAATCGTATATTTGCACTGATGTATATTGCAGT
CATTTAGAGAGAGTGACTGCATAAATAGAAAGGATGAGCCGCTTGATACGCATGAGTGTATTAGCAAGTG
GTAGTACAGGTAACGCCACTTTTGTAGAAAATGAAAAAGGTAGTCTATTAGTAGATGTTGGTTTGACTGG
CAAGAAAATGGAAGAATTGTTTAGTCAAATTGACCGTAATATTCAAAATTTAAATGGTATTTTAGTAACC
CATGAACATATTGATCATATTAAAGGATTAGGTGTTTTGGCGCGTAAATATCAATTGCCAATTTATGCGA
ATGAAAAGACTTGGCAGGCAATTGAAAAGAAAGATAGTCGCATCCCTATGGATCAGAAATTCATTTTTAA
TCCTTATGAAACGAAATCTATTGCAGGTTTCGATGTTGAATCGTTTAACGTGTCACATGATGCGATAGAT
CCGCAATTCTATATTTTCCATAATAACTATAAGAAGTTTACGATTTTAACAGATACGGGTTACGTGTCTG
ATCGTATGAAAGGTATGATACGTGGCAGCGATGCGTTTATTTTTGAAAGTAATCATGACGTCGATATGTT
GAGAATGTGTCGTTATCCATGGAAGACGAAACAACGTATTTTAGGCGATATGGGTCATGTATCTAATGAG
GATGCGGGTCATGCGATGACAGACGTGATTACAGGTAACACGAAACGTATTTACTTATCGCATTTATCAC
AAGATAATAATATGAAAGATTTGGCGCGTATGAGTGTTGGCCAAGTATTGAACGAACACGATATTGATAC
GGAAAAAGAAGTATTGCTATGTGATACGGATAAAGCTATTCCAACGCCAATATATACAATATAAATGAGA
GTCACCCGATAAAGTTCCGCACTGCTGTGAAACGACTTTATCGGGTGCTTTTTTATGTTGTTGGTGGGAA
AGGGCTGTTGTTGAGATTAAGGTTCTAGTTGAAATGTAAAAAATAATTCGATATTAAATGTAATTTATAA
ATAATTTACATAAAATCAATCATTTTAATATAAGGATTATGATAATATATTGGTGTATGACAGTTAATGG
AGGGAACGAAATGAAAGCTTTATTACTTAAAACAAGTGTATGGCTCGTTTTGCTTTTTAGTGCAATGGGA
TTATGGCATGTCTCGAACGCGGCTGAGCAGCATACACCAATGAAAGCACATGTAGTAACAACGATAGACA
AAGCAACAACAGATAAGCAACAAGTAACGCCAACCAAGGAAGCGGCTCATCATTATGGTGAAGAAGCGGC
AACCAACGTATCAGCATCAGCGCAGGGAACAGTTGATGATATAAACAACAAAGTAACTTCCAACGCACCA
TCTAACAAACCATCTACAGCAGTTTCAGCAACAGTAAACGAAACGCGCGATGTAGATACACAACAAGCCT
CAACACAAAAACCAACTCGCACAGCAACATACAAATTATCAAATGCTAAAACAGCATCACTTTCACCACG
AATGTTTGCTGCCAATGCACCACAAACAACAACACATAAAATATTACATACAAATGATATCCATGGCCGA
CTAGCCGAAGAAAAAGGGCGTGTCATCGGTATGGCTAAATTAAAAACAGTAAAAGAACAAGAAAAGCCTG
ATTTAATGTTAGACGCAGGAGACGCATTCCAAGGTTTACCACTTTCAAATCAATCTAAAGGTGAAGAAAT
GGCTAAAGCAATGAATGCACTAGGTTATGATGCTATGGCAGTCGGTAACCATGAATTTGACTTTGGATAC
GATCAGTTGAAAAAGTTAGAGGGTATGTTAGACTTCCCGATGCTAAGCACTAACGTTTATAAAGATGGGA
AATGCGCGTTTAAACCATCAACGATTGTAACGAAAAATGGTATTCGTTATGGAATTATTGGCGTAACGAC
ACCAGAAACAAAGACGAAAACAAGACCTGAAGGCATTAAAGGCGTTGAATTTAGAGATCCATTACAAAGT
GTGACAGCAGAAATGATGCGTATTTATAAAGGCGTAGATACATTTGTTGTTATATCTCATTTAGGGATTG
ATCCATCAACACAAGAAACATGGCGTGGTGATTACTTAGTGAAACAATTAAGTCAAAATCCACAATTGAA
GAAACGTATTACAGTCATTGATGGTCATTCACATACCGTACTTCAAAATGGTCAAATTTATAACAATGAT
GCATTAGCACAAACAGGTACAGCACTTGCGAATATCGGTAAGATTACATTTAATTACCGCAATGGAGAGG
TATCGAATATTAAGCCGTCATTGATTAACGTTAAAGACGTTGAAAATGTGACACCGAACAAAGCATTAGC
TGAACAAATTAATCAAGCTGATCAAACATTTAGAGCACAAACAGCAGAGGTTATTATTCCAAATAATACC
ATTGATTTCAAAGGAGAAAGAGATGATGTTAGAACGCGTGAAACAAATTTAGGAAACGCGATTGCAGATG
CTATGGAAGCATATGGCGTTAAGAATTTCTCTAAAAAGCCTGACTTTGCCGTGACAAATGGTGGAGGTAT
TCGCGCCTCTATCGCAAAAGGTAAGGTGACACGCTATGATTTAATTTCAGTATTACCATTTGGAAATACG
ATTGCGCAAATTGATGTAAAAGGTTCAGACGTCTGGACAGCTTTTGAACATAGTTTAGGCGCACCAACAA
CACAAAAAGATGGTAAGACAGTGTTAACAGCGAATGGTGGTTTACTACATATCTCTGATTCAATCCGTGT
TTACTATGATATGGATAAACCATCTGGCAAACGAATTAACGCTATTCAAATTTTAAATAAAGAGACAGGT
AAGTTTGAAAATATTGATTTAAAACGTGTATATCACGTAACGATGAATGACTTCACAGCATCAGGTGGCG
ACGGATATAGTATGTTCGGTGGCCCTAGAGAAGAAGGTATTTCATTAGATCAAGTACTAGCAAGTTATTT
AAAAACAGCTAACTTAGCTAAGTATGATACGACAGAACCACAACGTATGTTATTAGGTAAACCAGCAGTA
AGTGAACAACCAGCTAAAGGACAACAAGGTAGCAAAGGTAGTGAGTCTGGTAAAGATACACAACCAATTG
GTAAAGACAAAGTGATGAATCCAGCGAAACAACCAGCGCCAAGTAAAGTTGTGTTGTTATCAACGCATAG
AGGAACTGTTAGTAGTGGTAGAGAAGGTTCTGGTCGCACATTAGAAGGAACTGCTGTATCAAGTAAGAGT
GGGAAACAATTGGCTAGCATGTCAGCGCCTAAAAGTAGCGCACATAAGAAACAGTTACCAAAAACTGGAG
CTGATCAAAGTTCAAGCCCAGTAGCGATGTTTGTATTAGTAGCAGGTATAGGTTTAATTGCGACTGTACG
ACGTAGAAAAGCTAGCTAAAATATATTGAAAACAATACTACTGTATTTCTTAAATAAGAGGTACGGTAGT
GTTTTTTTTATGAAAAAAAGCGATAACCGTTGATAAATATGGGATATAAAAACGAGTATAAGTAATAAGA
CATCAAGGTGTTTATCCACAGAAATGGGGATAGTTATCCAGAATTGTGTACAATTTAAAGAGAAATACCC
ACAATGCCCACAGAGTTATCCACAAATACACAAGTTATACACTGAAAATTGGGCATAAATGTCAGGAAAA
TATCAAAAACTGCAAAAAATATTGGTATAATAAGAGGGAACAGTGTGAACAAGTTAATAACTTGTGGATA
ACTGGAAAGTTGATAACAATTTGGAGGACCAAACGACATGAAAATCACCATTTTAGCTGTAGGGAAACTA
AAAGAGAAATATTGGAAGCAAGCCATAGCAGAATATGAAAAACGTTTAGGCCCATACACCAAGATAGACA
TCATAGAAGTTCCAGACGAAAAAGCACCAGAAAATATGAGCGACAAAGAAATCGAGCAAGTAAAAGAAAA
AGAAGGGCAACGAATACTAGCCAAAATAAAACCACAATCGACAGTCATTACATTAGAAATACAAGGAAAG
ATGCTATCTTCCGAAGGATTGGCCCAAGAATTGAACCAACGCATGACCCAAGGGCAAAGCGACTTTGTAT
TCGTCATTGGCGGATCAAACGGCCTGCACAAGGACGTCTTACAACGCAGTAACTACGCACTATCATTCAG
CAAAATGACATTTCCACATCAAATGATGCGGGTTGTGTTAATTGAGCAAGTATATAGAGCGTTTAAGATT
ATGCGTGGAGAGGCGTATCATAAGTAGGGGGAATTTATATGTAATTTTATAATAAAGTATAAAGGAGCTA
GAAATTAGTTTATTAATTGGGAATTTTCTAGGAATGTTAGAAAATATTCTAGATTTAGACAAGTAATATC
CAAATAAGTAAGTTAACTAAAAAAGTTTCGTTCAATAAATAAAATAAAGATATAAAATAATTTTAATGAT
TATATAGACTTTGAAAAGTAAATCAACAACTTTGATTTAAATATAATTGATTATATTGAATATAATCAGG
GCTCATAAAAAATTAGGTTCAGAAATTTTATAGGTTGTTAAATAAGGAAGTATGAGGGATTAAGTATAGA
AGGAGAAAAATTCTATGGATTTAAATAAATTTGAAGAATTATATAAAGGTTATAAAGATGATGATGTCAT
AGAGCAATTTGCTATATATGTAGTAACAGATGAAGAGAAAATAATGAAGATTACAGATAAAAAGCTGACT
AGTGAAGATAAACAGGTTTTTCAGAAAATAGCCACTTCGAGTTATCGATTTAATGTTGTAAAGGAAATGT
ATGATTACTATCTTTATGATTTTCAAATAATTAAAGATTACATTAAAAATAAAAGAAATCTAAATAATGA
ATTTAAATCTATTGACTTTATCAATTTATATTTCTTGCATATTTTATCTACTGCAAGAACATTTTATCAG
TATACTGAGAATTTATTTAAGTCTATTGGTGAGAAAGAATTTAAGGAATGGAAAAATAATATATCAAATA
TTTATGACAATAATTTTTCTTATAGATTATGTTATCAAATGAGAAGTTTTACACAACATCATGGTTTGGC
AATTACGAATATTAAAGAAAAGTTAGTTGTAAATTGTAATGGTGAAGAAATAAACGACTATCAATTATTT
ATTGATCCATCTATATTACTAAATACTAACTATAATTGGAATAAGGCATTTAAGAGCGATTTAGAAAATT
ACAATGGATTAATTGATTTTTATCAACTAATAATAGATTATGATGAGTGTATAAAAAATATGCTTTTATA
TTCATTTATAGGGTTAATAAATAAGTATAGCACTGAATTAAATCAATTAATGTTGAAAGCTATGGAAATA
GAAGGAGAACCGGGTATACCTTTTTTAAGAAAAGCTAAAAAGAAAGAATTAAGGGAATCTTATGGAAATA
TTGGATTCACAGAATTAAAAGGAAGTAAGACAATAATTGATGTATTTAATATGATGTACGACTTAGATAC
TTAACTCGGTAAATTTAGTTAAAAGATTTAAAAACCGCATCACTATATGATATGCAGTGGCGTATCATAA
GTAGGGGGGATTTTGAACTTTTGGACTTATCATAAAGTATGACGTATATGTAAGTGCTTATTATGATTTA
ATCAGATTCTTCAAATTAAATAATAACAAAAGTAAAGGGTACTTAGCGACATAGGAAATTATTAATTTTG
AATAGCAGATGTCAATAGCGGTTTAAAAATGCTGTTTTATGGCGACTTGAAAATGTCGTTTTGAGCGGGT
CAAGATGGTCGTGCTTTTAATGCGCTTTTACTTTTATTTATTCTAATGTTTACGTTCTTCATAGCAATTT
TTATTTTAGGTAAATCTGAAAGAGTAGCAACTTTAAAATTTGCATTTATATCTAAAAATAATTTTAAAAT
AGACATGTTTAAACAATCAAAAGTGTGCATTCCTAAATCATCATTTTCAAAAGTTTATGGGTAGAACAAT
TATATGTAAACATAGTTATTTAAGTTTTGAAAAAGTAGGACTTAATTATCGCAATATTTGGTCTATATAA
ATGAAATACGATTTAAGTGAATAAATAATACTTTGATATCTACAGGATTAATAGAAGTGATCAGTCGTAT
AACAGTAATTGCAATTTGTGAAAGTTAATTTTTGTAGTTGTATGAACAATTTTTAAATAAGATTATTAGG
TAAGGCATAAATAGCCCTGTTAAGTGATAAACGATATAAAAGTGATATATAGGAGGCGATATCATGATTA
CTATTGATTCAAAGATTAATAAACAAATCTCTAAAAACCTTTCACTTGAAGGTATGTATGTTACACGAAA
ACAGCAAATACAAATTCTTCATGCAATTAATAATAAGAAAGAAATTACAAATGAGCTTATTCGTAAAAGC
GCTTTTAAATAATGAAATATGATGGAATACAGCAAGACGAATATTTATTAAATTAGAATATGCTTGGTTT
CAAAACTTCTGATGAATTAAAGCGACTTGGAAAAGTTGCTTTTTTAATTGCTGAAGCTTTCGTTGAAGAG
GAAGGATATAAATTCTATTTCCGTATCGTTTAAAGTGAATTTCAAGATAATTATAAAAAAGCATATATAC
TATATTAAAAGTTGACGTAGGGACAGTCATTAAAATATAAGAGGATTATTAAAGTGCAATTTGTTGTAAT
ATAATAATTAAATTAAAAAAATTATAGTTACATTAAATGAATATATGTTATAAAATAGCAATGGTTGATG
AAGGTCAACTAAATTAATTATATATTCAAAAGGAGTAATATGAGAAAAATATTTATACTAATCACTTTGT
TATTTGGTTACAGTAGCTATTCTTTGTTGGAAGCTAGAGCAGAGACACAAAATGATCCAAATATAAGTGA
ATTAAACAAATCTAGTCAATATACGGGTTCTTGGCATAATATATGGTATTTATATAATAGCGATCCAGTT
AATGCTAAAAAAATAAAGCTAAGTGACAAATTTTTGAGTCATGACTTCATTGTTCCAATAAATAACCCTG
GTCATTATGACTATGTTAAAACTGAGTTAAAAGACAGTACAATGGCTAGTTCATTTGATGGGAAAGAAGT
CGATATTTTTGGCGTCAATTATTTTGATCAATGCTATTTTTCAAATGAAAATATACAGTGTGATAGTAAT
CAAGGAGGTGGAAGTAAAAAAACTTGTATGTATGGTGGTATAACATTAAATGAGAACAATACCAATAATA
GAATTCAGCCTATTGTTGTAAAAGTTTACGAGAATGACAGTGTTACTCTTTCTTTTGATATCAATATTGA
TAAAGAGACTGTAACTATTCAAGAGTTAGATTATAAAGTGAGAAATAAATTAATTTCTAAAATCAATTTA
TACCATTTAGGTGGCACTTCATATGAAACGGGATACATTAAATTTATAGAAAATGGTAATCGATATTATT
GGTATGATATGATGCCAGACCCTGGCTTTACTCAGTCTAAATATTTGATGATATATCGAGGTAATGAAAC
AGTTGAATCAGCCAAAACGGAAATAGAAGTGCACTTAACTAAAAAGTAGACATAGAGCAACTTATCAATA
ATAATATATGGTTAGATTAAAGTAAATAAAAATATTTTAATGAATTAAAGCGACTTGGAAAAGTTGCTCT
TTTTAATTACTTCTTTAAAAAATAGGTACATTAGTCTTTAACACAAACAAAAAAGAGGAACGTTATATTC
CTCCTTAACCCTTATTACTCATACTATAATTCTATTTTAATGTCTTCGTCCATTTGGGCTTCAAATTCAT
CTAGTAGTGCTCGTGCTTCTGCAATTGATTGTGTGTTCATCAATTGATGTCGAAGTTCGCTAGCGCCTCT
TATGCCACGCACATAGATTTTAAAGAATCTACGCAAACTCTTGAATTGTCGTATTTCATCTTTTTCATAT
TTGTTAAACAATGATAAATGCAATCTCAACAAATCTAATAGTTCCTTGCTTGTGTGTTCGCGTGGTTCTT
TTTCAAAAGCGAATGGATTGTGGAAAATGCCTCTATCAATCATGACGCCATCAATGCCATATTTTTCTGC
AAGTTCAAGTCCTGTTTTTCTATCGGGAATATGGGAGTGGGACAGAAATGATATTTTCCCAAAATTTATT
TCGTCGTCCCACCCCAACTCGCATTGCCTGTAGAAATTGTTGTTCCAATTTCTCTGTGTTGGGACCCACA
CCCCAACTTGCACATTATTGTAAGCTGACTTTTCGTCAGTTTCTGTGTTGGGGCCCCGCCAACTCGCATT
GCCTGTAGAATCTCATTTCGAAATTCTCTATGTTGGGGCCCCTGACTAGAATTGAAAAAAGCTTGTTACA
AGTGCGTTTTCGTTCAGTCAACTACTGCCAATATAACTTTGTAGAGCATAGAACATTGATTTATGTCCCA
ACCTCCAATTTCGTCACGTAAATTTTTAATAGCTTCGATTAATTCCCAATGTGCATCTACTTTACTAATG
CGTTTGATAAAAACTTAAATAATATTAATTCAGTCATCAGTGGCATTAAATCTTTTATCATTTTTAGTTA
TAGTTGATAAATTTATATTTATAAGCATATATATGGATATTTCATCAAAAATTTTTATTCATATAAATCC
AAACTGCATACATATTTGTTGAAATAAGAGGTATTATTTTTCGGGAAATTGCTGTCTGAGTTATAAGGAT
TAGTTTTATAAAATGAGTTGAATTATAGCAAAAACGATTAAAATACTGATAATCCATTTTTGTATTATGT
TAGGGACTTTTTTACTTAATTTTAACCCTATTGGAGCAAATATAATACTCCCTATGATAAGGAATAAGGC
GTCATATAAAGGGATATAACCTTGAATAAGTTTGATGACAAAAGCACCAATTGAAGATATAAAAGCAATT
ACTATACTATTAGCGACTACAGTATTCATTGGTAATTTGAATAAAACCAATAATATAGGAATAATAATGA
AGGCACCACCTGCACCTACTATACCTGAAATGATACCAATGAAAAGGCCAATGATAACTAATAAATATTT
ATTAAATGAAGACTTTTCGGAACTAGGTTTCACTTTAATAAACATTAATGTTAATGCAAGTAAAGCAATA
ATGATATATACCGTATTTACAAATGTAGCATCAAATAAATTTGCTAGAAATGCACCTAACATACTCCCTA
TAATCATGCCACCACCCATATAAATAACTAATTGTGGCGAGAACTCTGTTTTTTTTCGAGCTTTTAATGA
GCCACTTAATGTACTGAAAAAGACTTGGCTAGAAGTAAGACCTGATGCGATATATGCGCTATATGCAGGG
GCTCCGAATAATGGTGGTAATAATAAAATAGCTGGATAAATAATGATAGCACCACCTACGCCTACTAGAC
CAGATATGAACCCACCGAATACCCCAATGAGTAACATGATAACTATATTAACAATATCCATTACTTACTT
TTCACCAATAAGTTTACAGCTTCATTAATTAACTCTTGGGAGCTTTCTTCATCATCCGCAGCTGCTTTTA
CGCATTCTATTAAATTCTCACTAATAATGATACCCATCAAGCGTTGGAGTGAACTCTTTGATGCACTTAT
TTGTGTAATGACATCTTTACAGTCTTTTCCTTCCTCCATCATTTTAATAATTCCATTTAGTTGCCCTTGT
ATTCTATTAATACGATTAATCATTTTTTTATCATAATTCATAGTCATACCTCCACTTTTAATTGAATAAA
AATATATTAATAGATAAACACAAATGCGTCAAATACCCCTAGAGGTATTTGGCAAGTTCCATTCAACTGT
TTATAATACCCCTACAGGTATTTTTAGGGAGGTTATTATGAAACAATACGGAGAAAAGTTTATCGATGAA
TTTAGTAAAGCAGAATTGGAAAAACTAGCAAAGCAAGGGCAATTAATTGATGTTAGAACAGAAGAGGAGT
ATGCATTAGGACATATCAATGGTTCCATACTTCATCCTGTTGATGAGATTGAGTCATTCAATAAAGAAAA
AAATAAAACCTATTATGTAATCTGTAGAAGTGGTAACAGAAGTGCTAATGCTAGTAAATATTTAGCTAAA
CAAGGTTATAACGTTATAAATCTTGATGGTGGTTATAAAGTTTATGAAGAAGAAAACGATAGTTATGATA
CGCAAGAAGAATATAAAAGTATAGAAATTAAAGCAGATCGTAAACAATTTAACTATCGTGGTCTTCAATG
TCCAGGGCCAATTGTAAAAATTAGTCAAGAAATGAAGAATATTGAAGTAGGTGACCAAATTGAAGTCAAA
GTCACAGACCCTGGATTCCCTAGTGATATTAAAAGTTGGGTGAAACAAACAAGGCATACTTTAGTTAAGC
TTGATGAAAATAACAATGGAATTAATGCGATTATTCAAAAAGAAAAAGCAAAAGATTTAGATGTAAACTA
TTCTGCTAAAGGTACTACAATTGTATTATTTAGTGGAGAATTAGACAAAGCTGTAGCAGCATTGATTATT
GCAAATGGCGCTAGAGCTGCTGGAAAAGATGTAACTATCTTCTTTACTTTTTGGGGGCTTAATGCATTAA
AAAAAGCGCAAACAGTTAATGTTAAAAAGCAAGGTATTGCAAAAATGTTTGATTTAATGTTGCCCAAAAA
GAATATACGAATGCCTCTTTCCAAAATGAATATGTTTGGTTTAGGAAATATGATGATGCGCTACGTAATG
AGAAAGAAAAATGTTGATTCATTACCAACACTTATCAATCAAGCTATTGAGCAAAATATCAAATTAATCG
CTTGTACGATGAGTATGGATGTCATGGGTATTCAGAAAGAAGAACTTAGAGATGAAGTTGAGTACGGTGG
TGTAGGCACTTATATTGGTGCTACTGAAAATGCGAATCATAATTTATTTATCTAATTAAATCTATTAATA
AAAGGAGTTGTTATCATGTTTTTTAAACAGTTTTACGATAATCATTTATCTCAAGCATCATATTTAGTGG
GTTGTCAACGTACAGGAGAGGCAATAATAATAGACCCTGTTCGTGATTTATCGAAATATATAGAAGTTGC
AGATTCTGAAGGTTTAACAATTACACAAGCTACAGAACCACATATTCATGCTGATTTTGCTTTAGGAATT
CGTGATGTGGCTAAACGCTTAAATGCAAATATATATGTGTCTGGCGAAGGTGAAGATGCATTAGGGTATA
AAAATATGCCATCAAAAACACAATTTGTTAAACATGGAGATATCATTCAAGTAGGCAATGTTAAATTAGA
AGTTCTGCATACTCCAGGACACACGCCTGAAAGTATTAGCTTTTTACTCACTGATTTAGGTGGTGGTTCA
AGTGTTCCGATGGGATTATTTAGTGGTGACTTTATTTTTGTTGGTGATATAGGTAGACCTGATTTATTAG
AAAAATCTGTTCAAATAAAAGGTTCTACAGAAATTAGCGCGAAACAAATGTATGAGTCCGTTCAAAATAT
TAAAAATTTACCTGACTATGTTCAAATCTGGCCGGGTCATGGTGCTGGAAGCCCTTGTGGTAAAGCATTA
GGTGCCATACCTATATCTACAATAGGTTATGAGAAAATTAATAACTGGGCATTTAATGAAATTGATGAGA
CTAAATTTATTGAATCATTAACATCAAATCAACCAGCACCACCGCATCATTTTGCACAAATGAAACAAGT
TAATCAGTTTGATATGAATTTATATCAATCATACGATGTTTATCCTAGTTTAGATAATAAAAGAGTAGCA
TTTGATCTTCGTAGCAAAGAGGCCTTTCACGGTGGCCACACAAAAGGAACAATCAATATACCATACAACA
AAAACTTTATTAATCAAATTGGTTGGTACTTAGATTTTGAAAAAGATATAGATTTAATTGGAGATAAATC
TACTGTTGAGAAAGCGAAACACACTTTACAATTAATTGGGTTTGATAAGGTAGCAGGCTATCGTTTGCCA
AAATCAGACATTTCAACCCAGTCCGTTCATAGCGCTTATATGACAGGTAAAGAAGAACATGTATTAGACG
TACGTAATGATGAAGAGTGGAATAATGGACACTTATACCAAGCTGTTAATATTGCACATGGTAAATTATT
AAATGAAAATATTCCTTTTAATAAAGAGGATAAAATATATGTACATTGTCAGTCAGGTGTTAGAAGTTCA
ATTGCAGTGGGTATATTGGAAAGCAAAGGTTTTGAAAATGTGGTGAATATTAGAGAAGGCTATCAAGATT
TTCCAGAATCATTAAAATAATTTAAGGATGTGGAAAAAATGAATAAGCATTATCAAATTGTTATTATTGG
TGGCGGTACAGCAGGTGTTACCGTAGCATCAAGACTATTAAGAAAAAATCAAAACTTAAAAGAGAAAATA
GCAATTATAGACCCAGCAGACCATCATTACTATCAACCATTATGGACGTTGGTTGGTGCAGGGGTATCTA
GTTTGAAAAGTTCTCGTAAAGATATGGAAAGTGTTATACCTGAAGGTGCTCACTGGATAAAACAGGCTGT
TTCAAGTTTTCAACCTGAAAATAATAGCGTTATTTTAGGAGATAATACAGTCGTTTATTATGATTTTTTA
GTAGTAGCTCCAGGATTACAGATTAATTGGTCTTCAATTAAAGGACTAAAAGAAAATATAGGTAAAAATG
GTGTTTGCTCCAACTATTCACCTGACTATGTTAACGAAACTTGGAACCAAATTTCTAATTTTAAACAAGG
AAATGCCATTTTTACGCATCCAAACACTCCTATAAAGTGTGGAGGTGCGCCTATGAAAATTATGTATTTA
GCTGAAGATTATTTTAGGAAACATAAAATCCGTTCTAACGCTAATGTGATATATGCAACGCCAAAAGAAG
CTTTATTTGACGTAGGAAAATATAATAAAGAATTAGAGAGGATTGTTGAAGAAAGAAATATAACAGTCAA
TTATAATTATAACCTTGTTGAAATCGATGGTGACAAAAAAGTGGCTACATTCGAACATATCAAAACATAC
GATAGAAAAACAATAAGTTATGATATGTTACATGTAACACCACCTATGGGTCCCTTAGATGTAGTAAAAG
AAAGTACACTTTCAGATAGTGAGGGATGGGTAGATGTTAACCCAACCACATTACAGCATAAAAGCTACTC
TAATGTATTTGCACTTGGTGATGCTTCAAATGTACCTACTTCAAAAACAGGCGCAGCTATTCGTAAGCAA
GCACCTATCGTCGCTAATAATTTATTGCAAGTGATGAATAATCAAATGTTAACGCATCATTATGATGGTT
ATACTTCATGCCCTATTGTTACTGGATATAATAGGTTAATACTTGCAGAGTTTGATTATAATAAAAATAC
TAAAGAAACAATGCCGTTTAATCAGGCCAAAGAACGTAGAAGTATGTATATATTTAAGAAAGATTTATTA
CCTAAAATGTATTGGTACGGCATGCTAAAAGGATTAATATAATAAAGTACAGAAAAAATAAATTTTTAAT
GAAAAATCTTTTACTATAAAATATTTAGTATTTAAATGACATGTCAGTGTTGTGTTTATATGTCGTGAAT
TTTTAGCTCTAAATAGTATAAGATTGAAAAGTTATTACTGTTTTAAATGGTCACGATGAAGTCATTCAAT
AAGAATGATTATGAAAATAGAAACAGCAGTAAGATATTTTCTAATTGAAAATCATCTCACTGCTGTTTTT
TAAAGGTTTATACCTCATCCTCTAAATTATTTAATAATAATTAATGGTATTTGAGCACGTTTAGCGACTT
TATGACTGACATTACCAATATCCATTTCTTGCCAGATATTCAAACCACGTGTACTCAAAATGATAGCTTG
GTATGTACCTCCAATAGTAATTTCAACAACTTTGTCTGTTGAACACTAAGAGCAATTTTAATTTCATAAT
GTGTTGTAAATAATTTTTTAATTGGAGTTTTTTTCTGAGTTAAACGATATCCTAATGTATTTTTAATTTT
GCACCATTTCCAAAAGGATAAGTGATATAAGTAAAAAGGCATCATCGGGAGTTATCCTATCAGGAAAACC
AAGATAATACCTAAGTAGAAAGTGTTCAATCCGTGTTAAATTGGGAAATATCATCCTCAACCTTTATTAC
TCATACTATAATTCTATTTTAACGTCTTCGTCCATTTGGGCTTCAAATTCATCGAGTAGTGCTCGTGCTT
CTGCAATTGATTGTGTGTTCATCAATTGATGTCGAAGTTCACTAGCGCCTCTTATGCCACGCACATAGAT
TTTAAAGAATCTACGCAAGCTCTTGAATTGTCGTATTTCATCTTTTTCATATTTGTTAAACAATGATAAA
TGCAATCTCAACAGATCTAATAGTTCCTTGCTTGTGTGTTCGCGTGGTTCTTTTTCAAAAGCGAATGGAT
TGTGGAAAATGCCTCTACCAATCATGACGCCATCAATGCCATATTTTTCTGCAAGTTCAAGTCCTGTTTT
TCTATCGGGAATATCACCGTTAATTGTTAACAATGTATTTGGTGCAATTTCGTCACGTAAATTTTTAATA
GCTTCGATTAATTCCCAATGTGCATCTACTTTACTCATTTCTTTACGTGTACGAAGATGAATAGATAAAT
TTGCAATGTCTTGTTCGAAGACATGCTTCAACCAATCTTTCCATTCATCGATTTCATAGTAGCCAAGGCG
TGTTTTAACACTTACCGGAAGCCCGCCTGCTTTAGTTGCTTGAATAATTTCGGCAGCGACGTCAGGTCTT
AAGATTAAGCCGGAACCCTTACCCTTTTTAGCAACATTTGCTACAGGACATCCCATATTTAAGTCAATAC
CTTTAAAGCCCATTTTTGCTAGTTGAATACTCGTTTCACGGAACTGTTCTGGCTTATCTCCCCATATATG
AGCGACCATCGGCTGTTCATCTTCGCTAAAAGTTAAGCGTCCGCGCACACTATGTATGCCTTCAGGGTGG
CAAAAGCTCTCGGTATTTGTAAATTCAGTGAAAAACACATCCGGTCTAGCTGCTTCACTTACAACGTGTC
GAAAGACGATATCTGTAACGTCTTCCATTGGCGCCAAAATAAAAAATGGACGTGGTAATTCACTCCAAAA
ATTTTCCTTCATAATATATTTATACCCTCTTTATAATTAGTATCTCGATTTTTTATGCATGATGATATTA
CCACAAAAGACGAACTTATACAAAAGGAATTTTAGTAGATACAACCATTCGAAAGGGAAGTCTACGAGTA
GTCTAAAATGAATGTTGTGGTAAGTTGATCAATATACAAATCAAGGATTATCGCGTTAAATTGTTCATTA
TTAATGATACACTACTTATTATTATGATTCAGAATTTTCTTTAGCTACATATACAGTAATGTGATTTATA
CGTTATCTTATAACAAAGACAAATTTATAAAGGTGATATTATGGAAGATTTAAAGCAATCTTTAAAAGGT
TTAGGTTGGTATGACTTATTTTTTACAGTACCTATGTTTCTACTATTCGTGTATCTGCCGAATTATAATT
TTATAACTATATTTATTAACATTGTTATCATTATTTTCTTTTCCATAGGTCTGATTTTAACTACTCATAT
AATTATAGATAACATTAAGAAAAACTCTAAATGATTTATTAATACGAATATGATTAAACATAATTACTGA
AGGAGCGATTACAATGGCGACTGAGAAAGATGTAAATGATTTATTTTTAAATCATGTGAATTCAAATGCC
GTTAAAACTAGAAAGATGATGGGAGAATATATTATTTATTATGATGGTGTGGTTATAGGTGGTTTGTATG
ATAATAGATTATTGGTCAAGGCGACTAAAAGTGCACGTCATCAATTTCAAGATAATACATTAGTATCGCC
GTATCCTGGTGTCAAGGAAATGGTTTTAATTCCACACTTTGTCAAAGTAACAAATCTCACTGATTTATTT
GAGCTCATAAAAAATGATTTGAAAAAGTGAAGTGTGGGTGGAGAGAGAACTAAAAGTGGATAATATATCC
GTCTTCGCCACCCTTAAAATATATTATTGTACCTTTTATGAGGTAAGTAGCTAAACGTTGTTCGAACTAG
GCACTAGTACTTCATTTTCTAATGCAATTTTTTTATTTGATTAGAAGATTTCCTATCCTTTTCTGGTTAA
AGTGATTTTTGAACCATTTCATTGATCCAATGTTAAGAAGGAAATATAAACGGCTAATCGGATTCACACA
AGTTATATTTAGCCACTTTTTGAGAGTGTTTTATTATAATAGTTTTATGAGTTGATACTGCAGTGACAAG
AGCTAAAAAGGAATTTTATGTAATTGGTGACATGCAAAGAATACAGTCGAAACCATTTTATGAGACGATT
TTTAAAGAAAGAAATGTAAAATAACATACAAAAAAGTATATAGAGGAAGTTATGTTCATGAAAAATAGAA
ATGATTTTATAGAAAAACTATTAGACAGAGCTCAAATTGAAGAAGGCATGCGTGTACTGGATATAGGTTG
TGCGACTGGTGAGGTCACTCAATTAATTGCAAAACGTGTGGGGGCGAATGGTGAAGTCGTCGGTGTTGAT
GTGAATGAATCATTACTTAAAATTGCAAATGAAAACAATCAATATAACAATGTATCATATCAATATTCTG
ATATATATCAATTGCCAGAAACTATGGGGCATTTTGATGCGATTGTTGGTAGAAGAGTATTGATGTACTT
ACCAGATGCTGAAAAGTGTTTACAAACTTTGAAATCAATTTTAAAACCTGAGGGTATATTATGTTTTCAA
GAAAGTGATGCTATTAACGCAGGTATTGGTGCAGATGCACTATCTTTACATCAATCAGCAATTCAATGGA
TTTGGGAAACAGTGAAGCAAGAAGGCGGCAATATTCATATCGGTCAAAATTTATATAACTTGTTTAATAA
TAATGGAATGCATGTTGTAGATTATTTTGCAGAGGCAGTGATTCAAACGTCAACGGACAATGATTTAGCA
TGGCTTGTAGATATAATGCTACCAAGAATGAAAGCGCATGGTGTCATTAATGATGATTTTTCACTAGATG
AGTTTAAATCAAACCTTGAACACGAAGCAATAAACAATCAGTGTGCATTTATACGTGACATGGCGTTTGG
TATTATCGGAAAAGCCTAGTTTAAAAAACGCTGAAAGCAGCATGTTATCAGCGACAGTGTTTTAACTTGT
GAAGTTACTAATGGATTTTGAAAATAACAGCATTTCTATAGGCTAATCAAGTGATACTTAATTAGCGAGC
AATTTATACATTTTAAAAGGAGCAAAATTGAATAATGAAGAAATTTAACAACTGGATATTAAATGCAATA
AGTGGATCTCAAACAGACAAGAATGAAACAACTGAAGAATTAAAAGGGGCAAAATTTATCATTTTATATG
CATATTCAATGCTCGTTTTGCTTGCGTTAGTAATTTCTAACATATTCATTCACATTTTGGAGCCTAAATT
ATCAATCACCACTCAAATCATCATCGTTTTGATTTTAATTGAATCACTAATTGGACTACGTTTCTTGAAA
GGGTACGATGTTAGGCGTGGCAAAGATAAAGAAAATAAGAAAAATAGTAAGGATTTCGTTAAACTAAAAT
CAATTTTAGTAGCAATTTTATTTACATCATTGGTGCTGACAGCAGGCACTGTAGCTGATATATACGGTTT
CACTGACTTAGGAAATACTAGAAGTGATTTAATCGTTTGGAGCATAGGTGGTATTATATTTGGCCTCGTA
AGTTACACAATGGAAGAAAAAAATAACGATAAGGAGCTGGCGATTATAAAGCTAGCTCCTTTTTTAACTT
ATATATGTAAAGAACTATCCTAAGGATTTTTAATCATATGTCAATAATTCCTATAATACATTATTGAAAC
ATCAATTAAATAAGTTTTAAAATTTTACACATATTTTTATTTAAAAAAGATGTATAATTAATGTATTAAA
TATAGAAAGAAGTTGATATTATGAAAAAGTGTATTAAGACTTTGTTTTTAAGTATCATTTTAGTAGTGAT
GAGTGGTTTATATCATTCAGCACATGCGTCAAATTCGTTGAGTAAAAGTCCAGAAAATTGGATGAGTAAA
CTTGATGAAAGCAAACATTTAACTGAGATTAATATGCCAGGCTCACATGATAGTGGCTCATTCACTTTAA
CTGATCCGGTAAAATCAGTTTGGGCAAAGACTCAAGATAAAGATTACCTTACTCAAATGAAGTCAGGAGT
CAGATTTTTTGATATTAGAGGTAGAGCAAGTGCTGATAATATGATTTCAGTTCATCACGGCATGGTTTAT
CTGCATCATGAACTAGGTAAATTTTTAGATGATGCTAAATATTACTTGAGTGCTTATCCAAATGAAACAA
TAGTGATGTCTATGAAAAAGGACTACGATAGCGACTCTAAAGTTACGAAGACATTTGAAGAAATTTTCAG
AGAATCTTATTTTAATAACCCGCAATATCAAAATCTTTTTTACACAGGAAGTAATGCGAATCCTACTTTA
AAAGAAACGAAAGGTAAAATTGTCCTATTCAATAGAATGGGGGGTACATACATAAAGAGTGGTTATGGTG
CTGACACGTCAGGTATTCAATGGGCAGACAACGCGACATTTGAAACGAAAATTAATAATGGTAACTTAAA
TTTACAGGTACAAGATGAGTATAAAGATTATTACGATAAGAAAGTAGAAGCTGTTAAAAATTTATTGGCT
AAAGCAAAAACGGATAGTAACAAAGACAATCTATATGTGAATTTCTTGAGTGTGGCGTCTGGAGGCAGCG
CATTTAATAGTACTTATAACTATGCATCACATATAAATCCTGAAATTGCAAAAACGATTAAAGCAAATGG
AAAAGCTAGAACGGGTTGGCTGATTGTTGACTATGCAGGGTATCCGTGGCCTGGATATGATGATATCGTA
AGCGAAATTATAGATAGTAATAAATAAGGATTCAATAATGATATTAAGACGAGTATGAAAATAGTTAGAT
TCTAATTATTTTCATACTCGTTTTTATTTTGAAAATAAGTAATGATTCAACAATATTATAAATTGAACAG
ATTGTTTGTGAAATTTTTGATAATATTAAAGTGAAAAAGTGTTATAAATTGATAAATATATGTAATTCGC
AAAAGTAAATCATTTTAAAAAGAAGAGAGTTGTAAGATGATGAAACGATTAAACAAATTGGTATTGTACA
TTAGTTTTTTGATATTAGTCATTAGTATTACTGCTGGTTGTAGCATGGGTAAAGAAGCGGAAATTAAGAA
AAGTTTTGAGAAGACATTGAGTATGTATCCGATTAAAAATCTAGAGGATTTATACGATAAAGAAGGTTAT
CGTGATGATCAATTTGATAAAAATGATAAAGGAACGTGGATTGTAAATTCTCAAATGGCAATTCAAAATA
AAGGAGAAGCTCTAAAAATAAAAGGCATGCTTTTGAAGATAAATAGAAAATACAAGAAGTGCAAAAGGAT
TTTACTATACTAATGAGATAAAGACGGAGAAATACGAAGTAGCTCAGGATAATCAAAAAAATATCCGGTT
AAAATGGTTGATAATAAAGTTATTCCAACAAAAGAAATTAAAGATGAAAACATAAAAACAGAAATCAAAA
ACTTTAAGTTCTTTGTCCAATACGGCAACTTTAAAGATTTATCGAAGTACAAAGATGGAGACATTTCATA
TAATCCAGAGGTGCCGAGTTATTAAGCCAAATATCAATTAACGAATGATGATTATAATGTAAAGCAATTA
CGTAAAAGATATGATATACCAACAAATAAAGCACCAAAGTTATTGTTGAAAGGTACAGGTAATTTAAAAG
GTTCATCAGTTGGAGATAAAGATATTGAATTTACGTTTGCAGAGAATAAAAGTGAAAATATTTATTTTAG
TGATGGGTTAATTTTTAAACCAAGTGAGGATAAATAATCATGACTCGATCAAAATATGAAATCAATCCAG
GAAAAAGAGAGTGATGAAATGATAAAACGTGTAAATAAATTAGTGATTGGTATTAGTCTTCTGTTTTTAG
TCATTAGTATTACTGCTGGTTGCGGCATGGGTAAAGAAGAGGAAATTAAGAAAAGTTTTGAAAAGACATT
GAGTATGTATCCAATTAAAAATCTAGAGGATTTATACGATAAAAAAGGTTATCGTGATGATCAATTTGAT
AAAAATGATAAAGGAACGTGGATTGTTCGTTCGTCAATGTCGATTCAACCTAATGGAAAAGATATGAACG
TAAAAGGCATGGTTTTATATATGATTAGAAATACAAGAACAACAAATGGTTATTACTATGTTGATGTTAT
AGAAAGAGAGGATAAAGGTATACATCGTGATAACGAAAAAAGGTATCCAGTAAAAATGGTCGATAATAAA
ATCATTCCAACTAAAGAAATTGAAGATGAAAAAATAAAAAAAGAAATAGAAAACTTTAAGTTCTTTGTTC
AATATGGCAACTTTAAAGATTTGTCGAAGTACAAAGATGGAGACATTTCATATAATCCAGAAGCGCCGAT
TTATTCAGCTAAATATCAATTAACTAATAATGATTATAACGTAAAGCAATTACGAAAAAGATATAATATA
CCAACGAATAAAGCTCCAAAGTTATTGTTGAAAGGTACAGGTAATTTAAAAGGCTCATCAGTTGGATATA
AAGACATTGAATTTACTTTCGTGGAGAAAAAAGGTGAAAATATATACTTTAGTGATAGTCTACATCTTGA
ACCGAGTGAGGATAAATAATCATCCACACACACGATTCAATATGAAATTCAAATATGTTGCTGTAAAATA
AACGTATTCATATTACTGAATTGAGGGATAGTATGCAACGTGATTATTTAATTCGAGTAGAAACTGAAAG
TATGTCAGATTTCAAAAGGCTCAATGGTTTAATGATTGGTTTTGTTATTAAAGGTGAGGCGCACATTTAT
GATGAAAATAATATGACGCAATGCAACAGTGGCGACATTTTCATCATTAACCACCGCGATTTGTATCGAT
TTCAACTTCAACAAGATGGCATCATATGTTATATCCAATTCCAAATGAAATATTTAGCAGACAAGTTTGA
TGATGTGCATTGTCTATATTTTCACTTAACAGATGCGACCACATCAAAAAATATACATCAACTGAGAAAT
ATAATGGCAAGACTGGTTTCAACACACATTCGACATAATGAGTTGTCTAAATTGACTGAGCAACAACTTG
TCATTCAGTTGCTTATGCATATGATTCATTATGTTCCGCGTACATATCATTCGAACCAAAGTATCTTAAA
TGATGATAAAGTGAATCAAGTATGCGACTATATCGAGTTACATTTTCATGAAGACTTAAGCCTTTCGGAA
TTAAGCGAATATGTTGGGTGGTCAGAGAGCCATCTGTCTAAAAAGTTTGCAGAATCGCTAGGTGTAGGAT
TCCAGCATTTCTTAAATACGACGCGAATTGAACATGCGAAACTCGATTTGACATACACAGATGAAACGAT
TACTGATATTGCATTGCAAAATGGCTTTTCAAGTGCAGCGAGCTTTGCGAGAACATTTAAACACTTTACG
CATCAAACACCTAAACAATATCGAGGTGATCGTCCAGCAATCACTGAAAATCAACAATCGGCACAACATA
ATTATCACGACCGTGAATTGATATTACTTTTAAATGACTACATTGAAGAAATGAATCATTTCATTGAAGA
TATTGAAAAGGTGAACTATAAAGAGATTACCTTTCAACCAACCAATCACCAACTAAATCAATTTAATCAT
ATTATTCAAGTGGGCTATTTGAGGAATTTACTCAATACACAGTATCAATCACAGTTACTTACATGTCATC
ATGATTTTTATGTCAATGAAGTATTAGCATATGATGTGATGCCATATATTATGAAAAAGCTCAATGCGCC
ATTCACGTATGATGCAGAAATTTCGAATATATTTTATGATATCGATTTGTGTTTAGACTTTTTATTAGAT
CATAACTTTAGTTTGACCATGCATTTGGATCAGTATGACTCACGTGATTATATCGATGCATTTAAAATTT
TTATCCATCACGTTGCGCTGCATGTCAGTCATAGAAAAGATTTGAAGTTCAACTTGCATTTGACGACATT
GCACACGTCTTTGATTGAAATGATTGATTATTTTAAAGCATTATTCCCTAATGGTGGCTTGTACATTCAC
TTAGATCAAGCTACGGAAAGACATCTACCATTGCTGAAACGACTTGAGCCACACATCGACCATTTTGTAT
TTGATGCCAATTCAAATGATGCTGTTGATTTTAATAAAATGAATGATGATGAATTTAAAACCTCAAGTCA
AATGATTATTAATAAAACGAATTACCTTATCGATTTAATGCATCGTCATCACCTAAAGCGTCCACTCATT
TTACTCAATTGGAATACATTGACGGGCGATACATTTATTACAAACGGCGAATATTTTAGAGGTGGTATCA
TCATTGAGCAATTATTAAAATTAAGTTCTAAAGTAGAGGGTATCGGTTATTGGTTGAACTATGATTTGCA
CGTCAGTCATTGTAAAAATGAACGGGATTATATGAATTCTATTGAACTGTTTCATCAATATAATGGAAAA
CGTCCGGTCTATTTCACGGCATTGTTATTTAATAAATTAACAAGCAATATTTTATATTCTGATGATACAT
GTATTGTCACGGGAACTGATTCAAATTTTCAAATATTGTTATATGATGCAAAGCATTTTAATCCGTACTT
AGCGTTGGACAATCAAATGAATATGCGTGCGACGGAAATGATTCATTTGAACATAAATGCCCTAGAAGAA
GGTATGTATAAGATTAAACATTTTACCTTAGATAAAGAAAATGGTGCATTATTTAATCTTTGGCGCAAAC
ATCATACGATACATGGTATGGACAAGGATTCTATAGATTACGTTAATCGAATGAGTTTTCCAAAATTAGA
AGTGTACGATATAGATATGACGGATACGCTGGCATTAAATATTAAAATGATTACAAATGGAATTCACTTA
ATTGAAGTAAAACGTTACCCAAGTTCATAAAATGATAACAAATCACAATTTATGTTATACATAATTTGTG
ATTTTTTGTATTCAAAGTTAAAATTGCAAAAAATTAATGGTTAACATCTCTGTTGTTGGCAATATAAATA
ATGATCAATCATATATGATGTAACTAAGGAGATGAATGATATGAATCAACAATTAATTGAAGCTTTAAAA
TCAAAAGAAGACAAAATGATTGAGATCAGACGTTATTTACATCAGCATCCAGAATTATCTTTTCATGAGG
ATGAAACGGCGAAATACATCGCTGAATTTTACAAAGGTAAAGATGTAGAAGTAGAAACGAATGTCGGACC
ACGTGGAATTAAAGTAACGATTGATTCAGGGAAACCTGGTAAAACATTAGCAATCCGTGCAGACTTTGAT
GCATTACCCATTACTGAAGATACAGGATTATCTTTTGCATCACAAAATAAAGGTGTTATGCACGCATGTG
GTCACGATGCACATACAGCATATATGCTTGTATTAGCAGAGACGCTTGCTGAAATGAAAGATAGTTTTAC
AGGAAAAGTCGTTGTGATACATCAACCAGCTGAAGAAGTACCACCAGGTGGTGCTAAAGCAATGATTGAA
AATGGTGTATTAGACGGTGTTGATCATGTATTAGGTGTACATGTCATGAGCACAATGAAAACAGGTAATG
TGTATTACAGAACTGGTTATGTTCAAACAGGACGCGCATTCTTCAAATTGAAAGTTCAAGGTAAAGGTGG
TCATGGTTCATCACCACATATGGCCAATGATGCCATTGTTGCAGGTAGCTACTTCGTCACAGCGTTACAA
ACAGTTGTATCTAGACGACTAAGTCCATTTGAAACCGGTGTTGTCACAATCGGTTCATTTGACGGTAAAG
GTCAATTCAATGTCATTAAAGATGTTGTTGAAATTGAAGGCGATGTACGTGGATTAACAGATGCTACAAA
AGCAACAATTGAAAAAGAAATTAAATGTTTATCAAAAGGATTAGAAGCATTGTATGGTGTAACTTGCACA
TTAGAATATAACGATGATTATCCTGCATTATATAATGATCCAGAGTTTACTGAGTACGTGGCTAAGACGC
TAAAAGAAGCAGACCTTGAATTTGGTGTCGAAATATGTGAACCACAACCACCTTCAGAAGACTTTGCATA
CTATGCTAAGGAACGACCAAGTGCCTTTATTTATACAGGTGCAGCTGTGGAAGATGGTGAAATTTACCCA
CATCATCATCCTAAATTTAACATTTCAGAAAAATCATTACTTATTTCGGCAGAAGCTGTAGGGACAGTTG
TTTTAGATTACCTTAAAGGAGATAACTAACATGAATGAAACGTATCGCGGGGGCAACAAGTTAATCTTAG
GTATTGTATTAGGTGTTATTACATTTTGGTTGTTTGCACAATCACTTGTAAACGTTGTACCAAATTTACA
ACAAAGTTTTGGTGCAGACATGGGAACAATTAGTATTGCGGTAAGTCTAACCGCACTATTTTCAGGCATG
TTTGTTGTTGGAGCAGGCGGCCTAGCAGATAAAATTGGACGCGTGAAAATGACAAATATCGGCTTATTAT
TAAGTATTATTGGTTCAGCATTAATTATTATTACAAATTTACCAGCATTGTTAATTTTAGGTCGTATTAT
ACAAGGCGTATCAGCAGCGTGTATTATGCCTTCCACATTGGCCATTATGAAAACTTATTATGAGGGTGCT
GAACGTCAGCGTGCCTTAAGCTACTGGTCTATCGGTTCTTGGGGTGGAAGTGGTATCTGTTCACTCTTCG
GTGGGGCAGTTGCGACAACTATGGGTTGGAGATGGATTTTCATCTTCTCAATTATCGTTGCCGTACTTTC
AATGTTACTCATCAAAGGGACACCTGAAACGAAATCAGAAGTTACCAATACACATAAATTTGACGTTGCA
GGTCTAATTGTTCTAGTAGTTATGTTATTAAGTTTAAACGTTGTTATTACTAAAGGTGCAGCACTTGGTT
ATACATCATTATGGTTCTTTGGTTTGATTGCAATCGTAATTGTAGCATTCTTTATTTTCTTAAATGTTGA
GAAAAAAGTAGACAATCCGCTTATTGATTTTAAATTATTTGAAAATAAACCTTATACAGGTGCAACGATT
TCGAACTTCTTATTAAACGGTGTTGCAGGTACATTAATTGTAGCGAATACATTCGTGCAACAAGGTTTAG
GTTATACAGCATTGCAGGCAGGATACTTATCAATCACTTATTTAATCATGGTGTTATTGATGATTCGAGT
TGGTGAAAAATTATTACAAAAAATGGGTTCTAAGCGACCAATGTTATTAGGTACATTCATTGTGATCATT
GGTATTGCACTTATTTCATTAGTATTCTTACCAGGCATATTTTATGTTATCAGTTGTGTCGTAGGATATT
TATGTTTCGGACTAGGCTTAGGTATTTATGCAACACCTTCTACAGATACAGCTATTTCAAATGCACCGTT
AGATAAAGTTGGCGTTGCTTCAGGTATTTATAAAATGGCTTCATCACTTGGTGGTGCATTCGGTGTCGCA
ATTAGTGGTGCAGTATATGCCGGTGCAGTTGCTGCAACGAGCATTCATACAGGTGCGATGATTGCACTTT
GGGTTAACGTATTAATGGGAATCATGGCATTTATCGCAATTTTATTCGCGATTCCTAATGATGATAAACG
TGTCAAAGATGCGAAATAATAACGATGACACGCCCAGTGTTTTGATAATGATATAAATGAAAGTAAAGCA
AATTAAATGAGGAAATGTATAGAGCAGTGCATATAGATAAATCTATGATTGGATTAACACTAATATAAAT
ATAAATGAAAAACCATCCACTTAAACCTTTGATAAGTTAGGTGGATGGTTATTTATTGCGTTGTTCTAAA
AATTTGGACATTTATATGGAAGGAACTATATCTAATGTGAAGATAATGGCAATTCGCTTCAATGAAGGCG
ACGTGTAAAAGTGTATATTAAACGTTTCGGGGTCAGACTCCGAGAACAGTGTCCGTCATGCTTACCGCAT
ACTAATGAAGCATTATTATATCAGTGTTTATAGCCGATTTAAGATAATAAAGTTTGCTAAACAAAAAAGG
CAACCCATGAATGTTGGATTGGCTTTGTATAAGCATATTAAGTTCTAATTTTTATATAAGGTATGAATAT
AAATAAGACATTAAAAATTAAATTTCAGTTGTTGCAATTTCTTCATCTGTAGGTACATCATCGTTAAGAC
CAACAAGTGCTTCAGAAACATTTCGTGAATGATAACCGATACGTTCAAGAACACCAATCATATCGATATA
TAGTAATCCGCCTTTTGTTGTACATTCACCACGATTAAGGCGTTTAATATGACCTTTGCGTAGTTTATGT
TCAATATTAAATGATTCTCTACTACGTTCTACAATTTCATCTTTTTTCGTTTTGTCATAAACATCTAACA
TGTCGATGGCTTTATCAAATGACTCAGCAACATGGTTGAATAATTTATCCATACCGCGTTGTGCATCTTC
TGTAATGCGAATATCTTCATCGTGTTGGCGTTTTAATTGAGCGACATACTCTTCTGTTAGCTCTGCTACT
TTTAAAATAGAGCGATTGACATCAAACATAACTGCTAAACGCTCAACGTCTGCCTTCGTAATGGCTTTTG
TAGAAATTCTAACTAAATAATTTCGAATACTATCATTGATTGTTTCAACAGCTTGATGCTTTTGTTCAAG
CTTTTTGATCAATTTTTTATCGTCTTTTGTAATTTCGCGAATGTCTTCAAACATTGATAAGACAATCTGA
CCCACATTTTGTAATTCTTTTTGAGTTTCTTGTAATGCAACACCAGGTGCGTGATAAACAAGATCTTTGT
TTAAGTGCTGAGGTTTATAGTCATCAGCAATATCTTTACCTGGGACAAGCTTTGTAACTATCCATGCTAA
ACCTGCTACAAATGGTAATTGAATCAAAGTATTTGTTATGTTGAAGATACCATGTGATACTGCAATCGTC
ATCGCTGGTTTTAAGTGCCATACATCTTGTAACAAACTAATCAAATGAATCACAACTGGCAAGAAAATTG
TGAAGATAATTACTCCGATTAAGTTAAAGATGACGTGTACAAGCGCCGCACGTTTTGCAGCGATTGAGCC
GGCTAAACTAGCTAAGATAGCTGTAATCGTTGTACCAATATTATCGCCTAGTAACACAGGGATTGCTGCG
TTTAAGCTAATTAAATCTTGTTGATAAAATTCTTGTAAAATACCAATCGTCGCACTTGAACTTTGAACTA
GTGCTGTTAACCCTGCGCCGACAATGACAGCAAGTATTGGATTTGATGACATATCAAGCATTAATTGCTT
AAATTCATCTAATGATGCTAAAGGTTTAACGGCATCACCCATAAATTCTAGACCGAAGAATAGAGAACCG
AAACCGAATAGTATGCGGCCAATGTTATTGATTTTAGAGCGTTTAAAGAAAAAGATTAAAAATGCACCTA
ATGCTAAAATTGGCATTGCATATTCGCCTAAATCTATACCGATAATAAATGCAGTTACCGTTGTTCCGAT
ATTAGCACCCATTATCACTCCAATGGCTTGTTTCAATGTCATAAATCCAGCTGTTACCAGTCCGATTGTG
ATAACTGTCGTACCTGAACTACTTTGTATTAAAATAGTTACAACGATACCTGCAATAACACCTAATACTG
GATTTGATGTAAATTTGTTTAAAATATCTCGTAGCCTGTCTCCTGCTGATGCTTGAAGCCCGTCTCCCAT
GATTTTTAAGCCGTAAAGGAAAATACCTAAACCACCTAAAAAGGAGAAAATGACTTCTGTAACCGACATT
TCCATTATTTCACCTCAAATAAGCTTTATATTTAGATTATCGCTTATAATTGTAAATTTAATGTTAAGAT
TAGGTAAAATTATTTAACAATATATGTTATTTGTATATGACTTGTAAAATATCATCACTTATTATGTAAA
TTTTCAGTGTGAAGTGGCAGATTTGCAATCACTTGTTTAACAAAATGATGCAATCAAACATGCAATTATG
TGTCATCAAAAAAATCATGTGAGTGGGATAACGAAATAAAGTTTGTGAACATATCATTTCTATCCCACTC
CATGATTTGAAATCACCAAATAGACATGATTTAATGTGCCTCGTTATAACAATTTGTGTTCTTTTAATAA
TGACTCAATGTACGTACCTTTTATCTTTTTAAGGAATCCTGCTAATGCGAGTTTTTGCATTTTCGAATCT
TTAGTAATCTTGCGCAAATCTTGATGGTCATTCAGTTCGTATACGGCATCCATTAAGACGCGAAGATCAA
ATGTACTATTGATGACCTCTGGAATACCACGATCTATATTTAGTAATTGATAAACAGCTTCCATGGCAGT
ACGAACCGAATATTCTGTTGTAAATACAGTATCTCGCTCTGTTTCTGCAAAGTTACCAATAAATGCTAAA
TTTTGTGATTGATGCGGGACGACTAAAGGTCTGTCGCCGATAGCACGCGTCATGAAATAAGAGGTAATAT
ATGGCATATAAACAGGAATCGTATTAGATGCATGTTTTGCTAAGTCTTCAATTTTGTCAGTTGGTACACC
TAAGTGATATAGCCATTCTTGACATATTTCATTACCACTACATTCTGTGATTGGCTTTTTAATATAATCG
CCGTTTACATCTGAATATAAGGCATAAATCCACGTAGATATTTCATTTTTAGGTTGGTCTTTAAACTGTT
GCTGACGATTGATTGTAAAACTGATTTGCCATGCAGAATCATTGATTGTAATAATACCGCCAGTAACCGT
TTTACCTGCAAGTGGATCACGTTTACAAATTCTTTCTATTGTATCGATAATATTTTTATTGTTTGTTGTC
GATGTTGCTGAAACAAACCAACTTTTTTGAGGAATATTTTGGCAAAACTTATCAGGATTACCAAATTCAG
GACTTTGTCGTGCTAAATTTTTCCATAGTGTCCAACTACCACTTAATTCGTCAGTTGGTGGCGCTGGTGT
ATCATTATCACCATACGTAGAGCTTTCTGTAATACTACCGTTTGTCACAAAGACGAGATCGTTTATAGTC
AGTTTAATTGACTCTGCTTTGCCATGTCGGTGAATTAATATTTCTCGGGCAATTTTTTGACTTGTCGTAA
CATCTACTTTAATATCTTCGACTTTTACATCGTATTCAAATTGAACCCCATGCGATTTTAAATATTCAAC
CATAGGTAATACTAAAGATTCATATTGATTATATTTAGTGAATTTTAAAGCTGAAAAGTCTGCGAGACCA
CCAATATGATGAACGAATCGCATTAGATAGCGACGCATTTCCATAGCAGAATGCCACGGTTCAAATGCAA
ACATCGTTTTCCAGTAAATCCAAAAGTTTGAATTAAAGAAATCGTCGGAAAATACATCTGTTATTTTGAC
ATCATCTAAATCTTCTTCATTTGTTAGGCATAAATCTAAAATTTCTTTAATCGCCGTTTTAGTCAAAGTG
AAGTCTCCATCTGTGACTAAACGTTGACCCTGTTTCTCAATAACACGACAACGAGAATAGTTAGGTTCTT
CTTTGTTTAACCAATAGAATTCATCTAATACTGACGCATGATCAATTTCAAGTGAAGGGATAGATCTGAA
TAAATCCCACAAACATTCAAAGTGGTTCTCCATTTCACGACCACCTCGGACAACATAGCCTTTTAAAGGC
ATATTTTCACCATCAAGACTACCGCCCGCTTTGGGTAACTCTTCTAAAATATGAATCTTAGAACCTTCCA
TTTGACCATCCCTTATTAAAAAACAAGCTGTAGCAAGTGAAGCTAGACCAGATCCGATTAAGTAAGCGGA
TTTGTTTTCTACATTTTCAGGTTTTTTAGGGCGCGCAAATGCTTCATAATTTCCATAACTGTAATACATA
TCCACCAAGTCCTTTCGTATTAGAATACACTCAGAATATACCCCTTTGTGAATTGCAAATATTAGTATTT
ATATTGGTAAATTTGACAAAATTAGATCTTTTTTATATTTTTGATTTTTAAAATTTTATCACTCGAATGT
TTTTGGGTTCTGAGGTGCGGGACTTGGAATAATTATGTATTTTGAAAGAAGTTACTTAAACTAACGCCTA
GTAGAGTGATAAGTCCGCCTATAATAGCAAGGGTTGTTGGTAGCTCGTCTAATAACAGATAAGATAATAA
TAAAGAAACGATAGGTGTTAAATAAAGAGACATTGTTGCATCAGAGACACCAACTGACTTCACGATATAA
GCAAGTAAAACGTATGGAATTATAGTAGGGAATATAGCTAAATAAAGTACCGATACTATTGATGTAAAAG
TGGCGCCGTGTATATCGTTGATGATTTCAGGAATAAAAATAAGCATAAATGGTGAGCTTGCCATTATTGT
ATATAGTGTGAAAGCGATGAAGCCGTATTTTTCTATGTATTTTTTCTGGAAAGTAAAATACAAACTTTCA
CTAAAAGATGCAAGTAAAATAATAAAAACGCCTAATACATTAATAGTTGTGTAATCATCTTTACTTATTG
AAATAATGGATATTCCTATAAATGCGACGAGTGAACTTAACCAATTCCATTTTGAAAAATGCTCTTTTAA
AAATATATAAGCTAAAGCACTAGAAAAAATAGGCGTTGTAGAGACTAGAATTCCAGATATACCTGCACTA
ATCAAAGTTTCACCAAAATTTAAAGCTGCGTGATATATCACAAATCCACAAAATCCTAAAATAAAAATAA
CAGGGATATCTCTTAGTTCAGGGGTAGGCAATTTCTTTATAATTACGAACGGCAAGAGAATTATTGTTGC
TAAAATTAAACGAAATGCCGACAATGATTCTGCACTAAAATCATTTAACGCAATCTTTATCATTGGAAAT
GCAGATCCCCACAATATGATAGTAAATAAATATGATAGAAAAGTAGTGTCTCGAAGCTTATTCATTAATA
TCATCACTCCTTTAATTGTGTGTTTCTATATTAAAAAATATGATTTAAAATGAGTACAACCAATTTTGAT
TAGATTTACCTATCCAATTTATAAAAAGGGGGGAGAAGATGACGAAATATAAAGATATTGCTAGTGACAT
CAGAGATAAAATAATCGCAGGGGATTGGTTTTATGGAATGAAGATACCTTCACAGAGGCAGTTGGCGATA
CAATACAACGTAAATAGAGTGACGATTATTAAAAGTATTGAGTTATTAGAGGCTGAAGGATTTATCTATA
CTAAAGTGGGGAGTGGAACATATGTTAATGACTATTTGAACGAAGCACATATTACAAATAAATGGTCTGA
AATGATGTTATGGTCCTCTCGACAAAGAAGTCAGTATACGGTGCAATTAATTAATAAAATTGAGACAGAT
GCCTCGTATATACATATAAGTAAAGGTGAATTGGGTCAACCATTAATGCCACATATTCAATTGAAAAAAG
CCATGTCTAATACAGCCAGTCATATTGAAGACTTATCTTTTGGTTATAATAATGGCTATGGTTATATCAA
GTTAAGAGATATCATCGTTGAACGAATGTCAAAGCAAGGTATAAATGTAGGTAGAGAAAATGTAATGATC
ACTTCAGGCGCTTTACATGCCATTCAACTTTTATCTATTGGGTTTTTAGGTCAAGATGCCATAATAATTT
CAAATACACCATCATATATTCACTCTACAAATGTTTTTGAGCAATTGAATTTTAGACATATTGATGCTCC
TTATAATCAAATTAATGAAATTAATACCATCATTGATAGATTTATTAATTTTAAAAATAAAGCGCTTTAT
ATAGAACCTAGGTTTAATAACCCGACAGGTTGTTCTTTAACGAATGAGCAAAAGCAAAATATAATTACTT
ATAGCGAAAGACATAATATACCTATCATTGAAGATGATATCTTTAGAGATATTTTCTTTAGCGATCCAAC
ACCTGCTATCAAAACTTTTGATAAATTGGGAAAAGTTATACATATAAGCAGTTTTTCAAAAACGATTGCA
CCAGCAATAAGAATAGGTTGGATTGTTGCTTCTGAAAAAATAATAGAGCAATTGGCAGATGTAAGAATGC
AAATTGACTATGGATCCAGTATTTTGTCACAAATGGTTGTATATGAGATGTTGAAAAATAAGTCTTATGA
TAAACACTTAGTAAAGTTAAGGTATGTTTTAAAAGATAAACGAGACTTTATGTTAAATATCCTCAATAAT
TTATTTAAGGATATAGCACATTGGGAAGTTTCAAGTGGAGGTTATTTTGTATGGTTAGTCTTTAAAATAG
ATATAGATATTAAATATTTATTCTACGAATTGTTAAGTAAAGAAAAAATATTAATCAATCCGGGTTACAT
TTATGGCAGTAAAGAAAAGAGTATAAGGCTATCTTTTGCCTTTGAATCAAATGAAAATATTAAGCATGCG
CTCTATAAAATTTATACATATGTGAAAAAGGTTTAATTAAAACAATAATTCGAATCATTATGTGGCATGT
TAAACAGCTAAATATAAGCTATGCACATTTAACAAGCGGATACTCCTGACGCAATTATAGTATCATTACA
TATTGTTTAATCGTTTGGGGTAATGTAATTAAAAGGAAAAATAGGCAGAGTGTTATACATAAAATGTAAA
GAAAGAGGCGATAGAATGTCTAAAATCAGATCTTTTACAATATTAAGTCTACTTATTTACTTAGCTATGA
TGTGCTATACAGTAGTGACCTATTCAAAATTACCCACCAAAGTACCTATTCACTATAATTTAGCAGGGGA
TGCTGATAACTTTGCTGATAAATGGGTGCTGCTTTTGATTAATAGCGCATTTATAGTGATTTGGCTTATA
TTTTTCATTGCAGGTAGATACTATGAACGATTTGCCAAATGGTCACATTATAATCATACACCACGTGAAA
TTCGAGCGATTAAATTATTTTTAAGTACGTTAAATTTAGAGATTATGAGCTATATGTCTATCTTCACAGT
ATTAGAAATTTGGCAAATACAACACCATCATCAATTCAATTTACTATGGTTTAATATGATATTTATCATT
ATCATTGGTTTGACGCTTGTCATATTTTGTTTACTTCCTACAATTCATAAAATGAGAGATTCTCAATAAA
AATATAAACTGTCATGATGCAGTTTTGAAGCGGATTCCTGAGATTATTATAAATAATATCTAGTATTTAT
AATTAAAATGATATATTATTTATTATAGTTAAATATTGTGTATATTTTGTGAACTTTTTGTAAAAATTCG
ATTGCCTGTCACATATAGGAGTGTTACATTTTAAATATGTGATCATCGCAAAATATAAGTTGAAATAGGT
TGTAGATTAATCAGGATGATAAATATTTTATATAAAGAGAGGGAGTCATTATGACACTACTTACTGTAAA
TCCATTCGATAATGTTGGATTATCAGCCTTAGTTGCCGCAGTACCTATTATTTTATTTTTATTATGCTTA
ACCGTTTTTAAAATGAAAGGCATTTATGCAGCATTGACAACTTTGGTTGTTACATTGATTGTGGCTTTAT
TTGTATTTGAATTACCAGCACGTGTATCAGCAGGTGCGATTACAGAAGGCGTTGTTGCCGGTATTTTCCC
AATAGGATATATCGTTTTAATGGCAGTTTGGTTATATAAAGTTTCTATTAAAACAGGACAATTTTCTATT
ATTCAAGATAGTATTGCTAGTATTTCAGAGGACCAAAGAATCCAACTATTATTAATTGGATTTTGTTTCA
ACGCATTTTTAGAAGGTGCAGCAGGATTTGGTGTGCCAATTGCGATTTGTGCAGTATTATTAATTCAACT
TGGATTTGAACCATTAAAAGCAGCGATGTTATGTTTAATTGCTAATGGTGCGGCGGGTGCCTTTGGTGCA
ATTGGTTTACCAGTTAGTATTATTGATACGTTTAACTTAAGTGGAGGCGTTACAACATTAGATGTTGCGA
GATACTCAGCATTAACACTTCCAATTTTAAACTTTATTATTCCATTTGTTTTAGTATTCATTGTAGATGG
TATGAAAGGTATTAAAGAAATTTTACCTGTCATTTTAACAGTGAGTGGTACATATACTGGATTACAATTA
TTATTAACAATATTCCATGGTCCAGAACTAGCAGACATTATTCCATCACTAGCAACAATGGTGGTGTTAG
CATTTGTTTGTCGTAAATTTAAACCGAAAAACATTTTCAGATTGGAAGCGTCTGAACATAAAATTCAAAA
ACGAACGCCTAAAGAAATTGTCTTTGCTTGGAGTCCGTTCGTCATTTTAACTGCCTTTGTATTAGTATGG
AGTGCACCATTCTTCAAAAAATTATTCCAACCTGGAGGTGCACTTGAAAGTTTAGTAATAAAATTGCCAA
TTCCAAATACTGTGAGTGATTTATCGCCTAAAGGAATTGCGTTGCGTCTCGATTTAATTGGTGCAACTGG
GACAGCGATTTTATTAACAGTAATTATTACAATTTTAATTACGAAGTTAAAATGGAAAAGTGCAGGTGCT
TTATTGGTCGAAGCAATTAAAGAATTATGGTTACCGATCCTTACAATTTCAGCTATCCTAGCTATTGCTA
AAGTTATGACATACGGTGGTTTGACTGTAGCAATTGGACAAGGTATTGCTAAAGCGGGAGCAATTTTCCC
ATTATTCTCTCCAGTATTAGGTTGGATTGGTGTGTTTATGACTGGTTCAGTTGTAAATAACAATACTTTA
TTCGCACCTATTCAAGCGACAGTAGCACAACAAATTTCAACAAGCGGTTCATTACTTGTGGCAGCTAACA
CTGCAGGTGGTGTAGCAGCGAAACTTATTTCACCACAATCAATTGCCATTGCGACTGCAGCTGTTAAAAA
AGTTGGTGAAGAATCTGCATTATTAAAAATGACGTTAAAATACAGTATTATATTTGTTGCCTTTATTTGT
GTTTGGACGTTTATACTAACGTTAATATTCTAAATATAAATAATGTTGTCACTTGGATTCAAATGACATT
TTAAATCTAATTATTCATGAATCGAACTAGTACGAAATGCATTGAGCATCTTGTCTAGTTCGATTTTTTA
ATGTCTAAAAATGTCGTATATGTAATTAGAGTAGAAAGTGTTGAGGCGTTTCAGAAGTTGTTTAGAAAAG
TAAGTAAAAAAATGCACTGAGCAACAAAAGATGTTGCTAGTGCATTTAGATGATTCTTATCATTTCAAAT
AAGAATGTGTTAATCAACGTATATAAGTGAAAATTGGTTTGGATAAAATGATATCTATCGTTGTGTACTG
TTTGTTTTTATAGTTCGCGACGACGTCCAGCTAATAACGCTGCACCTAACGCTAATGATAATCCACCAAA
TACAGTTGTACCGATGAATGGATTTTCTTCACCAGTTTCTGGTAATGCTTGAGCTTTGTTAGCATCTGCA
TGGTTTGCTGGTTGCTTCTTATCAACAACAAGTTCTTGACCAGGTTTGATCATGTTTTTATCAGCTAATT
TGTTATCTGCCGCAATTTTGTCAGCAGTAGTGCCGTTTGCTTTTGCAATGTCATTTACTGTATCACCAGG
TTTAACGACATGTACTCCGTTGCCGTCTTCTTTACCAGGTTTTTTGTTGTCTTCTTTACCAGGCTTGTTA
TTGTCTTCCTCTTTTGGTGCTTGAGCATCGTTTAGCTTTTTAGCTTATGCTAAAATTTCTTTGCTCACTG
ATGGATCGTCTTTAAGGCTTTGGATGAAGCCGTTACGTTGTTCTTCAGTTAAGTTAGGTAAATGTAAAAT
TTCATAGAAAGCATTTTGTTGTTCTTTGTTGAATTTGTTGTCAGCTTTTGGTGATTGTGCATCATTTAGC
TTTTTAGCTTCTGCTAAAAGGTTAGCGCTTTGGCTTGGATCATCTTTTAAGCTTTGGATGAAACCATTGC
GTTGTTCTTCGTTTAAGTTAGGTAAATGTAAGATTTCATAGAAAGCATTTTGTTGTTCTTTGTTGAATTT
GTTATCCGCTTTCGGTGCTTGAGATTCATTTAACTTTTTAGCTTCTGACAATAGGTTAGCACTTTGACTT
GGGTCATCTTTTAAGCTTTGGATGAAACCATTGCGTTGTTCTTCGTTTAAGTTAGGCATGTTCAAGATTT
CATAGAAAGCATTTTGTTGTTCTTTGTTGAAATTGTTGTCAGCTTTCGGTGCTTGAGATTCGTTTAATTT
TTTAGCTTCACCTAAAACGTTAGTGCTTTGGCTTGGATCGTCTTTAAGACTTTGAATGAAACCATTGCGT
TGCTCTTCATTTAAGTTAGGCATGTTCAAAATTTCATAGAAGGCGCTTTGTTGATCTTTGTTGAAGTCAT
TTTGTTGCGCATCAGCTTTTGGAGCTTGAGAGTCATTAAGTTTTTTAGCTTCACCTAAAACGTTAGCACT
TTGGCTTGGATCATCTTTAAGGCTTTGGATAAAACCATTACGTTGATCAGCGTTTAAGTTAGGCATATTT
AACACTTGATAAAAAGCATTTTGTTGAGCTTCATCGTGTTGCGCAGCATTTGCAGCAGTTACGCCACCAG
ATATAAGTAATGTACCTAAAGTTACAGATGCAATACCTACACCTAGTTTACGAATTGAATAAATGTTTTT
CTTTTTCAAATTAATACCCCCTGTATGTATTTGTAAAGTCATCATAATATAACGAATTATGTATTACAAT
ACTAAAATCTATATTTATAATTAAATTTAAATGTAAGTTTTACAAATTATAAAATAAATATTTTGATCAA
AGATTTATTCAGGAAGTAAAAGGCTTAAAACCGCAAAATCACGCTATTTCGATTAATAAAAACATATAAA
ATATAGAGATATTTTTTATAATGAAAGCGTTTTAATGTATATAAGTTAAAAAATATTTTTAAGAATAAAG
TGGGGCTTTGAATGTGCTGAGGTTTAATTTCGGAAATGGTTTTAAGAGATATAGAAAATAGAAAGTTGTT
CATAATGTGCTGAGGTTTTATTAAAAAATAGAAAACACAAGTGCACTTTAGAATACAGCACACTTGCGTA
ATAGAGATATTATTCAAAAACAAGATGTAAATGATCTTTATCTGCTAATAATTGATTCACTTGAGCTAAT
AATTGTTCAGCATGGTCTTGCTGCGCGTCATTCATATGAATTAAAATTTTTCTTTCATCTTCAGTTGAGC
GTTCTTTTATTAGATAGCCTTGCTTTTTTAAATTATTGAGAGCTCTAACAGTTTGAGGGTATTTATGGTG
GATTGTTTCAATTAAATCTTTAAGAAGAACGATGTTTTTATTTTGAGAAGTGATAATAGCTAGAATTGTG
AATTCTACAAAACTTAATGTTAGATGCTTTTTGATAATATTCTTGAAATACATTGTATACATCATCAAGT
TTAGAAATTCTTTACTATCTTTTGGTATCATCTGTGATTCACTTTGATCTGCAAGGTTAAATTGTTTAAT
GATTTGATCAAACAATGTAACACGTTCTGCAATTTTCTCTCGTTGTTCTTCAGATATTGAAATGTAAGTA
TTACGCTCATCAATTTTACTTCGAACTTTACTAATATATGAATGTTTCACAAGTACTTTTATATGCTGTA
CTAAATCCGATTGTTTATAACATAAATCTGAAACAATCTTCTTAAATGGAAGTGTGTTTTCTTGCTGATG
AAATAAATAAGTCAGTAATATAAATTCTTTTATAGTCATATCGACTTCAGGCTTGACTTTTTTCTTAAAA
CGAAACATATATGCTTCAATGATTATAAAATCTCTAATTTTGTCATGGTTATTATATTTCATTGTTTTAT
CTCCTTGTATATGCACTTTATTTTAATATAACACAATATAATAAGAAAAATAATCCATAATTTACAATTA
AAAATAATATGATATTTTTATTAAAATTTGTGTTTTTGAATAAATGACATTATCAAACACTATATTTAAA
TAAGAAATAGTTATCGATATTTGAAAAATCGAAGAATATTGATTGATATTATAGAATTTGAGTCGGTGTT
ATTTGTATATAAAGTATTAATATGTAATTAAGAAAGTCGACGCTTGTTAACAATAACGACAACTATATGT
ATAAAAAAACCTCGCAACGGTTAGTTAGCTTAAACATTTTGCTAACGTTGTTGTGAGGTCATTTTGTTTT
AATAATATCGTTATAACTTTTTCACGGTTAATAAGTATATGAAGAATGGGGCACCAAAAGCAGCAATAAA
TACACCTGCTGGCACTTCTTTAGGCAAGAATAAGGTACGCCCAATTAAGTCTGCAATAACAATTGATATG
GCACCAATCATTGCTGACATTAGTAACTTTTTAGCATAACTTCCGCGAACGATTGTTTTCGCGATATGTG
GTGCGATTAAACCGACAAACCCAATGTTACCTACTAAACTGATTGCCATAGATACGAGTATAGTAGAAGT
GATTAATTGGATTAGTTTCATACGTTGCACATGTAAGCCTAAGCCAATCGCTACAGGGTCATCAAGTATA
GATATTTTCATTTTTGATATAACAAGAAATAACAACGGCACAACAGCTAAAATAACCATACCCAAAATGA
TTGTATCTTTAAACGTAGCACCGTAAAGACTTCCGACTAGCCATGTATAAGCTTTGGCAGCAGATAATTG
CTTCGTTGTAATGAGTAATCCTTGGACAAGCGCAATAAACAACGTTTGCATCGAAATACCGATGATTATG
AGTGTTGTCGGGCGTATTTGTCCTTTCGTTTGAAACACTAATAGTATCATCATTGCAACTGCGCCACCTA
ATACTGCAAATAGTGGAAGTAAATGTATCGTTAAATGGCTGAAAAATGCAATAAAGACAACAGCACTTAA
GCTAGCACCACCTGTGATTCCGATAATATCTGGTGAGGCAATTGGATTTTTCAATACATTTTGTAACATT
AAACCACTCATCCCTAGTGCGGCACCAGCTAATATCGCAAGTGTAATGCGAGGTAAGCGTAATACTTCTA
AAGTGAATTGATCTATACTGTCATTTGGATTTATAAAGTACATCAGTACGCGTTGTAATGGTATAAAGCT
TGAACCAATCATCATACTTACCACTGAAACGATGGCTAAAAAGATTAACGCGAAGATGAGATGGTAATTG
TCTTTTTTATTAATCTTTTCGGTCATAAGCGTTGACGTCCTTTCTTCATAATATAGATTAAGACAATAGC
GCCAATGACAGCGGTAACGACACCGACAGGCAACTCTAGTGGCTTAATTATTATACGAGCAACAATGTCT
GAAATGATCATTAGGATTGCTCCAGCTAATGCAGTAAAAGGAATTAAATACTTATAGTTTGGTGGCAATA
ATCGTTTACTAATATTCGGTACGATAAGACCCACAAAGACGATTGATCCAGCTACTGCTACCGAAATACC
GGCTAACATACTGATGAGCATAATAATCATCCATTTGATTAGTTTTATGTTTTGACCGAGGCCGGTTGCA
ATGTCGTCACTTGTCATCAAGATGTTGATGTGTGCAGCCATGCTAAATGCAATTAAAATAAGTATCAATA
CAAGCGGAATAATCCATGGGATATCCCAAATGTTACGTAATGAAACGGAGCCACTCAACCAAAATAATAG
GCCTTGTAAGTCTGTTTCGTTCATAATAAGTATGCCTTGAGTAAAGGCTGTAAATAGCATCGCAATCGCA
GCACCTGCCAAAATGACGCGATGAGGTGAAAATAGGGTTTGTCTAAACATACCTAGTGCAACGACTAAGA
CTGTAACAACAATAGCCCCCAAAAATGCGATGACAACAATCATTTTAAAAGATTGAATTTGGATAAATGT
AATACTAAAGATGACAAAAAATACTGCGCCTGCATTGACACCGAAAAGCCCTGGTGATGCTATTGGGTTT
CGTGTAAGTGCTTGCATCAACAAACCTGAGACAGCAAGGGCAGCACCAGTCAATAACGCAATGATTGTTC
TCGACGCCCGTGCACCAGTGACAACATCATGTAAATCGTTTTCACTATCAAAGTTGAATAACGCCTGTAT
CACCGTACCTGGTGACACAAGCGTATTTCCAATCATTAAACTTAAGATAGCTACTATTGCAAGACATAAA
CCAGCAATAACGATTTGGTATTTTGGTTTAAGTAGCATCGTAAAACTCCTTAATTATTTTGATTGTTTTT
CAATATTTAACTTTTCATATAAATCGTCAATAAGTTTTAATGATGATTTATATCCGCCAGCTAAGTTCCA
AGTGATTTCATCTAAATCATCAGATACTTGGTTGTTTTTAACTGCGTCTAAATTTTTCCACTCTTTACTT
GAAGTCCATTCGCTTTCAGTCTTTTTAACTAATGCAGCATCTTTCGCATTTGGATCTGATTTTACTACAA
AAATATGATCAGCGTTCATTAATGGAATGCTTTCTTTAGATGTAAGTTGGATAATATCTTTACCATTATC
AACTTGTTTTTGTAAGTCTTTATTACGTTTGAATCCTAAATCATTTAAGATTTCACCAGCATATCCACCA
GCATAAATTCTTGTATGATCAGCACGGAAGTTAACAACTGAAGCTTTCAATGGCCATGCATCTTTATACT
TTGCTTTTGCATCTTTTTGGAATGCAGCTACTTTATCATCGTACTTTTTAAGTAAATCTTCAGCTTCTTT
TTCTTTCCCTAAAGCTTTCCCCATTAACTTAGTTGTATCTTTGAATTTGAAAACTGTATCAGTAGAAACT
GTTGGTGCGATTTTAGATAATTGATCGTAAACTTTTTCATTTCTAACTTTTGACGCGACAATTAAGTCCG
GTTTTAATTTAGAGATTTCCTCTAAGTTAGGCGCAGGTTCTTGACCTACAATCTTAGTATCTTTTAAATC
ATTTTTTATGTATTCGAATTTCGGTTTTTGTGTCCATGATTCTACAGCACCTACAGGTTTAACACCTAAA
GATACAGCGACGTCAGTGGCACCTTGATATAGCGTAACAACACGCTTTGGTTTCCCTTTAATTTCAGTTG
TACCCATTGCATGTTTAATTGAAGTTGTTTCCTTATCTTTGTTATCAGATGATTGTTTATTTGAATTCCC
ACTACATCCTGCTAAAACAAGTAGGAAAGCAAGCGTAACAACAAGCATTTTAATTACTTTATTCATTGAC
TAATTAGCCTCCTTCGCGATGTATGACAATGAGAATCATTATCACGATTTAGTATGAATTAAATTTTTTC
CTAAGTCAATAAAATATTTATGATTTACATGCAACTTATAATTATTTGACATATAAATGCATAAAAAATA
TAATCCTAATTACTTGATAGTGAGAATCATTATCAATTAGGTAACACACAATATTATAGAATTTTAAATT
TGAGGAGGAAGCGCTTTTGATTGAAAAAAGTCAAGCATGTCACGATTCATTGTTAGATTCTGTAGGGCAA
ACACCTATGGTTCAACTTCATCAACTATTTCCGAAACATGAAGTGTTTGCAAAGTTAGAGTATATGAATC
CTGGAGGCAGCATGAAAGATCGACCTGCCAAGTACATCATTGAACATGGTATTAAACATGGTTTAATCAC
TGAGAATACACATTTAATTGAAAGTACTTCTGGTAATTTAGGCATTGCGTTGGCAATGATAGCTAAAATC
AAGGGATTAAAACTCACGTGTGTTGTTGATCCTAAAATATCACCAACAAATTTGAAAATTATTAAAAGTT
ATGGTGTCAATGTAGAAATGGTTGAAGAACCTGATGCACATGGGGGTTATTTAATGACTCGTATTGCAAA
GGTGCAAGAACTGTTAGCCACTATTGAGGATGCATATTGGATTAATCAATATGCGAATGAGTTAAATTGG
CAATCCCATTATCATGGTGCAGGCACAGAGATTGTTGAAACAATTAAGCAACCTATAGATTATTTTGTCG
CGCCAGTCAGCACGACAGGTAGCATTATGGGTATGAGTAGAAAAATAAAAGAAGTGCATCCAAACGTACA
AATTGTTGCTGTTGATGCGAAAGGGTCAGTCATTTTTGGTGACAAACCTATTAATAGAGAATTACCTGGT
ATCGGTGCTAGTCGTGTACCCGAAATATTGAATAGATCAGAAATTAATCAAGTGATCCATGTAGATGACT
ATCAATCTGCTTTGGGCTGTCGAAAACTGATTGATTATGAAGGCATATTTGCTGGAGGTTCAACAGGTTC
GATTATTGTAGCGATTGAGCAGTTGATAACGTCAATTGAAGAAGGTGCAACAATTGTCACGATTTTACCA
GATCGAGGCGATCGTTACTTAGATTTAGTTTATTCAGATACATGGTTAGAAAAAATGAAATCAAGACAAG
GAGTTAAATCAGAATGAATAGAGAGATGTTGTATTTAAATAGATCAGATATTGAACAAGTGGGAGGAAAT
CATTCACAAGTTTATGTGGACGCATTAACAGAAGCATTAACAGCGCATGCGTACAATGATTTTGTACAAC
CGCTTAAGCCGTATTTAAGACAGGATCCTGAAAATGGACACATCGCAGATCGAATTATTGCAATGCCAAG
TCATATCGGTGGTGAACACGCAATTTCAGGTATTAAGTGGATAGGTAGTAAGCACGACAATCCATCGAAA
CGTAATATGGAGCGTGCAAGTGGTGTCATTATTTTGAATGATCCAGAAACGAATTATCCAATTGCAGTTA
TGGAAGCAAGTTTAATTAGTAGTATGCGTACTGCAGCAGTTTCAGTGATTGCAGCTAAGCATTTGGCTAA
AAAAGGATTTAAAGACTTAACAATCATTGGATGCGGGCTAATCGGAGACAAGCAATTACAAAGTATGTTA
GAGCAATTCGATCATATTGAACGCGTGTTTGTTTACGATCAATTCTCTGAAGCATGTGCACGCTTTGTTG
ATAGATGGCAACAACAGCGTCCGGAAATTAATTTTATTGCGACAGAAAATGCTAAAGAAGCAGTATCAAA
TGGTGAAGTAGTCATTACATGTACCGTAACGGATCAACCATACATTGAATATGATTGGTTACAAAAGGGT
GCATTTATTAGCAACATTTCTATTATGGATGTGCATAAAGAAGTCTTTATTAAAGCTGACAAAGTCGTAG
TAGATGACTGGTCACAATGTAATCGAGAAAAGAAAACTATTAACCAATTGGTGTTAGAAGGTAAATTCAG
CAAAGAAGCACTTCATGCTGAACTAGGACAACTTGTGATAGGTGACATACCAGGACGTGAAGACGATGAT
GAAATCATATTACTTAATCCGATGGGTATGGCTATCGAAGATATTTCAAGTGCTTACTTTATTTATCAAC
AGGCACAACAACAAAATATTGGGACAACATTGAACCTATATTAAGAATGCGAGGTGTCTGAACATTGCAG
AATCATACAGCAGTCAATACAGCACAAACGTTAATATTAAGGGATTTAGTTGATGCATTATTATTTGAAG
ATATAGCCGGTATTGTATCGAATAGTGAGATTACTAAAGAAAATGGACAAACCATTTTGATATACAAACG
TGAAACACAACAAATAAAGATACCTGTTTATTTTAGTGCTTTAAATATGTTTCGTTATGAAAGTTCACAA
CCAATTACGATAGAAAGAAGGACGTCTAAACAACCACTAACTGCAGCTGAATTTTGGCAAACAATCGCTA
ATATGAATTGTGATTTAAGTCATGAATGGGAAGTGGCTCGCGTTGAAGAAGGACTGACTACTGCTGCCAC
ACAGCTTGCTAAACAATTATCAGAATTAGATTTAGCGTCACATCCTTTTGTGATGTCAGAGCAGTTTGCA
AGTTTAAAAGATCGTCCATTTCATCCATTAGCTAAAGAAAAAAGAGGATTAAGAGAAGCGGATTATCAAG
TGTATCAAGCTGAATTAAATCAATCATTTCCTTTAATGGTTGCAGCAGTTAAAAAGACACATATGATTCA
TGGCGATACTGCAAATATCGATGAATTAGAATCATTGACAGCACCTATAAAAGAACAAGCGACAGACATG
TTAAATGATCAAGGGTTATCAATAGATGACTATGTACTATTTCCGGTACATCCTTGGCAATATCAGCATA
TTCTGCCGAACGTCTTTGCGAAAGAGATTAGTGAAAAGTTGGTTGTACTATTACCGTTAAAATTTGGAGA
TTATCTGTCATCTTCAAGTATGCGTTCATTAATTGATATTGGCGCACCGTATAACCATGTTAAAGTACCA
TTTGCAATGCAGTCATTAGGCGCATTAAGGCTAACGCCTACGCGTTACATGAAAAACGGAGAACAAGCAG
AACAATTATTACGTCAGCTTATAGAAAAAGATGAAGCACTAGCTAAGTATGTCATGGTTTGTGATGAAAC
AGCTTGGTGGTCATATATGGGTCAAGATAATGATATTTTCAAAGATCAATTAGGTCATTTAACTGTTCAG
TTAAGAAAATATCCCGAAGTGCTAGCCAAAAATGATACGCAACAGCTAGTGTCAATGGCAGCACTCGCGG
CAAATGATCGCACCTTATATCAAATGATTTGTGGAAAAGATAATATTTCTAAAAATGATGTCATGACATT
ATTTGAAGATATCGCACGAGTCTTTTTAAAGGTAACACTATCATTTATGCAATACGGCGCATTACCAGAG
TTGCATGGTCAAAATATATTGTTGTCATTTGAAGATGGACGTGTACAAAAATGCGTGTTACGTGATCATG
ATACTGTCAGAATTTATAAACCATGGCTAACAGCACATCAGCTTTCATTGCCGAAGTATGTCGTCAGAGA
AGATACACCTAATACGCTAATTAATGAAGATTTGGAAACATTCTTTGCTTATTTTCAAACATTAGCTGTA
TCGGTAAATCTATATGCCATTATTGATGCAATTCAAGATTTATTTGGTGTAAGTGAGCATGAACTTATGT
CGTTGTTAAAACAAATTTTAAAAAATGAAGTGGCAACTATTTCCTGGGTTACAACTGATCAGCTAGCTGT
CAGACACATTTTATTTGATAAACAGACGTGGCCATTTAAACAAATTTTATTACCATTGCTATATCAACGT
GATAGTGGTGGAGGTAGTATGCCTTCAGGTTTAACTACCGTACCAAATCCAATGGTGACATATGATTAAT
CAGACTATATGGCGCAGTAACTTTCGCATTTTATGGCTCAGTCAGTTTATAGCGATTGCTGGACTGACAG
TACTTGTGCCATTATTGCCAATTTATATGGCATCACTACAAAATCTATCAGTCGTAGAAATACAGTTGTG
GAGTGGTATAGCGATTGCTGCTCCAGCTGTAACGACGATGATAGCTTCGCCGATATGGGGGAAGCTAGGT
GATAAGATCAGCCGAAAATGGATGGTGTTAAGAGCGTTACTTGGTTTGGCGGTATGCTTATTTTTAATGG
CATTGTGTACTACACCATTACAGTTTGTACTTGTGAGGTTATTGCAGGGACTATTTGGTGGTGTTGTTGA
TGCATCAAGTGCGTTTGCGAGTGCAGAGGCGCCAGCTGAAGATCGTGGAAAGGTATTAGGAAGACTGCAA
AGTTCAGTCAGCGCAGGGTCTCTTGTGGGACCATTAATTGGCAGTGTTACAGCTTCGATATTAGGTTTTA
GTGCGTTACTGATGAGTATTGCCGTTATTACTTTTATTGTCTGTATTTTCGGTGCATTAAAATTGATTGA
AACGACACATATGCCAAAATCGCAAATACCAAATATTAATAAAGGTATTCGCCGTTCATTTCAATGTCTA
CTATGCACACAACAAACGTGTCGATTTATTATCGTTGGCGTTTTAGCAAACTTTGCTATGTATGGCATGC
TAACTGCATTATCACCACTTGCTTCATCAGTGAATCATACAGCGATAGATGACCGTAGTGTGATTGGATT
TTTACAGTCCGCATTTTGGACGGCTTCGATATTAAGCGCGCCTTTATGGGGTCGCTTTAATGATAAATCA
TATGTTAAATCAGTATATATATTTGCCACGATTGCATGTGGTTGTAGTGCGATACTGCAAGGTTTAGCGA
CGAATATAGAGTTTTTAATGGCTGCAAGAATACTTCAAGGATTAACATATAGTGCATTGATTCAAAGTGT
CATGTTTGTTGTTGTAAATGCTTGTCATCAGCAACTTAAAGGCACATTTGTTGGAACGACGAACAGTATG
TTAGTTATTGGTCAAATTATTGGTAGTCTTAGTGGCGCTGCCATTACAAGTTATACTACACCAGCTACTA
CGTTTATCGTTATGGGCATAGTATTTGCTGTAAGTAGTTTATTTTTAATTTGTTCAACCATTACTAATCA
AATCAACGATCACACATTAATGAAATTATGGGAGTTGAAACAAAAAAGTGCAAAATAAAGAATTAATACA
ACATGCAGCGTATGCGGCTATCGAACGCATTTTAAATGAATATTTTAGAAAAGAAAATTTATATCAAGTA
CCACCTCAAAATCATCAATGGTCTATACAATTATCTGAGCTCGAAACGTTAACAGGTCAATTCGCTTATT
GGTCTGCGATGGGGCATCATATGTATCATTCAGAAGTATGGCTTATTGATGGTAAAAGTAAGAAATTAAC
AACATATAAAGAAGCCATTGCGCGTATTTTGCAACATATGGCTCAAAGTGCAGATAATCAAACGGCAGTG
CAACAACATATGGCGCAAATTATGTCTGACATCGATAATAGCATTCATCGCACGGCGCGTTATTTGCAAA
GTAACACAATAGATTACGCAGAGGATCGCTATATCGTTTCAGAACAATCTTTATACTTAGGTCATCCATT
TCATCCGACTCCTAAGAGTGCAAGTGGGTTTTCAGAAGCAGATTTAGAGAAATATGCACCCGAATGTCAT
ACATCATTCCAATTGCATTATTTAGCTGTGCATCAAGATGTTCTGCTCACGCGCTATGTAGAAGGTAAAG
AAGATCAGGTTGAGAAAGTGTTGTATCAATTAGCAGATATAGACATATCAGAGATACCTAAAGATTTTAT
TTTATTACCAATACATCCTTATCAAATCAATGTGTTGCAACAGCATCCACAGTATTTGCAATATAGTGAA
CAAGGTTTAATAAAAGACCTTGGCGTTTCCGGTGATTCAGTTTACCCGACGTCTTCGGTTAGAACTGTAT
TTTCAAAAGCATTAAACATTTATTTAAAATTACCGATACACGTTAAAATTACTAATTTTATACGTACGAA
TGATCTTGAACAGATTGAACGGACAATCGATGCCGCACAAGTTATCGCATCAGTCAAAGATGAGGTTGAA
ACACCCCATTTTAAATTGATGTTTGAAGAAGGATATCGTGCATTGTTACCGAATCCATTAGGGCAAACAG
TTGAACCTGAAATGGATTTATTAACAAATAGTGCCATGATTGTTCGTGAAGGGATACCGAATTACCATGC
TGATAAAGATATTCATGTATTGGCGTCATTATTTGAAACGATGCCTGATTCACCGACCTCTAAGTTATCA
CAAGTGATTGAGCAAAGTGGTTTAGCGCCAGAAGCATGGCTTGAATGTTATTTGGATCGTACATTATTGC
CGATATTAAAGCTGTATAGTAACACAGGCATTAGTCTAGAAGCACATGTACAAAATTCATTAATTGAATT
AAAAGATGGCATACCCGACGTATGCTTTGTCAGAGATCTTGAAGGCATTTGTCTATCTAGAACGATTGCT
ACTGAAAAACAACTTGTGCCAAATGTTGTGGCAGCATCTAGCCCTGTTGTATATGCACATGATGAAGCGT
GGCATCGTTTTAAATATTACGTTGTAGTAAATCACTTAGGACATTTAGTATCAACTATTGGTAAAGCGAC
AAAGAATGAAGTTGTGTTATGGCAACTTGTAGCGCATCGTCTTATGACTTGGAAAAAAGAATACGCGAAT
AACGCAGTATTTGTTGACTGTGTAGAAGATTTATATCAAACGCCGACCATTGCGGCTAAAGCGAATTTGA
TGAGTAAATTGAATGATTGTGGTGCAAACCCTATTTATACACATATACCAAATCCAATTTGTCATAACAA
GGAGGTATCGTATTGTGAGTCAAACAATTCTTAATCGTGTAAAGACTAGAGTGATGCACCAACTGGTATC
ATCACTTATTTATGAGAATATCGTTGTTTATAAGACGTCATATCAAGACGGTGTTGATCATTTTACAATA
GAAGGACAAGATTCAGAGTATCGTTTTACTGCTGAAAAGACACATAGCTTTGATCGTATACGTATCACAT
CACCAATTGAGCGTGTCGTAGGAGATGAGGCAGATACAACAACAGACTATACACAATTACTGAGAGAGGT
TGTATTTACATTTCCTAAAAATGATGAAAAGTTAGAACAATTTATTGTCGAGTTATTACAGACAGAACTA
AAAGATACACAAAGTATGCAGTATCGAGAATCAAACCCACCAGCAACACCTGAGACATTTAACGACTATG
AATTTTATGCGATGGAAGGGCATCAGTATCATCCAAGTTACAAATCACGTTTAGGATTTACGTTGAGTGA
TAATTTGAAATTTGGTCCTGACTTTGTACCAAACGTTAAACTGCAATGGTTAGCTATCGACAAAGATAAA
GTAGAAACGACGGTATCAAGAAATGTTGTAGTTAACGAAATGTTACGTCAACAAGTTGGCGATAAGACTT
ATGAACATTTTGTACAGCAAATTGAAGCGTCTGGCAAACATGTAAATGATGTTGAGATGATACCTATACA
CCCATGGCAGTTTGAACATGTCATCCAAGTTGATTTGGCTGAAGAAAGGCTTAATGGCACAGTACTATGG
TTAGGGGAAAGTGATGAGCTATATCACCCTCAACAATCGATTCGTACGATGTCGCCAATAGACATGACAA
AATATTATTTAAAGGTACCAATAAGTATAACGAATACTTCAACGAAACGAGTGTTGGCGCCTCATACAAT
TGAAAATGCAGCGCAAATTACGGATTGGTTAAAGCAGATACAGCAACAAGATACGTATTTAAAAGATGAA
TTAAAGACAGCTTTTCTAGGGGAAGTCTTAGGACAGTCTTATTTAAATACACAACTTTCGCCTTATAAAC
AAACTCAAGTTTATGGTGCGTTAGGTGTTATATGGCGTGAAAATATATATCATATGTTAATCGATGAAGA
GGATGCGATACCATTTAATGCACTTTATGCGAGTGATAAGGATGGTGTACCATTCATTGAAAATTGGATT
AAACAATATGGTTCTGAAGCTTGGACAAAGCAATTTTTAGCTGTAGCGATTCGTCCAATGATTCATATGC
TTTATTATCACGGTATTGCCTTTGAATCGCATGCACAAAATATGATGCTTATTCATGAAAATGGTTGGCC
TACACGTATTGCCTTAAAAGATTTCCATGATGGTGTTCGTTTTAAGCGTGAGCATTTAAGTGAAGCTGCT
TCACACCTGACATTAAAGCCAATGCCAGAAGCACATAAAAAAGTGAATAGTAATTCATTTATCGAAACAG
ATGACGAACGTTTAGTACGCGACTTTTTACATGATGCATTTTTCTTTATTAATATCGCCGAAATCATCTT
ATTTATTGAAAAGCAATATGATATCGATGAGAAGCTGCAATGGAAATGGGTTAAAGGCATCATCGAGGCG
TATCAAGAAGCATTTCCAGAGTTGAATAACTATCAACATTTCGATTTGTTTGAACCTACGATTCAAGTTG
AAAAGTTAACGACACGTCGATTATTAAGTGACTCCGAGTTAAGAATTCATCATGTTACAAATCCATTAGG
TGTAGGAGGTATTACTGATGCAACAACTATCTCTGAAACATAGATTAAACAATGGTGATTCAGTTTATGG
CATTTTTAATTCTATACCGGACCCATTAATGATAGAGGTTATCGCAGCAAGCGGGTATGACTTTGTTGTG
ATTGATACAGAACACGTGGCGATTAATGATGAGACACTAGCGCATTTAATTCGTGCAGCTGAAGCAGCGC
ATATTATACCAATTGTACGTGTCACTGCAGTGATAGATAGAGATATCATTAAAGTGTTGGATATGGGTGC
GAGAGGTATTATTGTGCCACACGTTAAAGATCGTGAGACAGTTGAGCATATTGTGAAATTAAGTCGTTAT
TACCCGCAAGGATTAAGAAGTTTGAATGGTGGTCGCATGGCAAGATTTGGACGTACACCATTACTTGATG
CAATGGAGATGGCTAATGAGCATATTATGGTGATTGCCATGATAGAAGATGTTGAAGGGGTTATGGCCAT
TGACGATATAGCACAAGTCGAAGGTTTAGACATGATAGTCGAAGGTGCCGCAGATTTATCCCAGTCACTT
GGCATACCATGGCAAACGCGTGATGATCAAGTAACATCACATGTTCAACATATTTTTGAAGTTGTGAATG
CACATGGTAAACATTTTTGTGCATTACCACGTGAAGATGAAGATATTGCAAAATGGCAGGCACAAGGTGT
ACAAACATTTATTTTAGGTGATGATCGTGGAAAAATATATCGCCATTTAAGCGCATCTCTAGCGACGTCT
AAACAGAAGGGGGATGAAGACTAATGCGTATAGTTCAACCCGTTATTGAACAATTAAAAGCACAATCTCA
TCCAGTTTGTCATTATATCTATGACTTAGTCGGACTGGAACATCATTTGCAACATATTACATCATCATTG
CCTAATAATTGTCAGATGTACTATGCAATGAAAGCAAATAGTGAACGAACAATCCTAGATACAATTAGTC
AGTATGTTGAAGGATTCGAAGTTGCATCTCAAGGTGAAATAGCAAAAGGTCTTGCTTTTAAACCAGCAAA
TCATATTATTTTTGGTGGCCCTGGTAAGACAGACGAGGAACTAAGATATGCAGTAAGTGAAGGTGTTCAG
CGTATTCATGTTGAAAGTATGCATGAATTACAACGGCTAAATGCCATCTTAGAAGATGAAGATAAGACAC
AACACATTTTATTGCGTGTTAATTTAGCAGGACCATTTCCCAATGCAACGTTGCATATGGCAGGACGCCC
AACACAATTTGGTATTTCTGAAGACGACGTTGATGATGTCATTGAAGCTGCGCTAGCAATGCCAAAGATT
CATCTAGATGGATTTCATTTTCATTCTATTTCTAACAATTTAGACTCGAATTTACATGTCGATGTAGTGA
AACTTTATTTTAAAAAAGCAAAGGCATGGTCTGAAAAACATCGATTTCCTCTCAAACATATCAATCTTGG
TGGTGGCATAGGCGTTAACTATGCAGATTTAACTAGCCAATTTGAGTGGGATAATTTTGTAGAAAATTTT
AAAACACTTATCGTTGAGCAAGAAATGGAAGATGTGACATTGAACTTTGAATGTGGGCGCTTTATTGTGG
CACATATTGGTTACTATGTGACAGAAGTGCTAGACATTAAGAAAGTACATGGTGCTTGGTATGCCATTTT
AAGAGGAGGTACGCAACAATTTAGACTGCCGGTATCTTGGCAGCATAACCATCCTTTTGACATTTATCGC
TATAAGGACAATCCATATTCATTTGAAAAAGTTTCAATTTCGAGACAGGACACAACGTTAGTCGGTCAAT
TATGTACACCGAAAGATGTCTTTGCTAGAGAAGTACAGATAGACGCAATCAGTACAGGCGACGTTATTGT
TTTCAAATATGCAGGTGCATACGGATGGTCTATTTCACATCACGATTTCTTAAGCCATCCACATCCTGAA
TTTATTTATTTAACGCAAACAAAGGAGGATGAATAACTATTGAATCATATTCATGAACATTTAAAATTGG
TACCAGTAGATAAGATTGATCTTCACGAAACATTCGAACCTTTAAGATTGGAAAAGACGAAAAGTAGTAT
TGAAGCAGATGATTTTATACGTCATCCTATTTTAGTGACAGCGATGCAACATGGAAGATATATGGTTATA
GATGGTGTGCATCGGTATACAAGTTTGAAAGCGTTAGGATGTAAGAAAGTTCCAGTGCAAGAAATCCATG
AAACACAATATTCAATTAGTACGTGGCAACATAAAGTTCCATTTGGTGTGTGGTGGGAAACGTTACAACA
AGAACATCGCTTGCCATGGACTACTGAGACAAGACAAGAAGCGCCATTTATTACGATGTGTCATGGGGAT
ACAGAACAATATTTGTATACAAAAGATTTAGGCGAAGCACATTTTCAAGTATGGGAAAAGGTTGTCGCAA
GTTATAGTGGTTGTTGTTCTGTAGAGAGAATTGCACAAGGTACATATCCTTGTCTTTCTCAACAAGATGT
ACTCATGAAGTATCAGCCATTGAGTTATAAGGAAATTGAAGCGGTTGTTCATAAAGGGGAAACTGTGCCA
GCAGGTGTGACACGCTTTAATATTTCGGGACGATGTCTTAATCTTCAAGTACCACTGGCATTACTTAAAC
AAGATGATGATGTTGAACAACTGCGCAATTGGAAGCAGTTTTTAGCAGATAAGTTTGCCAATATGAGATG
CTATACTGAAAAAGTATACTTGGTGGAGCAATAGTTTTACTGTGATGTTGAGGGAAATATGATGATTTAG
CGTATTGATAGCGAAAATATAATAAAACAATATAGTGTGGAGAACTTTTGATATTTTATAAATATTGAAG
TTCTCCATTTTTGTATTTTGCATATAAAAATTAAATAAAATAAGGTATATTAAGGTAAAGTATAAATTTT
AAATAAATGGGGAATAATCATGAACATGAATTTAATTATAGGAAAAATCGCTATTTGGATAGGCATCGTA
GTTCAAATATGTTATAACGTCGTTATTGTTAGTATGACAACCTTCATCATTTTTATAAATGTTGAAGGAG
CAAGCCCTGAAATAGCTGTTTTAATAGCATTAGTAATCATTCTTATCTTAACTTTACCACCTATCCTAAC
CGCGATTAACTTAGAGAATAAAATGGAAGTAAAAGGTACGCTTTTTATTGTTTATGCGATTGTGGCATTT
TTCTGATTTGGAATAAATACTCAAAAGGTGAATCGACAGACGATGATGAGAATGAAAAAGTTGATATTGA
AAGTACAGAGAATCAATTTGATTCTAAAGATAAAATCACTAAAGAATAAAGTGAATATTTAAGGCGGAGT
ATAAATATTAAATAAACGGGGAATGAGCATGAGGAAAAATATAGAATTGATATTAATATGGATGGGTATA
TATATTCAAATAGCATACATGGCTATTATAGCTTTGCTCATATATATATTTACATTATTTTTTGGATCAC
TTTTTGGATTTTTATATTTGTTAACAGGTAATGAAATTGGAGATTTATTAAAAACACCCACTTCATTTAT
GATATTTGCTACATGTCTAATTATATTTTCAGTCTTACCTGTTACTGTACTAGCATTTGACTTATCTAAA
AGAAGAATTTTAAAAGGTATCATATTAGTTGTATATGCGATTATTGCTGCGTTATTATACAACTTTGTAT
CTGCAATACTTTGGTTTATTGTAGCCATTTCTCTTTTTATTAGAAAAAAATCTTTATCTGCAGAAAATAC
TGTTGCTGTTCAAAGTCACAAAGGAGCTTCTAAACAAAAAATACGTTATAAACTTGTGTACAAGTCTGTA
TCGACAAAACATAGTGATGATTCAATTAAAGTAGCACATACAGTGGGAAATAAAAAACTAATTGATGACA
AAACAATTGATATTCACCTTGATTCAAGTGAAATATTAAAAAAGATTAGTACTGACGCAAATCAAGCATC
ACATAAAGACACGTGTAAAAAGGAACTTGATAGTCAAGACATGATGGAACATCCTGAGTTTAAAAATACC
ACGACTAAAAACCTAGAAGGATTAAACGAAGAAATACATAAAGATGAAGCTACAACTAAAGTTGACAGTG
ATAACACGCAACCGCCGATTGAATCAAAAGACCATGTCTCGAAAAAAGATTGATGACAAACTAATCGAGA
GACTTAAAAAAATAATATTCAACATAAGCACTTTTAAAACGACATTTAAACGCATTGCCAATCACTAATG
GTAGTGCGTTTAACTATACCTTAAATATCTGAATATTTTGTTAAATGGAGTTACCTTTGTTGTACTATTC
AAATGAAGAGGAGTAAAATGTAATTAAAGGAAAGTAATTTGAGGAGTGATCTTTATGACAAACAACAAAG
TAGCATTAGTAACTGGCGGAGCACAAGGGATTGGTTTTAAAATTGCAGAACGTTTAGTGGAAGATGGTTT
CAAAGTATCAGTTGTTGATTTCAATGAAGAAGGGGCAAAAGCAGCTGCACTTAAATTATCAAGTGATGGT
ACAAAAGCTATTGCTATCAAAGCAGACGTATCAAACCGTGATGATGTATTTAATGCAGTAAGACAAACTG
CAGCGCAATTTGGCGATTTCCATGTTATGGTTAACAATGCCGGCCTTGGACCAACAACACCAATCGATAC
AATTACTGAAGAACAGTTTAAAACAGTATATGGCGTGAACGTTGCAGGTGTGCTATGGGGTATTCAAGCC
GCACATGAACAATTTAAAAAATTCAATCATGGCGGTAAAATTATCAATGCAACATCTCAAGCAGGCGTTG
AGGGTAACCCAGGCTTGTCTTTATATTGCAGTACAAAATTCGCAGTGCGAGGTTTAACACAAGTAGCCGC
ACAAGATTTAGCGTCTGAAGGTATTACTGTGAATGCCTTCGCACCTGGTATCGTTCAAACACCAATGATG
GAAAGTATCGCAGTGGCAACAGCCGAAGAAGCGGGTAAACCTGAAGCATGGGGCTGGGAACAATTTACAA
GTCAAATTGCTTTGGGAAGAGTTTCACAACCCGAAGATGTTTCAAATGTAGTAAGCTTCTTAGCCGGTAA
AGACTCTGATTACATTACTGGACAAACAATTATTGTAGATGGTGGTATGAGATTCCGTTAATAATCATCC
ACTAATGATAAATAAATCCTTATTGTTAAGTTTAATCACTTAGCAGTAAGGATTTTTTAGTGCACTTAGA
AGGATTGTATTGGTAGAAAATTAATAAGCGAAGTTCTTAAGTGAGTTATGATGTCACTGTCTAATGCATC
AGTTGAAAGCATTACTAGTATTAACACACTCAAGATATTATAAAACATCACAAAAACCCCACCATCTAAT
TTATCTCAATAAAAATTCACAAAGTTATCTCATTTTATTTTTATAAATAAAAAAATATAGATAAAAAGCT
TACAATACTTTATGTTTTTTATGATATATTTTTAATGTATAAAAGAGGTGGAAGATTTGGAAAGAGTTTT
GATAACTGGTGGGGCTGGTTTTATTGGGTCGCATTTAGTAGATGATTTACAACAAGATTATGATGTTTAT
GTTCTAGATAACTATAGAACAGGTAAACGAGAAAATATTAAAAGTTTGGCTGACGATCATGTGTTTGAAT
TAGATATTCGTGAATATGATGCAGTTGAACAAATTATGAAGACATATCAATTTGATTATGTTATTCATTT
AGCAGCATTAGTTAGTGTTGCTGAGTCGGTTGAGAAACCTATCTTATCTCAGGAAATAAACGTCGTAGCA
ACATTAAGATTGTTAGAAATCATTAAAAAATATAATAGTCATATAAAACGTTTTATCTTTGCTTCGTCAG
CAGCTGTTTATGGTGATCTTCCTGATTTACCTAAAAGTGATCAATCATTAATCTTACCATTATCACCATA
TGCAATAGATAAATATTACGGCGAACGGACGACATTAAATTATTGCTCGTTATATAACATACCAACAGCG
GTTGTTAAATTTTTTAATGTATTTGGGCCAAGACAGGACCCTAAGTCACAATATTCAGGTGTGATTTCAA
AGATGTTCGATTCATTTGAGCATAACAAGCCATTTACATTTTTTGGTGACGGACTGCAAACTAGAGATTT
TGTATATGTATATGATGTTGTTCAATCTGTACGCTTAATTATGGAACACAAAGATGCAATTGGACACGGT
TATAACATTGGTACAGGCACTTTTACTAATTTATTAGAGGTTTATCGTATTATTGGTGAATTATATGGAA
AATCAGTCGAGCATGAATTTAAAGAAGCACGAAAAGGAGATATTAAGCATTCTTATGCAGATATTTCTAA
CTTAAAGGCATTAGGATTTGTTCCTAAATATACAGTAGAAACAGGTTTAAAGGATTACTTTAATTTTGAG
GTAGATAATATTGAAGAAGTTACAGCTAAAGAAGTGGAAATGTCATAAAAATAACATTGAAGATGTTCAT
ATAAATAAAAATTATAATTATCAAAGAAAATTAGATGCACTCGAAGAAGTGAGAAAAGGCTATTACCCAA
TTAAACGTGCGACTGACTTAGTATTAAGTATCGTTTTATTATTTTTAACATTTCCGATTATGTTCATATT
CGCCATTGCTATCGTCATAGATTCGCCAGGAAACCCTATTTATAGTCAGGTTAGAGTTGGGAAGATGGGT
AAATTAATTAAAATATACAAATTACGTTCGATGTGTAAAAACGCAGAGAAAAATGGTGCGCAATGGGCTG
ATAAAGATGATGATCGTATAACAAATGTCGGGAAGTTTATTCGTAAAACACGCATTGATGAATTACCACA
ACTAATTAATGTTGTTAAAGGGGAAATGAGTTTTATTGGACCACGCCCGGAACGTCCGGAATTTGTAGAA
TTATTTAGTTCAGAAGTGATAGGTTTCGAGCAAAGATGTCTTGTTACACCAGGGTTAACAGGACTTGCGC
AAATTCAAGGTGGATATGACTTAACACCGCAACAAAAACTGAAATATGACATGAAATATATACATAAAGG
TAGTTTAATGATGGAACTATATATATCAATTAGAACATTGATGGTTGTTATTACAGGGGAAGGCTCAAGG
TAGTCTTAATTTACTTAATAAGTTCAAATAAAAGTTACATTTTAAAGATTGTGACCAATTGTTACAGTAT
AACGAGGAATCCCTTGAGACAGTATCAAATGGCATTAAGAAATATGTGCCATCATTGATTTGCATGGCTA
TAAATACTATTCATCTGATGAGATAGCTATGTTAAGAAATTGAAAGTATAGCGTTAAAGGGGTTTGTAAC
AGTTGAAAATTATATATTGTATTACTAAAGCAGACAATGGTGGTGCACAAACACATCTCATTCAACTCGC
CAACCATTTTTGCGTACACCATGATGTTTATGTCATTGTAGGCAATCATGGACCAATGATTGAACAACTA
GATGCAAGAGTTAATGTAATTATTATCGAACATTTAGTAGGTCCAATTGACTTTAAACAAGATATTTTAG
CTGTCAAAGTGTTAGCACAGTTATTCTCGAAAATTAAACCTGATGTAATCCATTTACATTCTTCCAAAGC
TGGAACGGTCGGACGAATTGCGAAGTTCATTTCGAAATCGAAAGACACACGTGTAGTTTTTACTGCGCAT
GGATGGGCTTTTACAGAGGGTGTTAAACCAGCTAAAAAATTTCTATATCTAGTTATCGAAAAATTAATGT
CACGTATTACAGATAGCATTATTTGTGTTTCAGATTTCGATAAACAGTTAGCGCTAAAATATCGATTTAA
TCGATTGAAATTAACCACAATACATAATGGTATTGCAGATGTTCCCGCTGTTAAGCAAACGCTAAAAAGC
CAATCACATAACAATATTGGCGAAGTAGTTGGAATGTTGCCTAATAAACAAGATTTACAGATTAATGCCC
CGACAAAGCATCAATTTGTTATGATTGCAAGATTTGCTTATCCAAAATTGCCACAAAATCTAATCGCGGC
AATAGAGATATTGAAATTACATAACAGTAATCATGCGCATTTTACATTTATAGGAGATGGACCTACATTA
AATGATTGTCAGCAACAAGTTGTACAAGCTGGGTTAGAAAATGATGTCACATTTTTGGGCAATGTCATTA
ATGCGAGTCATTTATTATCACAATACGATACGTTTATTTTAATAAGTAAGCATGAAGGTTTGCCAATTAG
CATTATAGAAGCTATGGCTATAGGTTTGCCTGTTATAGCCAGTCATGTTGGCGGTATTTCAGAATTAGTA
ACTGATAATGGTATATGTATGATGAACAACCAACCCGAAACTATTGCCAAAGTCCTGGAAAAATATTTAA
TAGACAGTGATTACATCAAAATGAGTAATCAATCTAGAAAACGTTATTTAGAATGTTTTACTGAGGAGAA
AATGATTAAAGAAGTGGAAGACGTTTATAATGGAAAATCAACACAATAGTAAATTACTAACATTGTTACT
TATCGGTTTAGCGGTTTTTATTCAGCAATCTTCGGTTATTGCCGGTGTGAATGTTTCTATAGCTGACTTT
ATCACATTACTAATATTAGTTTATTTACTGTTTTTCGCTAACCATTTATTAAAGGCAAATCATTTTTTAC
AGTTTTTCATTATTTTGTATACATATCGTATGATTATTACGCTTTGTTTACTATTTTTTGATGATTTGAT
ATTTATTACGGTTAAGGAAGTTCTTGCATCTACAGTTAAATATGCATTTGTAGTCATTTATTTCTATTTA
GGGATGATCATCTTTAAGTTAGGTAATAGCAAAAAAGTGATCGTCACCTCTTATATTATAAGCAGTGTGA
CTATAGGTCTATTTTGTATTATAGCCGGTTTGAACAAGTCCCCTTTACTAATGAAATTGTTATACTTTGA
TGAAATACGTTCAAAAGGATTAATGAATGACCCTAACTATTTCGCGATGACACAGATTATCACATTAGTA
CTTGCTTACAAGTATGTTCATAATTATGTATTCAAGGTTCTTGCATGTGGCATTCTGCTATGGTCATTAA
CTACAACCGGATCTAAGACTGCGTTTATCATATTAATCGTCTTAGCCATTTATTTCTTTATTAAAAAGTT
ATTTAGCAGAAATGCGGTAAGTGTTGTGAGTATGTTAGTGATTATGCTGATATTACTTTGTTTTACCTTT
TATAATATCAACTACTATTTATTCCAATTAAGCGACCTTGATGCCTTACCGTCATTAGATCGAATGGCTT
CTATTTTTGAAGAGGGGTTTGCATCATTAAATGATAGTGGATCTGAGCGAAGTGTTGTATGGATAAATGC
CATTTCAGTAATTAAATATACACTAGGTTTTGGTGTCGGATTAGTGGATTATATACATATTGGCTCGCAA
ATTAATGGTATTTTACTTGTTGCCCATAATACATATTTGCAAATTTTTGCGGAATGGGGCATTTTATTCG
GTGCGTTATTTATCATATTTATGCTTTATTTACTGTTTGAATTATTTAGATTTAACATTTCTGGGAAAAA
TGTAACAGCAATTGTTGTAATGTTGACGATGCTGATTTACTTTTTAACAGTATCGTTTAATAACTCAAGA
TATGTCGCTTTTATTTTAGGAATTATCGTCTTTATTGTTCAATATGAAAAGATGGAAAGGGATCGTAATG
AAGAGTGATTCACTAAAAGAAAATATTATTTATCAAGGGCTATACCAATTGATTAGAACGATGACACCAC
TGATTACAATACCCATTATTTCACGTGCATTTGGTCCCAGTGGTGTGGGTATTGTTTCATTTTCTTTCAA
TATCGTGCAATACTTTTTGATGATTGCAAGTGTTGGTGTGCAGTTATATTTTAATAGAGTTATCGCCAAG
TCCGTTAACGACAAACGGCAATTGTCTCAGCAGTTTTGGGATATCTTTGTTAGTAAATTATTATTGTCGC
TAACAGTTTTTGCGATTTATATCGCTGTGATTACAATCTTTATAGATGATTACTATCTTATTTTCCTACT
ACAAGGTATCTATATTATAGGTGCAGCACTCGATATTTCATGGTTTTATGCTGGAACTGAAAAGTTTAAA
ATACCTAGCCTTAGTAATATTGTTGCGTCTGGTATTGTATTAAGTGTAGTTGTTATCTTTGTCAAAGATC
AATCAGATTTATCATTGTATGTATTTACTATTGCTATTGTGACGGTATTAAACCAATTACCTTTGTTTAT
CTATTTAAAACGATACATTAGCTTTGTTTCGGTTAATTGGATACACGTCTGGCAATTGTTTCGTTCGTCA
TTAGCATACTTATTACCAAATGGACAGCTCAACTTATATACTAGTATTTCTTGCGTTGTTCTTGGTTTAG
TAGGCACATACCAACAAGTTGGTACCTTTTCTAACGCATTTAATATTTTAACGGTCGCAATCATAATGAT
TAATACATTTGATCTTGTAATGATTCCGCGTATTACCAAAATGTCTATCCAGAAATCACATAGTTTAACT
AAAACGTTAGCTAATAATATGAATATTCAATTGATATTAACAGTACCTATGGTCTTTGGTTTAATTGCAA
TTATGCCATCATTTTATTTATGGTTCTTTGGTGAGGAATTCGCATCAACTGTCCCATTGATGACCATTTT
AGCGATACTTGTATTAATCATTCCTTTAAATATGTTGATAAGCAGGCAATATTTATTAATAGTGAATAAA
ATAAGATTATATAATGCGTCAATTACTATTGGTGCGGTAATGAATTTAGTATTATGTCTTGTTTTGATAT
ATTTTTATGGAATTTACGGTGCTGCTATTGCGCGTTTAATTACAGAGTTTTTCTTGCTCATTTGGCGATT
TATTGATATTACTAAAATCAATGTGAAGTTGAATATTGTAAGTACGATTCAATGTGTCATTGCTGCCGTT
ATGATGTTTATTGTGCTTGGTGTGGTCAATCATTATTTGCCCCCTACAATGTACGCTACGCTGCTATTAA
TTGCGATTGGTATAGTAGTTTATCTTTTATTAATGATGACTATGAAAAATCAATACGTATGGCAAATATT
GAGGCATCTTCGACATAAAACAATTTAAGTATCGGTAACGCTATACTTTAGAAATTTAAGATGAAGAAGA
AAAGGCAATTTCTTATTGAAAAATGGAAGTTGTCTTTTTTAATTCTTTTTAAAAGCGGGAAACAAAAGCA
GTTAAATGCCTTTTTGTATTCAATATTAAATATTATATCAATTTCGAATATTTAAATTTTATATAATTGG
ATATAACAAATAAATAATAATTATTGCAAAACACACCCGAAATTAATTATTATAAAAGTATATTCATAAA
AAGGAGGAATATACTTATGGCATTTAAATTACCAAATTTACCATATGCATATGATGCATTGGAACCATAT
ATAGATCAAAGAACAATGGAGTTTCATCACGACAAACATCACAATACGTACGTGACGAAATTAAACGCAA
CAGTTGAAGGAACAGAGTTGGAGCATCAATCACTAGCGGATATGATTGCTAACTTAGACAAGGTACCGGA
AGCGATGAGGATGTCAGTCCGTAATAATGGCGGTGGTCATTTTAACCATTCATTATTCTGGGAAATACTA
TCACCTAATTCTGAAGAAAAAGGTGGCGTAATAGACGACATTAAAGCGCAGTGGGGCACTTTAGATGAAT
TTAAAAATGAATTTGCAAATAAAGCAACAACATTATTTGGATCAGGTTGGACTTGGTTAGTTGTTAATAA
TGGAAAATTAGAAATTGTGACAACGCCAAATCAAGATAATCCATTAACAGAAGGCAAAACACCAATCTTA
CTATTTGATGTTTGGGAGCATGCCTACTATCTGAAATATCAAAATAAACGTCCAGACTATATGACTGCAT
TTTGGAATATTGTTAACTGGAAAAAAGTTGATGAATTATACCAAGCAGCAAAATAATATAACTTAATATA
ATTGAGGTGGAGCATCTACAAGATGTTTCACCTTTTTTGTACTTAATATCTTTACTTATTTGTTTTTGTG
TAATGGGATAGCACGTAAAAGTAGCAAAATAATAAGATAAATTTCAACTCGAAATACCTTATTATTGTAG
ACTAAAACGATGACCTAAATGTTATATACATCAGACAACACTATTAATTAATCAACATATTGTCATTAAA
TAAATTGACAAAATAAGTAATTATTGTGAATCTAAAGTGAAATTTTTATAAAAAATTGTAATGATTCAAA
AATTTTGTTGCATTTCTTTTGTAATCGTATGATAATGTAAATGTAATCAAATTGTAATATAAGGGGAAAA
GACAATGAAAAAATTAGCAACAGTAGGTTCTTTAATTGTAACAAGCACTTTAGTATTCTCAAGTATGCCT
TTTCAAAATGCGCATGCTGACACAACTTCAATGAATGTGTCGAATAAACAAAGCCAAAATGTACAAAATC
ATCGTCCTTATGGCGGAGTAGTACCACAAGGAATGACGCAAGCACAATATACTGAATTAGAGAAAGCTTT
ACCCCAATTAAGCGCTGGCAGTAATATGCAAGACTATAATATGAAATTGTATGATGCGACGCAAAATATT
GCTGATAAATACAATGTGATAATTACAACTAATGTAGGGGTATTTAAACCACATGCTGTTAGAGATATGA
ATGGCCATGCGTTACCTTTAACAAAAGATGGCAATTTTTATCAAACGAATGTAGATGCAAATGGTGTTAA
TCATGGTGGTAGTGAAATGGTGCAAAATAAAACAGGTCATATGAGTCAACAAGGTCATATGAATCAGAAC
ACACACATGAACCAACAGCCACACATGCAACAAGGTCATATGCAATCATCAAACAATCAAATGATGAGTC
CAAAAGCAAATATGCATTCATCAAAGCATCAAATAAACCAAAGCAACAAAAAAGTTTTACCAGTTGCTGG
TGAAAGTATGACATCAAGTATTCTTACTGCAAGTATTGCCGCACTACTATTAGTATCTGGGTTATTCTTA
GCATTTAGACGACGTTCAACAAATAAATAAACATAAGACGATTAATAATAAAAAAATCGTGTGATTATCT
GAGCGAGCCTAGGACATAAATCAATGTCCTAGGCTCGATAATGTTATATTGGCAGTAGTTGACTGAATGA
AATTGGGCTTGTAACAAGCTTTTCCATTTCTTACCCACTCCCTAAATAGTCATCACAAAATTTCTCATAT
TTTAATAATTTTAATAATCCGATTGTCTTATACGTGTCAGTGTTAATTCAGAGATTTCCTGTGGAATATA
CCACTTATTAATCATAATTGGATAAGGTGTTTGTGCGTACAATGTTTCAATAATCAGCCAACAATGTGTA
TCACCATCAAACACGTGACTATGATTTTTGAAGTGGGGCGCTTTGGTAATAGACATTTTTAAATCTGATT
GATATGCATTGCTATAAATCGTTTGCTCAACGAACGTCTTCATGTCGTCTTCGTTTTGTGTATTCACTTT
AAATGTGTCAATGACATTTAATGGTATAAAGGTAAAACAAAATGCATCAGCTTGCTTAGAATGATTATCC
TTTTTTTGATAATAGCGTTCCATTGCAATGACGGCAGAAGGATGGTTTGCAAACAAATGATTTGTATATT
CACTTTCTAAATCAACACGATAATTAATTGATGACATAGATACGCGAGCTAGCAATATTTGATCAAGTGG
ATGCTTAAATTGATCCATACTTGAAGCGTGTTGGGCATTTGTTTGTGGAATAACAAAGTGTCCCTTCCCT
CTTGTACTCTCTACGATGCCATCTTCGGCTAACAATTTTATAGCTTGGCGCAAAGTCATACGACTGACAT
CAAAGCGCGCACAAAGTTCCTTTTCAGTAGGTAATGCATGGCCACTCGGATATTTTCCTATTTGAATTTC
TTTATATAACGTATTATAAATCGTTAAAAATTTTGGTTGTGTTTGCGTCACGTAGACAACCTCCATAAAG
TTACTTAATCACTCTCATCATACAATAATTTTTACTCGAATTGGAAAAATTATAAAAATTAAACATAGAT
AGGCTTTGAAAATTAGTTTTATACAAGGTTAGAAGCTATAACTGTAAAATGTTCTTAATATTGTCAAAAT
GTAATGCTTGAAAGCGCTTTTAAAAAATATTATTATATAAATGGTTAGACAAATAGACAAATAACTATAC
AAATATTGGGAGGAATATTTTATGAAATCAACACCACACATTAAACCAATGAATGACGTCGAAATTGCAG
AAACGGTTCTATTGCCAGGAGATCCGTTAAGAGCTAAGTTCATTGCAGAAACATATTTGGACGATGTGGA
ACAGTTCAATACAGTGCGAAACATGTTTGGTTTTACCGGAACATATAAAGGTAAAAAAGTTTCTGTCATG
GGTTCAGGAATGGGTATGCCATCTATTGGCATTTACTCTTATGAATTAATTCATACATTTGGTTGTAAAA
AATTAATTCGCGTTGGTTCTTGTGGCGCGATGCAAGAAAACATTGATTTATATGATGTGATTATTGCACA
AGGTGCCTCTACTGATTCAAATTACGTTCAACAATATCAATTACCAGGTCATTTTGCGCCAATTGCTTCT
TATCAGTTATTAGAAAAAGCAGTTGAAACAGCACGTGACAAAGGTGTACGTCATCATGTAGGTAATGTGT
TATCAAGTGATATTTTCTATAACGCGGATACAACAGCGAGTGAACGTTGGATGCGTATGGGTATTTTAGG
TGTAGAAATGGAATCAGCTGCATTATACATGAATGCAATTTACGCTGGTGTCGAAGCATTAGGTGTGTTC
ACAGTGAGTGATCATTTAATTCATGAAACGTCAACAACACCTGAGGAAAGGGAACGTGCATTTACAGATA
TGATTGAAATTGCACTGTCATTGGTGTAGATGATTATGAATGTTGAATATTCTAAAATAAAGAAAGCAGT
ACCTATTTTACTATTCTTATTTGTATTCAGTTTGGTTATAGACAACTCATTTAAATTGATTTCTGTAGCC
ATTGCTGATGACTTAAATATCTCTGTAACGACAGTAAGTTGGCAAGCGACATTAGCCGGTTTAGTAATTG
GTATTGGCGCTGTAGTATACGCTTCATTATCTGATGCCATTAGTATACGCACACTATTTATTTATGGCGT
GATATTAATCATTATCGGATCAATTATTGGTTACATTTTCCAACATCAATTCGCATTACTTTTAGTTGGA
CGTATTATTCAAACTGCAGGTTTAGCTGCTGCAGAGACATTATATGTGATATATGTTGCAAAGTATCTTT
CTAAAGAGGACCAGAAGACTTACCTTGGCTTAAGTACGAGCAGTTATTCCTTGTCATTAGTTATCGGTAC
ATTATCAGGTGGATTTATTTCTACGTATTTACACTGGACAAATATGTTTTTAATTGCATTAATCGTAGTA
TTTACGTTGCCATTCCTATTTAAATTATTACCAAAAGAAAATAATACAAATAAAGCTCATTTAGATTTTG
TTGGCTTAATTCTAGTGGCAACTATCGCTACAACAGTCATGCTGTTTATTACGAACTTTAATTGGTTATA
TATGATTGGTGCCTTAATTGCGATTATCGTTTTTGCGCTATATATTAAAAATGCTCAACGTCCATTAGTA
AACAAATCATTTTTCCAAAATAAACGTTATGCTTCATTTTTATTTATAGTATTTGTAATGTATGCCATCC
AATTGGGTTATATTTTTACGTTCCCATTCATAATGGAACAAATTTATCATCTTCAACTAGACACAACATC
ACTGTTATTAGTACCGGGTTATATTGTAGCAGTCATCGTTGGTGCACTAAGTGGTAAAATCGGCGAATAT
CTTAATTCAAAACAAGCGATTATCACAGCAATTATTTTAATCGCACTGAGCTTGATTTTACCTGCATTTG
CAGTAGGTAATCACATTTCAATCTTCGTCATTTCTATGATATTCTTTGCAGGTAGCTTTGCTTTAATGTA
TGCACCTTTACTTAACGAAGCCATTAAAACAATAGATCTTAATATGACAGGTGTGGCTATTGGTTTTTAT
AATTTAATTATTAATGTGGCGGTATCTGTAGGTATTGCGATTGCTGCGGCTCTAATCGATTTTAAAGCAT
TAAATTTCCCAGGCAATGATGCATTAAGTTCACATTTCGGTATTATTTTAATTATTTTAGGTTTAATGAG
TATTGTCGGATTAGTTTTATTCGTCATCTTAAATCGTTGGACACAATCTGAAAAATAAATAGATATAAAT
TCGCGAGATATATTCGTATTTATAGTAAAATTAAATAAAGAGATTATATAACACGAGGAGTAGTAAGTAT
GAAATTTGAGAAATATATAGATCACACTTTATTGAAGCCTGAGTCAACACGTACGCAAATCGATCAAATC
ATCGATGAAGCGAAAGCATACAATTTTAAATCTGTATGTGTGAATCCAACGCATGTAAAATATGCAGCAG
AGCGACTAGCTGATTCAGAGGTGCTAGTTTGTACGGTAATAGGATTCCCATTAGGTGCGTCGACAACTGC
AACGAAAGCATTTGAAACAGAAGATGCAATTCAAAATGGTGCAGATGAAATTGACATGGTCATCAACATC
GGCGCATTAAAAGATGGACGTTTTGATGATGTACAACAAGACATTGAAGCAGTGGTTAAAGCTGCGAAAG
GTCACACAGTAAAAGTGATTATTGAGACGATATTGTTGGACCATGACGAAATCGTAAAAGCGAGTGAATT
AACAAAAGCGGCTGGTGCGGACTTCGTTAAAACTTCAACAGGTTTTGCAGGTGGCGGTGCGACTGCAGAA
GACGTTAAATTAATGAAAGATACAGTAGGTGCTGATGTAGAAGTAAAAGCATCAGGTGGTGTACGTAATT
TAGAAGATTTCAATAAAATGGTTGAAGCAGGTGCGACACGTATTGGTGCGAGCGCAGGCGTTCAAATTAT
GCAAGGTTTAGAAGCAGATTCAGATTACTAATATATATAAAATTTGGGAGTGATAGCTATGACAAGACCA
TTTAATCGTGTACATTTAATCGTAATGGATTCAGTAGGTATTGGTGAAGCGCCAGACGCAGCTGATTTTA
AAGATGAAGGTTCACATACTTTAAGACATACCTTAGAAGGCTTCGATCAAACTTTACCAAACCTTGAAAA
GTTAGGTCTAGGGAACATCGATAAATTACCAGTAGTAAATGCAGTTGAACAACCAGAAGCATACTATACT
AAATTGAGTGAAGCTTCAGTTGGTAAAGATACAATGACTGGTCACTGGGAAATTATGGGATTAAATATTA
TGCAACCTTTTAAAGTATACCCTAATGGATTCCCTGAAGAGTTAATTCAACAAATTGAAGAAATGACAGG
TCGTAAAGTTGTTGCTAACAAACCGGCATCGGGTACGCAAATTATCGATGAGTGGGGCGAGCACCAAATG
AAAACTGGTGACTTAATTGTTTATACAAGTGCAGACCCAGTATTGCAAATTGCTGCACATGAAGACATTA
TCCCATTAGAAGAGTTATATGATATTTGTGAAAAGGTTCGTGAGTTGACAAAAGACCCTAAATATTTAAT
TGGTCGTATTATCGCACGTCCATATGTTGGTGAACCAGGAAACTTTACACGTACATCTAATCGACATGAC
TATGCGTTAAAACCATTTGGTAAAACTGTCTTAGATCATTTGAAAGACGGTGGTTATGATGTCATTGCCA
TCGGTAAAATTAATGACATTTATGATGGTGAAGGTGTAACAGAAGCGGTTCGTACGAAGAGTAACATGGA
CGGTATGGATCAATTGATGAAAATTGTTAAGAAAGATTTCACAGGTATTAGCTTCTTAAACTTAGTAGAC
TTTGATGCATTATACGGTCATCGTCGTGATAAACCAGGTTATGCACAAGCAATTAAAGATTTCGATGATC
GCTTGCCAGAACTGTTTAGCAACTTAAAAGAAGACGATTTAGTAATTATTACAGCAGACCATGGTAATGA
CCCGACAGCGCCAGGTACGGACCATACGAGAGAATATATCCCAGTAATTATGTACAGTCCAAAATTTAAA
GGTGGTCATGCACTAGAAAGTGATACTACATTCAGTTCTATCGGTGCAACTATAGCAGATAATTTCAACG
TAACATTACCAGAGTTCGGTAAAAGTTATTTAAAGGAATTGAAATAGAATAAATTTAGATATAATAAAAA
CAGCAGTGACTAGGACATTGATTTATGTCCCAGATTCTGCTGTTTTACTTTGTCCTTTATAACTTTGCTA
TGGCTGGATATTTTGAACATAATGCTTTAGACCTTGCTTTAGTAAGAATCTCGAGAGCATAATTTTTTTA
AAATAATTGCGCCATGATGCCAACTATGTTTTAGTTTCTAAGCCTAAAAACAATTTAGATTTACTCTTTT
TCATTGACATCTTGAATCTTTTTAATGATTTTTTCAAAAAAAATTGAAGCTATTACACTAGCGACTAAAT
AATATATAGCCAACATTGGTAATATTTGGTATATAGATATAAGAATATCGTTTTTTCTTATTAAAGTAAA
AATACTGTATATTATTAGATACGAAATAGGGCTTATTAAATAAACTAGAATAAAAATGGATTTTGTTAAA
TTCATAGGAACATCCTCTCAAGTTATTTTAACTATTTGCATGAGCGGCACATTTACCACCATAATATGCT
ACAAAAGCTGAAAGTCCTATGATATTAGAACCTATAGCAAACTTTAATATTAACTTCGTAGCTTCTTTAT
ATGCTTTCTTTTTCATATATGTATAAAACCCGCCTTCCATAATAGATTTTACAACACCGACGCCAAATTG
GTCGGCCACCGCACTTTTAATGCAACTCATGAATTTTTTATCGCTAAAAGATCTAGGTGTTAAAGTGGAT
TTAATTGTGTTGATTTCTTCTTTCAAGGATTCAAGTTCTTTTGAATTATGATATTTTTTTTCTATTTTTT
GAACATCAATATCTATTATATTGCCATTCCCATCTTTTGTAGATGCTTCTTCATATATGAACTTTATTAT
AGACGCTGTTTTGTTAATTTCTTCTTTACTCGGAAGGTTTGAATTTTGAGCATTTGCTATTCTTGTTTGA
CTAATTGGTAAAGTTGTAACACTAATGGTTAATACTAAAATGAAAAAAGGCAATAAAATTTTGTTGATTT
TATTCATTAACCTTCCCTCCCTTTGTCATGATTTTTTGAATTTTACACTTGTATTATACATTAATTTAAT
AAAATGCAAATGTAATGTTTTGTTGAACATATTTATTTTTTATTTATTGTTTTATTGATATAAATATGTA
TTATATTTAACTTTTATTTGCTGTATTACAATATTCAAGTATAGTTAATTTCTTAAATAAGTCTTATAAG
ATAAACAATAATTACTCGCAAGAAGAAAATTATCTATCTGTAAATCTTTGTTTTATCAGATAGATACCTA
ATTAAAACAAGTCTATAAAATCAACAAAAAACTAAAATTTTATGATTAGTAGATATTATAAAAACAGCAG
TGAAGTTAACTATAACAATAGTTTTCTTCACTGCTGTTTTTATTATAATAGAGAAACGTAAGACGGTAGG
ACCTCTTATTTAGGAGTATCTTGTTTCAACGTTAAACAATACGTTTTCGGATTGAACCGGAAATTAAATC
GACAATTGCGACCATTAGTATTAAACCGATTAATATAATACCTACACGGTCCCAAGAACGTGTTTGAATG
GCAAATATGAGTGGTGTCCCGATACCACCAGCCCCAATTAGCCCCAGTATAGAAGCTGAACGTAAGTTTA
GTTCAAAGCGATAAAGTATGAGTGATAGAAAGGCAGGCATAATTTGTGGTATGACTGCAAATACGAGTGT
TTTAATCTTATTCGCACCACTGGCTTTTAATGATTCTACAGTACTGAAATCTAGACCTTCAATATCTTCA
GCTAAAAGTTTCCCAAGCATACCTACGGAATGGATACCTAAAGCTAATACACCTGAAAATGAACCTGGGC
CAACAGCTTTGATAAATATAAGTGCCATTACAATTTCTGGGAAGACACGTATAACACTTAAAATAAATTT
GCTAACACCTGAAACTGGGCGTAGCTTTACCATATTATTTGCACCTAGAAATGCTAATGGAATACAGATA
ATTGCGGCGATGAAAGTACCTACAACGGCTATCGCAAAGGTTTCAAGTAAACCACGTAATAAGTCTTCGC
CATCTGGTATATAGATATAGCTGATATCAGGATGGAATAATCCGCTGAATATGGATTTTAAGATTTCTAA
TGATTTACTTTTAAGTTCTAAACTTGGTACACCTGCAAATGCCCAGATGATAATAGCTAAGACGACAATT
GCAATAAGCCATCTTTTAATCAATTTTCGTTTGTGTGCTTTTGTGTGAACATTATATTTTGCTATTTCCT
GTGTCATGCGAGATGTGCCCTCACTTTCGTACTGATGTAATCAATGACGACGACGATAACTAAAGTAAAT
AAAATAATCGTTGCTGTTTTTGGATATTGAAATAAACCAAGTGTTTGATCATAAAACAATCCAATACCGC
CAGCGCCGACTAATCCAAGAATAGCTGAAGCACGTATATTTACTTCAAATGCATATAATACGTATGACAT
AAATGACGATATGGCTTGTGGTACAACACCGAAAACAATCCATTTTATTTTATTAGCGCCAACAGCCGTC
ATTGCTTCCATTGGACCTGGATCTATCGCTTCCAATGATTCATATAATAATTTTCCAATAATACAGATAG
TTAAAATAAACAATGCTAATATCCCTGGAATTTGACCGATTCCAAATACCGCCACAAAGATTGCTGCTAA
TAGCAAATCCGGTATAGTACGAACTATATTTAAAATAAAACGCGAGGGTATTGAAATCCACTTTTGATGA
ACGATATTGCTAGCACATAATAACGCAATTGGTTGAAACGATGCTACCTAATACTGTACTTACGATAGCC
ATTCGAATGGTATCTAACATTGGCGTTGTAATTTGTTGTAAATACTCGAAATCAGGTGGAATCATTTGTT
TGAATAGATCACCTATTTGAGGTATTCCTATCATTAAATCTCCAAAATTAAACCCCGTATAAATGAAGCT
CCAAATGATAAGCACAATGATTAACATGAAGGTAAAACTCGTTTTTAAAGAAACCTTTTTCTTTAAAAGG
GAGTCATACTTTGTAGGTGTTTCTATAGGCATGTTAGTTCACTCCTAGCTTTTCATCTTCTTTAATTGTA
CGTCCATATATTTCACTAAATATGTCATCTGTTGCTTCAGATGCAGGACCATCATAGACAACTTCACCAT
CACGTAAACCAATGATGCGTGTGCCATATTCTTTTGCCAAGTCAACAAAATGTAAATTAATTAAAATTGT
AATGCCTAATTCTTGGTTGATTTTTCTTAAATCATCCATAACCTGTTTCGTTGTTAATGGGTCTAATGAA
GCAACTGGTTCATCTGCAAGAATAATTTCGGATTCTTGGCATAGCGCACGTGCAATAGATATACGTTGTT
GTTGGCCACCTGATAATTCATCAGAGCGTTGATTATATTTATCTAAGATGTTGACCCGTTCTAGTGCATC
CATTGCTTTAATTTTGTCTTCTTTTGGAAATAAACCTAATACCATTTTCCAAGTAGGGTGATAACCTACA
CGTCCACTTAGTACATTTCGTAATACACTTGACCGTTTAACTAAATTAAAATGTTGGAAAATCATACCTA
TATTTCGGCGCATTTTTAATAATGCTTTACCATGGGCTTTAGTGATTGATTTACCTTGGATGAAAATTTC
ACCTGACGTGATATCATGCAAACGATTTACAGATCTTAATAACGTGGATTTCCCAGCACCAGATAGTCCG
ACAATGACTGCAAATTCACCTTTTTCAATATTTAAGTTAATATTTTTCAAGCCTACATGACAGTTAGGAT
AGACTTTACTGACGTTTTTAAATTCGATTTGACTCATGTTTGACACCTTTCTTTAATAAAGAAAAGCCAA
GGTAAACTGAAATATCATAGACATTGGGTTTCTGTGTACAAATGGTTTCAAATGTACAGCGACACCTTTC
TATATCTGTTTCAGTTTAGCGCCTAGCTTTTCAATATTAATCTAGAATATATCTATTGAACGAAAGCTTT
TAATACCAAATTCGATAATGATTCATTGGTTAAATAATGATTATTTCATATCTTTAACTAATTTTTCGTA
CTCTCTTACAATGTCGAAATTTGAATCTTTCGTTTCTGTGTATCCTTCATGTGAATAAACTTCGCTAATA
ATTTTGTGACCTTCTTTTGATTTAGCAATGTCTATAAAAGCTTTTTTCAATTTCTCTTGGAAATCTTTAT
CCATATCTGGTCTTACAGAAATTGTGTCATTCGGAATAGCTTGTGTTAATTTTAAAATTCGTGTGTCTTT
AAATACATTTGGTTGGTCTTTTTTCACAGTATTACGTGCATCGTTAAATACAGCCGCAGCATCTACATCT
CCATTTAATAATGAGATAACTGCTTGGTCATGACCTTTAACATTCACAATTTTCATATCTTTAGTTGCAT
TAATACCTGCTTCGTTTTTTAACATCGCAAGTGGGAATGTATATCCAGCAGTTGATGTTACATCTTGTAA
GGCAATTTTCTTACCTTTTAAATCTTTCAAGCTTTTAATTTTTGAGTCTTTTTTAACAAGAATTTCTGAT
TTATAACTATCTACAAGTTCTTTACTTGCTGAACCATCTTCTTTTACACCAAAACGTTGTGCTTGTAATA
ATAAATCAGCTGCTTTTTGATCATGTGCTAATGTGTATGCCGTTGGTGGTAAGAAACCAACATCAACTTT
TTTAGACTTCATAGCTTCAACAATTGTATTGTAGTTAGTTGATACAGACACTTTAACTGGAATTCCTAAT
TCTTTAGATAGTAATTTTTCTAATGGTTTTGCTTTAGCCTCTAATGTTCCAGCATTTTGCGAAGGTACAA
ATTGTACTGTTAATTCTTTAGGTTTGTATCCTCCTGATTTAGAATCCGAATTATTACTAGCGTTCTTTTG
ATTATCTAAAGAACTTGAATTTCCACATGCTGCTGCAAAAACAATGACTGCTAACATTAATACAAATAAA
CACTTAAATTTTTTCATTTGATAACTGTCCCCTTCACATTCTTAATCGTGTAATATATATGCAATGAAAT
TACACTTATAGCGTACCACATTTAAATGCAAAAAAAGTATTTTATAAAAATGAATTTTAATAACTTTCTT
TAAGAATTTGATAAGATTTTGTAAATTTTTCGTTAAATTGCCAATTTTAAACATATATTTATCCTATAAT
TCAAGAACAAATTTATTTTAAAAGGAGCCTCACAAAATGAAAAAAATATATAAGTCATTAACTGTCTCTG
TAATTGTTGCAACGGTATCATTAAGTGCTTTACCGCAATCTTTAGCTATAACGCATGAATCGCAACCTAC
AAAGCAACAGCGAACGGTATTATTCGATCGTTCTCATGGTCAAACAGCTGGTGCTGCAGATTGGGTTAGT
GATGGTGCATTTTCAGATTATGCGGATTCAATACAAAAACAAGGTTATGACGTTAAAGCTATTGATGGTC
ATTCGAACATAACAGAAGCAAGTTTGAAAAGTTCCAAAATATTTGTAATTCCTGAGGCTAACATTCCTTT
CAAAGAATCAGAACAGGCAGCAATTGTTAACTATGTGAAACAAGGGGGAAATGTTGTCTTTATTTCAGAT
CATTACAATGCTGACCGAAATTTAAATCGTATTGATTCATCAGAAGCAATGAATGGTTATCGACGTGGAG
CGTATGAAGATATGTCGAAAGGTATGAATGCAGAAGAAAAAAGTTCTACTGCAATGCAAGGTGTGAAAAG
TTCAGATTGGTTATCTACAAACTTTGGCGTACGTTTTCGATATAATGCACTAGGTGATTTAAATACGAGC
AATATTGTTTCTTCAAAAGAAAGTTTCGGTATTACTGAAGGTGTGAAATCTGTATCTATGCATGCTGGAT
CGACATTAGCAATTACTAATCCAGAGAAAGAAAAAGGTATTGTGTATACACCAGAACAATTGCCAGCGAA
AAGTAAATGGTCACATGCTGTAGATCAAGGTATTTATAATGGGGGCGGTAAAGCAGAAGGTCCCTATGTA
GCAATTTCTAAAGTTGGAAAAGGTAAAGCAGCATTTATCGGTGACTCATCACTTGTGGAAGATAGTTCGC
CCAAATATGTAAGAGAAGATAATGGAGAAAAGAAGAAAACATATGATGGTTTTAAAGAACAAGACAACGG
TAAGCTATTAAATAATATAACGGCTTGGATGTCTAAAGATAATGATGGGAAATCACTTAAGGCGAGTGGC
CTAACATTAGATACAAAGACTAAGTTGCTTGATTTTGAACGACCAGAGCGTTCAACTGAGCCTGAAAAAG
AGCCATGGTCACAACCGCCTAGTGGTTATAAATGGTATGACCCAAAAACATTTAAAGCAGGTAGTTATGG
CAGTGAAAAAGGTGCAGATCCTCAGCCAAACACACCAGATGATCATACGCCACCAAATCAGAACGTAAAA
ATATCATTTGATATCCCGCAAAATGTTTCTGTAAATGAGCCATTTGAAGTGACAATACATTTAAAAGGAT
TTGAAGCAAATCAAACACTTGAAAATCTTAGAGTTGGTATTTACAAAGAAGGCGGACGTCAAATCGGACA
ATTTTCAAGTAAAGATAACGATTATAACCCGCCAGGTTACAGTACTTTGCCAACAGTTAAAGCAGATGAA
AACGGAAATGCCACAATTAAGGTCAATGCCAAAGTACTCGAAAGAATGGAAGGTTCAAAGATTCGTTTAA
AACTCGGTGACAAAACCTTGATTACAACAGACTTCAAATAAATATATAATAGAAATAAGAAAGATGTTTG
TGATTGAAGGAGTGAGTGAGTATGTCAAATATAGCATTTTATGTCGTGAGTGACGTACATGGTTATATTT
TCCCAACAGATTTTACGAGTAGAAACCAATATCAGCCTATGGGATTGTTACTAGCGAATCATGTTATAGA
ACAAGACAGAAGGCAGTATGACCAAAGTTTTAAAATAGATAATGGTGATTTTTTGCAAGGGTCACCATTT
TGTAATTACTTAATCGCGCATAGTGGCAGTAGCCAGCCTTTAGTTGATTTTTATAATCGAATGGCATTCG
ACTTTGGTACGCTTGGTAATCATGAATTTAATTATGGATTACCATACTTAAAAGACACTTTACGCAGACT
CAATTATCCAGTTTTGTGCGCTAATATTTATGAAAATGATAGTACATTGACTGATAACGGTGTGCAGTAT
TTTCAGGTTGGAGATCAAACGGTTGGTGTGATAGGTTTAACGACACAATTTATTCCCCATTGGGAACAAC
CAGAGTATATTCAGTCACTTACGTTTCATAGTGCTTTTGAAACACTTCAACAACACTTGCCTGAAATGAA
GCGACATGCAGATATCATTGTGGTTTGTTACCATGGTGGATTTGAAAAGGATTTAGAAAGTGGTACGCCG
ACCGAAGTGTTAACGGGTGAAAATGAAGGATATGCCATGTTAGAAGCGTTTTCTAAAGAAATAGATATCT
TTATTACTGGTCACCAGCATCGACAAATTGCTGAAAGGTTTAAGGATACGGCTGTGATTCAACCTGGTAC
AAGAGGTAAAACTGTAGGAAAAGTTGTCTTGAGTACTGATGAATATGAAAATCTATCCGTTGAATCATGT
GAATTACTTCCTGTTATAGATGATCCCACATTTACTATTGATGAAGATGACCAACATATACGAAAGCAGT
TAGAGGACTGGTTAGATTACGAAATTACTACATTGCCATATGATATGACGCTTAATCATGCATTTGAGGC
ACGTGTAGCTCCGCATCCTTTTACAAATTTTATGAATTACGCTTTATTAGAAAAAAGTGGAGCAGATGTT
GCCTGTGCAGCTTTGTTTGATTCTGCTAGTGGTTTCAAGCAAGTCGTGACGATGCGAGATGTTATTAACA
ATTACCCATTTTCAAATACATTTAAAGTTTTAGCTGTAAGTGGTGCCAAACTTAAAGAAGCCATTGAACG
ATCAGCAGAATATTTTGACGTGAAAAATGATGAAGTTAGTGTGAGAGCAGACTTCCTTGAACCCAAACCA
CAACACTTTAATTATGATATATATGGTGGCGTAAGTTATACCATTCATGTTGGAAGACCAAAGGGACAAC
GTGTGAGCGATATGATGATTCAAGGTCACGCAGTTGATTTAAAGCAGACATATACAATTTGTGTAAATAA
TTATCGTGCAGTTGGCGGTGGTCAGTATGATATGTATATCGACGTGCCAGTTGTAAAAGATATTCAAGTT
GAAGGCGCACAATTACTTATTGATTTTTATCAAATAATAATTTGATGCGCATCCCGCAAGTTGTTGATTT
TAAAGTTGAAAAGTGACGGATATATGTAAAACTTACTTGATTTTAATCCGGTAATTTTTTGTTTTTGTTT
AAACTAATCACTCTTAAAAACCAATATACTTTAAGAAAAATGTTGATTTTACAAAAAATAAGGCTTATAT
TTTATATAACTTAATATTAGGAAGTGATTAATTTGGAAACAATTAAACAAGAAGTAAGAGAATCTATTGT
TAAAGGAATTATCGCGGGATATAAGGACTATGTTAATGAGAGAAATGAAGTCAAGAAACGTATGGTGATT
AGTGATGCCTATGTGTACACCAAATCTAATCATATTGAAAATCAAGTTGCTAAGCATTTGGAAAATTTTG
TTAAGTATATTAAAGAAAATGCTGGACCATCATAGAAGTATTTAAAGTTTATATTTAATAAAGATGAAGA
GAAAAATAATATCATGTTTATATTGAAAAATGAAGATTACTTTGATGAAAAAAATGTAAGCGTAGGGAAG
AGTTTAGTTGCTGATAAAAATCAAAAAAGTAAAAACTATCTAGAGGTACTTATGGCTAAGAATACGGATA
TTAATTTTGATACTGTTGGAGAAGATTTTGAAATTAGGCATCAAATGACTGCAGATAGTATATTATTTAA
TATAAAAGAAGGCAGTAATAGAGATATTAATTCTTATTTTTTAATTATTACATATCGTATTGATAAAGAA
TCAAAGCAATTAGCTGCAATCAAACAATGGTTGCCAGATCCAGAAACAAATTCTGCAATTATGGTTGATG
ATTTGACACCATTGTTAGACAAAGTAATAGTAGAAAGAGAAGATTATCATATTGACGAAGAAGAGTTAGA
AGTACTTAAAAACGATGGAGAGTTAGAATTCATAGATGTGGAACATGCATTTGGTATCAGTATCGATGAA
GATAACGATATGATTGAAAGCGAAAGGTGAAGTTAATGTTTATTGGCAAGAATTTAGAATACGTGAGAAA
GCTTAATGCTCTAAGTAGAAAAGAATTATCAGAAAAAATAAATGTAAGTGAACAAGCAATTTGGCAATAT
GAAACAAAAAATATGATGCCAGAAATTAATAAAATTTATGATATGACATCTATTTTTAATGTTAAATCTA
GCTACTTTATTAGCGAGCAGCCCGAAGAGCTCCTAATAAATTCTGTCGATAAACATAGTATAGCTTTTAG
AGCAAAAAATTATAAAGTATCTACGAAACTATTAAATAAGCAATATTATCAAGCAATGTATTTATCTAAT
TTAACTAACTACTTATTTTCTTTTGTAAAGATACCGGATAATATTATTTTATCTTTAATAAATAATTTAG
ATGACTTGTTGAATGGCAATTTAGAATCACTAAATAAAAAAGAAAGCATAAAAGAAATTGCTAAAGTTGT
GAGGGCTAAAATTCTTCAAGACGAAAGCAATGAAGCACTATTATTTATGCTTGAAAAAGCGGGTATAGTT
ATATACGAAAAGCGAATTAATGATAGCATAGACGCATATAGTTTTTGGAGTAAAGATCAGACACCTTTTA
TTATACTGGGTACAAATAAGGGGGTAGCAGTTAGAAGGAATTTTGATCTTGCACATGAGCTGGGACATCT
CGTTCTACATCGTCATATTCAATTCGACTTATTATCTCCTGAAGAATATAAGACAATTGAACATGAGGCA
GATATTTTCGCCTCTGAATTTTTACTACCTGAAGAAGCGTTTAAAAAAGACTTTGATCAAATGACCAAAA
AATCAAATCCTGACTATTTAGCTGTATTGAAAGAAAAATGGTATGTTTCTATACAAGCAATTGCAATGAG
AGCCTATTATCTAGGTCTAATGTCTAGTACTCAGTACAGATATTTTTGGGCATCATTAAATAAAAAAGGC
TATAAAAGTAAAGAGCCTTTAGACGACGTGATTGAAATGTCACGTCCTGTCAAAATGAATAGTTTATTAA
AGTTGTATTTTGATAGAAATATACTGACACCACAAAAATTATTGAATTATTTAAAAGTTGATGAAACATT
TTTGAATCATCTAGCAGGTATTAATTTAAAACTCTTTAAAGATTATGTTAATGAAAATAGAGAATATAAT
ATAACGAATCTATATAAATAAGGCACCGATATTTAAACCTCGAGCTGAAAAGATTATCATTTCAGTTCGA
GGGTTTTTATTTGTAACATCTGTTGATAGGTATCGACAAGGACCTTTGGATGTTGTGTTTTGTGCGATAT
AACAAGCTTTTTAGGCTATTAAAGAATATTCAGAATTAAATATATAATTATGAATAAATTATGTCATTGA
AAAAATTATGATTATAAAATCATTCTAAAAACACCGAAATAACAATGATTTCATGAAAATATTTATTTTA
AAATTTGATATTTGTTCAAATAATATTCGAAATTAAACTTTTTTTGTATAGAATTTTCTTTATATCCTGA
GAGACATGTACTATAATGTTTGTGAAATAATTCACAAAGTATAAAGGAGTGGTTGTATATGTTAACTATA
CCTGAAAAAGAAAATCGTGGATCGAAAGAACAAGAAGTGGCAATTATGATTGATGCTCTAGCTGACAAAG
GGAAAAAAGCATTAGAAGCATTATCTAAAAAGTCACAAGAAGAAATTGATCATATTGTTCATCAAATGAG
TTTAGCAGCTGTTGATCAACATATGGTGCTAGCAAAATTAGCACATGAAGAAACTGGAAGAGGTATATAC
GAAGATAAAGCGATTAAAAATTTATACGCTTCTGAATATATATGGAATTCAATAAAAGACAATAAGACAG
TAGGGATTATTGGTGAAGATAAAGAAAAAGGATTAACGTATGTAGCGGAACCAATTGGTGTTATTTGTGG
TGTTACTCCAACAACAAATCCTACGTCGACAACTATTTTTAAAGCGATGATTGCAATTAAGACAGGAAAT
CCAATCATTTTTGCATTCCATCCAAGTGCGCAAGAATCGTCGAAGCGTGCAGCAGAAGTTGTATTAGAAG
CGGCAATGAAGGCAGGTGCACCTAAAGATATTATTCAATGGATTGAAGTGCCTTCTATCGAAGCAACAAA
ACAATTAATGAATCACAAAGGTATTGCATTAGTTCTAGCAACAGGTGGTTCGGGCATGGTTAAGTCTGCA
TATTCAACTGGCAAACCGGCGTTAGGTGTGGGACCAGGTAACGTGCCGTCTTACATTGAAAAAACAGCAC
ACATTAAGCGTGCAGTAAATGATATCATTGGTTCAAAAACATTTGATAATGGTATGATTTGTGCTTCTGA
ACAAGTTGTAGTCATTGATAAAGAAATTTATAAAGACGTTACTAATGAATTTAAAGCACATCAAGCATAT
TTTGTTAAAAAAGATGAATTACAACGCTTAGAAAATGCAATTATGAATGAACAAAAAACAGGTATTAAGC
CTGATATTGTCGGTAAATCTGCAGTTGAAATAGCTGAATTATCAGGTATACCTGTCCCCGAAAATACAAA
GCTTATCATAGCCGAAATTAGCGGTGTAGGTTCAGACTATCCGTTATCTCGTGAAAAATTATCTCCAGTA
TTAGCCTTAGTAAAAGCCCAATCTACAAAACAAGCATTTCAAATTTGTGAAGACACACTACATTTTGGTG
GATTAGGACACACAGCCGTTATCCATACAGAAGATGAAACATTACAAAAAGATTTTGGACTAAGAATGAA
AGCTTGTCGTGTACTTGTAAATACACCATCAGCGGTTGGAGGTATTGGTGATATGTATAACGAATTGATT
CCGTCTTTAACATTAGGTTGTGGTTCATACGGTAGAAACTCAATTTCACATAATGTTAGTGCGACAGATT
TATTAAACATTAAAACAATTGCTAAACGACGTAATAATACTCAAATTTTCAAGGTGCCTGCTCAAATTTA
TTTTGAAGAAAATGCAATCATGAGTCTAACAACAATGGACAAGATTGAAAAAGTGATGATTGTTTGTGAC
CCTGGTATGGTCGAATTCGGTTATACAAAAACAGTTGAGAATGTATTAAGACAAAGAACGGAACAGCCTC
AAATTAAAATATTTAGCGAAGTCGAACCGAACCCATCAACTAATACAGTATATAAAGGTCTGGAAATGAT
GGTTGATTTCCAACCGGATACAATCATTGCACTTGGTGGTGGTTCAGCGATGGATGCTGCAAAAGCAATG
TGGATGTTCTTTGAACACCCTGAGACATCATTCTTCGGTGCTAAACAAAAGTTCCTAGACATCGGTAAAC
GTACTTATAAAATAGGCATGCCTGAAAATGCGACGTTCATTTGTATCCCTACGACATCAGGTACAGGTTC
AGAAGTAACACCATTTGCAGTTATCACAGATAGTGAAACAAATGTAAAATATCCGTTGGCTGATTTTGCT
TTAACACCTGACGTTGCAATTATTGACCCTCAATTTGTGATGAGTGTGCCAAAAAGCGTTACAGCAGATA
CAGGAATGGATGTACTAACGCATGCCATGGAATCATATGTATCTGTAATGGCTTCAGATTACACAAGAGG
TTTGAGTCTACAAGCGATTAAATTGACGTTCGAATATTTAAAATCATCTGTTGAAAAAGGTGATAAAGTT
TCAAGAGAGAAAATGCATAACGCATCAACTTTGGCTGGTATGGCATTTGCAAATGCATTCTTAGGCATTG
CACACTCAATTGCGCATAAAATTGGTGGCGAATATGGTATTCCGCATGGTAGAGCGAATGCGATATTACT
ACCGCATATTATCCGTTATAATGCCAAAGACCCGCAAAAACATGCATTATTCCCTAAATATGAGTTCTTC
AGAGCAGATACAGATTATGCAGATATTGCCAAATTCTTAGGATTAAAAGGTAATACGACAGAAGCACTCG
TAGAATCATTAGCTAAAGCTGTCTACGAATTAGGTCAATCAGTCGGAATTGAAATGAATTTGAAATCACA
AGGTGTGTCTGAAGAAGAATTAAATGAGTCAATTGATAGAATGGCAGAGCTCGCATTTGAAGATCAATGT
ACAACTGCTAATCCTAAAGAAGCACTAATCAGTGAAATCAAAGATATCATTCAAACATCATATGATTATA
AGCAATAATCTATCTGATAATAATCATCTAACTCACCTGAAATTACAAAAGTAAAAAATGCCACATAAAC
TTTAAGTCGATAATCATTATACGGTTATCGGCTTTTATTTATTGCCAAATCTTCAGAGAGATACAAACTA
GACAATCATTTTTTTAAATAAAGAAAATATTAAGATTGATACTCATTTCACAAACTATTACTACTTTAGA
GTATAATTATTTTTAATTTCATATAAATAAAAAGGCGAAAATAATGCGGTTTAAAAGTAATTAATTGTTT
AAACGATATGTAATATGTAAATACTATATATATAATACCAATTTTAATGAAAATTTTTAAGGGAGGTAAA
TAATGGAAAGTACATTAGAATTAACAAAAATTAAAGAAGTATTACAAAAAAACTTGAAGATTTTAATTAT
TTTACCGCTATTATTTTTAATTATTAGCGCTATTGTTACATTTTTCGTCTTATCACCTAAATATCAAGCT
AATACTCAAATTTTAGTGAATCAAACTAAGGGTGACAATCCTCAGTTTATGGCGCAAGAGGTTCAAAGTA
ATATTCAACTTGTAAATACGTATAAAGAAATTTTTAAAAGTCCTAGAATTTTAGATGAGGTGTCAAAGGA
CTTAGATGATAAGTATTCACCATCTAAATTATCGAGTATGTTGACAATTACAAACCAAGAAAATACACAA
CTTATCAACATCCAAGTTAAAAGTGGTCATAAACAAGATTCGGAAAAAATTGCGAATAGCTTCGCTAAAG
TTACAAGTAAACAAATTCCGAAGATTATGAGTGTGGATAACGTATCAATTTTATCTAAAGCAGACGGTAC
AGCAGTTAAAGTCGCACCAAAAACTGTAGTGAATCTAATCGGTGCATTCTTTTTAGGATTAGTTGTTGCG
CTTATATATATCTTCTTCAAAGTAATTTTCGATAAGCGAATTAAAGATGAAGAAGATGTAGAGAAAGAAT
TAGGATTGCCTGTATTGGGTTCAATTCAAAAATTTAATTAAGGATGGTTGCTACTTATGTCAAAAAAGGA
AAATACGACAACAACACTATTTGTGTATGAAAAACCAAAATCAACAATTAGTGAAAAATTTCGAGGTATA
CGTTCAAACATCATGTTTTCAAAAGCAAATGGTGAAGTAAAGCGTTTGTTGGTTACTTCTGAAAAGCCTG
GTGCAGGTAAAAGTACAGTTGTATCGAATGTAGCGATTACTTATGCACAAGCAGGCTATAAGACGTTAGT
TATTGACGGCGATATGCGTAAACCAACACAAAATTATATTTTTAATGAGCAAAATAATAATGGACTATCA
AGCTTGATCATTGGTAGAACGACTATGTCAGAAGCAATTACGTCGACAGAAATTGATAATTTAGATTTAC
TAACAGCTGGTCCTGTACCTCCAAATCCATCTGAGTTAATTGGGTCTGAAAGGTTCAAAGAATTAGTTGA
TATGTTTAATAAACGTTACGACATTATTATTGTCGATACACCGCCAGTTAATACCGTGACTGATGCACAA
CTATATGCGCGTGCTATTAAAGATAGTCTGTTAGTAATTGATAGTGAAAAAAATGATAAAAATGAAGTTA
AAAAAGCTAAAACACTTATGGAAAAAGCAGGCAGTAACATTCTAGGCGTCATTTTAAATAAGGCAAAAGT
AGATAAATCTTCTAGTTATTATCACTATTATGGAGATGAATAAGTATGATTGATATTCATAACCATATAT
TGCCTAATATCGATGACGGTCCGACAAATGAAACAGAGATGCTGGATCTTTTAAAACAAGCGACAACACA
AGGTGTTACAGAAATCATTGTAACATCACATCACTTACATCCTCGATATACCACACCTATAGAAAAAGTG
AAATCATGTTTAAACCATATTGAAAGCTTAGAGGAAGTACAAGCACTAAATCTAAAGTTTTATTATGGTC
AGGAAATAAGAATTACCGATCAAATCCTTAATGATATTGATCGAAAAGTTATTACCGGTATTAATGATTC
ACGCTATTTACTAATAGAATTTCCATCAAATGAAGTTCCACACTATACTGATCAATTATTTTTCGAATTA
CAGAGTAAAGGCTTTGTACCGATTATTGCACATCCAGAGCGGAATAAAGCAATAAGTCAAAACCTTGACA
TACTATACGATTTAATTAACAAAGGTGCTTTAAGTCAAGTGACAACGGCGTCATTAGCGGGTATTTCCGG
TAAAAAAATTAGAAAATTAGCAATTCAAATGATTGAAAACAATCTGACACATTTCATCGGTTCAGATGCG
CATAACACAGAAATCAGACCGTTCTTAATGAAAGACTTATTTAATGATAAGAAATTACGTGATTATTATG
AAGATATGAACGGATTTATTAGTAATGCGAAGTTAGTTGTTGATGATAAAAAAATTCCTAAACGAATGCC
ACAACAAGATTATAAACAGAAAAGATGGTTTGGGTTATAAACAGCAAATGAGGGGTTTTATGGCACATTT
ATCTGTGAAATTGCGGCTTTTAATACTAGCATTAATCGATTCACTGATAGTGACATTTTCAGTATTCGTA
AGTTATTACATTTTAGAACCGTATTTCAAAACATATTCTGTCAAATTATTAATATTGGCAGCTATATCAC
TATTCATATCGCATCATATTTCAGCATTTATTTTTAATATGTATCATCGAGCGTGGGAATATGCCAGTGT
GAGTGAATTGATTTTAATTGTTAAAGCTGTGACGACATCTATCGTTATTACGATGGTGGTCGTGACAATT
GTTACAGGCAATAGACCGTTTTTTAGATTGTATTTAATTACTTGGATGATGCACTTGATTTTAATAGGTG
GCTCAAGGTTATTTTGGCGTATTTATCGGAAATACCTTGGAGGTAAGTCATTTAATAAGAAGCCAACTTT
AGTTGTTGGTGCTGGCCAAGCAGGTTCAATGTTGATTAGACAAATGTTGAAAAGTGACGAAATGAAACTT
GAACCGGTATTAGCAGTCGATGATGACGAACATAAACGCAATATCACAATTACTGAGGGTGTAAAAGTCC
AAGGTAAAATTGCGGATATTCCAGAACTAGTGAGGAAATATAAGATTAAAAAAATCATCATTGCAATTCC
AACTATTGGTCAAGAGCGCTTGAAAGAAATTAATAATATTTGCCATATGGATGGCGTTGAGTTATTGAAA
ATGCCAAATATAGAAGACGTCATGTCTGGTGAGTTAGAAGTGAACCAACTGAAAAAAGTTGAAGTAGAAG
ATTTACTAGGCAGAGATCCTGTTGAATTAGATATGGATATGATATCAAATGAATTGACGAATAAAACTAT
TTTAGTTACGGGTGCAGGTGGTTCAATAGGATCAGAAATTTGTAGACAAGTTTGTAATTTCTATCCAGAA
CGTATTATTCTACTTGGCCATGGTGAAAACAGTATTTATTTAATCAATCGTGAATTGCGAAATCGCTTCG
GAAAAAATGTTGATATCGTTCCTATTATAGCGGATGTGCAAAATAGCGCGCGTATGTTTGAAATTATGGA
AATGTATAAACCATACGCAGTTTATCATGCAGCAGCACACAAGCACGTACCGTTAATGGAAGACAATCCT
GAAGAAGCAGTATGTAATAATATTTTAGGTACGAAAAATACTGCTGAAGCTGCTAAAAATGCAGAGGTAA
AGAAATTCGTTATGATTTCTACGGATAAAGCCGTTAATCCGCCTAATGTCATGGGAGCTTCAAAGCGAAT
TGCAGAAATGATTATTCAAAGTTTAAATGATGAAACGCATCGAACAAATTTTGTTGTAGTGAGATTTGGT
AATGTACTTGGATCGAGAGGATCTGTGATTCCACTTTTCAAAAGTCAAATTGAAGAAGGTGGGCCAGTTA
CTGTGACACATCCTGAAATGACACGTTACTTTATGACAATTCCTGAAGCTTCTAGACTAGTTTTGCAGGC
AGGGGCATTAGCAGAAGGTGGCGAAGTATTTGTGCTAGATATGGGAGAACCAGTGAAAATTGTAGATTTG
GCACGTAATTTAATTAAGCTAAGTGGTAAAAAAGAAGACGACATACGCATTACTTATACAGGGATTAGAC
CCGGCGAAAAAATGTTTGAAGAGCTTATGAATAAAGATGAGGTTCATCCTGAACAAGTATTTGAAAAAAT
ATATCGTGGCAAAGTACAACATATGAAATGTAATGAAGTTGAAGCGATTATTCAAGACATCGTCAATGAC
TTTAGTAAAGAAAAAATTATTAACTATGCCAATGGCAAAAAGGGAGATAATTATGTTCGATGACAAAATT
ATATTAATTACTGGGGGCACAGGATCATTCGGTAATGCTGTTATGAAACGGTTTTTAGATTCTAATATTA
AAGAAATTCGTATTTTTTCACGCGATGAGAAAAAACAAGATGACATTCGAAAAAAATATAATAATTCAAA
ATTAAAATTCTACATTGGTGATGTGCGTGATAGTCAAAGTGTAGAAACAGCAATGCGAGATGTTGATTAC
GTATTCCATGCAGCAGCTTTAAAACAAGTGCCGTCATGTGAATTCTTTCCAGTTGAGGCAGTGAAGACAA
ATATTATTGGTACAGAAAATGTCTTACAAAGTGCTATTCATCAAAATGTTAAAAAAGTCATATGTTTATC
TACAGATAAGGCAGCGTATCCTATTAATGCTATGGGTATTTCGAAAGCAATGATGGAAAAAGTATTCGTA
GCCAAATCAAGAAATATTCGTAGTGAACAAACGCTTATTTGCGGTACAAGATACGGTAATGTGATGGCTT
CAAGAGGATCAGTAATTCCTTTGTTTATCGACAAAATCAAAGCTGGAGAACCTTTAACGATTACAGATCC
TGATATGACAAGATTTTTAATGAGCTTAGAAGATGCGGTAGAACTAGTTGTTCATGCATTTAAGCATGCA
GAGACAGGCGATATTATGGTTCAAAAAGCACCAAGCTCAACGGTAGGGGATCTTGCGACCGCATTATTAG
AATTGTTTGAAGCTGATAATGCAATTGAAATCATTGGTACGCGACATGGAGAGAAAAAAGCAGAAACATT
GTTGACGAGAGAAGAATACGCACAATGTGAAGATATGGGTGATTATTTTAGAGTGCCGGCAGACTCCAGA
GATTTAAATTATAGTAATTATGTTGAAACCGGTAACGAAAAAATTACGCAATCTTATGAATATAACTCCG
ATAATACACATATTTTAACGGTGGAAGAGATAAAAGAAAAACTTTTAACACTAGAATATGTTAGAAACGA
ATTGAATGATTATAAAGCTTCAATGAGATAGGAGAGATTGACGTTGAATATTGTAATTACAGGAGCAAAA
GGTTTTGTAGGAAAAAACTTGAAAGCAGATTTAACTTCAACGACAGATCATCATATTTTCGAGGTACATC
GACAAACTAAAGAGGAAGAATTAGAGTCAGCGTTGTTGAAAGCAGACTTTGTCGTGCATTTAGCGGGAGT
TAATCGACCTGAACACGACAAAGAATTCAGCTTAGGAAACGTGAGTTATTTAGATCATGTACTTGATATA
TTAACTAGAAATAAGAAAAAGCCGGCGATATTATTATCGTCTTCAATACAAGCAACACAAGATAATCCTT
ATGGTGAAAGTAAGTTGCAAGGTGAACAGCTATTAAGACAATATGCCGAAGAGTATGGGAATACGGTTTA
TATTTATCGCTGGCCAAATTTATTCGGCAAGTGGTGTAAGCCAAATTATAACTCAGTTATAGCAACATTT
TGTTACAAAATTGCACGTAACGAAGAGATTCAAGTTAATAATCGGGACGTTGAACTAACGCTAAACTACG
TGGATGATATCATCGCTGAAATAAAACGTGCTATTGAAGGAAATCCAACGATTGAAAATGGTGTACCTAC
AGTACCAAATGTATTTAAAGTGACATTGGGAGAAATTGTAGATTTATTATACAAGTTCAAACAGTCACGT
CTCGATCGAACATTGCCGAAATTAGATAACTTGTTTGAAAAAGATTTGTATAGTACGTATTTAAGCTATC
TACCTAGTACAGACTTTAGTTATCCCTTACTTATGAATGTGGATGATAGGGGTTCTTTTACAGAATTTAT
AAAAACACCGGATCGTGGTCAAGTTTCTGTAAATATTTCTAAGCCAGGTATTACTAAAGGTAATCACTGG
CATCATACTAAAAACGAAAAATTTCTAGTCGTATCAGGTAAAGGGGTAATTCGTTTTAGACATGTTAATG
ATGATGAAATCATTGAATATTACGTTTCTGGCGACAAATTAGAAGTTGTAGACATACCAGTAGGATACAC
ACATAATATTGAAAATTTAGGCGACACAGATATGGTAACTATTATGTGGGTGAATGAAATGTTTGATCCA
AATCAGCCAGATACGTATTTCTTGGAGGTATAGCGCATGGAAAAACTAAAATTAATGACAATAGTTGGTA
CAAGGCCTGAAATCATTCGCTTATCATCAACGATTAAAGCATGTGATCAATATTTTAATCAGATATTAGT
ACACACTGGTCAAAATTATGATTATACATTGAATCAAATTTTCTTTGATGATTTGGAATTAAGACAACCG
GACCACTACTTAGAGGCAGTTGGAAGTAAGCTCGGAGAAACGATGGGGAATATTATTGCGAAGACATATG
ATGTTTTATTACGCGAACAACCAGATGCACTTTTAATTCTTGGTGATACAAATAGTTGTTTAGCAGCAGT
ATCTGCTAAACGATTAAAGATTCCTGTGTTCCATATGGAAGCGGGTAATAGATGCTTTGATCAGAATGTA
CCTGAAGAAATCAATCGTAAAATTGTTGACCATGTCAGTGATGTGAATCTACCTTATACAGAACATAGCA
GACGGTATTTATTAGATGAAGGCTTCAATAAAGCGAATATCTTTGTGACAGGATCACCGATGACAGAAGT
GATAGAAGCGCATCGAGATAAAATTAATCACAGTGACGTTTTAAATAAACTAGGATTAGAACCGCAACAA
TACATTTTAGTATCTGCGCATAGAGAAGAGAATATCGATAATGAAAAGAATTTTAAATCATTAATGAATG
CGATAAATGATATTGCCAAAAAGTATAAAATGCCTGTGATTTATTCAACGCATCCAAGAAGTTGGAAGAA
AATTGAAGAAAGTAAATTTGAATTTGATCCATTAGTTAAACAGCTAAAGCCATTTGGTTTCTTTGATTAT
AATGCATTGCAAAAAGATGCATTTGTTGTGCTATCAGATAGTGGAACATTGTCAGAAGAGTCGTCTATTT
TGAAGTTCCCTGGTGTCCTTATTCGAACTTCCACAGAAAGACCGGAAGTACTAGATAAAGGTACGGTTAT
TGTAGGTGGTATTACCTATAACAATCTAATCCAATCCGTTGAACTAGCAAGAGAGATGCAAAACAATAAC
GAACCGATGATTGATGCTATTGATTATAAAGACACTAACGTTTCGACAAAGGTAGTTAAAATTATTCAAA
GTTATAAAGATATTATCAATCGAAATACTTGGAGGAAATGACGATGAGGATAGCGATTCTTGGCGCTACT
AACATTAAGCATATGTCATTATTATCACATTATTTAAGCCACATTGATTTGAATATCAATGAGGTGGACA
TTATATACACTGACAAATACGATATCGAAGAACATATCCAAGGCATCAATAATTACTATAAATATAAAGT
AGATATTAAAGAAGATTGGACATTTATCAAAAAAGCTATTGCTTACTATCGATTTAGGCCATACGCTATG
AAAATTCTTAAAGAAAATCATTATGATTTTGTCATAGTATGGGGAAGTTATACAGGACACTTATTTAAAA
GTTTTTTAGAAAAACACTATAAAAATAAATTCATTTTAAATATAAGGGACTACTTTTTTGAAAATAATAA
ACTTATTAAGTATAGAATGAAAAAAATCGTTGATGCTAGCAGGCTGACAACATTATCTTCAGAAGGTTTT
CTTAAATTTTTACCTAAATCTGAAAAATATAGAATTATTTATAGTTATAACATGAGTATTATTAGAGAAA
GTAATGTGACCGATGGATTCAAAAAAAGATGGCCAATTAATATAGGTTTTATTGGTAATGTTAGATTTAA
TGAGATAAATCAAAAATTGATAAAGGAACTGGCAAATGATTCAAGGTTCCATATGCAATATTTTGGAACA
GGGTCGGAAAAATTAGAAGTCTTTGCTCGAGAAAATTTTATTAATAATATTACATTTTCTGGCGGTTTTG
ACTTGAAAGAAACCCCGAAATATTTAAATAAAATTGATATACTTAATAATTTGTTTGGTAATCAAAATAT
TGCTTTAGATACTGCTTTATCCATAAGAATGTATTATGCGTTGTTTTTAAACAAACCTATTATTACAACA
GACGATACTTTCACCGCTACAGAAGCTAATAAATTCGGACTGGATTTTAGTGTTAATCCAGAAAATTTAA
AAGGTATTGGTGATGAATTGATGGATTGGTATAACAATTTGGATGTAATGGACATTAATCATAAAAGAGA
AGCTTATAGAAACGATGTAATTGAAAATAATAAACAGTTCTATCAAGAGATAGGCAGGATATTTAATGAA
TAAGGTATATAATGTCACTTCATATGTTATTGCCATTTTAATATTTCCTTGCCTTATGTTAGGTGATAAA
CCTTTATTATTTTTAGCACCTATAAGTTATGGAGTAGGAAAGCTCTTTATAAGCTTCTCGAATAATCCGA
ATTTTAAATTTTCGAAAATTGTATACGATGTTTTAGGTTTTCTTAGATTAGTATTTATACCTTCTATGAT
AGTGTTTTTCCAGGATTCAACTATAGATAATTTACCATTAGGACAAGCTTATTTTAATCAAGCGGTTATT
TATATGAGTGTGGAGTTTATCATAGGATCGCTATTTATATTGATACTATCTAAATTATTCAAACATGAAG
TGGTATCAAGAAATAGCTTTACACTTTCTGGATCATCAATTTATTACATTGTGTTTGGTCTTGTTATTTG
TGGGATTTTTGTAGCTTTTCCCGAAGTGCGCAAAAACATATCATTTTTAATTATTAAAACAGATGCAATG
GGAAGAGGAACCGAAGCAACAAGTGGTTTAAATGTCCTTTTTGTAATGCTATTTCAACTTGCCTTAGCGT
TATTATTCTTAATAATCGCATATGCTTCATATAAAAAGTATAAAGAGAATCCTAAAATTATTTATGTTGT
ATTGCCGCTAGCTATAGGAATTTTAAATATTAGTTTAATTGTTGGTGAAAGAAGAAGTTATCAACTTTAT
ACGATGGTTGCTGTTTTAACAGTGGTGTCACTCTTGTTTTCTAAACACAAAAGACGTATCAATATCATTA
TTATATCTGTTGGTATTTTCGTATTAGCATTGATGACACTATATAAAGAATTGTATGTGTTTAATTATAG
TTCATATAGCGAGGCGTTAAATAGTACAAGTGTAAGTAATCTTAAGATAGTTGACACGTTACAGTCATAT
TTTTATGGACCTAGCAATATTGCAGCTTCTATAGACTATTTGAATTACTATAATGGTTCGTTCAAACAAT
ATTTATTTGATAATACTAGAGCTGTTTTTGGGTTTAATTTCTTTGTAGATAAAAAGCAGTTGATTACTAG
CCAACTTTTTAACCAATTGATATATGGTAGTAAACAATTGACTGGGCATCTAATTTCGAGTGCTGGATAT
GGAATTATTTATTTTGGACCCTTATTCTTCTATTTGAATTTAATTGCAAATATCTTTTTTGCATTTCTGA
GTGAGTATATTATTCGGAAGAGTCATTCGTTAGAAGTGATATTTATTGGTACATATATTTATATGAGACT
TATTACGAGTATTTTTAGTCACCCGACACCATTAATCACATTGATTTCTATGATTTTAGTTGTATATGTT
ATAGCTATTATCCCAGGCATTATAATAAAAAAATTTACTAAAAAAGTAGGGATAGAATGATTGTAAAAAC
ATTTATGAAATCGAAAATATTTAGATTAATGAATACACCACTATTATTATTTTATAAGAAAGAATATTTA
ACTGGATATTATTTTGAAAATAAAGTGGCTGGATGGTTATGGGCGTGGAAAGCTGTTCCGTTCAAGTTGT
TAGGAATAAATACGAGCTTGCCATTTCCTGCAGATATAACTGTTAGAATGCATAACCCTAATAACATTGT
TTTTGATAAGAATGATATTCATATTTTCCAATCGCCTGGGACGTATTTTAATAATTTTTCAGCAGTTATA
TATATAGGTAGAGGTGTTTATATAGCGCCTAACGTAGGTATTATTACAGCTAATCATAATATTAAAAATT
TGAAGTCACATGCACCAGGTGAAGATGTCAAAATAGGGAATTATAGTTGGATTGGAATGAACTCAGTTAT
ATTACCAGGAGTAGAATTGGGGGAACATACAATTGTAGGGGCTGGGTCGGTTGTAACAAAAAGTTTTCCA
GAAGGTAACGTTGTTATAGGTGGCAATCCAGCGAAAGTGATCAAGAAAATCTGAGGTTAATTATGAGATT
AAATAAATTTATTGGCGATTCGTTCTTAATGATTTTAAGCAGTGGCATCGCTCAAGTCATATTAATCATC
ACTACCCCAATTATTACAAGACTATATTCACCTACAGAATTTGGTGAGTTTACAATTTTTTCAAATATCG
CAATGATTTTAATACCAATAATAAATGCAAGATACGATTTGTTGATTGTGAATACCAAAAATGACCGTAG
TGCTAATATACTTTCACAAATCAGTTTTTTGATATCATTGCTTATTTTATTAATACTGATACCAATATTT
GCGATTAGCGCATGGTTATACCCAAACTTTATATTAGATTTTATTTTCATTATTATTATGTTGTTTTTGG
TAAGTTTAACAAACATTTTTACAAATTATCTAAATAAGGAAAGAAAATATAAAGTGTTAAGTTTGATTAA
TGTGTTTAGAGCTGGATCAATGGCTTTACTTCAAATCATTTTCGGACTTTTAGCATTAGGAAGTCTAGGA
TTAATTATTGGTTTTTCATTATCCTATATCGCAGGCATTACACTAGGATATAAAACGTTTAAAAAGCACT
TTAATATTGTGAGAGATAAAGAAGAAACTAAAGCATTATTTTTAGAAAATAAAAATCAGTTAGTTTATTC
AACACCATCAATATTATTAAATAGTTTGTCTTTCTCGGTTGTTGTGTTCTTTATAGGTATTTTGTATACC
AATACAGAAGTAGGTATTTATGGTATGGCCATAAGAGTACTAGGCATACCAGTGACAATTATTTCTTTAG
GGTTATCAAAAATATTTATGCAACAAGCTAATGACTATTATATTGAGCATGGTAACTTCCGAAATTTATT
ACTTAAATTTAGTTCCATACTGGTTATAGTTTCTATAATTCTTTATGTGCCACTTTATTTGTTCAGTGAA
GAATTAGTCAATATATTATTAGGACACAGCTGGGTTGACGCAATTACAGTTATAAAAATTGTTATCCCAT
TATTTGTTATAAGGCTGATTGTATCAACGGTATCACTTTCTGTGATTGTATTACAAAAACAACAGTTAGA
ATTAATACTACAAGCGTTATTTTTAATAGGTACTACTGTAACATTTGTTATATCAAAAATGCTTAATTTA
ACGTTTTTAAACTTTGTATCTATTAATACAGTTGTTTTAATCGTATCGTACATGATATTTTTCATAGCAC
TCTATTATTTTGCTAAAAATAAACAGTTCAAAAATTCTTAGTCTAAATTCATTAATAAAAAGGACGTCGA
TTAGATGAGTGAAAAAAAGATTTTGATTTTATGTCAGTATTTTTATCCGGAATATGTATCTTCAGCGACG
TTACCAACACAATTGGCGGAAGATTTAATTGCGAATCACATTAATGTCGATGTCATGTGTGGATGGCCAT
ATGAATATAGTAATCATAAACAGGTTTCTAAAACCGAGATGCATCGTGGTATTCGCATTCGACGTCTCAA
GTATTCGAGGTTTAATAACAAAAGTAAGGTTGGAAGGATCATCAATTTCTTTAGTTTATTTTCAAAATTC
GTGATTAATATACCTAAAATGTTGAAATATGATCAGATTCTTGTTTACTCTAATCCACCAATCTTGCCAT
TAATACCAGACGTTCTACACAGACTGCTTAAGAAAAAATATTCTTTTGTGGTGTATGATATAGCACCTGA
TAATGCGATTAAGACAGGTGCAACACGTCCAGGTAGCATGATTGATAAACTGATGCGTTACATTAATAAA
CATGTCTACAAGAATGCTGAAAATGTCATTGTCCTTGGTACGGAAATGAAAAACTATTTAGTAAATCATC
AAATTTCTAAAAATCCTGACAATATTCATGTGATTCCTAACTGGTATGACATGCGTCAGTTACAAGACAA
TCGTATCTATAATGACACATTTAAAGCTTACCGTGAGCAATACGACAAGATTATATTGTATAGCGGTAAT
ATGGGGCAGTTACAGGATATGGAGACACTTATCTCATTTTTAAAATTAAATAAGGATCAGCCTCAAACGT
TAACAATACTTTGTGGTCATGGTAAGAAATTTGCAGATGTCAAAACGGCAATAGAAGACCATCGTATTGA
AAATGTTAAAATGTTTGAGTTTTTAACAGGTACAGACTATGCTGACGTATTAAAAATTGCGGATGTATGT
ATTGCATCGCTGATTAAAGAAGGCGTTGGTTTAGGCGTGCCGAGCAAGAATTATGGCTACCTTGCAGCTA
AGAAGCCGTTGGTACTCATCATGGATAAGCAATCTGATATCGTTCAACATGTTGAACAATATGATGCGGG
TATCCAAATTGATAATGGCGATGCACATGCCATTTATAACTTCATCAACACTCACTCGAGTAAGGAATTG
CACGAGATGGGTGAGCGCGCACATCAACTGTTTAAAGATAAATATACGAGAGAAATTAATACTATGAAGT
ATTACAATCTGTTGAAGTGAGGAGATAATTATGAAGCGATTATTCGATGTAGTGAGTTCAATATATGGTT
TAGTAGTTTTAAGTCCGATTCTGTTAATTACAGCATTACTAATTAAAATGGAATCACCTGGACCAGCCAT
TTTCAAACAAAAAAGACCGACGATTAATAATGAATTGTTTAATATTTATAAGTTTAGATCAATGAAAATA
GACACACCTAATGTTGCAACTGATTTAATGGATTCAACATCGTATATAACAAAGACAGGGAAGGTCATTC
GTAAGACCTCTATTGATGAATTGCCACAATTATTGAATGTTTTAAAAGGAGAAATGTCAATTGTAGGTCC
TAGACCAGCTCTTTATAATCAATACGAATTAATCGAAAAACGTACAAAAGCGAACGTGCATACGATTAGA
CCAGGTGTAACAGGGCTAGCTCAAGTGATGGGGAGAGATGATATTACTGATGATCAAAAAGTAGCGTATG
ATCATTATTACTTAACACATCAATCTATGATGCTTGATATGTATATTATATATAAAACAATTAAAAATAT
CGTTACTTCAGAAGGTGTGCATCACTAATGAGAAAAAATATTTTAATTACAGGCGTACATGGATATATCG
GTAATATTTTAAAAGATAAGCTTATTGAACAAGGACATCAAGTGGATCAAATTAATGTTAGGAATCAATT
ATGGAAGTCGACCTCGTTCAAAGATTATGATGTTTTAATTCATACAGCAGCTTTGGTTCACAACAATTCA
CCTCAAGCAAGGCTATCTGATTATATGCAAGTGAATATGTTGCTTACGAAACAACTGGCACAAAAGGCTA
AAGCTGAAGACGTTAAACAATTTATTTTTATGAGTACTATGGCAGTTTATGGAAAAGAAGGTCAGGTTGG
TAAATCAGATCAAATTGATACACAAACACCAATGAACCCTACGACCAATTATGGTATTTCCAAAAAGTTC
GCTGAACAAGCATTACAAGAGTTGATTAGTGATTCGTTTAAAGTAGCAATTGTGAGACCACCAATGATTT
ATGGTGCACATTGCCCAGGAAATTTCCAACGGTTAATGCAATTGTCAAAGCGATTGCTAATCATTCCAAA
TATTAACAATCAGCGCAGTGCATTATATATTAAACATCTGACAGCATTTATTGATCAATTAATATCATTA
GAAGTTACAGGAGTGTATCATCCTCAAGATAGTTTTTACTTTGATACATCGTCAGTAATGTATGAAATAC
GTCGCCAATCACATCGTAAAACGGTATTGATCAACATGCCTTCAATGCTAAATAAGTATTTTAATAAGTT
GTCGGTATTTAGAAAATTATTCGGCAATTTAACATACAGCAATACGTTATATGAAAATAATAATGCACTT
GAAGTTATTCCTGGAAAAATGTCACTTGTTATTGCGGACATCATGGATGAAACGACAACCAAAGATAAGG
CATAAGTCATCTATTAAATAAAATCAACATACAAATTGTTTTATTTGGAGGTTATAGTATGAAGTTAACA
GTAGTTGGCTTAGGTTATATTGGTTTACCAACATCAATTATGTTTGCAAAGCATGGCGTCGATGTGCTTG
GTATTGATATTAATCAGCAAACGATTGATAAGTTACAAAGTGGTCAAATTAGTATTGAAGAACCTGGATT
ACAAGAGGTTTATGAAGAGGTACTGTCATCGGGAAAATTGAAGGTATCTACAACGCCAGAAGCATCTGAT
GTTTTTATCATTGCTGTTCCGACGCCGAATAATGATGATCAGTACCGGTCATGTGACATTTCGCTAGTTA
TGCGTGCATTAGATAGTATTTTACCATTTTTAGAAAAAGGAAATACTATTATTGTAGAGTCGACAATTGC
GCCTAAAACGATGGATGATTTTGTAAAACCAGTCATTGAAAATTTAGGGTTTACAATAGGTGAAGATATT
TATTTAGTACATTGTCCAGAACGTGTACTGCCAGGAAAAATTTTAGAAGAATTAGTTCATAACAATCGCA
TCATTGGCGGTGTGACTAAAGCTTGTATTGAAGCGGGTAAACGTGTCTATCGCACATTTGTTCAGGGAAA
AATGATTGAAACAGATGCACGTACTGCTGAAATGAGTAAGCTAATGGAAAACACATATAGAGACGTGAAT
ATTGCTTTAGCTAATGAATTAACAAAAATTTGCAGTAACTTAAATATTAATGTATTAGATGTGATTGAAA
TGGCAAACAAACATCCGCGTGTTAATATCCATCAACCTGGTCCAGGTGTAGGCGGTCATTGTTTAGCTGT
TGATCCGTACTTTATTATTGCTAAAGACCCTGAAAATGCAAAGTTAATTCAAACTGGACGTGAAATTAAT
AATTCAATGCCGGCCTATGTTGTTGATACAACGAAGCAAATCATCAAAGCGTTGAGCGGGAATAAAGTCA
CAGTATTTGGTTTAACTTATAAAGGCGATGTTGATGATATAAGAGAATCACCAGCATTTGATATTTATGA
GCTATTAAATCAAGAACCAGACATAGAAGTATGTGCTTATGATCCACATGTTGAATTAGATTTTGTGGAA
CATGATATGTCACATGCTGTCAAAGACGCATCGCTAGTATTGATTTTAAGTGACCACTCAGAATTTAAAA
ATTTATCGGACAGTCATTTTGATAAAATGAAGCATAAAGTGATTTTTGATACAAAAAATGTTGTGAAATC
ATCATTTGAAGATGTATCGTATTATAATTATGGCAATATATTTAATTTTATCGACAAATAAAATGTGTCA
AATTAGGGCATACATGATTAAGGAAAGATAAGCTGTCATGTGTTTGAACTTCAGAGAGGATAATGTTATG
AAAAAAATTATGGTTATTTTCGGTACGAGACCCGAAGCAATAAAAATGGCACCATTAGTAAAAGAAATTG
ATCATAATGGGAACTTTGAAGCGAACATTGTGATTACAGCACAACATAGAGATATGTTAGATAGTGTGTT
AAGTATATTTGATATTCAAGCTGATCATGATTTAAATATTATGCAAGATCAACAAACGTTAGCGGGCATT
ACGGCGAATGCGCTTGCTAAACTTGATAGCATCATTAATGAGGAACAGCCGGATATGATTTTAGTACATG
GTGATACTACAACGACTTTTGTAGGAAGTTTGGCAGCATTTTATCATCAAATTCCGGTCGGACATGTAGA
AGCTGGACTTCGAACACATCAGAAATACTCACCATTTCCTGAAGAGTTAAATCGAGTCATGGTAAGTAAT
ATTGCTGAATTGAATTTTGCGCCAACAGTAATTGCAGCTAAAAATTTACTTTTTGAAAACAAAGACAAAG
AGAGTATCTTTATTACTGGAAATACAGTTATTGACGCATTGTCAACAACAGTTCAAAATGATTTTGTTTC
AACGGTTATTAATAAACATAAAGGCAAGAAAGTTATTTTACTAACAGCGCATCGTCGTGAAAATATTGGG
GAACCGATGCATCAGATTTTTAAAGCAGTAAGAGATTTGGCAGATGAATATAAAGATGTTGTCTTCATTT
ATCCAATGCATCGTAATCCAAAGGTAAGAGCGATTGCCGAAAAATATTTATCTGGGAGAAATCTGATTGA
ATTAATTGAGCCATTAGATGCGATTGAGTTTCATAATTTTACAAATCAATCGTACCTCGTGCTGACAGAT
TCTGGTGGTATTCAAGAGGAGGCTCCCACATTTGGAAAACCTGTGTTGGTATTAAGGAATCATACAGAGC
GTCCCGAAGGCGTTGAGGCGGGAACATCGAGAGTAATTGGCACAGATTATGACAATATTGTTCGAAATGT
GAAACAATTGATTGAGGATGATGAAGCGTATCAACGTATGAGTCAAGCGAATAATCCATATGGTGATGGA
CAAGCATCACGACGTATTTGTGAAGCAATAGAATATTATTTTGGATTGCGTTCAGACAAGCCGGATGAAT
TCGTACCTTTACGTCACAAATAATAAAAAACCCCTAATCATGAAGTTGGTTTAGACAACCAGCGGTGACT
AGGGGTTTTTAATATGTTTATTTTTGATAGTGGTAGCCAATAGCATATTTGAATACTTTATTTGATAATA
TTGGACTTTGCTGTCCATCGTCATCACTTTTTAAACGTACATTTTTATGAGCTTCTTTAAATACATCGGA
ATTCAACCAATTATTAAAGCTATCTTCAGATTCCCAAATAGTTAAGATTTTAACTTCATCTGTATCCTTG
GTATTTAATGTTTTAGTGACAAACATTTGTTGGAAGCCTTCAATAGTTTCAATACCTTGTCTATTGTAAA
AACGTTCAATCGTTTCTTCCGCACTGCCTTTTTGTAGTTATAATCTATTTTCTGCCATAAACATGGGCAA
TCACTCCTCTATTTTATTATTTGATTTGGGTAATGTTTTTACAAATGTAAAGAGTACAGCGGTTTGTATG
ATAACCATTATGATTAATCCTATACGGACTGCAAGAACATCCACCATATAAATTGAAAAACCTATTACAA
TGTATAAGCTAATTAAAATTTTAATTTTCTGTTGTAGCGTGTAGCCTCGATGTAAATAAAAGTTTTCTAC
ATATTCTTTATAAATTTTTTGATTAATAAGCCAATTGTAAAAGCGATCTGAACTTCGAGCAAAACAAAAA
ACTGCTACGAGTAAAAAAGGGGTCGTTGGCAGTAAAGGTAATACGGCACCTGCAATACCAAGCGTTGTAA
ATATTAAGCCAATGACAATTAAAATAAGTCGCATTGAAAAAACTCCATTCTAGTACTAATGCGCATGTAA
TATTGTTTTAGTAATATAAATCATGCTAAATATAATGTGTATGATAAGTGCAATGACTCAGTAAAATGAA
ACGTTGTTGAATTATCCTTGTCCCATTAACGCATTTTAAGTGCGACTTTCATAACAACCAAACTGTTTAA
TGAGAATTATTCTCAAGTATTATAGTTATATTATGTGTTTTATTTTTGAAAAGTGCAATATGTTTTCGAA
AATAAGATTATTTTTATGTGCAAAAACGACGCAAAAGTTTTAAAAATGAGACTTCTGTGAGCTGATTATT
TTATAAAATGTAAACGCTTACTATATAATGTGAATCATATCGTTTAAAAGCATTATTAAATATGATGCTA
AGAGATTTATATTATAGCCAATAAACAAAGGAGAGATAATATGGCAGTAAACGTTCGAGATTATATTGCA
GAGAATTATGGTTTATTTATCAATGGGGAATTTGTTAAAGGTAGCAGTGACGAAACAATCGAAGTGACTA
ATCCAGCAACTGGAGAAACACTATCACATATTACAAGAGCAAAAGATAAAGATGTCGATCATGCAGTCGA
AGTGGCGCAAGAGGCATTTGAATCATGGTCATTAACTTCTAAATCAGAACGTGCACAAATGTTGCGTGAT
ATTGGTGATAAATTAATGGCACAAAAAGATAAAATTGCAATGATTGAAACATTAAATAATGGTAAACCGA
TTCGTGAGACAACAGCAATTGATATTCCATTTGCTGCAAGACATTTCCATTATTTCGCAAGTGTTATTGA
AACAGAAGAAGGTACAGTGAATGATATCGATAAAGACACAATGAGTATCGTACGACATGAGCCGATTGGC
GTCGTAGGTGCTGTTGTTGCTTGGAACTTCCCAATGCTATTAGCTGCATGGAAGATTGCGCCAGCCATTG
CTGCAGGTAATACAATTGTGATTCAACCTTCGTCTTCAACACCATTAAGTCTATTGGAAGTTGCTAAAAT
TTTCCAAGAGGTATTACCTAAAGGTGTTGTCAATATACTAACGGGTAAAGGTTCAGAATCAGGTAATGCA
ATTTTCAATCATGATGGTGTAGATAAATTATCATTTACGGGCTCAACTGATGTAGGTTATCAAGTTGCCG
AAGCTGCAGCAAAACATCTAGTACCTGCTACATTAGAACTTGGTGGTAAAAGCGCCAATATCATATTAGA
TGATGCTAATTTAGACCTTGCAGTTGAAGGTATTCAGTTAGGTATTTTATTCAACCAAGGTGAAGTATGT
AGTGCAGGTTCTCGATTATTAGTTCATGAAAAAATTTATGATCAATTGGTGCCACGTTTACAAGAGGCAT
TTTCAAATATTAAAGTTGGAGACCCACAAGATGAAGCTACACAAATGGGTAGTCAAACTGGTAAGGATCA
ATTAGATAAAATTCAATCATATATTGATGTAGCAAAAGAATCAGATGCACAAATTTTAGCAGGTGGTCAT
CGTTTAACTGAAAATGGGTTAGATAAAGGATTCTTCTTTGAACCGACATTAATTGCTGTGCCAGATAATC
ATCATAAATTAGCGCAAGAAGAAATATTTGGACCAGTTTTAACAGTGATTAAAGTGAAGGACGATCAAGA
AGCAATTGATATAGCTAATGATTCAAAGTATGGTTTAGCTGGCGGCGTATTTTCTCAAAATATCACACGT
GCATTAAATATTGCTAAAGCTGTTCGTACAGGACGTATTTGGATTAACACTTACAACCAAGTACCAGAAG
GCGCACCATTTGGTGGTTATAAAAAATCAGGTATCGGTCGAGAAACTTATAAAGGTGCGTTAAGTAACTA
TCAACAAGTTAAAAATATTTATATTGATACAAGCAATGCTTTAAAAGGTTTGTACTAGAATAAATATCGT
TTCTGAAGCATGTTTGTAGGCAGTCCAGCGGTAAGTCTTAGCATGTTTACGGAGTTGTTTAGATTTTAAG
CGAAACCAAATATTTAGGAACATGCATAATGATATCAGGATATAATGACTAAAATAATAGCAGTAGGATG
GTTTTTAATTGCAAATCATCTTACTGTTGTTTTTAAATATGCTAATTTGCGATGCGGCTATTATAAGGAG
AGAGTTGTTTATTAATTATGGTGATTTAGAAATATGAAGTTCAATATGCAAAGTCATCGTTTGTTTTAAT
ATACGGTACAATCATTAAAGTTATTGCGATTTTTGAACTTAATGAAACTAAACAATAAATTTGAGATACT
TTTTTGTCATTTTTATGTAACTAACACAATAATCTCGTACATTATTAAAATTTTCTATATGATAGGGATA
AAGCAAAGCGCGAGTGTGCTGTAAAAGTTTTTCCAAGGTGATATTACATAAAGTTATAAAGGGTAAAGAT
TAATGAGTTGTCATGTAAAGAACGATGATGTATAAATCATGGTTAATTACGGAAGCATTAATATTAATCT
GAGAAGCTATAAAGAATTATTTTTAAAAGCGACAATATCAAATACGACGCATTTATAGGAGTGGCAAACG
TATGAATGGGAAAAAGGCGAATACGATAAACAGATACAAATATTTTCATCATGTCAATCATCAAAAAATT
CAACAAAGTTCTAAAAAGACGCTGTGGGCATCACTTATCATCACACTATTATTTACAGTGATTGAATTTG
TTGGAGGTTTGGTATCTAATTCATTGGCATTACTGTCAGATTCATTTCATATGCTTAGTGATGTATTAGC
ACTTGGTTTATCTATGTTGGCCATTTATTTTGCAAGTAAGAAGCCGACTGCACGATACACATTTGGATAT
TTAAGATTTGAGATATTAGCTGCATTTTTAAATGGTTTAGCATTAATTGTCATTTCAATCTGGATTTTAT
ATGAAGCTATTGTACGTATTATTTATCCGCAACCAATTGAAAGTGGCATTATGTTTATGATTGCTAGTAT
TGGTTTACTCGTCAATATTATTTTGACTATTATCCTTGTAAGGTCTTTAAAACAAGAAGACAATATCAAT
ATTCAAAGTGCATTATGGCATTTCATGGGAGACTTATTGAACTCTATTGGTGTCATCGTTGCAGTTGTAT
TGATTTACTTTACAGGATGGCGCATCATCGACCCAATCATTAGTATTGTAATTTCACTCATCATTTTACG
TGGTGGTTATAAAATTACGCGTAATGCGTGGTTAATTTTAATGGAAAGTGTGCCTCAACATTTGGATACT
GATCAAATTATGGCAGATATTAAAAACATAGATGGCATATTAGATGTACATGAATTTCATTTGTGGAGTA
TTACAACAGAGCATTATTCATTAAGTGCCCATGTTGTGTTAGATAAAAAATATGAGGGCGATGATTATCA
AGCGATTGATCAAGTATCATCATTGTTGAAAGAAAAATATGGCATTGCACATTCAACGTTGCAAATTGAA
AACTTGCAATTGAATCCATTAGATGAGCCATACTTCGACAAATTAACATAAATAAAACATTGTAGCGCCT
AAGACATTGATTGATGTCATAGGCGCACGTTTTGTTTTGGATTATGTTGCATCATTTAAATGATTTTCGT
CAATTTCTTTGATGCTATCTACATCTAACACGACATCTTTAGGTTTCAAAATATGAATATGTTTTTCATC
ATTTGTATGTAAAATGCGTTCTATGATGTATCTTTGACCGGCCATTGTTTCTACAGCAATCTTTTTGTTT
CTTGCTAAACTTGCTACGACGGATTCTTTATCCATTATGATAGCCCCCTATATATATGTTTATTTACTTA
TACCCTAACATGGTTTTTATACTCTTTGAAAATATATTTTACAGAATTTTATCTAAATATTTAAAAAAAT
AGCTCAATATCCTTGTAATCCGATAAGGATTGTAGTAATATTTTTTTAACCATTGTTATAGGAGGTCTTA
TTAATGACATTATTTTTATTAGAAGCTAACAATCTTGATTTTGCATCAACGAAAGAAGAACTAGAAGCAA
AGGCAGCATCACTATCTACGAAGACAATTCCAACATTAATTGAAGTACAAGCTACTGAAAATTTAACTCA
TGGTTATTTTATTGTGGAAGCAAATGACGAAGCAGAAGCTAAACAATTTTTAACAAAAGCAGGTATTAGT
ATTCAATTAGTCAAAGAAGTACGCTTAGTTGGTAAAGATTTAGATGAAGTTAAAAATGGTGATGCACATG
TTGATTACCTTGTAACTTGGAACATTCCTGAAGGTATTACGATGGATCAGTATTTAGCACGTAAAAAGAA
AAATTCTATTCATTATGAAGAAGTACCGGAAGTTGAATTTAAACGCACATATGTATGTGAAGATATGTCT
AAATGTATTTGTTTATACAACGCACCTGATGAAGAAGCGGTACGTCGCGCGCGCAAAGCAGTTGATACAC
CGATTGATGGCATCGAAAAACTTTAATAAGACAACAAGTTGATGAGATATATGTATATAGGTTTGGCGTG
GTTTGAGATGGCAGTTAATTAGAATAGCTCAATGCTATAAATGTAAGTAGTTGATATGGCGAAACTAATG
AACTATATGCAATTATTGGCTAAAACAATCATTTTATTAAATTTTGTAGAGCTGAAATTAATATAACGTC
GTTAATTGAATAACGCTTATGTTATAAGAGCGCTCGCACCAAACCATAATCATCTATAGATATAACAATT
CACGATTTAAGGGCTGTGTTTGGCATAGCCCTTTAGATATACATTTAATTCTTATTAAAATAGTAAGGAT
TAAAAGGGGGCTTGTCATGATTAAAATACAACAATTACAACATCACTTTGGATTGCATAAAGTAATTCAT
AACTTTAATTTGGACATTAGTAAGGGAGAAATAGTCACTTTTATAGGGAAAAGTGGTTGCGGGAAGTCTA
CTTTACTCAATATCATCGGTGGATTTATTCATCCATCATCTGGTCGTGTCATTATTGATAACGAAATTAA
ACAACAGCCGTCTCCAGATTGTTTAATGCTATTTCAACATCATAATCTGCTGTCATGGAAAACGATTAAT
GACAACATTAGGATTGGATTCCAACAGAAAATTAGTGATGAAGAGATTAAAGCACAGCTTAAATTAGTTG
ATTTAGAAGGCAGAGGAAAGCATTTTCCCGAGCAACTGTCCGGAGGTATGAAACAACGTGTAGCATTATG
TCGAGCGCATGTGCATAAGCCTAACGTTATATTGATGGATGAGCCATTAGGTGCATTAGATGCGTTTACA
CGCTACAAACTTCAGGATCAACTAGTGCAACTAAAACACAAAACGGAATCAACTATTATCTTAGTCACTC
ACGATATTGATGAAGCTATTTATCTTTCCGACCGCATTGTTCTATTAGGAGAAGGATGCAATATTATTTC
GCAATATGATATTACAGCATCACATCCACGCAGTCGTAATGATAGCCACCTACTTAAGATTCGTAATGAT
ATTATGGAAACATTTGCATTGAATCATCATCAAGTTGAACCTGAATATTATTTATAAGGAGTGAGTGACG
ATGAAAAGGTTAAGCATAATCGTCATCATTGGAATCTTTATAATTACAGGATGTGATTGGCAAAGGACGT
CTAAAGAACCGTCTAAAAATGCCAAACATCAGCAAGTGATTAAAATTGGATATTTGCCGATTACACATTC
AGCTAATTTGATGATGACTAAAAAATTATTATCACAACACAATCATCCGAAATATAAACTAGAATTAGTT
AAATTCAATAATTGGCCAGATTTAATGGACGCATTAAACAGTGGTCGTATTGATGGTGCATCAACTTTAA
TAGAGCTCGCGATGAAATCAAAGCAGAAGGGCTCGAATATAAAGGCTGTGGCATTGGGTCATCATGAAGG
TAATGTCATTATGGGACAAAAAGGTATGCACTTAAATGAATTTAATAATAATGGCGATGATTACCATTTT
GGTATACCGCATCGTTATTCAACACATTATCTTTTACTTGAGGAATTACGTAAACAATTGAAAATTGAAC
CGGGTCATTTCAGCTATCATGAAATGTCGCCAGCGGAGATGCCAGTCGCATTAAGTGAACACAGAATTAC
AGGGTATTCTGTAGCCGAACCATTCGGTGCACTGGGTGAAAAGTTAGGCAAAGGTAAGACTTTGAAACAT
GGTGATGACGTTATACCTGATGCGTATTGCTGTGTGCTAGTACTGAGAGGCGAATTGCTTGATCAACACA
AGGATGTAGCGCAAGCATTTGTACAAGATTATAAAAAGTCTGGCTTTAAAATGAATGATCGCAAGCAAAG
TGTAGACATTATGACGCATCATTTTAAACAAAGTCGTGACGTTTTAACACAGTCAGCGGCATGGACATCC
TATGGTGATTTAACAATTAAGCCATCCGGCTATCAAGAAATTACGACATTGGTAAAACAACATCATTTGT
TTAATCCACCTGCATATGATGACTTTGTTGAATCGTCATTGTATAAGGAGGCATCACGTTCATGACACGT
CTCACAATTAATAAAATTATATTACCTATTATCACATTTATTATTTTCTTAGGCATTTGGGAAATGGTCA
TTATTATTGGGCATTACCAACCTGTATTGTTACCTGGTCCTGCTCTTGTAGGAAAAAGCATATGGACTTT
CATTGTTACTGGAGAAATTTTCCAACATTTAGCAATTAGTTTATGGAGATTTGTAGCGGGCTTTATTGTC
GCATTGGTGGTTGCTATTCCATTGGGCTTTTTGCTCGGAAGGAATCGTTGGCTATACAACGCTATCGAAC
CGCTATTTCAATTGATTAGGCCGATATCTCCAATAGCTTGGGCGCCATTTGTTGTTCTATGGTTTGGTAT
TGATAGTTTGCCAGCGATTGCGATTATTTTTATCGCTGCTTTTTTCCCAATTGTGTTCAATACCATTAAA
GGCGTTAGAGACATTGAACCGCAATATTTAAAAATAGCGGCAAATTTAAATTTAACTGGGTGGCCATTGT
ATCGCAATATATTATTTCCCGGGGCATTTAAACAAATCATGGCTGGGATACATATGGCGGTAGGAACAAG
TTGGATATTTTTAGTTTCTGGTGAAATGATTGGTGCACAATCGGGATTAGGTTTTTTAATCGTTGATGCA
CGAAATATGTTGAACTTAGAAGATGTTTTAGCAGCAATATTCTTTATCGGATTATTTGGTTTTATTATTG
ATCGATTCATTAGTTATATTGAGCAGTTTATACTTAGAAGATTTGGTGAATAAGGAGAGATGATGATGAC
TTTAGAAACGCTTATCAAAGAACAATTAGATCCTCATTTAGTAGAAGTTGATGAAGGGACGTATTATCCG
AGAACATTTATCCAACAATTATTTGTAGATGGCTATTTTGGTGAAGCGACACTGAGAAAAAATGCTGAAG
TAATCGAAGCTGTATCGCAGTCTTGTTTGACAACAGGATTTTGTTTATGGTGCCAATTGGCTTTTTCAAC
GTATTTAGAAAATGCCGCGCAGCCACATTTAAATAAAGACTTACAACAACAATTGTTATCTGGTGAAATA
TTAGGTGCTACTGGATTGTCTAATCCGATGAAGTCATTTAATGATTTAGAAAAGTTGAACCTTGAACACA
CTTATGTTGATGGACAATTGGTTGTCAGTGGACGTATGCCAGCAGTAAGTAATATTCAAGAAGACCATTA
TTTTGGTGCGATTTCGAAGCATGAATCATCAGATGAATTTGTCATGTTCATTCTACGTGCCAATCAAGAT
GGGATCACTCTTGTTGAAAAAACAAATTTTTTAGGGGTAAACGGCTCAGCAACTTATCAGATTACATTGA
ATCAAGTCGTAGTGCCACAATCACAAATTATCACGCATGATGCGAAGCAGTTTGCGGCAACTATTCGCCC
GCAATTTATTGCTTACCAAATTCCAATAGGATTAGGCTCAATTAAAAGTTCTTTAGAGTTAATTGATGCA
TTTTCAAATGCGCAAAACGGAATAAATCAATATTTAGAGTATGATGTTGAAGCTTTTAAAAAACGTTATC
GTCAACTTAGAGAGGAATATTATGCAATATTAGATGACGGTAACTTAACTTCACATTTAAATGAATTAAT
ATCATTGAAGAAGGACATCGGCTATTTATTGTTAGATGTGAATCAAGCTTCTGTTGTCAATGGTGGCTCA
AGAGCATATACACCATATTCACCACAAGTTCGCAAGTTAAAAGAAGGATTCTTCTTCGCAGCATTGACAC
CAACATTAAGACATTTAGGTAAACTTGAAGCAGAGTTGAAGGGGTAATTATGATATGCTGATTTGTTGTT
TAGATGCGTTTGTTGAAACATTTTTTAAAATAATATAAATCTTAGTTTATAAACATTTTTTGTTAATTTG
TTATATCCTTTTAACTAGGAAAATATACATTTGGTAATAATAATAATCGTTATCATTGAAAAAGTGTTAA
TAAGGTGTATAATGAAAATGTGAACAATTAATGAACTTCTTATTTTAAAGAAGGTGAATACTATAGATAC
GCATACTAAAGAACAACAATTCTCGAATCTAGTAAGATCTTATCGTAAAGAATACGTGGGTAAAGGACCC
AATAGTATTCGAGTGTCGTTTAAAGATAATTGGGCGATTGCACATATGACAGGTGTTTTGAGTAAAGTTG
AGAGTTTTTACCTAAACGACAAACGCAATGAATCGATGCTCCATTATACACGCACAGAGAAGATTAAACA
GATGTATAAAGAAATAGATGTAAATTAGATGGAAAGTCTTGTAGGCGCTGAGTTTGTAAAATTATTTACA
GATATTGATTTGAATGATGATGAAGTCATTTCAATATTTGTTTTCGATAAGTCAATAGAATAAGTGTTGC
TGGTGTAAGGTACGCGGTGCTGTTTGCTAACTTCGCTTTGAGTTTAACAATAATTCAAGGGGGTGGTATG
TCAAACGGTGCCGTTTTTTGTCATATTTTTAAAACAAGCAACATGCAACACGTACTTTAAGGAAGTCAAA
ATTTATCATTTAGGAGAGATGGATATGAAAATTGTAGCGTTATTTCCAGAAGCAGTACAAGGTCAAGACA
ATCAATTACTTAATACTAAAAAAGCATTAGGATTAAAAACATTTTTAGAGGAAAGAGGACATGAGTTCAT
TATATTAGCAGATAATGGTGAAGACTTAGATAAACATTTACCAGATATGGATGTGATTATTAGTGCGCCA
TTTTATCCTGCATATATGACTCGTGAACGTATTGAAAAAGCACCGAACTTGAAATTAGCAATTACAGCAG
GTGTAGGATCTGACCATGTAGATTTAGCGGCAGCAAGTGAACACAACATTGGTGTCGTTGAAGTTACAGG
AAGTAATACAGTTAGTGTGGCAGAACATGCGGTTATGGATTTATTAATACTACTTAGAAACTATGAAGAA
GGTCATCGTCAATCAGTAGAAGGTGAATGGAACTTGTCTCAAGTAGGTAATCATGCGCATGAATTACAAC
ACAAAACAATTGGTATTTTTGGATTTGGACGAATTGGACAACTTGTTGCTGAAAGATTAGCGCCATTTAA
TGTAACATTACAACACTATGATCCAATCAATCAACAAGATCATAAATTGTCTAAATTTGTAAGCTTTGAT
GAACTTGTTTCAACAAGTGATGCGATTACAATTCATGCACCATTAACACCAGAAACTGATAACTTATTTG
ATAAAGATGTTTTAAGTCGTATGAAAAAACACAGTTATTTAGTGAATACTGCACGTGGTAAAATTGTAAA
TCGCGATGCGTTAGTTGAAGCGTTAGCACCTGAGCATTTACAAGGATATGCTGGTGATGTTTGGTATCCA
CAACCTGCACCTGCTGATCATCCATGGAGAACAATGCCTAGAAATGCTATGACAGTTCACTATTCAGGTA
TGACTTTAGAAGCACAAAAACGTATTGAAGATGGAGTTAAAGATATTTTAGAGCGTTTCTTCAATCATGA
ACCTTTCCAAGATAAAGATATTATTGTTGCAAGTGGTCGTATTGCTAGTAAAAGTTATACAGCTAAATAG
AATAAGGATGCTGGGCTAGCGATTAACGCTTTCAATTTTATATAAATGAATCATATAAGTACTACTGCTG
TTGTAAAGATGGCAGTAGTTTTTTATGATTACATCTAAGTATAGTCACGGCTATGTTAGGACAATGATTT
AACATTTACGCACATATGTGTTCACTTACGCAATTATTGATAAATTTCATTCATTTGGAATAATATATAG
TCATATAGTGCTGATTTTTTTGAGACATTATATGCAAGATGCATTGTAAAGTCGATGCATTTGTTTGTTA
AATAACTTTGTATAACTAAAAATTCTTTGCTTCAACGTATGATCAAATAATAGATTTTATATAAATGGTA
GTGTGTATATATGTGGATAGGGGTGTAGACATCAATGAAGCGATTAAGTACAACATTGAAAGTACGATTA
ATTAGTAATTTTTTCCAATTGATTATTACGACAGCGTTTATCCCATTTATAGCACTATATTTAACTGATA
TGTTAAATCAATCTATCGTTGGTATATATCTTGTTGTCTTAGTGATTTTGAAGTTTCCGTTATCTATTAT
TTCTGGCTATATTATCGAAATATTTCCAAAAAAGTCTCTCGTGCTGATTTATCAGTTGACGATGGTTGTT
ATGTTAGTGCTAATGGGCATATTTAGCTCTAACCAGCTATGGCAAATCATCTGCTTTTGCATTGCATACG
CTATATTCACTATCGTTTGGGGCTTGCAATTTCCAGTTATGGACACATTAATTATGGATGCAATAACGGA
AGATGTTGAACATTACATTTACAAAATGAGTTATTGGATTACGAACTTATCGGTTGCTATCGGAGCTTTG
TTAGGTGGATTAATCTATGGTCATAGTATGTTGATACTTTTCTTAGTCGCGGCATGTATTTTTTTAATTG
TACTGGTGATTTTATATATTTGGTTGCCAGAAGACCAAAATCAATCAGTACGAACTGTTGCTAATGCGCA
AACGCCTTTTTATCAACAATTTCATATTTTGAAAGTGTTGCCTAGTTATAAATCAGTTTTAAAAGATCGA
AACTATATGTTAATGATTTCAGGATTCAGTATTTTAATGATGGGTGAATTCTCAACATCTTCGTATATTG
CAATTAGATTAAAAGATCAATTTGAGACCATCAGCATAGGTCCTTATGATATTACAGGGGCAAAGATGTT
AGCAATTTTACTCATGACCAATACTGTTTGTGTCATTGTACTCACGTATTTTATTTCAAAAGTTGTATTA
AAAATAGATTTTAAAATAGCTTTAGTGTTCGGTTTACTATTTTATATTGTCGGTTATAGTGGAATCACGT
ATCTCAATCAATTTAGCTTGCTCATCTTATTCATGATGATTGCTACTATAGGCGAAATCGTTTATTCGCC
TATATTTGAAGAGCAACGCTTTAAAATTATTCCAGAAGATAAAAGAGGGACATATAGTGCTTTTCATGCA
TTAGGTATTCATATGTCGGAAACATTAGCGAGGCTAGGGATTGTCTTGGGTGTGTTCTTAACCTCCTTAC
AAATGGGGTTGTGTATGTTTATCTTGTTAGTAATGGGTGCTTTGTTACTTGTTATAGGTGTATTTAGAGG
ACGAAAGAAAGTAAGCATAGATTGAATTTGCTGAAACATTTATTTACCAAGTCTCTTTATATTGAAAACC
TATTAATTTGGTCGTAATTAAAATAGAGATAAATTTATTAAGAATTTGTTAAAATTTAAGGATAACAATT
GTTTTATGCGAGTTGTTTGTTTAATATAAACTTGCTTCATGGATATTTTGTAACAACAATATTGAATTTG
CAATGAGATGTGAACAAGAGAAAGTGATTAACGAGTTGTAGTGTGCTATTTATCGAAGATGTATGTAATT
TACATTGAAAAATATACCAATTGTAACGATGATACAAGATGTATTTTAGGGTAGAATATATCGCTCATAT
GTTGCGAATGGTGTTTTATATTAATCATTACATAACGAGTTAATTAACATTTCGTCGGTTATCATATCAT
CATGCAATTTCAATAAGTAATGAGTATTATGATATGAAAGAAGGACTTTTTATGATTATGGGTAATTTGA
GATTTCAACAGGAATATTTTCGTATATACAAAAATAATACAGAATCAACGACACACCGTAATGCGTATTG
GGTTAAACTCGCTAAAAATGTTGAAGCTACTAAAATGATGTATGCATTATCGACAATTGTGCAACAACAT
GCACCTATAAGACATTTTTTTGATGTTACTACCGATGACAATTTAACAATGATACTTCATGAATTTCTGC
CTTTTATTGAGATAAAACAAATTCCATCTTCTTCCGCAAACTATGATTTAGAAGCTTTTTTTAAGCAAGA
ATTAAGTACTTACCATTTTAATGATTCACCTTTATTCAAATTTAAATTGTTTCAGTTCGCTGATGCTGCA
TATATACTATTAGATTTTCATGTGTCCATTTTCGATGATAGTCAAATTGATATTTTTCTTGATGATTTAT
GCAATGCATATCGTGGCAATACTGTTATTAACAATACTCGACAGCATGCACATTTAAATAGAAATGATGA
TAAAGACAATCAAGATGCATCACATATAGCATTAGACTCAAACTATTTTCGGTTAGAGAATAACTCTGAC
ATCCATATTGCTAGTTATTTACCAATTAAGCATCCATTTGATCAAGCTTTATATCAAACGTATTTAATTG
ATGATATGACATCAATAGATATGGCATCGTTGGCTGTTAGTGTGTATTTAGCTAACCATATAATGAGTCA
ACAACATGATGTCACATTAGGTATACATGTACCATCACATTTACCAAATGATTTACATGGAAATATTGTG
CCATTAACGTTAACAATCGATGCAAAAGATGTATGTCAACGTTTTACAACAGATTTTAATAAATGTGTGT
TGCAAAATATGTCGCAATTACAGTGCGCGAAGTCTTCGCTTTCATTAGAGACTATTTTTCATTGTTATCA
TCAAATGATGCCTTGTTGTAATGATGTTATTGAGGATGTACATCAAATACATGATGCACATACATCTTTA
GCGGATATTGAAATTTTTCCACATCAACACGGGTTCAAAATTATATATAACAGTGCAGCATATGATTTGC
TCTCAATCGAGACGCTGAGTGACTTAGTTCGTAATATTTATTTGCAAATTACTGAAGAAAATGGAAATAA
ACGAACAACTGTAGATGAACTTAATTTGATGACAGAACGTGATATTCAATTATATGACGATATCAATTTA
AGTTTGCCTGAGATAGATGATGCGCAAACAGTTGTCACCTTATTTGAGCAACAAGTTGAAGCAACGCCGA
ATCATGTCGCTGTGCAATTTGACGGAGTGTTTATAACATATCAAACATTGAATGCACGCGCGAATGATTT
AGCACACCGTTTGAGAAACCAGTACGGTGTTGAACCTAATGATCGTGTCGCTGTCATAGCTGAAAAAAGT
ATTGAGATGATAATAGCGATGATAGGTGTGTTGAAAGCTGGTGGGGCTTACGTGCCAATTGATACGAACT
ATCCAAGTGATCGTCAGGAGTACATTTTAAAAGATGCAACGCCTAAAGTTGTAATAACGTACCAAGCTTT
ATATGAAAATGGTAAAAAAAATATTAATCACATTGATTTGAACAAGATAGCGTGGAAAAATATTGATAAT
CTTTCTAAATGTAACACGTTAGAAGATCATGCTTATGTTATTTACACGTCGGGGACAACTGGTAACCCTA
AAGGAACACTAATTCCGCACCGAGGTATTGTTCGCTTGGTCCATCAAAATCATTATGTACCATTAAATGA
AGAGACGACGATTTTGTTATCAGGAACTATAGCCTTTGATGCTGCAACATTTGAAATATATGGTGCATTG
CTCAATGGTGGAAAGTTGATTGTTGCTAAAAAAGAACAATTATTAAATCCAATAGTGTTAGAACAATTAA
TCAATGAAAATGACGTTAATACTATGTGGTTAACCTCCTCATTATTTAATCAGATTGCTAGTGAACGAAT
AGAAGTATTGGTACCGTTAAAGTATTTATTAATTGGTGGAGAAGTATTGAATGCTAAATGGGTAGATTTG
CTTAATCAAAGACCGAAGCATCCTCAAATTATTAATGATTATGGACCAACTGAAAATACAACATTTACAA
CGACGTATAATATACCTAACAAAGTTCCAAATCGTATTCCTATTGGTAAACCGATTCTTGGTACTCATGT
TTATATCATGCAAGGCGAGCGTCGCTGTGGCGTTGGTATTCCTGGAGAATTATGTACAAGTGGCTTTGGG
TTAGCTGCAGGTTATTTAAATCAGCCAGAATTGACAGCAGATAAATTTATCAAAGATTCAAATATAAATC
AGCTGATGTATAGAAGTGGTGATATCGTTCGTCTGTTACCCGATGGCAACATAGATTATTTATATCGAAA
GGACAAACAAGTTAAGATTCGAGGGTTTAGGATTGAGTTGTCAGAGGTTGAGCATGCGCTCGAGCGTATA
CAAGGTATTAATAAAGCTGTTGTTATTGTTCAAAATCATGATCAAGATCAGTATATCGTTGCTTATTATG
AAGCGATGCATACATTATCACATAATAAGATTAAATCACAATTACGTATGACCTTACCGGAGTACATGAT
ACCAGTTAATTTTATGCATATTGAGCAAATTCCTATTACTATTAATGGGAAATTAGATAAGAAGGCATTG
CCTATCATGGACTATGTCGATACGGATGCCTATGTAGCACCGAGTACAGATACCGAACACTTGCTATGTC
AAATTTTTGCAGATATTTTACATGTGAATCAAGTAGGTATTCATGATAATTTCTTTGAATTAGGCGGCCA
TTCATTAAAAGCAACGTTAGTGGTGAATCGGATAGAGGCATCTACTGGGAAACGATTACAAATTGGTGAT
TTATTACAAAAGCCAACTGTATTTGAACTAGCACAAGCAATTGCTAAGGTTCAAGAACAAAACTATGAAG
TGATTCCTGAAGCTATAGTTAAAGATGATTATGTGTTGAGCTCTGCACAAAAGCGTATGTATTTATTATG
GAAATCAAACCTTAAAGATACGGTGTATAACATACCTTTTTTATGGCGGTTATCATCAGAACTTAATGTA
GCTCAATTGCGACAAGCAGTTCAGCATTTGATAGCGCGACATGAGATTCTACGAACACAATATATTGTTG
TAGATGATGAGGTTCGACAACGTATTGTGGCAGATGTTGTAGCTGACTTTGAAGAAGTTAACACGCATTT
TACGGATGAACAAGAAATCATGCGCCAATTTGTGGCACCTTTTAATTTGGAAAAGCCAAGTCAAATTAGA
GTGAGATACATTAGAAGTCCATTACATGCATACCTGTTTATAGATACACATCATATCATTAATGACGGTA
TGAGTAATATACAATTAATGAATGATCTTAACGCCCTTTATCAACATAAATTATTGTTACCACTTAAATT
GCAATATAAAGACTATAGTGAGTGGATGTCGCATCGTGATATGACGAAACATAGACAATATTGGTTATCT
AAATTCAAAGATGAAGTACCTATTTTAAGCTTACCGACAGACTATGTTAGACCAAATATTAAAACGACAA
ATGGAGCAATGATGTCATTTACAATGAATCAACAAACGAGACAGCTACTTCAAAAGTATGTAGAAAAGTA
TCAAATTACTGATTTTATGTTCTTTATGAGTGTGGTCATGACGTTGTTAAGCAGATATGCTCGAAAAGAT
GATGTTGTTGTCGGTAGTGTAATGAGTGCGCGTATGCATAAAGGCACGGAGCAAATGCTAGGCATGTTTG
CTAATACGTTGGTATATAGAGGGCAACCGTCACCTGATAAAATGTGGACACAGTTTTTACAAGAAGTTAA
GGAAATGAGTTTGGAGGCATACGAGCATCAAGAATACCCATTCGAATGCTTAGTAAATGACTTAGATCAA
TCACATGATGCCTCACGGAATCCATTATTTGATGTCATGTTAGTACTACAAAACAATGAAACGAATCATG
CTCATTTTGGGCATAGTAAATTAACACACATTCAACCCAGATCGGTGACGGCGAAATTTGATTTATCTTT
CATCATTGAAGAAGATCGCGATGACTATACAATCAATATCGAGTATAATACCGATTTATATCACTCAGAA
ACAGTTCGTCACATGGGTAATCAATGTATGATTATGATTGATTATATTTTGAAGCATCAAGATACACTAC
AAATTTGTGATATACCAAACGGCACGGAGGAACTTCTAAATTGGGTCAATACGCATGTTAACGATCGAAT
GCTTAATGTCCCGGGAAATAAATCTATCATAAGTTACTTTAATGAAGTTGTCTCACGACAAGGTAATCAT
GTTGCGCTAGTCATGAATGATTTGACAATGACGTATGAAACATTACGCAACTATGTGGATGCCATTGCGC
ACATGCTCCTATCAAATGGTGTGGGCAATGGTCAACGGGTTGCCTTGTTTACAGAACGTAGTTTTGAAAT
GATTGCGGCGATGTTGGCGACAGTTAAAGTAGGTGCATCTTATATACCTATCGATATTGATTTTCCGAAA
AAGCGACAAGGCGCAATTTTGGAGGATGCTAAAGTAACTGCAGTCATGTCTTACGGCATTGAAATTGAAA
CGACATTACCAGTCATTCAATTGGAAAATGCTAAAGGTTTTGTTGAATCAAAGGAAAATGAACAATATGA
TGATTTACATGGCGATCAACTTGAAAACACAGCGATGTTAGATAATGAGATGTATGCTATTTACACATCT
GGTACGACCGGGATGCCTAAAGGGGTTGCCATACGACAACGAAATTTGTTGAATTTAGTGCATGCATGGT
CAACTGAATTGCAATTAGGCGACAATGAAGTATTTTTGCAACATGCAAATATTGTTTTTGATGCATCAGT
TATGGAGATTTATTGTTGTTTGTTAAATGGTCATACGCTTGTGATTCCAGATAGAGAGGAACGTGTTAAT
CCAGCACAGTTACAACAACTCATTAATAAGCATCGTGTGACGGTGGCGTCGATTCCATTACAAATGTGTA
GTGTTATGGAAGACTTTTATATTGAAAAATTGATTACAGGCGGGGCAACTAGTACGGCATCCTTTGTTAA
ATATATTGAGAAGCATTGTGGCACGTATTTCAATGCCTATGGACCATCTGAGTCAACAGTCATCACATCG
TATTGGTCACATCAATGTGGTGTGATACCTGAGACGATTCCAATTGGCAAACCCTTATCTAACATCCAAG
TGTATATTATGTCAGATGGTTTGTTATGCGGTATTGGTATGCCAGGCGAGTTGTGTATTGCAGGTGATAG
TTTAGCGATAGGATATATTAATCGTCCAGAATTAATGGCTGAAAAATGGCGAAATAATCCATTTGGTAAA
GGAAAGTTGTATCATAGTGGTGATTTAGCACGTTATACATCTGATGGTCAAATTGAATTTTTAGGAAGAA
TAGATAAACAAGTGAAAGTTAACGGGTACCGTATTGAACTTGATGAAATTGAAAATGCAATATTAGCTAT
TCGTGGTATATCTGATTGTGTTGTCACAGTAAGTCACTTTGATACGCATGATATATTGAATGCTTATTAT
GTTGGAGAGCAACAAATGGAGCAGGATTTGAAGCAATATTTAAATGATCATCTGCCTAAGTATATGATTC
CTAAGACTATAACGCATATCGATTGTATGCCATTAACCACGAATGACAAGGTAGATACTACGCGTTTGCC
AAATCCATCACCTATACAACAGTCTAATAAAGTGTATAGCGAACCATCTAATGAAATTGAGCAGACATTT
GTTGATGTATTCGGAGAGGTATTGAAACAAAATGATGTCGGTGTTGACGATGATTTCTTTGAACTTGGTG
GTAACTCATTAGAGGCGATGTTAGTTGTCTCGCATTTAAAACGATTTGGCCATCATATTTCAATGCAGAC
ATTATATCAATATAAAACCGTGCGACAGATTGTTAATTATATGCACCAAAATCAACAATCATTAGTTGCA
TTACCGGATAATCTTTCGGAATTACAAAACATAGTTATGACTCGTTATAATTTGGGTATTTTAGAGGATA
ATCTAAGTCATCGACCTCTAGGAAATACACTATTGACTGGTGCTACAGGGTTTTTAGGTGCTTATCTGAT
TGAAGCACTACAAGGATACAGTCATCGCATTTATTGTTTCATACGTGCTGATAATGAGGAAATAGCATGG
TATAAGTTGATGACGAATTTAAATGATTATTTTTCAGAAGAGACGGTTGAAATGATGTTATCAAACATTG
AAGTCATTGTTGGTGATTTTGAGTGTATGGATGATGTTGTTTTACCAGAAAACATGGATACGATTATTCA
TGCAGGTGCTCGTACAGATCATTTTGGTGATGATGATGAATTTGAAAAAGTAAATGTTCAAGGTACTGTT
GATGTTATACGTTTGGCACAACAACATCATGCAAGGTTAATATATGTGTCTACGATAAGTGTGGGAACTT
ATTTTGATATAGACACAGAAGATGTGACATTTTCAGAAGCGGATGTCTATAAAGGACAACTACTAACATC
ACCATATACACGGAGTAAATTTTATAGTGAATTAAAAGTATTAGAAGCTGTAAATAATGGCTTAGATGGT
CGGATTGTACGTGTTGGTAATTTGACGAGTCCTTACAATGGAAGATGGCATATGAGAAATATAAAGACTA
ACCGTTTTTCAATGGTAATGAATGATTTGTTACAACTGAATTGTATCGGGGTTAGCCTCGCTGAAATGCC
TGTAGATTTTTCTTTTGTGGATACGACTGCAAGACAAATTGTCGCATTAGCACAAATCAACACACCACAA
ATCATTTACCATGTGCTATCACCTAATAAAATGCCGGTGAAATCTTTGTTAGAATGCGTTAAGCGCAAAG
AAATTGAACTCGTCAGCGATGAATCATTTAATGAAATTTTACAGAAACAAGACATGTACGAAACGATTGG
ATTAACTAGTGTTGACCGTGAACAACAACTAGCAATGATAGATACAAAATTAACATTAAAAATAATGAAT
CACATCAGTGAAAAATGGCCAACGATAACTAAAAATTGGCTGTATCATTGGGCGCAATATATCAAAACAA
TATTCAATAAGTAAGTAGGGAAAGTTATGACAGTATTTGTAATGCAATTACAGAGTAACTTGAAAAGTAT
TGAAGAATTAATATCACAAAGTCGTTGGTCATATAAAAAACCGCGTACAGTCAACTATAGATACAATCAA
GATAAACTCATGCACAGATTGGGAGATATTTTAGTGCAATATGGAATTCAACATGACACAGGGTTATTAC
CACATGAATGGCATTATTACATTTCGCCACGAGGTAAGGCAGATATAGTTCAACACAATCGTGATGGACA
GCCCATCTATGTGAGCTTATCATATAGTTATCCTTATATCGTGTGTGTTGTCGATAAAGAACCAGTTGGT
ATTGATATCGAAAAGATATCACAACGTTTAGACTGGCGTACATTAGTGACGTGTTTCTCTACAAACGAAG
CACAGCAAATATGTAGTTTAAATGATTTTTATCAAATATGGACACAAAAAGAAAGTTTTACAAAATTGAT
TGGTGAAGGTTTAATCAAAGGGTTGGACATATATGATATGACGCAATCAAACTTTTATCAATCACGTGAA
GTGAAGTTCAAACAATTTATTTTTGATCAGTTTATGGTACAGGTATGTTTCTTAGGACAGGCACCCTGGG
GTTATAAAAAAGTGTCTGTATTTCAGTTATTGAGTAGTTAAACATGGCGTCTAACAGTATCATTGCGCAG
TGATTTTAAACTATACTGCCTAAATGTTTACTGTTAGATGTTTTTTTATTGGAAAAATGAAAGGTGAATA
CACGATGGCATCATTCAAAATCATGACGAGATTATAGTAAGTGATAAGGTGAAAATATACTGAGCAATAT
TGAAATTGCCAAAAATAATGGCTTGTTACGACGCATTTGAGACTTTAATGCTCACGTAAGTTGGCTGGAA
TCATATCATGTCAGTTAATAAAATAACGTGAGCATCAATCATCATACTCAAACGATGATTTAAAACTCAC
GTTACGATGTTTATATGAATTAATTTAATTTATAGCGATAGACAAAATGTTGTCGTACTAATTCAATAGT
CATCATCCAGACGACATGTCCAAATAATTCTGATATGTGCTCTTGGAATGGTTGATCCCACACAGCAGGT
ACAGTATGCATAATCGGCATAATGATAAGGTGGAATAACACCCATATTACAATACCAAATACAGCACCTT
GTCCCATTGCTAAGTAAGCGTATTTTTTAACTAATATGCAATAAATAATTGCAATGACGATAGAAAAACT
AAGGTGAACAATGAAGCTTACCCAAGGTAATTCCATATTTGAAAATGTATACGTCTGATGTGTAAATTCA
CTACTAAATCCTAATTGTTGCAATAACTCTTGAGGTGGGTTTGTTGCATTTCGTTCTGGTGTACGAGGTG
GAAACATGACCTCCCAACCTAATTTTACAATTCCAGACAACAAGCCACCAATGATTCCGGCATAAATGAA
TATTATCATTTGTCGTTTCGTCAACTTAAGGACCCCTCTCTTTTTTCTATCCTCATTATAGTATTTTGTT
AAAATAATCACAATGAAAAAACTTTTAAAATATAAAATATTTCAAGTTACAAATTTGAAAATCACTAATA
GTGTTTTTCATCTCAAATTGTATCATACTATATTCTAAGATTTCTTTTGTGAAATGAGACAGGTGAAAAG
GTGGCGCTGCATAATCATTAAACAAATTAGGTACAACTATGTTTCGAAGCCGAAAAATACAAGATTGAGT
GGTCACATTCAAAGTCATACTAATGATTTTAGTATCGTTGTCCCAACAAAATCATTATTATAAATAGCTT
CGATAATATTTGGCTTGTTTCCTGATGCAATGATAACTTTAGGACAGCCATTTTCAATAGCATTTTTAGC
ATCAAGCACTTTGGGAATCATACCTCCATAAATATCACCATGCTCAATATACTGATTAATATCGGCTAAG
GGTAGTTGAGGTATAACAACATCGTTGATTAGCACTCCAGCAATATTGCTTAGTACATAAATGGGTGCTT
CCAATGATGCTGCAATAAAATAGGCGAGTGTGTCTGCATTTATGTTGTAAAATTCTCCATCATGGTTATT
GAAACCAATCGAATTGATGATAGGTACAAATTTAGTACATAAATAAGACAATGAGTCTATATTTAAAGTG
GTTGGAACCCCGACATATCCATATTGTTGATCAAAACGTTTAATTTCAAATAATTGAGCATCCAAACCAC
ATAAGCCTATTGCAGAACATTGGTGCTGGTTAAATTGAGCTACTAATGCAGTGTTAACGTCTGCAATGAG
CGTGTGTTTAGTAATAGTCATGGTTGCTTTATCAGTCACTCTTAGGCCATTAACAAAGTGTGGCTCGATT
TGCTGGTTTGATAATGCTTCATTAATAAATGGGCCACCGCCATGAACGATAATGGGGTAGATGTTGTTTG
ATCGTAAATGCTTAATGTTGTTAATAATTGATGGATGCATGTCACTTAGTGTACTGCCACCAATTTTAAT
GACAATAAATTTCATCTAACCAACACCACCTTATGTTCGATATGATGCGTTAATACGCACATAATCATAG
GATAAATCACAACCGTATGCAGTCGCTACAGCGTTACCTAAACCAAGCTGAACGTTAATTGTGACATTTT
CATGAGTTAATGTATTCGACATAGCTTGCTCATCAAATAGTACAGCCATACCTTTATCAACGACAGGTAT
TTGGTTCAGTTGAACATATGTGCAGTTAGGATCAATTTCACATCCGCTGTAGCCAATAGCTGTAATGATT
CGACCAAAATTGGCATCTTCGCCAAAAATAGCTGATTTTACTAGATTTGAACTTACGATAGTTTTACCGA
TTTTTCTTGCGTCTGATATTGATTTAGCGCCTGAAACATTGACACTGATTAACTTTGTTGCGCCTTCGCC
ATCTCTGGCTATAGCTTTAGCTAAAAATGTACAGTCAAAATTGAAGGCATCAACAAATGTTTCCCATTGT
GGATGGTCTTGATTAAGTATTTGGTGTTCAACTTGCTGATTTGCCATGACTAATACCATGTCATTTGTAC
TTGTATCGCCATCAACAGTAATCATATTAAATGTATGGTCAGTCGAAGATTTTAATAATTGATGAAGTGT
ATTCGATTCAATTGATGCATCTGTTGTTATAAAAGCAAGCATGGTAGCCATATTTGGGTGAATCATACCT
GATCCTTTAGCACTGCCACCAATTGTAATGGTTTTACCATCAATATTTAGTGATACAGCGATATGCTTTG
TACATGTATCAGTTGTTAAAATTGCCTCGTTAAACGCACCTGGTGTTGTAAAATTAGCATCATTAATATG
TTCTGTACCAGTTTTAATTTTATCCATTGGCAAATATTCTCCAATGACCCCAGTTGAAGCAACAGCAACA
TGCTCAGATGGTATTTGAAGTTGTTGAGCAACCCATGTTTGAGTTTGTTGTGCATCATCGATGCCTTGCT
GACCTGTGCAAGAATTTGCATTAGCTGAATTAACAACAAGTGCTTGTAATTTCCCTTTAGACTTTTGTAA
AGTGTCTTCAGTGACAATAAGTGGTGCAGCTTTAAATTGGTTTAAAGTATATACGGCAGCTGAACTTGCT
AAAGACGATGAGTAAATCCAGCCAAAGTCTTTTTTGTTAGCGCGTAAACCGATGTGCATACCACCAGCCG
TGAAGCCTTGAGGTGTACTGATATCGCCATGTTTAATAATTGAAAAGTTATGTTGCTGTGATGTCGTTTC
TTGATGTTTCATTCTAACACCCCTTATGGATAAACTGGTGATTGTTTTAGGCCAGTCGTAACTTCAAAAT
CATATAATATATTTAAGTTTTGAATGGCTTGACCACTTGCCCCTTTGACAAGGTTATCAATCACTGATAC
TAAAATTGCTGTTTGCGTTGTTTCATCTACATAGATGCCGATATCGCAGTAGTTACTACCGAGTACTTCT
TTTGTGGTTGGAAAAGTCCCAATATCTCTAATTCTGACAAATGGCTGATTAGCATAATAAGAGGTCATTA
ATTTATGTAATGATTCAGTCGTATGTTCAGATGACAATTTGACATATATTGTTGATAAAATACCTCGTGT
CATTGGTACGAGATGTGGTGTAAATATGACTGATACATCTTGACCTGCAATGATAGATAAATATTGCTCG
ATTTCCGGTTTGTGTTTATGGTTTCCGATTGCATAAGCGCTTAGATTTTCATTCATTTCTGAAAAATGAA
CACGTTGTGATAATGAACGACCAGCACCTGACACGCCGGTCTTAGCATCAATAATAATAGATGACAAATC
TACAATTTTTTCGCTAATAAGTGGATGTAATGCTAATAACGTTTCTGTAGGGAAACAGCCAGGGTTAGAA
ATGAGTTTCGTTCCATTGTTATCTAAAGATTGCCATTCTGAAATGCTGTAAATAGCATGATCCAAATCAA
CTTGTGCTACAGCAGTTTCTTTGTAATATGCTTCATATATTTCACGATTCTTAATTCTAAATGCGCCAGA
TTAATCGATAACATGAATACCTTTTTCTACTAAGGGAGGGATACATGTTTTACTTACGGGTGCTGGTGTC
GCAAAGAAAATTACATCACAGTCATTATTGTCCACTGTAAGTGCTTCGAAATGTTGCATAATATGTTGTA
AATGTGGAAATGTTAATTTCAACGGTTCATCTACTTTTGAATGTGAGTAGATGTGTGCTATTGTTACATG
AGGATGTGTTTGTAATAATCGAATTAATTCAATTGCGCCATAACCGCTACCGCCAACGATACCTACTTTA
ATCATCATGAATCCCTCCTATATCATATATAAATGATTAATTGTTAATTTTTAAAAACGTCTTGAAAAGC
TGCAACAATTTGATTGATTTCCTCTTTATCAATGACTAGAGGTGGTGACAATCGAATGATAGTACGATGC
GTGTCTTTGCATAAGATTCCACGTTGAATCAGATGATCCACAAAAGGTGCAGCATCTGTGTTAAGCTCTA
TGCCTATAAATAAACCACGGCCTCTAATTTCTTTAATACTAGGATGTTTAAGTTGTAGCAACGCTTTTAA
TAAAAATGAACCTAAGCGTTCTGATCGTTCAACCAGTTGTTCATCTTTAAGTACATCAAGCGCTGCCGTC
GATATTGCAATGGCTAAAGGGTTACCACCAAATGTTGAACCATGTGTACCTGGTGTTAGAACACGCATGA
CATCATTATTTGCAAGTACAGCAGATACAGGGTATAAGCCGCCACCCAATGCCTTACCTAAAATATAAAT
GTCTGGAACAACTTGCTCCCATTCCATAGCAAGCCATTTCCCAGTTCTACCAAGACCAACTTGAATTTCA
TCTGCAATCAATAATATTTGATGTTTATCACATAGTTGACGCACAGCTTGAATATATCCATTCGGTGGTA
TATTAACGCCACCTTCACCTTGAATTGGTTCCAAAATAATTGCTGCTGTATTCGGTGAAATAGCTTGTGT
TAATTGTTCAATGTCTCCAAAATCTACTGTTGTAGTGCCTTGAAGTAGGGGGTGAAATCCTGCTTTATAT
GCGTCGTGGTTAGATAGTGATAATGAGCCAAGTGTACGACCGTGAAAATTGTTATTCATAGCGATGATTT
CAACTTGTCCGTCAGCAATGCCTTTAACTTCAGAGCCCCATTTTCTAGCAATTTTAATGGCCGCTTCAAC
AGCTTCAGTACCAGAGTTAAGGGGGAGTACTTTGTCTTTCTTAGCAAGATGACAAATTTTTTCTTCCCAT
TTCCCGAGATTGTCACTATAAAGGACACGTGAAATGATAGACAACTTTGAAGCTTGTTCTGTCATCGCTT
TAACAATTGTTGGATGGCAATGGCCTTGGTTTGCAACTGAAAAACCCGAAATGCAATCTATATATTGTTT
GCCATCAGTATCCCAAAATTTGACACCTTTACCTTTAGTAATTACAAGCTTAAGTGGTGCATAATTATTA
GAGCTATAATAATCAGTTAATTCAATGATTGAATTCATCGGTCTCCCTCCTTTATATTTATACAATTTAA
AGAATTAATATTAATATATTACAGTTGTTCAATATAAGTGTCAAATGTAAATTTAATAATATAAAGATAA
AGTTGTGTATGTATTAATGTGATTCGTAAAATGAAAGTACTAATATTTTTCGTGGATAATCATTGATATG
TATACGAGTGCAGTTTAATGTAGTATGAATAAAAAATGCCACAAGCATATGTTTAACATATGACTGTGGC
ATAGTATTATGCTTGTGGAATTTTACGATGCTTAATTTTATAAATAATGAAGCCGATAATGAAACCAATC
AAACTGAGAACAACCCAGCCCATACCAATGTCTGATAATGGTAAATATTTTTGGCTGAAATTAATCAAAG
TTTGTGAGAATGATGTGCTTGAAATGAACTCTGGACTAGCTTTTAATCCATCTACTAATGCAGCAATCAT
TGTAAAGAAAATGGTACATTGATAAATAATTTTTGAATGATGGAATTTGCTGCTAAATAATGTTAGTACA
ATCAAGGCAATTGCTAATGGATATAAGAACATTAACACTGGGACTGAGTACATAATAATCTTAGTTAAGC
CAACATTCGCGAATAAGAATGAGATAAAGCTCACAACTGTTGCAATCGCTAGGTAATTCATTTTAGGGAA
AAGGTGTTCAAATGTTTCTGAAAATGCCGTAATTAAACCGATAGCTGTTTTTAAACAAGCAACCATAACT
ATGAGTGATAACAAGACGATACCGTAGTTACCTAAGTAGTATTGCGTAATTTGCGCTAAGGCAATACCAC
CATTTTCACTAAGTTTAAAATGACCAATACTTAATGTACCCATGATTGCTAGTAGGGTATAAATGATCCC
CATCATAATGATACTGATAGTACCAGACTTAATTGTTTCTTTAGCGATATCAGTTGGATTTTCGATACCT
AACTTTTTAATCGTTGCAACAATGATGATACCAAATGCCAATGACGCTAGCGCATCTAAGGTATTGTATC
CATCTAAAAAGCCGTTAAATAAGGCGTTTGATTGATATTGTTTACTAATAGGTGCATCAGATATGCCACC
TAATGGATGGATAAAAGCAAATAATAAAATAAGTGCTAATAATACTAAGAATACCGGATTTAAAAATTTA
CCGATATATTCTAAAATTCTTGATGGCTTTCTCGCAAAAAACCATGCAATCACAAAGAAGACGAAGCTAA
AAATAAATAAATATAAAGTGATTTGCTTTGGTGATAAAAATGGCGAAAATGCAATTTCAAATGATGTAGT
TGCCAGTCTAGGTAAGGCGAAAAATGGTCCGATAACTAGATATAAGGCAATCGTGAAAATATAAGCATAT
GTTTTATTAACACGCGATGCAATTTCAAATAAACCAGATGTCTTTGAAATGCCAATAGCAATGATACCTA
GAAATGGTAAGCCAATTGCTGTAATTAAAAATCCTAAGTTAGCGATAAAAACGTTAGAACCAGCAGCTTG
ACCCAAGTGTATTGGGAAGATAAGATTGCCGGCACCAAAGAATAAACCAAATAACATAGAACCTATAAAC
ATGTTTTCTTTAAATGTTAGTTTCTTCTTCATATATGTATTTGTTCTCCTTTTTAGAACTTATAAAAATC
TACTTAATTAAGATAATATCAAAAATTAAACCTAAAGTGATACATAATTTTGTAATAAATACTAAATTTT
TTGAAAATTCCGGAATAAACACTGTTTTTATGTAGTAAGGGCGTAGGTTAAGAACGGTTTAACAGATATA
GAATATGTTAAATATAGAATGTTAGACAACCCGACGTATTAATACTTTGTAAAATAAAGATACCCCCTTC
AACATGATCGAAAGGGGTAAGTGTATGCTTAGTTCAATATATTTAGTATGTCGCTTGTAGTTACTGTTTG
CCCCATTATAGGGAATAAATTATCTATTGGGAATTGATGTAGCGTTTCGTTTTGAGCGCTCATCATGTCA
GTAACAAAATACTGATCGTAGTTTAATTGATAGGCGTCTCGTGCTGTCGTATCTACACCAACATGTGTTG
CTACACCGCCAAGAACAATCGTATCAATTCCTCGACGTCTCAACTGTAAGTCTAAATCCGTTCCTACAAA
TACACTAAATTGTCGTTTGTCTATGACAAAATCGCCATCTCTCTTGTCTAATAAATGATGGAAACGACTG
TAGTCGTCGCCTTCTTTTGGTGGTAATGATACCATCGAATTTGGTTTCAATGCATCTTTACCATCATAGA
ATTTAACACGAACGAATACGATAAAACCATTGTTTTTTCTGAAAACATCTATTAATTTATTAGCGTTTTG
AACGACATTTTCAGCTGTATATGGGGCATAATCCATTTTAAGAATACCTTCTTGCAGGTCGATTAACACT
AAAGCGGTTTTATTAAAATTAATCATCTTATATCAGAGTCCTTTTCGTTTAATAAAGTATTCGCTTAAAC
TTATACCCTAACGTGATGAAATTATTTATTTTGTTGCGAAAAAGCTTTAGCGATATCGATCAGTTTCTTT
GGTGCATCTTCAACAGACATTTTGACTTCGACAAAATGCATCACATCGGGATGACCATTAATTGCATTAA
ACGTGTCTTGTAAATCTTTTGATGATTCAACGTCATGAATTTCAACATTTTTACCACCAAATACAGCTGG
TAAAGCTTTATAATCCCACATGTGAATTTCATTATAAGGTTCATACATGCCGTGAATAAGTCGTTCTACC
GTATAGCCGTCATTATTAATCACAAATAATACCGGTTTAATATGCTGTCTAATCATAGTTGAAATAGCTT
GAACAGTTAGTTGCAATGAGCCATCACCAATTAACAATAAGTTACGACGATCTTTGTCTGCTAATTGTGA
ACCTAATGTTGCAGGTAATGTATAGCCGATAGAACCCCATAACGGTTGCCCTATAAAAGTATTGTTTTTG
TATAATGCTAAATCATAAGCACCAAAGAATGATGTACCTTGATCAGCAATAATGACATCATTTGGTTTTA
AGAAATTTTGCATCATTTTAAAATAAGTTTGTTGTGTTAATGATTCTGTGCCAACAGTATAATCGGGTGA
TGTTGGACGATGATAAGCAGGGAACGATGCGTTATTCGTATATGATATATCGGTCAATTGTTGTAGTAAT
GATGGTAGAGATATTTCATCATTTGTAACATCATCAATTTTGATATTGTGATGATTTAACATAACGACAT
CATCGATATTGAATTGGTATGAAAATCCTGCTGTTGCTGAATCTGTTAATTTGGCTCCAATATTTAAAAT
TAAATCGCTGTTGTCCACGTAATCGCGTATTTTATCTTCGGCAATTTTCCCATCGTAAATACCCATATAA
TATGGATTTTCCTCATTAAAAGCACCTTTTCCTAATGAAAGTTGTGCTACTGGTATCTGTGTTTGATTTA
CAAAATCTTCTAATTCTTGATGGAGGTGAAAACTGTTAATTTCATGTCCAGTAATGATGATAGGCTGCTT
CGATTGATGCAATTTAGATGCTAATAACTCTATATATATTGATGCATCAGTATCTTTGGCTACCGTTACT
TCGAATGGTGTCGGTATCTCAATTTCAGAGATTGCGACATCGATTGGTAAATGTAAATGAACTGGGCGTC
TTTCGGCGATTGCTGTATTAATTAAACGTGGTATTTCGGTTGTTGCATTTTCAGGTGTGATATAACCTTG
TGCAACGGTTATATGTGCAAACATTTTTCGGTAGTCGTCAAATGTACCTTCACCAAGTGAGTGATGTACA
TATTTACCGGCTTCTTCAACAGCACGTGTCGGCGCACCTGTAATCGCAATGACAGGTATGCGTTCAGCAT
ATGAACCTGCGATACCGTTGACGGCACTTAATTCGCCAACACCAAATGTAGTAACTAATGCAGCGAGTCC
ATTAAGACGGGCATAACCGTCCGCTGCGTAACTTGCGTTTAATTCATTTGTATTTCCTACCCAATCTACA
TTGGGATTACTGATAATATCGTCTAGAAAAGCGAGATTAAAATCACCAGGAACACCAAAAATTTTATCGA
CGCCTGCTCGATGAATAGCGTCAATTAAGTAAGCTCCAATGCGTTGTTTCATAAAAAAACCACCTTTTCT
CTATATTTACACTTAAAATGATAGCCTCGAATATAGTGTAAGGTCAAGGAAGTTGACTTTGTTGTGAAAA
CGCTAACAATAGTGAGCAATTAATATTTTTTAGGAAATGAGTATGAAGGGGGCTTTAATTGATGATCTTA
AAATTCAAAATTTAAAGGGAGAGCGAACTATCAATGATGCTGCAAAACACAATAGCAAAGAAAAAACAGG
CGCGTCACCTTATGAAGGTATACGCACCTGTTTATAGTAAGCATTATTTAGCTTCAAATAATTGATCGCC
AAATGAAATGTTGCCATGTTCACCTTGTTTGAAATCAAGGTTTGTAATGTTTCCTTGTGTAACGATAATA
GGCGTAATATCGCTCTTTGCATGCTTGCGGATATAGTCTAAATCAAAGTTGATTAATAAATCACCTTGTT
TAACTTCTTGACCTTCCTCAACATGTAAAGTAAAGCCTTCTCCGTTTAATTTAACAGTGTCTAAACCGAT
GTGGATTAATAGTTCTAAACCACTATCTGATACAAGACCAATTGCATGTTTTGTTGGGAAAATCATTTGT
ACTTTACCGTTGAATGGTGCACGAACTTCACCTTGTGAAGGTTTGATAGCGATACCGTCACCCATCATTT
TTTCGCTGAACACTTGATCAGGCACTTCTGATAATGGTGTTACTTCACCAGTTAATGGTGCATGCACGAT
ATGGCTCAATTCGCTTGTTGCAGATTTATCTTCTGCAACAACAACAGTTTCGTCTTTATCGTCTTCCATA
GTAGTAGGGTTTTCTACTACTTGACCATTCATAATCTGTTGCATTTCATGTTTGATTTGGTCAGATTTTG
GACCAAAAATTGCTTGCATATTATTGCCGACTTCTAATACACCAGATGCGCCTAAATCTTTCAAACCAGG
AACATCAACTTTAGATTTGTCGTTAACTTCAACACGTAGACGTGTGATACAAGCGTCTAAATGTTTAATG
TTTGCTTTGCCACCCATAGCTTCTAATACTGCATATGGTAATTCAGTTGCTGAAGCAGTAGCCGCTTGTG
ATTGTTTATCTTCACGACCTGGTGTTTTGTATTTTAATTTTACAATTAGGAATCGGAATACGAAGTAGTA
AATGACTGCGTATACAAGACCTACAGGAATGACTAACCACCATTGTGTCTTATTAGGTAGTATACCGAGT
AAGAAGTAGTCGATGAAACCACCTGAGAATGTATAACCTAGATGAAGATCTAATAAGTACAATGTTAAGA
ATGATAAACCATCAAGTACTGCGTGAATAAAGAATAATAATGGTGCTACGAATAAGAATGAGAATTCTAA
AGGTTCTGTAATACCAGTTAAGAATGATGTTAAAGCAGCAGAACCCATTAAACCGGCTACTACTTTCTTG
TTTTCAGGTTTAGCTGTGTGATAAATTGCTAAAGCTGCTGCAGGTAAACCGAACATCATAACAGGGAATT
CACCTTGCATGAATTTACCAGCTGTTAAATGTGCACCTTCACGAATTTGTTCGATAAAGATACGTTGGTC
ACCGTGAATAATTTCACCAGCTGCATTTTTCCATGAACCAAACTCGAACCAGAACGGTGCGTGGAAAATG
TGATGTAGACCGAATGGAATTAATAAACGCTTGATGAAACCAAATAAGAATACGGCAACACCAGTATTTG
AATCTAATAATCCTGTACTGAATGCATTTAATCCTGATTGAATCGTTGGCCAAATTAATGCCATTGGGAA
TGCTAAAATAAATGATGTTGTAGCCATCATAATAGGTACGAAACGCTTACCAGCGAAGAAACCTAAATAA
GATGGTAAGTTAATGTTATAGAACTTGTTATAACACCAAGCTGCCAGGGCCCCGATTATAATACCGCCGA
ACACACCTGTTTGTAATGTTGGGATACCTAAAATGCTAGCGTAACCACTCGCTGGATCACCAATGTTCTT
AGGTGTTACTTGTAAAAAGTCACCCATTGTTTTGTTCATGATTATGTAACCGACGAATGCTGCGATAGCT
GCTACACCATCACCGCCAGCTAATCCGATTGCGACACCTAATGCGAAAATCATAGGCAAGTTATCAAAAA
TGATACCACCAGCACCTGTCATTAATTTAGCGACAGTTTGTACGCCACCATTTTGTATAAACGGCAAGTA
GTGTTGTAATGCTTCACCTTGCATAGCTGTACCGATAGCTAATAACAGACCCGCTGCTGGTAAAATCGCA
ACAGGTAACATTAGTGCCTTACCAATACGTTGCAATTGACCGAAAAGTTTCTTCCTCACTTGTCCAACCT
CCAAAGTTGTATTTATTATTTAAGATTCAATAAAAAAGACACGAGCAAATAGACTGTGTTGGTAACCATC
ACAGCTTAATTTAACTCATGCCTAATCTTACTTAGTAACACGTTGGTGTATGTAATTAATGTAAAAGAAG
CAATTGACTAAGTAGTATATAAAACTGATACGTTAGTTTATCTAGCTTACCATCACATCTTATTGAATCT
TATTTGTTTGCGACTCCTATTTTAGCATGGTGAAGTATGCGTTTTCAATACAATTATTAAATTCAATTTC
AAATCTCTTAATTGTTCACAGATTATTATTAAAACATAATATAAGATAATCCTGAATAAAATGTATAAAA
GTTGTTGTAATAATCCAGCAGTAGCAGCTATTATCAGCACTTAAAAGAAAAGGATAATCTTTGATGGTGT
AATAATTAACTTGTGACAGAAATATGTAAGATTATTACAATGAACAGGCTTCAACTGATTAATATTGTAA
TGTGTTTTCTCTTATAGTAAAATGTAAGCGATTACACAACTCAACTATATTTTCCTAATAATTATATTGT
TAAGGAGGGCTACTTTGACAGGCTTTTCAGTGTATTTAGGACAACCTTTAGATGAAGCGTATATTAAGCG
AATGATTAAACAAGGTTACCAAATGATTTTTACATCTGTACAAATACCAGAAGAAGATGACGAGACAAAA
TATCATTATTTCACAAAACTACTCAATTTATTAAAACATGAACAAGTGACTTACCTCATAGATGCTAATC
CATCTATATTAACACCATCTTTTTATGAGCATCTTCGACAATATGATGCACAATTTATGATTCGTATCGA
TCATAGTACATCAATTGAGGCAATCGAAGCGATAATGGCACAGGGTTTAAAGTGCTGTTTGAATGCAAGT
ATTATTTCCCGGGAATTGTTAACAAGCTTACATCAACAATTGAATGATTTTACATTACTTTCATTTTGTC
ATAACTATTATCCAAGACCAGATACGGGATTATCTGTTGACTTGGTCAATAAGAAAAATGAACTCATTTA
TCAATTTAATCCAAAGGCACAAATATATGGTTTTATTGTAGGGAGTGGTTTGCGAGGTCCTTTGCATAAA
GGCTTGCCAACAATTGAAGCAACGAGACATAGTCATCCTGTCGTTGCAGCTAAATTATTACAAGAAACTG
GTGTATCTGAAGTGTTAGTTGGAGACTCATTGATTGAAATGAGGCAGGCAAAACAACTTATAGATTTTTG
CAAGCATAGGCATTTCACGTTATGTATTGAAGAAGTGTTTGATACGACAGTGACTTACCTTTTCGATATG
TGTCATAAAGTACGTCCGGATAATCCGGAAAATGTCATTCGTTCGGAAACGTCAAGACAAATATGTCCAC
ATTCGATTCAACCACAGTTTACGACGCAACGACGCATTGGTTCAGTAACCGTTGATAATTTGAATAACGG
ACGTTATCAAGGTGAAATGCAAATTGTGAGACAAACGCTTAGTGCACATGACAATGTGAATGTTGTTGCA
CAAATTATTAAAGAAGACTTACCACTGTTAAGTTGTATCGAGCCGAATGATACATTTGATTTTCAATAAA
CTAGGGAGTGTAAGAAGTGATGGAAAATAGTACGACCGAAGCGCGTAATGAAGCGACGATGCATCTTGAT
GAAATGACTGTGGAAGAAGCTTTAATTACGATGAATAAAGAAGATCAGCAAGTCCCGTTAGCAGTTCAAA
AGGCAATACCACAATTGACAAAAGTAATTAAAAAAACAATTGCACAGTATAAAAAGGGTGGACGATTGAT
CTATATCGGTGCAGGTACAAGTGGAAGATTGGGTGTCTTAGATGCAGCGGAGTGTGTACCTACATTCAAT
ACTGACCCTCATGAAATTATAGGTATTATTGCTGGTGGGCAACATGCTATGACGATGGCTGTAGAAGGTG
CGGAAGATCACAAAAAATTAGCGGAAGAAGATTTGAAAAATATAGATTTAACATCAAAAGATGTCGTTAT
AGGAATTGCCGCGAGTGGCAAAACGCCATATGTTATAGGCGGTTTAACATTTGCTAACACAATCGGTGCT
ACAACAGTATCTATTTCATGCAATGAACATGCAGTTATAAGTGAAATTGCGCAGTATCCAGTAGAAGTTA
AAGTTGGTCCAGAAGTATTAACTGGTTCAACGCGTTTAAAGTCTGGTACAGCACAAAAATTAATTTTAAA
TATGATTTCAACCATCACAATGGTTGGTGTCGGAAAAGTTTACGATAACCTCATGATTGATGTTAAAGCA
ACCAATCAAAAACTGATCGACCGTTCAGTGCGTATTATTCAAGAAATATGTGCTATCACATATGATGAAG
CAATGGCGTTATATCAGGTATCTGAGCATGATGTGAAAGTTGCGACAGTTATGGGTATGTGTGGCATTTC
TAAGGAAGAAGCAACAAGACGGTTATTAAACAATGGTGACATTGTTAAACGAGCAATCAGAGATAGACAA
CCTTAGGAGGGATTTAAATGACCAAAGAACAACAACTTGCAGAACGAATTATTGCTGCAGTAGGTGGTAT
GGATAATATAGATAGTGTCATGAACTGTATGACACGTGTGCGTATTAAAGTATTAGATGAAAATAAAGTA
GATGACCAAGAACTAAGGCACATTGATGGTGTCATGGGTGTTATACACGATGAACGCATTCAAGTTGTGG
TTGGACCTGGCACAGTCAATAAAGTGGCTAATCATATGGCGGAATTAAGTGGTGTTAAACTAGGTGACCC
AATACCACACAATCACAATGATAGTGAAAAAATGGACTATAAATCATATGCAGCTGATAAAGCAAAGGCG
AATAAAGAAGCACATAAAGCAAAACAAAAGAATGGTAAGTTGAATAAAGTATTGAAATCAATTGCCAATA
TCTTTATACCGTTGATTCCTGCATTTATTGGAGCTGGATTAATTGGTGGTATTGCAGCAGTACTGAGTAA
CTTAATGGTGGCAGGCTATATTTCAGGTGCTTGGATTACGCAACTTATAACAGTATTTAATGTCATTAAA
GACGGTATGTTAGCATACTTAGCTATTTTCACTGGTATTAATGCGGCTAAAGAATTTGGTGCGACACCAG
GACTTGGTGGCGTGATTGGTGGTACAACGTTATTAACGGGTATTGCTGGTAAAAATATTTTAATGAATGT
CTTCACTGGAGAACCATTGCAACCTGGACAAGGTGGGATTATTGGCGTTATTTTTGCCGTTTGGATTTTA
AGTATTGTCGAAAAGAGATTGCATAAAATTGTGCCAAATGCGATTGATATTATTGTAACGCCGGCTATTG
CATTGTTGATTGTAGGACTATTAACTATCTTTATCTTTATGCCATTAGCAGGTTTTGTTTCAGACAGTTT
AGTTTCAGTAGTTAACGGAATTATTAGTATTGGTGGCGTATTTAGTGGATTTATCATTGGTGCAAGCTTC
CTACCGTTAGTTATGTTAGGACTTCATCATATTTTTACGCCAATTCATATAGAAATGATTAACCAATCTG
GTGCTACTTACTTATTGCCAATAGCAGCGATGGCTGGTGCTGGACAAGTAGGTGCCGCATTAGCACTTTG
GGTAAGATGTAAACGCAACACAACATTACGTAATACTTTAAAAGGTGCATTGCCAGTTGGTTTCCTAGGT
ATTGGAGAACCATTAATCTATGGTGTGACTTTGCCATTAGGTCGACCTTTCTTAACTGCTTGTATTGGCG
GTGGTATTGGTGGCGCTGTAATAGGTGGAATTGGACATATTGGTGCCAAAGCAATAGGCCCAAGTGGTGT
GTCACTATTACCATTAATCTCAGATAATATGTATTTAGGTTATATTGCAGGATTACTTACTGCGTATGCT
GGTGGATTCGTTTGTACATATTTATTTGGAACGACAAAGGCGATGCGACAGACAGATTTGTTGGGTGATT
AATGATGACAAATATTTTATATCGCATTGATAAGCAGTTGAGTGATTTTACGAAGACAGAAAAGATAATC
GCTGATTACATTTTAAAGAATCCACATAAAATCATTGATATGACTGTGAATGATTTGGCAGATGTTACGA
ATGTTAGTACAGCATCAATTGTTAGATTTAGTCGGAAAATGACACATCAAGGTTTTCAAGAGCTAAAGAT
TGCGATATCTCGTTACTTACCCGAAGATATTGCAACCAATCCACATTTAGAATTGATTGAAAATGAATCT
GTAGAAACTTTGAAAAATAAAATGATTGCTAGAGCAACGAATACGATGCGATTTGTAGCTACTAATATTA
TGGATGCGCAAATTGATGCAATTTGTGATGTGTTGAAAAATGCCAGGACAATATTTTTATTTGGATTTGG
CGCATCGAGTTTGACTATTGGTGATCTTTTTCAAAAGTTATCTCGTATTGGCTTAAATGTCAGGTTATTA
CATGAAACGCATTTACTTGTGTCAACATTTGCGACACATGATGATAGAGATTGCATGATTTTTGTGACGA
ATCAAGGTAGTCATAGTGAATTGCAGTCAATTGCACAGGTGGCCACACATTACAGTATTCCCATCATAAC
TATATCTAGTACAGCTAATAATCCAGTGGCTCAAATTGCAGACTATGCACTGATTTATGGCAGAACTGAT
GAAAATGAAATGCGTATGGTGGCTACAACGTCACTATTTGCACAGTTATTCACGGTAGATATATTGTACT
ATCGATTTGTAGCATTAAATTATCATGCGATTCTAGATTGTATAACCCAATCGAAAATGGCACTTGATAA
TTACAGGAAGCATCTTGCGACGATAGATTTTAAACATTAGATATTGTGCGCGTTCTAATATTAAGTTAGT
TGCAACGTAAACAATTGAAGTTTTTGATGTGATTCAGTTGCTTGATGAAAAAATTGTTGATACAAGTTTG
TAAAACTGGCATAGAGGCTATTTTGAAAATGATAAAGGCGTGACAAATTAAAGCAAAGTTCAGATTTGAG
CTTTGCTTTTTTCATAGTATAGAAATTAAATGCTGAAGAATAATTTTAATGCTAAATGAACTAATACGAA
GGTGCTAAAAGCAATTATTATCAAATTAGTGATATGAATGAAATGTTTAAATCGTTTGTGTTGATTGTAT
TCGGGACTTTTATAGAGTAGGCAGTAGTACATAAAGAGTATGGCTGCGAACATGCCGAATATTGAAGTGA
AGTTACCTACAGTGACTGCCATGTAATGATTTAAAGTTAAATAGTAACTTAGACTAATAATTAAAAATAA
AATGATTTGATAGGTAATTAACACCATTCAAGTCCCTCCATTAATCGTAGACAAAAAATTTATCAATGAT
TTGATTATTTGTATTCAAATTTTAGTATAAGACTTACCTCAAACACAAATATTAAAACATAAGACAATAA
AATTAGAATAAATTTACGTTTGAAGATAAAAAACAAACATTTTTCATTAAAGTTTATGATATATTTAGAG
CAATAGAAAGTGTACGGAAGGGGATATGAATGGCATACCAAAGTGAATACGCATTAGAAAATGAAATGAT
GAATCAACTTGAACAATTGGGTTACGAAAGAATAACGATACGTGATAATAAGCAATTGCTTGATAATTTT
AGATCGATTTTAAATGAGCGTCATGCGGACAAATTAGAAGGCAATCCCTTAACAGATAAAGAATTTCAAC
GTCTGTTAACGATGATTGATGGGAAAAGTATTTTCGAGAGTGTCCGTATTTTACGTGATAAATTACCACT
TAGACGTGATGATGAGTCTGAGATTTATTTGTCGTTTTTAGATACGAAAAGTTGGTGTAAAAATAAGTTT
CAAGTGACGAATCAAGTATCTGTCGAGGATACATATAAAGCACGTTATGATGTAACGATATTAATCAATG
GACTACCCCTTGTCCAAGTTGAATTGAAACGTCGAGGCATTGATATTAATGAGGCGTTTAACCAAGTAAA
ACGTTACCGTAAACAAAATTACACAGGCTTATTCCGCTACATACAAATGTTTATCATTAGTAATGGTGTT
GAAACGCGATACTTTTCTAATAATGATAGCGAACTATTGAAGAGTCACATGTTTTATTGGAGTGATAAAC
AGAATAACCGAATCAATACATTGCAATCGTTTGCTGAGTCATTTATGAGACCTTGTCAATTAGCTAAGAT
GATATCGCGCTATATGATTATTAATGAAACAGATAGAATACTGATGGCAATGCGTCCGTATCAAGTGTAT
GCGGTAGAATCACTTATTCAACAAGCGACTGAGACAGGGGATAATGGATATGTATGGCATACAACTGGAA
GTGGTAAGACGTTGACTTCTTTTAAAGCGAGTCAGATTTTATCACAGCAAGATGACATTAAGAAAGTTAT
CTTTTTGGTTGACCGTAAAGACTTGGATAGTCAAACAGAAGAGGAATTTAATAAATTTGCTAAGGGTGCT
GTAGACAAAACTTTTAATACCTCGCAACTGTTACGCCAACTAAATGATAAAAGTTTGCCACTTATTGTAA
CGACGATTCAAAAAATGGCTAAAGCGATTCAAGGTAATGCCCATTTATTAGAACAGTATAAAACGAATAA
AGTTGTATTTATTATTGATGAGTGTCATCGCAGTCAATTTGGTGACATGCATCGTCTAGTTAAACAACAT
TTCAAAAATGCCCAATACTTTGGTTTCACTGGTACGCCACGTTTTCCAGAAAATAGTAGTCAAGATGGTA
GAACAACTGCAGATATTTTCGGTAGATGCTTACATACGTATTTAATTAGAGATGCCATTCATGATGGTAA
TGTATTCGGTTTCTCAGTTGACTATATTAATACTTTTAAAAATAAAGCTTTAAAAGCAGAAGATAACAGC
ATGGTTGAAGCAATTGATACGGAAGAAGTCTGGTTAGCGGATAAACGTGTGGAATTAGTAACACGACATA
TCATCAATAATCATGATAAATATACACGGAATCGTCAATATTCAAGTATATTTACAGTTCAAAGTATTCA
CGCGCTTATTAAATATTATGAGACATTTAAGCGACTTAACAAAAAGTTGGAACAACCATTAACGGTAGCT
GGTATATTTACGTTTAAACCTAATGAAGATGATCGTGATGGTGAAGTGCCATATCATTCACGTGAAAAAT
TAGAGATAATGATTAGCGATTATAATAAAAAGTTCGAGACGAATTTTTCAACAGACACAACTAATGAGTA
TTTTAATCATATTTCAAAAAATGTTAAAAAGGGCGTTAAAGATAGTAAAATTGATATCTTAATCGTTGTT
AATATGTTCTTAACTGGTTTTGATAGTAAAGTACTGAACACTTTATATGTTGATAAGAATTTAATGTATC
ATGATTTAATTCAAGCGTATTCACGTACAAATAGGGTTGAAAAAGAATCAAAGCCATTTGGTAAAATTGT
AAACTATCGTGACTTGAAAAAAGAGACAGACGATGCACTGAGAGTATTCTCACAAACAAATGATACGGAT
ACAATTTTAATGCGTAGTTATGAAGAGTATAAAAAAGAATTTATGGACGCTTATCGTGAGCTTAAAATGA
TTGTGCCGACACCACACATGGTTGATGACATTCAAGATGAAGAAGAGCTAAAGCGCTTTGTTGAAGCTTA
TCGTTTATTAGCTAAAATAATATTACGTTTAAAAGCATTTGACGAGTTTGAGTTTACAATTGATGAAATT
GGAATGGATGAACAAGAGAATGAAGACTATAAAAGTAAATATTTAGCCGTGTACGATCAAGTAAAAAGAG
CGACGGCTGAGAAAAATAAAGTATCCATTTTAAATGATATTGATTTCGAAATAGAAATGATGCGTAATGA
TACGATTAATGTGAATTATATTATGAATATATTGAGACAAATTGATCTTGAAGACAAAGCGGAACAACGT
CGTAACCAAGAACAAATTAGACGTATTTTAGATCATGCAGATGATCCGACATTGAGGTTAAAACGAGATC
TAATTAGAGAATTCATCGACAATGTTGTACCTTCTTTAAATAAGGATGATGATATCGATCAAGAATATGT
TAATTTCGAAAGTATTAAAAAAGAAGCGGAGTTCAAAGGATTTGCTGGAGAGAGATCTATCGATGAACAA
GCCCTAAAAACAATTTCAAATGACTACCAGTATAGTGGTGTTGTAAACCCACATCACCTTAAAAAAATGA
TTGGTGATTTGCCATTGAAAGAAAAACGTAAAGCAAGAAAAGCCATTGAATCTTTCGTGGCAGAAACAAC
TGAAAAATACGGTGTGTAATGATTCAGCCCCCTCGCTAGATTAGTGTAGGGGGCATAATTATTTCATTAG
AAAAGGCTCATTTGTTAAATTCATCTTATTAAGAATATAACGAATGTCCCTTGTTTTAAACTTATTAATT
AATAGAGACATTTTATCTGAAAATATCACTGAATGCTAATACTAATCAAAGAAAAAGTGATAATTAAAAT
AAGATATATAATACCCCAAATAGTGGATGCTCGTATAGAAAGTTTCGACGTACCAATTAGCATGACTGTA
AGTATGTATGCTTGTACAAAAAATTGTAAGTCGAAAGTACCCAGAATGCGATTTCCTTTAGCAAAAATAT
TTAAACTAGTAATAGAATAGTCAATTAATGATAAACCGGCACTTATTTGGATGGTAAGTATAATTAAACT
AATAGCATTTGTAAACAGTATGTAGCTTAAAGTTGCAGAGAATATAGATTTTGTATTAGCATCTGAGCGC
ATAATTCTAGAGATAACTAGAATGATTAAAAATGTAAACAATACGCTGAAAACTCTTGAGAAAAAAATAC
TAATTTGACTAAAAATTTTTATTTGTGCTAATGATGTCTCTGAGAGTCCTGCTTCACTCAATAACTTTTT
ATAGTCCACAGATAGTCCACTAACAAATGTATATGTAACAATTATTATCAAAGTCAGAAACAGCTTAATG
ATTAACTTTGGTTGAATGCGGATATTTGCAAAGTGATTAAACAAAGGTAGTTTTGATAATGACATATAGA
CCTCCTAATGATATAACTCCTATATATTATCATAAAAATAATGTAAAAAATATATTTTATTAAAAATAAG
TAGAAAAAATGGTTTGAAGAGTATTTAACATTTATAGGAGGACATAAATTGAGGCGTAAAAGGAAATGGC
TAATTGTTATTTGTGTATTATTAGTATTGATTACGATATCACAAATTTTGAAACATTTTAACTATGGAAC
TGAGAGTAAAGAAGCATACAATACATATACGGTTGAAAAAGAAAGACAATTAGATTTACAAGGTAAGGCA
TATCCACGTGAAGTTAAAACATATTATAAAAATAATCAGGTTGGAACATATTTGGGTGTGCAAGTAGCGG
ACGGGCAAACAGTCAAAAAAGGAGACATGTTAATTAATTATAAAATAAATAGTAATAAACGACAGCAACT
TGTTGATAAGATAAATGATACTCAACATATTATTACAGAAGTTTATTTAAACATTACTAAAGGTTTAAAC
AATCGAGAGATACAGAAGAAGTTAATTGAATATAAGCAGACATTATATGAAGCTCAACAGCAATTGTATC
AGTATGATAGTCAAAATAGGGATAGTATGTATGCATCATTTGATGGCAAGATTATGATCAAGAATATAGA
TAATGACAGTGATAATCAACCTATACTGTATCTCATTTCAAAGGAGTCTCATATTAAAACGTCTGTTACG
GAGTTTGATTTAAACAAAGTCAAAAAAGGAGACAAAGTTAACTTAAGTATTACGAGTACGGGTAAAAAAG
GAGAGGGGATTATAAAACAAATCTCTGAGTTGCCTATTAGTTATGAAGAGAATTTAAGTCTTCACGAAAA
TGATGCCCTGCATTTACCAGAAAGTAACAACGATGGGGAATTAACAAATTCAAAATCGATTTCGGCATCT
CCAATATTTAAGAGTAATAACAACTCTGAATTATCAAAGTATGGAGTTATAATTGATGATCTTAGTCTAC
CAATACGTGCAGGTTATTCGTTGGAAATTAAAGTCCCATTAAATGTGATTAAAATACCTAAATCAGTATT
AACAAAAGGCAATAATGTTTTTATTGTTAATAAAAATAGTATTGTGGAAAAACGGAATATTCGTATAAAA
AGAATCAATGGTGACATTATTGTAGAAAAGGGGTTAAAACCTGGAGACAAGTTAATTAAACAACCTAAAA
GTACAATGAATGATGGTGATAAGGTTGAGATTTCGTCATGATAGAATTAAAGAATGTTTATAGGACTTTT
AAAAACGGTGATAAAAATATTCGAGTTTTAAAAGACATTAATATACATATCAATGCAGGTGAATTCATAG
CGATTATGGGACCATCAGGCTCAGGGAAGAGCACACTGATTAATATCTTAGGATTTATAGATCGAGAGTA
TCATGGTGAATATTTGTTTGAAGGAAATGATTATCAGACACAATCTGATAATCAATTGGCAAACATAAGA
AATAAAACAGTTGGATTTGTTTTTCAAAATTTTAAACTAATTCATAATAATACTATTTTAGAAAATATAA
GTATGCCACTGGTATATACAAATATGAATACGATAGAACGAAAGAATAAAGTTATGACTGTGCTCAGTGC
TGTAGGCCTAGATGGCAAAGGTGATTTTACTCCTAGTAAACTATCAGGCGGTCAACAACAACGTGTTGCA
ATTGCGCGAGCCATTATAAATAATCCAAAGTTTATTATTGCAGATGAGCCAACGGGTGCTTTGGATTCAG
ATACATCTAAAATTATTATGGACATATTTACATCATTAAACCGAGATAATCATACTACAATTATTTTAGT
CACACATGATCGTAAAGTAGCAGAAAAAGCTGATCGAATAATTCATATTTTGGATGGTCGTATACAACAT
GAAGAGGTGATTAAATGAGGAAAGTTTTCAATATTTTTACAATAGCTTTTAAATCAATATTGAAAAATAA
AGGTAGAAATATATTTACAATGATAGGTATAATCATCGGTATTTCTTCTGTTATTACGATAATGTCTTTA
GGAAATGGCTTTAAAAAAACTGCTGCTGATCAATTTTCAGATGCTGGCGCCGGAAAATAAGAAGCGTTGA
TTAGCTTTACTTTTAAAGTTGATGAGAAAATCAAAAAGTATCCTTTTAATCAAAGAGATATAGAGTTGGT
AAATCAAGTTGATGGCGTACTAGATGCGAAGCTAAAGGAAAATAAAGAAGAAGGAATTGAAGCCACAATA
ACTAATGTCCAGAAAAAAAGTGACATCTTCATTATAAAAAAACAAAATTTACACTCTTTTAAAGTAGGTA
GAGGGTTTGATAAAGAGGATAATGAATTACGTAAGAAAATAGTGGTTATAAATGATCAAGTAGCAAAAAC
TATATTCAATAATAATGCTATTGGTAAATCGCTATATATTGAGGGACAGGGATTTGAAGTCATAGGAATT
ACGGATAAACTATATTCTGACTCATCTACCGTTATAATGCCTGAAAATACATTCAACTACTATATGGGAC
ACTTACATCAAGGTCTGCCTACCTTACAGATAATTATTGAAGATGGTTACAATAAAAAAACTGTAGTTAA
AAAAGTAGAATCACTATTAAATAAAAAAGGATCGGGCTCTGTTTTAGGTGAGTATACATATACAGACACT
GAAGAAATTATCAAAAGTATTGATAAAATTTTTGATAGTATTACTTATTTTGTAGCAGCTGTTGCCGGTA
TTTCACTTTTTATTGCTGGTATTGGAGTTATGAATGTCATGTATATATCTGTAGCTGAAAGAACAGAAGA
AATTGCGATACGACGTGCATTTGGTGTAAAAAGTCGAGATATTGAACTACTATTTTTAATAGAGAGCATT
TTAATATGTGTGACAAGTGGTTTTATTGGACTTATTTTAGGTGTTGTGTTTGCAACAATAATTGATGTAT
TAACACCAGATTATATTAAAAGTGTAGTAAGTTTGAGTTCTGTCATTATTGCGGTTAGTGTGTCGATATT
AATTGGACTTCTTTTTGGATGGATACCAGCTCGCGCAGCATCTAAGAAAGAGCTCATAGATATTATAAAA
TAGTAAATTTAAAATGGTAAAAGTACTGAAGACTAATTATCATATTAAACTGACTATCAACACCAACGAT
GGAAATGCGTATTAGAATAAAAGTAAGATATTTATTGCAAAATGTAAAATATATATATTAAATTTACTAA
AAAAATAATATATTACTTTTAAAATATAAAAAATATTATATAATATTTTTTAGAAGGAGGTGGAAGCCCT
ATGCTAAAATTACATAAAAAAATAGCTTGGACAGGAATCAAAGGTTCAGCTATAACTACATTTATTACTG
CCTTATATAATGGAAGTAGTGTTTGGAACGCGCTAGCTGTTGCTGGTATTGCTTTTGGTGGTGGCGCTGG
TACTGCGGTTGCAGCTCTTGGTCGTGCAACAGTAATGAGATTTATCAAACGTTGGGGCGTACGAAAAACA
GCTGCTTGGTAAAAGATAATCTAATTCTTTATAAGAGAGGCTTTCTTTTTTTGGAAAGCCTCTTTTTAAA
AAAGGAGATTCAATGAATAATTCAATATTTTATACCTATTTAAAATTTAATCTTAGATATTTTATCCGTA
GAAAATTTGAAATTGTAAAAAGGTCGCGACTTAATGTTACTACAAAAATACTGTTTTTAATTAAATTGAT
TTTTTCGTCACTATTATTATTTATTTCAACTATTATGTTAGCTGACTATTTCAGTGATTATATTGATTTT
ATAGAATATTATTTCTATGCGAGTATGTTTATTTACATTGTATTTATACCATTAATACCTAGAACTAAAT
TATTGATCAATCCAATGGATAAACAGCTGTTATATAGATCTAGTTTGAGAGAAGTTGACATTTTTAACTT
GATATATGCTTCAGACGTTTTAAAAAAGTTTGTTGGATATTTTAATTTGTTGATAGTTGGTATGGCTATT
AGTTTATATCATATTAGTCCTTTTATATTTAAACTCAAGGTTTTTTGTGCACTAATACACTTTTCAACAA
TCTCTTATGTAATTCAAATTATTTTTATAAATATTAAAGTCATAAGCACAAAAAAATTATTTTCTTATCA
CTATTGTGTTTTTAATTTTATGATGGGAAGCATTGTTTCTGTTATTGGATTTGTCGTCTCATTTCTTTTA
GTAAATTTATTAATAAAGCCCTTTTTAGTTTTTTCGACATATGTAATAAAAAGTAAGAAAACTTTTGAAT
GGTATAGTTATTTTCAGGATATAAAGAGCGAAGTCATTATTATTAATGAAAAAGTTATGCAATTATTAGA
TTATATATCACCTCACACTATTTTTATGAGATTAAACTTTGTGAATATATCATTTGTGATTATTACAATA
GCTTTATTTATAACGTTATATTATTTTAATAAAATAGGGTTTTGGTATAGAAAAGAAGATATCTATCTAT
CTTTAACAAATATTAATTTTTCGTTGCCAATTTCAATAAAAGCTATAACAACGATACAGCTAAAACACTG
GATAAGTAACAAAGAAGAAGTTAATTTACATAAACCTTTCTTCTATATTAGTTATTCAATATGGTTCTTT
TTAGGGTGTTTAATCTATTTTTCACAGATGGCATATAATCAGTTAGCTAATGCAGTTATTTTTATTTTGA
TATTAAACACTATAACTCGTGATAGTTTTTCTGCGGGGACGGATTTTTTTACTAAATCATTACGTTTTGA
TTCAGATAGAAAAAGTATCGGTTTGTATAGGATGTCAAACACTGATTTTAAACAAATTTACGATTCTAAA
TTATCTCTAATTCGCTTTATTGGTTTTAAAGAAACAATACTTGCTATTATTTTATTAGCAATATTTTTAA
ATCAAGACATATATTTATATATAATTGGATTTGAAATAATAATCATCAATACAGTAATAATTCCTAATTT
ATCATTATTACCTTCGTATTTATCTCCACATTTCAATCATCAACATTACAGTGAATTAGAGTCTTTTGAA
GAACAAATTTTTCTTGAAGATACTGTTTTTGATAAAGTTAAGAATTTTTTATCATCATCATATTTTTTAA
TTCTATTTGTAGGTTACTTATCTCAACGTAATTATATTGACATAATGATTTTTATAATTATTTTCAACAT
TTTAGCCTTAATACTTGTTTCGTTGTTTATTAGGTTTTCTAAACAAAAAATAACAAAGTCTTGGAGAAAG
AGGGATTTATATTTATAGTATTAAATACAAAAAAAATTTATTTTTAATATATTGGTGTTAATAATAGGGG
GATTATTGGGATGCTTGGTTTATTACTTATTAAATATTGATTTAGGTAAAATGATAGTTGCTCAAGATTT
AAATTTACAAGGGATTTTCTTTCATAATTTAATTTATTTCTTCTCTGCAATATTTGGTTTTCTGACACTT
GGTCTGTTAAATATAGGTATGTTACTCATAAATTCTGGGATGTTAGGCTTTTTTATAGCACATGGAATCT
ATAGCAATCAATTAAAATCTATTCTATTAGTATTAGCGCCACACGCTATATTTGAGATTTTAGCACTTTT
AATTGCTTCAACATTCTCATTAGGGTTTTTATCATACCTTTATCAAAGAATGGTAAAGAAAAATAAAATA
AAAAATAAGATGTTCCATAATTTTGTAACAACAATAATAACTGTTATTGTATTAACAATAATCGCATCAT
TATTAGAAGTTTATGTAACCATAAATTAAGGAAGTGTATCATGCTAGTTTTAAATAATCTTCAAAAAAAA
TTTACTAATTCAAAAATGGTTTTGAATAATGTGAATGCTAAGTTTAGAAGTGGGAGCATCAATTGCATAG
TGGGAGTAAATGGGGCAGGTAAAACGACTTTGCTAAATATTATTAGTAGTATATTGATGCCAACAAAAGG
TGATGTATATTTAAATAGTGAAAGTATTTTTGAAAATAGCACACTAAAAAAAGAGATTTTTTACACACCA
GTAAATCCCTTTTTTTATGAAAATTTAAGTGCTAAAGATAATTTGTATTTAATATGTAGCCTATATAATC
GGAAAATAGATCAAATAACTATTGAGAAAACTATTAAAGATGTAGGTTTGAATATAGAAGATCTAAATAT
ACCTGTATGTAATTTTTCAAGTGGTATGAAGCAAAAACTAAATTTTGCTTCTATGTTATTAGTAGATTCA
AATGTTTTATTATTAGATGAACCATTTAATGCCCTTGACCATGTTGCTCAAAAAAATTTCACACGAATTT
TAAAGGGATTAGTTTCTAAAGAAAAGATAATAATTTTCACTAGTCATTTGCCTAATACAATTTTAGAACT
CTCAGAAAATATTTATTTGTTAAAAGATGGATGTTTTACAGATAAACGAAAAGCACAGTCATTTAATCAA
ACCACGTTAGAAACATGGTTGTTAGAAAGTCAAAAAGAGGTGATACCTTATGAAGAAAAATGATTTATTA
GTAATGAGTGTAGTATATATTTTAACTTCAGTCATAATGTTCTACATTAATGGATTAAGTAAACAATTTT
TTACATATGTAGTTGGTTTCCCAATTATTTATTTTGGTTATATATGTCTAGTTAATCTTATAAAAAAAGA
AGTCGGAATAATTAAAAGTGAAAAATAATTTGAAAATAGCTAGAGTTTCACTATCTATGACTCAAAAGGA
GCTAGCAAATAAAGTTGGAGTAACTAGACAAACAATATCTCTTATAGAAAAGGGTGTACATAACCCCTCT
CTATCACTATGTAAAAATATTTGTTCGGTGTTGAATAAAAATTTGGATGAGATATTTGGAGAGAAACCAC
AATAAAAGAGCTTATTGAAAGATAATCTAAAAGTCGACAATATATTTCTTCTCAGAAACTGCTATTATTT
TGAAAAGAAAACACACGTATTATAAATTTAAAATACCGAAATATAGCATTATTAAATCAAAAATAGAATT
AAAAAAGAAAATTAATCGAGAAAAGTATTAAATGTCATTTATTTGAATGTGTTAATTATGAAAGAAAAAG
AGTAAGTGACGTTAAATATACATTGACTAAGCTAAGTTGACACACTTAAAAGTCTGAATATTCTAATAAA
ATGCAAATAATCCCCCGCACTTTATATAGTGGCGGGGGATTTATTATGGCGTTAAAATGCTCAAAGTATG
GGTGTGACTCTTAAATCATGGCAAAGCATCTAACACTTGATAGGGTGCCGAGCCCTAACATAGCACAATA
TAGTTAGTATGACAAAGTCATCTAACATAACACATCAGAAGTTGCCCGATTTATTCCAGACCATACAGTG
ATATAGTTGCACAACGCATGACTTTTATTTAGCAATAACTGGTACTTCTGAAATAAGTTGCTTTGCATAG
TCTGATTGCGGATGTTTGATAATATCTTCTGTGTTATTCAGTTCAACGATTTCGCCATTTTTCATAACTG
CAACTCGATCACATATTTCATTGATAACACCCATGTCATGTGTGATGAATAAATAAGTGATGCCGAAGTC
TAACTGTAATTGTTTTAATAACTCGATGATATCTTTTTGAATTGAAACGTCTAAAGCTGACACTGCTTCG
TCGCAAACAATCACTTTAGGTTCTACAGCAAGTGCTCTCGCGATACTTACACGCTGGCGTTGCCCACCAG
ATAATTCGTGTGGATAGCGATATAAGAAACTTTGATCTAGGCCAACTTTTTCTAACAAAGAGACTACTTT
ATTAATGGCTTCATCGTCGTTTTTAGTTTTACCGTGAATGATAAGTGGTCGTTTAATCACATCAATGACT
TTAAATCTTGGGTTAATAGATGCGAATGGATCTTGGAAAATCATTTGTATCTCTTGTCGTAAAGATTTCA
ATTCATCATCTTTAAATAAACTTAATGGTAATTCGTTATACCAAATAAAGCCTTCTGACACTTCCTTTAG
ACCGACGACCGTCTTAGCTAATGTCGATTTCCCTGATCCTGACTCACCGACAATGCCTAATGTTTCGCCT
TTTCTAATAGCCAAGTTAATATCATTAACTGCTCGGTATAGGCTGCCACTTGGTGACTTGTAATCCACGC
TCACGCGATCGAATTTTAATAAAATATCATTGTTTAACGGTCTTGGCGGGCGCGTTTGATGAATATCAGG
AATCGCATCTATTAAGCGTTTCGTATAGGTATGTTGTGGCGATTTAAAAATACTTTCAACCGTGCCACTT
TCAACGACACTTCCATCTTTCATTACAATCACATCGTTGCAAAATTGATACACAGCACCTAAATCGTGAG
TGATAAAAATAATAGACGTTTCTGTGTACTCATAAAGGGACTTCATTAACTGCAGTAATTGATTTTGTGT
ACTCGCATCTAATGCCGTTGTTGGTTCATCTGCAATTAAAATTTGTGGCTTTAAAATCAATGCCATTGCT
ATCATGACACGTTGACGCATACCACCAGAAAGTTCATGTGGATAAGCATCAAATTGTTGAGTTGCATGTT
TTATACCTACTTTTTCTAAAATGTCTATTGTCATCGACTTTGCTTCAGATTTAGATACACGTTTATGTTG
AAATAGTACTTCTGTAATTTGTTTGCCAATCGTTAATCTTGGATTCAACGAAGAGAGTGGATCTTGAAAT
ATCCTTGCCTCGAATTTGTTGTAACGCTGAAGTTGATAAATTAGTTAACGATTGCCCATTAAAAATAATT
TCTCCTGTTAACGTGTGATCTGGATAATCTGGTAGTAGCCCTAAAATAGATTTAGCGGTAATACTTTTTC
CTGATCCTGATTCACCAACAATACCTAGGATATGTTTTTTTCGTAATTCGAAAGAGACGTTTTTTACCGC
TTGAACTGTAGTTTCATCATAATTGAATTGTACATTCAGACTGTTGACTTCTAATAAATTTGACATGATG
TTGTGCCTCCCTATTCACAAATGGGTAAATTTATTCTATACTTTTGTATATCATAGTAATCTACTCAAGA
TTATTTTACAAGGAGTGATTATCATAATTACTTATTTAGAATCTTTTAAGTCGTTGTATCACAAGGCATT
TTACAAGTTTGTATTATCGGTATTAAGCTTGCCAATATTTTTATATGCAGTGATAAAGTTTTTCTTTTCT
GCTAAGAGAAAAAATTTTTACGCTAATAATTCTGAAATTTCAGAAATTGAACAGGCGTTACATCAAAAAT
ATAAATATTTATCGCAGCAAAAGTCATCCACACAAATACATAAAGAAGCATTAAAAATATTCAAGGCACA
AAGTTCTAATACGAATTCAAAGAATATTGAACAAGCACATTTTTCAACATACTTTGAAAATGTATTATTT
CATAAGTTCATCATGATCAAAGTGATATTGGCCTTGCCGATGTTCATCTTATTGACTATTTATTTACAGC
CACTAGTTAGATATATTTTTGAGCGAATTGTCATGGCTGTGATTGTCATCATTGGTGTTATTGTCAGTGT
GTTTACCATTCTGTATTTTTCACCGCTTGATGCGGCTTATAGCATACTGGGACAAAATGCAACAAAGGCA
CAGATACATCAATTCAATGTATTACATCATCTTAACGAACCTTATTTTATTCAATTGTGGGATACCATCA
AGGGTGTTTTTACCTTTGACTTAGGTACGACTTACAAAGGGAATGAGGTTGTGACTAAAGCAGTTGGCGA
AAGAATTCCAATTACAATAATTGTCGCTGTATTAGCGCTAATTGTGGCATTAATTATTGCAATACCAATT
GGAATTATCAGTGCGATGAAGCGAAATAGTTGGCTTGATATCACGTTAATGATAATTGCATTAATTGGTT
TATCTATTCCAAGTTTCTGGCAAGGGTTATTATTCATTTTAGCGTTCTCATTGAAATTGGATATTTTGCC
ACCATCTTATATGCCAGAACATCCAATATCGTTGATTTTACCTGTACTTGTCATTGGAACAAGTATTGCT
GCTTCTATCACGCGTATGACAAGGTCTTCTGTACTTGAAGTAATGCGCAGCGATTATGTTTTAACTGCTT
ATGCAAAAGGATTATCGACGACACAAGTAGTTATTAAACATATTTTGAAAAATGCCATTATTCCAATTGT
AACGCTAGTTGGTCTTCTAGTGGCAGAGTTACTAGGCGGTTCAGCAGTGACGGAACAAGTATTTAACATT
AATGGTATCGGTCGTTATATCGTCCAAAAACAACTAATACCTGATATTCCAGCAGTCATGGGTGGGGTTG
TATATATATCAATTGTAATATCTTTAGCAAACTTAATTATTGATATATTTTATGCTTTAATCGATCCAAA
ATTACGTAGTGAAATTAACGAAAGGAAGTGAGGCATATGGTAAAACTTACAACAAAGATAGCTTCCTTAA
AACTATTCGCAAGTTATGCTATTGCAACTTATATTTTAGTTATATTAACGAGTGCATTAAATCTTTTTAA
AGGTTATGTGGCCGATACGTTCTATATTGCTGAAACATTGCTAATCGTTTTAACCATCATTTTAATTATC
ATTTTAACAACGGAACAAACATGGAAGCATCATGACCTATGGCGACGTATCGTCGAAGTGTTGTTATTGT
TGATGACATTAACAGGCAACGTATTTACATTATTAATGTTTGTAAGTATTAGACGTTACCAACGTACATC
GCAAATACATAGTTATAACGGGTGGGAATCGTTTATACGAAAAACTACTAGACATCGTATTGCGATTATC
GGGTTACTTATTTTAGTCTTCATGCTGACATTATCAATTGTGTCACAATTTACATTTGATACGACATTGG
CTACTAAAAATCAGTTCAATGCACTGTTACATGGACCGAGTTTAACCTATCCGTTTGGTACTGATGATTT
CGGTAGAGACTTATTTACACGCGTAGTTGTCGGAACGAAACTGACATTTTCAATTTCAATTATTTCAGTA
GTTATTGCAGTTATTTTTGGTGTGTTACTAGGCACTATCGGAGGTTATTTTAATCATATTGATAATTTAA
TAATGCGAATTTTAGATGTAGTTTTTGCAATTCCATCATTATTGTTAGCGGTGGCAATTATTGCATCATT
TGGAGCAAGTATTCCAAATTTAATTATTGCTTTAAGTATCGGTAATATACCATCATTTGCACGGACAATG
CGTGCCAGTGTTTTAGAAATTAAACGCATGGAATATGTAGATGCAGCACGTATCACTGGTGAAAACACTT
GGAATATCATATGGCGTTATATTTTACCGAATGCGATTGCGCCTATGATTGTACGTTTTTCATTAAATAT
AGGTGTGGTTGTATTAACAACAAGTAGTTTAAGTTTCCTAGGACTTGGTGTTGCACCTGATGTAGCTGAA
TGGGGCAACATTTTACGTACCGGTAGTAACTACTTGGAAACGCACAGTAATTTAGCTATTGTACCTGGTA
TTTGTATTATGTTTGTCGTTTTAGCATTTAATTTTATAGGTGATGCAGTGCGTGATGCACTAGATCCAAG
AATTCATTAAAAAGGTAGGGATAGATGTGAAAAGAATCATTAGTATCGCAATTATAGTTTTAGCGTTGGT
ATTAAGTGGTTGTGGTGTCCCTACGAAATCAGAAGTGGCTCAAAAGTCATCGAAAGTTGAAGTGAAAGGC
GAGCGACCAACGATACATTTCCTAGGACAAGCAAGTTATGAAAATGATATGAATATCGTCAAAGATCAAT
TGGAAAATGCAGGATTTAACGTGAAGATGAATATCCAACCAGATTATGGTAGCTATCGTACACAACGTCA
AGCCGGCAATTATGATATCCAAATCGATGACTGGATGACAGTATTCGGTGACCCGAACTATGCTATGACG
GCATTATTTAGTTCTACAGGATCAAATAGTTTATTGAAAGATAAACATGTAGACCAGTTGTTAAATAAAG
CTTCTACTCAAAATGAAGCAGATGTTAAACAAACATATAAGCAAATTGAAGATGAAGTTGTATTTGATAA
AGGGTATATGGCGCCTTTATATGGATCAAAAAAGAATTTAGTATATGACAATAAAGTGTTAGATAAAAAT
AGTGTTGGATTGCCAAATTCACGTGCATTAATATGGCAACAATTTGATTACAACAATAGTAGAGAACGAG
ATACGCGGCCACTTGTGATGACACAACAAGATGGTGAAATTCCTACATTGGATCCAATACGTTCAATTGC
GCCGTCAGTATATTCAATTAATATGAATATGTACACAAGGTTATTATTATTAGATGAAAATGACCACTTA
ACAACGAAAGGTTCGTTAAGTCGTGATTATGCTGTGAATAAGGACAATAAAGCGTTTTATTTCTTGTTAA
GAGATGATGATTATTTTGCGAAAGTGGTCAATGGACAAGCACGTAATACTGGAGAGCGTGTATCGGCTGA
AGATGTTAAGTTTTCTTTAGATAGAGCACGTGATAAAAAGTCTGTGCCTAACAATAATACTTACAATATG
CACAAGCATATAAATGACATCAAGATATTAAAAGATGAGGACATCGATCAGTTGCGTAAAGAGAAAGACA
AGGACGATAATTCCATCTATGATAAGTTGATTAAAGCTTATAACGTCAAATCGTTAACGACAGATGGTCA
TAAAGTAAATAATAAAGACGGTATTTATCAAATTGTTAAAATTACGACAGATCAATCGATGCCTCGAGAG
GTAAATTACTTAACACACTCTTCGGCAGGCATTTTATCTAAAAAATTTGTTAATCAAGTAAATCAAGAAT
ATCCAAAAGGATATGGGGATAGCAGTACAATTCCTGCAAATTCAGATGGAAAAAATGCGCTTTATGCAAG
TGGCGCATACATTATGACACAGAAAAATGCATATCAAGCAACGTTTCAACGTAATCCAGGATTCAACGAA
ACAGAAATAGGTAGTTATGGACCAGCTAAAATTAAAAATATTATATTGAAGTTTAATGGTGATCCGAATA
ATGCATTGTCAGAACTTAGAAATCATTCAATTGATATGTTGGCAGATGTGAATCAAAAACATTTTGATTT
AATTAAGTCGGATAAAAATTTAAGCATTATTCGCAAAAATGGACGCAAGTCAGTCTTTTTAATGCTAAAT
ATTAAAAAAGGTATATTTAAGACGCATCCAAACTTGAGACAAGCAGTAGTTAATGCGATAGATCAGGATC
AATTTATTAAGTTTTATCGTGGCGATAAATTTAAAATTGCATCACCGATTACACCACTTGTCGATACTGG
TAACAAGCAACGTCAAGATTTAGAAAAAGTAGAAAAAGCCATTAATCAATAATGTTTTAAATATTTAACA
GAAAGTAGGAGGATATAGTATGGTCATTAACTTAAATGACAAACAGACAAAAACATCTAAAGAAGGGTTA
ATTTCCGTATCACATCCTCTTGCGGCTAAAATTGGTAAGGATGTATTAGATCAAGGTGGCAACGCCATGG
ATGCAGTGATTGCAATTCAACTGGCATTGAATGTGGTAGAACCATTTGCATCAGGTATTGGTGGTGGCGG
GTACTTGCTATATTATGAGCAAAGTACTGGCAGTATAACTGCGTTTGATGCGCGTGAGACAGCCCCTGCA
CATGTAGACAAACAATTTTATCTAGATGATTCAGGCGAATATAAATCATTTTTTGATATGACTACACATG
GTAAAACTGTCGCTGTGCCAGCAATTCCAAAGCTGTTTGATTATATTCACAAGCGTTATGCTAAATTGTC
ATTGGAAGATTTAATTAATCCTGCAATTGAACTAGCCATTGAAGGTCATTCAGCCAATTGGGCTACTGAA
AAATATTCGCGCCAGCAACACGCACGATTGACAAAGTATCACGAAACAGCTCAAGTATTTACGCATGAAA
ATCAATATTGGCGTGAAGGTGATTGGATTGTACAACCCGAATTAGGCAAGACGTTTCAAATATTAAGAGA
ACAAGGGTTTAATGCATTTTATAAAGGTGACATTGCGAAACAATTAGTCAATGTTGTCAAAGCATGTGGT
GGGACAATCGCTTTAGAGGATTTAGCCAATTATGACATTCAGATTAAAGCGCCAATCAGTGCGACATTTA
AAGACTATGACATTTATTCAATGGGTCCATCTAGTTCCGGTGGTATCACGGTAATTCAAATATTGAAGTT
ATTAGAACACATCGATTTACCATCTATGGGTTCAAGATCTGTCGATTACTTGCATCATTTGATACAGGCA
ATGCATTTAGCATATAGTGATCGCGCGCAATACTTGGCAGATGATAATTTTCATGAGGTGCCTGTACAGT
CATTAATTGAAGACGATTATTTAAAAGCACGCAGTAAGCTCATTGATAGCAATAAAGCAAATATTGATAT
AGAGCATGGTGTTGTGTCTAATTGCATTAGTCATACAGATGTTGAAGAAAATCATACCGAAACAACTCAT
TTTTGTGTGATTGATAAGGAAGGTAATATTGCTTCATTTACGACATCAATCGGTATGATTTACGGGTCGG
GTATTACGATTCCAGGCTACGGCGTGTTATTGAATACCACAATGGATGGTTTTGATGTTGTGGCGGGTGG
AATCAATGAAATTGCACCTTATAAACGACCACTAAGTAACATGGCTCCAACGATTGTGATGCATCACGGG
AAGCCAATATTAACAGTAGGTGCACCTGGTGCTATAAGTATCATTGCTAGTGTTGCGCAAACATTAATCA
ATGTATTAGTGTTTGGCATGGATATTCAGCAGGCTATAAATGAATCTAGAATTTATAGTAGCCATCCTAA
TCGCATTGAATGGGAGCCTCAATTTTCACAATCTACAATATTAGCATTGATTGCACGTGGACATGCAATG
GAACATAAACCAGATGCCTATATTGGAGATGTACATGGACTACAAGTTGACTCAATAACGTATGAAGCTT
CGGGTGGCAGTGATGATACTAGAGAAGGCACCGTAATGGGTGGCGAGGTGTTAGTGATTAGAAAACAGCC
ATTACCATATCGGCATATGTATGATAATGACGGCTTTCGTGTATATCTTAATGGCATACAGTTGCCATTA
TATGCTGAACAAGTGCGATGGATGCATGGCACTTGTTGGATTGAGGAGAGTGTTGTTAGAATCATCTTCT
CTGAAGTTAGGGCACATATTGAAGACTTAAGAAGTTATGAAATCGCTGGAGAAAATTATATAGATATTGT
CTGGTTGGCACGGAAAAATGCTTATCAAGTGGCATTGAAAGATGACGGTTTATATTTAAATGATGAAGCA
TATCATTCAGTGAAACGGAACACAAATGCATACTATAGATATGATCGAGATAGTATCACAAGATAGTTTA
TACGCTTGATATGAAGTTTGTAGTGGATAAGGGCTTTTATTGAATGAAAGGATTCGATTTCGAACTTTAG
CGTGACGCTTGAGTGTATTAATGTTGGGAATGCTATACGAAACGCTAGTCACCTTTGTAAAATATACAAC
ACCTCACAAATTCGTTTTTGATGTACATCACAATAGTTAGTCTAAAATCTAGCGTGATGTGGTTTGGTAC
AGTTGAACGAGTTATGTGAGGTGTTTTTATAATATAGGATTTTAATAGATGATTTGGATGTTTCTATAAT
TACAGCATAAGTATTAATGTTCGCTACTAAGTTTAACCAGAAGTTTTTATGTGCTTTCATACTTTCATAC
CTACTCTCAAAATATATCATCAACACTATAATATGGTTTAAAAATATTTACATCATAACTAAAGTGAATG
TCAAAATTTAAATTTGTAAAAACAATAGATGTATATAAAAGGTTGAAAAGGATTGTAAGAAAATCAAAAA
AACACTGTATGACGTTTGATTAGTCACACAGTGTAGATAACAATTAAAATGTTGTTGCCAATTTTTCAGC
ATTATTAATACTAGTTGCTTTAATTTCTTCAGTTTTATGCGGTTCGGCATTGTGTCCTTCAATAATGATT
GTTTCATATGATGGCACACCTAAGAATGTCATAATTGTTCTCAAATAACGGTCGCCCATTTCGAAATTAG
CAGCGGGGCCTTCAGTATAATATCCACCACGTGATTGAATGTGTAATACTTTTTTGTCAGTTAGTAAACC
TTGTGGTCCCTCAGCAGAATATTTAAAAGTTTTACCTGCAATTGAAATAGCATCAATATATGCTTTAACT
ACAGGTGGGAAAGAAAGGTTCCACATAGGCGTTACAAATACATATTTATCTGCACTTAAAAATTCTTCTA
AAATGTCACTCAATCTTGAAACTTTCATTTGTTCATCATCAGTTAACGTTTCGCCATTACTCATTTTTCC
CCAACCAGTTAATACATCTTTGTCAATAACTGGAATATAAGTTTCAAATAAATCAATATGTTTCACTTCA
TCATCAGGATGTTGTTGTTGATATGTTTCGATAAATGCTTTACCAGCCGCCATAGAATTTGATACCAGTT
CATTAAAAGGGTGTGCTGTAATATATAATACTTTTGCCATTTGAAAATTCTCCTCTGTTTCTGTTATTTT
CTTAAGTATAATTATTATACTCGATATAAAATTTAATATCAATCAAAATATTCAAATTACCATCATTTTC
TTCATCTATATTTGGCAGTACTACTAAAGTATGGGGGCATTTAATTATGAAATAGTTGATTTAGAATATA
TACTTAATACCCAAAATATATGAAGGATGGATGCCACTATGACAAAGCGACCAAAACGTATTTTGGCAAC
AATTATCATTTTTCTTTCACTATTATTTATGATTATTTATATAGATGACATTCAAAAATGGTTTAACCAA
TATACCGATAAATTGACACAAAATCATAAAGGAAAAGGACATTCAAAATGGGAAGACTTTTTTAGAGGGA
GTCGGATTACTGAGACTTTTGGTAAATATCAGCATTCACCATTTGATGGTAAGCATTATGGCATTGATTT
TGCATTGCCAATAGGTACACCAATTAAAGCGCCGACGAATGGTAAAGTAACACGTATCTTTAATAATGAA
TTAGGCGGCAAGGTATTACAGGTTGCCGAAGACAATGGAGAATATCACCAGTGGTATCTACACTTAGACA
AATATAATGTCAAAGTAGGTGATCGAGTCAAAGCAGGTGATATTATTGCATATTCAGGCAATACAGGTAA
ACAAACGACAGGCGCACATTTACATTTTCAAAGAATGAAGGGTGGCGTAGGTAATGCATATGCAGAAGAT
CCTAAACCGTTTATTGATCAGTTACCTGATGGGGAACGTAGCCTATATGATTTGTAGTTATAGAAGAGTG
CCCGCAGTCTAAAAAGTTAAGCAATCATTGTGTGAGTATGATACTTACATAATGGTTGCTTTTTTCGATG
AAAATCGAAATGCTAAGGTATACTTGTTTGATTTAGATATTACTTAAAATGTAAGACAAGGTTGTTAGCA
TTGGCAGTGAAATTTCGCACGTAAAAAATCATTATTGTTACACTTAAAATAGTTGTGTACTATATCAATT
CTCTGTATAAAAGTTTAATTCTGACAGTAATGTAAACGTTTACAATTTATGATTGACATTAATAATGAGT
GACTATATGATTTATGTAAGTATTTGTGCAAACGTTTTCACGATGTGTATTGCACAATCAAACTGTAAAC
AAAGTATGGGAGGCATAACATGGCAGAACTAAAGTTAGAGCATATTAAAAAGACGTATGATAACAACAAT
ACTGTAGTGAAAGATTTTAATCTACATATTACTGACAAAGAATTCATTGTATTTGTTGGACCATCGGGAT
GTGGTAAATCAACAACATTACGAATGGTTGCTGGACTAGAGTCTATCACATCTGGAGATTTTTATATTGA
TGGGGAACGCATGAACGATGTTGAACCAAAGAATAGAGATATTGCGATGGTATTTCAAAACTATGCATTA
TATCCACATATGACTGTTTTTGAAAATATGGCATTTGGGCTAAAGCTACGTAAAGTAAATAAAAAAGAGA
TTGAACAAAAAGTTAATGAAGCAGCTGAAATATTAGGATTAACTGAGTATCTTGGTCGTAAACCAAAAGC
GTTATCTGGTGGACAGCGTCAACGTGTTGCTTTGGGCAGAGCTATTGTTAGGGATGCGAAAGTCTTTTTA
ATGGATGAACCATTATCGAATCTTGATGCGAAGCTTCGAGTACAAATGCGCACAGAAATATTGAAATTAC
ATAAGCGACTTAATACTACGACAATTTATGTTACACATGATCAAACTGAAGCATTGACGATGGCTAGTCG
AATTGTTGTTTTGAAAGATGGCGATATTATGCAAGTCGGCACACCTAGAGAAATATATGATGCCCCTAAT
TGCATATTTGTGGCGCAATTTATCGGATCACCAGCAATGAATATGTTGAATGCTACAGTTGAGATGGACG
GATTGAAGGTAGGAACACACCATTTTAAATTACATAATAAAAAATTTGAAAAGTTAAACGCTGCTGGCTA
CTTAGACAAGGAAATTATTTTAGGTATTCGAGCTGAAGACATTCATGAAGAACCAATATTTATTCAAACT
TCTCCAGAGACACAATTTGAATCTGAAGTAGTTGTATCCGAACTGTTAGGTTCAGAAATTATGGTACATA
GCACATTCCAAGGAATGGAATTGATTTCTAAATTAGATTCAAGAACACAAGTGATGGCGAACGACAAGAT
TACACTAGCATTTGATATGAATAAGTTTCACTTTTTTGATGAAAAAACAGGAAATCGTATCGTCTAAGGG
GGAGTATTCATGTCTAAAATTTTAAAATGTATCACGTTAGCCGTGGTAATGTTATTAATCGTAACTGCAT
GTGGCCCTAATCGTTCGAAAGAAGATATTGATAAAGCATTGAATAAAGATAATTCTAAAGACAAGCCTAA
CCAACTTACGATGTGGGTGGATGGCGACAAGCAAATGGCGTTTTATAAAAAAATGACGGATCAATATACT
AAAAAAACTGGCATAAAAGTAAAGCTTGTAAATATTGGTCAAAATGATCAACTAGAAAATATTTCGCTAG
ACGCTCCTGCTGGAAAAGGTCCAGATATCTTTTTCTTAGCACATGATAATACTGGAAGTGCCTATCTACA
AGGCTTAGCTGATGAAATCAAATTATCAAAAGATGAGTTGAAAGGTTTCAATAAGCAAGCACTTAAAGCG
ATGAATTATGACAATAAGCAACTAGCATTGCCAGCTATCGTTGAAACAACCGCACTTTTTTATAATAAAA
AATTAGTGAAAAATGCACCGCAAACGTTAGAAGAAGTTGAAGCTAATGCTGCCAAGCTAACTGATAGTAA
AAAGAAACAATACGGTATGTTATTTGATGCTAAAAATTTCTATTTTAATTATCCGTTTTTATTCGGCAAT
GATGATTATATTTTCAAGAAAAATGGCAGTGAATATGATATTCATCAGCTAGGACTAAATTCAAAACATG
TCGTCAAGAATGCTGAACGATTACAAAAATGGTACGACAAAGGGTATCTTCCTAAGGTAGCAACACATGA
TGTCATGATTGGTCTTTTTAAAGAAGGAAAAGTAGGACAATTTGTCACTGGACCATGGAACATTAATGAA
TATCAAGAAACGTTTGGTAAAGATTTAGGAGTAACAACATTGCCTACAGATGGTGGCAAACCTATGAAAC
CATTTCTCGGTGTACGTGGTTGGTATTTATCTGAATATAGTAAACATAAGTATTGGGCTAAAGATTTAAT
GCTGTATATCACTAGTAAAGATACATTACAAAAATATACAGATGAAATGAGCGAAATTACTGGACGTGTT
GACGTGAAATCATCTAATCCAAATTTAAAAGTGTTTGAAAAGCAAGCACGTCATGCTGAACCGATGCCTA
ATATTCCTGAAATGCGACAAGTTTGGGAACCGATGGGCAATGCAAGCATATTTATCTCAAATGGTAAGAA
TCCTAAACAAGCGTTAGATGAGGCGACGAATGATATAACGCAAAATATTAAGATTCTTCATCCGTCACAA
AATGATAAGAAAGGAGATTAGTTATGACGAAACGTAACCCTAAATTAGCGGCATTATTATCTGTTATACC
TGGTTTGGGACAGTTTTATAATAAAAGACCCATTAAAGGTACGATATTTTTTATCTTTTTCATCAGTTTT
ATTTCTGTATTTTATAGCTTTTTAAATATTGGTTTTTGGGGATTGTTCACATTAGGGACAGTACCTAAGT
TAGACGATTCTCGTGTCTTACTTGCACAAGGCATTATTTCTATCTTACTCGTTGCTTTTGCAATCATGCT
ATATATCATTAATATTTTAGATGCATATCGTAATGCTGAACGATTTAATCGCAATGAGGAAATAAAGGAT
CCGAAGGCACGTATGGTTGCAATATGGGACAAGACGTTCCCATACTTACTAATCTCACCAGGTACATTCT
TATTGATATTTGTAGTTGTATTTCCATTAATATTTATGTTTGGAGTAGCATTTACAAACTACAATTTATA
CAACGCGCCTCCGAGACACACATTAGAATGGGTTGGTTTAGATAACTTTAAAACGTTATTCACAATTGGC
GTTTGGCGTAAAACATTTTTCAGTGTTATTACTTGGACATTAGTATGGACGCTTGTTGCAACGACACTTC
AAATTGCATTAGGGCTGTTTTTGGCAATTATTGTAAATCACCCTGTCGTCAAAGGTAAGAAATTTATCCG
TACTGTGTTAATCCTACCTTGGGCTGTACCATCATTTGTGACAATTTTAATATTTGTAGCGTTATTTAAT
GATGAATTTGGTGCGATAAATAATGATATATTGCAACCTTTATTAGGTGTTGCACCGGCATGGTTAAGTG
ATCCATTTTGGGCAAAAGTGGCATTAATTGGCATTCAAGTATGGCTTGGTTTCCCATTTGTCTTTGCACT
GTTCACTGGTGTACTGCAAAGTATTTCATCAGATTGGTACGAAGCAGCAGATATGGATGGTGCGTCTAGT
TGGCAAAAGTTTAGAAACATCACATTCCCGCATGTCATTTACGCCACAGCGCCATTGTTAATTATGCAAT
ATGCAGGTAATTTCAATAATTTTAATCTTATTTATCTATTTAATAAAGGTGGTCCACCAGTGTCAGGGCA
GAATGCTGGTAGTACAGATATCTTGATATCTTGGGTGTATAATCTGACATTTGAGTTTAACAACTTTAAC
ATGGGTGCAGTTGTGTCATTAATTATTGGATTTATTGTTGCTATTGTCGCATTTATTCAATTCAGACGTA
CAAGTACGTTTAAAGATGAGGGAGGTTTATAAGGTGACAAAGAAGAAAAACATATTAAAAGCAATCGGTA
TTTACAGTTTTATAGCGATGATGTTTGTCATCATTTTATATCCACTACTGTGGACATTTGGCATTTCCCT
TAATCCAGGTACGAACTTGTATGGTGCAAAAATGATACCAGACAATGCAACATTTAAAAATTATGCATTC
TTACTATTCGATGACAGTAGTCAATACCTGACTTGGTATAAAAATACGCTTATCGTAACATCTGCAAATG
CACTGTTTAGTGTGATATTTGTCACGTTAACAGCATATGCTTTTTCTAGATATCGCTTTGTTGGTCGTAA
ATACGGGCTGATTACATTTTTGATTTTACAAATGTTCCCTGTATTAATGGCAATGGTCGCAATCTATATT
TTGCTAAATACAATTGGATTATTAGATTCTTTATTTGGACTAACACTTGTATATATTGGTGGGTCAATAC
CGATGAATGCCTTTTTAGTGAAAGGTTACTTCGATACGATTCCAAAAGAACTTGATGAATCTGCCAAAAT
TGATGGTGCTGGCCATATGCGTATTTTCTTACAAATTATGCTTCCATTAGCTAAGCCGATTTTAGCAGTT
GTTGCTTTGTTCAATTTTATGGGGCCATTTATGGACTTTATATTACCTAAAATACTATTAAGAAGTCCTG
AAAAATTCACATTAGCAGTTGGATTGTTCAACTTTATTAATGATAAGTATGCAAATAATTTCACAGTGTT
TGCAGCAGGGGCAATTATGATTGCAGTACCTATAGCAATCGTATTCTTGTTCTTGCAACGCTACTTAGTA
TCAGGTTTAACAACAGGTGCGACAAAAGGTTAGTTTGAAATTGGGAGCGGGGCAGAAATAATAAAGAACC
ACTAATGAATTTATTGTGTAGTGGCTCTTACAAATTAGCCACAGCTAATATGTGCCTAAAAATAGGAGGG
AGTGGGACAGAAATGATATTTTCGCAAAATTTATTTCGTCGTCCCACCCCAACTTGCATTGTCTGTAGAA
ATTGGGAATCCAATTTCTCTTTGTTGGGGCCCCGCCAACTTGCACATTATTGTAAGCTGACTTTTCGCCA
GCTTCTGTATTGGGGCCCCGCCAATATAACATTGTACAGCCTAGAACGTTGATTGATGTTTAAGGCTCGA
CATACGCACTAATGACGATAAAGATTTAAAGGAGGACGTTATGATGACGATTAAAGTTGGAATCATTGGG
TGTGGTGGTATTGCGAATGGCAAGCACATGCCAAGTTTACAAAAAGTTGAAAATGTTGAAATGACCGCAT
TTTGTGACGTAGACATTTCGAAAGCAGCGTGTGCGGCAAAAGCATACGGTACTGACAATGCAAAGGTTTA
TGATGATTACAAAGCATTGTTAAAAGATGACACGATTGATGTTATCCATGTTTGTACGCCAAATGACTCG
CATTGTGAAATTACTGTAGCAGGGTTGCATGCCGGTAAACATGTGATGTGTGAAAAACCAATGGCTAAAA
CGACAGCAGAAGCTCAAAAAATGATAGATACAGCTAAATCAACAGGTAAAAAATTAACAATAGGTTATCA
AAACCGCTTCAGACCAGATAGTCAATTTTTATATAAATCAGCGCAACGTGGCGACTTAGGTGACATTTAT
TTCGGAAAGGCACATGCTATTCGTCGTCGAGCAGTACCAACATGGGGTGTCTTTCTAGACGAAGAAGCTC
AAGGTGGAGGACCATTAATCGATATCGGTACACACGCTTTAGATTTAACGTTATGGATGATGGATAATTA
TGAACCAGAATCAGTGATGGGTTCAACATTCCATAAATTAAATAAACAGCATGATGCGGCAAACGCTTGG
GGTTCATGGAATCCAGATGAATTTACAGTTGAAGACTCTGCGTTTGGCTTTATTAAAATGAAGAACGGAG
CGACGATCATTTTAGAATCCGCTTGGGCGATTAATTCTTTAGAAGTGGATGAGGCAAAATGTTCATTATC
AGGAACGAAAGCAGGTGCTGATATGAAAGATGGTCTACGTATTCATGGTGAAGATATGGGCACACTTTAT
ACCAAACACGTTGAATTGGAAAACAAAGGCGTCGACTTTTATGAAGGTAATGAAGTGGATGAAGCTGAAG
AAGAAGCAAAAGCTTGGATTGATGCAGTTGTAAATGATACTGAACCAGTTGTGAAACCGGAACAAGCAAT
GGTAGTTACAAAAATTCTTGAAGCGATTTATCAGTCTGCAAAATCAGGCAAAGCAATTTACTTTGAATAA
CATCATACGGTAAGGAGGCACATCATGACAAAATTAAAAGTTGGTGTGATAGGTGTTGGTGGTATTGCAC
AAGACCGTCATATTCCAGCATTGCTGAAACTCAAAGACACAGTCGCATTAGTTGCAGTACAAGATATTAA
TACAGTGCAGATGATTGATGTTGCGAAGCGCTTTAATATACCTCATGCAGTTGAGACACCTAGCGAGCTG
TTTAAACTTGTTGATGCGGTGGTCATTTGTACACCTAATAAATTCCATGCTAATCTTTCTATAGAAGCAT
TGAATCATGGCGTCCATGTATTGTGTGAAAAGCCAATGGCGATGACGACGGAAGAGTGTGACCGCATGAT
TGAAGCGGCTAATAAAAATTGTAAATTACTAACTGTCGCTTATCATTATCGCCATACGGATGTCGCTATG
ACTGCTAAAAAAGCAATTGAATCAGGTGTTGTTGGTAAACCTTTAGTAGCACGTGTACAAGCGATGCGTA
GGCGTAAAGTGCCTGGCTGGGGCGTTTTTACCAATAAAGCGTTGCAAGGTGGCGGTAGTTTAATCGATTA
TGGTTGCCACTTGTTAGACTTATCTTTGTGGTTACTAGGTAAAAATATGGTGCCGCATGAAGTGCTAGGA
AAAACATATAATCAATTGAGCAAACAACCGAATCAAATTAATGATTGGGGAACATTTGATCACACTAAAT
TTGATGTCGATGATCATGTTACTAGTTATATGACATTTGCCAATCGAGCAAGCATGCAGTTTGAATGTTC
GTGGTCTGCAAATATAAAGGAAGATAAGGTACACGTTAGTTTATCAGGCGAAGATGGCGGTATCAATTTA
TTTCCATTTGAAATATATGAGCCCCGCTTTGGAACTATTTTTGAAAGCAAAGCTAATGTTGAGCATAACG
AAGACATTGCTGGTGAGAGGCAGGCGCGTAACTTTGTTCATGCGTGTTTAGGGATAGAAGAGATTGTGGT
GAAACCGGAAGAAGCACGCAATGTAAATGCCCTTATAGAAGCGATTTATCGTAGCGATCTTGATAACAAG
AGCATACAACTTTAATGATTATTATATATAATACAAAATTCTCAATATAAAAAGAAGGAGTGCTTTTCAA
TGAAAATAGGTGTATTTTCAGTATTATTTTACGATAAAAATTTTGAAGATATGTTAGATTATGTCGCAGA
ATCTGGATTGGATATGATTGAAGTTGGAACAGGTGGTAACCCAGGAGATAAATTTTGTAAGTTAGATGAG
TTGTTAGAAAATGAAGACAAGCGACAAGCATTTATGAAGTCAATCACAGACAGAGGCTTACAAATAAGTG
GTTTCAGTTGTCATAACAATCCAATTTCTCCAGATCCGACAGAAGCGAAAGAAGCGGATGAAACGTTACG
TAAAACAATCCGTTTAGCAAATCTATTAGACGTGCCAGTTGTTAATACATTTTCTGGCATTGCAGGATCA
GATGATACCGCTAAAAAGCCTAATTGGCCTGTTACACCTTGGCCAACAGCCTACTCTGAAATTTATGATT
ATCAGTGGAATGAAAAGTTGATACCATATTGGCAAGATTTAGCTGAGTTTGCAAAAGAGCAAGATGTAAA
AATTGCCATAGAGTTGCATGCAGGATTTTTAGTTCATACACCATATACGATGTTGAAGTTGCGTGAGGCT
ACAAATGAATATATCGGTGCTAACTTAGATCCTAGTCATTTATGGTGGCAAGGTATTGACCCAATTGCTG
CGATTCGCATATTAGGCCAAGCAAATGCAATTCATCACTTCCATGCTAAAGATACGTATATTAATCAAGA
AAATGTAAATATGTATGGTCTAACTGATATGCAACCATATGGTAACGTTGCAACAAGAGCATGGACATTC
CGTACAGTTGGTTATGGACATAGTCCATATGTATGGGCAGATATCATAAGTCAACTTATTATTAATGGAT
ATGATTATGTATTAAGTATTGAACATGAAGATCCTATTATGTCAGTAGAAGAAGGTTTCCAAAAAGCTTG
TCAAACTTTGAAATCTGTTAATATTTACGACAAGCCAGCAGACATGTGGTGGGCATAATACGAACTCGAG
GTTAGTCTGAAGTTTGTCTGAAGTAAGACTGGTGGCAGTGTTGAATAAATGCATATGTCGCCAAGCCATT
GCCAAAAATTTCACACCTTAAATCAAGTCATTGTTTGTAAAGAAGGTGTACTTTATATAAGTATATAGCG
ATGGTCATACCCATTCACAGTAACAATCCGAACCATTGAAAAGAGCATATAACCTTTTCAATAGTGAGGT
ATATGATAATAAAAAAAGCCTGTTGTCACAATGGTCATAGACACGACATACTTTAAAGGTTTCTGAATAT
AATATTTCAGAGCGCACTTTAAAGATGGACGTCGATGGCGACTAATGTGATAACAGGCTTTCATCTTTTT
AAATATTCATTAATTTCTCTTCTTGTTTAATACGTACATATAAGAAATACGCATACGGTACTAATAAAAT
AGTTGTATATGTTGCATGTGTTAATAATAATACACCGATTAATTCAGGAATGATGTTTAAGAAGTAATTT
GGGTGTTTTGTAATTTTATATAATCCAGATTTAATAATAGGATGGTTAGGTAAAATGAATAATTTTAATG
TCCAAATACCACCTAAAGTTTTAATAACCATAAATAACATAATATAAGCAAAGATTAATATAACTAAGCC
AATACCATTTGCAAAGCTAAATGTATCTTTATTAATAAATGCCTCTACACCAGCCAATACATAAATTAAA
ACGTGTGTTATTGCTAAAAACTTCGAATTTTTAACGCCATATTCAACTGCACCGTCTGCTTTTAATTGTT
TTGAGTGATTAATAGATATCTTTAAGCTGACAAGTCTGATACAGAAAAAGATAAGTAATATAGATAGAAT
CATGATGTCCTCCGTCATTATGTCATATGTATAAGCGTTGATTTTGACAACATAAAGTATTTTATAGATA
AAACTTGTCAAATACTATTAACTATTTATTAATTTTAGTACATAAATATGTTTCTAAGTATGTGTTTATG
TTCAGTATTTTGGATAATTTAATAATTTTAAGGATATTAAGCGCTTACACCGACGTGATATATTTGGCTT
AACGAAAATGATTGAGGTGACAGAGATGAACTTTTTTGATATCCATAAGATTCCGAACAAAGGCATTCCA
TTATCGGTACAACGTAAATTATGGCTTAGAAACTTCATGCAAGCTTTCTTCGTAGTGTTCTTTGTTTATA
TGGCTATGTATTTAATTCGAAACAACTTTAAGGCGGCACAACCGTTTTTAAAAGAGGAAATTGGATTATC
TACATTAGAACTTGGTTATATCGGATTAGCATTTAGTATCACGTATGGTTTAGGGAAAACATTACTTGGA
TATTTTGTCGATGGACGTAACACAAAACGTATTATCTCATTCTTACTTATCTTATCTGCGATTACAGTTT
TAATTATGGGATTTGTTTTAAGTTATTTTGGTTCTGTAATGGGATTATTAATTGTACTTTGGGGACTTAA
CGGGGTGTTCCAATCAGTTGGTGGACCTGCAAGTTATTCAACGATTTCAAGATGGGCGCCAAGAACGAAA
CGTGGCCGATACTTAGGATTCTGGAATACATCACATAATATCGGTGGTGCCATTGCAGGTGGTGTCGCAC
TTTGGGGTGCTAATGTATTCTTCCATGGAAATGTTATAGGAATGTTCATTTTCCCATCGGTGATTGCATT
ACTTATTGGTATCGCAACATTATTTATCGGAAAAGATGATCCAGAAGAATTAGGATGGAATCGTGCTGAA
GAAATTTGGGAAGAGCCGGTTGATAAAGAAAATATTGATTCTCAAGGTATGACGAAATGGGAGATCTTTA
AAAAATATATCCTGGGAAATCCTGTTATATGGATTCTATGTGTTTCAAACGTCTTTGTATACATTGTACG
AATCGGTATTGATAACTGGGCACCGTTATATGTGTCAGAGCATTTACACTTTAGTAAAGGCGATGCAGTT
AATACGATATTCTACTTTGAAATAGGTGCTTTAGTTGCAAGTTTATTATGGGGCTACGTATCAGACTTAT
TAAAAGGTCGTCGTGCAATTGTAGCTATTGGCTGTATGTTTATGATTACATTTGTTGTCTTATTCTACAC
AAATGCTACAAGTATAATGATGGTTAACATTTCATTGTTTGCATTAGGTGCATTAATCTTTGGTCCGCAA
TTATTAATTGGTGTATCATTGACTGGTTTTGTTCCTAAAAATGCCATCAGTGTAGCAAACGGAATGACAG
GTTCATTCGCGTATCTATTCGGTGACTCAATGGCAAAAGTTGGTTTGGCGGCTATTGCCGATCCAACACG
TAATGGTTTAAACATCTTTGGATATACATTAAGTGGATGGACAGATGTTTTCATCGTCTTCTATGTTGCA
TTATTCCTAGGCATGATTTTATTAGGAATCGTTGCTTTCTATGAAGAAAAGAAAATTAGAAGTTTAAAAA
TCTAATATCAATCGGATTAAAAGTATCGCCAATTTATTGCAGTATAGTTGACAATACTGCCCCGACGGCA
TGTGCGTGAAGAGATGAAAGATACTGCTTCTACCCTTGCAAATATATCATCTCTATGTCTCGGGGCAGAT
CATAATTCCCTGTTATGAAGTATCCTTATTTGCCCGACTTAGGGTGACTCAATGAATTTACTCCTTACAA
TAAAGACATATAGCGGTGTCAATATTGTAGGGAGTATTGTTTTATATTTAAACTCTCTAAAAAGCGGACT
GAAAGAAAAGTGAAAACTTCTCTAGCAGTCCGCTTTTTCATAGAACAAAATGGAGGCGCCATAATCATTA
GTTATTTGTTAATCTATTTTGCTTGCTTACAATAATCACTTGGCGCCATTTGTAAATATTTTTTAAAATG
ATAGCTAAACATTTTATACTCTGAAAAGCCTACTTTGTCTGCAATTTCATAGTGCTTATAATGTCGATCT
AACAATTGCAGAGATTGTAAAATACGATAGCGATTTAAATAATCGACAATTGTAATACCAACATGATCTT
TAAATGTTCGCATCGCATACGATTCACTAACATCGATATGTTGAATTAAATCTGAAACAGTCACTTTCGT
TTGATAAGATTGCTTAATTTGATCAACAATCTGATTTACATAATAATCATCGTATTCTACTTTTAATAAT
GGTTGGAAGGCATCATGACAGGGTGCTAAGCTACGGCCGTTCTGTGATTGTTGCTCTAATAAGGTACGGA
CAAGTCTTCCTAAAATAACTTCTAATTGTGCATGGTCCACTGGTTTTAATAAATAATCAAGAACATGATG
TTGAATGCCGGCTTTCATATATTCAAAGTCATCGTAACTCGATAATATGATGACATTACAATCTAGATGC
GCAATATCATTGAGTAAATCGACGCCATTTTTACGTGGCATACGAATATCAGTAATTACTAATTCTGGCT
GATGTTGTTGAATTAGTGATAAAGCTTCAACGCCATCTTTAGCAGTGTATATTGTATTGAAATGATAGTC
TCCCCAAGGAATGATTTGCTTTAAACCTTCTCGAATAATTCGCTCATCATCACAAATAACTACCTTAAAC
ATCTACATTCCCCCTTGAAAGTGGTATTTTATAACAAATTAACGTACCTAGATTACGCTTTGAAAAAATA
TGGAGTCGTGCATGTGAACCATATTGAATCATTGCTTTATTGTGTAAATGATTTAATCCCAAATGCTTAG
TATCAAATACATCATTATTAAGAGATTGGCGTACATATTGCAGGCGAGATGACGACATCCCAATACCATT
GTCGCAAACTAAAACATGTAAATTCTGACGTGCCAATGTCAGGCGTATAGTAATGTCCAGTGACTCAGTA
TCTCTACCATGTTTAATAGCATTTTCTATGAGTGGTTGAAGCATCATTTTACCAATTGTCTGGTGACGCG
CTTCTTCAGAACTTTCGATATGGAGCTTAATCATGTCATCAAAGCGGATGTTTTGTATCGCAACATACTG
TTCAATGTAGTTCAACTCTTCGTTTAATTCCACTGTATGTGAGTTTGTACGTAATGAGTAACGTAACATT
TGCGATAATTGTTGGACCACAGTTTGTGCTAATTTCGGAGATAACGTAATTAAATATTGTATTGTTTGCA
TCGTATTGAATAGGAAATGAGGTTGGAATTGGCGCTCTATTTCCTTTAACTGAATATCACGCAAGCGACG
TTCTGTATGCTCGATAGAATGGATCAGTTGCTCATTTGATTCAAATAAATCGTAAATATAATTATTAATT
TCTTCTAGTTCACTGTTGTTTTTTAAAGGCGTATATGTACCTAGATGACGATTTTTGGCATAGTAAATTT
TTTGAATAATCGTTTCGATATCTTTTGTTTGTCGTTTAGCCATATTATCTGCGCTAATGAAACCAAATAT
TACTAGTAAAACAAGAACTACGGCCATAACAATTAACAACGTGATACCATCTTCAATGTTTTCATGTATA
TCTTTATAAATAATGAGACGATGGTTAGCATGGTTTAATTTTACAGATTCATTCATAAATCCGAATTGTT
GCGGTCTATACTTTTCACCTATAGTAAAACGGTCATCGTTGGCGTATAAAATATTGTCATATCGATCAAC
GATAAGTGCGAATTGTCGGCTATCTTTCTTAATTTCACTTAAACGTGGGGTGTTAGCCATATAAATTTTA
AGCATATATGTACTATTTTTGAATTTAAGCTGATGCGTTGAAAATAAATACATATTTTTAGTGTTTAAAT
GTTCATAATTATTGGTTATAAACTGATTTGGTCCAGATAATTCATAATAAAGTGTTGCTGGCTGTTGGTG
TATTAATTTTAATAATTCACGTTTTGTAGCGGTAACATCATGATGATTTGTTAAATCGAGCTCTTGAAAC
GAATTGTTATGCTGTGTAATAAATGTCTGAATCTGCTTTTCAATATGATGTAAAGATGACTGACTTTCAT
TAACATGTTGATGAATCGTACGATGCTCAATCCAAATATAGATGGCATAGAAGCTTACTAGTCCAATAAT
AATGACTAAAAATACTGGAAAAATAGTAGACGCAAATAACGATCGTCTCAATTGATGTCTATAAGGTTTG
TATGCCGTCATTGAATCATCTCCAAAAATTTATGATGTGGAATGTCCGGTAATTTAGATTTCGGTATTAA
AGGTATGTTCTTAAGATTTTCGATAGACTGATCGCTTTGTTCACTAACATCCTTTCGAATTGACTTGGCA
TCGAACTCTGCAACTAATCGTTGTTGTACTGAGCGGCTTGTTAAATATTGTACTAACTTTTTACGCTTAG
GATGAGGGTGTGCATTTTTAACTAAAGCAATACCATCAACATTTAACATTGTTCCTTCAATTGGATAAAC
GATTGATACAGGATAACCTTTGTTTTTCCATGTGCGTGCATCTTGTTCGTAGCTTAGACCTGCGTAATAT
TTACCTTTAGCAACATCTTCAATGACTTTAGACGTCTTTGACAGTTGCATCGCGTGGTCTTGGAATTGAT
GCACATCACTTACTCGATGATGCATGCTATAAATAGCGCGCATATGTTGATAGCCTGTCGTTGTTGTATT
TGGATTTGAGTACGCAATTTCACCTTTAAGTATAGGTTGTAATAAATCTTGATAACCTCGAATCGTAATA
TCTCCTTGTAAATCTGAATTAACTACTATAACTGTTGGCATTAATAGAAAGCTAGTAACATATTTATCGT
TCGAGCGATAATCCTCTAATTGTTGTGTTACAGATGCATCTTGATAGGGAATAAAATCTTCTGGATGATC
AATTGTTTCTGATAACACACCACCCATAAAGACATCACCACGCTCCGAAAAATCTTCGTTATGCAAGTTT
GAAAGCAGTACTTGAGTAGATTCGTGTTTAATTTCAATTTTGACATGCTCTTGTTTTTCAAATTCATTTA
AAATTGGACGAATCAAGTTTGATTGATACGGAGAATAAACTGTTAATACATTTTTATTTGATTCAGAGTG
ACGCGTATTAGCGCATGCTGATAAAAAAATGAGAAATAATAGCAAGATATAAATTTTTGATTTCATGATA
TCCCATCAATTCTATGTATATTTTAATACAATAATTTTAGCAATAAATGACGCATAAGTAATGTTAAATA
TTTAGAAATGTTTATAGATGACTTGTTAAGACGTTGCAAATGTTGTGATAGCACATAATTTTTGTTTGTC
AAGACGACTTACCGAGGCTGTAAAATTAAACTGTTATATTTTATTTGAAGCTGTTATATAAAAATTGGCA
AGATATTGAACGGTTCAAAAGTAAATTTTTACGTCAATAAAAGTATTTAATCCAGTCTCTTCATATATAA
AAGTAAATCTTTCTAAGTATTGATTTAACGCTTATTAACAATCATTTTTTATAAACAAATATATCCACCT
AAATTAACTTTTAAAGCAATGAAAATAGTGAACATTATAACTGTTGTGTAACAGAATGCAATTAGCATAT
TACTGTTACACAAATTAGTACAGTTTCTATGTTTTGACACACATTTGATGAAAATTGTACATAATTTATG
TGAAAAAAATCACAACAAACATGCTACAATGACTATGAAAACGTTAACATAGCATTTCAAATTCACAACA
TTATACAGATGGAGGCGTTTAGTATGTTAGAAACAAATAAAAATCATGCAACAGCTTGGCAAGGATTTAA
AAATGGAAGATGGAACAGACACGTAGATGTAAGAGAGTTTATCCAATTAAACTACACTCTTTATGAAGGT
AATGATTCATTTTTAGCAGGACCAACAGAAGCAACTTCTAAACTTTGGGAACAAGTAATGCAGTTATCGA
AAGAAGAACGTGAACGTGGCGGCATGTGGGATATGGACACGAAAGTAGCTTCAACAATCACATCTCATGA
TGCTGGTTATTTAGACAAAGATTTAGAAACAATTGTAGGTGTACAAACTGAAAAGCCATTCAAACGTTCA
ATGCAACCATTCGGTGGTATTCGTATGGCGAAAGCAGCTTGTGAAGCTTACGGTTACGAATTAGACGAAG
AAACTGAAAAAATCTTTACAGATTATCGTAAAACACATAACCAAGGTGTATTCGATGCATATTCTAGAGA
AATGTTGAACTGCCGTAAAGCAGGTGTAATCACTGGTTTACCTGATGCATACGGACGTGGACGTATTATC
GGTGACTATCGTCGTGTAGCTTTATATGGTGTAGATTTCTTAATGGAAGAAAAAATGCACGACTTCAACA
CGATGTCTACAGAAATGTCAGAAGATGTAATTCGTTTACGTGAAGAATTATCAGAACAATATCGTGCATT
AAAAGAATTAAAAGAACTTGGACAAAAATATGGTTTCGATTTAAGCCGTCCAGCAGAAAACTTCAAAGAA
GCAGTTCAATGGTTATACTTAGCATACCTTGCTGCAATTAAAGAACAAAACGGTGCAGCAATGAGTTTAG
GTCGTACATCAACATTCTTAGATATCTATGCTGAACGTGACCTTAAAGCAGGTGTTATTACTGAAAGCGA
AGTTCAAGAAATTATTGACCACTTCATCATGAAATTACGTATTGTTAAATTTGCTCGTACACCTGATTAC
AATGAATTATTCTCTGGAGACCCAACTTGGGTAACTGAATCTATCGGTGGTGTAGGTATTGACGGACGTC
CACTTGTTACGAAAAACTCATTCCGTTTCTTACACTCATTAGATAACTTAGGTCCAGCACCAGAACCAAA
CTTAACAGTATTATGGTCAGTACGTTTACCTGACAACTTCAAAACATACTGTGCAAAAATGAGTATTAAA
ACAAGTTCTATCCAATATGAAAATGATGACATTATGCGTGAAAGCTATGGCGATGACTATGGTATCGCAT
GTTGTGTATCAGCGATGACAATTGGTAAACAAATGCAATTCTTCGGTGCACGTGCGAACTTAGCTAAAAC
ATTACTTTACGCTATCAATGGTGGTAAAGATGAAAAATCTGGCGCACAAGTTGGTCCAAACTTCGAAGGT
ATTAACAGCGAAGTATTAGAATATGACGAAGTATTCAAGAAATTTGATCAAATGATGGATTGGCTAGCAG
GTGTTTACATTAACTCATTAAATGTTATTCACTACATGCACGATAAATACAGCTATGAACGTATTGAAAT
GGCATTACATGATACAGAAATTGTACGTACAATGGCAACAGGTATCGCTGGTTTATCAGTAGCAGCTGAC
TCATTATCTGCAATTAAATATGCACAAGTTAAACCAATTCGTAACGAAGAAGGTCTTGTAGTAGACTTTG
AAATCGAAGGCGACTTCCCTAAATACGGTAACAATGACGACCGTGTAGATGATATCGCAGTTGATTTAGT
AGAACGCTTTATGACTAAATTACGTAGTCATAAAACATATCGTGATTCAGAACATACAATGAGTGTATTA
ACAATTACTTCAAACGTTGTATACGGTAAGAAAACTGGTAACACACCAGACGGACGTAAAGCTGGCGAAC
CATTTGCACCAGGTGCAAACCCAATGCATGGCCGTGACCAAAAAGGTGCATTATCTTCATTAAGTTCTGT
AGCTAAGATCCCTTACGATTGCTGTAAAGATGGTATTTCAAATACATTCAGTATCGTACCAAAATCATTA
GGTAAAGAACCAGAAGATCAAAACCGTAACTTAACTAGTATGTTAGATGGTTACGCAATGCAATGTGGTC
ACCACTTAAATATTAACGTATTTAACCGTGAAACATTAATAGATGCAATGGAACATCCAGAAGAATATCC
ACAGTTAACAATCCGTGTATCTGGTTACGCTGTTAACTTCATTAAATTAACACGTGAACAACAATTAGAT
GTAATTTCTCGTACATTCCATGAAAGTATGTAACAAAATTTAAGGTGGGAGCACTATGCTTAAGGGACAC
TTACATTCTGTCGAAAGTTTAGGTACTGTCGATGGACCGGGATTAAGATATATATTATTTACACAAGGAT
GCTTACTTAGATGCTTGTATTGCCACAATCCAGATACTTGGAAAATTAGTGAGCCATCAAGAGAAGTCAC
AGTTGATGAAATGGTGAATGAAATATTACCATACAAACCATACTTTGATGCATCGGGTGGCGGTGTAACA
GTCAGTGGTGGCGAACCATTGTTACAAATGCCATTCTTAGAAAAATTATTTGCAGAATTAAAAGAAAATG
GTGTGCACACTTGCTTAGACACATCGGCTGGATGTGCTAATGATACAAAAGCATTTCAAAGGCATTTTGA
AGAATTACAAAAACATACAGACTTGATATTATTAGATATAAAACATATTGATAATGACAAACATATTAGA
TTGACAGGAAAGCCTAATACACACATCCTTAACTTCGCGCGCAAACTGTCAGATATGAAACAACCTGTAT
GGATTCGACATGTCCTTGTGCCTGGTTATTCTGATGATAAAGACGATTTAATTAAACTAGGGGAATTTAT
TAATTCTCTTGATAACGTCGAAAAGTTTGAAATTCTTCCATATCATCAGTTAGGTGTTCATAAGTGGAAA
ACATTGGGCATTGCATATGAATTAGAAGATGTCGAAGCGCCCGATGATGAAGCTGTTAAAGCAGCCTACC
GTTATGTTAACTTCAAAGGGAAAATTCCCGTTGAATTATAAATACAATTCAGACCGAAAAGAAAGCATAT
GTAACTTCAAGAGTGAAGGGGCATATGCTTCTTTTTCAATTGAGTATAGAGTATTAGCAAGACGTAGTAG
GTATATGAGACAACTTCTACAATGGTTGAAGGAAGACGTTTTTGTAAGTAGCTATGCTGATAAAGAATGT
GATGCCTTGTTAAAGGTGGGGTTCCAATATCATCATTTAGCTGATGTTGAATGGGTTATTATTTGCTACT
TGCATATGAATATGAGTCTTTTCAAATTTTTATTGACCCTGAGTAATGAAAAATATTAAGATGAAACTTA
ATATTAAAGCAATGCGGAGCGTGATTATGAAGAGAATTAGTAAAGATATATGGGCAGTATTTAAATTACT
GTATCAAAATAAAGGGCGTTTTAGCATTAATGCCTTACTATTGCAGTTAATCATGATTTTTATTAGTAGT
ACATACTTAATTTTACTATTTAATATGATGTTAAAAGTAGCTGGGCAAAGCCAACTTACGATTAACAATT
GGACGGAAATCGTTAGTCATCCTGCCAGTGTGATACTTCTTATTATATTCATATTAAGTGTTGCTTTTCT
GATTTATGTAGAGTTTTCATTGTTAGTTTATATGGTTTATGCCGGCTTTGATCGACAGATTATTACATTT
AAATCCATTTTTAAAAATGCCTTTGTAAATGTGCGTAAACTCATAGGTGTACCAGTTATTTTCTTTGTCA
TTTATTTAATGTTAATGATACCCATTGCCAACCTAGGACTAAGTTCAGTATTAACAAAAAATATTTACAT
ACCTAAATTTTTAACGGAAGAACTTATGAAAACGACGAAAGGTATAATCATTTACGGTACCTTTATGATT
GCTGTATTTATATTAAACTTTAAATTAATATTTACCTTACCGTTAACGATTTTAAACCGCCAGTCGTTAT
TTAAAAATATGAGACTAAGTTGGCAAATTACGAAGCGAAATAAGTTTCGACTTGTTATAGAAATAGTTAT
ATTAGAACTCATCATTGGTGCGATTTTAACATTAATTATTTCAGGAGCAACATATCTTGCTATTTGTGTA
GATGAAGAAGGAGATAAGTTTTTAGTCTCATCAATTTTATTTGTTGTATTGAAAAGCTCATTGTTCTTCT
ATTATTTATTTACGAAATTATCATTAATCAGTGTGTTAGTACTGCACTTAAAACAAGAGAATGTATTAGA
CCAACCGGGCTTAGAATTTAAATACCCAAAACCGAAACGGAAGTCTAGGTTCTTTATAATTTCAATGGTG
CTTGCAGTGACATGTTTTATCGGTTATAACATGTACTTACTTTACAATAATACTATCAATACAAATATCT
CCATTATTGGTCATCGTGGTTTCGAAGATAAAGGCGTTGAAAATTCTATTCCGTCATTGAAAGCTGCTGC
AAAAGCGAATGTCGAATACGTTGAGTTAGATACAATTATGACGAAAGATAAACAATTTGTTGTTAGTCAT
GATAACGATTTGAAACGTTTAACAGGTGTTAATAAAAATATTTCTGAATCTAATTTCAAAGATGTCGTCG
GTTTGAAAATGCGTCAAAATGGACATGAAGCAAAACTTGTATCCTTAGACGAATTTATTGAAACGGCTAA
ACAATCAAATGTGAAGCTACTAGTAGAGTTAAAGCCACATGGTAAAGAACAAGGAGATTATACACAACGT
GTTATTGATATTTTGAAAAAGCATGGTGTTGAACATCAATATCGTGTGATGTCATTGGATTATGATGTGA
TGACTAAGTTGAAAAAAGAAGCGCCATATCTCAAGTGTGGTTATATCATACCGTTACAGTTTGGTCATTT
TAAAGAAACATCATTAGATTTCTTTGTCATCGAAGATTTTTCTTATTCGCCGAGACTTGTTAATCAAGCA
CACTTGGAAAATAAAGAAGTCTATACTTGGACCATTAACGGAGAAGAAGATTTAACGAAATACTTACAAA
CCAATGTTGATGGTATTATCACAGATGACCCAGCATTAGCTGATCAGATTAAAGAAGAAAAGAAAGACGA
AACATACTTCGATCGTTCTATAAGAATATTATTTGAATAATAAAAACAAAGACCTCTAAAGTTATCAAGA
CGATACTTTCAGAGGTCTTTTTAACGTTGCCTTCTATGGGGATAGGCAATCGTTTCATTCGTTTATAATC
ATATGACAAGTATTTATAAGGTAATTTGGCGTCACAAACACTTACATGATTTATTGGTGAATTATTAATT
GTTTTGTGAATGCAAAGGGTTAGAAATTGAATCGTAAATACTTTTTAATCTATGTTTCGCTTTAGTCATT
TGATCCAAATTTTTAGTGCGTATAGCGGATTTAGCAATATAGTGCGCAGCTAAAATATCGCGTTTTTGAT
ACGCATCTAAATTTAGGTACGATAATTTATTTAAGTCAGTGTTTGCTATTAATTCATGTAATTGATCTAC
AAGCGCTTGATGTTGATACGTATGTGATGTAGTTTCAGATTTGCTTGCTAATTTAATACCAGTCGTATCA
AGGAGCGCCGCTTTAATACCAGCAACTAAATATGTTTTGATTTTCATTTGTGTTGTCATGCTTTGTTACT
CCTTTGATGTACATTAATCAAAAAAATTATACACTATTGTATATTGCAAAGCTAATTAACTATAACAAAA
AGATAGTTAATGCTTTGTTTATTCTAGTTAATATATAGTTAATGTCTTTTAATATTTTGTTTCTTTAATG
TAGATTGGGCAATTACATTTTGGAGGAATTAAAAAATTATGAAAAAGCAAATAATTTCGCTAGGCGCATT
AGCAGTTGCATCTAGCTTATTTACATGGGATAACAAAGCAGATGCGATAGTAACAAAGGATTATAGCGGG
AAATCACAAGTTAATGCTGGGAGTAAAAATGGGACACCGATTTCTAATGGTTACTTTTGGGGGAAAATCG
ATAGTCTAGAATCACAATTTTCTAAAGCATTAGCAATAATTGAAGAGTATCAATATGGTGAGAAAGAATA
TAAAGATGCAAAAGATAAGTTTATGGATAGAATTTTGTCAGAAGATCAATATCTTTTGGAGAAAAAGAAA
GCTCTGTATGAGAAATATAAAGAGTGGTATAAAAAGCACAAAGAGATAAACCCAACTTATCCAAAAATGC
AAACATTCCATGAATTTAGTGTATATAATCTAACTATGGAAGAATACAATGAGATTTCTAAATCTTTGAA
AGATGCGGAAGAAGAGTTTCGTAAAAATGTAAGCGAAGTTCAAGAGAAAGAAGTCAAATTAAAAACATAT
AGCGAAGATGAAGAAGAAAAGGCAACTAAAGAAGTATACGATCTTGTAGCCGAAGTTGATACTATATATG
TATCTTATTTTGGACATGATAAACATGGTCAAAGTGCTAAAGAATTGCGTGCGAAATTAGATTTAATAAT
TGGAGAGGAAAAAAACGCCTTTCGTATTACTAATGAACGTATAAAAAATGAAATGATTTATGACTTGAAT
TCTATTATTGACGATTTCTTTATGGAAACTAACCAAAATAGACCGGAAAATATAACAAAATTTGATTGGG
ATAAGCATGATTATAGAAATAAACTAGAAAACAAAGCACATTTTGAGGCTCTAGTTGAAGAAACGAAAAA
AGCAGTTAAAGAAGCAGATGCATCTTGGAAAAAGAAAACTGTCAAAAATTACGATGAATCTGTAACAAAA
GCACATGTTGTAAAAGAAGAGAAGAAAGTTGAAGAACCTCAATCACCTAAAGTTGATAACCAACAAGATG
ACAAAGCAACACAACCAGTGGCACAGCCATTAGTAAAAATTCCACAAGGGACAATCTATGGTGAAACTGT
AAAAGGTCCGGAATATCCAACGATGGAAAATAAAACGTTACAAGGTGAAATCGTTCAAGGTCCTGATTTC
CCAACAATGGAACAAAACAGACCATCATTAAGCGATAATTATACTCAACCATCGTTAACGAACCCTATTT
TAGAAGGTCTTGAAGGTAGCTCATCTAAACTTGAAATAAAACCACAAGGTACTGAATCAACGTTGAAAGG
TATTCAAGGAGAATCAAGTGATATTGAAGTTAAACCTCAAGCAACTGAAACAACAGAAGCTTCTCAATAT
GGTCCGAGACCGCAATTTAACAAAACACCTAAGTATGTGAAATATAGAGATGCTGGTACAGGTATCCGTG
AATACAACGATGGAACATTTGGATATGAAGCGAGACCAAGATTCAATAAGCCATCAGAAACAAATGCATA
CAACGTAACGACAAATCAAGATGGCACAGTATCATATGGCGCTCGCCCGACACAAAACAAGCCAAGCAAA
ACAAACGCATATAACGTAACAACACATGCAAACGGCCAAGTATCATACGGTGCTCGCCCGACACAAAACA
AGCCAAGCAAAACAAACGAGTATAACGTAACAACACATGCAAATGGCCAAGTATCATATGGTGCTCGTCC
GACATACAAGAAGCCAAGTGAAACGAACGCATATAACGTAACAACACATGCAAACGGTCAAGTATCATAC
GGCGCTCGCCCTACACAAAACAAGCCAAGTAAAACAAATGCATACAATGTAACAACACATGCAGATGGTA
CTGCGACATATGGCTCTAGAGTAACAAAATAAGTTTATAACTCTATCCATAGACATACAGTCAATACAAA
ACATTACGTATCTTTACAACAGTAATCATGCATTCTATGATGCTTCTAACTGAATTAAAGCATCGAACAA
TCGGAAGCATATTTCTAAATTATTTATTCATTATAGTCTTAAACATAACATGACCTAATATATTACTAAC
CTATTAAAATAAACCACGCACATCTATGTGATATACGACAATCACAGCAATAATAATTCCTTTAGAAAGT
CGTACCGAACTGGAACTTACAAGTCTAGTTCGAACACACACTGATGTGAGTGGTTTTCTTTATTTTAAAC
ATGAACAATCAGATAAGTTACTAGCATTAGCAAATATTATTAAATCAAAGGGCTTCGATTCATAAAATTT
AAAACAATGATTAAAATTAGACGTGTAAATGTTAAATTCTAAAACGGAAATACCCGCTATCCTATTAAAC
CACTTTTTGGTTCAATCACTATATTTCACACAGCTTCAATAATAAAACGAAACTGCTTCAATCTGCTACA
ACTTCAGCCTACTTCATTCAATAACCAAACGAATCCGCTTTATCCAAAGTCAACCATTCTAACGCACATA
CTCAAATATAGCAGCTGCACCCATACCGACACCAATACACATCGTAACCATGCCGTAACGGCTATCGGGA
CGTCTACCCATTTCATTAAGTAAACGTGCGGTTAACATTGCTCCTGTAGCACCTAATGGATGACCTAAAG
CAATAGCGCCACCATTCACATTCGTACGTGATATATCTAGACCTACTTCTTTAATAGATGCAATCGTTTG
AGAAGCAAATGCTTCGTTCAATTCGATCAAATCAATATCTTCAACAGATAGATTGCTGAGTGACAATACT
TCAGGAATCGCATATGCAGGCCCAATACCCATAATTTTCGGGTCAACGCCTACTGCCTTATAACCAACGA
ATCGTGCAATAGGTGTCACACCTAGTTCTTTCACTTTATCTCCAGACATTAAAACTACAAATCCTGCACC
ATCAGAAAGTGGGGCAGATGTTCCCGCAGTCACAGTGTCGTCAGCTTTAAATACTGTACGTAATTTGGCT
AATGCCTCCATCGTGGTGTCAGGTCGTATAAATTCATCTTGGTCAAAGATATTTGTGTGTACTTTTGGTC
TTGCGTTTGTATATTCAACTGAGTTTACTTGTATTGGAATAATTTCATCTTTGAACCGACCATCACGTTG
TGCGTCATAGGCACGTTGATGACTTCTGACAGCATAAGCATCTTGATCTTCGCGTGATACGTCAAATTGG
GATGCTACATTTTCAGCAGTTAAACCCATAGGATATGACGCACCTATATCATCATATTGTAAGGTTGGAT
TGTTTGTGGGCTCGTTGCCACCCATTGGTACGGCACTCATCAATTCAACGCCACCAGCTACAAGTATATC
TCCTTGACCAGCCATAATTTGATTGGCTGCAATCGCGATGGTTTGTAATCCTGATGAGCAGTAGCGATTC
ACTGTTTGACCCGGTACCGTGTCAGATAATCCCGTACGCAATGCAATCGTTCGTGCAATGTTTTGTCCTT
GTAATCCTTCTGGAAAAGCCGTACCAACAATGACATCTTCAATCATATTCTTATTGAATTTTCCGTCAAT
ACGTTTCAATACGCCTTGTAATACTTTGGCTGCGACATCATCAGGTCTTTCGTGGAATAATGCGCCTTGC
TTTGCTTTCGCTGCGGCTGAACGCCCATAAGCTACAATGTATGCTTCTTGCATGGTTATCATCCTCTCTT
AATGACTATCTTTTAATTACGTAATGGCTTACCAGTTTTTAACATATGCGCAATTCTTTCATATGATTTT
TTAGATTTTAGTAAGTCAATAAAGCCAATTTTCTCCAACGATTGAATGTAACGTTGATTGATAAATGTGT
TTCTTGGTAAATCACCACCCGCTAAAATTGTGGCGATATTTAAGGCGATATGATAATCATGGTCGCTAAT
AAAATGACCCCGTCTTTGCGCATCTAATTGTCCTTGGATCAATGCTTTGAAGTCTTCGCCTAAAGCGATA
TATTGATGTCTAGGATTCGGAATATAGTTTGTTTCTGCTTCATATTTCGCACGTTTGAGCGCAACTTCGA
CACGTTGTGCTGTATTGAAAATAATCGTATCTGTATCACGTAAATAACCATAACGACGTGCCTCAAAGGC
ATTTGTAGAGACTTTCGCAAATGCGATATTCGTCAGTACTTTTGTCATGGAAGCTTGTTTGTCATCAAAC
TTATGCGATGTGCGTAATATGCGATCAGCCATTTCTGCAAGGCCACCGCCACTCGGTAATAAGCCAACAC
CTGCTTCAACAAGACCGATATATGTTTCACTTGCAGCAACAACAATAGGTGAGTAAAGTACAAGTTCACA
GCCACCGCCTAAGGCACGACCTTGAACAGCTGTGACTACTGGTTTCAAACTATACTTCAAACGATTAAAG
CTATAATGTAATTTATCAATTGATTGTGCAACGACATCATCTACAAGACCGTCTTCATGCGCCTTTTTCA
TTAAGAATAGGTTAGCACCCACACTGAAATTATTACCATCTGCATAAATAACCATACTTGTGTAATGTTC
ATTTTCCAGTAAATCAATCGCATCAACTAACGCATCGTTGAATTCATCGGTAATGACATTATTTTTACTT
TGTAATTTCAGTAGCAGTTGATCATCATGAGTTACGGAAAGTTTGGCATCACATTTATCCCAAAGTTCGT
CTTTTACGAAGTGAGAAACAGGTGTTGCATATTCAATGGTCTCACCTTGTTTATAAAAGCCACCATCTAA
ATCACTAATCCATTGTGGTAAGTCTCCAAGTTCGTCTTCCATACGTGTTTTAACACGTTCGTATCCCATT
GCATCCCATAATTGGAATGGACCAAGTTTCCAGTTGAACCCCCAGACAAGCGCACGGTCTATGTCTCGGA
AATCATCGGTAGCTTTAGGTACATTGATGGCAGAGTAATAGAAATTATTACGTAATGTCTCCCATAAAAA
TAGTCCCGCTTCGTCTTGCGCATTGAATATGACATCAAGGTTATGCACTAAGTCTTTATTAAATTCATTT
AAAATTGGTAATTGTGGTTGCGATACAGGTACATAATCTTGTTTTTCAACATCGTAAACAAGTCGAGCTT
TAGTTTCTTTATCCTTTTTGTAAAATCCTTGTTTCGTTTTACGTCCGAGTGCGCCATTTTCAAACAACGT
ATTTACAATTTTGACATCATGAAAATAAGGTGTTTCTTCAGGTACTTGTTGCATGCCTTTAATTACAGAC
ATAGCAATATCTAAACCGACTAGGTCAGATAGGGCATATGTACCTGTTTTAGGACGACCAATCGCTTGCC
CAGTTAAAGCATCCACATCTACAATGCTTAACTTGTGTTGCTCGGCGCGATACATAATATCATTCATTGT
TTGCGTGCCGACTCTATTTGCGACAAAGCCAGGCACATCATTGACGACAATGACACCTTTACCTAACACA
TTTTGCGCGAAATTTTTTACATCTAATATGATAGATTCCTTCGTGTGTGACGTAGGTATTAACTCCACTA
ATTTCATAATACGTGGTGGGTTAAAGAAATGTAGACCAAAGAATCGTTCTTGGTCCTTCTCGTTAAATGC
TTGAGCAATCGCATTAATTGGAATACCTGATGTATTTGTAGCGAATAAAGCATCTTCTTTAGCATGTTGT
AGAACTTGTTGCCAAACAGCATGCTTAATTTCAATATCTTCTTTGACTGCTTCGATATATAAATCAGCAT
CATCATTTACCAAGTCATCATCAAAATTACCATATGTTAAATGACTCGCTAGATTTAAGTCGAATAGTAG
CGGTCGTTTCTTATCTGTAATTTTATCGTAAGATTTTTTCGCAATGAGATTTGGATCGTTTTTGTCCACT
ACAATATCTAATAGTTTTACTTTAAGTCCAGCATTCACAAAGAGTGCTGCCAGTTGAGCGCCCATTGTGC
CTGCGCCAAGAACGGTTACTTTATTAATTGTCATAGTGATTCCTCCAATTTAGTTGAGGATAAGATAACC
ATTAAGATAATTGGAATAACGTTGCTATTTTATAAAATTAATTAAGTATCTTTGACAGTCATCTTAGCCT
CTTATTTAAGGAAAAAGCTTTATGCTTAAAATAAGTCTTTTTTAGTGAAATTACTGCATCTCATATAATT
CTTTGCTATTTATACGAAAACAGAATCTCCAGTCAAAGCGCGTCCAATTACTAAGGCATTAATTTCATGT
GTACCTTCGTACGTGTAAATCGCTTCTGCATCAGAGAAGAAACGTGCAATATCATAATCGTCAGCTAGTA
TGCCATTACCACCTGTAATACCGCGGCCCATAGCTACTGTCTCACGCAAACGTAAGGCATTCATCATCTT
CGCCGTTGAAGTTGCAACCTCGTCATATTCACCATGTGCTTGCATATTAGCTAATTGAGCACATGTTGCC
ATTGCTTGAGCTAAATTACCTTGCATCATTGCTAGCTTTTCTTGTATTAACTGATATTTACTAATTGGTT
TGCCGAATTGCTTACGCTCAGTGACATAATCTAATGTGGCACGTAAAGCGCCAGCCATACCACCTGTAGC
CATATAGGCAACGCCTGCTCTCGTTGAATAAAGAATTTTGGCAATATCTTTAAAGCTTGTTATGTTTTGT
AAGCGATCCGCTTCATCTACTTTGACATTAGTTAATTTAATTAGTGCGTTAGGAACAATGCGAAGTGCGA
TTTTATTATCAATGACTTCAATATCGACGCCATCTTGTTCTGGTCTGACTACAAAGCAATGGGGTTTGCC
AGTTTCTTTATTTACTGCGAATACTGGAATGACATCAGACACATGTGCACCACCAATCCATTTCTTTTCA
CCATTGATAACCCAAGTATCGCCCTGGCGTTCAGCGACTGTTTCAAGACCTCCCGCAACGTCCGAACCGT
GTTCTGGTTCAGTTAAAGCAAAGCATGTACGCAGTTCATGTGACTGTAATTTAGGTACATATTTCGCAAT
TTGTTCTTTGCTACCTCCGAAATAGAAAGTGTTATGCCCTAAACCTTGATGAACACCGAGTAGGGTAGCT
AAGGAAATATCAAATCGCGCGAGTAGGTAAGACATGAAAAACTGAAATAGTTGACTAGGCATTTTGGCGT
TTGGACGATCCTTGTATAGTAATGGATTGTTAAAATAATTTAATTCTCCCAGATCTTTAAAATAGTCCTC
GGGTACAGTAGCGTCTATCTAATGTTGATTAATATTTTTACGGTACTTACTTTCTAGCAATGAATCTACT
TGTTGTAAAAATTCGACTTCACCGTCTGTTAAACCTTTAGCAATACTAAGTACATCTTCAGGAAATAATG
TTTTTAAGACTGTTTCTTTTTCAAATGTCATATAAATTCCTCCTAAAAATAATATGAATACTAATGTGAA
ATACATTTAATTCAAAAACAACACGCTTTACATGTAAACGCTTACACTAAATATCAAAAATTTTTATCAC
CTTTAAAGTGTTTGTGAGACTTTGTCATTCATCATTTGTCGAATCGCAAGTTTATCTGGTTTCTGCGTAC
TGTTTAACGGCATATGTGTCACTGGTACATACATTCTTGGGACTTTATAACCTGCTAAACGACTTCGCAT
ATGTTGATCTAAAATTTCAGCGTAATGAGGTTCATCTTCGCGAAGTATAATGGCTGCAGCAATTGACTCA
CCATATTTTGGATGATCATAGCCAACGACCACACACCGGTCTACTAGTGGATGCTCAGCTAAAGCATTTT
CTACTTCGGATGGTAAGACATTTTCGCCACCAGTGATGATTAATTCTTTTTTGCGGTCAATAATAAATAT
ATCGCCATCGTCGTCCATTTTTGCTAAATCTCCTGTCAATAAGTAACGACCATGAAACGCTTTGGCAGTC
TCTGCTGGTTTATTCCAATATCCTGGCGTGACATTTTTAGCCTTAATTGCAAGTTCGCCAATCTCACCAG
TAGGTACTTCTTCACCGTTATCATCAAGGATACGTGCATCAACAAACATGACTGCTTTACCAATACTCAT
TGGTTTACGTTTTGAATTTTCCGGTGTATTAACAAGTACAAGCGGTGCTTCAGTTAAGCCATAGCCGTTA
ATAATGTTTATGCCATATTGTTTAAAAGCTGCTTGGATACTTGGTAATGGTTGTGAACCACCTTGGATGA
TATAATCCATAGCTTTAAAATTTTCAGGATTAAAATTACTAGCACGTAGCGTACTATAATACATTGTCGG
AATCATGATAATAAATGTAGGGTGATATTGTGCAATCATGTCATTCAATTCTTCGCCATTAAAGTAACGT
TGAAGAATAAGTGTGCCACCTGACATCAATACTGGTAATACAGTATCGTTAAACCCTAAAACATGGAACA
TTGGTGTTGATACAATCGTAATATAGTTTGAATTGAACTTGTACGTCAGCTCTAAGTTTGCGCCGTTATG
AACAAATGATTCATATGAGAACATCACACCTTTAGGTGATCCGGTTGTACCACTTGTATAAATTAATGCT
GCAAGATCTTGTGGTTCAACAGGTGTTGCTTGAAAAGGTTGGTGATAGTCTGGATTTACGATTTCATCAT
ATTGCGCTACATCAATATCCATATGCAATAAGTTTTGGTCAATATCGATGAGTGAACTTAAATGTTTTTC
AGCATAGAAGAGCAGTTTTAATTGTGCATCTTCCACAATGGCTGCAATTTCTTTTGGGTTAAGCCGCCAA
TTCAATGGTAAAAAAACCGCACCTGTTTTAAAACAAGCAAATAGTAAATCTAATATTGCAATATCATTTG
GCGCAAAAATACCGATAACATCGCCTTTTTTAACACCTTGAGATGTTAAATAATGTGCCATATTATCAGC
GCGTGCATTGAGTTGTTGGTATGTCCAAGATGTTTGTTTTGCGTGATCAATAACGGCAGGCTTGTCATCA
TCGAAGTCTGAACGCGTTTTTATCCAATCGAAATTCATTAGTATACCCCCTTTAGCTTCACTTTCATACT
TTATGAATTGATTGTTTAAGTTGTCCCCATTTTTCTTTGTAAATGCTGGTATCAACTAATTTTAAATGAT
CAGCAATAATTGGTTTAAAAGCCATTTGATTCAAAATATCTTTATGCAAATCAAGACCTGGTGCAATTTC
AATTAGTTTCAAGCCATGATTGGTGAGCTCGAATACTGCACGATCAGTAACAAAATAGACTTCTTGCTCG
AGTGATTGTGAATATTGTGCATTAAAGTCGATATGGCTCACATCTGATACAAATTTCTGGTTTTGTCCTT
CAGTTTCAATGTTTAATCTTTGATTATGACATGAGACATGACTGCCAGCTACAAAAGTACCTGAAAAGAT
AATTTTATTTACAGATTGTGTAATGTCTATAAAGCCGCCACATCCATTAAGTCGGTCATTGAAGTAAGAC
ACGTTGACATTGCCGTATTGATCAACCTCAGCAAAGCTAAGATAGGCAACTGATACACCATTGTTATAAA
TAAAATCCCATGCTCGATCATGAGGCATGCGCACATCTGCATTGTAATTCATACCAAAATGTTCACGACT
CCCAACGAATCCACCGAAAATGCCAACATCTAGAATCGGTTGCACATCATGTTCAACACATTCTTCATGC
AATAAATTAGAGAGTTCATTATTGATGCCATAACCGATGCTAATTGTATCGCCATAAGTTAAAAACTGAG
CAGCACGTCGTAGAATCAATTTACGACTATTAAAAGGTAATGCGGGTTCAGGTATTCCATCAATTCGTTC
TTCTCCAGACAAGGCTGGTAAATAATGACTCTGAATTACTTGACGGTGATTCTTTTCATCTTCTGTGACG
TATACATAATCGACAAGATTTCCTGGGATAACAACTTCATTCGGTTTTAGTTGATAGTCGTCAACTAAAG
CTTTAACTTGTACAATAACTTTCCCATGATTGGCTTTCGTGTTTAATGCGACATGATAACACTCGCTCAA
GTACGCTTCTTGAGTTAAATAAATGTTACCTTGTTGATCTGCGTATGTTCCTCTCAGTAGTGCCACATCA
ACGCTAGGGAATGTGTAGTGTAAGTATGTTTCATCGTTGATGGTTACTAATGAAACTAAATCATCAGTTG
TTCGTGTATTTACTTTACCGCCACCGTATCTAGGATCAACAGCTGTGTTTAATCCGATTTTAGTAATAAC
TCCAGGTAATAATTGATTACTCTGACGATAATGAGTTGTAATGATACCTTGTGGTAAAAAATAAGCTTCA
ATGTCATTATTTTTCATTGCTTGTGCCGTTTTGGAAGAAGCCGTTAAAATGCTCATAATGACACGTTTAA
TCATGCGACGTTCTATAAAATCATCTAAATCTGGTGCGGCACCTAAACTATGGATATCATTCGCTAATAT
AAACGTTAAATCATTGGGCGTATGATATGTGTCATGTTGCGCTAACACAGCACGTAGAACTTCGGCGGGT
AAGTTGGCTACAGCTAATGCTGGTAAACCAATCACATCACCATCTTTAATGATATGTTGTAAGTCGTGCC
ATGTGATTTGTTTCAAGCAAGTCACCTCCATCACATTTGATAAAATACAGCGTTTTTACACTTTGTGTAA
ACTCTTACAAGAAATATAACATAACGACGTTTAAAATCAATTAGAAATATCTTTTTATTCTGATAATAGA
CACAGTATAGACACATTTTAATGGGCGATAACAATTGTAATATCAAGGGTTTGTAATGAATTGAACATCA
TTAAAATACTTATATAAAAATATTGCTCGGAATATAAAAAGTTAAATAGGTTTTGATTTTCAAATATGGA
ATACAAGGCGCCCAATCGAACAAAGTATTTATATTAAAATATGGAAAATCCATCAATATTAAATTAAAAT
AGTTTTATTATGAAAAGTGAAAGTAGGTTAGTCTATGGAAGGTCTTAATCATCGAAGAAATACAGAAAAA
GAAGAGACAATACAAACGCAATCAGTTGCACCTAATACAGGTGAAGAGGGGATGTCATCAGCAATTACAC
AATCAACTAAGACGTCCGACATACATAATGAATCTATCGATAAACAAATGGAAGCCAAAGCGCATGAAAC
AGCGCAAAATGCAGATTTAAAAAATGAAGCAAGAAGTTTATTTGATAATGCAACCAAATCAATCGGTAGA
CTAGCCGGCAATGATGAAAGCTTAAATCTTAATTTAAAAGATATGTTTTCTGAAGTATTTAAGCCACATA
CTAAAAACGAAGCAGATGAAATATTTATAGCGGGTACTGCTAAAACTACGCCAGCAATTTGTGACATATC
AGAAGAATGGGGGAAGCCATGGCTCTTTTCTCGAGTATTCATCGCTTTCACAGTAACATTTATTGGATTA
TGGGTCATGGCAGCGATTTTTAATAACACTAACGCGATTCCGGGTCTCATTTTTATAGGAGCTTTAACAG
TACCGTTATCGGGTTTGTTCTTCTTTTATGAATCAAATGCGTTTAAAAATATTAGCATTTTTGAAGTTAT
TATCATGTTCTTTATTGGCGGCGTATTTTCATTACTAAGTACGATGGTATTATATAGATTTGTCGTTTTT
AGTGATCAATTCGAAAGGTTTGGTTCTTTAACATTTTTCGATGCATTTTTAGTAGGATTAGTTGAAGAAA
CTGGAAAAGCGCTCATTATTGTTTATTTCGTCAATAAATTGAAAACAAATAAGATTTTGAATGGATTATT
AATCGGTGCTGCTATTGGTGCAGGGTTCGCAGTTTTTGAATCAGCAGGTTATATTTTGAATTTCGCTTTA
GGGGAAAATGTCCCATTATTAGATATTGTCTTCACACGTGCGTGGACTGCGATTGGTGGTCATTTAGTTT
GGTCAGCGATTGTTGGTGCTGCAATATTTATTGTGAAAGAACAGCATGGCTTTGAATTCAAAGATATTTT
TGATAAACGCTTTTTAATATTCTTTTTATCAGCCGTTGGTTTACATGGCATTTGGGATACATCTTTAACT
ATACTTGGCAGTGATACGTTGAAAATATTTATTTTAATCGTTATTGTGTGGATACTTGTATTCATTTTAA
TGGGGGCAGGTTTAAAACAAGTGAATTTACTGCAGAAAGAATTTAAAGAACAACAGAAAAAAGTAGACGA
ATAATAATTAAAGCTTATGTTGCGCATATGTTTGTGACATAAGCTATTTTTATAATTAGTCTTTAAAAGA
GTGGAAGTGGAATACTTTTTGGAGTTAAAAAAGTGTTTCACGTTAAACAAATAGTGACAATTAGGTTTAT
ATAAAATGAATATGATTCACTGAAAGTATGTAATAATCATTTTATTGAAATTCATCAAACAGAAATTAAT
ACAATCATATAAGCAAATTAAACCACGCCATAATCATATTGGATGACTTCGGCGTGGTTTTTATAGTTGA
AGCAGGGCTGAGACATAAATCAATGTCCCACACTCCCTTATCGTTCAATCGTTGTTCGATAATCGATTAA
ATAGATACCTTCAGGTGTTACTTTATAATTTTTAACCTTAGAATTAGCAGCGACTATTTGATCGTTGTAA
GCAATATAACTGTTTGGTACATCTCGACTTGATAATTTAATAATATCATTAGAAATATTGTGACGTTCCT
TAACATCTACAGTGTGATTCAATTGATTAATTAAATCATCAACGTTGCTATTATTGTATTCTCCTTTATT
AATAGCACCATCTTTTTTATATGCTTGATTAAAGAAATAGCCTGTATCTCCACGAGGAATCGTTCCGAAA
CTATACATCGTTGCATCCCATGCAGAACGGTCTGTTAAGTAACCTTCTATGTCATCAACACTTTTAATGT
CGATTTCAATATTTGCTTTTTTAGCATCTGATTGTAATACTTGCGCAATTTTCGATAGCTCTGGACGACC
GTCATACGTAATTAACTTAATTTTTAAAGGGTGTTCTTTTGTATAACCATCTTTAGCTAATAACGTTTTT
GCTTGCTCGATATTTTGTTTGGTTAACTTAGGTTCTTTAATATATGGAATTTTATCATTAAATGGACTCG
TTGCAGGTTTCGCGTAACCTTGATAAATATGATCTGCAATACCTTGTCTATCAATGATATGATCTAATGC
TTCACGAACGGATTTAGTCATTTTTTTATTAGTATGATTATACATAAGTAAAGAAGTTCTAAATCCAGAT
TCTTTTGACACTTTTAAATTTTGATTGTTTTCTATGTCTTGAACTTTATTAACTGGGACATCAGTTATTA
AATCATCTTTTTGAGATTCTAAATTTCTGACGCGATTATTGCCGTCTTCTTGGTACGTCACAGTAATATG
ATCAAGTTTCGGTTTACCTTGCCAATAGTCCTTAAAATTCGACAATGATATTTTTCGAGATTGCTTATAA
TCTTTTATTTGGTAAGGGCCTGTACCAACAGGAGTTTGATTAACATCTGATTTAGCATCTGTATCATAAA
TTGCCATAAAAGGATTAGCTAATTCAGATACAAGTTCAGGGTAAGCGGAGCTGGTTTTAATTGTCAGTTT
TTGACCTTTAGCGGTAATTGATGATATTGGTAATGAATATTTGACCAAGTCGCTTTTTTTCATGCTACTT
TCAAGGCTAGATTTCACTTTTTCTGCAGTCAATTTTTGACCGTTTTGAAATTTAATATTATCTTTTAATT
CTATATCTAACGTTGTATCATTTGGTTGATGATACGATTTCACTAATACTTTTTCTATTTTTCCTTGATC
ATTTGTTTTAAATAATGATTCTGCAGCACCAATCTTAACTGGTACATCTGTTTCATAAGGTGCAATAGAC
TTTGTTTTTAACGGTAACGAAATATTTAAGTCTTTGCCAGATGAATGCATTGAGCCACACCCTGATAACA
CTAATACTGCTGAAAATATAGTTGCTAGTCTTTTAAACTTCATTTCATTAACACTCTCTTTCTAATTACT
ATGCAAAACCCAATAATTAATATTTTAAAACTTTATTTTGTTAAAGTAAAATGTTGTTCAAGTTTAGTAA
TTATTAAAGTTCAATTAATTGTAGTAATTATGCTTTTTAAAAATAAATATTAGAAATGAAGTTAGCGACA
TGTATAGTGATTCACGACAAACATATATACCTAAGTATTGAGCAACTGCTGTAGTACTACAGCTTGGTTA
TGTTTAGTATCTTTTGCTGCATATAACAATAGAACATGATTATGCTGATTTACAATATCCTTTAATTTTT
CAAAAGCATCTTTTTGCGCATCCTGATCACGTAATTCTTTTTCATATTTTTCTTTAAAACCTCCAAAAAG
TTTAGGATCATGTTGGAACCATTGTCGCAACTCAGTAGAAGGGGCAATGTCTTTTAACCAATAATCTAGG
TTAGCAGTTCTTTTCGAAATACCTCTTGGCCAGACTCTATCGACTAGGATACGTATAGCGTCGGCATTAT
CTTTACTGTCATAAATCCGTCCAATATCTACGGTCATCTTGTGAACTCCTTTCATATGAAATTCAGTGAG
CATACATCAATGCATGTTGGGGTGGGACGACGAAATAAATTTTGCGAAAATATCATTTCTGTCCAACTCC
CAATTAAAAAACAGCCATGACAAAGTAAAGTCATAGCTGTTTTTGTATAGATGTCATTTATTTTTACGTT
TAGTTAAATACTTCAAACCAACTGCAAAGACCGTGTACCCGGCTATGGTTTGTATCAATGTTTTAATTAA
ATTATTATTTTTAACAATAATATTTGCAGTAACAATACTTACGAAATATAATGCAAATACTTTTACGTAA
CGTTGATTAAGTTTCATATGAGCACTAAACCTCTTTTCTCAGTTATACTGCAACGCTTAGTCTTGGAATA
AATGTTTCGTAGTGTACGCGATCCATATCGTAATTTAAAGATTTAAGTGCTTCGATCATAGATTGTAAGA
ATTTTGTACCACCACAGATATAAATTTCAGGTTTATTTGCTAAAAATACTTGTAATTCTTCAGCATCAAT
ATAGCCTTGTTTATCTTTTAAGTGAGTATATAACTTAGCGTTGTCATGATGGCTTGCGATACTGTTGAAG
TTGTCTTTGAAAGGTAAATGTTGTTCATTTTCAGCAACTTGAACCATCTGTGTATCTAAACCTTTGGCAG
AGGCAGCTTCATACATAGCTACTAAAGGTGTAACACCAATACCTGAACCTAAGAAAAGTTGTGGTTCAGT
CGTATTCTCTAATACGAATCCACCTACAGGCGCAGCTAGATTAATCGTATCGCCTTCTTTAATCTCATCG
TGTAAAATTGTTGAAACTTCGCCTTCATGTTCTGTTGTGACATCACGTTTAACGCCAAAAGTTAAATGAT
TTTTATCACCTGATACGATAGAATAGTGACGTTTAGCTCTATATGGAAGTTTATCACTAGAAACATCAAC
TGTGATGTATTGGCCTGGTGTAAATTCACTAAAGTCATATTCTTCAGTTTCAACTGTAAATGATTTAATG
TCTTCAGATTCTTGTTTAATATTGGTAATTTTGAATGGTTTAAAACCAATCCACATCATTTGATCATAAA
TTTCTTTTTCAATTTGGACGAACACATCCGCAATAACGCCATATGCTTTCGCCCAAGCTTGAATGACAGG
GTCATTTTCTTCTAATCCTGTCACGTCTTGAATGGCTTTTAATAAATTTTCCCCCACAATTGGATAATGT
TCAGCATAAACTTGTAGTGCGCAGTGTTTATATGCAACTGGCATAATGACTGGTTTAATAATACTTAAAT
TATCGATGTTAACAGCTGCAGCCATTACTGCTTGTGCTAATGCTGAAGATTGCATGCCTCTTTTTTGGTT
CGTTTGATTAAACATATTTAAAAGTTCAGGATGTGCCTTAAACATTTTCGGATAAAAAGTTGACGTAATT
TCTGTTCCTTTTTCTTTAAGCAATGGCACCGTTTGTTTGATTATGTCTTTCTCTTGTTCTGTAAGCATGA
TACTCCTCCTTTAATCTGTCTATTTTGATTATTCTACTAAAAATTTCGATATTCAATTAATTGGTTTGAG
AAAATATAAATAAAATGGCAAATTTGATAATTGTATGACATTTTTAATTTTTTTAATACTTTCAATAAGC
ATTGTGTACAATTATATGTTTGCACAACGACGATTGCGCGCATTTATTTGACTAATTCAAAAAACATTGT
TGTTTTCTTAGGAAAAATTAGACATGATAATAAAAATGTGAAAGTGTAAATAATCACTGATGAAGTACGA
AGACTAAAGACATCTAAGATGTAATCGTATACAAATTAAAAAGGTGTAAAAATTAAAATAAAATGTGAAA
TAAATCACATTTTAATATTGACCCAGTACTTAATGCATGATACATTTTATATGTGAAATAAATCACAAAC
TTAAAAACGGATGACACATGACCTTTTAAGTTATGCGTTGAAAATAAAAGAGATGTTTATTTGCTTTTGT
ATCGTCAATAAGCAGCATTAAACTAACATATTTGAAACTACATGTATGTTAGTGAATTAATCATAAGGGA
GTTTTTGTAATGAACAAATTTAAAGGGAACAAAGTTGTATTAATTGGTAATGGTGCAGTAGGTTCAAGCT
ACGCATTTTCATTAGTGAACCAAAGCATTGTTGATGAATTAGTCATCATTGATTTAGACACTGAAAAAGT
TCGAGGAGATGTTATGGATTTAAAACATGCCACACCATATTCTCCAACAACAGTTCGTGTGAAAGCTGGC
GAATACAGTGATTGCCATGATGCGGATCTAGTTGTCATCTGTGCTGGTGCTGCACAAAAACCTGGAGAAA
CACGTTTAGATTTAGTATCTAAAAACTTGAAAATATTCAAATCAATTGTTGGTGAAGTAATGGCATCAAA
ATTTGATGGTATTTTCTTGGTAGCTACAAATCCTGTTGATATTTTAGTGTATGCAACATGGAAATTCTCT
GGTTTACCTAAAGAACGTGTTATAGGTTCTGGTACAATTTTAGACTCTGCACGCTTTAGATTATTGTTAA
GCGAAGCGTTCGATGTTGCGCCACGTAGCGTCGATGCTCAAATTATTGGTGAACATGGTGACACTGAATT
ACCAGTATGGTCACACGCTAATATTGCGGGTCAACCTTTGAAGACATTACTTGAACAACGTCCTGAGGGC
AAAGCGCAAATTGAACAAATTTTTGTTCAAACACGTGATGCAGCATATGATATTATTCAAGCTAAAGGTG
CCACTTATTATGGTGTTGCAATGGGATTAGCTAGAATTACTGAAGCGATTTTCAGAAATGAAGATGCCGT
ATTGACTGTATCAGCATTATTAGAAGGCGAATATGATGAAGAAGATGTTTATATTGGTGTTCCAGCAGTC
ATCAATAGAAACGGTATTCGCAACGTCGTAGAAATCCCATTAAACGACGAGGAACAAAGCAAGTTCGCAC
ATTCAGCTAAAACATTAAAAGATATTATGGCTGAAGCAGAAGAACTTAAATAACTTTTTATAAAATCTAT
ACCATTCCAAAAATTGTAAAACCTTACCCCAAAAAATTGTATAAAGGGCTATTTGATACAACTATATGTG
TCGAGTAGCCCTATTTTTAATGTAGTGAAAGTCGTTGTTGAAATTAAATTCAAATCTGGCACTTAAGCTT
TAATCATAGCATTAAGATGATTGTCTAGCAGAGGTGATTTGCGGGCTTACTATAGTGCATGATGAACTTA
ATGCTTCAAATGTAACATTAAAAATGAAAGTAACGATGTCACTTCTTACTTCGTACATCGTTGCCATTAG
TTCTGTTGATATTTCGGTTAGGCTTAATCCCCGAGCAATTCTTCAATTTCATTTTTGATAACTGTAACGT
GAGGCCCATAAATTACTTGCACATCAGTGCCTTGCTGGATTACACCTTTGGCACCAGTACTTTCGAGTAA
TACTTTATCGACTTTGTCATTTTGATGAAGTGTGACGCGTAGCCTCGTTGCACAACAGTCGACGATTTCA
ATGTTATCTTCGCCTCCCAAACCAGCAACAATAGTTTGTGCTCTTTCAGTAGCCTCAACTTGTTGTGCTG
CAACTTTATCTTCACGACCAGGTGTTTTGAAATTAAATTTCGTAATTAAGAATCTGAAAACGATGTAATA
CAAACAGAACCACACAATTCCAATAGGTATGACGTATAGGTAGTTTGTTTTACTATTACCTTGTAGCACA
CCAAAGAGTAAGAAATCGATAAAGCCTCCACTGAAGGTTTGACCAATTGTAATGTTGAAAATGTCTGCCA
TCATAAATGCTAATCCATCAAAGAAGGCATGGATTACATAAAGAATAGGTGCGACAAACAAGAAACTAAA
CTCTAAAGGTTCGGTGATACCTGTTAAAAATGAAGTGAGTGCAGCGGATAACATTAAACCGCCGACAACT
TTTTTATGTTCAGGTTTAGCTGTGTGATAAATTGCAAGTGCGGCACCACATAAGCCGAACATCATCGTAA
TAAAACGGCCTGACATAAAGCGTGACACACCTGAATAATACTTCGTCACATCTGGATCACCAAGTTGAGC
AAAGAAGATGTTCTGCGTACCTTGAACTAAGTGCCCTTTGACTTCTAAAGTACCACCAAGTGCCGTCTGC
CAAAATGGTAAGTAAAAAATATGATGTAAACCGAGTGGACCTAACAATCTTAAGATGAAGCCATAAACAA
AAGTACCGATGGCACCTGTTTTCGTTACAAATCCACCAACATGATAAATGCCGGCTTGTATGCTTGGCCA
AATGAAAAACATCAATACACCTAAAAAGATTGCGGCAAATGCTGTGACAATAGGGACAAATCTAGAGCCA
CCAAAGAAACCTAAATACGGTGGTAATACCACTTTGTGATATTTGTTGTGAAGTATTGCGGTCATAATAC
CTGTGATAATCCCACCAAAAACACCGGTTTCAACCGTTTGTATACCGAGCACCATGCCTTGTCCATTTTG
TGCAAGCTGATCTTTTGCCAATGTGCCCGTGATAGTTAATAAATCATTCATAGTTGCGTTCATAATTAAG
AAACCGAGCAGTGCAGCTAAACCTGCAGTACCTTTATCGCTTCTAGATAATCCGATTGCGACACCAATTG
CAAAGATGACTGGTAAATTTTGGAAAACAATACTACCTGCAGCTGACATTAATGTAAAAATATTTTGTAA
TAAGGTAATATCTAAAATAGGGTATGCTTTAACGGCGTTTGGATTACTTAATGCACCACCGATACCCAAC
AATAGACCTGCAGCTGTAAGATTGCGATAGGTAACATAAAGGACTTGCCGAACTGCTGTGCTTTTTCAAA
TAAAGATTCCATCAACATCCCTCCTAATTATTCTCAATATAGCTTTTGAGAAATTTAATATCAATATATA
TTCTGTGGATGAAAATATTTTTCATAAAAATTGTTTGAATCATGTAACAATCATATAAATTGCTGTTTAT
ATTGTTGTGAAAATGAGTTGACAAAAGTCGCATAGATCTGTAGACATCCTATTTTTTAGCGAGGTAGGGT
GACAAAGCATATCGGATAAATTTATAAGCCATAAAATAGATAAATAGTGTTTGTATCCAAAACTATGAGA
AAGTTAAAACTATTTTTCAAAATAAACATGATTCACCACATAAATAAATATACATAAGCTATCGATAACA
ACTTAAGAAAGGTGGATATATAAATGAATAGAAAGATTATTATGGATTGTGATCCAGGACACGATGATGC
AATAGCATTAATTTTAGCGGGGGCAATTGACAGTCCACTAGAGATATTAGCTATAACCACAGTCGCAGGT
AATCAATCAGTTGACAAGAATACGACAAACGCCTTGAACGTATTGGATATTATAGGACGTCAAGATATAG
CAGTAGCGAAAGGTGCGGATAGGCCGTTAATTAAACCAGCTGCCTTTGCTTCTGAAATACATGGGGAATC
TGGATTAGATGGTCCGAAACTACCGTCGACACCATCACGTCAAGCAGTTGCAATGCCAGCATCAGATGTG
ATTATTAACAAAGTGATGACGAGTGATACACCTGTAACAATTGTAGCGACAGGTCCTCTTACGAATATAG
CAACGGCATTGATTCGTGAGCCAAGAATCGCTGAGCATATTGAATCTATTACTTTGATGGGTGGTGGTAC
ATTTGGAAATTGGACGCCTACAGCAGAATTCAATATTTGGGTAGATGCTGAAGCAGCGAAGCGTGTTTTT
GAAAGTGGGATTACTATAAATGTGTTTGGTTTAGATGTAACACATCAAGTTTTAGCCGACGATCACGTGA
TTGAACGCTTTGAAAGTATCAATAATCCTGTTGCACAGTTCGTCGTAGAATTATTGCAATTCTTTAAGAA
GACATACAAGACTCACTTTAATATGGACGGTGGTCCAATACATGATGCTTGTACGATTTTGTATTTGTTA
CAGCCAGAATTGTTTACAATGGTACCTGTTAATATCGACATTGAACATCAAAGTCCACTAACTTATGGCA
CTATGGCTGTCGATTTAAATCATGTTACAGGTAAGCCTGCCAATGCTTATTTTGCTACAGCAGTTGATGT
TGAAGAAGTGTGGAACTTGATAGATCATAAGTTACGTACATACGAATAATAATACTTAATTAAATGGATA
CAGTTAGCCCTAAGGTGCCTGATTTAAGCGTCCTTAGGGTTTTTGTATTGGATTACAACGGTCATGACAA
TTTGATAATGATTGAGCTATGTATGTTAAAAATGCTTCAAAAAACACAAAATACAAAATACAAAAATATA
TGCAAAATTTCAATTGCTTTATTTTAAAAGATTAAAATCACAAAAAATATAGATATAATTGAAATGTTGT
TAAAACATCACAATGATGTACATGCTCATTTTGAAAATATGTGTTCAAAGTGTGTACATCGGTGTGACGA
TTGATGGTAAATTGAGCTCAGATGCTCAAAGGAGGATCGAACATGAACGGGGATAATCAGCAAATACTAA
GAGAAATTGTATTGAATCCTACTATTAATGGTAAAGAACTTGAATCGATATTTGGTTTGTCTCGTAGACA
ACTTGGATATCGCATTCAAAAAATCAATTTGTGGCTTGAACAAGAGGGTTATCCAAAACTTGAAAGAACA
AGCCAAGGAAATTTTATTGTAAGTTCTGAAATCATGACGTTATTCAAGCGAGATGTATCGGAGTAGCAAA
TGTTAAACGGCAACAATGTCATTTTTAGCATAGAAACACGTCGTTATTATTTAATGCTCATGCTTTTTAG
TAAGGAAAACGCAATGTCTCTAAACCATTTTTCAATTGATTTACAAGTCAGTAAAAATACTGTCATTCAC
GATATAAATCATGTGAAAGAGCAATTGGGAAATCATGGTTTGTCACTTAAGTATTCTCGAAAACATGGTT
ATGAAATTGTTGGTGATGAATTTGAAGTTCGCCGTTTCTTCATTAAGTTGATTGATCAAAGATTGAATCA
TGATATTACTAAAAGTGAAGTTTTAAAGGCGCTCAATTTAACATTCGAAGATATCGCATATCAAAAAGAC
AAGATCAAACAGGTAGAACAATTTTTGAAGAGTCGCTTTATAGACAAATCGCTTAGTTCATTGCCTTATG
TCCTTTGTGTGATTCGTAGACGAATTCAAAGTGGTCATGTGATTAATCCATTAAATATTAATTATCAGTA
TTTGAGGGATACGAAAGAATATCAAGCAACGGAGATTATGACGCAACATGAGCCGGATTTGCCAGAAGCG
GAAAAGTTATATTTGACATTACACTTACTTTCAACAAGTGTGCAATGGACTGATTTGCAGGAATCAGATA
ACATATCGAATTTAACGATGGCCATCGCTCAAATGATTCACCATTTTGAACAAATCACTTTTATTAACAT
TGAAGATAAGGAGAAATTATCACAGCAACTCTTGTTACATTTAACGCCTGCTTTTTATAGGATTAAATAT
AACTTAACGGATCGTGATGAATTAATAAATCCTTTACAAGGAAATTATCAATCCTTATTTCATATGGTGA
AACAATCATGTCAATCGTTAACTGAATATTTTGGAAAATCGTTGCCTGATAATGAAATAGCATATTTAAC
CATGTTGTTCGGAGGTAGTTTGAGACGTCAAGATGAAAACTTCGATGGCAAGATAAAAGCTATTATCGTG
TGTACACAAGGCACATCAGTATCACAAATGATGTTATACGAGTTGCGAAACTTATTTCCAGAAATTATTT
TCTTAGATGTGATTTCACTTAGAACATTTGAAAATTACACATTAGATTATGACATCGTCTTTTCACCAAT
GTTTGTCCTAACGCATAAAAAATTATTTATCACAAAAGTAGCTTTATCTGAAAATGAGCAACGAAAGTTA
CGTAAAGATGTGATGAAGTACATTAATAAGGAATCGGCTGACATTGATAAGGAAATAAACAAGTTAATGG
CATTAATTGAATGCACAACGACAGTTAATGACATTACAGAACTACGTGATGGTTTAGAAGATTTTATTGC
GAATTATAATTCAATTTCAACCATTAATGGATCGATTGTCACACAAAATAAGACATTAGATTTAGCTGAC
TTGGTACCAGCAAGGCACGTGAAAAGAATGCATCATGTTGAAAATATTGATGAAGCTATTGCTAAAGCAA
GTGATGTGTTAGTTGCTAATCATTTTATTGATATTAAATATATTCATGAGATGCAACAGGTATTTGATGA
TTCGTATATGGTTATCATGCAAAATATTGCTATTCCACATGCATACTCTGAAAAGCATGTACATAAAACA
GCGATGAGTATGTTGATATTACAAGAACCAATATACATGTCAGATGGCACAGCAATCCATATTATTGTAC
CTATTGCTGCTGTTGATAAAGTGACACACTTAAGAGCGTTACTACAATTGAGAGATGTGGCGCAAGACAA
TGACGCAATTAAGCGCATCATACAAAGTCGCAAAAATTCTGATGTTAATGAGATTTTAAAAAATTATTCA
AATAAAGAAGCGAGGGAAAATGGATGGGACAGCAATTAGTGCATAAAGAAAATATAATGCTCAATTTGTC
GGCAACTGATAAAGAATCCGTATTGTCACAAATGTCAGATGTGTTATTTCAAAATGGGTTCGTGAAGTCA
ACGTTTAAAGATGCAGTCATCGACAGAGAAAAAGAATTTGCTACTGGTTTACCAACGCATCTATGTTCGG
TTGCTATACCGCATACAGATGTCGAACATATTAACCATAGAACGATAGGTGTGGCTGTTCTAGAAAAAGA
AGTGCCGTTTATTGAAATGGGAACACTTGATCAACAGACAGAAGTGAAAATCGTTTTTATGTTAGCAATG
GATAAAGTAGATGATCAACTTAAGCTGTTACAACAGTTGATGCAAATTTTTCAAAGTGAAGAAAAATTGG
AGCAAATTCTGCGAACGAAAGATGAAACGATTTTAGCAACACTAATCAATGATTATTTGGAATATAACTA
AAAATTAATTGGAGGAATTGAAAATGAAACAAGTATTAGTAGCGTGTGGTGCAGGTATTGCAACGTCAAC
AGTAGTAAATAATGCAATTGAGGAAATGGCAAAGGAACACAATATTAAAGTAGATATTAAACAAATCAAA
ATTACAGAAGTTGGACCTTATGAAGACACTGCAGATTTATTAGTTACAACTGCAATGACAAAGAATATAA
ATTCCCAGTTATCAACGCACGTAATTTCTTAACTGGTATTGGTATTGAAGAAACAAAACAACAAATCTTA
ACAGAGTTACAAAAATAACTGAATTGATATGTAATGTGGGTCAATAACATATAAATATATGCAAATTGCA
TATAAATGACTATCACGACAAATGATTGTTGATGACATAGAAACGCAGTGACTGTAATTCAAAGGGATTG
CAGTCGAATGTAGCAAGGGTAGTCGTTGAAATGACCGTAACGACAAATGTAATCACAATCGGAAAGTATC
GTGACAATGCATATATAACAGGGAGGGTTTAAATATGAGTTACTTCACTGATTTTGTAAGGGGATTTTTA
GATTTAGGTGCAACTGTTATTTTACCGGTTGTCATATTCTTGCTTGGCCTATTCTTTAGGCAGAAAATTG
GAGCGGCATTTAGGTCTGGTTTAACAATAGGTGTGGCTTTTGTAGGGATTTTCTTAGTCATCGATTTATT
AGTTAAAAATTTAGGGCCAGCAGCACAAGCGATGGTTAAAAATTTAGGTGTCAGTCTGAATGTGATTGAT
GTAGGTTGGCCAGCAACATCATCTATCGCTTGGGCATCATCTGTCGCAGCATTTATTATTCCACTCGGAA
TCATAGTTAACGTTGTATTGCTAGTAACTAAAGTGACAAAGACGATGAATGTAGATATTTGGAATTTTTG
GCATTATACGTTTACAGCAGCAATGGTTTATGCCGTATCAGGCAGTATTTGGCAAGCGTTATTAGCAGCA
GTTATTTTCCAAGTTATCTGTTTGAAAGTAGCAGATTGGACAGCACCGATGATGAGTGAGTTCTTTGATT
TACCAGGTGTATCGATTGCTACAGGAAGTACAATTTCTTATGCACCAGGTATTTACTTAGTTAAATTGCT
ACAAAGAGTACCCGGTCTGAATAAGTTAGATGCTGATCCTGAAACAATTCAAAAACGTTTTGGCGCATTT
GGAGAGTCTATCTTTGTCGGATTAATTTTAGGTTTAGGTATTGGTGTGTTAGCAGGTTACAAACCTGGAG
ACATCATTAATTTAGGAATGTCAATGGCTGCAGTAATGGTATTAATGCCTAGAATGGTAAAAATCTTAAT
GGAAGGTTTAATGCCAGTTTCAGAGTCTGCAAGAACATGGCTAAATAAACGTTTTGGCGAACGTGAAATT
TATATTGGATTGGATGCGGCTGTAGCATTAGGTCATCCAGCGGTTATTTCGACAGCATTAATTTTAGTAC
CTATCACTGTTTTATTAGCCGTTATTTTACCAGGAAACCAAGTACTACCTTTTGGTGACTTAGCAACTAT
ACCATTTGTTGTCGCGTTTATTGTTGGTGCAGCAAGAGGAAACATTATTTATTCTGTCATTGTGGGTACG
ATTATGATTGCAATTTCACTATATATTGCAACAGACGTAGCACCTATTTTCACAGATATGGCGAAAGGTA
CGAATGTACAAATGCCAAAAGGTTCATCTGAAATTTCAAGTATTGATCAAGGTGGTAATATCGTTAACTA
TCTTATCTTTAAACTATTTAGTCTATTCAATTAAAAATCGAGGTGTTTGTGGTGAAAGCTTTAGTAAAAA
CAAGAGAAGGACATGGCAACTTAGAACTTCTTGATAAAGAAGTTGCAACACCGCTAGATGATAAAGTGAA
GATTAAAGTACATTATGCAGGAATTTGTGGCACAGATATTCATACTTATGAAGGTCATTATAAAGTTAAT
TTTCCAGTGACATTAGGTCATGAATTTTCTGGTGAAATCGTTGAAGTTGGAGCAGACGTTAAAGATTTTA
AAGTTGGTGACCGTGTCACTTCTGAAACGACATTCTATGTTTGTAATGAGTGTGAATACTGTGAATCAAA
AGACTATAATTTATGCAACCATCGAAAAGGTATTGGAACACAAGTTGATGGCGCATTTACTAATTATGTC
ATTGCACGTGAAGAAAGTTTGCATCATATTCCAGATGAAGTATCGTATCAGTCTGCAGCTATGACAGAAC
CATTAGCATGTGCACATCATGGCGTTTCTAAGATTCAAGTGAACTCTGGCGATGTAGCAGTTGTAATGGG
ACCTGGGCCAATCGGATTACTTGTAGCACAAATGTTGAAAAGTAAAGGCGCAACTGTTGTGGTAACTGGA
TTGGACAATGACAAAGTCAGATTAGATAAAGCAGAAGCATTGCACATGGATTATGTAGTCAATTTACAAC
AAACAGACTTAAAAACGTATATCAATGGAATTACAGACGGTTACGGTGCAGATGTTGTTGTTGAATGTTC
AGGTGCAGTTCCAGCAGCACGACAAGGTTTGGATATTTTACGCAAAAAAGGTTTCTACAGTCAAATAGGT
ATTTTTAAGGATGCTGAAATTCCATTTGATATGGAAAAAGTGATTCAAAAAGAAATAACAGTTGTTGGTA
GTAGAAGTCAAAAGCCAGCAGATTGGGAACCTTCATTGCAACTTATGGCGGATGGTTTAGTAAATGCTGA
AGCTTTGGTGACAAAAATATATGATATTTCGAAATGGGACGAGTCGTATCAACATTTAAAATCTGGCGAA
GGTATTAAAGCATTACTTAAGCCGCTCGATTTAGATGAAAATGAAGGAGAGAATTAATATGGTAGAATCA
ATGCTAACTTTTATGCTTGGGCCATTGAGACAAATCACTGATTTTTATATGGAACATTTACTCGTAAGTA
ATTCCATCGTCATTGTAGGTTATTTTGCGACAGGTATTTTTAAAAAGAAAAAAGTTGTGAATTAAATCAG
AGTTGAGGTGATTTACAAGTGAAAGCTTTGAAATTATATGGCGTGGAAGATTTACGGTATGAGGATAATG
ATAAGCCAGTCATTGAAAGTGCGAATGACGTTATTGTTAAAGTGCGCGCAACGGGTATATGTGGTTCAGA
CACGTCACGATACAAAAAAATGGGGCCATACATTAAAGGTATGCCATTTGGTCATGAATTTTCAGGTGTT
GTAGATGCCATTGGAAGTGATGTTACGCATGTTAATGTAGGCGGCAAAGTGACAGGTTGCCCAGCAATAC
CTTGTTATCAATGCGAGTATTGTTTAAAAGGTGAATATGCACGATGTAAAAAGTTATTCGTCATTGGCTC
ATATGAACCTGGATCGTTCGCGGAATATGTCAAATTGCCAGCACAAAATGTTTTAAAGGTTCCAGACAAT
GTTGATTACATTGAAGTAGCAATGGTTGAACCATCAGCCGTTGTTGCACATGGGTTTTATAAATCGAATA
TACAACCTGGTATGACTGTTGCAGTAATGGGGTGTGGTAGCATAGGATTGTTAGCTATTCAATGGGCACG
AATATTTGGTGCTGCACATATCATCGCTATAGATATAGATGCGCATAAACTAGATATTGCAAAATCATTG
GGCGCACATCAAACAATCAATTCAAAAGAAGAAAACCTTGAGAAATTCATCGAAAATCATTACGCCAATC
AAATCGATTTAGCTATAGAATCATCAGGTGCTAAAGTTACGATTGGTCAAATATTGACGCTACCGAAAAA
AGGTGGCGAGGTGGTATTACTCGGAATACCATATGATGATATTGAGATTGATCGAGTTCATTTTGAAAAA
ATTCTGCGTAACGAGTTGACAATATGTGGCTCTTGGAACTGTTTGTCCAGTAATTTTCCGGGGAAAGAGT
GGACGGCAACCTTATATTATATGAAGACGAAAGATATTAATGTAAAGCCTATTATTTCTCATTTTTTACC
GTTAGAAAAAGGCCCGGAGACATTTGATAAATTAGTTAACAAGAAAGAACGATTTGATAAAGTCATGTTT
ACGATTTATTAGCATGCACCTTTGAGGACGAAAACGCTGGTATAGTTATAGCTATAAAAGTGCGAATACC
GTCTGGTCTACAGATACTATCGAAATAATTCATCTTCGAATATACGTTGCTAAATAACCGGTTTACTTGT
GTGAAATATGCTTGTGAATCGGTTGTTTTGCATTTTGTATACTTAAAATAAGATGGCAATATTTGATGAT
TTTTAGAGTGAAAATCAAGTACAGCCACTTAATAAGATAAATTTATTATAATATATGGTAAAATGATGGC
AGTAATAATGAATTTGAAAAAGAGTAAACATTAATACCTTTAACAATTTAATATCGTCAGTGTTAATGAT
TAACTGCATGGCAAAACAACTTAGAAAGGTCAGTTACAAAAATACATTTTTATAAAAAATTATCACCCTA
TTGTGACAACTACCTTTGACTTAATAAAAGAGGCAAGTGAGCAATAGGTTAGGCTTATGTTCGGACATAG
GTCAGTAATGTATAAATGGAAACGATGTAATGACAGAATGGAGGACAACATGATTTATGCAGGTATTTTA
GCAGGAGGTATTGGTTCAAGAATGGGGAACGTGCCATTACCAAAACAATTTTTAGATATTGATAATAAAC
CGATTTTAATCCATACAATTGAGAAGTTCATTTTAGTGAGTGAATTTAATGAGATTATTATCGCAACGCC
AGCACAGTGGATTTCCCATACACAGGATATTTTAAAAAAATATAATATTACAGATCAACGTGTCAAAGTA
GTTGCAGGTGGTACGGATCGAAACGAAACAATTATGAACATTATCGACCATATTCGCAATGTAAATGGAA
TTAATAATAATGATGTGATTGTAACTCATGATGCCGTAAGACCATTTTTAACTCAACGTATTATTAAAGA
GAATATTGAAGTAGCAGCAAAATATGGTGCAGTAGATACAGTCATTGAAGCAATTGATACGATTGTAATG
TCTAAAGATAAACAGAACATACACAGTATCCCTGTAAGGAATGAAATGTATCAAGGCCAAACACCACAAT
CATTTAATATTAAATTATTACAAGATAGTTATCGCGCCTTGAGTAGTGAACAAAAAGAAATCTTATCAGA
TGCATGTAAAATCATTGTCGAATCTGGACATGCAGTTAAATTGGTACGTGGAGAACTCTACAACATTAAA
GTGACAACACCGTATGATTTAAAAGTAGCAAATGCCATTATTCAAGGTGATATTGCCGATGATTAATCAA
GTATATCAACTCGTTGCACCGAGACAGTTCGACGTCACATATAATAATGTTGATATTTATGGTAATCATG
TCATCGTAAGACCTTTTATACTTGTCTATTTGTGCAGCTGATCAAAGGTATTACACAGGTCGAAGAGATG
AAAATGTACTGCGCAAAAAATTACCAATGTCACTAGTTCATGAAGCTGTTGGTGAAGTTGTATTCGATAG
TAAAGGCGTATTTGAAAAAGGTACGAAAGTAGTAATGGTGCCGAATACACCTACAGAGCAACATCATATT
ATTGCGGAGAATTACTTAGCCTCTAGTTATTTTAGATCTAGTGGTTATGATGGTTTTATGCAAGACTACG
TTGTGATGGCACATGATCGTATCGTTCCGCTGCCTAATGACATTGATTTGAGTACGATTTCATACACAGA
GTTAGTGTCAGTAAGTTATCATGCTATACAACGATTTGAACGTAAATCTATATCTTTGAAAACCAGCTTT
GGTATTTGGGGTGATGGTAACTTAGGTTATATTACTGCTATTTTGCTACGTAAGTTGTACCCAGAAGCTA
AAATTTATGTATTTGGTAAGACAAACTATAAATTAAGTCATTTTTCATTTGTAGATGACATCTTTACAGT
AAATCAAATACCAGATGATCTTAAAATTAATCATGCATTTGAATGTGTTGGAGGTAAAGGAAGTCAAGTT
GCACTTCAACAAATAGTTGAACATATTTCACCAGAAGGCAGTATTGCTTTGTTAGGCGTAAGTGAATTAC
CCGTGGAAGTGAATACACGATTAGTACTTGAAAAAGGATTAACATTGATTGGTAGTAGTCGAAGCGGCTC
TAAAGATTTTGAGCAAGTTGTTGATTTATATCGTAAGTACCCAGACATTGTTGAAAAGTTAGCATTATTA
AAAGGACATGAAATTAATGTATGTACGATGCAAGATATCGTCCAAGCGTTTGAAATGGATTTATCGACAT
CTTGGGGAAAAACAGTATTGAAATGGACGATTTAATAAACCGATGGGGGAATAACAATGACAAAAACGAA
ACAAGCAATACATATTGATAACATATACTGGGAACGTGTTCAGTTATATATTGAAGGACATAGTGAAGGT
GTCGATTTAACATCAGGACAATTTGTTCTGAGGAATTTAACCGAAACAAAAACATTAGAAGCAAATGAAA
TGAAAATAGACGGTAATACATTTATATGTAGATTCAACGTCGCAATATTAGACGATGGGTATTATTTACC
AATGGATAAATATTTATTTGTTTATCATGACCAGTTAGAGTATATTGGACAACTTAATCCAAATATTATT
GATCAAGCTTATGCGGCATTAAATGAAGAGCAAATTGAAGAATACAATGAGCTGACTACACAAAATGGAA
AAGCAAACTATGTGTTAGCCAACGAAGCTAAAGTTTTCCGCAAAGGTGGCGTATCACAACATACGGTTTA
TACCATTACTCCAGAAATAGCAAGTGACGTTAACGAATTTGTATTTGATATTGAAATCACCTTACCTCAA
GAGAAATCAGGGGTCATTGCGACAAGCGCACACTGGCTTCATAAACAAGGACATAAAGCTTCATTTGAAA
GTAGAAGTTTCTTATTTAAAGCTATTTTTAATATTACAAAGTTACTACATATTAAAAGAAGCAAAACAAT
ATTATTCACATCAGATTCGCGTCCGAATTTATCAGGGAATTTCAAGTATGTATATGATGAGTTACTACGC
CAAAAAGTAGATTTTGATTACGATATTCAAACAGTATTTAAGGCGAATATTACGGATAGACGTAAATGGA
GAGACAAGTTTAGATTGCCATATTTACTTGGTAAGGCCGATTATATTTTTGTCGATGATTTCCATCCATT
AATTTATACGGTTCGCTTTAGACCGTCACAAGAAATTATTCAAGTGTGGCATGCCGTTGGTGCTTTTAAA
ACAGTTGGCTTTAGTCGTACAGGTAAAAAAGGTGGTCCGTTTATCGATTCATTAAATCATCGTAGTTACA
CGAAAGCATATGTTTCATCAGAAACCGATATTCCATTTTATGCTGAAGCATTTGGAATTAGAGAAGAAAA
TGTTGTACCAACAGGTGTACCACGTACTGATGTACTATTTGATGAAGCTTATGCAACACAAATTAAACAA
GAGATGGAAGATGAATTGCCAATTATAAAAGGTAAGAAAGTTATTCTATTCGCACCGACATTTAGAGGTA
ATGGTCACGGTACGGCACATTATCCATTTTTTAAAATTGATTTTGAACGTTTAGCAAGATACTGCGAAAA
AAATAATGCGGTTGTATTATTTAAAATGCATCCATTTGTAAAAAATAGACTTAATATTTCACGTGAACAT
AGACAATACTTTATCGATGTGTCAGATCATCGTGAAGTTAACGATATTCTCTTTGTTACAGACTTGTTGA
TTAGTGATTATTCATCTTTAATATATGAATATGCAGTATTTAAAAAGCCAATGATTTTCTATGCATTTGA
CTTAGAAGATTATATTACGACGCGTGATTTCTATGAACCATATGAATCATTTGTTCCAGGTAAAATTGTA
CAATCCTTTGATGCATTAATGGATGCTTTGGACAATGAAGATTATGAGGTTGAAAAAGTTGTGCCATTCT
TAGATAAACATTTTAAATATCAAGATGGTCGCTCAAGTGAACGTTTAGTCAAAGATTTGTTTAGACGCTA
ATGTTGGCATATATTACTTGCCATGCAAATGAGTCATAAGGCATAGTTTTCAAGAAGGGTTCTGACAATG
AAGTGAGCAACATGTCATGATGAGAAGCAGGACTATACAATGAGAATAACATTTTGATTTTTCATGCATA
GGGCGGTTCAATCAAAAGCAATCACCTTCCAACTGAATTGTCATTTTGTAAAATAAAATAATCAATCCAA
TCGTTATCTAATTCATAAATGTGTAAACACATACGTTATGAATGGATAACGATTTTTTGTTATGTTAAAG
TGGTACATTAATCATGTATTTCGTATGATAATTAACGACAAGTGTAATGGTTAAATGTATTTTATGATGA
AATGCTATAATAGGCATGGTTACAATGAGCTTGCTCATACGTATTAATATAATTACAAAAACACGTCGGA
GGTACGACATGATTAAAACTACAATTAAAAAATTGATAGAACACAGTATATATACGACTTTTAAATTACT
ATCAAAATTGCCAAACAAGAATCTAATTTATTTTGAAAGCTTTCATGGTAAACAATACAGCGACAATCCC
AAAGCATTATATGAATACTTAACTGAACATAGCGATGCCCAATTAATATGGGGTGTGAAAAAAGGATATG
AACACATATTCCAACAGCACAATGTACCATATGTTACAAAGTTTTCAATGAAATGGTTTTTAGCGATGCC
AAGAGCGAAAGCGTGGATGATTAACACACGTACACCAGATTGGTTATATAAATCACCGCGAACGACGTAC
TTACAAACATGGCATGGCACGCCATTGAAAAAGATTGGTTTGGATATTAGTAACGTTAAAATGCTAGGAA
CAAATACTCAAAATTACCAAGATGGCTTTAAAAAAGAAAGCCAACGTTGGGATTATCTAGTGTCACCTAA
TCCATATTCGACATCGATATTTCAACATGCATTTCATGTTAGTCGAGATAAGATTTTTGAAACAGGTTAT
CCAAGAAATGATAAATTATCACATAAACGCAATGATACTGAATATATTAACGGTATTAAGACAAGATTAA
ATATTCCATTAGATAAAAAAGTGATTATGTATGCGCCAACTTGGCGTGACGATGAAGCGATTCGAGAAGG
TTCATATCAATTTAATGTTAACTTTGATATAGAAGCTTTGCGTCAAGCGCTGGATGATGATTATGTCATT
TTATTACGCATGCATTATTTAGTTGTGACACGTATTGATGAACATGATGATTTTGTGAAAGACGTTTCAG
ATTATGAAGACATTTCGGATTTATACTTAATCAGCGATGCGTTAGTTACCGACTACTCATCTGTCATGTT
CGACTTCGGTGTATTAAAGCGTCCGCAAATTTTCTATGCGTATGACTTAGATAAATATGGCGATGAGCTT
AGAGGTTTTTACATGGATTATAAAAAAGAGTTGCCAGGTCCAATTGTTGAAAATCAAACAGCACTCATTG
ATGCATTAAAACAAATCGATGAGACTGCAAATGAGTATATTGAAGCACGAACGGTATTTTATCAAAAATT
CTGTTCATTAGAAGATGGACACGCGTCACAACGAATTTGCCAAACGATTTTTAAGTGATAACTTAAAAAC
AATAAAAAATTATAAATTAATTAGTTAAGTGATATAAATAATAAACGAAATGTTTGCTTGTATGTTATTA
TTTGTGTATGAAAACGTCTGATATAATGTAATATAGGTTTAAACAAAATATGCTAAAATATAAGCAAAAT
ATGTATAATTTTAAGTAATACACAGACATTTAGAGTTTTGATTTTAAAATGAGTTTTCAATTGGAAAATG
CAACGAAATTTAAATAATTAAATATAGATATAGTTGAATGGAGGAAGTATTTTATGAAATATGCTGGTAT
TCTAGCTGGAGGTATAGGCTCAAGAATGGGAAACGTACCTTTACCTAAACAATTTTTAGATTTAGACAAC
AAACCGATTTTAATCCATACATTAGAAAAATTTATTTTAATTAATGATTTTGAAAAAATTATTATCGCGA
CGCCACAACAATGGATGACGCATACGAAAGATACACTTAGAAAATTCAAAATTTCTGATGAAAGAATTGA
AGTCATTCAAGGTGGTAGCGATCGTAACGATACAATTATGAATATCGTTAAACATATTGAATCAACAAAT
GGTATTAACGATGACGATGTCATTGTGACACATGATGCAGTTAGACCATTTTTAACGCATCGTATTATTA
AAGAAAATATTCAAGCTGCTTTAGAGTACGGTGCAGTAGATACAGTGATTGATGCTATAGATACGATTGT
TACATCTAAAGATGATCAAACGATTGACGCAATTCCAGTGCGTAATGAAATGTACCAAGGTCAAACACCT
CAATCGTTTAATATTAATTTATTAAAAGAAAGCTATGCACAGTTGAGTGATGAGCAAAAGAGTATTTTAT
CTGATGCTTGTAAGATTATTGTGGAAACAAACAAACCGGTTCGACTTGTAAAAGGTGAGTTATATAACAT
TAAAGTAACAACACCTTACGATTTAAAAGTAGCGAATGCTATTATTCGAGGTGGTATTGCCGATGATTAA
TCAAGTATATCAATTAGTTGCACCTAGACAATTTGAAGTTACGTATAACAACGTAGATATTTACAGTGAC
TATGTCATTGTACGTCCTTTATATATGTCAATTTGTGCTGCCGATCAAAGATATTATACTGGTAGCCGTG
ATGAGAATGTCTTATCTCAGAAATTGCCAATGTCTTTAATTCATGAAGGTGTTGGTGAGGTCGTATTTGA
CAGTAAAGGTGTGTTTAATAAAGGTACAAAAGTAGTTATGGTACCGAATACGCCGACAGAAAAAGACGAT
GTCATTGCTGAAAACTATTTAAAATCGAGCTACTTCAGATCAAGTGGACATGATGGATTTATGCAAGATT
TTGTGTTGCTAAATCATGATAGAGCTGTACCACTACCTGATGATATTGATTTAAGTATTATTTCATATAC
AGAGCTTGTAACAGTAAGTTTGCATGCTATTCGTCGTTTTGAAAAGAAATCTATTTCAAATAAAAATACA
TTTGGTATTTGGGGTGATGGTAACTTAGGTTACATTACAGCCATTTTATTACGTAAATTATATCCAGAGT
CTAAAATATATGTCTTTGGTAAAACAGATTATAAATTGAGTCACTTCTCATTTGTTGATGATGTCTTCTT
TATTAATAAAATACCTGAAGGCTTAACATTTGATCATGCATTTGAGTGCGTTGGTGGGCGTGGTAGCCAA
TCAGCAATAAATCAAATGATTGATTATATTTCACCAGAAGGAAGCATTGCACTGTTAGGTGTAAGTGAGT
TCCCAGTAGAAGTTAATACACGTCTAGTATTGGAAAAAGGACTAACGTTGATTGGTAGTAGTCGAAGTGG
TTCAAAAGATTTCCAAGATGTTGTAGACTTATACATTCAATACCCAGATATTGTAGATAAATTAGCGTTG
TTAAAAGGTCAAGAATTTGAAATTGCAACAATTAATGATCTTACAGAAGCTTTTGAAGCAGACCTGTCTA
CATCTTGGGGTAAAACAGTATTAAAATGGATTATGTAAATAGAAAAGGATGAATTAACGTTGGTTAAAAG
TAAGATATATATAGATAAAATCTATTGGGAACGTGTTCAGTTATTCGTTGAAGGACATAGTGAAAACCTA
GATTTAGAAGATAGTAATTTTGTATTAAGAAATTTAACTGAGACACGTACAATGAAGGCGAATGATGTCA
AAATAGATGGGAATCAATTCGTTTGTCGTTTCAATGTAGCTATCTTAGATAATGGTTATTACTTACCTGA
AGATAAGTACTTATTAGTGAATGAGCAAGAACTTGATTATATTGCACAGTTAAACCCAGATGTGATTAAT
GATGCATATCAAAATCTAAAGCCAGAACAAGAAGAAGAATACAACGAATTAGAAACACAAAATGGTAAAA
TCAATTTCTTATTGCAGACTTACCTAAAAGAATTTAGAAAAGGCGGCATTTCAAAGAAAACGGTTTATAC
TGTTACACCTGAAATTTCTAGCGATGTTAATGAATTTGTCCTTGATGTTGTTGTAACGACTCCGGAAGTT
AAAAGTATTTATATCGTTCGTAAATATAAAGAATTGCGTAAGTATTTCCGCAAACAATCATTTAATACAA
GACAATTTATTTTTAAAGCGATATTTAATACGACGAAATTTTTCCACTTGAAAAAAGGGAATACGGTGTT
GTTCACATCAGACTCTAGACCAACGATGTCTGGAAACTTTGAATACATCTATAACGAAATGTTACGTCAA
AATTTAGATAAAAAGTATGATATTCACACTGTTTTTAAAGCGAATATTACAGATAGACGTGGCATCATCG
ACAAGTTTAGATTGCCATATTTACTTGGGAAGGCAGACTACATCTTTGTTGATGACTTTCACCCATTGAT
TTATACAGTGCGTTTTAGACGTTCTCAAGAAGTTATTCAAGTATGGCATGCCGTTGGTGCTTTTAAAACA
GTTGGCTTTAGTCGTACTGGTAAAAAGGGTGGACCATTTATTGATTCGTTAAATCATCGTAGCTATACAA
AAGCTTATGTATCATCTGAAACCGATATTCCATTCTACGCTGAAGCATTTGGTATTAAAGAGAAAAATGT
AGTGCCTACAGGTGTTCCACGTACTGATGTACTATTTGATGAAGCTTATGCGACACAGATCAAACAAGAG
ATGGAAGATGAATTACCAATTATTAAAGGTAAGAAAGTCATTCTTTTCGCACCAACATTTAGAGGTAGTG
GTCATGGTACAGCACATTACCCATTTTTCAAAATTGATTTCGAACGTTTAGCAAGATATTGCGAAAAAAA
TAACGCGGTTGTATTATTTAAAATGCATCCATTTGTGAAAAATAGACTTAATATTGCAGACAAACATAAA
CAATATTTTGTTGACGTTTCTGACTTTAGAGAAGTTAATGATATACTGTTCATAACAGATTTATTAATTA
GTGACTATTCATCTTTAATATATGAATATGCAGTATTTAAAAAGCCAATGATTTTCTATGCATTTGATTT
AGAAGATTATATTACGACGCGTGATTTTTATGAGCCATATGAATCATTTGTTCCAGGTAAAATTGTGCAA
TCATTTGACGCATTAATGGACGCCTTGGACAATGAAGATTATGAAGGAGAAAAAGTCATTCCATTCTTAG
ATAAACATTTTAAATATCAAGATGGCCGATCAAGTGAGCGTTTAGTCAGAAATTTATTTGGTAGCTAAGT
TTATATAGTAGTCAAAGTGGGAGAGGTATAATGATGAAATTTTCAGTAATAGTTCCAACATACAATTCAG
AAAAGTATATAACAGAATTACTCAATAGCCTTGCGAAACAAGATTTTCCGAAAACTGAATTTGAAGTGGT
TGTAGTTGATGACTGTTCAACAGATCAAACGTTACAAATAGTTGAAAAGTATCGCAATAAATTGAACTTG
AAAGTAAGTCAACTCGAAACAAATTCTGGTGGTCCAGGTAAACCTAGAAATGTGGCGTTAAAACAAGCAG
AAGGTGAATTTGTATTATTTGTGGACTCCGATGACTATATAAACAAAGAGACTTTAAAGGATGCAGCAGC
ATTTATTGATGAACATCACTCAGATGTCTTATTGATTAAAATGAAAGGTGTTAATGGTCGTGGTGTACCA
CAATCTATGTTTAAAGAAACAGCACCTGAAGTTACTTTGTTAAATTCAAGAATTATCTATACTTTAAGCC
CGACAAAAATCTATAGAACAGCATTACTAAAATACAATGACATATATTTTCCAGAAGAATTAAAGAGTGC
AGAAGATCAATTATTTACAATGAAAGCATATTTGAATGCAAATCGAATCAGTGTGTTAAGTGATAAAGCG
TATTATTATGCTACAAAGCGTGAAGGTGAACATATGAGTAGTGCGTATGTTTCACCTGAAGACTTTTACG
AAGTCATGAGATTGATTGCTGTAGAAATATTAAATGCAGATTTAGAAGAAGCCCATAAAGATCAAATCTT
AGCAGAATTTTTAAATCGTCATTTTAGTTTTTCTCGTACAAATGGCTTCTCACTTAAAGTCAAACTAGAA
GAGCAACCACAATGGATTAATGCTCTAGGAGACTTTATACAAGCAGTTCCAGAACGTGTAGATGCATTGG
TGATGAGTAAATTACGACCATTGTTGCACTACGCGAGAGCGAAAGATATAGACAACTATAGAACTGTAGA
AGAAAGTTACCGTCAAGGTCAATACTACCGTTTTGATATTGTAGATGGTAAATTAAACATTCAATTCAAT
GAAGGCGAACCATACTTTGAAGGCATTGATATCGCTAAGCCAAAAGTGAAAATGACAGCATTTAAATTTG
ATAATCATAAAATTGTTACAGAGCTAACGTTAAATGAATTTATGATTGGCGAAGGACATTATGATGTCAG
ACTTAAATTACATTCACGAAACAAGAAGCATACAATGTATGTACCTTTAAGTGTCAATGCGAATAAACAA
TATCGTTTTAACATTATGTTAGAAGATATTAAAGCGTATTTACCTAAAGAAAAAATTTGGGATGTTTTCC
TAGAAGTCCAAATAGGTACGGAAGTATTTGAAGTGCGTGTTGGTAATCAACGTAATAAATATGCTTATAC
TGCAGAAACAAGTGCATTAATTCATTTGAATAATGATTTTTATAGATTAACACCGTATTTCACAAAAGAC
TTTAATAACATTTCGTTATACTTTACAGCTATTACATTAACGGATTCAATCTCAATGAAGTTAAAAGGTA
AAAACAAAATCATTTTAACTGGTCTGGATCGTGGTTATGTATTTGAAGAAGGTATGGCTAGTGTCGTGCT
AAAAGACGACATGATTATGGGAGTGTTAAGCCAAACGTCAGAAAACGAAGTGGAAATCTTACTTAGTAAA
GATATTAAGAAGCGAGACTTCAAAAATATTGTTAAGTTAAACACTGCACATATGACTTACTCGCTAAAAT
AAATAATAAATGCCCTCAAATCTATGTGAACTAACATGATTTGAGGGTTTTATTTTGCTGTTTATGACAT
GATTATGACATTTCCCTGATTTTCATTTTCAAATACATTAAATTGTATACACTGAAAATGAGGAGGTTAT
CTATAATGATAAATAAAAATGACATAGTAGCAGATGTAGTAACTGATTATCCGAAAGCAGCGGATATTTT
TAGAAGTGTGGGAATAGATTTTTGCTGTGGTGGACAAATAAGTATAGAAGCAGCATCCTTAGAAAAGAAA
AATGTAGATTTGAACGAATTATTACAGCGTCTCAACGACATTGAACAAACGAATACACCAGGTTCGCTTA
ACCCTAAATTTTTAAATGTTTCGTCACTTATTCAATATATTCAAGCAGCATATCATGAACCTCTTAGAGA
AGAATTTAAAAATTTAACACCTTATGTGACGAAATTATCGAAAGTACATGGACCTAATCATCCATATTTA
GTCGAGTTAAAAGAAACATATGATACATTTAAAAATGGCATGTTAGAGCATATGCAAAAAGAAGATGATG
TTGATTTTCCAAAACTAATTAAATATGAACAAGGTGAAGTAGTAGACGATATTAATACAGTGATTGATGA
TTTAGTATCTGATCACATTGCAACGGGACAATTGTTAGTGAAAATGAGCGATTTAACATCAAGCTATGAA
CCACCGATAGTGGCATGTGGTACTTGGCGACTCGTTTATCAGAGATTAAAAGCACTTGAAGTGTTAACAC
ATGAGCATGTTCATTTAGAGAATCATGTTTTATTTAAAAAAGTATCATAAATAACGCGATTAGAAACTGT
TGGCAAAGTAATGTCAGCAGTTTTTCGCTATACTTAACAGAAATTTAGTGACATGATAGTCATTATTTTG
AAAAGGAAAATTGTCAACTTAGCATAAGAATTGATATGAAATTTTAATGGTATAGGTAATTAAATAGTAT
CGTGTTTTTTTAATAATTTATTCATGAATTTTACATGCACTATTATGATAAAATAAACATAATTATAATT
CACTGAGGTGCTATCGTGCTATCGCTAACAATGTTATTACTTGAGCGTGTAGGTTTAATTATTATTTTGG
CCTATGTGTTGATGAATATTCCATATTTTAAAAACTTAATGAATCGTCGACGTACATGGAAAGCACGTTG
TCAATTATGTATTATTTTCAGTTTGTTTGCCTTAATGTCTAATTTAACTGGTATCGTCATCGATCATCAA
CATAGTTTGTCAGGAAGTGTGTACTTCCGTTTAGATGATGATGTATCTTTAGCTAACACACGTGTATTAA
CGATAGGTGTCGCAGGATTAGTTGGTGGCCCTTTTGTAGGTCTATTTGTTGGCGTTATTTCAGGTATTTT
CAGAGTGTATATGGGTGGGGCGGATGCACAAGTTTATCTTATCTCATCTATATTTATCGGTATAATTGCT
GGTTATTTTGGCTTACAAGCTCAAAGACGCAAGCGTTACCCGAGTATTGCGAAAAGTGCCATGATTGGAA
TTGTTATGGAAATGATTCAAATGTTGAGCATTTTAACATTTTCCCACGACAAAGCGTATGCGGTTGACCT
CATATCATTAATAGCACTACCAATGATTATTGTTAATAGCGTTGGTACGGCGATTTTCATGTCTATTATC
ATTTCAACATTAAAGCAAGAGGAGCAAATGAAGGCTGTTCAAACACATGATGTACTGCAATTGATGAACC
AGACATTGCCGTATTTTAAAGAAGGATTGAATAGAGAATCGGCACAGCAAATTGCGATGATTATTAAAAA
TTTAATGAAAGTATCTGCCGTAGCAATTACAAGCAAAAATGAAATCCTATCGCATGTAGGTGCAGGTAGT
GATCATCACATACCAACAAATGAAATATTAACAAGTCTGTCTAAAGATGTATTGAAATCAGGGAAGTTGA
AAGAAGTTCATACTAAAGAAGAGATTGGTTGTAGTCATCCGAATTGCCCGCTTAGAGCAGCTATCGTGAT
ACCACTTGAGATGCATGGTTCTATCGTCGGTACATTGAAGATGTATTTTACAAACCCTAATGATTTAACT
TTTGTGGAACGTCAACTTGCAGAAGGATTGGCAAATATTTTTAGTAGCCAAATTGAACTTGGTGAAGCCG
AAACGCAAAGTAAGTTATTGAAAGATGCTGAAATTAAGTCATTACAGGCACAAGTGAGTCCACATTTTTT
CTTCAATTCAATTAACACGATTTCAGCTTTAGTTAGAATAAATAGCGAAAAGGCACGAGAGTTACTATTA
GAATTGAGTTATTTTTTCAGAGCGAATTTACAAGGCTCAAAGCAACATACGATTACTTTAGATAAAGAGT
TAAGTCAAGTGCGTGCATACTTATCACTCGAACAAGCACGTTATCCAGGAAGATTTAATATCAATATTAA
TGTTGAAGACAAATATCGCGATGTGCTTGTACCACCATTTTTAATTCAAATTTTAGTTGAAAATGCCATC
AAACATGCGTTTACGAATCGAAAGCAAGGTAACGATATTGACGTGTCAGTGATTAAAGAAACTGCAACAC
ATGTACGTATTATTGTGCAAGATAATGGTCAGGGTATTTCTAAAGATAAAATGCATTTGTTGGGAGAAAC
ATCTGTAGAATCAGAATCTGGAACTGGTAGTGCTTTAGAAAATTTAAACTTACGCCTAAAAGGATTATTT
GGAAAATCCGCAGCATTACAATTTGAATCGACATCGAGCGGTACCACTTTTTGGTGTGTACTTCCTTATG
AAAGACAAGAGGAGGAATAAATATGAAAGCATTAATCATAGATGATGAGCCATTAGCACGTAATGAATTA
ACATATTTATTAAATGAAATTGGTGGTTTTGAAGAAATTAATGAGGCAGAAAATGTAAAAGAAACATTGG
AAGCACTACTGATAAATCAATATGACATTATATTTTTAGATGTCAATTTAATGGATGAAAATGGTATCGA
ATTAGGAGCTAAAATTCAAAAGATGAAAGAGCCACCTGCGATTATTTTTGCAACTGCACATGACCAATAC
GCAGTACAGGCATTTGAATTAAATGCGACAGACTATATTTTGAAACCGTTTGGTCAAAAACGTATTGAAC
AAGCAGTCAATAAAGTTCGTGCGACTAAAGCCAAAGATGATAATAGCGCAAATGCAATTGTGAATGATAT
GTCGGCGAATTTTGATCAAAGTTTACCTGTTGAAATTGACGATAAAATTCACATGTTAAAGCAACAAAAT
ATTATTGGGATTGGTACACATAATGGTATTACAACCATACATACAACGAATCATAAATACGAAACAACAG
AGCCATTGAATCGTTATGAAAAACGATTGAATCCCACTTATTTTATACGTATTCATCGTTCATATATTAT
TAACACTAAACACATTAAAGAAGTGCAACAATGGTTTAACTACACTTATATGGTAATATTGACAAATGGT
GTCAAGATGCAAGTTGGACGTTCATTTATGAAAGATTTTAAAGCGTCGATAGGATTACTTTAACAGTAAT
CCTTTTTTTTATGCATTTTACCTATGATATTTTGTATTTCGGACTAAAATTCACGCAAATCGAAGTGAGC
CATCTATACTTTAGTTAAATCAAACGTAGGAGGCAATGGTCGTGAAACAACAAAAAGACGCATCAAAACC
AGCACACTTTTTTCACCAAGTCATTGTAATTGCTTTAGTACTCTTTGTATCGAAAATAATTGAATCATTT
ATGCCAATTCCTATGCCTGCATCAGTAATCGGTTTAGTATTATTATTTGTATTATTATGTACTGGTGCTG
TTAAGTTAGGCGAAGTCGAAAAAGTAGGAACGACACTAACAAATAACATTGGCTTACTCTTCGTACCAGC
CGGTATCTCAGTTGTTAACTCTTTAGGTGTCATTAGCCAAGCACCATTTTTAATCATTGGACTAATAATC
GTCTCAACAATACTATTACTTATTTGTACTGGCTATGTCACACAAATTATTATGAAAGTTACTTCGAGAT
CTAAAGGTGACAAAGTCACAAAAAAGATCAAAATAGAGGAGGCACAAGCTCATGATTAACCACTTAGCAC
TAAACACACCTTACTTCGGAATACTGTTATCCGTTATACCATTTTTCTTAGCGACCATATTATTTGAAAA
AACAAATCGTTTCTTCTTATTCGCACCGCTATTTGTCAGTATGGTATTTGGTGTGGCCTTCCTCTATTTA
ACAGGCATTCCGTATAAGACTTACAAAATAGGTGGAGACATTATTTACTTCTTCTTAGAACCAGCAACAA
TCTGTTTTGCGATTCCGTTATATAAAAAGCGTGAAGTGCTTGTTAAACATTGGCATCGTATCATCGGAGG
TATTGGTATCGGTACAGTTGTAGCGTTATTAATTATTTTAACTTTTGCGAAGTTAGCACAATTTGCCAAT
GATGTTATTTTATCAATGTTACCTCAAGCAGCAACTACAGCGATTGCGTTACCAGTATCAGCTGGTATTG
GTGGTATAAAAGAATTAACATCATTAGCAGTTATTTTAAATGGTGTCATTATTTATGCCCTAGGTAATAA
ATTCTTGAAGCTTTTCCGAATTACTAACCCTATTGCCCGAGGATTAGCACTTGGAACAAGTGGTCACACA
TTAGGTGTAGCACCAGCCAAAGAATTAGGACCTGTAGAAGAATCAATGGCAAGTATAGCTTTAGTGTTAG
TTGGTGTAGTTGTTGTAGCAGTTGTGCCTGTCTTTGTAGCAATATTCTTCTAAAACGAAAAACCTAAGCA
AGATAATAGCAATTTGAGCCATTGTTATTATCGTAAAAAAACGTCTATATTCCGGTTTAAAACTGGGATA
TAGACGTTTTTATGTATGTATTACTTTTTACTAGGAATATAAAACTGTGCATGACGATAATGAAATACGA
TGTCAGACGAATCAAAGGGTTTGCCAGTCATTGTATAAAAAGTCTGGTGGTAACGTAAACATGGTTCACC
TGTAGACAATTGTAGTAATGAAGCTTCACTTGAAGTGAGTTGATCTACATTAAAGAAAATATCTGAAAAA
CCAATACGAAGTTTCATGTTTGATTCTAAATAATCGAAGATAGAGCCCTTAGCAATATCATCATTTAAAT
ATTTCACGATTTCTTTATGATAATAAGAATATTCGATACATAAAACATCATCGTCCACGAATCTTAATCG
CTCTAAATAGTAGACGGTATCATCTGCATTTAATTGGAGCTCATCTTGTACAGATTTAGGTGGCGTTGCA
ATCTCCTTAAAAACAAGTACCTTACTTGTCATTCGATGTTCACCTAAACTTTTAGAAAAACCATTAGTCT
TAAAGACGTTGATACGATTGGCATCTGCAATATTTCTCACATAAATACCACTGCCTTGTGCTTGATAGAT
CAAACCATCTTGTTCCAATAAGCCTAATGCTTTAATGATAGTACTCTTACTTACTTGATAACGTTCTTTT
AATTGCGTCACGCTTGGCAATTTATCACCGGGTTTGAAATTAGATTGATGTATAAACGCATTAAGTTGCT
TAGCAATATGTTCATACTTTAACAATATTCTGTCCTCGTTTCACTTTGTCTGTAATTATTATAGCACAAA
ATATTATAATTGTATCGGCTTTTACAAATTGAACCGGTACAATTATAATTAGAGATAAGTAAATACATTT
TCATTCTACTATCAAGTTGAGGGGGTAATATTTATGAGTAATAAATATAAAGACCAAGCCCAAGACATTC
TTATAGCTGTGGGTGGTGTCGAAAACATTGTTGATGTAACGTATGACACGAAGTGCATTACAATTCATAT
GCAACATACAATTCCTTCTACAGCAAATGAAGTGAAACAAATAGTTGATGTGACATCTGTAGCAGAAAAT
GATGTGCAGTTAGTCATAAAATTAAACGGAAATGTCGATGAAGTGTATCAGCAATTACAGCGATTAATTA
AGAATACTAATGTTGAAAAGGATGCGAATACTGACAATATTAATAGCCAAGATACAAGTTATACACCTCA
AGTAAAAGTAACAACACCAATTTTAGTGAAAGCACCAATCGCTGGTCGTCGTATTTTACTTAAAGAAGTA
AGAGATTCAATTTTTAGAGAGAAAATGGTAGGCGAAGGCTTGGCAATCAAAGCTCATGAAGAATCCAAAG
TAATCGCACCGTTCAATGGCTTAGTATCTATGATTGTACCAACTAAGCATGCAGTTGGTATTCAATCAGA
AGACGGTGTGGACATAGTCATTCATATTGGTGTGAATACAGTTGACTTGGAAGGTAAAGGATTCAAGTGC
TTTGTAAAGCAAAATGATCGTGTTGAAGCAGGGCAAACGTTGTTACAATTCGATCAACAATATATTCAGG
AACAAGGTTATAACTCAGACGTTATTGTCGTTATTAGCAACTCTGCCGATTTAGGAAAAGTAGAACTGAC
AATGAATGAAATCATTACGACTGAAGATGTTATTTTTAAAATATTTAAAAACTAGGAGTGTGTTGTAATA
ATCACAAAATTACCGCAAAATTTTATGTGGGGTGGCGCTCTTGCCGCAAATCAATTTGAAGGTGGATATG
ATAAAGGTGGCAAAGGATTAAGTGTAATTGATGTTATGACGAGTGGTGCACATGGCAAAGCACGTCAGAT
TACAGAATCTATAGACCCCAATCACTATTATCCAAATCATGAAGGTATTGATTTTTATCATCGTTATAAG
GAAGATATTGCCTTGTTTAAAGAAATGGGATTGAAATGTTTACGTACGTCGATTGCGTGGACACGTATCT
TTCCAAATGGGGATGAAGATGTGCCAAATGAAGAAGGACTCGCCTTTTATGATCGTATCTTTGATGAATT
AATTGCACAAGGTATTGAACCTGTTGTGACTTTATCACATTTTGAGATGCCACTTCATTTAGCGAAACAT
TATGGTGGATTTAGAAATAGAGAAGTTGTCGATTATTTTGTGCATTTTGCGCGTGTTGTATTTGAAAGAT
ATAAAGATAAAGTGACATATTGGATGACGTTTAATGAAATTAATAATCAGATGGACACATCAAATCCTAT
CTTTTTATGGACGAATTCTGGGGTAGCATTAACAGAAAATGATAATCCCGAAGAAGTCTTGTATCAAGTA
GCACATCATGAACTTTTAGCCAGTGCTTTAGCGGTTCGTCTTGGTAAAGAGATTAATCCGAAATTTAAGA
TTGGAACAATGATTTCACATGTACCCATTTATCCATATTCGTGTCATCCTAAAGATATGATGGAAGCACA
AATTGCTAATCGCTTACGCTTCTTTTTCCCGGATGTTCAAGTAAGAGGTTATTATCCAAGCTATGCTAAA
AAAATGTTGGCACGAAAAGGATATGATTTTGGATGGCAAGAAGGGGACGACAGTATTTTACAGCAGGGCA
CGGTTGATTATATTGCCTTTAGTTATTACATGTCTACGGCTGTAAAACATGATGTTGATACTACAGTTGA
AAACAACATCGTCAACGGTGGTTTGAATCATTCTGTGGAGAATCCGCATATCGCAACGAGTGATTGGGGT
TGGGCGATTGATCCAGATGGCTTAAGATATACAATGAATGTGTTATATGATCGTTATCAGTTGCCACTTT
TTATTGTGAAAAATGGTTTTGGTGCAGTTGATGAAGTGGTAGATGGACATATTCATGATGATTATCGCAT
TGAATATTTAAAAGCACATATTACAGCAGCGATAGAAGCAGTTGATCAAGATGGTGTAGATTTAATCGGT
TATACGCCATGGGGAATCATTGATATTGTTTCATTTACAACTGGTGAAATGAAGAAACGCTATGGTTTAA
TATATGTTGATCGAGATAATGATGGTCATGGCACGATGGAACGCTTGAAAAAAGATTCTTTCTATTGGTA
TCAACAAGTGATAGCATCAAATGGAGATAAATTATAAAGGTATATTATAAGTATTTTAGGGTTAGATCCC
GAGACATAAATTAATGTCTCAGGCCCTACAGTGTTATATTGGCGGGGGCCCCCAACACAGAAGTTGGCGA
AAATACAGCTTACAATAATGTGCGAGTTGGCGGGCTCCCAGCATAGAGAAATTGGAACAGCAATTTCTAG
AAACAATGCAAGTTGGCGGGGCCCCAACATAGAGAATTTCGAAAAGATATTCTACAGGCAATGCAGGTTG
GGGAGGGACAGAAATAAATTTTGCGAAAATATCATTTTTGTCTTACTCCCTTTATCATTTCTGTTCCAAT
CCCGTGATGTTAAAATTTTAAGAAAAAATAATGCCACTAACTAAGTATGTATAGTGTTAATGTTTGAGTG
TTTATAAAAGTCTTTAACCAAAATTGATGACTTACTAATCAACGATAACGATATTGTTAGGTAGATGATT
AGTGTCACAAAGAAATTAAAGTAACAGTCAAACATAGATATAAAGTACAGTTAGTGGCATTATATTTAGT
GCTCTTTTTTAGCGACAAAAGTAATATAATTCATATCTTTACGCAATTTAGTCATCGTTTTAAACATTTT
ACAAAACATTGGTCGATTTTCTTTTTTTAAAGCATTGTTGATAATCTTTATAGTTCCAACAATACCTTCA
TCATAAATTAAACCTTTTGGTGTCATTAAACTCATTGGACCAGTATGATAATGTACATGATTAAAACCAG
CTTGATAATATAAATCTAACCAGCCAAGTTTCGTCTGCGGTGAGACATTGACATTAATTGCTGCAGATAA
TGATTTAACTACATGTGTGGCATGTGATTCATTAACGATGACAATATCATGTGTTAACAAGATACCCCCA
GGCTTTAAGACTCGGTAGTACTCGCGTAATGCTTTTTCCTTTATGGCAATGGGTAACATTGTTAACATCG
CTTCATTTAGAACGATATCGAATTGATTGTCATCAAAGGGCAATTTAACAGCATTCGCTTGTTGAACTTG
AATATATGATTCAAGACCTGCTGCTGAGATATTTTCTTGTGCTTTTTCTAATGCTTTCTTATTTATATCA
ACGCCTTGAATGTGACAGCCGTATGTATGAGCTAGATAAATAGATGTTGTGCACATATTACATGCCACTT
CTAACACTTGTTTATCTTGTGAAAATGCCCCTTGTTGTATTAACCAATCTGTTGCTTCTTTACCACCGGG
ACGTAGACGAGTTTTTCCTAATTTAGCTAAAAATGTATGACCAGCTTCTTTGGACATAACATAACCTCCT
GTTAATTGATAATTATTATCATTAATATAGCATATTTATATGCGATAATTTGGAAGTTAAAAAGATTACA
AAAAATTGTCACTTCATTTATAACTAAACATGAGTCATCAAGCATGGGTTTAGTGGAAAATTATTTCTAG
TAGATGATGTTTTATAAAGATAAAAAGCACAGCCATGATATACGAATGTTGCATGTTATATGCTAAACCT
TCATATCATAGCTGTGTTTGATTCATTTAAACTTGATTTACTTCTTCTAGTAGAGGAATAGATGCTTGCG
CGCCGTGTTTTTTTACAGTGAGAGAGCTCGCTTTATTACCAAAATCAATAGCATCTGCTAAGTTATCTTG
CGACTTGTTTAAGCGACTGACAAATGCACCAATAAATGTGTCGCCTGCAGCAGTTGTATCAATCGCATTT
ACTTTATAAGCTTCGATGTGTTGGCTTTGATTTTTAGTAGCAAAATATGTACCTTGCTTACCTAACGTAA
TCAAAACAGTCTTAATACCTAAAGATAAAAAGTAATTAGCATTGTCTTTCATAGATTGTTCATTAGTTAC
TTTAATCCCAGATAACAATTCGGCTTCTGTTTCGTTTGGCACAATAATATCGATTAGTGACAATAATTCA
TTAGGTAATGCTTTCGCTGGTGCAGGATTTAATACAGTCGTCACACCATGTGCCTTGGCAATTTCAAATG
CAGATATAATAGCCGGGATGGGTACTTCTAATTGTGCAACGACAAAGTCTGCATCGATTATAGCGTCTTT
TGCGTTAATAACATCTTCAGGTGTCATCGTCATATTCGCACCACCATAAACATAGATGGTGTTTTGTCCT
TCTGCATTCACAGTGATAAAGGCTTGGCCCGTTTTTGCTTCAGTTGTTTTGATAATATATGATGTATCAA
TATGAGCTGCTTTAAAATCTTCTAAGATGAAATCAGCAACGCCATCAGTGCCAATTTTAGTAATAAATGT
TGTGTCTGCTTGCATGCGTGCAGTGGCAATAGCCTGGTTGGCACCTTTACCTCCGCCGAATGCTTTTTGT
GCTTCTTCAACATGTAATGTTTCGCCTAGTTGTGCATATCTTTCAACTGTTAAAAATTGATCGACATTCG
TTGAACCTACAATAACAACTTTGTTGGTCATGTGTATGCTCCTTTCAAGTTATAATTTTTAAAAAGTAAC
ATTCGATTCTAATGCAATATTAGAGTAGGGCGTTGTTTCACCAGTACGAATATTACCTTTATTTAATGGG
TGAGCTAAGTTACTTTTCATTTCTTCGTGAGGAATGAAAATGATTTCGATTTCCGATGAAATCAATTGTT
TAATTTGTTGCAATTGTGTAGGGTTATGTTCTTTTATTTCTTCTGCTAAGTATATTTTTTGGATTTCCAT
TTCTTCTAACACTGTAGCTAAGACATCAATAAAGCGTGGTAAGTTTTTAGTGACAGCTAGGTCGATACGG
CGATGATCATTTGGAATTGGCATGCCAGCGTCATTAATTGTTAATAGGTCAAAATGACCAATTGTCGCGA
TTGCTTTTGAAATATGTTCATTTAAAACAGCTGATTTTTTCATGACATCTACACTCCTTATTTTATAAAT
ACTGTAACAGAAGCGGCTACTAAAATGAGTACTAAGCCGATAATTGTAATAACCATTTCTTTTGACGTTT
TATGTTGGTTTAAGAAATAAATACCAGTTAATGTAGCAAGCACAACGGATGTTTGAGAAAGAATAAATCC
AGTTGCTAAACCATTCATATTAGGTTGTGCTGAAATAAGATATGTTAAGGCACCAAATGCAAAGAAGAAA
CCTGAAATAATTTGTAACCACGTAATTTTATTACGAAATGGATTCTCTGCTTTCATATTCATAAAGCCAT
AAATGACTGCAACAATTACCATACCCATTGCTTGAGGTAAAAAGGCAGTTAAGCCATCAATAGAAGTTGC
TTGTGGTGCGGCTGAATATAACCAGTATCCAAATTCACCAATTAACAGAAGAATCACTGCACGACGTAAA
TTTTTGGCGTTACTTGCTTCTTTGCGTTCACTCCAAACTGTCATACGCGCACCAATTAAAATAACGATTA
ATGCTGTAAAACCAATGATTTTATGACCAATGCCCGGCCAATTTCCTAATGCAAAGACACCCCATAAAGA
TGCGCCTAATAATTGGAATGCTGTTGTGACAGGCATTGCACGAGATGAACCGACTAATTCGAACGCTTTA
AATGTAATGATTTGTCCGAATCCCCAACCAGCACCTGATAATAAGGCGAATAGCAAATTGGTTCCAGTAG
GGAAGCCGCTTGATGTGACTACGGCTAATATAATAGCGAAGATTAACGTACCTACAGTAGCACCGATAAT
TTGATGTACAGGTTTACCACCAAACTTTGAAGCGACTGTTGGGAAGAATCCCCAGCCAATTAAGGGGCCT
AACCCGATAAGTAATGCAACAATGCTCATGTTATACACCTCACGATTTGTTTTTAGTAAAACGTTTTACC
AGTGCCATCGTACCATTTTTATTTGTAAAATGCATGCGTTTTCATAAAAACTGAAAACGTTTAAATCATA
TTTAAAAATTCATACATTATTATTTTAATTTCTTTGTGAAATAATTATGATTAAAAACCCTCAGCATTAA
AGCAACGCTAAGGGCATAACAATGATGAGTATATTTCGGAAGATACGTAGTTAGTTTGAAAGATGATAGC
CAGTTGTTGCACGAATTTTTAAAGTCGTTGGTAATTCAATCATATCAATGGATTTATCTAAGTGTTGTAA
TCGTTGAAGTAATAAGGTTAATGATGTTTTGCCAATATCAGTTATAGGTTGTGCCACAGTAGTTAAAGGT
GGCGTGACATACGCGGCATAATCAATATCGTCATAACCTATTAATGAGATATCTTTCGGGATACTGATGC
CATGTTCAATTAGTCCTCGTAAAATGCCAATAGCGAGTTCATCGTTAATAGCGAAGATTGCAGTGACAGA
TTGAACCATGATGTCATCAACAATGGTTAGCCCACCGCGCTTAGATAATTCAGTATGGACGATTTGTGGT
TCTGGCAATTGATTCGCGCGCAAAGTATCAACAAATCCAGTGACACGGGTCAACATATTCGCCATCATGT
CATATGGTGCAACAATCATCATATTGTTGTGACCGAGTTCTATTAAATGTTGTGCTGCAAGTTGTCCGCC
TTGATATTCATTCGTCCGAACAAAATCTGTATAGCCTTGATGGTCATTTTGATCCAGTACGACATAAGGT
ACATGATGTTTCTTTAGATAGTTATTTAGGGCGTCCGGGGATGAAATGTATTGTGCGATAATTAATCCGT
CAATACCTCGATCAATTAAATGTTTAATATTGTCATACAAATCAGTTGCTGTAGATGTTAAAAAGCATAA
ATCAACATCAGATGGTTTATGGTCATGAATACTTTGCATCAGTGCTGAGAAAAACGGATTTGTTAAGCTA
GGCAAAATGACGCCAATAGTTTGAATTTTACTGCCGCGCAATTGTTTTGCATGTTTGTTAGGGGCGTAGC
CTAAACGTTCTGAAACAGCATGTACGTTTTTTATCGTTGTTGCGAAAAAACGACTATCATTATGATTTAA
AATATGTGACACCGTAGTAACTGATACACCAGCTTCTCTAGCAACATCTTTAATTGACACTTTTTTCATA
TTATATTCCTTCTCTTTATTGTGTAATTAATCATACAGTTATATACCCGATTATTATATTCATCATATCA
TGATAAGCATTTGATGACATATGAAGAGGTGCATGACTTTTATTGTCTACAAACAGACGCCTATAGTATG
CTATTAAGGTTGAGGCGAGAGAATATATTATTAAGGTTAAATAACTTTTAATGATTATGATAACAAGAAT
TTTAAAATGTTTATTGTGATGAAAAATACAAAAGTCATTATTTTAAAGAATAAAATATTTGTTTTTGAAA
AAAGTATTAAAAAACATAACGAAATGATGTATATTGAACTATGTGATTGAAAAAATTTTTAATTAAGGCT
TGTTAAAAATTAAGAGAGGATGTTTTTAAATGCAATTCAAATTAAAAGAAGAAGAGATTATTAGTTTTTT
AGAATTGAAATATCCAGAAAAAGAGTTCGAATATGGTCGTTTGTTAGTTGGACAACAAAAACGTGATGAT
TTAGATGTTTATTACTTTGGTGATACGTTTTTAATGTGCACGATTATTTCATTCAAAACATTTGAAATTA
AAGAAACAGTAGAATTATCATATACTGTTAATCGTATTGTGTTAAAAGATGGATGGTTATTTAGAAAAAT
GAGAATAGAAACAATGCAAAAAGTGTTAAAATACGGTACATCTAAATTAATGTTAACTGATTTTCAAAAG
GACAATTATAATAAATATATTCAAGGTCAGAAACAACGCGTGATATTTGAAAATGGCCATTTTGTCTAAT
TGATAGTGAATAATAATTAGAGTAAGCGAAGAACAATAAAAAATGTTCTTCGCTTATTTTTCTTGAATTT
GATGCGTATCATTTTAAAGTGATACAGATATTTCGAAACATGATTCTTCTATTATATTTAAGATTTAACT
GTTTTTGGAATGATCATGTATGCAGACAATGAGCCGAGTATCATTAATACAATGCTGACGATAAATGTTA
TAGTTGCAGCTTTACTTGGTGCATAGTTTAGTTGTAACATACTGAAAACTGTAGTACTTAGTGCTATACC
AAAGGCGCCACCTAGTGTGCCGCTCATTTTATATAATCCTGTAGCTAAACCAACTTTTTCATTGGGCATA
CTGAAAATTGCAATTGTGAGGCCGGGTGTTGCGACTAAACCATTTCCAATTGCGCAAATGACAAACCCAA
TAACAACAGCAATGATATATTGTGATGGTTGAAGTGATGTCATGCTAATAATAGTGATGCCGATGACAGG
GAACAACGGACCAATGATGAGCATCAATTTGCCACCGAAACGTAATGTTGCTTTTTCACCTAAACGAATC
ATCGCAACTGCCACAATGGCATATGGCAATGTAACAAGTCCAGATTGCGCAGCTGATAAACCAAGGTGTG
TTTGAGCATATATGAAAAAGACCACTGTTACGCCTAGACCACTATTTAAAACAAAGTTATTTAAAAATGC
ACCAATGAACGGACGGTTGCTTAATACTGAGAAATCAATAAAAGGTACTTCATGTCGACGTTCGATGATG
ATGAATATCAACGTAGTGATGATAAAAATGCTCAGACAAATGAATGAAAATGTACTAAACCAACCTTGTT
CGAATCCTTGTGTTAACAATAATGTAAAGCTACCAATCATAACGGCGAAAATAGACATACCTTTGTAATC
GAATGGATGACGATGGCTATGTTGACTTACTTTTTCAGGTGTGCCTTTTAGAAGCAATATGGCAATGAAA
GCAATGACTATACTAATGATGAAATTCGTTTGCCATCCGAAATTTGTGGCAATTAAACCGCCGATAACAC
CAGCTAGGCCGATGCCACCAACAGTACTAATCATTAGATAACTAATCGCTCGTCTTAAATGATCTCCTTT
AAATTGATTATTTAAAACGCCAACTGTTGAAGGTAATAAGATAGCTGCTGATAGACCTTGTAAAATTCTA
CCGATGATGAGCAGTGCAGTGATGTCCGATATAATTAATAGAAGAGATGCAAACATACTGATTATGAGAC
CCATGTATGTCATTCTCAGTTGTCCTATTTTATCAGCAATATCACCTGTAGCCACCATGAAGATACCTGT
GGCGAAGGAAGTTAAACTAATAGATAAATTTAACACGGCAGGAGAGGTTTGATACGTTTGACCAACGAGA
GGTCCTATATTAATAAATGATTGTGCAAACAACCAATATGTTAATGCAGACAACATAATCGCAATAATAA
TATTACTGCGTGGTGAAGATGGTGTTTTATTCACAGATGTCACTCCTTGTAAAAATTAAATATAGAAAGT
CATGAGATGAAGTGAACGGATGTATAGATGATCGTTCACTCATACATAAGTCATGATTTCCTTACATATC
ATACCACAGTTATTGAGAATGAATATCAATTAATTGCTTGTATGATTGATTTTTTATAGTATGTTTAAGT
GAAACAGCTTTATTTGAAAGTGATTAAAGTAAATGAAGGTACAGAGGAGTGAGGACAATGTGCACAGGAT
TCACAATACAAACTTTAAATAATCAAGTACTTCTTGGACGCACGATGGATTATGATTATCCATTAGATGG
TTCGCCAGCAGTGACGCCTAGAAATTATCGTTGGACATCTCGCACTGGAACGACAGGACAAACGCAATAT
GGCTTTATTGGTACAGGAACAGAAATGGAAGGTTTTATTTATGGTGATGGTGTTAATGAACATGGCGTTG
CCATTTCAACACAATATTTCCGAGGTTATAGTTCATATGGATCAACACACAAAGCGGACGCGATGAATAT
TACGCAAAATGAAATTGTGACATGGATTTTGGGATATACAACAAGCATTGAAGATATGAAACAACAAGCA
TCTCAAATACATGTTGTAGCGGTATATTTAAATGATATAGGTGAAGTTCCGCCATTGCATTATCATGTTT
CCGATGCAACTGGACAATCAGTCGAAGTTTCATTTAAAGAGGGTGAAGTGGTTATAAAAGATAACCCTAT
TGGCGTCTTAACAAATCATCCAGACTTAGATTGGCATTATAGTAATTTAAGACAATATATCAATATTTCT
CCTTATCCAGCAACAGCAAAGTTATTGGAAGGTGTAACGATTGAACCTTTAGGCAATGAAGCAGGTACAT
TTGGATTGCCAGGTGGATTTACTTCAACTGAGCGCTTTGTGAGAATGGCATTTATGAAAGCAAACATTGC
TCAAAATAATGATAAAGAAATGGATTTAATGAATGCATTTTATTTATTAGATGCGGTAAATATACCGATT
GGAATTGTACGTCCGCATGATGCTGACAATCACTATACGATGTATCAGACCGTAATAAATTTAACTACAA
GAACGTTATATATTAAGTATTATGGCAGCAATGAAATAGTAGCATTAAAGCTCACAGATGATTTAATTAA
TAGAAAAGATATGACGATTTTTAAGCCTGAGAAGCATATCACTATTAGAAAGTTGAATGACAATCAATAG
CGATTGATAATGGAATTTGGTTGATATGATTTGATGGATGATTACTATCATACATTAGCGTTGAATCGTG
AACATGGACGAATGATTAGTTGTTAATTTTGAAAATTTATAAAAGGTTAAGCGAACGCAGTGAGAGATGT
CATTTTAATATCAATGTATAGCTATTTTGTAATGACAATGTAATGAGTTTAGTAAAACATTTCGGGAATA
TTAAATAGTTGGAAAATGAGAATTAAATCCTTTACTCAGTTGTCTAATTCTTTTAGTATGTGCAGTACAG
TTTAATTGAAAACTAACTTTAATGGAGGATGTTTTATACATGAAAAAATTAACAGCAGCAGCGATTGCAA
CGATGGGCTTCGCTACATTTACAATGGCGCATCAAGCAGATGCAGCAGAAACGACAAACACCCAACAAGC
ACATACACAAATGTCAACACAATCACAAGACGTATCTTATGGTACTTATTATACAATTGATTCTAATGGG
GATTATCATCACACACCTGATGGTAACTGGAATCAAGCAATGTTTGATAATAAAGAATATAGCTATACAT
TCGTAGATGCACAAGGACATACGCATTATTTTTATAACTGTTATCCAAAAAATGCAAATGCTAATGGAAG
CGGTCAAACATATGTGAATCCAGCAACAGCAGGAGATAACAATGACTACACAGCGAGTCAAAGCCAACAA
CACATTAATCAATATGGTTATCAATCAAATGTAGGCCCAGACGCGAGCTATTATTCACATAGCAACAACA
ACCAAGCGTATAACAGTCATAATGGTAATGGAAAGATCAATTACCCTAATGGCACATCTAATCAAAATGG
CGGATCAGCAAGTAAAGCGACAGCTAGTGGTCATGCGAAAGACGCAAGCTGGTTAACAAGTCGTAAACAA
CTACAACCATATGGACAATATCACGGTGGTGGTGCGCATTACGGTGTCGACTATGCAATGCCTGAAAATT
CACCAGTTTACTCATTAACTGATGGTACAGTAGTACAAGCAGGTTGGAGTAACTATGGTGGTGGTAATCA
AGTGACGATTCAAGAAGCGAATAGCAATAACTACCAATGGTATATGCATAATAATCGTTTAACTGTTTCA
GCTGGTGATAAAGTCAAAGCTGGTGACCAAATTGCATATTCAGGTAGTACTGGTAACTCAACAGCACCTC
ACGTACACTTCCAACGTATGTCTGGTGGCATTGGTAATCAATATGCAGTAGACCCAACGTCATACTTACA
AAGTAGATAATACAGTAAATCCCAAGTTACGATATCATACGCAACTTGGGATTTTTTCGTTTTAATAATA
GGTATAAGCCCATTGCTTGTCCTCTAAAACATGTTGATAAAAAGGATCTTGGCCAATTAACTTGATATCA
TCTGCAAGTGCTTCAACTTCATCTAAATGATGGGTAGTTAATATAATTAAACATTTAGATTTCATAATGT
TAAGTAGTTGGTGGATGTCATGTCTAGATTTCAAATCAATACCAACTGTCGGTTCATCTAAAATGAGAAT
TTGAGGTTGACCTAGTAAACCTACTAATATATTAATTTTACGTTTATTCCCACCAGACAATGTAGATACT
TTGGCAGACGTATCATCAAAGTTTAATTGCTGTAAATATTCGTTGATAGTTGTATCGTTAATTGGATTTT
TACAAAGTGATTTAAAAAATTTAATGTTTTCAGCCACTGTCATGTGTTCAAATAACGCAATGTCTTGTGG
CACATAACCGATGTGATTTTGTATTTGTCTTTGATTCCATTTTTCGCCGAAATAGTTGATAGTTCCATCA
TTAGCTTTTTCAATACCAGCAATCATACGAAGTAATGTTGATTTTCCAGCGCCATTATCACCAAGTAATA
CGGTTAAACGATTACTATCAAAGGACATGGTTAAATGATTGAAAATCTGTTTGTTACGGTAACGCTTTGA
AAGGTTATTAATTTCTATCATCAGTTACGCTCCTTTACATGAAAATGGTCAAGTAAACGATACCCATAGC
AAGTGCATATATAAATATCATGAATAATCGATGACTTATTGTTTGAATATGGAATAAGATAAAGACGATA
CCCATCTCATAAATCAATATAAGTAACAGTGATTTTAAGTAAAATATTAAGCTGAGTGGTTGAGACAAAT
ATAGACTAACTGCCAATAGTACCAACAATAACAAGATCGTATGTGTCATTACATAAGTACTATATAGTTT
GAAACGGCTTAAATGATATTGTGATAATCGTTGCAATGCTGCTTGTTGGTTTAAACGATAATGAAGTACT
ACTTGAACAGCGCTAACAAATAAAATTACCGCAAAGATTAAGCTAATTGAAATAGAGTGTTGTGCTTGTT
TAGTAAGCGACACAAATTTGATTTTAGATTCAGGTGTATGTTTATGATAGGACTTGTTGATAGCATCGAT
GGATTGATGCTGTTTCATATCCTCAAGGTGTTCATAAATAATGTTAGGAATTTGCTGTTCATATAATGAA
CTACTGACAATTTCTACAGCAATACCACCTATAAAGTCATCTCTACCATATAACTGTATCGTTTCTTTTA
AACGGTTCTCTTTTAATTTTTGAGAGAAACCTTTAGGAATTTGCATACTTAAAATAGCTTCCTTTTTAGT
AACATCATCTTCAATATAGCTTTCATCTTCATCGACTTTTTTAATAGTTACATAGTCAGATTGTTTAATT
TTATTGACGAATGATTTTGATGTAGTGGTTTGGTCTAAATCTTGAATGGTAATCGGTATTTTGAAGTTGT
CATGTGCTACACGGTAACCCATACCAATAAGTACGAGTGCGATGACAATGGTTGTTACGAGCAAGATGTA
TTGTAACCATTGCTTGAACACAACAAGTTGTATATAAGGCTTCATTGACGATACCTCCAAACCAATACAG
CTAAATTAATTATCAAAAGTGCGATGAAGCTAAGATAGAAACTAGGGTGCAGTTCTAAAATGTAGTTGTT
TAAAATAATTTCTAACAATTGATTTGTTACAACCGCGAATGGTTGAATATTGAAAACGCCATTTGCTATA
TGTTGTAAAAAAATCGTAGGTATTGTTAAACCAGATAACACCAGGATGACAATAGCTAATATGACTTTAC
TAATACTATTCAACAAGCCTGTTGTTAAAAGTTCGATGAGTAATAACCACAGTATTAAAAAGGTAACATA
ATAGCTTAAATGAATGGCTAACGTTGGCCAATTATATAATTCAAAGGTATTCGGAATACTGAACATAATC
CAAACTACACCAACGATACTCCATAACATAGTATAAAACCATGTAATCAACGCACGAATGATTAACAAAC
GCTCTTTAGAAAAATGAAACATTTTCAATCGCGCTTTCAATACAGTATCTTGATTCATTTTCAAAACTGT
AAATAAAGATAGTGCAAAGATGAATATCGTTGCTAAAAATCCTGTAATTGCATAATAACTGCCCGTATCG
TATAAATGAATCGGTTCTAAGTTAAATGCACCTGAACGGTTTAATCCTGTAATCAGCAAATCAGTCATAA
CATTGATACTGTCAGAATGTGATGCTTTCGGTGTTAGGTCTTGAAAAGCTAAGATGCCACCTATCGATCG
CATAAGACGTTGGTAAACAGAATCTGTTAGCTGAGATAGCACGACACTTTTCATGGATTGTTGATCATAT
GTATATACTGAAATTGGTAGTTCGCCTTGTTTATAAAATGCCTTGGTCATACCTTTATCAAAGACAAAGT
AGTCTTGAAGTTTCTGCTGTTTTAGCAAAGTATGTGCTTGCTTATCATCATATGCTTTAATGCTCACATT
TTTACCTAGGTTACTCCCTTTACCAATAGAGTTTAAGATTAATTTTGTTTCACTTGATTGGTCTTTATCT
ACGACACCTATATTAAAATGATTGTCATCTTCTGTTACATGTTGGATCGTCGTTAATGTAATAAGGAGTG
CCGCTAATATAAATAGTAAATAGATAATCAAATACCACTTTTTCAATAAAAAAGAGTGGTAGATGCGAAA
CAAATGTATTGTTTTCATTTAACCACTCCTCCAATGATAAGATTGAAAGGCAAGATGACCTTCCAATCTT
ATTTTTATATTTTAGTTATTTAGATGCCTTTTTTAAAATTGATTCAAACATTTTGCCGCCATTTTTTTCG
ATTTCTTTTTCAAGCTTTTCACGGTCTTTTGAAGATAGACTATTGAAATCTTTCGCACCACTATCATCAA
AATCAATATCTGCTTTCAATTTTGTGCTAGATTTTAAAATGAAATTAATTGGTTCTTCAGCATATTTGAT
ACCGATATTTAACGTAGATTTCTGAGTGTTATTTTTTACGTCAGAATCTATATTATTTTCAAAAGTGAAT
TCATTTTCGTCGCTATATTTATCTAATGCGACAGTGATTTTACCTTTATCTTGACGTTTTGTGCCATCTA
CTTTTTCTTGGTTATCTAATTTGATTTTTGATTCATCATATTCTGTCTTTTTACCAAATTCGTATTTATC
ACTGTATTTATTGTCTTTTTCCTTAGAAGATACGCCTTTAATTGTATATTTCGCTTCAGCATACGTGTAT
TTATCTTGATCGAAATCAAGTGCGTAATCTAGTTTTAACTTATCGTCTTCTAAAGTATTAGTACCTTTGA
TTTTAGTTTTATTATTTTCTTTGTCTGTAATAGTAATTTCTCGTTTTACAATCGTATGTTTTTCGGTATA
AATTTTAGATTGAATTTTAGCAAATTCATCCTTTTTAGTTTCTTTGACATCGTCAATTGCTTTTTTGATG
TCCTTATCAAAGTCTTTTGTAGCACCTTGTTCTTCCATTAATTTTTTAAGGTCTTTATCCTTTTTAGCTT
CTTCTAATACAGCTAATGTGATTTTTTTAGTGTCAGCTCTGCTAAGTGTTAACGTGACAGGTCTAACTTT
GTACTTTTCACCATTAACCTTAATTTCTTCTTTTTTACCTTTATCAAAATTATCGTCATCTAATTTGTCG
ACAATAAGTTCGGAATATTTTTCGGCAATTTTGCTGTAGTCACTTTGTTGTGCTTGAGTATTACTGAAAA
GAGTATTTAAATTTAGTTGTTGGTTTGTAATACCATTTTCTTTTGCTGTTTCTTCATCTTCACCTGTAAG
TTTTGAATAAGTTGATAATAAATCAGAATTATTAACACTATATTTCCCTTTAAATAATGGTGATTCGAAA
TAATGCTTATCTTTATCTGCAGCTAACTGGAATTTCCCTAATGCAGAGTCTGCTATTGTTGGTTCAAGAT
TAATCATTGATTTCTCTTTTTTAGGATCATGTCCATATGACATTTTAATTTTAGAAGCATTAACAACAGA
TTTAGGAATACCAAGCCCCTTAACAATTTCATCTGATACATCTGCGCTTAATTCTAATGAAGATAAAAAT
GAATTATCTTTCATCTTTTCTTGGAACTTCACTTCGTTTTCAAAACGGTCATTAAAATAATCTTTATACA
TTTTTGCAGTTTGTTGTTCACTTTTTAAGTATGTATTTTTCAGTGTGTTTGCAAAAAATGCATAAACTCC
CCATGCGATTCCACCTATTAATAATAAGACAATAATAATAGGAATTATAATTTTTAACTTTTTAGACATT
TTGCTTCCTCCCAATTATTTATGAGTTAATCATATCAGAACAATACATTTTATTAAATGGTTTATTTTAA
AATTTATTTAAATTAATAGAATTTTAGTTATAATAATGTTTAATAAGTTATTGAAAATCTAATAAACTAC
AAAAATAGTTTGATTACATAATGATTTTTGAAAAATGTCGGTTAACTTAATAATAAGCATTTTTTGGCGA
AGAAGATTTATTTAACTTATAAAAATATTGAAGTAAGATTGGGGAGATTATGAATTTATGGAATTGAAAG
TCGATGATTTTGTAAAGAATATAAAAAGACCGTACTTAACTGTATTGGGAGTATTTGTAGTTGCCTATTC
ATTATTTTTTGATTCATTGATGTTTTTCTATGGCAAACTATATGATAAATTGCCTGTATAATTGCTGGTG
TTTATGGCCTTTACAGCTGTAATTTTGATTATGATGTACATACAAGAGAAAAATGAGAATTACAAAGTTG
AAAAAAGATATGTGGTTAGATATCTCACACTTAACGTTATTGTGGGATATACTTTGCCATTGCTTTTGGC
ATCTATTTATGTTTTTGGGGTAGCTGGTTTTGGATTTGACGTTTTTAATTATTGGCTAGGTATAGTGATG
ATGCTATTTATTTCTTGGTTAGGCTTATTTTTATTTTATAAAAATGAATTTGATAGTGAAAATCCGAATA
AAGCAGTTAATGTCATAGCAATTATTATAAAATTATTTGCATTTGGTGGGTTATTCTATATTAGTACAAT
TGTACCTAACACTGCAGATGAAGAAAAATTTATATATACAAGTATTCTAATAAATTTAGCTTCTGATGCT
CTACTTGTTAGGTCATATTTTAATTACGCGTTATACAAGAGTATTAAGAAAGATATCGAAAATGAAGGTA
AGACAATGTAAAGGAAAGACATAAAAAATAATAGGAGTCTAACCATGATAATTTTTATTTTAATAACAAT
ATTTGCTATTTATTATATAGCTATGATTGCTAGTTTGTTTAAAAGTGAAGGTTTTTCAATAATAGGTTTA
ATATTAGATGTTGTTATAATGGGGACATTGATTTTTTACTATTTTATAGGCGCTCGCTTTGTTGATAATG
ATTTAAGCAACTTTTTAATGTTTATGGATACTGGATCATATATTTTTATGTACTTTGCAATTAAGTGTTT
ACGGGTGAAACCTAAGGTAGTAAATTATTTGATTGCAAAAGAATTGGGTGAATCTAAAGAGGTCATTGAA
GAGCAGGAATTAGATTTACAGACATCAAAGATAAGAGGTATCTACTTTTTCATTATTTCAGTAGTGATGT
TAATTATCACTAAATTAAGAATGCAACCTGAGTTACAGGCAGATGCTATATCGATGAATCCTGTATTTAT
TTTTGTTGGTGTTATAATCATTTTAATTTGGCTAGTACTGGATATATATCGCAAGAAAAAATACGGTATA
TTCTTATTCAAGACGATAGTGCCACTTAGTTGTTACGACTTAGATTATTATAGCTACAATTATACTTTCG
TAAATGATTTTGATTAATGGGGAATGTAGAGAACATTTCTTTGTAACTTTATAATCGAATAGAATACAAA
ATAAAGCGACCACCTAAAATTTTACATCTAGTAAAATGTTGTCTGGTCGCTTTTTATTGATGTCATTATT
AATTAGTGAATGTAATTATATGATGAAACTTCTGAAGCAGAGATGGTTCTTGATGAAACGATATATTCAC
CAATCCAATTCATTTCTGAAATTAGAATACTTCCATCAATATTAACTTTCTCAACGTAGGCTACATGATC
AAATGGACCGTTTACTGTTTGTAAAATTGATCCTCGTGTTGGGTGTCTATCTACTTTGAAGCCATTGCTT
GAAGCTTGGCCTGCCCAGTTTTTAGCATCTCCCCAAAATGTACTAATCGTGTGTCCATCTTTGGCACGTT
TATCAAAGACATACCATGTACATTGTCAAGCAGTATATAAGTTGTTCTTACTTGTGATAAGAGGCTGATC
AATGATTTTACCGTTACCTAATGCTAAAGGTTTACCGTCAGCAGTCTTTGCTTTGTCATTAAATTCGGCG
ATTTGTAATTCGTCATACAATTCGTCTAAATCGATGCTTGTAATAAGCCTTTTGTTATCTTTTGAAAAAG
CGTTATTTAATTCATCGTCATTATCTTCGACATTCGGTATTGCTGGTGTCAAAGGATTGCTTGGTGACGT
TTGCGGCGGTGTGTGTGAATCAATTGCGTCATTAATGTGCGTATACTGACCACTTAATGAAGAATGGTAC
TGATTGTTGTTAAGATCACGTTGATTTGCGTGTTGATGATTGTCGTTTGTACGTGACTGGTTTTGATGAT
TGTTGTTTGGCGCGTTGTTTTTGTCATAAGTATAAGTATACGCGCCGGTGTCTTTATTCACTTAGAACTG
TGCGTTTGGGTGTGCTTTCTTTGCTTCTTCTAATGTTTTGCTATCATTCGTGTATGCTTGAGCCGAGTTA
GGCGACATACTAAATAAAGTAAGAGTTGTCATCGTCAGTAAAATTGTTTTCTTCATAATAACCATTTAAT
ACTTTATGTATTTAATTTAATTTTAGTATACACATTTATATTACAAAAATGAATGGTTAATTAAAAATAT
ATGGGTGTATTCAATATATTTATTTATTTAAAAAAGCTAAAAATACTTAAAAAACTACATACATATACTA
ATAATTTATATATTATTTGAGTAAGGAGCACTTTTTCAAAAAATAGTGTCCCTAAAAAGTTTTGATAAAC
TTAAAATATTCAGGAGGTTTCTAGTTATGGCAATGATTAAGATGAGTCCAGAGGAAATCAGAGCAAAATC
GCAATCTTACGGGCAAGGTTCAGACCAAATCCGTCAAATTTTATCTGATTTAACACGTGCACAAGGTGAA
ATTGCAGCGAACTGGGAAGGTCAAGCTTTCAGCCGTTTCGAAGAGCAATTCCAACAACTTAGTCCTAAAG
TAGAAAAATTTGCACAATTATTAGAAGAAATTAAACAACAATTGAATAGCACTGCTGATGCCGTTCAAGA
GCAAGACCAACAACTTTCTAATAATTTCGGTTTGCAATAAGCATTCTGAAATTGGCAAAGTCACATTTTC
TAATGTGGCTTTGCTTATCATTTTTTAAGAAAACAACTGAAAGGAAATAAGCATGAAAAAGAAAAATTGG
ATTTATGCATTAATTGTCACTTTAATTATTATAATTGCCATAGTTAGTATGATATTTTTTGTTCAAACAA
AATATGGAGATCAATCAGAAAAAGGATCCCAAAGTGTAAGTAATAAAAATAATAAAATACATATCGCAAT
TGTTAACGAGGATCAACCAACGACATATAACGGTAAAAAGGTTGAGCTGGGTCAAGCATTTATTAAAAGG
TTAGCAAATGAGAAAAACTATAAATTTGAAACAGTAACAAGAAACGTTGCTGAGTCTGGTTTGAAAAATG
GCGGATACCAAGTCATGATTGTTATCCCAGAAAACTTTTCAAAATTGGCAATGCAATTAGACGCTAAAAC
ACCATCGAAAATATCACTACAGTATAAAACAGCTGTAAGACAAAAAGAAGAAGTAGCTAAAAACACAGAA
AAAGTTGTAAGTAATGTACTTAACGACTTTAACAAAAACTTAGTCGAAATTTATTTAACAAGCATCATTG
ATAATTTACATAATGCACAAAAAAATGTTGGCGCTATTATGACGCGTGAACATGGTGTGAATAGTAAATT
CTCGAATTACTTATTAAATCCAATTAACGACTTCCCGGAATTATTTACAGATACGCTTGTAAATTCAATT
TCTGCAAACAAAGATATTACAAAATGGTTCCAAACATACAATAAATCATTATTGAGTGCGAATTCAGATA
CGTTCAGAGTGAACACAGATTATAATGTTTCGACTTTAATTGAAAAACAAAATTCATTATTTGACGAGCA
CAATACAGCGATGGATAAAATGTTACAAGATTATAAATCGCAAAAAGATAGCGTGGAACTTGATAACTAT
ATCAATGCATTAAAACAGATGGACAGCCAAATTGATCAACAATCAAGTATGCAAGATACAGGTAAAGAAG
AATATAAACAAACTGTTAAAGAAAACTTAGATAAATTAAGAGAAATCATTCAATCACAAGAGTCACCATT
TTCAAAAGGTATGATTGAAGACTATCGTAAGCAATTAACAGAATCACTGCAAGATGAGCTTGCAAATAAC
AAAGACTTACAAGATGCGCTAAATAGCATTAAAATGAACAATGCTCAATTCGCTGAAAACTTAGAGAAAC
AACTTCATGATGATATTGTCAAAGAACCTGATACAGATACAACATTTATCTATAACATGTCTAAACAAGA
CTTTATAGCTGCAGGTTTAAATGAGGATGAAGCTAATAAATACGAAGCAATTGTCAAAGAAGCAAAACGT
TATAAAAACGAATATAATTTGAAAAAACCGTTAGCAGAACACATTAATTTAACAGATTATGATAACCAAG
TTGCGCAAGACACAAGTAGTTTGATTAATGATGGTGTCAAAGTGCAACGTACTGAAACGATTAAAAGTAA
TGATATTAATCAATTAACTGTTGCAACAGATCCTCATTTTAATTTTGAAGGCGACATTAAAATTAATGGT
AAAAAATATGACATTAAGGATCAAAGTGTTCAACTCGATACATCTAACAAGGAATATAAAGTTGAAGTCA
ATGGCGTTGCTAAATTGAAAAAGGATGCTGAGAAAGATTTCTTAAAAGATAAAACAATGCATTTACAATT
GTTATTTGGACAAGCAAATCGTCAAGATGAACCAAATGATAAGAAAGCAACGAGTGTTGTGGATGTAACA
TTGAATCATAACCTTGATGGTCGCTTATCGAAAGATGCATTAAGCCAGCAATTGAGTGCATTATCTAGGT
TTGATGCACATTATAAAATGTACACAGATACAAAAGGCAGAGAAGATAAACCATTCGACAATAAACGTTT
AATTGATATGATGGTTGACCAAGTTATCAATGACATGGAAAGTTTCAAAGACGATAAAGTAGCTGTGTTA
CATCAAATTGATTCAATGGAAGAAAACTCAGACAAACTGATTGATGACATTTTAAATAACAAAAAGAATA
CAACCAAAAATAAAGAAGATATTTCTAAGCTGATTGATCAGTTAGAAAACGTTAAAAAGACATTTGCTGA
AGAGCCACAAGAACCAAAAATTGAAAAAGGCAAAAATGATGAATTTAATACGATGTCTTCAAATTTAGAT
AAAGAAATTAGTAGAATTTCTGAAAAGAGTAAGCAATTGCTATCAGATACACAAGAATCAAAAACAATTG
CAGATTCAGTTAGTGGACAATTAAATCAATTAGATAATAACGTGAATAAGCTACATGCGACAGGTCGTGC
ATTAGGTGTAAGAGCTAACGATTTGAATCGTCAAATGGCTAAAAACGATAAAGAAAATGATTTATTCGCT
AAAGAGTTTAAAAAAGTATTACAAAATTCTAAAGATGGCGACAGACAAAACCAAGCATTAAAAGCATTTA
TGAGTAATCCGGTTCAAAAGAAAAACTTAGAAAATGTTTTAGCTAATAATGGTAATACAGACGTGATTTC
ACCGACATTATTCGTATTATTGATGTATTTACTATCAATGATTACAGCATATATTTTCTATAGTTATGAA
CGTGCCAAAGGACAAATGAATTTCATTAAAGATGATTATAGTAGTAAAAACCATCTTTGGAATAATGTCA
TTACGTCAGGTGTTATTGGTACAACTGGTTTGGTAGAAGGGTTAATTGTCGGTTTAATTGCAATGAATAA
GTTCCATGTATTAGCTGGTTATAGAGCGAAATTCATCTTAATGGTGATTTTAACTATGATGGTCTTCGTA
CTTATTAATACGTATTTACTAAGACAGGTAAAATCAATCGGTATGTTCTTAATGATTGCTGCATTGGGTC
TATACTTTGTAGCTATGAATAATTTGAAAGCAGCTGGACAAGGTGTGACTAATAAAATTTCACCATTGTC
TTATATCGATAACATGTTCTTCAATTATTTAAATGCAGAGCATCCTATAGGCTTGGCGCTAGTAATATTA
ACAGTACTTGTGATTATTGGCTTTGTACTGAACATGTTTATAAAACACTTTAAGAAAGAGAGATTAATCT
AATGTTGATGAATAGCGTGATTGCTTTAACTTTTTTAACAGCATCTAGCAATAATGGCGGACTTAATATT
GACGTGCAACAAGAAGAGGAAAAGCGAATCAATAATGATTTAGATCAATATGATACAACGCTATTTAATA
AAGACAGCAAATCGGTTAATGATGCGATTGCTAAGCAGAAAAAGAACGACAACAACAAATAAAAAATGAT
ATGTTTCAAAATCAAGCGAGTCACTCGACTCGCTTGAATGAAACTAAAAAAGTGTTATTTTCCAAATCTA
ACTTAGAAAAGACTTCGGAGAGTGATAAAAGCCCCTATATTCAAAACAAGCAGGAGAAAAAAATATTCCC
GTACATTTTGATGTCTGTAGGGGCTTTTTTGACTTTAGGATTTGTCATTTTTTCAATTCATAAAGGGAGA
CGAACGAAAAATGAATCAGCACGTAAAAGTAACATTTGATTTTACTAATTATAATTACGGCACATATGAC
TTAGCAGTACCAGCATATTTACCGATAAAAAACTTAATAGCTTTAGTATTGGATAGTTTGGACATTTCAA
TATTTGATGTCAATACACAAATTAAAGTGATGACGAAAGGTCAATTACTTGTTGAAAATGATCGACTCAT
TGATTATCAAATCGCTGATGGAGATATTTTGAAGTTACTATAGGAGGAAAAATAGATGGTTAAAAATCAT
AACCCTAAAAATGAAATGCAAGATATGTTAACGCCTTTAGATGCTGAAGAAGCAGCTAAAACAAAATTAC
GCTTAGATATGAGAGAGATTCCTAAGTCTTCAATTAAACCAGAACATTTTCATTTAATGTACTTATTAGA
ACAACATTCTCCATATTTTATAGATGCTGAATTAACTGAACTACGTGACAGTTTCCAAATACATTATGAC
ATTAATGACAATCATACACCTTTTGATAATATTAAATCATTTACTAAAAATGAAAAATTACGTTACTTAC
TCAATATCAAAAATTTAGAAGAAGTAAATCGTACACGCTACACATTTGTGTTGGCACCAGATGAATTATT
TTTCACAAGAGATGGATTACCCATTGCTAAAACAAGAGGGTTACAAAATGTTGTTGATCCATTACCTGTG
TCAGAAGCTGAATTTTTAACAAGATATAAAGCACTGGTTATCTGTGCATTCAATGAGAAACAATCATTTG
ATGCTTTAGTTGAAGGAAACTTAGAACTACATAAAGGAACGCCATTTGAAACTAAAGTTATTGAAGCGGC
AACGTTAGATTTACTAACAGCATTTTTAGATGAACAGTATCAGAAACAAGAACAAGATTATAGTCAAAAT
TATGCATATGTACGCAAAGTAGGGCATACCGTTTTCAAATGGGTTGCTATCGGTATGACAACGTTAAGTG
TTTTATTAATTGCATTCTTAGCCTTTTTATATTTTTCAGTAATGAAGCATAATGAGCGCATTGAAAAAGG
ATACCAAGCATTTGTAAAGGATGATTATACGCAAGTACTAAATACGTATGATGATTTAGATGGTAAAAAA
TTAGATAAAGAGGCACTTTACATTTATGCCAAAAGTTATATCCAAACAAATAAACAAGGTTTAGAAAAAG
ATAAGAAAGAAAATTTACTTAATAACGTGACACCAAATTCAAACAAAGACTACTTGTTATATTGGATGGA
ATTAGGACAAGGACATCTTGATGAAGCGATTAATATTGCCACTTATTTAGATGATAACGATATTACAAAG
TTAGCGTTGATTAATAAATTAAATGAGATTAAAAATAACGGAGATTTATCGAATGATAAACGTTCTGAAG
AAACGAAAAAGTATAACGATAAATTGCAAGATATTTTAGACAAAGAAAAACAAGTTAAAGATGAAAAAGC
GAAATCTGAAGAAGAGAAAGCAAAAGCAAAAGATGAGAAATTAAAGCAACAAGAAGAGAACGAAAAGAAA
CAAAAAGAACAAGCACAAAAAGATAAAGAAAAACGTCAAGAAGCTGAAAGAAAAAAATAGTATAGGACTG
AGGCAAAGACAATGCATAAATTGATTATAAAATATAACAAACAATTGAAGATGCTCAATTTGCGAGATGG
TAAGACATATACTATTAGCGAAGACGAGCGTGCAGATATTACGTTGAAATCGTTAGGCGAAGTCATTCAT
TTAGAACAAAATAATCAAGGTACTTGGCAAGCAAATCATACTTCTATTAATAAGGTGCTTGTTAGAAAAT
GTGACCTTGATGACATTACATTACAGCTTTATACAGAAGCTGATTATGCATCATTTGCTTGTCCTTCAAT
TCAAGATACGATGACAATTGGACCAAATGCGTATGATGATATGGTTATTCAAAGCTTAATGAATGCCATC
ATTATTAAAGATTTTCAATCAATACAAGAATCACAATACGTACGCATTGTGCACGATAAAAATACAGATG
TGTATATTAACTATGAACTACAAGAGCAATTAACGAACAAAGCTTACATTGGTGATCATATTTATGTTGA
AGGGATATGGCTCGAAGTACAAGCTGATGGTTTAAATGTATTGAGTCAGAATACAGTGGCATCGTCATTA
ATTCGCTTAACACAAGAGATGCCACATGCACAGGCAGATGATTACAATACGTACCATCGTTCGCCAAGGA
TTATTCACCGTGAACCGACCGATGATATTAAGATTGAAAGACCACCACAGCCAATACAGAAGAACAATAC
AGTGATATGGCGTTCCATTATACCGCCATTAGTAATGATTGCTTTAACTGTTGTCATCTTTTTAGTGAGA
CCAATTGGTATTTATATTTTAATGATGATTGGTATGAGTACAGTAACGATAGTATTTGGTATTACAACGT
ATTTCTCTGAAAAGAAAAAGTATAACAAAGATGTTGAAAAACGAGAGAAAGATTACAAAGCTTATTTGGA
TAATAAATCTAAAGAAATTAATAAAGCGATTAAAGCACAACGTTTTAGTTTGAATTATCATTATCCAACG
GTTGCTGAAATTAAAGATATCGTTGAAACGAAAGCACCAAGAATATATGAAAAAACATCGCATCATCACG
ATTTCTTACATTATAAGTTAGGTATTGCGAATGTAGAAAAGTCATTCAAATTAGATTACCAAGAAGAAGA
ATTTAACCAACGTCGTGATGAACTATTCGACGATGCTAAAGAATTGTATGAATTTTACACAGATGTAGAA
CAAGCACCATTAATCAATGATTTAAATCATGGACCAATTGCATATATTGGTGCACGACATCTCATTTTAG
AAGAATTGGAGAAAATGCTAATCCAATTGTCAACATTCCATAGTTATCATGATTTAGAGTTTCTATTTGT
GACACGTGAAGATGAAGTTGAAACATTGAAATGGGCACGTTGGTTGCCACATATGACATTGAGAGATCAA
AACATTAGAGGGTTTGTTTACAATCAACGAACACGTGACCAAATTTTAACGTTAATTTATAGCATGGTCA
AAGAACGTATCCAAGCTGTGCGTGAACGCAGCAGAAGTAATGAGCAAATTATTTTCACACCGCAATTAGT
GTTTGTCATTACAGATATGTCATTAATTATTGATCATGTCATTTTAGAATATGTAAACCAAGATTTATCA
GAATATGGTATTTCATTAATCTTTGTTGAAGATGTGATTGAAAGTTTGCCAGAGCATGTAGATACCATTA
TTGATATCAAGTCTCGTACTGAAGGCGAACTGATTACGAAAGAAAAAGAATTAGTTCAATTGAAATTTAC
ACCTGAAAATATTGATAACGTAGATAAAGAATATATCGCGCGACGTTTGGCGAATTTGATACACGTCGAA
CATTTGAAAAATGCAATTCCTGATAGTATTACATTTTTAGAGATGTATAACGTGAAAGAAGTAGATCAGC
TTGATGTGGTTAATCGATGGAGACAAAACGAAACATACAAAACGATGGCAGTACCTTTAGGTGTAAGAGG
TAAAGATGATATTTTATCATTGAACTTACATGAAAAAGCACATGGGCCACATGGTTTAGTTGCTGGTACC
ACTGGTTCAGGGAAATCTGAGATTATCCAATCATACATTTTATCTTTAGCTATTAATTTTCACCCTCATG
AAGTTGCGTTCCTATTGATTGACTATAAAGGTGGGGGTATGGCGAACTTATTTAAAGATTTAGTCCATTT
AGTTGGTACGATTACAAACTTAGATGGCGATGAAGGGATGCGTGCCTTAACATCAATCAAAGCCGAATTG
AGAAAACGTCAACGTTTATTCGGAGAGCATGATGTTAACCATATTAATCAATACCATAAGTTATTTAAAG
AAGGTGTTGCGACAGAACCAATGCCACATTTATTCATTATTTCCGATGAGTTTGCCGAATTAAAATCAGA
ACAACCTGATTTTATGAAAGAACTTGTATCAACGGCACGTATTGGACGTTCGTTAGGTATTCATTTAATA
CTTGCGACACAAAAACCATCGGGCGTTGTTGATGACCAAATTTGGTCTAACTCTAAATTTAAATTGGCAT
TAAAAGTACAAGATAGACAAGACAGTAATGAAATTTTAAAAACACCAGATGCAGCAGACATTACATTACC
AGGTCGTGCGTATTTACAAGTTGGTAATAATGAAATTTATGAATTGTTCCAATCTGCATGGAGTGGAGCA
ACATATGACATCGAAGGCGATAAATTAGAAGTTGAAGATAAGACGATTTACATGATTAATGACTATGGTC
AACTGCAAGCGATCAACAAAGACTTGAGTGGACTTGAAGATGAAGAAACGAAAGAAAACCAAACTGAGTT
AGAAGCGGTTATCGATCATATCGAATCTATTACAACACGATTAGAAATTGAAGAAGTTAAGCGTCCATGG
CTACCACCATTGCCAGAAAATGTATATCAAGAAGATTTAGTAGAAACAGATTTCAGAAAATTATGGTCAG
ATGATGCAAAAGAAGTGGAATTAACATTAGGACTTAAAGACGTACCAGAAGAACAATATCAAGGACCGAT
GGTATTGCAATTGAAAAAAGCTGGGCACATCGCGTTAATCGGAAGTCCAGGATATGGTAGAACAACGTTC
TTACACAACATTATTTTTGATGTTGCAAGACACCATCGTCCTGATCAAGCACACATGTACTTGTTCGATT
TCGGTACCAATGGTTTGATGCCAGTCACAGACATACCGCATGTTGCTGATTACTTTACAGTAGATCAAGA
AGACAAGATTGCGAAGGCGATACGTATATTTAATGATGAAATCGATCGTCGTAAGAAGATTTTAAGTCAG
TATCGTGTTACTAGTATTTCTGAATATCGAAAATTAACTGGTGAAACAATTCCGCATGTCTTTATTCTTA
TTGATAACTTTGACGCAGTAAAAGATTCACCTTTCCAAGAAGTTTTTGAAAATATGATGATTAAAATGAC
ACGTGAAGGGCTAGCATTAGACATGCAAGTAACCTTAACCGCCTCAAGAGCTAACGCTATGAAAACACCA
ATGTACATTAATATGAAAACGCGTATCGCCATGTTTTTATATGATAAATCAGAGGTGTCGAACGTAGTAG
GACAGCAAAAATTTGCGGTTAAAGATGTAGTGGGTCGAGCATTGTTAAGTAGTGATGACAACGTATCATT
CCATATTGGCCAACCATTTAAACATGATGAGACCAAATCATATAATGATCAAATTAATGATGAAGTATCG
GCGATGACAGAATTTTATAAAGGTGAAACACCAAGTGATATTCCTATGATGCCAGATGAAATTAAATATG
AAGATTACAGAGAATCATTAAGCTTACCAGATATAGTTGCCAATGGTGCCTTACCAATTGGATTAGATTA
TGAAGGTGTTACACTACAAAAAATTAAATTAACTGAACCAGCAATGATTTCATCAGAAAACCCGAGAGAA
ATTGCGCATATTGCCGAAATTATGATGAAAGAAATTGACATATTAAATGAAAAATATGCGATTTGTATCG
CAGACTCAAGTGGAGAGTTTAAAGCTTATAGGCATCAAGTGGCTAACTTTTCCGAAGAAAGAGAAGACAT
TAAAGCGATTCATCAACTAATGATTGAAGACTTAAAACAAAGAGAAATGGACGGTCCATTTGAAAAATAT
TCACTTTACATTATCAATGATTTTAAAACATTTATTGATTGCACGTATATCCCGGAAGATGATGTTAAAA
AGCTTATTACAAAAGGACCAGAACTTGGCTTGAACATTTTATTTGTCGGCATTCATAAAGAATTAATAGA
TGCTTATGATAAACAGATTGATGTTGCACGTAAAATGATTAACCAATTTAGTATAGGTATTCGTATTTCA
GACCAACAATTCTTTAAATTTAGATTTATTCAACGAGAACCTGTTATTAAAGAAAACGAAGCGTATATGG
TCGCGAATCAAGCTTATCAAAAGATTAGATGGTTTAAATAGCAATGAATTAAATAGGAGAGAGGTATGTT
ATGAATTTTAATGATATTGAAACAATGGTCAAGTCGAAATTTAAAGATATTAAAAAGCATGCTGAAGAGA
TTGCGCATGAAATTGAAGTTCGTTCTGGATATTTAAGAAAAGCTGAACAATATAAGCGATTAGAATTTAA
TTTAAGTATTGCACTAGATGATGTTGAAAGCACAGCAAAGGACGTACAAACTGCAAAATCTAGTGCTAAT
AAAGACAGTGTATCTGTTAAAGGAAAAGCGCCCAATACGTTATATATCGAAAAAAGAAATTTGATGAAAC
AAAAGCTTGAAATGTTGGGTGAAGATATCGATAAAAATAAAGAATCCCTCCAAAAAGCTAAGGGAATTGC
TGGCGAAAAGGCAAGTGAATATTTTAATAAAGCAATGAATTAATATTGAGGTGAAGATATGGGTGGATAT
AAAGGGATTAAAGCAGATGGTGGCAAGGTGAATCAAGCGAAACAATTAGCGGTAAAAACAGCTAAAGATA
TTGAAGCATGTCAAAAGCAAACGCAACAGCTCGCTGAGTATATCGAAGGTAGTGATTGGGAAGGACAGTT
CGCCAATAAGGTGAAAGATGTGTTACTTATTATGGCAAAGTTTCAAGAAGAATTAGTACAACCGATGGCT
GACCATCAAAAAGCAATTGATAACTTAAGTCAAAATCTAGCGAAATACGATACATTATCAATTAAGCAAG
GACTTGATAGGGTGAACCCATGATGAAAGATGTTAAGCGAATAGATTATTTTTCTTACGAAGAATTAACA
ATTTTAGGTGGTAGTAAATTGCCTCTCGTAAATTTTGAATTGTTTGATCCATCAAATTTTGAAGAAGCTA
AAGTGGCTTTAATTGAAAAAGAATTAGTAACAGAGAATGACAAGTTAACTGATGCAGGTTTTAAAGTGGC
TACATTAGTAAGAGAGTATATTAGCGCCATTGTAAATATTCGAATTAATGATATGTATTTTGCACCATTT
AGCTATGAAAAACATGAATATATTTTGTTAAGCCGTTTTAAAAATAATGGGTTTCAAATACGAATTATAA
ATAAAGACATTGCATGGTGGTCGATTGTACAATCATATCCTTTATTGATGAGACAAGAAAAGTCCAATGA
TTGGGACTTTAAACAAATTGAAGATGAAACATTGGAGAACTTAGATAATGAAAGTATCGATACGATTGGG
CGTGTTTTAGAAATTGAAATATACAATCATCAAGGTGACCCTCAACAAAGTTTATATAACATTTATGAAC
AAAATGATTTGCTACTCATTCGATACCCATTAAAAGATAAAGTGCTGAATGTTCATATTGGTGTCATTAA
TACATTTATACGAGAATTATTTGGATTCGATACTGATGAAAATCATATTAATAAAGCAGAGGAGTAATGA
CGTTAAGTGGGAAAATTAGTGTTAAAGCTGAAACGATTGCACATGTTGTAAAAGAATTGGAAAGCATTAG
TCAAAAGTATGATGAAATAGCTCAAAACTTTGGGGAAATAGCGCAATTAAATTACTACAGTAGTGAAAAA
GCTGCACATTCTATGGAAAATGGCTATAGTAGTGCTGCAACAGTCATTAGTGGTCTCAAAGGTCCATTGA
GCACACTCGGTGGTGGCGTCATGAATTCAGCACAAAAGTTCTTTGAAGCAGATGAACATTGGGGTGCGGA
ATTTGCCAAGCTTTACTATAATATTGAGGGATAGGTGCATGACATGACAAAAGATATTGAATATCTAACA
GCTGATTATGACAATGAAAAGTCATCTATCCAAAGTGTAATAGATGCAATAGAGGGTCAAGACTTCTTAG
ATGTAGATACAACAATGGATGATGCGGTAAGCGATGTCAGTTCTTTAGACGAAGATGGCGCAATATCATT
AACAAGTAGTGTAGTAGGTCCACAAGGATCTAAATTAATGGGGTATTATCAAAATGAGTTATATGATTAT
GCATCTCAATTAGATTCGAAAATGAAAGAAATTATTGACACGCCATTTATAGAAGATATAGATAAAGCAT
TCAAAGGTATAACGAATGTTAAATTGGAAAATATATTAATAAAAAATGGCGGTGGTCATGGTAGAGATAC
CTATGGGGCTTCTGGGAAAATTGCAAAGGGAGATGCCAAGAAAAGTGACAGCGATGTTTATAGCATCGAT
GAAATATTAAAATCGGATCAAGAATTTGTAAAAGTAATTGATCAGCATTACAAAGAAATGAAAAAAGAAG
ATAAGAAATTATCTAAGAGTGATTTTGAAAAAATGATGACTCAGGGCGCTTCTTGTGATTACATGACAGT
AGCTGAAGCGGAAGAGCTAGAGGAGCAAAAGAAAAAAGAAGAAGCTATAGAGATTGCAGCACTAGCTGGT
ATGGTAGTGTTATCTTGTATTAATCCTGTTGCTGGAGCAGTAGCTATTGGTGCTTATTCCGCCTATTCAG
CAGCAAATGCAGCCACAGGAAAAAATATTGTAACTGGAAGAAAGCTATCTAAAGAAGAACGAATCATGGA
AGGACTTTCGCTTATTCCATTGCCAGGTATGGGCTTCCTCAAAGGTGCTGGGAAAAGTTTAATGAAATTA
GGCTTCAAAGGCGGAGAAAAATTTGCAGTTAAAACAGGATTGCAAAAGACAATGCAACAAGCAGTTAGTC
GTATTTCACCTAAAATGGGAATGATGAAAAACAGTGTGTTGAATCAATCTCGTAACTTTGCTCAAAATAC
TCATGTTGGACAAATGCTGAGTAACATGCGTGGTCAAGCAACTCATACTGTTCAACAAAGTAGAAATTGG
ATTGGACAACAAGCACAAAACGTCAAGCGAACCGTGAATAATATACTTGATAAAGAAATAGCACATCCAT
TTAAACAACAACTTGCACCAGCGGGAATGGGTGGTATAAAATTTGCTGAAACAACTACTTTGAGAAACAT
GGGTCAAAACATGAAACGTGCTGTTACACCACAAAATCACGTGACACATGGTCCGAAAGATAGTATGGTG
AGAAGTGAAGGTAAACATAGTGTAAGTAGCCATGAAATAAATTTATCAAAATATGTTGAATCACCAAACT
ACACCAAGGTTAAATATGGATAGCAATATGCAAGACTTAGACCTAAGAAACTAAAGGCGAATATTGAATA
TACAACGCCTAATGGTCACATATATCGGACTGATCATAAAGGGCGCATAAAAGAAGTTTATGTAGACAAT
CTCTCTCTAAAAGATGGAGATCGTAATAACTATGCGCAAAAAACTGTAGGTGGAGAGGATAGATTACCAG
ACGATGATGGAGGTCATTTAATTGCTAGAATGTTTGGTGGTTCAAAAGACATAGATAACCTTGTAGCACA
AAGTAAATTTATCAACCGTCCATTTAAGGAGAAAGGTCATTGGTATAAGTTGGAAAAACTATGGGAAAAG
GCAATTAAATCAGGGAAATCCGTAGACAGTATTAAAGTTGAAGTTAAATATACAGGTAATAGTCAAAGAC
CAACCGAATTTTTGGTTCAGTATTTAGTTAATGGCAAAGCTAAATCAAAATCTATAAAAAATATATAGGA
GTGATAACATGAATTTTGAAGAAAAATTAAGTGAAATGTACAATAAAATTGCAAATGAGATTAGTGGAAT
GATACCAGTAGAGTGGGAAAAGATATATACAATTGCGTACGTAGATGATCAAGGTGGAGAGGTCATTTTT
AATTATACTAAACCTGGAAGTGAAGAATTGAATTATTATTCAGATATTCCTAAAGATTGTAATGTCTCAA
ATGATATTTTTATGGATTTATGGATGAAAGTTTATCGAATGTTTGATGAGTTAAGAGAAACTTTTAAAAA
AGAAGATTTAGAACCATGGACATCATGTGAATTTGATTTTACAAGAGAAGGTAAACTGAATGTATCTTTT
GATTATATAGATTGGTTAAATACAGAATTTGATCAATTGGGTCTTGAAAATTATTATATGTACAAAAAGT
TTGGTGTCATACCAGAAATGGAATATGAAATGGAGGAGATTAAACAAATCGAGCAATATATTAAAGAACA
GGAAGAATAAACTATTTTAATTGTAAGACTAAACAATAAAGCTTTGTTTAGTCTTTTTGGCGGTTAAGTA
AAAAACAATATAGACCGTAAAGTTGATACTCATCAAATAATAATATAAAGATAATTTTATGCTTTTAGTA
GATGAAAATCTAAGTATATATAACTTTAAATACGTAATATGCTATTTAAAAATAATGTATAGGAGATAGA
TATGACTACTAAAGAAAATATTGATACTCTTCGAAAGCCAGGTGCACAAGCCTTAAGTTTAATATCATTG
TTTTTGATACTTTTTTCATGTCTGACTTTCTTTTTTGGTTTAGATTATGAAAGGTTTCCTAATTATTTAA
AGATAACGACAATTATAGAATTAATAATTATTGTAATTAGTTTACTTCAATGGATTAGATTTATAGATTT
CGAAAAGGAAAGCGCACAGAAATATAAAAAAATATATGCCCGATTTTTAGTTATTATAAATGTGTTAACT
ACTATCACTGTAGTATTTGCACTGTATAACCTTTATTATTTTGCAGCTGTACAAAACCATTATGATTTAT
TCAATTATTGGTTAATGGGTATGATTTCAATCATAATTAGTTATTTGTTATTAGTAATTGGCGGAATGTT
TACGTTGTTAAAATTACCTAAAGTAACAAAACGTTGGGCTGGTAAAACTAAAACACATTTCGGTTTATTA
TTAACTGCGTTGAGCTCATTTATATATATTGAAAAAATTATCGAATATATATTGATTCCTAATGTCGTAG
AATCCAAGTTTATAATTATTGTAAGCATGTTGGTTATCGCTGGAGCACAATTTGTGGCATTTCAATTTAT
TATGCAATACAGTAGATTCTATATTTTTGAATTAAACACAGAAGAAGATGACTAAATAATTTTATAAATT
CTGTGGAGTATACTTATATAAGAAAATCAACTTCAACGTATATCACCATATTATTTTATACTCAATGATG
TGAATGAATTTAAGTGGATTGATATTAAAGTAAAAGTTATGGAATATTGAGGTGCGAATATGGAGTTCTT
ATTATTAATTGTCGTAGCCGGACTGTATTATATTATATATTTAACTGCTGTGATGTATTCTGAAAAAATA
GTAGTATTGCCTATAATCATCTATGCCATTGTGTTTGTAGTAATTGGTATCACTTATATTTTTTATAGGT
GACAGCTATGATCAGTTAACAAATTTCAATGTGATTTTGTATATGGGGAGTTTGTTTTATGCATGGATGG
CTTTTAGAAATATTTGGAACAGACCACTATTACTAAAATATAAGAACATTACAGATAGTTCAAGTGGAAT
AGTTAATAAATCTGAATACAATGCAGTTGAAAGCTTACGTATAAACATTGAAATAGCTAAGTATAAAGGG
ATTATTTCTTTGATAGTAGCTATAGTATTAACGGTATTAATGACATTAAAATCAACACCTCAAATTACTG
CAGAAACACGTGACTTAAGTATCTCATTTTTCATACTCAGCTTATTTATCATTATAATATTTGCAGTTTG
GGATTTGATTATTAGAGTTAGAAAGGGAACGTTTGCTTTTGTTGTAATAAGGCCAATATTATTTAGTTGT
TGGTTATTTATTTTGAATATGATTTTATCAAGATTATTATAATTATAAGAAGTTGAATAAATTGTAAAGT
GAAAAATCATTGAGAATTTCAATTATTGTAACAATAATTTCTTTTGCTTTAGATTTATTAGCATATTTAG
GTTTAAAATGAGTAATATTATTTTGAAGAAGCATTAAGCGACGTAGAGGTGTTGTTTTAATGCTTTTTAT
TTAACAGTAATGAAATCAATATCTATTTTGAAAATATAGGGGCGATAACATGACTTTCGAAGAGAAATTA
AGTGAAATGTATAACGAGATTGCGAATGAGATTAGTGGGATGATACCTGTAGAGTGGGGAAAGGTATATG
CAATGGCATATATAGATGATGAAGGAGGCGAAGTGTTCTACTATTACACAGAACCTGGAAGCAATGAATT
ATACTACTATACTAGTGTATTAAATAAATATGATATATCGGAATCAGAATTTATGGACTCAGAGTATGAG
TTGTATAAACAATTTCAAAAGTTAAGAAATATATTTAAAAAAGAAGGACATGAACCATGGACATCATGCG
AATTTGACTTTACAAGAGAAGGTAAATTAAACGTATCTTTTGATTATATTGATTGGATAAATACAGAGTT
TGATCAATTAGGCCGTGAAAATTACTATATGTACAAAAAGTTTGGTGTTTTACCAGAAATGGAATACGAG
ATGGAAGAAATTAAAGAAATCGAGCAATACATTAAAGAGCAAGATGAAGCTGAACTATAGGGGAGATAAT
ATGACTTTCGAAGAAAAACTAAGTCAAATGTATAACGAGATTGCGAATGAGATTAGCAGCATGATACCGG
TAGAGTGGGAAAAAGTATATACAATGGCTTATATAGATGATGGAGGAGATGAAGTATTCTTTAATTATAC
TAAACCTGGAAGTGATGACTTGAATTATTACACCGATATACCTAAGGAGTATAACATTTCTGTGCAAGTA
TTTGATGATTTATGGATGGATTTATATGATTTGTTTGAGAATTTAAGGAATTTATTTAAAAAAGAAGGAC
TCGATCCATGGACATCATGTGAATTTGATTTTACAAGAGAAGGTAAATTGAATGTATCATTTGATTATAT
AGATTGGATAAATACAGAGTTTGATCAATTGGGCCGTGAAAATTATTATATGTACAAAAAGTTTGGTGTT
TTACCAGAAATGGAATACGAAATGGAAGAAGTTAAAGAAATCGAGCAATATATTAAAGAGCAAGATGAAG
CTGAACTATAGGGGAGATAACATGACTTTCGAAGAAAAACTAAGTCAAATGTACAATGAAATTGCAAATG
AGATCAGTGGGATGATACCGGTAGAGTGGGAAAAGGTATATACAATTGCCTACCTAGATGATGAAGGTGG
AGAAGTCGTTTTTAATTATACTAAACCAGGTAGCGATGAATTGAATTATTACACGGATATATCTAGAGAT
TATAATATTTCAGAAGAAATATTTGATGATTTATGGATGAATCTTTATTACTTGTTTATGAATTTAAGGG
ATTTATTTAAAGAAGAAGATTTAGAACCATGGACATCATGTGAATTTGACTTTACAAGAGAGGGAAATTT
GAAAGTATCATTTGATTATATAGATTGGATTAAATTAGGTTTTGGCCCATCTGGAAAGGAAAACTACTAT
TTGTATAAAAAGTTTGGTGTTTTACCAGAAATGGAATATGAAATGGAAGAAATTCGAGAAGTAGAGAAGT
ATGTTAAAGAGCAAGAGTAGCATATATGTTATAGAAGGCTGTGCAAAACCAACCTCGTTTTACATTTGAC
TCAAAGAAGAAGGTAAACGATAAGATTATTTGCAACTTAAAAAGTTTATTAGCTTCTCGGTATCCATACA
TCATATGTATAAATGAGTTTAACTAATTAATAAATCACGATATAAATTTAAAATTGCCATTAATTGAAAA
GGTTATTGTAGTGTATTTTATAAAGTTGATGCACATCGACTTATTTTTTAAAACTTATATCAAAAAATAT
GAGAAAAGTATATACTGTTAAAATGTTTTTTACTATAATTATAAATAGTTAAATATTTGGGAATTAAATA
AATATATAGGAGGCAATTTTTAGAGATACATAGCAATGTATAGGCATCAAATAGTTATTGCATAATTTTC
AGTAAATAGTTGTAAATTAACACTGAAATAGATGTTTATATTAAGCAGACTTTAATATCATAATTAATCA
AAATCTTGCGTCAAACATTTAAACGAATTTTAAGTTTATAACAATTGGTTAAACATTGTTCAAACATTAC
AATGATAAAGCATATTATCAGTATTGTAGTGTGTGGAAAATGACAGCCATCTGAGGAGAAAAATGATGAA
AAGAATATTGGTAGTATTTTTAATGTTAGCAATTGTATTGGCAGGTTGTTCTAATAAAGGTGAAAAGTAT
CAAAAAGATATTGATAAAGTGTATAAAGAACAGAATCAAATGAATAAAATTGCCTCGAAAGTACAAAACA
CTATTAAAACAGACATTAAAAAAGAAGACAGTAATACACATGTTTATAAAGATGGTAAAGTCATTGTTAT
TGGTATTCAATTGTATAAAGATCGTGAAAAAATGTATTATTTCGCATATGAAATAAAAGATGGTAAGGCA
GAAATCAATAGAGAAATAGATCCAATTAAGTATATGAAAGACCATAAAGCAGATTATGAAGATGAAAATG
TAGAAGTGGAAAAAGATTAACGTATGCTTTCTTTAAAACTTTTAACCAGTTTCAAAAAGTAAATGAGCTT
TAGCGACAATAATTTTTAAAATAAACACGATATAAATTTAAACATTTATATATAAGAACACAAACGTAAG
TTTGTAAATAATAATAAAGGAGTAAGACAATGTAAAAATCGATCAAAATAATGACAATAATAGGAATTGT
TGTTCAGGGTTTAGCAACGGTATTTAGTTTACTATTTATGGTTTTAGCAGCATCAGGTGTAATGACTACA
GATGTGTCAACAACAGTTAATGGTGAGGTTGACCCAGTTGATGCAGAAACAGCAGCAATTTTCACTGTAT
TATTCTTATTCCTATTTATATTTGGAATCATTTCAATTATTTTAGGTGCAATCGGTATGTTTAAAGCATC
TAAAAACAAAAAAATGAGTGGTATATTGTTGATTATTGGAGCTGTAATAAGTGGTAACATAATTACATTT
GCTTTATGGTTAGTCAGTGGTATTAAACTACTTACTAATAACAAGCCTAAAGATGAAATAAGCGACTTAT
CATAAACATCGTAAATTGAAATTTCAAGATTTCTTAAGTAATTATATTTCTGTTAGTTTTTAACAAATTA
ACCAATTAAATAAAGTGCTCTCTTAGAAGTAGATTTTCAGTCAATAACTGCTTTTAAGAGAGCATTTTGT
ATTTGATAATAAGCATGCCATCGGACAAAAAGCATTGACGAACTTTAAAAAAATACGTTAGATAATGCAC
TTCTAAATATTAAAGGCATCGACTAACGCATTGTTCAAATAGAGTTAATTATTTTTTATAAAATTGATGA
TGATCATTCAAGTAAGCATAGAATAAACCTATAATGAGTCCGCCTCCGATATAGTTACCGATAAAAGCGG
CAGCAATATTTGAAATAGCAGGAATGAAGTGCAATGTATCAACTTGATAAATTAAGCCTCCCATAAACAA
GCAACTGTTGTAAACGACATGTTCATAACCCATAAAGGCGAATATGGTAACACCGAACATCATGACAAAC
ATTTTTGCAAGTACATCGTCAATTTGCATGGCGATAACTAATGAAATATTAATAAAAAAGTTGGCGAATA
TCGCTTTCATTAATATACTTACAAACCCAGTAGACAACGTTTTATGTTCTATAACTGCTGATAATTGATT
TAACATATCTGGCGTCATTACATTTGAAAAACGCATGAAACTAAATAAAATAGCAGCACCTAAAATATTT
CCTGCAAAGCATAATAAAAATATTTTCAATACTCTAGTTGGTTTAATTACTTTATAATACAGGCCTACAG
TAAAGTACATGAAGTTACTGGTTAGTAGTTCGGAGTTTGTAAATAAAATGAGTACTAACGCAAAACTGAA
TGTAATGGCGCTGGCCATATTCACAATGCCTGGCGGTAAATCTGGTTCGTGTGTTGCTTTAACTGATAAT
ACGAAGACCGTAATAATCCCGATAATAAATCCTGCCATCATAGCGCGTAATAGATAACGTTTTAAATAAA
CGCTTTGTAATATATCTTTCGTTCTTATCGTTTCGACTACGTTATTTACCCAGTCGTCCCCATAAAATAT
TTTATCCCATTTAATATGTTTCTCCTTCACAATGACATCCTCACTTTTCATTTGTTAATCAGAGTATACT
ATGAATCGCTTTATTTGTGAATAATTTCACAAAATTAATTTTAAAAACTAATATTTTTGAATAACAGCTA
GGATTTTTTAACAAATCATTTATTTTAAAATAATTAATCGTCAGTTAGCATCAATGAATAAATACAGATT
TTCATACAAAAAAACCTAGTAATGATGTGACGATCATTACTAGGAGATTATGCGTCTATTAAGTTGTCGC
TTGTTTCGGACGGCGTATAACTACATCGATGATGAAACCTATAATTGCCAAAAGAATGAATGGTACAAGC
CAAGCTAAATCGATATCTGCTAAAGGTAACATCATAAACCATTTTAAAATAACACCGTGTAATAAGTTGA
AACTATTTAGTATTTGTAAAATTGAAATAATCAATGTAATAACAGTTGCAAGTCGATAGGCCCAACTGAA
TCTGAATGTGCTAAACATGTTAGCAAATGATATCAGTACAAGTGCAATAGACACGGGATATATTAATGTC
AACAATGGTACAGCAATTTTTAAAATCATTTCTAAACCAAGTGTTGTAAATAAAAATCCTATGATAGAGA
AAACAAGTGCGAATATTTTATAAGAAAACTTAGGTACGTGTTTCTTAGTAAATGTTGCACAAGCGTTGAC
GAGTCCTATACATGTTGTTAGGCATGCAAGAATAACCGTCATTCCAAATACGAGGTTACCGAACGAACCA
AATACGCGCAATGAATTGTACGTCAATATATCAGTACCATCTTTAAAGTTTCCTGGAGCTGTTGACGCAC
CTACATATGCCAACGCAAAGTAAATCATACCAAGTAATATAGCTGCAATAAATCCTGAAAAGCAGACATA
CTTTAATATTTTCGTGCGATCTGTGAGGCCTTTAAACTTATAGCCATTGACAATGACTACGGAAAAAGCT
AATGCTGCAACGAGATCCATTGTAAAATAGCCTTCCAAACTTCCTGCAATGAAAGGATGTGTTATATATT
TATCCTTAGGTGCACTTAGTGCAGATTCAGGGTTGAAAATGACAGCAATACTTAATAGAGCGACCATTAA
TAGTAATAACGGTGTTAATAATTTTCCTAAATGATCAACGATTTTCGATGGATTTAAACTAATCCAATAA
ACGATAGCAAAAAAGATTGCTGCGAATATAATTAAAGTCCATTGGTTATGTACTGGCAAAATGTGTCTTG
TGCCAATTTCATACGCGACATTTGCAGCACGTGGAATACCGTAAAATGCCCCGATAGACATGTAAATAAC
GACAGCGAAAATAAACCCGAACCATGGATGTATACGATTGCCTACACTTTCAACACCTTCATCATAAAAT
GCGACAACGATAACAGTAATAAAGGGTAGTAAAATGCCAGTAAGGGCAAAGCCAAACATGCCAATCCACA
TATTTTGACCCGCTGTATGGCCGAGCATGGGCGGGAATATTAAATTTCCGGCTCCAAAAAATAGTGAAAA
TAACATGAGGCCCGAAATAATAACTTGTTTTTTCAATGTAATTTCCTTCCTAAAACTAGATATTCATAAT
AATTTAAAAAATCTGAAAAATAAAAACGTACTTACTTTATCTTTAAATGACAATACTATGATTCTATTAT
TTTATAAAAAAGATTGCAATAATAACGTCTTGCTATTATTGGATAATGACAATTAAAGTGTCGTTTTTAT
GAATTAAAATAGGTGAAAGTAAGTTGGAAATACGTTGAAGTGTTGTGATTTTTATGAGAAATTGTATGAG
TGAGGACTGCTATTTATAAAAGGTAAACTATGGATGAGTTTATGGTTGTTCCAATAGGTAAATAAGAGAT
AGCACACTGTACACATAATGATACGTGGATGAGTTAATATGTCTGATAGAAAGGCCTAGTCACTCAAATG
AATTTAAGTTTATTATGTGATAAATCACAAATCTCTTTCATGTGATAGGTCTCCCATTAAATCATGCTTA
TATGAAATGTTCACATATTTGTTAGCTTTTCAAGAAATAATATTAAATATCTTTTCATAGTATAGCAATA
TTAAATAAATGCATTTATAATTTTAACTGTTTTTAAATATTAATCATGAGGTGATAAGATGAATAAAATT
TCAAAGTATATTGCAATAGCATCATTATCGGTAGCGGTTACAGTTTCTGCACCACAAACGACAAATTCTA
CAGCGATTGCCAAAAGTTCTGCTGAAGTTCAACAAACGCAACAAGCTTCTATACCAGCATCACAAAAGGT
GAATCTTGGTAATCAAAATATTATGGCAGTGGCTTGGTATCAAAATTCAGCTGAAGCAAAAGCATTATAT
TTACAAGGTTATAACAGTGCAAAGACTCAGTTAGATAAAGAGATTAAAAAGAATAAAGGTAAACATAAGT
TAGCTATTGCTTTGGATTTAGATGAAACAGTTTTAGATAATTCTCCATATCAAGGCTATGCATCAATACA
TAATAAACCTTTCCCAGAAGGTTGGCATGAATGGGTACAAGCTGCTAAAGCTAAACCTGTCTATGGCGCA
AAAGAATTCTTGAAATATGCTGACAAAAAAGGTGTCGATATCTACTATATTTCTGATAGAGATAAAGAAA
AAGATTTAAAGGCAACACAAAAGAACTTAAAACAACAAGGTATCCCTCAAGCTAAGAAGAGTCATATTTT
ACTAAAAGGTAAAGATGATAAGAGTAAAGAATCACGCAGACAAATAGTTCAAAAGGATCATAAACTTGTC
ATGCTATTTGGAGATAATTTATTAGACTTTACAGATCCAAAAGAAGCTACAGCTGAATCTCGTGAAGCAT
TAATTGAAAAACATAAAGACGATTTCGGTAAGAAATATATCATTTTCCCTAATCCAATGTATGGTAGTTG
GGAAGCTACAATTTACAACAATAACTATAAAGCAAGTGACAAAGCAAAAGATAAATTACGTAAAAATGCT
ATTAAGCAATTCGATCCTAAAACAGGCGAAGTTAAATAATATGTGAATTGGACGTCTACATGTACTTAAA
GGTATATGTAGGCGTTTTTAAATTGATCCTTAATTTTAAATGTACCGTACACAAATAATAGACAATTAAT
TGCATTTTCCATAAATTTGCTTTTAATATAAAAAGTTCGGGTATAATGAAGGATAAGTGTATGTATAACA
TTACAGAGCGCAACACGACGTACGTACATCTAAGAATATAAACAATGTTTAAATCATAGTAGTAGGGAGA
GAAATTCATGTTTTTAGCTTGGAATGAAATACGGCGCAACAAATTGAAGTTTGGACTAATTATTGGTGTG
TTAACGATGATTAGTTACTTGCTATTTTTATTATCTGGATTGGCGAATGGTCTTATCAATATGAATAAAG
AAGGTATTGATAAGTGGCAAGCAGATGCCATTGTTCTAAATAAAGATGCCAATCAAACTGTGCAACAATC
TGTTTTTAACAAGAAAGATATTGAAAATAAATACAAGAAGCAAGCTACTTTGAAGCAAACAGGGGAAATT
GTGTCTAATGGCCATCAAAAAGACAATGTTTTAGTGTTCGGTGTTGAAAAGTCATCATTTTTAGTTCCAA
GTTTAATAGAAGGGCATAAAGCGACTAAAGATAATGAAGTGTTAGCTGATGAAACACTTAAAAATAAAGG
ATTTAAAATCGGTGACACATTAACACTATCTCAATCAGATGAAAAATTGCATATCGTAGGTTTTACAGAA
AGTGCAAAATATAATGCGTCACCAGTCATTTTCACGAATGACGCTACCATTGCCAAGATTAATCCTAGAT
TGACTGGAGATAAAATTAATGCAGTTGTTGTACGTGATACAAATTGGAAAGACAAAAAATTAAACCAAGA
GCTTGAAGCGGTAAGTATTAATGACTTTATTGAAAATTTACCAGGTTATAAACCACAGAACTTAACATTA
AACTTTATGATTTCATTCTTATTTGTCATTTCAGCTACAGTTATAGGCATTTTCTTATATGTCATGACAT
TACAAAAAACAAGTTTATTTGGCATATTAAAGGCTCAAGGATTTACGAATGGCTATTTAGCGAACGTAGT
TATTTCGCAGACGCTCATATTAGCATTATTCGGTACGGCATTTGGCTTACTGTTAACAGGCGTTACAGGT
GCATTTTTACCTGATGCAGTACCTGTCAAATTCGATGTACTAACATTACTCGTATTTGCAATTGTGTTAA
TGATTGTCTCTGTATTAGGAAGTTTATTCTCCATTTTAACAATTAGAAAAATAGATCCGTTAAAGGCGAT
TGGGTAGGAGGTGTAGCAAATGTTGAAATTTGAAAATGTAACAAAGTCATTTAAAGATGGGAATCGTAAC
ATTGAAGCGGTTAAAGATACAAATTTTGAGATAAATAAAGGTGATATTATAGCATTGGTTGGACCTTCTG
GCTCTGGTAAAAGTACATTTCTAACTATGGCAGGTGCTTTACAAACGCCGACATCTGGGCGCATTTTAAT
CAATAACCAAGATATTACGACAATGAAGCAAAAAGCATTGGCAAAAGTTAGAATGTCTGAGATAGGTTTT
ATTTTACAAGCTACAAATCTTGTGCCATTTTTAACGGTAAAGCAACAATTTACATTACTGAAAAAGAAAA
ATAAGAATGTTATGTCTAATGAAGACTATCAGCAACTTATGTCACAATTAGGGCTAACATTATTGCTTAA
TAAGTTACCTTCAGAAATTTCAGGTGGTCAGAAACAACGTGTGGCAATAGCCAAAGCGTTGTATACGAAT
CCGTCGATTATTTTAGCGGATGAACCTACCGCGGCGTTAGATACTGAAAATGCGATTGAGGTAATTAAAA
TTCTACGTGATCAAGCCAAACAAAGAAAGAAAGCATGTATTATTGTTACACATGATGAACGACTTAAAGC
ATATTGTGATCGTTCATATCATATGAAAGATGGCGTCCTTAATCTTGAAAATGAAACAGTAGAATAGTTT
TATTAAGCCGGTACATCATGTGCCGGTATTTTTATGTTTATGTATTATTTGAATAAACTTTCACATTCAA
TTAATAATAATTATTATCGAAAATTAGAAATATTCCGTGAAATATAATATTTTTTGTAGTAAAATGGCCT
CTAAGTATTCAATATTTAAATATGGGGATTGAATATAAAATTATCGTAATGGGGGTCAATGGTTATGGAT
TTATTGATAGGTACTTTATTTTTATTTTTGGTCTTAGTGATTTTTACATTATTTACATATAAAGCACCTA
ATGGTATGCGCGCCATGGGAGCATTAGCAAATGCAGCAATCGCAACATTTTTAGTAGAAGCATTTAATAA
ATATGTTGGTGGCGAAGTATTCGGTATTCAATTTTTAGAAGAGCTAGGAGACGCTGCGGGAGGTCTAGGT
GGTGTCGCTGCCGCTGGATTAACAGCATTAGCTATCGGTGTGTCACCAGTATATGCATTAGTTATAGCAG
CCGCGTGCGGTGGTATGGATTTATTACCAGGTTTCTTTGCGGGTTATATGATTGGATATGTGATGAAATA
TACAGAGAAATATGTGCCGGATGGTGTCGACTTAATTGGATCGATTGTCATCTTAGCGCCATTAGCTCGT
CTTATTGCAGTATTATTAACGCCAGTAGTGAATAGTACATTGATTCGAATTGGTGATATTATCCAAAGTA
GTACGAATACGAATCCAATTATCATGGGTATCATTTTAGGTGGTATTATCACGGTTGTCGGCACAGCGCC
ATTGAGTTCAATGGCATTGACAGCATTATTAGGTTTAACGGGTGTACCTATGGCTATTGGTGCCATGGCA
GCATTTAGTTCGGCATTTATGAATGGGACGCTATTCCATCGCTTAAAATTAGGTGATCGTAAGTCTACGA
TTGCAGTAAGTATTGAACCTTTATCACAAGCAGATATTGTATCAGCCAATCCAATTCCAATCTATATTAC
AAATTTCTTTGGTGGTGCGATTGCTGGTTTAATTATTGCTATGTCAGGTTTAATTAACGATGCGACAGGT
ACAGCTACACCGATTGCAGGATTTTTAGTTATGTTTGGATTTAATCATCCGACGACAATTGTGATTTATG
GTGTAGTAATGGCGATTGTAGGTGCGCTTGCAGGTTATCTTGGTTCAATCGTATTTAAAAAATACCCAAT
TGTTACTAAGCAAGACATGATTAATCGAGGTGCAGTAGACGCATAGCATCATCATATTGAATAGTAAAAA
CAAATAAAACATAGTAACGTGATTCAGTCGATATAACAGTCGATAATGAGTCACGTTTTTTTATAGAAAA
ATATAAGACATAAAAATGTCATAATTTATAGTCGACAAATATCATACTGTATAAACATTTATCATTTTCT
CAAGTGCCTTTTACGCGATGGAATAAACTTACTTTTTACGAAATTATGCGTATTTTATAAACAAATATCA
TTGATATAACGGTAAATGTAAGCGTTTACAACGGAAATAACTGCATGCTACGATAATTTTGTAAATTCAC
TGATTCAAGTATTTTAAGTCAATATGAGGAGGGATGTTATGAGCGATTCTGAGAAAGAAATTTTAAAAAG
AATTAAAGATAATCCGTTTATTTCACAACGTGAACTTGCTGAGGCAATTGGATTATCTAGACCCAGCGTA
GCAAACATTATTTCAGGATTAATACAAAAGGAATATGTTATGGGAAAGGCATATGTTTTAAATGAAGATT
ATCCTATTGTTTGTATTGGCGCAGCGAATGTAGATCGTAAGTTTTATGTGCATAAAGATTTAGTTGCAGA
AACATCAAATCCTGTAACGTCAACACGCTCTATTGGTGGCGTAGCAAGAAATATTGCTGAGAACTTAGGT
AGGCTTGGCGAAACGGTCGCTTTTTTATCTGCTAGTGGACAAGATAGTGAATGGGAAATGATTAAACGAT
TGTCCACACCATTTATGAATTTGGACCATGTTCAACAATTTGAAAATGCGAGTACAGGTTCATATACAGC
TTTAATTAGTAAAGAAGGCGACATGACATATGGCTTAGCAGATATGGAAGTGTTTGACTACATTACGCCT
GAATTTTTAATTAAGCGTTCACACTTATTGAAAAAGGCTAAGTGCATTATTGTCGATTTGAATTTAGGCA
AAGAGGCATTAAACTTCTTATGTGCCTATACCACGAAACATCAAATCAAATTAGTTATCACCACGGTTTC
TTCCCCAAAAATGAAAAATATGCCTGATTCATTACATGCTATTGATTGGATTATCACGAATAAAGATGAA
ACAGAAACATACTTAAATTTAAAAATAGAATCTACTGATGATTTAAAAATAGCTGCTAAACGCTGGAATG
ATTTAGGTGTTAAAAATGTTATTGTGACAAATGGCGTGAAAGAACTCATTTATCGAAGTGGTGAGGAAGA
AATCATCAAGTCAGTTATGCCATCAAATAGTGTGAAAGATGTTACAGGTGCAGGTGATTCATTCTGTGCT
GCAGTAGTGTATAGCTGGTTAAATGGGATGCCTACTGAAGATATATTAATTGCTGGTATGGTTAACGCAA
AGAAAACGATAGAAACGAAATATACAGTTAGGCAAAACCTAGATCAACAGCAACTTTATCACGATATGGA
GGATTATAAAAATGGCAAATTTACAAAAGTATATTGAATATTCTCGAGAAGTTCAGCAAGCACGGGAGAA
CAATCAACCGATTGTAGCATTAGAATCAACAATTATTTCGCATGGTATGCCGTACCCACAAAATGTTGAA
ATGGCAACAACAGTAGAGCAAATTATCAGGAATAATGGTGCCATTCCAGCAACCATAGCCATTATAGAGG
GCAAAATTAAAATTGGTTTAGAAAGTGAAGATTTAGAAATACTTGCAACTAATAAAGACGTTGCTAAAGT
GTCTAGAAGGGATTTAGCAGAAATTGTTGCGATGAAGCGTATTGGTGCTACTACTGTAGCGACGACGATG
ATATGTGCTGCAATGGCTGGTATTCAATTTTTTGTTACTGGAGGTATTGGGGGTGTCCATAAAGGTGCAG
AACATACGATGGATATTTCAGCAGACTTAGAAGAACTGTCTAAAACAAATGTCACTGTTATCTGTGCAGG
TGCCAAATCAATTTTAGACTTACCTAAGACAATGGAGTATTTAGAAACAAAAGGCGTTCCAGTTATTGGA
TATCAAACGAATGAATTGCCAGCATTCTTCACTCGCGAAAGCGGTGTTAAGTTAACAAGTTCGGTTGAAA
CGCCAGAACGACTTGCTGACATTCATTTAACAAAACAGCAGTTAAATCTTGAAGGTGGCATTGTTGTTGC
TAATCCAATTCCATATGAGCATACCTTATCAAAAGCATATATTGAGGCAATCATAAATGAAGCTGTTGTT
GAAGCCGAAAACCAAGGTATTAAAGGTAAGGACGCCACACCGTTCTTGTTAGGGAAAATTGTAGAAAAAA
CGAATGGTAAAAGTTTAGCAGCAAATATAAAACTTGTTGAAAACAATGCGGCGTTGGGTGCTAAAATTGC
TGTCGCTGTTAATAAATTATTGTAGGTGATGATACATGAATATTTTATTCGCTATCACAGGGATAGCATT
TGCACTATTTGTTGCGTTTTTATTCAGTTTTGATCGTAAAAACATAGACTTCAAAAAGACGTTAATAATG
ATATTTATTCAAGTGTTGATTGTGTTATTTATGATGAACACAACGATTGGTTTAACAATCTTAACTGCAT
TAGGTTCATTTTTTGAAGGGTTAATAAATGTTAGTAAAGCAGGTATAAACTTTGTTTTTGGAGATATACA
AAATAAAAATGGCTTTACATTCTTTTTAAATGTGTTGCTGCCATTAGTGTTCATTTCTGTATTAATAGGC
ATTTTTAATTATATTAAGGTATTACCATTTATTATCAAATATGTAGGTATTACTATTAATAAAATAACGA
GAATGGGGCGTTTAGAAAGTTACTTTGCTATTTCGACAGCGATGTTTGGACAGCCAGAAGTGTATTTAAC
TATAAAAGACATCATACCAAAGTTGTCTAGAGCAAAATTATATACAATTGCGACATCTGGTATGAGTGCT
GTTAGTATGGCAATGTTGGGTTCATATATGCAGATGATTGAGCCTAAGTTCGTAGTTACAGCAGTAATGT
TAAATATTTTTAGTGCGCTTATCATCGCCAGTGTAATCAATCCCTATAAATCTGATGATACTGATGTTGA
AATTGATAACCTAACGAAATCCACAGAAACTAAAACATTGAATGGAAAAACAGGAAAACCTAAGAAAGTT
GCCTTTTTCCAAATGATTGGTGATAGTGCAATGGATGGGTTTAAAATCGCTGTTGTAGTAGCCGTAATGT
TGTTAGCATTTATTTCACTAATGGAAGCAATTAATATCATGTTTGGTAGTGTTGGTTTGAACTTTAAACA
GCTTATTGGCTATGTGTTTGCACCAATCGCATTCTTAATGGGGATTCCATGGAGCGAAGCAGTTCCAGCT
GGCTCTTTAATGGCGACTAAATTAATTACAAATGAGTTTGTAGCAATGCTTGATTTTAAAAATGTCCTGG
GTGATGTATCTGCTCGAACACAAGGTATCATTTCAGTTTACTTAGTAAGCTTCGCTAATTTTGGTACGGT
TGGTATCATCGTAGGTTCAATTAAAGGCATTAGTGATAAACAAGGAGAAAAAGTTGCATCCTTTGCAATG
AGGCTGTTACTTGGTTCAACTCTAGCTTCAATCATTTCAGGATCAATCATTGGCCTAGTATTGTAAATTA
ATCGAAGTATCTAAATTAAATTCATGGCAAAGCTAAACCCCATCACCAAGTTGGCGCAACAGCGCATCAT
AACTTAGTGATGGGGTTTTATCATAACAATCTACTTTTTCGTAGCCGTTTTTGAAATGTATGTTGATGGT
TTATCTTTTTCGAAAATTGTTAATCCCGTTATATCTTTTTTATGTTTTGAAGGGACAATGAAGCTAAGTA
TATAAGCAAAGACAAAAGCAACTGTAAATGAAATGGTAGATACATAGAAAGGTGAGTTACCTTTGCCAAC
ACCATTATAGACGTAAGCAAAGATGATACCCAATATTAATCCACAAATAACACCGAATGTATTCGTACGT
TTAGTGAAAATACCAACTGCAAATACACCAGCCAATGGAACGCCGAATAATCCAGTCACAAACAAGAATA
AATCCCATAAGTCATTTGAATTAGAAGCAATTAAGTATAGTGACATTCCAAAACCGAAAATACCTGCAAT
GATGATAATGAAACGAGCAAAGTTAACTTCGTGTCGCTCGCTACCTTTTCCGAAGAAGCGTTGCTTAATG
TCGATTGAAATACAAGCAGATATAGAATTTAAACTAGATGAAATGGTAGACTGTGCAGCGGCGAAAATGG
CTGCAATAAGTAATCCTGCTACAAATGGTGGCATCTCAGTCAAAATGAAATATGGCACTACAGATGATGT
ATTGAAGCCTTTTGGTAAAACAGCTTCATGTGCATAAAATGAATACAACATTGTACCCATACCATAAAAT
AAGGGTGCTGAAATTAAAGCTAGGATACCATTTGTCCATAACGATTTATTTGTTTCTTTTAAACTATCAG
AAGCTTGATAACGTTGCACGACGTCTTGACTCGCCGTGTATTGATACAAGTTGTTGAAAATATTTCCTAG
GAAAATAATTGGAATGGCAGCTGCTGCAGTATTTAGTTTCCAATTGTCTGCACTAATTAATTTTTTGTGC
TCAATCGCATCTGCAAAGACAGTGCCAAAACCGCCTTTAATGTTCATAACACCTAGAATAATGATAACTA
AAGCGCCGCCTAATAAAATGACGCCTTGAATGAAATCACTCCAAACCACACCTTCGAATCCACCTAAAAA
TGTATATAAAATACATAGTAAACCAACGAGTGATGCAACGATATAAGGATTCATGTCTGATACAGATGTA
ATCGCTAATGTTGGTAAGTAGATAACGATTGCTACACGCCCTAGATGATAAACTACAAATAGTAAAGAGC
CAATGACACGAATGCTAGGTCCGAAACGTGCTTCTAGATATTCATATGCAGATGTTACCTTTAACTTTTT
AAAGAATGGAACATAGAAATAAATGAGTAATGGAATAATTGCTACGATAGCGATGTTACCTGCAATATAT
GACCAATCTGTTAAAAATGCTTTCTCTGGTGTAGACATAAATGTAATTGCACTTAATGTAGTGGCATAAA
TTGAAAAGCCAACTACCCAAGATGGCAAGCGACCACTTGCGGTAAAGAAACTATTCGTACTTTGGCTCGC
GCGCTTGGTAAAATAAACGCCAATGAACAACATAGCTAGTAGATAAATGATAACGGCAACCCAGTTCAGT
GTGCCAAATCCAACTTCTTTCATGGACAACATCCCCTTTACAATGTATTGATTCTTTGATGTCTATAAAT
CGTATTTTGCAATGAGTTGATCTAATGTTTGTCGATGTGCTTCGTTAAAAGGTTTGAATGGACGTTTCGG
TAATCCTGCATCAATGCCACGATGACGTAATATTTCTTTCAATGTTGGATAAATCCCCATTGATAACACT
GTTTCGATGATGTCGTTTGAATCATGTTGTAGTTGGTAAGCTTCTTGAATTTGACCTTGTCTTGCTAAGT
CGAAGATTTTTCTAGCGCGACGACCATTAACGTTATATGTAGAACCAATTGCACCATCTACGCCAGAAAT
CGTAGCTTGAACTAACATTTCATCAAAGCCAGATAAGATTAATTTGTCTGGGAATGCTTTTCTAATACGT
TCGAGTAGGAAGAAGTTCGGCGCTGTATATTTAACACCAACAATTTTTTCGTGATTAAAAAGCTCGCTGA
ATTGTTCAATAGAAATATTCACACCTGTTAAATCTGGTATTGCATAAATAATCATATTGTTCTGTGTTGC
TTCGATAATATCGAAATAGTAATCTCTAATTTCTTCAAAAGTAAATGGATAGTAGAATGGTGTTACGGCA
GAAAGTGCATCATAACCGATTTCTGTGGCATATTTTCCAAGTTCAATGGCTTCATTTAAATCTAACGAAC
CTACTTGAGCAATCAATTTCACCTTATCCCCAACTGCCTCTTTGGCAACCTTGAAAACTTGCTTCTTCTG
CTCTGTATTTAATAAAAAGTTTTCGCCTGAGCTACCATTTACATAAAGACCGTCTAATTCTTCAGTTTCA
ATGGTATTTTGAGCAATTTGTTTAAGTCCTTGTTCATTTACTTGACCATTTTCATCAAAAGGAACCAGTA
ACGCTGCATATAAACCTTTTAAATCTTTGTTCATTATGAAGTCCCTCCAAAAAATCATTTGATAATATAG
TTTACAGCTATAATTGTAAACGCTATCATAAAATGTAACAATATCTTTTTGAAAATTGTAGTCATATTTA
TGTATAATTAATGAAAATATTTTTCAAAATCAATAGAAATGGAGTGAGTAAGGTGTATTACATCGCAATC
GATATTGGAGGCACTCAAATTAAATCGGCAGTTATTGATAAGCAATTGAATATGTTTGACTATCAACAAA
TACCAACGCCGGACAATAAAAGTGAGCTTATTACTGACAAAGTATATGAGATTGTAACAGGATATATGAA
GCAATATCATTTGATTCAACCTGTCATAGGTATTTCATCAGCAGGCGTTGTTGATGAACAAAAAGGCGAA
ATTGTATACGCAGGGCCAACCATTCCGAATTATAAAGGTACTAATTTTAAGCGATTATTAAAGTCACTGT
CTCCTTATGTCAAAGTAAAAAATGATGTAAACGCTGCATTACTAGGCGAATTGAAATTACATCAATATCA
AGCAGAACGGATCTTTTGTATGACGCTTGGTACAGGCATTGGGGGTGCGTACAAAAATAATCAAGGCCAT
ATTGATAATGGTGAACTTCATAAGGCAAATGAAGTTGGGTATTTATTGTATCGTCCAACTGAAAATACAA
CGTTTGAGCAACGTGCTGCAACGAGTGCATTGAAAAAGCGCATGATTGACGGAGGATTTACGAGAAGCAC
ACATGTGCCAGTATTGTTTGGAGCAGCTGAAGAAGGTGATGATATTGCAAAACAAATATTAAATGAGTGG
GCAGAAGATGTAGCAGAAGGGATTGCCCAAATACAAGTCATGTATGATCCAGGGCTTATATTAATTGGTG
GCGGTATATCTGAACAAGGAGACAATCTCATTAAATATATCGAGCCGAAAGTTGCACACTATTTACCAAA
AGACTATGTTTATGCACCGATACAAACGACTAAGAGTAAAAATGATGCAGCTTTATATGGCTGTTTGCAA
TGATGGTTGAAAGAAGGAGTCATTCTAAAATAGAATTTGAAACCGATAAGAGAGATGAGAGTTGTTGTTA
GTTCCACACATCACACTCTATCTAGGATCAATCTAATCTATATCAACCAACAGTGTGGCGCGGACATATT
AAATTGAAGAAGCTTGAACGTATAGATCTCAAAAATGTAAAAAAGTATTTGGTATTGAAATTAAAAAAGC
ACCTAGCAACTTGTTGGGCCAATCACGATGATTGTCTACAGTTGCAGGTGGATTTGAATATACTACTAGT
TATTTGTTGTCTAGGATAATAGATTTAGTATGTTGATAAGTTTGACTCAGATTTGTATTTTCTAATAAAT
GATAACTCACGATATCGATTAAAAAGAGTGTCGCAATTTGTGTGTTGATAAATTGATGGTCGGTATTACG
CGATTGATCCGTTGTTAAAAGTACTAAATCTGCACAATCTGTAAGTTTACTACCTTCGAAATTTGTGATG
GCAACGACATATGCACCATGAGATTTGGCGACTTCCGCTGCTGAAATTAATTCCGAAGTATTACCACTAT
TTGACATAGCAATAAACATGTCCGAATGAGATAGTAGGGATGCCGATATTTTCATTAAATGTGAATCGGT
AGTAACATTACCTTTTAGCCCCATACGAATCATACGATAATAAAATTCAGTCGCTGATAAACCAGAGCTA
CCTAGTCCAGCAAAGAGTATATGTCGACTTGATTGAAGTTTGTCGATAAAGGTTTGGATAATGTCATTAT
CAATAAATTCACCAGTTTGTTGAATGATTTGTTGATGATATTTATGAATTCTTTGAATGATTGGGCTATT
TTCAATAACTGTCTCTGTCATTTCTTGTTGAATATTAAATTTTAAATCTTGGAAATTCTCATAATCCAGC
TTATGACTAAAGCGTGTCATCGTTGCTGGTGATGTACCAATCGCATGGGCTAAGGAGTTAATCGTTGAAA
AGGCATCGCTATAACCATTTTGTCTTATATAATTGACGATGCGTTTATCAGTTTTTGTAAATAAATGTTG
ATAACGTTGAACACGATTCTCAAATTTCATTGTGTCACCCCTTCATCTTAATAATTACTATTATATATGA
AAAATATTTTCAAGATAGTAAAAAGCATTGATAAAAATTATCTTAATGATATATTGTAAATGACTTTACG
TGAAAAAACGACTTATGGAGTGAGGAATAATGTTACCACATGGATTAATAGTATCTTGTCAGGCACTACC
AGATGAACCATTACATTCATCTTTTATTATGTCGAAAATGGCATTAGCTGCGTATGAAGGTGGTGCTGTT
GGTATTCGCGCAAATACTAAGGAAGACATTTTAGCAATTAAAGAAACGGTAGATTTACCAGTTATTGGCA
TTGTGAAACGTGACTATGATTACTCAGATGTTTTCATTACTGCAACGTCAAAAGAAGTTGATGAACTGAT
AGAAAGCCAATGTGAAGTCATTGCATTGGATGCAACGTTACAGCAACGTCCGAAAGAAACGTTAGACGAA
TTAGTATCATATATTAGAACACATGCACCTAACGTTGAAATCATGGCTGATATCGCGACCGTTGAAGAAG
CTAAAAATGCGGCACGACTTGGCTTTGATTATATTGGCACGACGTTACATGGTTATACTAGTTATACGCA
AGGACAATTACTTTATCAAAATGACTTCCAATTTCTAAAAGATGTACTTCAAAGTGTCGATGCAAAAGTT
ATTGCGGAAGGTAATGTCATTACACCGGATATGTATAAACGCGTGATGGACTTAGGCGTTCATTGTTCAG
TCGTTGGTGGTGCGATAACACGACCAAAAGAAATTACGAAACGTTTTGTTCAAGTTATGGAAGATTAAAT
GATAACGATAAAAAACGAGATGACCATCATTAATTAAAGGTACCTAATTATCTTAGGTGGCTCAATGAAT
GTAATGGGTTCATCTCGTTTTGTTTGTTTATGATAGTGGTTTTATTTTTAATTTGAATTATCCAAAAATA
AGTAAAGCGACGGGGATAGTGATTAATAGCGACAATGCCACGCGTAAAAACCAAATGATGATGAGTTTCC
AGACAGGTATTTTAATTTCAGTTGCTAGTATACATGGCACTAATGCTGAGAAAAAGATAATGGCTGATAC
GCTTACTACACCGACGACAAATTTAGTACTCATTGCAGCTTTAGTTACTAACAAAGATGGTAGAAACATT
TCTACAATAGAAATCGCTGAAGCTTTTGCAAGTACAGCCTGATCAGCAATTGGGAAAATATAAATAAATG
GATAGAATATATAGCCAAGCCAATCAATGAATGGTGTATAGTTTGCTACAATCAGCCCTAAAAAACCAAT
CGATAATATAGAAGGTAAAATACCAACAGTCATTTCTAAACCGTCTTTCAAATTGTCCCAAACGTTCTTC
ACGAGGGATGGTGTTAATGCATTTTGTTTCATCGCCTCTGCATATGCAGTTTTCAGTCTGCTTCCTTCAA
TAGCAACTTCTTGTTCTCCTTCTTGTCCGTTATAATATTCTGTTGATTCATTGGTGATTGGCGGTAGCCA
TGCAGTAATTGCAGTCACGACAAATGTGATGACTAAAGTTATCCAAAAGTATAAATTCCAATGCGGCATT
AATCCTAAAGTTTTAGCAACGATAATCATAAAAGTTGCTGAAACTGTTGAAAAGCTAGTCGCAATAATCG
TGGCTTCTCTTTTGTTGTACATCCCTTGATTATAGACACGATTAGTAATCAATAATCCTAAGGAATAACT
GCCGACAAACGAAGCCACTGCATCGACAGCGGATTTTCCTGGTGTTTTAAAAATAGGTCTCATAATAGGC
TCCATATAAACACCGACAAATTCTAATAAGCCATAGCCCACTAATAAAGAAAGCGCAATTGCACCTACTG
GAATTAAGATACTTAATGGCATCATTAATTTTTCAAACAAAAACGGACCATAGTTAGCTTTAAATAGTAT
TGATGGACCGATTTTAAATACATACATTATACCGATTATTGCACCTGCAACTTTAAATAATGTAATGACC
AAGTTTGTGATTGAAGTCATAAAAGTACGTCTCACTATTGGTAACGCTGTACCAATTAAAATCATAATCA
GTGCAACATAGGGCATAAGTGGACCTATGATTGAGCGAATGGCTAGATGAACATGATCGACGAAAATAGT
GTTGTTACCATTAATCTTAAAAGGAATAAAGAAACATAGTATGCCCACTAAACTATAGACAAAAAAACGC
CATGCACTTGGTTGTTGTGCATTAGAATGATATTGATTCATTAAAGCAACCCCTTTGTTTAAATGAATAC
ACAAAACTGTATGATGCATCTTCCCCTTAATGAGATGAATCATTATTTTAATTTAGAAAAATCTGAAAAC
TTACTATAATTGTATAGTTTGAATTATTTTCAGACCAATACAAATTAACTAATTATATATAGATTGAAAC
TATATAGCTTAATAAAATATTTATCTTAAATGTTGTTGTGTTGATTCAACGTCACAATTAAAGTATTTAT
AAATTATTTGAGGATACAGATATTTGTAAATAATTAGTATCGATTTAATATCGTATTATTAAATTTTTAT
TAATTTTGTAGTCTTAATCAAAAAATAATATATGTCATGTTATATTGAAGGTGCAGTTGTTTTTTCATTC
TCAAGAGGGGGTCAAAAAAATACTTTTGAGGTGATTATATGTTACGAGGACAAGAAGAAAGAAAGTATAG
TATTAGAAAGTATTCAATAGGCGTGGTGTCAGTGTTAGCGGCTACAATGTTTATTGTTTCATCGCATGAA
GCACAAGCCTCGGAAAAAACACTAACGTCTAATGCAGCGGCACAAAAAGAAACACTAAATCAACCGGGAG
AACAAGGGAATGCGATAACGTCACATCAAATGCAGTCAGGAAAGCAATTAGACGATATGCATAAAGAGAA
TAGTAAAAGTGGAACAGTGACAGAAGGTAAAGATACGCTTCAATCATCGAAGCATCAATCAACACAAAAT
AGTAAAATAATCAGAACGCAAAATGATAATCAAGTAAAGCAAGATTCTGAACGACAAGGTTCTAAACAGT
CACATCAAAATAATGCGACTAACAAAACTGAACGCCAAAATGATCAGATTCAAAATACCCATCATGCTGA
ACGTAATGGACCACAATCGACAACGTCACAATCGAATGATGTTGATAAATCACAACCATCCATTCCGGCA
CAAAAGGTAATACCAAATCATGATAAAGCAGCACCAACTTCAACAACACCCCCATCTAATGATAAAACTG
CACCTAAATCAACAAAAGAACAAGATGCAACCACGGACAAACATCCAAATCAACAAGATACACATCAACC
CGCGCATCAAATCATAGATGCAAAGCAAGATGATAATGTTCATCAAAGTGATCAGAAACCACAAGTTGGC
GATTTAAGTAAACATATCGATGGTCAAAATTCCCCGGAGAAACCGACAGATAAAAATACTGATAATAAAC
AACTAATCAAAGATGCGCTTCAAGCGCCTAAAACACGTTCGACTACAAATGCAGCAGCAGATGCTAAAAA
GGTTCGACCACTTAAAGCGAATCAAGTACAACCACTTAACAAATATCCAGTTGTTTTTGTACATGGATTT
TTAGGATTAGTAGGCGATAATGCACCTGCTTTATACCCAAATTATTGGGGTGGGAGTAAATTTAAAGTTA
TCGAAGAATTGAGAAAGCAAGGCTATAATGTACATCAAGCAAGTGTTAGTGCATTTGGTAGCAACTATGA
TCGTGCTGTAGAACTTTATTATTACATCAAAGGTGGTCGCGTAGATTATGGCGCAGCACATGCAGCTAAA
TACGGACATGAACGCTATGGTAAGACATATAAAGGAATCATGCCTAATTGGGAACCTGGTAAAAAGGTAC
ATCTTGTAGGGCATAGTATGGGTGGTCAAACAATTCGTTTAATGGAAGAGTTTTTAAGAAATGGTAACAA
AGAAGAAATTGCCTATCATAAAGCGCATGGTGGAGAAATATCACCATTATTCACTGGTGGTCATAACAAT
ATGGTTGCATCAATCACAACATTAGCAACACCACATAATGGTTCACAAGCAGCTGATAAGTTTGGAAATA
CAGAAGCTGTTAGAAAAATCATGTTCGCTTTAAATCGATTTATGGGTAACAAGTATTCGAATATCGATTT
AGGATTAACGCAATGGGGCTTTAAACAATTACCAAATGAGAGTTACATTGACTATATAAAACGCGTTAGT
AAAAGCAAAATTTGGACATCAGACGACAATGCTGCCTATGATTTAACGTTAGATGGCTCTGCAAAATTGA
ACAACATGACAAGTATGAATCCAAATATTACGTACACGACTTATACAGGTGTATCATCTCATACTGGTCC
ATTAGGTTATGAAAATCCTGATTTAGGTACATTTTTCTTAATGGATACAACGAGTAGAATTATTGGTCAT
GATGCAAGAGAAGAATGGCGTAAAAATGATGGTGTCGTACCAGTGATTTCGTCATTACATCCGTCCAATC
AACCATTTGTTAATGTTACGAATGATGAACCTGCCACACGAAGAGGTATCTGGCAAGTTAAACCAATCAT
ACAAGGATGGGATTGTCTTGTGCTAAAAACCTTTTAATGTCAGTGATTACAAGGGGTTTGTAGCATCTTC
AAAAATGAAAAAGGGCAAAAAAAGGGCAGATGCTTTTTAGTACACAAGTTTTTCTAATTTTTGCTCTAAC
TCTCTGTCCATTTTCTCTGTTACATGGGTATATACCTTTATAGTCGTTTTTTCATCTGTATGTCCTACTC
TTTTCATAATTGCTTTTAACGATATATTCATTTCCGCCAATAAACTTATGTGTGTATGCCTTAGTGTGTG
AGTAGTAACTTTTTTATTTATATTTAATGATTCTGCAGCTGAGGACAATCGTTTGTTTATCCTACTACCT
TGCATAGGATTTCCTTGACAAGTTGTGAATATAAACCCTCTATCAACATAGCTTGGTTCCCATTGTTGCA
TCTTTTTATTTTCTAACATTATTTTTTTCAATACATTTGCTATCCTTGAATTGATGGCGATTTTTCTTTT
TGAACCTGCGGTCTTCGTAGTATCTTTGTGACCAAATCCAGCATTACATTTGATTCTGTGAATAGTGCCA
TTAATATCGATCGTTTTATTTTTGAGGTCAACATCTTTAACTTGGAGCGCTAATAACTCACCTATGCGCA
TACCTGTTAAAGCTTGAACTTCTACAGCCCCAGCAACTAAAATACGAGCTCTATACTGCATGTTATTATC
GTTCAGTATAAAATCGCGTATCTGTATTCCCTGTTCCATCTCTAAATAGTTATACATTTTCGCTTCTTCT
TTTTCTATATCTTCTATCGTCTTACTCTTCTTTGGTAGTGTGACGCTATTTAATATGTGTTCGTTTGGAT
AATTGTAAAATTTAACGGCGTATTTAATAGCTTCTTTCATATGTCCAAGTTGACGCTTTACCTGATTTGC
AGAATATACGTTTGATAATTCGTTAATAAATGTTTGCATGTACTTTGTATCAATTTTGTTTAAAAGTAAA
TTTTGAGAACTGTTCTTTTTGATGTTTTTGATTCTTGTTTTCAAATTATCAAGCGTCGTTACTTTAAAGC
CAGATGTTTTTATATGATATTCAAGCCATTCGTCTAATAGTGAATGAAAAGTCAAAGTTTTTAATATGCT
TGATGACTTGTCGTGTAGTTTTTCTTTTATCTTTTCTTCTAAACGAAACATTGCTTCTTTTTGTGCTTGT
TTTGTATTCTTGTTCAATGCAACGCTTACACGTTTCCATTTATCTGTGTATGGATCTTTGTACTTCTCGT
AGTATCTGTAACTAGTTTCGTTGTTTTTGTTTTTAAATTTTTCCATCCACATTTTTAGATTCCTCCTCAA
AATTTGCAAAAAATAATAAGGGTAGGCGGGCTACCCGATAAATATAAAAAAGTTAATGTGGAAAAATATT
TATATACATTTCTATGAGAAAACATAGAAAAGAGCAAGAAAGTTATTTAGAAAATGTATTAAAATTGGCA
CTTCAATCCTTTTAGTAATAAGGTATGAAACGGATAGGATTACTCCAAAATAAAAATAAGGAATATAATC
CAATACTGTGCTGCCATCGTGAAATATTGCAAAAAGAAAACTTGATACAAGGGTGCCTATAAACAAGTGC
TTCCTAAAAAAGACTCTAAGTAAAAAACCTCTAAATATTAGCTCTTCTACTATAGCAGGGACTATTGCAA
TACTTATAGCCAGAAGTAAAAAAGGTGTACCAGAAAAGTGTTGTATTATTGATTCATCATTTGGTGAAAC
ATCAGATTGCCAAAAAGATAAGATATAATCTAAAACCTTTATTAAAACAAGAGACATAAAAATAATCAGA
ATTTCTTTGTAATTAATTAATTTTAGATTGAAAAAATTAAATTTTAGCAATTTAGAAAAGAATAGACAAA
GACAAAGTAAAGACAAGCTTATAAATCCATATTGCCAACCTTTAGTAACATAATCACTAGAAAAAAAGGC
TATGAAGAAAAGGACGATAAGCAAAAGTGATTTCAAAATAGCTTTGAAATAATTTTGATTGTTGACACTG
AGATCATCGTGAAATATATTTTTTAAGTAATCCATAAAATTACTCCTTTCTTTTTTTATAAATTTATCTT
ACTATATTATGAAATATTTAACCACTAACTATTATATAGATACACATTAGTGTTTCATTCATAGCAATGT
TCTTCAGCAGCCCTTGTGTGAATTTATTCTATTAAGGCTAATAAGCATTTGGTCACTCAATTTGATGCAA
TTTAAAAACTCTTAATGGCTCAAATGTAATTGAGTATTCACCGTAGTTAGTTCCAATACCATATATCTTT
TAAAATTTACATCTATTCAAGACCCATTTCTTTATTAGCTTGCTCACTTCTTCTCATCATTTCTTCAATT
GATTCACCGATGTCATTAGCCATTCCTGAGCCGTTAGTCCGTGCTTCAGCTTGTGCCTGATCTTCTGCAG
TCCAATTTTGATTATAGTTAGAGTTTGTATTACTTTTTAATTCATTTATTACAAAAATGTCAGATATTAA
TATAGTAGGTATGTCGTTTTATTTAACAACGGATGATACAAAACGTTTTACAGATTTTCCAACTGAACGT
AAAGGGGTAGCTGGTTGGAACTTATATGTAGAAGCTTCAAATACAGGTGGTTTTGTTCATAGGCTAGTTC
GTAATAGTGTTACAGCATCTGCTGAGATACTATTGAAAAACTATGATAGTAAAACAAGTTCAGGGCCATG
GACTTTACACGAAGGGAGAATTATAAGTTAATGAGTAATTTAGAGAAATCTGTAAATATTAATTTAGAGA
ACACTGCGCATTATGAAAATATTTCAAATCTAGATATAACTTTTAGAACAGGAGAGAGTGATTCTTCTGT
TCTTCTTTTTAATATTACTAAAAATAATCAACCGTTATTCTTGAGTGAAGAAAATATCAAAGCACGAATA
GTGATTAGGGGCAAAGGAGTTATGGTAGTTGCTCCACTAGAAATATTAGATCCATTTAAAGGCGCATTAA
AATTTCAATTACCTAACGATGTAATTAAACGAGATGGAAGTTATCAAGCTCAAGTTTCGGTTGCAGAGTT
AGGCAATTCAGACGTGGTAGTTGTCGAGAGAACTATCACATTTAACGTTGAAAAAAGCTTGTTTAGCATG
ATTCCATCTGAAACAAAATTACACTATATTGTTGAATTTCAGGAATTAGAAAAAACTATTATGGATCGTG
CGAAAGCAATGGACGAGGCTATAAAAAATGGTGAAGATTATGCGAGCCTGATTGAAAAAGCTAAAGAAAA
AGGTTTGTCAGATATTCAAATAGCAAAATCTTCAAGTATAGATGAATTAAAGCAACTTGCAAATAGCCGT
ATAACCGATTTGGAAAATAAAGCGCAAACTTATTCAAGAGCATTCGATGAGCAAAAGCGGTATATGGATG
AGAAACATGAAGCTTTTAAGCAATCTGTGAATAGTGGTGGTTTAGTCACAAGTGGTTCAACTTCAAATTG
GCAAAAATCTAAGATTACTAAAGATGACGGTAAAATAACACAGATTACTGGATTTGATTTTAACAATCCA
GAACAAAGAGTAGGAGATACAACGCAATTTATTTATGTATCACAAGCTATAAACTACCCAAGAGGTGTAA
GCACTAATGGTACTGTCGAGTATTTAGTAGTAACTTCCGACTACAAACGTATGACATATCGTCCAAATGG
TACAAATAAAGTATTTGTTAAAAGAAAAGAAGCGGGTTCTTGGTCTGATTGGTCAGAGTTAGCCATTAAT
GATTACAATATGCCTTTTGAAACTGTTCAAAACGCGCAATCAAAAGCTAATACGGCTGAAAGCAACGCCA
AACTATACACGGATGACAAGTTTAATAAAAGATATTCAGTTATTTTTGATGGGACGGCAAATGGCGTTGG
CTCAACATTAAATCTTAATGAAAGTTTAGATCAATTTATTTTGTTAATTTTTTATGGAACTTTTCCAGGG
GGAGACTTTACTGAGTTTGGCAACCCCTTTGGTGGCGGTAAAATTTCATTGAATCCCTCAAATCTTCCAG
ATGGTGATGGAAATGGCGGAGGTGTTTATGAGTTTGGATTAACTAAATCTAGTCGTACATCTTTAACTAT
ATCAAACGATGTCTATTTCGACTTAGGAAGTCAAAGAGGCTCTGGTGCGAACGCAAATAGAGGAACAATT
AACAAAATTATAGGAGTGAGAAGATAATGCAAATATTAGTTAATAAACGCAATGAGATTATTTCATATGC
TGTTATTGGGGGCTTTGAAGAAGGCATTGATATTGAAAATCTACCAAAAAATTTCTCTCAAGTTTTTAGA
CCTAAAGCCTTTAAATATTCAAATGGGGAAATAGTTTTTAACGAAGATTATTCAGAAGAAAAGGATGACA
CACATCAACAGATTGATAATGAAGAGAATAGTACAGGTGCTTCTGATGATATCTTACGAAAAATGGTTGC
TAGTATGCAGAAGCAAGTTGTTCAAAGTACAAAGTTATTGATGCAAGATAATAAACAAAACGCTTTGATG
GCAAAACAGATTGTAGCATTCAATAAAAAATTAGAAGAGATTAAAGGAGAGACGGAAAATGCTTAAATTG
ATTTCACTAACTTTCGAAGATGTTAAAACATGGTATCAATTGAAAGAATATACTAAAGAAGATATAGCGT
GGTATGTAGACATGGATGTTATAGATAAAGAGGAATACGCAATTATTACAGGAGAAAAGTATCCAGAAAA
TCTAGAGTCATAGGCCAAGAGTCTATGGCTTTTTAATTTGAATAAAGTGGGTGGCAGAATGTTTGGATTT
ACCAAACGACATGAACAAGATTGGCGTTTAACGCGTTTAGAAGAAAATGATAAGACTATGTTTGAAAAAT
TCGACAGAATAGAAGATAGTCTTAGAGCGCAAGAAAAGATTTATGACAAATTAGATAGAAATTTTGAAGA
ATTAAAGCACGACAAAGAAGAAGATGAAAAAAATAAGGAAAAAAATGCCAAAAATATTAGAGATATCAAG
ATGTGGATTCTTGGATTAATAGGGACGATACTAAGTACGTTTGTTATAGCAATATTAAAAACAATATTCG
GTATTTAAAGGAGGTGAGTACCATGCTTAAAGGGATTTTAGGTTATAGTTTTTGGGCTTGTTTTTGGTTT
GGTAAATGTAAGTAATTTTTAAAGGTCAGTGCTTTGACACTGGCTTTTTATTATTGTTGTGATTATGGTA
ATATACAAAAGTGAGCAAGTTGGATAGATGGTGGCTATCTGAGTATAAGGAGGTGGTGCCTATGGTGGCA
TTACTGAAATCTTTAGAAAGGAGACGCCTTTGTGGTATCTGTTGTTGATGCGCTAAATTTAATGTTTAGT
TTCGGTATGTTTATCGTTACTTTACTTGGTTTAGTCATCGCAATCGTTAAATTAAACCATAAAAAATAAC
CATCGCTAACTTTGACGAGTACGATGGTTAGAGGATTATATAAATTCATTTAACTACAGAGGTCACCGTC
TTTTTAACGGGCTCACTAGGGTAACATGTTTCCGCATGTTGCCCTTTTTCTATTTATAAATTAACACACT
GTAATATAAATATCAAACATGTTAATATATTTTGGTAAGTAAACGTGACTACACATCTTAGTTTTAATTT
GATGTTGCGTCACATGATACTAATAAGAGGTGTGTGGCGTAATGAGTAATACCCAAAAGAAAAATGTGCC
AGAGTTGAGATTCCCGGGGTTTGAAGGCGAATGGGAAGAGAAGAAGTTAGGGGATGTAGCAACTTTTGCC
AAAGGTAAGTTAGGCGCTAAGAAAGATGTGAGTCAAAATGGTGTGCCAATAATATTGTATGGAGAATTAT
ATACAAAGTATGGTGCTATTGTTAGCAAGATTTTTAGTAAAACAGATATTCCCGAAAACAAATTAAAGAT
AGCTAAAAAAAATGACGTTCTTATTCCATCATCTGGGGAAACAGCAATTGATATAGCAACTGCATCGTGC
ATTTATTTAAATAAAGGCGTTGCAGTTGGTGGAGACATTAATATTTTAACACCTCAAAAGCAAGACGATA
GGTTTATTTCATTGTCAATTAATGGAATAAATAAAAATGAATTATCTAAATATGCACAAGGGAAGACAGT
AGTTCATTTATATAATAATGATATTAAAAATTTGAAAATAGTATTTCCAAGCGAATTTGAAGAACAAGTA
AGAATAGGTGACTTCTTCAGCAAACTCGATCGACAAATTGAATTAGAAGAACAAAAACTTGAATTACTTC
AACAACAGAAAAAAGGCTATATGCAGAAAATCTTCTCACAGGAATTGCGATTCAAAGATGAGAATGGTGA
AGAATATCCAGAGTGGGAAGAGAAGCAATTAGGGGAAGTAGCCGAAATAATAGGGGGAGGACCTCCAAGT
ACAAAAAACAAATTATATTGGAATGGTGAAATAAATTGGTTTTCACCGATTGAAATAGGTAACAAAACAT
ATGTCTATAGTAGTCAAAAGAAAATAACAGAGGAAGGGCTACGAAAAAGTTCTGCTAAAATTTTGCCTGT
GGGCACTATACTATTTACCTCAAGAGCTGGAATAGGAAAAACAGCTATCTTAGCTAAAGAATCTACAACG
AATCAGGGATTTCAATCAATAGTACCTCGAAAAGGTGTGTTAGATTCGTATTATGTATATACTATTTCAA
ATATATTGAAAATATTAGCAGAAAAAGTTAGTGCAGGGTCAACATTTTCAGAAATATCAAAAAAGCAAAT
GGAGCAATTGAATTTAAATATACCGATGATAAAGGAACAAAAAAATATAAGTAAATTCTTTAGCAAATTT
GATAACTTAATAGAAATACAGGAACGAAAACTCAAACTATTAAAACAACAGAAACAAGGTTTACTACAAA
AAATGTTTATATAGAACAGACGGCTTATTGGTCGTCTTTTTATTTTGGATAAAAGGAGCAAACAAATGGA
AACAAAAGTAATAACAAGATATATTGTATTAATTTTAGCATTAGTCAATCAGTTTTTAGCGAACAAAGGT
ATAAGCCCGATACCAGTAGATGAAGAGAGTATTTCATCGATTATCTTAACAGTCATTGCTTTATACACCG
CTTATAAAGACAATCCAACATCACAAGAAGGACGATGGGCGAATCAAAAACTAAAGAAATATAAAGCTGA
AAATAAGTATAGAAAAGCAACAGGACAAGCGCCAATTAAAGAAGTAATGACACCTACAAATATGAATGAC
ACAAATGATTTAGGGTAGGTGATTGATATATGTTAATGACAAGAAATCAAGCAGAAAAATGGTTTGATAA
CTCATTAGGAAAACAATTTAATCCAGATGTTGGTATGGGTTTCAATGTTACGATTATGCAAATATGTTCT
TTATGTTAGCAACAGGAGAAAGGTTACAAGGTTTATACGCTTATAATATCCCATTTGATAATAAAGCGAA
AATTGAAAAATATGGTCAAATAATTAAAAACTATGACAGCTTTTTACCACAAAAGTTGGACATTGTCGTC
TTCCCATCGAAGTATGGTGGTGGAGCGGGTCATGTTGAAATTGTTGAGAGTGCAAATTTAAACACTTTCA
CATCATTTGGTCAAAACTGGAATGGGAAAGGATGGACTAATGGCGTTGCGCAACCTGGCTGGGGTCCTGA
AACTGTTACAAGACATGTCCATTATTATGACAATCCAATGTATTTTATTAGATTAAATTTCCCTGATAGC
ATAAGTGTTAAGGATAAGGCTAAAGGTATTATTAAGCAAGCAACTGCAAAAAAGAGGCAGTAATTAAACC
TAAAAGGATTATGCTTGTGGCTGGTCATGGATATAATGATCCAGGCGCAGTTGGTAATGGAACAAACGAA
CGTGATTTCATCCGTAAATATATAACGCCCAATATCGCTAAGTATCTAAGACATGCGGGACATGAAGTTG
CTTTATATGGCGGCTCCAGTCAATCACAAGACATGTATCAAGATACTGCATACGGTGTTAATGTAGGAAA
TAAAAAAGACTATGGCTTATATTGGGTTAAATCACAGGGGTATGACATTGTTTTAGAGATACATTTAGAT
GCAGCAGGAGAAAGCGCAAGTGGCGGTCATGTTATTATCTCAAGTCAATTCAATGCAGATACTATTGATA
AAAGTATACAAGATGTTATTAAAAATAACTTGGGACAAATAAGAGGTATAACACCTCGTAATGATTTGCT
AAATGTTAATGTATCAGCTGAAATAAATATTAATTACCGCTTATCTGAATTAGGTTTTATTACTAATAAA
AATGATATGGATTGGATTAAGAAAAATTACGACTTGTACTCTAAACTAATAGCTGGTGCGATTCATGGTA
AGCCTATAGGTGGTTTGGTAGCTAGTGAGGTTAAAGCGCCAGTTAAAAACGAAAAGAATCCACCAGTACC
AGCAGGTTATACCTTAGATAGTAAAGGGGTACCCTATAAAAAAGAACAAGGCAATTACACAGTAGCTAAT
GTTAAAGGTAATAATGTAAGAGACGGTTATTCAACTAATTCAAGAATCACTGGGGTGTTACCTAACAACA
CAACAATCACATATGACGGCGCCTATTGTATCAATGGTTATAGATGGATCACTTATATTGCTAATAGTGG
ACAACGTCGTTATATTGCGACAGGAGAGGTAGACAAGGCAGGTAATCGAATAAGTAGTTTCGGTAAGTTT
AGTGCAATATAATATTTGCTTAAAAGCTCACGATTTGTTATCCTTTAAAAAGAATGTTTTACAGTTTTCA
AATTATTGTGTGGATACAAGGAAGTTATTTTATTTGAAGCTGTTACATTTAATTATAAATTTGGATGTAA
TGTTCGATCCTTTGCGACTTAATCTATTTACTAATAAATAGAAATATTTTATAATTAGAAAGTCATGTCT
TTTTAAGCAGGTGCGTTACACACCTGCTTTTTTTATTTGCATTTAAAGATAAGATGTGATAAATTTCATT
GGAACATTGTGCAGCATTTCTCTCAAGTTTATATTGTGGCTAGCCTTCGGACTGATTTTTTGTTATTATT
TAAAGACATGCATCAACTATTTACATCATCCTTGTTAGCCCAAGCATGTCACTGGGCGTGTTTTCGTTTT
ATGATAGAGAGCAAAGTTCTTGCTATCCCCCCGTAGTATAGAAGCAGCTTTAACACACCCGCATAATAGT
TTGCGGGGTGTTTTTTGTTTGGAATACATGTTTATTTGCTCTTAACTGCATATTAGGTGACTTATAGGAC
GGGATATGATACAGTTATTTAGCAGACAGTTATCAAAGCGATTGCATTACGCAATCGCTTTTTTCTTTTT
CAATAGTTTAGCTTATGTTATAATTATATTAGAAAGCCTTCTTATACAAAATACATGCGATACAGAAAGA
TAAGCACTTTGGTGTTTGTCTTTTTATTTGAATAAAATAAAAGGTTTATGTTATTATATTATTAGAAATT
TATCCAGAGTTTCTCTCTAAGCTAAAATTATCATTTTCGGGCAGGTACTTCGGTACTTGCCTATTTTTTA
TGTTATAATGTAATTACATTACCAGTAACCAATCTGGCTTAAAACCACATTTCCGGTAGCCAATCCGGCT
ATGCAGAGGACTTACTTGCGTAAAGCAGTAAGAAGCTGACTGCATATTTAAACCACCCATACTAGTTGCT
GGGTGGTTTTTTGGAACAAAAAAATAGTTTACAATCATTATTAGTAAGTATATAATTTTCTAGATCGATA
ATTTAGGAGAAATTTATATGGAAACTAAAGATTTATCATTAAAAATAGATGCAACAAAAATAGAAGTTGC
AGGAATTAAAAATAAATTCACAGCTCAATGTAAACTTGCATATTCATTTATAGCTACGATAGCAACTATA
TTTGCAACTATATATTCAGATGGGAAACAATTAGTTATTTTTTCTATGTTACTTTTCGTCTTTCCAAGTT
TCATTGAATCATTCGGAATTGCCAATGAAAATAAGGTTATAACTGCAATAGTTAAAATCTATAAATATAT
ATTTTTTATTGTTTCTTTATTTCTATTCATTATTTTTGTTTGGTATTTTTACGATAAGCAAGATGCGTAT
AATTATACAAAAGTTATAGGCGATATATTATTGATAGTCAGTATTTTTATTAATTTAGTGTATTCTTTGA
TTTCTTATTTGAACTTACGCTACAATATAAATGAACATATTGCTTTAGCTGCAATAGAGCAAAGTACGTT
AGAAAAACAAAAAGAAAGATTGCACTTTCAAGATAACATTAAAAAAGCACATAAAAAAGTATATCGTGAA
TTTGTTAGTAAACAAAATAAAGATAAAAAGGGGAAGGATAAATGATGTTTATAACTGGAATAGTGATATC
GTTAGTTGTAATCTTGATAGCTTCATATTTTTCCTTTGTTTTAACAACATTAATTATAAGCGAAGATTTT
AGTGACCGAGTTACTTTAAAAGTAGCATTTATCTTACCAATAATATTAATATCCCTATCCATTCGTGCAT
GTTTAGAAAACCTAAGGAGTAATAAACAACTTGCTAAAACAGCATTTAAAATGGCTACTACACAATATCC
TTCAGTGGTAACAATGTTCATAGGTATGGTTAAAGACCATCAAGCACAAGTCCACTGTTTTGGTGAATCT
ACCTATACCTATAACCAAAATAAAGAAAACCTAATATTAAAAAAAGACATAAATAAGTCATGGTTAAATT
CATTAAAGAATTTGAAGTCACTTATTAAATCAGAAGGATTTAAAAAGAATTTTTTAAATAACTTAGCTGA
AGCTTAAGTTATCGTATTATCTTCGATGATTATGAATTTTGCTCAGCATGTAAAACCACACCACTTATTA
ATTTAGGAGTGTGGTTTTTGCGTTTTTCGGGGCAAAAAAAGGGCAAATTATTTGGAAAAGGGCAAACACG
TGTGGAAAATCTAAAAGGTTAAAAACGACGAAAAACTTGATACAACAGTGTTTTTGGACGCTAGTGTACG
TTAGAGAATGACCGGATTACCATCATACAAGGATGGGATCATGTCGATTTTATCGGTGTAGATTTCCTAG
ATTTCAAGCGTAAAGGTGCAGAACTCGCCAACTTCTATACAGGTATTATAAATGACTTGTTGCGTGTTGA
AGCAACTGAAGGTAAAGGTACACAATTGAAAGCAAGTTAAATTCATTTTCGTAATTTAATATGCTATGCA
TTTCGTGCTACTAACATGGCACAGCAGATATAAGTAACATCACAGTGTTGAATTTAAAAATAGTAAAGTG
AAATAAAGCGCCTGTCTCATTAGCGAAAACTAAAGGGACAGGCGTATCTGTTTATGAGCTTAATAAATTG
TATGAATAATATGGTTGATTGAATAACTGTTTATCATGATGATAAATTGAGTTTTTAAAAATAATGGTAT
ATTACACCATTGTTATAGCGTTTAAGAAATCAACAACTTTACGATAAATAGTGATTGCTTCGTCATTAGG
TCTACGATCAAAATCATGCTCGTTTTTATTCACGCGTTCAAATGTTGAATGTGGAACATGATTCATGATA
TGTTCGCTTTCCTCAACGGGAACATCATAATCGCCATTACAATGCGCAACGAAAACAGGTGGAAGTGTTT
TAAGTTCATTTGGTGAGATGTTGTATTTTGAATCGGTATAATCAGAAATATTAATCATATTTATCCATTT
ACCTGTGCCACGTGCATAAACGTAGATTAAAAAACGTTGTGCGATTTGATCTTGAACAACCGGTGTTGGT
GAAGTGAGTTGTGCAATCATTGTTTCGTTTACGCTTTGAGCTATTTTTGCGTAATAACTATTAGTTGTTT
TAAAAGATTCAGTGTTGATGCGACTATAACCATAAAAATCAATAACACCATCAATATCTCTGTCTCGTGC
AATTAATAGACTTAAATATGCACCTGATGATCTGCCAAAGGTAAAAATAGGGCAATTAGAATATTGTGAT
TGAATCGCATCGAATGATGCGTAGACATCCTCAATAATGCAATCGAGACTTACTTCTGGTAATAAGCGAT
AACTTAGTTGAATTAAATCGTAATGTTCCGTAAGGATATCGATATACAGTGGCGATAAATCATTGGCTTT
TCCAAACATTAAACCGCCACCGTGGATGTAGACAATAGCGCCTTTTGTTGGTTGATTTTTTGCTTTAATA
ATTGTGTAAGGTAATGCAAATGCATCTTTAGTAATTACTTTATCTTTAATTTCGGTCACGACTATACAGA
CTCCTTATTTTTGAAATTGATGTCATTATAACACTGTATTAAATTTCCATGAAAAATAGTCTTAAGACGA
TGAGTCATGATAATTCTGTTCCAATTGACGTAAAGCGTCACGGGTATGCTTCTTTAGACCTTCCCCATAA
TCCATCATTTTAACAATATCTTTAAAAGCAGCATATGGAATGGCTAAATCTTCTAAATCTGCCATAGAAA
ATTCAAGATTGATATCATGTGGTCGGTGTTCAGTAAGTTTATGCACAAAGTCAGGTTCTGTGACAAAAGG
CGAAGACATGCCGACCATATCTGCATGTTGTAAAGCATCTAAAGCAGACTCTGGAGAATTAATCCCGCCA
CTTGCAATTAAAGGGGTACGACCTGCTAAATGTTCATAGACAATTTGGTTAACTGGCCGACCGAAATGTT
CACCTGGTGTACGAGACGTATTTTGATAAATATGTCGACCCCAGCTAGCGATTGCTAAATATTGGATGTT
TGAAACGTCCATGACCCAATCGATTAATTGATTGAACTCGTCAATGGTATATCCTAAATCACTACCTCTG
GTTTCTTCTGGCGTTGCTCGAAATCCTAAAATAAAATTGTCAGGTGCTTCTTTATCAATCACTTCTTGTA
CCGCACGCATAACTTCTAAACATAATCTTGCACGATTTTTTAATGAGTCGGCACCGTAATGGTCTGTACG
TTTATTCGAAAAAGTTGAGAAAAATGTTTGAATCAGCAAACGTTGTGCAATCGAAATTTCCACACCATCA
AAACCTGCTTTAATCGCGCGTAATGTAGCATCGCGATACTGCTGAATAATGCTATTGATTTTCTCATGAG
ACATGGCGATAACATCGTGTTCAATCGGTGAATGCAACGTCATAGGGCTTGGTCCATACACCTTTCCAAA
ATTTAAAATTGCTTGATTTGAAAAACGACCAGCATGCGCTAGCTGAATAATAGCGAGGCTACCATGTTGT
TTCATCGTAGATGCCATGTTAGTTAATCCAGGGATACAAGCATCATGATCAATATTAAAGCCGTATTCAA
ACAATTGACCATAAGGTTCAATGTAAGCAGCGCCGGTGACTTGCATACCAGCTGAATTAGAGCGACGTGC
AGCATAAGCCAAGTCTGCTTTTGTAATATAGCCTTCTTTTGTTGATGCGTTTATGGTCATTGGTGATAAT
ACAAAGCGATTCGAAATTTTGATGCCATTAGGTAAGTGGATTGATTGTAAAAGTGGTTTGTATCGGTACA
TACTATGATTCCTTTTCTATTCAATATTGTTTTCAAAGTACCATGGAAAGAATGAATAATCAATGATGAA
CAGTCTTGATAGAATAGAATTGGTACATGGAAAACATTTTTAAAATTAAACTAATGAATGGCGTTTGTAG
GTCTGAAAATATGAATATGAAAAAGAAAAATAAAAGCGAAAAGATATAAAAGTTAATTGAAAAACGTTAT
CATATACGTGGGTATATGAAGAGGGAATGGTATTAAGAACGCTAAAATGTTATGTCGGTTTGACATGACA
GGATAAGTTTGGAGACGACGGATTGGTTAAATTAAGCGTATTAGACTATGCCTTAATAGATGAAGGTAAG
GATGCACAAAAGGCGTTGCAGGATTCAGTGACACTTGCAAAATTAGCAGATCGACTTGGCTTTAAGCGAA
TTTGGTTTACGGAACATCATAATGTACCAGCGTTTGCGTGTAGTAGTCCAGAACTTTTGATGATGCATAC
ATTGGCGCAGACAAATCACATACGAGTTGGTTCTGGTGGTGTGATGCTGCCGCACTATCGACCTTATAAA
ATTGCTGAGCATTTTAGAATGATGGCAGCGTTATATCCAAATCGTATTGATTTAGGTATTGGTAATAATC
CGGGTACTACTATGGTAAAGCAAGCTTTAGATGGAATAAATCCTACATATGATAGTTACGATGAATCGAT
TTCGTTATTACGTGATTATATTACAATAAAGGATAAATCAAGTGCGCATACGTTAGGTGTCCAACCACAC
ATTGATCATTTTCCAGAAATGTGGTTATTAAGTAGTAGCGCAACATCTGCCAAAATAGCTGCCGAACTAG
GTATAGGGCTTTCTGTTGGAACATTTTTGCTACCAGATATAAATGCGATACATGCAGCGAAGGATAACAT
TGATATTTACAAAAAACATTTCCGTGCATCAATGATTAAAATGGACGCAAAAGTGATGGCATCTGTATTT
GTCATTGTAGCTGATAACGAAGCGGAAGTAGCAGCATTACAACATGCCTTAGATGTTTGGTTATTAGGTA
AATTACAATTTGCAGAATTTGAACATTTTCCATCGGTAGACACAGCGCAAAAGTATAAGCTTAATGATCG
AGACAAAGAGGTGATTCAAGCACATCAAGCACGCATCATTGCAGGTACACAAGAACAGGTTAAAGCACAA
TTAGATGATTTCATTGCTACGTTTGAAGTTGATGAGGTGTTAGTAGCACCGCTTATTCCAGGCATTGAAC
AGCGTTGTAAAACATTAAAATTACTCGCGGAAATCTATTTGTAGCATTTTAAATAGAAGAGAAAGGATGA
AGATAAGATGAAAAAGTTAGCCAATTATTTATGGGTAGAAAAAGTAGGAGATTTGTATGTGTTTAGTATG
ACACCTGAATTGCAAGATGATATTGGGACAGTAGGTTATGTTGAATTCGTGAGTCCAGATGAAGTTAAAG
TGGATGATGAAATTGTGAGTATCGAAGCATCGAAAACGGTCATTGATGTGCAAACGCCATTGTCAGGAAC
GATTATTGAGCGAAATACAAAAGCGGAAGAAGAACCGACAATTTTAAACTCTGAAAAACCAGAAGAAAAT
TGGTTGTTCAAATTGGATGATGTCGATAAAGAAGCATTCCTAGCATTACCGGAGGCTTAAATGGAAACGT
TAAAATCAAATAAAGCGAGACTTGAATATTTAATCAATGATATGCGTCGAGAGAGAAATGACAATGACGT
AATGGTAATGCCATCTTCATTTGAAGATTTGTGGGAATTATATCGAGGTTTAGCAAATGTCAGACCGGCA
TTACCTGTAAGTGATGAATATTTAGCTGTACAAGATGCTATGTTAAGTGATTTGAATCGTCAACATGTTA
CGGATTTGAAGGATTTGAAGCCGATAAAAGGTGACAATATCTTTGTTTGGCAAGGTGATATCACGACGTT
AAAAATCGATGCTATTGTTAATGCTGCAAATAGTCGTTTTCTAGGATGTATGCAAGCTAATCATGACTGC
AGTGATAATATTATTCATACAAAAGCGGGTGTTCAAGTTCGACTTGATTGTGCAGAGATTATTCGACAAC
AAGGGCGCAATGAAGGTGTAGGTAAAGCTAAAATAACACGTGGATATAATTTGCCAGCAAAGCATATAAT
TCATACGGTTGGTCCGCAAATACGTCGATTGCCTGTTTCAAAGATGAATCGGGACTTGTTAGCTAAATGT
TATCTTAGCTGTCTTAAGCTTGCTGATCAACATAGTTTAAATCATGTCGCTTTTTGCTGTATATCTACAG
GTGTATTTGCTTTTCCTCAAGATGAAGCAGCAGAAATTGCTGTTCGAACAGTAGAAAGCTATCTCAAAGA
AACAAATTCAACATTGAAAGTCGTGTTCAATGTATTTACAGATAAGGATTTACAACTGTATAAGGAGGCA
TTTAACCGTGATGCAGAGTAGTAAATGTAATGCAATGTCTCTTTTAATGGATGACAAGACAAAGCAGGCT
GAAGTATTGCGTACTGCGATTGATGAAGCAGATGCGATAGTGATTGGAATTGGTGCAGGCATGTCTGCAT
CTGACGGGTTTACATATGTAGGAGAGCGTTTTACGGAAAATTTCCCAGATTTTATTGAAAAATATCGCTT
CTTTGATATGTTGCAAGCGAGTTTACATCCTTATGGCAGTTGGCAAGAGTATTGGGCGTTTGAGAGTCGT
TTTATTACATTAAACTATTTAGATCAACCTGTAGGTCAGTCTTACCTCGCTTTAAAATCCTTAGTGGAAG
ATAAACAGTACCATATCATAACTACGAATGCAGATAATGCTTTCGATGCTGCTGAATATGATATGACGCA
TGTATTTCATATACAAGGGGAGTATATACTGCAACAGTGTAGTCAGCAATGTCATGCTCAAACGTATCGC
AATGATGATTTAATTCGTAAAATGGTTGTTGCGCAACAAGATATGCTTATACCTTGGGAGATGATTCCAA
GATGTCCAAAATGTGATGCCCCAATGGAAGTGAATAAACGTAAAGCGGAAGTTGGCATGGTTGAAGATGC
TGAATTTCATGCGCAACTACAACGTTATAATGCTTTTCTAGAGCAACACCAAGATGATAAAGTGTTGTAT
TTGGAAATTGGAATAGGTTATACTACCCCACAATTTGTGAAGCATCCTTTTCAGCGTATGACACGTAAAA
ATGAAAATGCACTTTATATGACGATGAATAAAAAGGCATATCGCATTCCGAATTCAATTCAAGAACGTAC
CATACATTTGACTGATGATATCTCAACATTGATTACAGCAGCACTCCGGAACGACTGCACAACGAAAAAT
AACAACATTGGAGAGACAGAAGATGTACTTAATAGAACCGATTAGAAATGGAGAATATATTACTGATGGT
GCGATTGCACTCGCTATGCAAGTTTATGTTAACCAGAATATCTTTTTAGATGAAGATATTTTATTTCCTT
ATTATTGTGATCCAAAAGTGGAAATTGGACGTTTTCAAAATACTGCTATAGAAGTGAATCAAGATTATAT
AGATAAACACAGTATTCAAGTAGTTCGCCGAGATACTGGTGGTGGCGCTGTGTATGTTGATAAAGGTGCC
GTTAATATGTGTTGTATTTTACAACAAGACACTTCAATTTATGGTGATTTTCAACGATTTTATCAACCAG
CTATAAAGGCGTTGCATACATTAGGTGCAACAGATGTGGTACAAAGCGGTAGAAATGATTTAACCTTGAA
TGGTAAAAAAGTGTCAGGCGCCGCAATGACATTAATGAACAATCGTATTTATGGCGGTTATTCGCTATTA
CTTGATGTTAATTATGAAGCAATGGATAAAGTGTTAAAGCCTAATCGCAAAAAGATTGCATCGAAAGGGA
TTAAATCTGTGCGTGCACGTGTTGGTCATCTTAGAGAAGCACTGGATGAAAAGTATCGGGATATAACCAT
TGAAGAATTTAAAAATTTAATGGTGACGCAGATTTTGGGAATCGATGACATTAAAGAGGCGAAACGATAC
GAATTATCTGATGCAGATTGGGAATCGATTGAAGAATTGGCGAGTAAAAAGTATAAAAATTGGGATTGGA
ACTATGGGAAGTCACCTAAATATGAATATAATCGAAGTGAAAGATTATCATCAGGTACTGTAGATATTAC
CATTTCTGTTGAACAAAATCGTATTGCAGATTGTAGAATTTTTGGTGATTTCTTTGGACAAGGTGATATA
AAAGATGTGGAACAAGCATTACAAGGAACAAAAATGACAAGAGAAGATTTAACGCATCAGTTAAAGCAAT
TAGACATCGTTTATTATTTTGGTAATGTTACGGTTGAATCATTGGTTGAGATGATTTTAAGTTAATTTTG
TTTAGGCGTTAATGTCGCACCCTCGTTAAACATTATTTAATATAATACAAAAACACCGTCCATAAGTAAG
TGGCTTTCCTCTTGATAAAAGGGGCATTCACTCAATATGTGACGGTGTTTTATATTTTTACGTTAACACT
ATTGCTGTGGCTTTTGACGACCTTTTAATAAAATTGCTGTCGCACCTACGATAATAATAAATAGAATCGC
ACCAAATAATCCCATATATTTTACTGCGTTACCGAACACGATACCGACAGCTAAAAAGTCTGTATCTGAG
AAAGTTGTTGCAGCACCACCTAATTCGCCTAAAAATGGCAAGAATAATAATGGTAAAAACGTTATTAGGA
TACCATTTAGAGCGGCGCCAGCAACAGCACCTTTAATACCGCCTCTTGCATTACCGAATACAGCAGCCGT
TGCACCTAAGAAGAAGTGTGCAACTACGCCAGGTAAAATGACGACGCCACCAAATAAGAATAAGATAAAC
ATACCGATGACACCTGTAATAAAGCTGACAAAGAATCCAATTAATACTGCATTTTGTGCATAAGGGAACA
CAATAGGGCAGTCTAATGCAGGTTTAGAATTTGGTACAAGCTTTTCAGAAATGCCTTTAAATGCTGGGAC
GATTTCAGCTAAGATTAAGCGAACGCCTGTTAAAATAATAAATACGCCAGCAGCAAATGTCACGCCTTGA
ATTAATGAAAATACAATAAAGTTTTGACCATCACTAATAGATTCGTGTACATAACTAACGCCCGCAAATA
AACACGCAATAAAATAAAGTAATGCCATCGTAATCGAGATACTAATTGTACTTTCTCGTAAGAAACTTAA
TCCCTTTGGAAATTTAATCTCTTCCGTTGATTTAGACTTACCTTTGAATAATTGACCTACAGCACCTGCG
GCAAAGTAACTGATTGAGCCAAAATGACCTAACGCTACTTGGTCATTCCCTGTAATTTTTCGCATCGTAG
GTTGGAGTAATGCAGGTAAGACTGCCATGATTAATCCTAATACGAGTGCGCCGATAACAATCGTTAGCCA
ACCTTTAATATGACTGACTGTTAAAATGATTGCTAAAAACGCAGCCATGTAAAATGTATGATGACCTGTT
AAAAAGATATATTTTAAATTAGTGAAGCGGGCAATTAAAATATTAACAATCATGCCACAGACCATGATGA
GTGCAGCTGTTGTTCCAAAATCTTTTAAGGCTAGTGAGACGATAGCTTCGTTGTTAGGTACGATACCTTG
AACACCGAATGCGTGTTGGAATATTTTGCCGAATGGCTCAAGAGATCGAACGACGACATCAGCACCTGCA
CTTAAAATTAAGAAGCCCAATATCGTTTTAATGGTTCCTGAAGTGATTGTTGCGGCAGGTTTTTTCTGAA
CGATTAAACCTATAAAGGCAATCAGTGCAACAAGAATGGCTGGTTGACTTAAAATATCGACTATAAAATT
AAGGATTGCTTGCATAGGTCGTACCTCCTTTAAATCATGTTAAGTTGTTGTAATTTTTCTGCGAGCTTTT
GTTGCAATTCAGCTTTGTCTAAAATATTATCAAGAACTAAGACATCCCCTAGACGTTCGGCATTTTCAGC
TAAATCTCTACCACAAATAAACAAGTCAGCCATCTCTGGACTTGCTGTCATAATGTCACTATGTTCAACT
TCGATATCAGATGGTGCATTAAGTTGCCTAAGTGCTTCTTGTGCGTTCATTTCTACCATAAAACTACTTC
CTAAACCGTGGCCACATACTACTAAAATTTTCATATTAATCATGCTCCTTTAAAATGTTTTTAATGTCTT
GTGCGTTTCTTGCAGTTAATAGTTGCTGGACTGTTTGGTTATCGCCCAGTACGGTTGCTAAATTTTGTAA
TACAGATAAGTGTGAATGATTGTCGATGGCACTCAATACAAAAATGAGTGATGCGTAGTGATCTTCATCA
CAGAATGCCACATGTTGGTTCAACTTTAATAGACTTAAACCAACTTGATGTACGTCATTGTTAGGTCTTG
CATGTGCAATTGCAATTTCAGGTGCGATAACGATATAAGGTCCAAGTTCATTAACGCTATCAATCATTGC
TTGAACATAGCCTTGTTCAATAATTTGTTCTTGTAGTAATGGCTGAGAAGCTATAGTTATAGCTTCAGTC
CAATCATTTACTTGTTCTTTTACAATGATGCGTGTTGTTGACAAAATGTCTAATGACACGTTATTAAACC
TCCTTTGTCATAGTTAAAGCAATGTGTTGTTTAATTTTAAAAATATTCCCATCTAAGAAATCTTGTCGAT
ATAAGTCGTTGCTTAAGCATTCGCTTAACTGTCCCAATGCCTTTAAATGTGCATTGGGGTGGTCCGTTGC
TAATGTAATTACAAGGTGAACGGGATCGTTAGCTTTACTACCAAAAATAATCCCTTCAGTGAAATAAGTT
AGTACGAAACCTACACCATTCTGTACATAATCAGTACCAGCGTGAATAAGTGCAATATGCGGACTAATGA
CCATATATGACCCGAATTGTTCTAATTGTTTTAAAATTGCAGCTGTATAATTTGAATTGACAATGCCATC
ATTGATTAAAGGTTGCACAGCCACTGTAATTGCCGATTCAATTGATAATGGTTGTTTATTTATAATGATG
CGATGTTCAGGCAATAAATCTGCGAGTGACTTGCCATCAGTTGCCATTTTCATGACTCGTTGTTCTCTTG
AGTCATTGATAATTTGATTCAATTTTTGACGAGATTGCTGATGGATAAATGGATCGACATGAATAACTGG
CACAGTTGAGATTTCACAAGGTACTGTTGAAATGACATAATCAATGTTATCTTGCAATAATCGACTTTCT
TCCAATTGATAAATGGAGTAGGCATCCCAAATGTGAAACTCAGGATACAGATGATTTAGTTTTGATTTTA
AAAGTTGCGAAGTGCCTATACCAGAACCACATAGTAAGACAACCTTAATCATTGATTGTTTATGTGTTGC
AACACGCTCTATACTTGATGCGAAATGAATTGCAATGTATGTTAATTCATCTTCGTTGAAGCGAATAGCA
GCATCTTGTTCAATTGGGCTAATATGCTTGCTAACGGCTTCAATGATTTGAGGATAGCGATGCATAACTT
CTTGCCTCAAAGGATTAGGTTGTAGCATATCGAATTTAATACGATGTATAGCTGGTTTGATATGTGTGAT
CAGACTGTTATGCAACTTGTTGTCTTTTGACATATCAATGCCTAATTCTTGGCTAACACAAGTGATCAAT
TCATGTATATTTTGCGATAAATCATGGTATTCAAAGGTAATTGAAGATGCTGTATGTTCGGTCATTTTAG
AGCCTAGTAAATGTAACGTGATAAAGATAATTTCAGACTCTGGAAATGTGACATTACAACTGCGTTCTAA
GTTTTCTATCATTTTTGAAGCAATAGCATACTGATTAGTATGTCGCCATTTATCAATTTCATTGATAGGT
ATATCGAACGAAAAATTTTCATTTAGACGCTGAATGGCAATGAGTATATGATAGATTAAGCCATCGATAG
CCGACTGAACTAAATGATAATTTTCACTATTTAATGTCTTAATAATGGCACGGCGAACCAATGCGATTGA
TTCTGAATTAAAGATATCAGCCTCTATAAAAGGTGTAGCTTGTTTCATATATTGATGTATAAAGTGTGCA
TACGCTTTACGATAATGATCTTCCTCACCAATAATATTGAATCCTTTATTGTGGACATAATTTAACTTTA
AATGGTATTGATCTAGTTGGGCTTGAATCATTTTAATATCATCTGCAATTGTCCGACGCGAAACATTAAC
ATCTTGTGCAAGTTGCTTTGTTGAAACAGGATCAGTTGTTTCGAATAACTTTAAAGCGATATGTGTGAGT
CGCTCATCTTTTGAAAAATGAATTTGATTCGTTAGATTGTGCTCTAATTCATTTAATATCGTTGTGTTAG
CTGTTGTTACTTTGATGCCTGCAGCTTTATTACGGCTGACTTGGTAATGATAAGTTTCAGCATATTGCTC
AATATATGCTATATCATATTGAATGGTACGAGGTGATACACCAAGTTGCTTAGCAATGGTATTGATTGGA
ATAAACGTTTGCTCATGAATTAAAAGATACAAAATTTCGATTTGTCTATAACTTAACAACGTAATATCCT
CCTATTTGTAATTGTAAGCGATTTCTTAAAAACGTAGATATGCAATCTCTTTCATATTTTAATCCGAAAA
ATTGCATATCAAAATGTTTATGGCGCAAGATTTTATAGGAACTTTTAAAATAAATTAGATATTCATGTTG
ACAATTTAAAAATGTCGCAGTATATTTAGTTAGACATCTAACGAAATGGTGGTGCAATAAATGGAATTCA
CTTATTCGTATTTATTTAGAATGATTAGTCATGAGATGAAACAAAAGGCTGATCAAAAGTTAGAGCAATT
TGATATTACAAATGAGCAAGGTCATACGTTAGGTTATCTTTATGCACATCAACAAGATGGGCTGACACAA
AATGATATTGCTAAAGCATTACAACGAACAGGTCCAACAGTCAGTAATTTATTAAGGAACCTTGAACGTA
AAAAGCTGATATATCGCTATGTCGATGCACAAGATACGAGAAGAAAGAATATAGGACTGACTACCTCTGG
GATTAAACTTGTAGAAGCATTCACTTCGATATTTGATGAAATGGAGCAAACACTCGTATCGCAGTTATCT
GAAGAAGAAAATGAACAAATGAAAGCAAACTTAACGAAAATGTTATCTAGTTTACAATAAATGGTAAGCG
TGACTGGTAGAAATCAGTCACTTTATCTTTAATGCTATAGTTAGATATCTAATTGTTAGCAAGCTAATTA
TTGAAAAAGAAAAGGAGTATTGAACAATGAAAGACGAACAATTATATTATTTTGAGAAATCGCCAGTATT
TAAAGCGATGATGCATTTCTCATTGCCAATGATGATAGGGACTTTATTAAGCGTTATTTATGGCATATTA
AATATTTACTTTATAGGATTTTTAGAAGATAGTCACATGATTTCTGCTATCTCACTAACACTGCCAGTAT
TTGCTATCTTAATGGGATTGGGGAATTTATTTGACGTTGGTGCAGGAACTTATATTTCACGTTTATTAGG
TGCGAAAGACTATAGTAAGAGTAAATTTGTAAGTAGTTTCTCTATTTATGGTGGTATTGCACTAGGACTT
ATTGTAATTTTAGTTGCTTTACCATTCAGTGATCAAATCGCAGCAATTTTAGGGGCGAGAGGTGAAACGT
TAGCTTTAACAAGTAATTATTTGAAAGTAATGTTTTTAAGTGCACCTTTTGTAATTTTGTTCTTCATATT
AGAACAATTTGCACGTGCAATTGGGGCACCAATGATTTCTATGATTGGTATGTTAGCTAGTGTAAGCTTA
AATATTATTTTAGATCCAATTTTAATTTTTGGTTTTGATTTAAACGTTGTTGGTGCAGCTTTGGGTACTG
CAATCAGTAATGTTGCTGCTGCTCTGTTCTTTATCATTTATTTTATGAAAAATAGTGACGTTGTGTCAGT
TAATATTAAACTTGCGAAACCTAATAAAGAAATGCTTTCTGAAATCTTTAAAATAGGTATTCCTGCATTT
TTAATGAGTATCTTAATGGGATTCACAGGATTAGTTTTAAATTTATTTTTAGCACATTATGGAAACTTCG
CGATTGCAAGTTATGGTATCTCATTTAGACTTGTGCAATTTCCAGAACTTATTATCATGGGATTATGTGA
AGGTGTTGTACCATTAATTGCATATAACTTTATGTCAAATAAAGGTCGTATGAAAGACGTTATCAAAGCA
GTTATCATGTCTATCGGCGTTATCTTTGTTGTATGTATGATTGCTGTATTTACAATTGGACATCATATGG
TCGGACTATTTACTACTGATCAAGCCATTGTTGAGATGGCGACATTTATTTTGAAAGTAACAATGACATC
ATTGTTATTAAATGGTATAGGTTTCTTGTTTACTGGTATGCTTCAAGCAACTGGTCAAGGTCGCGGTGCT
ACAATTATGGCCATTTTACAAGGTGTGGTTATCATTCCAGTACTATTTATTATGAATGCTTTGTTTGGAC
TAACAGGTGTCATGTGGTCATTATTAATTGCTGAGTCACTTTGTGCTTTAGCAGCAATGTTAATCGTTTA
TTTATTACGTGATCGTTTGACAGTTGATACATCTGAATTAATAGAAGGTTAAATATTTCGTACACTTCTG
GCTGAGTATATTTCGGTCGGAAGTGTATTTTTCGAATAAAAAATAAATATATGATATGATTATGAAAAAA
ATAAAGTGAGATTGGCATATGTATAAATCTAAAATACTGTTGAACTATATTTTTAGTGAAGAATCAGACG
TTAAAGATTTAACGGAAGAAAAATATAATCAAGATTACGAAGCATTAACATTTAGCTTTAAAGAGGAAAC
ATATCAAAGTAGGTTAGCTAAGAAAACACCGACTAAAGCAGGGTATTTTGTTACATGTTGGACAAAAGAC
GAGAACAATTGTAATCAACCATACTCAAAAGAGGCATTTGCAGATTACTTAATGATTATAGTTATTGATG
AAGAATTAAGCGGTTATTTTTTATTTCCTAGGGAATTATTGATAGAAAAAGGTATCTTAACTACATTTGA
ACATAAAGGTAAGATGGCTTTTAGAGTTTATCCTAAGTGGTGTAATCAATTGAATAAAAGAGCAGAGCAA
ACACAAAAGTGGCAATGTAAATATTTTTTTGAATACTAATTAAAAAGTCATATGGTTGAACTTATAAGAG
ATGAATATATCATCTTTCGATAAGATAACCATATGACTTTATTTTTTATCATTTAATGATGAACGGTTTC
TTGTCCTACTTTATTCCAAGTGAGGATAAAGCTCAACATTGCAAACACACTGATTGCTGTTAATAAAATA
AAACCGACATCCCATCCGAATTTATCAACTACAGCACCTAAGACGATGTTGGCCATTACAGCACCAAACA
GATAACCAAATAGTCCTGTTAATCCAGCTGTTGTGCCAGCTGCTTTTTTAGGTACATAATCTAATGCTTG
TAAACCAATTAACATAACTGGTCCATATATTAAGAAACCAATGGCAATTAATGAGACATTGTCTAACCAA
GCATTGCCTGGAGGATTTAACCAATAAATTAATACAAATGCTGTGACACCTAACATAAAGAAGAAACCTG
CAGGTCCACGACGACCTTTGAATAATTTATCAGAAATGTAACCACATAATAATGTACCAGGAATTCCAGC
CCATTCGTATAAGAAGTATGCCCAACCTGATGCTTTTAAGTCGAAATGTTTTTCTTCACTTAAGTAGACT
GGCGCCCAATCAAGTACACCATAACGCACAAAATAAACAAATATATTTGCAAAGGCAATTGCCCATACCC
ATTTATTGTTCAGTACATATTTAAATAAAATTTCTTTTGTAGTTAATTCTGTTTCTAATGTTTTCTTATC
GCTTGTAGCAAAGTCATTTTTATAAATTTCGATTGGAGGTAAACCTTGAGATTGAGGTGTGTCTCTAATC
AATACGTATGAAATTGCGGCAATAATAAGTGCTAAGAGTGCAGGGTAAATGAATACACCTTCGAAACCTT
TTAAATAACCAAAGTTGATAAATGCTGTTGTTGTAATACCCCAAGCAGCAATAGGTGCCATAATACCTCC
ACCAACATTATGCGCAACGTTCCAAAGGGCAGTCTTACTTCCGCGTTCACTTACACTAAACCAGTGAACG
AGAACACGGCCTGAAGGTGGCCAGCCCATACCTTGAAACCATCCATTTAAGAATAATAGGACAAACATAA
TACCGATACCTGATGTAAAGAACGGTACAAATCCCATTAACAAATTGACGATAGCAGTGAGTACTAATCC
AAGAACTAAGAATATCCGAGCATTGCTACGATCACTTACAGTACCCATAAAGAACTTACTAAATCCATAT
GCGATGGAAACAGCAGAAAGTGCAAAACCTAGTTCCGCTTTTGTAAAACCTTGCTCTTGCAATGCCGGCA
TCGCTAATGAAAAGTTTTTACGTAATAAATAGTACCCAGCGTAACCGATGAAAATACCAAGAAATACTTG
GAAACGTAATCGTTTATAGGTATCATCTATCTGATTTTCTGGCAAAGGCTTAATATGCTTTGCAGGTTTA
AGAAAATTCATGAAATCCTCCTTAATATGTATTTATATGCATTTTGTGCGATAAACTTATATTAGACATG
TATGAAATCGTTGTCAATATACTTTTGTGAAGTCTTGCAGATTTAGTTTTTGAAGTATTTTATAAACATT
TAGAAAAAATAAATTGCCACACATAAATTTATAATTATGCAATTATTATGTCGTTATACATACTAGCTGT
GTATCTACGAATGAGTGCAAACATATTTTTATTTGCAGAAAAGGGGTAAATGGCATATAACTATCTTTTT
TATATAAGTTGGTATAAAATTTATACTAACAGGAGGGATAGTATGAATATAGTAGGGCATCATCACATAT
CCATGTATACAAAAGATGCAAAACGTAATAAGGATTTTTACACAAATGTCCTTGGATTACGATTGGTTGA
AAAGTCGGTTAATCAAGACAATCCTTCAATGTATCATTTGTTTTATGGGGACGAAGTAGGTACAGCCGGA
ACAATTTTAAGCTTTTTTGAAATTCCCAATGCGGGTCATAAGCAGCCAGGTACTGAAACGATTTATCGAT
TCTCATTATTAGTACCAAATCAAGCGGCACTTCATTATTTTGAAAAACGTCTTGAGAATAATGGTATTAA
GTCTGAACATTTGTACTATCTTGGACAAGAAGGTGTTGTCTTTAAAGATGAAGACGACTTAGAAATCATA
CTGCTTGTTAATGATAGTTTTGAAGTACCACATCAATGGCAACATAACGCTTATAGTGAAATACCTCAAG
CATATCAAATTTTAGGAATAGGGCCAGTAGAATTAAGAGTTAGAAATGCAGCGCGCACGGTAGAATTTTT
GGAAAATGTCTTAGGTTATCGCAAAAGAGATAATAAAGCATTCGATGTGCTGACATTAGCACCACAAGGT
TTATATTCGGATTTTGTAGTTATTGAGCAACAGGGACAACGTGAAAGACCTGGACGAGGTTATATCCATC
ATATTGCAGTTAATACACCACAAATGAGTGACTTAGATGCAATTTACAAGAAATTACAACAACAACCACA
AAGTAATTCAGGTATAATTGATCGCTATTTCTTTAAATCATTATACTATCGCCATAATTCAATTATGTAT
GAATTTGCGACTGAAGCGCCTGGATTTACTATTGATACACCTGTTGAACAATTAGGAAGTCAATTGAACT
TGCCTGACTTTTTAGAAGCAGAACGTGAACAAATTGAAAGTAAGTTACACGAAATATAAAGGAGAATGTT
TAATGGCAAAATTAGAAATGAATAAAAATACGACTCTTGAGTTTGGTTTGTATTCCTTAGGTGATCATTT
ATTGAATCCATTTAAAGGTGAAAAAGTTAGTTATGAGCAACGTATTAATGAAATTATTGAAGCAAGTAAA
TTAGCAGATGAAGCGGGTATTGATGTTTTTGCAGTTGGTGAAAGTCATCAGGAGCATTTTACAACACAGG
CACATACGGTTGTGTTAGGTGCAATTGCCCAAGCGACAAAGCATATTAAAGTTTCAAGTTCTTCAACGAT
TATTAGTGCAACAGATCCTGTAAGAGTATTTGAAGACTTCGCGACATTAGATTTGATTTCTCATGGTAGA
GCCGAAATTGTGGCTGGTAGAGCATCAAGAACAGGTATTTTTGATTTGTTTGGCTATGATTTAAAAGACT
ATGATGAATTGTTTGAAGAAAAATTAGGTTTACTTTTAGAGTTAAATAAAACTGAACGTATTACTTGGTC
TGGAAAATATCGTCCAGAACTTAGAAATATGAAAATATTCCCAAGACCAATCGATAATACATTGCCAATA
TGGCGTGCTGTTGGTGGTCCACCTGCAAGTGCTATCAAAGCGGGAAAACAAGGTGTGCCAATGATGATTA
CAACCCTTGGTGGCCCAGCAATGAACTTTAAAGGTTCTATAGATGCTTATCGTCAAGCGGCAACTGAAGC
AGGTTTCGATGCTTCGCCTAAGTCTTTACCAGTAAGTACAGCGAGTCTGTTTTATACAGCTGAAACAACT
CAGGATGCTATGAGGGAATTTTACCCACATTTGAATACAGGGATGTCATTTATTCGTGGCGTTGGTTATC
CGAAACAGCAATTTGCTAATTCACCAGATTATAGAGAAGCGCTAATGGTTGGAAGCTCGCAACAAATTAT
TGAAAAGATATTGTATCAACACGAGTTGTATGGTCATCAACGTTTTATGGCACAGATTGATTTTGGCGGT
GTGCCATTTGAAAATGTTATGAAGAATATTGAGTTAATTGGCAACGACATTATACCGGCGATTAAAAAGC
ATTTATCAAAATAGGAGGGGCGTCATCATGAATATTGTATTATTGTCAGGTTCCACAGTAGGTTCTAAAA
CGAGAATTGCTATGGATGATTTAAAATATGAACTAGAAGTCATCAATGAGGGACACCAAATAGAATTGAT
GGATTTACGAGATCTCGAATTAGAATTTAGTGTTGGAAAGAATTATCTAGATACTACAGGAGATGTATAT
AAATTAACGACGTCGTTAATGCAGGCTGATGTGATTTTTATTGGTTTTCCAATTTTTCAAGCTTCCATCC
CTGGTGCTTTGAAAAATGTATTTGATCTGCTTCCAGTCAATGCGTTTCGTGACAAGGTAATAGGACTTGT
AGCGACAGCAGGTTCTAGTAAACATTATTTAATTCCTGAAATGCATTTAAAACCAATATTGAGTTACATG
AAAGCACACACAATGCAAACGTATGTATTTATTGAAGAGAAAGACTTTTCAAATCAACAAATTGTCAATG
ATGATGTTGTATTTCGGTTAAAAGCGTTGGCACAATCCACAATGCGAACTGCTAAAGTACAACAACAAGT
GCTTGAAGAAGAAAACAACCAATACGACTTTTAAAGTATAAAAATAAGACGCTCGGCACACTAAATTTGT
AAGTGTTTGAGCGTCTTTTTATATTAACTATATAGCCAATGAACGACGATAAAGGCAAGTGATGACAAGC
ATATTGAGGTAATAATGATTGTCATAAGCGGTTTAAGTGCGCGATTTTTAAGATCTTTAAATGCAACATT
TAACCCTAAAGCAACCATGGCCATTAATAAGCAAATTGTTGATACAGTATTTAAAATATTTAGCAATGCT
GACGGAATAGTTACATATGTATTCACTAAGGCCATAATGACAAATCCAATTAAAAAGTATGGAATGCTTA
TTCGACCCTTGCTAGATGATTCTGATGAACGGAAACGCATAATTAAAATAAGTACGATGGTTAATGGAAT
CAGTAAGAATACTCTACCAAGTTTACCAAGAAGTGCGATTTTAAGTGCATCACTACCACCAAAGCCACCA
GCTAAGACAACGTGTGCAATTTCATGAAGACTAACGCCGGACCAAGCGCCATAAACATTTGTCGTCATTG
AAAAGATAGCATAGATAGCTGTATATATAAGTGAAAATATCGTACCAATCAATGCGATGATACCGATACT
AATAGCTGTATCCTTTTTACGTGATTTGAATATTGGGGCTACTGCAGCAATAGCGGCAGCACCACAAACG
CCTGTACCTACACCTAGTAATAATGCGATGTTTTTGTCACCATGCAACAGTTTGTTGACAAAGAGCATCA
TTACAATACTGAAAATAACGACACCTACATCGATGGCTAATAGTCTACTACCTTGACCGATAATATCGAA
TATATTGAGTTTAAGTCCATATAGGATGATTGCAAATCTTAATAAATATTTAGATGAAAACGTAATACCT
GAGCTATATTGTTCAGGATATCCTCTAAAGTGACGATATAGAATAGCGATTAATATCGCGATAGTTAATG
CGCCAACCTTATCTAAGATTGGCAATTTAGCTGCTAAAAAGCTAAATAATGCGACTATAAATGTTAATGA
TAGTCCAATCATAAAATGCTTATTTTTCAATGATGCCATGAGCAGTGCCTCCTTTAATAGCATTTTAGCA
CTGTTTTGTCGTATTTTTAAATATAAATTTGTAATGAATAATAAAATGGTATTTAAATTAAGTTGTGTGA
TAGGCATCAAGGACATCAACCAAAGTAATAGGCACTACAATGCAAGTTGCTGGGGCCCCAACATAGAGAA
TTTCGAAAAGAAATTCTACAGACAATGCAAGTTGGGGAAGGACAACAAATTTAAGATACAATGCGTAATA
TTAATATGTTATTATTATGATAATTTACAAAATTATATGAAAAATAAATGAGGGTGTGATGGTATGTTTG
GAATGAAAGTGAATGAACAAATAACATTAAAAATTTTAGAAGCCCATGACACAGAAGCGCTTTTCAATTT
AGTCAATCGTTCAAGAAATTCACTTAGGGAATGGTTACCTTGGGTAGATGCAACTGAGCAACCATCAGAT
ACGCGTGCATTTATTAAAAGAGGACTTTTACAATTTGCTGATGGTAATGGATTTCAGTGTGGCATTTGGT
ATGAGGGAACGCTAGTTGGTGTCATAGGTTTACATGAAATTAATCACATGCACAGAAAAACTTCTTTAGG
GTATTATTTAGATAAACAATTTGAGGGTCATGGGATTATGACACAAGCAGTTGAGGCATTGATAAAGTAT
TGCTTCGATGAGATTGACTTAAATCGAATTGAGATCAGTGCCGCAGTTAATAATGAAAAAAGCCAAGCTA
TTCCTGAAAGACTGGGATTTACTAGAGAAGGTATGTTACGTGACAATGAATTACTAAATGGTATTTATTC
ATCGAGTTACATCTATAGTTTATTAAAATCAGAATATAATGAAGGATGATAAATCAGACTACAAAAGAGT
GATGACTTACATATAAGTGTTACTCTTTTATTTATTTTCAAACTAAAAAGGTTGTTGACAGTATTATTCT
ATAACAATATAATGATTTTGATAATTATTATCAACTAGATAATGTTCATGGGAGGATGCCTTAAAATCAT
CATTTTAAGAGCTACGTATTATCTTGGCATTTAGGGAGTGTGAGATAGTACGAATGAGGGCATGTCTATG
AGGATAATAGAATTTCTATAATGAGGTGTCAAAATGAAAAAGTTAACAACGCTATTATTAGCATCAACGT
TATTAATTGCCGCATGTGGGAACGACGATAGTAAGAAGGATGATTCAAAGACATCGAAAAAAGATGATGG
TGTTAAAGCAGAATTAAAACAAGCAACAAAAGCATATGATAAATATACTGATGAACAGTTAAATGAATTT
TTAAAAGGTACAGAAAAATTTGTTAAAGCGATTGAAAATAATGATATGGCCCAAGCAAAAGCTTTATATC
CAAAAGTTCGTATGTATTATGAACGCTCTGAACCAGTTGCAGAAGCATTTGGAGATTTAGATCCTAAAAT
TGATGCACGTCTTGCAGATATGAAAGAAGAGAAAAAAGAAAAAGAATGGTCAGGATATCATAAGATTGAA
AAAGCATTATACGAAGATAAGAAAATTGATGATGTGACTAAAAAAGATGCACAACAATTATTGAAAGATG
CAAAAGAATTGCATGCCAAAGCTGATACATTAGATATCACACCAAAATTAATGTTACAAGGTTCTGTTGA
CCTATTAAATGAAGTTGCAACTTCTAAAATCACAGGTGAAGAAGAAATTTATTCACATACAGATTTATAT
GATTTTAAAGCGAACGTTGAAGGCGCACAAAAAATTTATGACTTATTTAAACCTATTTTAGAGAAAAAAG
ATAAAAAATTAAGTGATGATATTCAAATGAACTTCGATAAAGTGAATCAATTATTGGATAAATATAAAGA
TAACAACGGCGGTTATGAGTCATTTGAAAAAGTATCGAAGAAAGACCGTAAAGCATTTGCGGATGCTGTT
AATGCATTAGGAGAGCCACTAAGTAAAATGGCTGTGATTACTGAATGACAAATTATGAACAAGTTAACGA
TAGTACGCAATTTTCAAGACGTACATTTTTGAAAATGTTAGGTATTGGCGGTGCCAGTGTTGCAATTGGC
GCAAGTGGTGTTGGTAGCATGTGGTCTTTCAAATCAATGTTCAATACACCAGAAGATCCGGAAAAAGATG
CGTATGAATTTTATGGTAAAGTGCAACCAGGCATTACCACACCCACGCAAAAAACATGCAATTTCGTTGC
ATTAGATTTGAAGTCAAAAGATAGAGATGCAATTAAGGCAATGTTTAAAAAGTGGACGGTTATGGCTGAT
CGTATGATGGATGGTGATACAGTTGGCAAGCCGAGTAACAATCCTTTAATGCCGCCAGTAGATACTGGTG
AATCGATTGGATTAGGTGCAAGCAAGTTAACGATTACCTTTGGAATTAGTAAGTCTTTGATGAAGAAAAT
GGGGTTATCTAGTAAAATTCCCGATGCCTTTAAAGATTTACCGCATTTTCCGAATGATCAGTTAATAGAC
GATTACAGCGATGGTGATATTATGATTCAAGCATGCTCAAATGATTCGCAAGTATCCTTTCATGCGGTTC
ATAATTTAGTTCGTCCATTTCGAGATATTGTTAAGGTACGTTGGGCGCAATCTGGTTTTATCTCTGCTAA
AGGTAAGGAAACACCTAGAAATTTAATGGCATTTAAAGATGGAACAATTAATCCTAGAAAGAGTAATCAA
CTTAAAGATTATGTGTTTATTGATGACGGATGGGCGAAACATGGAACTTAATGTGTTGTCAGACGTATTC
AAATACACATTGAAACGTGGGATCGTACTGCACTGGAAGAACAAGAGGCTACATTTGGTCGCAAGCGACA
TAGTGGTGCACCGTTAACAGGTGGGAAAGAGTTTGATGAAATTGACTTAAAAGCGAAAGATAGTCATGGC
GAGTATATTATTGATAAAGATGCCCATACGAGACTAGCGAAAGAAGCAAATACGTCAATTTTACGTAGAG
CCTTTAATTATGTTGATGGTACGGATGACCGCACAGGTAACTTCGAAACAGGCTTGTTGTTCATTGCTTT
TCAAAAAGCGACCCAACAATTTATCGATATTCAAAACAATTTAGGTAGTAATGATAAGTTAAATGAATAC
ATTACACATAGAGGTTCTGCTTCATTTTTAGTATTACCAGGTGTTAGTAAGGGAGGATACCTTGGTGAAA
CATTATTTGACTAAAATTATAGCAATGCTAATTACTGCTGCTTTGGTGTGTAACTTTGGGTTATTGAAAA
GTCAGGCAGCAGAACAACAAAGTATTAGTGATGTATATAGTGTGATAACGGATGCGAAATCTGCACTTTC
TAATAATTCGATATCGAATGACAATAAGCAGAAAGCAATTGAGCAAGTGGTAAGTGCAGTTAAGAAATTA
TTGCTTGAAGATAATAGCGAAGGTAATGCTGTCAAATCAAATGTGAGAAAGCTTGAAGATGCAAAAGTGA
ATGATGATCAAAAAGATACACTTTCGCAATTAACGAAGTCATTAATTGCTTATGAAGAGAAATTGGCTAG
TAAAGATGCGGGTTCTAAAATTAAACTATTACAACAGCAAGTCGATGCCAAAGATGCTGCGATGACAAAA
GCGATTAAAGACAAAAATAAAGCGGAATTAGAATCTTTGAACAATAGTTTGAATCAGATTTGGACTAGTA
ATGAAACAGTGATTCGCAATTATGACGCAAATCAATATGGACAAATTGAAGTCGCATTATTACAACTTAG
AATTGCAATTCATAAGTCACCATTAGATACGGCAAAAGTGTCACATGCTTGGACTACTTTTAAATCAAAT
ATTGATCATGTCGATAAAAAAGGTGGTACGTCTGCAAATGATCAATACCATGTATCACAATTAAATGATG
AGTTAGAGAAGGCGATTAAAGCTATCGACAACAATCAATTGTCGGATGCTGATGCTGCGCTTACACATGT
TATAGAAATTTGGCCGTATGTTGAAGGGCAAATTCAAACTAAAGACGGTGCTTTGTATACGAAAATTGAA
GATAAAATACCATATTATCAAAGTGTATTAGACGAACATAATAAAGCACATGTGAAAGATGGCTTAGTAG
ATTTAAATAACCAAATTAAAGAGGTTGTTGGCCATAGTTATAGCTTCGTCGATGTGATGATTATCTTTTT
ACGTGAAGGACTAGAAGTGTTATTAATTGTAATGACATTGACTACTATGACGCGTAATGTCAAAGATAAG
AAGGGTACTGCAAGTGTGATTGGTGGTGCAATTGCCGGACTTGTATTGAGTATCGTTTTAGCAATTACAT
TCGTAGAAACACTAGGGAATAGCGGTATGCTTCGTGAGAGTATGGAAGCGGGATTAGGTATCGTTGCGGT
CATATTAATGTTTATCGTTGGTGTTTGTATGCATAAACGTTCGAATGCGAAACGCTGGAATGATATGATT
AAAAATATGTATGCCAATGCGATTAGTAATGGTAATTTGGTATTGTTAGCGACGCTTGGTTTAATATCTG
TGTTGCGTGAAGGTGTTGAGGTTATCATTTTCTATATGGGGATGATAGGCGAATTAGCGACCAAAGATTT
TGTCATAGGTATTGCCTTGGCCATCGTGATATTAATTGTCTTTGCGCTATTATTTAGATTTATCGTCAGA
TTAATACCTATATTCTATATATTTAGAGTATTGTCGATCTTTATTTTTATTATGGGATTCAAAATGCTTG
GCGTAAGTATTCAAAAGTTACAATTATTAGGTGCGATGCCAAGACATGTTATTGAAGGATTCCCAACGAT
TAACTGGTTGGGATTCTATCCAAGTTATGAACCATTAATAGCACAAGCTGCCTATATTATGGTAGTTGCT
ATCTTAATCTTTAAATTTAAAAAATAAAAAACAGGCCGAGTGCCTGTTTTTTTGTTGCTGTATGGCGGAT
TATCGTAGCATTGCAGATATCGCGGCATTGTTGGTTCTCGTTGCATTGCAGAGATGTGGATATCACGGTT
TAATCTGATGCTGTATTCTGATTAACGCAATGTTAGTTAGCTTCAGTATTGATATAATCTGATGCTACAT
TGTTCTTTTATTGGCTATTGTGATGTTGCTGCATTGTGAGTATTGCAGTATTGGTTCGTATAAGGTCATT
GCGTTGGTGGTTCACCGCGGCATGTGAATTTAACGATGAACATACTGAACTCAAAGAGCAATATGAGTGG
CAATGTAAGTAATATATTTAATGTTATGTCTGGTGGTGCAATGATACTCGCCAGCACAAAGCAAGCAAAA
TAAATATATTTACGATAATGTTTCAAAGAATATGTATCTATAAGACCGAATTTTGCAAGACCCATAAATA
ATATTGGTAATTGAAATAGAATGCCAAATGTGAATAACCAACGTATGAGTTCAATCAAATATGCTTTAAA
GCCAATGACTGGCGAAATGTTTAAAGTTAATGATAATTTTAACGCGAATTGAATGATCATTGGAAAGCCA
ACATAAAATGCAAAAGCGACGCCAGCACAGAATAATAACACGCTGAAAAAACTATATTTATAAATAAATT
GACGCTCATTATTATGCAATCCAGGTGCAATGAATGCCCACAATTGATAAAACATGACTGGTGAAATGAA
ACAAAACGCGATGAAAAATATAATCATCACGTATATTTGGATCATTTCTGTGAATGAAAATGCATGTAAG
GACACATGTGCACGGGTAATATACGTTATGAATGGTGTCATCCACCAAAATGATGAAACATATACGACGA
TGACCGTAATGACGAACGACAATAAAATTTTTACTAACCGATGGCGTAGTTCGCTAAAGTGAACCATTAA
TGTATCATCAGTACTATTGCTCTCGCTGTTGCTTCGATTCCTTACTGGGTGTATCGTGAGACTCTTTATC
TAAATCTTCTGTTGCAGATTTAAATTCTTTTAAAGTAGAACCGATAGCACGACCAAATTGTGGTAATTTT
TTCGGACCAAAAATAATTAAAGCGATAATGCTAATGACGACAAGACTTGTTGGACCTGTGATGCCTAAAA
TAAAAGTGTTAATTATCATGATAATCAACCTCACTCATAAGTAGTATATAGTATTTACTTTATACCGAAC
AATAATGATTATCAACAAATTTTATATAGTAATTAAAATATTGTTATAAACACAACTTATTGAGGGATTA
ATTCTGAAATAATAGCTTGTTCTTTCAAGTCGATATAAGTACAAGTACCAGATTGAATATCGATATGCCA
TTTATAAATGCCAGCTTCAGCCATTTCATCACAAAATGTTTCGAAATCTGTTTGTCCTTGTTGATGTCTA
GTTAATACATTTTGAACCATTGTTTTGATTGATTTTTGAGCAACAGGAATCGTACTTTTCACAGATGAAG
TAACGATATCATCTTCTGATTGATGTTCGTATGTTGCTGTGCCATCTTGAATGTTAACAATATTGTACGT
CATACCCATATCCTTAAATGCTTTGAATAGTTTTGGAAAATCAACACCAGTAAATTGTTGATGTGCTTGT
TGGATTGCAGATAATGTAAATGCCATAATAGTCTCCTTTGAATGGTTTGATTTAGTGAAAATGTGTGCAT
CATACTAAAATTAGAATGCTGTTAATTATGCAGGAAGGTGTAACGAAAGTAAACAATTATGACTTGTAGG
CGTTGAGGTGTTTGTTTCAAAATGTCATACATAGGTGGACATTTATATTTTTTGTGTAGTTTTGACAAAT
ATAGTTGTCAAAAAGACGCATATAATTTACAGTGTAATTAAGGAGTTGATGCGATGTGCGTAATCGATTG
AAAGAATTACGAGCACGAGATGGCTTAAACCAAACGCAGCTTGCTAAACAAGCGGGTGTTTCAAGACAAA
CCATTTCGCTAATTGAGCGAAACAACTTTATGCCATCGGTATTAACTGCAATAAAGATTGCTCGTATCTT
CAATGAAAAGGTGGAAACTATTTTTATTATTGAGGAGGATGAGGCATGAAAGTACTAAGATATATCGGAT
ATCTTTTACTAGGTGGACTTGTAGGTGGTATCATAGGTGGAATTTTAGGTAACTTTGATGGATTGGGTAT
TGAGAATTTGACGTTCGCAACGCGAAACAATGTCGTTGTAATATCGATTGTTGCGACTATGATCATCATA
TTAATAGAAATCATTGTTTTGATGAATCAAAGACGTGCATTGAAGTATAAGCGACTTGTAGATGAAGAGG
TAGATAACGAAGAAACAGATCAATATGAATTGCTTGCGAATCGTCATGTTTTAAATGGAAGTATATTAAG
TATTCTACAGACAGTTATTGCCTTGTTAGTGTTGCTTATTTTTGTGGTAGGACAAGCTGAAGCAAATGGA
ATACTATTCTTTTTAATACCATTTTTTGCTAGTGGTATTTTCAATACACAATTTACACTGTTTAATAGAA
GATTTGATGACAGAATGCCAAAAATTGCAGATAAGAATTACACTGAAAAGCGATTGGAAATATTGGATGA
AGGTGAACGCCATATAGAATTAATAGCATTATTTAAAACATATGCAATCAACTTATCAATATTGATACTA
GCCATTGTAGTAATTGGGCTTTATTCAATTACTACTGGAATTAATCAAAGTTTCAGTTTGCTACTTATCA
TTGCTATTTTCATATATAACGCCTTTAGTTATTTATTGAAGAGTAGACGTTTTTATTAAAATTAAACAAA
GAGGAGCAAGGATATGACAACATTGTTAAACTTAGATCGTGTGAACAAACAATACAAGTCTTCGGGTTTT
AAATTACAAGATGCATCTTTAACGATTGCTACTAATGAGACAGTTGGATTAATTGGGAAAAATGGCTCAG
GTAAATCGACATTAATTAATATTCTAGTAGGCAATCGACATAAAGATAACGGTAGTATCACATTTTTTGG
GGAAGAGTATGCTGCGGGTGATGTCGAATATAAAGAACATATAGGTGTTGTGTTTGATGATTTGAGAGTA
CCTAATAAATTGACTATTAAAGATATTGATAAAATATTTCAATCTATTTATATGACTTGGAATAGTCAAA
AATTCTTTGATTTAATCAAATATTTCGAGTTGCCACTACAAACTAAAATTAAAACTTTTTCAAGAGGGAT
GCGAATGAAGATAGCTTTGACGATTGTGCTTTCTCATGATGTGAAGCTATTGATCTTAGATGAAGCAACT
GCGGGTATGGATGTTTCTGGACGAGAAGAAGTAATGGAACTATTAGAAGATTTTGTCGCGCACGGTGGAG
GCATCTTAATATCATCGCATATTTCTGAAGATATAGAACAATTAGCGGATAAATTAGTGTTTATGAAAGA
TGGACGAATGATTTTAACTGAACAGAAAGATAGACTTTTAGCACAATATGGAATTGTTACGACAGAAGAT
GAAGATGTTGAAATTCCTAAGCATTTAATTATAGCTTCTAGATTGTCAAAGGGGAAATATCAAATTTTAG
TTAAAGATTATGCAGAAATTGAAAATGCAGAACCTTTAAAACACATTGATGACGCTACGAAAATCATAAT
GCGAGGTGAAGTATAATGAAAGGTATGTTCCTAAGTAGTTTTTATGCAACGAGAAAGCAAACATATATTT
ATTTTATAGTCGCTATCATAGCTGCGGGATACTTTGCAGTATTTAATCCGTTGATGAGTTCGGCAATGGC
CGGGGTTATGTTAATCACACCTATTACTGATAATATTAAACATGAAAAAGACTCAAGATGGATGTATTAT
GTATCTACTTTACCGGTTAAACGTAGTGATTATATTAAGTCATACTTTGCCTTTTATTTAATCTTATTCG
GTGCAAGTTTAATGATTGGATTAGTTGTGACTACGATCGTGACCCAAAGTGTGATGATTGGTATTATGTC
AGGTTTAATGAGTTTTGGTATCATAGGGGCATACTCTATCATTTTCCCATTGACATTTAAATTTGGCGCT
GAAAACTCTAATGTCATTATGATATTTGCATCTATACTACTACTTTTTTCTTTCGTGGTCTTTTTCTTTA
TATATGGTATGGTTAGTGGTGCATCTGCATTAGAATTTGAAAAAATTAGCACTGAAGGATGGCTAGTTGT
CATAGCATATGCGGTCATTGGTATAGTTATAACGAGCGTTTCTTATATATTGTCTATTAAAATTTTTAAC
AAACAAGAACTATAATCAATATTCTTGGTGTGAAGCTAGTCATTGAAATAATATTTAGAGCAGGTGATAA
ATCAATACGATTATCATCTGCTCTTTTTGGTGTTGTGGAATGAAATGCGGGATGATAGGTTGAGGTGACA
TCTCTATATCATATCATTTGTTTTTAGAAGATTAGGTTGTGTGGGAATTGTATCCTTTTATAGTGAGGAT
TAACGTGTATATATTATTGAGTATGTTGCTGAAATTTATTTGTGTGTATCAATTGATGATGGTATATGCC
AATGATTTCCTTGGAAATATAAAAACTCGATCATGTATCATAACTGATGATTGTCTCAAAAGTATACTGT
GAAGCACAATATTTTTGGATGCAGTTCCAATACATTAATCGAGATCAAGGTTATCTATTCATCACTTTGA
CGTAGACGTTGATTTTTAAAATAGATGAGCATGATGCAGAAAGTCGCAACGGATACCGAGATAATCATTA
CTTGGTCATGCCCTTTAAAGATAAGGCTGATGATATATGATACTACAAGTATGCCAAGTGAAGAAGAAAT
ATATTTTGCGTTTGTCAGTTCATTATGGAAATAAGGCGTGATTAACCATAATCCAATATAGAATATTAAA
ACACTGATATACATCATATTAATTTCAAACAAGTCATTTAGTTTATTGTTATTACTAAAAACAATTGCGG
CATTAATCACACCTAAAGCGATATTGATTAATAAATGCGTATACGATAAACGAAAACCGATAGATGACAA
TTTATGATTGATGTAATTTTCAGTAATGATCCAATAAACACCGAAAAGACTAATTAAAATCATAAATTGG
AATATATAAATGTAACTAAAATGATCAATGCTAAATGATGACGAAGCTAAACCAACCAGTACCTCGCCAA
AGATAATAATTGTTAGTAACGAAAAACGTTCTACTAAATGCATCATATTAACAGGTGATAATACAAGATG
TTTCTGAAATGGAATAAGCCCTGTCGCTGCAATGAATACGCCTAAAAATCCAGGGATGTAATGGATACTT
TGCGGTAGTACTAATGATAGAAATGATAAAAATGAAATCACAAAGGCTACGGTCGCAAAAGCTTGACATG
TACGCTTATCGCCATAATCTAATCCTGTACGTATATGTAATAAATACTGTAATCCGATACTTAAGTACAT
AATTGCCACGCATAAGAAGAATGGGAAGAATGTCTTTTCAAAGTCCGGATATAGGCTGTTAGATAGGAAG
ACCATGATAAACATATTAAACATCATAAACGAAACGTCTTTGAATGTAACTTGACCAAATCGATTTGTAA
AAAATGTTTGATGAGACCACATTAACCATAAGAACAAACTCATGACGATGTATTTGAAAAACAAATCAGC
TGAAATGGAACCATTTTGTGTTGTTAAAATCACATGTGCAATTTTTTGAATGGCATAGACGAAAATTAAA
TCAAAGAACAACTCATGGAATCCTGCACGCTTTTCAGCTAAATGTTTTGGTGTTAATGCATTAACCATAA
AATTTTAACTCCTTTAAGATGTGTAATTAATTTACTAAGTATACTATTTATTTTTTCTAGTGAATAGGGG
CAGATTTGACGATGAAGTGGAAGGAGAGGTGACTGCAAGGTAATTGCGGAATTAACAATCATCAGCGATT
TAATATTTGACTAGAGACGTCATGGTAAAAAAAGGTGATGAGAAATTGATGGTGAAACCAGATGTGAATA
GCGATGTAATGACAGATAGCATTTAATTAGAGTCATTATGCGAAATGATTAATGATAATTTGTGGTAAAT
CAAAGCATAATTTTGTACTATAGATGAGGATGATAGAGCATATTTAAGAGTGTGAAATGTTAAAGTGAAA
CCGTTTACGTTTCCGATTGCCCAAACAAATTATATCATTGTATAATATGATTTGTTAAATGCATAACAAG
AATGAAAATGTAACATACGTAGCAATTGGTTTCATAAATTGGATGTTAGTGGCGTATTGGTTCATTAGAC
GTATTAGTAATAAAATTGTATATATCATAAGGAGATGAATATGACATGACGAGAGTCGTATTAGCAGCAG
CATACAGGACACCTATTGGCGTTTTTGGAGGTGCGTTTAAAGACGTGCCAGCCTATGATTTAGGTGCGAC
TTTAATAGAACATATTATTAAAGAGACGGGTTTGAATCCAAGTGAGATTAATGAAGTCATCATCGGTAAC
GTACTACAAGCAGGACAAGGACAAAATCCAGCACGAATTGCTGCTATGAAAGGTGGCTTGCCAGAAACAG
TACCTGTATTTACAGTGAATAAAGTATGTGGTTCTGGGTTAAAGTCGATTCAATTAGCATATCAATCTAT
TGTGACTGGTGAAAATGACATCGTGCTAGCTGGCGGTATGGAGAATATGTCTCAATCACCAATGCTTGTC
AACAACAGTCGCTTTGGTTTTAAAATGGGACATCAATCAATGGTTGATAGCATGGTATATGATGGTTTAA
CAGATGTATTTAATCAATATCATATGGGTATTACTGCTGAAAATTTAGTAGAGCAATATGGTATTTCAAG
AGAAGAACAAGATACATTTGCTGTTAATTCTCAGAAAAAGGCGGCAAATGCACAACAAAATGGTGGATTT
GATAGTGAAATAGTTCCAGTATCGATTCCTCAACGTAAAGGTGAACCAATCGTTGTCACTAAGGATGAAG
GTGTACGTGAAAATGTATCAGTTGAAAAATTAAGTCGCTTAAGACCAGCTTTCAAAAAAGACGGTACAGT
TACAGCAGGTAATGCATCAGGAATCAATGATGGTGCTGCGATGATGTTAGTCATGTCAGAAGACAAAGCT
AAAGAATTAAATATCGAACCATTGGCAGTGCTTGATGGCTTTGGAAGTCATGGTGTAGATCCTTCTATTA
TGGGTATTGCACCAGTTGGCGCTGTTGAAAAGGCTTTGAAACGTAGTAAAAAAGAATTAAGCGATATTGA
TGTATTTGAATTAAATGAAGCATTTGCAGCACAATCATTAGCTGTAGATCGCGAATTAAAATTACCTCCT
GAAAAGGTGAATGTTAAAGGTGGCGCTATTGCATTAGGACACCCTATTGGTGCATCTGGTGCTAGAGTTT
TAGTGACATTATTGCATCAACTGAATGATGAAGTCGAAACTGGTTTAACATCATTGTGTATTGGTGGCGG
TCAAGCTATCGCTGCAGTTGTATCAAAGTATAAATAATAAGAAAACAGGTTATCACAACAGTATTAATTA
CATGTTGGCATAACCTGTTTTTATTTGTTTATGGATTTATTGGGTAATATTAGTCATTTGATGGTTTAAT
TGCAAATGCTCTAACAGGGAACCCAGGTGCATCTTTTGGTTTAGGGCTGATAGCGTAAATGATGGCGCCA
CGAGTTGGTAATTGATCTAAATTAGTTAATAACTCGACTTGGTATTTATCCTGACCAAGAATATAACGTT
CGCCAACTAAATCACCATTTTTTACAACGTCCACAGATGCATCGGTATCGAATGTTTCATGACCAACAGC
TTCAACACGGCGTTCTTCAATTAAGTACTTCAAAGCATCTAATCCCCAACCCGGTGCATGTTGTTGTCCG
TTCGCATCTTTGTTTTCAAACGTTTCAATATTAGGCCAACGTTTTGACCAATCGGTACGAAGTGCAACAA
AAGTGCCAGGTTCAATAGTACCATGCTCTTTTTCCCATGCTTCTATATGCGCACGTGTTACGATGAAATC
ATTGTTGCTCGCTACTTCTGTTGAAAAGTCTAATACAATTAACGGCAATACCAATTCTTTTAAATCAATG
TCTTCTAAATAACGTTTGTTCTCGACAAAGTGGATTGGTGCATCAATGTGAGTACCATATTGCGTTACAA
TATTCCAACGTTGCACATAGAAACCATGATCTTTAACCGTGAATAAAGTTGAAACTTCACCTTTTTCAAA
CTCACTAAAACGTGGTATTTCTGGATCAAATGTATGCGTTAAATCAACCCAAGTTGCTTGTTTTAAAGTA
TTTAATTGTTGCCATAAAGGATATTGTGTCATAAAATCACCCGTTTTTAGTTTATTATATGATAAATGCT
GCGATTATTCTTGACGTTTAGCTTTAACAGCATTCACAAGTACAGTCAATGCATCTTTAACTTCTTCTTC
TTTTCGCGTTTTCAATCCACAGTCAGGGTTTACCCAGAATAATGAGCGGTCGATTTGTTGTAGTGAACGA
TTGATTGCTGTAGTAATTTCTTCTTTTGTTGGAATACGTGGACTATGAATATCATATACACCTAGACCAA
TACCTAAATCATAATTAATATCTTCAAAGTCTTTAATTAAATCACCATGGCTACGAGATGTTTCAATTGA
AATAACATCAGCATCTAAGTCATGAATAGCATGAATGATTTGACCGAATTGAGAATAACACATATGTGTA
TGGATTTGAGTTTCATCACGAACTGAAGACGTTGCAAGTTTAAATGATAAAACAGCATCTTTAAGATATT
GTTCGTGATATTCAGAGCGTAATGGTAAGCCTTCACGTAATGCAGGTTCATCAACTTGGATAACTTTGAT
TCCTGCAGCTTCAAGTGCTAATACTTCTTCGTTGATTGCTAAAGCAATTTGATCTTGAACAACTTTACGT
GGTAAATCAACACGTTCAAATGACCAGTTTAGAATTGTTACAGGTCCAGTTAACATACCTTTAACTGGTT
TATCTGTTAAGCTTTGTGCATAAACTGTTTCATCAACAGTTAAAGGCGCTGTCCATTTTACGTCACCATA
AATGATTGGTGGTTTTACGGCACGTGAACCATATGATTGCACCCAACCGAATTTAGTTACTAAGAAACCT
TGTAATTTTTCTCCGAAGAATTCAACCATGTCATTACGTTCAAATTCACCGTGAACTAATACATCTAAGC
CGATGTCTTCTTGAATTTTAATCCATCGAGCAATTTCATTTTTTAAGAATGTTTCATATGCTTCGTCTGT
AATGCGTTTATTTTTCCAATCTGCACGGTATTTTCGAACTTCTCGGCTTTGTGGGAATGATCCAATAGTT
GTTGTTGGTAAATCCGGTAAGTTCAAACGTTTTTGTTGTTGTTCAATACGTTGCGCGAATGGTGATTGTC
TTGAAGTACGCACGCTTTCGAAATCATAATCTAAGTTTTTGAATGATTGATTTTGGAAACGCTCATAACG
TGCTTTTAATTTATCATATTTAAAATTATCGTTTTGATTAAATAGGCGACGCAATGCATCTAATTCGTCT
AATTTTTCAGTTGCAAAGCTTAAGCCTTCGCCAACACTTGTATCTAATGTTTCATCATCTAAAGATACTG
GAACATGTAATAATGAAGATGATGGTTGAATGACAAGTTCATTCGTGTGTGCTAACAATTTGTCGATTAA
GACTTTTTTAGCTTCAATATCACTTGCCCATACATTACGACCATCAATAATTCCAGCGTATAATGTTTTT
GATTTATCAAAATCTCCTGCTTCAATTTGTTTAAGGTTATAGCCATTATCATGGACAAAGTCTAAACCTA
AACCACCAACAGGTAAAGAACTTAAGAATTTAAGGTGTGCACGTTCAAAGTATGTTTGAATGACTAATTT
TTTAGCAACACTAGCTTTTTCGAAATAGTCATAAGCTTCACGTGTAATATTTTCATAGCTTTCACTGTCG
TCTGTAACTAAGATTGGCTCATCAACTTGAATGTACTCAGCACCTGCATCAATTAATGATTCAAACACTT
CTTTATAAAGTGGTAATAATGTTTTAACTTTCTCTTCAAAAGTTTGGTGACCGCCTTTTGATAATTTAAC
AAAAGTAATCGGACCAACAATGACAGGGTGAGCGTTAACGTTTAAAGATTGGGCATATTTAAAGCGATCT
AATAATACATTGCGACTCACTTTAGGCTCAACATTGTCCCATTCAGGTACGATGTAATGATAGTTAGTGT
TAAACCATTTTATAAGTGCACTTGCAACATGGTCTTTATTACCGCGAGCAATATCAAATAATAAGTCATC
ATCGATAGTTCTACCTTGGAAACGTTCAGGGATGATGTTGAATAATAATGACGTATCTAATATATGGTCA
TATAAAGAGAAATCACCAACTGGGATGCTATCTAAGTGATAGTACTTTTGTAATAATAAATTTTCTTTAT
GTAGATCAGTTAATGTTTGATCTAATTCTTCTTTAGAAATCTTCTTTGCCCAATAACTTTCGATGGCTTT
TTTCCATTCTCTTTTTCTACCTAATCTTGGGAATCCTAAGTTTGATGTTTTAATTGTTGTCATAATATTG
CCTCCTTGTGAGCAGTAATAGATTTTAAGTATGCTGCAAGTTCTAATGAATCTTCGACATTTTGAAACGG
TGTGATAATGTATAAACCATTAAAATATTCATGAACAGTATCGATTAAATCCTTTGAAAGCTTAAGGCTT
AGTTCACGAGTTTTGGCTTTATCATCTTTAACTGCTTCAAATTGTTGTAAAATTTCATCTGACATCTTGA
TTCCTGGCACTTCATTATGCAAAAAGAGTGCGTTTTTGTAACTTGCGATAGGCATAATGCCTATGAAAAA
TGGTTTGTTCAAGTGCTTAGTGGCATGGTAAATTTCAATGATTTTCTCTTTGCTGTACACGGGTTGTGTT
ATAAAATAAGACATTCCGCTTTCTATCTTTTTCTCTAGTCGTTTTACGGCACCATCTAATTTACGAACAT
TAGGGTTAAAGGCGCCAGCGATGTTGAAGTGTGTACGTTTCTTCAGCGCATCACCGTCAGTGTTAATACC
TTGATTAAATCTTAGAGCGAGTTCAGTTAATCCTTTAGAATTAACATCATAGACATTGGTTGCACCCGGT
AAGTGACCAACTTTTGAAGGATCACCAGTTATGGCTAATATTTCGTTAAGGCCAATGAGCGATAATCCAA
GTAAATGGGACTGCAAGCCGATTAAGTTTCGGTCTCGACATGTAATATGTACGAGTGGTTCAATATTGTA
ATATTGTTTAATTAAGCTTGCAGCAGCAATGTTGCTAATTCTGACAGTTGCCAATGAATTATCTGCGAGT
GTTACCGCATCTACATTAGCTTTATCAAGTTTAGCGATATTTTCAAAAAATCTATCCGTGTCTAAATGTT
TCGGTGTATCCAATTCGATAATAACGGTTGGACGTTCTTGAACCTTAGATGTTAATGATTGTCTAACTTT
ATTTTGAGATGGATTGAAAAGTGCTTTCTTTGGTATCGGAATCACTTTTTTGTCATTAACAGGTTTAAGT
GTCTGAATAGATTCTTTAATAAATTTGATGTGCTCAGGCGTTGTACCACAGCAACCACCAATTAAACGAA
CACCTTCGCGAATTAGATTTTGAGCAACTTGACCGAAATATTGTGCATTGTCACTATACTTAAATTCACT
ATTTTCAATATCTAATAAGCTGGCATTTGGATAACAAGATAAGTATGCGTGCTCTGGCAATTCAATATGT
GTGAAAGACTCTTGCATATGGTGCGGGCCATGATGACAATTGAGTCCCACGATGTTTGCACCACATTGAA
CGAGTTGTTTTAATCCTTCATTGATTGCCTGACCATTAACTAAGTAATTTGTGTTTGAAGCGGTTAATTG
AGCAATGATTGGAATGTTGTATTTCTTTCTCGTTCGTGAAATGACATTTGTTAGCTCTTCTAGGTCGTAA
TACGTTTCGAAAAGTAGCGCGTCAACGCCTTCTTCAATTAAGGTATCTATTTGAATTTCAGTATGATAAA
GAATAGTTTGTAAGCTGATATCCTCTTGTTTGATACCTCTAAACCCACCAACTGTGCCTAATATATACGT
ATCTTTATTTGCTGCTTTTTTTGCGATGCGTACGGCTGCTTGATGTATAGCTTTAACTTTATCTTCAAGA
CCGAATCGTTTTAACTTTTCAAAATTTGCACCATAAGTATTGGTTTGAATGACATCAGCACCAGCTTCGA
TATATGAACGATGGATGCGTTCAACTTTATCTGGATGGCTAAGATTATATGCTTCTGGGCAGGTGTCTAA
CCCTTCAGAGTATAAAATGGTTCCAATAGCGCCATCAGCTACTAAAACATTATCTTTCAATTGTGTGAGG
AATTGACTCATTGAATGCCTCCTTTAATGCGTATTTGATGTCTGCAATGAGTTCATCAGGATCTTCGAGA
CCAACGCTTAATCGGAATAGACCGAAAGTGATACCACGTTCTTGTCTCACTTCTTCAGGTAGTGCAGCGT
GAGACATTGTTGCTGGATGTGAAAGGATCGTTTCAACACCGCCCAGACTCACTGAAACGAGTGGTAATGT
CAGTGCATCGACAAATTGTTGTGCTTTAGACTCATCAGCTAAACGAAAGCCGATAACGGCACCGCCATTT
TTAGCTTGTTCTAAATGAGCAGCAGTGAGTCCCGGATAATAAACTTCTGAAATTTCATCTTGCTTTATTA
AAAATGACACGATTTTTTGAGCGTTTTCGACAGATTGTTTAAATCTGATTGGAAATGTTTTTAAATGTTT
AGCAAGCGTCCAGCTATCTTGAGCAGATAACATATTGCCTGTACCATTTTGTATTAAATAAAGAGCTTCA
CTAATTGCCTCATTATTAGTAATGACAGCACCAGCAATTAAATCGCTATGTCCACTTAAAAATTTTGTAG
CACTATGAATGACAATATCAGCGCCAAGTAATAAAGGTGATTGACCTAACGGTGTCATAAATGTATTGTC
CACAGCTACCAGTAGTTCATGCTTTTCGGCTATTTTAGAAACAGCTTTGATATCAGTAATTTTAAAACAG
GGATTCGATGGTGTTTCGATATAAATTAATTTTGTGTTTGATTGAATGGCACCCTCGATTTGTTCGAGCT
TGGTAGTATCTACGGTTGTAAATTCAATATTAAAACGATTCAAAATTTGCTCAGTGAGGCGAAAAGTACC
GCCATATACATCATCGGGTAAGATGACATGATCACCAGATTTGAAAGTCAAAAGTACTGCTGAAATAGCA
GCAATACCTGATGCAAAAGCAAAAGCGAATTTTCCCTGTTCTAATCGTGCTAACTTCTCTTCTAAAAGTT
CACGGTTAGGGTTGCCACTTCGTGCATAATCATATTTAACATCGCCACCAAGACTTGTTTGATGGAATGT
TGAAGAATCATAGAGTGGTGGGTTAGCTGAATGATATTCCACACCCCTACGCCAATCGAATATCACTTCT
GTCTCTTTTGAAAGTGTCATACAATCTCTCCAATCTGAGCTTTATCTAATGCTTGGATGATATCGTGTTC
GATGTCTTCATAATTTTCAACGCCTAGTGATAAGCGGATTAAATACTCATCAATGCCACGTTTATCTTTT
TCAGCATCTGGCATATCAACATGTGTTTGTGTGTAAGGGAAGGTCACTAATGTTTCAGTACCTCCTAAAC
TTTCTGCAAAAATACAAATGCCTAAATTTTCTAATAATTTAGCGACGCTATAGGCCTTGTTAAGTCTTAA
ACTAAGCATGCCAGTTTGCCCGCTATATAGTACTTCGTCAATTGCTTGAAGTGACTGACATTTGTTAGCA
AGTTTTCTTGCGTTTGATTGCGCACGCTCAATGCGTAAATGCAAAGTTTTAAGTCCACGTAGCAACAAAT
AACTATCTATTGGTGAAAGTGTTGCGCCAGTCATGTTGTGAAAATCAAACAACTGTTGCGCGAGTGATTC
ATCTTTGACGGTTACGACACCTGCTAGTACATCGTTATGTCCACCAATATATTTCGTAGCTGAATGTAAG
ACTATATCAGCACCTTCTGCTAATGGTGTTGAAAGATAAGGTGTTAAAAAAGTATTGTCGATAATTGACA
ATAAGCTTTTAGCTTTACAAAGTTGATAGTACGGCTTTACATCAATAGCAATCATTTGTGGGTTAGATAT
TGGTTCAATGAATAATGCAACTGATTTATCAGTGATTTCTTTTTCAACTTGTTCATAATCTGTAAAATCA
ACGTACTTAAATTTGATATCGTATTGTTGCTCGTAAAATTGAAATAATCTAAATGTGCCGCCGTATAAAT
CGAATGAAACTAAAATTTCATCGTGTGGTTTAAATAAATTACATATTAATTGAATGGCTGAAATTCCACT
TGATGTAGCGAATGATGCAATACCATGTTCGAGTTTGGCAAAACAGGTTTCAAATGTTGAGCGTGTAGGA
TTTTTAGTACGTGTATAATCAAAACCTGTCGATTGTCCTAGTTTTGGATGCTTGTAGGCAGTAGATAAAT
GGATTGGATTCGCTAAAGCACCGGTTGAATCATCAGTTAATGTGATTTGGGCTAACTGTGTATCCTTCAT
ATTAAGACCCTCCTATAAGAAAAAATAAAAAAAGCTTCCGTCCTTCGTACCCGAATGAATCGGATAAAAA
GGACGAAAGCTTATGTTTCGCGGTACCACCTTTATTTGTTATTCCATCGCTGAAATAACCTTATTCAGTA
CGCATTAAAAGTAAATATGCTTACTGAACAATTATCACAATTAAAGTCAGTAAGTAAGGATATAGTAATG
TGCTATCCCATACTTATTAACAAAAAATCGTGCGTAAAGAATCCAGTACGCCATTTAACATCAATGTTAA
TACTGTATCGCTATAACGGGCGAACCCGTAGACACCTCATATTGGCATCAACACTCCAAGGCCATTTTCA
AACACGCTTTCAAAATCTTCTCTCAGCTACTAAAGACTCTCTGTATAAGCAGGGTGTGTTTTACTTTCCT
CTTTATTGTGTTTACGTTTCATTAAACTGTTATAAGATATTAATTAGCTTACAGAGTAAAAAAAGATTTG
TCAACAATTATTCAGAAAATTTTGATTTAAAAGTTAATTTGTTTGTGAAATTGTAATTGGTATCTTGAAG
TTGAAAAATGAATTATTTTTTAAATAAAGTGTGGTTAATGGTTGTCTGACTCATTTAGAATACATAAAAT
ATATTTAACTGTTGTTATCAAATAAAAAGTGATGTGAGTGAATTGTCAAAAAGTGAAGATCAACGTATTA
CTAAAACAAAAGATGAACAAATTAAGCAAATAGATATGTCGGATATCAAACCGAATCCGTATCAGCCCCG
AAAAACTTTCGATGAAAATCATTTAAATGATTTGGCAGATTCAATTAAGCAATATGGTATTTTGCAACCA
ATTGTGCTTAGAAAAACAGTACAAGGCTATTACATTGTAGTTGGTGAAAGAAGGTTTAGAGCTTCGAAAA
TTGCTGGTCTAAAATACGTATCAGCGATTATCAAAGATTTAACAGATGAAGATATGATGGAACTGGCGGT
CATCGAAAATTTACAACGAGAAGACTTAAATGCGATTGAAGAAGCTGAAAGTTATCAACGTTTGATGACA
GATTTGAAAATTACACAACAAGAAGTAGCGAAGCGATTGAGTAAGTCGCGCCCGTATATAGCGAATATGT
TGAGGTTATTACATTTACCGAAAAAGATTGCTGACATGGTAAAAGATGGGCGACTGACAAGTGCACATGG
ACGAACGTTATTGGCAATTAAAGATGAACAACAAATGCTTAGGTTAGCGAAACGGGTTGTTAAAGAAAAG
TGGAGTGTCAGATATTTAGAAAATCATGTTAATGAATTAAAAAATGTTTCGTCAAAGTCGGAAACAGACA
AAGTAGATATAACTAAGCCTAAATTTATAAAGCAACAAGAACGACAGTTGCGAGAACAGTATGGCGCAAA
AGTAGATATATCGATAAAAAAATCAGTTGGCAAAATCTCATTTGAGTTTGAATCACAAGATGACTTTGTG
AGAATCATTGAACAATTAAATCGTAAGTATGGTAAATAGTTACACAATTTTATATAATATCACTTTGTGA
ATCTATAGATATATCGATAGTTATCTATATTATTTGAAGATGATGCGACTTCAGTAGGTTGGAAGAATAC
AATAATATCAATAAAATTATTTGAGACTATATAGAAGGGAGTAACGCTAATTATGGATCAAGTTATGAGT
ATTATTTCATCGCTATTCGAACCATTAACTAAAATTGAAACATATGAAAGTATTGCTACTAAATTAGCGA
TGATAATTATATATATTATCGTTGCATTAATCGTAATTAAAATACTAGATAAAATGATTGCCCAAGGATT
TAAAATACAAAACAAGAGTAAAAAGGGTAATAAAAAACGTTCCAAAACATTAATATCATTGGTGCAAAAT
GTTGTTAAATATATCGTGTGGTTTATAGTTATCACTACCATTTTAAGTAAATTTGGCATTAGTGTTGAAG
GGGTAATTGCCAGTGCTGGTGTCGTAGGCTTAGCAGCAGGTTTTGGTGCTCAAACTATAGTTAAAGACGT
AATTACAGGATTCTTTATTATATTTGAAAGCCAATTTGATGTAGGTGATTATGTTAAGATAAATAACGGT
GGTACAACTGTAGCAGAGGGAACAGTTAAATCAATTGGACTCCGTTCAACACGCATTAATACAATATCTG
GGGAACTTACAATCTTGCCAAATAGTAGTATGGGTGAAATAACGAATTACTCAATTACGAATGGAACAGC
AATTGTTAAAATTCCAGTATCTGTAGATGAAAATATTGATAATGTTGAGAAGAAATTAAACAAATTATTT
ACATCTCTGCGTAGTAAATATTATTTATTTGTAAGTGATCCTGTTATGATTGGTATTGATGCCTTTGAAG
ATACTAGAGTAATATTAAGGGTTTCAGCAGAAACTATACCAGGTGAAGGTTTCTCTGGTGCGCGTATTAT
TCGTAAAGAAGTACAAAAAATGTTTTTACAAGAAGGTATTAAGACACCACAACCAATAATGACACCTTTT
AATCATAGTGAAAACGGTGTTTAGTAGTTTACAATACATGGAGGTCATATTTAATGGCGTCAAAATATGG
AATAAATGATATAGTAGAAATGAAAAAACAACATGCGTGTGGAACCAATCGTTTTAAAATTATTAGAATG
GGTGCTGACATTAGAATTAAGTGTGAAAATTGTCAACGAAGCATTATGATTCCACGTCAAACGTTTGATA
AAAAACTAAAAAAAATCATCGTATCTCAGGATGATACACAAAGATAGGAGAATGATTCATGGCTTTAACA
GCAGGTATCGTTGGCTTACCAAACGTTGGTAAATCAACATTATTTAATGCAATTACAAAGGCGGGTGCCT
TGGCAGCAAACTATCCGTTCGCAACTATAGACCCAAACGTGGGTATTGTAGAAGTGCCAGATGCAAGACT
ACTTAAATTAGAAGAAATGGTTCAACCTAAAAAAACATTACCTACTACATTTGAATTTACAGATATTGCC
GGAATTGTTAAAGGTGCTTCTAAAGGTGAAGGTTTAGGTAATAAATTCTTATCACATATTAGAGAAGTAG
ATGCAATTTGTCAGGTTGTTCGTGCTTTTGCCGATGATAATGTAACACATGTAGCTGGTCGAGTTGATCC
AATTGATGACATCGAAGTTATCAATATGGAATTAGTACTTGCAGACTTAGAATCAGTTGAAAAACGCTTA
CCTAGAATTGAAAAATTGGCACGTCAAAAAGATAAGACTGCTGAAATGGAAGTGCGTATTTTAACAACTA
TTAAAGAAGCTTTAGAAAATGGTAAACCCGCTCGTAGTATTGACTTTAATGAAGAAGATCAAAAATGGGT
GAATCAAGCGCAATTACTGACTTCTAAAAAAATGCTTTATATCGCTAATGTTGGTGAAGATGAAATTGGT
GATGATGATAATGATAAAGTAAAAGCGATTCGTGAATATGCAGCGCAAGAAGACTCTGAAGTGATTGTTA
TTAGTGCAAAAATTGAAGAAGAAATTGCTACATTAGATGATGAAGATAAAGAAATGTTCTTAGAAGATTT
AGGTATCGAAGAACCAGGATTAGATCGATTAATTAGAGCGACTTATGAATTATTAGGACTATCAACATAT
TTTACTGCTGGTGTGCAAGAAGTACATGCTTGGACATTTAAACAAGGTATGACTGCACCTCAATGTGCTG
GTATCATTCATACTGATTTTGAACGTGGATTTATCCGTGCCGAAGTAACAAGTTATGACGACTATGTACA
ATATGGTGGCGAAAGTGGCGCTAAAGAAGCGGGCAGACAACGATTAGAAGGTAAAGAATATATTATGCAA
GATGGCGACATCGTTCATTTCAGATTTAATGTATAAACGATAGAGTGAAGTTAATTAAATAGAATATATG
TAGAAGAGGCGGAATCAATTGTTCGCCTCTTTTAATTATGCTTATAATTTATTAAAAGAATGGAATAATT
TTACTCGCGTTAATAATATCTTGAGTGCTGAAAAATTGTTTGCCTTCGCCAGTATAAGCAGGCTCTAAAA
CAAGATTAGCCTTTGCACAATAAAGCCATTCAGGATGAATGCCACTATTAAGTATCTCTTGGAATTCTTG
AAAATCTTTAGACCAATCAATATTTAAATTCATTCCTTATCACCTCACAGCTATTATAGAACATGTGTTT
GCTTTTGTGAAGTGTATTTTTAAAAATATCATAGAAAATTTCAAATGAATTAATGTCAAAAATGATATGA
AGAGTAGTTTGAATTATTATTGTAAAAAGTAATGGCGCATGATATAATTCTTTATTGTGAGTAATGAAAA
TTATTCCTTGCTTATCTGTTTTAAGATTGATAAGCCGTATAGACCACAAGGAGGTGCAAATATAAAATGA
GAACATATGAAGTTATGTACATCGTACGCCCAAACATTGAGGAAGATGCTAAAAAAGCGTTAGTTGAACG
TTTCAACGGTATCTTAGCTACTGAAGGTGCAGAAGTTTTAGAAGCAAAAGACTGGGGTAAACGTCGCCTA
GCTTATGAAATCAATGATTTCAAAGATGGCTTCTACAACATCGTACGTGTTAAATCTGATAACAACAAAG
CTACTGACGAATTCCAACGTCTAGCTAAAATCAGTGACGATATCATTCGTTACATGGTTATTCGTGAAGA
CGAAGACAAGTAATAATTAGAGGGGGCGTTTAAATGCTAAATAGAGTTGTATTAGTAGGTCGTTTAACGA
AAGATCCGGAATACAGAACCACTCCCTCAGGTGTGAGTGTAGCGACATTCACTCTTGCAGTAAATCGTAC
GTTCACGAATGCTCAAGGGGAGCGCGAAGCAGATTTTATTAACTGTGTTGTTTTTAGAAGACAAGCAGAT
AATGTAAATAACTATTTATCTAAAGGTAGTTTAGCTGGTGTAGATGGTCGCTTACAATCCCGTAATTATG
AAAATCAAGAAGGTCGTCGTGTGTTTGTTACTGAAGTTGTGTGTGATAGTGTTCAATTCCTTGAACCTAA
AAATGCGCAACAAAATGGTGGCCAACGTCAACAAAATGAATTCCAAGATTACGGTCAAGGATTCGGTGGT
CAACAATCAGGACAAAACAATTCGTACAATAATTCATCAAACACGAAACAATCTGATAATCCATTTGCAA
ATGCAAACGGACCGATTGATATAAGTGATGATGACTTACCATTCTAATAAAAATTAACGAAATTAAAGCG
AAAAAATTATCAAAGGAGGCACACAATCATGGCAGGTGGACCAAGAAGAGGCGGACGTCGTCGTAAAAAA
GTATGCTATTTCACAGCAAATGGTATTACACATATCGACTACAAAGACACTGAATTATTAAAACGTTTTA
TCTCAGAACGCGGTAAAATTTTACCACGTCGTGTAACTGGTACTTCAGCTAAATATCAACGTATGTTGAC
TACAGCTATCAAACGTTCTCGTCATATGGCATTATTACCATATGTTAAAGAAGAACAATAATATTTAATA
TATTATAACCCTCGTAGGCATAGGCTTATGGGGGATTTTTTTATGCTTTGGGATATAGAAAAGGGACAGA
AAAGGGTAAAAAAGATGAGGTGAAGTTTTGTGTTTGGGATTTGCACAAAGATATGTTTATATTACAAAAA
TAATATGAATTTAGATGAATAAAAAAAGAACTACGCATTTTAAATAAAATGCATAGCTCTTCTTTTTCTT
GCATACGAATTAAAATAACTCGCGAGACCTATAAGTCTCTTTCCTCACTAGATAGTTTATACTTTTGGTC
TGTTGAAGTCAATAATTTTATCTAAAGCTATAAAAAATCTTTTGATAGCTAATGCATTTTTATAATAGCT
TTCGTTTCTTTTATATCGCTTTTGAAGTTGGTCCAAATCGTGATATCTTGCTTGGATAATTGCATTACTA
CAAACTTGATTATGCAATTCTAGCGTAGCGAAAGTATCTATGAAATTTTTTATTCCGAACATGTTTCTAG
ATATGCCTATATTATTCCCTTTTTCAAATAAATATTGAGGAGATCTACTGTCATAATTTAGATTTGCTAT
GATGGGTTGGTTATGAGCTGATTTGTTTCTTATATTTTTAACTAAAGGCATTAAAATATTAGCAACTCTC
AATTCTTCGTCATTGTACTTCTTGTAATAGAAGTTGAGAAACGAAACGAATTGACCTAGTTGCATGAATT
CAATGCAAACCCATGCGGGTGGATTTTGATAGTATTTATTCAACTTCTCGGGTAGTTGTCCTCGTTTATT
CATATGCTTGAATATTTCGTTTTTATTTTTGATTTTGGTTTCCATAACTTCTTCTGGTGTTCTTGAATTT
GTGTCAAAATTTGAATTGCTATATGATTTATCAATACATAAGAACTCATCTATTATTTTACAACCATCTT
CTTGGTTATTTTCTGTTATTAGTTTTAAGACTAGACACTTTAAACTATGTTCAATATCTAAAGTTAAATG
CAACATTGTGTATCTTAATTTCATATCTATAGTTGCTAAATCTGATAAATAAGCAAATTCTATGAAATAG
CCGCCATTCTTTTTTTCGAAATTTTTTCGGAAATAAGCTAGTTTGAAGAAGTAATTATTTTTTCTAAGAA
TTTCATTTGCTTTTTCGGTGTCAATAATATTAAAAAATATATTCATCTGTTTTAATTTCGCTATTTGCTC
ATCAAAATTGAGCATAGGCTTAATTTCTGCTAGTGTATCATCTTTTTCCAATATTAACTCCCCAATCATT
CAAATTTATTCATCATATCTTTCGCCATCTGATTAGTAACATGTGTGTATATCTCTAGATTTTTTTATAA
TCTGAATGACCTACATGCTCTTGCATTGCTTTTAAGTTAATTCCTAATTGAGCAAGTGCAGATATATGCG
AATGATGTAATGTATGCGTCGTTACAGGTTTCTTAATAGAACTAATCTCAGTTGTCTCTTTGATAGTGCC
CCCTTTAATAATGTTGCTAATTTTGTTCGAGTCGATAGGGCCATCAGCTGCATTTGTGAATATGTAACCT
ATATTAATAAACTTATCATTCCAAGCATAAGTCTTCTTAGTATGTCGATGCTATGGATAGTGAGGCCTAT
AGCCCTATAGCTGTTACTTGTTCTAGTTGTCTCTTTTACTCCGGATGCTCCTGTCATTTTTCAGTTATCC
AATTAATTGTACCATCGATATCTAGCGTTTTATCTTCATAGTTTATATTTTCTCTCTTTATTGCAAGTAG
CTCACCGATACGCATGCCATTAGCAATTTGAAACTGTACCATAGCTTTTACCATTTTATAATTACGTTTT
CTCGTTGGATATTTTTATACTTAATTACATAGTCGAAACAATCCAGTAACTCCTTATCTTCATTATCTTC
TAAAGTGTTATTACGTTTAGCTAGTAACGCATCACTTTAGGGATATCTATTTTATCTATTACACATATAA
CTTTGAATTGCTTACTATTTTAAATTAACAAATTCTATTCTCTTAGATTTAGTCCAATTATGTGTAGACG
ATTTATAGTTATTAAATTCAGAGTGGTAGCAAATTAAAGTTAATCAAGAGTTAAGATGAATTTAATTCAT
GAACACGTCTATTATTTTTATAATTGTAGCAAATAAAGCTTTACATCAAGGAGGTAATTAAATATGTTCA
AAAAATATGACTCAAAAAATTCAATCGTATTAAAATCTATTCTATCGCTAGGTATCATCTATGGGGGAAC
ATTTGGAATATATCCAAAAGCAGACGCGTCAACACAAAATTCCTCAAGTGTACAAGATAAACAATTCCAA
AAAGTTGAAGAAGTACCAAATAATTCAGAAAAAGCTTTGGTTAAAAAACTGTACGATAGATACAGCCAAA
ATACAATAAACGGAAAATCTAATAAAGCTAGGAATTGGGTTTATTCAGAGAGACCTTTAAATGAAAATCA
AGTTCGCATACATTTAGAAGGTACATACAGAGTTGCTGATAGAGTGTATACACCTAAGAGGAACATTACT
CTTAATAAAGAAGTTGTCACTTTAAAAGAATTGGATCATATCATAAGATTTGCTCATATTTCTTATGGCT
TATATATGGGAGAACATTTGCCTAAAGGTAACATCGTCATAAATACAAAGAATGGCGGTAAATATACATT
AGAGTCGCACAAAGAGTTACAAAAGAATAGGGAAAATGTAGAAATTAATACTGATGATATAAAAAATGTA
ACTTTCGAACTTGTGAAAAGTGTTAATGACATTGAACAAGTTTGAAATTAAGTTAAATTAGTATATACAG
TGTTTTATCGCTAATACTTTGAAAGTTAGGTATCTAAAGGTGCCTAGCTTTCTTTGTTATGATTAGCACC
ATCATATAGAAAATTCTTTAATGACGTTTATGCCGAAATCTACAAAAATAATTTCTCTTTTATGGTTAAT
CAATATGTTTTTACATTCGACAACCTTAAAATTAACTTCTTTCAATTCCATAATAAAGTCCCTATAAAAT
AACTTAGTTTAAAAACGATTCGTATCTTTCAGATTCAAATACCATCATTTTCTCCTAAGACTTACATTTT
AATTACAATTATGTAAGTTGTTTTCAGAGACATCCTATTTTATATTTTGTCAGAGGTGATCTTTTGAAAA
CGATTTTAAAAACAATAACATATCTTGCACTTACTATCATTGGCGCTTATGCTGCTTTATTCATTTTAAA
AACAATAGACTCTCATGGTATAACAGATCAATTTAACCCATTAGTAAAGGAAGATGTTTCTTATGTTAAA
ACGACAGAGGTGTCTACTAGAATGGATGATCAACTCCGAAGTTATAGTCAAAGTGCTTTTAATAAAGAAG
GGAAAGAGACGCAATTAATGTATACTGCTACATTTGATGTTAAACCGCATAGATACTTGAAAATTGCACA
TAAAGGTCATCATGTAGAAACTTTTGAAGAAGTTGAAAAGGAAGAAGTACCAAAGAAAGCATTAGCCAAA
TTGAGGCGATAATAACGGGTTTATATTACATGGTTCATTTTAAAGATGAGTACGAAATGAAGTGACACAT
GAAGAGTAATTTAAAAAAATTGTAATAATTATGAATAGAATTAAAAACAAGGGGTAATACAATCCATATA
GCATATAAGCTTTTGTTATGAGTTTCAAAAAAAGGAAGAGAGAGTGATATTATGAAATTAAAATCATTAG
CAGTGTTATCAATGTCAGCGGTGGTGCTTACTGCATGTGGCAATGATACTCCAAAAGATGAAACAAAATC
AACAGAGTCAAATACTAATCAAGACACTAATACAACAAAAGATGTTATTGCATTAAAAGATGTTAAAACA
AGCCCAGAAGATGCTGTGAAAAAAGCTGAAGAAACTTACAAAGGCCAAAAGTTGAAAGGAATTTCATTTG
AAAATTCTAATGGTGAATGGGCTTATAAAGTTACGCAACAAAAATCTGGTGAAGAGTCAGAAGTGCTTGT
TGCTGATAAAAATAAAAAAGTGATTAACAAAAAGACTGAAAAAGAAGATACAGTGAATGAAAATGATAAC
TTTAAATATAGCGATGCTATAGATTACAAAAAAGCCATTAAAGAAGGACAAAAAGAATTTGATGGTGATA
TTAAAGAATGGTCACTTGAAAAAGATGATGGCAAACTTGTTTACAATATCGATTTGAAAAAAGGTAATAA
AAAACAAGAAGTTACTGTTGATGCTAAAAACGGTAAAGTATTAAAGAGTGAGCAAGATCACTAAAATATG
TCGTAATACTAATGATAATAACATGTCTTAATTCATATTAATTATTAAAATACCCTCACAACTCAATGTA
ATATATCCAGTATAGATTTGAAAGGATATATGCCTAACGTGTTGTGAGGGTTTAATTGCATTTATTTATC
CATGCGAATATCAACTTCTTCTAAATGTTTCTGATATTCTTTAACCTTACTTTCTAAAAACATTTCATAT
GGTGCATCAAAGAAATCAGCTAAATGCATGGCATCTTTAAATTTAGGTTCATGGTGATGATTCTCCCATT
CCCAAATTTGATGTGCTTCATATTTAGTACCATATTTCTCATTTAATTGTTGTGCTAATTCGTCAATTTC
TAAATTATGTTTAGTTCGTAAGTTATATAAAATATGCATATTCATTGTTCATTAACCTCGCTTCTTGATT
TAAAATTCAAAGATGCTCTAATAATATGTGTATATTCTAGTCCTATAACATAAAATAATCAAGCTATGAA
TTCGCCAGAAAAAATAATGTATATGATATTGCCGTTACAGAGACTTTAAATAACGATAGCTACATTGAAT
AAAATTGATATTCAATTACTACTTAGAAAAATATTTAGATAAAAATAATTGAATTTGTTTTAGAAAGTCT
AATAACGGGTACTACTTAGAATAACGCAAAATAAATAGAAAAAGGAGACTGAAAATTATGTTTGGATTTA
TTGGAATGTTAATTGTCGGTGGCTTAATTGGATGGGCTGCTGGTGCTATTATGGGTAAAGATATCCCAGG
TGGTATTTTAGGTAATATTATCGCAGGTATTGTTGGATCATGGTTAGGTGGAACATTATTAGGACATTGG
GGTCCTGAATTAGGAAGCATTTACATCTTACCAGCTTTAATTGGTTCAATTATCTTAATTGCACTGGTAA
CTTTAATTTTAAGAGCTGTTCGTAAAAAATAAAATATTCAACTTAGGTTGAATTGAAATAAAGATGGCAT
TCAGTTGTCATCTTTTTTATTTGCGTGAAAATGGTCAATATGTATTATAATATTTGAAAATGTAGGTAAG
ATAGGATTAAAAAGTAATAAATTAACATGAGGAGAGGTTGGAAATAAAAAAACGAGTATTTGACAAATAA
AAAAAGGATGACGTTGGGTTGCGCCATCCAGGAGTATTATGTTCATGAATATAAAAGACTGTGTAGTCAT
TTAAGAACTACACCCATATAGTAACACATCACTTGATTAAAGACAATACTATTTTTAGAGTCATTAATTT
AAAATATGAATTAATTATTTTTTTAGAATAGAATATTAAGATTGATATCGAATTAGTAGTCAAAGTGTTA
TGGTAGATATGAAATACATAAGGTAAGGAGTAATATTATGACGATTTATTTAGTTAGACATGGCGAATCA
AAATCGAATTATGATAATAAACATTTTAGATCTTATTTTTGTGGACAATTAGATGTGCCGTTAACGGATA
CTGGCACAAAAAGTGCAGACGTTTTATGTGATTATTTTAAAGAGAAACAGATTGAACATGTATATGTTTC
AGACTTATTAAGAACACAGCAAACGTTTGAACATATTTTTCCATATGACATTGCATCAACGACTACGCCT
CTATTAAGAGAACGTTCACTTGGCGTATTTGAGGGTGAATATAAAGATGAAATCAGTGCGAATCCGAAAT
ATGAAAAATATTTCAATGATCCAAACTTTAAAGACTTTCGTCATAGTTTTTCACAAAAAGCGCCTGAAGG
AGAAAGTTATGAAGATGTATATCAACGCGTAGAACATTTTATGAATCATGTTGTCAATGAAGATACACAA
AAAGATGATATCGTCATTGTTGCACATCAAGTTGTCATTCGTTGTTTAATGGTTTATTTTAATAACGTTT
CGCGGGAAGAAGCTGTGGATTTAAAAGTTGAAAATTGCAAACCATATATCATTGAATAGAAGTATAGAGG
TTCTGAAAAGCTGTGTTTTATAGCGGCCTTCAGAACCTTTTTTGCATTTGGAATTTAATGGGAATCATTC
TTATCAACAGACTTATCACCAATAGCTAATGTGATAATTGCGCTTACGAAAAAAATAATTGAAGTTATAA
ATGACGCTAATGTAAAAGGTGTAAATTGTGTGAGCGATAATATCAATGATAAAAAGAACCAAGAGATAGC
CCCTAGAAATTGTAAAATAGCAGAAGAAATTCTAAAACTCATATAATCATATATAGCTAAAACAAGTGAA
GGTAATGCGACTAATACCATTATAATGATGTTGAGGGTGAATAAATATGGCTGTTCAAAAGTTACTGTGT
TTGGTCCTGTTGGATGCATTGCTGCTAAGAACAAGCAAACAATCGTCGATAAAATTGCTAAAATAATAAA
AGTAATTCGAACTTTCATCATGACCATCCTTTGTTTATAGAGTCAATATAAGTATGGAATATGTTAGGGA
TATAGTCAAATGCGTCAATTAATGGGGATTTTAGGATGGATAGAGAATTTAAGACCAATAAAAGAGCATC
AAACAGTAATAAGCTGCTTGATGCAAAATGGTATGGTATTGGTTAAAATGTATTGTTTTAAAGATTAGTC
ACTTTTAAAGATAAAGAATTGTCATGAATTAAAGCTCATGTAATGATGTGTTACATGTCGCAATGATGGC
ATTCAGTTATTTATCTATAACATCACTCTTGATACCTTTAGATTTTAAGAAATCTTTAATTTTATCTTGT
TGCTTTTTATTAACATCACCGGCATATTTTGTTGGCACATCGACAACATTGATTTTATTTTGCGGTTGAT
AGCTAAGCTTTTCAATATCTTCATCAACATTGGCGATTGTACTATTTAAAGCTTTGAAGTAATTCATCAT
TAATTCAACGGGTTTCTTATATTCTTTAGGAATATTGTTTTCAGTGACAAATTTCTTGAAATGCAAATCA
TTTTTAACAGCTAAGTTAGATAAGTGACTAAGTGTTTCTGCTTGTTTTTCAGTCACTTTTGTTTGACTGT
CAATTTGTTTATCTAGTTTATGTTGCATAATATATTTGTTATCAAGTATATCGCTATTTACAGACAAATA
CTTTTCTATAGCTTGCTTCATCTCTGCATCACTAATATCACTATTTTTCTTATCTGAGTTAAAGATATCT
TTTGTTTCTAATTTTTTAGCGCTTTTAGGTGCATGGATGCCAGTACTTGTGTGATGATCTTCGTTATCAG
ATTGATCGGACGCGCAACCTGTAAGAATTAATGTTGATGCTAAAAATGTACTTAGTAGTAATCTCTTTTT
CATAATGTAATATAACTCCTTAGTTTATCTTTAATTGAAAAAATATGTATTCATGCTAATAGAGTAACGT
TGAATTAGTGTGGAATGTCACGATGACCTTGCAATGACCATAGACGTAAATGATTACGTGCATGAGTTGC
ATTTTCTATCAATAATGCGTCGCTTGAAACGTTGTTAAGGATAGCATTATCTATAAATAATTGCATAATT
GGTTGAATCAATTTAGAAGTAGGTATCGTACGTAAAAGCATAATGATTTCATTCACATACTTTTCCTTCT
CAATATCATTTTTCATATTGATTTGTTTGCGAGAGGTACATACTTTAAGCATTGTCGCACATCTCGCTGT
ATATATTAAGTTTATCATAACATGAATTTATGCCAGGATAAAAAAATAACAGCATCTTAACAAATGTAAG
ATGCTGTCAGTGAAACTGTGAAAACTTTAGTTTCTGATAATATAGTCAAAGGCATTTAATGCTGCATTTG
CACCAGCGCCCATTGAAATAATAATTTGTTTGTTCTTCTGATCTGTGACATCACCAGCTGCGAATATACC
AGGAACATTCGTATTATTGTTACGATCAATAACAATTTCACCACGTTCGTTTAATTCAACAGCATCTTTT
AACCATGATGTGTTTGGAAGTAAACCAATTTGAACAAAGATACCATCTAAGTTAAGTAGATGTTCTTCGC
CGGTGCTCATGTCTTCGTAACGTATACCTGTAACATGGTCTTCTCCGACAACTTCAGTAGTTTTGGCATT
TGTTTTGATATCAACATTTGATAAAGAACGTAAACGATCTTGTAACACGTTATCTGCTTTTAATTCGCTA
GCGAATTCGAATAATGTAACATGATTAACGATACCAGCAAGGTCAATTGCTGCTTCAACCCCAGAGTTAC
CGCCACCGATAACTGCTACGTCTTTATTTTCAAATAGAGGTCCGTCACAGTGAGGGCAGAATGCAACACC
TTTATTAATCAATTGCTCTTCACCTGGAATGTTTAGCTTACGCCAACCTGCACCAGTAGCGATAATGACT
GTTTTACTTTCTAAGATAGCACCGTTTTCTAATGTAACTTTAATTGCTTCATCAGTCTTTTCGATATCTG
TAGCACGTATACCTGTCATTGCATCAATGTCATATTGATCAATGTGCGCTGCTAAGTTAGAAGAAAATTC
AGAACCAGTTGTTTCTTTAACAGTAATGAAGTTCTCAATACCAGCAGTATCATTAACTTGGCCACCGATA
CGATCAGCAACTATACCAGTACGTAAACCTTTACGTGCTGTGTAAATCGCTGCACTACCACTAGCAGGAC
CACCACCAACGATTAAGACATCATAAGGTTCTTTATTTTCAAACTCAGATGCATCTGCTGTACTGCCTAG
TTTCGAAAGAATATCTTGGATTGTCATACGACCATTGCCAAATTCTTCGCCATTTAAAAAGACAGCAGGG
ACTGCCATGATGTTTTCAGATTCTTCAAGGAACACTGCACCATCAATCATAGAATGCGTGATGTTAGGGT
TGATTACACTCATTAAGTTAAGTGCTTGAACGACATCAGGACATTTTTGACATGTTAAACTAATGAATGT
TTCAAAATGGAATGAACCTTCTAAGTTTTTAATTTGGTCAATGATTGACTGTTTTTCTTTAGGGGCACGA
CCACTAACCTGTAAAATTGCTAAAACAAGTGAGTTAAACTCGTGACCTAATGGAATACCTGCAAATGTTA
CACCTGTTTCTTCGCCAGGACGATTGACTGAGAAACTTGGTGTACGTTTTAAAGACTTTTCAGAAAGTGA
AAGTCTAGGTGACATATCAGAAATTTCTGTTAATAATTCTTTGAGTTCCTTAGATTTATCATCTGAACCA
AGGCTGGCAACGAATTCAACGTTGCCCTCCATTAGTTCTAATAATTGTTTAAGTTGTTGTTTTAAATCAG
CATTAAGCATGGTTGTAATGCCTCCTTAGATTTTACCTACTAAATCTAAACCAGGTTGCAATGTTTTAGC
GCCTTCTTCCCATTTAGCTGGGCATACTTCGCCAGGGTTTTTACGAACATATTGAGCTGCTTTGATTTTG
TGAGCTAATGTACTAGCGTCACGGCCAATTCCGTCAGCGTTAATTTCAGATGCTTGTACAACACCGTCTG
GGTCGATAATGAATGTACCACGTTGAGCTAAACCAGTAGCTTCATCTAATACATCAAAATTACGAGTGAT
TGTTTGTGATGGGTCACCAATCATAGTGTAAGTGATTTTGCTAATTGCATCTGAATGGTCATGCCATGCT
TTGTGTACGAAGTGAGTATCAGTTGATACTGAGAATACATTTACGCCTAATTTTTGTAATTCTTCATATT
GGTTTTGTAAGTCTTCTAATTCAGTTGGACAAACAAATGAGAAGTCAGCAGGATAGAAGCATACTACGCT
CCAAGAACCTTTTAAATCTTCTTGTGTAACTTCTTTAAATTGATCTTTTTTTGGATCGAAAGCTTGCGCT
GTAAATGGTAAGATTTCTTTGTTAATTAATGACATAAATATCTTCCTCCTAAGAATTTAAGTATGAATTA
GAACTATCAATTGATTGTGCTTAATTATAATAATTCTAATCTCTTAGTTAGCATTATTACATTTTGATCC
AGAATAGTCAACTGGATAACTTTGTAAAGTGAACGATTACTTTTAAAATAAAGAAAGATAATATAAAGTG
CTTTGATAATGGATTTTGTAGTCGATGATTTAAAAGGTTATGTCTATATTTAATATCTTGATTTTAATGT
AAAAAATGTAAAAAAAGAAGATTTGTATTCTCAACTAAGTCAACCTTATTGATAATGGTGTGAGAATATT
TGTTCGAGATGGATGAAGGTAATGCGTGAGAAACTGGATTTTTTAAGTACGAGACAATATTTTTGAAAGT
TCAATTATTAACTTATAAGCAAATAATTGCTATAAAAAAGTTTGGACGTGTACAATTGCAATATGAAGAT
TTTTAATTAACTGTAAAGTATCGAGGAGTGGATAACGTGTCAGATTATGTATATAATCTTGTGAAAAAGC
ATCATTCTGTTAGAAAATTTAAGAATAAACCTTTAAGTGAAGACGTTGTTAAGAAATTGGTAGAAGCTGG
ACAAAGCGCTTCGACGTCAAGTTTCCTACAAGCATACTCAATTATTGGTATCGACGATGAGAAGATTAAA
GAAAATTTACGAGAAGTTTCTGGTCAACCTTATGTTGTAGAAAATGGCTATTTATTCATCTTTGTTATTG
ATTATTATCGTCATCATTTAGTTGATCAACATGCTGAGACTGATATGGAAAATGCATATGGTTCAACGGA
AGGTTTGCTAGTAGGTGCAATCGATGCAGCATTAGTTGCCGAAAATATTGCGGTAACTGCTGAAGATATG
GGGTATGGCATTGTCTTTTTAGGATCATTAAGAAATGATGTTGAACGCGTTCGAGAAATTTTAGACTTAC
CTGACTATGTCTTCCCGGTATTTGGTATGGCAGTAGGGGAACCCGCAGATGACGAAAATGGTGCAGCCAA
GCCACGCTTACCATTTGACCATGTCTTCCATCATAATAAGTATCATGCTGATAAGGAAACACAGTATGCA
CAAATGGCAGATTACGATCAGACAATCAGCGAGTACTATGATCAACGTACAAACGGGAATCGCAAAGAAA
CATGGTCGCAGCAAATTGAGATGTTCCTAGGAAACAAAGCAAGATTAGATATGTTAGAACAATTGCAAAA
ATCAGGCTTAATACAGCGATAGCAAGACACCAAAATAACCCGCCCCCTCTAGCTTAAAATGATAAGTATA
GCTAGAGGGGGCGGGTATTTCTTGCAATGAATTAGTGTGAAGTTAATGCAGCATTATCATTTGATTCGAA
AGTATCTTTGTCCCAATGTTTAGTTAACTTGGCGGTACCTGTACCAGCTAGCATTGAATCGTTCACGTTT
AATGCTGTTCTACCCATGTCAATCAATGGTTCAACGGAGATGAGCACGCCGGCTAAAGCGACTGGCAAGT
TTAACGTTGACAACACCAATATGGATGCAAATGTAGCCCCGCCACCAACGCCAGCAACGCCGAATGAACT
AATAATCACGACAGCGATTAACGTTACAATAAATTGTAAATCAATTTCTACATTAGCGACGGGTGCGACC
ATAATTGCAAGCATGGCAGGGTAAATGCCTGCACAACCATTTTGTCCAATCGACAATCCAAATGTCGCAG
CGAAATTGGCAATACCCTCCGGCACGCCTAGACGTCTTGTTTGTGTTTGTACATTCAGTGGTAAGGCACC
CGCGCTTGAGCGTGATGTGAATGCAAAGATTAATACTTCCAAAGTCTTTTTAACATAGCGAATAGGGCTA
ATACCTAACAGACTTAAAATAATTAAGTGAATGATATTCATCGTAATTAATGCAGCGTACGATGCGATTA
AGAATTTTCCTAAAGTCCAAATGGCGCCAAAGTCACTTGTCGATAACGTGTTGGCCATAATTGCTAATAC
ACCGTATGGCGTTAAACGTAAGACGAACGTCACAATCGCCATTACTAGTGAATAGATAGCGTCAATCGCA
CGCTTAAGCAATTCACCATGATCAGGTTGTTTGCGTGCTACGCGTAAATAAGCAAATCCTATAAACGAAG
CAAATATCACGACAGCAATCGTGGAAGTTGCACGTTGTCCAGTGAAATCTAAGAATGGATTTTTAGGCAA
TAATTCCAAAATTTGTTGTGGTAACGTATGTGCTGTTAAATCTTTCGCTTGTTTAGCAATTTCGCTTCCA
CGTGCTTGTTCAGCGTTACCAAGATTAATTGTTGATGCATCTAAACCAAACACCAAGGCATACACAACAC
CAACAATTGCAGCAATGGTGACAGTGCCAATTAAAAAGATAAAAATGAGACCACCAATTTTAGCAAACTT
TTCTCCGATTTGAATTTTAGTGAATGCAGCGACAATAGAAATGAAAATTAAAGGCATCACAATCATTTGC
AACAAAGCAACGTAACCTTGTCCGACAATGTTGAACCAGTCACTTGTTGATGTAATAATATTCGAATGTG
TGCCATAAATAAGATGCAATAACACACCGAATACTATACCGATACCTAAAGCTGTAAACACACGTTTCGC
AAAAGATATATATTTGCGAGCCATCATGTGCAATATTACGATGAAAATCACCAATACAATAATATTGATC
AGTGTAAGAAAAGCATTCATGAACGTCACTCCTCAAATTTTTGAATATAATTCCGACTAGTATGCTAAGA
ATAATATTGATTTTAAATTATTTCAAGAGGGCATTTGCAATTAAATGTAAACATGATGAAATTCGACCGT
TGGCATAAGGGAATTTGTAAACAAATCGTTTTGAATTTAGTAGAGAAAGGTGAAAAGGGTTAATAGTGTT
ATGACCTAGTCGATTAAAGTTGATATTTGAAAATGAAGCAGGGCATTAAATGCAATAAATTAAATAAGTT
GTCATTACAGCGTTAATAATAGAAATGATTTTAACAGGAAAAAGTGATGAATATTTGGAAAAGATATATA
TCGTGTACTGTCATGAGAGATAAGATATGAGAAAACAAATGTATCCTTGAATCGAGATGTGGCTATGGCG
GTTTGATAAAAATTGCTAACCTCATATTTATTGAATAAAAAAGATAATAAATGATCAACCTTGAAAAGAC
GCTTCGAACAAACACGTTGTAAAAAATTCTGTCGAATCAAAATTAGCATCTTTTGAGGATTCGTGTGTGC
AGGTGGTAGTTCAAAAGCTACCGTAAACAAATATTTTTGTTTGAGCAAAAAAGGCGTTTGTAGTAAATGT
GAATATGAGTGTGCCCTTGTGCGATTCGTCATTTACTAACACAGCCAAACTTTTAAATTGAATGGGCTTA
TTAAGATGAATCTATTTAGAAGTACACAGAAGCCATCCCATTTAAAAGTAACATACTACGAAAATTTATT
CAAAATTCAATATTAATCATAATGAATAATTAAAAAACCTGAAACAAATTAGTTTGATATGCTCTCTTCA
AAGTAGATATTGAAAGGAGTATATCAAACTAATTTGTTTCAGGTTTTATGAATTGAGTATTAAATTTGAA
AAAAATTACAGTTTATAGGTTTATAAAAGATTAGTTTTTAAATCATAGCTATATATTACTGAGTATTAAA
CTTGTGTTCAAATCACAAGTTTACAGGTTGAATAAACGTGCGAAGAAACCTTTTTTCTCTTCTTGAGGTT
TAGGTTCTGACATTTCAGACTGTGAAGCTGTGCTGTCATTTTCTGCTTTCGCTTCCAATGAATCGTTCGA
AGTAGCTTGTTTAGAAGCATCTACATGGGCTTCTGCTACTTGTTGTTCAGCATCATGTTGCGCTTCTGCA
TCTACTGTAGCTTCTTTATTTGAAGTCTCAGCTGCTTTGTCATTTTTAGACTGCTCAACGCTGGCTTTTT
CAATTGCTTCAGTTGCAGAAATTTGATCCTCTTTATCTACTTTAGTAGCGGTGCCATCGCCTGCATTTTC
TGTTTTAGTATCCGTCTTGGCGTCTGTTGATGTATACACTCCAGCAACCTTTGAATCTTTGCTGTCAGCT
TTATCTTCAGTAACAGCATTATTTTCAACTTTATTTGTTGATTCAGCTAATGCTTTAGCTTGAGATGCTT
GTGCTTCTTGGATAGCCTCTTGTGATGTTTGGATGGCTTTTAAGGATTCACTATTTGAATCGATTTTAGT
TGTAAGTTGATTTTGAAGTTCTTTTAATTCTTGTTGTTGCTGATGTACTTGATTCATCATTTGACCAAGT
AGGTGACGTTCTTCGCGCATTTTCTGGATTTCTAGACGTAAATCTTCTACTAGTTGAGCAACATTTTGAT
TAGTAGGTAAGTTTTTGTCATCGTTTTTGACAATGACTTGCAGGAAGTCTTTTTCTTTTTCTAATTCATC
AAACGCTAGATCATAACTATTTGTTTGTTTTACTTTGTCGGCAATGTCTTTGAAAAGCTCGATATCTTCT
TCTTTGAAATCAGTTGCTTCACGACCACGATATTCAGTTTTGCTTAGTTGGTAACCACGTTCTTCTAAAT
GTTGAACAATTTTACGGACTTGCTTCTCACTTAGTTCTACGCGTTGTGCAAATTCTTTAGTTAACATACT
TTAAAGTCCTTTCTGCATATACTTTATGTATACTGACATTTGTCTACGGGCAGTGAAACGTCAGTCTTGC
TTCATACATAGTTTAAACGTTATTGTTAGTGATTTCAAGTTTGTTTAAAATGGTTTACGTAAATCCATTT
CTTCTAATAAAGCATAAATAATTTCACGTGCGATACCATTTGCAAATACATACTTCAAAATATAATTTGA
TTTAACACTTGTACCGTAGATATCCTTTGTCAGTTTAATATTCTTCTTTAAAAATAGGTCGACTTTTTTA
GTGTGACCATCATTAGTTGGATGAATGTAATCAATTTCAGTTTGTCTTTCAAATTGATGTTCGTATAAAA
ACTGTCTACGATGTTCAATAATGAGCCCATTATCTTGTGTTAAATCTGCAGGTTCTTTAGGGACTTCCAT
CATTAAAAAGTTAATACTTCTAGAATGAACAAGGTTTGATAATAAGTTTAATTCATGTTCAATTTGATGT
AATGTTTGTGTCATTAACTCATCATGGTTGGGTAGGTCTTTTGCGAATAAATAAATTAAAAATGCTGAAT
TGGTTGTGGCTTCATAATGTGCAGTTGCTAGACTGACAACAACATCGTTTTCTAAGCCTACGATAAAGAC
ATAATCGTTTTCAGTTTTGTTGTTTTCTAATGAGCGTTTGATGATACGTTTATCTTCAGTTAAAGATAAA
TTTAACTTAGTATCGTAAAGTTTAAGTGCTTCGTTGTAATGTGGATCTTTGACAGATTGAATGGTTTTAA
ATTCCATAAGAACACCTCCCCAATTTAAATAATATTATAGCATAATCGCCTGGTGTAAAAGACTGTTCAT
AGACTTTTAAATGGTATAAAAAACTGTACTATCTTAAATTAGACAGTACAGTAATCTCATTTTGAATTCA
GTGTGATAACTAAGCTTTGGGACCTTTAGATGCTTCAGCAAAATGTGTAATATCAATCTCTTCATAAGCT
GAATTATTTTCTTGCACTTCTTGATGTGATGATTTGTCACGAACCGCTACAACTAACATTTTATCGTCTA
AAATAAGCTGTTTATATTTTTCTAATTCATCAGGCGCTAAGTTGTAGCGTGATAAAACTGCATGTTCACC
ATCTTCTCCTGTTAACAGTTTAGTCATTCTATCACTAAATGTTCCACTTGTTGAGATAAGGGAGATTTCA
GAGTCGTGTAAGTCATTTAGGTGTAATTTACTTTTACTAATAATTGTTAGCTCTGATTCTAAATAACCTT
CAGATTTCTTTTGATTGATTACGTTGTATAATTCGCCAGTGTCATTTACTACAGTAATATCTGCCATAGT
TGTCGCCCCTTTAAAAATTTGTTTATTTAATCTTTTACCCTTCTTATTATAAAGTAAAACCCTTACATTA
TTAAGTTATAAGTCTTCATTCGCATTAAACGTCTCTGTACATTTATAAAACTATTAAAAGATTACCTAAG
CAGTTATTGAAAAAATGCCGAAAATTTGCTATTATCGTTAAATAATTTACATAAACTCATATAATCTAAA
GAATATGGCTTTAGAAGTTTCTACCATGTTGCCTTGAACGACATGACTATGAGTAACAACACAATACTAG
GAGTAGCTTCAGCCATTAAATTGTAGCCATGATGGGTGATTTATATCATTTTACATGATGGTCACAGTTT
ATTTGATGAAACTTCTTTTACATTGATTGCATGACAAATTCGTTATGCATGTTCGTTCACTCATAAACCC
TGAAACTATTATTTAGTTTGGGGATTTTTTTGTATCTAGCACCAATTAAAGAGCAAAATGTTTCACACAA
ATCTGAGGAGGTTTTAAGAGTGGAGTTACTAGGACAAAAAGTAAAGGAAGACGGCGTTGTCATTGATGAG
AAGATTTTAAAAGTTGATGGATTTTTAAATCATCAAATTGATGCAAAGTTAATGAATGAAGTTGGTCGCA
CTTTTTACGAGCAATTTAAAGATAAAGGGATTACTAAAATCTTAACCATTGAAGCTTCCGGTATCGCACC
AGCAATCATGGCTGCACTGCATTTTGATGTGCCATGTTTATTTGCGAAAAAAGCAAAACCTAGCACTTTG
ACGGATGGTTATTATGAAACATCTATTCATTCATTTACTAAAAATAAAACAAGTACGGTCATTGTTTCGA
AAGAATTTTTATCAGAAGAAGATACTGTACTCATCATCGATGACTTTTTAGCAAATGGTGATGCTTCATT
AGGGTTATACGATATCACACAGCAAGCGAATGCTAAGACAGCTGGTATTGGTATTGTTGTTGAAAAGAGT
TTTCAAAATGGGCATCAACGCTTAGAAGAAGCAGGTTTAACAGTTTCTTCTCTCTGCAAGGTTGCTTCAC
TAGAAGGAAATAAAGTGACATTGGTGGGAGAAGAATAATGAAAAATTTAATCCTAAGTGCTCAACATCTT
TTAGCTATGTACGCAGGTGCCATCTTAGTTCCAATCATTGTTGGTACAAGTTTGAAGTTTACATCTGAAC
AAATCGCTTACTTAGTTACAGTAGATATATTTATGTGTGGGGTTGCCACATTTTTACAAGCCAATAAAGT
AACAGGAACAGGATTACCAATCGTTCTTGGATGTACATTCACGGCTGTTGCGCCCATGATTTTAATTGGT
CAAACGAAAGGAATAGATGTACTTTACGGTTCGCTATTTTTATCAGGGATATTAGTTATTATCATCGCGC
CTTTCTTTTCACATCTTGTAAAATTCTTCCCACCAGTAGTAACGGGTAGTGTTGTTACTATCATTGGTAT
CAATTTAATGCCAGTAGCAATGAATTACTTAGCTGGAGGTCAAGGTGCAAAGGACTATGGAGATGTTAAG
AACATTTTGTTAGGTTTAATGACATTAATCATTATTCTTGTTTTACAAAGATTCACAACTGGATTTATTA
AGAGTATTGCCATATTAATTGGACTCGTTTTAGGAACGATAGGTGCTGGCTTACTTGGGATGGTCGATAT
TAATCAAGTCAATCATGCCGGTTGGTTAGGCATCCCAGTGCCGTTTAGATTCTCAGGATTTAGCTTTGAT
GTGACATCGACGTTAGTGTTCTTTATTGTAGCTATCGTTAGTTTAATTGAGTCGACAGGTGTCTATCATG
CGTTAAGTGAAATTACCGGTAAGAAGTTAGAAAGAAAAGATTTTCGTAAAGGTTATACTGCGGAAGGTCT
AGCGATAGTGTTAGGTTCTATATTCAATTCATTTCCGTATACAGCCTATTCGCAAAATGTAGGACTTGTT
TCTTTATCCGGCGCTAAGAAAAACAATGTTATATACGGCATGGTCGTGTTATTACTTATATGTGGTTGTA
TACCTAAGCTTGGCGCATTAGCAAATATCATACCGCTACCTGTGTTAGGCGGTGCGATGATAGCTATGTT
TGGCATGGTAATGGCATATGGTGTTAGTATATTAGGACATATCGATTTTAAAAATCAAAACAATTTATTA
ATTATCGCTGTATCAGTAGGATTAGGTACTGGTATAAGCGCTGTACCACAAGCATTTAAAGGTTTAGGTG
AACAATTTGCATGGTTGACTCAAAACGGAATTGTTTTAGGTGCAATCTCTGCAATTATTCTTAATTTCTT
TTTTAATGGAATAAAGTATAAACAAACGGAAGAAAATGTGAAATAATATAACTAATTAATTTGAAAAATG
GAGGCTGTTTTTAATGTGGGAAAGTAAATTTGCAAAAGAATCATTAACGTTTGATGATGTGTTATTAATT
CCAGCACAATCTGATATTTTACCGAAAGACGTTGATTTAAGCGTACAATTATCAGACAAAGTTAAATTAA
ATATTCCAGTTATTTCTGCTGGTATGGATACTGTAACTGAATCTAAAATGGCGATTGCTATGGCTCGTCA
AGGTGGTTTAGGTGTTATTCATAAAAATATGGGCGTTGAAGAACAAGCGGACGAAGTTCAAAAAGTAAAA
CGCTCAGAAAATGGTGTCATTTCAAACCCATTTTTCTTAACACCAGAAGAAAGTGTTTATGAAGCGGAAG
CATTAATGGGTAAATACCGTATTTCAGGTGTACCAATTGTTGATAATAAAGAAGATCGCAACTTAGTAGG
TATTTTAACAAACCGCGACTTACGTTTTATTGAAGACTTCTCAATTAAAATTGTAGATGTAATGACGCAA
GAAAATTTAATTACAGCTCCAGTGAATACAACACTTGAAGAAGCAGAAAAAATTCTCCAAAAACATAAGA
TTGAAAAGTTACCATTAGTTAAAGACGGACGTCTAGAAGGTCTTATTACTATTAAAGATATTGAAAAAGT
TATCGAATTCCCTAATGCAGCAAAAGATGAACATGGTCGTCTACTTGTAGCCGCAGCAATCGGTATTTCA
AAAGACACTGATATTCGTGCTCAAAAATTAGTAGAAGCAGGTGTGGATGTCTTAGTTATCGATACAGCAC
ATGGTCACTCTAAAGGTGTTATCGATCAAGTGAAACATATTAAGAAGACTTACCCAGAAATCACATTAGT
TGCAGGTAACGTAGCAACTGCAGAAGCAACAAAGGATTTATTTGAAGCGGGTGCAGATATTGTTAAAGTT
GGTATTGGCCCAGGTTCAATTTGTACGACACGTGTTGTAGCAGGTGTTGGTGTACCACAAATTACAGCAA
TTTATGATTGTGCAACTGAAGCGCGCAAACATGGTAAAGCTATCATTGCTGATGGTGGTATTAAATTCTC
AGGAGATATCATTAAAGCATTAGCTGCTGGTGGACATGCGGTTATGTTAGGTAGCTTATTAGCAGGTACT
GAAGAAAGTCCAGGCGCAACAGAAATTTTCCAAGGTAGACAATATAAAGTATACCGCGGTATGGGCTCTT
TAGGTGCGATGGAAAAAGGTTCAAACGACCGTTACTTCCAAGAAGACAAAGCGCCTAAGAAATTTGTACC
TGAAGGTATCGAAGGACGTACAGCATATAAAGGTGCTTTACAAGATACAATTTACCAATTAATGGGCGGA
GTGCGTGCCGGTATGGGTTATACTGGTTCACACGATTTAAGAGAATTACGCGAAGAAGCACAATTCACAC
GTATGGGCCCTGCTGGTTTAGCAGAAAGCCACCCACATAATATTCAAATTACGAAAGAATCACCGAACTA
CTCATTCTAATTAAGATAAAGGAGAACGACAAATATGGAAATGGCAAAAGAACAAGAGTTAATCCTTGTC
TTAGACTTTGGTAGCCAATACAACCAATTAATTACACGCCGAATTCGTGAAATGGGCGTTTATAGTGAAT
TACACGATCATGAAATTTCAATTGGAGAAATTAAGAAAATGAATCCAAAAGGTATCATCTTATCGGGTGG
TCCAAACTCAGTTTATGAAGAAGGTTCATTTACAATTGATCCTGAAATATATAATTTAGGAATTCCAGTA
CTTGGTATTTGTTATGGCATGCAATTAACTACTAAATTATTAGGTGGTAAAGTTGAGCGTGCTAATGAAC
GTGAATACGGTAAAGCAATCATTAATACGAAGTCAGATGAGTTATTCGCTGGCTTACCAGCAGAACAAAC
AGTTTGGATGAGTCATTCTGATAAAGTTATTGAAATTCCAGAAGGCTTTGAAGTTATCGCTGATAGCCCA
AGCACAGACTATGCAGCAATCGAAGATAAGAAACGTCGCATTTATGGTGTTCAATTCCATCCAGAAGTAC
GTCATACAGAATATGGTAATGATTTATTAAATAATTTTGTCCGTCGTGTTTGTGATTGTAAAGGTCAATG
GACAATGGAAAACTTTATCGAAATCGAAATTGAAAAGATTCGTCAACGCGTAGGAGACCGTCGTGTATTA
TGTGCAATGAGTGGCGGCGTAGATTCATCTGTTGTAGCTGTACTATTGCATAAAGCAATTGGTGATCAAC
TAACATGTATCTTTGTAGACCATGGCTTACTTCGTAAAGGTGAAGGCGACATGGTTATGGAGCAATTCGG
TGAAGGTTTCAACATGAATATTATTCGTGTTAATGCGAAAGATCGCTTTATGAATAAATTAAAAGGTGTT
TCAGATCCTGAACAAAAACGTAAAATCATTGGTAATGAATTTGTATACGTATTTGATGATGAAGCATCAA
AACTTAAAGGTGTAGACTTCCTTGCGCAAGGAACACTTTATACAGACGTTATCGAATCAGGTACTAAGAC
AGCACAAACAATCAAATCACATCACAATGTTGGTGGATTACCAGAAGACATGGAATTCGAATTAATCGAA
CCAATCAATACATTGTTTAAAGATGAAGTACGTAAATTAGGTATTGAGTTAGGTATTCCAGAACATTTAG
TGTGGAGACAACCATTCCCAGGACCTGGTCTTGGCATTCGTGTACTTGGAGAAATTACTGAAGATAAACT
AGAAATCGTTAGAGAATCAGACGCGATTTTACGCCAAGTGATTAGAGAAGAAGGTCTTGAAAGAGAAATT
TGGCAATACTTCACAGTGTTACCAAACATTCAATCAGTAGGTGTTATGGGAGACTACCGTACGTATGATC
ACACAGTAGGTATCCGTGCGGTAACATCTATCGACGGCATGACAAGTGACTTTGCACGCATCGATTGGGA
AGTCTTACAAAAGATTTCAAGTCGTATCGTAAACGAAGTAGACCACGTTAACCGCGTAGTTTATGACATT
ACATCAAAACCACCAAGCACAATTGAGTGGGAATAATTATATATAGCAAATGATAGGCTGGAGTTACCGT
AATTACGCGGTTTCCAGCCTTTTTTATTTTGCGTTGAATACGTTTTGAATACGGTATGCTTAAAAATTGA
TGTATTTTGCGAATTTATCAGCCACCTGATCACGTTGTTTTTCAGTTACGTGAGCGTAAATATCCATAGT
TGTCTTGATGTCCCCGTGACCTAATCTGTCTTGTACTTCTTGAATAGAAAGGCCAGCCTCGAACAAAAGA
GAACAATGAGTGTGTCTAAAACCATGAACTTTAATTCTCTTAAAACTATTCTTCTCACAAATTAAGTCCA
ATGCTTTATTGCAATGCTCGGGATATAGTGGTTTATTATCACGTACAGTAGTGAAAACATGTTGATGTTT
ATCAGAGGTATTGTGACCATATTTAAGGGACTCCACTCTTTGATGAGTGCGCCATGATTTCAATACACTT
GCAGTTTTATCATCAATACTTATTGTTCTGTGAGATGATTTTGTTTTAGGCTCTTGTATTACCAGTTTAT
AATTTGCACCTCTTGCGCAAGTCTTATTAATAGATATGGTTTGTTTAGTAAAATCAATATCGTTCCATGT
TAAAGCCATTAATTCTCCACGTCTAAAGCCAGTAAAAGCTAATGTTCGAAAAATAGCATAATATAATGGG
TCATCTTCAACAAAAGTTAAAAACTGTTTCAATTCATCACTTGAATAATACTTTGTAGATGCGTCTTGTT
GCGCTTCTTTTTTTCTAGGTGCTTTTGTATGTGCAAACGGATTATCAACGATTATCTTAAGGCTTACGGC
ATATTTAAACACATTAGATGTGTATATTCGTATAGCTTTAATATCAGAATACTTTTTGTTCCATTTATTA
ATAACTTTTTGGCAATATGGAACGGTTATTTTCTTAATAGGTACATCTTGGAAATGTTCTAATATAGCTG
TATCAAATAAAGTTAAAACACGTTGATATGTGCTTTCTCTTACAGTATTTTGATACTGTTCAAGCCACAA
CTCATATACTTCTTTAAACGTCGTTATATCGTTGTTTAGAAAGCCATTTTGACTTACTTCTGTTTGAAGT
TTTGCCTCAGCAATTTTAGCTTCTCTTTCAGTCTTAAAGCCTCGTCTAGTGGTTCTCTTTTGCTTACCAG
TAATTGGATCAGTACCTAAATATGCGACAAACATATAGGCAGTCGAACCGTCTTTCTTCTTATATTTTTT
AATCATATAAATCAATCCTTTCTATTGCCTGCAACGCGTGAGATTGGATTGACACGCCGTTAAGGAATGG
CTACCTTGTGGCGTGATGATTAATTAGTGTCTTTTTCAAGTATGATTTTTTTTTGATGTTCTAGTCTATC
AGGATATTCATATAAGTATAATTTATACATTGGCTTACCTTTAATAGCATCATAATGATGGTTAGGAACC
AAGCGTAACTTTTCACCTAAATAAATGGATTCTTCTTTTAGTTTTTCTATTTCTGCTAATGCTTTTTTTC
TATCGTTATGAGTTTCTAAGTTGGTGAATAATAGTTTTAAATATTTTTCGTGAAATTCACCAATTTCTTC
TATTGTTACTTCTCTTTTTTTATCGCTTGATTTTCGAGTATTTGCTAAAGTCTCGTAATTTATTATTGAT
TTTTCTGTATCAGTGGAAAGGATTTGTTTGTACAACTTAAGTACGTAATCATAATCTATGTCATTTACAT
TGATTTTAGATTCTTTCAACAATTCCAACAATTTGATTGTTTCATCATATAAATCGTATGATGAATAATA
AATGTCGCCGTCATTATAATAGGCTTTATTAACATAACTATACATTTTATCAAATTTTCCAAAATCATTT
AATGTTGGACTATAACCTTTTTCTTTAAACTCATCTGATATTCTGTGTAGAATATAGCTGGGTATACCTA
AACCTTTACCGTAGATTTCAATTTCATTTACTCCAATGTTTCTGTTGCCGTTCTCGTGATTTGAAATGGT
GTTTTGACTAAATCCTGTCCTTTCACTCAATTTGCTTTGAGTTAATTTCATGTATTTTCTAAGAGTTTTA
ATAATTGTGCCGTAATGTGTTGGTAATTCTGCCATTTGACCAGCTCCTTCCATCCAAATGATATCATATC
GAAAAAAATATCTCAATTTGCAATATTTAATGTTGAAATAAATATCTCGATGTGAGATAATTTGTTCGAG
GAGGTGAGAATATGTTTACGAAAAAATCAGAATTAAAACAACAATTTTTAAAACCTAAAACCAAATTGAA
AGAGGAGAGGTTAAAACGAGGTCTTTCTGCTACTTATTTAGCTCAATTAATAGGTATTGATAGAAGGCAA
TATGAATCTAAAGAAAAAGGGTTGTTCTCATTTCATGACTATGAGATAAAAATTATTTCTGAGTTCCTTG
ATATTGATAAAGAAGTGTTTTTTATCTGAATATAAATATCTCAATTAGAGATAAAATGGTAGGAGAGGAA
TAATATGAGCCAACTACTTAGTGAACAGGCTAGTCAACAGTTAGTTAATAGTATAGTTGATATTGCCGAA
AAAATAGCTTTAGAAAAAGTTAAGCAATCACGTAAGCGATATCTCATTCAAAAAGAAGTCATGGAAGAAT
ACAACGTGACTCACAAGGTTATAACCGAGTGGGAAATGATGGGACTTCGTAAAGTTAAGATTGGTAAAAC
AATTCGCTATGATCGACAAGATATCGAAAATGTAATTGAACAAATGAAAAATTGAAACGCCTGCAACGCG
TGAGAACTCTAACTTATCAGGAGGCAAGGCAATGAAATTGAATTTACTGTTTATAACTTTAACATCGTTA
TTGACAATTTTATTACTCGCAATATCTAACATGTATGTTGCTTTTAGTGTGTACGGCATGATGGTAACTT
ATGGATTTAATTTAACAGGAGAGATTACAACGTGCGAAAACAAGTGATTATTACAAAAACAGTAGTTGGC
TGGTACAACATTAAAGATACTCAACATAATTTAATGTTAAATATACCGCCAAAAGTATTTGAACAGTACT
TTCCTGATGTTAGTAAAGATGTTCAAGTTGCGTGTTTAGAAATGGATTTATCAAAAATTACAGAAATTAA
AAATAAGAAAAAAGTAGGTAGTTAAGATGGAAATCAAACAAAAATATCAATTATCAAAAGTGGTTAAAAT
ATTAGAAGTAGTATTATACGAGGAAGATAAGTTTCAATCAGATAAGGACTATCATTATCAGGATAAAGCA
TTTTATGAATATGCTTTAAAGTTAGTTCATAATGGATTGTTCAATATTCTTGCTGAATTAGATTTTGAAG
ATGAAGCATTTTTGATTCTTGATGAAGTAACAATGACGCTAAGTGATGTCATGAAAGAAACACAACACGT
TTACCGTTATAGTGTCATAGATGAAAAAGGTGAACATAAACATACAACAGATCGCAAAGGACACGTGATT
GGAATGTTAGAGTGGGCATTAGATTACATTGTGGGAAATATTGAAGTGGAGGAATTATAAATGAATTGGG
AGATTAAAGATGTAATGTGTGATATTGAAGTGATAAAAGAAAAAATCAATGATGTAGCTATCAAACATGG
TTGGTTTGTTGAAGATAGATTTGTAAAAAATGAATTAGAAACAAAACGGGAACATATTAATTTTTCTGCT
AGCTATTTAGAACATCGTATACAAAATGAACATACAGTTGAGTTATTACATGTGTACTTAAAAGAATTCG
GTGAACTTATACAAAAATTTCATGAAATAGAAAAAGCATCATCTGAGAACTTTGGCGAGGTATCAGATGA
CGCACAAAAATTAAAAATCACAGAGTAATTTAGAAATTACACATGTTTATTATAACATTTTTTACTCTGT
GAATCACTAGAGGTGCAAAAAATGAATGAAATTAAATTAGAATATGACACACATGTTTCAGTGGTACATT
ATGAAAGTTTAGACTCACGTTCATTTAAGAGCTTTTCAAAACCTAAATGGAGTAAGTTAATTAATAAACT
GTCTGTGCCTATAGAAGCAAATTATAAGTATGCACGTGGTGTTGCTGTTTACGGTGATATTAAAAACGGT
GCAAATGATCATGGTGAAATTATCAAAAAGCATCGCAATGACGTTAATGTCGTATACAGAGATGTGATTG
TACTTGATTACGATGAAATAAATGATTTAAAGCAATTACATGAAGCAATCAGCTCAGCTTTAAGCAATGT
TGCATGGTTTTGGCACACATCGTTCAGCCATACAACTGAACAAGCTAGAATACGCCTGTATATCCCTCTG
AATGAGCGAATAAGTGCAAATGATTATCGTAATTATACAAAAGTATTAGCAAATAAAATTGGTCGTAAAG
TGGATGAAGGTTCATATCAGCCAAGTAGATGTTTTGCACTACCAGTTATTCAAAAAGGACACATATTTAT
TAAACGAGTGAATGACTGTCCAATTATGGATGTTGATATGCTTGAACAGTGGTTAAAGGAGTATGAGCAA
TCAAATGCTAGTCCTAATGTCATAGCATACACCCGACGCGATAGTAAGTACTGGCGCGAGTTATGCTTTG
GAACAACCGAAGGCAATCGTAACAATGCACTAGCTAGCTTAGTTGGGCATTTATTAAGATGTCACGTTAA
TGATTATATTGTGTATTCATTCGCTTTATTATGGGGACAATTCGCATGTAAACCACCTATGAAAGAACAA
GAAATCAACGCCACTTTTCAATCGATATTAAATAAACACTATAACAATTAGAAAGGGGCTTTGTATGGAA
ACAGGTAAAAGTGATGTACTTGATAAAATTGAAAAAATTAATAAAAAAGATAGTGCCTTACAAGAAATTA
TACCAAAAGGTTATGAAATTGAACATCATCAATGCGGTATTGCCTTAAATCAACTTATACCAAGTAAAAA
AGAAGGCGAGCCAGATAAAAAGGTTTTTATCACAAGTACAATCCCTCAAATCACTGAACGCTTTGAAGAT
ATTGAGAGTAACGAAGTCAGCTTTAATATGCTTTTCTATGACAATAAAACGCCAGTAAATATAGCTGTGA
GTGCCGAAGAAATTTCAGATAGTCGTCAACTCTTGAAATTGGTTAATAAAAAGCTGGATGTAACATCGTC
GACATCTACTAAACTTGTTGATTATATTAATGCATCTAAACGGTATAATCCACCATTGAATGTTAAAGTT
GCAACGCGTTTGGGGCATGTGAAAGGTTATTTTATTTATCCTTATCAAGAAGTTATGAAAGACAGCAATG
TCAAGTTGTTTAGCAATGATAAAGGGTTTCAAAAGTTAATAGACTCTTTTCGAAGTAAAGGAACACTACA
AGGTTACTCTAAAAAGGTGTTTGCTCAAATAAAAGATTTACCAATGGTAATGGTTATGTTGTATGCATCT
TTAGGCTCAGTTTTATTAAGAGAATTTGGATTACAACCCTTTATTGTAGAAATATCAGGTAGTACATCCA
[truncated: 2,381,841 more chars]
