# Supplementary material for: Chromosome assembly of large and complex genomes using multiple references
Source: Genome Res. 2018 Nov;28(11):1720–32. doi: 10.1101/gr.236273.118 (PMC6211643; doi:10.1101/gr.236273.118)
Supplement: Supplemental Material [file supp_gr.236273.118_Supplemental_Code.zip › Ragout-2.1.1/examples/S.Aureus/references/USA300_FPR3757.fasta]

>gi|87159884|ref|NC_007793.1| Staphylococcus aureus subsp. aureus USA300_FPR3757 chromosome, complete genome
ACTACTGCTCAATTTTTTTACTTTTATCGATTAAAGATAGAAATACACGATGCGAGCAATCAAATTTCAT
AACATCACCATGAGTTTGGTCCGAAGCATGAGTGTTTACAATGTTCGAACACCTTATACAGTTCTTATAC
ATACTTTATAAATTATTTCCCAAACTGTTTTGATACACTCACTAACAGATACTCTATAGAAGGAAAAGTT
ATCCACTTATGCACATTTATAGTTTTCAGAATTGTGGATAATTAGAAATTACACACAAAGTTATACTATT
TTTAGCAACATATTCACAGGTATTTGACATATAGAGAACTGAAAAAGTATAATTGTGTGGATAAGTCGTC
CAACTCATGATTTTATAAGGATTTATTTATTGATTTTTACATAAAAATACTGTGCATAACTAATAAGCAA
GATAAAGTTATCCACCGATTGTTATTAACTTGTGGATAATTATTAACATGGTGTGTTTAGAAGTTATCCA
CGGCTGTTATTTTTGTGTATAACTTAAAAATTTAAGAAAGATGGAGTAAATTTATGTCGGAAAAAGAAAT
TTGGGAAAAAGTGCTTGAAATTGCTCAAGAAAAATTATCAGCTGTAAGTTACTCAACTTTCCTAAAAGAT
ACTGAGCTTTACACGATTAAAGATGGTGAAGCTATCGTATTATCGAGTATTCCTTTTAATGCAAATTGGT
TAAATCAACAATATGCTGAAATTATCCAAGCAATCTTATTTGATGTTGTAGGCTATGAAGTTAAACCTCA
CTTTATTACTACTGAAGAATTAGCAAATTATAGTAATAATGAAACTGCTACTCCAAAAGAAACAACAAAA
CCTTCTACTGAAACAACTGAGGATAATCATGTGCTTGGTAGAGAGCAATTCAATGCCCATAACACATTTG
ACACTTTTGTAATCGGACCCGGTAACCGCTTTCCACATGCAGCGAGTTTAGCTGTGGCCGAAGCACCAGC
CAAAGCGTACAATCCATTATTTATCTATGGAGGTGTTGGTTTAGGAAAAACCCATTTAATGCATGCCATT
GGTCATCATGTTTTAGATAATAATCCAGATGCCAAAGTGATTTACACATCAAGTGAAAAATTCACAAATG
AATTTATTAAATCAATTCGTGATAACGAAGGTGAAGCTTTCAGAGAAAGATATCGTAATATCGACGTCTT
ATTAATCGATGATATTCAGTTCATACAAAACAAGGTACAAACACAAGAAGAATTTTTCTATACTTTTAAT
GAATTGCATCAGAATAACAAGCAAATAGTTATTTCGAGTGATCGACCACCAAAGGAAATTGCACAATTAG
AAGACCGATTACGTTCACGCTTTGAATGGGGGCTAATTGTTGATATTACGCCACCAGATTATGAAACTCG
AATGGCAATTTTGCAGAAGAAAATTGAAGAAGAAAAATTAGATATTCCACCAGAAGCTTTAAATTATATA
GCAAATCAAATTCAATCTAATATTCGTGAATTAGAAGGTGCATTAACACGTTTACTTGCATATTCACAAT
TATTAGGAAAACCAATTACAACTGAATTAACTGCTGAAGCTTTAAAAGATATCATTCAAGCACCAAAATC
TAAAAAGATTACCATCCAAGATATTCAAAAAATTGTAGGCCAGTACTATAATGTTAGAATTGAAGATTTC
AGTGCAAAAAAACGTACAAAGTCAATTGCATATCCGCGTCAAATAGCTATGTACTTGTCTAGAGAGCTTA
CAGATTTCTCATTACCTAAAATTGGTGAAGAATTTGGTGGGCGTGATCATACGACCGTCATTCATGCTCA
TGAAAAAATATCTAAAGATTTAAAAGAAGATCCTATTTTTAAACAAGAAGTAGAGAATCTTGAAAAAGAA
ATAAGAAATGTATAAGTAGGAAACTTTGGGAAATGTAATCTGTTATATAACAGCACTAATGATAACAATC
ATTTTTTACATTTCTATATGCTAATGTGGCAAGATGAGCAAAACTCATTTTGTGGATAATGTTTAAAAGT
CATACACACCATACACAAGTTATCAACATGTGTATAACTTCGCCAAATCTATGTTTTTAAGACTTATCCA
CCAATCCACAGCACCTACTACTATTACTAAGAACTTAAAACCTATATAATTATATATAAACGACTGGAAG
GAGTTTTAATTAATGATGGAATTCACTATTAAAAGAGATTATTTTATTACACAATTAAATGACACATTAA
AAGCTATTTCACCAAGAACAACATTACCTATATTAACTGGTATCAAAATCGATGCGAAAGAACATGAAGT
TATATTAACTGGTTCAGACTCTGAAATTTCAATAGAAATCACTATTCCTAAAACTGTAGATGGCGAAGAT
ATTGTCAATATTTCAGAAACAGGCTCAGTAGTACTTCCTGGACGATTCTTTGTTGATATTATAAAAAAAT
TACCTGGTAAAGATGTTAAATTATCTACAAATGAACAATTCCAGACATTAATTACATCAGGTCATTCTGA
ATTTAATTTAAGTGGCTTAGATCCAGATCAATATCCTTTATTACCTCAAGTTTCTAGAGATGACGCAATT
CAATTGTCGGTAAAAGTGCTTAAAAACGTGATTGCACAAACAAATTTTGCAGTGTCCACCTCAGAAACAC
GCCCAGTACTAACTGGTGTGAACTGGCTTATACAAGAAAATGAATTAATATGCACAGCGACTGACTCACA
CCGCTTGGCTGTAAGAAAGTTGCAGTTAGAAGATGTTTCTGAAAACAAAAATGTCATCATTCCAGGTAAG
GCTTTAGCTGAATTAAATAAAATTATGTCTGACAATGAAGAAGACATTGATATCTTCTTTGCTTCAAACC
AAGTTTTATTTAAAGTTGGAAATGTGAACTTTATTTCTCGATTATTAGAAGGACATTATCCTGATACAAC
ACGTTTATTCCCTGAAAACTATGAAATTAAATTAAGTATAGACAATGGGGAGTTTTATCATGCGATTGAT
CGTGCCTCTTTATTAGCGCGTGAAGGTGGTAATAACGTTATTAAATTAAGTACAGGTGATGACGTTGTTG
AATTGTCTTCTACATCACCAGAAATTGGTACTGTAAAAGAAGAAGTTGATGCAAACGATGTTGAAGGTGG
TAGCCTGAAAATTTCATTCAACTCTAAATATATGATGGATGCTTTAAAAGCAATCGATAATGATGAGGTT
GAAGTTGAATTCTTCGGTACAATGAAACCATTTATTCTAAAACCAAAAGGTGACGACTCGGTAACGCAAT
TAATTTTACCAATCAGAACTTACTAAAAATAAATATAAATAAAGGATGACGTGATTAATTAAAACGTCAT
CCTTTATTTTTTGGCAAAAATAATTCTAGGTGCGTATGTAAAATAAATTTGGCAGCATTTTAAACAGCAA
ATAAAAGACGCCAATTAAATTTATGACAAATGTATCCAAAATTTAATAAGTGTGCTTATATGCCCTTTAA
ATTTAAAATTTTAATAGTCAATAACAAGTTGAATATAAAAGTTAAACGCCGTTAAATAGCGTTAAAAAAT
TGAAAATGACAGTATTGCCAAAAAATAAGAATTAATTATTTATATGTAAACGGTTTCTACCTCTATTTTA
AATGAAATTTGTGACAAAAAAAGGTATAATATATTAATGACATACAAAGAAATGGAGTGATTATTTTGGT
TCAAGAAGTTGTAGTAGAAGGAGACATTAATTTAGGTCAATTTCTAAAAACAGAAGGGATTATTGAATCT
GGTGGTCAAGCAAAATGGTTCTTGCAAGACGTTGAAGTATTAATTAATGGAGTGCGTGAAACACGTCGCG
GTAAAAAGTTAGAACATCAAGATCGTATAGATATCCCAGAATTACCTGAAGATGCTGGTTCTTTCTTAAT
CATTCATCAAGGTGAACAATGAAGTTAAATACACTCCAATTAGAAAATTATCGTAACTATGATGAGGTTA
CGTTGAAATGTCATCCTGACGTGAATATCCTCATTGGAGAAAATGCACAAGGAAAGACAAATTTACTTGA
ATCAATTTATACCTTAGCTTTAGCAAAAAGTCATAGAACGAGTAATGATAAGGAACTCATACGTTTTAAT
GCTGATTATGCTAAAATAGAAGGTGAGCTTAGTTATAGACACGGCACGATGCCATTAACAATGTTTATAA
CTAAAAAAGGTAAACAAGTCAAAGTGAATCACTTAGAGCAAAGTCGTCTAACTCAATATATTGGACACCT
CAATGTGGTTCTATTTGCGCCAGAAGATTTGAATATTGTAAAAGGCTCTCCTCAAATAAGACGACGCTTT
ATAGATATGGAGTTGGGCCAAATTTCTGCTGTTTACTTAAATGATTTAGCTCAATACCAACGTATTTTAA
AGCAAAAGAATAATTACTTAAAGCAGTTACAATTAGGCCAAAAAAAGGACTTAACAATGTTGGAAGTATT
AAATCAGCAGTTTGCTGAATATGCAATGAAAGTAACTGATAAACGTGCACATTTTATTCAAGAGCTAGAG
TCGTTAGCTAAACCGATTCATGCTGGTATCACAAATGATAAAGAAGCGTTGTCGCTGAATTATTTACCTA
GTCTTAAATTTGATTATGCTCAAAATGAAGCGGCACGACTTGAAGAAATTATGTCTATTCTTAGCGATAA
TATGCAAAGAGAAAAAGAACGAGGCATTAGCTTATTCGGACCACATCGAGATGATATAAGTTTTGATGTG
AATGGCATGGATGCTCAAACATATGGTTCTCAAGGACAGCAACGTACAACGGCTTTGTCCATTAAATTAG
CTGAAATTGAGTTAATGAATATCGAAGTTGGGGAATATCCCATCTTATTATTAGACGATGTACTCAGTGA
ATTAGATGATTCGCGTCAAACGCATTTATTAAGTACGATTCAGCATAAAGTACAAACATTTGTCACTACG
ACATCTGTAGATGGTATTGATCATGAAATCATGAATAACCCTAAATTGTATCGTATTAATCAAGGTGAAA
TTATAAAGTAACAGAAAGCGATGGTGACTGCATTGTCAGATGTAAACAACACGGATAATTATGGTGCTGG
GCAAATACAAGTATTAGAAGGTTTAGAAGCAGTACGTAAAAGACCAGGTATGTATATAGGATCGACTTCA
GAGAGAGGTTTGCACCATTTAGTGTGGGAAATTGTCGATAATAGTATCGATGAAGCATTAGCTGGTTATG
CAAATCAAATTGAAGTTGTTATTGAAAAAGATAACTGGATTAAAGTAACGGATAACGGACGTGGTATCCC
AGTTGATATTCAAGAAAAAATGGGACGTCCAGCTGTCGAAGTTATTTTAACTGTTTTACATGCTGGTGGT
AAATTTGGCGGTGGCGGATACAAAGTATCTGGTGGTTTACATGGTGTTGGTTCATCAGTTGTAAACGCAT
TGTCACAAGACTTAGAAGTATATGTACACAGAAATGAGACTATATATCATCAAGCATATAAAAAAGGTGT
ACCTCAATTTGACTTAAAAGAAGTTGGCACAACTGATAAGACAGGTACTGTCATTCGTTTTAAAGCAGAT
GGAGAAATCTTCACAGAGACAACTGTATACAACTATGAAACATTACAGCAGCGTATTAGAGAGCTTGCTT
TCTTAAACAAAGGAATTCAAATCACATTAAGAGATGAACGTGATGAAGAAAACGTTAGAGAAGACTCCTA
TCACTATGAGGGCGGTATTAAATCGTACGTTGAGTTATTGAACGAAAATAAAGAACCTATTCATGATGAG
CCAATTTATATTCATCAATCTAAAGATGATATTGAAGTAGAAATTGCGATTCAATATAACTCAGGATATG
CCACAAATCTTTTAACTTACGCAAATAACATTCATACGTATGAAGGTGGTACGCATGAAGACGGATTCAA
ACGTGCATTAACGCGTGTCTTAAATAGTTATGGTTTAAGTAGCAAGATTATGAAAGAAGAAAAAGATAGA
CTTTCTGGTGAAGATACACGTGAAGGTATGACAGCAATTATATCTATCAAACATGGTGATCCTCAATTCG
AAGGTCAAACGAAGACAAAATTAGGTAATTCTGAAGTGCGTCAAGTTGTAGATAAATTATTCTCAGAGCA
CTTTGAACGATTTTTATATGAAAATCCACAAGTCGCACGTACAGTGGTTGAAAAAGGTATTATGGCGGCA
CGTGCACGTGTTGCTGCGAAAAAAGCGCGTGAAGTAACACGTCGTAAATCAGCGTTAGATGTAGCAAGCC
TTCCAGGTAAATTAGCCGATTGCTCTAGTAAAAGTCCTGAAGAATGTGAGATTTTCTTAGTCGAAGGGGA
CTCTGCCGGGGGGTCTACAAAATCTGGTCGTGACTCTAGAACGCAGGCGATTTTACCATTACGAGGTAAG
ATATTAAATGTTGAAAAAGCACGATTAGATAGAATTTTGAATAACAATGAAATTCGTCAAATGATCACAG
CATTTGGTACAGGAATCGGTGGCGACTTTGATCTAGCGAAAGCAAGATATCACAAAATCGTCATTATGAC
TGATGCCGATGTGGATGGAGCGCATATTAGAACATTGTTATTAACATTCTTCTATCGATTTATGAGACCG
TTAATTGAAGCAGGCTATGTGTATATTGCACAGCCACCGTTGTATAAACTGACACAAGGTAAACAAAAGT
ATTATGTATACAATGATAGGGAACTTGATAAACTTAAATCTGAATTGAATCCAACACCAAAATGGTCTAT
TGCACGATACAAAGGTCTTGGAGAAATGAATGCAGATCAATTATGGGAAACAACAATGAACCCTGAGCAC
CGCGCTCTTTTACAAGTAAAACTTGAAGATGCGATTGAAGCGGACCAAACATTTGAAATGTTAATGGGTG
ACGTTGTAGAAAACCGTAGACAATTTATAGAAGATAATGCAGTTTATGCAAACTTAGACTTCTAAGCGCT
GTGAACTGAACTTTTGAAGGAGGAACTCTTGATGGCTGAATTACCTCAATCAAGAATAAATGAACGAAAT
ATTACCAGTGAAATGCGTGAATCATTTTTAGATTATGCGATGAGTGTTATCGTTGCTCGTGCATTGCCAG
ATGTTCGTGACGGTTTAAAACCAGTACATCGTCGTATACTATATGGATTAAATGAACAAGGTATGACACC
GGATAAATCATATAAAAAATCAGCACGTATCGTTGGTGACGTAATGGGTAAATATCACCCTCATGGTGAC
TTATCTATTTATGAAGCAATGGTACGTATGGCTCAAGATTTCAGTTATCGTTATCCGCTTGTTGATGGCC
AAGGTAACTTTGGTTCAATGGATGGAGATGGCGCAGCAGCAATGCGTTATACTGAAGCGCGTATGACTAA
AATCACACTTGAACTGTTACGTGATATTAATAAAGATACAATAGATTTTATCGATAACTATGATGGTAAT
GAAAGAGAGCCGTCAGTCTTACCTGCTCGATTCCCTAACTTATTAGCCAATGGTGCATCAGGTATCGCGG
TAGGTATGGCAACGAATATTCCACCACATAACTTAACAGAATTAATCAATGGTGTACTTAGCTTAAGTAA
GAACCCTGATATTTCAATTGCTGAGTTAATGGAGGATATTGAAGGTCCTGATTTCCCAACTGCTGGACTT
ATTTTAGGTAAGAGTGGTATTAGACGTGCATATGAAACAGGTCGTGGTTCAATTCAAATGCGTTCTCGTG
CAGTTATTGAAGAACGTGGAGGCGGACGTCAACGTATTGTTGTCACTGAAATTCCTTTCCAAGTGAATAA
GGCTCGTATGATTGAAAAAATTGCAGAGCTCGTTCGTGACAAGAAAATTGACGGTATCACTGATTTACGT
GATGAAACAAGTTTACGTACTGGTGTGCGTGTCGTTATTGATGTGCGTAAGGATGCAAATGCTAGTGTCA
TTTTAAATAACTTATACAAACAAACACCTCTTCAAACATCATTTGGTGTGAATATGATTGCACTTGTAAA
TGGTAGACCGAAGCTTATTAATTTAAAAGAAGCGTTGGTACATTATTTAGAGCATCAAAAGACAGTTGTT
AGAAGACGTACGCAATACAACTTACGTAAAGCTAAAGATCGTGCCCACATTTTAGAAGGATTACGTATCG
CACTTGACCATATCGATGAAATTATTTCAACGATTCGTGAGTCAGATACAGATAAAGTTGCAATGGAAAG
CTTGCAACAACGCTTCAAACTTTCTGAAAAACAAGCTCAAGCTATTTTAGACATGCGTTTAAGACGTCTA
ACAGGTTTAGAGAGAGACAAAATTGAAGCTGAATATAATGAGTTATTAAATTATATTAGTGAATTAGAAG
CAATCTTAGCTGATGAAGAAGTGTTATTACAGTTAGTTAGAGATGAATTGACTGAAATTAGAGATCGTTT
CGGTGATGATCGTCGTACAGAAATTCAATTAGGTGGATTTGAAAACTTAGAGGACGAAGACTTAATTCCA
GAAGAACAAATAGTAATTACACTAAGCCATAATAACTACATTAAACGTTTGCCGGTATCTACATATCGTG
CTCAAAACCGTGGTGGTCGTGGTGTTCAAGGTATGAATACATTGGAAGAAGATTTTGTCAGTCAATTGGT
AACTTTAAGTACACATGACCATGTATTGTTCTTTACTAACAAAGGTCGTGTATACAAACTTAAAGGTTAC
GAAGTGCCTGAGTTATCAAGACAGTCTAAAGGTATTCCTGTAGTGAATGCTATTGAACTTGAAAATGATG
AAGTCATTAGTACAATGATTGCTGTTAAAGACCTTGAAAGTGAAGACAACTTCTTAGTGTTTGCAACTAA
ACGTGGTGTCGTTAAACGTTCAGCATTAAGTAACTTCTCAAGAATAAATAGAAATGGTAAGATTGCGATT
TCGTTCAGAGAAGATGATGAGTTAATTGCAGTTCGCTTAACAAGTGGTCAAGAAGATATCTTGATTGGTA
CATCACATGCATCATTAATTCGATTCCCTGAATCAACATTACGTCCTTTAGGCCGTACAGCAACGGGTGT
GAAAGGTATTACACTTCGTGAAGGTGACGAAGTTGTAGGGCTTGATGTAGCTCATGCAAACAGTGTTGAT
GAAGTATTAGTAGTTACTGAAAATGGTTATGGTAAACGTACGCCAGTTAATGACTATCGCTTATCAAATC
GTGGTGGTAAAGGTATTAAAACAGCTACGATTACTGAGCGTAATGGTAATGTTGTATGTATCACTACAGT
AACTGGTGAAGAAGATTTAATGATTGTTACTAATGCAGGTGTCATTATTCGACTAGATGTTGCAGATATT
TCTCAAAATGGTCGTGCAGCACAAGGTGTTCGCTTAATTCGCTTAGGTGATGATCAATTTGTTTCAACGG
TTGCTAAAGTAAAAGAAGATGCAGAAGATGAAACGAATGAAGATGAGCAATCTACTTCAACTGTATCTGA
AGATGGTACTGAACAACAACGTGAAGCGGTTGTAAATGATGAAACACCAGGAAATGCAATTCATACTGAA
GTGATTGATTCAGAAGAAAATGATGAAGATGGACGTATTGAAGTAAGACAAGATTTCATGGATCGTGTTG
AAGAAGATATACAACAATCATCAGATGAAGAATAATAAAAAATAAGACTTCCCTATATGTAGGGGAGTCT
TATTTTTATGCTAGAAAGTAATGCTTTACTATATTCAATGATTAGTAATGACTAACTTTCTAATTGTTTC
ATTGCGTAAGGTATTTCATTGATAAGTCTTGATGGTGGCACCACATACATATCTTTTGCAAGGTTTTCGC
CAATAAAACTATGTGTATATGTGGCACTCATAACCGCTTCTTTTAAGTTATCAAATTGACCGACAAAGCT
TGTAATCATACCAGCAAGTGTATCGCCCATACCACCAGTCGCCATTGCTGGGCTACCGATTGTCAATTTA
AAGTCTTCATCTTTAAAGAAAATTTCAGTACCATGTTTTTTAAGTACAACAGTTGCACCTAAACGATCAA
CTGCTTCACGATTACGCTCATATGTCTGTTCCTCAATAGGAATACCACTTAATCGTTCCCATTCTTTGAG
GTGTGGTGTAAAGATCACACGACATGTAGGTAATTGCGGTTTCAGTTTACTAAAGATTGTAATCGCATCG
CCGTCTACGATTAAATTTTGATGCGGTTGTATATTTTGTAGTAGGAATGTAATGGCATTATTTCCTTTGA
AATCAACGCCAAGACCTGGACCAATTAGTATACTGTCAGTCATTTCAATCATTTTCGTCAACATTTTCGT
ATCATTAATATCAATAACCATCGCTTCTGGGCAACGAGAATGTAATGCTGAATGATTTGTTGGATGTGTA
GCTACAGTGATTAAACCACTACCGCTAAATACACATGCACGAGCCGCTAACATAATGGCACCACCTAAGT
TAGCAGATCCACCAATTAATAAAATTTTGCCATAATCACCTTTATGTGAATCTTCTTTACGCTTAGGAAT
GTTAATAGAATTTAACGTTTCCATAGTGATATAACCTCCCATGTAAAAGCCTTTTCCGAATTTATTCAAT
TTTAAAAATATATAGTAACTTTTAACAAAATGTATTATAAATTTCTGAATTCATTATTATTTGTCGTTAA
ATACAATAGAAAATACTATACCTGTATATGCAATTCGTCAATAGATAAATTATTAAATATGCTTACAACA
ATCTTAATATCCTTTAACGCACTACAATAGTGCTCTGATAATAGGTTATAAATGTACGTAAAACCATTGT
TTCAATAAAAATGAAAACGTATACTTCAAGAAGGATGGGTTACTTAATATAAACAAGGGGGTAACATATA
TGACTTTATATTTAGATGGTGAAACACTAACAATTGAGGATATTAAATCATTTTTACAACAACAATCAAA
GATTGAAATTATTGATGATGCGTTAGAACGTGTCAAAAAAAGTAGAGCGGTAGTTGAACGTATTATTGAA
AATGAGGAAACGGTTTACGGTATTACTACAGGTTTTGGGTTATTTAGTGATGTACGTATAGACCCGACGC
AATATAATGAATTACAAGTGAATCTGATACGCTCACATGCCTGTGGACTAGGTGAGCCATTTTCAAAAGA
AGTAGCATTAGTCATGATGATTTTACGATTGAATACATTATTAAAAGGTCATTCAGGTGCCACTTTAGAA
TTAGTGAGACAATTACAATTTTTTATAAATGAACGTATTATACCGATAATCCCACAGCAAGGCTCTCTCG
GTGCATCAGGAGATTTAGCGCCATTATCACATTTAGCATTAGCATTAATTGGTGAAGGGAAAGTATTGTA
CAGAGGGGAAGAAAAGGATAGTGACGATGTATTAAGAGAATTAAATAGACAACCTTTGAACCTTCAGGCT
AAAGAAGGTTTAGCATTGATTAATGGTACGCAAGCTATGACAGCTCAAGGTGTCATTAGTTATATAGAAG
CAGAAGATTTAGGTTACCAATCTGAATGGATTGCTGCATTAACGCATCAGTCTCTTAATGGCATTATAGA
TGCATATCGACATGATGTGCACGCAGTTCGTAATTTTCAAGAACAGATTAATGTGGCAGCGCGTATGCGT
GATTGGTTAGAAGGATCAACATTAACGACGCGACAATCAGAAATACGTGTACAAGATGCATATACGTTGC
GTTGTATACCACAAATCCATGGCGCGAGTTTTCAAGTATTCAATTATGTTAAACAGCAATTAGAATTTGA
AATGAATGCGGCTAATGATAATCCACTTATATTTGAGGAAGCAAATGAAACGTTTGTTATTTCAGGTGGT
AACTTCCATGGACAACCTATTGCTTTTGCATTAGATCATCTTAAATTAGGTGTAAGTGAATTAGCAAACG
TATCGGAACGTCGTCTAGAGCGACTAGTAAATCCTCAATTAAATGGTGATTTACCAGCATTTCTTAGTCC
AGAGCCAGGATTGCAAAGTGGCGCGATGATTATGCAATATGCTGCTGCAAGTCTCGTTTCTGAAAATAAA
ACTTTAGCGCATCCAGCGAGTGTTGATTCTATCACTTCATCTGCGAACCAAGAAGATCACGTATCTATGG
GAACTACAGCTGCTAGACATGGTTATCAAATTATTGAAAATGCAAGACGTGTGCTGGCAATCGAATGTGT
TATTGCATTACAAGCAGCAGAGTTAAAAGGTGTTGAAGGATTATCACCAAAAACACGTCGCAAGTATGAT
GAGTTTCGAAGTATCGTGCCATCCATTACACATGATCGTCAATTTCATAAAGATATTGAAGCGGTTGCAC
AGTATTTAAAGCAATCAATTTATCAAACGACTGCATGTCACTAAATCGACATGAGTGATGTTTGAAATCG
TTACTTGAAAAAGCAAATATAGTTTGCTATATTAAAAATAACTTAATAAGACATTGTTCGTAGGACAAGT
AATATATAGTGTTCGATATCAGAGAGCTTGTGGTTAGTGTGAACAAGAATCAACATATATATGAATCTAC
CTACTTAATTTAAAAGAACAATCGGTGATAACCGTTATTTTAGTGAAGTGCAATTTAGGTTTAGTGTATC
TTTATAACTTAAATTGTTAAATAGGGTGGCAACGCGTAGACCACGTCCCTTGTAGGGATGTGGTCTTTTT
TTATTTTCTAAAAAATAAAGACGTACGTCATTCCATAATAAATGATAATTATTTGGGAAAGGATGAAGGT
TAATGTTAGACATTAGATTATTCAGAAATGAGCCTGACACAGTTAAGAGCAAAATTGAATTACGTGGAGA
TGATCCAAAAGTTGTAGATGAAATTTTAGAATTGGATGAGCAACGACGTAAATTAATTAGTGCAACAGAA
GAAATGAAAGCACGTCGTAATAAAGTAAGCGAAGAAATCGCATTAAAAAAACGTAATAAAGAAAATGCTG
ATGATGTGATTGCTGAAATGCGCACATTAGGTGACGATATTAAAGAAAAAGATAGTCAATTAAATGAAAT
TGATAATAAAATGACAGGTATCCTTTGTCGTATTCCAAATTTAATAAGTGATGATGTACCTCAAGGTGAA
TCTGATGAAGATAACGTTGAAGTTAAAAAGTGGGGTACACCACGTGAGTTTTCATTTGAACCCAAAGCAC
ATTGGGATATTGTAGAAGAATTGAAAATGGCTGATTTTGATCGTGCAGCAAAAGTTTCAGGTGCGCGTTT
TGTATATTTAACAAATGAAGGTGCGCAATTAGAGCGTGCTTTAATGAACTATATGATTACAAAACATACA
ACACAACATGGTTATACAGAAATGATGGTACCACAGCTTGTGAACGCAGATACAATGTATGGTACAGGTC
AATTACCTAAATTTGAAGAAGATTTATTTAAAGTAGAAAAAGAAGGATTATATACAATTCCAACTGCTGA
AGTACCATTAACGAATTTCTACCGTAATGAAATTATTCAACCAGGTGTACTTCCTGAAAAATTCACTGGT
CAATCTGCATGTTTCCGTAGTGAAGCAGGATCAGCAGGTAGAGATACAAGAGGATTAATTCGTTTACATC
AATTCGATAAAGTGGAAATGGTACGTTTTGAACAACCTGAAGATTCATGGAATGCTTTAGAAGAAATGAC
AACAAACGCAGAAGCAATTCTAGAAGAGTTAGGTTTACCATACCGTCGTGTTATTTTATGTACAGGTGAT
ATTGGATTTAGTGCAAGCAAAACATATGATTTAGAAGTTTGGTTACCAAGCTACAATGATTATAAAGAAA
TTAGTTCATGCTCAAACTGTACGGATTTCCAAGCGCGTCGTGCTAACATCCGCTTCAAGCGTGACAAAGC
AGCTAAACCAGAATTAGCACATACATTAAATGGTAGTGGTTTAGCAGTTGGACGTACATTTGCTGCTATT
GTTGAAAATTACCAAAATGAAGATGGAACAGTAACAATTCCAGAAGCATTAGTACCATTTATGGGTGGTA
AAACACAAATTTCAAAACCAGTTAAATAAAGGCTTTAGCTACAAGCTTTAAAAAGTATATATCTACGTAT
ACTTAAAGCAAGGGCAAGATACTTTAAATAATATTTTAAAAAGTGGTGACGAAGCTGTCGCCACTTTTTT
TGTGCTGTAAAAGTATAATAGTGAGCCAATGCACATAACAACAATAAATTAAGTTTGTGGTTTAATGGGG
TGAACGCATTTCATTATAGCAACAATACGGGATAATTATGATGAACTAAAACAATCTAAAACGTAACAAG
TTTGAGCATCACCAATATAGGAAAGGAAGCGATAAAATACTGATTTCGTTGATATGTAGTATGAGTTATA
TCGATGGAGTAGGGTAGGGGGAGGGGATGATTATAAGGGAGTGGTACATGAATCAATATCCCAGACTCAT
CATCAGATATAAAAATTTATAAAATTGATACTTAAAAACAACTACAAATCCATAGAAAATATGGAGGTAG
TCTTAAATAAAAAATTGAAAATTCTCAAAAATAAAAAGTTAATATGAAGCTGACTAAAGACTCCGGTATG
TCTAACCTCAGACAAACTGATGTCTAATGTTATTGCTTAGGGTATAGAACTGTATTAGACTAGGTATATT
ATTTTTTCGTAATTATATAAATATAAAGTGGCAAAGGAGGTAATTGAGATGACAACACATTTAAGTTTTA
GACAAGGCGTGCAAGAGTGTATCCCAACATTATTGGGTTATGCCGGTGTTGGTATTTCATTTGGTATTGT
GGCTTCGTCTCAAAACTTTAGTATTTTAGAAATTGTCTTGTTATGTCTTGTTATATATGCCGGTGCTGCG
CAATTTATTATGTGCGCGTTGTTTATAGCAGGTACACCTATATCAGCGATTGTACTAACTGTATTTATCG
TAAATTCAAGAATGTTCCTTTTAAGTATGTCGCTTGCACCAAACTTCAAGACATATGGGTTTTGGAACCG
TGTTGGATTAGGTTCATTAGTAACTGACGAAACGTTTGGCGTCGCCATTACACCTTATTTAAAAGGAGAA
GCTATCAATGATCGTTGGATGCATGGTCTTAACATCACAGCATATTTATTTTGGGCAATTTCATGTGTAG
CTGGGGCTTTATTTGGCGAATATATCTCAAATCCGCAAACGCTAGGGTTAGATTTTGCTATCACGGCTAT
GTTTATCTTTTTGGCCATTGCGCAATTTGAATCAATTACTAAATCGCGATTAAGAATTTACATAGTACTC
ATTATTGCCGTCATAGTAATGATGTTATCGCTAAGTATGTTTATGCCTTCATATCTAGCAATATTAATTG
CAGCCACAATTTCAGCAGCGTTAGGAGTGATGATGGAACAATGATAACTCATATGAACATGTTAATACTT
ATTTTATTGTGTGGTATCGTAACGCTATTAATTCGAATTATACCTTTTATCATGATTTCAAAAGTGCAAT
TGCCTGATGTCGTGGTTCGATGGCTATCATTTATCCCAATCACACTATTTACGGCACTTGTCATTGACAG
CATTATTCAACAGACGCCTCATGGTGAGGGGTATACATTAAACATCCCTTACATTATCGCGCTCATTCCG
ACGGTTATTTTATCTATAATCACGCGTAGTTTAACTATTACAATTATTAGTGGGATTGTTATCATGGCAG
CATTACGATTTTTCTTTTAAAAATAACTGAAAATCATTGAACAGATATTTAAACTTAGGTAAACTGTTAG
TAATCAGAAAATTCTGATATACAAATCGTCTATGTTAAGATTGGGAATCGTGTATACGTAAGCGATTTGG
CTAACGCATGACAATGATAACAACATTTTAAATGATAAAAGTAATTCATCACTGAATCTCAACTAACACA
TAACAATTTCATATTTCTTATTGTGAGAAGTTGAGGGACTTGGCCCTGTGATACTTCAGCAACCGACTTT
ATAGCACGGTGCTAAAACCAACGAGTTACTCGAATGATAAGTATAAAGACTTCTTACTTTTCAATAGGGT
GAGAAGTTTTTTTGTTTAAGGAGGAAAGAACAATGACAAATTACACAGTAGATACTTTAAATTTAGGGGA
ATTTATTACAGAATCTGGGGAAGTCATAGATAACTTGCGTTTGAGATATGAGCATGTCGGTTATCATGGA
CAACCATTAGTTGTAGTTTGTCATGCATTAACTGGCAATCATTTAACATATGGAACAGATGATTATCCGG
GTTGGTGGCGAGAAATTATTGATGGGGGATATATACCCATTCACGATTATCAATTTTTAACATTTGATGT
TATTGGTAGTCCTTTCGGTTCAAGTTCACCTTTAAACGACCCTCATTTTCCTAAAAAATTAACATTAAGA
GATATAGTCAGAGCGAATGAACGAGGTATACAAGCCCTTGGTTATGATAAGATTAATATTTTAATAGGGG
GAAGTCTTGGAGGTATGCAAGCAATGGAACTACTCTACAATCAACAGTTTGAAGTAGATAAAGCCATTAT
CCTTGCTGCAACAAGTCGAACATCATCTTATAGTAGAGCTTTCAATGAAATTGCAAGGCAAGCCATTCAT
CTTGGTGGTAAGGAAGGTCTAAGTATTGCACGCCAATTAGGTTTTTTGACATATCGATCATCAAAAAGTT
ATGATGAACGTTTCACGCCGGATGAAGTAGTCGCATACCAACAACATCAAGGTAATAAATTTAAAGAACA
TTTTGATTTGAATTGTTATCTGACACTGCTAGATGTATTGGATAGTCACAACATTGACCGAGGTCGCACA
GACGTAACGCATGTTTTTAAAAATTTAGAAACAAAAGTGTTAACGATGGGGTTCATAGATGATTTGCTAT
ATCCGGATGATCAAGTTCGTGCATTAGGTGAACGTTTTAAATATCATCGTCATTTCTTCGTGCCTGATAA
TGTTGGGCATGATGGATTCCTACTAAACTTTAGTACCTGGGCACCTAACTTATATCATTTCTTAAATTTA
AAGCATTTTAAGCGTAAGTAATAATATATATTTTCAAAGAATGAAGCCACTAAATCACAGTTATCATATT
CAAAAACATCTAGAGTACATGAGAGTGGAAATGTATTGTAAATCTAAATCAAGCTTGATTGCTATGTAGT
GGGATTAAATAATCATGTTGAAAATGAAAGCACACAAAAGCGATTCAAATGAGTATGTTAATTACTTATA
AAACATGAAAGTTATTATTCAATTAAATGAAATAGAAGCATACAATCTATAAATTGTTAATTTTCATTAA
AGAGGTTAAAATAATAGCTATAGTTAAAAATATGGGAGTGGCTTATGTGTTTTCAAAAATACAACCTAAA
GCAACAATAATTGCAACGATTGCGTTGGTATTTGTCGCTTTAGCTTTATATCTAGTGCCTGGTTTAGGAC
TAATATTTGCATTATTTGCAACCATACCAGGTATCGTTTTATGGAATAAATCAATACAATCTTTCGGGAT
TAGTGCACTTATTACAGTAATTATAACAACTGTTTTAGGTAATACTTTCGTTTTAAGTGCCATCATATTA
GTCTTAATTGCAAGTTTAATTATTGGTCAATTGCTCAAAGAAAGAACGTCTAAAGAAAGAATATTATACG
TAACAACAGTAGCGATGAGCTTAATTTCATTAATCGCTTTTATGTTACTACAAACATTCGGAAGGATTCC
ACCATCAGCGAGCATAGTAAAACCTTTCAAGCAAACATTACATGAAGCGATTACGATGAGCGGTGCCGAT
GCGAATATGACCCAAATATTAGAAGAAGGGTTTAGACAAGCGACCGTTCAATTACCAGGTTTCATCATTA
TCATTACATTTTTAATCGTCTTAATTAACTTAATCGTTACATTTCCGATTTTACGAAAATTTAAAATCGC
TACACCTGTATTTAAGCCACTTTTCGCGTGGCAAATGAGCGGTATTTTATTATGGATATACATTATTGTT
ATCATATGTTTATTATTTACAGGTCAACCGAGTGTGTTCCAGAGCATTCTTTTAAACTTCCAACTTGTGT
TATCATTAGTAATGTATATTCAAGGTTTAAGTGTTATTCATTTCTTTGGTAAAGCGAAAGGTTTGCCGAA
TGCAGTAACGATTTTACTATTGGTTATCGGTACAATACTGACACCTACGACACATATTGTAGGACTACTT
GGTGTTATCGATTTAAGTTTGAATTTGAAGCGAATCATGAAAAATAATTCTAAAAAGTGAATAGAGGTGG
AATAATGAATCGGCAGTCCACTAAGAAAGCTTTACTAATACCATTTGTCATCATGATCATCACAGCAATT
GTTTTAATGGGTGTATGGTTTATCTTTAATAGTCTTATAGCACTAATTGCATCTATCGTTCTTGTCGTGA
TGATTATTGTTAGCATCATTTTATTCAGACAAGCTTTAATGAAAATGGATAGTTATGTAGATGGTTTGAG
TGCTCAAATTTCAACAACAAATAATAAAGCAATCAAACATTTACCAATTGGTATCATTGTTTTAGATGAA
AATGATCACATCGAATGGGTTAACCAATTTATGACAGATCATATGGAAGCGAATGTCATTTCTGAATCTG
TAAATGAAGTATTTCCAAACATTTTAAAGCAATTAGATAGAGTGAAATCCGTTGAAATAGAATATAATCA
GTATCATTTCCAAGTACGTTATTCTGAGAATGATCACTGCCTCTATTTCTTTGATATAACTGAACAAGTA
CAAACAAATGAACTATATGAAAATTCTAAACCAATCATTGCGACATTATTTTTAGATAACTACGATGAGA
TTACGCAAAATATGAATGATACGCAGCGTTCGGAAATCAACTCAATGGTAACGCGTGTCATTAGTCGATG
GGCAACTGAGTATAATATATTTTTCAAAAGATACAGTTCCGATCAATTCGTAGCCTATTTAAATCAAAAA
ATATTAGCTGACTTAGAAGAATCTAAATTTGATATCTTGAGTCAATTACGTGAAAAAAGTGTTGGTTATC
GTGCCCAATTAACATTAAGTATCGGTGTTGGTGAAGGTACTGAAAATTTAATCGACTTAGGTGAATTATC
ACAATCAGGCCTAGACTTAGCATTAGGACGCGGTGGCGACCAAGTTGCAATTAAAAGTATTAATGGTAAT
GTGCGTTTCTATGGCGGTAAGACTGACCCGATGGAGAAACGTACTCGTGTAAGAGCACGTGTGATCTCAC
ATGCGTTAAAAGATATCCTTGCAGAGGGTGACAAAGTCATTATCATGGGACATAAACGTCCTGACTTAGA
TGCAATTGGTGCAGCAATCGGTGTGTCTAGATTTGCAATGATGAATAATTTAGAAGCATACATCGTATTA
AATGAGACTGACATTGATCCAACATTACGACGCGTGATGAACGAAATAGATAAAAAGCCAGAGTTAAGAG
AGCGATTTATTACATCAGATGATGCTTGGGATATGATGACATCTAAGACAACCGTAGTGATTGTTGATAC
GCATAAACCGGAACTGGTTTTAGATGAAAATGTCTTAAATAAAGCAAACCGTAAAGTTGTTATCGATCAT
CATAGACGTGGTGAAAGCTTCATCTCTAATCCATTGTTGATATATATGGAACCATACGCAAGTTCGACAG
CTGAATTGGTAACAGAGTTACTGGAATATCAACCAACAGAACAACGTTTAACACGTCTTGAATCAACAGT
GATGTATGCAGGTATTATTGTAGATACAAGAAACTTTACATTACGAACAGGATCAAGAACATTCGATGCA
GCGAGTTATTTACGTGCACATGGTGCAGATACGATTTTAACGCAACATTTCTTAAAAGATGATGTGGATA
CTTACATTAATCGATCTGAATTAATTCGAACTGTAAAAGTTGAAGATAATGGCATAGCCATTGCGCATGG
TTCAGACGATAAAATTTATCATCCAGTAACAGTTGCACAAGCAGCAGATGAACTGTTAAGTTTAGAAGGT
ATTGAAGCATCATATGTTGTTGCGAGACGTGAAGATAATCTGATTGGTATATCTGCGCGTTCACTCGGTT
CAGTAAATGTCCAGTTAACAATGGAAGCACTTGGTGGCGGTGGACATTTAACCAATGCGGCAACACAACT
TAAAGGTGTGACAGTCGAAGAGGCGATAGCACAATTACAACAAGCAATTACAGAACAATTAAGTAGGAGT
GAAGATGCATGAAAGTAATTTTTACACAAGATGTTAAAGGTAAAGGTAAAAAAGGTGAAGTTAAAGAAGT
ACCAGTAGGTTATGCAAATAACTTCTTATTGAAAAAGAATTATGCTGTAGAAGCAACACCAGGTAACCTT
AAACAATTAGAGTTACAGAAAAAACGTGCAAAACAAGAACGCCAACAAGAAATTGAAGATGCTAAAGCAT
TAAAAGAAACGTTATCAAACATTGAAGTTGAAGTATCAGCAAAAACTGGTGAAGGTGGTAAATTGTTTGG
GTCAGTAAGTACAAAACAAATTGCCGAAGCACTAAAAGCACAACATGATATTAAAATTGATAAACGTAAA
ATGGATTTACCAAATGGAATTCATTCCCTAGGATATACGAATGTACCTGTTAAATTAGATAAAGAAGTTG
AAGGTACAATTCGCGTACACACAGTTGAACAATAAAGTTGGATTGAAATAAGAGGTGTAACCATTCATGG
ATAGAATGTATGAGCAAAATCAAATGCCGCATAACAATGAAGCTGAACAGTCTGTCTTAGGTTCAATTAT
TATAGATCCAGAATTGATTAATACTACTCAGGAAGTTTTGCTTCCTGAGTCGTTTTATAGGGGTGCCCAT
CAACATATTTTCCGTGCAATGATGCACTTAAATGAAGATAATAAAGAAATTGATGTTGTAACATTGATGG
ATCAATTATCGACGGAAGGTACGTTGAATGAAGCGGGTGGCCCGCAATATCTTGCAGAGTTATCTACAAA
TGTACCAACGACGCGAAATGTTCAGTATTATACTGATATCGTTTCTAAGCATGCATTAAAACGTAGATTG
ATTCAAACTGCAGATAGTATTGCCAATGATGGATATAATGATGAACTTGAACTAGATGCGATTTTAAGTG
ATGCAGAACGTCGAATTTTAGAGCTATCATCTTCTCGTGAAAGCGATGGCTTTAAAGACATTCGAGACGT
CTTAGGACAAGTGTATGAAACAGCTGAAGAGCTTGATCAAAATAGTGGTCAAACACCAGGTATACCTACA
GGATATCGAGATTTAGACCAAATGACAGCAGGGTTCAACCGAAATGATTTAATTATCCTTGCAGCGCGTC
CATCTGTAGGTAAGACTGCGTTCGCACTTAATATTGCACAAAAAGTTGCAACGCATGAAGATATGTATAC
AGTTGGTATTTTCTCGCTAGAGATGGGTGCTGATCAGTTAGCCACACGTATGATTTGTAGTTCTGGAAAT
GTTGACTCAAACCGCTTAAGAACGGGTACTATGACTGAGGAAGATTGGAGTCGTTTTACTATAGCGGTAG
GTAAATTATCACGTACGAAGATTTTTATTGATGATACACCGGGTATTCGAATTAATGATTTACGTTCTAA
ATGTCGTCGATTAAAGCAAGAACATGGCTTAGACATGATTGTGATTGACTACTTACAGTTGATTCAAGGT
AGTGGTTCACGTGCGTCCGATAACAGACAACAGGAAGTTTCTGAAATCTCTCGTACATTAAAAGCATTAG
CCCGTGAATTAGAATGTCCAGTTATCGCATTAAGTCAGTTATCTCGTGGTGTTGAACAACGACAAGATAA
ACGTCCAATGATGAGTGATATTCGTGAATCTGGTTCGATTGAGCAAGATGCCGATATCGTTGCATTCTTA
TACCGTGATGATTACTATAACCGTGGCGGCGATGAAGATGATGACGATGATGGTGGTTTCGAGCCACAAA
CGAATGATGAAAACGGTGAAATTGAAATTATCATTGCTAAGCAACGTAACGGTCCAACAGGCACAGTTAA
GTTACATTTTATGAAACAATATAATAAATTTACCGATATCGATTATGCACATGCAGATATGATGTAAAAA
AGTTTTTCCGTACAATAATCATTAAGATGATAAAATTGTACGGTTTTTATTTTGTTCTGAACGGGTTGAT
ATATGTTAAGTTTGTGTATTGAAAGTGATAAATTAGTACTGTCAACGCCTCTGTTAAAGGGTTTTTAGGA
CGTTGAAAACGATTTGTTAAAATGATTTTTCTTTTAAAAAGGCCGAAAATCAATGTTCGATTTTTATTTG
CATTATGGTCTCGATATTGGTAGAATATCAAATGGTTAAATGAGAAAAACTTGGAGGTGCTCACATGTCA
TCAATCGTAGTAGTTGGGACACAATGGGGAGACGAAGGAAAAGGAAAAATAACGGATTTCTTGGCAGAAC
AGTCAGATGTTATCGCGCGTTTTTCAGGTGGTAATAATGCAGGCCATACCATTCAATTTGGCGGAGAAAC
ATATAAATTACATTTAGTACCATCTGGTATCTTTTACAAAGACAAATTAGCGGTAATCGGTAACGGAGTC
GTTGTTGATCCAGTTGCACTATTGAAAGAATTAGACGGATTAAATGAACGTGGCATTCCTACAAGTAATT
TACGTATATCTAATCGTGCGCAAGTGATTTTACCATATCACTTAGCACAAGATGAATATGAAGAACGTTT
ACGTGGTGACAATAAGATTGGTACAACTAAAAAAGGTATCGGTCCAGCATATGTAGACAAAGTTCAACGT
ATCGGTATTCGTATGGCAGATTTACTTGAAAAAGAAACATTCGAAAGATTATTAAAATCAAACATTGAAT
ATAAACAAGCATATTTCAAAGGTATGTTTAACGAAACATGTCCATCATTTGATGATATCTTTGAAGAATA
TTATGCAGCAGGTCAACGTCTAAAAGAATTTGTAACAGACACATCAAAAATCTTAGACGATGCATTTGTA
GCAGATGAAAAGGTACTTTTCGAAGGTGCGCAAGGTGTAATGTTAGATATCGACCATGGTACATATCCAT
TCGTTACATCAAGTAATCCAATTGCAGGTAACGTTACTGTTGGTACAGGTGTAGGTCCTACATTCGTTTC
AAAGGTAATTGGTGTATGTAAAGCTTATACATCACGTGTTGGTGATGGTCCATTCCCTACTGAATTATTC
GATGAAGATGGACATCATATTAGAGAGGTTGGTCGTGAATACGGTACAACAACAGGACGTCCACGTCGTG
TAGGTTGGTTTGATTCAGTTGTATTACGTCACTCTCGTCGTGTAAGTGGTATTACAGATTTATCTATTAA
CTCAATCGATGTTTTAACAGGCCTAGACACAGTGAAAATCTGTACAGCTTATGAATTAGACGGTAAAGAA
ATTACTGAGTACCCAGCAAACTTAGATCAATTAAAACGTTGTAAACCAATCTTTGAAGAGTTACCAGGTT
GGACAGAAGACGTAACAAATGTGCGTACTTTAGAAGAATTACCTGAAAATGCACGTAAATATTTAGAGCG
TATTTCAGAATTATGTAATGTACAAATTTCTATCTTCTCAGTTGGTCCAGATAGAGAACAAACAAACCTA
TTAAAAGAATTGTGGTAGAACTTTATATAAGTCATACACAATGATTATAAATACATGAGCCTTCTATCTT
TATTGGTAGGAGGCTTTTGTTATGCTTGCTTCTGTATCGATTCGATTATTTAGATAAAAAATACTAACGT
AAAGGCGATATTTGCTAGTCATAATTTAGAAGATTAGATGATATTTAACGAAAATTAAGATGAAATACTT
GAATGTAAGAAGTCTGATGTCGAAAATAGCTATTAAAATAGAGTAGACGTAAGTGTAAATGAAAGCACCT
AAAATAGAAAAATTTCAAAAATAGCGTAATTATTATAATGAATAGACTGCCAATAAAATGCAATTTTTCA
CTTATAACATTCTTCAAAAAATAATAGCAAAATTATGTAAAAAATATCTTGTCATGGCAAGATTGGCTGT
GCTATAATCTATCTTGTGCTTAAGAACGGCTCCTTGGTCAAGCGGTTAAGACACCGCCCTTTCACGGCGG
TAACACGGGTTCGAGTCCCGTAGGAGTCACCATTTTTTAGGTCTCGTAGTGTAGCGGTTAACACGCCTGC
CTGTCACGCAGGAGATCGCGGGTTCGATTCCCGTCGAGACCGTACAAATGCCTATCCAAGAGGATAGGCA
TTTTTTTGCGTTTAATATTATATTAATAAAAGATATATGGACGAATGATAATCATATTGATTTATCTGTT
CGTCCATTTTCTTTAAAATGTATGAACCTCAAGTAACTTAGTGGTTGGATATGAAAGATAAACGTAGACA
ATAAAATCTTTATTAGACGTACAAACATATGCTACTGTCAACATATTTCTTCGTTGTGATATGCCACCAG
TCCTCCATAACATCAATTGTTAAAGTAACGAATAACGAATAATGATATTTATTTTCTGAGCAATGACGTG
CAACTAGAAGTTGCCATTATCCTAATTTTATTATTGGAATAGAGACCTCATCATTGTGTTAAATATCATT
GTCACAATCCGCCGTGAGAAACTAATAAAAAATAGTAATATATAAGTTTATATTGGAAAATAGAATTAAT
AGCTTATAAATGGTAAATTATATAATAGGTTACTATACGTTATAAGACGGAAAATGCGCACAATAACAAA
AATAGTAAGCGACATCCTGTGATTTTTTACACAAACATAAACGATAAAGAACAAAAAATGATAAAATAAT
ATTAATGATTTAAGAAAAGAGGTTTATGCAAATGGCTAGAAAAGTTGTTGTAGTTGATGATGAAAAACCG
ATTGCTGATATTTTAGAATTTAACTTAAAAAAAGAAGGATACGATGTGTACTGTGCATACGATGGTAATG
ATGCAGTCGACTTAATTTATGAAGAAGAACCAGACATCGTATTACTAGATATCATGTTACCTGGTCGTGA
TGGTATGGAAGTATGTCGTGAAGTGCGCAAAAAATACGAAATGCCAATAATAATGCTTACTGCTAAAGAT
TCAGAAATTGATAAAGTGCTTGGTTTAGAACTAGGTGCAGATGACTATGTAACGAAACCGTTTAGTACGC
GTGAATTAATCGCACGTGTGAAAGCGAACTTACGTCGTCATTACTCACAACCAGCACAAGACACTGGAAA
TGTAACGAATGAAATCACAATTAAAGATATTGTGATTTATCCAGACGCATATTCTATTAAAAAACGTGGC
GAAGATATTGAATTAACACATCGTGAATTTGAATTGTTCCATTATTTATCAAAACATATGGGACAAGTAA
TGACACGTGAACATTTATTACAAACAGTATGGGGCTATGATTACTTTGGCGATGTACGTACGGTCGATGT
AACGATTCGTCGTTTACGTGAAAAGATTGAAGATGATCCGTCACATCCTGAATATATTGTGACGCGTAGA
GGCGTTGGATATTTCCTCCAACAACATGAGTAGAGGTCGAAACGAATGAAGTGGCTAAAACAACTACAAT
CCCTTCATACTAAACTTGTAATTGTTTATGTATTACTGATTATCATTGGTATGCAAATTATCGGGTTATA
TTTTACAAATAACCTTGAAAAAGAGCTGCTTGATAATTTTAAGAAGAATATTACGCAGTACGCGAAACAA
TTAGAAATTAGTATTGAAAAAGTATATGACGAAAAGGGCTCCGTAAATGCACAAAAAGATATTCAAAATT
TATTAAGTGAGTATGCCAACCGTCAAGAAATTGGAGAAATTCGTTTTATAGATAAAGACCAAATTATTAT
TGCGACGACGAAGCAGTCTAACCGTAGTCTAATCAATCAAAAAGCGAATGATAGTTCTGTCCAAAAAGCA
CTATCACTAGGACAATCAAACGATCATTTAATTTTAAAAGATTATGGCGGTGGTAAGGACCGTGTCTGGG
TATATAATATCCCAGTTAAAGTCGATAAAAAGGTAATTGGTAATATTTATATCGAATCAAAAATTAATGA
CGTTTATAACCAATTAAATAATATAAATCAAATATTCATTGTTGGTACAGCTATTTCATTATTAATCACA
GTCATCCTAGGATTCTTTATAGCGCGAACGATTACCAAACCAATCACCGATATGCGTAACCAGACGGTCG
AAATGTCCAGAGGTAACTATACGCAACGTGTGAAGATTTATGGTAATGATGAAATTGGCGAATTAGCTTT
AGCATTTAATAACTTGTCTAAACGTGTACAAGAAGCGCAGGCTAATACTGAAAGTGAGAAACGTAGACTG
GACTCAGTTATCACCCATATGAGTGATGGTATTATTGCAACAGACCGCCGTGGACGTATTCGTATCGTCA
ATGATATGGCACTCAAGATGCTTGGTATGGCGAAAGAAGACATCATCGGATATTACATGTTAAGTGTATT
AAGTCTTGAAGATGAATTTAAACTGGAAGAAATTCAAGAGAATAATGATAGTTTCTTATTAGATTTAAAT
GAAGAAGAAGGTCTAATCGCACGTGTTAACTTTAGTACGATTGTGCAGGAAACAGGATTTGTAACTGGTT
ATATCGCTGTGTTACATGACGTAACTGAACAACAACAAGTTGAACGTGAGCGTCGTGAATTTGTTGCCAA
TGTATCACATGAGTTACGTACACCTTTAACTTCTATGAATAGTTACATTGAAGCACTTGAAGAAGGTGCA
TGGAAAGATGAGGAACTTGCGCCACAATTTTTATCTGTTACCCGTGAAGAAACAGAACGAATGATTCGAC
TGGTCAATGACTTGCTACAGTTATCTAAAATGGATAATGAGTCTGATCAAATCAACAAAGAAATTATCGA
CTTTAACATGTTCATTAATAAAATTATTAATCGACATGAAATGTCTGCGAAAGATACAACATTTATTCGA
GATATTCCGAAAAAGACGATTTTCACAGAATTTGATCCTGATAAAATGACGCAAGTATTTGATAATGTCA
TTACAAATGCGATGAAATATTCTAGAGGCGATAAACGTGTCGAGTTCCACGTGAAACAAAATCCACTTTA
TAATCGAATGACGATTCGTATTAAAGATAATGGCATTGGTATTCCTATCAATAAAGTCGATAAGATATTC
GACCGATTCTATCGTGTAGATAAGGCACGTACGCGTAAAATGGGTGGTACTGGATTAGGACTAGCCATTT
CGAAAGAGATTGTGGAAGCGCACAATGGTCGTATTTGGGCAAACAGTGTAGAAGGTCAAGGTACATCTAT
CTTTATCACACTTCCATGTGAAGTCATTGAAGACGGTGATTGGGATGAATAATAAGGAGCATATTAAATC
TGTCATTTTAGCACTACTCGTCTTGATGAGTGTCGTATTGACATATATGGTATGGAACTTTTCTCCTGAT
ATTGCAAATGTCGACAATACAGATAGTAAGAAGAGTGAAACGAAACCTTTAACGACACCTATGACAGCCA
AAATGGATACAACTATTACGCCATTTCAGATTATTCATTCGAAAAATGATCATCCAGAAGGAACGATTGC
GACGGTATCTAATGTGAATAAACTGACGAAACCTTTGAAAAATAAAGAAGTGAAGTCCGTGGAACATGTT
CGTCGTGATCATAACTTGATGATTCCTGATTTGAACAGTGATTTTATATTATTCGATTTTACGTATGATT
TACCGTTATCAACATATCTTGGTCAAGTACTGAACATGAATGCGAAAGTACCAAATCATTTCAATTTCAA
TCGTTTGGTCATAGATCATGATGCTGATGATAATATCGTGCTTTATGCTATAAGCAAAGATCGCCACGAT
TACGTAAAATTAACAACTACAACGAAAAATGATCATTTTTTAGATGCATTAGCAGCAGTGAAAAAAGATA
TGCAACCATACACAGATATCATCACAAACAAAGATACAATTGATCGTACGACGCATGTTTTTGCACCAAG
TAAACCTGAAAAGTTAAAAACATATCGCATGGTATTTAACACGATTAGTGTTGAGAAAATGAATGCTATA
CTATTTGACGATTCAACCATCGTTCGTAGTTCAAAGAGTGGTGTTACAACCTACAACAATAATACAGGTG
TCGCAAACTATAACGATAAAAATGAAAAATATCATTATAAAAACCTGTCCGAAGATGAAGCGAGTTCCAG
CAAAATGGAAGAAACGATTCCAGGAACCTTTGATTTTATTAATGGTCATGGTGGTTTCTTAAACGAAGAC
TTTAGATTGTTTAGTACGAATAATCAGTCAGGCGAGTTAACATATCAACGTTTCCTTAATGGTTATCCAA
CGTTTAATAAAGAAGGTTCTAATCAAATTCAAGTCACTTGGGGTGAAAAAGGCGTCTTTGACTATCGTCG
TTCGTTATTACGCACCGACGTTGTTTTAAATAGTGAGGATAATAAATCGTTGCCGAAATTAGAGTCTGTA
CGTTCAAGCTTAGCGAACAATAGTGATATTAATTTTGAAAAAGTAACAAACATCGCTATCGGTTACGAAA
TGCAGGATAATTCAGATCATAATCACATTGAAGTGCAGATTAACAGTGAACTCGTACCGCGTTGGTATGT
AGAATATGATGGCGAATGGTATGTTTATAACGATGGGAGGCTTGAATAAATGAACTGGAAACTGACAAAG
ACACTTTTCATTTTCGTGTTTATTCTTGTCAACATCGTGTTAGTATCGATTTATGTTAATAAAGTCAATC
GCTCACACATTAATGAAGTCGAGAGTAACAATGAAGTTAATTTTCAGCAAGAAGAAATTAAAGTACCGAC
TAGTATATTGAATAAATCAGTTAAAGGTATAAAATTAGAGCAAATTACAGGGCGATCAAAAGACTTTAGT
TCTAAAGCTAAAGGCGATTCGGATTTGACCACATCAGATGGTGGAAAATTATTGAATGCGAACATTAGTC
AATCGGTAAAGGTCAGTGACAATAACTTAAAAGATTTGAAAGATTATGTTAACAAGCGCGTATTTAAAGG
TGCTGAATATCAATTAAGCGAGATTAGTTCAGATTCTGTAAAATATGAACAAACGTATGATGATTTTCCG
ATTTTAAATAACAGTAAAGCGATGTTGAACTTTAATATAGAAGATAACAAAGCGACTAGTTATAAACAAT
CAATGATGGATGACATTAAGCCCACAGATGGTGCAGATAAGAAGCATCAAGTGATTGGTGTGAGAAAAGC
AATCGAGGCATTATATTATAATCGTTACTTGAAAAAAGGTGATGAAGTCATTAATGCTAGACTCGGTTAC
TACTCAGTCGTGAATGAAACGAATGTTCAATTGTTACAACCAAACTGGGAAATTAAAGTGAAGCATGACG
GTAAGGATAAAACGAATACTTACTATGTCGAAGCGACAAATAATAACCCTAAAATTATTAATCATTAATA
TGAATCGTAATAAGCTAGCATTGCAAGCTCATCATATGTGAGAAGCGGTGCTAGCTTTTTTGCTGGTACG
GTTTATTATGGCTGATGTTTTTGCGTCTCCAACGTGCGCATTTATTCATATTTTAAGTAGAACCGCATTG
TAAAATTAGTGTAACTGTTATTTTAAAAACTTTAGTATTTGTCTAATCATTGTTATAATAATTAAGAAAT
TCATTGCACGTGATTATCAAAATTTAAATATAAGAAACCGGTCGATGAACTAAAGTTACATAATAGGAAA
GGTATACAAAACAGCTAATATACTGATAGTTTCTGTAGGGAAAATCGTATATTTGCACTGATGTATATTG
CAGTCATATAGAGAGATTGACTGTTTAAAGAGAAAGGATGAGCCGCTTGATACGCATGAGTGTATTAGCA
AGTGGTAGTACAGGTAACGCCACTTTTGTAGAAAATGAAAAAGGTAGTCTATTAGTTGATGTTGGTTTGA
CTGGAAAGAAAATGGAAGAATTGTTTAGTCAAATTGACCGTAATATTCAAGATTTAAATGGTATTTTAGT
AACCCATGAACATATTGATCATATTAAAGGATTAGGTGTTTTGGCGCGTAAATATCAATTGCCAATTTAT
GCGAATGAAAAGACTTGGCAGGCAATTGAAAAGAAAGATAGTCGCATCCCTATGGATCAGAAATTCATTT
TTAATCCTTATGAAACAAAATCTATTGCAGGTTTCGATGTTGAATCGTTTAACGTGTCACATGATGCAAT
AGATCCGCAATTTTATATTTTCCATAATAACTATAAGAAGTTTACGATTTTAACGGATACGGGTTACGTG
TCTGATCGTATGAAAGGTATGATACGTGGCAGCGATGCGTTTATTTTTGAGAGTAATCATGACGTCGATA
TGTTGAGAATGTGTCGTTATCCATGGAAGACGAAACAACGTATTTTAGGCGATATGGGTCATGTATCTAA
TGAGGATGCGGCTCATGCAATGACAGACGTGATTACAGGTAACACGAAACGTATTTACCTATCGCATTTA
TCACAAGACAATAACATGAAAGATTTGGCGCGTATGAGTGTTGGCCAAGTATTGAACGAACACGATATTG
ATACGGAAAAAGAAGTATTGCTATGTGATACGGATAAAGCTATTCCAACGCCAATATATACAATATAAAT
GAGAGTCATCCGATAAAGTTCCGCATTGCTGTGAGACGACTTTATCGGGTGCTTTTTTATGTTGTTGGTG
GGAAATGGCTGTTGTTGAGTTGAATCGGCTTGATTGAAATGTGTAAAATAATTCGATATTAAATGTAATT
TATAAATAATTTACATAAAATCAATCATTTTAATATAAGGATTATGATAATATATTGGTGTATGACAGTT
AATGGAGGGAACGAAATGAAAGCTTTATTACTTAAAACAAGTGTATGGCTCGTTTTGCTTTTTAGTGTAA
TGGGATTATGGCAAGTCTCGAACGCGGCTGAGCAGCATACACCAATGAAAGCACATGCAGTAACAACGAT
AGACAAAGCAACAACAGATAAGCAACAAGTACCGCCAACAAAGGAAGCGGCTCATCATTCTGGCAAAGAA
GCGGCAACCAACGTATCAGCATCAGCGCAGGGAACAGCTGATGATACAAACAGCAAAGTAACATCCAACG
CACCATCTAACAAACCATCTACAGTAGTTTCAACAAAAGTAAACGAAACACGCGACGTAGATACACAACA
AGCCTCAACACAAAAACCAACTCACACAGCAACGTTCAAATTATCAAATGCTAAAACAGCATCACTTTCA
CCACGAATGTTTGCTGCTAATGCACCACAAACAACAACACATAAAATATTACATACAAATGATATCCATG
GCCGACTAGCCGAAGAAAAAGGGCGTGTCATCGGTATGGCTAAATTAAAAACAGTAAAAGAACAAGAAAA
GCCTGATTTAATGTTAGACGCAGGAGACGCCTTCCAAGGTTTACCACTTTCAAACCAGTCTAAAGGTGAA
GAAATGGCTAAAGCAATGAATGCAGTAGGTTATGATGCTATGGCAGTCGGTAACCATGAATTTGACTTTG
GATACGATCAGTTGAAAAAGTTAGAGGGTATGTTAGACTTCCCGATGCTAAGTACTAACGTTTATAAAGA
TGGAAAACGCGCGTTTAAGCCTTCAACGATTGTAACAAAAAATGGTATTCGTTATGGAATTATTGGTGTA
ACGACACCAGAAACAAAGACGAAAACAAGACCTGAAGGCATTAAAGGCGTTGAATTTAGAGATCCATTAC
AAAGTGTGACAGCGGAAATGATGCGTATTTATAAAGACGTAGATACATTTGTTGTTATATCACATTTAGG
AATTGATCCTTCAACACAAGAAACATGGCGTGGTGATTACTTAGTGAAACAATTAAGTCAAAATCCACAA
TTGAAGAAACGTATTACAGTTATTGATGGTCATTCACATACAGTACTTCAAAATGGTCAAATTTATAACA
ATGATGCATTGGCACAAACAGGTACAGCACTTGCGAATATCGGTAAGATTACATTTAATTATCGCAATGG
AGAGGTATCGAATATTAAACCGTCATTGATTAATGTTAAAGACGTTGAAAATGTAACACCGAACAAAGCA
TTAGCTGAACAAATTAATCAAGCTGATCAAACATTTAGAGCACAAACTGCAGAGGTAATTATTCCAAACA
ATACCATTGATTTCAAAGGAGAAAGAGATGACGTTAGAACGCGTGAAACAAATTTAGGAAACGCGATTGC
AGATGCTATGGAAGCGTATGGCGTTAAGAATTTCTCTAAAAAGACTGACTTTGCCGTGACAAATGGTGGA
GGTATTCGTGCCTCTATCGCAAAAGGTAAGGTGACACGCTATGATTTAATCTCAGTATTACCATTTGGAA
ATACGATTGCGCAAATTGATGTAAAAGGTTCAGACGTCTGGACGGCTTTCGAACATAGTTTAGGCGCACC
AACAACACAAAAGGACGGTAAGACAGTGTTAACAGCGAATGGCGGTTTACTACATATCTCTGATTCAATC
CGTGTTTACTATGATATAAATAAACCGTCTGGCAAACGAATTAATGCTATTCAAATTTTAAATAAAGAGA
CAGGTAAGTTTGAAAATATTGATTTAAAACGTGTATATCACGTAACGATGAATGACTTCACAGCATCAGG
TGGCGACGGATATAGTATGTTCGGTGGTCCTAGAGAAGAAGGTATTTCATTAGATCAAGTACTAGCAAGT
TATTTAAAAACAGCTAACTTAGCTAAGTATGATACGACAGAACCACAACGTATGTTATTAGGTAAACCAG
CAGTAAGTGAACAACCAGCTAAAGGACAACAAGGTAGCAAAGGTAGTAAGTCTGGTAAAGATACACAACC
AATTGGTGACGACAAAGTGATGGATCCAGCGAAAAAACCAGCTCCAGGTAAAGTTGTATTGTTGCTAGCG
CATAGAGGAACTGTTAGTAGCGGTACAGAAGGTTCTGGTCGCACAATAGAAGGAGCTACTGTATCAAGCA
AGAGTGGGAAACAATTGGCTAGAATGTCAGTGCCTAAAGGTAGCGCGCATGAGAAACAGTTACCAAAAAC
TGGAACTAATCAAAGTTCAAGCCCAGAAGCGATGTTTGTATTATTAGCAGGTATAGGTTTAATCGCGACT
GTACGACGTAGAAAAGCTAGCTAAAATATATTGAAAATAATACTACTGTATTTCTTAAATAAGAGGTACG
GTAGTGTTTTTTTATGAAAAAAAGCGATAACCGTTGATAAATATGGGATATAAAAACGAGGATAAGTAAT
AAGACATCAAGGTGTTTATCCACAGAAATGGGGATAGTTATCCAGAATTGTGTACAATTTAAAGAGAAAT
ACCCACAATGCCCACAGAGTTATCCACAAATACACAGGTTATACACTAAAAATCGGGCATAAATGTCAGG
AAAATATCAAAAACTGCAAAAAATATTGGTATAATAAGAGGGAACAGTGTGAACAAGTTAATAACTTGTG
GATAACTGGAAAGTTGATAACAATTTGGAGGACCAAACGACATGAAAATCACCATTTTAGCTGTAGGGAA
ACTAAAAGAGAAATATTGGAAGCAAGCCATAGCAGAATATGAAAAACGTTTAGGCCCATACACCAAGATA
GACATCATAGAAGTTCCAGACGAAAAAGCACCAGAAAATATGAGTGACAAAGAAATTGAGCAAGTAAAAG
AAAAAGAAGGCCAACGAATACTAGCCAAAATCAAACCACAATCCACAGTCATTACATTAGAAATACAAGG
AAAGATGCTATCTTCCGAAGGATTGGCCCAAGAATTGAACCAACGCATGACCCAAGGGCAAAGCGACTTT
GTTTTCGTCATTGGCGGATCAAACGGCCTGCACAAGGACGTCTTACAACGCAGTAACTACGCACTATCAT
TCAGCAAAATGACATTCCCACATCAAATGATGCGGGTTGTGTTAATTGAACAAGTGTACAGAGCATTTAA
GATTATGCGAGGAGAAGCTTATCATAAATGATGCGGTTTTTTCAGCCGCTTCATAAAGGGATTTTGAATG
TATCAGAACATATGAGGTTTATGTGAATTGCTGTTATGTTTTTAAGAAGCTTATCATAAGTAATGAGGTT
CATGATTTTTGACATAGTTAGCCTCCGCAGTCTTTCATTTCAAGTAAATAATAGCGAAATATTCTTTATA
CTGAATACTTATAGTGAAGCAAAGTTCTAGCTTTGAGAAAATTCTTTCTGCAACTAAATATAGTAAATTA
CGGTAAAATATAAATAAGTACATATTGAAGAAAATGAGACATAATATATTTTATAATAGGAGGGAATTTC
AAATGATAGACAACTTTATGCAGGTCCTTAAATTAATTAAAGAGAAACGTACCAATAATGTAGTTAAAAA
ATCTGATTGGGATAAAGGTGATCTATATAAAACTTTAGTCCATGATAAGTTACCCAAGCAGTTAAAAGTG
CATATAAAAGAAGATAAATATTCAGTTGTAGGGAAGGTTGCTACTGGGAACTATAGTAAAGTTCCTTGGA
TTTCAATATATGATGAGAATATAACAAAAGAAACAAAGGATGGATATTATTTGGTATATCTTTTTCATCC
GGAAGGAGAAGGCATATACTTATCTTTGAATCAAGGATGGTCAAAGATAAGTGATATGTTTCCGCGGGAT
AAAAATGCTGCAAAACAAAGAGCATTAACTTTATCTTCCGAACTCAATAAATATATTACATCAAATGAAT
TTAATACTGGAAGATTTTATTACGCAGAAAATAAAGATTCATCTTATGATTTAAAAAATGATTATCCATC
AGGATATTCTCATGGATCAATAAGATTCAAATATTATGATTTGAATGAAGGATTCACAGAAGAAGATATG
CTAGAGGATTTAAAGAAATTTTTAGAACTATTTAATGAATTAGCTTCAAAAGTTACAAAAACATCCTATG
ATAGCTTGGTCAATAGCATAGACGAAATACAGGAAGACAGCGAAATTGAAGAAATTAGAACAGCACAAAA
AGATAAGACACTCAAGGAAGTGGAAGCACCTAAAGGAATAATTCCAAAATATAAAAAAGGTGTATCAAAG
ACTACTAAAAATGATTCAGAAATTGAAAAATCAAATAAAGAGAATAAATTAACCGGTAAAGTTGGAGAAA
AATTAGCGCTAAATTACTTTAATGAGCTAATTGATAATAAAATAGACGAAGATAAGAAAGAACAGTTTAG
GAATATTTTAAATGATAATCCAGGCTCTCAACACGGTCATGGCTATGATTTAGTAGCTTTTGATCCAACA
AATACAGATAAAGCTGTAGAAAAATTTATTGAAATTAAAACATCTACATCTTCTAGTATTGAGGAACCAT
TTTTTATGTCGCTAAATGAAATGTTTGCTATGAAAGAATATAAGCAGAAATATTTAATATTAAGAATATT
TAATGTTTCCGGTAAAGAACCACAATTTTATTTTATAGATCCATATGCAAATTATTCTGAATTTAAAGAT
GTAGATGATCTCATTGACAAAGTATTTAATGTAGAAGCTATTCAGTATAAAGTTTTTGGCGAAAAATGAT
TACTTGAACAAGAGCTAAAATAAAATTGTGATCTAATAAAAATAGAAGGTTCTGTTGCAAAGTAAAAAAA
TATAGCTAACCACTAATTTATCATGTCAGTGTTCGCTTAACTTGCTAGCATGATGCTAATTTCGTGGCAT
GGCGAAAATCCGTAGATCTGAAGAGACCTGCGGTTCTTTTTATATAGAGCGTAAATACATTCAATACCTT
TTAAAGTATTCTTTGCTGTATTGATACTTTGATACCTTGTCTTTCTTACTTTAATATGACGGTGATCTTG
CTCAATGAGGTTATTCAGATATTTCGATGTACAATGACAGTCAGGTTTAAGTTTAAAAGCTTTAATTACT
TTAGCCATTGCTACCTTCGTTGAAGGTGCCTGATCTGTAATTACCTTTTGAGGTTTACCAAATTGTTTAA
TGAGACGTTTGATAAACGCATATGCTGAATGATTATCTCGTTGCTTACGCAACCAAATATCTAATGTATG
TCCCTCTGCATCAATGGCACGATATAAATAGCTCCATTTTCCTTTTATTTTGATGTACGTCTCATCAATA
CGCCATTTGTAATAAGCTTTTTTATGCTTTTTCTTCCAAATTTGATACAAAATTGGGGCATATTCTTGAA
CCCAACGGTAGACCGTTGAATGATGAACGTTTACACCACGTTCCCTTAATATTTCAGATATATCACGATA
ACTCAATGTATATCTTAGATAGTAGCCAACGGCTACAGTGATAACATCCTTGTTAAATTGTTTATATCTG
AAATAGTTCATACAGAAGACTCCTTTTTGTTAAAATTATACTATAAATTCAACTTTGCAACAGAACCGTA
TTATGGAATAGAGATGTTGGTAACATTTATACAGGATCATTATACTTAAGTTTAATTTCGTTATTACAGA
ACCACACATTCCAACCAGAAGAGAAAGTATGTCTATTTAGTTATGGTTCAGGAGCAGTAGGAGAAATCTT
TAGTGGTTCAATCGTTAAAGGATATGACAAAGCATTAGATAAAGAGAAACACTTAAATATGCTAGAATCT
AGAGAGCAATTATCAGTCGAAGAATACGAAACATTCTTTAACAGATTTGATAATCAAGAATTTGATTTCG
AACGTGAATTGACACAAGATCCATATTCAAAAGTATACTTATACAGTATAGAAGACCATATCAGAACATA
TAAGATAGAGAAATAAACTAGTGGCCGATTGTGCTTGATGAGCTTGGGACATAAATCCTAACTCGAAATA
AATAAGCATATCACTAAACTGATTTTTTAAAGTTTACAGTGATATGCTTATTTTTTTATCTTACGATTTT
GTACGTGCATGCTTGCCTAGGGGTATGGCTCGAGCCATTAGTCTCTCGCACATACTATTCCCTCAGGCGT
CAGCACTTACAAAATCGGTTGTAATTTTCATTTTTATACGCATTCTTACTGAGATTATACTAATAAGAGG
AATAGTAAAAGCAATTCTAAGTAAAATTGCAGATAAGAGGTTTGTTAAAAGCAGTTCTCAGTAAAATTAC
AGATAAGAGGTACGTTAAAAGCAGTTCTAAGTAAAATTGCAGATAAGAGGTTTGTTAAAAGCAGTTCTAA
GTAAAATTGCAGATAAGAGGTACGTTAAAAGCAATTCCATGCAAAATTGCTGATAAGGGGTAAGTTAAAA
GCAGTTCTCAGTAAAATTGCAGATAAGAGGTACGTTAAAAGCAGTTCTAGGCAAAATTGCAGATAAGAGG
TGCGTTAAAAGCAGTTCTCAGTAAAATTGCTGATAAGGGGTAAGTTAAAAGCAATCCTAAGTAAAATTGC
AGATAAGGGGTACAGAAAAACTAGACTTGATTACAAAATGGAGCTTGGGACATAAATGATTTTTTAAAAA
TGAGATGAGACGTAGATTAACTCCATAATCAATACGAATCTATCGACTTCTTTATTTATGATATTCATCT
CTTTTTAATGGAAATAAAAGTGCGATTAATGTGATAATACAGTTACGTTAATTAAAAAAATAAAAATGCA
AGGAGAGGTAATATGCTAACTGTATATGGACATAGAGGATTACCTAGTAAAGCTCCGGAAAATACAATTG
CATCATTTAAAGCTGCTTCAGAAGTAGAAGGTATAAACTGGTTGGAGTTAGATGTTGCAATTACAAAAGA
TGAACAACTGATTATCATTCATGATGATTATTTAGAACGGACTACAAATATGTCCGGGGAAATAACTGAA
TTGAATTATGATGAAATTAAAGATGCTTCTGCAGGATCTTGGTTTGGTGAAAAATTCAAAGATGAACATT
TGCCAACTTTCGATGATGTAGTAAAAATAGCAAATGAATATAATATGAATTTAAATGTAGAATTAAAAGG
TATTACTGGACCGAATGGACTAGCACTTTCTAAAAGTATGGTTAAGCAAGTGGAAGAACAATTAACAAAC
TTAAATCAGAATCAAGAAGTGCTCATTTCAAGCTTTAATGTTGTGCTTGTTAAACTTGCAGAAGAAATCA
TGCCACAATATAACAGAGCAGTTATATTCCATACAACTTCGTTTCGTGAAGACTGGAGAACACTTTTAGA
TTACTGTAATGCTAAAATAGTAAACACTGAAGATGCCAAACTTACTAAAGCAAAAGTAAAAATGGTAAAA
GAAGCGGGTTATGAATTGAACGTATGGACTGTAAACAAACCAGCACGTGCAAACCAACTTGCTAATTGGG
GAGTTGATGGTATCTTTACAGACAATGCAGATAAAATGGTGCATTTGTCTCAATAGAAAGTTAGAGGTGA
GTCTTACGTTTCAGTGACGGTAGACTTACCTTTAACATGTTACATACTAAAAAATTAATTTGAATAAGAA
AGAGAGACATATATGAAATACGATGATTTTATAGTAGGAGAAACATTCAAAACAAAAAGCCTTCATATTA
CAGAAGAAGAAATTATCCAATTTGCAACAACTTTTGATCCTCAATATATGCATATAGATAAAGAAAAAGC
AGAACAAAGTAGATTTAAAGGTATCATTGCATCTGGCATGCATACACTTTCAATATCATTTAAATTATGG
GTAGAAGAAGGTAAATACGGAGAAGAAGTTGTAGCAGGAACACAAATGAATAACGTTAAATTTATTAAAC
CTGTATACCCAGGTAATACATTGTACGTTATCGCTGAAATTACAAATAAGAAATCCATAAAAAAAGAAAA
TGGACTCGTTACAGTGTCACTTTCAACATACAATGAAAATGAAGAAATTGTATTTAAGGGAGAAGTAACA
GCACTTATTAATAATTCATAATAAAACAGTGAAGCAACCATCGTTACGGATTGCTTCACTGTTTTGTTAT
TCATCTATATCGTATTTTTTATTACCGTTCTCATATAGCTCATCATACACTTTACCTGAGATTTTGGCAT
TGTAGCTAGCCATTCCTTTATCTTGTACATCTTTAACATTAATAGCCATCATCATGTTTGGATTATCTTT
ATCATATGATATAAACCACCCAATTTGTCTGCCAGTTTCTCCTTGTTTCATTTTGAGTTCTGCAGTACCG
GATTTGCCAATTAAGTTTGCATAAGATCTATAAATATCTTCTTTATGTGTTTTATTTACGACTTGTTGCA
TACCATCAGTTAATAGATTGATATTTTCTTTGGAAATAATATTTTTCTTCCAAACTTTGTTTTTCGTGTC
TTTTAATAAGTGAGGTGCGTTAATATTGCCATTATTTTCTAATGCGCTATAGATTGAAAGGATCTGTACT
GGGTTAATCAGTATTTCACCTTGTCCGTAACCTGAATCAGCTAATAATATTTCATTATCTAAATTTTTGT
TTGAAATTTGAGCATTATAAAATGGATAATCACTTGGTATATCTTCACCAACACCTAGTTTTTTCATGCC
TTTTTCAAATTTCTTACTGCCTAATTCGAGTGCTACTCTAGCAAAGAAAATGTTATCTGATGATTCTATT
GCTTGTTTTAAGTCGATATTACCATTTACCACTTCATATCTTGTAACGTTGTAACCACCCCAAGATTTAT
CTTTTTGCCAACCTTTACCATCGATTTTATAACTTGTTTTATCGTCTAATGTTTTGTTATTTAACCCAAT
CATTGCTGTTAATATTTTTTGAGTTGAACCTGGTGAAGTTGTAATCTGGAACTTGTTGAGCAGAGGTTCT
TTTTTATCTTCGGTTAATTTATTATATTCTTCGTTACTCATGCCATACATAAATGGATAGACGTCATATG
AAGGTGTGCTTACAAGTGCTAATAATTCACCTGTTTGAGGGTGGATAGCAGTACCTGAGCCATAATCATT
TTTCATGTTGTTATAAATACTCTTTTGAACTTTAGCATCAATAGTTAGTTGAATATCTTTGCCATCTTTT
TTCTTTTTCTCTATTAATGTATGTGCGATTGTATTGCTATTATCGTCAACGATTGTGACACGATAGCCAT
CTTCATGTTGGAGCTTTTTATCGTAAAGTTTTTCGAGTCCCTTTTTACCAATAACTGCATCATCTTTATA
GCCTTTATATTCTTTTTGTTTTAATTCTTCAGAGTTAATGGGACCAACATAACCTAATAGATGTGAAGTC
GCTTTTCCTAGAGGATAGTTACGACTTTCTGTTTCATTAGTTGTAAGATGAAATTTTTTTGCGAAATCAC
TTAAATATTCATCCATTTTTTTAACGGTTTTAAGTGGAACGAAGGTATCATCTTGTACCCAATTTTGATC
CATTTGTTGTTTGATATAGTCTTCAGAAATACTTAGTTCTTTAGCGATTGCTTTATAATCTTTTTTAGAT
ACATTCTTTGGAACGATGCCTATCTCATATGCTGTTCCTGTATTGGCCAATTCCACATTGTTTCGGTCTA
AAATTTTACCACGTTCTGATTTTAAATTTTCAATATGTATGCTTTGGTCTTTCTGCATTCCTGGAATAAT
GACGCTATGATCCCAATCTAACTTCCACATACCATCTTCTTTAACAAAATTAAATTGAACGTTGCGATCA
ATGTTACCGTAGTTTGTTTTAATTTTATATTGAGCATCTACTCGTTTTTTATTTTTAGATACTTTTTTTA
TTTTACGATCCTGAATGTTTATATCTTTAACGCCTAAACTATTATATATTTTTATCGGACGTTCAGTCAT
TTCTACTTCACCATTATCGCTTTTAGAAATATAACTGCTATCTTTATAAACTTGTTTGAAATTTTTATCT
TCAATTGCATCAATAGTATTATTAATTTCTTTATCTTTTGAAGCATAAAAATATATACCAAACCCGACAA
CTACAACTATTAAAATAAGTGGAACAATTTTTATCTTTTTCATCAATATACTCCTTATATAAGACTACAT
TTGTAGTATATTACAAATGTAGTATTTATGTCAAAATAATGTTATAATTTTTGTGATATGGAGGTGTAGA
AGGTGTTATCATCTTTTTTAATGTTAAGTATAATCAGTTCATTGCTCACGATATGTGTAATTTTTTTAGT
GAGAATGCTCTATATAAAATATACTCAAAATATTATGTCACATAAGATTTGGTTATTAGTGCTCGTCTCC
ACGTTAATTCCATTAATACCATTTTACAAAATATCGAATTTTACATTTTCAAAAGATATGATGAATCGAA
ATGTATCTGACACGACTTCTTCGGTTAGTCATATGTTAGATGGTCAACAATCATCTGTTACGAAAGACTT
AGCAATTAATGTTAATCAGTTTGAGACCTCAAATATAACGTATATGATTCTTTTGATATGGGTATTTGGT
AGTTTGTTGTGCTTATTTTATATGATTAAGGCATTCCGACAAATTGATGTTATTAAAAGTTCGTCATTGG
AATCGTCATATCTTAATGAACGACTTAAAGTATGTCAAAGTAAGATGCAGTTCTACAAAAAGCATATAAC
AATTAGTTATAGTTCAAACATTGATAATCCGATGGTATTTGGTTTAGTGAAATCCCAAATTGTACTACCA
ACTGTCGTAGTCGAAACCATGAATGACAAAGAAATTGAATATATTATTCTACATGAACTATCACATGTGA
AAAGTCATGACTTAATATTCAACCAGCTTTATGTTGTTTTTAAAATGATATTCTGGTTTAATCCTGCACT
ATATATAAGTAAAACAATGATGGACAATGACTGTGAAAAAGTATGTGATAGAAACGTTTTAAAAATTTTG
AATCGCCATGAACATATACGTTATGGTGAATCGATATTAAAATGCTCTATTTTAAAATCTCAGCACATAA
ATAATGTGGCAGCACAATATTTACTAGGTTTTAATTCAAATATTAAAGAACGTGTTAAGTATATTGCACT
TTATGATTCAATGCCTAAACCTAATCGAAACAAGCGTATTGTTGCGTATATTGTATGTAGTATATCGAGC
TTCACATGAAACAGCTAAAGAAGCTTTGGGCGATAAAGAGTTAAGAGCCATTGCACATGAGTTAACTAAA
ACAGTTAAGGATAACATGAGTGTTGATTGGTCTAAACGAGACAGTGCTAAAGCTAAAATGAGAGTTCAAG
TTAGACGCCTATTAAAGAAATATGGCTATCCACCAGATCTTCAAAAAATGGCTGTGGAACAAGTTGTAGA
GCAAGCAGAATTAATGGCAAGTCAGCAATAAAAAAATAAATCATAATGAGTCCGGGACATAAAGTTCTTG
GATAAGTGAAAAAAGACAATTTCTATTGAAATAATATAGAAATTGTCTTTTTTATAAATTTTTTGATTAT
TTTCAGCTCGTTGAGCTACTACTTTTCTTATATTAAGTGCCATTAATACAAAACCAAGTTCTCTTTTGAC
TTTATTGAGTCCTCGGACAGACATCCGAGTGAAACCCAAAATAGCCTTCATAAATCCAAAAACAGGTTCC
ACATCAATTTTTCTTTGACTGTAGATATTTTTTGTTTCTGGTTCTGAAAGCTTTTTGTTAATTTGGGATT
TAAAATATTCCCAGTTATAATTCTTCATTATTTTTTTGTTTGTTTTTGAATTGAAGTTCATACATTGATT
TTTCAGAGGACATTCTGAACAATCATCACATTCATATAATTTGAAGTCTCGCTTATAACCATACTTATCA
TGACGATAGGCATATCTTTTAAAACCTAGCCGTTTATTATTCGGACAAATGAATTCGTCATTAATTTCGT
CATAGTTCCAATTTTGAGTATTAAAGATGTCACTTTTATATTTTTTAGTTTTATCTTTTATAAACATTCC
ATATGTTATGAGTGGCGTTCGATTAAAGTCATCTATAATTGCCTTATAATTTGATTCACTACCATAACCT
GCATCAGCTACAATATATTCAGGTAAATGACCGTAGGTCTCTTGAATTGAATTTAAAAATGGAATCATCG
TTCTAGTATCCGTTGGATTTTGATACACATTATAAGATAAAACAAATTGGGAATTTGTTGCTATTTGTAA
ATTATACCCTGGCTTAAGTTGTCCATTTTTCATGTGATCTTCTTTCATTCTCATAAATGTCGCATCATAA
TCTGTCTTAGAATAACTATTTCTATCCTTTAAAATAGATTTTTGAAATTCGTATCGATACTTTCGCTCAA
AATAATCATTGATTTGCTTTTTGTATTTTTTGATTTTAGTTCTTTTGAGACGTATTTGTTTTCTTGTTTT
AGTACATTTTTCATTGTTGATATGTTGGTTTAAATCTTCGATTTCTTTATCTAAGTGACTACCAATCAAA
TCTATTTCTTCTTTTGTTAATTCATTATCATGATCTTCTTTAATTTCCGGTATGATTTTATTGGTTACCA
ATTCATGGTAGAGGGCTTTAGAATCCTCATTCATCTTTGATTCATGGTTTTGAATACTCTTTTTCCATAC
AAATGTATATCGATTGGCATTTGCTTCAATTTTTGTACCATCAATAAAAATAGCTTTATCATCTATAAGA
TTTTGTTTTACACACTGACTGTAAAATTGAATAAATAAAGATTCTAATAAAGCATCTACTTTTGGATTTA
CTCTAAATTGATTAATTGTTTTATAAGAAGGTTTTTGATTTTGTGATAGCCACATCATTCGGATGCTATC
ATTAAGCATTTTTTCTATTTTACGACCTGAGAATACAGATTGTGTGTAGGCATATAGAATCACTTTTAAC
ATCATTTTAGGATGGTACGAAGTTGCACCACGGTGATGTCTGAATTCGTCGAATTCATTGTCAGGAATTG
TTTCAACAATATCATTTACAGTAAAACGATGTTGATTTGTTTTGTTTCCATATTGACCTCCATGTATTTG
CTATGATTTCAAAATCCATTTTTGACGTGCCTTAGGGTTGAGTGGATGCATAATTTCATTTGTTACTGGA
TTGATGAGCTTTTTTACTTTCTTTTTATGAGGTTTTAACATTTCCATCACTTGTTCGACACGGTCGATAA
CAACTGGTCGCTTCGCATAGGCACCATAAGCAAGAATCACTGTGTCACTTTCACTAATCGCTTTCATCAA
ATGAATATCAGTGTGCTCATCGTATGGATTTTTGATATGTTTGAGGTTTTCGGGTGTTCTAATATTAGAG
AATAGATTTACAAGATATACAGCACCGTATCGTTCTGAATTGGCTAATTGGTTGAGGATAAGAACAGTTG
TGAGATCGAGTGATAATACACCGTCTAAATGAGGATACATCGTTATCACTGTGCATGCAGCTTTCTTTTC
ATCCCATGTTTTCTTGAGTAAATAGCGGTGCTGTTCATCATCGCTAAATATGGCTTCTGTGTGTATCGTA
CTTTTGATTGTATTCATCATCGTCACTTCCTTTAGTATTCTTCTGGTAAAAGCATCACATAATAAAAAGC
GTCCACGTCATCTTCACGAATGACGTAGACTTTCTTAGGTAATGCATTTTGATTTTTTTCATAGTTTGTA
TAGTGATATTCCAATTTGTATGTGGGTTGTTCTTGTTCATGTGTGATTGAGAGTATATTCTCATCTTCTT
GTAATTTAAAAATGTGTAGGTAATCTGTATGAGGCTGGTTATCTTTTTTTTCTACCATGTGCCAAAGTAA
GATTTGAAGGTCTAGTGGAATACTTTCATTAATTCCTCTTGTGATGTATCGATTGATTTTCATGCTATTT
CCCTCCCTTCTGCTTTTCTTTCATGATGTCGATGATTTCGTTGATAACTGTGACGGATAATTGAGCAACT
ATGATCCAATTATTCATGGTCCTGACCTCCTTGTTTTAGTAAATGACGTTCATCAATAATGATATTTTGA
GTATCTGTAAGGTACAGAAAGTCCATGTCAAAATGGTCTAAGTATCCGACACTGATGAGTTGGTTATTGG
CATACATTAGAAATGGATAGATACTTAGCTCATGTAGTTCATCATTATAGTAGGTATAAGTCTCGAGTGT
GAGATGTACCAGTGGAGAATCATTAATAAAACGTTCCGGTAGAATATTTTCTGCTGCTTCCTCCAGCGCT
TCACATTCCCAAGCTTCGTTATTAGATAGTTGGAATAGGTGGGTTATATATTGTTTGAGTTCTTGAGTGA
TGGTTTTCATATTATTGCCTCCTAGATAGTGTAATAGTGATGTAGTTCATATACATCATTGAGATAATAT
ATATTTGATTTGTCATTTATTACGAATCCCGGTGGGAATAAGAGAAAATTCCATATAAAAACCCGCTACA
AACGTTGGTATGCCAAGGAAATCCTGAAATTCCGCCTATTTTGACAAACAATCAACTCATTATTTATAAG
TATTGATGATAGGGTTGTGTCTCTGCTTCCTTATATATATTATTTATTTATAAAAAGTAACGGGATTTTG
GGATTGTGCTTGCACAATCCTTCTGTTTCTTCGAATCTGCAAATCCCAATCATTTCCCGATAAAAAATCA
TTGTGGGATGTTCTTTAGCAATTTCAATATAAGCATTGTATAGTTATGAAAAAATTACGACAATAACTGT
TTCATTAGATAAGTGTTATTGAAATTGATAAAGAGCAATTCTTGAAAATAGTTAGATAAAATAAGCGAAA
GAATATAGTGAAAATTATTGTTATAACAATGATTCTATTAGCTAAATAGTAAGATATAGTGTTTGGGGCA
AAAATAAAGACGAAGTGCTGAGATGCACTTCGTCGAGTTGTTTATTATTGAAAAGTTGTTTAATGATTTC
GTTATTAAGTTTGAGTGTGACATAGAATTGTTTTTTATGATTACCATCTTTTTTAATATCAATGCGATCA
ATCACTGATAGATACAATGCTTTGAGTCGAGATTTTTCTATGTGCTTAATATCATGAAAGATGTGTTGTA
ATAGTTTACTGATTTCTTTGGCATCAAATAAAGTCTTATCTTCATTTTGTTGATTTTTGAGTTGGTTGAT
TTGATTCGTAATGTCATTGAGTTGCTTTTCATATTTTTGAATACTTGGTCTGATTACTGATGTTAAGTCC
GGATTATCCTCGATGGTTTTAATCAAGTTATTTATTTTGATTTGTACTTCATCATATTGTTGTTGCTTAT
AAGCAATATCGTGATGAAGTGCAGCGCCATCAACTTGATTTTCTTGATTGACGTGTGTTACTACGCGTTG
AATGACTTTATCACTTTTGACTATTTCAAGTATTTGCTTCATCACATAATCTTCAATCACATCAGCTCTT
ACACTGTTTGCCGAACATACTTTGGAACCCTTGTTCCGAAAATTACTACATGAATAGTAACGAATACGTT
TCTTAGTCCCGTCTTTAAGAGTATTCGTGGTATTGCTTGCTGCCATAGGTGCGCCACATTGGGGACAGTG
AATAATGCCTGTAAGCAGATTCGTTCCTTTGCCATGGACTTGGGGTTTTTGACTGACTTGTTTCTTACGC
ATTTGTACTTTATCCCATAAATCTTGATTAATAATGGGGGAATGCTTACCTTCAGCTATCACTGGTTTAT
CATTCAGCCCTTTACGACGTTTTTCACTCCAATCTTTGTATTTCGCAAATTGAATTTTGCCGATATAGAA
AGGGTTAGCTAAGATGTATGTGATTGAACTAATACTGAAAGGTTTCCCCTTTTTAGTGACATATCCTTTG
TGATTCAATGCATTGGCAATTTTACGATAGCCATGTCCTTTGGCATAGCACTCGAATATATATTTTACAA
TATTAGCTTCATGTTGGTTAATCATTAGCTCGTGTTTACTATCTGGTATTTTGTCATAACCTAGTGGTAA
ATTGCCTTGATAATAGCCTTCTTGGGCACGTCTCGTTTGACCCATAAATACGTTCTCGACAATGTTATTA
CGTTCGAATTCTGAGAAACTCGCAAGTATCTGTAACATGAGTTTACCAGAAGAAGTATTGACTTCCATAC
GCTCTGACAAACTGAAAAATTCGACATTTTGTTTGTGTAAATCTTCGACAATTTTGAGAAGATCAGATGT
ATTACGAGCTAATCGGTTTGTTTTGTATACCATAACACAGTCGATATTGCCTTCTTTTGCATCTTTCAAC
ATACGTTGGAGCTCAGGTCTGTTCATAGATTTACCTGAAATACCACGGTCAGCGTATATATCTTTAACTT
CAAAATGATGGAAGTCACAGTATTCTTTGATTTGATTGATTTGTCCGTCGATACTATAACCTTCTGTGCT
TTGCATTTCTGTTGATACACGTACATAGATACCGACACGTTTTGTTTTAAGTTGTTGCATTATGTTACAT
CCTTTCTTCATTTATGCAATCGATGATTGCATGGTTTGATTGACAATATTGAGTGGTTCATTTTTGAAAT
AGATTCCTATAAGATTTTTATCTTTCGTAATGTGAATGGTTTCAATATAGGGGTACAATATGTTTAACGT
GAAACGTTTTTGAATAATATTTTGAATGATGTGTTGTATTTGATGCCCATTGATAGATGTAGTGCGTTGC
GGTTGTTGACGTAATGATTGTGTTTGCTCTCTGAACGTTTCTGCATCAATGATGCCTTGTGCCAACTTTT
CTATCAGTTGTTCTTGAGTCAATGTGTGATGTTTTTCTATGTTTCTTTGTCTTTTGATGCGTTTGTCAAT
CGCACTTTTAATTTTTGTGTAGATGCGTTGATTTTGATAAAAGTCTCGGCACACTTCTAATACTTTATCT
TCAAGTGTTTGTGCATTGATGCCTTTAAAATCACAGACAAAGCGTGAAGCATTCATGTTTTTAGGACAGA
CGTAGTAACGTAATGTATGATTCTTTTTTCTAATGGTCATATTTGTAAGTGTTGCATTACAACATGGGCA
TTTGATTTTTTGTTTGAGTTGATTATCCGAAGGTGTCTGTTTGGTTTGTTTTTGCAATCGAAGTCTCTGC
GCTTGCTCATATATACTTGTGGAAACAATAGAAGGAAACATATTGTCGAATTGGCCATATTGATTGTTGA
CACGACCACAATAATTAGGATTGATGATAATGTTACGAACTTGATAGGGTTGTCGATTGATATACGTGTT
ATCTTCTTCTAATAACTGTGCAATTTTCTTATAACCATGACCTTTAATGTAATAATTGAATACAGCCTTT
ACCGTTGGTGACTCATTTTGATTGATGATGAATGTTCCGTTGTGATATTCGTAACCAAAAGGTGCATGTG
TTGTAATCAATCGACCTTGCTTTGCTTTTTCTTGAAGCCCATTTCTGACTTGTTCTCCAATGTTATCCGA
TTCAAGTTCGGCTAAACTGATGAAGATATTAAGCTTGAGTCGGTCGAAAGCTTGATCCATATCAAAGTAA
CCATCATGTACGCTTAAGATATGAACATGGTACGTTTGACATAATTTGATGAGTTTTAATGCATTTTTCA
GATTACGATGCAACCTATTAAGACGATAACAGCATAATATGTCACACTGTCCTTGTTGAATTAATTGTGT
TATTTGTCGATACCCACTACGATTATCTTTGCGACCTGATTGTTTGTCGCTATAAAAGTTGATATGTTGA
ATATGATGTTTTTCGGCTATTGCTTCGATAGCTTGTTTCTGTGCTGCAAGAGATTGTTGTTTCATCGTAC
TTTGACGTAAATAGCCTATGACTTGTTTCATATCGGCTCCTCCTTTCACAGTGATAATATATATTTATGG
ATGAATTGATATATAAGCCCAACATCAATGAGATGTTGGGCGTCCATATTAGTCATTTGTTTGATTGATT
TCTTCAATTACCAAATCGGCTAATATCTCGATAAGTTCATCCATGTTTTTCACTCCGTTATTTGTTCTAT
CTTCAATACGTCGATTATTCAGTTTGATGCTTCACAGTTGTATGATAAAGACAATTAGAAATCTTCGTGA
ACTCCTGAAGGGCCTATCCCTTCATTAGCGGATTTAAAAAGTTCTTTCGCAGCTTTGTTATCATTTGACG
GTGTCCAATTTTGAAGTAACGACTTATCTTTAGTTAATCCGAGGATAGATGCAAACTCTACATCTAATTT
TAGATGGTAAAATACAAGTGATTGTTTTTTACCGCTATTATCTTTGACACTTCTTTTAGTTGTTTGGCGT
CCACGGTCAGCTAATATGAAACCTTTATCTCTTAAGGCGTTGACAACATTATTAACATCTTGAAATTGAT
GATTGTTTAGCATCTGTTTAAAAACGTTCGCAATTATTTTTACTTCGATATGGTCATCTTTTAATGAGAT
TAATCCATAGTTCTCAAACATATTTTTCAAAGCACCTTCATCTGAAAACTTACCTCTGTTTTGTGCCACA
AATTGAATGATGACATCAATAGCTTTATCAGCTAATGAGCGTTCAGAGACTGTATGAGTATGATAATCAA
TAAAGTAGTCTCTTATATTAGCGATATCAATATCTGTAGATAAAACACGACCTAATATTTTCGCAGATGT
TGTAATGACTGCATAACGCTTAAACATACGAATACCTGTATTGTTTGTTTCATCTTTCAATTTAGCTTCA
AACCAATCTACTTCCTTGTAAAACCATTGAATAACTTCATCTTCACGATTTATAAGATATTTAGCTACTA
ACGGTAAAACATGACCATAGTTTAGTGCTACAGCTTTTTTAATATTGTCAGCATTGGTCGCATTTGTAGT
GAATTGTTCATTAATCTCGATGGTTCTTACACGTAATCCATCGTTTTGAGCTGAATCATTAAAAATACTG
TATTCTGACGTTGAAATGACAGAAGTACCCCAATTCTTAGGCGTTTTAACTTCTCCATGAACGTTTGAAC
GTTGACGACCTTGACCTTCAGCGATGGAATATAACAAACCCGTGGTATCTCTAAGTGTCGTAGATGAAAG
CTCATCAAATACTATAGGAATGCCATAATTGTTACTCAAATAACCTTCAAGTGCGTTTCGTGTGGCATTC
CAACTTCTAAAAAGAGTTTCATTACCTTTGGTAGGGTTACCAGCGACTGATACAGCTAAAGCAGCTGCGG
TTGACTTACCGGTTGAGGATTGACCTGTAAAACTAAAGAGAATTCCTGCAAATTCGATTTCATGTTTATG
CTTCAGAAAACTTGTCACTAAGGCAGAAATCCCAAATATGACTGCCAATTCTAAAAGAAGATGACCTTTA
ACCTCGTCAATATACATGTTAAACCAATTATCAAATGTACCTTTAGGAGTTAAGTCATAAGCACTATCTA
CAATAGGGTATGAAGGTGAGGACTGATTAAATTGAATAGATTTGAGAACTTTATCTAGCGATATCAAGTA
GCCAAAAGGTGTCTCTAGTATACCTACACCCTCATATAATTCAGAAAGTGGTAATCTATCTCGCATCAAT
TGCAAGGCATAACTCAATGATCTAATATACTTCTCGTTAATACTGTAGCCATATTTAATTAAAGAAGGTA
AGTTTCGTGTTGTTAAGATATCAGACTCAAAAATGTCTTTTTTACCATTGTTGTTAGTAATAATCAACTT
TTCAACACCAGTAATTGGATCAGAAAATCTTGCATTAACAATAATAGGGCTAGCCATTCTAACCACTTTT
TCACTGTCACCATCTTTTTTAGGTGGTATCGTTTCTTTCCAACCGAAGGAATCTAAAGCAAATGGGCCAA
TTTCAAACAATGTGTAACTCATTAGCAATCACCTCCTTTCGAAGGCGTGCTATTATTGCATGGGTTTATC
CCTATTTTCTGATATAATAAACTGCCATTTTTTGTTCCTACAATTTTAAATGGTAATCCTGGCGTGTACT
TAATCCAGTAAGCAAAACGACGTCCTACTTCACGTTGATCATTCGTGCTACAAACCACATTATATTTCTT
TCTTAATTCACCATAAGTGAACGTACTTCCAACTGGTTGTTGAAAAGATTTAGCAATTATAAAATTATAA
AGCTTTTCTTGCTGCTTAGATTTCTTATTCATTTTAAAATTCCTCCAATAATTTTTAAGGAGTCAATCAA
TATCATATAGGTTAAACTATCTTCAATTGATTGCTATAATAAGCATAAATGAAGCATTATGATTAGACGC
GGAACAAAAAATGGGGAGGGGGGGTATATATTGATACCTACGCTAGAAGAAATTATTGATAAGTATGGAA
ACTTAGTTGATTATTTGAAATTTGATGTAACAGTTGAGGTTTATGAAGATTTGTTGTTATTAAGAAGTTT
AAGCGATTTAAATGAACATCAAAAGATGGATAGAGTTTCATTTATAAAAAAACATTTAAACTCAAATTTC
GATTATTTATTAGATGATACTGAGTTTAGAAGTATCAATAAGATTTACAGTAATTTAAATATCATGACGC
ATATCAATAGTCAAAATAATAATTTTAAACGTAATCCATTTATAAATGAAGAACAATTGAAATCACTACT
CGCGATAAAGAAAGTAGATGCACATATGAGTTATGATTCAAATATTACTTCAAAAGCATTGGCAGAAATA
AACAAAACGCAAAAAAGATTAGTTACAAAGATAGACACACTCTATAATCAGTCAAAAAAAGAAAATGAAT
ATGTACGGTTAGGAGAAAAAATATCGTATACAAAATTGGAGAATCATTGGAAATATTTATATAATGAGAT
TCAGTTTTATAATCTTAATAATCAATTGATTAGTTATGTTGCATTAGAACAGGAATATGCTTGGGCTTTT
TTAAATGAACTATTTTATTTGATAGAATTGTATTTGAAGGCATTTAAAGGACAAAAGAAAACAGATTATG
AGTTTGGGAAAAAATTAAACGAATTTATTCAATCATATGTCATTATTTTACTTATAGATATACGATTACC
TGTTGTTAGATTATATATTATTAGAGACATTGTAGATACATGTGAAGGAGAAAAAGATAATTACAAAAGA
ATTACACTGATAGAAGAATCTATTAAAAAGTATAGATACGTAAAAGATCAGATTAAAAGATTTAAAAATG
GATTAGAAGAATCGTTATTAAATGCAACTTTATCTATTGAACAAAATATGTTGAAAGTTAAAATTGATTA
TTATAAAGCCTACTGCTTTCCTAGAGAAAAAACAAAGCATAACAATATTGAGTACAATGTATCGTTGTTT
TTTAAAGCATTAGATGCCTTAAAGAAATAGTTTTTCACTGAAAATATTTATAGATATAATTAAAATTAAT
TAATATTAAGCCAGGATAATGTAGTCTTAATCGTTCTGAAATACGAAAAATGTTGTGGAAATCGCGTGAA
ATAATCAGAGGAATCGTTTGAAATCATCGTAGTAATCGCGCGAAAATCACGTGAAATAATCAGAGGAATC
GTTTGAAATCATCGTAGTAATCGCGCGAAAATCACGTGAAATAATCAGAGGAATCGTTTGAAATCATCGT
AGTAATCGCGCGAAAATCACGTGAAATAATCAGAGGAATCGTTTGAAATCATCGTAGTAATCGCGCGAAA
ATCACGTGAAATAATCAGAGGAATCGTTTGAAATCATCGTAGTAATCGCGCGAAAATCACGTGAAATAAT
CAGAGGAATCGTTTGAAATCATCGTAGTAATCGCGCGAAAATCACGTGAAATAATCAGAGGAATCGTTTG
AAATCATCGTAGTAATCGCGCGAAAATCGCGTGAAATAATCAGAGGAATCGTTTGAAATCATCGTAGTAA
TCGCGCGAAAATCGCGTGAAATAATCAGAGGAATCGTTTGAAATCATCGTAGTAATCGCGCGAAAATCGC
GTGAAATAATCAGAGGAATCGTTTGAAATCATCGTAGTAATCGCGCGAAAATCGCGTGAAATACTATGGT
AGACGGTTTGAGTAAATTAATGGAGTATTTTAATATTTATGGTTTGGAGGAATTGCGTTGCATAGAGAAA
GTAAATATATAGAGTATAAGAAATCACGAAAAGGATTATCTAATGATATTTGGTCTACGTATAGTGCTTT
TGCAAATACTGAAGGTGGTACTATATATTTAGGAATTGAAGAAAAAAAGATCGAGGACAAAAAAGTCTTT
GTTTCAGTTGGTGTTGAAGATCCAGAGAAAATGATTGAAGATTTTTGGAATGCACTATATGGAAGAAGTA
AAGTTAGTCAAAATATTTTATCAAATAAAGATGTTAAAATTGTTAATATTGAAAATAAAGCGTGCATTGA
AATTCATGTACCAGAAGCGCCTTATTCGAAGAAACCGATATATGTAGATAATAAAAAAGATTTAGTATAT
AAAAGAGTTGATGATGCTGATAGAATTGCGACTGAAGAAGAGTATAAATTCATGATTGTAAATTCTCAAG
ACGATATAGATACAGAATTATTAGATAACTATGACATGTCTGATTTAAATCACGAATCTATCGAAAATTA
TAGGAAACTTCTATTAAAAAATACTAATGATGAGAGATATGCGAATATGAGCCAACTGGATTTAATGATA
GATTTAGGAGCATATAGAAAAGATAGAAGTTCGAAAGACAAACAGTATAAAATGACTACAGCATGTTTAT
TATTCTTTGGTAAGTATAATGCGATTAGTGATAGATTCCCAGGATTTCAATTAGATTATTTTAAGAAAAC
AAATTACCTAGATACTGATTGGAAAGATAGAATATCAAGTGGAGATTTAGGTAATGAAGATTTAAACGTG
TATAGTTTTTTTGAAAAAGTATTGATAAAATTAACTGATAACATTGAGGAATCATTTAGCCTAAATGATG
GTTTGACTAGACAAAATTATGCAAGAGATTTAAAAGTAGCAATTCGCGAAGCACTGGTTAATACATTAAT
GCATGCGTATTATGATACTAAGCAAAGTATTAAAATAGTTAATTGTGAAGATTTTATAGAGTTTTATAAT
CCGGGTAATATGAGAATAAATAAAGAAGATTTTATTCATGGAGGGCATTCAAAGGACAGAAATAGTATAT
TATCGACGCTTTTCAGAAGAGTAGGATATTCAGAAAAAGCTGGATCTGGAGGACCAAGGATATTCGATGT
AGTTAATAGACATAAGCTTAAAACGCCTGAAATAGAATTAACGGACATGGACACTAATGTAGTACTTTGG
AAACAAGATTTAATGAAGGAGTTTGAAAAATATCCTGAGTTAGACAAAAAAGTAATAAAGTATATTATTG
ACTATGGATCAATAAGTAAGGGTGAAGCCTTAAAAATGGAAAATATGACAGAATATCAGTTTAGAAATAT
TTTAAAAAAACTAAAAGATGATAACTTGATAAAAAAAGAAGGTGAAGGTCCGGCTACTAAATATGTGTTA
ATAGAATCAAAAGAAGCTGATATATTGCGAACTAAAAAAGTAATTAAAAGTTTAGAGTCTTTCTTTAGGA
ATAAATAAAAAAACAAGAGATAGGTGCGAAGTGTTTGGATTATACAAATGCTTCGCATCTTATATTTATT
AATAAATATCATAGAAAACCGTATCATTAACCGATACGCAGAGATGCGGTTTTTTAGACACTTCATAAAG
GGATTTTGAACGTATCAGAACATATGAGGTTTATAGGAATTGCTGTTATGTTTTTTGATCACATCAATAA
ACAAAAAAGGTATGTACTATGTAAAATATTTATTAAATGATATAAAGCGAGGGTATATAAATGATTTTTA
AATAGATATTTATCCAATAATATAAAAAGGAACTATAAGCTATATCTAAAAGCTATATCTAACTACTTAT
AGTCCTTCTTCATTAGTATAAATATAATTATTAAGAAAGGTATATATCTTTGTAACCTTCGTTTACATTA
ATAATGTTGTGATAACCTTTGTGTTCTAAAATACCAATAGCTATAGAACTTCTAATGCCAGACTGACAGT
CTACATAAATAACATCGTTTCTATTGAAAGGTAAATCTGTTTCTAAAAGTTTGCCGTGTGGCACATGAAC
CGCTTGGGATAAGTGGCCATTATTCCATTCATTATCATTACGTACATCTAAGACATGTGCTTCATTACCA
GTTATGTCTTTACTATGAACAGATTGTGTTTGAATTTGAGCTTGTGGTAACTGATATCCAGACACATTAT
CATATCCAATAAGTTGTAAAGTATGTTATGTGTTGCTTTTGAAACAAGGTGATAGTCTCCAATCAAGTTA
ATTTCTTGATTATAGTTTAGATACCAGCCAATTTGATTGATGAAATTTTTATCATATGGAATATTGATTG
TACCTTCAATATGTCCACCATGATAAGCCTCCTTACTGCGGAGATCAAAAGTTAATCTGTTTGTACTTGT
AGCTGGATAAACCGTATAAGGTTGATATAAATTCATACCGAATTGATTAATTTTTTTCATTTGTGCAAAA
TGATGTGGTGGTGCAGGTTGGTCAGAAATGAGTTTATCGATAAAGGTAGCTTCATTATTTTCAGAAAAAG
CCCAGTTCGTTTGTTTTTCATAGCCAAGCGTAGATGTTGGAATAGCACCTAAAGATTTACCACAAGGACT
ACCAGCGCCATGACCAGGCCAAATTTGAATGTAGTCTGGCAAGTCTTTAATACTTTCAATAGATTTAAAC
ATTTGTTTTGCGCCTATTTCAGATAATCCTTCTACTTTAACAGCTTTTTCTAGTAAATCAGGTCTACCGA
TATCTCCTACAAAAATAAAATCACCACTGAATAGTCCCATTGGAACTTGTGCTCCAGCACCTTCGTCAGT
AAGTAAAAAACTTATACTTTCTGGCGTGTGACCAGGTGTATGAAGCACTTTTAATTTTATATTTCCTACA
TAAATATCATCATTATGTTGAACAAAATGAGTGTGGTTAGGCATATTTTTATAACCTAACATGTCATCAC
TTTCGCCCGATACATAAATACTAGCATTTAACTTTATAGCAACATCTCTAATTCCTGAAACAAAATTTGC
ATGTATATGTGTTTCAGCTGCATGAGTAATGGTTAAACTCTCTTCATCGGCAACTCGAATATATGAAGAT
AAGTCACAAATAGGATCAATGATCATGGCTTCTCCAGTTTTTTGACAACCGATTAAATAAGATGCTTGAG
ATAAATGTTTATCATAAATTGATGATAGTCAATTTGTTATCAAGGGTGATAATTATATTAACTATGGTAA
TTACATGGAATTAAAGTTATTAAACAAACTTGATGATGACCAATTAGATTTAGAATTTTTACAAGATAAT
GGGTTAAAAGGTAATGTTCAAGGTCCTATGACTTTAAAGGAACCTTTAAAAAGTTATATACAAAAGTCTT
GAAAACGAATATTTTAAATTTAGATAATGAGTTAGAAAACACTGAATATGTCGAAGGTAAACCATATGTA
CAGTACGGTATTAAATATGAAAGAAATCAGGCATTAAGAAATGAAGCTATTAAAATTCATGGAACTACAT
GTAAAGTATGTGGATTTGATTTTAAAGCTAAGTATGGCGATTTAGGTGAGGGTTTTATTGAAATTCATCA
TTTAAAACCAATGTTTTCAATAAAAAGAGAAATAAAAGTAAATCCACAAAAAGATTTAGTCCCACTATGT
TCTAATTGCCATAAAATGATTCATAGAAATACTAAAAAACCTTTAACGATTAAAGAATTAACCAAAATAG
TTAATTATAATAGCAAATAATTTAATATTTTATAAACTATCATTCAACCCTCTTAATTTATTAGGAGGTT
TTTTGTATTTATGCTTTCAAATGTGTGATATACTTTGTTTGTTGAAATATAGAGTATCTATAGATAGGGT
GATTGAGTATGAAATTCACTGAAGTGGAAGTTATCGAACATCTTGTAAAGGCATATAAAGAAGCAGGAAA
GCCTACTTATCCTCATGAAAATTTATATCGAGGACGTAATCATAGTATTTCAGGTATTGGAGAAGACTTG
CTGGGTGCTTATTTGATTAGTAGATTGGAAGGTGTCCAAATATTTATTGATCAGCCTTTATCTATGATTG
ATAAATCTTTAAGTACAAGATATCCGGATTTATTAATTTGTGAAGATAATGAAATTAAAAATATACTAGA
AGTTAAAATGGACTTAGGATATCAAAGAAAAGATTTTATAGATTATTGCCGAAAGAAAGAAGAATGGATT
TCAAATATCGTAGGAAAACAGTGTGTATTGTCTAGAAAGAGAGAAGACAAAATTCCTATGAATATAGCTG
ATGATATTAAATTTCATGTTGTGATTTACAGTGAAAACAATGGACCGAAGCGGTTTGATGAAGAAATCAT
GCCTATCGTTAATGAAACATGTCCACATATTGAAGTATATGTCCTAACAAGCGGTCAACACCCTAATTTA
GTAAATGTTAATCTTGAAGGTATTAATATTAATAAAGATGAATTTGAAATATTAGTAAATGCGTTATAAA
AAAATAGAGCATCCTCCACGTTATGGAGGTGCTCTGTTTTTTATTGAAAAGTATCAAGTTAATTAATTTA
ATATGCTTAATAAGTTCTACCTTGACCTTTTTCTCTAGCTTCTGTTCGATCTCTTATGTACTCAGTACAT
ACTGGATTTTCTGTTAATTCATCAACTGTATTAGTTTAATCAGAAGACGTGTCTACTTTGTAAGCTTCTA
AGAACTTATTATATGATATAGCGTTTGAGTTTTGTTGTTCTTCTATAAATTTCTGTAGTTATTTTTCAAA
AACCGCATCATTAACTGATAAGCAGAAGCGTATCACAAATAAAACTAAAAAATAGATTGTGTATAATATA
AAAGGAAGGGATTTATATTAAAATTTTGAATTCAAAAATTATTGAAAGGGAAGCTACCTTAGAAATTGAA
TCTATGGCCACTAACTGCTTTTTTATATCACCACTTATTAAAAAATGTAAGAATATTCCTCAGTGCTAAG
TGAAGGAGGTTCTAGTTTTATTTAATATTCATATTGATAGGTAATGGTTAATAATTGCCTGTAAATTATT
GTTAAATATCGTTGTTATAGTATCATCATTCATAAAATTTTTATAGATTTTATCAAGTATTTCCTCATCT
TCAATAGCTGTAAAGCGATGTACTAGTCTTTTTATGAGCTATATATAATTTTGCGAAGCTAAACTGTTTG
TAATTATTCACCAATCAGGTTATGTAGTGTCACGGTTCATAGGTAATTCTCTTTTTAAAATCATCTAATA
TTTTATATAATTCATATAAGTGTAGTATTAACGTTTTCTACTTTATCTATAAAATATTTAGAATTACATT
AGAATTTTAAATTATACGGCTGGAAATTCAATGCTGTAAAAATAGACAGATTTTAAAAAAGTAGTAATAA
AAAGTCTAAGTTTTATCTTTGTAATAAACTTCGACTATATTTAAAAATAAATATGAATGTCTTTTAATTT
CTATAATATCAAAGCTATTATATGATTTGAAATTTTGTAACTTTTTCTCTAATTTGGAAGTAGATAATGA
CTTAAAGGTTTTAACTTTTACCCAACGACTTGGCATTTTATCACTCCTATGTAATGTATTACTTCAATAT
ACCCTTAAATTTTTATAATTAATTATATTGTAATATTATTTTATTTTATAAAAATAGTTTAATAAAATGT
TTAATTTTTATAAAAAATAATTAAATATTATAGACATTACGATAGTTTAATTAGAAAATATATTTAAGAA
TTATGAATTTAGTTCTTATTAATGTTAAAGATCATCAATTATTTTGTCACATTATCTTGAGAGGATTACC
TTATGAGGTAGCCTTTTATTTGTCACCTAATATTGCTCTAAGGCTAATAATACATATATAAAATAAATAA
TTATCAGAATATATTTAGAAATTGATATTTAATAATTAAATAAAAGTATGCTAAATATTTATAATTTACA
AGTGAGCTGATAGAAAGATGAGTATAAGCGAATATAAAAATAGATACTTAGAGTCACTATATAACACCTT
TAAAACTGAGTTAGAAAACGAACGCACTCGCTATTTTATATTAGATACCAACTATACAAATAGTGATGAT
ACTGAAAAGGAGTTTACTTGGGATGTAAAACAGAATAATAAGATCAGAGAAGGCGATTTGTTCATTTTTA
GACGGCCAACTAATTTATCTCAAATTGCTCAACAATTTTATTTCTTTGGAGCTGGGAAAATAGAAAAAAT
TGAGCGAAAAAATAATGTAGCAACCGCTTACATTTCAAAACCCTTACTTTTTGTGGATCGTGTTTTAAAA
GATAATATTGAAAATTTAAAATGGGAGTTCAAAGAAAGAATTAAAGAAGAGTGGGAGCAGTTTTTCTTTA
AAAATAAAATCAGTAATATTACAAAAAATGATTTTTTAAAACTACTAAGTTTGAGTAGAAATGTAGTGGA
AATAGAAAGTAATTATATTAATAATGATATTTCGCTAACTTTTAAACAAATGGCTGATATGGCAACTCGA
ATAAAGAAAAATATTTACTACGTAGGGAATCATGAAGCATTTGTTCAAGCTAAGGGAAGTGCTCATTTTG
AGTTTTCAAAAAGGATTAAACAAAATTATAGTTATAGATGTGCAATTACCGGGATTAAAACTAAAGACTT
TTTAGTCGTTACACATATTATTCCTTGGCATGAAAATGAGTTTATTAGACTAGATCCTTCAAATGGTATT
TGTTTGTCTTTATTTTTAGCAAAAGCATTTAAGAAAGGCTTTATCACTTTTTCTAACAGTTATAGAGTTG
TTTTATCTAAAGAAGCAGAGAAAGATGCTGCTTTATATGAAGAATTAAAGATTTATGAAAATCAAAAAAT
CGAACTACCAGATTGTCAGAAACCTAATTTGAAATATTTAGATTGGCATAGAGAACATATTTTTAAAAAT
TAATTTTGGGAGAGGTTGTATGACAGATATTAGTCAATTAGTAGAGGTGCCATACATCTTTCATTAGTAG
ATTGAAAAAGAGCACTTGAAACAGATAATTTGTATTATTTAGCCTATGGATTAACAACTTTAGATAATTG
TTTTAAATATTACCAATTAATTACACAAAATGAACATTTTTGCTATTCTCAACAAGAAGAAAGAGAAAGT
TATCAGCAAAAATTTCAAAGTATGATTAATGGTTTAAAAATTAAAATTGGCATACAAAGTTCAAATGATG
ATGCGCAATAAGCTACAAAGTTTGATTTTTTAATTGAACGTTATATGTTTTTAAAAGAAGAAAGAGCTTC
GAATTAATATCTTAATGGAGGAAGATTAGTAAATGGCTAGAACGTATAATGTGATTAAATATGTCATTAA
GAAAAATAAGGATGATCTTAAAATACATGGATTAAGATTATATGAATTTAATATAAAAGATGAAAAAGCT
ATAAATATTAGCCAACCCATTTTTGTGAACAGAGCAACATTGATTGAGAAAATACAAAATGGTGAAGCAT
TTACGCACGCCTTTAGAGTAAATCACAATACTTATTATGCAGGCCAATTAATTTCTTTATCATTGAATAA
AAATGGTTATATTAATAACAACTTTGAGGCCTCACGAGATATTATTAGAAACATTGAAGTAAGTATTTTA
GACTATGAATAAAGGTAATACTGATAGAATACATTACAATTAAAAAAGGGAGTATAGGACTCCCTTAATA
AGTTGATATATAAGTGACTTATTTTTTTAATAGAATTTTAATTCCTCTGTTAATGTTCAAGATATATAAT
ATTAAAGCAATTAAAAAGAATATAATAGTAATAATTAAAAGAATGCTAAATATTAATAATTGATGATCCA
AAGGTTTATCAAAGACTTCTTTAGAAAAAATAAATGCCAATCTACCTATAAAAAGACTAACCCAAGTCAT
AATATGATTAATGAATGCTTTTTTGCCATGTTCTGATGTTGGTTCATCAGCAAGTATCCATACAAATAAA
GGTAAAATGACAGGTGCGAAAAAGATACTTAAATAACTCAATGCTGATAAAACGTAACTATTGTCATTTT
TATGCATATTACTATTTGTATTTTCCACTTTTTTCACCTTCTTTACTTTTCTTTACTATTATAAAAACAT
TAATAGCGAGCTATTACAACAGTTATAAGAGAAGCTTACGATATTGTAAGTATGTGTTGTTATAATCAAT
ATAAAATTAAGAAAGACCTGAGAATTTATATTATCATCCACAATCGAAGTGAGTAGCGAAATTTATTGGA
AAAGGTACTTATATTGAAGATATTGTTAATGGTTCATTTTTAAAAAGCCAAGACGATTTGAAGTTAAAAG
CTTCTGACTTCACTGTCGAAGATAACTATAACTACGGTGTACTTATATTTCCAGAGAATCTTTCTCTTAC
AGATAATAATAAGAAATTGGAATCTTTAATAAAAACTATACTATTTACAGGTAAACGATATCAATATACT
TATTTTAAAATTTGATCTTAATAGATAAGGATATAATGATTTAAACAATTTAAGAGATATTATTTTCACA
AAAAAAGAATGCTTTTTGTTAGAGGCACTGAACCCTTAAAATGGGAACTTAATAAAAACACTATGTTCTA
GGCTGCTAATTCTCTGTATTTTACAGGGGATAAGTAGCCTAGTTTTTGTTGAATTCGATTATTATTATAG
TTTTTAATGTATTTTCGACAATATCTATTACAATATGATTAGAGTTATTAAGCTGATTATTGATGTAAAA
AGTTTCAGACTTTAGCGAGGAATGGAAACTTTCTATCGGGGCGTTATCGGCAGGTGTTCCCTTTCGGGAC
ATACTTCTGATAATGCCTTTTTCTTCGCATAATTGATAATAAGCATAAGATGTATAAACGCTGCCTTGAT
CACTATGTAATATACACCCCTCAGGTATATCGATTTGATTTAATGTATCATTAACTAAACGTTGGTCTTG
TTTATCATCTATTTTATACGCCACAATTTCTCCGTTATAAATGTCCATTATCGAAGATAAATACAACATA
GAATGACCAAATGGTAAATAAGTAATATCGGTTGTTAATACTTCCATGGGACAACTCGCTTTAAATTGTC
TTTGTAATAAATTGTCCGTTTTATAATACGGTTTACCTATTCTTGTCGTCTTTTTAGGTCTAACTCGGCA
GTTCAAATGATGCTTCTGCATCACTCTCTGTACTCTCTTATGATTAATTGGTGATGTATAACATTGATTA
ATCAATGCTGTAATCTTACGATAACCGTAGGTATATTGTTTACCAACATGTTGTGAAAATCTATAACTTT
CCCCATTTCGATACCATCGCCACCAATTTTTCACTTGTGTTCTATTTCTAATATTTAATTCTTTCATAAT
TTCTTTTGTTGGAAATCCTGCTGCTTTCATTTCAACTGCTTTATACTTTGTTTCTACTGAATAAGAAGCT
CTTTTCATAGAAAAAAACACCTCCGTATGATTCATTTTAATATGAATTCAACGAAAGTGTTTTTATATAA
TTCCCACTATTGGGGTCAGTCTAAAATTAAAATTGATAACTTTTTTAATAAAATAGATACACTAATTTTA
AAACAAGGTAAAAAAATAGAATTATTAAAACAACGCAAACAAGGCTTACTACAAAAAATGTTTGTGTAAT
TCTGATAACGTCCTATTATGTTAATTGAAAATAGACAAAAATAAATTGAGAGCATCCCTTACCGCAAAGT
GAAGGATGCTCTATTTTTGTTGAAATTAATATAAGCTTCATTCTGATAGATAGTCATTAATAATTGTTTG
CAAATCGTTATTAAGTACCGTTGTTACAGCGTCATCATTCATAAAATCCTCGTAGATTTTATCAAGAATT
TATTCCTCTTACAGACATTCGCGAGAAGTCCGTTTTAATTTTATTAGAAGTAATTCAGGTTTGAACCTAC
CTAAATGAATATATGAGTTATCTTTTATACTACAAAATATATTCAGATTTCAATAATGACATAAAATAGG
CATCTTTATATTTACCTTTAGTGTAGAATTGCTCTTTAAGTAATCCTTCTGTTTTAAATCCTTGTGACTC
GTATATATGAATAGCTTTTTTGTTATCTGCATCAACATATAGATAGATCTTGTGCATATTTAAAATATTG
AATGCATAAATTATCGCTTTTTCGAATGCGAATTTTGCATAACCTTTACCACTGAACTCAGGTTTAATAA
TTATTTGTATTTCACAATTACGATGGATGTAATTAATTTCTACTAATTCAACAATACCTACGACTTGATT
TTCATCTTCAACAATAAAACGTCTTTCCGATTCATCTAATAAATGCTTATCAAATAAATGTTGAAGTTCC
GTTAAGGATTCATAAGGCTCTTCAAACCAATAAGACATAATAGAATATTCATTATTTAATTCATGAACAA
AAAGTAAATCACTATACTCTAATGCTCTTAGTTTCATAATCCCACTCCCAAAATTTTCTTATATATTTGC
ATTATAAATATAAATAACGAATAAGTCATTATTCACTATGAATAAATCTATTTTAACAATTCACTACATA
CTAATTCTCATTTTCTTATTATTCTCTAATATCTCTGATTTATTACTCAGTGAAAGATGCCCTATTTTTA
TCAGTATATAGTTTTTATTTTGATAGATATTGATTAATAATCGTCTGTAAATCATTGTTAAGTAAGGTTG
TGATAGCGTCGTTATTCATAAAATCTTCATAAATTTTATCAAGTATTTCTTTAATATATTTTTTAATCTT
CACACCTTAAATTCACTTGAAAACCAAATCACTTCTAAATTATGATTTTACATAATAAATTTTTAAAAAT
TGGTATTATATAAAATAATCTCAATAATCAGAATTTTTTGTAAATAATAATATTAAAGTGTAAAATAACA
GATAAGAATAGACTTAATGTATATAAATTAAAGGAGTGTTGGAAGTGAAAACTAGAGCAGCAGTTTTACA
TGAAATGGGGGCTAAAAAGCCCTATAAAGAATCTAAACCTTTAAAAATTGAATACTTAGAACTTGATAAT
CCTAGCGAACACGAAGTATTAATTAAAATTCATGCAGCTGGATTATGTCACTCTGATTTGTCAGTAATTA
ATGGTAACAGACCTAGACCTTTACCTATGGCACTTGGTCATGAAGCTTCCGGTGAAGTAATTAAAGTTGG
AAAAGCTGTTACAAGAGTTAGCGAAGGAGATCATGTGGTATGCACATTTATTCCCAGTTGTGGAAAATGT
ATCCCATGTAAAGAAGGACGTCCTGCATTATGTGAAAACGGAGCAATATCTAATGAAAAAGGCGAAATGT
TAGAGGGAGGGATGCGTTTATCTAATGATGAAGGAAAAGTATATCATCACTTGGGGATATCAGGTTTTGC
TGAATATTCTGTTGTCTCTGAAAACTCTATAGTTAAAATTGATAAAAAAATACCTTTTGAACGTGCAGCT
GCATTTGGTTGTGCTATTATCACAGGTATCGGTGCTGTGGTGAATACAGCCCAAATTCGTTCTGGTAGTA
ATGTAGCGGTTGTTGGTTTAGGAGGTATTGGATTGAATGCTATTATTGGAGCTAAACTAGCGGGAGCCAA
TGAAATTATTGCTTTAGATATTAACGAAGATAAATTTGAATTAGCAAAGCAATTTGGGGCTACAGCAACA
TTTAATTCAAGCGATAAAGATATCGATGAGCAAATTAAAGAATATATTCCTGGCGGAGTAGAATATGCTT
TTGAAACAGCGGGTGTAGTGCCAGCTATGAAAGTTGCTTATCAGATTACTAAACGAGGGGGGACAACTGT
AACAACAGGACTGCCTAATCCTAAAGATAATTTTTCTTTCCCTCAAGTTACTTTAGCGGCTGAAGAACGT
ACCATTAAAGGATCATATGTAGGAAGTTGTGTACCTGACAGAGATATACCAAGGTTCGTTAATCTATACA
ACCAAGGACGTTTAAATATTGATTCACTCATCAGTGAGGTTATCACTTTAGATGAAATTAATGAGGGATT
TGATCGTTTGTCTAATGGTGAAGTAGGTAGAATTATAATGAAGATGCATTGAATATAATAGAATTCAAGT
CGTTCCTCCTCTTGATTTCTATGAAAAGAATAACAATTTGAGTAGGAAGATTACTGACAAATATTACATT
TGCATTGTGACTGCCAATCTAATTGTATTTTTACATTTCATATCTATATATTAGAAGATAAATGTTTTAA
AACTAATTACTAATAGTTTTTTTAGATAAAAAAAGATATAGGAGCATCCTTCACCGCAAAAGTGAAGGAT
GCTCTAGTTTTATTAGAATATAGTTTTCATTTTGATAGATAATGATTAATAATTGTTTGTAAATCATTGT
TAAGTACCGTTGTAATAGAGTCATCATTTATAAACTCTTCATAGATTTTATCAAGTATTTCCTCGTCATC
GATGGCTGTGAAATGATGCACCAGACCTTTTACTATTGAAATGTAATTTTGTGATGCTAAACAACTAGCA
ACCGTTCGCCAATTGGATTGTATAGTGTTGTCATGGTTCATAGATAATACTCCTTTACTTTAGTGTCCAT
TTTTGACGTGCTTTAGGGTTGAGTGGATGCATAACTTCGTTCGTTACTGGATTTATGAGCTTTTTTACTT
TCTTTTTATGAGGTTTTAACATTTCCATCACTTGTTCGACACGGTCGATAACAACTGGTCGCTTCGCATA
GGCACCATAAGCAAGAATGACTGTGTCACTTTCACTAATTGCTTTCATTAAGTGTATATCTGTGTGCTCA
TCATAAGGCTCTTTGATATGTTTAAGGTTCTCTGGTGTTTTAATATTAGAGAAAAGATTAACGAGATAAA
CAGCGCCATATTGCTCAGAATTAGCTAATTGATTGAGGATGAGAACCGTAGTAAGATCGAGTGATAATAC
ACCATCTAAATGAAGATACATCGTTATCACAGTACAAGCCGGTTTCTTGTCATCCCATATCTTTTTGAGT
AAGTAGCGATGTTGTTCATCATCGCTAAATATCGCTTCTGTGTGTATCGTACTTTTGATTGTATTCATAT
ATCGTCACTTCCTTTAGTATTCTTCTGGCAAAAGCATCACATAATAAAAAGCGTCTACATCATCTTCTCG
GATGACGTAGACTTTCTTAGGTAATGCATTTTGATTTTTTATATAGTTTGTATAGTGATATTCCAATTTG
TATGCGGGTTGTTCTTGTTCATGTGTAATTGACAACATATTATCATCTTCTTGTAGTTTGAAAATGTGTA
GGTAATCTGTATTAAGTTGATTGTCTCGATCTTTTACCATGTTCCAAAGTAAGATTTGAAGGTCTAGAGA
TAGTTGTTCACTAATGCCTCTTGTGATGTATCGATTGATTTTCATACTATTTTCCTCCATTTTGCTTTTC
TTTCATGATGTCAATCACTTCGTTAATGACTGTAACAGATATTTGTGCCACTTTGATCCAATTATTCATG
GTTATTCCCTCCTTCTTTTAGTAAATGACGTTCATCGATAATCGTATTTTTAGTATCTGTGAGGTATAGA
AAGTCCATATCAAAATGATCCAGATAACCAATACTGATGAGTTGGTTATTAGAATACATTAGAAATGGAT
AGATACTTAGTTCATGTAGCTCATTATTATAGTAGGTATAAGTTTCAAGTATAAGATGTGCAAGTGGGGA
ATCATTAATAAAACGTTTGGGTAGAATATTTTCTGCCGCTTCCTCCAGTGTTTCACATTCCCATGTTTCA
TTGTTAGATAATTGGAATAAGCGAGTCATATATTGTTTGAGTTCTTGAGTAGTTGTTTTCATATCATTGC
CTCCCTAGATAGTGTGATAGTGATGTACTTCATATACATCATTGAGATAATATATATTTGATTTGTCATT
TATTACTGATCCCGTTGACAATATGAGAAAATTCCATATAAAAAACCGCTACAAACCTTGGTATGACAAG
GAAATCCCGAAATTCCGCCTATTTTGACGAACAATCAACTCATTATTTATAAGTATTGATGATAGGGTGG
GGTCTCTGCTTCCTTATATATATTATTTATTTATAAAGAATAACGGGATTTTGGGATTGTGCTTGCACAA
TCCTTCTGCTTCTTCTAATCTGCAAATCCCATTCCTTTCCCGATAAAAAATCATCGTGGGATGTTCTTTA
GCAATTTCAATATAAGCCTCGTGTAGTTATGAAAAAATTACGACAATGACTGTTTCATTAGATAAGTGTT
ATTGAAATTGATAAAGAGAATTCTCAAAAATTTTTAGAAAAAGAAAGAGGAAGTATGTAGATATAAAATA
GATTTATTAAATAGTAAGGTATAATGTTTGCGGTAAAAATAAAGACGAAGTGCTGGAATACACTTCGTCG
ATAATAAGGTAGTTGAAGTTTCGATTATTTTAAATTGATCATTTTAAGCCTACAAATCCCTCTAATGTTT
CACCAGATTTGTACACTTTTGTCGCCTTCTTTTTCCTAAATAACGTAAATGCCAAGGTTCATATTGATAT
CCTGTGATGCTTTCTTTGTTTTTAGGATATCTTATAATAAATCCATAATTATGGGCATTCTTAGCTATCC
AGCGTCCTTCCTCAGTTTTACCAAAACTAGCATATAGATTTTCACAACAAGTTGGTAAACAATATACCTA
CGGTAAAGGATTAGAAGAGCTGTCAGAAGTAGAACAATTAAAATTAGAAAATAAGAGAAAAGATATAGAA
TTGGATATTTTAAAAAAGTACAAGGTATTGGAAAGGAAGTGGTACCAACAGTAGTCATAGATTTAGTGGA
TCAATTAAAAGTAAAATATTCAATCAAATTGCTACTAAAAGTATTAAACATACCTAAATCAACATATTAC
CGATGGAAAAACAAAACCCATAAAAATGATACCGTAACACAAAAAGTTATTGAATTATGTAAAGCTAACC
ACTATACCTACGGTTATCGTAAGATTACAGCATTGATTAATCAATGTTATACATCACCAATTAATCATAA
GAGAGTACAGAGAATGATGCAGAAGCATCATTTGAACTGCCGAGTTAGACCTAAAAAGATGACAAAAATA
GGTAAACCGTATTATAAAACGGACAATTTATTACAAAGACAATTTAAAGCGAGTTGTCCAATGGAAGTAT
TAACAACCGATATTACTTATTTACCATTTGGTCATTCTATGTTGTATTTATCTTCGATAATGGATATTTA
TAACGGAGAAATTGTGGCGTATAAAATAGATGATAAACAAGACCAAAGTTTAGTTAATGATACATTAAAT
CAAATCGATATACCTGAGGGTTGTATATTACATAGTGATCAAGGCAGCGTTTATACATCTTATGCTTATT
ATCAATTGTGCGAAGAAAAAGGCATTATCAGAAGTATGTCCCGAAAGGGAACACCTGCCGATAACGCCCC
GATAGAAAGTTTCCATTCCTCGCTAAAGTCTGAAACTTTTTACATCAATAATGAGCTTAATCACTCTAAT
CACATTGTAATAGATATTGTCGAAAAGTACATTAAAAACAATAATAATAATAATAATAATCGAATTCAAC
AAAAACTAGGCTACTTATCCCCTGTAAAATACAGAGAATTAATAGCCTAGAACATGGTGTTTTTATTAAG
TTCCCGTTTTAAGGGTTCAGTGCCCTAGGATTATAGGCTCTTTTGTTTATAAAGGTAATTGAACTAAAGT
ATTATAATTTCAATTCTTAATTAATGTTCCTATTTTACCGTCTAAAGCGTCCCCTAATCCTGCTAGAGAT
GTAATCAAAACACTGCCTTTAGTATTTTTTTCAAGAAATTGAAGTGCAGCTTCAACTTTTGGAAGCATAC
TTCCTTTAGCAAATTGACCATCAGAGATATGTTTTTTCATTTCATCCACAGACACTTCATCGAGACCTCT
TTGGTTTTCTTTTCCATAGTTAATGTAAACATGGTCCACAGCAGTTAATATGATTAATTGATCAGATTGT
AAATGTGCTGCTAATAAAGCACTCGTTTTATCTTTATCAATAACTGCATCAACACCTGTATAAACTTCAT
TTTCCTTAATTACTGGAATTCCACCACCGCCGGCAGCGATAACTAGTGTTCCATGAGTGATTAATGTTTC
TATACTATCTAACTCAACTATACTTATAGGTTGTGGGGAAGGGACAACGCGACGATAGCCGCGTCCAGAA
TCTTCTACAAAAGTATAACCTTTTTCTTTCGTAAATTTATCAGCCTGCTCTTTTGTATAAAATAATCCAA
TTGGTTTAGTAGGGTTATTGAAAGCAGAATCATCGCTTGCAACTTGAACTTGTGTTACTAGCGTAACAAC
TTGTTTATCTATGCCCATTGAATGAAGTTCGTTTTGTAAACTTTCTTGCATCTGATAGCCAATATAAGCT
TGACTCATAGCACCACATTCAGGGAAAGGAAAAGGAGGACCTTGTTTGTGTTCCGCCGCATAATTTAAAC
CTAAGTTAATACTTCCAACTTGTGGACCATTACCATGACTAATTACAATTTCGTATCCTTTATCGATTAA
ACTTACTAGAGATTTAGATGTACTTTTTAATAAATCTAATTGTTCTTTAGGCGATTGTCCTAAAGCGTTA
CCACCCAAAGCTACGACGATTTTAGACATATTTATATCCTCCTTTCATTTACTCTCCTAATGTTGCTACC
ATGACTGCTTTTATTGTATGTGCTCTATTTTCTGCTTCTTGGAAAACAACTGATTGTTCACTTTCAAATA
CTTCATTTGTTACTTCCATTTCAGTTAGACCATATTTTTCTTGAATTTGTTTACCGATTATTGTTTCAGT
ATCATGGAATGATGGTAAGCAATGTTCAAAAATTGTATGTGGATTACCTGTTTTTTTCATTAATTCTTTA
GTTACACGGTATGGTTCTAATAATTTGATACGTTTTTCCCAAACTTCATCAGGTTCACCCATAGATACCC
AAACATCTGTGTAAATTACATCAGATCCTTTGACACCTTCATCAATATCATCAGTTATAAGGATTTCACC
ACCGTTTTTGTCAGCTATATCATTACACCGATTTAATAATTCATCAGTTGGATTTAGTTCTTTAGGACAT
ACAAGATGGAAAGTCATGCCCATGATTGCTGCTCCTTGCATTAAGGCATTTGCAACGTTATTACGTCCAT
CTCCAACATATGTGAAGTTAATTTCATTATATGGTTTTTTCAATACTTCTTTAGCTGTTAAAAAATCAGC
AAGTACTTGTGTAGGATGATCTTCATCTGTTAAACCATTCCATACGGGAACGCCAGAATATTTTGCCAAA
TCCTCAACTACTCTTTGTGAGAATCCACGATATTCTATGCCATCATACATTCCACCTAAAACACGAGCAG
TATCTTTGGTAGACTCTTTTTTACCCATTTGAGAACCTGTTGGCCCAAGGTATGTTACATGTGCACCTTG
ATCATAAGCCGCTGTTTCAAATGCACATCGAGTGCGTGTTGAATCTTTTTCAAAAAGTAGAGCGATATTT
TTACCTTTCATTTTTTGTTGTTCTATTCCTGCATATTTTGCGCGTTTAAGATCTTCAGATAAATTAAGTA
AAAATTCCATTTCTTTTTGTGTGAAGTCTAACAAAGTTAAAAAGTTTCTATTTCTTAAATTTTTCATTTT
GAATATCTCCTTTTCAATTAATATTTTATTCATGTTATTTTTTTATAATCCAATTTCTTTTATCTTGATA
TATAATATTTTCTATTTTTAATTCTCTGATTATTTCACCAGTAGTTTTTCTGTTAAGTCCAGATAAATTA
CTTATTAATTGAACAGTCATAATTTGTTTTAATTCATAGAATTCTCCATTATCATCCCCAATTGAAAGGC
ATAAAATTTGTAGTATTCTTTCAATTCTTTCTTTAGCTGAATTAGCTCTTAACGCCATAATATATTCTAC
TTGAAATTGAATAGTCTCATTAAGTTTCTTGAAGAGACTTTCAAATATTTCATTATGCTTTCTACATAAA
TACTCAAGTAAATCTTTCGGTAAAGTTAATATTTTACAATCTGTCAAAGCTGTACATATTTCATATGGTG
CAGGGGTTTCATTAAATATGAAGTTCATTGGAAATATATTTTCGTCTTTACTTAATCTTAAATAATTGTC
ACCAGTAATATTAGAAGATTCATGTAAAATACAACCATTTACTAAAAAGTATACAAATTTTATTTGATCA
GTTGAATGATATATGACTTGTCCTTTTTTATATTGATAAAGTGTTAAATCCTCTTTATAAGGTCTAACAA
TACTAACAGGAATATTTAAGTATGATGCTAATTGTTTAAGATTATTATCAAATTCATATTCTGAATTTTT
AATATAAATATTTTCTTCATACATAACTATAAACCCCTTAAAAATTACTTAGTTTAAATCATAACTTAAA
ATACAGAAATATTACCTGTAATCAAACGAACTATTCCTATTATTGCAAGTACAATGATGAATATGAATAA
CGTATAATCCAATTTTGTCAAATGTTTGTTATTATCCCTTTGTACGTAGCTGTATACGAGTAATCCAGGT
ATATATAACAACATCGTTAATAGTAAATAATCTAATCCAGCTGCATAAACCAACCAAATTGTGTAAATAG
ATGCAATAATTCCTATTATCCATTGTTTTAAATTAGCTTTAGATTTATTTTGAATAGTATATTTAACCTG
GTAAAAAGCACTGAGTGTATATGGAATTAAGATTGCACTTGATGCAAGTGAAAACGCAAACTGATAGGCA
CTATCTGTAAACAACATACTAATTAAAAATAACTGAACTAATATATTAGTAATAATTAAAGCGTTGACCG
GAGCTTTATTCTTATTTTCTTTAGCAAACCATTTCGGGAAAAGTCCATCTTTAGCTACAATGAATGGTAA
TTCACCAGCTAGTAATGTCCATCCTAACCAAGCTCCTAAAACAGAGATAATTAAGCCTATATTAACTAAC
ACTGAACCCCAATGACCTACAATATGTTCTAATACTTGTGCCATTGATGGATTAGCAAGTTTTGAAATTT
GGTTCTGCTGAATGACACCTTGGGCTAGTACAGTCATTAAGAAATAAATGACTAGCACAGAAATCAAACC
AATAACGGTAGCAGTTCCTACATCCTTTTTAGACTTTGCACGTCCAGAAAAGACAACGGCTCCTTCAATC
CCTGTGAATACCCATACAGTTACTAACATAGTACTTTTTACTTGTGCCATTGTATCTCCCCAACTAAAAA
CGCCAACACTTCCACTAGTCATACCATAAAAACCGGATTTAAAAGTACTGAAGTTGAATACAACTATCAT
GCATATAATAACTAGAAATATAGGTATTAATTTAGCTACTGTAACAATACTATTTATAAACGCTGCAGTT
TCTACACCTCTAAGTATTAAAAAATGTACACCCCATAATAAAATTGATGCTATGATAATACTTGGAAGTG
TGTTACCTCCTTTAAATATAGGGAAAAAGTTACCCACAGCTGACATTAATAGGGTTGCATAAGCCACATT
ACCTAGAAATGCTGCAAACCAATATCCCCAAGCACTTGAAAAACCAATAAAATCTCCAAACCCTGTTTGA
GCATAACTATAAATTCCTCCATCAAGATCTGGTCGCTCATTTGTTAAATTTTGAAATACGAAAGCAAGAG
AAATCATACCAATAGCAGTTATTATCCAACCGATAATTATTGCAAGTCCACCAGCTTGGCCACCCATATC
TGAGATGATATTGAATGCACCACCGCCTATCATAGAGCCTATGACTAAACCAATTAAGGAAGTTTTACCT
AATTTATTTTCATCCATATTAATCTCCCCTAATAAAGGTGGTAAAAATCTTGTTATTTGATTTAATGAAT
GAATTACTTGTGACTTTTACCACCTTTCAAATTTAAATATCTTCTCTAAATAACGGCTGACTCATACATC
TTGGGCCTCCGCGTCCACGTACAAGTTCACTACCAGTAATTTCAATCACTTTAATTCCTTTGTCGCGTAA
AAGTTGGTTTGATACATAGTTGCGATCGTATGTCACCACAACCCCTGGTCGAATACATAATGTGTTTGAG
CCATCATTCCATTGTTCACGTGCACCATCAATAACGTCGCCATTACCTGTTGGAATAAAGTCCACTTTTT
CTACTTCTAAAACTTCAGCAAGTGTTTCACGTAACTTGCTAGAACGAGTAATTTTTATATCGTCCTTACC
ATCATTTTGTTCTATGGTAAATATATTCATATTATTTTCTTCTTTAAATATTGCTGCATGTACTGTAAAC
TTATCGTAGTCAATCATAGTTAGTACTGTATCTAGGTGCATAAATGTACGTGTATTAGGTATTTCAATAG
CTACGATTTTTTTAAAACTTGTGTTTGCATCTTTGAAAATATTACGTGCTAACTTTTCTATTGCTTGAGC
TGATGTACGTTCTGATATACCAATAGCTAAAACATCTTTCGATAATACTAATTCATCTCCACCTTCAATA
TTAAATGGTGAGTTACGATCTAACCATACTGGTACATCTTTATCTTTAAATCTTGGATGATGTTTCAGTA
TATATGTCATAAAAATAGATTCTCTACGTCGTGCTCTCCAATACATTCTGTTAATTGTCATTCCTCTACC
AATTGAAGCTTGGGGATCTCTTGTAAAATAAAGGTTGGGCATTGGATCTAAGTAAAATGGATATCTATCA
TCCATATATTCTACTAAATGGGTTGTTTCAAGTTGAATTTCTTCTTTACGTACGCCAGCCATGATTTTAT
TTACAAGTTCTTGGTCAGATAACTTTGAAAAGAATTCTTTAATTTCAGTTTCATGACCTAATATTGTCTT
TTTAGATTCTGTTAATATGTCGTTTATGAAGTTCTCGCGTACTTCTGGCTCAGTAATAGATTCTGCTGCA
AGTTTTTCTAAATAAACTACTTCGATTCCTTCATCTCTCAAAGTTTGAGCAAATTTGTCATGCTCTTCTT
GTGCAACTTTTAAGTAGGGAATATCATCGAATAATAAACCACTTAAATGATCAGGTACTAAATTTTCTAA
TTCTTTTCCTGGTCTTTTTAACAACACAGTTTTCAATTTGCCTATTTCACTATTTACTTGAATGGGTCCT
TGTACCATTTCAAATTCCTCCTTTGCTTTATTACATTCACATTATAAAACGCTTTCAAAAAACATCGTGT
GATTTAATTCACAATTGTTTAGGGAGGGTTTTCACATATATAGATTTATTCAATGCAAAATTTTGTATGA
ATATGTATTTTGTACTATATAATAGTGAATAATTTGAAAAATCTCATTGTTAAAACCTTATCTTATTCAA
GCAAAAAGATTTTTTACTCATTTTTTTGTATTAGTAATCATTCCTATTAATATAATCATTTAATTTTTAA
GGGAATAATTGATAACAAACAAATTCTGCTATTTCATTTGAAGAAGTCAAAATCATCAAAGTATCGTTAC
CTCCAATAATTCCTAATATTTCTTTCATTTGTAATTGATCTATGTAATAACTTATACTTTGAGCAAAGCC
AGGAGATGTTTTTATTAAGACATAGTTATTTAGCGTTATAAATTCAATAATCTCATCACTAAATATTTCT
AATTGTTTTTTTGCACTTAATTGATTTGTTTGATTTATTTTCTTGTAAATATACTTTTTATTTTCAACAG
GGATTTTGTAAATTTCTAATTCTTGTAAGTCACGAGAAATAGTTGTCAAGCTATAGTAAACTCCAAAATG
TCTTGCCATGTAATCCACTATTTGTTGTTTTTTATTAAACTGATTCTGTTGTATAACAGTTAAGATAAGA
TTTAAACGTTTTTCTTTTTTCATTTTTATTACCCCCTTTATTATTTTTGATTATGAAATAGATTTTAAAT
AACTGTATAAAAATCACTTATAAATCTCAATTTACAAATAATTTTGAAATAGTGGATGCTTTAATTATAA
GTAGATTATTTTATGCCTAAAAGGAGAGATTAATTAGAATAGATTATAGTCATCATAATTATAAAATCAA
AATAATTTGCGTAATAATAGCGAAATGTGTAAATTGTAAATGTCAGGTAATAACCACAATATCTCATAAA
AGAAGTTTGGAAAAAGGCATTGAAATAAAAAGTAGTTTATAAGTTGAAGATATTTAGGTATGTATTAGAG
CGCTTTATAAATAAATAGGTTTATACAAAGAATTACAAAAATAATATAAAAAATAGAATCTAATACATGA
TAAGGAATATATTTGAATAATTTGAATATGAGAATAAGCATACATATTTAGGGTATATATAAGTAATAGA
CATCTAAATAATAAGTAATAGGAGGCTGGTGTAGATGTTCAAAAATATATTATTACCCTATGATTTCGAA
AATGATTTTAGTGCTATCCCTGACTATTTAGAAAAAGTCACCGATGAAGATTCAGTTGTTGTAATTTATC
ACGTTGTAACAGAAAATGATCTTGCAATTAGTGTCAAGTATTATAATAAGCATAAAGAAGATATTATTAG
AGAAAAAGAGAAAAAACTCACTCCATTTTTACGTGAATTAGAAAAAAGAGATATTCAATATAAAATAGAT
GTAGATTTTGGGCATATTAAAGATACAATCTTAGAAAAAATTACTTCTGGAGATATAAATAATGGTGAAT
TTGATTTAGTAATTATGAGTAATCATAGAGTCGATTTGAATATTAAACATGTTTTAGGAGATGTTACACA
TAAGATTGCTAAAAGAAGTTCTGTCCCAGTACTAATTGTTAAATAAACATAAGAAGTAAGAAATTTATTA
ATTCAAAAAGCCTAAATACTTTCTCACAAATCGAGAGAGTATTTAGGCTTTTTTATTTTTTTAATAAACG
TAATGAATTTAATATAACTAATATTGCTGCACCTGTATCACTTAGAACAGCTAACCAAAGTGTTAGTAAT
CCAGGGAATACTAACACAAAGGCAATTAATTTAATAATTATAGCAAAATATAGGTTCTGTTGCAAAGTTG
AATCTATAGTATAATTTTAACAAAAAGGAGTCTTCTGTATGAACTATTTCAGATATAAACAATTTAACAA
GGATGTTATCACTGTAGCCGTTGGCTACTATCTAAGATATGCATTGAGTTATCGTGATATATCTGAAATA
TTAAGGGAACGTGGTGTAAACGTTCATCATTCAACGGTCTACCGTTGGGTTCAAGAATATGCCCCAATTT
TATATCAAATTTGGAAGAAAAAGCATAAAAAGCTAATTACAAATGGCGTATTGATGAGACGTACATCAAA
ATAAAAGGAAAATGGAGCTATTTATATCGTGCCATTGATGCAGAGGGATATACATTAGATATTTGGTTGC
GTAAGCAACGAGATAATCATTCAGCATATGCGTTTATCAAACGTCTCATTAAACAATTTGGTAAACCTCA
AAAGGTAATTACAGATCAGGCACCTTCAACGAAGGTAGCAATGGCTAAAGTAATTAAAGCTTTTAAACTT
AAACCTGACTGTTATTGTACATCGAAATATCTGAATAACCTCATTGAGCAAGATCACTGTCATATTAAAA
TAAGAAAGACAAGGTATCAAAATATCAATACAGCAAAGAATACTTTAAAAGGTATTGAATGTATTTACGC
TCTATATAAAAAGAACCGCAGGTCTCTTCAGATCTACGGATTTTCGCCATGCCACGAAATTAGCATCATG
CTAGCAAGTTAAGCGAACACTGACATGATAAATTAGTGGTTAGCTATATTTTTTTACTTTGCAACAGAAC
CTATAAAAAACATGGGCTTAAAGGGTTAATTTATATAGTATTACTGCAAACATTGATTTGGGTCAAAAAT
TAGGGGTATTAAAAAAATGAATGAATCATAATTTTATCAAGCTGATTGGAGAGGTTAAAATGCATTATAT
AAAATTTATTGAGTCAAAAGATAATACAAAACTTTATATGAAAGTGAATGATATTCAAGATGCAAAAGCG
AATATCATTATAGCTCATGGTGTGGCAGAACATTTAGATCGTTATGATGAGATAACAGCATATTTAAATG
AAGCGGGTTTTAGTGTTATTAGATATGATCAAAGAGGGCATGGTCGTTCTGAAGGCAAGCGTGCCTTTTA
TAGCAATAGTAATGAAATTGTCGAAGATTTAGATGCGATAATAAATTATGTGAAGTCAAACTTTGAAGGT
AAAGTTTACTTAATCGGTCATAGTATGGGTGGTTATACAGTCACTTTATATGGAACGAAACATCCAAATA
CAGTGAATGGTATTATAACTTCTGGAGCATTAACACGTTATAATAATAAACTATTTGGCAATCCTGATAG
AAACATATCACCTGATACTTATATAGAAAACAATTTAAGTGAGGGGGTATGTTCTGATTTAGAGGTAATG
GAAAAATATAAACTTGATGATTTGAATGCGAAACAAATCTCTATGGGGCTCGTCTTTTCAATAATGGATG
GTGTTAGGTATTTGAAAGACAATGCTCAACAATTTACAGATAATATTTTGATATTGCATGGCAAGGAAGA
TGGGCTAGTAAGCTATGTAGATTCTTTACAGCTTTATCAAGAAATAGGATCAGCACATAAATCATTACAC
ATCTATGATCGTTTGGAGCATGAAATATTTAATGAAAGTTCTTATAATAGAACTATTTTTAACGAAGTTA
TTGAATGGCTTGAAACGGAATTAACTTATAACTAAAACAGTATAGTTCCGTGTATTTGATTATAAGAAAT
TATGAGGATATTAAACATACTAAGATTAGCTATGAAGAAATCTATGACGATAGATTTTTTCATAGCTATT
TTTTATAGTTATAGAGAGGAGTAGACTGTCCAGACTCTTGGATTTTAAATCCGTAAAAAAAACAAGTCAG
CTTTACTCTCACCTTTTGAAATTCGTTTGTAGTATGTTGGGTTCTTGAAACCGTGTATAGGAAAATGAAA
TGAGAAAGGTTAAGTAAAGTTTTTAGCTTCTCAACTATTCAAAGGAGGTTTTTTTATCGATTACTTAGGT
GTTGATATTAGTAAAAGGAGTAGTGTAGTTGCACATTATAAAAATGGAAAATTCCAAAAAGAGTTTTTCA
TCCAAAATAATAAAAATGGCTACAATTATTTACTCAAGTATTTGAATGACTTAGACCACCCACAACTCAT
TTTTGAATCTACAGGTATCTATTCAAGAGGTATGGAACGATTTTGTTGTGTAAATCAAATTAACTATATT
CAAATGAATCCGTTAGAAGCCAAATTTAAAACGAGCGCTCTAAGATCATGGAAAACTGATCAGGCAGATG
CTCATAAGCTTGCTTGTTTAGGACCGACGCTCAAACAAACAGGCAGCTTACCTATACATGAGTTAATATT
CTTTGAATTAAGAGAACGTGCCCGTTTTCATCTAGAAATCGAGAATGAACAAAATCGACTTAAATTTCAG
ATTCTTGAATTACTCCATCAAACATTCCCTGGTTTAGAAAGATTATTTAGTAGTCGATATTCAATCATTG
CACTCAACATCGCAGAAATTTTTACTCATCCAGACGTGGTTCTTGATATCGACAAGGATGTACTTATTAC
ACATATATTCAATTCTACAGATAAGGGAATGTCAATGGATAAAGCTACAAAATATGCACTTCAATTAAGA
GTGATTGCTCAAGAAAGCTATCCTAATGTCGATAGACATTCCTTTCTAGTCGAAAAATTACGCTTACTTA
TTCAACAATTAAAACAATCTATTCATCATCTCAAACAATTAGATGATGCCATGATTCAATTAGCACAACA
ACTCGATTATTTTGAAAATATTCATTCGATACCTGGTATTGGTAAGCTAAGCACAGCTATGATTATTGGG
GAGATTGGTGATATTAAGCGATTTAAATCAAATAAACAACTCAACGCTTTTGTAGGCATTGATATCAAAC
GATATCAATCAGGTCATACACACTGTAGAGATACCATCAACAAGCGTGGTAATAAAAAAGCGAGAAAACT
TTTATTTTGGGTGATTATGAATATAATAAGAGGGCAGCATCATTATGACAATCATGTCGTCGATTATTAC
TACAAACTAAGAAAGCAGCCTAATGAGAAACCTCATAAGACTGCCATCATTGCTTGTATAAATCGATTAT
TAAAAACGATTCATTATCTGGTAATGAATCATAAATTGTACGATTATCAAATGTCACCACATTAGCCAAA
CGTACAATTAAATATATTTTAATACCTTATTCAAAAAATTAAAATGAACGGTTTAGTTAAGTAATGCTTA
TTTTAATTATAAGTACTTGACTAATCGTAAGAAAGAGCCTAGGACATAAATCAATGTCTCGCGACCACAG
CTTAATTTTTGGTGTTCATTCATGACTTTAAAAAATCCTTATTGCATAAATGTACATAGTGTAGTACTAT
TCAAAACGTAATTATTACGATTTGAATTAAGCGAGGAGAATGAAATGACTAAGACTTATGACGTTTGGTG
GCAAAAAGGTCAAGAATCAGATGATGATATGGCACGAGACCATCAAGAAGCTTGGGAGAGAACAATAAAA
ATGCTTGATACATCTGACATCGAAGGGAAAACGATTTTAGATGTGGGATGTAATCAAGGCGGATTTTTAC
GACAGTTATACGATACAACACCGTTTAAAAAAGGTGTTGGCATAGATTTAGCACGTTTATCTTTGGAAAA
GGCAGAGACATTAAAAGGACAACGTCCACTTACATACTATTTAACAGATAAACCGCAAGAAACGAAGCAC
GTGTTTGATACGGCAGTAAGTACGTCTGTCTTGTACTTAATAGAAGATATTCCGCAACATGCAAAAGATT
TAAAAGAGGTATTGAAACCAGGCGGTGTTTATTACGCTTCATTCGCGGATTTAACTAATAACCCAAGTCG
TCAGTTTATGGATGACACGATTAATCAATATGGTGCAACACCTTCTCAGAATCACTCTCTAAAACATATC
GTTGATAGCTTTGTGGATGCAGGATTTGAAGTTGCAGTAATGAAAGAGCATGTACCTGACGTGATTGATT
TAACACATTATAGCGATTTTTATTTATCACCGAATGATTATTTACAAACACTATATGAAGAATCGTTTTT
AATAAAAGCAAGTGTGAAAGAAGGTACTGAGAAATGAGGAAATGTGTATTAATGACGGTAGCAGCAAGTG
CTACGCTCTTATTGGCAGGTTGTGGCAATGGTCAAAAAGAAGATAAAGATGTTACGGTATCGCTACCTAC
TGAAGCAAAGGCGGATAAACTTGACGCGCAAGGCTATGATGCAGCGATGCCCGTTTATAGTGCAGTGTAT
GATGCATTAGTTAAATATGATAAAGATAAGGGTATTAAAGCAGGTTTAGCAGATAAATGGAGCGTTGATG
AATCAGGGAAAGTTTATGAATTCCATTTGAAAAAGAATGTTAAATTCTCAGATGGTTCAGCATTAGATGC
TAAGGACGTGAAATTCTCGATTGATCGTGCGAAAGCGATGAACAAAGATTCGACTGTAGAAACGTTAAAA
AAATTAGATAAGGTCGTTGTTAAAAATGAGCACGTGGTCCAAATTAGATTGAAATCTCCTTCAAATCAAG
TGTTAAATGAATTAACACAAGTGAGACCGTTGCGTATTATGAGTCCACATTCAGTAGAAGATGGTAAAGT
AAACGGTAAATTTGAAAAAGCGATTGGAACAGGTGCATTTGTTGTTGATAAAACTGGTAAAGAAAAAACG
ACAATGAAGCCAAATAAATATTTTGACAACGGTCACCCAGTCAATTATCATCTTGCATTCCAAACGATTG
AAGATGGGGACTCAAGAAATTCTGCAGTACAAAGTGGTTCTGTAGATATTTCTGGTGGTGCTTTAGGTAT
GCTCTCAGACGAACAAATCAAACAAGATAAGAAAAATAAGAACTTAACGATTGAAGATAGACCTAGCACA
GTAAGTCACTTTATGGCATTTAACCCTAAAAATGATGTATTAAATCAACGCACAATTCGTGAAGCGATAA
GTAAGAGCATCGATGCGAAAGACATTGCGGGCAAATCTGTAAATGGTCTGTTCCAGAAGAACGTACAATT
TGTGACTAAAAATAATCAACAGCCACACGATTATGATATGAAAGCGGCTGAAAGGTTACTTAAATCAGAA
GGATATCATAAAAACGATGACGGCATCTTTGAAAAGAATGGCAAACCTTTATCATTTAACTTAGTCATTC
AAACTGCAGAGTTCCCAAATTGGAAAGATAAAGCTGAAAAAGTGCAACGTCAGCTTAAACAAGCCGGTAT
TAAGTTAAATGTGAAAACGTTAGATTCACAATCATACTATGATACATTATGGACGAAAAAAGACTATGAT
TTGATTTTCTATAGAACGTATTCAGATGCATTAATGCCTTACAACTTTATAAGTTCAGTGTTTAAAAATA
ATGATGGTCAACCAGGGGTGTTAGCTGATGATGAAACATTAACGAAACAGCTAGACGATTTCCCATCAAC
CGTATCAAAAGAAGACCAACAGTGTTCATTTGATGACATATTTAAACACTTTAATCAACAATACTATGGT
GTGCCAATTGCTTATCCAAATGAGACGTTTGTAGTGAGTGATAAAGTAAAACAATTCAAATTCTCTGGAC
TTACGGATGCACCAATTGATTATAAAGCGTTGAAAGTTAATGAATAGCAATGCTCAAACGTACAATTAAA
TTCATACTTTATTTAATCGTAAGTTCGTTTATTATCTTCATTTTAGTTGAGAAGACATCTGGTAATCCAG
CGATTCTGTATCTACAACGTCATGGTTATACGTCGATTACGCAAGACAATATTGAAGCGGCACAACATCA
ACTTGGCTTAGGACAACATGTGTTACTAAGATATATCGATTGGGTTGGACATGCACTCACGGGCAACTTA
GGATACGGCTTTAGTACGAACGAAGCAGTTACCGCTATGATAATGGAAGCCATCGTGCCGACGCTTGTGC
TAATCATTGTCTCTAGTTGTATCATGTTGCCATTTGGCTATATTGTTGGTTACTTCGTTGGGACGCGTCC
GCATACACGTTACGCTAATGGAATTCGTGGATTCGCCCAAGTGATGACCTCAATGCCAGAATACTGGTTA
GCTATTTTATTCATTTATTATTTAGGCGTACGTTGGCAATTGTTACCATTTGTAGGTAGTGATTCATGGC
AACACTTTGTGCTGCCAATCTTCACAATTGTTGTTATAGAAGGGTGTCATATCTTATTGATGACAGCACA
TCTGATTACACAAACGTTAGATCAAGATGCGTATCAACTGGCGCAGTTAAGACATTTTTCGTTAAAAGCG
CGTATCATCGTACAAATTAAAGAGATATTTGCACCACTAATGACGATTTCAATTAACAGTATCATTCATT
TAATTGGAAAAGCCGTAATACTAGAAGTCATCTTCAGCATGTCTGGTATAGGTAAATTGTTGATTAATGC
TATTAACCAACGAGATTATCCACTGATTCAGGGCATTGTCATCTTTATCATTGTCTTTATTATGCTAATG
AATTATTTAGGCGATGTGATTATTTTGAAGAATGAACCTAGACTTCGACGACGTCATACCCAGCAGTCAG
GCAATGAGAAAAGAGGTACGATGTGATGAAAAAATATCAAACGTACATCGCAATAGGTTCACTATTGAGT
TTGATGGTTGTATTAATTACGTATGGTTTAATGCAAGACACGCAACATTTGAACCCACTTGAGTCACCTA
ATGGACAACATTGGTTGGGTACCGATCAATTAGGCAGAGACTTCTTAGTAAGACTGATTGTCGGTAGTCT
TGTCACATTGAGTTTAACAGGCATAGTGATTCTATTAAGCGTTTGTATGGGACTTATCTTTGGCTTAATT
GCAGGCATAGAAAGACGATGGTTAGATCAAATCATCATGTTTGTTGCCGATATGTTGCTGGCTATTCCGT
CATTTATTATCGCATTAGTCATCTTAAGTTTAGTAAGTAACTCCATGATAGGTTTGATACTTGCTTTAAC
GATTGGATGGATAGGACGTTATTTACGTTACTTCAGAAATTTAACGCGAGATATTCAAAAACGTCCATTT
GTTCAATATGCACGATTGAGTGGGAACTCAACATTCAAAACGACAGTAACACATGTGATTCCACATTTAT
TAAGTAGTATATTCGCTTTGGTAACGGCTGACTTTGGCAAAATGATGCTCAGCATATCTGGACTTGCTTT
TCTAGGACTAGGTATTAAACCGCCGACGCCTGAGTTAGGAACAATTCTTTTTGATGGGAAAAGTTATTTC
AACGGCGCACCGTGGCTCTTCTTCTTCCCTGGTGTATTGTTAGGAGGTTTCGCCTTATTATGTCAAATTA
TCAACAAAAAAATAACGCAGTAAATACGGTAGTCAACGTCAATCAATTATCGATTTTAGATCAAGAGAAA
GTATTGTTAAAGGATGTTGATTTGACAGTAACTAAAGGTGCATTTCATTGCATTATAGGTGAAAGTGGCA
GTGGGAAATCACTGTTAACAAGAACAATACTTGGAATGAAACAATCACAATTATGTTATCAAGGAGATAT
TGACATCGATTTAACTCAAACAGATGCAGTGTTTCAAGATGTTCAAAGTAATATGTTTCAAAATATAACA
TTAGCTAAGCATTTCCAATACATTTATGAAGCCAATCGCACACATCTCACTAAACAGCGTATTAAGGAAG
ATGTCTTACAGATGATGCAATTACTTGGTTTAAGACAAGGGGAACAATTGCTTGAGCGTTATCCCTTCGA
ACTTAGTGGAGGTATGGCACAACGTGTCGCCTTTATAATGTCATTAATTAGACGTCCGAACTACTTATTT
TTAGATGAACCAACGAGTGCACTTGATCAAGAAAATATTAAAAAGTTTATGCATTACCTTCTTAGGGCAC
AGGAGCGCTACCAAATGACCATTGTTTTTATCACACATGATATTAACTTAGTGAAAGATTGTGCCACACA
TATTAGTATTATGCAGCAAGGTAAATTGATAGAAAATGGTGAGGCCGCGTCGATCTTAACTAAGCCGACA
CATAATTACACGAAAAAATTAATTACGATTGCACATCGGAGACAACCTTATGCTTAAAATAGAGAGATTA
ACCAAATATATAGACACGCAACTGATATTTAAAGAGATATCATGTACAATTAACGACCAGCACTTACTCA
TAAGTGGGGAGAGTGGTTGTGGTAAATCCACATTAGCCAAGATTATCGCTGGCTTAGATACGGATTATCA
GGGCGAATTATATCTTAATGGGCGCTTACGTGAATCTTATACGTCTAAAGAGTGGATGAAGCACATCCAA
TATGTACCTCAATATCAACGTGATACTTTAAATCAGCGTAAAACGGTATTAGCTACATTATTAGAACCAC
TTAAGAATTATAAGGTAAATAAACAGCGTTATACATCAAGCATTGAAGCAGTGCTTGATCAGTGTAATTT
ACCACACGATATACTTAATCATAAAGTTTCGACATTAAGTGGTGGCCAATTTCAACGCGTCTGGATAGCT
AAAGCTTTAATATTAGAACCAGAGATTCTCATATTGGATGAAGCTACAACCAACTTAGATGTCATTAATG
AAGAAGCTATACTTCAAATGTTGATTTCCTTAAAGATGACACAATTAATCATTATTTCACATGATACATA
CGTCTTAAGCCAATTTGAAGGAATTCAGTTACAGCTAAATAAATTGAATAATTAAGATCACAAATCTTAA
TATGGTGAATATTTAATGGTACCTAAAAAATAAAATTTAAACTACAATGTCTAAATCCATATGTTGTTTC
ATTAGAGGATTTAAAAATGATTATAACACTAAAAGATTTCAAATTATTATATTTAATATAAATTTACATA
TGATAAACGAATAACAATTCCAATATAAATTATTTTTTGATTATTTTTATTTATAACTATATATTTTATA
TGAAAAATATAAGTTATAATAATAAGTTTAATATTGCCTCGTGGTTCTGAGCTTGAACTTATCTCTAAAT
CATTTTGAGCTACTTATCTATCAATTCATATATTCTATAACAATATTTGTGACATCACGTGCTATTTCAT
GAAGTGATTTTACGATATCACCTTCTTTAGAAAAAATATATTTCAGTAGGCACCGACGTATACAGAATCA
TTTGAGTATTAAAAATAAAAACTAGAAAAAGAAACCGCATCATTAACTGATACGCAGAATCATATTATAA
ATAAAACTAAAAATGAGGTTGTATATAACTCACTCTGAAATTGATTGAATATATAGTATCTTTAATAAAA
TGCAGCTATTGTGGCGTAGAATTTGAGAATCAAAAAATGATTAATATAGTTTGAAGAGACTGAGCATAAA
TACTAGAAAAATGGCCAGTAAATGAGTTTACTATAAACTCATTTACTGGCTTCTCTAATAATTATCAAGA
CAATTTGCGTTTCTAGGCATACTTTGAAATGCGCTATTTTCTTTAAGAATATTAATATATGACTTGTGTT
GGTAATGATAACCTTGGTTAGAGTGTATTGTCATGTGATAGTTAAGATTAGATCTTTTAATTAAAACATT
GTTTTAAATATCGATGACAAGGTCTAATGTAGGACGTGTAGATATAAGGTTCGGAATTATATAAATCCAT
AAAAGGAGATAAATCGAAAACCTTTATACCCTGGGTGGGTATATGTTATAGTATAAGTAGCTTTACTATA
ACATTTTCATTAGGAGGGGTTAATTTGAATAATAATGGTGAAGAGCATAATCATCAAAATCACATGAATC
ATTCCAATCAAATGCATCATGATAACCATGCCTCACATGATCATCATAGTGGCCATGCACATCATCATGG
AAATTTTAAAGTTAAGTTTTTTGTTTCATTAATTTTTGCAATACCTATCATTCTTTTATCGCCACTGATG
GGTGTTAACTTACCTTTTCAATTCACATTTCCAGGTTCTGAATGGGTAGTGTTAATATTAAGTACAATTT
TATTCTTTTATGGTGGTAAACCGTTCTTGTCTGGTGGTAAAGATGAAATTGCTACAAAAAAACCAGGCAT
GATGACCTTAGTTGCCCTAGGTATTTCAGTAGCTTATATTTATAGCTTGTATGCTTTTTATATGAATAAC
TTTAGTAGTGCAACTGGTCATACAATGGACTTTTTTTGGGAATTAGCAACCTTAATTTTAATTATGCTAT
TAGGACATTGGATAGAAATGAATGCTGTCGGAAATGCTGGAGATGCTTTAAAGAAAATGGCAGAACTGTT
ACCTAATAGTGCTATTAAAGTTATGGATAATGGCCAACGCGAAGAAGTTAAAATATCAGACATCATGACT
GATGATATCGTCGAAGTAAAAGCCGGAGAAAGCATTCCAACAGATGGTATTATCGTTCAAGGACAAACAT
CTATAGATGAATCCCTAGTCACTGGAGAATCTAAAAAAGTACAAAAAAATCAAAATGACAACGTCATCGG
GGGTTCTATTAATGGGTCTGGAACAATACAAGTCAAGGTTACAGCTGTGGGAGAAGATGGATATCTTTCT
CAAGTTATGGGACTTGTTAATCAAGCACAAAATGATAAATCTAGTGCTGAATTGTTATCTGATAAAGTAG
CGGGTTATTTATTCTACTTTGCTGTAAGTGTTGGCGTGATTTCTTTTATTGTCTGGATGCTCATTCAAAA
TGATGTTGATTTTGCATTAGAACGTCTTGTAACTGTGTTAGTCATTGCTTGTCCACATGCTTTAGGCTTG
GCAATACCTTTAGTCACTGCACGTTCTACTTCAATTGGTGCACATAATGGTTTAATTATTAAAAATAGAG
AGTCTGTAGAAATAGCTCAACATATCGATTATGTAATGATGGACAAAACTGGTACTTTAACTGAGGGTAA
CTTTTCTGTGAATCATTATGAGAGCTTTAAAAATGATTTGAGTAATGATACAATATTAAGCCTTTTCGCC
TCATTAGAAAGTCAATCTAATCACCCATTAGCTATAAGTATTGTTGATTTTGCGAAAAGTAAAAATGTTT
CATTTACTAACCCACAAGACGTTAATAATATTCCAGGTGTCGGATTAGAAGGTCTAATTGATAATAAAAC
ATATAAAATAACAAATGTCTCTTATCTTGATAAACATAAACTTAATTATGACGATGACTTGTTTACTAAA
TTAGCTCAACAAGGTAATTCAATCAGTTATTTAATTGAGGATCAACAAGTCATTGGCATGATTGCTCAAG
GAGATCAAATTAAAGAAAGCTCAAAACAAATGGTAGCTGATTTACTATCAAGAAATATTACACCAGTCAT
GCTTACAGGTGACAATAATGAAGTGGCACACGCTGTCGCAAAAGAATTAGGTATTAGTGATGTCCACGCA
CAACTCATGCCAGAAGATAAGGAAAGCATTATAAAAGATTATCAAAGTGACGGTAATAAAGTCATGATGG
TCGGAGACGGTATCAACGATGCGCCGAGTCTTATAAGAGCGGATATTGGTATAGCAATTGGTGCAGGTAC
AGATGTTGCAGTGGATTCAGGTGATATCATACTTGTTAAAAGTAATCCATCAGATATCATTCATTTCTTG
ACCCTTTCAAATAATACTATGAGAAAAATGGTGCAAAACTTATGGTGGGGTGCAGGTTATAATATTGTTG
CTGTACCTTTAGCAGCTGGTATTTTAGCATTTATTGGCTTGATTTTATCACCTGCAATAGGTGCTATTTT
AATGTCTTTAAGTACAATTATCGTTGCAATTAATGCCTTTACATTAAAATTAAAATAAAAGATAGGAGTT
TTATTATGATTAAAAAATTATTTTTTATGATATTAGGATCATTACTAATATTATCAGCTTGCTCCAATAA
TGATGAAAAAGATAAAGACACTAATGACCAAAAAAGTGAGAGCCATATGAAGCATAATGATGAAAGTAAA
GTTCCAGAAGATATGAAATCGACTAATGAGGGTGAATTTAAAGTGGGAGATAAAGTAACGATTACAGCAG
GGCATATGCCAGGTATGAAAGGTGCAGAAGCTACTGTAAAAGGTGCGTATAAAACATATGCCTATGTTGT
AAGTTATAAACCCACAAATGGAAATGAAAAAGTAAACAATCATAAATGGGTCGTAAACGAAGAGATTAAA
GATGCACCTAAAGATGGATTTAGTAAGGGCGATACTGTTAAATTAGAAGCAAGTCATATGTCTGGTATGA
AAGGTGCTACAGCCAATATAGATAACGTGAAAAAGACTACTGTTTACGTAGTTGATTACAAATCCAAAGA
TAATGGTAAAATCATTAAAAATCATAAATGGATGACAGGAAATGAGCTGAAAGCACGATAAAAATCTAGT
TCTAAATTGAGAAATAAATAGATATAAAAATATCCTCCTTAATCAATAATTTAAATAACTTATTATTGTT
AAGGAGGATATTTTTTAGTGTGTAAATTAAAAAGAATTTTAGAAGAATAACATTTATCAAAAAACTGTTC
ATTACCTTATTAATTGAAATTATATAATTAAAAACCGCATCATTAACCGATACGCAGAGGCGTATCATAA
GTAAAACTAAAAAATTCTGTATGAGGAGATAATAATTTGGAGGGTGTTAAATGGTGGACATTAAATCCAC
GTTCATTCAATATATAAGATATATCACGATAATTGCGCATATAACTTAAGTAGTAGCTAACAGTTGAAAT
TAGGCCCTATCAAATTGGTTTATATCTAAAATGATTAATATAGAATGCTTCTTTTTGTCCTTATTAAATT
ATAAAAGTAACTTTGCAATAGAAACAGTTATTTCATAATCAACAGTCATTGACGTAGCTAAGTAATGATA
AATAATCATAAATAAAATTACAGATATTGACAAAAAATAGTAAATATACCAATGAAGTTTCAAAAGAACA
ATTCCAAGAAATTGAGAATGTAAATAATAAGGTCAAAGAATTTTATTAAGATTTGAAAGAGTATCAATCA
AGAAAGATGTAGTTTTTTAATAAACTATTTGGAAAATAATTATCATAATTTAAAAACTGACAATTTGCGA
GACTCATAAAATGTAATAATGGAAATAGATGTAAAATATAATTAAGGGGTGTAATATGAAGATTAATATT
TATAAATCTATTTATAATTTTCAGGAAACAAATACAAATTTTTTAGAGAATCTAGAATCTTTAAATGATG
ACAATTATGAACTGCTTAATGATAAAGAACTTGTTAGTGATTCAAATGAATTAAAATTAATTAGTAAAGT
TTATATACGTAAAAAAGACAAAAAACTATTAGATTGGCAATTATTAATAAAGAATGTATACCTAGATACT
GAAGAAGATGACAATTTATTTTCAGAATCCGGTCATCATTTTGATGCAATATTATTTCTCAAAGAAGATA
CAACATTACAAAATAATGTATATATTATACCTTTTGGACAAGCATATCATGATATAAATAATTTGATTGA
TTATGACTTCGGAATTGATTTTGCAGAAAGAGCAATCAAAAATGAAGACATAGTTAATAAAAATGTTAAT
TTTTTTCAACAAAACAGGCTTAAAGAGATTGTTAATTATAGAAGGAATAGTGTAGATTACGTTAGACCTT
CAGAATCTTATATATCAGTCCAAGGACATCCACAGAATCCTCAAATTTTTGGAAAAACAATGACTTGTGG
TACAAGTATTTCATTGCGTGTACCGAATAGAAAGCAGCAATTCATAGATAAAATTAGTGTGATAATCAAA
GAAATAAACGCTATTATTAATCTTCCTCAAAAAATTAGTGAATTTCCTAGAATAGTAACTTTAAAAGACT
TGAATAAAATAGAAGTATTAGATACTTTATTGCTAAAAAAACTATCGAATTCTTCAACTACAGAAAATAT
ATCTATAGATATATCAAGATTTTTAGAACTAAGTAATATGATACTCTTGTTAGATGATATGCTCGACGTC
AATATATATATATATATAAATTCTTTTAAAAATAATACATTAGAGACATTTGATGCGACTGATCCTGAAG
TTGATTACATCACTGAAATAGGAGATTACTTATTAAAATATGACGTTAATTCTATAAATGATGTCAGAAT
TGAAGTGATAGATAATTTGGGGCATTCAAATAATATGCTACTAAAAACGATACTACATGCAGAAGTTGAA
ATGGAAGATGGAAAGAAATATTTATTACAAAATGGGAAATGGGGTTATTTTAATAGAGAATTTTTTGACC
TTTTGAATGATCATTTGAATGAGATAGAAATTAGGTATAACACACTAACTCCCACAGGTTTAGTATTTAA
AGAAGGAGAAGAAGGATATATAAAAGAAATAGTAGGAAGATTGCCAGAAGAATATTTAATGTTACATAAA
AAATTCATAAAACCAATAAATAAGAATTTTATAGTAAAAGGAAATGGAATAGAGTTGGCAGACTTATACA
ATATTAAAAACAAAGAGCTTTTCACGATTAAAAGAGGAATTAATACATCTTTATCTCTTTATAGTCTAGA
ACAGAATATAATAGCAATTAACGCCTTAAAATATCCAGAATCATATAATTTTGAAGAATTAATAGAAGCT
ATTCCTGATAACTCGGAAAATATATTTAATGATATACAACGGAGTACAAATTTTAGTATAGTATGGATTT
TACCGATATCATCTATTGATAATATGCCCATAAAAGATATGGTTCATACTAGTAACGTAATAAATAAAAA
CTTTCAATTAACTAATTTAGGTTCAGTATTACTTAAAAATAAATTAGTAGAGTGGTCTCTCTATTTAAAA
GATCAAAGAATTAATCCAATTATTTATATGGAAACGCCAACTGAAGATAGAAATTAAACTTTTATTTTAA
ATCACCCTAGTTCATACCTAAAAGACTTTCACACAAACAAAGGAGGAAACTTAAATTCCTCCTTTCCCTT
ATTACTCATACTATAATTCAATTTTAACGTCTTCGTCCATTTGGGCTTCAAATTCATCTAGTAGTGCTCG
TACTTCTGCAATTGATTGTGTGTTCATCAATTGATGGCGAAGTTCGCTAGCGCCTCTTATGCCACGCACA
TAGATTTTAAAGAATCTACGCAAACTCTTGAATTGTCGTATTTCATCTTTCTCATATTTGTTAAACAATG
ATAGATGCAATCTCAACAAATCTAATAGTTCTTTGCTTGTGTGTTCGCGTGGTTCTTTTTCAAAAGTGAA
TGGATTGTGGAAAATGCCTCTACCAATCATGATGCCATCAATACCATATTTTTCTGCAAGTTCAAGTCCT
GTTTTTCTATCGGGAATATCATCGTTAATTGTTAACAATGTGTTTGGTGCAATTTCGTCACGTAAATTTT
TAATAGCTTCGATTAATTCCCAATGTGCATCTACTTTACTCATGCGTTTGATAAAAACTTAAATAATATT
AATTCGGTCATCAGTGGCGTTAAATCTTTTATCATTTTTAGTTATAGTTGATAAATTTATATTTATAAGC
ATATATGGATATTTCATCAAAAATTTTTATTTATATAAATCCGAACTGCATACATATTTGTTTAAATAAG
AGGTATTATTTTTCGGGAAATTGCTGTCTGAGTTAAAAGGATTAGTTTTATAAAATGAGTTGAACTATAG
CAAAAACGATTAAAATACTGATAATCCATTTTTGTATTATGTTAGGGACTTTTTTACTTAATTTTAACCC
TATTGGAGCAAATATAATACTCCCTATTATAAGGAATAAGGCGTCATATAAAGGGATATAACCTTGAATA
AGTTTGATGACAAAAGCACCAATTGAAGATATAAAAGCAATTACTATACTATTAGCGACTACAGTATTCA
TTGGTAATTTGAATAAAACCAATAATATAGGAATAATAATGAAGGCACCACCTGCACCTACTATACCTGA
AATAATACCAATGAAAAGGCCAATGATAACTAATAAATATTTATTAAATGAAGACTTTTCGGAACTAGGT
TTCACTTTAATAAACATTAATGTTAATGCAAGTAAAGCAATAATGATATATACCGTATTTACAAATGTAG
CATCAAATAAATTTGCTAGAAATGCACCTAACATACTCCCTATAATCATGCCGCCACCCATATAAAGAAC
TAATTGTGGCGAGAACTCTGTTTTTTTTCGAGCTTTTAATGAGCCACTTAATGTACTGAAAAAGACTTGG
CTAGAAGTAAGACCTGATGCGATATATGCGCTATATGCAGGGGCTCCGAATAATGGTGGTAATAATAAAA
TAGCTGGATAAATAATGATAGCACCACCTACGCCTACTAGACCAGATATGAACCCACCGAATACCCCAAT
GAGTAACATGATAACTATATTAACAATATCCATTACTTACTTTTCACCAATAAGTTTACAGCTTCATTAA
TTAACTCTTGGGAGCTTTCTTCATCATCCGCAGCTGCTTTTACACATTCTATTAAATTCTCACTAATAAT
GATACCCATCAAGCGTTGGAGTGAACTCTTTGATGCACTTATTTGTGTAATGACATCTTTACAGTCTTTT
CCTTCCTCCATCATTTTAATAATTCCATTTAGTTGCCCTTGTATTCTATTAATACGATTAATCATTTTTT
TATCATAATTCATAGTCATACCTCCACTTTTAATTGAATAAAAATATATTAATAGATAAACACAAATGTG
TCAAATACCCCTAGAGGTATTTGACAAGTTCCATCCAACTGTTTAAAATACCCCTACAGGTATTTTTAGG
GAGGTTATTATGAAACAATACGGAGAAAAGTTTATCGATGAATTTAGTAAAGCAGAATTGGAAAAACTAG
CCAAGCAAGGGCAATTAATTGACGTTAGAACAGAAGAGGAGTATGCATTAGGACATATCAATGGTTCCAT
ACTTCATCCTGTTGATGAGATTGAGTCATTCAATAAAGAAAAAAATAAAACCTATTATGTAATCTGTAGA
AGTGGTAACAGAAGTGCTAATGCTAGTAAATATTTAGCTAAACAAGGTTATAACGTTATAAATCTTGATG
GTGGTTATAAAGCTTATGAAGAAGAAAACGATAGTTATGATACACAAGAAGAATATAAAAGTATAGAAAT
TAAAGCAGATCGTAAACAATTTAACTATCGTGGTCTTCAATGTCCAGGGCCAATTGTAAAAATTAGTCAA
GAAATGAAGAATATTGAAGTAGGTGACCAAATTGAAGTCAAAGTCACAGACCCTGGATTCCCTAGTGACA
TTAAAAGTTGGGTGAAACAAACAAGGCATACTTTAGTTAAGCTTGATGAAAATAACAATGGAATTAATGC
GATTATTCAAAAAGAAAAAGCAAAAGATTTAGATATAAATTATTCTGCTAAAGGTACTACAATTGTATTA
TTTAGTGGAGAATTAGACAAAGCTGTAGCAGCGTTGATTATTGCAAATGGTGCTAGAGCTGCTGGAAAAG
ATGTAACTATCTTCTTTACTTTTTGGGGGCTTAATGCATTAAAAAAAGTGCAAACAGTTAATGTTAAAAA
GCAAGGTATTGCAAAAATGTTTGATTTAATGTTGCCCAAAAAGAATATACGAATGCCTCTTTCCAAAATG
AATATGTTTGGTTTAGGAAATATGATGATGCGCTACGTAATGAAAAAGAAAAATGTTGATTCATTACCAA
CACTTATCAATCAAGCTATTGAGCAAAATATCAAATTAATCGCTTGTACGATGAGTATGGATGTCATGGG
TATTCAGAAAGAAGAACTTAGAGATGAAGTTGAGTACGGTGGTGTAGGCACTTATATTGGTGCTACTGAA
AATGCGAATCATAATTTATTTATCTAATTAAATCTATTAATAAAAGGAGTTGTTATCATGTTTTTTAAAC
AGTTTTACGATAATCATTTATCTCAAGCATCATATTTAGTGGGTTGTCAACGTACAGGAGAGGCAATAAT
AATAGACCCTGTTCGTGATTTATCGAAATATATAGAAGTTGCAGATTCTGAAGGTTTAACAATTACACAA
GCTACAGAAACACATATTCATGCTGATTTTGCTTCAGGAATTCGTGATGTGGCTAAACGCTTAAATGCAA
ATATATATGTGTCTGGCGAAGGTGAAGATGCATTAGGGTATAAAAATATGCCATCAAAAACACAATTTGT
TAAACATGGAGATATCATTCAAGTAGGCAATGTTAAATTAGAAGTTCTGCATACTCCAGGACACACGCCT
GAAAGTATTAGCTTTTTACTCACTGATTTAGGTGGTGGTTCAAGTGTTCCGATGGGATTATTTAGTGGTG
ACTTTATTTTTGTTGGTGATATAGGTAGACCTGATTTATTAGAAAAATCTGTTCAAATAAAGGGTTCTAC
AGAAATTAGCGCGAAACAAATGTATGAGTCCGTTCAAAATATTAAAAATTTACCAGACTATGTTCAAATC
TGGCCGGGTCATGGTGCTGGAAGCCCTTGTGGTAAAGCATTAGGTGCCATACCTATATCTACAATAGGTT
ATGAGAAAATTAATAACTGGGCATTTAATGAAATTGATGAGACTAAATTTATTGAATCATTAACATCAAA
TCAACCAGCACCACCGCATCATTTTGCACAAATGAAACAAGTTAATCAGTTTGGTATGAATTTATATCAA
TCATATGATGTTTATCCTAGTTTAGATAATAAGAGAGTAGCATTTGATCTTCGTAGCAAAGAGGCCTTTC
ACGGTGGCCACACAAAAGGAACAATCAATATACCATACAACAAAAACTTTATTAATCAAATTGGTTGGTA
CTTAGATTTTGAAAAAGATATAGATTTAATTGGAGATAAATCTACTGTTGAGAAAGCGAAACACACTTTA
CAATTAATTGGGTTTGATAAGGTAGCAGGCTATCGTTTGCCAAAATCAGGCATTTCAACCCAGTCCGTTC
ATAGCGCTGATATGACAGGTAAAGAAGAACATGTATTAGACGTACGTAATGATGAAGAGTGGAATAATGG
ACACTTAGATCAAGCAGTTAATATTCCGCATGGTAAATTATTAAATGAAAATATTCCTTTTAATAAAGAG
GATAAAATATATGTACATTGTCAGTCAGGTGTTAGAAGTTCAATTGCAGTGGGTATATTGGAAAGCAAAG
GTTTTGAAAATGTGGTGAATATTAGAGAAGGCTATCAAGATTTTCCAGAATCATTAAAATAATTTAAGGA
TGTGGAAAAAATGAATAAGCATTATCAAATTGTTATTATTGGTGGCGGTACAGCAGGTGTTACCGTAGCA
TCAAGACTATTAAGAAAAAATCAAAACTTAAAAGAGAAAATAGCAATTATAGATCCAGCAGACCATCATT
ACTATCAACCATTATGGACGTTGGTTGGTGCAGGGGTATCTAGTTTGAAAAGTTCTCGTAAAGATATGGA
AAGTGTTATACCTGAAGGTGCTAACTGGATAAAACAGGCTGTTTCAAGTTTTTAACCTGAAAATAATAGC
GTTATTTTAGGAGATAATACAGTCGTTTATTATGATTTTTTAGTAGTAGCTCCAGGATTACAGATTAATT
GGTCTTCAATTAAAGGACTAAAAGAAAATATAGGTAAAAATGGTGTTTGCTCTAACTATTCACCTGACTA
TGTTAACGAAACTTGGAACCAAATTTCTAATTTTAAACAAGGAAATGCCATTTTTACGCATCCAAACACT
CCTATAAAGTGTGGAGGTGCGCCTATGAAAATTATGTATTTAGCTGAAGATTATTTTAGGAAACATAAAA
TCCGTTCTAACGCTAATGTGATATATGCAACGCCAAAAGATGCTTTATTTGACGTAGGAAAATATAATAA
AGAATTAGAAAGGATTGTTGAAGAAAGAAATATAACAGTCAATTATAATTATAACCTTGTTGAAATCGAC
GGTGACAAAAAAGTGGCTACATTCGAACATATCAAAGCATACGATAGAAAAACAATAAGTTATGATATGT
TACATGTAACACCACCTATGGGTCCCTTAGATGTAGTAAAAGAAAGTACACTTTCAGATAGTGAGGGTTG
GGTAGATGTTAACCCAACCACATTACAGCATAAAAGCTACTCTAATGTATTTGCACTTGGTGATGCTTCA
AATGTACCTACTTCAAAAACAGGCGCAGCTATTCGTAAGCAAGCACCTATCGTCGCTAATAATTTATTGC
AAGTGATGAATAATCAAATGTTAACGCATCATTATGATGGTTATACTTCATGCCCTATTGTTACTGGATA
TAATAGGTTAATACTTGCAGAGTTTGATTATAATAAAAATACTAAAGAAACAATGCCGTTTAATCAGGCC
AAAGAACGTAGAAGTATGTATATATTTAAGAAAGATTTATTACCTAAAATGTATTGGTACGGCATGCTAA
AAGGATTAATATAATAAAGTACAGAAAACAATAAATTTTTAATGAAAAATCTTTTACTATAAAAGATTAA
GTATTTAAATGACGTGTCAGTGTTGTGTTTATATGTCGTGAATTTTTAGCTCTAAATAGTATAAGATTGA
AAAAGTTGTTACTGTTTTAAATGATCACGATGAAGTCATTCAATAAGAATGATTATGAAAATAGAAACAG
CAGTAAGATATTTTCTAATTGAAAATCATCTCACTGCTGTTTTTTAAAGGTTTATACCTCATCCTCTAAA
TTATTTAAAAATAATTAATGGTATTTGAGCACGTTTAGCGACTTTATGACTGACATTACCAATTTCCATT
TCTTGCCAGATATTCAAACCACGTGTACTCAAAATGATAGCTTGGTATGTACCTCCAATAGTAATTTCAA
TAACTTTGTCTGTTGAACACTAAGAGCAATTTTAATTTCATAATGTGTTGTAAACATTTTTTTTGATTGG
AGTTTTTTTCTGAGTTAAACGATATCCTGATGTATTTTTAATTTTGCACCATTTCCAAAAGGATAAGTGA
CATAAGTAAAAAGGCATCATCGGGAGTTATCCTATCAGGAAAACCAAGATAATACCTAAGTAGAAAGTGT
TCAATCCGTGTTAAATTGGGAAATATCATCCATAAACTTTATTACTCATACTATAATTCAATTTTAACGT
CTTCGTCCATTTGGGCTTCAAATTCATCGAGTAGTGCTCGTGCTTCTGCAATTGATTGTGTGTTCATCAA
TTGATGTCGAAGTTCGCTAGCGCCTCTTATGCCACGCACATAGATTTTAAAGAATCTACGCAAGCTCTTG
AATTGTCGTATTTCATCTTTTTCATATTTGTTAAACAATGATAAATGCAATCTCAATAGATCTAATAGTT
CCTTGCTTGTGTGTTCGCGTGGTTCTTTTTCAAAAGCGAATGGATTGTGGAAAATGCCTCTACCAATCAT
GACGCCATCAATGCCATATTTTTCTGCCAGTTCAAGTCCTGTTTTTCTATCGGGAATATCACCGTTAATT
GTTAACAATGTATTTGGTGCAATTTCGTCACGTAAATTTTTAATAGCTTCGATTAATTCCCAATGTGCAT
CTACTTTACTCATTTCTTTACGTGTACGAAGATGAATAGATAAATTGGCAATGTCTTGTTCGAAGACGTG
CTTCAACCAATCTTTCCATTCATCGATTTCATAGTAGCCAAGGCGTGTTTTAACACTTACCGGAAGCCCA
CCTGCTTTAGTCGCTTGAATAATTTCGGCAGCAACGTCAGGTCTTAAGATTAAGCCGGAACCCTTACCCT
TTTTAGCAACATTTGCTACAGGACATCCCATATTTAAGTCTATGCCTTTAAAGCCCATTTTAGCTAATTG
AATACTCGTTTCACGGAACTGTTCTGGCTTATCTCCCCATATATGAGCGACCATCGGCTGTTCATCTTCA
CTAAAAGTTAAGCGTCCGCGCACACTATGTATGCCTTCAGGGTGGCAAAAGCTTTCAGTATTTGTAAATT
CAGTGAAAAACACATCCGGTCTAGCTGCTTCACTTACAACGTGTCGAAAGACGATATCTGTAACGTCTTC
CATTGGCGCCAAAATAAAAAATGGACGTGGTAATTCACTCCAAAAATTTTCTTTCATAATATATTTATAC
CCTCTTTATAATTAGTATCTCGATTTTTTATGCATGATGATATTACCACAAAAGCCTAACTTATACAAAA
GGAATTTCAATAGATGCAACCATTTGAAAGGGAAGTCTAAGAGTAGTCTAAAATAAATGTTGTGGTAAGT
TGATCAATACAAAGATCAAGGATTATAGTATTAAATTGTTCATTATTAATGATACACTACTTATGAATAT
GATTCAGAATTTTCTTTGGCTACTTTTACAGTAAAGCGATTTTTTAGTTATCTTATAACAAAGACAAATT
TATAAAGGTGATATTATGGAAGGTTTAAAGCATTCTTTAAAAAGTTTAGGTTGGTGGGATTTATTTTTTG
CGATACCTATTTTTCTGCTATTCGCATACCTTCCAAACTATAATTTTATAACTATATTTCTTAACATTGT
TATCATTATTTTCTTTTCCATAGGTTTGATTTTAACTACGCATATAATTATAGATAAAATTAAGAGCAAC
ACGAAATGAATCATTAATACGAATGTGATTAAACATAAAACTGAAGGAGCGATTACAATGGCGACTAAGA
AAGATGTACATGATTTATTTTTAAATCATGTGAATTCAAACGCGGTTAAGAGAAGAAAGATGATGGGAGA
ATATATTATTTATTATGATGGCGTGGTTATAGGTGGTTTGTATGATAATAGATTATTGGTCAAGGCGACT
AAAAGTGCCCAGCAGAAATTGCAAGATAATACATTAGTTTCGCCATATCCAGGTTCTAAAGAAATGATAT
TAATTCTAGACTTTACCGAAGCAACAAATCTCACTGATTTATTTAAGACCATAAAAAATGATTTGAAAAA
GTGAAGTAGTGAAGTGTGGGTGCAGAGAGAACTAAGCCCATCGATAAATGGTCGCTTGTTAAAGAAGAGT
GACGGTCACTCTTCTTTATGTGCATATTTTATTTTGCCTGTTTTGTTAACAAGCAGCAGTGTAACAAATA
TGAGTAAGGATAAAATGAGTATAATATAGAAACCGAATTTATCATTAATTTCATTAATCCATCTTCCTAA
AAATGGAGCAATTAAACTTTGCAGTAACAATGAAATTGACGTCCATATCGTAAATGAGCGACCGACATAT
TTATCTGAAACAGTGTTCATTATAGCTGTATTCATATAAATTCTGATTGATGAAATTGAGTAGCCTAGTA
TAAATGATCCTATGAATAAGTAAAATGCTGAGTTTATCCAAATAAATAGTGCTGAATTTATGACTAATAT
GAAATATAACAAAAATATCAATACTTTAGTTGAGATTTTCTTCGAAAGAATAGCTGAAATTAAACCTGCA
CATAATCCTCCAATGCCATATAACATATCTGAAAAACCAAATTGTACAGACGAAAGTTTTAAAACATTAT
AAACATATCCTGGTAATGATATGTTAAAGATCATTGTAAACACCATTGGTATGATTGAAATAACTCCAAA
AATAAATATCATCATGTTGTCTTTTAAAAATTTCCATCCTAATAAATATTCTTGCAATAAGCTATTTGTT
GATTCTTCCTCTGAATGAGTTGGTTTATCTACATGCAATCTAAATAACATAAAAATGCTGATTAGAAACA
TCATTATAGTCATCGCTATAATTAGAGTGAATCCATTTATTTTATATAATATTCCTGATAATCCACCTGC
AATAAACATACCTGTTTGCAAACTAATCTCTAATAGAGAATTTGCATCTGTATATTGATCTGGTTTTAAT
ATCTGTTTAACTAAACTTCTAGATGTTGCCATATACGTAGTCCAACCTATCCCATTAACAATCGCAAATC
CAATCACTAAATAGGTCTCAAATCCTATCATTACGAGTGCTATGACAATGAGTAAATATAATATTACCTG
AAGAAGATAGGTGATTAAAATAATATTTCGTCTATTATATTTATCGGCTAGTCCACCTATTATAGGAGAA
GCTAAGAAACCGGATAATACATTTAAAGCTAACATAATACCTAATAGTTGGGAGTCGTTAGTTTTGTCGA
TTAAATACCAATTAGCCCCAACTGTACTAATTCCAACTCCGAATGCTGAAATTATTTCTGCTAAAAAGAA
CAATCTGAAGTTTTTAATTTTCAACAAATCAGTCATAAATATCACCTTTTTTCAATGCAAGATTTATATT
TGCGAGCTCTTCTATAAATTGAGAGTCGTTTAAAATATCGAATGGTTTATTGCCTTCGCCGATCAAAAAT
CTATAGTTAGTAATATTCATAAACTCAAATATTAATTTGAATTGGTTGACTAAAGGTTGTGCTTTGGTAT
GCGGATTGTCGCCACCTATGATTAAAATCAAATACTTTTTTTGTGACATGATTTCTTTGAAGTTGTCTAT
TTGCGTATCTCGCAATGACTCGGTCCATCTATCAATGAAGAGTTTTAAAGACGCACTCATGGAGTACCAA
TAGAGTGGTGTTGAAAAAATAATAATATCTGATTCTAAAACTTTGATTAAAATTTGTTCGTAATCATCAT
TATGAAAGTTGGCACCTTTGCTATGACGATTATCTGTAACCTTTTCAATGTTGCTTTGATATAAATTCAC
AAAGTTGACTTTTAAATTCTTCAATAGATTCTCTACTGCGATAGCTGAATTGCCACCTTTCTACTACTTC
CAAATAAACAAGTAATCATAGTCATAACTCCTTTCGATTTACCTTTATAATAATATTTAATATATTATTA
TTAAATCAGAATTCTTAGAATTCAGGATTCGATAAAAGGGAACCCTAAAGGAGGTACTACTTTGAACTTA
AACATTTTAAAATCATTTTTAGTAACTAGTGAAACAAAGAACCTTACTAAAGCATCAGAGTTACTTAACT
ATTCACAGTCAACTGTATCTACACATATTGAAAAATTAGAAAGGCAATTAGATGTTAAATTATTTTATAG
AAAAAAATATGGTATGGAACTAACGGAAGAAGGCTTAGCATACGTTAAATACGCTAAAGTGATTTTAGAT
AGTAATAGCGAATACGAGAGAGAAATAAAAGGACTTTACAATAAGAAGGTAAATATAAGTATTAACATGC
AAGAAAGTCAGTATTTGTATCGCTACTATAATAAGATTAGTGAATGGTTAGCTGAACACCCATATGTAAA
CTTGAAGTTTAAATCCGCACATTCTAATTTCTATATTAAAGAAGAAATTGCTAATTTCAAATCGGATATT
AGCCTTATCACAGACGAAAAGATTATTAATAGTAACTTAACTGCTATTCCTATAACTGAAGAACGTTTAA
TATTTGTTACTAACAAAGAGATGAAAGATTTCAAATTAAACGATATTCAAAACCATACATTACTTGTTAC
TGAAAAAGGGTGTAGTTACAGAGAACAGTTAGAAATGATTTTATATAAATATAGCTTTTCAACAAAACAA
ATGATTGAATTTCTAGGAATTGAGTCATTAAAAAAACACTTGAAAAATTCAGGTGGGATTGCGCTATTGC
CGGAATTTATTGTTGCAGATGAATTAGAAAATAAAAGTTTGTTTCAAATAGACGTAGATGTCGATATTCC
GAATTTAGAAACAACATTGATAATTAATCCTGAATCGAATAAGCAAGTACTTGAATCTTTTGTAAAAGAT
GTTTTTTTATAATTATTGGTGAAAACGTGTAGTTATGGTGAAACTCAAAGATAATAATTTAAATGAGATG
TTAATGAAAAAGTAATTCAATATAAAAACAGGTGATTTATATCTTTAATAAGGATTATTTCTAGTTGAAA
TTTCAAATTGCGGGCATTCATTTTCAAAATAGTAAAGAATTTAATAGATGAAAACCTTTGAATCATACTA
GTTAGTATGGATTGATTAATATTTTAACCTGCTAAATGAGTAGCTTATGTATTTTAAATAGCTGTCATCT
AGCAGGTTCTTTATTATTAATAAGTTCAGATAAATTATTTTAGTCTGTTTTCTAATGTTGATAATAATAA
CTTTAAATCTGTACTTTCATTGTGAGATATATAGTACATCATAAATTTTTATATTTGGATTGAGACTCTT
TGGAAGATTTTCAATAAATGAATATTTCACAAACTTCCACTTATCAGGATTATAAATTATAATTTCTGCA
ACTGCATTATCGAAGATTCTAAACAATTTTTTGATTTCTATTTCTTTTAGAGATAAAGTAGGGAAAATGT
CGATATATTCTTCAAGCGCATAAAGACTATGTTTAACAGAATCGGTTATGTTCATTGAATATATCACACC
AATATTTATATTTTGCCATCCAAAAGAAGAAATAACATTATCATAAAATCCATTGAATATAAATTCAGTC
ATCCCCTCTGAACTTCTCCATAAATATAATGGTGAATAAGTATTTGTAATGCAATTAGTAGTTGTTTGAC
TTATTAAATAAGCTTTTATAATTAAATTTTTAAATCCATCAGTCTTATAACCATTTAATCGAACTCTATC
TCTAATTATTTCCATATTGTAATCACTAGGCAACTTAACATGATATTGCATTGCATGCATTTAGCATACC
CCCTTTTATAAAAAGGATAGCAATAATAAGTAAAATCTCATATTATCCAATTGTGATATAGTTATCATAA
AAAGTGATAGGTGATTAAATTGAACTTTAATGATTTGGAAATTTTTATAACTGTATGTGAAGAAGCATCT
ATCAATAAAGCTGCAATTAAACTTAGATATGCACAATCTAATATATCTCAAAGAATTAGCAAGCTTGAAA
ATGAATTAGGTGTAGTTTTGCTTTTTAGAAATCAAAAAGGTGCTAAGGCAACTAAAGCAGGCGAAGAATT
CTTAGCGTATAGCAAAAAAGTATTAAGAGATACAGAGACTATAAAAAATAAAATGAAAAATAATACTATG
TCTATTTTATGCTCAGAACTGTTATTTAATTATTTATCTGAGAGCGAAGAAATTATGATGTCGAATAACT
CAATTAATTTTATTTCTAGTGGAAATATTAGAAAAGCTATAGAAAAAAATAATTATGATAAGGTTATTTC
ATTCATAAAAATTAACGACTCAAATTATAGACTTAGTAATGTTGATACTATGAAAGTAACGCTTTACAGT
AATGGAAGTAATTATGATAAAGAGGCTTTACTAATAAATAAAGATGAGTTTTGTCCTTTAAGGAAAATAA
CTTTAGATAATAAGCTTGATTCACAACGGGTAATGGAAATTGATTCATTGGCAGCAATAATAAACTTAGT
TAAACAAGGAAAAGGAAAGGCTTTATTACCTATGACTTTTGAGAATAAAAGAGATATAGTACAGGACATT
TCTAAGATATTTGAAGTTAACTACTATACTTATAATCATATTATGCATCATTAATTGAAAGTTGATTGAG
TTTAAATTACAGGAACGATTTTAAAAGTCTAGTAGTTAGAATGAGCGATGTGACAGAAAAGAAATTATGC
CTTTTATTTTGTAAATTCGTTGTTTTAAAGTAAAGGTCCTTGTAGTATAGGAAAAAGTGGATGACTTCTC
CGCCTTTACCACCCTTTCAAGCATAATGATAACTGCTAAATATTGATTATAGCACCATTGCAAAACTAAT
CATTAATTGTCATATTCAACTATTTTGAAAAGTATCAATTTCACATTATCAAATTATTGAGTATCTCAAT
TTATTGTTATACACAAACAGTATTTTTGTTATCATAGAGTTAATAAATATAATAAATTAAACAAGTAACT
TTACAAAAATTAGAATGATTCAATTCAATCATAATTGTTTGAAAATAGAGGTGAGCAGGTGAACGATATG
TTAATTAGTCTTGTAATCCCAGTTTTTGCTTTGTTAGTTATTGGTGGTATTATTTGGATGATTATAGAAG
GTATAGTACATATTTCAAAAAAGAATAAAGCAATTGATAACTTTTTTAACCAAGTTAATAAAGTAAGTGA
GACATATAAATTCGCTACTACTTTTTTATTTCTAATCTTGGCTACGGCTGGTATTTCTCAATTTTATCTA
TATTATATAGTATCAGCGTTTCTTTTTTGGCTTGTCATACTTACCTTTGGCATTGCAGGTATCATTTTTT
TAATGCCATATGGATTATGTTTTCTACCGTTTTATAAGCAAAAAAAGAAAAAACAGACATTTAAAAAATA
CATGGTTTACACTACGATTGGTTTGTCAATTTGTCTAGGCTTATCTCTAGTTTTGGTTCACACTACGAAA
ATTTATATGGACGAAGGTGGCGTAAGATACTATTACGGTAGTTTTGTAATGAAACAAGCGGGCGGTTATG
CTTATTTAGCTTTAGCGGTACTTTCAACGTTGTTAATTGTTGCGAAAAAAGCTACAAATAAAAATAAAGA
AATCGAAACCGTCGACAATACAAATATAACGGAAAGATAATTAAGGGAGTGCTCATTCAGGAGTGCTCTT
TTTTGATGTCCAAATTTAGTTGCAAATGAAGGCATAGAAGAAATTTTTATAGTCATTTATTGGATAATGA
ATTATGGTCATATCGATTAATTTTATTAGTGAGGATTTTACAAACATTTGTTGAATAAATATGGTAATGA
TAATATATGAATATTTTTGAAAAAACACTAATATGATTAAATTATTTGTTAAAATAGCATTAAGTAAAAA
ACAAATAGGGAACAAGGTGGGATTTCATGAGTCAATTGCTAAATGATACGTTATCGGCTTGGTTGTTAAT
TGAATCTTTAAGTCCAGGAGAAGTAAATTTTACAGCGGAAGATATACTCTCAGCTGAACATTTTAAAAAT
GGTGCAAAGCAAGCACAACTTCAAAGTTTTGATGAATATTTTGAAATATGGAATGCTGAACGCTTTATTA
TATCAGAAGAAAAATCAGAGACTGGGGAACTTATATTTAAATTTTATAGACATTGCTTCCGCTATAATGA
AATTAATTTGAAAATTCAGGATATTTTTGATGATTATTCTGAGATTCATAATCCAAATGGGACACACTGT
TATGGTTACACATTTAACACAGATAAACACGGCAAAGTGATAGTTGATTCTATACATATTCCGATGATTA
TGAGTGCATTAAAAGAAATTGAAAAGAACAAAAATGCCAATATAGAAGAAAAATTTAATGATTCTGTTGA
AAAATTTGTTCAAAAAGTAAAAGAAATTTTAGCAGATGAACCAATTAATGAATTTAAATTGAAGAAGATG
GACAAAGCTTATGATGAGTACTTTTCTGTATTAAATTCAAAGAAAGATGGATTATTTGGACATTATGTAG
CAATAGAATATGTGAAAGATAGTGATTTACCACAGCCGGAATTTAACAGCTTCTTCATAAGTGATATTGA
GAAAGCAAGAAAATCTCCCAACCAAACTTTAATTGATTACATTGAAGGTGTAGAAGAAAGTCAGCACATA
GAAGTAGATGAAAATAAAGAAATGTTTGACAAATTTTTACATCCTTCACGTTTGCCTGATGGACGATGGC
CATCACAGACTGAGTTTAGATTGTCTTTAATGCAACAACTTGCTGTAAACCAAATTACGAGTGGTAATGA
AAGAATAAGTTCAGTTAATGGGCCACCAGGTACAGGTAAGACTACTTTATTAAAAGATATATTTGCTCAT
CTAGTAGTTGAAAGAGGTAAAGAGTTAGCTAAACTAAATAATCCTAAAGATGCATTTGTCAAAACAAAAA
TTCATGAAACGGATGATAAATACGTATACTTACTAAAGGAATCTATTGCCAAATATAAGATGGTAGTCGC
ATCTAGTAATAATGGAGCTGTTGAAAATATATCTAAAGATTTACCGAAAATTGAAGAAATTATAAGAAAT
CCCGAAAAATGTAAATTCCCTAAATATGAACAGAATTATGCAAATTTAGCACATGAATTAAAAGATTTTG
CTGAAATAGCTGAAGATTTGATTGGTGAAAGTGCCTGGGGCTTATTTTCTGGAGTTTTTGGTAAAAGTAC
TAATATTAACCAAGTATTGAGTCATATGTTAAAACAAGATGCGAATGATATTGGCTTTGCTAAATTACTA
CAAAATGAGAATAATCGTATGAGTTATAACGAGTTAATGAGTGAATGGCAATCACATCAACGTGCATTTT
TAGAAGAGTTGAGGCATGTTGAAATGTTAAAAGAAGAATCTATTAGAGCATATGATGTTTATAAAAATTG
TGAGTCTTTCTCTAAGATTGAACAGGTTATTAATAGTGAAAAAACAAGTATTGAAGAACAGGTATATCAT
TTAGATAATGAAACGTTACGAGACAATAAAGAAATAGAAGATTTGGATAATCGAATTAATTATATTGTTA
AGCAAATAGAAACTTTAAATGAGTTAATTAAATCCATCAAAGAAAGCAACAAAGGTTTTATTAACAAACT
GAAAGCGATGTTTAATTCAGAAGAAGATGAAAGCTATAAAGATCATAATAAAGAGAAGCAACAATTATTA
ACACAACAGTTAGAGTTAGAGAAATGTAAAAAAAACAAACATGAAGACCTTGTTAGCAAACTAAAAGAAA
AAGAGAAATTAATTAAACAATTAACTAAAGTACAGTTGCAATTAGACGAGTTAAATTCACAGTTACAAGA
GTTAGAAGCATATCGTATTGAGTCAAAAATTACAATTCCAGAAAAAGATTTTTGGAGTGACAACAATTAT
GATGAGCGCCAAGTTACTAATCTGTGGACGAGTGACGAACTTCAATACAGACGTGCCATGCTCTTTTTAA
GAGCAATGATATTGCATAAATTATTATTGATTGCTAATAATACAACTATTTATTATGCGATTAATGATTT
TAAAGATAGAAGGAAATTAATTGATGCAAATCCAGATAAAGTACACAACGCATGGAATGTGATGCATTTA
ATATTTCCAGTAGTTAGTACGACGTTTGCAAGCTTTAAATCTATGTATGGGGGCATACCAAAAGATTTCA
TAGACTACTTATTTATTGATGAAGCAGGACAAGCAATACCTCAAGCAGCTGTGGGAGCATTATATCGTTC
AAAAAAAGTTGTAGCTGTAGGTGATCCGATTCAAATAGAACCGGTTGTGACTTTAGAAAGTCATTTAATT
GATAACATTCGTAAAAATTATCATGTTCCGGAATATCTAGTTTCTAAAGAAGCTTCTGTGCAGTCTGTTG
CAGACAACGCCAATCAATATGGTTTTTGGAAATCTGATGCTACTGATAGTAATCAAAAAACCTGGATAGG
CATACCTTTATGGGTGCACAGACGATGTTTAAAACCTATGTTCACGATAGCTAACCAAATCGCTTATAAT
AATAAAATGGTGTTGCCAAGTAATATTACAAAAGTAGGTAAAACAGGTTGGTATGACGTTAAAGGAAACG
CAGTTCAAAAACAATTTGTGAAAGAGCATGGTGAAAAAGTAGTGGGATTATTAGCTGATGATTGGATTGA
AGCAATTAAGGAAGGTAAAAATGAACCGAGCTCATTTGTAATATCGCCTTTTTCAGCAGTACAGCAACAG
ATTAAACGTATGTTAAAGCAACAACTACCGACTAGAATTGATATTGAACGTACAAAAATTAATCAATGGG
TCGATAAATCCATTGGTACTGTTCATACTTTTCAAGGTAAAGAGGCTCAGAAGGTGTATTTTGTAATAGG
TACTGATAATACCCAAGATGGTGCTGTGAACTGGTCATGCGAAAAACCAAACTTGTTAAACGTTGCAGTG
ACAAGAGCTAAGAAAGAGTTTTATGTAATTGGCGACATGCAAAGAATACAGATGAAACCATTTTATGAGA
CGATTTTTAAAGAAAGAAATGTAAAATAACATACAAAAAAGTATATAGAGGAAGTTATACATTTTAAAAG
GAGCAAAATTGAATAATGGAGAAATTTAACAACTGGATATTAAATGCAATAAGTGGATCTCAAACAGACA
AGAATGAAACAACTGAAGAATTAAAAGGGGCAAAATTTATCATTTTATATGCATATTCAATGCTCGTTTT
GCTTGCGTTAGTAATTTCTAACATATTCATTCACATTTTGGAGCCTAAACTATCAATCACCACTCAAATC
ATCATCGTTTTGATTTTAATTGAAGCACTAATTGGACTGCGTTTCTTGAAAGCGTACGATGTTAAGCGTG
GCAAAGATAAAGAAAATAAGAAAAATAGTAAGGATTTCGTTAAACTAAAATCAATTTTAGTAGCAATTTT
ATTTACATCATTGGCGCTGACAGCAGGTACTGTAGCTGATATATACGGTTTCACTGACTTAGGAAATACT
AGAAGTGATTTAATCGTTTGGAGCATAGGTGGTATTATATTTGGCCTCGTATGTTACACAATGGAAGATA
AAAGATAACGATAAGGAGCTGGCGATTATAAAGCTAGCTCCTTTTTTAACTTATATATGTAAAGAACTAT
CCTAAGGGTTTTTAATCATATGTCAATAATTTCTATAATACATTATTAAAACATCAATTAAATAAGTTTT
AAAATTTTACACATATTTTTATTTAAAAAAGATGTATAATTAATGTATTAAATATAGAAAGAAGTTGATA
TTATGAAAAAGTGTATTAAGACTTTGTTTTTAAGTATCATTTTAGTAGTGATGAGTGGTTGGTATCATTC
AGCACATGCGTCAGATTCGTTGAGTAAAAGTCCAGAAAATTGGATGAGTAAACTTGATGATGGAAAACAT
TTAACTGAGATTAATATACCGGGTTCACATGATAGTGGCTCATTCACTTTAAAGGATCCAGTAAAATCAG
TTTGGGCAAAGACTCAAGATAAAGATTACCTTACCCAAATGAAGTCGGGAGTCAGGTTTTTTGATATTAG
AGGTAGAGCAAGTGCTGATAATATGATTTCAGTTCATCACGGCATGGTTTATTTGCATCATGAATTAGGA
AAATTTCTCGATGATGCTAAATATTACTTGAGTGCTTATCCAAACGAAACAATTGTGATGTCTATGAAAA
AGGACTACGATAGCGATTCTAAAGTTACGAAGACATTTGAAGAAATTTTTAGAGAATATTATTATAATAA
CCCGCAATATCAGAATCTTTTTTACACAGGAAGTAATGCGAATCCTACTTTAAAAGAAACGAAAGGTAAA
ATTGTCCTATTCAATAGAATGGGGGGTACGTACATAAAAAGTGGTTATGGTGCTGACACGTCAGGTATTC
AATGGGCAGACAATGCGACATTTGAAACGAAAATTAATAATGGTAGCTTAAATTTAAAAGTACAAGATGA
GTATAAAGATTACTATGATAAAAAAGTTGAAGCTGTTAAAAATTTATTGGCTAAAGCTAAAACGGATAGT
AACAAAGACAATGTATATGTGAATTTCTTGAGTGTAGCGTCTGGAGGCAGCGCATTTAATAGTACTTATA
ACTATGCATCACATATAAATCCTGAAATTGCAAAAACGATTAAAGCAAATGGGAAAGCTAGAACGGGTTG
GCTGATTGTTGACTATGCAGGATATACGTGGCCTGGATATGATGATATCGTAAGTGAAATTATAGATAGT
AATAAATAAGGATTCAATAATGATATTAAGACGAGTATGAAAATAGTTAGATTCTAATTATTTTCACTAC
TCGTTTTTATTTTGAAAATAAGTAATAATTCAACAATATTATAAATTGAACAGATTGTTTGTGAAATTTT
TGATAATATTAAAGTGAAAAAGTGTTATAAATTGATAAATATATGTAATTAACAAAAACAAATCATTTTA
AAAAGAAGAGAGTTGTAAGATGATGAAACGATTAAACAAATTAGTGTTAGGCATTATTTTTCTGTTTTTA
GTCATTAGTATCACTGCTGGTTGTGGCATAGGTAAAGAAGCGGAAGTTAAGAAAAGCTTTGAAAAAACAT
TGAGTATGTACCCTATTAAAAATCTAGAGGATTTATACGATAAGGAAGGCTATCGTGATGATCAGTTTGA
TAAAAATGATAAAGGTACATGGATTATAAATTCTGAAATGGTTATTCAACCTAATAATGAAGATATGGTA
GCTAAAGGCATGGTTCTATATATGAATAGAAATACCAAAACAACAAATGGTTACTACTATGTCGATGTGA
CTAAGGACGAGGATGAAGGAAAACCGCACGACAATGAAAAAAGATATCCGGTTAAAATGGTCGATAATAA
AATCATTCCAACAAAAGAAATTAAAGATGAAAAAATAAAAAAAGAAATCGAAAACTTTAAGTTCTTTGTT
CAATATGGCGACTTTAAAAATTTGAAAAATTATAAAGACGGAGATATTTCATATAATCCAGAGGTGCCGA
GTTATTCGGCTAAATATCAATTAACTAATGATGATTATAATGTAAAACAATTACGCAAAAGATATGATAT
ACCGACGAGTAAAGCTCCAAAGTTATTGTTAAAAGGTTCAGGGAATTTAAAAGGCTCATCAGTTGGATAT
AAAGATATTGAATTTACGTTTGTAGAGAAAAAAGAAGAAAATATATACTTTAGTGATAGCTTAGATTATA
AAAAAAGCGGAGATGTATAATCATGGCTCAATCAGAATATGAAATCAATCCCGGAAAAAGAGAGTGATGA
AATGATAAAACGTGTAAATAAATTAGTGCTTGGTATTAGTCTTCTGTTTTTAGTCATTAGTATCACTGCT
GGTTGTGGCATGGGTAAAGAAGCGGAAATAAAGAAAAGTTTTGAAAAAACATTGAGTATGTATCCGATTA
AAAATCTAGAGGATTTATACGATAAAGAAGGATATCGTGATGATCAATTTGATAAAAATGATAAGGGAAC
ATGGATTGTAAATTCTCAAATGGCAATTCAAAATAAAGGAGAAGCTCTAAAAATAAAAGGCATGCTTTTG
AAGATAGATAGAAATACAAGAAGTGCAAAAGGATTTTACTATACTAATGAAATAAAGACGGAGAAATACG
AAGTAGCTCAGGATAATCAAAAAAAATATCCAGTTAAAATGATTAATAATAAATTCATTTCTACTGAGGA
AGTTAAAGAAGAAAACATAAAAAAAGAAATCGAAAACTTTAAGTTTTTTGCGCAATATAGCAATTTTAAA
GATTTAATGAATTATAAAGATGGAGATATATCATATAATCCAGAGGTGCCGAGTTATTCAGCTCAATATC
AATTAACTAATGATGATTATAATGTAAAACAATTACGTAAAAGATATGACATACCAACAAATAAAGCGCC
GAAGCTGTTGTTGAAAGGTACAGGGAATTTAAAAGGTTCATCAGTTGGATATAAAAAAATTGAATTTACT
TTTTTAGAGAATAAAAATGAAAATATTTACTTTACTGATAGTCTACATCTTGAACCGAGCGAGGATAAAT
AATCATCTTTTAACCAGAATATGAAATCAATCTAGGACAACCTAATAAAAGGAGAGAGTTGTAAGATGAT
GAAACGATTAAACAAATTAGTGTTAGGCATTATTTTTCTGTTTTTAGTCATTAGTATCACTGCTGGTTGT
GGCATAGGTAAAGAAGCGAAAATAAAGAAAAGTTTTGAGAAGACATTGAGTATGTATCCGATTAAAAATC
TAGAGGATTTATACGATAAAGAAGGTTATCGTGATGACGAATTTGATAAAAATGATAAAGGTACATGGAT
TATTGGTTCTGAAATGGCAACTCAAAATAAGGGGGAAGCTCTGAAAGTTAAAGGTATGGTCTTGTATATG
AATAGAAATACCAAAACAACAAAAGGATATTATTATGTAAATGCAATAAAGAATGATAAAGACGGAAGAC
CCCAAGAGAATGAAAAAAGGTACCCAGTTAAAATGGTCGATAATAAAATCATTCCAACAAAAGAAATTAA
AGATAAAAACATAAAAAAAGAAATCGAAAACTTTAAGTTCTTTGTTCAATATGGAAACTTTAAAGATTTG
TCGAAGTATAAAGACGGAGATATTTCATATAATCCAGAGGTGCCGAGTTATTCGGCTAAATATCAATTAA
CTAATGATGATTACAATGTAAAGCAATTACGTAAAAGATATGACATACCAACAAATAAAGCACCGAAGTT
GTTGTTGAAGGGTACAGGGAATTTAAAAGGTTCATCAGTTGGATATAAAGACATTGAATTTACGTTTGTA
GAGAAAAAAGAAGAGAACATTTACTTTAGTGATGGGTTAATTTTTAAACCAAGTGAGGATAAATAATCAT
GACTCGATCAAAATATGAAATCAATCCAGGAAAGATAATAAGAAGAATAGGATTGTGAAATTATGAAACG
ATTAAACAAATTGGTATTGTATATTAGTTTTTTGATATTAGTCATTAGTTTCACTGCTGGTTGTGGCATA
GGTAAAGAAGCGGAAGTTAAGAAAAGCTTTGAAAAAACATTGAGTATGTATCCGATTAAAAATCTAGAGG
ATTTATACGATAAAGAAGGTTATCGTGATGACGAATTTGATAAAAATGATAAAGGTACATGGATTATTGG
TTCTGAAATGGTTGTTCAACCTAAAGGGGAACGTATGAAATCAAAAGGTATGGTTCTATATATGAATAGA
AACACTAAGACTACAACCGGGAAGTATATAGTGAGTGAAACACTTCATGATGAAGATGGTAGACCTAAGA
GTAAAGATAAAGAATATCCCGTTAAAATGGTAGACAATAAAATCATTCCAACTAAAGGTATCAAAGACGA
AAATATAAAAAAAGAAATCGAGAATTTTAAGTTCTTCGCGCAATATGGCAGCTTTAAAGATTTGTCGAAG
TACAAAGACGGCGATATATCATATAATCCAGAGGTACCGAGTTATTCAGCAAAATATCAATTAACTAATG
ATGACTATAATGTAAAACAATTACGAAAAAGATATAAAATACCAACGAATAAAGCACCAAAGTTATTGTT
GAAAGGTTCGGGAGACTTAAAAGGTTCATCAGTTGGATATAAAGACATTGAATTTACTTTTGTGGAGAAA
AAAGGTGAAAATACTTTTTTTACTGATAGTCTACATCTTGAACCGAGTGAGGATAAATAATCATCCACAC
ACACGATTCAATATGAAATTCAAATATGTTGCTGTAAAATAATGTAAAATAAACGTATTCATATTACTGA
ATTGAGGGATAGTATGCAACGTGATTATTTAATTCGAGTAGAAACTGAGAGTATGTCAGATTTCAAAAGG
CTCAATAGTTTAATGATTGGTTTTGTTATTAAAGGTGAGGCACACATTTATGATGAAAATAATATGACGC
AATGCAACAGTGGCGACATTTTCATCATTAACCACCGCGACTTGTATCGATTTCAACTTCAACAAGATGG
CATCATATGTTATATCCAATTCCAAATGAAATATTTAGCAGACAAGTTTGATGATGTGCATTGTCTATAT
TTTCACTTAACAGATGCGACCACAACAAAGAATATACATCAACTGAGAAATATAATGGCAAGACTGGTTT
CAACACATATCCGACATAATGAGTTGTCTAAATTGACTGAGCAACAACTTGTGATTCAGTTGCTTATGCA
TATGATTCATTATGTCCCGCGTACATATCATTCGAACCAAAGTATCTTAAATGATGATAAAGTGAATCAA
GTATGCGACTATATCGAGTTACATTTTCATGAAGATTTAAGCCTTTCAGAATTAAGCGAATACGTTGGGT
GGTCAGAGAGCCATCTGTCTAAAAAGTTTACAGAATCGCTAGGTGTAGGATTCCATCATTTCTTAAATAC
GACGCGAATTGAGCATGCGAAACTCGATTTGACATACACAGATGAAACCATTACTGATATTGCATTGCAA
AATGGCTTTTCAAGTGCAGCGAGCTTTGCGAGAACATTTAAACACTTTACGCATCAAACACCTAAACAAT
ATCGAGGTGATCGTCCAGCAATCACTGAAAACCAGCAATCGGCACAACATGATTATCACGACCGTGAATT
GATATTACTTTTAAATGACTACATTGAAGAAATGAATCATTTTATTGAAGATATTGAAAAGATGAACTAT
AAAGAGATTGCCTTTCAACCAACCAATCACCAACTAAATCAATTTAATCATATTATTCAAGTGGGCTATT
TGAGGAATTTGCTCAATACACAGTATCAATCACAGTTGCTTACATGTCATCATGATTTTCAAGTCAATGA
AGTATTAGCATATGATGTGATTCCATATATCATGAAAAAGCTCAATGCGCCATTCACGTATGATGCAGAA
ATTTCGAATATATTTTATGATATTGATTTGTGTTTAGACTTTTTATTAGATCATAACTTTAGTTTGACCA
TGCATTTGGATCAGTATGACTCACGTGATTATATCGATGCATTTAAAATTTTTATCCATCACGTTGCCCT
GCATGTCAGTCATAGAAAAGATTTGAAGTTCAACTTGTATGTGACGACATTGCACACGTCTTTGATTGAA
ATGATTGATTATTTTAAAGCATTATTCCCTAATGGTGGCTTGTACATTCACTTAGATCAAGCTACGGAAA
GACATCTACCATTATTGAAACGACTTGAGCCACACATCGACCATTTTGTATTTGATGCCAATTCAAATGA
CGCTGTTGATTTTAATAAAATGAATGATGATGAATTTAAAACCGCGAGTCAAATGATTATTAATAAAACG
AATTACCTTATCGACTTAATGCATCGTCATCGCCTAAAGCGTCCACTCATTTTACTCAATTGGAATACAT
TGACGGGTGATACATTTATTACAAACGGCGAATATTTTAGAGGTGGTATCATCATTGAGCAATTATTAAA
ATTAAGTTCTAAAGTAGAGGGTATCGGTTATTGGTTGAATTATGATTTGCACGTCAGTCATTGTAAAAAT
GAACGGGATTATATGAATTCTATTGAACTATTTCATCAATATAATGGAAAACGTCCGGTCTATTTCACGG
CATTGCTATTTAATAAATTAACAAGCAATATTTTGTATTCTGATGATACATGTATTGTCACGGGGACTGA
TTCAAATTTTCAAATATTGTTATATGATGCAAAGCATTTTAATCCGTACTTAGCGTTGGACAATCAAATG
AATATGCGTGCGACGGAAATGATTCATTTGAACATTAATGCCCTGGAAGAAGGTATGTATAAGATTAAAC
ATTTTACCTTAGATAAAGAAAATGGTGCGTTATTTAATCTTTGGCGCAAACATCATACGATACATGGCAT
GGACAAGGACTCTATAGATTACGTTAATCGAATGAGTTTTCCGAAATTAGAAGTATATGATATAGATATC
ACGGACACACTGGCATTAAACATTAAAATGATTACGAATGGGATTCACTTAATTGAAGTAAAACGTTACC
CAAGTTCATAAAATGATCACAAATCACAAATTTTGATATACATAATTTGTGATTTTTTATATTCAAAGCT
AAAATTGCAAAAAATTAATGGTTAACATCTCTGTTGTTGGCAATATAAATAATGATTAATCATTTATGAT
GTAACTAAGGAGATGAAGGATATGAATCAACAATTAATTGAAACTTTAAAATCTAAAGAAGGCAAAATGA
TTGAGATCAGACGTTATTTACATCAGCATCCAGAATTATCTTTTCATGAAGATGAAACGGCGAAATACAT
CGCTGAATTTTACAAAGGTAAAGATGTGGAAGTAGAAACGAATGTCGGACCACGTGGAATTAAAGTAACG
ATTGATTCAGGGAAACCTGGTAAAACATTAGCAATCCGTGCAGACTTTGACGCATTACCCATTACTGAAG
ATACAGGATTATCTTTTGCATCACAAAATAAAGGTGTTATGCACGCATGTGGTCACGATGCACATACAGC
ATACATGCTTGTATTAGCAGAGACGCTTGCTGAAATGAAAGATAGTTTTACAGGAAAAGTCGTTGTGATA
CATCAACCAGCTGAAGAAGTACCACCAGGTGGTGCTAAAACAATGATTGAAAATGGTGTATTAGACGGTG
TTGATCATGTATTAGGTGTACACGTCATGAGCACAATGAAAACAGGTAAAGTGTATTACAGACCTGGTTA
TGTTCAAACAGGACGCGCATTCTTCAAATTGAAAGTTCAAGGTAAAGGTGGTCATGGTTCATCACCACAT
ATGGCCAATGATGCCATTGTTGCAGGTAGCTACTTCGTCACAGCGTTACAAACAGTTGTATCTAGACGAC
TAAGTCCATTTGAAACCGGTGTTGTCACAATCGGTTCATTTGACGGTAAAGGTCAATTCAATGTCATTAA
AGATGTTGTTGAAATTGAAGGTGATGTACGTGGATTAACAGATGCTACAAAAGCAACAATTGAAAAAGAA
ATTAAACGTTTATCAAAAGGATTAGAGGATATGTATGGTGTAACTTGCACCTTAGAATATAACGATGATT
ATCCAGCATTATATAATGATCCAGAGTTTACTGAGTACGTGGCTAAGACGTTGAAAGAAGCAAACCTTGA
TTTTGGTGTTGAAATGTGTGAACCACAACCACCTTCAGAAGACTTTGCATATTATGCTAAAGAACGCCCA
AGTGCCTTTATTTATACAGGTGCAGCGGTGGAAAATGGTGAAATTTACCCACATCATCATCCTAAATTTA
ACATTTCAGAAAAATCATTACTTATTTCTGCAGAAGCAGTAGGGACAGTTGTTTTAGATTACCTTAAAGG
AGATAACTAACATGAATGAAACGTATCGCGGGGGCAACAAGTTAATCTTAGGTATTGTATTAGGTGTTAT
TACATTTTGGTTGTTTGCACAATCACTTGTAAATGTTGTACCGAATTTACAACAAAGTTTTGGTACAGAC
ATGGGGACAATTAGTATTGCGGTCAGTCTAACTGCACTATTTTCAGGCATGTTTGTTGTTGGAGCAGGTG
GTCTGGCAGATAAAATTGGGCGCGTGAAAATGACGAATATCGGTTTATTATTAAGTATTATTGGTTCAGC
ATTAATTATTATTACGAATTTACCGGCATTATTAATTTTAGGTCGTGTTATACAAGGTGTATCAGCAGCG
TGTATTATGCCTTCTACATTGGCCATTATGAAAACTTATTATCAGGGTGCTGAACGTCAGCGTGCCTTAA
GTTATTGGTCTATCGGTTCTTGGGGTGGCAGTGGTATCTGTTCACTCTTCGGTGGTGCAGTTGCGACAAC
TATGGGTTGGAGATGGATTTTCATCTTCTCAATTATCGTTGCCGTACTTTCAATGTTACTCATCAAAGGG
ACGCCTGAAACGAAATCAGAAATTACCAATACACATAAATTTGACGTTGCAGGGCTAATTGTTCTAGTAG
TTATGTTGCTAAGTTTAAACGTTGTCATTACTAAAGGTGCAGCACTTGGTTACACATCATTATGGTTCTT
TGGTTTGATTGCAATCGTAATTGTAGCATTCTTTATTTTCTTAAATGTTGAGAAAAAAGTAGATAATCCA
CTTATTGATTTTAAATTATTTGAAAATAAACCATATACAGGTGCAACGATTTCGAACTTCTTATTAAACG
GTGTTGCAGGTACATTAATTGTAGCGAATACATTCGTGCAACAAGGTTTAGGTTATACAGCATTGCAGGC
AGGATACTTATCAATTACTTATTTAATCATGGTGTTATTGATGATTCGAGTTGGTGAAAAATTATTACAA
AAAATGGGTTCTAAGCGACCAATGTTATTAGGTACATTCATTGTGGTCATTGGTATTGCACTTATTTCAT
TAGTATTCTTACCAGGCATATTTTATGTTATCAGTTGTGTCGTAGGATATTTATGTTTCGGACTAGGCTT
AGGTATTTATGCAACACCTTCTACAGATACAGCTATTTCGAATGCACCGTTAGATAAAGTTGGCGTTGCT
TCAGGTATTTATAAAATGGCTTCATCACTTGGTGGCGCATTCGGTGTCGCAATTAGTGGTGCTGTATATG
CTGGTGCAGTTGCTGCAACGAGCATTCATACAGGTGCGATGATTGCACTTTGGGTTAACGTATTAATGGG
AATCATGGCATTTATCGCAATTTTATTCGCGATTCCTAATGATGATAAACGTGTCAAAGATGCGAAATAA
TAACGATGACACGCCAAGTGTTTTGATAATGATATAAATGAAAGTAAAGCAAATTAAATGAGGAAATGTA
TAGAGCAGTGCATATAGATAAATCTATGATTGGATTAACACTAATATAAATATAAATGAAAATGAAAAAC
CATCCACTTAAATTTTTGATAAGTTAGGTGGATGGTTATTTATTGCGTTGTTCTAAAAATTTGGACATTT
ATATGGAAAGAACTATATATAATGTGAAGGTTATGGCAATTCGCTTCAATGAAGGCGACGTGTAAAAGTG
TATATTAAACGTTTCGGGGTCAGACTCCGAGAACAGTGTCCGTCATGCTTACCGCATACTAATGAAGCAT
TATTATATCAGTGTTTATAGCCGATTTAAGATAATAAATTTTGCTAAACAAAAAAGCCAACCCATGAATG
TTGGATTGGCTTTTTACATGCATCTGAATCTCTAATTTTAAAAAAATATGAATATAAATAAGACAGTAAA
AATTAAATTTCAGTTGTTGCAATTTCTTCATCTGTAGGTACATCATCGTTAAGGCCAACAAGTGCTTCAG
AAACATTTCGTGAATGATAACCGATACGTTCAAGAACACCAATCATATCGATATATAGTAATCCGCCTTT
TGTTGTACATTCACCACGATTAAGGCGTTTAATATGACCTTTGCGTAGTTTATGTTCAATATTAAATGAT
TCTCTACTACGTTCTACAATTTCATCTTTTTTCGTTTTGTCATAAACATCTAACATGTCGATGGCTTTAT
CAAATGACTCAGCAACATGGTTGAATAATTTATCCATACCGCGTTGTGCATCTTCTGTAATGCGAATATC
TTCATCATGTTGGCGTTTTAATTGAGCGACATACTCTTCTGTTAGCTCTGCTACTTTTAAAATAGAGCGA
TTGACATCAAACATAACTGCTAAACGCTCAACGTCTGCCTTCGTAATGGCTTTTGTAGAAATTCTAACTA
AATAATTTCGAATGCTATCATTGATTGTTTCAACAGCTTGATGCTTTTGTTCAAGCTTTTTGATCAATTT
TTTATCGTCTTTTGTAATTTCGCGAATGTCTTCAAACATTGATAAGACAATCTGACCCACATTTTGTAAT
TCTTTTTGAGTTTCTTGTAATGCAACACCAGGTGCGTGATAAACAAGATCTTTGTTTAAGTGCTGAGGTT
TATAGTCATCAGCAATATCTTTACCTGGGACAAGCTTTGTAACAATCCATGCTAAACCTGCTACAAATGG
TAATTGAATCAAAGTATTTGTTATGTTGAAGATACCATGTGATACTGCAATCGTCATCGCTGGTTTTAAG
TGCCATAAATCTTGTAACAAACTAATCAAATGAATCACAACTGGCAAGAAAATTGTGAAGATAATTACCC
CGATTAAGTTAAAGATGACGTGTACAAGCGCCGCACGTTTTGCAGCGATTGAGCCGGCTAAACTAGCTAA
GATAGCTGTAATCGTGGTACCAATGTTATCGCCTAGTAACACAGGGATTGCTGCGTTTAAGCTAATTAAA
TCTTGTTGATAAAATTCTTGTAAAATACCAATCGTCGCACTTGAACTTTGAACTAGTGCTGTTAACCCTG
CGCCGACAATGACAGCGAGTATTGGATTTGTAGACATATCAAGCATTAATTGCTTAAATCCATCTAATGA
TGCTAAAGGTTTAACGGCATCACCCATAAATTCTAGACCGAAGAATAGTGAACCGAAACCGAATAGTATG
CGGCCAATGTTATTGATTTTAGAGCGTTTAAAGAAAAAGATTAAGAATGCACCTAATGCTAAAATTGGCA
TTGCATATTCGCCTAAATCTATACCGATAATAAATGCAGTTACCGTTGTTCCGATATTAGCACCCATTAT
CACTCCAATGGCTTGTTTCAATGTCATAAATCCAGCTGTTACCAGTCCGATTGTGATAACTGTCGTACCT
GAACTACTTTGTATTAAAATAGTTACAACGATACCTGCAATAACACCTAATACTGGATTTGATGTAAATT
TGTTTAAAATATCTCGTAGCCTGTCTCCTGCTGATGCTTGAAGCCCGTCTCCCATGATTTTTAAGCCGTA
AAGGAAAATACCTAAACCACCTAAAAAGGAGAAAATGACTTCTGTAACCGACATTTCCATTATTTCACCT
CAAATAAGCTTTATATTTAGATTATCGCTTATAATTGTAAATTTAATGTTAAGATTAGGTAAAATTATTT
AACAATATATGTTATTTGTATATGACTTGTAAAATATCGTCACTTATTATGTAAATTTTCAGTGTGAAAT
GGCAGGTTTGCAATCACTTGTTTAACAAAATGATGCAATCAATCATGTAATTATGTTTCATCAAAAAAAT
CATGAGAGTGGAACAACGAAATAATTTTTATGAAAACATCATTTCTGTCCCAGTCTCATGATTTGAAATC
ACCAAATAAAAATCTATTAATGGTTTTCGTTATAACAATTTGTGTTCTTTTAATAATGACTCAATGTACG
TACCTTTTATCTTTTTAAGGAATCCTGCTAATGCGAGTTTTTGCATTTTCGAATCTTTAGTAATCTCACG
CAAATCTTGGTGGTCATTCAGTTCGTATATGGCATCCATTAAGACGCGAAGATCAAATGGACTATTGATG
ACTTCTGGAATACCACGATCTATATTTAGTAATTGATAAACAGCTTCCATGGCAGTACGAACCGAATATT
CTGTTGTAAATACAGTGTCTCGCTCTGTTTCTGCAAAGTTACCAATAAATGCTAAGTTCTGAGATTGATG
CGGGACGACTAAAGGTCTGTCGCCGATAGCACGCGTCATGAAATAAGATGTGATATATGGCATATAAACA
GGAATCGTATTAGATGCATGTTTTGCTAAGTCTTCAATTTTGTCAGTTGATACACCTAAGTGATACAGCC
ATTCTTGGCATATTTCATTACCACTACATTCTGTAATTGGCTTTTTAATATAATCGCCGTTTACATCTGA
ATATAAGGCATAAATCCATGTAGATATTTCATTTTCAGGTTGGTCTTTAAACTGTTGCTGACGATTGATT
GTAAAACTCATTTGCCATGCAGAATCATTGATTGTAATAATACCGCCTGTAACTGTTTTGCCTGCAAGTG
GGTCACGTTTACAAATACTTTCTATTGTATCGATAATCTCTTTATTGTTTGTTGTAGAAGTTGCTGAAAC
AAACCAACTTTTTTTAGGAATATTTTGGCAAAACTTATCAGGATTACCAAATTCAGGACTTTGTCGCGCT
AAATTTTTCCATAGTGTCCAACTACCACCTAATTCGTCAGTTGGTGGCGCTGGTGTATCATTATCACCAT
AAGTAGAGCTTTCTGTAATACTACCGTTTGTCACAAAGACAAGATCGTTTATAGTCAGTTTAATAGATTC
TGCATTACCATTACGGTCAATTAATATTTCTCGGGCAATTTTTTGACTTGTCGTAACATCTATTTTAATA
TCTTCGACTTTTACATCGTATTCAAATTGAACCCCATGCGATTTTAAATATTCAACCATAGGTAATACTA
AAGATTCATATTGATTATATTTAGTGAATTTTAAAGCTGAAAAGTCTGCGAGACCACTAATATGATGAAC
GAATCGCATTAGATAGCGACGCATTTCCATTGCAGAATGCCACGGTTCAAATGCAAACATCGTTTTCCAG
TAAATCCAAAAGTTTGAATTAAAGAAGTCATCGGAAAATACATCTGTTATTTTGACATCATCTAAATCTT
CTTCATTCGTTAAGCATAAATCTAAAATTTCTTTAATCGCCGTTTTAGTCAAAGTGAAGTCTCCGTCTGT
GACTAAACGTTGACCCTGTTTCTCAATAACACGACAGCGAGAATAGTTAGGGTCTTCTTTGTTTAGCCAA
TAGAACTCATCTAATACAGACGCGTTATCGATTTCTAATGAAGGGATAGATCTGAATAAGTCCCACAAAC
ATTCAAAGTGGTTCTCCATTTCACGACCACCGCGGACAACATAGCCTTTTAAAGGCATATTTTCACCATC
AAGACTACCACCTGCTTTAGGTAACTCTTCTAAAATATGAATCTTCGAACCTTCCATTTGACCATCCCTT
ATTAAAAAACAAGCTGCAGCAAGTGAAGCTAGACCAGATCCGATTAAGTAAGCGGATTTGTTTTCTACAT
TTTCAGGTTTTTTAGGGCGCGCAAATGCTTCATAATTTCCATAACTGTAATACATATCCACCAAGTCCTT
TCGTATTAGAATACACTCAGACTATACCCCTTTGTGAATTGCAAATATTAGTATTTATATTGGTAAATTT
GACGAAATTAGATCATTTTTATATTTTTGATTTTTAAAATTTTATCACTCGAATGTTTTTGGATTCTGAG
GTGCGGGACTTGGAATAATTATGTATTTTGAAAGAAGTTACTTAAACTAACGCCTAGTAGAGTGATAATT
CCGCCTATAATAGCAAGGGTTGTTGGTAGCTCGTCTAATAACAGATAAGATAATAATAAAGAAACGATAG
GTGTTAAATAAAGAGACATTGTTGCATCAGAGACACCAACTGACTTCACAATATAAGCAAGCAAAACGTA
TGGAATTATAGTAGGGAATATAGCTAAATAAAGTACCGATACTATTGATGTAAAAGTGGCGCCGTGTATA
TCGTTGATGATTTCAGGAATAAAAATAAGCATAAATGGTGAGCTTGCCATTATTGTATATAGTGTGAAAG
CGATGAAGCCGTATTTTTCTATGTATTTTTTCTGGAAAGTAAAATACAAACTTTCACTAAAAGATGCAAG
TAAAATAATAAAAACACCTAATACATTAATAGTTGTGTAATCATCTTTACTTATTGAAATAATGGATATT
CCTATAAATGCGACGAGTGAACTTAACCAATTCCATTTTGAAAAATGCTCTTTTAAAAATATATAAGCTA
AAGCACTAGAAAAAATAGGCGTTGTAGAGACTAGAATTCCAGATATACCTGCACTAATCAAAGCTTCACC
AAAATTTAAAGCTGTGTGATATATCACAAATCCACAAAATCCTAAAATAAAAATAACAGGGATATCTCTT
AGTTCAGGGGTAGGCAATTTCTTTATAATTACGAACGGCAAGAGAATTATTGTTGCTAAAATTAAACGAA
ATGCCGACAATGATTCTGCACTAAAATCATTTAACGCAATCTTTATCATTGGAAATGCAGATCCCCACAA
TATGATAGTAAATAAATATGATAGAAAAGTAGTGTCTTGAAGTTTATTCATTAATATCATCACTCCTTTA
ATTATGTGTTTCTATATTAAAAAATATGATTTAAAATGAGTACAACCAATTTTGAATGGATTTACCTATC
CAATTTTAAAAGGGAGGGAGAAGATGGCTAAATATAAAGATATTGCTAGTGACATAAGAGATAAAATAAT
CACAGGGGATTGGTTTTATGGAATGAAAATACCTTCACATAGGCAGTTGGCGATACAGTACAACGTAAAT
AGAGTAACGATTATTAAAAGTATTGAGTTATTAGAAGCTGAAGGATTTATCTATACTAAAGTAGGTAGTG
GAACATATGTTAATGACTATTTGAATGAAGCACATATTACAAATAAGTGGTCTGAAATGATGTTATGGTC
CTCTCAACAAAGAAGTCAGTATACGGTGCAATTAATTAATAAAATTGAGACAGATGATTCGTATATACAT
ATAAGTAAAGGTGAATTGGGTATATCGTTAATGCCACATATTCAATTGAAAAAAGCCATGTCTAATACAG
CCAGTCATATTGAAGACTTATCTTTTGGTTATAATAATGGCTATGGTTATATCAAGTTAAGAGATATTAT
CGTTGAACGAATGTCAAAGCAAGGTATAAATGTAGGTAGAGAAAATGTAATGATCACTTCAGGCGCTTTA
CATGCCATTCAACTTTTATCTATTGGGTTTTTAGGTCAAGATGCCATAATAATTTCGAATACACCATCAT
ATATTCACTCTACAAATGTTTTTGAGCAATTGAATTTTAGACATATTGATGTTCCTTATAATCAAATTAA
TGAAATTGATACCATCATTGATAGATTTATTAATTTTAAAAATAAAGCGATTTATATAGAACCTAGGTTT
AATAACCCGACAGGTCGTTCTTTAACGAATGAGCAAAAGAAAAATATAATTACTTATAGCGAAAGACATA
ATATTCCTATCATTGAAGATGATATCTTTAGAGATATTTTCTTTAGCGATCCAACTCCTTCTATCAAAAC
TTATGATAAATTGGGAAAAGTTATACATATAAGCAGTTTTTCAAAAACGATTGCACCAGCAATAAGAATA
GGTTGGATTGTTGCTTCTGAAAAAATAATAGAGCAATTGGCAGATGTAAGAATGCAAATTGACTATGGAT
CCAGTATTTTGTCACAAATGGTTGTATATGAGATGTTGAAAAATAAGTCTTATGATAAACACTTAGTAAA
GTTAAGGTATGTTTTAAAAGATAAACGAGACTTTATGTTAAACATCCTCAATAATTTATTTAAGGATATA
GCACATTGGGAGGTTCCAAGTGGAGGTTATTTTGTATGGTTAGTCTTTAAAATAGATATAGATATTAAAT
ATTTATTTTACGAATTGTTAAGTAAAGAAAAAATATTAATCAATCCGGGTTACATTTATGGCAGTAAAGA
AAAGAGTATAAGGCTATCTTTTGCCTTTGAATCAAATGAAAATATTAAGCATGCGCTCTATAAAATTTAT
ACATATGTGAAAAAGGTTTAATTAAAACAATAATTCGAATCATTATGTGGCATGTTAAACAGCTAAATAT
AAGCTATGCACATTTAACAAGCGGATACTCCTGACGCAATTATAGTATCATTACATATTGTTTAATCGTT
TGGGGTAATGTAATTAAAAGGTAAAATAGGCAGAGTGTTATACATAAAATGTAAAGAAAGAGGCGATAGA
ATGTCTAAAATCAGGTCTTTTACAATATTAAGTCTACTTATTTACTTAGCTATGATGTGCTATACAGTAG
TGACCTATCCAAAATTACCAACCAAAGTGCCTATTCATTATAATTTAGCAGGGGATGCTGATAATTTTGC
TGATAAATGGGTGCTGCTTTTGATTAATAGCGCATTTATAGTGATTTGGCTTATATTTTTCATTGCAGGT
AGATACTATGAACGATTTGCCAAATGGTCACATTATAATCATACACCACGTGAAATTCGAGCGATTAAAT
TATTTTTAAGTACGTTAAATTTAGAGATTATGAGCTATATGTCTATCTTCACAGTATTAGAAATTTGGCA
AATACAACACCATCATCAATTCAATTTACTATGGTTTAATATGATATTTATCATTATCATTGGTTTGACG
CTTGTCATATTTTGTTTACTTCCTACAATTCATAAAATGAGAGATTCTCAATAAAAATATAAACTCTCAT
GATGCAGTTTTGAAGCGAATTCCTGAGATTATTATAAATAATATCTAGTATTTATAATTAAAATGATATA
TTATTTATTATAGTTAAATATTGTGTATATTTTGTGAACTTTTTGTAAAAATTCGATTGCCTGTCACATA
TAGGAGTGTTACATTTTAAATATGTGATCATCGCAAAATATAAGTTGAAATAGGTTGTAGATTAATCAGA
ATGATAAATATTTTATATAAAGAGAGGGAGTCATTATGACACTACTTACTGTAAATCCATTCGATAATGT
CGGATTATCAGCCTTAGTTGCAGCAGTACCTATTATTTTATTTTTATTATGCTTAACCGTTTTTAAAATG
AAAGGCATTTATGCAGCATTGACAACTTTGGTTGTTACATTGATTGTGGCTTTATTTGTATTTGAATTAC
CAGCGCGTGTATCAGCAGGTGCGATTACAGAAGGCGTTGTTGCCGGTATTTTCCCAATAGGATATATCGT
TTTAATGGCAGTTTGGTTATATAAAGTTTCTATTAAAACAGGACAATTTTCTATTATTCAAGATAGTATT
GCAAGTATTTCAGTGGACCAAAGAATCCAACTATTATTAATTGGATTTTGTTTCAACGCATTTTTAGAAG
GTGCAGCAGGATTTGGTGTGCCAATTGCGATTTGTGCAGTATTATTAATTCAACTTGGATTTGAACCATT
AAAAGCAGCGATGTTATGTTTAATTGCTAATGGTGCGGCGGGTGCCTTTGGTGCAATTGGTTTACCAGTT
AGTATTATTGATACGTTTAACTTAAGTGGAGGCGTTACAACATTAGATGTTGCGAGATACTCAGCATTAA
CACTTCCAATTTTAAACTTTATTATTCCATTTGTTTTAGTATTCATTGTAGATGGTATGAAAGGTATTAA
AGAAATTTTACCTGTCATTTTAACAGTGAGTGGTACATATACTGGATTACAATTATTATTAACAATATTC
CATGGTCCAGAACTAGCAGACATTATTCCATCACTAGCAACAATGGTGGTGTTAGCATTTGTTTGTCGTA
AATTTAAACCGAAAAACATTTTCAGATTGGAAGCGTCTGAACATAAAATTCAAAAACGAACGCCTAAAGA
AATTGTCTTTGCTTGGAGTCCGTTCGTAATTTTAACTGCCTTTGTATTAGTATGGAGTGCACCATTCTTC
AAAAAATTATTCCAACCTGGAGGTGCACTTGAAAGTTTAGTAATAAAATTGCCAATTCCAAATACTGTGA
GTGATTTATCGCCTAAAGGAATTGCGTTGCGTCTCGATTTAATTGGTGCAACTGGGACAGCGATTTTATT
AACAGTAATTATTACAATTTTAATTACGAAGTTAAAATGGAAAAGTGCAGGTGCTTTATTGGTCGAAGCA
ATTAAAGAATTATGGTTACCGATCCTTACAATTTCAGCTATCCTAGCTATTGCTAAAGTTATGACATACG
GTGGTTTGACTGTAGCAATTGGACAAGGTATTGCTAAAGCGGGAGCAATTTTCCCATTATTCTCTCCAGT
ATTAGGTTGGATTGGTGTGTTTATGACTGGTTCAGTTGTAAATAACAATACTTTATTCGCACCTATTCAA
GCGACAGTGGCACAACAAATTTCAACAAGCGGTTCATTACTTGTGGCAGCTAACACTGCAGGTGGTGTAG
CAGCGAAACTTATTTCACCACAATCAATTGCCATTGCGACTGCAGCTGTTAAAAAAGTTGGTGAAGAATC
TGCATTATTAAAAATGACGTTAAAATACAGTATTATATTTGTTGCTTTTATTTGTGTTTGGACGTTTATA
CTAACGTTAATATTCTAAATATAAATAATGTTGTCACTTGGATTCAAATGACATTTTAAATCTAATTATT
CATGAATCGAACTAGTACGAAATGCAATGAGCATCTTGTCTAGTTCGATTTTTTAATGCCTAAAAATGTC
ATATATGTAATCAGAGTAGAAAGTGTTGAGGCGTTTCAGAAGTTGTTTAGAAAAGTAAGTAAAATAAAAA
ATGCACTGAGCAACAAAAGATGTTGCTCGTGCATTTAGATGATTCTTATCATTTCAAATAAGAATGTGTT
AATCAACGTATATAAGTTAAAATTGGTTTGGATAAAATGATATCTATCGTTGTGTATTGTTTGTTTTTAT
AGTTCGCGACGACGTCCAGCTAATAACGCTGCACCTAAGGCTAATGATAATCCACCAAATACAGTTGTAC
CGATGAATGGATTTTCTTCACCAGTTTCTGGTAATGCTTGAGCTTTGTTAGCATCTGCATGGTTTGCTGG
TTGCTTCTTATCAACAACAAGTTCTTGACCAGGTTTGATCATGTTTTTATCAGCTAATTTGTTATCTGCA
GCAATTTTGTCAGCAGTAGTGCCGTTTGCTTTTGCAATGTCATTTACTGTATCACCAGGTTTAACGACAT
GTACTCCGTTACCATCTTCTTTACCAGGTTTGTTGCCATCTTCTTTGCCAGGCTTGTTGCCGTCTTCTTT
ACCAGGTTTTTTGTTGTCTTCTTTACCAGGCTTGTTGCCATCTTCTTTACCAGGTTTTTTGTTGTCTTCT
TTACCAGGCTTGTTGCCGTCTTCTTTGCCAGGCTTGTTGTTGTCTTCTTTACCAGGCTTGTTGTTGTCTT
CTTTGCCAGGCTTGTTATTGTCTTCTTTGCCAGGCTTGTTATTGTCTTCCTCTTTTGGTGCTTGAGCATC
GTTTAGCTTTTTAGCTTCTGCTAAAATTTCTTTGCTCACTGAAGGATCGTCTTTAAGGCTTTGGATGAAG
CCGTTACGTTGTTCTTCAGTTAAGTTAGGTAAATGTAAAATTTCATAGAAAGCATTTTGTTGTTCTTTGT
TGAATTTGTTGTCAGCTTTTGGTGCTTGAGCATCATTTAGCTTTTTAGCTTCTGCTAAAAGGTTAGCGCT
TTGGCTTGGGTCATCTTTTAGGCTTTGGATGAAACCATTGCGTTGTTCTTCGTTTAAGTTAGGTAAATGT
AAGATTTCATAGAAAGCATTTTGTTGTTCTTTGTTGAATTTGTTATCCGCTTTCGGTGCTTGAGATTCAT
TTAACTTTTTAGCTTCTGACAATAGGTTAGCACTTTGGCTTGGGTCATCTTTTAAGCTTTGGATGAAACC
ATTGCGTTGTTCTTCGTTTAAGTTAGGCATATTCAAGATTTCATAGAAAGCATTTTGTTGTTCTTTGTTG
AAATTGTTATCAGCTTTCGGTGCTTGAGATTCGTTTAATTTTTTAGCTTCACCTAAAACGTTAGTGCTTT
GGCTTGGGTCGTCTTTAAGACTTTGAATGAAGCCGTTACGTTGCGCTTCGTTTAAGTTAGGCATGTTCAA
GATTTCATAGAAGGCGCTTTGTTGATCTTTGTTGAAGTTATTTTGTTGCGCATCAGCTTTTGGAGCTTGA
GAGTCATTAAGTTTTTGAGCTTCACCTAAAACGTTAGCACTTTGGCTTGGATCATCTTTAAGGCTTTGGA
TAAAACCATTGCGTTGATCAGCATTTAAGTTAGGCATATTTAAGACTTGATAAAAAGCATTTTGTTGAGC
TTCATCGTGTTGCGCAGCATTTGCAGCAGGTGTTACGCCACCAGATATAAGTAATGTACCTAAAGTTACA
GATGCAATACCTACACCTAGTTTACGAATTGAATAAATGTTTTTCTTTTTCAAATTAATACCCCCTGTAT
GTATTTGTAAAGTCATCATAATATAACGAATTATGTATTGCAATACTAAAATCTATATTTATAATTAAAT
TTAAAGGTAAGTTTTACAACTTATAAAATAAATATTTTGCTGAAAGATTTATTCAGGAAGTAAAAGGCTT
AAAACCGCAAAATCACGCTATTTCGATTAATAAAAACAGATAAAATATAGAGATATTTTTTATAATGAAA
GCGGTTTAATACATATGAGTTAAAAAATATTTTTAAGAATAAAGTGGGGCTTTGAATGTGCTGAGGTTTA
ATTTCGGAAATGGTTTTAAGTGATATAGAAAATAGAAAGTTGTTCATTATGTGCTGAGGTTTTATTAAAA
AATAGAAAACACAAGTGCACTTTAGAATACAGCACACTTGCGTAATAGAGATATTATTCAAAAACAAGAT
GTAAATGATCTTTATCTGCTAATAATTGATTCACTTGAGCTAATAATTGTTCAGCATGGTCTTGCTGCGC
GTCATCCATATGAATTAAAATTTTTCTTTCATCTTCAGTTGAGCGTTCTTTTATTAGATAGCCTTGCTTT
TTTAAATTATTGAGAGCTCTAACAGTTTGAGGGTATTTATGGTGGATTGTTTCAATTAAATCTTTAAGAA
GAACGATGTTTTTATTTTGAGAAGTGATAATAGCTAGAATTGTGAATTCTACAAAACTTAATGTTAGATG
TTTTTTGATAATATTCTTGAAATACATTGTATACATCATCAAGTTTAGAAATTCTTTACTATCTTTTGGT
ATCATCTGTGATTCACTTTGATCTGCAAGGTTAAATTGTTTAATGATTTGATCAAACAATGTAACACGTT
CTGCAATTTTCTCTCGTTGTTCTTCAGATATTGAAATGTAAGTATTACGCTCATCAATTTTACTTCGAAC
TTTACTAATATATGAATGTTTCACAAGTACTTTTATATGCTGTACTAAATCCGATTGTTTATAACATAAA
TCTGAAACAATCTTCTTAAATGGAAGTGTGTTTTCTTGTTGATGAAATAAATAAGTCAGTAATATAAATT
CTTTTATAGTCATATCGACTTCAGGCTTGACTTTTTTCTTAAAACGAAACATATATGCTTCAATGATTAT
AAAATCTCTAATTTTGTCATGGTTATTATATTTCATTGTTTTATCTCCTTGTATATGCACTTTATTTTAA
TATAACACAATATAATAAGAAAAATAATCCATAATTTACAATTAAAAATAATATGATATTTTTATTAAAA
TTTGTGTTTTTGAATAAATGACATTATCAAACACTATATTTAAATAAGAAATAGTTATCGATATTTGAAA
AATCGAAGAATATTGATTGATATTATAGAATATGAGTCGGTGTTATTTGTATATAAAGTATTAATATGTA
ATTAAGAAAGTCGACGATTGTTAACAATAACAACAACTATATGTATAAAAAAACCTCGCAACGGTTAGTT
AACTGAATCATTTAGCTAACTTCGTTGTGAGGTCATTTTGTTTTAATAATATCGTTATAACTTTTTCACG
GTTAATAATAAGTATATGAAGAATGGGGCACCAAAAGCAGCAATAAATACACCTGCTGGCACTTCTTTAG
GCAAGAATAAGGTACGCCCAATTAAGTCTGCAATAACAATTGATATGGCACCAATCATTGCTGACATTAG
TAACTTTTTAGCATAACTTCCGCGAACGATTGTTTTCGCGATATGTGGTGCGATTAAACCGACAAACCCA
ATGTTACCTACTAAACTGATTGCCATAGATACGAGTATAGTAGAAGTGATTAATTGGATTAGTTTCATAC
GTTGTACATGTAAGCCTAAGCCAATCGCTACAGGGTCATCAAGTATAGATATTTTCATTTTTGGTATAAC
AAGAAATAACAACGGCACAACAGCTAAAATAACCATACCCAAAATGATTGTATCTTTAAACGTAGCACCG
TAAAGACTTCCGACTAGCCATGTATAAGCTTTGGCAGCAGATAATTGCTTCGTTGTAATGAGTAATCCTT
GGACAAGCGCAATAAACAACGTTTGCATCGAAATACCGATGATTATGAGTGTTGTCGGGCGTATTTGTCC
TTTCGTTTGAAACACTAATAGTATCATCATTGCAACTGCGCCACCTAATACTGCAAATAGTGGAAGTAAA
TGTATTGTTAAATGGCTGAAAAATGCAATAAAGACAACAGCACTTAAGCTAGCACCACCTGTGATACCGA
TAATATCAGGTGAGGCAATTGGATTTTTTAATACATTTTGCAACATTAAACCACTCATTCCTAGTGCGGC
ACCTGCTAAAATCGCAAGTGTAATGCGAGGTAAGCGTAATACTTCTAAAGTGAATTGATCCATACTGTCA
TTTGGATTTATAAAGTACATCAGTACGCGTTGTAATGGTATAAAGCTTGAACCAATCATCATACTTACCA
CTGAAACGATGGCTAAAAAGATTAACGCGAAGATGAGATGGTAATTGTCTTTTTTATTAATCTTTTCGGT
CATAAGCGTTGACGTCCTTTCTTCATAATATAGATTAAGACAATAGCGCCAATGACAGCGGTAACGACAC
CGATAGGCAACTCTAGTGGCTTAATTATTATACGAGCAACAATGTCTGAAATGATCATTAGGATTGCTCC
AGCTAATGCAGTAAAAGGAATTAAATACTTATAGTTTGGTGGTAATAATCGTTTGCTAATATTCGGTACG
ATAAGACCCACAAAGACGATTGATCCAGCTACGGCTACCGAAATACCGGCTAACATACTGATGAGCATAA
TAATCATCCATTTGATTAATTTTATGTTTTGACCGAGGCCGGTTGCAATGTCGTCACTTGTCATCAAGAT
GTTGATGTGTGCAGCCATGCTAAATGCAATTAAAATAAGTATCAATACAAGCGGAATAATCCATGGGATA
TCCCAAATATTACGTAATGAAACGGAGCCACTTAACCAAAATAATAGGCCTTGTAAGTCTGTTTCGTTCA
TAATAAGTATGCCTTGAGTAAAGGCTGTAAATAGCATCGCAATCGCAGCACCTGCCAAAATGACACGGTG
AGGTGAGAATAGTGTTTGTCTAAACATACCTAGTGCAACAACTAATACAGTAACAACAATAGCCCCCAAA
AATGCAATAACTACAATCATTTTAAAAGATTGAATTTGGATAAATGTAATACTAAAAATGACAAAAAATA
CTGCGCCTGCATTGACACCGAAAAGCCCTGGTGAGGCTATTGGGTTTCGTGTAAGTGCTTGCATCAACAA
ACCTGAGACAGCAAGGGCAGCACCAGTCAATAACGCAATGATTGTTCTCGACGCCCGTGCACCAGTGACA
ACATCATGTAAATCGTTTTCACTATCAAAGTTGAATAACGCCTGTATCACCGTACCTGGTGACACAAGCG
TATTTCCAATCATTAAACTTAAGATAGCTACTATTGCAAGACATAAACCAGCAATAACGATTTGGTATTT
TGGTTTAAGTAGCATCGTAAAACTCCTTAATTATTTTGATTGTTTTTCAATATTTAACTTTTCATATAAA
TCGTCAATAAGTTTTAATGAAGATTTATATCCGCCAGCTAAGTTCCAAGTGATTTCATCTAAATCATCAG
ATACTTGGTTGTTTTTAACTGCGTCTAAATTTTTCCACTCTTTACTTGAAGTCCATTCGCTTTCAGTCTT
TTTAACTAATGCAGCATCTTTCGCATTTGGATCTGATTTTACTACAAAAATATGATCAGCGTTCATTAAT
GGAATGCTTTCTTTAGATGTAAGTTGGATAATATCTTTACCATTATCAACTTGTTTTTGTAAGTCTTTAT
TACGTTTGAATCCTAAATCATTTAAGATTTCACCAGCATATCCACCAGCATAAATTCTTGTATGATCAGC
ACGGAAGTTAACAACTGAAGCTTTCAATGGCCATGCATCTTTATACTTTGCTTTTGCATCTTTTTGGAAT
GCAGCTACTTTATCATCGTACTTTTTAAGTAAATCTTCAGCTTCTTTTTCTTTCCCTAAAGCTTTCCCCA
TTAACTTAGTTGTATCTTTGAATTTGAAAACTGTATCAGTAGAAACTGTTGGTGCGATTTTAGATAATTG
ATCGTAAACTTTTTCATTTCTAACTTTTGACGCGACAATTAAGTCCGGTTTTAATTTAGAGATTTCCTCT
AAGTTAGGTGCAGGTTCTTGACCTACAATCTTAGTATCTTTTAAATCATTTTTTATGTATTCGAATTTCG
GTTTTTGTGTCCATGATTCTACAGCACCTACAGGTTTAACACCTAAAGATACAGCGACGTCAGTGGCACC
TTGATATAGCGTAACAACACGCTTTGGTTTCCCTTTAATTTCAGTTGTACCCATTGCATGTTTAATTGAA
GTTGTTTCCTTATCTTTGTTATCAGATGATTGTTTATTTGAATTCCCACTACATCCTGCTAAAACAAGTA
GGAAAGCAAGCGTAACAACAAGCATTTTAATTACTTTATTCATTGACTAATTAGCCTCCTTCGTGATGTA
TGACAATGAGAATCATTATCACGATTTAGTATGAATTAAATTTTTTCCTAAGTCAATAAAATATTTATGA
TTTACATGCAACTTATAATTATTTGACATATAAATGCATAAAAAATATAATCCTAATTACTTGATAGTGA
GAATCATTATCAATTAGGTAACACACAATATTATAGAATTTTAAATTTGAGGAGGAAGCGCTTTTGATTG
AAAAAAGTCAAGCATGTCACGATTCATTGTTAGATTCTGTAGGGCAAACACCTATGGTTCAACTTCATCA
ACTATTTCCGAAACATGAAGTGTTTGCAAAGTTAGAGTATATGAATCCTGGAGGCAGCATGAAAGATCGA
CCTGCCAAGTACATCATTGAACATGGTATTAAACATGGTTTAATCACTGAGAATACACATTTAATTGAAA
GTACTTCTGGTAATTTAGGCATTGCGTTGGCAATGATAGCTAAAATCAAGGGATTAAAACTCACGTGTGT
TGTTGATCCTAAAATATCACCAACAAATTTGAAAATTATTAAAAGTTATGGTGCCAATGTAGAAATGGTT
GAAGAACCTGATGCACATGGGGGTTATTTAATGACTCGTATTGCAAAGGTGCAAGAACTGTTAGCCACTA
TTGACGATGCATATTGGATTAATCAATATGCGAATGAGTTAAATTGGCAATCCCATTATCATGGTGCAGG
CACAGAGATTGTTGAAACAATTAAGCAACCTATAGATTATTTTGTCGCGCCAGTCAGCACGACAGGTAGC
ATTATGGGTATGAGTAGAAAAATAAAAGAAGTGCATCCAAACGCACAAATTGTTGCTGTTGATGCGAAAG
GGTCAGTCATTTTTGGTGACAAACCTATTAATAGAGAATTACCTGGTATCGGTGCTAGTCGTGTACCCGA
AATATTGAATAGATCAGAAATTAATCAAGTGATCCATGTAGATGATTATCAATCTGCTTTGGGCTGTCGA
AAACTGATTGATTATGAAGGCATATTTGCCGGAGGTTCAACAGGTTCGATTATTGCAGCGATTGAGCAGT
TGATAACGTCAATTGAAGAAGGTGCAACAATTGTCACGATTTTACCAGATCGAGGCGATCGTTACTTAGA
TTTAGTTTATTCAGATACATGGTTAGAAAAAATGAAATCAAGACAAGGAGTTAAATCAGAATGAATAGAG
AGATGTTGTATTTAAATAGATCAGATATTGAACAAGCGGGAGGTAATCATTCACAAGTTTATGTGGACGC
ATTAACAGAAGCATTAACAGCCCATGCGCACAATGATTTTGTACAACCGCTTAAGCCGTATTTAAGACAG
GATCCTGAAAATGGACACATCGCAGATCGAATTATTGCAATGCCAAGTCATATCGGTGGTGAACACGCAA
TTTCAGGTATTAAGTGGATAGGTAGTAAGCACGACAATCCATCGAAACGTAATATGGAGCGTGCAAGTGG
CGTCATTATTTTGAATGATCCAGAAACGAATTATCCAATTGCAGTTATGGAAGCAAGTTTAATTAGTAGT
ATGCGTACTGCAGCAGTTTCAGTGATTGCAGCAAAGCATTTGGCTAAAAAAGGATTTAAAGACTTAACAA
TCATTGGATGCGGGCTAATCGGAGACAAGCAATTACAAAGTATGTTAGAGCAATTCGATCATATTGAACG
CGTGTTTGTTTACGATCAATTCTCTGAAGCATGTGCACGCTTTGTTGATAGATGGCAACAACAGCGTCCG
GAAATTAATTTTATTGCGACAGAAAATGCTAAAGAAGCAGTATCAAATGGTGAAGTAGTCATTACATGTA
CCGTAACGGATCAACCATACATTGAATATGATTGGTTACAAAAGGGTGCATTTATTAGCAACATTTCTAT
CATGGATGTGCATAAAGAAGTCTTTATTAAAGCTGACAAAGTCGTAGTAGATGACTGGTCACAATGTAAT
CGAGAAAAGAAAACTATTAACCAATTGGTGTTAGAAGGTAAATTCAGCAAAGAAGCTCTTCATGCTGAAC
TAGGACAACTTGTGACAGGTGACATACCAGGACGTGAAGACGATGATGAGATCATATTACTTAATCCGAT
GGGTATGGCTATCGAAGATATTTCAAGTGCTTATTTTATTTATCAACAGGCACAACAACAAAATATTGGG
ACAACATTGAACCTATATTAAGAATGCGAGGTGTCTGAACATTGCAGAATCATACAGCAGTCAATACAGC
ACAAGCGATAATATTAAGAGATTTAGTTGATGCATTATTATTTGAAGATATAGCCGGAATTGTATCGAAT
AGTGAGATTACTAAAGAAAACGGACAAACGCTTTTGATATACGAACGTGAAACACAACAAATAAAGATAC
CTGTTTATTTTAGTGCTTTAAATATGTTTCGTTACGAAAGTTCACAACCAATTACGATAGAGGGAAGGGT
GTCTAAGCAACCTTTAACGGCAGCTGAATTTTGGCAAACAATTGCTAATATGAATTGTGATCTAAGTCAT
GAATGGGAAGTGGCTCGCGTTGAAGAAGGACTGACTACTGCTGCCACACAGCTTGCTAAACAATTATCAG
AATTAGATTTAGCGTCACATCCTTTTGTGATGTCAGAGCAGTTTGCAAGTTTAAAAGATCGTCCATTTCA
TCCATTAGCTAAAGAAAAAAGAGGATTAAGAGAAGCGGATTATCAAGTGTATCAAGCTGAATTAAATCAA
TCATTTCCTTTAATGGTTGCAGCAGTTAAAAAGACACATATGATTCATGGCGATACTGCAAATATCGATG
AATTAGAAAATTTGACAGTACCTATAAAAGAACAAGCGACAGACATGTTAAATGATCAAGGGTTATCAAT
AGATGACTATGTACTATTTCCGGTACATCCTTGGCAATATCAGCATATTCTGCCGAACGTCTTTGCGAAA
GAGATTAGTGAAAAGTTGGTTGTACTATTACCGTTAAAATTTGGAGATTATCTGTCGTCTTCAAGTATGC
GTTCATTAATTGATATTGGCGCACCGTATAACCATGTCAAAGTACCATTTGCAATGCAGTCATTAGGCGC
ATTAAGGCTAACGCCTACGCGTTACATGAAAAACGGAGAACAAGCAGAACAATTATTACGTCAGCTTATA
GAAAAAGATGAAGCACTAGCTAAGTATGTCATGGTTTGTGATGAAACAGCTTGGTGGTCATATATGGGTC
AAGATAATGATATTTTCAAAGATCAATTAGGTCATCTAACTGTTCAGCTAAGAAAGTATCCCGAAGTGCT
AGCCAAAAATGATACGCAACAGCTAGTGTCAATGGCAGCACTCGCGGCAAATGATCGCACTTTATATCAA
ATGATTTGTGGAAAAGATAATATTTCTAAAAATGATGTCATGACGTTATTTGAAGATATCGCGCAAGTCT
TTTTAAAGGTAACACTATCATTTATGCAATACGGCGCATTACCAGAGTTGCATGGTCAAAATATATTGTT
GTCATTTGAAGATGGACGTGTACAAAAATGCGTGTTACGTGATCATGATACTGTCAGAATTTATAAACCA
TGGCTAACAGCACATCAGCTTTCATTGCCGAAGTATGTCGTCAGAGAAGATACACCTAATACGCTAATTA
ATGAGGATTTGGAAACATTCTTTGCTTATTTTCAAACATTAGCTGTATCGGTAAATCTATATGCCATTAT
TGATGCAATTCAAGATTTATTTGGTGTAAGTGAGCATGAACTTATGTCGTTGTTAAAACAAATTTTAAAA
AATGAAGTGGCAACTATTTCCTGGGTTACAACTGATCAGCTAGCTGTCAGACACATTTTATTTGATAAAC
AGACGTGGCCATTCAAACAAATTTTATTACCATTGCTATATCAACGTGATAGTGGTGGAGGTAGTATGCC
TTCAGGTTTAACTACCGTACCAAATCCAATGGTGACATATGATTAATCAGTCTATATGGCGCAGTAACTT
TCGCATTTTATGGCTCAGTCAGTTTATAGCGATTGCTGGACTGACAGTACTTGTGCCATTATTGCCAATT
TATATGGCATCACTACAAAATCTATCAGTCGTAGAAATACAGTTGTGGAGTGGTATAGCGATTGCTGCTC
CAGCTGTAACGACGATGATAGCTTCGCCGATATGGGGGAAGCTAGGTGATAAGATCAGCCGAAAATGGAT
GGTGTTAAGAGCGTTACTTGGTTTGGCGGTATGCTTATTTTTAATGGCATTGTGTACGACACCATTACAG
TTTGTACTTGTGAGGTTATTGCAGGGACTATTTGGTGGTGTTGTTGATGCATCAAGTGCGTTTGCGAGTG
CAGAGGCGCCAGCTGAAGATCGTGGAAAGGTATTAGGAAGACTGCAAAGTTCAGTCAGCGCAGGGTCTCT
TGTGGGGCCATTAATTGGCGGTGTTACAGCTTCGATATTAGGTTTTAGTGCGTTACTGATGAGTATTGCC
GTTATTACTTTTATTGTCTGTATTTTCGGTGCATTAAAATTGATTGAAACGACACATATGCCAAAATCAC
AAACACCAAATATTAATAAAGGTATTCGCCGTTCATTTCAATGTCTATTATGCACACAACAAACATGTCG
ATTTATTATCGTTGGCGTTTTAGCAAACTTTGCTATGTATGGCATGCTAACTGCATTATCACCACTTGCT
TCATCAGTGAATCATACAGCGATAGATGACCGTAGTGTGATTGGATTTTTACAGTCCGCATTTTGGACGG
CTTCGATATTAAGCGCGCCTTTATGGGGACGCTTTAATGATAAATCATATGTTAAATCAGTATATATATT
TGCCACGATTGCATGTGGTTGTAGTGCGATACTGCAAGGTTTAGCGACGAATATAGAGTTTTTAATGGCT
GCAAGAATACTTCAAGGATTAACATATAGTGCATTGATTCAAAGTGTCATGTTTGTTGTCGTGAATGCGT
GTCATCAACAACTTAAAGGCACATTTGTTGGAACGACGAACAGTATGTTAGTTGTTGGTCAAATTATTGG
CAGTCTTAGTGGCGCTGCCATTACAAGTTATACTACACCAGCTACTACGTTTATCGTTATGGGCGTAGTA
TTTGCAGTAAGTAGTTTATTTTTAATTTGTTCAACCATCACTAATCAAATCAACGATCACACATTAATGA
AATTATGGGAGTTGAAACAAAAAAGTGCAAAATAAAGAATTAATACAACATGCAGCGTATGCGGCTATCG
AACGCATTTTAAATGAATATTTTAGAGAAGAAAATTTATATCAAGTACCACCTCAAAATCATCAATGGTC
TATACAATTATCAGAGCTCGAAACTTTAACGGGTGAATTTCGCTATTGGTCTGCGATGGGGCATCATATG
TATCATCCAGAGGTATGGCTTATCGATGGAAAAAGTAAAAAAATAACAACTTATAAAGAAGCAATTGCGC
GTATTTTGCAACATATGGCTCAAAGTGCAGATAATCAAACGGCAGTGCAACAACATATGGCGCAAATTAT
GTCTGACATCGATAATAGCATTCATCGCACGGCACGTTATTTGCAAAGTAACACAATAGACTACGTAGAG
GATCGTTATATCGTTTCAGAACAATCTTTATACTTAGGTCATCCATTTCATCCGACTCCTAAGAGTGCAA
GTGGGTTTTCAGAAGCAGATTTAGAGAAATATGCACCCGAATGTCATACATCATTCCAATTGCATTATTT
AGCTGTGCATCAAGATGTTCTGCTCACGCGCTATGTAGAAGGTAAAGAAGATCAGGTTGAGAAAGTGTTG
TATCAATTAGCAGACATAGATATATCAGAGATACCCAAAGATTTTATTTTATTACCAACACATCCTTATC
AAATCAATGTGTTGCGACAGCATCCACAGTATATGCAATATAGTGAACAAGGTTTAATAAAAGACCTTGG
CGTTTCCGGTGATTCAGTGTACCCGACGTCTTCGGTTAGAACTGTATTTTCAAAAGCATTAAACATTTAT
TTAAAATTACCGATACACGTTAAAATCACTAATTTTATACGTACGAATGACCTTGAACAGATTGAACGGA
CAATTGATGCCGCGCAAGTTATCGCATCAGTCAAAGATGAGGTTGAAACACCCCATTTTAAATTGATGTT
TGAAGAAGGATATCGTGCATTGTTACCGAATCCATTAGGGCAAACAGTTGAACCTGAAATGGATTTATTA
ACAAATAGTGCCATGATTGTTCGTGAAGGGATACCGAATTACCATGCTGATAAAGATATTCATGTATTGG
CGTCATTATTTGAAACGATGCCTGATTCACCGATGTCTAAGTTATCACAAGTGATTGAGCAAAGTGGTTT
AGCACCAGAAGCATGGCTTGAATGTTATTTGAATCGTACATTATTGCCGATATTAAAGCTGTTTAGTAAC
ACAGGCATTAGTCTAGAAGCACATGTACAAAATACATTAATTGAATTAAAAGATGGCATACCCGACGTAT
GCTTTGTCAGAGATCTTGAAGGCATTTGTCTATCTAGAACGATTGCTACTGAAAAACAGCTTGTGCCAAA
TGTTGTGGCAGCATCAAGCCCTGTTGTATATGCACATGATGAAGCATGGCATCGTCTTAAATATTACGTT
GTAGTAAATCACTTAGGACATTTAGTATCAACTATTGGTAAAGCGACTAGAAATGAAGTTGTGTTATGGC
AACTTGTAGCGCATCGTCTTATGACTTGGAAAAAAGAATACGCGAATAACGCAGTATTTGTTGACTGTGT
AGAAGATTTATATCAAACGCCGACCATTGCGGCTAAAGCGAATTTGATGAGTAAATTGAATGATTGTGGT
GCAAACCCTATTTATACACATATACCAAATCCAATTTGTCATAACAAGGAGGTATCGTATTGTGAATCAA
ACAATTCTTAATCGTGTAAAGACTAGAGTGATGCACCAACTGGTATCATCACTTATTTATGAGAATATTG
TTGTGTATAAAGCGTCATATCAAGACGGTGTCGGTCATTTTACAATAGAAGGACATGATTCAGAGTATCG
TTTTACTGCTGAAAAGACACATAGCTTTGATCGTATACGTATCACATCACCAATTGAGCGTGTCGTAGGA
GATGAGGCAGATACAACAACAGACTATACACAATTATTGAGAGAGGTTGTATTTACATTTCCTAAAAATG
ATGAAAAGCTAGAACAATTTATTGTCGAGTTATTACAGACAGAATTAAAAGATACGCAAAGTATGCAGTA
TCGAGAATCAAACCCACCAGCAACACCTGAGACATTTAACGACTATGAATTTTATGCGATGGAAGGGCAT
CAGTATCATCCAAGTTACAAATCACGTTTAGGATTTACGTTGAGTGATAATTTGAAATTTGGTCCTGATT
TTGTACCAAACGTTAAACTGCAGTGGTTAGCTATCGACAAAGATAAAGTAGAAACGACGGTATCAAGAAA
TGTTGTAGTTAACGAAATGTTACGTCAACAAGTTGGCGATAAGACTTATGAACATTTTGTACAGCAGATT
GAAGCATCTGGCAAACATGTAAATGATGTTGAGATGATACCTGTACACCCATGGCAGTTTGAACATGTCA
TCCAAGTTGATTTGGCTGAAGAAAGGCTTAATGGCACAGTACTATGGTTAGGGGAAAGTGATGAGCTATA
TCACCCTCAACAATCGATTCGTACGATGTCGCCAATAGACACGACAAAATATTATTTAAAGGTACCAATA
AGTATAACGAACACTTCAACGAAACGAGTGTTGGCGCCTCATACAATTGAAAATGCAGCGCAAATTACGG
ATTGGTTAAAGCAGATACAGCAACAAGATATGTATTTAAAAGATGAATTAAAGACAGTTTTTCTAGGGGA
AGTCTTAGGACAGTCTTATTTAAATACACAACTTTCGCCTTATAAACAAACTCAAGTTTATGGTGCGTTA
GGTGTTATATGGCGTGAAAATATATATCATATGTTAATCGATGAAGAGGATGCGATACCATTTAATGCAC
TTTATGCAAGTGATAAGGATGGTGTACCATTCATTGAAAATTGGATTAAACAATATGGTTCTGAAGCTTG
GACAAAGCAATTTTTAGCTGTAGCGATTCGTCCAATGATTCATATGCTTTATTATCACGGTATTGCCTTT
GAATCGCATGCACAAAATATGATGCTCATTCATGAAAATGGTTGGCCTACACGTATTGCCTTAAAAGATT
TCCATGATGGTGTTCGTTTTAAGCGTGAGCATTTAAGTGAAGCTGCTTCACACCTGACATTAAAGCCAAT
GCCAGAAGCACATAAAAAAGTGAATAGTAATTCATTTATTGAAACAGATGACGAACGTTTAGTACGCGAC
TTTTTACATGATGCATTTTTCTTTATTAATATCGCCGAAATCATCTTATTTATTGAAAAGCAATATGGTA
TCGATGAGGAGCTGCAATGGCAATGGGTTAAAGGCATCATCGAGGCGTATCAAGAAGCATTTCCAGAGTT
GAATAACTATCAACATTTCGATTTGTTTGAACCTACGATTCAAGTTGAAAAGTTAACGACACGTCGATTA
TTAAGTGACTCCGAGTTAAGAATTCATCATGTTACAAATCCATTAGGTGTAGGAGGTATCAATGATGCAA
CAACTATCTCTGAAACATAGATTAAACAATGGTGATTCAGTTTATGGCATTTTTAATTCTATACCGGACC
CATTGATGATCGAGGTTATCGCAGCAAGCGGGTATGACTTTGTTGTGATTGATACAGAACACGTGGCGAT
TAATGATGAGACACTAGCGCATTTAATTCGTGCAGCTGAAGCAGCGCATATTATACCAATTGTACGTGTC
ACTGCAGTGATAGATAGAGATATCATTAAAGTGTTGGATATGGGTGCGAGAGGTATTATTGTGCCACACG
TTAAAGATCGTGAGACAGTTGAGCATATTGTGAAATTAAGTCGTTATTACCCGCAAGGATTAAGAAGTTT
GAATGGTGGTCGCATGGCAAGATTTGGACGTACACCATTACTTGATGCAATGGAGATGGCTAATGAGCAT
ATTATGGTGATTGCCATGATAGAAGATGTTGAAGGGGTTATGGCCATTGACGATATAGCACAAGTCGAAG
GTTTAGACATGATAGTCGAAGGTGCCGCAGATTTATCGCAGTCACTTGGCATACCATGGCAAACGCGTGA
TGATCAAGTAACATCACATGTTCAACATATTTTTGAAGTTGTGAATGCACATGGTAAACATTTTTGTGCA
TTACCACGTGAAGATGAAGATATTGCAAAATGGCAGGCACAAGGTGTACAAACATTTATTTTAGGTGATG
ATCGCGGAAAAATATATCGCCATTTAAGTGCATCTCTAGCGACGTCTAAACAGAAAGGGGATGAAGGCTA
ATGCGTATAGTTCAACCTGTTATTGAACAATTAAAAGCACAATCTCATCCAGTTTGTCATTATATCTATG
ATTTAGTCGGACTGGAACATCATTTGCAACATATTACATCGTCATTGCCGAGTAATTGTCAAATGTACTA
TGCAATGAAAGCAAATAGTGAACGAAAAATCCTAGATACAATTAGTCAGTATGTTGAAGGATTCGAAGTT
GCATCTCAAGGTGAAATAGCAAAAGGTCTTGCTTTTAAACCAGCAAATCATATTATTTTTGGTGGCCCTG
GTAAGACAGACGAGGAACTAAGATATGCAGTAAGTGAAGGTGTTCAGCGTATTCATGTTGAAAGTATGCA
TGAATTACAACGGCTAAATGCCATCTTAGAAGATGAAGATAAGACACAACACATTTTATTGCGTGTTAAT
TTAGCAGGACCATTTCCCAATGCAACGTTGCATATGGCAGGACGCCCAACACAATTTGGTATTTCTGAAG
ACGAAGTTGATGATGTCATTGAAGCTGCGCTCGCAATGCCAAAGATTCATCTAGATGGATTTCATTTTCA
TTCTATTTCTAACAATTTAGACTCGAATTTACATGTCGATGTAGTGAAACTTTATTTTAAAAAAGCAAAG
GCATGGTCTGAAAAACATCGATTTCCACTCAAACATATCAATCTTGGTGGTGGCATAGGCGTTAACTATG
CAGATTTAACTAACCAATTTGAATGGGATAATTTTGTAGAACGTTTTAAAACACTTATCGTTGAGCAAGA
AATGGAAGATGTGACATTGAACTTTGAATGTGGGCGCTTTATTGTGGCACATATTGGTTACTATGTGACA
GAAGTGCTAGACATTAAGAAAGTACATGGTGCTTGGTATGCCATATTAAGAGGAGGTACGCAACAATTTA
GACTGCCGGTATCTTGGCAACATAACCATCCTTTTGACATTTATCGCTATAAGGACAATCCATATTCATT
TGAAAAAGTTTCAATTTCGAGACAGGACACAACGTTAGTCGGTCAATTATGTACACCGAAAGATGTCTTT
GCTAGAGAAGTACAGATAGACGCAATCAGTACAGGCGACGTTATTGTTTTCAAATATGCAGGTGCATACG
GATGGTCTATTTCACATCACGATTTCTTAAGCCATCCACATCCTGAATTTATTTATTTAACGCAAACAAA
GGAGGATGAATAACTATTGAATCATATTCATGAACATTTAAAATTGGTACCAGTAGATAAGATTGATCTT
CACGAAACATTCGAACCTTTAAGATTGGAAAAAACGAAAAGTAGTATTGAAGCAGATGATTTTATACGTC
ATCCTATTTTAGTGACAGCGATGCAACATGGTAGATATATGGTTATAGATGGTGTGCATCGGTATACAAG
TTTGAAAGCGTTAGGATGTAAGAAAGTTCCAGTGCAAGAAATCCATGAAACACAATATTCAATTAGTACA
TGGCAACATAAAGTTCCATTTGGTGTGTGGTGGGAAACGTTACAACAAGAACATCGCTTGCCATGGACTA
CTGAGACAAGACAAGAAGCGCCATTTATTACAATGTGTCATGGTGATACAGAACAATATTTGTATACAAA
AGATTTAGGCGAAGCACATTTTCAAGTATGGGAAAAGGTTGTCGCAAGTTATAGTGGTTGTTGTTCTGTA
GAGAGAATTGCACAAGGTACATATCCTTGTCTTTCTCAACAAGATGTACTCATGAAGTATCAGCCATTGA
GTTATAAGGAAATTGAAGCGGTTGTTCATAAAGGGGAAACTGTGCCAGCAGGTGTGACACGCTTTAATAT
TTCAGGACGATGTCTTAATCTTCAAGTACCACTGGCATTACTTAAACAAGATGATGATGTTGAACAACTG
CGCAATTGGAAGCAGTTTTTAGCAGATAAGTTTGCCAATATGAGATGCTATACTGAAAAAGTATACTTGG
TGGAGCAATAGTTTTACTGTGATGTTGAGGGAAATATGATGATTTAGCGTATTGATAGCGAAAATATAAT
AAAACAATATAGTGTGGAGAACTTTTGATATTTTATAAATATTGAAGTTCTCCATTTTTGTATTTTGCAT
ATAAAAATTAAATAAAATAAGGTATATTAAGGTAAAGTATAAATTTTAAATAAATGGGGAATGAGTATGA
GCTCAATTATAGGAAAAATAGCAATTTGGATAGGCATCGTAGCTCAAATATATTTTAGTGTCGTTTTTGT
TAGGATGATATCTATTAATATTGCTGGAGGATCTGATTACGAAACAATTTTTTTATTAGGATTAATATTG
GCTCTTTTCACTGTTTTACCAACCATCTTTACTGCGATTTATATGGAAAGTTACTCTGTAATCGGAGGTG
CACTTTTTATTGTTTATGCTATTATTGCACTGTGTTTATATAATTTCCTTTCGTCAATTTTATGGCTGAT
TGGTGGTATTTTGCTGATTTGGAATAAATACTCAAAAGATGAATCGACAGACGAAAATGAAAAAGTTGAT
ATTGAAAGTACAGAGAATCAATTTGAATCTAAAGATAAAATCACTAAAGAATAAAGAGAATATTTAAGGT
AAAGTATAAATTTTAAATAAATGGGGAATAGACATGGAAAAAAATGTAGAAAAATCATTCATAAAGATAG
GTTTATATTTTCAAATAGCTTATATAGTACTCATGGCTATAACTTTATGTGGGTTTGTAATTTGCTATGG
ACTAATTTTCGGCCTTTTCTATTTATTATCAGGTAGCAGAGCTGATTATTTAATAGTAACAATAGTTATA
TCGGCAATAATTTCTATATTTGTAATTATACTTTCAATCGTACCTGTCATCGTATTGGCATCTGACTTAT
TTAAAGAAAGGATTTCAAAAGGTGTCATATTAATTGTATTGGCTATTATCGCTTTAGTATTATGCAACTT
TGTATCTGCAATACTCTGGTTTGTTTCAGCCATATCTATTTTAGGTAGAAAAAAATTAGTAGCTGCAGCA
GATACTACCACTATTCAAAAAAGTAAAGGGAACGCAAATCAAGCATCACATAAAGACACGTGTAAAAAGG
AACTTGATAGTCAAGACATGATGGAACATCCTGAGGTTAAAAATCCCACGACTAAAAACCTTGAAGGATT
TAACGAAGAAATACATAAAGATGAAGCTACAACTAAAGTTGTCAGTGATAACACGGAACCGCCTATTGAA
TCAAAAGACCATGTCTCGAAAAAAGATTGATGACAAACTAATCGAGAGACTTAAAAAAATAATATTCAAC
ATAAGAACTTTTAAAACGACATTTAAACGCATTGCCAATCACTAATGGTAGTGCGTTTAACTATACCTTA
AATATCTGAATATTTTGTTAAATGGAGCTACCTTTGTTGTACTATTCAAATGAAGAGGAGTAAAATGTAA
TTAAAGGAAAGAAATTTGAGGAGTGATCTTTATGACAAACAACAAAGTAGCATTAGTAACTGGCGGAGCA
CAAGGGATTGGTTTTAAAATTGCAGAACGTTTAGTGGAAGATGGTTTCAAAGTAGCAGTTGTTGATTTCA
ATGAAGAAGGGGCAAAAGCAGCTGCACTTAAATTATCAAGTGATGGTACAAAAGCTATTGCTATCAAAGC
AGATGTATCAAACCGTGATGATGTATTTAACGCAGTAAGACAAACTGCCGCGCAATTTGGCGATTTCCAT
GTCATGGTTAACAATGCCGGCCTTGGACCAACAACACCAATCGATACAATTACTGAAGAACAGTTTAAAA
CAGTATATGGCGTGAACGTTGCAGGTGTGCTATGGGGTATTCAAGCCGCACATGAACAATTTAAAAAATT
CAATCATGGCGGTAAAATTATCAATGCAACATCTCAAGCAGGCGTTGAGGGTAACCCAGGCTTGTCTTTA
TATTGCAGTACAAAATTCGCAGTGCGAGGTTTAACACAAGTAGCCGCACAAGATTTAGCGTCTGAAGGTA
TTACTGTGAATGCATTCGCACCTGGTATCGTTCAAACACCAATGATGGAAAGTATCGCAGTGGCAACAGC
CGAAGAAGCAGGTAAACCTGAAGCATGGGGTTGGGAACAATTTACAAGTCAGATTGCTTTGGGCAGAGTT
TCTCAACCAGAAGATGTTTCAAATGTAGTGAGCTTCTTAGCTGGTAAAGACTCTGATTACATTACTGGAC
AAACAATTATTGTAGATGGTGGTATGAGATTCCGTTAATAATCATCCACTAATGATAAATAAATCCTTAT
TGTTAAGTTTAATCACTTAGCAGTAAGGATTTTTTAGTGCACTTAGAAGGGAGTGTATTGGTAGAAAATT
AATAAGCGAAGTTCTTAAGTGAGTTATGATGTCACAGTCTAATGCATCAGTTGAAAGCATTATTAGTATT
AACACACCCAAGATATTATAAAACATCACAAAAACACCACTATCTAATTTATCTCAATAAAAATTCACAA
AGTTATCTCATTTTATTTTTATAAATAAAAAATATCGATAAAAAGCTTACAATACTTTATGTTTTTATGA
TATATTTTTAATGTATAAATGAGGTGGAAGATTTGGAAAGAGTTTTGATAACTGGTGGGGCTGGTTTTAT
TGGGTCGCATTTAGTAGATGATTTACAACAAGATTATGATGTTTATGTTCTAGATAACTATAGAACAGGT
AAACGAGAAAATATTAAAAGTTTGGCTGACGATCATGTGTTTGAATTAGATATTCGTGAATATGATGCAG
TTGAACAAATCATGAAGACATATCAATTTGATTATGTTATTCATTTAGCAGCATTAGTTAGTGTTGCTGA
GTCGGTTGAGAAACCTATCTTATCTCAAGAAATAAACGTCGTAGCAACATTAAGATTGTTAGAAATCATT
AAAAAATATAATAATCATATAAAACGTTTTATCTTTGCTTCGTCAGCAGCTGTTTATGGTGATCTTCCTG
ATTTGCCTAAAAGTGATCAATCATTAATCTTACCATTATCACCATATGCAATAGATAAATATTACGGCGA
ACGGACGACATTAAATTATTGTTCGTTATATAACATACCAACAGCGGTTGTTAAATTTTTTAATGTATTT
GGGCCAAGACAGGATCCTAAGTCACAATATTCAGGTGTGATTTCAAAGATGTTCGATTCATTTGAGCATA
ACAAGCCATTTACATTTTTTGGTGACGGACTGCAAACTAGAGATTTTGTATATGTATATGATGTTGTTCA
ATCTGTACGCTTAATTATGGAACACAAAGATGCAATTGGACACGGTTATAACATTGGTACAGGCACTTTT
ACTAATTTATTAGAGGTTTATCGTATTATTGGTGAATTATATGGAAAATCAGTCGAGCATGAATTTAAAG
AAGCACGAAAAGGAGATATTAAGCATTCTTATGCAGATATTTCTAACTTAAAGGCATTAGGATTTGTTCC
TAAATATACAGTAGAAACAGGTTTAAAGGATTACTTTAATTTTGAGGTAGATAATATTGAAGAAGTTACA
GCTAAAGAAGTGGAAATGTCGTGAAAATGACATTGAAGCTGTCCATAATAATAAGGGTTATGCCTATCAA
AGAAAATTAGACAAACTAGAAGAAGTGAGAAAAAGCTATTACCCAATTAAACGTGCGATTGACTTAATTT
TAAGCATTGTTTTATTATTTTTAACTTTACCGATTATGGTTATATTCGCCATTGCTATCGTCATAGATTC
GCCAGGAAACCCTATTTATAGTCAGGTTAGAGTTGGGAAGATGGGTAAATTAATTAAAATATACAAATTA
CGTTCGATGTGCAAAAACGCAGAGAAAAACGGTGCGCAATGGGCTGATAAAGATGATGATCGTATAACAA
ATGTCGGGAAGTTTATTCGTAAAACACGCATTGATGAATTACCACAACTAATTAATGTTGTTAAAGGGGA
AATGAGTTTTATTGGACCACGCCCGGAACGTCCGGAATTTGTAGAATTATTTAGTTCAGAAGTGATAGGT
TTCGAGCAAAGATGTCTTGTTACACCAGGGTTAACAGGACTTGCGCAAATTCAAGGTGGATATGACTTAA
CACCGCAACAAAAACTGAAATATGACATGAAATATATACATAAAGGTAGTTTAATGATGGAACTATATAT
ATCAATTAGAACATTGATGGTTGTTATTACAGGGGAAGGCTCAAGGTAGTCTTAATTTACTTAATAAGTT
CAAATAAAAGTTATATTTTAAAGATTGTGACCAATTGTTACAGTATAACGAGGAATCCCTTGAGACAGTA
TCAAATGGCATTAAGAAATATGTGCCATCATTGATTTGCATGGCTATAAATACTATTCATCTGATGAGAT
AGCCATGTTAAGAAATTGAAAGTATAGCATTAAAGGGGTTTGTAACAGTTGAAAATTATATATTGTATTA
CTAAAGCAGACAATGGTGGTGCACAAACACATCTCATTCAACTCGCCAACCATTTTTGCGTACACAATGA
TGTTTATGTCATTGTAGGCAATCATGGACCAATGATTGAACAACTAGATGCAAGAGTTAATGTAATTATT
ATCGAACATTTAGTAGGTCCAATTGACTTTAAACAAGATATTTTAGCTGTCAAAGTGTTAGCACAGTTAT
TCTCGAAAATTAAACCTGATGTTATCCATTTACATTCTTCCAAAGCTGGAACGGTCGGACGAATTGCGAA
GTTCATTTCGAAATCGAAAGACACACGTATAGTTTTTACTGCACATGGATGGGCTTTTACAGAGGGTGTT
AAACCAGCTAAAAAATTTCTATATTTAGTTATCGAAAAATTAATGTCACTTATTACAGATAGCATTATTT
GTGTTTCAGATTTCGATAAACAGTTAGCGTTAAAATATCGATTTAATCGATTGAAATTAACCACAATACA
TAATGGTATTGCAGATGTTCCCGCTGTTAAGCAAACGCTAAAAAGCCAATCACATAACAATATTGGCGAA
GTAGTTGGAATGTTGCCTAATAAACAAGATTTACAGATTAATGCCCCGACAAAGCATCAATTTGTTATGA
TTGCAAGATTTGCTTATCCAAAATTGCCACAAAATCTAATCGCGGCAATAGAGATATTGAAATTACATAA
CAGTAATCATGCGCATTTTACATTTATAGGCGATGGACCTACATTAAATGATTGTCAGCAACAAGTTGTA
CAAGCTGGGTTAGAAAATGAAGTCACATTTTTGGGCAATGTCATTAATGCGAGTCATTTATTATCACAAT
ACGATACGTTTATTTTAATAAGTAAGCATGAAGGTTTGCCAATTAGCATTATAGAAGCTATGGCTACAGG
TTTGCCTGTTATAGCCAGTCATGTTGGCGGTATTTCAGAATTAGTAGCTGATAATGGTATATGTATGATG
AACAACCAACCCGAAACTATTGCTAAAGTCCTGGAAAAATATTTAATAGACAGTGATTACATCAAAATGA
GTAATCAATCTAGAAAACGTTATTTAGAATGTTTTACTGAGGAGAAAATGATTAAAGAAGTGGAAGACGT
TTATAATGGAAAATCAACACAATAGTAAATTACTAACATTGTTACTTATCGGTTTAGCGGTTTTTATTCA
GCAATCTTCGGTTATTGCCGGTGTGAATGTTTCTATAGCTGACTTTATCACATTACTAATATTAGTTTAT
TTACTGTTTTTCGCTAACCATTTATTAAAGGCAAATCATTTTTTACAGTTTTTCATTATTTTGTATACAT
ATCGTATGATTATTACGCTTTGTTTGCTATTTTTTGATGATTTGATATTTATTACGGTTAAGGAAGTTCT
TGCATCTACAGTTAAATATGCATTTGTAGTCATTTATTTCTATTTAGGGATGATCATCTTTAAGTTAGGT
AATAGCAAAAAAGTGATCGTTACCTCTTATATTATAAGCAGTGTGACTATAGGTCTATTTTGTATTATAG
CTGGTTTGAACAAGTCCCCTTTACTAATGAAATTGTTATATTTTGATGAAATACGTTCAAAAGGATTAAT
GAATGACCCTAACTATTTCGCGATGACACAGATTATTACATTGGTACTTGCTTACAAGTATATTCATAAT
TACATATTCAAGGTCCTTGCATGTGGTATTTTGCTATGGTCTTTAACTACAACGGGGTCTAAGACTGCGT
TTATCATATTAATCGTCTTAGCCATTTATTTCTTTATTAAAAAGTTATTTAGTAGAAATGCGGTAAGTGT
TGTGAGTATGTCAGTGATTATGCTGATATTACTTTGTTTTACCTTTTATAATATCAACTACTATTTATTC
CAATTAAGCGACCTTGATGCCTTACCGTCATTAGATCGAATGGCGTCTATTTTTGAAGAGGGCTTTGCAT
CATTAAATGATAGTGGGTCTGAGCGAAGTGTTGTATGGATAAATGCCATTTCAGTAATTAAATATACACT
AGGTTTTGGTGTCGGATTAGTGGATTATGTACATATTGGCTCGCAAATTAATGGTATTTTACTTGTTGCC
CATAATACATATTTGCAGATCTTTGCGGAATGGGGCATTTTATTCGGTGCATTATTTATCATATTTATGC
TTTATTTACTGTTTGAATTATTTAGATTTAACATTTCTGGGAAAAATGTAACAGCAATTGTTGTAATGTT
GACGATGCTGATTTACTTTTTAACAGTATCATTTAATAACTCAAGATATGTCGCTTTTATTTTAGGAATT
ATCGTCTTTATTGTTCAATATGAAAAGATGGAAAGGGATCGTAATGAAGAGTGATTCACTAAAAGAAAAT
ATTATTTATCAAGGGCTATACCAATTGATTAGAACGATGACACCACTGATTACAATACCCATTATTTCAC
GTGCATTTGGTCCCAGTGGTGTGGGTATTGTTTCATTTTCTTTCAATATCGTGCAATACTTTTTGATGAT
TGCAAGTGTTGGCGTTCAGTTATATTTTAATAGAGTTATCGCGAAGTCCGTTAACGACAAACGGCAATTG
TCACAGCAGTTTTGGGATATCTTTGTCAGTAAATTATTTTTAGCGTTAACAGTTTTTGCGATGTATATGG
TCGTAATTACTATATTTATTGATGATTACTATCTTATTTTCCTACTACAAGGAATCTATATTATAGGTGC
AGCACTCGATATTTCATGGTTTTATGCTGGAACTGAAAAGTTTAAAATTCCTAGCCTCAGTAATATTGTT
GCGTCTGGTATTGTATTAAGTGTAGTTGTTATTTTTGTCAAAGATCAATCAGATTTATCATTGTATGTAT
TTACTATTGCTATTGTGACGGTATTAAACCAATTACCTTTGTTTATCTATTTAAAACGATACATTAGCTT
TGTTTCGGTTAATTGGATACACGTCTGGCAATTGTTTCGTTCGTCATTAGCATACTTATTACCAAATGGA
CAGCTCAACTTATATACTAGTATTTCTTGCGTTGTTCTTGGTTTAGTAGGTACATACCAACAAGTTGGTA
TCTTTTCTAACGCATTTAATATTTTAACGGTCGCAATCATAATGATTAATACATTTGATCTTGTAATGAT
TCCGCGTATTACCAAAATGTCTATCCAGCAATCACATAGTTTAACTAAAACGTTAGCTAATAATATGAAT
ATTCAATTGATATTAACAATACCTATGGTCTTTGGTTTAATTGCAATTATGCCATCATTTTATTTATGGT
TCTTTGGTGAGGAATTCGCATCAACTGTCCCATTGATGACCATTTTAGCGATACTTGTATTAATCATTCC
TTTAAATATGTTGATAAGCAGGCAATATTTATTAATAGTGAATAAAATAAGATTATATAATGCGTCAATT
ACTATTGGTGCAGTGATAAACCTAGTATTATGTATTATTTTGATATATTTTTATGGAATTTACGGTGCTG
CTATTGCGCGTTTAATTACAGAGTTTTTCTTGCTCATTTGGCGATTTATTGATATTACTAAAATCAATGT
GAAGTTGAATATTGTAAGTACGATTCAATGTGTCATTGCTGCTGTTATGATGTTTATTGTGCTTGGTGTG
GTCAATCATTATTTGCCCCCTACAATGTACGCTACGCTGCTATTAATTGCGATTGGTATAGTAGTTTATC
TTTTATTAATGATGACTATGAAAAATCAATACGTATGGCAAATATTGAGGCATCTTCGACATAAAACAAT
TTAAGTACCGGTAATGCTATACTTTAGAAAATTAAGATTAAGAAGAAAAGGCAATTTCTTATTGAAAAAT
GGAAGTTGTCTTTTTTAATTCTCTTTAAAAGCGGGAAACAAAAGCAGTTAAATGCCTTTTTGCATTCAAT
ATTAAATATTATATCAATTTCGAATATTTAAATTTTATATAATTGGATATAACAAATAAATAATAATTAT
TGCAAAACACACCCGAAATTAATTATTATAAAAGTATATTCATAAAAGGAGGAATATACTTATGGCATTT
AAATTACCAAATTTACCATATGCATATGATGCATTGGAACCATATATAGATCAAAGAACAATGGAGTTTC
ATCACGACAAACATCACAATACGTACGTGACGAAATTAAACGCAACAGTTGAAGGAACAGAGTTAGAGCA
TCAATCACTAGCGGATATGATTGCTAACTTAGACAAGGTACCGGAAGCGATGAGGATGTCAGTCCGTAAT
AATGGCGGTGGTCATTTTAACCATTCATTATTCTGGGAAATACTATCACCTAATTCTGAAGAAAAAGGTG
GCGTAATAGATGACATCAAAGCGCAGTGGGGCACTTTAGATGAATTTAAAAATGAATTTGCAAATAAAGC
AACAACATTATTTGGATCAGGTTGGACTTGGTTAGTTGTTAATGATGGCAAATTAGAAATTGTGACAACG
CCAAACCAAGATAATCCATTAACAGAAGGCAAAACACCAATCTTACTATTTGATGTTTGGGAGCATGCCT
ACTATCTGAAATATCAAAATAAACGTCCAGACTATATGACTGCATTTTGGAACATTGTTAACTGGAAAAA
AGTTGATGAATTATACCAAGCAGCAAAATAATATAACTTAATATAATTGAGGTGGAGCATCTACAAGGTG
TTCCACTTTTTTGTACTTAATATCTTTACTTATTTGTTTTTGTGTAATGGGATAGCACGTAAAAGTGGAA
AAATAATAAGATAAATTTCAACTCGAAATACCTTATTATTGTTGACTATAACGATGACCTAAATATTATA
TACATTAGACAACACTATTAATTAATCAACATATTGACATTAAATAAATTGACAAAATAAGTAATTATTG
TGAATCTAAAGTGAAATTTTTATAAAAAAATGTAATGATTCAAAAATTTTGTTGCATTTCTTTTGTAATC
GTATGATAATGTAAATGTAATCAAATTGTAATATAAGGGGACAAGACAATGAAAAAATTAGCAACAGTAG
GTTCTTTAATTGTAACAAGCACTTTAGTATTCTCAAGTATGCCTTTTCAAAATGCGCATGCCGACACAAC
TTCAATGAATGTGTCGAATAAACAAAGCCAAAATGTACAAAATCATCGTCCTTATGGCGGAGTAGTACCA
CAAGGAATGACGCAAGCACAATATACTGAATTAGAGAAAGCTTTACCCCAATTAAGCGCTGGCAGTAATA
TGCAAGACTATAATATGAAATTGTATGATGCGACGCAAAATATTGCTGATAAATACAATGTGATAATTAC
AACTAATGTAGGGGTATTTAAACCACATGCTGTTAGAGATATGAATGGCCATGCGTTACCTTTAACAAAA
GATGGCAATTTTTATCAAACGAATGTAGATGCAAATGGTGTTAATCATGGTGGTAGTGAAATGGTGCAAA
ATAAAACAGGTCATATGAGTCAACAAGGCCATATGAATCAGAACACACACATGAACCAACAGCCACACAT
GCAACAAGGTCATATGCAATCATCAAACCATCAAATGATGAGTCCAAAAGCAAATATGCATTCATCAAAT
CATCAAATGAACCAAAGTAACAAAAAAGTTTTACCAGCTGCTGGTGAAAGTATGACATCAAGTATTCTTA
CTGCAAGTATTGCCGCACTACTATTAGTATCTGGGTTATTCTTAGCATTTAGACGACGTTCAACAAATAA
ATAAACATAATACGATTAATAATAGAAAAATCGTGTGATTATCTGAGCGAGCCTAGGACATAAATCAATG
TCCTAGGCTCGCTAATGTTATATTGGCAGTAGTTGACTGAATGAAATTGCGCTTGTAACAAGCTTTTCCA
TTTCTTACCAACTCCCTAAATAGTCATCAAAAAATTTCTTATATTTTAATAATTTTTAATAATCCGATTG
TCTTATACGTGTCAGTGTTAATTCAGATATTTCCTGTGGAATATACCACTTATTAATCATAATTGGATAA
GGTGTTTGTGCGTACAGTGTTTCAATAATCAGCCAACAATGTGTATCACCATCAAACACGTGACTATGAT
TTTTGAAGTGGGGCGCTTTGGTAATAGACATTTTTAAATCTGATTGATATGCATTGCTATAAATCGTTTG
CTCAACGAATGTCTTCATGTCGTCTTCGTTTTGTGTATTCACTTTAAATGTGTCAATGACATTTAACGGT
ATAAAGGTAAAGCAAAATGCATCAGCTTGCTTAGAATGATTGTCCTTTTTTTGATAATAGCGTTCCATTG
CAATGACGGCAGAAGGATGGTTTGCAAACAAATGATTTGTATATTCACTTTCTAAATCAACACGATAATT
AATTGATGACATAGATACGCGAGCTAGCAATATTTGATCAAGTGGATGCTTAAATTGATCCATACTTGAA
GCGTGTTGGGCATTTGTTTGTGGAATAACAAAGTGTCCCTTCCCTCTTGTACTCTCTACGATGCCATCTT
CGGCTAACAATTTTATAGCTTGGCGCAAAGTCATACGACTGACATCAAAGCGCGCACAAAGTTCCTTTTC
AGTAGGTAATGCATGGCCACTCGGATATTTTCCTATTTGAATTTCTTTATATAACGTATTATAAATCGTT
AAAAATTTTGGTTGTGTTTGCGTCACGTAGACAACCTCCATAAAGTTACTTAATCACTCTCATCATACAA
TAATTTTTACTCAAATTGGAAAAATTATAAAAATTAAATATAGATAGGCTTTGAAAATTAGTTTTATACA
AGGTTAGTAGCTGTAACTGTAAAATGTTCTTAATATTGTCAAAATGTAATGCTTGAAAGCGCTTTTAAAA
AATATTATTATATACATGGTTAGACAAATAGACAAATCACTATACAAATATTGGGAGGAATATTTTATGA
AATCAACACCACACATTAAACCAATGAATGACGTCGAAATTGCAGAAACGGTTCTATTGCCAGGAGATCC
GTTAAGAGCTAAGTTCATTGCAGAAACTTATTTGGATGATGTGGAACAGTTCAATACAGTGCGAAACATG
TTTGGTTTTACCGGAACATATAAAGGTAAAAAAGTTTCTGTCATGGGTTCAGGTATGGGTATGCCATCTA
TTGGCATTTACTCTTATGAATTAATTCATACATTTGGTTGTAAAAAATTAATTCGCGTTGGCTCTTGTGG
CGCGATGCAAGAAAACATTGATTTATATGATGTGATTATTGCACAAGGTGCCTCTACTGATTCAAATTAC
GTTCAACAATATCAATTACCAGGTCATTTTGCGCCAATTGCTTCTTATCAATTATTAGAAAAAGCAGTTG
AAACAGCACGTGACAAAGGTGTACGTCATCATGTAGGTAATGTGTTATCAAGTGATATTTTCTATAACGC
GGATACAACAGCGAGTGAACGTTGGATGCGTATGGGTATTTTAGGTGTAGAAATGGAATCAGCTGCATTA
TACATGAATGCAATTTACGCTGGTGTCGAAGCATTAGGTGTGTTCACAGTGAGCGATCATTTAATTCATG
AAACGTCAACAACACCTGAGGAAAGGGAACGTGCATTTACAGATATGATTGAAATTGCACTGTCATTGGT
GTAGATGATTATGAATGTTGAATATTCTAAAATAAAGAAAGCAGTACCTATTTTATTATTCTTATTTGTA
TTCAGTTTGGTTATAGACAACTCATTTAAATTGATTTCTGTAGCCATTGCTGATGACTTAAACATATCTG
TAACGACAGTAAGTTGGCAAGCGACATTAGCCGGTTTAGTAATTGGTATTGGCGCTGTAGTATACGCTTC
ATTATCTGATGCCATTAGTATACGCACACTATTTATTTATGGCGTGATATTAATCATTATCGGATCAATT
ATTGGTTACATTTTCCAACATCAATTCCCATTACTTTTAGTTGGACGTATTATTCAAACTGCCGGTTTAG
CTGCTGCAGAGACATTATATGTGATATATGTTGCAAAGTATCTTTCTAAAGAGGACCAGAAGACTTACCT
TGGCTTAAGTACGAGCAGTTATTCCTTGTCATTAGTTATCGGTACATTATCAGGTGGATTTATTTCTACG
TATTTACACTGGACAAATATGTTTTTAATTGCATTAATCGTAGTATTTACGTTGCCATTCCTATTTAAAT
TATTACCAAAAGAAAATAATACGAATAAAGCTCATTTAGATTTTGTTGGCTTAATTCTAGTGGCAACTAT
TGCTACAACAGTCATGCTGTTTATTACGAACTTTAATTGGTTATATATGATTGGTGCCTTAATTGCGATT
ATCGTTTTTGCGCTATATATTAAAAATGCGCAACGTCCATTAGTAAATAAATCATTTTTCCAAAATAAAC
GTTATGCTTCATTTTTATTTATAGTATTTGTAATGTATGCTATCCAATTGGGTTATATTTTTACGTTCCC
ATTCATAATGGAGCAAATTTATCATCTGCAACTAGACACAACATCACTGTTATTAGTACCGGGTTATATA
GTAGCAGTCATTGTTGGTGCACTAAGTGGTAAAATCGGCGAATATCTGAATTCAAAACAAGCGATTATCA
CAGCAATTATTTTAATAGCACTGAGCTTGATTTTACCTGCATTTGCAGTAGGTAATCACATTTCAATCTT
CGTCATTTCTATGATATTCTTTGCAGGTAGCTTTGCTTTAATGTATGCACCTTTACTTAACGAAGCCATT
AAAACAATAGATCTTAATATGACAGGTGTGGCTATTGGTTTTTATAATTTAATTATTAATGTGGCGGTAT
CTGTAGGTATTGCGATTGCTGCGGCTCTAATCGATTTTAAAGCATTAAATTTCCCAGGCAATGATGCATT
AAGTTCACATTTCGGTATTATTTTAATTATTTTAGGTTTAATGAGTATTGTCGGATTAGTTTTATTCGTC
AGCTTAAATCGTTGGACACAATCTGAAAAATAAATAGATATAAATTCGCGAGATATATTCGTATTTATAG
TAAAATTAAATAAAGAGATTATATAACACGAGGAGTAGTAAGTATGAAATTTGAGAAATATATAGATCAC
ACTTTATTGAAGCCTGAGTCAACACGTACGCAAATCGATCAAATCATCGATGAAGCGAAAGCATACAATT
TTAAATCTGTATGTGTGAATCCAACACATGTTAAATATGCAGCAGAGCGACTAGCTGATTCAGAGGTGCT
CGTTTGTACGGTAATAGGATTCCCATTAGGTGCGTCGACAACTGCAACGAAAGCATTTGAAACAGAAGAT
GCAATTCAAAATGGTGCAGATGAAATTGACATGGTCATCAACATCGGCGCATTAAAAGATGGACGTTTTG
ATGATGTACAACAAGACATTGAAGCAGTGGTTAAAGCTGCGAAAGGTCACACAGTAAAAGTGATTATTGA
GACGGTATTGTTGGACCATGACGAAATTGTAAAAGCGAGTGAATTAACAAAAACGGCTGGTGCGGACTTC
GTTAAAACTTCAACAGGTTTTGCAGGTGGCGGTGCGACTGCAGAAGACGTTAAATTAATGAAAGATACAG
TAGGTGCTGATGTAGAAGTAAAAGCATCAGGTGGCGTACGTAATTTAGAAGATTTCAATAAAATGGTTGA
AGCAGGTGCGACACGTATTGGTGCGAGCGCAGGTGTTCAAATTATGCAAGGTTTAGAAGCAGATTCAGAT
TACTAATATATATAAATTTTGGGAGTGATAGCTATGACAAGACCATTTAATCGTGTACATTTAATCGTAA
TGGATTCAGTAGGTATTGGTGAAGCGCCAGACGCAGCTGATTTTAAAGATGAAGGTTCACATACTTTAAG
ACATACCTTAGAAGGTTTCGATCAAACTTTACCAAACCTTGAAAAGTTAGGTCTAGGGAACATCGATAAA
TTACCAGTAGTAAATGCAGTTGAACAACCAGAAGCATACTATACTAAATTGAGTGAAGCTTCAGTTGGTA
AAGATACAATGACTGGTCACTGGGAAATTATGGGATTAAATATTATGCAACCTTTTAAAGTATACCCTAA
TGGATTCCCTGAAGAGTTAATTCAACAAATTGAAGAAATGACAGGTCGTAAAGTTGTTGCTAACAAACCG
GCATCGGGTACGCAAATTATCGATGAGTGGGGCGAGCACCAAATGAAAACTGGTGACTTAATTGTTTATA
CAAGTGCAGACCCAGTATTGCAAATTGCTGCACATGAAGACATTATCCCATTAGAAGAGTTATATGATAT
TTGTGAAAAGGTTCGTGAGTTGACAAAAGACCCTAAATATTTAATTGGTCGTATTATCGCACGTCCATAT
GTTGGTGAACCAGGAAACTTTACACGTACATCTAATCGACATGACTATGCGTTAAAACCTTTTGGTAAAA
CTGTCTTAGATCATTTGAAAGACGGTGGTTATGATGTTATTGCCATCGGTAAAATTAATGACATTTATGA
TGGTGAAGGTGTAACAGAAGCGGTTCGTACGAAGAGTAACATGGACGGTATGGATCAATTGATGAAAATT
GTTAAGAAAGATTTCACAGGTATTAGCTTCTTAAACTTAGTAGACTTTGATGCATTATACGGTCATCGTC
GTGATAAACCAGGTTATGCACAAGCAATTAAAGATTTCGATGATCGCTTGCCAGAACTGTTTAGCAACTT
AAAAGAAGACGATTTAGTAATTATTACAGCAGACCATGGTAATGACCCGACAGCGCCAGGTACGGACCAT
ACGAGAGAATATATCCCAGTAATTATGTACAGTCCGAAATTTAAAGGTGGTCATGCACTAGAAAGTGATA
CTACATTCAGTTCTATCGGTGCAACTATAGCAGATAATTTCAACGTAACATTACCAGAGTTCGGTAAAAG
TTATTTAAAGGAATTGAAATAGAATAAATTTAGATATTATAAAAACAGCAGTGAAGTTAACTATAACAAT
AGTTTTCTTCACTGCTGTTTTTATTATAATAGAGAAACGTAAGACGGTAGGACTTCTTATTTAGGAGTAT
CCTGATTTAATGTTAAACAATACGTTTTCGGATTGAACCGGAAATTAAATCGACAATTGCGACCATTAGT
ACTAAACCGATTAATATAATACCTACACGGTCCCAAGAACGTGTTTGAATGGCAAATATGAGTGGTGTCC
CGATACCACCAGCCCCAATTAGCCCCAGTATAGAAGCTGAACGTAAGTTTAGTTCAAAGCGATAAAGTAT
GAGTGATAGAAAGGCAGGCATAATTTGTGGTATGACTGCAAATACGAGTGTTTTAATCTTATTCGCACCA
CTGGCCTTTAATGATTCTACAGCACTGAAATCTAGACCTTCAATATCTTCAGCTAAAAGTTTCCCAAGCA
TACCTACGGAATGGATACCTAAAGCTAATACACCTGAAAATGAACCTGGGCCAACAGCTTTGATAAATAT
AAGTGCCATTACAATTTCTGGGAAGACACGTATAACACTTAAAATAAATTTGCTAACACCTGAAACTGGG
CGTAGCTTTACCATATTATTTGCACCTAGAAATGCTAATGGAATACAGATAATTGCGGCGATGAAAGTAC
CTACAACGGCTATCGCAAAGGTTTCAAGTAAACCACGTAATAAGTCTTCGCCATCTGGTATATAGATATA
GCTGATATCAGGATGGAATAATCCGCTGAATATGGATTTTAAGATTTCTAATGATTTACTTTTAAGTTCT
AAACTTGGTACACCTGCAAATGCCCAGATGATAATAGCTAAGACGACAATTGCAATAAGCCATCTTTTAA
TCAATTTTCGTTTGTGTGCTTTTGTGTGAACATTATATTTTGCTATTTCCTGTGTCATGCGAGATGTGCC
CTCACTTTCGTACTGATGTAATCAATGACGACGACGATAACTAAAGTAAATAAAATAATCGTTGCTGTTT
TTGGATATTGAAATAAACCAAGTGTTTGATCATAAAACAATCCAATACCGCCAGCGCCGACTAATCCAAG
CACAGCTGAAGCACGTATATTTACTTCAAATGCATATAATACGTATGACATAAATGACGATATGGCTTGT
GGTACAACACCGAAAACAATCCATTTTATTTTATTAGCGCCAACAGCCGTCATTGCTTCCATTGGACCTG
GATCTATCGTTTCCAATGATTCATATAATAATTTTCCAATAATACAGATAGTTAAAATAAACAGTGCTAA
TATCCCTGGAATTTGACCGATTCCAAATACAGCCACAAAGATTGCTGCTAATAACAAATCTGGAATAGTA
CGAACTATATTTAAAATAAAGCGCGAGGGTATTGAAATCCACTTTTGATGAACGATATTGCTAGCACATA
ATAACGCAATTGGTATTGAAACGATGCTACCTAATACTGTACTTACGATAGCCATTCGAATGGTATCTAA
CATTGGCGTTGTAATTTGTTGTAAATACTCGAAATCAGGTGGAATCATTTGTTTGAATAGATCACCTATT
TGAGGTATTCCTATCATTAAATCTCCAAAATTAAATCCCGTATAAATGAAGCTCCAAATGATAAGCACAA
TGATTAACATGAAGGTAAAACTCGTTTTTAAAGAAACCTTTTTCTTTAAAAGGGAGTCATACTTTGTAGG
TATTTCTAAAGGCATGTTAGTTCACTCCTAGCTTTTCATCTTCTTTAATTGTACGTCCATATATTTCACT
AAATACGTCATCTGTTGCTTCAGATGCAGGACCATCATAGACAACTTCACCATCACGTAAACCAATGATG
CGTGTGCCATATTCTTTTGCCAAGTCAACAAAATGTAAATTAATTAAAATTGTGATGCCTAATTCTTGGT
TGATTTTTCTTAAATCATCCATAACCTGTTTCGTAGTTAATGGGTCTAATGAAGCAACTGGTTCATCTGC
AAGAATAATTTCAGATTCTTGGCATAGCGCACGTGCAATAGATATACGTTGTTGTTGGCCACCTGATAAT
TCATCAGAGCGTTGATTATATTTATCTAAGATATTGACGCGTTCTAGTGCATCCATTGCCTTAATTTTGT
CTTCTTTTGGGAATAAACCTAATACCATTTTCCAAGTAGGGTGATAACCTACACGTCCACTTAGTACATT
TCGTAATACACTTGACCGTTTAACTAAATTAAAATGTTGGAAAATCATACCTATATTTCGGCGCATTTCT
AATAATGCTTTACCATGGGCTTTAGTGATTGATTTACCTTGGATGAAAATTTCACCTGACGTGATATCAT
GCAAACGATTTACAGATCTTAATAACGTGGATTTCCCAGCACCAGATAGTCCGACAATAACTGCAAATTC
ACCTTTTTCAATATTTAAGTTAATATTTTTCAAGCCTACATGACCGTTAGGATAGACTTTACTGACGTTT
TTAAATTCGATTTGACTCATGTTTGACACCTTTCTTTAATAAAGAAAAGCCAAGGTAAACTGAAATATCA
TAGACATTGGGTTTCTGTGTACAAATGGTTTCAAATGTACAGCGACACCTTTCTATATCTGTTTCAGTTT
AGCGCCTAGCTTTTCAATATTAATCTAGAATATATCTATTGAACGAAAGCTTTTAATACCAAATTCGCTA
ATGATTCATTTGTTAAATAATGATTATTTCATATCTTTAACTAATTTTTCGTACTCTCTTACAATGTCGA
AATTTGAATCTTTCGTTTCTGTGTATCCTTCATGTGAATAAACTTCGCTAATAATTTTGTGACCTTCTTT
TGATTTAGCAATGTCTATAAAAGCTTTTTTCAATTTTTCTTGAAAATCTTTATCCATATCTGGTCTTACA
GAAATTGTGTCATTCGGAATAGCTTGTGTTAATTTTAAAATTCGTGTGTCTTTAAATACATTTGGTTGGT
CTTTTTTCACAGTATTACGTGCATCGTTAAATACAGCCGCAGCATCTACATCTCCATTTAATAATGAGAT
AACTGCTTGGTCATGACCTTTAACATTCACAATTTTCATATCTTTAGTTGCATTAATACCTGCTTCGTTT
TTTAACATCGCAAGTGGGAATGTATATCCAGCAGTTGATGTTACATCTTGTAAGGCAATTTTCTTACCTT
TTAAATCTTTCAAGCTTTTAATTTTTGAGTCTTTTTTAACAAGAATTTCTGATTTATAACTATCTACAAG
TTCTTTACTTGCTGAACCATCTTCTTTTACACCGAAACGTTGTGCTTGTAATAATAAATCAGCTGCTTTT
TGATCATGTGCTAATGTGTATGCCGTTGGTGGTAAGAAACCAACATCAACTTTTTTAGACTTCATAGCTT
CAACAATTGTATTGTAGTTAGTTGATACAGACACTTTAACTGGAATCCCTAATTCTTTAGATAGTAATTT
TTCTAATGGTTTTGCTTTAGCTTCTAATGTTCCAGCATTTTGCGAAGGTACAAATTGAACGGTTAATTCT
TTAGGTTTGTATCCTCCTGATTTAGAATCCGAATCATTACTAGCGTTCTTTTGATTATCTAAAGAACTTG
AGTTTCCACATGCTGCTGCAAAAACAATGACTGCTAACATTAATACAAATAAACACTTAAAATTTTTCAT
TTGATAACTGTCCCCTTCACATTCTTAATCGTGTAATATGTATGCAATGAAATTACACTTATAGCGTACC
ACATTTAAATGTTAAAAAGTATTTTATAAAAATGAATTTTAATAACTTTCTTTAAGAGTTTGATAAGATT
TTGTAAATTTTTCGTTAAATTGCTCATATGCAACGAATTTTTATCCTATAATTCAAGAACAAATTTATTT
TAAAAGGAGCCTCACAAAATGAAAAAAATATATAAGTCATTAACTGTCTCTGCAATTGTTGCAACGGTAT
CATTAAGTGCTTTACCGCAATCTTTAGCTATAACGCATGAATCGCAACCTACAAAGCAACAGCGAACGGT
ATTATTCGATCGTTCTCATGGTCAAACAGCTGGTGCTGCAGATTGGGTTAGTGATGGTGCATTTTCAGAT
TATGCGGATTCAATACAAAAACAAGGTTATGACGTTAAAGCTATTGATGGTCATTCGAACATAACAGAAG
CAAGTTTGAAAAGTTCCAAAATATTTGTAATTCCTGAGGCTAACATTCCTTTCAAAGAATCAGAACAGGC
AGCAATTGTTAAATATGTGAAACAAGGTGGCAATGTTGTCTTTATTTCAGATCATTACAATGCTGACCGA
AATTTAAATCGTATTGATTCATCGGAGGCAATGAATGGTTATCGACGTGGAGCATATGAAGATATGTCGA
AAGGTATGAATGCAGAAGAAAAAAGTTCTACTGCAATGCAAGGTGTGAAAAGTTCAGATTGGTTATCTAC
AAACTTTGGCGTACGTTTTCGATATAATGCACTAGGTGATTTAAATACGAGCAATATTGTTTCTTCAAAA
GAAAGTTTCGGTATTACTGAAGGTGTGAAATCTGTCTCTATGCATGCCGGATCGACATTAGCAATTACTA
ATCCAGAGAAAGCAAAAGGTATTGTGTATACACCAGAACAATTGCCAGCGAAAAGTAAATGGTCACATGC
TGTAGATCAAGGTATTTATAATGGGGGCGGTAAAGCAGAAGGCCCCTATGTAGCAATTTCTAAAGTTGGA
AAAGGTAAAGCAGCATTTATCGGTGATTCATCACTTGTGGAAGATAGTTCGCCCAAATATGTAAGAGAAG
ATAATGGAGAAAAGAAGAAAACATATGATGGTTTTAAAGAACAAGACAACGGTAAGCTATTAAATAATAT
AACGGCTTGGATGTCTAAAGATAATGATGGGAAATCACTTAAGGCGAGTAGCCTAACATTAGATACAAAG
ACTAAGTTGCTTGATTTTGAACGACCAGAGCGTTCAACTGAGCCTGAAAAAGAGCCATGGTCACAACCGC
CGAGTGGTTATAAATGGTATGATCCAACAACATTTAAAGCAGGTAGTTATGGCAGCGAAAAAGGCGCAGA
TCCTCAGCCAAACACACCAGATGATCATACACCACCAAATCAGAACGAAAAAGTAACATTTGATATCCCG
CAAAATGTTTCTGTAAATGAGCCATTTGAAATGACAATACATTTAAAAGGATTTGAAGCAAATCAAACAC
TTGAAAATCTTAGAGTTGGTATTTACAAAGAAGGCGGACGTCAAATCGGACAATTTTCAAGTAAAGATAA
CGATTATAACCCACCAGGTTACAGTACTTTGCCAACAGTTAAAGCAGATGAAAACGGAAATGTCACAATT
AAGGTCAATGCTAAAGTACTTGAAAGTATGGAAGGTTCAAAGATTCGTTTAAAACTCGGTGACAAAACCT
TGATTACAACAGACTTCAAATAAATATATAATAGAAATAAGAAAGATGTTTGTGATTGAAGGAGTGAGTG
AGGATGTCAAACATAGCATTTTATGTCGTGAGTGACGTACATGGTTATATTTTCCCAACAGATTTTACGA
GTAGAAATCAATATCAACCTATGGGATTGTTACTAGCGAATCATGTTATAGAACAAGACAGAAGGCAGTA
TGACCAAAGTTTTAAAATAGATAATGGTGATTTTTTGCAAGGGTCACCATTTTGTAATTACTTAATCGCG
CATAGCGGCAGTAGCCAGCCTTTAGTTGATTTTTATAATCGAATGGCATTCGACTTTGGTACGCTTGGTA
ATCATGAATTTAATTATGGATTACCATACTTAAAAGACACTTTACGCAGACTCAATTATCCAGTTTTGTG
CGCTAATATATATGAAAATGATAGTACATTGACTGATAACGGTGTGAAGTATTTTCAGGTTGGAGATCAA
ACTGTTGGTGTGATAGGTTTAACGACACAATTTATTCCCCATTGGGAACAACCAGAGCATATTCAGTCAC
TTACGTTTCATAGTGCTTTTGAAATACTTCAACAATACTTACCTGAAATGAAGCGACATGCAGATATCAT
TGTGGTTTGTTACCATGGTGGATTTGAAAAGGATTTAGAAAGTGGTACGCCGACCGAAGTATTAACGGGT
GAAAATGAAGGATATGCCATGTTAGAAGCGTTTTCTAAAGATATAGATATCTTTATTACGGGTCACCAAC
ATCGACAAATTGCTGAAAGGTTTAAGCAAACGGCTGTGATTCAACCTGGTACGAGAGGTACAACTGTAGG
CAGAGTAGTCTTGAGTACTGATGAATATGAAAATCTATCCGTTGAATCATGTGAATTACTTCCTGTTATA
GATGATTCCACATTTACTATTGATGAAGATGACCAACATTTACGAAAGCAGTTAGAGGACTGGTTAGATT
ACGAAATTACTACATTGCCATATGATATGACGATTAATCATGCATTTGAGGCACGTGTGGCACCGCATCC
TTTTACAAATTTTATGAATTACGCTTTATTAGAAAAAAGTGACGCAGATGTTGCCTGTACAGCTTTGTTT
GATTCTGCTAGTGGTTTCAAGCAAGTCGTGACGATGCGAGATGTTATTAACAATTACCCATTTCCAAATA
CATTTAAAGTTTTAGCTGTAAGTGGTGCCAAACTTAAAGAAGCCATTGAACGATCAGCAGAATATTTTGA
CGTGAAAAATGATGAAGTTAGTGTGAGCGCAGACTTCCTTGAACCCAAACCACAACACTTTAATTATGAT
ATATATGGTGGCGTAAGTTATACCATTCATGTTGGAAGACCAAAGGGACAACGTGTGAGCAATATGATGA
TTCAAGGTCACGCAGTTGATTTAAAGCAGACATATACAATTTGTGTAAATAATTATCGTGCAGTAGGCGG
TGGTCAGTATGATATGTATATCGACGCGCCAGTTGTAAAAGATATTCAAGTTGAAGGCGCACAATTACTT
ATTGATTTTTTATCAAATAATAATTTGATGCGCATCCCGCAAGTTGTTGATTTTAAAGTTGAAAAGTGAC
GGATATATGTAAAACTTACTTGATTTTAATCGGGTAAGTTTTTGTTTTTGTTTAAAGCGAGAAAGTATTA
TCTTTAGACGACGTGATTGAAATGTCACGTCCTGTCAAAATGAATAGTTTATTAAAGTTGTATTTTGATA
GAAATTTACTGACACCACAAAAATTATTGAATTATTTAAAAGTTGATGAAACATTTTTGAATCATCTAGC
AGGTATTAATTTAAAACTCTTTAAGGATTATGTTAATGAAAATAGAGAATATAATATAACGAATCTATAT
AAATAAGGCACCAATATTTAAACCTCGAGCTGAAAAGATCATCATTTCAGTTCGAGGTTTTTTATTTTAT
CCTCTTTGTATGGGTATTCTTTTACTTGAAATTTGTTTTCCTGTTTTTTTATTGTAAATTTTTATTACAT
AGTATCCTAAGTTATATCCTGACATTTGTTCTCCAGTATTTTTAGTTTTTTAGTAGGAACATAATGGTAT
TTTTTTGCTGTTAGTGGAACATATTTTTTAGTGTTTTGAATTTCGTTTCATCCATTTGTAAAACTGGATA
CTCTAATATCCGGTAATAGCCGGTTAAATCGACATAGGATGTCACTAGCTATTCCAAAATTGTCTTTTGA
CGCTATAACGATTGTTGGGAATCTTAGCATGTCTAACGCAGAGAGACTTTCACATTTTATGAGTACTAAT
CCTGAAATTCGGCTTTGGGATATTTTACAAACAAACTTTAAAGCTAAAGCTCTTAAAGAAAAAGTTTATA
TTGAATATGACAAAATAAAAGCAACTCTTTGGAATAGACGTAGTATGCGCGTTGAATTTAATCCTAATAA
GCTTTCGCATGATGAAGTGCTTTGGTTAAAACAAAATATCATCAGTTATTTGGACGATGTTAGTTTTACG
AGATTAGATTTGGCTTTTGATTTTGAATTTGATTTAAATGACTATTATGCATTGTCAGATAAGTCGGTAA
AGAAAACTATATTTTATGGACGTAATGTAAAACCAGAAACAAAATATTTTGGTGTGCGTAATAGTGATAG
GTTTATTCGGATTTATAATAAAAACAAGAACGTAAAGATAATGCAGATGTTGAAATTGATTCAACATTTC
TATGGCGTGTGGAAATTGAATTAAAACGAGATATGGTTGATTGTTGGAAAGATTGTTTTGATGATTTGCA
TATTTTAAAACCGAATTTAAAAATGATTGAAAATATACAAGAACGAGCAATGCTTCATTTATTAACTCAC
GAAGAAGAGGAATGGGGAAATTTAGAAAGACGTACTAAAAATAAATATAGAGATAAGTTGAAAAATATAG
CGTCTATTGATTTGACAGATTTAATGAAAATATCTTTAAGAGGAAATGAAAACCAATTGCAAAAACAAAT
CGACTTTTGGTTGAATTAATTATTATAACTAAAGAACTATGTTCACTTATGCTCATCTACTTAAAATAAG
TATTTTTTTGTTGGTTTTTAAAAGTAGTTGAAATGTTTATAATAATATTGAAAGATATTTCTGTTTTCCT
TTTGAATAATAAACTTAAAAGAGAATATAAAATAATGCTTATTAAAATTAGGGGTGGAAATATGAAAAGA
GATTTTTTTGAAAAGTGGTCGTTTATTTTAAATTTAATTTTATTTTGTGCTTTTTTGTTTTTAGTGGTTC
TGATGTTTTATAAGGATGTCGATTTGATTTATATTTTTTGTACATTATTAATATCATTATTACCTTTGCT
AAATATTATAAAAAGAATAGGCTGGGAAATAAATCAATCTTCTATGATCTACGAAGTTATATTGGCAGTA
ATTGACTGAACGAAAATGCGCTTGTAATAAGCTTTTTTCAATTCTAGTCAGGGGCCCCAACACAGAGAAT
TTCGAAAAGAAATTCTACAGGCAATGCGAGTTGGGGCGGGGCCCCAACAAAGAGAAATTGGATTCCCAAT
TTCTACAGACAATGCAAGTTGGGGTGGGACGGCGAAATAAATTTTGCGAAAATATCATTTCTGTCCCACT
CCCCAGAAAAGGTTCTACCATTGTCAAAAAAATGCATCTCTACATGTTAGAGTAAATATTGGTCAGCCAA
CCAAAATAATCAACACGAGGAGATGCTATTTAATGTCATCTGACACAAACAGTTTAGCACATACGAAATG
GAATTGTAAGTAACATATTGTCTTTGCACCTAAATACAGAAGACAAGCGATATATGGAAAAATAAAAAAA
GATATAGGGATTATATTACGTCAATTATATGAAAGAAAAGGTGTAGAGATAATTGAAGCAGAGGTATGTA
AAGATCATATCCATATGTTAGTTAGTATACCACCCAAACTTGGGGTATCATCATTTGTTGGCTATTTAAA
AGGAAAAGTAATTTAATGATATTTGATAGACATGCTAACTTAAAGTATAGATATGGAAATAGAAAGTTTT
GGTGTAAAGGATTTTATGTGGATACAGTAGGTAGAAATAAAAAAGTGATTGAAAATTATATTCGTAATCA
ATTACAAGAGGATATCGTTGCAGATGAAATTTCAATGGAAGAATATTTAGATCCTTTCACTGGAGAGAAA
AATAAAAAAAGAAAGAAAAAAGAGTAAACCTTTAGGATTGCTGGAATAGTAGTGCAGTTGGCTGACTTGT
CAGTGCCCTTTTAGGGCTGGCCAGTAAGGAAGGCTTATAGCCGCAGAACAAACCACCCGTTCACACGGGT
GGTTTTTATTTGTAACATCTGTTGATAGGTATCGACAAGGACCTTTTAATGTTGTGTTTTGTGCGATATA
ACAAGCTTTTTAGGCTATTAAAGAATATTCAGAATTAAATATATAATTATGAATAAATTATGTCATTGAA
AAAATTATGATTATAAAATCATTCTAAAAACACCGAAATAACAATGATTTCATGAAAACATTTATTTTAA
AATTTGATATTTGTTCAAATAATATTCGAAATTAAACTTTTTTGTATAGAATTTTCTTTATATCCTGAGA
GACATGTACTATAATGTTTGTGAAATAATTCACAAAGTATAAAGGAGTGGTTGTATATGTTAACTATACC
TGAAAAAGAAAATCGTGGATCGAAAGAACAAGAAGTGGCAATTATGATTGATGCTCTAGCTGACAAAGGG
AAAAAAGCATTAGAAGCATTATCTAAAAAGTCACAAGAAGAAATTGATCATATTGTTCATCAAATGAGCT
TAGCAGCTGTTGATCAACATATGGTGCTAGCAAAATTAGCACATGAAGAAACTGGAAGAGGTATATACGA
AGATAAAGCGATTAAAAATTTATACGCTTCTGAATATATATGGAATTCAATAAAAGACAATAAGACAGTA
GGGATTATTGGTGAAGATAAAGAAAAAGGATTAACGTATGTAGCGGAACCAATTGGTGTTATTTGTGGTG
TTACGCCAACAACAAATCCTACGTCGACAACTATTTTTAAAGCGATGATTGCAATTAAGACAGGAAATCC
AATCATTTTTGCATTCCATCCAAGTGCACAAGAATCGTCGAAGCGTGCAGCAGAAGTTGTATTAGAAGCG
GCAATGAAGGCAGGTGCACCTAAAGATATTATTCAGTGGATTGAAGTGCCTTCTATCGAAGCAACAAAAC
AATTAATGAATCACAAAGGTATTGCATTAGTTCTAGCAACAGGTGGTTCGGGCATGGTTAAGTCTGCATA
TTCAACTGGCAAACCGGCATTAGGTGTGGGACCAGGTAACGTGCCGTCTTACATTGAAAAAACAGCACAC
ATTAAACGTGCAGTAAATGATATCATTGGTTCAAAAACATTTGATAATGGTATGATTTGTGCTTCTGAAC
AAGTTGTAGTCATTGATAAAGAAATTTATAAAGATGTTACTAATGAATTTAAAGCACATCAAGCATACTT
TGTTAAAAAAGATGAATTACAACGCTTAGAAAATGCAATTATGAATGAACAAAAAACAGGTATTAAGCCT
GATATTGTCGGTAAATCTGCAGTTGAAATAGCTGAATTAGCAGGTATACCTGTCCCCGAAAATACAAAAC
TTATCATAGCCGAAATTAGCGGTGTAGGTTCAGACTATCCGTTATCTCGTGAAAAATTATCTCCAGTATT
AGCCTTAGTAAAAGCCCAATCTACAAAACAAGCATTTCAAATTTGTGAAGACACACTACATTTTGGTGGA
TTAGGACACACAGCCGTTATCCATACAGAAGATGAAACATTACAAAAAGATTTTGGACTAAGAATGAAAG
CTTGTCGTGTACTTGTAAATACACCATCAGCGGTTGGAGGTATTGGTGATATGTATAACGAATTGATTCC
GTCTTTAACATTAGGTTGTGGTTCCTACGGTAGAAACTCAATTTCACATAATGTTAGTGCGACAGATTTA
TTAAACATTAAAACGATTGCTAAACGACGTAATAATACTCAAATTTTCAAGGTGCCTGCTCAAATTTATT
TTGAAGAAAATGCAATCATGAGTCTAACAACAATGGACAAGATTGAAAAAGTGATGATTGTCTGTGACCC
TGGTATGGTAGAATTCGGTTATACAAAAACAGTTGAGAATGTATTAAGACAAAAAACGGAACAGCCTCAA
ATTAAAATATTTAGCGAAGTCGAACCGAACCCATCAACTAATACAGTATATAAAGGTCTGGAAATGATGG
TTGATTTCCAACCGGATACAATCATTGCACTTGGTGGTGGTTCAGCGATGGATGCTGCAAAAGCAATGTG
GATGTTCTTTGAACACCCTGAGACATCATTCTTCGGTGCTAAACAAAAGTTCCTAGACATCGGTAAACGT
ACTTATAAAATAGGCATGCCTGAAAATGCGACGTTCATTTGTATCCCTACGACATCAGGTACAGGTTCAG
AAGTAACACCATTTGCAGTTATCACAGATAGTGAAACAAATGTAAAATATCCGTTGGCTGATTTTGCTTT
AACACCTGACGTTGCAATTATTGACCCTCAATTTGTGATGAGTGTGCCAAAAAGCGTTACAGCAGATACA
GGAATGGATGTACTAACGCATGCAATGGAATCATATGTATCTGTAATGGCTTCAGACTACACAAGAGGTT
TGAGTCTACAAGCGATTAAATTGACGTTCGAATATTTAAAATCATCTGTTGAAAAGGGTGATAAAGTTTC
AAGAGAGAAAATGCATAACGCATCAACTTTGGCTGGTATGGCATTTGCAAATGCATTCTTAGGCATTGCA
CACTCAATTGCGCATAAAATTGGTGGCGAATATGGTATTCCGCATGGTAGAGCGAATGCGATATTACTAC
CGCATATTATCCGTTATAATGCCAAAGACCCGCAAAAACATGCATTATTCCCTAAATATGAGTTCTTCAG
AGCAGATACAGATTATGCAGATATTGCCAAATTCTTAGGATTAAAAGGTAATACGACAGAAGCACTCGTA
GAATCATTAGCTAAAGCTGTCTACGAATTAGGTCAATCAGTCGGAATTGAAATGAATTTGAAATCACAAG
GTGTGTCTGAAGAAGAATTAAATGAGTCAATTGATAGAATGGCAGAGCTCGCATTTGAAGATCAATGTAC
AACTGCTAATCCTAAAGAAGCACTAATCAGTGAAATCAAAGATATCATTCAAACATCATATGATTATAAG
CAATAATCTATCTGATAATAATCATCTAACTCACCTGAAATTACAAAAGTAAAAAATGCCACATAAACTT
TAAGTCGATAATCATTATACGGTTATCGGCTTTTATTTATTGCCAAATCTTCAGAGAGATACAAACTAGA
CAATCATTTTTTTAAATAAAGAAAATATTAAGATTGATACTCATTTCACAAACTATTACTACTTTAGAGT
ATAATTATTTTTAATTTCATATAAATAAAAAGGCGAAAATAATGCGGTTTAAAAGTAATTAATTGTTCAA
ACGATATGTAATATGTAAATACTATATATATAATACCAATTTTAATGAAAATTTTTAAGGGAGGTAAATA
ATGGAAAGTACATTAGAATTAACAAAAATTAAAGAAGTATTACAAAAAAACTTGAAGATTTTAATTATTT
TACCGCTATTATTTTTAATTATTAGCGCTATTGTTACATTTTTCGTCTTATCACCTAAATATCAAGCTAA
TACTCAAATTTTAGTGAATCAAACTAAGGGTGACAATCCTCAGTTTATGGCGCAAGAGGTTCAAAGTAAT
ATTCAACTTGTAAATACGTATAAAGAAATTGTTAAAAGTCCTAGAATTTTAGATGAGGTGTCAAAGGACT
TAAATGATAAGTATTCACCATCTAAATTGTCGAGTATGTTGACAATTACAAACCAAGAAAATACGCAACT
TATCAACATCCAAGTTAAAAGTGGTCATAAACAAGATTCGGAAAAAATTGCGAATAGCTTCGCTAAAGTT
ACAAGTAAACAAATTCCGAAGATTATGAGTGTGGATAACGTATCAATTTTATCTAAAGCAGACGGTACAG
CAGTTAAAGTCGCACCAAAAACTGTAGTGAATCTAATCGGTGCATTCTTTTTAGGATTAGTTGTCGCGCT
TATATATATCTTCTTCAAAGTAATTTTCGATAAGCGAATTAAAGATGAAGAAGATGTAGAGAAAGAATTA
GGATTGCCTGTATTGGGTTCAATTCAAAAATTTAATTAAGGATGGTTGCTACTTATGTCAAAAAAGGAAA
ATACGACAACAACACTATTTGTATATGAAAAACCAAAATCAACAATTAGTGAAAAGTTTCGAGGTATACG
TTCAAACATCATGTTTTCAAAAGCAAATGGTGAAGTAAAGCGCTTATTGGTTACTTCTGAAAAGCCTGGT
GCAGGTAAAAGTACAGTTGTATCGAATGTAGCGATTACTTATGCACAAGCAGGCTATAAGACATTAGTTA
TTGATGGCGATATGCGTAAGCCAACACAAAACTATATTTTTAATGAGCAAAATAATAATGGACTATCAAG
CTTAATCATTGGTCGAACGACTATGTCAGAAGCAATTACGTCGACAGAAATTGAAAATTTAGATTTGCTA
ACAGCTGGCCCTGTACCTCCAAATCCATCTGAGTTAATTGGGTCTGAAAGGTTCAAAGAATTAGTTGATC
TGTTTAATAAACGTTACGACATTATTATTGTCGATACACCGCCAGTTAATACTGTGACTGATGCACAACT
ATATGCGCGTGCTATTAAAGATAGTCTGTTAGTAATTGATAGTGAAAAAAATGATAAAAATGAAGTTAAA
AAAGCAAAAGCACTTATGGAAAAAGCAGGCAGTAACATTCTAGGTGTCATTTTGAACAAGACAAAGGTCG
ATAAATCTTCTAGTTATTATCACTATTATGGAGATGAATAAGTATGATTGATATTCATAACCATATATTG
CCTAATATCGATGACGGTCCGACAAATGAAACAGAGATGATGGATCTTTTAAAACAAGCGACAACACAAG
GTGTTACAGAAATCATTGTAACATCACATCACTTACATCCTCGATATACCACACCTATAGAAAAAGTGAA
ATCATGTTTAAACCATATTGAAAGCTTAGAGGAAGTACAAGCACTAAATCTAAAGTTTTATTATGGTCAG
GAAATAAGAATTACCGATCAAATCCTTAATGATATTGATCGAAAAGTTATTAACGGTATTAATGATTCAC
GCTATTTACTAATAGAATTTCCATCAAATGAAGTTCCACACTATACTGATCAATTATTTTTCGAATTACA
GAGTAAAGGCTTTGTACCGATTATTGCACATCCAGAGCGGAATAAAGCAATAAGTCAAAACCTTGACATA
CTATACGATTTAATTAACAAAGGTGCTTTAAGTCAAGTGACAACGGCGTCATTAGCGGGTATTTCCGGTA
AAAAAATTAGAAAATTAGCAATTCAAATGATTGAAAACAATCTGACACATTTCATCGGTTCAGATGCGCA
TAACACAGAAATCAGACCGTTCTTAATGAAAGACTTATTTAATGATAAGAAATTACGTGATTATTATGAA
GATATGAACGGATTTATTAGTAATGCGAAGTTAGTTGTTGATGATAAAAAAATTCCTAAACGAATGCCAC
AACAAGATTATAAACAGAAAAGATGGTTTGGGTTATAAACAGCAAATGAGGGGTTTTATGGCACATTTAT
CTGTGAAATTGCGGCTTTTAATACTAGCATTAATCGATTCACTGATAGTGACATTTTCAGTATTCGTAAG
TTATTACATTTTAGAACCGTATTTCAAAACATATTCTGTCAAATTATTAATATTGGCAGCTATATCACTA
TTCATATCGCATCATATTTCAGCATTTATTTTTAATATGTATCATCGAGCGTGGGAATATGCCAGTGTGA
GTGAATTGATTTTAATTGTTAAAGCTGTGACGACATCTATCGTTATTACGATGGTGGTCGTGACAATTGT
TACAGGCAATAGACCGTTTTTTAGATTGTATTTAATTACTTGGATGATGCACTTGATTTTAATAGGTGGC
TCAAGGTTATTTTGGCGTATTTATCGGAAATACCTTGGAGGTAAGTCATTTAATAAGAAGCCAACTTTAG
TTGTTGGTGCTGGTCAAGCAGGTTCAATGCTGATTAGACAAATGTTGAAAAGTGACGAAATGAAACTTGA
ACCGGTATTAGCAGTCGATGATGACGAACATAAACGCAATATCACAATTACTGAGGGTGTAAAAGTCCAA
GGTAAAATTGCGGATATTCCAGAACTAGTGAGGAAATATAAGATTAAAAAAATCATCATTGCAATTCCAA
CTATTGGTCAAGAGCGTTTGAAAGAAATTAATAATATTTGCCATATGGATGGCGTTGAGTTATTGAAAAT
GCCAAATATAGAAGACGTCATGTCTGGTGAGTTAGAAGTGAACCAACTTAAAAAAGTTGAAGTAGAAGAT
TTACTAGGCAGAGATCCTGTTGAATTAGATATGGATATGATATCAAATGAATTGACGAATAAAACTATTT
TAGTTACGGGTGCAGGTGGTTCAATAGGATCAGAAATTTGTAGACAAGTTTGTAATTTCTATCCAGAACG
TATTATTCTACTTGGCCATGGTGAAAACAGTATTTATTTAATCAATCGTGAATTGCGAAATCGCTTCGGA
AAAAAATGTTGATATCGTTCCTATTATAGCGGATGTGCAAAATAGAGCGCGTATGTTTGAAATTATGGAA
ACGTATAAACCATACGCAGTTTATCATGCAGCAGCACACAAGCACGTGCCGTTAATGGAAGACAACCCTG
AAGAAGCAGTACGTAATAATATTTTAGGTACGAAAAATACTGCTGAAGCTGCTAAAAATGCAGAGGTAAA
GAAATTCGTTATGATTTCTACGGATAAAGCCGTTAATCCGCCTAATGTCATGGGAGCTTCAAAGCGAATT
GCAGAAATGATTATTCAAAGTTTAAATGATGAAACGCATCGAACAAATTTTGTTGCAGTGAGATTTGGTA
ATGTACTTGGATCGAGAGGATCTGTGATTCCACTTTTCAAAAGTCAAATTGAAGAAGGTGGGCCAGTTAC
TGTGACACATCCTGAAATGACACGTTACTTTATGACAATTCCTGAAGCTTCTAGACTAGTTTTGCAGGCA
GGGGCATTAGCAGAAGGTGGCGAAGTATTTGTGCTAGATATGGGAGAACCAGTGAAAATTGTAGATTTGG
CACGTAATTTAATTAAGCTAAGTGGTAAAAAAGAAGACGACATACGCATTACTTATACAGGGATTAGACC
CGGCGAAAAAATGTTTGAAGAGCTTATGAATAAAGATGAGGTTCATCCTGAACAAGTATTTGAAAAAATT
TATCGTGGCAAAGTACAACATATGAAATGTAATGAAGTTGAAGCGATTATTCAAGACATCGTCAATGACT
TTAGTAAAGAAAAAATTATTAACTATGCCAATGGCAAAAAGGGAGATAATTATGTTCGATGACAAAATTT
TATTAATTACTGGGGGCACAGGATCATTCGGTAATGCTGTTATGAAACAGTTTTTAGATTCTAATATTAA
AGAAATTCGTATTTTTTCACGCGATGAGAAAAAACAAGATGACATTCGAAAAAAATATAATAATTCAAAA
TTAAAGTTCTACATTGGTGATGTGCGTGATAGTCAAAGTGTAGAAACAGCAATGCGAGATGTTTATTACG
TATTCCATGCAGCAGCTTTAAAACAAGTGCCGTCATGTGAATTCTTTCCAGTTGAGGCAGTGAAGACAAA
TATTATTGGTACAGAAAATGTCTTACAAAGTGCTATTCATCAAAATGTTAAAAAAGTCATATGTTTATCT
ACAGATAAGGCAGCGTATCCTATTAATGCTATGGGTATTTCAAAAGCAATGATGGAAAAAGTATTCGTAG
CCAAATCAAGAAATATTCGTAGTGAACAAACGCTTATTTGTGGTACAAGATACGGTAATGTGATGGCTTC
AAGAGGATCAGTAATACCTTTGTTTATCGACAAAATCAAAGCTGGAGAACCTTTAACGATTACAGATCCT
GATATGACAAGATTTTTAATGAGCTTAGAAGATGCGGTAGAACTAGTTGTTCATGCATTTAAGCATGCAG
AGACAGGAGATATTATGGTTCAAAAAGCACCAAGCTCAACGGTAGGGGATCTTGCGACCGCATTATTAGA
ATTGTTTGAAGCTGATAATGCAATTGAAATCATTGGTACGCGACATGGAGAGAAAAAAGCAGAAACATTG
TTGACGAGAGAAGAATACGCACAATGTGAAGATATGGGTGATTATTTTAGAGTGCCGGCAGACTCCAGAG
ATTTAAATTATAGTAATTATGTTGAAACCGGTAACGAAAAGATTACGCAATCTTATGAATATAACTCCGA
TAATACACATATTTTAACGGTGGAAGAGATAAAAGAAAAACTTTTAACACTAGAATATGTTAGAAACGAA
TTGAATGATTATAAAGCTTCAATGAGATAGGAGAGATTGACGTTGAATATTGTAATTACAGGAGCAAAAG
GTTTTGTAGGAAAAAACTTGAAAGCAGATTTAACTTCAACGACAGATCATCATATTTTCGAAGTACATCG
ACAAACTAAAGAGGAAGAATTAGAGTCAGCATTGTTGAAAGCAGACTTTGTCGTGCATTTAGCGGGTGTT
AATCGACCTGAACATGACAAAGAATTCAGCTTAGGAAACGTGAGTTATTTAGATCATGTACTTGATATAT
TAACTAGAAATACGAAAAAGCCAGCGATATTATTATCGTCTTCAATACAAGCAACACAAGATAATCCTTA
TGGTGAGAGTAAGTTGCAAGGGGAACAGCTATTAAGAGAGTATGCCGAAGAGTATGGCAATACGGTTTAT
ATTTATCGCTGGCCAAATTTATTCGGCAAGTGGTGTAAGCCGAATTATAACTCAGTGATAGCAACATTTT
GTTACAAAATTGCACGTAACGAAGAGATTCAAGTTAATGATCGGAATGTTGAACTAACGCTAAACTACGT
GGATGATATCGTCGCTGAAATAAAGCGTGCTATTGAAGGAACTCCAACGATTGAAAATGGTGTACCTACA
GTACCAAACGTATTTAAAGTGACATTGGGAGAAATTGTAGATTTATTATACAAGTTCAAACAGTCACGTC
TCGATCGAACATTGCCGAAATTAGATAACTTGTTTGAAAAAGATTTGTATAGTACGTATTTAAGCTATCT
ACCTAGTACAGACTTTAGTTATCCCTTACTTATGAATGTGGATGATAGGGGTTCTTTTACAGAATTTATA
AAAACACCGGATCGTGGTCAAGTTTCTGTAAATATTTCTAAACCAGGTATTACTAAAGGTAATCACTGGC
ATCATACTAAAAACGAAAAATTTCTAGTCGTATCAGGTAAAGGGGTAATTCGTTTTAGACATGTTAATGA
TGATGAAATCATTGAATATTATGTTTCTGGCGACAAATTAGAAGTTGTAGACATACCAGTAGGATACACA
CATAATATTGAAAATTTAGGCGACACAGATATGGTAACTATTATGTGGGTGAATGAAATGTTTGATCCAA
ATCAGCCAGATACGTATTTCTTGGAGGTATAGCGCATGGAAAAACTGAAATTAATGACAATAGTTGGTAC
AAGGCCTGAAATCATTCGTTTATCATCAACGATTAAAGCATGTGATCAATATTTTAATCAGATATTAGTA
CACACTGGTCAAAATTATGATTATACATTGAATCAAATTTTCTTTGATGATTTGGAATTAAGACAACCGG
ACCACTACTTAGAGGCAGTTGGAAGTAACCTTGGAGAAACGATGGGGAATATTATTGCGAAGACATATGA
TGTTTTATTACGCGAACAACCAGATGCACTTTTAATTCTTGGTGATACAAATAGTTGTTTAGCAGCAGTA
TCTGCTAAACGATTAAAGATTCCTGTGTTCCACATGGAAGCGGGTAATAGATGCTTTGATCAGAATGTAC
CTGAAGAAATCAATCGTAAAATTGTTGACCATGTCAGTGATGTGAATCTACCTTATACGGAACATAGCAG
ACGTTATTTATTAGATGAAGGCCTCAATAAAGCGAATATCTTTGTGACAGGATCACCGATGACAGAAGTG
ATAGAAGCGCATCGAGATAAAATTAATCACAGTGACGTTTTAAATAAACTAGGATTAGAACCGCAACAAT
ACATTTTAGTATCTGCGCATAGAGAAGAGAATATCGATAATGAAAAGAATTTTAAATCATTAATGAATGC
GATAAATGATATTGCCAAAAAGTATAAAATGCCTGTGATTTATTCAACGCATCCAAGAAGTTGGAAGAAA
ATTGAAGAAAGTAAATTTGAATTTGATCCATTAGTTAAACAGTTAAAGCCATTTGGTTTCTTTGATTATA
ATGCATTGCAAAAAGATGCATTTGTTGTGCTATCAGATAGTGGAACATTGTCAGAAGAGTCGTCTATTTT
GAAGTTCCCTGGTGTCCTTATTCGAACTTCCACAGAAAGACCGGAAGTACTAGATAAAGGTACGGTTATT
GTAGGTGGTATTACCTATAACAATCTAATCCAATCCGTTGAACTAGCAAGAGAGATGCAAAACAATAACG
AACCGATGATTGATGCTATTGATTATAAAGACACTAACGTTTCGACAAAGGTAGTTAAAATTATTCAAAG
CTATAAAGATATTATCAATCGAAATACTTGGAGGAAATGACGATGAGGATAGCGATTGAAAAGATAATTG
GTTTGCTGAAAAACCAGTCCTCTAAAGAATCGAATGTTAAGATTCATCGCTTGGCGTATATTACAAACTC
AAAATTTGATGGCAATAACTATATAGATAGATGGTGTAAAATCAGGAATTCTCACATTGGTGAATACAGT
TATATTGGATTTGGTAGTGATTTTAATAATGTAGAAGTAGGAAGATATTGTTCGATATCTTCGGATGTAA
AAATTGGGTTAGGAAAACATCCTACACACTTTTTTAGCTCATCACCGATTTTTTATTCTAATAATAATCC
ATTTAACATAAAGCAAAAGTTTATAGACTTTAATGACCAACCAAGCCGTACAACAATTAAAAATGATGTG
TGGATTGGTGCAAATGTAATTATTATGGATGGTTTAACAATAAATACTGGTGCAGTCATAGCAGCCGGCT
CAGTTGTTACTAAAAATGTAGGAGCATATGAGGTTGTTGGTGGTGTTCCTGCAAAAGTGATTAAGAAGCG
ATTTGACAATAAAACAATTGAAAAACTTTTGGAAAGCAAGTGGTGGGAGAAAACGCCTGACAAACTAAAA
GGATTTTCGGTTGAATATTTAAATAAAAAGGATACTTAATGATATGAGAATTTTAAATATTGTATCGAGT
AATATTGTTCAAGACCCAAGGGTACTTAAACAAATAGAAACAATTAAAGGCGTTACGGATGATTATAAAA
TTGTTGGAATGAATAATTCACAAGCTACTAATAAGCGATTGGAAAATTTAGATTGTAATTATCGTTTGTT
AGGTAGCAAGGTAGATCCAAAAAATATTCTTTCTAAATTAATTAAGCGTATAAGATTTGCAACAGGTGTT
ATCCGAGAAATTAAAGCTTATAAACCTGACGTGATTCATGCAAATGATTTCGACGTATTATTAATGGTCT
ATTTAAGCAATTATAAAAAAGCTAATATTGTTTATGATGCGCATGAAATATATGCGAAAAATGCCTTTAT
TAATAAAGTTCCACTTATTTCAAAGTTTGTAGAAAGTATAGAAAAACACATAGTAAAACATCGTGTTAAT
GCCTTCGTAACAGTAAGTCATGCAGCAAAAGAATATTATCAATCTAAAGGATATAAGAAGGAAGCGAATG
TTATTACGAATGCACCTATTTTAAATGATAGCAGAGAATTTAAAGAAATCGAAAACTTTAAAGAAATTGT
ATATCAAGGTCAAATTGTAATGGACAGAGGATATGAAGAGTTTATTATTGCTTCATCAGCTTTTAAACAA
AATGCTCCTTCATTCATAATTCGAGGGTTTGGTCCGCATGAAGAATTGATAAAAGAACTGATTAGTTATA
ACCCGGAAAATATTAGGTTGGATAAACCAGTTGAAGTAAAAGAATTGGTTGATAAGTTAGCAGAAAGTAA
TGTTGGTGTTGTCTTGACGAAACCAGTATCTATTAATTTTGAATATACAGTATCTAATAAAATTTTTGAA
TGTATACATGCTGGTTTACCAGTAATTTTATCTCCTGTCAAAGAGCATATTTATCTCAATGAAAAATATA
AATTTGGCATTGTTCTAAAGGAAGTTACGCCGTTAGAAATTGAAAAGGCGGTTAGAAAATTAAGAGATAA
TCACGATTTGTTTAATCATTTACGTCAAAATGCAATTAAGGCGTCTAAAATTTTGAATTGGCAAATAGAG
AGTGAACGGTTAGTAGAATTATATAAATTTTAAAGAGAGGTAGACTATGAAATTTTTTGTACTTTGTGCA
ATTATCAGCATGAACATATTTATAGTAATCTCTACATTTACTAAAGAAGTATTAGGGTTCCCTATAGAGC
CGGTGTATTACTCAACCATGGTTGGTATAGCATTAATTACTACGGTGTTTGCTATTTATAAGATAATTGT
CACCCAAGAAATTCCGCGAGGGTTAATATTATTAATTGCTATATGTTTGCTTTATCTAGCTTTTTATTAT
TTTTCACCAGATAAGGAAGAGAAACTAGCTAAAAATAATATTCTATTCTTTTTAACATGGGCAGTTCCAG
CGGCAATTAGTGGTATTTATATTAAATATATAAACAAGGCTACGGTAGAAAGATTTTTTAAATTAGTATT
TTTCATATTTTCTGTTTCATTTATTTTTGTAATTTTAATACCAAAACTTACAGGTGAGATACCTAGCTAT
ATCAATTTTGGACTTATGAACTATCAAAACGCTTCGTACCTTTCAGCATTTACTGCCGGATTAGGCATTT
ATTTCATTATGAAAGGTTCAGTTAAACATAAGTGGATATATGTTCTATTTACAATAATTGATATCCCTAT
TGTGTTTATACCAGGAGGGCGTGGAGGTGCTATTTTATTAATTCTTTACGGCTTATTTGCATTTATACTT
ATTACGTTTAAAAGAGGAATACCTATCGCAGTAAAAAGCATTATGTATATTTTTGCATTAAGCATATCTA
GTGTATTGATTTACTTTCTTTTTACAAAAGGTTCGAATACTAGAACATTTTCATATCTACAAGGTGGAAC
ACTTAATTTAGAAGGTACTTCTGGAAGAGGACCGATTTATGAAAAAGGTATTTACTTTATTCAACAAAGT
TCGTTATTAGGCTATGGGCCATTTAACTATTATAAACTAATCGGAAATATACCACATAACATCATTATTG
AGTTGATTCTATCATTTGGCTTATTAGGGTTTTTTATCATAATGATTTGCATTTTGCTACTAGTTTATAA
AATGATTAGGAACTATGATCCAAACACTATAGATTTACTCGTTATGTTTATAGCAATCTATCCAATCACA
TTATTAATGTTTAGTTCAAATTATTTAGTTGTAAGTGAATTTTGGTTTGTGTTGTTCTATTTTATTACAA
AAGGACGGCGTCATCATGGCTAAGAAAGTTTTTATTATGGATAGCGTAAAGACAATAATTGGTACGTTGC
TTATAGCTTTAGGATTACAATTTTTAGCTTATCCAATTATTAATCAACGAGTAGGTAATGAAGCGTTCGG
TTCTATTTTAACGATTTATACAATAATAACAATCACGAGTGTTGTATTAGGCAATACGCTTAACAATATA
CGATTGATTAATATGAATCTATACAAATCCAATCATTACTACTGGAAATTTGCATCGATACTTTTAATCT
CAATTCTGATTGAGAGTATAGCTTTAATTATTGTATTTCTTTACTTTTTTAATTTGAACATCATCGATAT
TATCTTTTTAATTCTACTTAATATTTTAATGTGTTTAAGGATTTATCTGAATGTATTTTTTAGGATGACT
TTAAAATATAATCAGATTTTGTATATTGCTCTTATTCAATTTTTAGGTTTGCTGATAGGACTATTTCTAT
ATTATTTAACCCAAAACTGGATTGTTTGTTTTATTACCAGTGAATTGTTTGCAACGATATATACATTGGT
TAAATTACGGGGATTAACTATAGGCGAGTATCAAAGTGAAGATAATAATGTGGTAAAAGATTATGTGATG
CTACTGAGTACAAATAGCCTTAATAATTTGAATCTCTATTTAGATAGATTAATCTTATTACCAATTATAG
GTGGAACAGCTGTAACTATATCATTTCTTTCAACATTTATTGGGAAAATGTTAGCTACATTTCTATATCC
GATTAATAATGTAGTACTTTCATATATTTCTGTAAATGAAAGTGACAATATAAAGAAGCAATATTTGAAA
ACTAATCTAATTGCTATAGCTGCCCTATGTTTAGTCATGATTATATGTTATCCAATTACAATAATTATTG
TCTCTTTACTGTATAACATTGATTCAAGTTTATATTCGAAGTTTATTATTTTAGGTAATATAGGTGTTTT
ATTCAATGCAGTGAGTATTATGATCCAAACTTTAAATACAAAACACGCATCAATAACATTACAAGCGAAT
TATATGACGCTTCACACGATTACATTTATATTCATAACTATTTTAATGACAATTGCGTTTGGTCTAAATG
GATTCTTTTGGACAACGCTGTTCAGCAACATTATTAAGTATGTGATTTTAAATATTATAGGTTTAAAGTC
TAAATTCATTAATAAAAAGGACGTCGATTAGATGAGTGAAAAAAAGATTTTGATTTTATGTCAGTATTTT
TATCCGGAATATGTATCTTCTGCGACGTTACCAACTCAATTGGCGGAAGATTTAATTGCGAATCACATTA
ATGTCGATGTCATGTGTGGATGGCCATATGAATATAGTAATCATAAACAGGTTTCTAAAACCGAGATGCA
TCGTGGTATTCGCATTCGACGTCTCAAGTATTCGAGGTTTAATAACAAAAGTAAGGTTGGAAGGATCATC
AATTTCTTTAGTTTATTTTCAAAATTCGTGATTAATATACCTAAAATGTTGAAATATGATCAGATTCTTG
TTTACTCTAATCCACCAATCTTGCCATTAATACCAGACGTTTTACACAGACTGCTTAAGAAAAAATATTC
TTTTGTGGTGTATGATATAGCACCTGATAATGCGATTAAGACAGGTGCAACTCGTCCAGGTAGCATGATT
GATAAGCTGATGCGTTACATTAATAGACATGTCTACAAGAATGCTGAAAATGTCATTGTCCTTGGTACGG
AAATGAAAAACTACTTACTAAATCATCAAATTTCTAAAAATGCTGACAATATCCATGTGATTCCTAACTG
GTATGACATGCGTCAATTACAAGACAATCGTATCTATAATGACACATTTAAAGCTTACCGTGAGCAATAC
GACAAAATTTTATTGTATAGCGGTAATATGGGGCAGTTACAGGATATGGAGACACTTATCTCATTTTTAA
AATTAAATAAGGATCAGTCTCAAACGTTAACAATACTTTGTGGTCATGGTAAGAAATTTGCAGATGTCAA
AACGGCAATAGAAGACCATCGTATTGAAAATGTTAAAATGTTTGAGTTTTTAACAGGTACAGACTATGCT
GACGTATTAAAAATTGCGGATGTATGTATTGCATCGCTGATTAAAGAAGGCGTCGGTTTAGGCGTGCCGA
GCAAGAATTATGGCTATCTTGCAGCTAAGAAAGCGTTGGTACTCATCATGGATAAGCAATCTGATATCGT
TCAACATGTTGAACAATATGATGCGGGTATCCAAATTGATAATGGCGATGCACATGCCATTTATAACTTC
ATCAACACTCACTCGAGTAAGGAATTGCACGAGATGGGTGAGCGCGCACATCAACTGTTTAAAGATAAAT
ATACGAGAGAAATTAATACTATGAAGTATTACAATCTGTTGAAGTGAGGAGATAATTATGAAGCGATTAT
TCGATGTAGTGAGTTCAATATATGGTTTAGTAGTTTTAAGTCCGATTCTGTTAATTACAGCATTACTAAT
TAAAATGGAATCACCTGGACCAGCCATTTTCAAACAAAAAAGACCGACGATTAATAATGAATTGTTTAAT
ATTTATAAGTTTAGATCAATGAAAATAGACACACCTAATGTTGCAACTGATTTAATGGATTCAACATCGT
ATATAACAAAGACAGGGAAGGTCATTCGTAAGACCTCTATTGATGAATTGCCACAATTATTGAATGTTTT
AAAAGGAGAAATGTCAATTGTAGGTCCTAGACCAGCGCTTTATAATCAATACGAATTAATCGAAAAACGT
ACAAAAGCGAACGTGCATACGATTAGACCAGGTGTGACAGGACTAGCTCAAGTGATGGGGAGAGATGATA
TCACTGATGATCAAAAAGTAGCGTATGATCATTATTACTTAACACATCAATCTATGATGCTTGATATGTA
TATCATATATAAAACAATTAAAAATATCGTTACTTCAGAAGGTGTGCATCACTAATGAGAAAAAATATTT
TAATTACAGGCGTACATGGATATATCGGTAATGCTTTAAAAGATAAGCTTATTGAACAAGGACATCAAGT
AGATCAAATTAATGTTAGGAATCAATTATGGAAGTCGACCTCGTTCAAAGATTATGATGTTTTAATTCAT
ACAGCAGCTTTGGTTCACAACAATTCACCTCAAGCAAGGCTATCTGATTATATGCAAGTGAATATGTTGC
TGACGAAACAATTGGCACAAAAGGCTAAAGCTGAAGACGTTAAACAATTTATTTTTATGAGTACTATGGC
AGTTTATGGAAAAGAAGGTCATGTTGGTAAATCAGATCAAGTTGATACACAAACACCAATGAACCCTACG
ACCAACTATGGTATTTCCAAAAAGTTCGCTGAACAAGCATTACAAGAATTGATTAGTGATTCGTTTAAAG
TAGCAATTGTGAGACCACCAATGATTTATGGTGCACATTGCCCAGGAAATTTCCAACGGTTAATGCAATT
GTCAAAGCGATTGCCAATCATTCCCAATATTAACAATCAGCGCAGTGCATTATATATTAAACATCTGACA
GCATTTATTGATCAATTAATATCATTAGAAGTGACAGGTGTGTACCATCCTCAAGATAGTTTTTACTTTG
ATACATCGTCAGTAATGTATGAAATACGTCGCCAATCACATCGTAAAACGGTATTGATCAACATGCCTTC
AATGCTAAATAAGTATTTTAATAAGTTGTCGGTCTTTAGAAAATTATTCGGCAATTTAATATACAGCAAT
ACGTTATATGAAAATAATAATGCACTTGAAATTATTCCTGGAAAAATGTCACTTGTTATTGCGGACATCA
TGGATGAAACGACAACCAAAGATAAGGCATAAGTCATCTATTAAATAAAATCAACATACAAATCGTTTTA
TTTGGAGGTTATAGTATGAAGTTAACAGTAGTTGGCTTAGGTTATATTGGTTTACCAACATCAATTATGT
TTGCAAAACATGGCGTCGATGTGCTTGGTGTTGATATTAATCAGCAAACGATTGATAAGTTACAAAGTGG
TCAAATTAGTATTGAAGAACCTGGATTACAAGAGGTTTATGAAGAGGTACTGTCATCGGGAAAATTGAAG
GTATCTACAACGCCAGATGCATCTGATGTTTTTATCATTGCCGTTCCGACGCCGAATAATGATGATCAGT
ACCGGTCATGTGACATTTCGCTAGTTATGCGTGCATTAGATAGTATTTTATCATTTTTAGAAAAAGGAAA
TACCATTATTGTAGAGTCGACAATTGCGCCTAAAACGATGGATGATTTTGTAAAACCAGTCATTGAAAAT
TTAGGGTTTACAATAGGTGAAGATATTTATTTAGTGCATTGTCCAGAACGTGTACTGCCAGGAAAAATTT
TAGAAGAATTAGTTCATAACAATCGTATCATTGGCGGTGTGACTGAAGCTTGTATTGAAGCGGGTAAACG
TGTCTATCGCACATTCGTTCAGGGAGAAATGATTGAAACAGATGCACGTACTGCTGAAATGAGTAAGCTA
ATGGAAAACACATATAGAGACGTGAACATTGCTTTAGCTAATGAATTAACAAAAATTTGCAATAACTTAA
ATATTAATGTATTAGATGTGATTGAAATGGCAAACAAACATCCGCGTGTTAACATCCATCAGCCTGGTCC
AGGTGTAGGCGGTCATTGTTTAGCTGTTGATCCGTACTTTATTATTGCTAAAGACCCTGAAAATGCAAAG
TTAATTCAAACTGGACGTGAAATTAATAATTCAATGCCGGCCTATGTTGTTGATACAACGAAGCAAATCA
TCAAAGTGTTGAGCGGGAATAAAGTCACAGTATTTGGTTTAACTTATAAAGGTGATGTTGATGATATAAG
AGAATCACCAGCATTTGATATTTATGAGCTATTAAATCAAGAACCAGACATAGAAGTATGTGCTTATGAT
CCACATGTTGAATTAGATTTTGTGGAACATGATATGTCACATGCTGTCAAAGACGCATCGCTAGTATTGA
TTTTAAGTGACCACTCAGAATTTAAAAATTTATCGGACAGTCATTTTGATAAAATGAAGCATAAAGTGAT
TTTTGATACAAAAAATGTTGTGAAATCATCATTTGAAGATGTATCGTATTATAATTATGGCAATATATTT
AATTTTATCGACAAATAAAATGTGTCAAACTAGGGCATACATGATTAAGGAAAGATAAGCTGTCATGTGT
TTGAACTTCAGAGAGGATAATGTTATGAAAAAAATTATGGTTATTTTCGGTACGAGACCCGAAGCAATAA
AAATGGCACCATTAGTAAAAGAAATTGATCATAATGGGAACTTTGAAGCGAACATTGTGATTACAGCACA
ACATAGAGATATGTTAGATAGTGTGTTAAGTATATTTGATATTCAAGCTGATCATGATTTAAATATTATG
CAAGATCAACAAACATTAGCAGGCCTTACGGCGAATGCACTTGCTAAACTTGATAGCATCATTAATGAGG
AACAACCGGATATGATTTTAGTACATGGTGATACTACAACGACTTTTGTAGGAAGTTTGGCAGCATTTTA
TCATCAAATTCCGGTCGGACATGTAGAAGCTGGACTTCGAACACATCAGAAATACTCACCATTTCCTGAA
GAGTTAAATCGAGTCATGGTAAGTAATATTGCTGAATTGAATTTTGCGCCAACAGTAATTGCAGCTAAAA
ATTTACTTTTTGAAAACAAAGACAAAGAGCGTATCTTTATTACTGGAAATACAGTTATTGACGCATTGTC
AACAACAGTTCAAAATGATTTTGTTTCAACGATTATTAATAAACATAAAGGCAAGAAAGTTGTTTTACTA
ACAGCGCATCGTCGTGAAAATATTGGGGAACCGATGCATCAGATTTTTAAAGCAGTAAGAGATTTGGCAG
ATGAATATAAAGATGTTGTCTTCATTTATCCAATGCATCGTAATCCAAAGGTAAGAGCGATTGCCGAAAA
ATATTTATCTGGGAGAAATCGGATTGAATTAATTGAGCCATTAGATGCGATTGAGTTCCATAATTTTACA
AATCAATCGTACCTCGTGCTGACAGATTCTGGTGGTATTCAAGAGGAGGCTCCTACATTTGGAAAACCTG
TGTTGGTATTAAGGAATCATACAGAGCGTCCCGAAGGCGTTGAGGCGGGAACATCGAGAGTAATTGGCAC
AGATTATGACAATATTGTTCGAAATGTGAAACAATTGATTGAGGATGATGAAGCGTATCAACGTATGAGT
CAAGCGAATAATCCATATGGTGATGGACAAGCATCACGACGTATTTGTGAAGCAATAGAATATTATTTTG
GATTGCGCACAGACAAGCCGGATGAATTCGTACCTTTACGTCACAAATAATAAAAAACCCCTAATCATGA
AGTTGGTTTAGACAACCAGCGGTGACTAGGGGTTTTTAATATATTTATTTTTGATAGTGGTAGCCAATAT
CATATTTGAATACTTTATTTGATAATATTGGACTTTGCTGTCCATCGTCATCACTTTTTAAACGTACATT
TTTATGAGCTTCTTTAAATACATCGGAATTCAACCAATTATTAAAGCTATCTTCAGATTCCCAAATAGTT
AAGATTTTAACTTCGTCTGTATCCTCGGTATTTAATGTTTTAGTGACAAACATTTGTTGGAAGCCTTCAA
TAGTTTCAATACCTTGTCTATTGTAAAAACGTTCAATCGTTTCTTCCGCACTGCCTTTTTGTAATTGTAA
TCTATTTTCTGCCATAAACATGGGCAATCACTCCTCTATTTTATGATTTGATTTGGGTAATGTTTTTACA
AATGTAAAGAGTACAGCGGTTTGTATGATAACCATTATGATTAATCCTACACGGACTGCAAGAACATCCA
CCATATAAATTGAAAAACCTATTACAATGTATAAGCTAATTAAAATTTTAATTTTCTGTTGTAGCGTGTA
GCCTCGATGTAAATAAAAGTTTTCTACATATTCTTTATAAATTTTTTGATTAATAAGCCAATTGTAAAAG
CGATCTGAACTTCGAGCAAAACAAAAAACTGCTACGAGTAAAAAAGGGGTCGTTGGCAGTAAAGGTAATA
CGGCACCTGCAATACCAAGCGCTGTAAATATTAAGCCAATGACGATTAAAATAAGTCGCATTGAAAAAAC
TCCATTCTAGTACTAATGCGCATGTAATATTGTTTTAGTAATATAACTCATGCTAAATATAATGTGTATG
ATAAGTGCAATGACTCAGTAAAATGAAACGATGTTGAATTATCCTTGTCACATTAACGCATTTTAAGCGC
GACTTTCATAACAACCAAACTATTTAATGAGAATTATTCTCAAGTATTATAGTTATATTATGTGTTTTAT
TTTTGAAAAGTGCAATATGTTTTCGAAAATAAGATTATTTTTATGTGCAAAAACGACGCAAAAGTTTTAA
AAATGAGACTTCTGTGAGCTGATTATTTTATAAAATGTAAACGCTTACTATATAATGTGAATCATATCGT
TTAAAAGCATTATTAAATATGATGCTAAGAGATTTATATTATAGCCAATAAACAAAGGAGAGATAATATG
GCAGTAAACGTTCGAGATTATATTGCAGAGAATTATGGTTTATTTATCAATGGGGAATTTGTTAAAGGTA
GCAGTGACGAAACAATCGAAGTGACTAATCCAGCAACTGGAGAAACACTATCACATATTACAAGAGCAAA
AGATAAAGATGTCGATCATGCAGTCAAAGTGGCGCAAGAGGCATTTGAATCATGGTCATTAACTTCTAAA
TCAGAACGTGCACAAATGTTGCGTGATATTGGTGATAAATTAATGGCACAAAAAGATAAAATTGCAATGA
TTGAAACATTAAATAATGGTAAACCGATTCGTGAGACAACAGCAATTGATATTCCATTTGCTGCAAGACA
TTTCCATTATTTCGCAAGTGTTATTGAAACAGAAGAAGGTACAGTGAATGATATCGATAAAGACACAATG
AGTATCGTACGACATGAGCCGATTGGCGTCGTAGGTGCTGTTGTTGCTTGGAACTTCCCAATGCTATTAG
CTGCATGGAAGATTGCGCCAGCCATTGCTGCAGGTAATACAATTGTGATTCAACCTTCGTCTTCAACACC
ATTAAGTTTATTGGAAGTTGCTAAAATTTTCCAAGAGGTATTACCTAAAGGTGTTGTCAATATACTAACG
GGTAAAGGTTCAGAATCAGGTAATGCAATTTTCAATCATGATGGTGTAGATAAATTATCATTTACGGGCT
CAACTGATGTAGGTTATCAAGTTGCCGAAGCTGCAGCAAAACATCTAGTACCCGCTACATTAGAGCTTGG
TGGTAAAAGCGCCAATATCATATTAGATGATGCTAATTTAGACCTTGCAGTTGAAGGTATTCAGTTAGGT
ATTTTATTCAACCAAGGTGAAGTATGTAGTGCAGGTTCTCGATTATTAGTTCATGAAAAAATTTATGATC
AATTGGTGCCACGTTTACAAGAGGCATTTTCAAATATTAAAGTTGGAAATCCACAAGATGAAGCTACACA
AATGGGTAGTCAAACTGGTAAGGATCAATTAGATAAAATTCAATCATATATTGATGCAGCAAAAGAATCA
GATGCACAAATTTTAGCAGGCGGTCATCGCTTAACTGAAAATGGATTAGATAAAGGGTTCTTCTTTGAGC
CGACATTAATTGCTGTGCCAGACAATCATCACAAATTAGCACAAGAAGAAATATTTGGACCAGTGTTAAC
AGTGATTAAAGTGAAGGACGATCAAGAAGCAATTGATATAGCTAATGATTCTGAGTATGGTTTAGCAGGC
GGTGTATTTTCTCAAAATATCACACGTGCATTAAATATTGCTAAAGCTGTACGTACAGGACGTATTTGGA
TTAACACTTACAACCAAGTACCAGAAGGCGCACCATTTGGTGGTTATAAAAAATCAGGTATCGGTCGAGA
AACTTATAAAGGTGCGTTAAGTAACTATCAACAAGTTAAAAATATTTATATTGATACAAGCAATGCTTTA
AAAGGTTTGTACTAGAATAAATATCGTTTCTGAAGCGTGTTTGTAGGTCAGTCTAGCGGTAAGTCTTAAC
ATTTAACGGCGTTGTTTAGATTTTAAGCAAAACAAAATATATAGGAACACGTATCATGATATTAGGATAT
AATGACTAAAATAATAGCAGTAGGATGGTTTTTAATTGCAAATCATCTTACTGCTGTTTTTAATTATGCT
AATTTGCGATGCGGCTATTATAAGGACAGAGTTGTTTATTAATTATGGTGATTTAGAAATATGAAGTTCA
ATATGCAAAGTCATCGTTTGTTTTAATATGCGGAACAATCATTAAAGTTATTGCGATTTTTTGAACTTAA
TGAAACTAAACAATAAATTTGAGATACTTTTTTGTCATTTTTATGTAACTAACACAATAATCTCGTACAT
TATTAAAATTTTCTATATGATAGGAATAAAGCAAAGCGCGAGTGTGCTGTAAAAGTTTTCCAAGGTGATA
TTACATAAAGCTATAAAGGGTAAAGATTAATGAGTTGTCATGTAAATGACGATGATGTATAAATCATGGT
TAATTACGGAAGCATTAATATTAACCTGAGAAGCTATAAAGAATTATTTTTAAAAGCGACAATATTAAAT
ACGACGCATTTATTTAGGAGTGGCAAACGTATGAATGGGAAAAAGGCGAATACGATAAACAGATACAAAT
ATTTTCATCATGTCAATCATCAAAAAATTCAACAAAGTTCTAAAAAGACGCTGTGGGCATCACTAATCAT
CACATTGTTATTTACAGTGATTGAATTTGTCGGAGGTTTAGTATCTAATTCATTGGCATTACTGTCAGAT
TCATTTCATATGCTTAGTGATGTATTAGCACTTGGTTTATCTATGTTGGCCATTTATTTTGCAAGTAAAA
AGCCGACTGCACGATACACATTTGGATATTTAAGATTTGAGATATTAGCTGCATTTTTAAATGGTTTAGC
ATTAATTGTAATTTCAATCTGGATTTTATATGAAGCTATTGTACGTATTATTTATCCGCAACCAATTGAA
AGTGGCATTATGTTTATGATTGCTAGTATTGGTTTACTCGTCAATATTATTTTGACTGTTATCCTTGTAA
GGTCTTTAAAACAAGAAGACAATATCAATATTCAAAGTGCATTATGGCATTTCATGGGAGACTTATTGAA
CTCTATTGGTGTCATCGTTGCAGTTGTATTGATTTACTTTACAGGATGGCGCATCATCGACCCAATCATT
AGTATTGTAATTTCACTCATCATTTTACGTGGTGGTTATAAAATTACGCGTAATGCGTGGTTAATTTTAA
TGGAAAGTGTGCCTCAACATTTGGATACTGATCAAATTATGGCAGATATTAAAAACATAGATGGCATATT
AGATGTACATGAATTTCATTTGTGGAGTATTACAACAGAGCATTATTCATTAAGTGCCCATGTTGTGTTA
GATAAAAAATATGAGGGTGATGATTATCAAGCGATTGATCAAGTATCATCATTGTTGAAAGAAAAATATG
GCATTGCACATTCAACGTTGCAAATTGAAAACTTGCAATTGAATCCATTAGATGAGCCATACTTCGACAA
ATTAACATAAATAAAACATTGTAGCGCCTAAAACATTAATCTATGTCATAGGCGCACGTTTCGTTTTATA
CTTATGTTGCATCATTTAAATGATTTTCGTCAATTTCTTTGATGCTATCTACATCTAACACGACATCTTT
AGGTTTCAAAATATGAATATGTTTTTCATCATTTGTATGTAAAATGCGTTCTATGATGTACCTTTGACCG
GCCATTGTTTCTACAGCAATCTTTTTGTTTCTAGCTAAACTTGCTACGACAGATTCTTTATCCATAATGA
TAGCCCCCTATATATATGTTTATTTACTTATACCCTAACATGATTTTTATACTCTTTGAAAATATATTTT
ACAGAATTTTATCTAAATATTTAAAAAAATATCTTAATATCCTTGTAATCCGATAAGAATTATAGTAATA
TTTTTTCAACCATTGTTATAGGAGGTCTTATTAATGACATTATTTTTATTAGAAGCTAACAATCTTGATT
TTGCATCAACGAAAGAAGAACTAGAAGCAAAGGCAGCATCACTATCTACGAAGACAATTCCAACATTAAT
TGAAGTACAAGCTACTGAAAATTTAACTCATGGTTATTTTATTGTGGAAGCAAATGACGAAGCAGAAGCT
AAACAATTTTTAACAGAAGCAGATATTAGTATTCAATTAGTCAAAGAAGTACGCTTAGTTGGTAAAGATT
TAGATGAAGTTAAAAATGGTGATGCACATGTTGATTACCTTGTAACTTGGAACATTCCGGAAGGCATTAC
GATGGATCAATATTTAGCACGTAAAAAGAAAAATTCTGTTCATTATGAAGAAGTGCCAGAAGTTGAATTT
AAACGCACATATGTATGTGAAGATATGTCTAAATGTATTTGTTTATACAACGCACCTGATGAAGAAGCGG
TACGTCGCGCGCGCAAAGCAGTTGATACACCGATTGATGGCATCGAAAAACTTTAATAAGACAACAAGTT
GATGAGATATATGTATATAGGTTTGGCATGGATTTCGATTGCAGTTAATTAGAATAGCTCAATGCTATAA
ATGTAAGTAGTTGATATGAAGAAACTAATGAACTAAATGCAAGTATTGTCTAAAACAATCATTTTATTGA
AATTTAGTAGAGCTGAAATTAATATAACGTCGTTAATTGAATAACGCTTATGTTATAAGAGCACTCATAC
CAAACCATAATCATCTATAGATATAACAATTCACGATATAAGGGCTGTGTTTGGCATAGCCCTTTAGATA
TACACTTAATTCCTATTAAAATAGTAGGGGTTAAAAGGGGGCTTGTCATGATTAAAATTCAACAATTACA
ACATCACTTTGGATCACATAAAGTAATTCATAACTTTAATTTGGACATTAGCAAGGGAGAAATAGTCACT
TTCATAGGGAAAAGTGGTTGCGGAAAGTCTACTTTACTCAATATTATCGGTGGATTTATTCATCCATCGT
CTGGTCGTGTCATTATTGATAACGAAATTAAACAACAGCCATCTCCAGATTGTTTAATGCTATTTCAACA
TCATAATTTGCTGCCATGGAAAACGATTAATGACAACATTAGGATTGGATTACAACAGAAAATTAGTGAT
GAAGAGATTAACGCACAGCTTAAATTAGTTGATTTAGAAGACAGGGGAAAGCATTTTCCCGAGCAACTGT
CCGGGGGTATGAAACAACGTGTGGCACTATGTCGAGCGCATGTGCATAAGCCTAACGTTATATCGATGGA
TGAGCCATTAGGTGCATTAGATGCATTTACACGTTATAAACTTCAGGATCAACTAGTGCAACTAAAACAT
AAAACGCAATCAACTATTATTTTAGTGACGCATGACATTGATGAAGCTATTTATCTTTCCGACCGCATTG
TTCTGTTAGGTGAAGGGTGCAATATTATTTCTCAATATGAAATTACAGCATCACATCCACGCAGTCGTAA
TGATAGCCACCTACTTAAGATTCGTAATGAAATTATGGAAACATTTGCATTGAATCATCATCAAGTTGAA
CCTGAATATTATTTATAAGGAGTGAGTGACGATGAAAAGGTTAAGCATAATCGTCATCATTGGAATCTTT
ATAATTACAGGATGTGATTGGCAAAGGACGTCTAAAGAACGGTCTAAAAATGCCCAAAATCAGCAAGTGA
TTAAAATTGGATATTTGCCGATTACACATTCAGCTAATTTGATGATGACTAAAAAATTATTATCACAATA
CAATCATCCGAAATATAAACTAGAATTAGTTAAATTCAATAATTGGCCAGATTTAATGGACGCATTAAAC
AGTGGTCGTATTGATGGTGCATCAACTTTAATAGAGCTAGCGATGAAATCAAAACAGAAGGGCTCAAATA
TAAAGGCTGTGGCATTGGGCCATCATGAAGGCAATGTCATTATGGGACAAAAAGGTATGCACTTAAATGA
ATTTAATAATAATGGCGATGATTACCATTTTGGTATACCACATCGTTATTCAACACATTATCTTTTACTT
GAGGAATTACGTAAACAATTAAAGATTAAACCGGGGCATTTTAGCTATCATGAAATGTCGCCAGCAGAAA
TGCCAGCCGCATTGAGTGAACACAGAATTACAGGGTATTCTGTAGCCGAACCATTCGGTGCACTGGGTGA
AAAGTTAGGCAAAGGTAAGACTTTGAAACATGGTGATGACGTTATACCTGATGCGTATTGCTGTGTGCTA
GTACTGAGAGGGGAATTGCTTGATCAACACAAGGATGTAGCGCAAGCATTTGTACAAGATTATAAAAAGT
CTGGCTTTAAAATGAATGATCGCAAGCAAAGTGTAGACATTATGACGCATCATTTTAAACAAAGTCGTGA
CGTTTTAACACAGTCAGCGGCATGGACATCCTATGGTGATTTAACAATTAAGCCATCCGGCTATCAAGAA
ATTACGACATTGGTAAAACAACATCATTTGTTTAATCCACCTGCATATGATGACTTTGTTGAACCGTCAT
TGTATAAGGAGGCATCGCGTTCATGACACGTCCCACAAATAACAAATTTATATTACCTATTATCACATTT
ATTATTTTCTTAGGCATTTGGGAAATGGTCATTATTATTGGGCATTACCAACCTGTATTGTTACCGGGTC
CTGCTCTTGTAGGAAAAAGTATATGGTCTTTCATTGTTACTGGAGAAATTTTCCAACATTTAGCAATTAG
TTTATGGAGATTTGTAGCGGGCTTTGTTGTCGCATTGTTGGTTGCTATTCCATTGGGCTTCTTGCTTGGA
AGGAATCGTTGGCTATACAACGCTATCGAACCGCTATTTCAATTGATTAGGCCGATATCTCCGATAGCAT
GGGCACCATTTGTTGTTCTATGGTTTGGTATTGGTAGTTTGCCAGCGATTGCGATTATTTTTATCGCTGC
TTTTTTCCCAATTGTGTTCAATACTATTAAAGGCGTTAGAGACATTGAACCTCAATATTTAAAAATAGCA
GCAAATTTAAATTTAACTGGGTGGTCATTGTATCGCAATATATTATTTCCCGGGGCATTTAAACAAATCA
TGGCTGGGATACATATGGCGGTAGGAACAAGTTGGATATTTTTAGTTTCTGGTGAAATGATTGGTGCACA
ATCGGGATTAGGTTTTTTAATCGTTGATGCACGAAATATGTTGAACTTAGAAGATGTTTTAGCAGCAATA
TTCTTTATCGGATTATTTGGTTTTATTATTGATCGATTCATTAGTTATATTGAGCAGTTTATACTTAGAA
GATTTGGTGAATAAGGAGAGATGATGATGACTTTAGAAACGCTTATCAAAGAACAATTAGATCCTCATTT
AGTAGAAGTTGATGAAGGGACGTATTATCCGAGAACATTTATTCAGCAATTATTTGTAGATGGTTATTTC
GGTGAGGCGGCATTGAGAAAAAATGCTGAAGTAATCGAAGCTGTATCGCAGTCTTGTTTGACAACAGGAT
TTTGTTTATGGTGCCAATTAGCTTTTTCAACGTATTTAGAAAATGCCACGCAGCCACATTTAAATAATGA
CTTACAACAGCAATTGTTATCTGGAGAAATATTAGGTGCTACCGGATTGTCTAATCCGATGAAGTCATTT
AATGATTTAGAAAAGTTGAACCTTGAACACACTTATGTTGATGGACAATTGGTTGTCAGTGGACGTATGC
CAGCTGTAAGTAATATTCAAGAAGACCATTATTTTGGTGCGATTTCGAAACATGAATCATCAGATGAATT
TGTCATGTTCATTCTACGTGCCAATCAAGATGGTATCACTCTTGTTGAAAAAACCAATTTTTTAGGAGTC
AACGGGTCAGCAACGTATCAAATCACATTGAATCAAGTCGTAGTGCCACAATCACAAATTATCACGCATG
ATGCGAAGCAGTTTGCGGCAACTATTCGCCCGCAATTTATTGCTTACCAAATTCCAATAGGATTAGGCTC
AATTAAAAGTTCTTTAGAGTTAATTGATGCATTTTCAAATGTGCAAAACGGAATAAATCAATATTTAGAG
TATGATGTTGAAGCTTTTAAAAAACGTTATCGTCAACTTAGAGAGGAATATTATGCAATATTAGATGACG
GTAACTTAACTTCACATTTAAATGAATTAATATCATTGAAGAAGGACATCGGCTATTTATTGTTAGATGT
AAATCAAGCTTCTGTTGTCAATGGTGGTTCTAGAGCGTACACACCATATTCGCCACAAGTTCGCAAGTTA
AAAGAAGGATTCTTCTTCGCAGCATTGACACCGACATTAAGACATTTAGGTAAACTTGAAGCAGAGTTGA
AGGGGTAAGTGTGATAAGCTGATTTTTTGTTTAGATGCGTTTGTTGAAACATTTTTTAAAATAATATAAA
TCTTAGTTTATAAACATTTTCTGTTAATTTGTTATATCCTTTTAACTAGGAAAATATACATTTCGTAATA
ATAATAATCGTTATCATTGAAAAAGTGTTAATAAGGTGTATAATGAAAATGTGAACAATTAATGAACTTC
TTATTTTAAAGAAGGTGAATACTATAGATACGCATACTAAAGAACAACAATTCTCGAATCTAGTAAGATC
TTATCGTAAAGAATACGTGGGTAAAGGACCCAATAGTATTCGAGTGTCGTTTAAAGATAATTGGGCGATT
GCACATATGACAGGTGTTTTGAGTAAAGTTGAGAGTTTTTACCTAAACGACAAACGCAATGAATCGATGC
TCCATTATACACGCACAGAGAAGATTAAACAGATGTATAAAGAAATAGATGTAAATGAGATGGAAAGTCT
TGTAGGCGCTAAGTTTGTAAAATTATTTACAGATATTGATTTGAATGATGATGAAGTCATTTCAATATTT
GTTTTCGATAAGTCAATAGAATAAGTGTTGCTGGTGTAAGGTACACGGTGCTGTTTGCTAACTTCGCTTT
GAATTTAACAATAATTCAAGGGGGTGGTATGTCAAACGGTGCCGTTTTTTTGTCATATTTTTAAAACAAG
CAACATGCAACACGTACTTTAAGGAAGTCAAAATTTATCATTTAGGAGAGATGGATATGAAAATCGTAGC
ATTATTTCCAGAAGCAGTAGAAGGTCAAGAAAATCAATTACTTAATACTAAAAAAGCATTAGGATTAAAA
ACATTTTTAGAGGAAAGAGGACATGAGTTCATTATATTAGCAGATAATGGTGAAGACTTAGATAAACATT
TACCAGATATGGATGTGATTATTAGTGCGCCATTTTATCCTGCATATATGACTCGTGAACGTATTGAAAA
AGCACCGAACTTGAAATTAGCAATTACAGCAGGTGTAGGATCTGACCATGTAGATTTAGCGGCAGCAAGT
GAACACAATATTGGTGTCGTTGAAGTTACAGGAAGTAATACAGTTAGTGTGGCAGAACATGCGGTTATGG
ATTTATTAATACTTCTTAGAAACTATGAAGAAGGTCATCGTCAATCAGTAGAAGGTGAATGGAACTTGTC
TCAAGTAGGTAATCATGCGCATGAATTACAACACAAAACAATTGGTATTTTTGGATTTGGTCGAATTGGA
CAACTTGTTGCTGAAAGATTAGCGCCATTTAATGTAACATTACAACACTATGATCCAATCAATCAACAAG
ACCATAAATTGTCTAAATTTGTAAGCTTTGATGAACTTGTTTCAACAAGTGATGCGATTACAATTCATGC
ACCATTAACACCAGAAACTGATAACTTATTTGATAAAGATGTTTTAAGTCGTATGAAAAAACACAGTTAT
TTAGTGAATACTGCACGTGGTAAAATTGTAAATCGCGATGCGTTAGTTGAAGCGTTAGCATCCGAGCATT
TACAAGGATATGCTGGTGATGTTTGGTATCCACAACCTGCACCTGCTGATCATCCATGGAGAACAATGCC
TAGAAATGCTATGACGGTTCACTATTCAGGTATGACTTTAGAAGCACAAAAACGTATTGAAGATGGAGTT
AAAGATATTTTAGAGCGTTTCTTCAATCATGAACCTTTCCAAGATAAAGATATTATTGTTGCAAGTGGTC
GTATTGCTAGTAAAAGTTATACAGCTAAATAGAATAAGGATGCTGGGCTAGCGATTAACGCTTTCAATTT
TATATAAATGAATCATATAAGCACTACTGCTGTTGTAAAGATGGCAGTAGTTTTTTTATGATTACATCTA
AGTATAGTCACAGCTATGTTAGGACAATGATTTAACATTTACGCACATATGTGTTCACTTACGCAATTAT
TGATAAATTTCATTCATTTGGAATAATATATAGTCATATAGTGCTAATTTTTTTGAGGCATTATATGCAA
GATGCATTGTAAAGTCGATGCATTTGTTTGTTAAATAACTTTGTATAACTAAAAATTCTTTGTTTCAACG
TATAATCTAATAATAGATTTTATATAAATGGTAGTGTGTATATATGTGGAAAGGGGTGTAGTTATTAATG
AAACGCTTAAGTACGACTTTGAAAGTACGATTGATTAGCAATTTTTTACAGCTAATTATTACGACAGCAT
TTATACCGTTTATAGCACTATATTTAACAGATATGTTAAGTCAATCAATTGTCGGTATATATCTTGTTGG
TTTAGTGGTTCTAAAATTTCCATTGTCCATTATATCTGGTTACCTTATTGAGATATTTCCGAAAAAGTTG
CTAGTACTTATTTATCAAGCGACGATGGTGATAATGCTTGTGTTCATGGGCGTATTTGGGTCACATCAAT
TGTGGCAAATTATTGGTTTTTGTGTTGCATATGCCATATTTACAATCGTTTGGGGATTACAATTTCCAGT
TATGGACACATTAATTATGGATGCAATTACCGAAGACGTGGAACATTATATTTACAAGATTAGCTATTGG
ATGACAAACTTATCGGTAGCTATTGGGGCATTGTTAGGTGGCTTGATGTATGGCTACAGTATGTTACTAC
TTTTCTTAATAGCAGCTTGTATATTTTTAATTGTACTCTTTATTTTATATATTTGGTTACCTCAAGACCG
AAATCAAGTAAAGCAAAGTGATGACAAGAGGCATGCAAGTCGTTATCAAAAATTACAAATAATGAATATA
TTTCGCAGTTATAAATTAGTTTTGAAAGACCGTAATTATATGTTATTGATTTCGGGGTTCAGTATCATCA
TGATGGGTGAATTTTCAATCTCCTCATATATTGCTATTAGACTAAAGGATCAGTTTGAAACAATAAGTAT
AGGTTCATATGATATTACAGGTGCTAAGATGTTAGCAATCTTGCTAATGATTAATACGGTCGTCGTCATT
TTACTCACGTATTCAATCTCGAAAGTTGTATTGAAAATAGATTTTAAAAAAGCTTTAATCACTGGTTTGC
TGATTTATATTGTTGGCTATAGTGGTCTAACCTATCTTAATCAGTTTGGCTTATTAGTTGTTTTTATGAT
AATTGCGACTGTAGGTGAAATTATTTATTCGCCTATAGTTTCAGAACAACGCTTTAAAATTATTCCTAAA
GCTAAAAGAGGAACATATAGTGCAGTTAATGCATTAGGTATTCATTTTTCAGAAACACTAGCTAGGTTAG
GGATTGTGTTGGGTGTTTTCTTAACGTCATTACAAATGGGACTGTATATGTTTATCGTTTTAACAATTGG
TGCTAGCATGCTTGTTGCTGGTGTATTTGGGGGACAAAAACAAGTGAATACAAATTGAATTTATTTAAAT
ATTTATTTTATGCATCTTTTTATATGGAAAACCTATTAATTTGGTCGTAATTAAAATAGAGATAAATTTA
TTAAGAATTTGTTAAAATTTAAGGATAACAATTGTTTTATGCGAGTTGTTTGTTTAATATAAACTTGCTT
CATGGATATTTTGTAACAACAATATTGAGTTTGCAATGAGATGTGAACAACAGAAAGTGATTAACGAGTT
GTAGTGTGCTATTTATCGAAGATGTATGTAATTTACATTGAAAAATATACCAATTGTAACGATGATACAA
GATGTATTTTAGGGTAGAATATATCGCTCATATGTTGCGAATGGTGTTTTATATTAATCATTACATAACG
AGTTAATTAACATTTCGTCGGTTATCATATCATCATGCAATTTCAGTAAGTAATGAGTATTATGATATGA
AAGAAGGACTTTTTATGATTATGGGTAATTTGAGATTTCAACAGGAATATTTTCGTATATACAAAAATAA
TACAGAATCAACGACACACCGTAATGCGTATTGGGTTAAACTCGCTAAAAATGTTGAAGCTACTAAAATG
ATGTATGCATTATCGACAATTGTGCAACAACATGCATCTATAAGACATTTTTTTGATGTTACTACCGATG
ACAATTTAACAATGATACTTCATGAATTTCTGCCTTTTATTGAGATAAAACAAGTTCCATCTTCTTCCGC
AAACTATGATTTAGAAGCTTTTTTTAAGCAAGAATTAAGTACTTACCATTTTAATGATTCACCTTTATTC
AAAGTTAAATTGTTTCAGTTCGCTGATGCTGCATATATACTATTAGATTTTCATGTGTCCATTTTCGATG
ATAGTCAAATTGATATTTTTCTTGATGATTTATGCAATGCATATCGTGGCAATACTGTTATTAACAATAC
TCGACAGCATGCACATATAAATAGAAATGATGATAAAGACAATCAAGATGCATCGCATATAGCATTAGAC
TCAAACTATTTTCGGTTAGAGAATAACTCTGACATCCATATTGATAGTTATTTTCCAATTAAGCATCCAT
TTGAACAAGCTTTATATCAAACGTATTTGATTGATGATATGACATCAATAGATATGGCATCGTTGGCTGT
TAGTGTGTATTTAGCTAATCATATAATGAGTCAACAACATGATGTCACATTAGGTATACATGTACCATCA
CATTTACCAAATGATTTACACGGAAATATTGTGCCGTTAACGTTAACAATCGATGCAAAAGATGTATGTC
AACGTTTTACAACAGATTTTAATAAATGTGTGTTGCAAAATATGTCGCAATTACAGTGCGCGAAGTCTTC
GCTTTCACTAGAGACTATTTTTCATTGTTATCATCATATGATGTCTTGTTGTAATGATGTTATTGAGGAT
GTACATCAAATACATGATGCACATACATCTTTAGCGGATATTGAAATTTTTCCACATCAACACGGGTTCA
AAATTATATATAACAGTGCAGCATATGATTTGCTCTCAATCGAGACGCTGAGTGACTTAGTTCGAAATAT
TTATTTGCAAATTACTGAAGAAAATGGAAATAAACGAACAACTGTAGATGAACTTAATTTGATGACAGAA
CGTGATATTCAATTATATGACGATATCAATTTAAGTTTGCCTGAGATAGATGATGCGCAAACAGTTGTTA
CCTTATTTGAGCAACAAGTTGAAGCAACGCCGAATCATGTCGCTGTGCAATTTGACGGAGTGTTTATAAC
ATATCAAACATTGAATGCACGCGCGAATGATTTAGCACACCGTTTGAGAAACCAGTATGGTGTTGAACCT
AATGATCGTGTCGCTGTCATAGCTGAAAAAAGTATTGAGATGATAATAGCGATGATAGGTGTGTTGAAAG
CTGGTGGGGCTTACGTGCCAATTGATCCGAACTATCCAAGTGATCGTCAGGAGTACATTTTAAAAGATGT
AACGCCTAAAGTTGTAATAACGTACCAAGCTTTATATGAAAATGGTAAACAAAATATTAATCACATTGAT
TTGAATAAGATAGCGTGGAAAAATATTGATAATCTTTCTAAATGTAACACGTTAGAAGATCATGCTTATG
TTATTTACACGTCGGGGACAACTGGTAACCCTAAAGGGACACTAATTCCGCACCGAGGTATTGTTCGATT
GGTCCATCAAAATCATTATGTACCATTAAATGAAGAGACGACGATTTTGTTATCAGGAACTATAGCCTTT
GATGCTGCAACATTTGAAATATATGGTGCATTGCTCAATGGTGGAAAGCTGATTGTTGCTAAAAAAGAAC
AATTATTAAATCCAATAGCGGTAGAACAATTAATCAATGAAAATGACGTTAATACTATGTGGTTAACCTC
CTCATTATTTAATCAGATTGCTAGTGAACGAATAGAAGTATTGGTACCGTTAAAGTATTTATTAATTGGT
GGAGAAGTATTGAATGCTAAGTGGGTGGATTTGCTTAATCAAAAACCGAAGCATCCTCAAATTATTAATG
GTTATGGACCAACTGAAAATACAACATTTACAACGACGTATAATATACCTAACAAAGTTCCAAATCGTAT
TCCTATTGGTAAACCGATTCTGGGTACTCATGTTTATATCATGCAAGGCGAGCGTCGGTGTGGCGTTGGT
ATTCCTGGAGAATTATGTACAAGTGGCTTTGGGTTAGCTGCAGGTTATTTAAATCAGCCAGAATTGACAG
CAGATAAATTTATCAAAGATTCAAATATAAATCAGCTGATGTATAGAAGTGGTGATATCGTTCGTTTGTT
ACCCGATGGCAACATAGATTATTTATATCGAAAGGACAAACAAGTTAAGATTCGAGGGTTTAGGATTGAG
TTGTCAGAGGTTGAGCATGCGCTCGAGCGTATACAAGGTATTAATAAAGCAGTTGTTATTGTTCAAAATC
ATGATCAAGATCAGTATATCGTTGCTTATTATGAAGCGATGCATACATTATCACATAATAAGATTAAATC
ACAATTACGTATGACCTTACCGGAGTACATGATACCAGTTAATTTCATGCATATTGAGCAAATTCCTATT
ACTATTAATGGGAAATTAGATAAGAAGGCATTGCCTATCATGGACTATGTCGATACGGATGCCTATGTAG
CACCGAGTACAGATACCGAACACTTGCTATGCCAAATTTTTGCAGATATTTTACATGTGAATCAAGTAGG
TATTCATGATAATTTCTTTGAATTAGGTGGCCATTCATTAAAAGCAACGTTAGTGGTGAATCGGATAGAG
GCATCTACTGGGAAACGATTACAAATTGGTGATTTATTACAAAAGCCAACTGTATTTGAACTAGCACAAG
CGATTGCTAAGGTTCAAGAACAAAACTATGAAGTGATTCCAGAAACTATAGTTAAAGATGATTATGTGCT
GAGCTCTGCACAAAAGCGTATGTATTTATTATGGAAATCAAACCATAAAGATACGGTGTATAACGTACCT
TTTTTATGGCGGTTATCATCAGAACTTAATGTAGCTCAATTGCGACAAGCAGTGCAGCGTTTGATAGCGC
GACATGAGATTTTACGAACACAATATATTGTTGTAGATGATGAGGTTCGACAACGTATTGTGGCAGATGT
TGCAGTTGACTTTGAAGAAGTTAACACGCATTTTACGGATGAACAAGAAATCATGCGCCAATTTGTAGCA
CCTTTTAATTTGGAAAAGCCAAGTCAAATTAGAGTGAGATACATTAGAAGTCCCTTACATGCATACCTCT
TTATAGATACGCATCATATCATTAATGACGGTATGAGTAATATACAATTAATGAATGATCTTAACGCACT
TTATCAACATAAATTATTGTTACCACTTAAATTGCAATATAAAGACTATAGTGAGTGGATGTCGCATCGT
GATATGACGAAACATAGACAATATTGGTTATCTCAATTCAAAGATGAAGTACCTATTTTAAGCTTACCGA
CAGACTATGTTAGACCAAATATTAAAACGACAAATGGAGCAATGATGTCATTTACAATGAATCAACAAAT
GAGACAGCTACTTCAAAAGTATGTAGAAAAGCATCAAATTACTGATTTTATGTTCTTTATGAGTGTGGTC
ATGACGTTGTTAAGTAGATATGCTCGAAAAGATGATGTTGTTGTCGGTAGTGTGATGAGTGCGCGTATGC
ATAAAGGCACGGAGCAAATGCTAGGCATGTTTGCTAATACGTTGGTATATAGAGGGCAACCGTCACCTGA
TAAAATGTGGACACAGTTTTTACAAGAGGTTAAGGAAATGAGTTTGGAGGCATACGAGCATCAAGAATAC
CCATTCGAATGTTTAGTAAATGACTTAGATCAATCACATGATGCCTCACGGAATCCATTATTTGATGTCA
TGTTAGTACTACAAAACAATGAAACGAATCATGCTCATTTTGGGCATAGTAAATTAACACACATTCAACC
CAAATCAGTGACGGCGAAATTTGATTTATCTTTCATCATTGAAGAAGATCGCGATGACTATACAATCAAT
ATCGAGTATAATACCGATTTATATCACTCAGAAACAGTTCGTCACATGGGTAATCAATGTATGATTATGA
TTGATTATATTTTGAAGCATCAAGATACACTACAAATTTGTGATATACCAAACGGCACGGAGGAACTTCT
AAATTGGGTCAATACGCATGTTAACGATCGAATGCTTAATGTCCCGGGAAATAAATCTATCATAAGTTAC
TTTAATGAAGTTGTCTCACGACAAGGTAATCATGTTGCGCTAGTCATGAATGATTTGACAATGACGTATG
AAACATTACGCAACTATGTGGATGCCATTGCGCACATGCTCCTATCAAATGGTGTGGGCAATGGTCAACG
GGTTGCCTTGTTTACAGAACGTAGTTTTGAAATGATTGCGGCGATGTTGGCGACAGTTAAAGTAGGTGCA
TCTTATATACCTATCGATATTGATTTTCCGAATAAACGACAAGGTGCAATTTTGGAGGATGCTAAAGTAA
CTGCAGTCATGTCTTACGGCGTTGAAATTGAAACGACATTACCAGTCATTCAATTGGAAAATGCTAAAGG
CTTTGTTGAATCAAAGGAAAATGAACAATATGATGATTTACATGGCAATCAACTTGAAAACACAGCGATG
TTAGATAATGAGATGTATGCTATTTACACATCTGGTACGACCGGGATGCCTAAAGGGGTTGCCATACGAC
AACGAAATTTGTTGAATTTAGTGCATGCATGGTCAACTGAATTGCAATTAGGCGACAATGAAGTATTTTT
GCAACATGCAAATATTGTTTTTGATGCATCAGTTATGGAGATTTATTGTTGTTTGTTAAATGGTCATACG
CTTGTGATTCCAGATAGAGAGGAACGTGTTAATCCAGAACAGTTACAACAACTCATTAATAAGCATCGTG
TGACGGTTGCGTCGATTCCGTTACAGATGTGTAGTGTTATGGAAGACTTTTATATTGAAAAGTTGATTAC
AGGCGGGGCAACTAGTACGGCATCCTTTGTTAAATATATTGAGAAGCATTGTGGCACGTATTTCAATGCC
TATGGACCATCTGAGTCAACAGTCATCACATCGTATTGGTCACATCATTGTGGTGATTTGATACCTGAGA
CGATTCCAATTGGCAAACCCTTATCTAACATCCAAGTGTATATTATGTCAGATGGTTTGTTATGCGGTAT
TGGTATGCCAGGCGAGTTGTGTATTGCAGGTGATAGTTTAGCGATAGGATATATTAATCGTCCAGAATTA
ATGGCTGATAAATGGCAAAATAATCCATTTGGTAAAGGAAAGTTGTATCATAGTGGTGATTTAGCACGTT
ATACATCTGATGGTCAAATTGAATTTTTAGGAAGAATAGATAAACAAGTGAAAGTTAACGGGTACCGTAT
TGAACTTGATGAAATTGAAAATGCAATATTAGCTATTCGTGGTATATCTGATTGTGTTGTAACAGTAAGT
CACTTTGATACGCATGATATATTGAATGCTTATTATGTCGGAGAGCAACAAGTGGAACAGGATTTGAAGC
AATATTTAAATGATCAGCTGCCTAAGTATATGATTCCTAAGACTATAACGCATATCGATTGTATGCCATT
AACCACGAATGACAAGGTGGATACTACGCGTTTGCCAAATCCATCACCTATACAACAGTCTAATAAAGTG
TATAGCGAACCCTCTAATGAAATTGAGCAGACATTTGTTGATGTATTTGGAGAGGTATTGAAACAAAATG
ATGTCGGTGTTGACGATGATTTCTTTGAACTTGGTGGTAACTCATTAGAGGCGATGTTAGTTGTCTCGCA
TTTAAAACGATTTGGCCATCATATTTCAATGCAGACATTATACCAATATAAAACCGTGCGACAGATTGTT
AATTATATGTACCAAAATCAACAATCATTAGTTGCATTACCGGATAATCTTTCGGAATTACAAAAGATTG
TTATGTCTCGTTATAACTTGGGTATTTTAGAGGATAGTCTAAGTCATCGACCTCTAGGAAATACACTATT
GACTGGCGCGACAGGTTTTTTAGGTGCTTATCTGATTGAAGTACTACAAGGATACAGTCATCGCATTTAT
TGTTTCATACGTGCTGATAATGAGGAAATAGCATGGTATAAGTTGATGACGAATTTAAATGATTATTTTT
CAGAAGAGACGGTTGAAATAATGTTATCAAACATTGAAGTCATTGTTGGTGATTTCGAGTGTATGGATGA
TGTTGTTTTACCAGAAAACATGGATACGATTATTCATGCAGGTGCTCGTACAGATCACTTTGGTGATGAT
GATGAATTTGAAAAAGTAAATGTTCAAGGTACTGTTGATGTCATACGTTTGGCACAACAACATCATGCAA
GGTTAATATATGTGTCTACGATAAGTGTGGGAACTTATTTTGATATAGACACAGAAGATGTGACATTTTC
AGAAGCGGATGTCTATAAAGGGCAACTACTAACATCACCATATACACGGAGCAAATTTTATAGTGAATTA
AAAGTATTAGAAGCTGTAAATAATGGCTTAGATGGTCGGATTGTACGTGTTGGTAATTTGACGAATCCTT
ACAATGGAAGATGGCATATGAGAAATATAAAGACTAACCGTTTTTCAATGGTAATGAATGATTTGTTACA
ACTGGATTGTATCGGGGTTAGCATGGCTGAAATGCCTGTAGATTTTTCTTTTGTGGATACGACTGCAAGA
CAAATTGTCGCATTAGCACAGGTCAACACACCACAAATCATTTACCATGTGCTATCACCTAATAAAATGC
CGGTGAAATCTTTGTTAGAATGCGTTAAGCGCAAAGAAATTGAACTCGTCAGCGATGAATCATTTAATGA
AATTTTACAGAAACAAGACATGTACGAAACGATTGGATTAACTAGTGTTGACCGTGAACAACAACTAGCA
ATGATAGATACAACATTAACATTAAAAATAATGAATCACATCAGTGAAAAATGGCCAACGATAACTAACA
ATTGGCTGTATCATTGGGCACAATATATCAAAACAATATTCAATAAGTAAGTAGGGAAAGTTATGACAGT
ATTTGTAATGCAATTACAGAGTAACTTGAAAAGTATTGAAGAATTAATATCACAAAGTCGTTGGTCATAT
AAAAAACCGCGTACAGTCAACTATAGATACAATCAAGATAAACTCATGCACAGATTGGGAGATATTTTAG
TGCAATATGGAATTCAACATGACACAGGTTTATTACCACATGAATGGCATTATCACATTTCGCCACGAGG
TAAGGCAGATATTGTTCAACACAATCGTGATGGACAGCCCATCTATGTGAGCTTATCATATAGTTATCCT
TATATCGTGTGTGTTGTCGATAAAGAACCAGTTGGTATTGATATCGAAAAGATATCACAACGTTTAGACT
GGCGTACGTTAGTGACGTGTTTCTCTACAAACGAAGCACATCAAATATGTAGTTTAAATGATTTTTATCA
AATATGGACACAAAAAGAAAGTTTTACAAAATTGATTGGTGAAGGTTTAATCAAAGGATTGGACATTTAT
GATATGACACAATCACACTTTTATCAATCACGTGAAGTGAAGTTCAAACAATTTATTTTTGATCAGTTTA
TGGTACAGGTATGTTTCTTAGGACAGGCACCCTGGGGTTATAAAAAAGTGTCTGTATTTCAGTTATTGAG
TAGTTAATATGACGTCTGACAGTATCATTGCGCAGTGATTTTAAACTATACTGCCTAAATGTTTACTGTT
AGATGTTTTTTTATTGGAAAAATGAAAGGTGAATACACGATGGCATCATTCAAAATCATGACGAGATTAA
AGTAAGTGATAAGGTAAAAATATACTGAGCAATATTGAAATTACCGAAAATAATAGTTTGTTACGACGCA
TTTGAGACTTTAATGCTCACGTAAGTTGGCTGGAATCATATCATGTCAGTTAATAAAATAACGTGAGCAT
CAATCATCATACTCAAACGATGATTTAAAACTCACGTTAATGTTAGTCAGTGTATTAATTTAATTTATAG
CGATAGACAAAATGTTGTCGCACTAATTCAATTGTCATCATCCAGACGATATGGCCAAAGAATTCTGACA
GATGCTCTTGGAATGGTTGATCCCACACAGCAGGTACAGTATGCATGATTGGCATAATGATAAGGTGGAA
TAATACCCAAATAGCAATACCAAAAACAGCACCTTGTCCCATTGCTAAGTAAGCGTATTTTTTAACTAAT
ATGCAGTAAATAATTGCAATGACGATAGAAAAACTAAAGTGGACAATAAAGCTTACCCAAGGCAATTCCA
TATTTGAAAATGTATATGTTTGATGCGTAAACTCACTACTAAATCCTAATTGTTGCAATAACTCTTGAGG
TGGGTTCGTTGCATTACGTTCTGGTGTGCGAGGTGGAAACATGACCTCCCAACCTAATTTTACAATTCCA
GATAACAAGCCACCGATAATTCCAGCATAAATGAATATACCCATTTGTCGTTTCGTCAACTTAAGGACTC
CTCTCTATTTACTATCCTCATTATAGTATTTTGTGAAAATAATCACAATAAAAAGCTTTGCAAAACTTAA
AATATTTTGATAAACAAATTTGTAAAAGGTTATTAGTTTTTTACATCTCATATTGTATCGTACTGTATTC
AAAATTGTTAACGAGATGAACGGTAAATAAATGTTTTAGCGCAATGGATAATCGAACTGGAATCATCTCG
CGTGTCAAAACTTGTTAGGCCTTAATTTCATAGTTATGAATTAAGGATTGTTGTGCCAACAAAATCATTA
TTGTAAATAGATTCAATGATATTTGGCTTGTTTCCTGATGCAATGATAACTTTAGGACAGCCATTTTCAA
TCGCATTTTTGGCATCTAGCACTTTGGGAATCATACCTCCATAAATATCACCATGTTCAATATATTGATG
AATATCGACTAATGGCAATTGAGGTATAACAACATCATTGATGAGTACACCTGCAATATTACTTAATACA
TAAATAGGCGCTTTTAATGATGATGCAATAAAATAGGCAAGCGTGTCAGCATTAATATTGTAAAATTCTC
CATCATGGTTATTGAAACCAATCGAATTGATGATAGGTACAAATTTAGTACATAAATACTGTAAAGCATC
CTTATTTAAAGCGGTCGGAACACCGACATATCCATATTGTTGATCAAAAGATGTAATTTCAAACAGCTGT
GCATCCAAACCACATAAGCCTATTGCAGAACATTGGTGCTGGTTAAATTGAGCTACTAATGCAGTGTTAA
CGTCTGCAATGAGCGTGTGTTTAGTAATGGTCATGGTTGCTTTATCAGTCACTCTTAGGCCATTAACAAA
GTGTGGCTCGATTTGCTGGTTTGATAATGCTTCATTAATAAATGGGCCACCGCCATGAACGATAATGGGG
TAGATGTTGTTTGATCGTAAATGCTTAATGTTGTTAATAATTGATGGATGCATGTCACTAAGTGTACTGC
CACCAATTTTAATGACAATAAATTTCATCTAACCAACACCACCTTATGTTCGATATGATGCGTTGATACG
CACATAATCATAGGATAAATCACAACCGTATGCAGTCGCTGCAGCGTTACCTAAACCAAGCTGAACGTCA
ATTGTGACATTTTCATGAGTTAATGTATTCGACATAGCTTGCTCATCAAATAGTACAGCCATACCTTTAT
CAACGACAGGTATTTGGTTCAGTTGAACATATGTGCAGTTAGGATCAATTTCACATCCGCTGTAGCCAAT
AGCTGTAATGATTCGACCAAAATTGGCATCTTCGCCAAAAATAGCTGATTTTACTAGATTTGAACTTACG
ATAGTTTTACCGATTTTTCTTGCATCTGATATTGATTTAGCGCCTGACACATTGACGCTGATTAACTTTG
TTGCGCCTTCGCCATCTCTGGCTATAGCTTTAGCTAAAAATGTACAGACAAAATTGAATGCATCAACAAA
TGTTTCCCATTGTGGATGGTCTTGACTAAGTATTTGGTGTTCAACTTGGTGATTTGCCATGACTAATACC
ATGTCATTTGTACTTGTATCGCCATCAACAGTAATCATATTAAATGTATGGTCAGTCGAAGATTTTAATA
ATTGATGAAGTGTATTCGATTCAATCGATGCATCGGTTGTTATAAAAGCAAGCATGGTAGCCATATTTGG
GTGAATCATACCTGAACCTTTGGTGCTACCACCAATTGTAACGGTTTTACCATCGATTTTTAGTGATACA
GCGATATGTTTTGTACAGGTATCAGTTGTTAAAATTGCCTCGTTAAACGCACCTGGCGTTGCAAAATTAG
CATCCTTAATATGTTCGGTCCCAGTCTTAATTTTATCCATAGGCAAATATTCACCAATGACCCCAGTTGA
AGCAACAGCAACATGCTCAGATGGTATTTGAAGTTGTTGAGCAACCCATGTTTGTGTTTGTCGTGCATCA
TCTATGCCTTGTTGACCGGTACAAGAATTTGCATTAGCTGAATTAACAACAAGTGCTTGTAATTTTCCTT
TAGACTTTTGTAAAGTGTCTTCAGTGACAATAAGTGGTGCAGCTTTAAACTGATTTAAAGTATATACGGC
AGCTGCACTTGCCAAAGACGATGAGTAAATCCATCCAAAGTCTTTTTTGTTAGCGCGTAAACCGATGTGC
ATACCACCAGCCGTGAAGCCTTGAGGTGTACTGATATCGCCATGTTTAATAATTGAAAAGTTATATTGTT
GTGATGTCGTTTCTTGATGTTTCATTCTAACACCCCTTATGGATAAACTGGTGATTGATTTAGGCCAGTC
GTCACTTCAAAATCATATAATATATTTAAATTTTGAATGGCTTGCCCACTTGCGCCTTTGACAAGGTTAT
CAATCACTGATACTAAAATTGCTGTTTGCGTTGTTTCATCTACATAGATGCCGATATCGCAGTAGTTACT
ACCGAGTACTTCTTTTGTGGTTGGAAAAGTCCCAATATCTCTAATTCTGACAAATGGCTGATTAGCATAA
TAAGAGGTCATTAATTTATGTAATGATTCAGTCGTATATTCAGATGATAATTTGACATATATTGTTGATA
AAATACCTCGTGTCATTGGTACGAGATGTGGTGTAAATATGACTGATACATCTTGACCCGCAATGATAGA
TAAATATTGCTCGATTTCCGGTTTGTGTTTATGGTTTCCGATTGCATAAGCGCTTAGATTTTCATTCATT
TCTGAAAAATGAACACGTTGTGATAATGAACGACCAGCACCTGACACGCCGGTCTTAGCATCAATAATAA
TAGATGACAAATCTACTATTTTTTCGCTAATAAGTGGATGTAATGCTAATAATGTTGCTGTAGGGAAACA
GCCAGGATTAGAAATGAGCTTCGTTCCATTGTTATCAAACGATTGCCATTCTGAAATGCTGTAAATAGCA
TGATTCAAATCATCTTGTGCTGCAGCAGTTTCTTTGTAATATGCTTCATATATTTCACGATTCTTAATTC
TAAATGCGCCAGATAAATCGATAACATGAATACCTTTTTCTACTAAGGGAGGGATACATGTTTTACTTAC
GGGTGCTGGTGTCGCAAAGAAAATTACATCACAGTCATTATTGTCCACTGTAAGTGCTTCGAAATGTTGC
ATAATATGTTGTAAATGTGGAAATGTTAATTTCAACGGTTCATCTACTTTTGAATGTGAGTAGATGTGTG
CAATCGTTACATGAGGATGTGTTTGTAACAATCGAATTAATTCAATTGCGCCATAACCGCTACCGCCAAC
GATACCTACTTTAATCATCATGAATCCCTCCTATGTCATATATAAATGATTAATTGTTAATTTTTAAAAA
CGTCTTGAAAAGCTGCAACAATTTGATGGATTTCCTCTTTATCAATGACTAGAGGTGGAGACAATCGAAT
GATAGTACGATGCGTGTCTTTGCATAAGATTCCACGTTGAATCAGTTGATCCACAAAAGGTGCAGCATCT
GTGTTAAGCTCTATGCCTATAAATAAACCACGACCTCTAATTTCTTTAATACTAGGATGTTTAAGTTGTA
GCAACGCTTTTAATAAAAATGAACCTAAGCGTTCTGATCGTTCAACCAGTTGTTCATCTTTAAGTACATC
AAGCGCTGCCGTCGATATTGCAATGGCTAAAGGGTTACCACCAAATGTTGAACCATGTGTACCTGGTGTT
AGAACACGCATGACATCATTATTTGCAAGTACAGCAGATACAGGGTATAAGCCGCCACCCAATGCCTTAC
CTAAAATATAAATGTCTGGAACGACTTGCTCCCATTCCATAGCAAACCATTTCCCAGTTCTACCAAGACC
AACTTGAATTTCATCTGCAATCAATAATATTTGATGTTTATCACATAGTTGACGCACAGCTTGAATATAT
CCTTTCGGTGGTATATTAACGCCACCTTCACCTTGAATTGGTTCCAAAATAATTGCTGCTGTATTCGGTG
AAATAGCTTGTGTTAATTGTTCAATGTCTCCAAAATCTACTGTTGTAGTGCCTTGAAGTAGGGGGTGAAA
TCCTGCTTTATATGCGTCGTGGTTAGATAGTGATAATGAGCCAAGTGTACGACCGTGAAAATTGTTATTC
ATAGCGATGATTTCAACTTGTCCGTCAGTAATGCCTTTAACTTCAGAGCCCCATTTTCTAGCAATTTTAA
TGGCTGCTTCAACAGCTTCAGTACCAGAGTTAAGGGGGAGTACTTTGTCTTTCTTAGCAAGATGACAAAT
TTTTTCTTCCCATTTCCCGAGATTGTCACTATAAAGGACACGTGAAATGATAGACAACTTTGAAGCTTGT
TCTGTCATCGCTTTAACAATTGTTGGATGACAATGGCCTTGGTTTGCAACTGAAAAACCCGAAATGCAAT
CTATATATTGTTTGCCATCAGTATCCCAAACTTTGACACCTTTACCTTTAGAAATGACAAGCTTAAGTGG
TGCATAATTATTAGAGCTATAATAATCAGTTAATTCAATGATTGAATTCATCGGTCTCCCTCCTTTATAT
TTATACATTTTAAAGAATTAATATTAATATATTACAGTTGTTCAATATAAGTGTCAAATGTAAATTTAAT
AATATAAAGATAAGGTTGTGTTTGTATTAATGTGATTTGTAAAATGAAAGTACTAATATTTTTTGTGGAT
AATCATTGATATGTATGTATACGATTGCAGTTTAATGTAGTATGAATAAAAAATGCCACAAGCATATGTT
TAACATATGACTGTGGCATAGTATTATGCTTGTGGAATTTTACGATGCTTAATTTTATAAATAATGAAGC
CGATAATGAAACCAATCAAACTGAGAACAACCCAGCCCATACCAATGTCTGATAATGGTAAATATTTTTG
GCTGAAATTAATCAAAGTTTGTGAGAATGATGTGCTTGAAATGAACTCTGGACTAGCTTTTAATCCATCT
ACTAATGCAGCAATCATTGTAAAGAAAATGGTACATTGATAAATAAGTTTTGAATGATGGAATTTGCTAC
TAAATAATGTTAGTACAATCAAGGCAATTGCTAATGGATATAAGAACATTAACACTGGGACTGAGTACAT
AATAATCTTAGTTAAACCAACATTCGCGAATAAGAACGAAATAAAGCTTACAACTGTTGCAATCGCTAGG
TAATTCATTTTAGGGAAAAGGTGTTCGAATGTTTCTGAAAATGCCGTAATCAAACCGATGGCTGTTTTTA
AACAAGCAACCATAACGATAAGTGACAACAGGACGATACCGTAGTTACCTAAGTAGTATTGAGTAATTTG
CGCTAAGGCAATACCACCATTTTCACTAAGTTTGAAATGACCAATACTTAATGTACCCATGATTGCTAGT
AGGGTATAAATGATCCCCATCATAATGATACTGATAGTACCAGACTTAATTGTTTCTTTAGCGATATCAG
TTGGATTTTCGATACCTAACTTTTTAATCGTTGCAACAATGATAATACCAAATGCCAATGACGCTAGCGC
ATCTAAGGTATTGTATCCATCTAAAAAGCCGTTAAATAAGGCATGTGATTGATATTGTTTACTAATAGGT
GCATCAGATATGCCACCTAATGGATGGATAAAAGCAAATAATAAAATAATTGCTAATAATACTAAGAATA
CCGGATTTAAAAATTTACCGATATATTCTAAAATTCTTGATGGCTTTCTCGCAAAAAACCATGCAATCAC
AAAGAAGACGAAGCTAAAAATAAATAAATATAAAGTGATTTGCTTTGGTGATAAAAATGGCGAAAATGCA
ATTTCAAATGATGTCGTTGCCAGTCTAGGTAAGGCGAAAAATGGTCCGATAACTAGATATAAGGCAATCG
TGAAAATGTAAGCATATGTTTTATTAACACGCGATGCAATTTCAAATAAACCAGATGTCTTTGAAATGCC
AATAGCAATGATACCTAGAAATGGTAAGCCAATTGCTGTAATTAAAAATCCTAAGTTAGCGATAAAAACG
TTAGAACCAGCAGCTTGACCCAAGTGTATTGGGAAGATAAGATTGCCGGCACCAAAGAATAAACCAAATA
ACATAGAACCTATAAACATGTTTTCTTTAAATGTTAGTTTCTTCTTCATATATGTATTTGTTCTCCTTTT
TAGAACTTATAAAAATCTACTTAATTAAGATAATATCAAAAATTAAACATAAAGTGATACATAATTTTGC
AATAAATACTAAATTTTTTGAAAATTCCGGAATAAATACTGTTTTTTATGTAGTAGGGGCGTAAGTTAAG
AACGATTTAACAGATATAGAATATGTTAAATATAGAAGGTTAGACAACCCGACGTATTAATACTTTGTGA
AATAAAGATCCCCCTCAACATGATCGAAGGGGGGAAGTATATGTTTAGTTCAATATATTTAGAAAGTCGT
TTGTAGTTATTGTTTGTCCCATCAATGGGAATACATTATCTATTGGAAATTGATGTAGCGTTTCGTTTTG
TGCACTCATCATATCTGTAACAAAAAACTGATTGTAGTTTAATTGATAGGCATCTCGCGCTGTCGTATCT
ACGCCAATATGCGTTGCGACACCACCAAGAACAATCGTATCAATTCCTCGACGTCGCAATTGTAAGTCCA
AATCTGTTCCTACAAATGCACTAAAATGTCGTTTGTCTATGACAAAATCGTCATCTCTCTTGTCTAATAA
ATGATGGAAACGACTGTAGTCGTCGCCTTCTTTTGGTGGTAATGAGATCATTGCATTTGGTTGCAATACA
TCTTTACCATCATAGAAATTCACGCGAACAAAAGCGATAAAGCCATTGTTTTTTCTAAAAACATCTATTA
ATTTATTAGCGTTTTGAACGACATTTTCAGCTGTATATGGGGCATAATCCATTTTAAGAATACCTTCTTG
CAGGTCGATTAACACTAAAGCGGTTTTATTAAAATTAATCATCTTATATCAGAGTCCTATTCGTTTAATA
AAGTATTCGCTTAAACTTATACCCTGTATACGATGAAATTATTTATTTTGTTGTGAAAAAGCTTTAGCGA
TATCGATGAGTTTCTTCGGTGCGTCTTCGACAGCCATTTTGACTTCGACAAAATGCATCACATCGGGATG
ACCATTAATTGCATTAAACGTGTCTTGTAAATCTTTTGATGATTCAACGTCATGAATTTCAACATTTTTA
CCACCAAATACAGCTGGTAAAGCTTTATAATCCCACATGTGAATTTCATTATAAGGTTCATACATGCCGT
GAATAAGTCGTTCTACCGTATAGCCGTCATTATTAATCACAAATAATACCGGTTTAATATGCTGTCTAAT
CATAGTTGAAATAGCTTGAACAGTTAGTTGCAATGAGCCATCACCAATTAATAATAAGTTACGACGATCT
TTGTCTGCTAATTGTGAACCTAATGTTGCAGGTAATGTATAGCCGATAGAACCCCATAACGGTTGCCCTA
TAAAAGTATTGTTTTTGTATAATGCTAAATCATAAGCACCAAAGAATGATGTACCTTGATCAGCAATGAT
GACATCATTTGGTTTTAAGAAATTTTGCATCATTTTAAAATAAGTTTGTTGTGTTAATGGTTCTGTGCCA
ACAGTATAATCGGGTGATGTTGGACGATGATACGCAGGGAACGTTGCGTTATTCGTATATGAAATATTGG
ATAACTGTTTTAACAATGATGGTAGAGATATTTCATCATTTGTAACATCGTCAATTTTGATATTGTGATG
ATTTAACATAACGACATCATCGATATTGAATTGGTATGAAAAACCTGCTGTTGCTGAATCTGTTAATTTG
GCTCCAATATTTAAAATTAAATCGCTGTTGTCCACATAATCTCGTATTTTATCTTCGGCAATTTTCCCAT
CGTAAATACCCATATAATATGGATTTTCCTCATTAAAAGCACCTTTTCCTAATGAAAGTTGTGCTACTGG
TATCTGTGTTTGATTTACAAAATCTTCTAATTCTTGATGGAGGTGAAAACTGTTAATTTCATGTCCAGTA
ATGATGATAGGCTGCTTCGCTTGATGCAGTTTAGTTGCTAATAACTCTATATATGTTGATGCATCCGTAT
ATTTAGTTGCCGTCACTTCAAATGGTGTCGGTATCTCAATTTCAGAGATTGCGACATCGATTGGTAAATG
TAAATGAACTGGGCGTCTTTCGGCGATTGCTGTATTAATTAAACGTGGTATTTCGGTTGTTGCATTTTCA
GGTGTGATATAACCTTGTGCAACGGTTATATGTGCAAACATTTTTCGATAGTCGTCAAATGTACCTTCAC
CAAGTGAGTGATGTACATATTTACCGCCTTGTTCAACAGCACGTGTCGGCGCACCTGTAATCGCAATGAC
AGGTATGCGTTCAGCATATGAACCTGCGATACCGTTGACGGCACTTAATTCGCCAACACCAAATGTAGTA
ACTAATGCAGCGAGTCCATTAAGACGGGCATAACCGTCCGCTGCGTAACTTGCGTTTAATTCATTTGTAT
TTCCTACCCAATCTACATTGGGATTGCTGATAATATCGTCTAGAAAAGCGAGATTAAAATCACCAGGAAC
ACCAAAAATTTTATCGACGCCTGCTCGATGAATAGCGTCAATTAAGTAAGCTCCAATGCGTTGTTTCATA
AAAAAAGCCACCTTTTCTCTATATTTACACTTAAAATGATAGCCTCGAATATAGTGTAAGGTCAAGGAAG
TTGACTTTGTTGTGAAAACGCTAACAATAGTGAACAATTAATATTTTTTAGGAAATGAGTATGAAGGGGG
GCTTTAATTGATGATCTTAAAATTCAAAATTTAAGGGGAGAGCGAACTATCAATGATGCTGCAAAATACA
ATAGCAAAGAAAAAACAGGCGCGTCACCTTATGAAGGTATACGCACCTGTTTATAGTAAGCATTATTTAG
CTTCAAATAATTGATCGCCAAATGAAATGTTGCCATGTTCACCTTGTTTAAAATCAAGGTTTGTAATGTT
TCCTTGTGTCACGATAATAGGCGTAATATCACTCTTTGCATGATTGCGGATGTAGTCTAAATCAAAGTTG
ATTAATAAATCACCTTGTTTAACTTCTTGACCTTCCTCAACATGTAAAGTAAAGCCTTCTCCGTTTAATT
TAACAGTGTCTAAACCGATGTGGATTAATAGTTCTAAACCACTATCTGATACAAGACCAATTGCATGTTT
TGTTGGGAAAATCATTTGTACTTTACCGTTGAATGGTGCACGAACTTCACCTTGTGAAGGTTTGATAGCG
ATACCGTCACCCATCATTTTTTCGCTGAACACTTGATCAGGCACTTCTGATAATGGTGTTACTTCACCAG
TTAATGGTGCATGCACGATATGGCTCAATTCGCTTGTTGCAGATTTATCTTCTGCAACAACAACAGTTTC
GTCTTTATCGTCTTCCATAGTAGTAGGATTTTCTACTACTTGACCATTCATAATCTGTTGCATTTCATGT
TTGATTTGGTCAGATTTAGGACCAAAAATTGCTTGCATATTATTGCCGACTTCTAATACACCAGATGCGC
CTAAATCTTTCAAACCAGGAACATCAACTTTAGATTTGTCGTTAACTTCAACACGTAGACGTGTGATACA
AGCGTCTAAATGTTTAATGTTTGCTTTGCCACCCATAGCTTCTAATACTGCATATGGTAATTCAGTTGCT
GAAGCAGTAGCCGCTTGTGATTGTTTATCTTCACGACCTGGTGTTTTGTATTTTAATTTTACAATTAAGA
ATCGGAATACGAAGTAGTAAATAACTGCGTATACAAGACCTACAGGAATGACTAACCACCATTGTGTCTT
ATTAGGTAGTATACCGAGTAAGAAGTAGTCGATGAAACCACCTGAGAATGTATAACCTAGATGAAGATCT
AATAAGTACAATGTTAAGAATGATAAACCATCAAGTACTGCGTGAATAAAGAATAATAATGGTGCTACAA
ATAAGAATGAGAATTCTAATGGTTCTGTAATACCAGTTAAGAATGATGTTAAAGCAGCAGAACCCATTAA
ACCTGCTACTACTTTCTTATTTTCAGGTTTAGCTGTGTGATAAATTGCTAAAGCTGCTGCAGGTAAACCG
AACATCATAACAGGGAATTCACCTTGCATGAATTTACCAGCTGTCAAATGTGCGCCTTCACGAATTTGTT
CGATAAAGATACGTTGGTCACCGTGAATAATTTCACCAGCTGCATTTTTCCATGAACCAAACTCGAACCA
GAACGGTGCGTGGAAAATGTGATGTAGACCGAATGGAATTAATAAACGCTTGATGAAACCAAATAAGAAT
ACGGCAACACCAGTATTTGAATCTAATAATCCTGTACTGAATGCATTTAATCCTGATTGAATCGTTGGCC
AAATTAATGCCATTGGGAATGCTAAAATAAATGATGTTGTAGCCATCATAATAGGTACGAAACGCTTACC
AGCGAAGAAACCTAAATAAGATGGTAAGTTAATGTTATAGAACTTGTTATAACACCAAGCTGCCAGGGCC
CCGATTATAATACCGCCGAACACACCTGTTTGTAATGTTGGGATACCTAAAATGCTAGCGTAACCACTCG
CTGGATCACCAATATTCTTAGGTGTAACTTGTAAAAAGTCGCCCATTGTTTTGTTCATGATTATGTAACC
GACGAATGCTGCGATAGCTGCTACGCCATCACCGCCAGCTAATCCGATTGCGACACCTAATGCGAAAATC
ATAGGCAAGTTATCAAAAATGATACCACCAGCACCTGTCATTAATTTAGCGACAGTTTGTACGCCACCAT
TTTGTATAAACGGCAAGTAGTGTTGTAATGATTCACCTTGCATAGCTGTACCGATAGCTAATAACAGACC
AGCTGCTGGTAAAATCGCAACAGGTAACATTAGCGCTTTACCAATACGTTGCAATTGACCGAAAAGTTTC
TTCCTCACTTGTCCAACCTCCAAAGTTGTATTTATTATTTAAGATTCAATAAAAAAAGACACGAGCAAAT
AGACTGTGTTGGTAACCATCACAGCTTAATTTAACTCATGCCTAATCTTACTTAGTAACACGTTGGTGTA
TGTAATTAATGTAAAAGAAGCAATTGACTAAGTAGTATATAAAACTGATACGTTAGTTTATCTAGCTTAC
CATCACATCTTATTGAATCTTATTTGTTTGCGACTCCTATTTTAGCATGGTGAAGTATGCGTTTTCAATA
CAATTATTAAATTCAATTTCAAATCTCTTAATTGTTCACAGATTATTATTAAAACATAATATAAGATAAT
CCTGAATAAAATGTATAAAAGTTATTGTAATAATCCAGCAGTAGCAGCTATTATCAGCACTTAAAAGAAA
GGATAATCTTTGATGGTGTAATAATTAACTTGTGACAGAAATATGTAAGATTATTACAATGAACAGGCTT
TAACTGATTAATATTGTAATGTGTTTTCTCTTATAGTAAAATGTAAGCGATTACACAACTCAACTATATT
TTCCTAATAATTATATTGTTAAGGAGGGCTACTTTGACAGGCTTTTCAGTGTATTTAGGACAACCTTTAG
ATGAAGCGTATATTAAGCGAATGATTAAACAAGGTTACCAAATGATTTTTACATCTGTACAAATACCAGA
AGAAGATGACGAGACAAAATATCATTATTTCACAAAACTACTCAATTTATTAAAACATGAACAAGTGACT
TACCTCATAGATGCTAATCCATCTATTTTAACACCATCTTTTTATGACCATCTTCGACAATATGATGCAC
AATTTATGATTCGTATCGATCATAGTACATCAATTGAGGCAATCGAAGCGATAATGGCACAGGGTTTAAA
GTGCTGTTTGAATGCAAGTATTATTTCCCGGGAATTGTTAACAAGCTTACATCAACAATTGAATGATTTT
ACATTACTTTCATTTTGTCATAACTATTATCCAAGACCAGATACGGGATTATCTGTTGACTTGGTCAATA
AGAAAAATGAACTCATTTATCAATTTAATCCAAAGGCACAAATATATGGTTTTATTGTAGGGAGTGATTT
GCGAGGTCCTTTGCATAAAGGCTTGCCAACAATTGAAGCAACGAGACATAGTCATCCTGTCGTTGCAGCT
AAATTATTACAAGAAACTGGTGTATCTGAAGTGTTAGTTGGAGACTCATTGATTGAAATGAGGCAGGCAA
AACAACTTATAGATTTTTGCAAGCATAGGCATTTCACGTTATGTATTGAAGAAGTGTTTGATACGACAGT
GACTTACCTTTTCGATATGTGTCATAAAGTACGCCCGGATAATCCGGAAAATGTCATTCGTTCGGAAACG
TCAAGACAAATATGTCCACATTCGATTCAACCACAGTTTACGACGCAACGACGCATTGGTTCAGTAACCG
TTGATAATTTGAATAACGGACGTTATCAAGGCGAAATGCAAATTGTGAGACAAACGCTTAGTGCACATGA
CAATGTGAATGTTGTTGCACAAATTATTAAAGAAGACTTACCACTGTTAAGTTGTATCGAGCCGAATGAT
ACATTTGATTTTCAAAAAACTAGGGAGTGTAAGAAGTGATGGAAAATAGTACGACCGAAGCGCGTAATGA
AGCGACGATGCATCTTGATGAAATGACTGTGGAAGAGGCTTTAATTACGATGAATAAAGAAGATCAGCAA
GTCCCGTTAGCAGTTCGAAAGGCAATACCACAATTGACAAAAGTAATTAAAAAAACAATTGCACAGTATA
AAAAGGGTGGACGATTGATTTATATCGGTGCAGGTACAAGTGGAAGGTTGGGTGTCTTAGATGCAGCGGA
GTGTGTACCTACATTCAATACTGACCCTCATGAAATTATAGGTATTATTGCTGGTGGACAACATGCTATG
ACGATGGCTGTAGAAGGTGCGGAAGATCACAAAAAATTAGCGGAAGAAGATTTGAAAAATATAGATTTAA
CATCAAAAGATGTCGTTATAGGAATTGCCGCGAGTGGCAAAACGCCATATGTTATAGGCGGTTTAACATT
TGCTAACACAATCGGTGCTACAACAGTATCTATTTCATGCAATGAACATGCAGTTATAAGTGAAATTGCG
CAGTATCCAGTAGAAGTTAAAGTTGGTCCAGAAGTATTAACTGGTTCAACACGTTTAAAGTCTGGTACAG
CACAAAAGTTAATTTTAAATATGATTTCAACCATCACAATGGTTGGTGTCGGAAAAGTTTACGATAACCT
CATGATTGATGTTAAAGCAACCAATCAAAAACTGATCGACCGTTCAGTGCGTATTATTCAAGAAATATGT
GCTATCACATATGATGAAGCAATGGCGTTATATCAGGTATCTGAGCATGATGTGAAAGTTGCGACAGTTA
TGGGTATGTGTGGCATTTCTAAGGAAGAAGCAACAAGACGGTTATTAAACAATGGTGACATTGTTAAACG
AGCAATCAGAGATAGACAACCTTAGGAGGGATTTAAATGACCAAAGAACAACAACTTGCAGAACGAATTA
TTGCTGCAGTAGGTGGTATGGATAATATAGATAGTGTCATGAACTGTATGACACGTGTGCGTATTAAAGT
ATTAGATGAGAATAAAGTAGATGACCAAGAACTAAGGCATATTGATGGTGTCATGGGTGTTATACACGAT
GAACGCATTCAAGTTGTGGTTGGACCTGGTACAGTCAATAAAGTGGCTAATCATATGGCGGAATTAAGTG
GTGTTAAACTAGGTGACCCAATACCACACCATCACAATGATAGTGAAAAAATGGACTATAAATCATATGC
AGCTGATAAAGCAAAGGCGAATAAGGAAGCGCATAAAGCAAAACAAAAGAATGGTAAGTTGAATAAAGTA
TTGAAATCAATTGCCAATATCTTTATACCGTTGATTCCTGCATTTATTGGAGCTGGATTAATTGGTGGTA
TTGCAGCAGTACTGAGTAACTTAATGGTGGCAGGCTATATTTCAGGTGCTTGGATTACGCAACTTATAAC
AGTATTTAATGTCATTAAAGACGGTATGTTAGCATACTTAGCTATTTTCACTGGTATTAATGCGGCTAAA
GAATTTGGTGCGACACCAGGACTTGGTGGCGTGATTGGTGGTACAACGTTATTAACGGGTATTGCTGGTA
AAAATATTTTAATGAATGTCTTCACTGGAGAACCATTGCAACCTGGACAAGGTGGGATTATTGGCGTTAT
TTTTGCCGTTTGGATTTTAAGTATTGTCGAAAAGAGATTACATAAAATTGTGCCAAATGCGATTGATATT
ATTGTAACGCCGACTATTGCATTGTTGATTGTAGGACTATTAACTATCTTTATCTTTATGCCATTAGCAG
GTTTTGTTTCAGACAGTTTAGTTTCAGTAGTTAACGGAATTATTAGTATTGGTGGCGTATTTAGTGGATT
TATCATTGGTGCAAGCTTCCTACCGTTAGTTATGTTAGGGCTTCATCATATTTTTACGCCAATTCATATA
GAAATGATTAACCAATCAGGTGCTACTTACTTATTGCCAATTGCAGCGATGGCTGGTGCTGGACAAGTAG
GTGCCGCATTAGCACTTTGGGTAAGATGTAAACGCAACACAACATTACGTAATACTTTAAAAGGTGCATT
GCCAGTTGGTTTCCTAGGTATCGGAGAACCATTAATCTATGGTGTGACTTTGCCATTAGGTCGACCTTTC
TTAACTGCTTGTATTGGTGGTGGTATTGGTGGCGCTGTAATAGGTGGAATTGGACATATTGGTGCCAAAG
CAATAGGCCCAAGTGGTGTGTCACTATTACCATTAATCTCAGATAATATGTATTTAGGTTATATTGCAGG
ATTACTTGCTGCGTATGCTGGTGGATTCGTTTGTACATATTTATTTGGAACGACAAAGGCGATGCGACAG
ACAGATTTGTTGGGTGATTAATGATGACAAATATTTTATATCGCATTGATAAGCAGTTGAGTGATTTTAC
GAAGACAGAAAAGATAATCGCTGATTACATTTTAAAGAATCCACATAAAATCATTGATATGACTGTGAAT
GATTTGGCAGATGTTACGAATGTTAGTACAGCATCAATTGTTAGATTTAGTCGGAAAATGACACATCAAG
GTTTTCAAGAGCTAAAGATTGCGATATCTCGATACTTACCCGAAGATATTGCAACCAATCCACATTTAGA
ATTGATTGAAAATGAATCTGTAGAAACTTTGAAAAATAAAATGATTGCTAGAGCAACGAATACGATGCGA
TTTGTAGCTACTAATATTATGGATGCGCAAATTGATGCAATTTGTGATGTGTTGAAAAATGCCAGGACAA
TATTTTTATTTGGATTTGGCGCATCGAGTTTGACTATTGGTGATCTTTTTCAAAAGTTATCTCGTATTGG
CTTAAATGTCAGGTTATTACATGAAACGCATTTACTTGTGTCAACATTTGCGACGCATGATGATAGAGAT
TGCATGATTTTTGTGACGAATCAAGGTAGTCATAGTGAATTGCAGTCAATTGCACAGGTGGCCACACATT
ACAGTATTCCCATCATAACTATATCTAGTACAGCTAATAATCCAGTGGCTCAAATTGCAGACTATGCATT
GATTTATGGCAGAACTGATGAAAATGAAATGCGTATGGCGGCTACAACGTCACTATTTGCACAGTTATTC
ACGGTAGATATATTGTACTATCGATTTGTAGCATTAAATTATCATGCGATTCTAGATTGTATAACCCAAT
CGAAAATGGCACTTGATAATTACAGGAAGCATCTTGCGACGATAGATTTTAAACATTAGATATTGTGTGC
GTTCTAACATAAAGTTAGTTGCAACGTAAACAATTGAAGTTTTTGATGTGATTCAGTTGCTTGATGAAAA
ATTGTTGCTACAAGTTTGTAAAACTGGCATAGAGGCTATTTTGAAAATGATAAAGGCGTGACAAATTAAA
GCAAAGTTCAGATTTGAGCTTTGCTTTTTTCATAGATGGAAATTAAATGCTGAAGAATAATTTTAATGCT
AAATGAACTAATACGAAGGTGCTAAAAGCAATTATTATCAAATTAGTGATATGAATGAAATGTTTAAATC
GTTTGCGTTGATTGTATTCGGGACTTTTATAGAGTAGGTAGTAGTACATAAAGAGTATGGCTGCGAACAT
GCCGAATATTGAAGTGAAGTTACCTACAGTGACTGCCATGTAATGATTTAAAGTTAAATAGTAACTTAGA
CTAATAATAAAAAATAAAATGATTTGATAGGTAATTAACACCATTCAAGTCCCTCCATTAATCGTAGACA
AAAAATTTATCAATGATTTGATTATTTGTATTCAAATTTTAGTATACGACTTACCTCAAAGACAAATATT
AAAAGATAAGACAATAAAATTAGAATAAATTTACGTTTGAAGATAAAAAACAAACATTTTTCATTAAAGT
TTATGATATATTTAGAGCAATAGAAAGTGTATGGAAGGGGATATGAATGGCATACCAAAGTGAATACGCA
TTAGAAAATGAAATGATGAATCAACTTGAACAATTGGGTTACGAAAGAGTAACGATACGTGATAATAAGC
AATTGCTTGATAATTTTAGAACGATTTTAAATGAGCGTCATGCGGACAAATTAGAAGGCAATCCCTTAAC
AGATAAAGAATTTCAACGTCTGTTAACGATGATTGATGGAAAAAGTATTTTCGAGAGTGCCCGTATTTTA
CGTGATAAATTACCACTTAGACGTGATGATGAGTCTGAGATTTATTTGTCGTTTTTAGATACGAAAAGTT
GGTGTAAAAATAAGTTTCAAGTGACGAATCAAGTATCTGTCGAGGATACATATAAAGCACGTTATGATGT
AACGATATTAATCAACGGACTACCCCTTGTCCAAGTTGAATTGAAACGTCGAGGTATTGATATTAATGAG
GCGTTTAACCAAGTAAAACGTTACCGCAAACAAAATTACACAGGCTTATTCCGCTACATACAAATGTTTA
TCATTAGTAATGGTGTTGAAACGCGATACTTTTCTAATAATGATAGCGAACTATTGAAGAGTCACATGTT
TTATTGGAGTGATAAACAGAATAACCGTATCAATACATTGCAATCGTTTGCTGAGTCATTTATGAGACCT
TGTCAATTAGCTAAGATGATATCGCGCTATATGATTATTAATGAAACAGATAGAATACTGATGGCAATGC
GTCCGTATCAAGTGTATGCGGTAGAAGCACTTATTCAACAAGCGACTGAGACAGGGAATAATGGATATGT
ATGGCATACAACTGGAAGTGGTAAGACGTTGACTTCTTTTAAAGCGAGTCAGATTTTATCACAGCAAGAT
GACATTAAGAAAGTTATCTTTTTGGTTGACCGTAAAGACTTGGATAGTCAAACAGAAGAGGAATTTAATA
AATTTGCTAAGGGTGCTGTAGACAAAACTTTTAATACCTCGCAACTGGTACGCCAACTAAATGATAAAAG
TTTGCCACTTATTGTAACGACGATTCAAAAAATGGCTAAAGCGATTCAAGGGAATGCCCCTTTATTAGAA
CAGTATAAAACGAATAAAGTTGTATTTATTATTGATGAGTGTCATCGCAGTCAATTTGGTGACATGCATC
GTCTAGTTAAACAACATTTCAAAAATGCCCAATACTTTGGATTCACTGGTACGCCACGTTTTCCAGAAAA
TAGTAGTCAAGATGGTAGAACAACTGCAGATATTTTCGGTAGATGCTTACATACGTATTTAATTAGAGAT
GCCATTCATGATGGTAATGTACTTGGTTTCTCAGTTGACTATATTAATACTTTTAAAAATAAAGCTTTAA
AAGCAGAAGATAACAGCATGGTTGAAGCAATTGATACGGAAGAAGTATGGTTAGCGGATAAACGTGTGGA
ATTAGTAACACGACATATCATCAATAATCATGATAAATATACACGTAATCGTCAATATTCAAGTATATTT
ACAGTCCAAAGTATTCACGCGCTTATTAAATATTATGAGACATTTAAGCGACTTAACAAAAAGTTGGAAC
AACCGTTAACGATAGCTGGTATATTTACGTTTAAACCTAATGAAGATGATCGTGATGGTGAAGTGCCATA
TCATTCACGTGAAAAATTAGAGATAATGATTAGTGATTATAATAAAAAGTTCGAGACGAATTTTTCAACA
GACACAACTAATGAGTATTTTAATCATATTTCAAAAAACGTTAAAAAGGGCGTTAAAGATAGTAAAATTG
ATATCTTAATCGTTGTTAATATGTTCTTAACTGGTTTTGATAGTAAAGTACTGAACACTTTATATGTTGA
TAAGAATTTAATGTATCATGATTTAATTCAAGCGTATTCACGTACAAATAGGGTTGAAAAAGAATCAAAG
CCATTTGGTAAAATTGTAAACTATCGTGACTTGAAAAAAGAGACAGACGATGCACTGAGAGTATTCTCAC
AAACAAATGATACGGATACAATTTTAATGCGCAGTTATGAAGAGTATAAAAAAGAATTTATGGACGCTTA
TCGTGAGCTTAAAATGATTGTGCCGACACCACACATGGTTGATGACATTCAAGATGAAGAAGAGCTAAAG
CGCTTTGTTGAAGCTTATCGTTTATTAGCTAAAATAATATTACGTTTAAAAGCATTTGACGAGTTTGAGT
TTACAATTGATGAAATTGGAATGGATGAACAAGAGAATGAAGACTATAAAAGTAAATATTTAGCTGTGTA
CGATCAAGTAAAAAGAGCGACGGCTGAGAAAAATAAAGTATCCATTTTAAATGATATTGATTTCGAAATA
GAAATGATGCGTAATGATACGATTAATGTGAATTATATTATGAATATATTGAGACAAATTGATCTTGAAG
ACAAAGCGGAACAACGTCGTAACCAAGAACAAATTAGACGCATTTTAGATCATGCAGATGATCCGACATT
GAGGTTAAAACGAGATCTAATTAGAGAATTCATCGACAATGTTGTACCTTCTTTAAATAAGGATGATGAT
ATCGATCAAGAATATGTTAATTTCGAAAGTATTAAAAAAGAAGCGGAGTTCAAAGGATTTGCTGGAGAGA
GATCTATCGATGAACAAGCCCTAAAAACAATTTCAAATGACTACCAGTATAGTGGTGTTGTAAACCCACA
TCACCTTAAAAAAATGATTGGTGATTTGCCATTGAAAGAAAAGCGTAAAGCAAGAAAAGCCATTGAATCT
TTCGTGGCAGAAACAACTGAAAAATACGGTGTGTAATGATTCAGCCCCCTCGCTAGATTAGTGTAGGGGG
CATTATTATTTTCTATCTTTTGTTAGTTACCATGTGTTTGGCAACCATCATTTGGTTTCAATACAATTTT
ATAATCGTATGTGTATAGAAATAATGTCTATAGGCATTTAAAATAGTTTATAATATTAACAGGATAAGTA
TTAAATGTATGTTGAAGGAGGTGCGTAGCTATGGATAATAGAAATATGATTAATCGTGTTTTTAGTCAAA
AGATATTACATCAAATTGCAATCAAAAATAAAAGTGATGTTGTTGATGAGGCATATGATTTTTATATACA
GGGACCTAAAAATATCAATGTAATACAGAAGATGAAATCTTTATATAACTATCTTAAAAAGTCTTATCGT
AACGAATATTTTTACAAAAACACAATACTTAATAAACTCCTTCTAGGACGACATTCTATTAATACAACTA
CTGCACTTTCTGAGATGCCCATAGGGAAAAGTATTGCTGATTTTATATTGTTAAACGGCAAAGGCGTTGT
CTATGAGATTAAAACAGAATTAGATAAGCTGGATAGATTAGATAATCAAATTAATGATTATTATGAAGTG
TTTAATTATGTCGTAGTTATTACAAATGACAAACATCTGAATAAAGTTATGGCTAGATACAAAGATACAA
CAGTTGGAATTTTAGTGTTAACAACTAGAAATACACTGAGTGAAGTTCAAAAACCTAAAGAAAACAATAG
TCTCTTAAACACAAAAGCGATGTACAACTTTTTACGAAAAGAAGAAAGAAAAAGAGTTATTGCACAAAAT
CATATGGATGTGCCAACTTATAATGATTTCACAGAGTATGATGTGTTATTTGACGTGTTTAAAGAAATAC
CAATGACGAAACTGCATAACAATATGATTTCTGAGTTGAAAAAAAGAGGAAACATGAAAGAATACAAAGA
TGAATTTTTAGCAGCGCCGGCTGAAATTAAGTTCTTGTTATATTTCGCAAAAATGACAAAGAAAGATAAA
AATAAACTATATCATTTTCTTAAGGAGGATTAATATGTATTATCCTTATTTGCGTGGGAAACAAAATGAA
CTATTTGCAATTAGAGAATTGTTAGAGAAAGGTTTGATTGGTGATTGTATTCAACCTATAATTGAACCAA
TTAAATATACAACCACATTTAAAAATACTTTGCAATACTGTGGTGAAAAAGCATTCTCTATAAATTTAGT
AGTAAATTCAAAGTTAACTGAAGAAGAGATTAGTAACGAAACTGTTGCACATTTAACTGAAATAATAACA
AAAAACAAAAGTGTTATTCAAAAAGCTTACTTGGGTCCTTCTGATGAAGGCAATGATAGGTTGAAACAGC
AATTTTCAAGTAATAGTTTAGCTATTTTAACAAGTGTAGATGATTGGGAAATGTTTGGAGATAAAAATAA
ACTTGAAATGGTTTTTGTACCAGATGATAGACACATTAAACGTAAATTGCGTAATATTCCAAACAAAGGC
ATCATTATGGATCCTTTTAATAAACTAAGTCGTAATGTTGATTATTTAGATAATGATGACGAGTTTTATA
GCGACGATCACCTTTATTATAAGGAAGATGGATACGTAGCATTTTCAGACTATTCTGTTATAGGTGGAGA
ATATGTAGACGGTGGCTTTTCGCCATTAGCTATTGCGATACATATTGTCTATTTTGATGAGGCTAATGAG
CTAAGAGTTAAGCATTTTGTCTCTGATTCTAATAATGATAGATCAAATCCAGGTAAAAAGTTTTTTGAGG
CTGTAGATAAATTAGTAACATGGTCAAAAAACTTAGATATTAAAAATAGATCTTATGCGCTTGGACAATT
TGAAGAATTAAATGAAAATAATAAGTATCCAGGATTAGGTTTAATTAAAAGGTTATCTATCATGCATCAC
CTAGAAATTATGAATAGATACTTGGAGTCTCAAAATGAAAATATGTGAAAAATGTTTTAATAATACTGAA
ATCGTAGAAATCATTGCAAATGATAATAGCAAATTTGACAATTGTGATATTGATAACAATCATCTTGGTG
TTAAAATATTTGATACGACTAAGGACATAGATAAATTAGAACTTATTAGAGATTATTTAAGACCAGCATT
AGAATTATATGATATTAGTATAAATTTACCAGATACTTTTAGCCCAAAAGAAGGTAAAAAGATTGAAATA
GCATTAAAAGACGACTGGAGTATATTTAATGTTGAGGAAGCTCAAATAAGTTGTATTTTAAATGAACTTT
TTAAAGATGATGAAAATTTAGATAGACGAGTGTTGGAAGATTTAGTAGGCGCTAAAATCATAAACGATAA
AAAATATACAAATAAAAATCTAATTGTAGCAAATAATGACTGGGATGGATTTTGTGAGAGCTTGAAGTAT
AAAAATAGATTTCATAATAATATGATCAATTTAGAGAATTTAGCGTTCTTTCTCGATATCACTACTAATT
ACTATAGTATTGAGGAATTTAGAGAAAGATTTGAACCATTATATAGATCTAGAATAGTTAAGTTCATTAC
AGAGAAAAGTGAACTAATGTCACCACCAAAGGGATTTGCAACGGCAGGAAGATTGAATTCTAAATGGATA
AGCGTATTATACCTTAGTACAAAAGAACAGGTCAGTATAGAAGAAGTTAAACCTAAGCATAATGACATTA
TTTATATAGGTAAGGTTAAGTTACAAAAAAACGTGACAAAAGAGAAATTGAAAATTGCGAATTTAACTAA
TTTAACTAGTAATGCAATCAAAGCTGGCGATGATGGATTTAGAAAGTATTTTGTAAATTACCAAACATTA
AAAAAGATTCATAAAGGAATAACAAATCCAAGCGATGAACAAGGAATAGATTATTTGCCATTTCAATATT
TAGCTGATTATATTCGAAGCCTTAAATATGACGGGATAATGTATGAGAGCATATTACAAGATGGTACTTT
TAACTTTGTGTTTTTTGATCAAAGTTTATTTGAATGTGTTAATTATGAAAGAAAAAGAGTAAGTGACGTT
AAATATACATTGACTAAGCTAAGTTGACACACTCAAAAATCTGAATATTCTAATAAAATATAAATAATCC
CCCGCACTTCACATAGTGGCGGGGGATTTATTCTGGCGTTAAAATGCCCAAAGTATGGGGGTGACTCTTA
AATCATGGCAAAGCACCTAAAACTTGATATGGTGCCGAGCCCTAACTTAGCACAATATAGTTAGTATGAC
AAAGTCATCTAACATAACACATCAGAAGTCGCGCAATTTATTTCAGACCATACAGTGATAAAGTTGCACA
ACGCATGACTTTTATTTAGCAATAACTGCTACTTCTGAAATAAGTTGCTTTGCATAGTCTGACTGCGGAT
GTTTGATAATATCTTCTGTGTTATTCAGTTCAACGATTTCGCCATTTTTCATAACTGCAACGCGATCACA
TATTTCATTGATAACACCCATGTCATGTGTGATGAATAAATAAGTGATGCCGAAGTCTAACTGTAATTGT
TTTAATAACTCGATGATATCTTTTTGAATTGAAACGTCTAAAGCGGACACTGCCTCGTCGCAAACAATCA
CTTTAGGTTCAACAGCAAGTGCTCTCGCGATACTTACACGCTGACGTTGCCCACCAGATAATTCGTGTGG
ATAGCGATATAAGAAAGTTTGATCTAGGCCAACCTTTTCTAACAACGATACGACAGTTTTAATAATGTCA
TCATTATCTTTGACTTTCCCATGAATGATTAGTGGTCGTTTAATCACATCAATGACTTTAAATCTTGGAT
TAATAGATGCGAATGGATCTTGAAAAATCATTTGTATCTCTTGTCGTAAAGATTTCAATTCATCATCTTT
AAATAAACTTAATGGTAATTCGTTATACCAAATAAAGCCTTCTGACACTTCCTTTAGACCGACGACCGTC
TTAGCTAATGTCGATTTCCCTGACCCTGATTCACCGACAATGCCTAATGTTTCGCCTTTTCTAATAGCCA
AGTTAATATCATTAACTGCTCGGTATAGGCTGCCACTCGGTGATGTGTAATCCACGCTCACGCGATCGAA
TTTTAATAAAATATCATTGTTTAACGGTCTTGGCGGACGCGTTTGATGAATATCAGGAATCGCATCTATT
AAGCGTTTTGTATAGGTATGTTGTGGCGATTTAAAAATACTTTCAACCGTGCCACTTTCAACGACACTTC
CATCTTTCATTACAATCACATCGTCGCAAAATTGATACACAGCGCCTAAATCGTGAGTGATAAAAATAAT
AGATGTTTCTGTGTACTCATAAAGGGACTTCATTAACTGCAGTAATTGATTTTGTGTACTGGCATCTAAT
GCCGTTGTTGGTTCATCTGCGATTAAAATTTGTGGCTTTAAAATCAATGCCATTGCTATCATGACACGTT
GACGCATACCACCAGAAAGTTCATGTGGATAAGCATCAAATTGTCGAGTTGCATGTTTTATACCTACTTT
TTCTAAAATGTCTATTGTCATCGACTTTGCTTCAGATTTAGATACACGTTTATGTTGAAATATTACTTCT
GTAATTTGTTTGCCAATCGTTAATCTTGGATTCAACGAAGAGAGTGGATCTTGAAAAATCATTGAAATAT
CCTTACCTCGAATTTGTTGTAACGCTGAAGTTGATAAATTATTTAACGATTGCCCATTAAAAATAATTTC
TCCTGTTAATGTGTGATCTGGATAATCTGGTAGTAGCCCTAAAATAGATTTAGCGGTAATACTTTTTCCT
GATCCTGATTCACCAACAATACCTAGGATATGTTTTTTTCGTAATTCGAAAGAGACGTTTTTTACCGCTT
GAACTGTAGTTTCATCATAATTGAATTGTACATTCAGACTGTTGACTTCTAATAAATTTGACATGATGTT
GTGCCTCCCTATTCACAAATGTGTAAATTTATTCTATACTTTTGTATATCATAGTAATCTACTCAAGATT
ATTTTACAAGGAGTGATTATCATAATTACTTATTTAGAATCTTTTAAGTCGTTGTATCACAAGGCATTTT
ACAAGTTTGTATTATCGGTATTAAGCTTGCCAATATTTTTATATGCAGTGATAAAGTTTTTCTTTTCTGC
TAAGAGGAAAAATTTTTACGCTAATAATTCTGAAATTTCAGAAATTGAACAGGCGTTACATCAAAAATAT
AAATATTTATCGCAGCAAAAGTCATCCACACAAATACATAAAGAAGCATTAAAAATATTCAAGGCACAAA
GTTCTAATACGAGTTCAAAGAATATTGAACAAGCACATTTTTCAACATACTTTGAAAATGTATTATTTCA
TAAGTTCATCATGATCAAAGTGATATTGGCCTTGCCGATGTTCATCTTATTGACTTTTTATTTACAGCCA
TTAGTTAGATATATTTTTGAACGAATTGTCATGGCTGTGATTGTCATCATTGGTGTTATTGTCAGTGTGT
TTACCATTCTGTATTTTTCACCGCTTGATGCGGCTTATAGCATACTGGGACAAAATGCAACAAAGGCACA
GATACATCAATTCAATGTATTACATCATCTTAACGAACCTTATTTTATTCAATTGTGGGATACCATCAAG
GGTGTTTTTACCTTTGACTTAGGTACGACTTACAAAGGGAATGAGGTTGTGACTAAAGCAGTTGGCGAAA
GAATTCCAATTACAATAATTGTCGCAGTATTAGCGCTAATGGTGGCATTAATTATTGCAATACCAATTGG
TATTATCAGTGCGATGAAGCGAAATAGTTGGCTTGATATCACGTTAATGATAATTGCATTAATTGGTTTA
TCTATTCCAAGTTTCTGGCAAGGGCTATTATTCATTTTAGCGTTCTCATTGAAATTGGATATTTTGCCAC
CATCTTATATGCCAGAACATCCAATATCGTTGATTTTACCTGTACTTGTCATTGGAACAAGTATTGCTGC
TTCTATCACGCGTATGACAAGGTCTTCTGTACTTGAAGTAATGCGCAGCGATTATGTTTTAACTGCTTAT
GCAAAAGGATTATCGACGACACAAGTTGTTATTAAACATATTTTGAAAAATGCCATTATTCCAATTGTAA
CGTTAGTTGGTCTTCTAGTGGCAGAGTTACTAGGCGGTTCAGCAGTGACGGAACAAGTATTTAACATTAA
TGGTATCGGGCGTTATATCGTCCAAAAACAACTAATACCTGATATTCCAGCAGTCATGGGTGGGGTCGTA
TATATATCAATTGTAATATCTTTAGCAAACTTAATTATTGATATATTTTATGCTTTAATCGATCCAAAAT
TACGTAGTGAAATCAACGAAAGGAAGTGAGGCATATGGCACAACTTAATTCAAAGATAGCTTCCTTAAAA
TTATTCGCAAGTTACGCCATAGCAACTTATATTTTAGTTATATTAACGAGTGCATTAAATCTTTTTAAAG
GTTATGTGGCCGATACGTTCTATATTGCTGAAACATTGCTAATCGTTTTAACCATCATTTTAATTATTAT
TTTAACAACGGAACAAACATGGAAGCATCATGACCTATGGCGACGTATCGTCGAAGTGTTGTTATTGTTG
ATGACATTAACAGGCAACGTATTTACATTATTAATGTTTGTAAGTATTAGACGTTACCAACGTACATCGC
AAATACATAGTTATAACGGGTGGGAATCGTTTATACGAAAAACTACTAGACATCGTATTGCGATTATCGG
GTTACTTATTTTAGTCTACATGCTGACATTATCAATTGTGTCACAATTTACATTTGATACGACATTGGCT
ACTAAAAATCAGTTCAATGCACTGTTACATGGACCGAGTCTAGCCTATCCGTTTGGTACTGATGATTTCG
GTAGAGACTTATTTACACGCGTAGTTGTAGGAACGAAGCTGACATTTTCAATTTCAATTATTTCAGTAGT
TATTGCAGTTATTTTTGGTGTGTTACTAGGCACTATCGCAGGTTATTTTAATCATATTGATAATTTAATA
ATGCGAATTTTAGATGTAGTGTTTGCAATTCCATCATTATTGTTAGCGGTGGCAATTATTGCATCATTTG
GAGCAAGTATTCCAAATTTAATTATTGCTTTAAGTATCGGTAATATACCATCATTTGCACGGACAATGCG
TGCCAGTGTTTTAGAAATTAAACGCATGGAATATGTAGATGCAGCACGTATCACTGGTGAAAACACTTGG
AATATCATATGGCGTTATATTTTACCGAATGCGATTGCGCCTATGATTGTACGTTTTTCATTAAATATAG
GTGTGGTTGTATTAACAACAAGTAGTTTAAGTTTCCTAGGACTTGGTGTTGCACCTGATGTAGCTGAATG
GGGCAACATTTTACGTACCGGTAGTAACTACTTGGAAACGCACAGTAATTTAGCTATTGTACCTGGTGTT
TGTATTATGTTCGTCGTTTTAGCATTTAATTTTATAGGTGATGCAGTGCGTGATGCACTAGATCCAAGAA
TTCATTAAAAAGGTAGGGATAGATGTGAAGAAAATCATTAGTATCGCAATTATAGTTTTAGCGTTGGTAT
TAAGTGGTTGTGGTGTCCCTACGAAATCAGAAGTGGCTCAAAAGTCATCGAAAGTTGAAGTGAAAGGCGA
GCGACCAACAATACATTTCCTAGGACAAGCAAGTTATGAAAATGATATGAATATCGTTAAAGATCAATTG
GAAAATGCAGGATTTAACGTGAAGATGAATATCCAACCAGATTATGGTAGCTATCGTACACAACGTCAAG
CCGGCAATTATGATATCCAAATTGATGACTGGATGACAGTGTTTGGTGACCCGAACTATGCTATGACGGC
ATTATTTAGTTCTACAGGATCAAATAGTTTATTGAAAGATAAACATGTAGACCAGTTGTTAAATAAAGCT
TCTACTCAAAATGAAGCAGATGTTAAACAAACATATAAGCAAATTGAAGATGAAGTTGTATTTGATAAAG
GGTATATGGCGCCTTTATATGGATCAAAAAAGAATTTAGTATATGACAATAAAGTGTTAGATAAAAATAG
TGTTGGATTGCCAAATTCACGTGCATTAATATGGCAACAATTTGATTACAACAATAGTAGAGAACGAGAT
ACGCGGCCACTTGTGATGACACAACAAGATGGTGAAATTCCTACATTGGATCCAATACGTTCAATTGCGC
CGTCAGTATATTCAATTAATATGAATATGTACACAAGGTTATTATTATTAGATGAAAATGATCATTTAAC
AACGAAAGGTTCGTTAAGTCATGATTATGCTGTGAATAAGGACAATAAAGCATTTTATTTCTTGTTAAGA
GATGATGATTATTTTGCGAAAGTGGTCAATGGACAAGCACGTAATACTGGAGAGCGTGTATCGGCTGAAG
ATGTTAAGTTTTCTTTAGATAGAGCACGTGATAAAAAGTCTGTGCCTAACAATAATACTTACAATATGCA
CAAACATATAAATGACATCAAGATATTAAAAGATGAGGACATCGATCAGTTGCGTAAAGAGAAAGACAAG
GACGATAAATCAATCTATGATAAGTTGATTAAAGCTTATAACGTCAATTCGTTAACGACAGATGGTCAAA
AAGTAAATAATAAAGACGGTATTTATCAAATTGTTAAAATTACGACAGATCAATCGATGCCTCGAGAGGT
AAATTACTTAACACACTCTTCGGCAGGCATTTTATCTAAAAAATTTGTTAATCAAGTAAATCAAGAATAT
CCAAAAGGATATGGGGATAGCAGTACAATTCCTGCAAATTCAGATGGGAAAAATGCGCTGTATGCAAGTG
GCGCATACATTATGACACAGAAAAATGCATATCAAGCAACGTTTCAACGTAATCCAGGATTCAACGAAAC
AGAAAAAGGTAGTTATGGACCAGCTAAAATTAAAAATATTACATTGAAGTTTAATGGTGACCCGAATAAT
GCATTGTCAGAACTTAGAAATCATTCAATTGATATGTTGGCAGATGTGAATCAAAAACATTTTGATTTAA
TTAAGTCGGATAAAAATTTAAGCATTATTCGCAAAAATGGACGCAAGTCAGTCTTTTTAATGCTAAATAT
TAAAAAAGGTATATTTAAGACGCATCCAAACTTGAGACAAGCAGTAGTTAATGCGATAGATCAGGATCAA
TTTATTAAGTTTTATCGTGGCGATAAATTTAAAATTGCATCACCGATTACACCACTTGTCGATACTGGTA
ACGAGCAACGTCAAGATTTAGAAAAAGTAGAAAAAGCCATTAATCAATAATGTTTTAAATATTTAACAGA
AAGTAGGAGGATATAGTATGGTCATTAACTTAAATGACAAACAGACAAAAACATCTAAAGAAGGGTTAAT
TTCCGTATCACATCCTCTTGCGGCTAAAATTGGTAAGGATGTATTAGATCAAGGTGGCAACGCCATGGAT
GCAGTGATTGCAATTCAACTGGCATTGAATGTGTTAGAACCATTTGCATCAGGTATTGGTGGTGGCGGGT
ATTTGCTATATTATGAGCAAAGTACTGGCAGTATAACTGCGTTTGATGCACGTGAGACAGCACCTGAACA
TGTAGACAAACAATTTTATCTAGATGATTCAGGCGAATATAAATCATTTTTTGATATGACTACACATGGT
AAAACTGTCGCTGTGCCAGCAATTCCAAAGCTGTTTGATTATATTCACAAGCGTTATGCTAAATTGTCAT
TGGAAGATTTAATTAATCCTGCAATTGAACTAGCCATTGAAGGTCATGCAGCCAATTGGGCTACTGAAAA
ATATTCGCGCCAGCAACACGCACGATTGACAAAGTATCATGAAACGGCACAAGTATTTACGCATGAAAAT
CAATATTGGCGTGAAGGTGATTGGATTGTACAACCCGAATTAGGTAAGACATTTCAAATATTAAGAGAAC
AAGGGTTTAATGCATTTTATAAAGGTGACATTGCGAAACAATTAGTCAATGTTGTCAAAGCATGTGGTGG
GACAATCACTTTAGAGGATCTAGCCAAATATGACATTCAGATTAAAGCGCCAATCAGTGCAACATTTAAA
GACTATGACATTTATTCAATGGGACCATCTAGTTCTGGCGGTATCACGGTAATTCAAATATTGAAGTTAT
TAGAACATGTCGATTTACCATCTATGGGTCCAAGATCTGTTGATTACTTGCATCATTTGATACAAGCGAT
GCATTTAGCATATAGTGATCGTGCGCAATACTTGGCGGATGATAATTTTCATGAGGTGCCTGTACAGTCA
TTAATTGATGATGATTATTTAAAAGCACGCAGTACGCTCATTGATAGCAATAAAGCAAATATTGATATAG
AGCATGGTGTTGTGTCTGATTGCATTAGTCATACAGATGTTGAAGAAAATCATACCGAAACAACTCATTT
TTGTGTGATTGATAAGGAAGGTAATATTGCTTCATTTACGACATCAATTGGTATGATTTATGGTTCAGGT
ATCACGATTCCAGGCTACGGTGTGTTATTGAATACGACAATGGATGGCTTTGATGTAGTAGATGGTGGTA
TTAACGAAATTGCACCATATAAACGACCACTAAGTAACATGGCTCCAACGATTGTGATGTATCACGGGAA
GCCAATATTAACAGTAGGTGCACCTGGTGCCATAAGTATCATTGCTAGTGTTGCGCAAACATTAATCAAT
GTATTAGTGTTTGGCATGGATATTCAGCAGGCTATAGATGAACCTAGAATTTATAGTAGCCATCCTAATC
GCATTGAATGGGAGCCTCAATTTTCACAATCTACAATATTAGCATTGATTGCACATGGACATGCAATGGA
ACATAAACCAGATGCTTATATTGGAGATGTACATGGACTACAGGTTGACCCAACAACGTATGAAGCTTCG
GGTGGAAGTGATGATACTAGAGAAGGCACCGTAATGGGTGGCGAGGTGTTAGTGATTAGAAAACAGCCAT
TACCATATCGGCAAATGTATGATAGTGACGGCTTTCGTCTATATTTCAATGATGTGCAGTTACCTTTATT
GGCAGATCAAGTGCGATGGATGCATGACAAATATTGGGTTGATGAAAGTGTTGTTAGAATCATTTTCCCT
GAAGTTAGTGCACATATTGAAGATTTAAGAAGTTATGAAAACGCAGGAGAAAATTATATAGATATTGCCT
GGTTAGCACGGAAATATGCTTATCAAGTAACATTGAAGGATGACGGTTTATACTTAACTGATGATACATA
TACTTCAGTGAAACGGAACACAAATGCATACTATAGATATGATCGAGATAGTATCACAAGATAGTTTATA
CGCTTGATATGAAGTTTGTAGTGGATATGAGCTTTTGTTGAATGAAAGGATTCGATTTCGAACTTTAGCG
TGACGCTTGAGTGTAGTAATGTTGGAAATGCTATACGAAACGCTAGTCACCTTTGTAAAATATACAACGC
CTCACAAATTCGTTTTTGATGTACATCACAATAGTTAGCCTAAAATCTAATGTAATGTGGTTTGGTACAG
TTGAACGAGTTATGTGAGGTGTTTTTATAATATAGGATTTTAATAGATGATTTGGATGTTTCTATAATTA
CAGCATAAGTATTAATGTTCACTTATTTTATTATAAGTAAGGCTTTCTTTATAAATGATTTGGTCTTTTC
CAGGACTTGAAAAATAAAAATAAAGTTTCTGATCTTGATGATTATTGCCTTTTAAATCACTCATTCCCTT
TAATTCCACCTTTGTTGATGCGTTTTTAGGAATATTATATCTACGTTTTAATTGTTTAACGTTTGGATTA
TCGTTCGACAACTTACCAGATAAATTATAATAATCAGTGGTAGGATCATGTGTGACTTTCAAATCATTGC
TATTTAAAATGCTTGTTAAATCACCACTTTGAATCAAAAATTGATTGTTTTCGATTTTTTGTTTCAGCGC
GGGATCTTTTACGTCTTTTGTGAAAACGATTTTATTATTAACTACTTTTACTGGATAACTTTTGTATGTC
GAGTCAGTAGCATTTTTTTTATCGTTTGTAGTTGTGTCATATTCACCAGTTATTTTATGTGTGTTCTTAT
CTACCTTTAACAACATACGGTCTTCTTTTAAAAGCTCATCTGATCCAACAACTGAATAAGAGGATTCTAT
ATACCATGTGTCTTGATCATTATTTTCATAATGGGGATTATCGTGACCATCAATTTCATAAAGCGTTTCT
AAGTTTTTAATAGGATACGTACTTAGTACTTTTTTAAGACCATCTTTCAAATGAATTTGTTCCCACTTCA
TTGCCAAAAACATATCGCCACTGACTACAATTGAAATAATAATAATTGCTGCTAAGTTTAACCAGAAAAT
TTTATGTGCTTTCATACATTCCCACCGTTTCTCAAAATACTTCATTAACACTATAATAATATATTTTGAA
AAATATTTACATCAGTATTAAAGTGAATATCAAATTTTAAATTTATGAAAATAATAGATATTTATAAAAA
GCGGAAAAGAGATACAATAAAAAACTGCATGACGTTTGAGACGTCACACAGTGTAACTAAAAATTTAAAA
AGTTGTTGCTAATTTTTCAGCATTATTAATACTAGTTGCTTTAATTTCTTCAGTCTTATGAGGTTCAGCA
TTGTGTCCTTCAATAATGATTGTTTCATATGATGGCACACCTAAGAATGTCATAATTGTTCTTAAATAAC
GGTCACCCATTTCAAAATCAGCAGCAGGTCCTTCAGTATAATATCCACCACGTGATTGAATGTGTAATAC
TTTTTTGTCAGTTAGTAAACCTTGTGGTCCTTCAGCAGAATATTTAAAAGTTTTACCTGCAATTGAAATA
GCATCAATATATGCTTTAACTACAGGTGGGAAAGAAAGGTTCCACATAGGCGTTACAAATACATATTTAT
CTGCACTTAAAAATTCTTCTAAAATGTCACTCAATCTTGAAACTTTCATTTGTTCATCATCAGTTAACGT
TTCGCCATTACTCATTTTTCCCCAACCAGTTAATACATCTTTGTCAATAACTGGAATATAAGTTTCAAAT
AAATCAATATGTTTCACTTCATCATCAGGATGTTGTTGTTGATATGTTTCGATAAATGCTTTACCAGCCG
CCATAGAATTTGATACCAGTTCATTAAAAGGGTGTGCTGTAATATATAATACTTTTGCCATTTGAAAATT
CTCCTCTGTTTCTGTTATTTTCTTAAGTATAATTATTATACTCGATATAAAATTTAATATCAATCAAAAT
ATTCAAATTACCATCATTTTCTTCATCTATATTTGGCAGTACTACTAAAGTATGAGTGCATTTAATTATG
AAATAGTTGATTTAGAATATATACTTAATACCCAAAATATATGAAGGATGGATGCCACTATGACAAAGCG
ACCAAAACGTATTTTGGCAACAATTATCATTTTTCTTTCACTATTATTTACGATTATTTATATAGATGAC
ATTCAAAAATGGTTTAACCAATATACCGATAAATTGACACAAAATCATAAAGGACAAGGACACTCAAAAT
GGGAAGACTTTTTTAGAGGGAGTCGGATTACTGAGACTTTTGGTAAATATCAACATTCACCATTTGATGG
TAAGCATTATGGCATTGATTTTGCATTGCCAAAAGGTACACCAATTAAAGCGCCGACGAATGGTAAAGTA
ACACGTATCTTTAATAATGAATTGGGCGGCAAGGTATTACAGATTGCCGAAGACAATGGAGAATATCACC
AGTGGTATCTACACTTAGACAAATATAATGTCAAAGTAGGTGATCGAGTCAAAGCAGGTGATATTATTGC
ATATTCAGGCAATACAGGTATACAAACGACAGGCGCACATTTACATTTTCAAAGAATGAAGGGTGGCGTA
GGTAATGCATATGCAGAAGATCCAAAACCGTTTATCGATCAGTTACCTGATGGGGAACGTAGCCTATATG
ATTTGTAGTTATAGAAGGGTGCCCGCAGTCTAAAAAATTAAGCAATCATTGTGTGAGTATGATACTTACA
TAATGGTTGCTTTTTTCAATGAAAATCGTAATGCTAAGTCATACTTGTTTGATTTAGATATTACTTAAAA
TGTAAGACAAGGTTGTTAGCATTGGCAGTGAAATATCGCACATAAAAAACATTATTGTCACACTAGAAAA
TAGTTGTGCACTATATCAATTTTCTGTATAAAAGTTTAATTCTGACAGTAATGTAAACGTTTATAATTTA
TGATTGACATTAATAATGACTGAATATATGATTTATGTAAGTATTTGTGCAAACGTTTTCACGAAGTGTA
TTGCACAATCAAACTGTAAACAAAGTATGGGAGGCATAACATGGCAGAACTAAAGTTAGAGCATATTAAA
AAGACGTATGATAACAACAATACTGTAGTGAAAGATTTTAATCTACATATTACTGACAAAGAATTCATTG
TATTTGTTGGACCATCGGGATGTGGTAAATCAACAACATTACGAATGGTTGCTGGACTAGAGTCTATCAC
ATCTGGAGATTTTTATATTGATGGGGAACGCATGAACGATGTTGAACCAAAGAATAGAGATATTGCGATG
GTATTTCAAAACTATGCATTATATCCACATATGACTGTTTTTGAAAATATGGCATTTGGGCTAAAGCTAC
GTAAAGTAAATAAAAAAGAGATTGAACAAAAAGTTAATGAAGCAGCTGAAATATTAGGATTAACTGAGTA
TCTTGGTCGTAAACCAAAAGCGTTATCTGGCGGACAGCGTCAACGTGTTGCTTTGGGCAGAGCTATTGTT
AGGGATGCGAAAGTCTTTTTAATGGATGAACCATTATCGAATCTTGATGCGAAGCTTCGAGTACAAATGC
GCACAGAAATATTGAAATTACATAAGCGACTTAATACTACGACAATTTATGTTACACATGATCAAACTGA
AGCATTGACGATGGCTAGTCGAATTGTTGTTTTGAAAGATGGCGACATTATGCAAGTCGGCACACCTAGA
GAAATATATGATGCCCCTAATTGCATATTTGTGGCGCAATTTATCGGCTCACCAGCAATGAATATGTTGA
ATGCTACAGTTGAAATGGACGGATTGAAGGTAGGAACACACCATTTTAAATTACATAATAAAAAATTTGA
AAAGTTAAAAGCTGCTGGCTACTTAGACAAGGAAATTATTTTAGGTATTCGAGCTGAAGACATTCATGAA
GAACCAATATTTATTCAAACTTCTCCAGAGACACAATTTGAATCTGAAGTAGTTGTATCCGAACTGTTAG
GTTCAGAAATTATGGTACATAGCACATTCCAAGGAATGGAATTGATTTCTAAATTAGATTCAAGAACTCA
AGTGATGGCGAACGACAAGATTACACTAGCATTTGATATGAATAAGTGTCACTTTTTTGATGAAAAAACA
GGAAATCGTATCGTCTAAGGGGGAGTATTCATGTCTAAAATTTTAAAATGTATCACGTTAGCCGTGGTAA
TGTTATTAATCGTAACTGCATGTGGCCCTAATCGTTCGAAAGAAGATATTGATAAAGCATTGAATAAAGA
TAATTCTAAAGACAAGCCTAACCAACTTACGATGTGGGTGGATGGCGACAAGCAAATGGCGTTTTATAAA
AAAATTACGGATCAATATACTAAAAAAACTGGCATCAAAGTAAAGCTTGTAAATATTGGTCAAAATGATC
AACTAGAAAATATTTCGCTAGACGCTCCTGCAGGAAAAGGTCCAGATATCTTTTTCTTAGCACATGATAA
TACTGGAAGTGCCTATCTACAAGGCTTAGCTGCTGAAATCAAATTATCAAAAGATGAGTTGAAAGGTTTC
AATAAGCAAGCACTTAAAGCGATGAATTATGACAATAAGCAACTAGCATTGCCAGCTATCGTTGAAACAA
CCGCACTTTTTTATAATAAAAAATTAGTGAAAAATGCACCGCAAACGTTAGAAGAAGTTGAAGCTAATGC
TGCCAAACTAACTGATAGTAAAAAGAAACAATACGGTATGTTATTTGATGCTAAAAATTTCTATTTTAAT
TATCCGTTTTTATTCGGCAATGATGATTATATTTTCAAGAAAAATGGCAGTGAATATGATATTCATCAGC
TAGGACTAAATTCAAAACATGTCGTCAAGAATGCTGAACGATTACAAAAATGGTACGACAAAGGGTATCT
TCCTAAGGCAGCAACACATGATGTCATGATTGGTCTTTTTAAAGAAGGAAAAGTAGGACAATTTGTCACT
GGACCGTGGAACATTAATGAATATCAAGAAACGTTTGGTAAAGATTTAGGAGTAACAACATTACCTACAG
ATGGTGGCAAACCTATGAAACCATTTCTAGGTGTACGTGGTTGGTATTTATCTGAATATAGTAAACATAA
GTATTGGGCTAAAGATTTAATGCTGTATATCACTAGTAAAGATACATTACAAAAATATACAGATGAAATG
AGCGAAATTACTGGACGTGTTGACGTGAAATCATCTAATCCAAATTTAAAAGTGTTTGAAAAGCAAGCAC
GTCATGCTGAACCGATGCCTAATATTCCTGAAATGCGACAAGTTTGGGAACCGATGGGCAATGCAAGCAT
ATTTATTTCAAATGGTAAGAATCCTAAACAAGCGTTAGATGAGGCGACGAATGATATAACGCAAAATATT
AAGATTCTTCATCCATCACAAAATGATAAGAAAGGAGATTAGTTATGACGAAACGTAACCCTAAATTAGC
GGCATTATTATCTGTTATACCTGGTTTGGGACAGTTTTATAATAAAAGACCCATTAAAGGGACGATATTT
TTTATCTTTTTCATCAGTTTTATTTCTGTTTTTTATAGCTTTTTAAATATTGGTTTTTGGGGATTGTTCA
CATTAGGGACAGTACCTAAGTTAGACGATTCTCGTGTCTTACTTGCACAAGGTATTATTTCTATCTTACT
CGTTGCTTTCGCAATCATGCTATATATCATTAATATTTTAGATGCATATCGTAATGCTGAACGATTTAAT
CGCAATGAGGAAATAAAGGATCCGAAGGCGCGTATGGTGGCAACATGGGACAAGACGTTCCCATACTTAC
TAATCTCACCAGGTACATTCTTATTGATATTTGTAGTTGTATTTCCATTAATATTTATGTTTGGAGTAGC
ATTTACAAATTACAATTTATACAACGCGCCTCCGAGACACACATTAGAATGGGTTGGTTTAGATAACTTT
AAAACGTTATTCACAATTGGCGTTTGGCGTAAAACATTTTTCAGTGTTATTACTTGGACATTAGTATGGA
CGCTTGTTGCAACGACACTTCAAATTGCATTAGGGCTGTTTTTGGCAATTATTGTAAATCACCCTGTCGT
CAAAGGTAAGAAATTTATCCGTACTGTGTTAATCCTACCTTGGGCTGTACCATCATTTGTGACAATTTTA
ATATTTGTAGCGTTATTTAATGATGAATTTGGTGCGATAAATAATGATATTTTGCAACCTTTATTAGGTG
TAGCACCAGCATGGTTAAGTGATCCGTTTTGGGCAAAAGTGGCATTAATCGGCATTCAAGTATGGCTTGG
ATTCCCATTTGTCTTTGCACTGTTCACTGGAGTACTGCAAAGTATTTCATCAGATTGGTACGAAGCAGCA
GATATGGATGGTGCGTCTAGTTGGCAAAAGTTTAGAAACATCACATTCCCGCATGTCATTTACGCCACAG
CGCCATTGTTAATTATGCAATATGCAGGTAATTTCAATAATTTTAATCTTATTTATCTATTTAATAAAGG
CGGTCCACCAGTGTCAGGGCAGAATGCTGGTAGTACAGATATCTTGATATCTTGGGTGTATAATCTGACA
TTTGAGTTTAACAACTTCAACATGGGTGCAGTTGTGTCATTAATTATTGGATTTATTGTTGCTATTGTCG
CATTTATTCAATTCAGACGTACAAGTACGTTTAAAGATGAGGGAGGTTTATAAGATGACAAAGAAGAAAA
ACATATTAAAAGCAATCGGTATTTACAGTTTTATAGCGATGATGTTTGTCATCATTTTATATCCACTACT
GTGGACATTTGGCATTTCCCTTAATCCAGGTACGAACTTGTATGGTGCCAAAATGATACCAGACAATGCA
ACATTTAAAAATTATGCATTCTTACTATTCGATGACAGTAGTCAATACCTGACTTGGTATAAAAATACGC
TTATCGTAGCATCTGCAAATGCACTGTTTAGTGTGATATTTGTCACGTTAACAGCATATGCTTTTTCTAG
ATATCGCTTTGTTGGTCGTAAATACGGGCTGATTACATTTTTGATTTTACAAATGTTCCCTGTATTAATG
GCAATGGTCGCAATCTATATTTTGCTAAATACAATTGGATTATTAGATTCTTTATTTGGACTAACACTGG
TATATATTGGTGGATCAATACCGATGAATGCCTTTTTAGTGAAAGGTTACTTCGATACGATTCCAAAAGA
ACTTGATGAATCTGCCAAAATTGATGGTGCAGGGCATATGCGTATTTTCTTACAAATTATGCTTCCATTA
GCTAAGCCGATTTTAGCAGTTGTTGCTTTGTTCAATTTTATGGGGCCATTTATGGACTTTATATTACCTA
AAATACTATTAAGAAGTCCTGAAAAATTCACATTAGCAGTTGGATTGTTCAACTTTATTAATGATAAGTA
TGCAAATAATTTCACAGTGTTTGCAGCAGGGGCAATTATGATTGCAGTACCTATAGCAATCGTATTCTTG
TTCTTGCAACGCTATTTAGTATCAGGTTTAACAACAGGTGCGACAAAAGGTTAGTTTGAAATTAGGAGTG
GGGCAGAATTGATAAAGAACCACTAATGACGATAAAGATTAAAAGGAGGACGTTATGATGACGATTAAAG
TTGGAATCATTGGGTGTGGTGGTATTGCGAATGGCAAGCACATGCCAAGTTTACAAAAAGTTGAAAATGT
TGAAATGATCGCATTTTGTGACGTAGACATTTCGAAAGCAGCGAGTGCGGCAGAAGCATACGGAACTGAC
AATGCAAAGGTTTATGATGATTACAAAGCATTGTTAAAAGATGACACGATTGATGTTATCCATGTTTGTA
CGCCAAATGACTCGCATTGTGAAATTACTGTAGCAGGGTTGCATGCTGGTAAACATGTGATGTGTGAAAA
ACCAATGGCTAAAACGACAGCAGAAGCTCAAAAAATGATAGATACAGCTAAATCAACAGGTAAAAAATTA
ACAATAGGTTATCAAAATCGTTTCCGAGCAGATAGTCAATTTTTACATCAAGCAGCGCAACGTGGCGACT
TAGGAGACATTTACTTCGGAAAGGCACATGCCATTCGTCGTCGAGCAGTACCAACATGGGGTGTCTTTCT
AGACGAAGAAGCTCAAGGTGGAGGACCATTAATCGATATCGGTACACACGCTTTAGATTTAACGTTATGG
ATGATGGATAATTATGAACCAGAATCAGTGATGGGTTCAACATTCCATAAATTAAATAAACAGCATCATG
CGGCAAACGCTTGGGGTTCATGGAATCCAGATGAATTTACAGTTGAAGATTCTGCGTTTGGATTTATTAA
AATGAAGAATGGAGCGACGATCATTTTAGAATCCGCTTGGGCGATTAATTCTTTAGAAGTGGATGAGGCA
AAATGTTCATTATCAGGAACTAAAGCAGGTGCTGATATGAAAGATGGTCTACGTATTCATGGTGAAGACA
TGGGTACACTTTATACCAAACACGTTGAATTGGAAAACAAAGGCGTCGACTTTTATGAAGGTAATGAAGT
GGATGAAGCTGAAGAAGAAGCAAAAGCTTGGATTGATGCAGTTGTAAATGATACTGAACCAGTTGTGAAA
CCGGAACAAGCAATGGTAGTTACAAAAATTCTTGAAGCGATTTATCAGTCTGCAAAATCAGGCAAAGCAA
TTTACTTTGAATAACATCATACGGTAAGGAGGCACATCATGACAAAATTAAAAGTTGGTGTGATAGGTGT
TGGTGGTATTGCACAAGACCGTCATATTCCAGCATTGCTGAAACTCAAAGACACAGTCTCATTAGTTGCA
GTACAAGATATTAATACAGTGCAGATGATTGATGTTGCGAAGCGCTTTAATATACCTCATGCAGTTGAGA
CACCTAGCGAGCTGTTTAAACTTGTTGATGCGGTGGTCATTTGTACACCTAATAAATTCCATGCTGATCT
TTCTATAGAAGCATTGAACCATGGTGTCCATGTATTGTGTGAAAAGCCAATGGCGATGACGACGGAAGAG
TGTGATCGCATGATTGAAGCGGCTAATAAAAATCACAAATTATTAACTGTCGCATATCATTATCGTCACA
CAGATGTGGCAATTACTGCTAAAAAAGCAATTGAATCAGGTGTGGTTGGTAAACCTTTAGTAGCACGTGT
ACAAGCGATGCGTAGGCGTAAAGTGCCTGGCTGGGGTGTTTTTACCAATAAAGCGTTGCAAGGTGGCGGT
AGTTTAATCGATTATGGTTGCCACTTGTTAGACTTATCTTTGTGGCTACTAGGTAAAGATATGGTGCCGC
ATGAAGTGCTAGGAAAAACATATAATCAATTGAGCAAACAACCGAATCAAATTAATGATTGGGGAACATT
TGATCATACTAAATTTGATGTCGATGATCATGTTACTAGTTATATGACATTTGCCAATCGAGCAAGCATG
CAGTTTGAATGTTCGTGGTCTGCAAATATCAAAGAAGATAAGGTTCACGTTAGTTTATCAGGAGAAGATG
GCGGTATCAATTTATTTCCATTTGAAATATATGAGCCCCGCTTTGGAACTATTTTTGAAAGCAAAGCTAA
TGTTGAGCATAACGAAGACATTGCTGGTGAGAGACAGGCGCGTAACTTTGTCAATGCGTGTTTAGGGATA
GAAGAGATTGTGGTGAAACCGGAAGAAGCACGCAATGTAAATGCCCTTATAGAAGCGATTTATCGTAGCG
ATCTTGATAACAAGAGCATACAACTTTAATGATTATCATATATGATACAAAATTCTCAATATAAAAAGAA
GGAGTGCTTTTCAATGAAAATAGGTGTATTTTCAGTATTATTTTACGATAAAAATTTTGAAGATATGTTA
GATTATGTCTCAGAATCTGGATTGGATATGATTGAAGTTGGAACAGGTGGTAACCCAGGAGATAAATTTT
GTAAGTTAGATGAGTTGTTAGAAAATGAAGACAAGCGCCAAGCATTTATGAAGTCAATCACAGACAGAGG
CTTACAAATAAGTGGTTTCAGTTGTCATAACAATCCAATTTCTCCAGATCCGATAGAAGCGAAAGAAGCC
GATGAAACGTTACGTAAAACAATCCGTTTAGCAAATCTATTAGACGTGCCAGTTGTTAATACATTTTCTG
GCATTGCAGGATCAGATGATACCGCTAAAAAGCCTAATTGGCCTGTTACACCTTGGCCAACAGCCTACTC
TGAAATTTATGATTATCAGTGGAATGAAAAGTTGATACCATATTGGCAAGATTTAGCTGAGTTTGCAAAA
GAGCAAGATGTAAAAATTGCCATAGAGTTGCATGCAGGATTTTTAGTGCATACACCATATACAATGTTGA
AGTTACGTGAGGCTACAAATGAATATATCGGTGCTAACTTAGATCCTAGTCATCTATGGTGGCAAGGTAT
TGACCCAATTGCTGCGATTCGCATATTAGGCCAAGCAAATGCAATTCATCACTTCCATGCTAAAGATACG
TATATTAATCAAGAAAATGTAAATATGTATGGTCTAACTGATATGCAACCATATGGTAACGTTGCGACAA
GAGCATGGACATTCCGTACAGTTGGTTATGGACATAGTCCATATGTATGGGCAGATATCATAAGTCAACT
TATTATTAATGGATATGATTATGTATTAAGTATTGAACATGAAGATCCTATTATGTCAGTAGAAGAAGGT
TTCCAAAAAGCTTGTCAAACTTTGAAATCTGTTAATATTTACGACAAGCCAGCAGACATGTGGTGGGCAT
AATACGAACTCGAGGTTAGTCTGAAGTTTGTCTGAAGTAAGACTGGTGGCAGTGTTGAATAAATGCATAT
GTCGCCAAGCCATTGCCAAAAATTTCACACCTTAAATCAAGTCATTGTTTGTAAAGAAGGTGTACTTTAT
ATAAGTATATAGCGATGGTCATACCCATTCACAGTAACAATCCTCACCATTGAAAAGAGTATATAACCTT
TTCAATAGTGAGGTATATGATAATAAAAAAAAGCCTGTTGTCACAATGGTCATAGACACGACATACTTTA
AAGGTTTCTGAATATAATATTTCAGAATGCACTTTAAAGATGGACGTCGATGTAGACTAAAGTGATGACA
GGCTTTCATCTTTTTAAATATTCATTAATTTCTCTTCTTGTTTAATACGTACATATAAGAAATACGCATA
CGGTACTAATAAAATAGTTGTATATGTTGCGTGTGTTAATAATAATACACCGATTAATTCAGGAATGATG
TTTAAGAAGTAATTTGGGTGTTTTGTAATTTTATATAATCCAGATTTAATAATAGGATGGTTAGGTAAAA
TGAATAATTTTAATGTCCAAATACCACCTAAAGTTTTAATAACCATAAATAACATGATATAAGCAAAGAT
TAATATAACTAAGCCAATACCATTTGCAAAGCTAAATGTATCTTTATTAATAAATGCCTCTACACCAGCC
AATACATAAATTAAAACGTGTGTTATTGCTAAAAACTTCGAATTTTTAACGCCATATTCAACTGCACCGT
CTGCTTTTAATTGTTTTGAGTGATTAATAGATATCTTTAAGCTGACAAGTCTGATACAGAAAAAGATAAG
TAATATAGATAGAATCATGATGTCCTCCGTCATTATGTCATATGTATAAGCGTTGATTTTGACAACATAA
AGTATTTTATAGATAAAGCTTGTCAAATACTATTAACTATTTATTAATTTTAGTACATAAATATGTTTCT
AAGTATGTGTTTATGTTCAGTATTTTGGATAATTTAATAATTTTAAGGATATTAAGCGCTTACACCGACG
TGATATATTTGGCTTAACGAAAATGATTGAGGTGACAGAGATGAACTTTTTTGATATCCATAAGATTCCG
AACAAAGGCATTCCATTATCGGTACAACGTAAATTATGGCTTAGAAACTTCATGCAAGCTTTCTTCGTAG
TGTTCTTTGTTTATATGGCTATGTATTTAATTCGAAACAACTTTAAGGCGGCACAACCGTTTTTAAAAGA
GGAAATTGGATTATCTACATTAGAACTTGGTTATATCGGATTAGCATTTAGTATCACGTACGGTTTAGGA
AAAACATTACTTGGATATTTTGTCGATGGACGTAACACAAAACGTATTATCTCGTTCTTACTTATCTTAT
CTGCGATTACAGTTTTAATTATGGGATTTGTTTTAAGTTACTTTGGTTCTGTAATGGGATTATTAATTGT
ACTTTGGGGACTTAACGGGGTGTTCCAATCAGTTGGTGGACCTGCAAGTTATTCAACGATTTCAAGATGG
GCGCCAAGAACGAAACGTGGCCGATACTTAGGATTCTGGAATACATCACATAATATCGGTGGTGCCATAG
CAGGTGGTGTTGCACTTTGGGGTGCTAATGTATTCTTCCATGGAAATGTTATAGGGATGTTCATTTTCCC
ATCGGTGATTGCATTACTTATTGGTATCGCAACATTATTTATCGGAAAAGATGATCCGGAAGAATTAGGA
TGGAATCGTGCTGAAGAAATTTGGGAAGAGCCGGTCGATAAAGAAAATATTGATTCTCAAGGTATGACGA
AATGGGAGATCTTTAAAAAATATATCCTGGGAAATCCTGTTATATGGATTCTATGTGTTTCAAACGTCTT
TGTATACATTGTACGAATCGGTATTGATAACTGGGCACCGTTATATGTGTCAGAGCATTTACACTTTAGT
AAAGGCGATGCAGTTAATACGATATTCTACTTTGAAATTGGTGCATTAGTTGCAAGTTTATTATGGGGCT
ACGTATCAGACTTATTAAAAGGTCGTCGTGCAATTGTAGCTATTGGCTGTATGTTTATGATTACATTTGT
TGTCTTATTCTACACAAATGCTACAAGTGTCATGATGGTTAACATTTCATTGTTTGCATTAGGTGCGTTA
ATCTTTGGTCCGCAATTATTAATTGGTGTATCATTGACTGGTTTTGTTCCTAAAAATGCCATCAGTGTAG
CAAACGGAATGACAGGTTCATTCGCGTATCTATTCGGTGACTCAATGGCGAAAGTTGGTTTGGCGGCTAT
TGCTGATCCAACACGTAACGGTTTAAACATCTTTGGATATACATTAAGTGGATGGACAGATGTTTTCATC
GTCTTCTATGTTGCATTATTCCTAGGCATGATTCTATTAGGAATCGTTGCTTTCTATGAAGAAAAGAAAA
TTAGAAGTTTAAAAATTTAATATAAATCGGATTAAAAGTATCGCCAATCTATTGCAATATAGTTGGCAAT
CCTGCCCCGACGGCATGTGCGTGAAGAGATGAAAGATACTGCTTCTACCCTTGCAAATATATCATCTCTA
TGTCTCGGGGCAGATCATAATTCCCTGTTATGAAGTATCCTTATTTGCCCGACTTAGGGTGACTCAATGA
ATTTACTCCTTACAATAAAGACATATAGCGGTGTCAATATTGTAGGGAGTATTGTTTTATATTTAAACTC
TCTAAAAAGCGGACTGAAAGAAAAGTGAAAACTTCTCTATCAGTCCGCTTTTTCATAGAACAAAATGGAG
GCGCCATAATCATTAGTTATGTGCTAATCTATTTTGCTTGCTTACAATAATCACTTGGCGACATTTGTAA
ATATTTTTTAAAATGATAGCTAAACATTTTATACTCTGAAAAGCCTACTTTGTCTGCAATTTCATAGTGT
TTGTAATGTCGATCTAACAATTGCAGAGATTGTAAAATACGATAGCGATTTAAATAATCGACAATTGTAA
TACCAACATGATCTTTAAATGTTCGCATCGCATACGATTCACTAACATCGATATGTTGAATTAAATCTGA
AACAGTCACTTTCGTTTGATAAGATTGCTTAATTTGATCCACAATCTGGTTTACATAATAATCATCGTAT
TCTACTTTTAATAGTGGTTGGAAGGCATCATGACAAGATGCTAAGCTACGGCCGTTCTGTGATTGTTGCT
CTAATAAGGTACGGACAAGTCTTCCTAAAATAACTTCTAATTGTGCATGGTCTACTGGTTTTAATAAATA
ATCAAGAACATGATGTTGAATGCCGGCTTTCATATATTCAAAGTCATCGTAACTCGATAATATGATGACA
TTACAATCTAGATGCGCAATATCATTGAGTAAATCGACGCCATTTTTACGTGGCATACGAATATCAGTAA
TTACTAATTCTGGCTGATGTTGTTGAATTAGTGATAATGCTTCAACACCATCTTTAGCAGTGTATATTGT
ATTGAAATGATAGTCTCCCCAAGGAATGATTTGCTTTAATCCTTCTCGAATAATTCGTTCATCATCACAA
ATAACTACCTTAAACATCTACATTCCCCCTTGAAAGTGGTATTTTATAACAAATTAACGTACCTTGATTA
CGCTTTGAAAAAATATGGAGTCGTGCATGTGAACCATATTGAATCATTGCTTTATTGTGTAAATGATTTA
ATCCCAAATGCTTAGTATCAAATACATCATTATTAAGAGATTGGCGTACATATTGCAGGCGAGATGACGA
CATCCCGATACCATTGTCGCAAACTAAAACATGTAAATTCTGACGTGCCAATGTCAGGCGTATAGTAATG
TCCAATGACTCAGTATCTCTACCATGTTTAATAGCATTTTCTATGAGTGGCTGAAGCATCATTTTACCAA
TTGTCTGGTGACGCGCTTCTTCAGAACTTTCAATATGGAGCTTAATCATGTCATCAAAACGGATGTTTTG
TATTGCAACATACTGTTCAATGTAGTTCAACTCTTCGTTTAATTCCACTGTATGTGAGTTTGTACGTAAT
GAGTAACGTAACATTTGCGATAATTGTTGGACCACAGTTTGTGCTAATTTCGGAGATAACGTAATTAAAT
ATTGTATTGTTTGCATCGTATTGAATAGGAAATGAGGCTGGAATTGGCGTTCTATTTCCTTTAACTGAAT
ATCACGCAAGCGACGTTCTGTATGCTCGATAGAATGGATCAGTTGCTCATTTGATTCAAATAAATCGTAA
ATATAATTATTAATTTCTTCTAGTTCACTGTTGTTTTTTAAAGGCGTATATGTACCTAGATGACGATTTT
TGGCATAGTAAATTTTTTGAATAATCGTTTCGATATCTTTTGTTTGTCGTTTAGCCATATTATCTGCGCT
AATGAAACCAAATATTACTAGTAAAACAAGAACTACGGCCATAACAATTAACAACGTGATACCATCTTCA
ATGTTTTCATGTATATCTTTATAAATAATGAGACGATGGTCAGCATGGTTTAATTTTACAGATTCATTCA
TAAATCCGAATTGTTGTGGTCTATACTTTTCACCTATAGTAAAACGGTCATCGTTGGCGTATAAAATATT
GTCATATTGATCAACGATAAGTGCGAATTGTCGGTTATCTTTCTTAATTTCACTTAAACGTGGGGTGTTA
GCCATATAAATTTTAAGCATATATGTACTATTTTTGAATTTAAGCTGATGCGTTGAAAATAAATACATAT
TTTTAGTGTTTAAATGTTCATAATTATTGGTTATAAACTGATTTGGTCCAGATAATTCATAATAAAGTGT
TGCGGGCTGTTGGTGTATTAATTTTAATAATTCACGTTTTGTAGCGGTCACATCATGATGATTTGTTAAA
TCGAGCTCTTGAAACGAATTATTATGCTGTGTAATAAATGTCTGAATCTGCTTTTCAGTATGATGTAAAG
ATGACTGACTTTCATCAACATGTTGATGAATCGTACGATGCTCAATCCAAATATAGATGGCATAGAAGCT
TACTAGTCCAATAATAATGACTAAAAATACTGGAAAAATAGTAGACGCAAATAACGATCGTCTTAATTGA
TGTCTATAAGGTTTGTATGCCGTCATTGAATCATCTCCAAAAATTTATGATGTGGAATATCCGGTAATTT
AGATTTCGGTATTAAAGGTATGTTCTTAAGATTTTCGATAGACTGATCGCTTTGTTCACTAACATCCTTT
CGAATTGACTTGGCATCGAACTCTGCAACTAATCGTTGTTGTACTGAGCGGCTTGTTAAATATTGCACTA
ACTTTTTACGCTTAGGATGAGGGTGTGCATTTTTAACTAAAGCAATACCATCAACATTTAACATTGTTCC
TTCAATTGGATAAACGATTGATACAGGATAACCTTTGTTTTTCCATGTGCGTGCATCTTGTTCGTAGCTT
AGACCTGCGTAATATTTACCTTTTGCAACATCTTCAATGACTTTAGACGTCTTTGACAGTTGCATCGCAT
GGTTTTGGAATTGATGCACATCACTTACTCGATGATGCATGCTATAAATAGCACGCATATGTTGATAGCC
TGTCGTTGTTGTATTTGGATTTGAGTACGCAATTTTACCTTTAAGTATAGGTTGTAATAAATCTTGATAA
CCTCGAATCTTAATATCTCCTTGTAAATCTGAATTCACTACTATAACTGTTGGCATTAATAGAAAACTAG
TAACATATTTATTGTTCGAGCGATAATCCTCTAATTGCTGTGTTACAGATGTATCTTGATAGGGAACAAA
ATCTTCTGGATGATCAATTGTTTCTGACAACACACCACCCATAAAGACATCACCACGCTCCGAAAAATCT
TCGTTATGCAAGTTTGAAAGCAGTACTTGAGTAGATCCGTGTTTAATTTCAATTTTGACATGCTCTTGTT
TTTCAAATTCATTTAAAATTGGACGAATCAAGTTTGATTGATACGGAGAATAAACTGTTAATACATTTTT
ATCGGATTCAGAGTGACGCGTATTAGCGCATGCTGATAAAAAAATGAGAAATAATAGCAAGATATAAATT
TTTGATTTCATGATATCCCATCAATTCTATGTATATTTTAATACAATAATTTTAGCAATAAATGACGCAT
AAGTAATGTTAAATATTTAGAAATGTTTATAGATGACTTGTTAAGACGTTGCAAATGTTGTGATAGCACA
AAATTTTTGTTTGTCAAGACGATTTACCGAGGCTGTAAAATCAAACTGTTATATTTTATTTGTAGCTGTT
ATATAAAAATCGGCAAGATATTGAACGGTTCAAAAGTGAATTTTTACGTCAATAAAAGTATTTAATCCAG
TCTCTTCATATATAAAAGTAAATCTTTCTAAGTGTTGATTTAACGCTTATCAACAATCATTTTTTATAAA
CAAATATATACTCCTAAATTAACTTTCAAAGCAATGAAAATAGTGAACATTATAACTGTTGTGTAACAGA
ATGCAATTAGCATATTACTGTTACACAAATTAGTACAGTTTCTATGTTTTGACATACATTTGATGAAAAT
TGTACATAATTTATGTGAAAAAAATCACAACAAACATGCTACAATGACTATGAAAACGTTAACATAGCAT
TTCAAATTCACAACATTATACAGATGGAGGCGTTTAGTATGTTAGAAACAAATAAAAATCATGCAACAGC
TTGGCAAGGATTTAAAAATGGAAGATGGAACAGACACGTAGATGTAAGAGAGTTTATCCAATTAAACTAC
ACTCTTTATGAAGGTAATGATTCATTTTTAGCAGGACCAACAGAAGCAACTTCTAAACTTTGGGAACAAG
TAATGCAGTTATCGAAAGAAGAACGTGAACGTGGCGGCATGTGGGATATGGACACGAAAGTAGCTTCAAC
AATCACATCTCATGATGCTGGTTATTTAGACAAAGATTTAGAAACAATTGTAGGTGTACAAACTGAAAAG
CCATTCAAACGTTCAATGCAACCATTCGGTGGTATTCGTATGGCGAAAGCAGCTTGTGAAGCTTACGGTT
ACGAATTAGACGAAGAAACTGAAAAAATCTTTACAGATTATCGTAAAACACATAACCAAGGTGTATTCGA
TGCATATTCTAGAGAAATGTTGAACTGCCGTAAAGCAGGTGTAATCACTGGTTTACCTGATGCATACGGA
CGTGGACGTATTATCGGTGACTATCGTCGTGTAGCTTTATATGGTGTAGATTTCTTAATGGAAGAAAAAA
TGCACGACTTCAACACGATGTCTACAGAAATGTCAGAAGATGTAATTCGTTTACGTGAAGAATTATCAGA
ACAATATCGTGCATTAAAAGAATTAAAAGAACTTGGACAAAAATATGGTTTCGATTTAAGCCGTCCAGCA
GAAAACTTCAAAGAAGCAGTTCAATGGTTATACTTAGCATACCTTGCTGCAATTAAAGAACAAAACGGTG
CAGCAATGAGTTTAGGTCGTACATCAACATTCTTAGATATCTATGCTGAACGTGACCTTAAAGCAGGCGT
TATTACTGAAAGCGAAGTTCAAGAAATTATTGACCACTTCATCATGAAATTACGTATTGTTAAATTTGCT
CGTACACCTGATTACAATGAATTATTCTCTGGAGACCCAACTTGGGTAACTGAATCTATCGGTGGTGTAG
GTATTGACGGACGTCCACTTGTTACGAAAAACTCATTCCGTTTCTTACACTCATTAGATAACTTAGGTCC
AGCTCCAGAACCAAACTTAACAGTATTATGGTCAGTACGTTTACCTGACAACTTCAAAACATACTGTGCA
AAAATGAGTATTAAAACAAGTTCTATCCAATATGAAAATGATGACATTATGCGTGAAAGCTATGGCGATG
ACTATGGTATCGCATGTTGTGTATCAGCGATGACAATTGGTAAACAAATGCAATTCTTCGGTGCACGTGC
GAACTTAGCTAAAACATTACTTTACGCTATCAATGGTGGTAAAGATGAAAAATCTGGTGCACAAGTTGGT
CCAAACTTCGAAGGTATTAACAGCGAAGTATTAGAATATGACGAAGTATTCAAGAAATTTGATCAAATGA
TGGATTGGCTAGCAGGTGTTTACATTAACTCATTAAATGTTATTCACTACATGCACGATAAATACAGCTA
TGAACGTATTGAAATGGCATTACATGATACAGAAATTGTACGTACAATGGCAACAGGTATCGCTGGTTTA
TCAGTAGCAGCTGACTCATTATCTGCAATTAAATATGCACAAGTTAAACCAATTCGTAACGAAGAAGGTC
TTGTAGTAGACTTTGAAATCGAAGGCGACTTCCCTAAATACGGTAACAATGACGACCGTGTAGATGATAT
TGCAGTTGATTTAGTAGAACGCTTCATGACTAAATTACGTAGTCATAAAACATATCGTGATTCAGAACAT
ACAATGAGTGTATTAACAATTACTTCAAACGTTGTATACGGTAAGAAAACTGGTAACACACCAGACGGAC
GTAAAGCTGGCGAACCATTTGCTCCAGGTGCAAACCCAATGCATGGCCGTGACCAAAAAGGTGCATTATC
TTCATTAAGTTCTGTAGCTAAGATCCCTTACGATTGCTGTAAAGATGGTATTTCAAATACATTCAGTATC
GTACCAAAATCATTAGGTAAAGAACCAGAAGATCAAAACCGTAACTTAACTAGTATGTTAGATGGTTACG
CAATGCAATGTGGTCACCACTTAAATATTAACGTATTTAACCGTGAAACATTAATAGATGCAATGGAACA
TCCAGAAGAATATCCACAGTTAACAATCCGTGTATCTGGTTACGCTGTTAACTTCATTAAATTAACACGT
GAACAACAATTAGATGTAATTTCTCGTACATTCCATGAAAGTATGTAACAAAATTTAAGGTGGGAGCACT
ATGCTTAAGGGACACTTACATTCTGTCGAAAGTTTAGGTACTGTCGATGGACCGGGATTAAGATATATAT
TATTTACACAAGGATGCTTACTTAGATGCTTGTATTGCCACAATCCAGATACTTGGAAAATTAGTGAGCC
ATCAAGAGAAGTCACAGTTGATGAAATGGTGAATGAAATATTACCATACAAACCATACTTTGATGCATCG
GGTGGCGGTGTAACAGTCAGTGGTGGCGAACCATTGTTACAAATGCCATTCTTAGAAAAATTATTTGCAG
AATTAAAAGAAAATGGTGTGCACACTTGCTTAGACACATCGGCTGGATGTGCTAATGATACAAAAGCATT
TCAAAGGCATTTTGAAGAATTACAAAAACATACAGACTTGATATTATTAGATATAAAACATATTGATAAT
GACAAACATATTAGATTGACAGGAAAGCCTAATACACACATCCTTAACTTCGCGCGCAAACTGTCAGATA
TGAAACAACCTGTATGGATTCGACATGTCCTTGTGCCTGGTTATTCTGATGATAAAGACGATTTAATTAA
ACTAGGGGAATTTATTAATTCTCTTGATAACGTCGAAAAGTTTGAAATTCTGCCATATCATCAGTTAGGT
GTTCATAAGTGGAAAACATTGGGCATTGCATATGAATTAGAAGATGTCGAAGCGCCCGATGATGAAGCTG
TTAAAGCAGCCTACCGTTATGTTAACTTCAAAGGGAAAATTCCCGTTGAATTATAAATACAATTCAGACC
GAAAAGAAAGCATATGCAACTTCAAGAGTGAAGGGGCATATGCTTCTTTTTCAATTGAGTATTGAGTATT
AGCAAGACGTAGTAAGTATATGAGACAACTTCTACAATGGTTGAAGGAAGACGTTTTTGTAAGTAGCTAT
GCTGATAAAGAATGTGATGTCTTGTTAAAGGTGGGGTTCCAATATCATCATTTAGCTGATGTTGAATGGG
TTATTATTTGCTACTTGCATATGAATATGAGTCTTTTCAAATTTTTATTGACCCTGAGTAATGAAAAATA
TTAAGATGAAACTTAATATTAAAGCAATGCGGAGCGTGATTATGAAGAGAATTAGTAAAGATATATGGGC
AGTATTTAAATTACTGTATCAAAATAAAGGGCGTTTTAGCATTAATGCCTTACTATTGCAGTTAATCATG
ATTTTTATTAGTAGTACATACTTAATTTTACTATTTAATATGATGTTAAAAGTAGCTGGGCAAAGCCAAC
TTACGATTAACAATTGGACGGAAATCGTTAGTCATCCCGCCAGTGTGATACTTCTTATTATATTCATATT
AAGTGTTGCCTTTCTGATTTATGTAGAGTTTTCATTGTTAGTTTATATGGTTTATGCCGGCTTTGATCGA
CAGATTATTACATTTAAATCCATTTTTAAAAATGCCTTTGTAAATGTGCGTAAACTCATAGGTGTACCAG
TTATTTTCTTTGTCATTTATTTAATGTTAATGATACCCATTGCCAACCTAGGACTAAGTTCAGTATTAAC
AAAAAATATTTACATACCTAAATTTTTAACGGAAGAACTTATGAAAACGACGAAAGGTATAATCATTTAC
GGTACCTTTATGATTGCTGTATTTATATTAAATTTTAAATTAATATTTACTCTACCGTTAACGATTTTAA
ACCGCCAGTCGTTATTTAAAAATATGAGACTAAGTTGGCAAATTACGAAGCGAAATAAGTTTCGGCTTGT
TATAGAAATAGTTATATTAGAACTCATCATTGGTGCGATTTTAACATTAATTATTTCAGGAGCAACATAT
CTTGCTATTTGTGTAGATGAAGAAGGAGATAAGTTTTTAGTCTCATCAATTTTATTTGTTGTATTGAAAA
GCGCATTGTTCTTCTATTATTTATTTACGAAATTATCATTAATCAGTGTGTTAGTACTGCACTTAAAACA
AGAGAATGTATTAGACCAACCGGGCTTAGAATTTAAATATCCAAAACCGAAACGGAAGTCTAGGTTCTTT
ATAATTTCAATGGTGCTTGCAGTGACATGTTTTATCGGTTATAACATGTACTTACTTTACAATAATACTA
TCAATACAAATATCTCCATTATTGGCCATCGTGGTTTCGAAGATAAAGGCGTTGAAAATTCTATTCCGTC
ATTGAAAGCTGCTGCAAAAGCGAATGTCGAATACGTTGAGTTAGATACAATTATGACGAAAGATAAACAA
TTTGTTGTTAGTCATGATAACAATTTGAAACGTTTAACAGGTGTTAATAAAAATATTTCTGAATCTAATT
TCAAAGATATCGTCGGTTTGAAAATGCGTCAAAATGGACATGAAGCAAAATTTGTATCCTTAGACGAATT
TATTGAAACGGCTAAACAATCAAATGTGAAGCTACTAGTAGAGTTAAAGCCACATGGTAAAGAACCAGCA
GATTATACACAACGTGTTATTGATATTTTGAAAAAGCATGGTGTTGAACATCAATATCGTGTGATGTCTT
TGGATTATGATGTGATGACTAAGTTGAAAAAAGAAGCGCCATATCTCAAGTGTGGTTATATCATTCCGTT
GCAGTTTGGTCATTTTAAAGAAACATCATTAGATTTCTTTGTCATCGAAGATTTTTCTTATTCGCCAAGA
CTTGTTAATCAAGCGCACTTGGAAAATAAAGAAGTCTATACTTGGACTATTAACGGCGAAGAAGATTTAA
CGAAATACTTACAAACCAATGTTGATGGTATTATCACAGATGACCCAGCATTAGCTGATCAGATTAAAGA
AGAAAAGAAAGACGAAACATACTTCGATCGTTCTATAAGAATTTTGTTTGAATAATATAAACAAAGACCT
CTAAAGTTATCAAGATGATACCTTCAGAGGTCTTTTTAATGTTGCCATCTATGGGATAGGCAATCGTTTC
ATTCGTTTATATTCATATGACAAGTATTTGTATGGCAATTTGGCGTCACAAACACTTACATGATTTATTG
GTGAATTATTAATTGTTTTGTGAATGCAAAGGGTTAGAAATTGAATTGTAAATACTTTCTAATCTTTGTT
TCGCTTTAGTCATTTGATCCAAATTTTTAGTGCGTATAGCGGATTTTGCAATATAGTGCGCAGCTAAAAT
ATCGCGTTTTTGAAACGCATCTAAATTTAGGTACGATAATTTATTTAAGTCAGTGTTTGCTATTAATTCA
TGTAATTGATCTACAAGCGCTTGATGTTGATACGTATGTGATGTAGTTTCAGATTTGCTTGCTAATTTAA
TACCAGTCGTATCAAGGAGCGCCGCTTTAATACCAGCAACTAAATATGTTTTGATTTTCATTTGTGTTGT
CATGCTTTGTTACTCCTTTGATGTACATTAATCAAAAAAATTATACACTATTGTATATTGCAAAGCTAAT
TAACTATAACAAAAAGATAGTTAATGCTTTGTTTATTCTAGTTAATATATAGTTAATGTCTTTTAATATT
TTGTTTCTTTAATGTAGATTGGGCAATTACATTTTGGAGGAATTAAAAAATTATGAAAAAGCAAATAATT
TCGCTAGGCGCATTAGCAGTTGCATCTAGCTTATTTACATGGGATAACAAAGCAGATGCGATAGTAACAA
AGGATTATAGTGGGAAATCACAAGTTAATGCTGGGAGTAAAAATGGGACATTAATAGATAGCAGATATTT
AAATTCAGCTCTATATTATTTGGAAGACTATATAATTTATGCTATAGGATTAACTAATAAATATGAATAT
GGAGATAATATTTATAAAGAAGCTAAAGATAGGTTGTTGGAAAAGGTATTAAGGGAAGATCAATATCTTT
TGGAGAGAAAGAAATCTCAATATGAAGATTATAAACAATGGTATGCAAATTATAAAAAAGAAAATCCTCG
TACAGATTTAAAAATGGCTAATTTTCATAAATATAATTTAGAAGAACTTTCGATGAAAGAATACAATGAA
CTACAGGATGCATTAAAGAGAGCACTGGATGATTTTCACAGAGAAGTTAAAGATATTAAGGATAAGAATT
CAGACTTGAAAACTTTTAATGCAGCAGAAGAAGATAAAGCAACTAAGGAAGTATACGATCTCGTATCTGA
AATTGATACATTAGTTGTATCATATTATGGTGATAAGGATTATGGGGAGCACGCGAAAGAGTTACGAGCA
AAACTGGACTTAATCCTTGGAGATACAGACAATCCACATAAAATTACAAATGAACGTATTAAAAAAGAAA
TGATTGATGACTTAAATTCAATTATTGATGATTTCTTTATGGAAACTAAACAAAATAGACCGAAATCTAT
AACGAAATATAATCCTACAACACATAACTATAAAACAAATAGTGATAATAAACCTAATTTTGATAAATTA
GTTGAAGAAACGAAAAAAGCAGTTAAAGAAGCAGATGATTCTTGGAAAAAGAAAACTGTCAAAAAATACG
GAGAAACTGAAACAAAATCGCCAGTAGTAAAAGAAGAGAAGAAAGTTGAAGAACCTCAAGCACCTAAAGT
TGATAACCAACAAGAGGTTAAAACTACGGCTGGTAAAGCTGAAGAAACAACACAACCAGTTGCACAACCA
TTAGTTAAAATTCCACAGGGCACAATTACAGGTGAAATTGTAAAAGGTCCGGAATATCCAACGATGGAAA
ATAAAACGGTACAAGGTGAAATCGTTCAAGGTCCCGATTTTCTAACAATGGAACAAAGCGGCCCATCATT
AAGCAATAATTATACAAACCCACCGTTAACGAACCCTATTTTAGAAGGTCTTGAAGGTAGCTCATCTAAA
CTTGAAATAAAACCACAAGGTACTGAATCAACGTTAAAAGGTACTCAAGGAGAATCAAGTGATATTGAAG
TTAAACCTCAAGCAACTGAAACAACAGAAGCTTCTCAATATGGTCCGAGACCGCAATTTAACAAAACACC
TAAATATGTTAAATATAGAGATGCTGGTACAGGTATCCGTGAATACAACGATGGAACATTTGGATATGAA
GCGAGACCAAGATTCAATAAGCCATCAGAAACAAATGCATATAACGTAACAACACATGCAAATGGTCAAG
TATCATACGGAGCTCGTCCGACACAAAACAAGCCAAGCAAAACAAACGCATATAACGTAACAACACATGG
AAACGGCCAAGTATCATATGGCGCTCGCCCAACACAAAACAAGCCAAGCAAAACAAATGCATACAACGTA
ACAACACATGCAAACGGTCAAGTGTCATACGGAGCTCGCCCGACATACAAGAAGCCAAGTAAAACAAATG
CATACAATGTAACAACACATGCAGATGGTACTGCGACATATGGGCCTAGAGTAACAAAATAAGTTTGTAA
CTCTATCCAAAGACATACAGTCAATACAAAACATTACGTATCTTTACAACAGTAATCATGCATTCTATGA
TGCTTCTAACTGAATTAAAGCATCGAACAATCGGAAGCATATTTCTAAATTATTTATTCATTATAGTCTT
AAACATAACATGACCTAATATATTACTAACCTATTAAAATAAACCACGCACATCTAAGTGATATACGACA
ATCACAGCAATAATAATTGCTTTAGAAAGTCGTGCCGAACTGGAACTTACAAGTCTAGTTCGAACACACA
CTGATGTGAGTGGTTTTCTTTATTTTAAACATGAACAATCAGATAAGTTACTAGCATTAGCAAATATTAT
TAAATCAAAGGGCTTCGATTCATAAAATTTAAAACAATGATTAAAATTAGACGTGTAAATGTTAAATTCT
AAAACGGAAATAACCACCATCCCATTAAACCACTTTTTTGTTCAATCACTATATTTCACACAGCTTCATT
AATAAAACGAAATTGCTTCAACCCGCTTCAACTTCAACTGGCTTCAACTTCAGCCTACTTCATTCAATAA
CAAAACGAATCCGCTTCATCCAAAATCAACCATTCTAACGCACATATTCAAATATAGCAGCTGCACCCAT
GCCGACACCAATACACATCGTAACCATGCCGTAACGGCTATCGGGACGTCTACCCATTTCATTAAGTAAA
CGCGCGGTTAACATTGCGCCTGTAGCACCTAATGGATGACCTAAAGCAATAGCGCCACCATTCACATTCG
TACGTGATATATCTAGACCTACTTCTTTAATAGATGCAATCGTTTGAGAAGCAAATGCTTCGTTCAATTC
GATCAAATCAATGTCTTCAACAGATAGATTGCTGAGTGACAATACTTCAGGAATCGCATATGCAGGCCCA
ATACCCATAATTTTCGGGTCAACGCCTACTGCCTTAAAACCAACGAATCGTGCAATAGGTGTCACGCCGA
GTTCTTTCACTTTATCTCCAGACATTAAAACTACAAATCCTGCACCATCAGAAAGTGGGGCAGATGTTCC
TGCAGTCACAGTGCCGTCAGCTTTAAATACTGTACGTAATTTGGCTAATGCCTCCATCGTGGTGTCAGGG
CGTATAAATTCATCTTGGTCAAAGATATTTGTGTGTACTTTTGGTCCTGCGTTTGTATATTCAACTGAGT
TTACTTGTATTGGAATAATTTCATCTTTGAACCGACCATCACGTTGTGCGTCATAGGCACGTTGATGACT
TCTGACAGCATAAGCATCTTGATCTTCACGTGATACGTCAAATTGGGATGCTACATTTTCAGCAGTTAAA
CCCATAGGATATGACGCACCTATATCATCATATTGTAAGGTTGGATTGTTTGTGGGCTCGTTGCCACCCA
TTGGTACGGCACTCATCAATTCAACGCCACCAGCTACAAGTATATCTCCTTGACCAGCCATAATTTGATT
GGCTGCAATCGCGATGGTTTGTAATCCTGATGAGCAGTAGCGATTCACTGTTTGACCCGGTACCGTGTCA
GATAATCCCGCACGCAATGCAATCGTTCGTGCAATGTTTTGGCCTTGTAATCCTTCTGGAAAAGCCGTAC
CAACAATGACATCTTCAATCATATTCTTATTGAATTTTCCGTCAATACGTTTCAATACGCCTTGTAATAC
TTTGGCTGCGACATCATCAGGTCTTTCGTGGAATAATGCGCCTTGCTTTGCTTTCGCTGCGGCTGAACGC
CCATAAGCTACAATGTATGCTTCTTGCATGGTTATCATCCTCTCTTAATGACTATCTTTTAATTACGTAA
TGGCTTACCAGTTTTTAACATATGTGCAATTCTTTCATATGATTTTTTAGATTTTAGTAAGTCAATAAAG
CCAATTTTCTCCAACGATTGAATGTAACGTTGATTGATAAATGTATTTCTTGGTAAATCACCACCCGCTA
AAATTGTGGCGATATTTAAGGCAATATGATAATCATGGTCGCTAATAAAATGACCCCGTCTTTGCGCATC
TAATTGTCCTTGGATCAATGCTTTGAAGTCTTCACCTAAAGCGATATATTGATGTCTAGGATTCGGAATA
TAGTTTGTTTCTGCTTCATATTTCGCACGTTTGAGCGCAACTTCGACACGTTGTGCTGTATTGAAAATAA
TCGTATCTGTATCACGTAAATAACCATAACGACGTGCCTCAAAGGCATTTGTAGAGACTTTCGCAAATGC
GATATTCGTCAGTACTTTTGTCATGGAAGTTTGTTTGTCATCAAACTTATGCGATGTGCGTAATATGCGA
TCAGCCATTTCTGCAAGGCCACCGCCACTCGGTAATAAGCCAACACCTGCTTCAACAAGACCGATATATG
TTTCACTTGCAGCGACAACAATAGGTGAGTAAAGTACAAGCTCACAGCCACCGCCTAAGGCACGACCTTG
AACAGCTGTGACTACTGGTTTCAAACTATACTTCAAACGATTAAAGCTATAATGTAATTTATCAATTGAT
TGTGCAACGACATCATCTACAAGACCGTCTTCATGCGCCTTTTTCATTAAGAAAAGGTTAGCACCCACAC
TGAAATTGTTACCATCTGCATAAATAACCATACTTGTGTAATGGTCATTTTCCAGTAAATCAATCGCATC
AACTAACGCATCGTTGAATTCATCGGTAATGACATTATTTTTACTTTGTAATTTCAGTAACAGTTGATCA
TCATGAGTTACGGAAAGTTTGGCATCACCTTTATCCCAAAGTTCATCTTTTACGAAGTGAGAAATAGGTG
TTGCATATTCAATGGTCTCATCTTGTTTATAAAAGCCACCATCTAAATCACTAATCCATTGTGGTAAGTC
TCCAAGTTCGTCTTCCATACGTGTTTTAACACGTTCGTATCCCATTGCATCCCATAATTGGAATGGACCA
AGTTTCCAGTTGAACCCCCAGACAAGCGCACGGTCTATGTCTCGGAAATCATCGGTAGCTTTAGGTACAT
TGATAGCAGAGTAATAGAAATTATTACGTAATGTCTCCCATAAAAATAGTCCCGCTTCGTCTTGCGCATT
GAATATGGTATCAAGGTTATGCACTAAGTCTTTATTAAATTCATTTAAAATTGGTAATTGTGGTTGCGAT
ACAGGTACATAATCTTGTTTTTCAACATCGTAAACAAGTCGAGCTTTAGTTTCTTTATCCTTTTTGTAAA
ATCCTTGTTTCGTTTTACGTCCGAGTGCGCCATTGTCAAACAACGTATTTACAATTTTGACATCATGAAA
ATAAGGTGTTTCTTCAGGTACTTGTTGCATGCCTTTAATTACAGACACTGCAATATCTAAACCGACTAGG
TCAGATAGCGCATATGTACCTGTTTTAGGACGACCAATCGCTTGCCCAGTTAAAGCATCCACATCTACAA
TGCTTATCTTGTGTTGCTCGGCGCGATACATAATATCATTCATTGTTTGCGTGCCGACTCTATTTGCGAC
AAAGCCAGGCACATCATTGACGACAATGACACCTTTACCTAACACATTTTGCGCGAAATTTTTTACATCT
AATATAATAGATTCCTTCGTGTGTGACGTAGGTATTAACTCCACTAATTTCATAATACGTGGTGGGTTAA
AGAAATGTAGACCAAAGAATCGTTCTTGATCCTTCTCGTTAAATGCTTGAGCAATCGCATTAATTGGAAT
ACCTGATGTATTTGTAGCGAATAAAGCATCTTCTTTAGCATGTTGTAGAACTTGTTGCCAAACAGCATGC
TTAATTTCAATATCTTCTTTGACTGCTTCGATATATAAATCAGCATCATCATTTACCAAGTCATCATCAA
AATTACCATATGTTAAATGACTCGCTAGATTTAAGTCGAATAGTAGCGGCCGTTTCTTATCTGTAATTTT
ATCGTAAGATTTTTTCGCAATGAGATTTGGATCGTTTTTGTCCACTACAATATCTAATAGTTTTACTTTA
AGTCCAGCATTCACAAAAAGTGCTGCCAGTTGAGCGCCCATTGTGCCTGCGCCAAGAACGGTTACTTTAT
TAATTGTCATAGTGATTCCTCCAATTTAGTTGAGGATAAGATAACCATTAAGATAATTGGAATAACGTTG
CTATTTTATAAAATTAATTAAGTATCTTTGACAGTCATCTTAGCCTCTTATTTAAGGAAAAAGCTTTATG
CTTAAAATAAGTCTTTTTTAGTGAAATTAATGCATCTCATATAATTATTTGCTATTTATACGAAAGCAGA
ATCTCCAGTCAAAGCGCGTCCAATTACTAAGGCATTAATTTCATGTGTACCTTCGTACGTGTAAATCGCT
TCTGCATCAGAGAAGAAACGTGCAATATCATAATCGTCAGCTAGTATGCCATTACCACCTGTAATACCGC
GGCCCATAGCTACTGTCTCACGCAAACGTAAGGCATTCATCATCTTCGCCGTTGAAGTTGCAACCTCGTC
ATATTCACCATGTGCTTGCATATTAGCTAATTGAGCACATGTTGCCATTGCTTGAGCTAAATTACCTTGC
ATCATTGCTAGCTTTTCTTGTATTAACTGATATTTACTAATTGGTTTGCCGAATTGCTTACGCTCAGTGA
CATAATCTAATGTGGCACGTAAAGCGCCAGCCATACCACCTGTAGCCATATAAGCAACGCCTGCTCTCGT
TGAATAAAGAATTTTGGCAATATCTTTAAAGCTTGTTATGTTTTGTAAGCGATCCGCTTCATCTACTTTG
ACATTAGTTAATTTAATTAGGGCGTTAGGAACAATGCGAAGTGCGATTTTATTATCAATGACTTCAATAT
CGACGCCATCTTGTTCTGGTCTGACTACAAAGCAATGGGGTTTGCCAGTTTCTTTATTTACTGCGAATAC
TGGAATGACATCAGATACATGTGCACCACCAATCCATTTCTTTTCACCATTGATAACCCAAGTATCGCCT
TGGCGTTCAGCGACTGTTTCAAGACCTCCCGCAACGTCCGAACCGTGTTCTGGTTCAGTTAAAGCAAAGC
ATGTACGCAGTTCATGTGACTGTAATTTAGGTACATATTTCGCAATTTGTTCTTTGCTACCTCCGAAATA
GAAAGTGTTATGCCCTAAACCTTGGTGAACACCGAGTAGGGTAGCTAAGGAAATATCAAATCGCGCGAGT
AGGTAAGACATGAAAAACTGAAATAGTTGACTAGGCATTTTGGCGTTTGGACGATCCTTGTAAAGTAATG
GATTGTTAAAATAATTTAATTCTCCCAGATCTTTAAAATAGTCCTCGGGTACAGTAGCGTCTATCCAATG
TTGATTAATATTTTCACGGTACTTACTTTCTAGCAATGAATCTACTTGTTGTAAAAATTCGACTTCACCG
TCTGTTAAACCTTTAGCAATACTAAGTACATCTTCAGGAAATAATGTTTTTAAGACCGTTTCTTTTTCAA
ATGTCATATAAATTCCTCCTAAAAATAATATGAATACTAATGTGAAATGCATTTAATTCAAAAACAACAC
GCTTTATTTGTAAACGCTTACACTAAATGTCAAAAATTTTTATCACCTTTAAAGTGTTTGCGAGACTTTG
TCATTCATCATTTGTCGAATCGCAAGTTTATCTGGTTTCTGCGTACTGTTTAACGGCATATGTGTCACTG
GTACATACATTCTTGGGACTTTATAACCTGCTAAACGACTTCGCATATGTTGATTTAAAATTTCAGCGTA
ATGAGGTTCATCTTCGCGAAGTATAATGGCTGCAGCAATTGATTCACCATATTTTGGATGATCATAGCCA
ACGACCACACACCGGTCTACTAGTGGATGCTCAGCTAAAGCATTTTCGACTTCGGATGGTAAGACATTTT
CGCCACCAGTTATGATTAATTCTTTTTTGCGGTCAATAATAAATATATCGCCATCGTTGTCCATCTTCGC
TAAGTCACCAGTTAATAAATATCGACCATGAAATGCTTTGGCAGTCTCTGCTGGTTTATTCCAATATCCT
GGCGTGACATTTTTAGCCTTAATTGCAAGTTCGCCAATCTCACCAGTAGGTACTTCCTCACCGTTATCAT
CAAGGATACGTGCATCAACGAACATGACTGCTTTACCAATACTCATTGGCTTACGTTTTGAATTTTCCGG
TGTATTAACAAGTACAAGAGGTGCTTCAGTTAAACCATAGCCGTTAATAATGTTTATGCCATATTGTTTA
AAAGCTGCTTGGATACTTGGTAATGGTTGTGAACCACCTTGGATGATATAATCCATAGCTCTAAAATTTT
CAGGATTAAAATTACTAGCACGTAGCGTACTATAATACATTGTCGGAATCATGATAATAAATGTAGGGTG
ATATTGTGCAATCATGTCATTCAATTCTTCGCCGTTAAAGTAACGTTGAAGAATAAGTGTGCCACCTGAC
ATTAATACTGGTAATACAGTATCGTTAAACCCTAAAACATGGAACATTGGTGTTGATACAATCGTAATAT
AGTTTGAATTGAACTTATACGTCAGCTCTAAGTTTGCACCGTTATGAACAAATGATTCATATGAGAACAT
CACACCTTTAGGTGATCCGGTTGTACCACTTGTATAAATTAATGCTGCAAGATCTTGTGGTTCAACAGGT
GTTGCTTGAAAAGGTTGGTGATAATCTGGATTTACGATTTCATCATATTGCGCCACATCAATATCCATAT
GCAATAAGTTTTGGTCAATATCGGTGAGTGAACTTAAATGTTTTTCAGCATAGAAGAGCAGTTTTAATTG
TGCATCTTCCACAATGGCTGCAATTTCTTTTGGGTTAAGCCGCCAATTCAATGGTAAAAAAACCGCACCT
GTTTTAAAACAAGCAAACAATAAATCTAATATTGCAATATCATTTGGCGCAAAAATACCGATAACATCGC
CTTTTTTAACACCTTGAGATGTTAAATAATGTGCCATATTATCAGCGCGTGCATTGAGTTGTTGGTATGT
CCAAGATGTTTGTTTTGCGTGATCAATAACGGCAGGCTTGTCATCATCGAAGTCTGAACGCGTTTTTATC
CAATCGAAATTCATTAGTATACCCCCTTTAGCTTCACTTTCATACTTTATGAATTGATTGTTTAAGTTGT
CCCCATTTTTCTTTGTAAATGCTGGTATCAATTAATTTTAAATGATCAGCAATAATTGGTTTAAAAGCCA
TTTGATTCAAAATATCTTTATGCAAATCAAGACCTGGTGCAATTTCAATTAGTTTCAAGCCTTGATTGGT
GAGTTCGAATACTGCACGATCAGTAACAAAATAGATTTCTTGCTCGAGTGATTGTGAATATTGTGCATTA
AAGTCGATATGGCTCACATCTGATACAAATTTCTGGTTTTGTCCTTCAGTTTCAATGTTTAATCGTTGAT
TATGGCATGAGACATGACTGCCAGCTACAAAAGTACCTGAAAAGATAATTTTATTTACAGATTGCGTAAT
GTCTATAAAGCCACCACATCCATTTAGTCGGTCATTGAAGTAAGACACGTTGACATTGCCGTATTGATCA
ACCTCAGCAAAGCTAAGATAGGCAACTGATACACCATTGTTATAAATAAAATCCCATGCTCGATCATGAG
GCATGCGCACATCTGCATTGTAATTCATACCAAAATGTTCACGACTCCCAACGAATCCACCGAAAATGCC
AACATCTAAAATCGGTTGCACATCATGTTCAACACATTCTTCATGCAATAAATTAGAGAGTTCATTATTG
ATGCCATAACCGATGCTAATTGTATCGCCATAAGTTAAAAACTGAGCAGCACGTCGGAGAATCAATTTGC
GACTATTAAAAGGTAATGCGGGTTCAGGTATTCCATCAATTCGTTCTTCTCCAGACAAGGCTGGTAAATA
ATGACTTTGAATTACTTGGCGGTGATTCTTTTCATCTTCTGTGACGTATACATAATCGACAAGATTTCCT
GGGATAACAACTTCATTCGGTTTTAGTTGATAGTCGTCAACTAAAGCTTTAACTTGTACAATAACTTTCC
CATGATTGGCTTTCGCGTTTAATGCGACATGATAACACTCGCTCAAGTACGCTTCTTGAGTTAAATAAAT
GTTACCTTGTTGATCTGCGTATGTTCCTCTCAGTAGTGCCACATCAACGCTAGGGAATGTGTAATGTAAG
TATGTTTCATCGTTGATGGTTACTAATGAAACTAAATCATCCGTTGTTCGTGTATTTACTTTACCGCCAC
CGTATCTAGGATCAACAGCTGTGTTTAATCCGATTTTAGTAATAACTCCAGGTAATAATTGATTACTCTG
ACGATAATGAGTTGCAATGATACCTTGTGGTAAAAAATAAGCTTCAATGTCATTATTTTTCATTGCTTGT
GCCGTTTTGGAAGAAGCCGTTAAAATACTCATAATGACACGTTTAATCATGCGACGTTCTATAAAATCAT
CTAAATCCGGTGCGGCACCTAAACTATGAATATCATTCGCTAATATAAACGTTAAATCATTGGGCGTATG
ATATGTGTCATGTTGCGCTAACACAGCACGTAGAACTTCGGCGGGTAAGTTGGCTACAGCTAATGCTGGT
AAACCAATCACATCACCATCTTTAATGATATGTTGTAAGTCGTGCCATGTGATTTGTTTCAAGCAAGTCA
CCTCCATCACATTTGATAAAATATAGCGTTTTTACACTTTGTGTAAACCCTTACAAGAAATATAACATAA
CGACGTTTAAAATCAATTAGAAATATCTTTTTATTCTGATAATAGACACAGTATAGACACATTTTGACGG
TCGATAACAATTGTAATATCAAGGGTTTGTAATGAATTGAATATCATTAAAATACTTATATAAAAATATT
GTTCGGAATATAAAAAGTTAAATAGGTTTTGATTTTTAAATATGAAATACAAAGTGCCCAATCGAACAAA
GTATTTATATTAAAATATGGAAAATCCATCAATATTAAATTAAAATAGTTTTATTATGAAAAGTGAAAGT
AGGTAAGTCTATGGAAGGTCTTAATCATCGAAGAAATACAGAAAAAGAAGAGACAACACAAACGCAATCA
GTTGCACCTAATACAGGTGAAGAGGGGATGTCATCAGCAAGTACACAATCAACTAAGACGTCCGACATAC
ATAATGAATCTATCGATAAACAAATGGAAGCTAAAGCGCATGAAACAGCGCAAAATACAGATTTAAAAAA
CGAAGCAAGAAGTTTATTTGATAATGCAACCAAATCAATCGGTAGACTAGCGGGCAATGATGAAAGCTTA
AATCTTAATTTAAAAGATATGCTTTCTGAAGTATTTAAGCCGCATACTAAAAACGAAGCAGATGAAATAT
TTATAGCGGGTACTGCTAAAACTACGCCAGCAATTTGTGACATATCAGAAGAATGGGGGAAGCCATGGCT
CTTTTCTCGAGTATTCATCGCTTTCACAGTAACATTTATTGGATTATGGGTCATGGCAGCAATTTTTAAT
AACACTAACGCGATTCCGGGTCTCATTTTTATAGGGGCTTTAACAGTACCATTATCGGGTTTGTTCTTCT
TTTATGAATCAAATGCGTTTAAAAATATTAGCATTTTTGAAGTTATTATCATGTTCTTTATTGGCGGCGT
ATTTTCATTACTAAGTACGATGGTATTATATAGATTTGTCGTTTTTAGTGATCAATTCGAAAGGTTTGGT
TCTTTAACATTTTTCGATGCATTTTTAGTAGGATTAGTTGAAGAAACTGGAAAAGCACTCATTATTGTTT
ATTTCGTCAATAAATTGAAAACAAATAAGATTTTGAATGGATTATTAATCGGTGCTGCTATTGGTGCAGG
GTTCGCAGTTTTTGAATCAGCAGGTTATATTTTGAATTTCGCTTTAGGAGAAAATGTCCCATTATTAGAT
ATTGTCTTCACACGTGCGTGGACTGCGATTGGTGGTCATTTAGTTTGGTCAGCGATTGTTGGTGCTGCAA
TAGTTATTGCGAAAGAACAGCATGGCTTTGAATTCAAAGATATTTTTGATAAACGCTTTTTAATATTCTT
TTTATCAGCCGTTGTTTTACATGGCATTTGGGATACATCTTTAACTGTACTTGGCAGTGATACGTTGAAA
ATATTTATTTTAATCGTTATTGTGTGGATACTTGTATTCATTTTAATGGGGGCAGGTTTAAAACAAGTGA
ATTTACTGCAGAAAGAATTTAAAGAACAACAGAAAAAAGTAGACGAATAATAATTAAAGCTTATGTTGCT
CATATGTTTGTGACATAAGCTATTTTTATAATTTGTCTTTAAAAGAGTGGAATAGGAATACTTTTTGGAG
TTAAAAAAGTGTTTCACGTTAAACAAATAGTGACAATTAGATTTATATAAAATGAACATGATTCACTGAA
AGTATGTAATAATCATTTTATTGAAATTCATCAAACAGAAATTAATACAATCATATAAGCAAATTAAACC
ACGCCATAATCATATTGGATGACTTCGGCGTGGTTTTTATAGTTGAAGCAGGGCTGAGACATAAATCAAT
GTCCCACACTCCCTTATCGTTCAATCGTTGTTCGATAATCGATTAAATAGATACCTTCAGGTGTTACTTT
ATAATTTTTAACCTTAGAGTTAGCAGCGACTATTTGATCGTTGTAAGCAATATAACTGTTTGGTACATCT
CGACTTGATAATTTAATAATATCATTAGAAATATTGTGACGTTCCTTAACATCTACAGTATGATTCAATT
GATTAATTAAATCATCGACGTTGCTATTATTGTAGTCTCCTTTATTAATAGCACCATCTTTTTTATATGC
TTGATTAAAGAAATAACCTGTATCTCCACGAGGAATTGTTCCGAAACTATACATCGTTGCATCCCATGCA
GAACGGTCTTTTAAGTAACCTTCTATGTCATCAACACTTTTAATGTCGATTTCAATATTTGCTTTTTTAG
CATCTGATTGTAATACTTGCGCAATTTTCGATAGCTCTGGACGACCGTCATACGTAATTAACTTAATTTT
TAAAGGGTGTTCTTTTGTATAACCATCTTTAGCTAATAACATTTTTGCTTGTTCGATATTTTGTTTGGTT
AACTTAGGTTCTTTAATATATGGAATTTTATCATTAAATGGACTCGTTGCAGGTTTCGCATAACCTTGAT
AAATATGATCTGCAATACCTTGTCTATCAATGATATGATCTAATGCTTCACGAACGGATTTAGTCATTTT
TTTATTAGTATGATTATACATAAGTAAAGAAGTTCTAAATCCAGATTCTTTTGACACTTTTAAATTTTGA
TTATTTTCTATGTCTTGAACTTTATTAACTGGGACATCAGTTATTAAATCATCTTTTTGAGATTCTAAAT
TTCTGACGCGATTATTGCCGTCTTCTTGGTACGTCACAGTAATATGATCAAGTTTCGGTTTACCTTGCCA
ATAGTCCTTAAAATTCGACAATGATATTTTTCGAGATTGCTTATAATCTTTTATTTGGTAAGGGCCTGTA
CCAACAGGAGTTTGATTAACATCTGATTTAGCATCTGTATCATAAATTGCCATAAAAGGATTAGCTAATT
CAGATACAAGTTCAGGGTAAGCGGAGTTGGTTTTAATTGTCAGTTTTTGACCTTTAGCGGTAATTGATGA
TATTGGTAATGAATATTTGACCAAGTCGCTTTTTTTCATGCTATTTTCAAGGCTAGATTTCACTTTTTCT
GCAGTCAATTTTTGACCGTTTTGAAATTTAATATTATCTTTTAATTCTATATCTAACGTTGTATCATTTG
GTTGATGATACGATTTCACTAATGCTTTTTCTATTTTTCCTTGATCATTTGTTTTAAATAATGATTCTGC
AGCACCAATCTTAACTGGTACATCTGTTTCATAAGGTGCAATAGACTTTGTTTTTAACGGTAACGAAATA
TTTAAGTCTTTGCCAGATGAATGCATTGAGCCACATCCTGATAACACTAATACTGCTGAAAATATAGTTG
CTAGTCTTTTAAACTTCATTTCATTAACACTCTCTTTCTAATTACTATGTAAAACCCAACAATTAATATT
TTAAAACTTTATTTTGTTAAAGTAAAATGTTGTTCAAGTTTAGTAATTATTAAAGTTCAATTAATTGTAG
TAATTATGCTTTTTAAAAATAAATATTAGAAATGAAGTTAGCGACATTTATAGTGATTCACGATAAACAT
ATATAACTAAGTATTGAGCAACTGCTGTAGTACTACAGCTTGGTTATGTTTAGTATCTTTTGCTGCATAT
AACAATAGAACATGATTATGCTGATTTACAATATCCTTTAATTTTTCAAAAGCATCTTTTTGCGCATCCT
GATCACGTAATTCTTTTTCATATTTTTCTTTAAAAGCTCCAAAAAGTTTAGGATCATGTTGGAACCATTG
TCGCAACTCAGTAGAAGGGGCAATGTCTTTTAACCAATAATCTAGGTTAGCAGTTCTTTTCGAAATACCT
CTCGGCCAGACTCTATCGACTAGGATACGAATAGCGTCGGTATTATCTTTATTGTCATAAATCCGTCCAA
TATCTACGGTCATCTTGTGAACTCCTTTCTTATGAAATTCAGTGAGCATACATCAATGCATGTTGTGGTG
GGACGACCAAATAAATTTTGCGAAAATATCATCTCTGTCCTACTCCCAATTAAAAAACAGCCATGACAAA
GTAAAGTCATAGCTGTTTTGGTATAGATGTCATTTATTTTTACGTTTAGTTAAATACTTCAAACCAACTG
CAAAGACCGTGTACCCGGCTATGGTTTGTATCAATGTTTTAATTAAATTATTATTTTTAACAATAATATT
TGCAGTAACAATACTTACGAAATATAATGCAAATACTTTTACGTAACGTTGATTAAGTTTCATATGAGCA
CTAAACCTCTTTTCTCAGTTATACTGCAACGCTTAGTCTTGGAATAAATGTTTCGTAGTGTACGCGATCC
ATATCGTAATTTAAAGATTTAAGTGCTTCGATCATAGATTGTAAGAATTTTGTACCACCACAGATATAAA
TTTCAGGTTTATTTGCTAAAAATACTTGTAATTCTTCAGCACCAATATAGCCTTGTTTATCTTTTAAGTG
TGTATATAATTTAGCGTTGTCATGATGGCTTGCGATACTGTTGAAGTTGTCTTTGAAAGGTAAATGTTGT
TCATTTTCAGCAACTTGAACCATCTGTGTATCTAAACCTTTGGCAGAGGCAGCTTCATACATAGCTACTA
AAGGTGTAACACCAATACCTGAACCTAAGAAAAGTTGTGGTTCAGTCGTATTCTCTAATACGAATCCACC
TACAGGCGCAGCTAAATTAATCATATCGCCTTCTTTAATCTCATCGTGTAAAATTGTTGAAACTTCGCCT
TCATGTTCTGTTGTGACATCACGTTTAACGCCAAAAGTTAAATGGTTTTTTTCACCTGATACGATAGAAT
AGTGACGTTTAGCTCTATATGGAAGTTTATCACTAGAAACATCAACTGTGATGTATTGGCCTGGTGTAAA
TTCACTAAAGTCATATTCTTCAGTTTCAACTGTAAATGATTTAATGTCTTCAGATTCTTGTTTAATATTG
GTAATTTTGAATGGTTTAAAACCAATCCACATCATTTGATCATAAATTTCTTTTTCAATTTGGATGAACA
CATCCGCAATAACGCCATATGCTTTTGCCCAAGCTTGAATGACAGGGTCATTTTCTTCTAATCCTGTCAC
GTCTTGAATGGCTTTTAATAAATTTTTCCCCACAATTGGATAATGTTCAGCATAAACTTGTAGTGCGCAG
TGTTTATATGCGACTGGCATAATGACTGGTTTAATAACACTTAAGTTATCGATATTAACCGCTGCGGCCA
TTACAGCTTGTGCTAATGCTGAAGATTGCATGCCTCGTTTTTGGTTCGTTTGATTAAACATGTTTAAAAG
TTCAGGATGCGCTTTAAACATTTTTGGATAAAAGATTGACGTAATTTCTGTCCCTTTCTCTTTAAGTAAA
GGCACCGTTTGTTTGATAATGTCTTTCTCTTGTTCTGTAAGCATGATACTCCTCCTTTAATCTGTATATT
TTGATTATTCTACTAAAAATTTCGATATTCAATTAATTGGTTTGAGAAAATATAAATAAAATGGCAAATT
TGATAATTGTATGACATTTTTAATTTTTTAAATACTTATCAATAAGCATTGTGTACAATTGTCTGTTTGC
ACACCGACGATTGAGCGCATTTATTTGACTAATTCAAAAAACATTGTTGTTTTCCTAGAAAAAAGTAAAC
ATGATAATAAAAATGTGAAAGTGTAAATAATCACTGGCGAAGTACGAAGACTAAAGACATCTAAGATGTA
ATCGTATACAAATTAAAAAGGTGTAAAAATTAAAATAAAATGTGAAATAAATCACAATTTAATATTGACC
CAGTACTTAATGCATGTTACATTTTATATGTGAAATAAATCACAAACTTAAAAGCGGATGACACATGACC
TTTTAAGTTATGCGTTGAAAATAAAAGAGATGTTTATTTGCTTTTGTATCGTCAATAAGCAGCATTAAAC
TAACATATTTGAAGCTACATGTATGTTAGTGAATTAATCATAAGGGAGTTTTTGTAATGAACAAATTTAA
AGGGAACAAAGTTGTATTAATAGGTAATGGTGCAGTAGGTTCAAGCTACGCATTTTCATTAGTGAACCAA
AGCATTGTTGATGAATTAGTCATCATTGATTTAGACACTGAAAAAGTTCGAGGAGATGTTATGGATTTAA
AACATGCCACACCATATTCTCCAACAACAGTTCGTGTGAAAGCTGGCGAATACAGTGATTGTCATGATGC
GGATCTAGTTGTCATCTGTGCTGGTGCTGCACAAAAACCTGGAGAAACACGTTTAGATTTAGTATCTAAA
AACTTGAAAATATTCAAATCAATTGTTGGTGAAGTAATGGCATCAAAATTTGATGGTATTTTCTTGGTAG
CTACAAATCCTGTTGATATTTTAGCGTATGCAACATGGAAATTCTCTGGTTTACCTAAAGAACGTGTTAT
AGGTTCTGGTACAATTTTAGACTCTGCACGCTTTAGATTATTGTTAAGCGAAGCGTTCGATGTTGCGCCA
CGTAGCGTCGATGCTCAAATTATTGGTGAACATGGTGACACTGAATTACCAGTATGGTCACACGCTAATA
TTGCGGGTCAACCTTTGAAGACATTACTTGAACAACGTCCTGAGGGCAAAGCGCAAATTGAACAAATTTT
TGTTCAAACACGTGATGCAGCATATGACATTATTCAAGCTAAAGGTGCCACTTATTATGGTGTTGCAATG
GGATTAGCTAGAATTACTGAAGCGATTTTCAGAAATGAAGATGCCGTATTGACTGTATCAGCATTATTAG
AAGGCGAATATGAGGAAGAAGATGTTTATATTGGTGTTCCAGCAGTCATCAATAGAAACGGTATTCGCAA
CGTCGTAGAAATCCCATTAAACGACGAAGAACAAAGCAAGTTCGCACATTCAGCTAAAACATTAAAAGAT
ATTATGGCTGAAGCAGAAGAACTTAAATAACTTTTTATAAAATCTATACCATCCCAAAAATTGTAAAACC
TTACCCAAAAAATTGTATAAAGGGCTATTTGATACAACTATATGTGTCGAGTAGCCCTATTTTTAATGTA
GTGAAAGTCGTTGTTGAAATTAAATTCAAATCTGGCACTTAAGCTTTAATCATAGCATTAAGATGATTGT
CTAGCAGAGGCGATTTGCGGGCTCACTACAGTGCATGATGAACTTAATGCTTCAAATGTAACATTAAAAA
TAAAAGCAACGATGTCACTTCTTACTTCGTACATCGTTGCCATTAGTTCTGTTGATATTTCGGTTAGTCT
TAATCCCCGAGCAATTCTTCAATTTCATTTTTGATAACTGTAACGTGAGGCCCATAAATTACTTGCACAC
CAGTGCCTTGCTGGATTACACCTTTGGCACCAGTACTTTCGAGTAATACTTTATCGACTTTGTCATTTTG
ATGAAGTGTGACGCGTAGTCTCGTTGCACAACAGTCAACGATTTCAATGTTATCTTTGCCTCCCAAACCA
GCAACAATAGTTTGTGCTCTTTCAGTAGCCTCAACTTGTTGTGCTGCAGCTTTATCTTCTCGACCAGGTG
TTTTGAAATTAAATTTCGTAATTAAGAATCTGAAAACGATGTAATACAAACAGAACCACACAATTCCAAT
AGGTATGACGTATAGGTAGTTTGTTTTACTATTACCTTGTAGCACACCAAAGAGTAAGAAATCGATAAAG
CCTCCACTGAAGGTTTGACCAATTGTAATGTTGAAAATGTCTGCCATCATAAATGCTAATCCATCAAAGA
AGGCATGGATTACATAAAGAATAGGTGCGACAAACAAGAAACTAAACTCTAAAGGTTCGGTAATACCTGT
TAAAAATGAAGTGAGTGCAGCGGATAACATTAAACCGCCGACAACTTTTTTATGTTCAGGTTTAGCTGTG
TGATAAATTGCAAGTGCGGCACCACATAAGCCGAACATCATCGTAATAAAACGGCCTGACATAAAGCGTG
ACACACCTGAATAATACTTCGTCACATCTGGATCACCAAGTTGAGCAAAGAAGATGTTCTGCGTACCTTG
AACTAAGTGCCCTTTGACTTCTAAAGTACCACCAAGTGCCGTCTGCCAAAACGGTAAGTAAAAAATATGG
TGTAAACCGAGTGGACCTAACAATCTTAAGATGAAGCCATAAACAAAAGTACCGATGGCACCTGTTTTCG
TTACAAATCCACCAACATGATAAATGCCGGCTTGTATGCTTGGCCAAATGAAAAACATCAATACACCTAA
AAAGATTGCGGCAAATGCTGTGACAATAGGGACAAATCTAGAGCCACCAAAGAAACCTAAATACGGTGGT
AATACCACTTTGTGATATTTGTTGTGAAGTATTGCGGTCATAATACCTGTGATAATCCCGCCAAAAACAC
CGGTTTCAACCGTTTGTATACCGAGCACCATGCCTTGTCCATTTTGTGCAAGCTGATCTTTTGCCAATGT
GCCCGTGATAGTTAATAAGCCATTCATAGTTGCGTTCATAATTAAGAAACCGAGCAGCGCAGCTAAACCT
GCAGTACCTTTATCGCTTCTAGATAATCCGATTGCGACACCAATTGCAAAGATGACCGGTAAATTTTGGA
AAACAATACTACCTGCAGCTGACATTAATGTAAAAATATTTTGTAATAAGGTAATATCTAAAATAGGGTA
TGCTTTAACGGTGTTTGGATTACTTAATGCACCACCGATACCCAACAATAGACCTGCAGCTGGTAAGATT
GCGATAGGTAACATAAAGGACTTGCCGAACTGCTGTGCTTTTTCAAATAAAGATTTCATCAACATCCCTC
CTAATTATTCTCAATATAGCTTTTGAGAAATTTAATATCAATATATATTCTGTGTATGAAAATATTTTTC
ATAAAAATTGTTTGAATCATGTAACAATCATATAAATTGCTGTTTATATTGTTGTGAAAATGAGTTGACA
AAAGTCGGTATAGATATGTAGACATCCTATTTTTAGCGAGGTAGGTTGATAAGGCATATCGGATAAATTT
ATAAGCCATAAAATAGATAAATAGTGTTTGTATCCAAAAATATGAGAAAGTTAAAACTATTTTTCAAAAT
AAACATGATTCACCACATAAATAAATATACATAAGCTATCGATAACAACTTAAGAAAGGTGGATATATAA
ATGAAAAGAAAGATTATTATGGATTGTGATCCAGGACACGATGATGCAATAGCATTAATTTTAGCGGGGG
CAATTGACAGTCCACTAGAGATATTAGCTGTAACAACAGTCGCAGGTAATCAATCAGTTGACAAGAATAC
GACAAACGCCTTGAACGTATTGGATATTATGGGACGCCAAGATATAGCAGTAGCGAAAGGTGCGGATAGG
CCGTTAATTAAACCAGCTGCCTTTGCTTCTGAAATACATGGGGAATCTGGATTAGATGGTCCGAAACTAC
CGTCGACACCATCACGTCAAGCAGTTGCAATGCCAGCATCAGATGTGATTATAAACAAAGTGATGACGAG
TGATACACCTGTAACAATTGTAGCGACAGGTCCTCTTACGAATGTAGCAACGGCATTGATTCGTGAGCCA
AGAATCGCTGAGCATATTGAATCTATTACTTTGATGGGTGGTGGTACATTTGGAAATTGGACGCCTACAG
CAGAATTCAATATTTGGGTAGATGCTGAAGCAGCGAAGCGTGTTTTTGAAAGTGGGATTACTATAAATGT
GTTTGGTTTAGATGTAACACATCAAGTTTTAGCCGACGATCACGTGATTGAACGCTTTGAAAGTATCAAT
AATCCTGTTGCACAGTTCGTCGTAGAATTATTGCAATTCTTTAAGAAGACATACAAGACTCACTTTAATA
TGGATGGTGGTCCAATACATGATGCTTGTACAATTTTGTATTTGTTACAACCAGAATTGTTTACAATGGT
ACCCGTTAATATCGACATTGAACATCAAAGTCCACTAACTTATGGCACTATGGCTGTCGATTTAAATCAT
GTTACAGGTAAGCCTGCCAATGCTTATTTTGCTACAGCAGTTGATGTTGAAGAAGTGTGGAACTTGATAG
ACCATAAGTTACGTACATACGAATAATAATACTTAATTAAATAGATACAGTTAACCCTAAGGCGCCTGAT
ATAAGCGTCCTTAGGGTTTTTGTATTGGGTTACAATGGTCATGACAATTTGATAATGATTGAGATATGTA
TGTTAAAAATGCTTCAAAAAAACACAAAACACAAAAATATATGCAAAAATTTCAATTGCTTTATTTTAAA
AGATTAAAATCACAAAAAATATAGATATAATTGAAATGTTGTTAAAACATCACAATGATGTACATGCTCA
TTTTGAAAATATGTGTTCAAAGTGTGTACATCGGTGTGACGATTGATGATAAATTGAGCTCAGATGCTCA
AAGGAGAATCGAACATGAACGGGGATAATCAGCAAATACTCAGAGAAATTGTATTGAATCCTACTATTCA
TGGTAAAGAACTTGAATCGATATTTGGTTTGTCTCGTAGACAACTAGGATATCGCATTCAAAAAATCAAT
TTGTGGCTTGAACAAGAGGGTTATCCAAAACTTGAAAGAACAAGCCAAGGAAATTTTATTGTAAGTTCTG
AAATCATGACGTTATTCAAGCGAGATGTATCGGAGCAGCAAATGTTAAACGGCAACAATGTCATTTTTAG
CATAGAAACACGTCGTTATTATTTAATGCTCATGCTTTTTAGTAAGGAAAACGCAATGTCTCTAAACCAT
TTTTCAATTGATTTACAAGTCAGTAAAAATACTGTCATTCACGATATAAATCATGTGAAAGAGCAATTGG
AAAATCATGGTTTGTCACTTAAGTATTCTCGAAAACATGGTTATGAAATTGTTGGTGATGAATTTGAAGT
TCGCCGTTTCTTCATTAAGTTGATTGATCAAAGGTTGAATCATGATATTACTAAAAGTGAAGTTTTAAAG
GCGCTCAACTTAACATTCGAAGATATCGCATATCAAAAAGACAAGATCAAACAGGTAGAACAATTTTTGA
AGAGTCGCTTTATAGACAAATCACTTAGTTCATTGCCTTATGTCCTTTGTGTGATTCGTAGACGAATTCA
AAGTGGTCATGTGATGAATCCATTAAATATTAATTATCAGTATTTGAGGGATACGAAAGAATATCAAGCA
ACGGAGATTATGACGCAACATGAGCCGGATTTGCCAGAAGCGGAAAAGTTATATTTGACATTACACTTAC
TTTCAACAAGTGTGCAATGGACTGATTTGCAAGAATCAGATAGCATATCGAATTTAACGATGGCCATCGC
TCAAATGATTCACCATTTTGAACAAATCACTTTTATTAACATTGAAGATAAGGAGAAATTATCACAGCAA
CTCTTGTTACATTTAACGCCTGCTTTTTATAGGATTAAATATAACTTAACGGATCGTGATGAATTAATAA
ATCCTTTACAAGGAAATTATCAATCCTTATTTCATATGGTGAAACAATCATGTCAATCGTTAACTGAATA
TTTCGGAAAATCGTTGCCTGATAATGAAATAGCATATTTAACCATGTTGTTCGGAGGTAGTTTGAGACGT
CAAGATGAAAACTTCGATGGCAAGATAAAAGCTATTATCGTGTGTACACAAGGCACGTCAGTATCACAAA
TGATGTTATACGAGTTGCGAAACTTATTTCCAGAAATTATTTTCTTAGATGCGATTTCACTTAGAACATT
TGAAAATTACACATTAGATTATGACATCGTCTTTTCACCAATGTTTGTCCTAACACATAAAAAATTATTT
ATCACAAAAGTAGCTTTATCTGAAAATGAGCAACGAAAGTTACGTAAAGAAGTGATGAAGTACATTAATA
AGGAATCGGCTGACATTGATAAGGAAATAAACAAGTTAATGGCATTAATTGAACGCACAACGACAGTTAA
TGACATTACAGAACTACGTGATGGTTTAGAAGATTTTATTGCCAATTATAATTCAATTTCAACCATTAAT
GGATCGATTGTCACACAAAATAAGACATTAGATTTAGCTGACTTGATACCGGCAAGGCACGTGAAAAGAA
TGCATCATGTTGAAAATATTGATGAAGCTATTGCTAAAGCAAGTGATGTGTTAGTTGCTAATCATTTTAT
TGATATTAAATATATTCATGAGATGCAACAGGTATTTGATGATTCGTATATGGTTATCATGCAAAATATT
GCTATTCCACATGCATACTCTGAAAAGCATGTACATAAAACAGCGATGAGTATGTTGATATTACAAGAAC
CAATATACATGTCAGATGGCACAGCAATCCATATTATTGTACCTATTGCTGCTGTTGATAAAGTGACACA
CTTAAGAGCGTTACTACAATTGAGAGATGTGGCGCAAGACAATGACGCAATTAAGCGCATCATACAAAGT
CGCAAAAATTCTGATGTAAATGAGATTTTAAAAAATTATTCAAATAAAGAAGCGAGGGAAAATGGATGGG
ACAGCAATTAGTGCATAAAGAAAATATAATGCTCAATTTGTCGGCAACTGATAAAGAATCCGTATTGTCA
CAAATGTCAGATGTGTTATTTCAAAATGGGTTCGTGAAGTCAACGTTTAAAGATGCAGTCATCGACAGAG
AAAAAGAATTTGCTACTGGTTTACCAACGCATCTATGTTCGGTCGCTATACCGCATACAGATGTCGAACA
TATTAACCATAGAACGATAGGTGTGGCTGTTCTAGAAAAAGAAGTGCCGTTTATTGAAATGGGAACACTT
GATCAACAGACAGAAGTGAAAATCGTTTTTATGTTAGCAATGGATAAAGTAGATGATCAACTTAAGCTGT
TACAACAGTTGATGCAAATTTTTCAAAGTGAAGAAAAATTGGAGCAGATTCTACGAACGAAAGATGAAAC
AATTTTAGCAACACTAATCAATGATTATTTGGAATATAACTAAAAATTAATTGGAGGAATTGAAAATGAA
ACAAGTATTAGTAGCGTGTGGTGCAGGTATTGCAACGTCAACAGTAGTAAATAATGCAATTGAAGAAATG
GCAAAGGAACACAATATTAAAGTAGATATTAAACAAATCAAAATTACAGAAGTTGGACCTTATGAAGACA
CTGCAGATTTATTAGTTACAACTGCAATGACAAAAAAAGAATATAAATTCCCAGTTATCAACGCACGTAA
TTTCTTAACTGGTATTGGTATTGAAGAAACAAAACAACAAATCTTAACAGAGTTACAAAAATAACGGAAT
TGATATGTAACGTGGGTCGATAACATATTAATATATGCAAATTGCATATAAATGACTATCACGACAAATG
ATTGTTGATGACATAGAAACGCAGTGACTGTAATTCAAAAGGACTGCAGTCGAATTTAGCAAGGGTTGTC
GTTGAAATGACTGTAACGTCAAATGTAATCACAATCGGAAAGTATCGTGACAATGCATATATAACAGGGA
GGGTTTAAATATGAGTTACTTCACTGATTTTGTAAGGGGATTTTTAGATTTAGGTGCAACTGTTATTTTA
CCGGTTGTCATATTCTTGCTTGGCCTATTCTTTAGGCAGAAAATTGGAGCGGCATTTAGGTCTGGTTTAA
CAATAGGTGTGGCTTTTGTAGGGATTTTCTTAGTCATCGATTTATTAGTTAAAAATTTAGGGCCAGCAGC
ACAAGCGATGGTTAAAAATTTAGGCGTCAGTCTGAATGTGATTGATGTAGGTTGGCCAGCAACATCATCT
ATCGCTTGGGCATCATCTGTCGCAGCATTTATTATTCCACTCGGAATCATAGTTAACGTTGTATTGCTAG
TAACTAAAGTGACAAAGACGATGAATGTAGATATTTGGAATTTTTGGCATTATACGTTTACAGCAGCAAT
GGTTTATGCCGTATCAGGCAGTATTTGGCAAGCGTTATTAGCAGCAGTTATTTTCCAAATTATCTGTTTG
AAAGTAGCAGATTGGACAGCACCGATGATGAGTGAGTTCTTTGATTTACCAGGTGTATCGATTGCTACAG
GAAGTACAATTTCTTATGCACCAGGTATTTACTTAGTTAAATTGTTACAAAAAGTACCCGGTCTGAATAA
GTTAGATGCTGATCCTGAAACAATTCAAAAACGTTTTGGCGCATTTGGAGAGTCTATATTTGTCGGCTTG
ATTTTAGGTTTAGGTATTGGTGTGTTAGCAGGTTACAAACCTGGAGACATCATTAATTTAGGAATGTCAA
TGGCTGCAGTAATGGTATTAATGCCTAGAATGGTAAAAATCTTAATGGAAGGTTTAATGCCAGTTTCAGA
GTCTGCAAGAACATGGCTAAATAAACGTTTTGGCGAACGTGAAATTTATATTGGATTGGATGCGGCTGTA
GCATTAGGTCATCCAGCAGTTATTTCGACAGCATTAATTTTAGTACCTATCACTGTTTTATTAGCCGTTA
TTTTACCAGGAAACCAAGTACTACCTTTTGGTGACTTAGCAACGATACCATTTGTTGTCGCGTTTATTGT
TGGTGCAGCAAGAGGAAACATTATTCATTCTGTCATTGTGGGTACGATTATGATTGCAATTTCACTATAT
ATTGCAACAGACGTAGCACCCATTTTCACAGATATGGCGAAAGGTACGAATGTACAAATGCCAAAAGGTT
CATCTGAAATTTCAAGTATTGATCAAGGTGGTAATATCGTTAACTATCTTATCTTTAAACTATTTAGTCT
ATTCAATTAAAAATCGAGGTGTTTGTGGTGAAAGCTTTAGTAAAAACAAGAGAAGGACATGGCAACTTAG
AACTTCTTGATAAAGAAGTTGCAACACCGCTAGATGATAAAGTAAAGATTAAAGTACATTATGCAGGAAT
TTGTGGCACAGATATTCATACTTATGAAGGTCATTATAAAGTTAATTTTCCAGTGACATTAGGTCATGAA
TTTTCTGGTGAAATCGTTGAAGTTGGAGCAGACGTTAAAGATTTTAAAGTTGGTGACCGTGTCACATCTG
AAACGACATTCTATGTTTGTAATGAGTGTGAATACTGTAAATCAAAAGACTATAATTTATGCAACCATCG
AAAAGGTATTGGAACACAAGTTGATGGCGCATTTACTAATTATGTCATTGCACGTGAAGAAAGTTTGCAT
CATATTCCAGACGAAGTATCGTATCAGTCTGCAGCTATGACAGAACCATTAGCATGTGCATATCATGGCG
TTTCTAAGATTCAAGTCAATTCAGGCGATGTAGCAGTTGTAATGGGACCTGGGCCAATCGGATTACTTGT
AGCACAAGTGTTAAAAAGTAAAGGCGCAACTGTTGTGGTAACTGGATTGGACAATGACAAAGTCAGATTA
GATAAAGCAGAAGCATTGCACATGGATTATGTAGTCAATTTACAACAAACAGACTTAAAAACGTATATCA
ATGGAATTACAGACGGTTACGGTGCAGATGTTGTTGTTGAATGTTCAGGTGCAGTTCCAGCAGCACGACA
AGGTTTGGATATTTTACGCAAAAAAGGTTTCTACAGTCAAATAGGTATTTTTAAGGATGCTGAAATTCCA
TTTGATATGGAAAAAGTGATTCAAAAAGAAATAACAGTTGTTGGTAGTAGAAGTCAAAAGCCAGCAGATT
GGGAACCTTCATTGCAACTTATGGCGGATGGTTTAGTAAATGCTGAAGCTTTGGTGACAAAAATATATGA
TATTTCGAAATGGGACGAGGCGTATCAACATTTAAAATCCGGCGAAGGTATTAAAGTATTACTTAAGACG
CTCGATTTAGATGAAAATGAAGGAGAGAATTAATATGGTAGAATCAATGCTAACTTTTATGCTTGGGCCA
TTAAGACAAATCACTGATTTTTATATGGAACATTTACTCGTAAGTAATTCCATTGTCATTGCAGGTTATT
TTGCGACAGGTATTTTTAAAAAGAAAAAAGTTGTGAATTAAATCAAATTTGAGGTGATTTACAAGTGAAA
GCATTGAAATTATATGGCGTGGAAGATTTACGGTATGAGGATAATGAAAAGCCAGTCATTGAAAGTGCGA
ATGACGTTATTATTAAAGTACGAGCGACTGGCATATGTGGTTCAGACACGTCACGATACAAAAAAATGGG
GCCATACATTAAAGGTATGCCATTTGGTCATGAATTTTCAGGTGTAGTAGATGCCATTGGAAGTGATGTT
ACGCATGTTAATGTGGGCGACAAAGTGACAGGTTGCCCAGCAATACCTTGTTATCAATGCGAGTATTGTT
TAAAAGGTGAATATGCACGATGTGAAAAGTTATTCGTCATTGGCTCATATGAACCTGGATCGTTCGCGGA
ATATGTCAAATTGCCAGCGCAAAATGTTTTAAAGGTTCCAGACAATGTTGATTACATTGAAGCAGCAATG
GTTGAGCCATCAGCCGTTGTTGCGCATGGGTTTTATAAATCGAATATACAACCTGGTATGACTGTTGCAG
TAATGGGGTGTGGCAGTATAGGTTTGTTAGCTATTCAATGGGCACGAATATTTGGTGCTGCACATATCAT
CGCTATAGATATAGATGCGCATAAACTAGATATTGCAACATCATTGGGCGCACATCAAACAATCAATTCA
AAAGAAGAAAATCTTGAGAAATTCATCGAAAATCATTACGCCAATCAAATCGATTTAGCTATAGAATCAT
CAGGTGCTAAAGTTACGATTGGTCAAATATTGACGCTACCTAAAAAAGGTGGCGAGGTGGTATTACTCGG
AATACCATATGATGATATTGAGATTGATCGCGTTCATTTTGAAAAAATTCTGCGTAACGAGTTGACAGTA
TGTGGCTCTTGGAACTGTTTGTCCAGTAATTTTCCGGGCAAAGAGTGGACGGCAACCTTACATTATATGA
AGACGAAAGATATTAATGTAAAGCCTATTATTTCTCATTTTTTACCGTTAGAAAAAGGCCCGGAGACATT
TGATAAATTAGTTAACAAGAAAGAACGATTTGATAAAGTCATGTTTACGATTTATTAGTATGCACCTTTG
AGGACGAAAACGCTGGTATAGTTATAGCTATGAAAGTGCGAATGCCGTCTGGTCTATAGATACTATCGAA
ATAATTCATCTTCGAATATACGTTGATAAATAGCCGGTTTACTTGTGTGAAATATGCTTGTGAATCGGTT
GTTTTGCATTTTGTATACTTAAAATGAGATGGCAATATTTGATAATTTTTAAAGTGAAAATCAAGTACAG
CCACTTAATAAGATAAATTTATTATAATATATGGTAAAATGATGGCAGTAATAATGAATTTGAAAAAGAG
TAAACATTAATACCTTTAACAATTTAATATCGTCAGAGTTAATGATTAACTGCATGGCAAAACAACTTAG
AATGGTCAGTTACAAAAATACATTTTTATAAAAAATTATCACACTATTGTGACAACTATCTTTGGATTAA
TAAAAGAGGCAAGTGAGCAATAGGTTAGGCTTATGTGCGGGCATAGGTCAGTAATGTATAAATGGAAATG
ATGTAATGACAGAATGGAGGACAACATGATTTATGCAGGTATTTTAGCAGGAGGTATTGGTTCGAGAATG
GGGAACGTGCCATTACCAAAACAATTTTTAGATATTGATAATAAACCGATTTTAATCCATACAATTGAGA
AGTTCATTTTAGTGAGTGAATTTAATGAGATTATTATCGCAACGCCAGCACAGTGGATTTCCCATACACA
GGATATTTTAAAAAAATATAACATTACAGATCAACGTGTCAAAGTAGTTGCAGGTGGTACGGATCGAAAT
GAAACAATTATGAACATTATCGACCATATTCGCAATGTAAATGGAATTAATAATGATGATGTGATTGTAA
CTCATGATGCCGTAAGACCATTTTTAACTCAACGTATTATTAAAGAGAACATTGAAGTAGCAGCAAAATA
TGGTGCAGTAGATACAGTCATTGAAGCAATTGATACGATTGTAATGTCTAAAGATAAACAGAACATACAC
AGTATCCCTGTAAGGAATGAAATGTATCAAGGCCAAACACCACAATCATTTAATATTAAATTATTACAAG
ATAGTTATCGCGCCTTAAGTAGTGAACAAAAAGAAATCTTATCAGATGCATGTAAAATCATTGTCGAATC
TGGACATGCAGTTAAATTGGTACGTGGAGAACTATACAACATTAAAGTGACAACACCGTATGATTTAAAA
GTAGCAAATGCCATTATTCAAGGTGATATTGCCGATGATTAATCAAGTATATCAACTCGTTGCACCGAGA
CAGTTCGACGTCACATATAATAATGTTGATATTTATGGTAATCATGTCATCGTAAGACCTTTATACTTGT
CTATTTGTGCAGCTGATCAAAGGTATTACACAGGTCGAAGAGATGAAAATGTACTACGCAAAAAATTACC
AATGTCATTAGTTCATGAAGCTGTTGGTGAAGTTGTATTTGATAGTAAAGGGGTATTTGAAAAAGGTACG
AAAGTAGTAATGGTACCGAATACACCTACAGAGCAACATCATATTATTGCGGAGAATTACTTAGCCTCTA
GTTATTTTAGATCTAGTGGTTATGATGGTTTTATGCAAGACTACGTTGTGATGGCACATGATCGTATCGT
TCCGCTGCCTAATGACATTGATTTGAGTACGATTTCATACACAGAGTTAGTGTCAGTAAGTTATCATGCT
ATACAACGATTTGAACGTAAATCTATACCTTTGAAAACCAGCTTTGGTATTTGGGGTGATGGTAACTTAG
GTTATATTACTGCTATTTTGCTACGTAAGTTGTACCCAGAAGCTAAAACTTATGTATTTGGTAAGACAGA
CTATAAATTAAGTCATTTTTCATTTGTAGATGACATCTTTACAGTAAATCAAATACCAGATGATCTTAAA
ATTGATCATGCATTTGAATGTGTTGGAGGTAAAGGAAGTCAAGTTGCACTTCAACAAATAGTTGAACATA
TTTCACCAGAAGGCAGTATTGCTTTGTTAGGCGTAAGTGAATTACCCGTGGAAGTGAATACACGATTAGT
ACTTGAAAAAGGATTAACGTTGATTGGTAGTAGTCGAAGCGGCTCTAAAGATTTTGAGCAAGTTGTTGAT
TTATATCGTAAGTACCCAGACATAGTTGAAAAGTTAGCATTATTAAAAGGACATGAAATTAATGTATGTA
CGATGCAAGATATCGTCCAAGCGTTTGAAATGGATTTATCGACATCTTGGGGAAAAACAGTATTGAAATG
GACGATTTAATAAACCGATGGGGGAATAACAATGACAAAAACGAAACAAGCAATACATATTGATAACATA
TACTGGGAACGTGTTCAGTTATATATTGAAGGACATAGTGAAGGTGTCGATTTAACATCAGGACAATTTG
TTCTGAGGAATTTAACCGAAACAAAAACATTAGAAGCAAATGAAATGAAAATAGACGGTAATACATTTAT
ATGTAGATTCAACGTCGCAATATTAGACGATGGGTATTATTTACCAATGGATAAATATTTATTTGTTTAT
CATGACCAGTTAGAGTATATTGGACAACTTAATCCAAATATTATTGATCAAGCTTATGCGGCATTAAATG
AAGAGCAAATTGAAGAATACAATGAGCTGACTACACAAAATGGAAAAGTGAACTATTTATTAGCGTATGA
TGCTAAAGTTTTCCGTAAAGGTGGCGTATCACAACATACGGTCTATACCATTACTCCGGAAATAGCAAGT
GACGTTAACGAATTTGTATTTGATATTGAAATCACCTTACCTCAAGAGAAATCAGGGGTCATTGCGACAA
GTGCACACTGGCTTCATAAACAAGGTCATAAAGCTTCATTTGAAAGTAGAAGTTTCTTATTTAAAGCTAT
TTTTAATATTACAAAGTTACTACATATTAAAAGAAGCAAAACAATATTATTCACATCAGATTCGCGTCCG
AATTTATCAGGGAATTTCAAGTATGTATATGATGAGTTACTACGCCAAAAAGTAGATTTTGATTATGATA
TTAAAACGGTATTTAAGGAGAATATTACGGATAGACGCAAATGGAGAGACAAGTTTAGATTGCCATATTT
ACTTGGTAAGGCCGATTATATTTTTGTTGATGATTTCCATCCATTAATTTATACGGTTCGCTTTAGACCA
TCACAAGAAATTATTCAAGTGTGGCATGCTGTTGGTGCCTTTAAAACAGTTGGCTTTAGTCGTACAGGTA
AAAAAGGTGGTCCGTTTATCGATTCATTAAACCATCGTAGTTACACGAAAGCATATGTTTCATCAGAAAC
CGATATTCCATTTTATGCTGAAGCATTTGGAATTAGAGAAGAAAATGTTGTACCAACAGGTGTACCACGT
ACTGATGTACTATTTGATGAAGCTTATGCAACACAAATTAAACAAGAGATGGAAGATGAATTGCCAATTA
TAAAAGGTAAGAAAGTTATTCTATTCGCACCGACATTTAGAGGTAATGGTCACGGTACGGCACATTATCC
ATTTTTTAAAATTGATTTTGAACGTTTAGCAAGATACTGCGAGAAGCATAATGCAGTTGTGTTATTCAAA
ATGCATCCGTTCGTAAAAAATAGACTTAATATTTCACGTGAACATAGACAATACTTTATCGATGTGTCAG
ATCATCGTGAAGTTAACGATATTCTCTTTGTTACAGACTTGTTGATTAGTGATTATTCATCTTTAATATA
TGAATATGCAGTATTTAAAAAGCCGATGATTTTCTATGCATTTGACTTAGAAGATTACATTACGACGCGT
GATTTCTATGAACCATTTGAATCATTTGTTCCAGGTAAAATTGTACAGTCCTTTGATGCATTAATGGATG
CTTTGGACAATGAAGATTATGAGGTTGAAAAAGTTGTGCCATTCTTAGATAAACATTTTAAATATCAAGA
TGGTCGCTCAAGTGAACGTTTAGTCAAAGATTTGTTTAGACGCTAATGTTGGCATATATTACTTGCCATG
CAAATGAGTCATAAGGCATAGTTTTCAAGAAGGGTTCTGACAATGAAGTGAGCAACATGTCATGATGAGA
AGCAGGACTATACAATGAGAATAACCTTTTGATTTTTCATGCATAAGGCGATTCAATCAAAAGCAATCAC
CTTCCAACTGAATTGTCATTTTGTAAAATAAAATAATCGATCCAATCGTTATCTAATTCATAAATGTGTA
AACACATACGTTATGAATGGATAACGATTTTTTGTTATGTTAAAGTGGTACATTAATCATGTATTTCGTA
TGATAATTAACGACAAGTGTAATGGTTAAATGTATTTTATGATGAAATGCTATAATAGGCATGGTTACAA
TGAGCTTGCTCATACATATTAATATAATTACAAAAACACGTCGGAGGTACGACATGATTAAAAATACAAT
TAAAAAATTGATAGAACATAGTATATATACGACTTTTAAATTACTATCAAAATTGCCAAACAAGAATCTA
ATTTATTTTGAAAGCTTTCATGGTAAACAATACAGCGACAACCCCAAAGCATTATATGAATACTTAACTG
AACATAGCGATGCCCAATTAATATGGGGTGTGAAAAAAGGATATGAACACATATTCCAACAGCACAATGT
ACCATATGTTACAAAGTTTTCAATGAAATGGTTTTTAGCGATGCCAAGAGCGAAAGCGTGGATGATTAAC
ACACGTACACCAGATTGGTTATATAAATCACCGCGAACGACGTACTTACAAACATGGCATGGCACGCCAT
TAAAAAAGATTGGTTTGGATATTAGTAACGTTAAAATGCTAGGAACAAATACTCAAAATTACCAAGATGG
CTTTAAAAAAGAAAGCCAACGGTGGGATTATCTAGTGTCACCTAATCCATATTCGACATCGATATTTCAA
AATGCATTTCATGTTAGTCGAGATAAGATTTTGGAAACAGGTTATCCAAGAAATGATAAATTATCACATA
AACGCAATGATACTGAATATATTAATGGTATTAAGACAAGATTAAATATTCCATTAGATAAAAAAGTGAT
TATGTACGCGCCAACTTGGCGTGACGATGAAGCGATTCGAGAAGGTTCATATCAATTTAATGTTAACTTT
GATATAGAAGCTTTGCGTCAAGCGCTGGATGATGATTATGTTATTTTATTACGCATGCATTATTTAGTTG
TGACACGTATTGATGAACATGATGATTTTGTGAAAGACGTTTCAGATTATGAAGACATTTCGGATTTATA
CTTAATCAGCGATGCGTTAGTTACCGACTACTCATCTGTCATGTTCGACTTCGGTGTATTAAAGCGTCCG
CAAATTTTCTATGCATATGACTTAGATAAATATGGCGATGAGCTTAGAGGTTTTTACATGGATTATAAAA
AAGAGTTGCCAGGTCCAATTGTTGAAAATCAAACAGCACTCATTGATGCATTAAAACAAATCGATGAGAC
TGCAAATGAGTATATTGAAGCACGAACGGTATTTTATCAAAAATTCTGTTCATTAGAAGATGGACAAGCG
TCACAACGAATTTGCCAAACGATTTTTAAGTGATAACTTAAAAACAATAAAAAATTATAAATTAATTAGT
TAAGTGATATAAATAATAAACGAAATGTTTGCTTGTATGTTATTATTTGTGTATGAAAACGTCTGATATA
ATGTAATATAGGTTTAAACAAAATATGCTAAAATATAAGCAAAATATGTATAATTTTAAGTAATACACAG
ACATTTAGAGTTTTGATTTTAAAATGAGTTTTCAATTGGAAAATGCAACGAAATTTAAATAATTAAATAT
AGATATAGTTGAATGGAGGAAGTATTTTATGAAATACGCTGGTATTCTAGCTGGAGGTATAGGCTCAAGA
ATGGGTAACGTACCTTTACCTAAACAATTTTTAGATTTAGACAACAAACCGATTTTAATCCATACATTAG
AAAAATTTATTTTAATTAATGATTTTGAAAAAATTATTATCGCGACGCCACAACAATGGATGACGCATAC
GAAAGATACACTTAGAAAATTCAAAATTTCTGATGAAAGAATTGAAGTCATTCAAGGTGGTAGCGATCGT
AACGATACAATTATGAATATCGTTAAACATATTGAATCAACAAATGGTATTAACGATGACGATGTCATTG
TGACACATGATGCAGTTAGACCATTTTTAACGCATCGTATTATTAAAGAAAATATTCAAGCTGCTTTAGA
GTACGGTGCAGTAGATACAGTGATTGATGCTATAGATACGATTGTTACATCTAAAGATAATCAAACGATT
GATGCAATTCCAGTGCGTAATGAAATGTACCAAGGTCAAACACCTCAATCGTTTAATATTAATTTATTAA
AAGAAAGCTATGCACAGTTGAGTGATGAGCAAAAGAGTATTTTATCTGATGCTTGTAAGATTATTGTAGA
AACAAACAAACCGGTTCGACTTGTAAAAGGTGAGTTATATAACATTAAAGTAACAACACCTTACGATTTA
AAAGTAGCGAATGCTATTATTCGAGGTGGTATTGCCGATGATTAATCAAGTATATCAATTAGTTGCACCT
AGACAATTTGAAGTTACGTATAACAACGTAGATATTTACAGTGACTATGTCATTGTACGTCCTTTATATA
TGTCAATTTGTGCTGCCGATCAAAGATATTATACTGGTAGCCGTGATGAGAATGTCTTATCTCAGAAATT
GCCAATGTCTTTAATTCATGAAGGTGTTGGTGAGGTCGTATTTGACAGTAAAGGTGTGTTTAATAAAGGT
ACAAAAGTAGTTATGGTACCGAATACGCCGACAGAAAAAGACGATGTCATTGCTGAAAACTATTTAAAAT
CGAGCTACTTCAGATCAAGTGGACATGATGGGTTTATGCAAGATTTTGTGTTGCTAAATCATGATAGAGC
TGTACCACTACCTGATGATATTGATTTAAGTATTATTTCATATACAGAGCTTGTAACAGTAAGTTTGCAT
GCTATTCGTCGTTTTGAAAAGAAATCTATTTCAAATAAAAATACATTTGGTATTTGGGGTGATGGTAACT
TAGGTTACATTACAGCCATTTTATTACGTAAATTATATCCAGAGTCTAAAATATATGTCTTTGGTAAAAC
AGATTATAAATTGAGTCACTTCTCATTTGTTGATGATGTCTTCTTTATTAATAAAATACCTGAAGGCTTA
ACATTTGATCATGCATTTGAGTGTGTGGGTGGTCGCGGTAGTCAATCAGCCATAAATCAAATGATCGATT
ACATTTCACCAGAAGGAAGCATTGCACTGTTAGGTGTAAGTGAGTTCCCAGTAGAAGTTAATACACGTCT
AGTATTGGAAAAAGGACTAACGTTGATTGGTAGTAGTCGAAGTGGTTCAAAAGATTTCCAAGATGTTGTA
GACTTATACATTCAATACCCAGATATTGTAGATAAATTAGCGTTGTTAAAAGGTCAAGAATTTGAAATTG
CAACAATTAATGATCTTACAGAAGCTTTTGAAGCAGACCTGTCTACATCTTGGGGTAAAACAGTATTAAA
ATGGATTATGTAAATAGAAAAGGATGAATTAACGTTGGTTAAAAGTAAGATATATATAGATAAAATCTAT
TGGGAACGTGTTCAGTTATTCGTTGAAGGACATAGTGAAAACCTAGATTTAGAAGATAGTAATTTTGTAT
TAAGAAATTTAACTGAGACACGTACAATGAAGGCGAATGATGTCAAAATAGATGGGAATCAATTCGTTTG
TCGTTTCAATGTAGCTATCTTAGATAATGGTTATTACTTACCTGAAGATAAGTACTTATTAGTGAATGAG
CAAGAACTTGATTATATTGCACAGTTAAACCCAGATGTGATTAATGATGCATATCAAAATCTAAAGCCAG
AACAAGAAGAAGAATACAACGAATTAGAAACACAAAATGGTAAAATCAATTTCTTATTGCAGACTTACCT
AAAAGAATTTAGAAAAGGCGGCATTTCGAAGAAAACGGTTTATACTGTTACACCTGAAATTTCTAGCGAT
GTTAATGAATTTGTCCTTGATGTTGTTGTAACGACTCCGGAAGTTAAAAGTATTTATATCGTTCGTAAAT
ATAAAGAATTACGTAAGTATTTCCGCAAACAATCATTTAATACAAGACAATTTATTTTTAAAGCGATATT
TAATACGACGAAATTTTTCCACTTGAAAAAAGGGAATACGGTGTTGTTCACATCAGACTCTAGACCAACG
ATGTCTGGAAACTTTGAATACATCTATAACGAAATGTTACGTCAAAATTTAGATAAAAAGTATGATATTC
ACACTGTTTTTAAAGCGAATATTACAGATAGACGTGGCATCATCGACAAGTTTAGATTGCCATATTTACT
TGGGAAGGCAGACTACATCTTTGTTGATGACTTTCACCCATTGATTTATACAGTGCGTTTTAGACGTTCT
CAAGAAGTTATTCAAGTATGGCATGCCGTTGGTGCCTTTAAAACAGTTGGCTTTAGTCGTACTGGTAAAA
AGGGTGGACCATTTATTGATTCATTAAATCATCGTAGCTATACAAAAGCTTATGTATCATCTGAAACCGA
TATTCCATTCTACGCTGAAGCATTTGGTATTAAAGAGAAAAATGTAGTGCCTACAGGTGTTCCACGTACT
GATGTACTATTTGATGAAGCTTATGCGACACAGATCAAACAAGAGATGGAAGATGAATTACCAATTATTA
AAGGTAAGAAAGTCATTCTTTTCGCACCAACATTTAGAGGTAGTGGTCATGGTACAGCACATTACCCATT
TTTCAAAATTGATTTTGAACGTTTAGCAAGATATTGCGAAAAAAATAACGCGGTTGTATTATTTAAAATG
CATCCATTTGTGAAAAATAGACTTAATATTGCAGACAAACATAAACAATATTTTGTTGACGTTTCTGACT
TTAGAGAAGTTAATGATATACTGTTCATAACAGATTTATTAATTAGTGACTATTCATCTTTAATATATGA
ATATGCAGTATTTAAAAAGCCAATGATTTTCTATGCATTTGATTTAGAAGATTATATTACGACGCGTGAT
TTTTATGAACCATATGAATCATTTGTTCCAGGTAAAATTGTGCAATCATTTGACGCATTAATGGACGCCT
TGGACAATGAAGATTATGAAGGAGAAAAAGTCATTCCATTCTTAGATAAACATTTTAAATATCAAGATGG
CCGATCAAGTGAGCGTTTAGTCAGAAATTTATTTGGTAGCTAAGTTTATATAGTAGTCAAAGTGGGAGAG
GTATAATGATGAAATTTTCAGTAATAGTTCCAACATACAATTCAGAAAAGTATATAACAGAATTACTTAA
TAGCCTTGCGAAACAAGATTTTCCGAAAACTGAATTTGAAGTGGTTGTAGTTGATGACTGTTCAACAGAT
CAAACGTTACAAATAGTTGAAAAGTATCGCAATAAATTGAACTTGAAAGTAAGTCAACTCGAAACAAATT
CTGGTGGTCCAGGTAAACCTAGAAATGTGGCGTTAAAACAAGCAGAAGGTGAATTTGTATTATTTGTGGA
CTCCGATGACTATATAAACAAAGAGACTTTAAAGGATGCAGCAGCATTTATTGATGAACATCACTCAGAT
GTCTTATTGATTAAAATGAAAGGTGTTAATGGTCGTGGTGTACCACAATCTATGTTTAAAGAAACAGCAC
CTGAAGTTACTTTGTTAAATTCAAGAATTATCTATACTTTAAGCCCGACTAAAATCTATAGAACAGCATT
ACTAAAAGATAATGACATTTATTTTCCAGAAGAATTAAAGAGTGCAGAAGATCAATTATTTACAATGAAA
GCATATTTAAATGCAAATCGAATCAGTGTGTTAAGTGATAAAGCGTATTATTATGCTACAAAGCGTGAAG
GTGAACATATGAGTAGTGCGTATGTTTCACCTGAAGACTTTTATGAAGTCATGAGATTGATTGCTGTAGA
AATATTAAATGCAGATTTAGAAGAAGCCCATAAAAATCAAATCTTAGCAGAATTTTTAAATCGTCATTTT
AGTTTTTCTCGTACGAATGGCTTCTCACTTAAAGTTAAACTAGAAGATCAACCACAATGGATTAATGCTC
TAGGAGACTTTATACAAGCAGTTCCAGAACGTGTAGATGCATTGGTGATGAGTAAATTACGACCATTGTT
GCACTACGCGAGAGCGAAAGATATAGACAACTATAGAACTGTGGAGGAAAGTTACCGTCAAGGTCAATAC
TACCGTTTTGATATTGTAGATGGTAAATTAAACATTCAATTCAATGAAGGCGAACCATACTTTAAAGGCA
TTGATATCGCTAAGCCAAAAGTGAAAATGACAGCATTTAAATTTGATAATCATAAAATTGTTACAGAGCT
AACGTTAAATGAATTTATGATTGGCGAAGGACATTATGATGTCAGACTTAAATTACATTCACGAAACAAG
AAGCACACAATGTATGTACCTTTAAGTGTCAATGCGAATAAACAATATCGTTTTAACATTATGTTAGAAG
ATATTAAAGCGTATTTACCTAAAGAAAAAATTTGGGATGTTTTCTTAGAAGTCCAAATAGGTACGGAAGT
ATTTGAAGTGCGTGTTGGTAATCAACGTAATAAATATGCATATACTGCAGAAACAAGTGCATTAATTCAT
TTGAATAATGATTTTTATAGATTAACACCGTATTTCACAAAAGACTTTAATAACATTTCGTTATACTTTA
CAGCTATTACATTAACGGATTCAATCTCATTGAAGTTAAAAGGTAAAAACAAAATCATTTTAACTGGTCT
GGATCGTGGTTATGTATTTGAAGAAGGTATGGCTAGTGTCGTACTAAAAGACGACATGGTGATGGGAATG
TTAAGCCAAACATCAGAAAACGAAGTGCAAATCTTACTTAGCAAAGATATTAAAAAGCGAGACTTCAAAA
ATATTGTTAAGTTAAACACTGCACATATCACTTATCCACTAAATAAATAATAAATGCCCTCAAATCATTG
TGAGCCAACATGATTTGAGGGCTTTATTTTGCTGTTTATGACATGATTATGACATTTCCCTGATTTTCAT
TTTCATATACATTAAATTGTATACACTGGAAATGAGGAGGTTATCTATAATGATAAATAAAAATGACATA
GTAGCAGATGTAGTAACTGATTATCCGAAAGCAGCGGATATTTTTAGAAGTGTGGGAATAGATTTTTGTT
GTGGCGGACAAGTAAGTATAGAAGCAGCAGCCTTAGAAAAGAAAAATGTAGATTTGAACGAATTATTACA
GCGTCTCAACGACGTTGAACAAACGAATACACCAGGTTCGTTAAATCCTAAATTTTTAAATGTTTCATCA
CTTATTCAATATATTCAATCAGCATATCATGAACCTCTAAGAGAAGAATTTAAAAATTTAACACCTTATG
TGACGAAGTTATCGAAAGTACATGGACCTAATCATCCATATTTAGTTGAGTTAAAAGAAACATACGATAC
ATTTAAAAATGGCATGTTAGAGCATATGCAAAAAGAAGACGATGTCGATTTTCCAAAACTCATTAAATAT
GAGCAAGGTGAGGTAGTAGACGATATTAATACTGTGATAGATGATTTAGTTTCAGACCACATTGCAACGG
GAGAATTGTTAGTAAAAATGAGCGAATTAACATCTAGTTATGAACCTCCGATAGAAGCGTGTGGTACTTG
GCGACTTGTTTATCAGAGATTAAAAGCACTTGAAGTGTTAACACATGAACACGTACATTTAGAGAATCAC
GTATTATTTAAAAAAGTATCATAAATAACGCGATTAGAAACTGTTGGCAAAAATAAGTCCAGCAGTTTTT
CGCTATGTATAAAAGTCATAATAGTGACATAAACAGCATTATTTGAAAAGAAAAATGGTCAACTTAGCAT
AAAAATTGATATGAAAATTTAATGGTATAGATAATTAAATAGTAGCGTGTTTTTTTAATAATTTATTCAT
GAATTTTACATGCACTATTATGATAAAATAAACATAATTATAATTCACTGAGGTGCTATCGTGCTATCGC
TAACAATGTTATTACTTGAGCGTGTAGGTTTAATTATTATTTTGGCCTATGTGTTGATGAATATTCCATA
TTTTAAAAACTTAATGAATCGTCGACGTACATGGAAAGCACGTTGGCAATTATGTATTATTTTCAGTTTG
TTTGCCTTAATGTCTAATTTAACTGGTATCGTCATCGATCATCAACATAGTTTGTCAGGAAGTGTGTACT
TCCGTTTAGATGATGATGTATCTTTAGCTAACACACGTGTATTAACGATAGGTGTCGCAGGATTAGTTGG
TGGCCCTTTTGTAGGTCTATTTGTTGGCGTTATTTCAGGTATTTTCAGAGTGTATATGGGTGGGGCGGAT
GCACAAGTTTATCTTATCTCATCTATATTTATTGGTATAATTGCTGGTTATTTTGGCTTACAAGCTCAAA
GACGCAAGCGTTACCCGAGTATTGCGAAAAGTGCCATGATTGGAATTGTTATGGAAATGATTCAAATGTT
GAGCATTTTAACATTTTCCCACGACAAAGCATATGCGGTTGACCTCATATCATTAATTGCACTACCAATG
ATTATTGTTAATAGCGTTGGTACGGCGATTTTTATGTCTATTATCATTTCAACATTAAAGCAAGAGGAGC
AAATGAAGGCTGTTCAAACACATGATGTACTGCAATTGATGAACCAGACATTGCCGTATTTTAAAGAAGG
ATTGAATAGAGAATCGGCACAGCAAATTGCGATGATTATTAAAAATTTAATGAAAGTATCTGCCGTAGCA
ATTACAAGCAAAAATGAAATCTTATCGCATGTAGGTGCAGGTAGTGATCATCACATACCAACAAATGAAA
TATTAACAAGTCTGTCTAAAGATGTATTGAAATCAGGAAAGTTGAAAGAAGTTCATACTAAAGAAGAGAT
TGGTTGTAGTCATCCGAATTGCCCGCTTAGAGCAGCTATCGTGATACCACTTGAGATGCATGGTTCTATC
GTCGGTACATTGAAGATGTATTTTACAAACCCTAATGATTTAACTTTTGTGGAACGTCAACTTGCAGAAG
GATTGGCAAATATTTTTAGTAGCCAAATTGAACTTGGTGAAGCCGAAACGCAAAGTAAGTTATTGAAAGA
TGCTGAGATTAAGTCATTACAGGCACAAGTGAGTCCACATTTTTTCTTCAATTCAATTAACACGATCTCA
GCTTTAGTTAGAATAAATAGCGAAAAGGCACGAGAGTTACTATTAGAATTGAGTTATTTTTTCAGAGCGA
ATTTACAAGGCTCTAAGCAACATACGATTACTTTAGATAAAGAGTTAAGTCAAGTGCGTGCATACTTATC
ACTCGAACAAGCACGTTATCCAGGAAGATTTAATATCAATATTAATGTTGAAGACAAATATCGCGATGTG
CTTGTACCACCATTTTTAATTCAAATTTTAGTTGAAAATGCCATCAAACATGCGTTTACGAATCGAAAGC
AAGGTAACGATATTGACGTGTCAGTGATTAAAGAAACTGCAACACATGTACGTATTATTGTACAAGATAA
TGGTCAGGGTATTTCTAAAGATAAAATGCATTTGTTGGGAGAAACATCTGTAGAATCAGAGTCTGGAACT
GGTAGTGCTTTAGAAAATTTAAACTTACGCCTAAAAGGATTATTTGGAAAATCCGCAGCATTACAATTTG
AATCGACATCGAGCGGTACCACTTTTTGGTGTGTACTTCCTTATGAAAGACAAGAGGAGGAATAAATATG
AAAGCATTAATCATAGATGATGAGCCATTAGCACGTAATGAATTAACATATTTATTAAATGAAATTGGTG
GTTTTGAAGAAATTAATGAGGCAGAAAATGTAAAAGAAACATTGGAAGCACTACTGATCAATCAATATGA
CATTATATTTTTAGATGTCAATTTAATGGATGAAAATGGGATCGAATTAGGAGCTAAGATTCAAAAGATG
AAAGAGCCACCTGCGATTATTTTTGCAACTGCACATGACCAATACGCAGTACAGGCATTTGAATTAAATG
CGACAGACTATATTTTGAAACCGTTTGGTCAAAAACGTATTGAACAAGCAGTCAATAAAGTGCGTGCGAC
TAAAGCCAAAGATGATAATAACGCAAGTGCAATTGCGAATGATATGTCGGCGAATTTTGATCAAAGCTTA
CCTGTTGAAATTGACGATAAAATTCACATGTTAAAGCAACAAAATATTATTGGGATTGGCACACATAATG
GTATTACAACCATACATACAACGAATCATAAATACGAAACAACAGAGCCATTGAATCGTTATGAAAAACG
ATTGAATCCCACTTATTTTATACGTATTCATCGTTCATATATTATTAACACGAAACACATTAAAGAAGTG
CAACAATGGTTTAACTATACTTATATGGTAATATTGACAAATGGTGTCAAGATGCAAGTTGGACGTTCAT
TTATGAAAGATTTTAAAGCGTCGATAGGATTACTTTAACAGTAATCCTTTTTTTTATGCATTTTACCTAT
GATATTTTGTATTTCGGACTAAAAATCACGCAAATCGAAGTGAGCCATCTATACTTTAGTTAAATCAAAC
GTAGGAGGCAATGGTCGTGAAACAACAAAAAGACGCATCAAAACCAGCACACTTTTTTCACCAAGTCATT
GTAATTGCTTTAGTACTCTTTGTATCGAAAATAATTGAATCATTTATGCCAATTCCTATGCCTGCATCAG
TAATCGGTTTAGTATTATTATTTGTATTATTATGTACTGGTGCTGTTAAGTTAGGCGAAGTCGAAAAAGT
AGGAACGACACTAACAAATAACATTGGCTTACTCTTCGTACCAGCCGGTATCTCAGTTGTTAACTCTTTA
GGTGTCATTAGCCAAGCACCATTTTTAATCATTGGACTAATAATCGTCTCAACAATACTATTACTTATTT
GTACTGGCTATGTCACACAAATTATTATGAAAGTTACTTCGAGATCTAAAGGTGACAAAGTCACAAAAAA
GATCAAAATAGAGGAGGCACAAGCTCATGATTAACCACTTAGCACTAAACACACCTTACTTCGGAATACT
GTTATCCGTTATACCATTTTTCTTAGCGACCATATTATTTGAAAAAACTAATCGTTTCTTCTTATTCGCA
CCGCTATTTGTCAGTATGGTATTTGGTGTGGCCTTCCTCTATTTAACAGGCATTCCGTATAAGACTTACA
AAATAGGTGGAGACATTATTTACTTCTTCTTAGAACCGGCAACAATCTGTTTTGCGATTCCGTTATATAA
AAAGCGTGAAGTGCTTGTTAAACATTGGCATCGTATCATCGGAGGTATTGGTATCGGTACAGTTGTAGCG
TTATTAATTATTTTAACTTTTGCGAAGTTAGCACAATTTGCCAATGATGTTATTTTATCAATGTTACCTC
AAGCAGCAACTACAGCGATTGCGTTACCAGTATCAGCTGGTATCGGTGGTATAAAAGAATTAACATCATT
AGCAGTTATTTTAAATGGTGTCATTATTTATGCCCTAGGTAATAAATTCTTAAAGCTTTTCCGAATTACT
AACCCTATTGCCCGAGGATTAGCACTTGGAACAAGTGGTCACACATTAGGTGTAGCACCAGCCAAAGAAT
TAGGACCTGTAGAAGAATCAATGGCAAGTATAGCTTTAGTGTTAGTTGGTGTAGTTGTTGTAGCAGTTGT
GCCTGTCTTTGTAGCAATATTCTTCTAAAACGAAAAACCTAAGCAAGATAATAGCAATTTGAGCCATTGT
TATTATCGTAAAAAAACGTCTATACTCCAGTTTATAACTGGGATATAGACGTTTTTATGTATTTATTACT
TTTTACTAGGAATATAAAACTGTGCATGACGATAATGAAATACGATGTCAGATGAATCAAAGGGTTTGCC
AGTCATTGTATAAAAAGTCTGGTGGTAACGTAAACATGGTTCACCTGTAGACAATTGTAGTAATGAAGCT
TCACTTGAAGTGAGTTGATCTACATTAAAGAAAATATCTGAAAAACCAATACGAAGTTTCATGTTTGATT
CTAAATAGTCGAAGATAGAGCCCTTAGCAATATCATCATTTAAATATTTCACGATTTCTTTATGATAATA
AGAATATTCGATACATAAAACATCATCGTCCACGAATCTTAATCGCTCTAAATAGTAGACGGTATCATCT
GCATTTAATTGGAGCTCATCTTGTACAGATTTAGGTGGCGTTGCAATCTCCTTAAAAACAAGTACCTTAC
TTGTCATTCGGTGTTCACCTAAACTTTTAGAGAAACCATTAGTCTTAAAGACGTTGATACGATTGGCATC
AGCAATATTTCTCACATAAATACCACTGCCTTGTGCTTGATAGATCAAACCATCTTGTTCCAATAAGCCT
AATGCTTTAATGATAGTACTCTTACTTACTTGATAACGTTCTTTTAATTGCGTCACGCTTGGCAATTTAT
CACCGGGTTTGAAATTAGATTGATGTATAAACGCATTAAGTTGCTTAGCAATATGTTCATACTTTAACAA
TATTCTGTCCTCGTTTCACTTTGTCTGTAATTATTATAGCACAAAATATTATAATTGTATCGGCGTTTAC
AAATTGAACCGGTACAATTATAATTGGAGGTAAGTAAATACATTTTCATTCTACTATCAAGTTGAGGGGG
TAATATTTATGAGCAATAAATATAAAGAACAAGCCCAAGACATTCTTACAGCTGTAGGTGGTGTCGAAAA
CATTGTTGATGCAACGTATGATACGAAGTGCATTACAATTCATATGCAACATACAATTCCTTCTACAGCA
AATGAAGTGAAACAAATAGTTGATGTGACATCTGTAGCAGAAAATGATACGCAGTTAGTCATAAAATTAA
ATGGAAATGTCGATGAAGTGTATCAGCAATTACAGCGATTAATTAAGAATGCTAATGTCGAAGAGAGTGA
GAATACTGACAATATTAATAGTCAAGATACAAGTTATACACCTCAAGTAAAAGTAACAACACCAATTTTA
GTGAAAGCACCAATCGCTGGTCGTCGTATTTTACTTAAAGAAGTAAGAGATTCAATTTTTAGAGAGAAAA
TGGTAGGTGAAGGCTTAGCAATCAAAGCTCATGAAGAATCCAAAGTAATCGCACCGTTCAATGGTTTAAT
ATCTATGATTGTACCAACTAAGCATGCAGTTGGTATTCAATCAGAAGACGGTGTGGACATAGTCATTCAT
ATTGGCTTGAATACAGTTGACTTGGAAGGTAAAGGGTTCAAGTGCTTTGTAAAGCAAAATGATCATGTTG
AAGCAGGGCAAACGTTGTTGCAATTCGACCAGCAATATATACAACAACAAGGCTACAATGCTGACGTTAT
TGTCGTTATTAGCAACTCTGCCGATTTAGGAAAAGTAGAACTGACAATGAATGAAATCATTACGACTGAA
GATGTTATTTTTAAAATATTTAAAAACTAGGAGTGTGTTGTAATAATGACAAAATTACCGCAAAATTTCA
TGTGGGGTGGCGCTCTTGCCGCAAATCAATTTGAAGGTGGATATGATAAAGGTGGTAAAGGGTTAAGTGT
AATTGATGTTATGACGAGTGGTGCACATGGCAAAGCACGTCAGATTACAGAATCTATAGATCCCAATCAC
TATTATCCAAATCATGAAGGTATTGATTTTTATCATCGTTATAAGGAAGATATTGCCTTGTTTAAAGAAA
TGGGATTGAAATGTTTACGTACGTCGATTGCGTGGACACGTATCTTTCCGAATGGGGATGAAGATGTGCC
AAATGAAGAAGGACTCGCCTTTTATGATCGTATCTTTGATGAATTAATTGCACAAGGTATTGAACCTGTT
GTGACGTTATCACATTTTGAGATGCCACTTCATTTAGCGAAACATTATGGTGGATTTAGAAATAGAGAAG
TTGTCGATTATTTTGTGCATTTTGCGCGTGTTGTATTTGAAAGATATAAAGATAAAGTTACATATTGGAT
GACGTTTAATGAAATTAATAATCAGATGGACACATCAAATCCTATCTTTTTATGGACGAATTCTGGGGTA
GCATTGACAGAAAATGATAATCCTGAAGAAGTCTTGTATCAAGTAGCACATCATGAACTTTTAGCCAGTG
CTTTAGCAGTTCGTCTTGGTAAAGAGATTAATCCGAAGTTTAAGATTGGAACAATGATTTCACATGTACC
CATTTATCCATATTCGTGTCATCCGAAAGATATGATGGAAGCACAAATTGCGAATCGCTTACGTTTCTTT
TTCCCGGATGTCCAAGTGAGAGGTTATTATCCAAGCTATGCTAAAAAAATGTTGGCACGAAAAGGATATG
ATGTTGGATGGCAAGAAGGGGACGACAGTATTTTACAGCAGGGCACGGTTGATTATATTGGCTTTAGTTA
TTACATGTCTACGGCTGTAAAACATGATGTTGATACTACAGTTGAAAACAACATCGTCAACGGTGGTTTG
AATCATTCTGTGGAGAATCCGCATATCGCAACGAGTGATTGGGGTTGGGCGATTGATCCAGATGGCTTAA
GATATACATTGAATGTGTTATATGATCGTTATCAGTTACCACTTTTTATTGTGGAAAATGGTTTTGGTGC
AGTTGATGAAGTGGTAGATGGACATATTCATGATGATTATCGCATTGAATATTTAAAAGCACATATTACA
GCAGCGATAGAAGCAGTTGATCAAGATGGTGTAGATTTAATCGGTTATACACCGTGGGGAATCATTGATA
TTGTTTCATTTACAACCGGTGAAATGAAGAAACGCTATGGTTTAATATATGTTGATCGAGATAATGATGG
TCATGGCACGATGGAACGCTTGAAAAAAGATTCGTTCTATTGGTATCAACAAGTGATAGCATCAAATGGA
GATAAATTATAAAGGTATATTATAAGTATTTTAGGGTTAGAGCCCGAGACATAAATTAATATAGTAGGAC
CTACAGTGTTATAATGGCGGGCCCCCAACACAAAGAATTTCGAAAAGAAATTCTACAGGTAATGCAAGTT
GGCGGGGCCCCAACACAGAGAAATTCGAAAAGAAATTCTACAGGTAATGCAAGTTGGGGAAGGACAGAAA
TAAATTTTGCGAAAATATCATTTCTGTTCCAATCCCGTGATGTTAAAATTTTAAGAAAAAAATAATGCCA
CTAACTATGTATAGTGTTAATGTTTGAGTGTTTATGAAAGTCTTTAACCAAAATTGATGACTTACTAATC
AACGATAACGATATTGTTAAGTAGATGATTAGTGTCACAAAGAAATTAAAGTGATAGTCAAACATAGATA
CAAAGTACAGTTAGTGGCATTATATTTAGTGCTCTTTTTTAGCGACAAAAGTAATATAATTCATATCTTT
ACGCAATTTAGTCATCGTTTTAAACATTTTACAAAACATTGGTCGATTTTCTTTTTTCAAAGCATTGTTG
ATAATCTTTATAGTTCCAACAATACCTTCGTCATAAATTAAACCTTTTGGTGTCATTAAACTCATTGGAC
CAGTATGATAATGCACATGATTAAAACCAGCTTGATTATATAAATCTAACCAGCCAAGTTTCGTCTGCGG
TGAGACATTGACATTAATTGCTGCAGATAATGATTTAACAACATGTGTGGCATGTGATTCATTAACGATG
ACAATATCATGTGTTAACAAGATACCCCCAGGCTTTAAGACTCGGTAGTACTCGCGTAATGCTTTTTCCT
TTATGGCGATGGGTAACATTGTTAACATTGCTTCATTTAAAACGATATCGAATTGATTGTCATCAAAGGG
CAATTTAACAGCATTCGCTTGTTGAACTTGAATATATGATTCAAGACCTGCTGCTGAAATGTTTTCCTGT
GCTTTTTCTAATGCTTTCTTATTTATATCAACGCCTTGAATGTGACAGCCATATGTATGAGCTAGATAAA
TAGATGTTGTGCACATATTACATGCCACTTCTAACACTTGTTTATCTTGTGAAAATGCCCCTTGTTGTAT
TAACCAATCTGTTGCTTCTTTACCACCGGGGCGTAGACGAGTTTTTCCTAATTTAGCTAAAAATGTATGA
CCAGCTTCTTTAGACATAGCATAACCTCCTTTTAATTGATAATTATTATCATTAATATAGCATATTTATA
TGCGATAATTTGGAAGTTAAAAAGATTACAAAAAATTGTCACTTCATTTATAACTAAACATGAGTCAACA
AGCATAGGTTTAGTGGAAAATTATTTCTAATAGATGATGTTTTATAAAGATAAAAAAGCACAGCCATGAT
ATACGAATGTTGCATGTTATATGCTAAACCTTCATATCATAGCTGTGTTTGATTCATTTAAACTTGATTT
ACTTCTTCTAGTAGAGGAATAGATGCTTGCGCGCCGTGTTTTTGTACAGTGAGTGAGCTCGCTTTATTAC
CAAAATCAATAGCATCTGCTAAGTTATCTTGCGACTTGTTTAAGCGACTGACAAATGCACCAATAAATGT
GTCGCCTGCAGCAGTTGTATCAATCGCATTTACTTTATAAGCTTCGATGTGTTGGCTTTGATTTTTAGTA
GCAAAATATGTACCTTGCTTACCTAGCGTAATCAAAACAGTCTTAATGCCTATAGATAAAAAGTAATTGG
CATTGTCTTTCATAGATTGTTCATTAGTTACTTTAATCCCAGATAACAATTCGGCTTCTGTTTCGTTTGG
CACAATAATATCGATTAATGATAATAATTCATTAGGTAATGCTTTCGCTGGTGCAGGATTTAATACTGTC
GTCACACCATGTGCCTTGGCAATTTCAAATGCAGATATAATAGCCGGGATGGGTACTTCTAATTGTGCAA
CGACAAAGTCTGCATTGATTATAGCGTCTTTTGCGTTAATAACATCTTCAGGTGTCATCGTCATATTCGC
ACCACCATAAACATAGATGGTGTTTTGTCCTTCTGCATTCACAGTGATAAAGGCTTGGCCCGTTTTTGCT
TCAGCTGTTTTGATAATATATGATGTATCAATATGAGCTACTTTAAAATCTTCTAAGATGAAATCAGCAA
CGCCATCAGTGCCAATTTTAGTAATAAATGTTGTGTCTGCTTGCATGCGTGCAGTGGCAATAGCCTGGTT
GGCACCTTTACCTCCGCCGAATGCTTTTTGTGCTTCTTCAACATGTAATGTTTCGCCTGGTTGTGCATAT
CTTTCAACTGTTAAAAATTGATCGACATTCGTTGAACCTAAAATAACAACTTTGTTGGTCATGTGTACGC
TCCTTTCAAGTTATAACTTTTAAAAAGTAACATTCGATTCTAATGCAATATTAGAGTAGGGCGTTGTTTC
ACCAGTACGAATATTACCTTTATTTAATGGGTGAGCTAAGTTACTTTTCATTTCTTCGTGAGGAATGAAA
ATGATTTCGATTTCCGATGAAATCAATTGTTTAATTTGTTGCAATTGTGTAGGGTTATGTTCTTTTATTT
CTTCTGCTAAGTATATTTTTTGGATTTCCATTTCTTCTAACACTGTAGCTAAGACATCAATAAAGCGTGG
TAAGTTTTTAGTTACAGCTAGGTCGATACGACGATGATCATTTGGAATTGGCATGCCAGCGTCATTAATC
GTTAATAAATCAAAATGACCAATTGTCGCGATTGCTTTTGAAATATGTTCATTTAAAATAGCTGATTTTT
TCATGACATCTACACTCCTTATTTTATAAATACTGTAACAGAAGCGGCTACTAAAATGAGTACTAAGCCG
ATGATTGTAATAACCATTTCTTTTGACGTTTTATGTTGTTTTAAGAAATAAATACCAGTTAATGTAGCAA
GCACAACGGATGTTTGAGAAAGAATAAATCCAGTTGCTAAACCATTCATATTAGGTTGTGCTGAAATAAG
ATATGTTAAAGCACCAAATGCAAAGAAGAAACCTGAAATAATTTGTAACCACGTAATTTTATTACGGAAT
GGATTCTCTGCTTTCATATTCATAAAGCCATAAATGACTGCAACAATTACCATACCCATTGCTTGAGGTA
AAAAGGCAGTTAGGCCATCAATAGAAGTTGCTTGCGGTGCAGCTGAATATAACCAGTATCCAAATTCACC
AATTAACAGAAGTACCACTGCACGACGTAAATTTTTGGCGTTACTTGCTTCTTTGCGTTCACTCCAAACT
GTCATACGCGCTCCAATTAGAATAACGACTAAAGCTGTAAATCCAATGATTTTATGACCAATGCCTGGCC
AATTTCCTAATGCAAAGACACCCCATAAAGATGCGCCTAATAATTGGAATGCTGTTGTGACTGGCATGGC
ACGAGATGAGCCGACTAATTCGAACGCTTTAAATGTAATGATTTGTCCGAATCCCCATCCTGCACCTGAT
AATAAGGCGAATAGCAAATTGGTTCCAGTAGGTAAGCCACTTGATGTGACTACGGCTAATATAATAGCGA
AGATTAACGTACCTACAGTAGCACCGATAATTTGATGTACAGGTTTACCACCAAACTTTGAAGCGACTGT
TGGGAAGAAGCCCCAGCCAATTAAGGGGCCTAACCCGATAAGTAATGCAACAATGCTCATGTTATACACC
TCATGATTTGTTTTTAGTAAAACGTTTTACCAGTGCCATCGTACCATTTTTATTTGTAAAATGCATGCGT
TTTCATAAAAACTGAAAACGTTTAAATCATATTTAAAAATTCATACATTATTATTTTAATTTCTTAGTAA
AATAATTATGATTAAAAACCCTCAGCATTAAAGCAACGCTAAGGGCCTAACAATGATGAGTATATTTCGG
AAGATACGTAGTTAGTTTGAAAGATGATAGCCAGTTGTTGCACGAATTTTTAAAGTCGTTGGTAATTCAA
TCATATCAATGGATTTATCTAAGTGCTGTAATCGTTGAAGTAATAAGGTTAAAGATGTTTTGCCAATATC
AGTTATAGGTTGTGCCACAGTAGTTAAAGGTGGCGAGACGTACGCTGCATAATCAATGTCGTCATAACCT
ATTAATGAGATATCTTTCGGGATACTGATGCCATGTTCAATTAGTCCTCGTAAAATGCCAATAGCGAGTT
CATCGTTAATAGCGAAGATTGCAGTGGCAGATTGAACCATGATGTCATCAACAATGGTTAGCCCACCGCG
CTTAGATAATTCAGTATGGACGATTTGTGGTTCTGGCAATTGATTCGCGCGCAAAGTATCGACAAATCCA
GCGACACGAGTCGACATATTCGCCATCATGTCATATGGTGCAACAATTATCATATGGTTGTGACCGAGTT
CTATTAAATGTTGTGCTGCAAGTTGTCCACCTTGATATTCATTTGTCCGAACAAAATCTGTATAGCCTTG
ATGGTCATTTTGATCCAGTACGACATAAGGTACATGATGTTTCTTTAGATAGTTATTTAGGGCGTCCGGG
GATGATATGTATTGTGCGATAATTAATCCGTCAATACCTCGATCAATTAAATGTTTAATATTGTCATACA
AATCAGTTGCTGTAGATGTTAAAAAGCATAAATCAACATCAGATGGTTTATGGTCATGAATACTTTGCAT
CAGTGCTGAGAAAAACGGATTTGTTAAGCTAGGCAAAATGACGCCAATAGTTTGAATTTTACTGCCGCGC
AATTGTTTTGCATGTTTATTAGGGGCATAGCCTAAACGTTCTGAAACAGCATGTACGTTTTTTATCGTTG
TTGCGGAAAAACGACTATCATTATGATTTAAAATATGTGACACAGTTGTAACTGATACACCAGCTTCTCT
AGCAACATCTTTAATTGACACTTTTTTCATATTATATTCCTTCTCTTTATTGTGTAATTAATCATACAGT
TATATACCCGATTATTATATTCATCATATCATGATAAACATTTGATGACATATGAAGACGTGAATGACTT
TTATTGTCTACAAACAGACGTCTGAAGTATACGATTAAGGTTGAGACGAGAGAATATATTATTAAGGTTA
ATACCTTTTAATGATTATGATAACAAGAATTTTAAAATGTTTATTGTGATTAAAAATACAAAAGTCATTA
TTTTAAAGAATAAAATATTTGTTTTTGAACAAAGTATTAAAAAACATAACGAAATGATGTATATTGAACT
ATGTGATTGAAAAAATTTTTAATTAAGGCTTGTTAAAACTTAAGAGAGGATGTTTTTAAATGCAATTCAA
ATTAAAAGAAGAAGAGATTATTAGTTTTTTAGAATTGAAATATCCAGAAAAAGAGTTCGAATATGGTCGT
TTGTTAGTTGGACAACATAAACGTGATGATTTAGATGTTTATTACTTTGGTGATACGTTTTTAATGTGCA
CGATTATTTCATTCAAGACATTTGAAATTAAAGAAACAGTAGAATTATCATATGATGCTGTTAATCGTAT
TGTGTTAAAAGATGGATGGTTATTTAGAAAAATGAGAATAGAAACAATGCAAAAAGTGTTAAAATACGGT
ACATCTAAATTAATGTTAACTGATTTTCAAAAAGAGAATTATAATAAATATATTCAAGGTCAGAAACAAC
GCGTGATATTTGAAAATGGCCATTTTGTCTAATTGATAGTGAATATAATTAGAGTAAGAGGCTGGGACAT
AAATCCCTAAAAAACAGCAGTAAGATAATTTTCAATTAGAAAATATCTTACTGCTGTTCTCTATTTATAC
AATACTTCGTATTGAATGGCTTCGCTTTCCTAGGGTGCCGTCTCAGCCTCGGTCTTCGACTGGCACTGCT
CCCTCAGGAGTCTCGCCATTAATACTACGTATTAACATGTAATTTTACTTTGAAATACTTTAAAAAAATA
AGACACTTTGCCCAACTTACACTACCAATAAAAACTTCTGTTAGAATTCCTCAAAATGATATTTCGCGAC
ATGTTAATGAAATTGTTGAAACGATACCTGATAGCAAATTCGATGAATTCAGACATCATCGTGGCGCAAC
ATCCTATCATCCAAAGATGATGTTAAAAATCATCTTATATGCATATACTCAATCTGTATTTTCTGGTCGT
AGAATAGAGAAATTACTTCATGACAGTATTCGAATGATGTGGTTAGCTCAAGATCAAACACCTTCTTATA
AAACTATTAATCGTTTTAGAGTGAATCCTAATACTGATGCGTTAATTGAATCTTTATTTATTCAGTTCGC
TTATTTTTCTTGGATTTCTTGTATATCATTTTAAAGTGATAAAGATATTTCGAAACATAATTCTTCTATT
ATATTTAAGATTTAACTGTTTTTGGAATGATCATGTATGCAGACAATGAGCCAAGGATCATCAATACAAT
GCTGACTATAAATGTTACGGTTGCAGCTACACTTGGTGCATAGTTTAGTTGTAACATACTGAAAACTGTA
GTACTTAGTGCTATACCAAAGGCGCCACCTAATGTACCACTCATTTTATATAATCCTGTAGCTAAACCAA
CTTTTTCATTAGGCATACTGAAAATTGCAATCGTAAGTCCAGGTGTTGCGACTAAACCATTACCTATCGC
ACATATGACGAAACCAATGATAACTGCAATGACATATTGTGATGCCAATAATTGAGTCATGCTAATAATA
GTGATGCCGATGACAGGGAACAACGGACCAATGATGAGCATCAATTTGCCACCGAAACGTAATGTTGCTT
TTTCACCTAAACGAATCATCGCAACTGCCACAATGGCATATGGCAATGTAACAAGTCCAGATTGCGCAGC
TGATAAACCAAGGTGTGTTTGAGCATATATGAAAAAGACCACTGTTACGCCTAGACCGCTATTTAAAACA
AAGTTATTTAAAAATGCACCAATGAACGGACGGTTGCGTAATACTGAGAAATCAATAAAAGGTACTTCAT
GTCGACGTTCGATGATGATGAATATCAACGTAGTGATGATAAAAATGCTCAGACAAATGATTGAAAATGT
ACTAAACCAACCTTGTTCGAATCCTTGTGTTAACAATAATGTAAAGCTACCAATCATAACAGCGAAAATC
GACATACCTTTGTAATCGAATGGATGACGGTGGCTATGTTGACTTACTTTTTCAGGTGTGCCTTTTAGAA
GCAATATGGCAATGAAAGCAATGACTATACTAATGATGAAATTCGTTTGCCATCCGAAATTTGAGGCAAT
TAAACCGCCGATAACACCAGCTAGGCCGATGCCACCAACAGTACTAATCATTAGATAACTAATCGCTCGT
CTTAAATGTTCTCCTTTAAATTGATTATTTAACACGCCAACTGTTGAAGGTAACAAGATAGCTGCTGATA
GACCTTGTAAAATTCTACCGATGATGAGCAGTGCAGTGATGTCCGATATAATTAATAGAAGAGATGCAAA
CATACTGATTATGAGACCCATGTATGTCATTCTCAGTTGTCCTATTTTATCAGCAATATCACCTGCAGCC
ACCATGAAGATACCTGTGGCGAAGGAAGTTAAACTAATAGATAAATTTAACACGGCAGGAGAGGTTTGAT
ACGTTTGACCAACGAGAGGTCCTATATTAATAAATGATTGTGCAAACAACCAATATGTTAATGCAGACAA
CATAATCGCAATAATAATATTACTGCGTGGTGAAGATTGTGTGTTATTCACAGATGTCACTCCTTGTAAA
AATTAAATATAGAAAGTCATGAGATGAAGTGAACGGATGTATAGATGATCGTTCACTCACACATAAGTCA
TGATTTCCTTACATATCATACCACAGTTATTGAGAATGAATATCAATTAATTGCTTGTATAATTGATTTT
TTATAGTATGTTTAAGTGAAACAGCTTTATTTGAAAGTGATTAAAGTAAATGAAGGTACAGAGGAGTGAG
AACAATGTGCACAGGATTCACAATACAAACTTTAAATAATCAAGTACTTCTTGGACGCACGATGGATTAT
GATTATCCATTAGATGGTTCGCCAGCAGTGACGCCTAGAAATTATCGTTGGAAATCTCGCACTGGCACGA
CAGGCCAAACGCAATATGGCTTTATTGGCACAGGAACAGATATGGAAGGTTTTATTTATGGTGATGGTGT
TAATGAACATGGCGTTGCCATTTCAACACAATATTTCCGAGGTTATAGTTCATATGGATCAACACACAAA
GCGGACGCGATGAATATTACGCAAAATGAAATTGTGACATGGATTTTGGGATATACAACAAGCATTGAAG
ATATGAAACAACAAGCATCCCAAATACATGTTGTAGCTGTATATTTAAATGACATCGGTGAAGTTCCGCC
ATTGCATTATCATGTTTCCGATGCAACTGGACATACAGTCGAAGTTTCATTTAAAGAGGGTGAAGTGGTT
ATAAAAGATAATCCTATTGGTGTCTTAACAAATCATCCAGACTTAAATTGGCATTATAGTAATTTAAGAC
AATATATCAATATTTCTCCTTATCCAGCAACAGCAAATTTATTGGAAGGTGTAACGATTGAACCTTTAGG
CAATGAAGCAGGTACATTTGGATTGCCAGGTGGATTTACTTCAACTGAGCGCTTTGTGAGAATGGCATTT
ATGAAAGCAAACATTGCTCAAAACAATGATAAAGAAATGGATTTAATGAATGCATTTTATTTATTAGATG
CGGTAAATATACCGATTGGAATTGTACGTCCGCATGATGCTGACAATCACTATACGATGTATCAGACCGT
AATAAATTTAACTACAAGAACGTTATATATTAAGTATTATGGCAGCAATGAATTAGTAGCATTAAAGCTC
ACAGATGATTTAATTAATAGAAAAGATATGACGATTTTTAAGCCTGAGAAGCATATCACTATTAGAAAGT
TGAATGACAATCAATAGCGATTGATAATGGAATTTGGTTGATATGATTTGATGGATGATTACTATCATGC
ATTAGCGTTGAATCGCGAACATGGACGAACGATTAGTTGTTAATTTTGAAAATTTATAAAAGGTTAAACG
AATGCAGTGAGAGATGTCATTTTAATATCAATGTATGGCTATTTTGTAATGACAATGTAATGAGTTTAGT
AAAACATTTCGGGAATATTAAATAGTTGGAAAATGAGAATTAAATCCTTTACTCAGTTGTCTAATTCTTT
TAGTATGTGCAGTACAGTTTAATTGAAAACTAACTTTAACTTTAATGGAGGATGTTTTATACATGAAAAA
ATTAACAGCAGCAGCGATTGCAACGATGGGCTTCGCTACATTTACAATGGCGCATCAAGCAGATGCAGCA
GAAACGACAAACACCCAACAAGCACATACACAAATGTCAACACAATCACAAGACGTATCTTATGGTACTT
ATTATACAATTGATTCTAATGGGGATTATCATCACACACCTGATGGTAACTGGAATCAAGCAATGTTTGA
TAATAAAGAATATAGCTATACATTCGTAGATGCTCAAGGACATACGCATTATTTTTATAACTGTTATCCA
AAAAATGCAAATGCCAATGGAAGCGGCCAAACATATGTGAATCCAGCAACAGCAGGAGATAACAATGACT
ACACAGCGAGTCAAAGCCAACAGCATATTAATCAATATGGTTATCAATCAAATGTAGGTCCAGACGCGAG
CTATTATTCACATAGTAACAACAACCAAGCGTATAACAGCCATGATGGTAATGGAAAGGTCAATTATCCT
AATGGCACATCTAATCAAAATGGTGGATCAGCAAGTAAAGCGACAGCTAGTGGTCATGCGAAAGACGCAA
GCTGGTTAACAAGTCGTAAACAACTACAACCATATGGACAATATCACGGTGGTGGTGCGCATTACGGTGT
CGACTATGCAATGCCTGAAAATTCACCAGTTTACTCATTAACTGATGGTACAGTAGTACAAGCAGGTTGG
AGTAACTATGGTGGCGGCAATCAAGTAACGATTAAAGAAGCGAACAGTAATAACTACCAATGGTATATGC
ATAATAATCGTTTAACTGTTTCAGCTGGTGATAAAGTCAAAGCTGGTGACCAAATTGCATATTCAGGTAG
TACGGGTAATTCAACAGCGCCTCACGTACACTTCCAACGTATGTCTGGTGGCATCGGTAATCAATATGCA
GTAGACCCAACGTCATACTTGCAAAGTAGATAATACAGAAAATCCCAAGTTGCGATATCATACGCAGCTT
GGGATTTTTTCGTTTTAATAATAGGTATAAGTCCATTGTTTGTCCTCTAAAACATGTTGATAAAAAGGAT
CTTGGCCAATTAACTTGATATCATCTGCAAGTGCTTCAACTTCATCTAAATGATGGGTAGTTAATATAAT
TAAACATTTAGATTTCATGATGTTAAGTAGTTGGTGGATGTCATGTCTAGATTTTAAATCAATACCAACT
GTCGGTTCATCTAAAATGAGAATTCGAGGTTGACCTAGTAAACCTACTAATATATTAATTTTACGTTTAT
TCCCACCGGACAATGTAGATACTTTGGCAGACGTATCATCAAAGTTTAATTGCTGTAAATATTCGTTGAT
AGTTGTATCGTTAATTGGATTTTTACAAAGTGATTTAAAAAATTTAATGTTTTCAGCCACTGTCATGTGT
TCAAATAACGCAATGTCTTGTGGCACATAACCGATGTGATTTTGTATTTGTCTTTGATTCCATTTTTCGC
CGAAATAGTTGATAGTTCCATCATTAGCTTTTTCAATACCAGCAATCATACGAAGTAATGTTGATTTTCC
AGCACCATTATCACCAAGTAATACGGTTAAACGATTACTATCAAAGGACATAGTTAAATGATTGAAAATC
TGTTTGTTACGGTAACGCTTTGAAAGGTTATTAATTTCTATCATCAGTTACGCTCCTTTACATGAAAATA
ATCAAGTATACGATACCCATAGCAAGTGCATATATAAATGTCATGAATAATCGATGACTTATTGTTTGAA
TATGGAATAAGATAAAGACGATACCTATCTCATAAATCAATATAAGTAACAGTGATTTTAAGTAAAATAT
TAAGCTGAGTGGTTGAGACAAATATAGACTAACTGCCAATAGTACCAACAATAACAAAATCGTATGTGTC
ATTACATAAGTACTATATAGTTTGAAACGGCTTAAATGATATTGTGATAATCGTTGCAATGCTGCTTGTT
GGTTTAAACGATAATGAAGTACTACTTGAACAGCGCTAACAAATAAAATCACCGCAAAGATTAAGCTAAT
TGAAATAGAGTGTTGTGCTTGTTTAGTAAGCGACACAAATTTGATTTTAGATTCAGGTGTATGTTTATGA
TAGGACTTGTTGATAGCATCGATGGATTGATGCTGTTTCATATCCTCAAGGTGTTCATAAATAATGTTAG
GAATTTGCTGCTCATATAATGAACTACTAACAATTTCTACAGCAATACCACCTATAAAGTCATCTCTACC
ATATAACTGTATCGTTTCTTTTAAACGGTTCTCTTTTAATTTTTGAGAGAAACCTTTAGGAATTTGCATA
CTTAAAATAGCTTCCTTTTTAGTAACATCATCTTCAATATAGCTTTCATCTTCATCGACTTTTTTAATAG
TTACATAGTCAGATTGTTTAATTTTATTGACGAATGATTTTGATGCAGTGGTTTGGTCTAAATCTTGAAT
GGTAATCGGTATTTTGAAGTTGTCATGTGCTACACGGTAACCGATACCAATAAGTACGAGTGCGATGACA
ATGGTTGTTACGAGCAAGATGTATTGTAACCATTGCTTGAACACAACAAGTTGTATATAAGGCTTCATTG
ACGATACCTCCAAACCAATACAGCTAAATTAATTATCAAAAGTGCGATGAAGCTAAGATAGAAACTAGGG
TGCAGTTCTAAAATGTAGTTGTTTAAAATAATTTCTAACAATTGATTTGTTACAACTGCGAACGGTTGAA
TATTGAAAACACCATTTGCTATATGTTGTAAAAAAATCGTAGGTATTGTTAAACCAGATAACACCAGGAT
GACAATAGCTAATATGACTTTACTAATACTATTCAACAAGCCTGTTGTTAAAAGTTCGATGAGTAATAAC
CACAGTATTAAAAAGGTAACATAATAGCTTAAATGAATGGCTAACGTTGGCCAATTATATAATTCAAAGA
TATTCGGAATACTGAACACAATCCAAACTACACCAACGATACTCCATAACATAGTATAAAACCATGTAAT
CAACGTACGAATGATTAATAAACGCTCTTTAGAAAAATGAAACATTTTCAATCGCGCTTTCAATACAGTA
TCTTGATTCATTTTCAAAACTGTAAATAAAGATAGTGCAAAGATGAATACCGTTGTTAAAAATCCTGTAA
TTGCATAATAACTGCCCGTATCGTATAAATGAATCGGTTCTAAGTTAAATGCACCTGAACGGTTTAATCC
TGTAATCAGCAAATCAGTCATAACATTGATACTGTCAGAATGTGATGCTTTCGGTGCTAAGTCTTGAAAA
GCTAAGATGCCACCCATTGATCGCATAAGACGTTGGTAAACAGAATCTGTTAGCTGAGATAGCACGACAC
TTTTCATGGATTGTTGATCATATGTATATACTGAAATTGGTAGTTCGCCTTGTTTATAAAATGCCTTGGT
CATACCTTTATCAAAAACAAAATAGCCTTGAAGTTTATGTTTTTTTAACAAAGTATGTGCTTGCTTATCA
TCATATGCTTTAATGCTCACGTTTTTTCCTAGGTTACTCCCTTTACCAATAGAGTTTAAGATTAATTTCG
TTTCACTTGATTGATCTTTATCTACGACACCTATATTAAAATGATTGTCATCTTCTGTTACATGTTGGAT
TGTCGTTAATGTAATAAGGAGTGCCGCTAATATAAATAGTAAATAGATAATCAAATACCACTTTTTCAAT
AAAAAAGAGTGGTAGATGCGAAACAAATGTATTGTTTTCATTTAACCACTCCTCCAATGATAAGATTGAA
AGGCAAGATGACCTTCCAATCTTATTTTTATATTTTAGTTATTTAGATGCCTTTTTTAAAATTGATTCAA
ACATTTTGCCGCCATTTTTTTCGATTTCTTTTTCAAGTTTTTCACGGTCTTTTGAAGATAGACTATTGAA
ATCTTTTGCACCACTATCATCAAAATCAATATCTGCTTTCAATTTTGTGCTAGATTTTAAAATGAAATTA
ATTGGTTCTTCAGCATATTTGATGCCGATATTTAACGTAGATTTCTGAGTGTTATTTTTTACGTCAGAAT
CTATATTATTTTCAAAAGTGAATTCATTTTCGTCGCTATATTTATCTAATGCGACAGTGATTTTACCTTT
ATCTTGACGTTTTGTGCCATCTACTTTTTCTTGGTTATCTAATTTGATTTTTGATTCATCATATTCTGTC
TTTTTACCAAATTCGTATTTATCATTATATTTATTATCTTTTTCTTTAGAAGATACGCCTTTAATTGTAT
ATTTCGCTTCAGCATACGTGTATTTATCTTGATCGAAATCAAGTGCGTAATCTAGTTTTAACTTATCGTC
TTCTAAAGTATTAGTACCTTTGATTTTAGTTTTATTATTTTCTTTGTCTGTAATAGTAATTTCTCGTTTT
ACAATCGTATGTTTTTCGGTATAAATTTTAGATTGAATTTTAGCAAATTCATCCTTTTTAGTTTCTTTGA
CATCGTCAATTGCTTTTTTGATGTCTTTTTCAAAGTCTTTTGTAGCACCTTGTTCTTCCATTAATTTTTT
AAGGTCTTTATCCTTTTTAGCTTCTTCTAATACAGCTAATGTAATTTTTTTAGTGTCAGCTCTGCTAAGT
GTTAACGTGACAGGTCTAACTTTGTACTTTTCACCATTAACCTTAATTTCTTCTTTTTTACCTTTATCAA
AATTATCGTCATCTAATTTGTCGACAATAAGTTCGGAATATTTTTCGGCAATTTTGCTGTAGTCACTTTG
TTGTGCTTGAGCATTATTAAAAAGAGTATTTAAATTTAGTTGTTGGTTTGTAATACCATTTTCTTTTGCT
GTTTCTTCATCTTCACCTGTAAGTTTTGAATAAGTTGATAATAAATCAGAATTATTAACACTATATTTCC
CTTTAAATAATGGTGATTCGAAATAATGCTTATCTTTATCTGCAGCTAACTGGAATTTCCCTAATGCAGA
GTCTGCGATTGTTGGTTCAAGATTAATCATTGATTTCTCTTTTTTAGGATCATGTCCATATGACATTTTA
ATTTTCGATGCATTAACAACAGATTTAGGAATGCCAAGCCCTTTAACAATTTCATCTGATGCATCTGCGC
TTAATTCTAATGAAGATAAAAACGAATTATCTTTCATCTTTTCTTGGAACTTCACTTCATTTTCAAAACG
GTCATTAAAATAATCTTTATACATTTTTGCTGTTTGTTGTTCACTTTTTAGGTATGTATTTTTCGGTGTA
TTAGCAAAAAATGCATAAACTCCCCATGCGATTCCACCTATTAATAGTAAGACAATAATAATAGGAATTA
TAATTTTTAACTTTTTAGACATTTTGCTTCCTCCCAATTATTTATGAGTTAATCATATCAGAACAATACA
TTTTATTAAATGGTTTATTTTAAATTTTGTTTAAATTAATAGAATTTTAGTTATAATAATGTTTAATAAG
TTATTGGAAATCTAATAAACTACAAAAAATAGTTTGATTACATAATGATTCTTGAAAAATGTTGGTTAAC
TTAATAATATGCATTTTTTTGGCGAAGAAGATTTATTTAACTTATAAAAATATTGAAGTAAGATTGGGGA
GATTATGAATTTATGGAATTGAAAGTCGATGATTTTGTAAAGAATATAAAAAGACCATACTTGACTGTAT
TGGGAGTATTTGTAGTTGCAGTTTCATTATTTTTTGACGCGATTATGTTTTTCTACGCTAAACTATATGA
TAAATTGCCTATGTATTTACTGGTGTTTATGGCCTTTACAGCTGTAATTTTGATTATGATGTACATACAA
GAGAAAAATGAAAATTACAAAGTTGAAAAAAGATATGTGGTTAGATATCTCACACTTAACGTTATTGTGG
GATATACTTTGCCATTGCTTTTTGTATCTATTTACGTTTTTGGTGTAGTCGGTTTTGGATTTGATGTTTT
CAATTATTGTCTAGGTATTATCTTGATGTTATTTATTTCTTGGTTAGGTTTATTTTTATTTTATAAAAAC
GAATTTGATAGTGAAAATCCTAATCCTGCAGTTAATGCCATAGCAATTATTATAAAATTATTTGCTTTTG
GAGGAATATTTTATATAAGTCTAATAGTTCCTGTAACACAGCAAGAAGAGATTTTTATAGGGTTAAGTAT
ATTCATCAATATAATTGTTGATGCTCTTCTTGTTAGGTCATATTTTAATTACGCGTTATATAAGAGTATT
AAGAAAGATATCGAAAATGAAGGTAAGACAATGTAAAGGAAAGACATAAAAAATAATAGGAGTCTAACCA
TGATAATTTTTATTTTAATAACAATATTTGCTATTTATTATATAGCTATGATTGCTAGTTTGTTTAAAAG
TGAAGGTTTTTCAATAATAGGTTTAATATTAGATGTTGTTATAATGGGGACATTGATTTTTTACTATTTT
ATAGGCGCTCGCTTTGTTGATCATGATTTAAGCAACTTTTTAATGTTTATGGATACTGGATCATATATTT
TTATGTACTTTGCAATTAAGTGTTTATGGGTGAAACCTAAGGTAGTAAATTATTTGATTGCAAAAGAATT
GGGTGAATCTAAAGAGGTCATTGAAGAGCAGGAATTAGATTTACAGACATCAAAGATAAGAGGTATCTAC
TTTTTCATTATTTCAGTAGTGATGTTAATTATCACTAAATTAAGAATGCAACCTGAGTTACAGGCAGATG
CTATATCGATGAATCCTGTATTTATTTTTGTTGGTGTTATAATCATTTTAATTTGGCTAGTACTGGATAT
ATATCGCAAGAAAAAATACGGTATATTCTTATTCAAGACGATAGTGCCACTAGTTGTTACGACTTGGATT
ATTATAGCTACAATTATACTTTCGTAAACGATTTTGATTAATGGGGAATGTAGAGAACATTTCTTTGTAA
TTTTATAATCGAATAACATACAAAATAAAGCGACCAATTTTGCAGTGTTACGAATTGTAAACTGCGAACT
GGTCGCTTTTTATTGATGTCATGATTAATTTAATGGATGTAATTATATGATGAAACTTCTGAAGCAGAGA
TGGTTCTTGATGAAACGATATATTCACCAATCCAGTTCATTTCTGAAATTAGAATACTTCCATCAATATT
AACTTTTTCAACGTAGGCTACATGACCAAATGGACCATTTACTGTTTGTAAAATTGATCCTCGTGTTGGG
TGTCTATCTACTTTGAAGCCATTGCTTGAAGCTTGGCCTGCCCAGTTTTTAGCATCTCCCCAAAATGTAC
TAATCGTGTGTCCATCTTTGGCACGTTTATCAAAGACATACCATGTACATTGTCCAGCAGTATATAAGTT
GTTCTTACTTGTGATAAGAGGCTGATCAATGATTTTACCGTTACCTAATGCTAAAGGTTTACCGTCAGCG
GTCTTTGCTTTGTCATTAAATTCGGCGATTTGTAATTCGTCATACAATTCGTCTAAATCGATGCCTGTAA
TAAGCCCTTTGTTATCTTTTGAAAAAGCGTTATTTAATTCATCGTCATTGTCTTCGACATTCGGTATTGC
TGGTGTCAAAGGATTGCTTGGTGACGTTTGAGGCGGTGTGTGTGAATCAATTGCGTCATTAATGTGCGTA
TACTGACCACTTAATGAAGAATGGTACTGATTGTTGTTAAGATCACGTTGATTTGCGTGTTGATGATTGT
CGTTTGTACGTGACTGGTTTTGATGATTGTTGTTTGGCGTGTTGTTTTTGTCATATGTATAAGTATACGC
GCCGGTGTCTTTATTCACTTTGAACTGTGCGTTTGGGTGTGCTTTCTTTGCTTCTTCTAATGTTTTGCTA
TCATTCGTATATGCTTGAGCCGAGTTAGGCGACATACTAAATAAAGTAAGAGTTGTCATCGTCAGTAAAA
TTGTTTTCTTCATAATAACCATTTAATCCTTTATGTATTTAATTTAATTTTAGTATACACATTTATATTA
CAAAAATGAATGGTTAATTAAAAATATATGGGTATATTCAATATATTTATTTAAAAAAAGCTAAAAATAC
TTAAAAAACTATATACATATACTAATAATTTATATATTATTTGAGTAAGGAGCACTTTTTCAAAAAATAG
TGTCCCTAAAAAGTTTTGATAAACTTAAAATATTCAGGAGGTTTCTAGTTATGGCAATGATTAAGATGAG
TCCAGAGGAAATCAGAGCAAAATCGCAATCTTACGGGCAAGGTTCAGACCAAATCCGTCAAATTTTATCT
GATTTAACACGTGCACAAGGTGAAATTGCAGCGAACTGGGAAGGTCAAGCTTTCAGCCGTTTCGAAGAGC
AATTCCAACAACTTAGTCCTAAAGTAGAAAAATTTGCACAATTATTAGAAGAAATTAAACAACAATTGAA
TAGCACTGCTGATGCCGTTCAAGAACAAGACCAACAACTTTCTAATAATTTCGGTTTGCAATAAGCATTC
TGAAATTGGCAAAGTCACATTTTCTAATGTGGCTTTGCTTATCATTTTTTTAAGAAAACAACTGAAAGGA
AATAAGCATGAAAAAGAAAAATTGGATTTATGCATTAATTGTCACTTTAATTATTATAATTGCCATAGTT
AGTATGATATTTTTTGTTCAAACAAAATATGGAGATCAATCAGAAAAAGGATCCCAAAGTGTAAGTAATA
AAAATAATAAAATACATATCGCAATTGTTAACGAGGATCAACCAACGACATATAACGGTAAAAAAGTTGA
GCTGGGTCAAGCATTTATTAAAAGGTTAGCAAATGAGAAAAACTATAAATTTGAAACAGTAACAAGAAAC
GTTGCTGAGTCTGGTTTGAAAAATGGTGGATACCAAGTCATGATTGTTATCCCAGAAAACTTTTCAAAAT
TGGCAATGCAATTAGACGCTAAAACACCATCGAAAATATCGCTACAGTATAAAACAGCTGTAGGACAAAA
AGAAGAAGTAGCTAAAAACACAGAAAAAGTTGTAAGTAATGTACTTAACGACTTTAACAAAAACTTAGTC
GAAATTTATTTAACAAGCATCATTGATAATTTACATAATGCACAAAAAAATGTTGGCGCTATTATGACGC
GTGAACATGGTGTGAATAGTAAATTCTCGAATTACTTATTAAATCCAATTAACGACTTCCCGGAATTATT
TACAGATACGCTTGTAAATTCAATTTCTGCAAACAAAGACATTACAAAATGGTTCCAAACATACAATAAA
TCATTATTGAGTGCGAATTCAGATACGTTCAGAGTGAACACAGATTATAATGTTTCGACTTTAATTGAAA
AACAAAATTCATTATTTGACGAGCACAATACAGCGATGGATAAAATGTTACAAGATTATAAATCGCAAAA
AGATAGCGTGGAACTTGATAACTATATCAATGCATTAAAACAGATGGACAGCCAAATTGATCAACAATCA
AGTATGCAAGATACAGGTAAAGAAGAATATAAACAAACTGTTAAAGAAAACTTAGATAAATTAAGAGAAA
TCATTCAATCACAAGAGTCACCATTTTCAAAAGGTATGATTGAAGACTATCGTAAGCAATTAACAGAATC
ACTGCAAGATGAGCTTGCAAATAACAAAGACTTACAAGATGCGCTAAATAGCATTAAAATGAACAATGCT
CAATTCGCTGAAAACTTAGAGAAACAACTTCATGATGATATTGTCAAAGAACCTGATACAGATACAACAT
TTATCTATAACATGTCTAAACAAGACTTTATAGCTGCAGGTTTAAATGAGGATGAAGCTAATAAATACGA
AGCAATTGTCAAAGAAGCAAAACGTTATAAAAATGAATATAATTTGAAAAAACCGTTAGCAGAACACATT
AATTTAACAGATTACGATAACCAAGTTGCGCAAGACACAAGTAGTTTGATTAATGATGGTGTCAAAGTGC
AACGTACTGAAACGATTAAAAGTAATGATATTAATCAATTAACTGTTGCAACAGATCCTCATTTTAATTT
TGAAGGCGACATTAAAATTAATGGTAAAAAATATGACATTAAGGATCAAAGTGTTCAACTCGATACATCT
AACAAGGAATATAAAGTTGAAGTCAATGGCGTTGCTAAATTGAAAAAGGATGCTGAGAAAGATTTCTTAA
AAGATAAAACAATGCATTTACAATTGTTATTTGGACAAGCAAATCGTCAAGATGAACCAAATGATAAGAA
AGCAACGAGTGTTGTGGATGTAACATTGAATCATAACCTTGATGGTCGCTTATCGAAAGATGCATTAAGC
CAGCAATTGAGTGCATTATCTAGGTTTGATGCGCATTATAAAATGTACACAGATACAAAAGGCAGAGAAG
ATAAACCATTCGACAACAAACGTTTAATTGATATGATGGTTGACCAAGTTATCAATGACATGGAAAGTTT
CAAAGACGATAAAGTAGCTGTGTTACATCAAATTGATTCAATGGAAGAAAACTCAGACAAACTGATTGAT
GACATTTTAAATAACAAAAAGAATACAACAAAAAATAAAGAAGATATTTCCAAGCTGATTGATCAGTTAG
AAAACGTTAAAAAGACTTTTGCTGAAGAGCCACAAGAACCAAAAATTGATAAAGGCAAAAATGATGAATT
TAATACGATGTCTTCAAATTTAGATAAAGAAATTAGTAGAATTTCTGAAAAGAGTACGCAATTGCTATCA
GATACACAAGAATCAAAATCAATTGCAGATTCTGTTAGTGGCCAATTAAATCAAGTCGACAATAATGTGA
ATAAGCTACATGCGACAGGTCGAGCATTAGGCGTAAGAGCTAACGATTTGAATCGTCAAATGGCTAAAAA
CGATAAAGATAATGAGTTGTTCGCTAAAGAATTTAAAAAAGTATTACAAAATTCTAAAGATGGCGACAGA
CAAAACCAAGCATTAAAAGCATTTATGAGTAATCCGGTTCAAAAGAAAAACTTAGAAAATGTTTTAGCTA
ATAATGGTAATACAGACGTGATTTCACCGACATTATTCGTATTATTGATGTATTTACTATCAATGATTAC
AGCATATATTTTCTATAGTTATGAACGTGCCAAAGGACAAATGAATTTCATTAAAGATGATTATAGTAGT
AAAAACCATCTTTGGAATAATGTCATTACGTCAGGTGTTATTGGTACAACTGGTTTGGTAGAAGGGTTAA
TTGTCGGTTTAATTGCAATGAATAAGTTCCATGTATTAGCTGGCTATAGAGCGAAATTCATCTTAATGGT
GATTTTAACTATGATGGTCTTCGTACTTATTAATACGTATTTACTAAGACAGGTAAAATCTATCGGTATG
TTCTTAATGATTGCTGCATTGGGTCTATACTTTGTAGCTATGAATAATTTGAAAGCAGCTGGACAAGGTG
TGACTAATAAAATTTCACCATTGTCTTATATCGATAACATGTTCTTCAATTATTTAAATGCAGAGCATCC
TATAGGCTTGGTGCTAGTAATATTAACAGTACTTGTGATTATTGGCTTTGTACTGAACATGTTTATAAAA
CACTTTAAGAAAGAGAGATTAATCTAATGTTGATGAATAGCGTGATTGCTTTAACTTTTTTAACAGCATC
TAGCAATAATGGCGGACTTAATATTGATGTGCAACAAGAAGAGGAAAAGCGAATCAATAATGATTTAAAT
CAATATGATACAACGCTATTTAATAAAGACAGCAAAGCGGTTAATGATGCGATTGCTAAGCAGAAAAAAG
AACGACAACAACAAATAAAAAATGATATGTTTCAAAATCAAGCGAGTCACTCGACTCGCTTGAATGAAAC
TAAAAAAGTGTTATTTTCCAAATCTAACTTAGAAAAGACTTCGGAGAGTGATAAAAGCCCCTATATTCAA
AACAAGCAGGAGAAAAAAATATTCCCGTACATTTTGATGTCTGTAGGGGCTTTTTTGACTTTAGGATTTG
TCATTTTTTCAATTCATAAAGGGAGACGAACGAAAAATGAATCAGCACGTAAAAGTAACATTTGATTTTA
CTAATTATAATTACGGCACATATGACTTAGCAGTACCAGCATATTTACCGATAAAAAACTTAATAGCTTT
AGTATTGGATAGTTTGGACATTTCAATATTTGATGTCAATACACAAATTAAAGTGATGACGAAAGGTCAA
TTACTTGTTGAAAATGATCGACTCATTGATTATCAAATCGCTGATGGAGATATTTTGAAGTTACTATAGG
AGGAAAAATAGATGGTTAAAAATCATAACCCTAAAAATGAAATGCAAGATATGTTAACGCCTTTAGATGC
TGAAGAAGCAGCTAAAACAAAATTACGCTTAGATATGAGAGAGATTCCTAAGTCTTCAATTAAACCAGAA
CATTTTCATTTAATGTACTTATTAGAACAACATTCTCCATATTTTATAGATGCTGAATTAACTGAACTAC
GTGACAGTTTCCAAATACATTATGACATTAATGACAATCATACACCTTTTGATAATATTAAATCATTTAC
TAAAAATGAAAAATTACGTTACTTACTCAATATCAAAAATTTAGAAGAAGTAAATCGTACACGCTACACA
TTTGTGTTGGCACCAGATGAATTATTTTTCACAAGAGATGGATTACCCATTGCTAAAACAAGAGGGTTAC
AAAATGTTGTTGATCCATTACCTGTGTCAGAAGCTGAATTTTTAACAAGATATAAAGCGCTGGTTATCTG
TGCATTCAATGAGAAACAATCATTTGATGCTTTAGTTGAAGGAAACTTAGAACTACATAAAGGAACGCCA
TTTGAAACTAAAGTTATTGAAGCGGCAACGTTAGATTTACTAACGGCATTTTTAGATGAACAGTATCAGA
AACAAGAACAAGATTATAGTCAAAATTATGCATATGTACGCAAAGTAGGACATACCGTTTTCAAATGGGT
TGCTATCGGTATGACAACGTTAAGTGTTTTATTAATTGCATTCTTAGCCTTTTTATATTTTTCAGTAATG
AAGCATAATGAGCGCATTGAAAAAGGATACCAAGCATTTGTAAAGGATGATTATACGCAAGTACTAAATA
CGTATGATGATTTAGATGGTAAAAAATTAGATAAAGAGGCACTTTACATTTATGCCAAAAGTTATATCCA
AACAAATAAACAAGGTTTAGAAAAAGATAAGAAAGAAAATTTACTTAATAATGTGACACCAAATTCAAAC
AAAGACTACTTATTATATTGGATGGAATTAGGACAAGGACATCTTGATGAAGCGATTAATATTGCCACTT
ATTTAGATGATAACGATATTACAAAGTTAGCGTTGATTAATAAATTAAATGAGATTAAAAATAACGGAGA
TTTATCGAATGATAAACGTTCTGAAGAAACGAAAAAGTATAACGATAAATTGCAAGATATTTTAGACAAA
GAAAAACAAGTTAAAGATGAAAAAGCGAAATCTGAAGAAGAGAAAGCAAAAGCGAAAGATGAGAAATTAA
AGCAACAAGAAGAGAACGAAAAGAAACAAAAAGAACAAGCACAAAAAGATAAAGAAAAACGCCAAGAAGC
TGAAAGAAAAAAATAGTATAGGACTGAGGCAAAGACAATGCATAAATTGATTATAAAATATAACAAACAA
TTGAAGATGCTCAATTTGCGAGATGGTAAGACATATACTATTAGCGAAGACGAGCGTGCAGATATTACGT
TGAAATCGTTAGGCGAAGTCATTCATTTAGAACAAAATAATCAAGGTACTTGGCAAGCGAATCATACTTC
TATTAATAAGGTGCTTGTTAGAAAAGGTGACCTTGATGACATTACATTACAGCTTTATACAGAAGCTGAT
TATGCATCATTTGCGTATCCTTCAATTCAAGATACGATGACAATTGGACCAAATGCGTATGATGATATGG
TTATTCAAAGCTTGATGAATGCCATCATTATTAAAGATTTTCAATCAATACAAGAATCACAATACGTACG
CATTGTGCACGATAAAAATACAGATGTGTATATTAACTATGAACTACAAGAGCAACTAACGAACAAAGCT
TACATTGGTGATCATATTTATGTTGAAGGGATATGGCTCGAAGTACAAGCTGATGGTTTAAATGTATTGA
GTCAGAATACAGTGGCATCGTCATTAATTCGCTTAACACAAGAGATGCCACATGCACAGGCAGATGATTA
CAATACGTACCATCGTTCGCCAAGGATTATTCACCGTGAACCGACGGATGATATTAAGATTGAAAGACCG
CCACAGCCAATACAGAAGAACAATACAGTGATATGGCGTTCCATTATACCGCCATTAGTAATGATTGCTT
TAACTGTTGTCATCTTTTTAGTGAGACCAATTGGTATTTATATTTTAATGATGATTGGTATGAGTACAGT
AACGATAGTATTTGGTATTACAACGTATTTCTCTGAAAAGAAAAAGTATAACAAAGATGTTGAAAAACGA
GAGAAAGATTACAAAGCTTATTTGGATAATAAATCTAAAGAAATTAACAAAGCGATTAAAGCACAACGTT
TTAGTTTGAATTACCATTATCCAACGGTTGCTGAAATTAAAGATATCGTTGAAACGAAAGCACCAAGAAT
ATATGAAAAAACATCGCATCATCACGATTTCTTACATTATAAGTTAGGTATTGCGAATGTAGAAAAGTCA
TTCAAATTAGATTACCAAGAAGAAGAATTTAACCAACGTCGTGATGAACTATTCGACGATGCTAAAGAAT
TGTATGAATTTTACACAGATGTAGAACAAGCACCATTAATCAATGATTTAAATCATGGGCCAATTGCATA
TATTGGTGCACGACATCTCATTTTAGAAGAATTGGAGAAAATGCTAATTCAATTGTCAACATTCCATAGT
TATCATGATTTAGAGTTTCTATTTGTGACACGTGAAGATGAAGTTGAAACATTGAAATGGGCACGTTGGT
TGCCACATATGACATTGAGAGGGCAAAACATTAGAGGATTTGTTTACAATCAACGAACGCGTGACCAAAT
TTTAACGTCAATTTATAGCATGATTAAAGAACGTATCCAAGCTGTGCGTGAACGCAGCAGAAGTAATGAG
CAAATTATTTTCACACCGCAATTAGTGTTTGTCATTACAGATATGTCATTAATTATTGATCATGTCATTT
TAGAATATGTAAACCAAGATTTATCAGAATATGGTATTTCATTAATCTTTGTTGAAGATGTGATTGAAAG
TTTGCCAGAGCATGTAGATACCATTATTGATATCAAGTCTCGTACTGAAGGCGAACTGATTACGAAAGAA
AAAGAATTAGTTCAATTGAAATTTACACCTGAAAATATTGATAACGTCGATAAAGAATATATCGCGCGAC
GTTTGGCGAATTTGATACACGTCGAACATTTGAAAAATGCAATTCCTGATAGTATTACATTTTTAGAGAT
GTATAACGTGAAAGAAGTAGATCAGCTTGATGTGGTTAATCGATGGAGACAAAACGAAACATACAAAACG
ATGGCAGTACCTTTAGGTGTAAGAGGTAAAGATGATATTTTATCATTGAACTTACATGAAAAAGCACACG
GGCCACATGGTTTAGTTGCTGGTACCACTGGTTCAGGGAAATCTGAGATTATCCAATCATACATTTTATC
TTTAGCTATTAATTTTCACCCTCATGAAGTTGCATTCCTATTGATTGACTATAAAGGTGGGGGTATGGCG
AACTTATTTAAAGATTTAGTCCATTTAGTTGGTACGATTACAAACTTAGATGGCGATGAAGCGATGCGTG
CCTTAACATCAATCAAAGCCGAATTGAGAAAACGTCAACGTTTATTCGGAGAGCATGATGTTAACCATAT
TAATCAATACCATAAGTTATTTAAAGAAGGTATTGCGACAGAACCAATGCCACATTTATTCATTATTTCC
GATGAGTTTGCCGAATTAAAATCAGAACAACCTGATTTTATGAAAGAACTTGTATCAACGGCACGTATTG
GACGTTCGTTAGGTATTCATTTAATACTTGCGACACAAAAACCATCGGGTGTTGTTGATGACCAAATTTG
GTCTAACTCTAAATTTAAGTTGGCATTAAAAGTACAAGATAGACAAGACAGTAATGAAATTTTAAAAACA
CCAGATGCAGCAGACATTACATTACCAGGTCGTGCGTATTTACAAGTTGGTAATAATGAAATTTATGAAT
TATTCCAATCTGCATGGAGTGGTGCAACATATGACATCGAAGGCGATAAATTAGAAGTTGAAGATAAGAC
GATTTACATGATTAATGACTATGGTCAACTTCAAGCAATCAACAAAGACTTGAGTGGACTTGAAGATGAA
GAAACGAAAGAAAATCAAACTGAGTTAGAAGCGGTCATAGATCATATCGAATCTATTACAACACGATTAG
AAATCGAAGAAGTTAAGCGTCCATGGCTACCACCATTGCCAGAAAATGTATATCAAGAAGATTTAGTAGA
AACAGATTTCAGAAAATTATGGTCAGATGATGCAAAAGAAGTGGAATTAACATTAGGACTTAAAGACGTA
CCAGAAGAACAATATCAAGGACCGATGGTATTGCAATTGAAAAAAGCTGGGCACATCGCGTTAATCGGAA
GTCCAGGATATGGTAGAACAACGTTCTTACACAACATTATTTTCGATGTTGCAAGACACCATCGTCCTGA
TCAAGCACACATGTACTTGTTCGATTTCGGTACCAATGGTTTGATGCCAGTTACAGACATACCACATGTC
GCTGATTACTTTACAGTAGATCAAGAAGACAAGATTGCTAAGGCGATACGTATATTTAATGATGAAATTG
ATCGTCGTAAGAAGATTTTAAGTCAGTATCGTGTCACTAGTATTTCTGAATATCGAAAATTAACTGGTGA
AACAATTCCGCATGTCTTTATTCTTATTGATAACTTTGACGCAGTAAAAGATTCACCTTTCCAAGAAGTT
TTTGAAAATATGATGATTAAAATGACGCGTGAAGGGCTAGCATTAGACATGCAAGTAACCTTAACTGCTT
CAAGAGCTAACGCTATGAAAACACCAATGTACATTAATATGAAAACGCGTATCGCAATGTTTTTATATGA
TAAATCAGAGGTGTCGAACGTAGTAGGACAGCAAAAATTTGCGGTTAAAGATGTTGTGGGTCGAGCATTG
TTAAGTAGTGATGACAACGTATCATTCCATATTGGCCAACCATTTAAACATGATGAGACCAAATCATATA
ATGATCAAATTAATGATGAAGTATCGGCGATGACAGAATTTTATAAAGGTGAAACACCAAATGATATTCC
TATGATGCCAGATGAAATTAAATATGAAGATTACAGAGAATCATTAAACTTACCAGATATAGTTGCAAAT
GGTGCTTTACCAATTGGATTAGATTATGAAGGTGTTACACTACAAAAAATTAAATTAACTGAACCAGCAA
TGATTTCATCAGAAAATCCGAGAGAAATTGCGCATATTGCTGAAATTATGATGAAAGAAATTGACATATT
AAATGAAAAATATGCGATTTGTATCGCAGACTCAAGTGGAGAGTTTAAAGCTTATAGGCATCAAGTGGCT
AACTTTGCCGAAGAAAGAGAAGACATTAAAGCGATTCATCAACTAATGATTGAAGACTTAAAGCAAAGAG
AAATGGACGGCCCATTTGAAAAAGATTCACTTTATATTATCAATGATTTTAAAACATTTATTGATTGCAC
GTATATTCCGGAAGATGATGTTAAAAAGCTTATTACAAAAGGACCAGAACTTGGCTTGAACATTTTATTT
GTCGGCATTCATAAAGAATTAATAGATGCTTATGATAAACAGATTGATGTTGCACGTAAAATGATTAACC
AATTTAGTATAGGTATTCGTATTTCAGACCAACAATTCTTTAAATTTAGATTTATTCAACGAGAACCTGT
TATTAAAGAAAATGAAGCATATATGGTCGCAAACCAAGCTTATCAAAAGATTAGATGGTTTAAATAGCAA
TGAATTAAATAGGAGGGAGGTATGTTATGAATTTTAATGATATTGAAACAATGGTTAAGTCGAAATTTAA
AGATATTAAAAAGCATGCTGAAGAGATTGCGCATGAAATTGAAGTTCGTTCTGGATATTTAAGAAAAGCT
GAACAATATAAGCGATTAGAATTTAATTTGAGTTTTGCACTAGATGATATTGAAAGCACAGCAAAGGACG
TACAAACTGCAAAATCTAGTGCTAATAAGGACAGTGTAACTGTTAAGGGAAAGGCGCCCAATACGTTATA
TATTGAAAAAAGAAATTTGATGAAACAAAAGCTTGAAATGTTGGGTGAAGATATCGATAAAAATAAAGAA
TCCCTCCAAAAAGCTAAGGAAATTGCTGGCGAAAAGGCAAGTGAATATTTTAATAAAGCAATGAATTAAT
ATTGAGGTGAAGATATGGGTGGATATAAAGGTATTAAAGCAGATGGTGGCAAGGTTGATCAAGCGAAACA
ATTAGCGGCAAAAACAGCTAAAGATATTGAAGCATGTCAAAAGCAAACGCAACAGCTCGCTGAGTATATC
GAAGGTAGTGATTGGGAAGGACAGTTCGCCAATAAGGTGAAAGATGTGTTACTCATTATGGCAAAGTTTC
AAGAAGAATTAGTACAACCGATGGCTGACCATCAAAAAGCAATTGATAACTTAAGTCAAAATCTAGCGAA
ATACGATACATTATCAATTAAGCAAGGGCTTGATAGGGTGAACCCATGATGAAAGATGTTAAGCGAATAG
ATTATTTTTCTTACGAAGAATTAACAATTTTAGGTGGTAGTAAATTGCCTCTCGTAAATTTTGAATTGTT
TGATCCATCAAATTTTGAAGAAGCTAAAGCTGCTTTAATTGAAAAGGAATTAGTAACAGAGAATGACAAG
TTAACTGATGCAGGTTTTAAAGTGGCTACATTAGTCAGAGAGTATATTAGCGCCATTGTAAATATTCGAA
TTAATGATATGTATTTTGCACCATTTAGCTATGAAAAAGATGAATATATTTTGTTAAGCCGGTTTAAAAA
TAATGGGTTTCAAATACGAATTATCAATAAAGACATTGCATGGTGGTCGATTGTACAATCATATCCTTTA
TTGATGAGACAAGAAAAGTCCAATGATTGGGACTTTAAACAAATTGACGATGAAACATTGGAGAACTTAA
ATAATGAAAGTATCGATACGATTGGGCGTGTTTTAGAAATTGAAATATACAATCATCAAGGTGACCCTCA
ACAAAGTTTATATAACATTTATGAACAAAATGATTTGTTATTCATTCGATACCCATTAAAAGATAAAGTG
CTGAATGTTCATATTGGTGTCATTAATACATTTATACGAGAATTATTTGGATTCGATACTGATGAAAATC
ATATTAATAAAGCAGAGGAGTAATGACGTTGAGTGGAAAAATTAGTGTTAAAGCTGAAACGATTGCACAT
GTTGTAAAAGAATTGGAAAGCATAAGTCAAAAGTATGATGAAATAGCTCAAAACTTTGGAAAAATAGCGC
AATTAAATTACTACAGTAGTGAAAAAGCTGCACATTCTATGGAAAATGGCTATAGTAGTGCTGCAACAGT
CATTAGTGGTCTCAAAGGTCCATTGAGTACACTCGGTGGTGGCGTCATGAATTCAGCACAAAAGTTCTTT
GAAGCAGATGAACATTGGGGTACGGAATTTGCCAAGCTTTACTATAATATTGAGGGATAGGTGCATGACA
TGACAAAAGATATTGAATATCTAACAGCTGATTATGACAATGAAAAGTCATCTATCCAAAGTGTAATAGA
TGCAATAGAGGGTCAAGACTTCTTAGATGTAGATACAACAATGGATGATGCGGTAAGCGATGTCAGTTCT
TTAGACGAAGATGGCGCAATATCATTAACAAGTAGTGTAGTAGGTCCACAAGGATCTAAATTAATGGGGT
ATTATCAAAATGAGTTATATGATTATGCATCTCAATTAGATTCGAAAATGAAAGAAATTATTGACACGCC
ATTTATAGAAGATATAGATAAAGCATTCAAAGGTATAACGAATGTTAAATTGGAAAATATACTAATTAAA
AATGGTGGTGGACATGGTAGAGATACCTATGGGGCTTCTGGGAAAATTGCAAAGGGAGATGCCAAGAAAA
GTGACAGCGATGTTTATAGCATCGATGAAATATTAAAATCGGATCAAGAATTTGTAAAAGTAATTGATCA
GCATTACAAAGAAATGAAAAAAGAAGATAAGAAATTATCTAAAAGTGATTTTGAAAAAATGATGACTCAG
GGCGCTTCTTGTGATTACATGACAGTAGCTGAAGCGGAAGAGCTAGAGGAGCAAAAGAAAAAAGAAGAAG
CTATAGAGATTGCAGCACTAGCTGGTATGGTAGTTTTATCTTGTATTAATCCTGTTGCTGGAGCAGTAGC
TATTGGTGCTTATTCCGCTTATTCAGCAGCAAATGCAGCCACAGGAAAAAATATTGTAACTGGAAGAAAG
CTATCTAAAGAAGAACGAATCATGGAAGGACTTTCGCTTATTCCATTGCCAGGTATGGGCTTCCTCAAAG
GTGCTGGGAAAAGTTTAATGAAATTAGGCTTCAAAGGCGGAGAAAAATTTGCAGTTAAAACAGGATTGCA
AAAGACAATGCAACAAGCAGTTAGTCGTATTTCACCTAAAATGGGAATGATGAAAAACAGTGTGTTGAAT
CAATCTCGTAACTTTGCTCAAAATACTCATGTTGGACAAATGCTGAGTAACATGCGTGGTCAAGCAACTC
ATACTGTTCAACAAAGTAGAAATTGGATTGGACAACAAGCACAAAATGTCAAACGAATAGTGAATAATGG
ACTTGATAAAGAAATAGCACATCCATTTAAACAACAACTTGCACCAGCGGGAATGGGTGGTATAAAATTT
GCTGAAACAACTACTTTGAGAAACATGGGTCAAAACATAAAGCGTGCTGTTACACCACAAAATCACGTGA
CACATGGTCCAAAAGATAGTATGGTGAGAAGTGAAGGCAAACATAGTATAAGTAGCCATGAAATGAATTC
ATCAAAGTATGTTGAATCACCAAACTACACCAAGGTTGAATTCGGAGAACACTATGCAAGACTTAGACCT
AAGAAACTAAAGGCGAATATTGAATACACAACACCTACTGGTCACATATATCGAACCGATCATAAAGGTC
GCATAAAAGAAGTTTATGTAGACAATCTCTCTCTAAAAGATGGGGATCGTAATAGCCATGCACAAAGAAC
TGTGGGGGGAGAGGATAGATTACCAGACGATGATGGAGGTCACTTAATCGCTAGAATGTTTGGTGGTTCA
AAAGACATTGATAACCTTGTGGCACAAAGTAAATTTATCAACCGTCCATTTAAGGAGAAAGGTCATTGGT
ATAATCTTGAGAAAGAGTGGCAAGAGTTCTTAAACTCTGGGAAAGAGGTGAAAAATATTAAAATGGAAGT
AAAATATAGCGGTAATAGTCAAAGACCGACTATATTTAAAGTTGAATATGAAATTAATGGTGAAAGAAAT
ATTAGAAGAATATTAAATAAGTAGAGGTGCCAACATGACATTTGAAGAGAAGCTTAGCAAAATATACAAT
GAAATTGCGAATGAGATTAGCAGTATGATACCGGTAGAGTGGGAAAAAGTATATACAATGGCTTATATAG
ATGATGGAGGAGGTGAAGTATTCTTTAATTATACTAAACCAGGTAGTGATGACTTGAATTATTACACCAA
TATACCTAAGGAGTATAACATTTCTGTGCAAGTATTTGATGATTTATGGATGGATTTATATGATTTATTT
GAGGAGTTAAGAGATTTATTTAAAGAAGAAGATTTAGAACCATGGACATCATGCGAATTTGATTTTACAA
GAGAAGGTGAATTAAAAGTTTCATTTGATTATATTGATTGGATAAATTCAGAATTTGGTCAAATAGGTCG
ACAAAATTACTATAAGTATAGAAAATTTGGAATTTTACCAGAAACGGAATATGAAATTAATAAAGTTAAA
GAAATCGAGCAATATATTAAAGAGCTAGAAGAATAAACTATCTTAATGTAAGACTAAACAATAAAGCTTT
GTTTAGTCTTTTTAGCGTTTAAGTAAAAAGCAATAGATACCGTAAAGTTGATGCTCATCAAATAATAATA
TAAAGATAATTTTAGGTTTTTAAACTTTTAATCGAAAAGAATCTAAGTTTATAGCTTTAAATACGTAATA
TGCTATTTAAAAAATAATGTATAGGAGATAGATATGACTACTAAAGAAAATATTGATACTCTTCGAAAGC
CAGGCGCACAAGCCTTAAGTTTAATATCATTGTTTTTGATACTTTTTTCATGTTTGACTTTCTTTTTTGG
TTTAGATTATGAAAGGTTTCCAAATTATTTAAAGATAACGACAATTATAGAATTAATAATTATTGTAATT
AGTTTACTTCAATGGATTAGATTTATAGATTTCGAAAAAGAAAGTGCACAGAAATATAAAAAAATATATG
CTCGATTTTTAGTTGTTATAAATGTGTTAACTACTATCACTGTAGTATTTGCACTGTGTAATCTTTATTA
TTTTGCAGCTGTACAAAACCATTATGATTTATTTAATTATTGGTTGATGGGTTCGATTTCAATCATAATT
AGCTATTTATTATTAGTAATTGGCGGAATGTTCACGTTATTAAAATTACCTAAAGTAACAAAACGTTGGG
GTGGTAAAACTAAAACACATTTCGGTTTATTATTAACTGCGTTGAGCTCATTTATATATATTGAAAAAAT
TATCGAATATATATTGGTTCCTAATGTCGTAGAATCTAAGTTTATAATTATTGTGAGCATGTTGGTTATC
GCTGGAGCACAATTTGTGGCATTTCAATTTATTATGCAATACAGTAGATTCTATATTTTTGAATTAAACA
CTGAAGATGATGACTAAACAATTTTATAAATTCTGTGAAGTATACTTATATATAAGATAATCAACTTCAA
CGTATATCACCATATTATTTTATACTCAATGATGTGAATGGATTTAAGTGGATTGATATTAAAGTAAAAG
TTATGGAATATTGAGGTGTGAATATGGAGTTCTTATTATTAATTGTCGTAGCCGGACTGTATTATATTAT
ATATTTAACTGCTGTGATGTATTCTGAAAAAATAGTAGTATTGCCTATAATCATCTATGCCATTGTGTTT
GTAATAATTGGTATCACTTATATCTTTATAGGCGACAGCTATGATCAATTAACAAATTTCAATGTGATTT
TGTATATGGGGAGTTTGTTTTATGCATGGATGGCTATTAGAAATCTTTGGAACAGACCACTATTACTAAA
ATATAAGAACATTACAGATAGTTCAAGTGGAATAGTTAATAAATCTGAATACAATTCAGTTGAAAGCTTA
CGTATAAATATTGAAATAGCTAAGTATAAAGGGATTATTTCTTTGATAGTAGCTATAGTACTAACGGTAT
TAATGACATTAAAGTCAACACCTCAAATCACTGCAGAAACACGTGACTTAAGTATCTCATTTTTCATACT
CAGCTTATTTATCATTATTATATTTGCAGTTTGGGATTTGTTTATTAGAGTTAGAAAAGGAGCGTTTGCT
TTTGTTGTAATAAGGCCAATATTATTTAGTTGTTGGTTATTTATTTTGAATATGATTTTATCAAGATTAT
TATAATTGTATTACATATAGGTGTGGGTAAATTTTTATTTATGAAATGATAAAAAAGTATATACTATTAA
TATCTTTTTTACTATAATTATAAATAGTTAAATAAATTGAAAGACAAAATAATGAGTAGGAGTTAATGAG
ATGGAAAACCAAAAACAAGGCAATGGCTTAAAAATTGCAACATGGGTATTTATTGTATTAACAGTAGTTA
CACCGCTATTTGGTATTGGAAGTATTGTTTGTAGTATTAATTATAAAAAATACGATGCTGAAAAAGGTTC
GAAGTTATTGCAAATTGCAATTATCGTAACAATAATTGCTTTTGTTTTAAATTTATTAGCATATTTAGGT
TTAAGATAAGTAAAACGAATTTGAAGAAGCATTAAGCGACATTTGGGTGTTGTTTAATGCTTTTTATTTA
ACGGAAATAAGTGTAGAGAATAAATTAATAGTTTAATCAAGAGATATTTCGAACACATAGGGGCGATAAC
ATGACTTTCGAAGAAAAATTAAGTGAAATGTATAGCGAGATTGCGAATAAGATTAGCAGCATGATACCGG
TAGAGTGGGAAAAGGTATATGCAATGGCATATATAGATGACGGAGGAGGAGAAGTGTTCTACTATTACAC
AGAACCTGGAAGTAATGAATTATACTACTATACTAGTGTATTAAATAAATATGATATATCGGAATCGGAA
TTTATGGATTCAGTGTATGAGTTGTATAAACAATTTCAAAATTTAAGGAATTTATTTAAAGAAGAAGGAC
ATGAACCATGGACATCATGCGAATTTGACTTTACAAGAGAAGGTGAATTAAAAGTTTCATTTGATTATAT
TGATTGGATAAATTCAGAATTTGGTCAAGTAGGTCGACAAAATTACTATAAGTATAGAAAATTTGGAATT
TTACCAGAAACGGAATATGAAATTAATAAAGTTAAAGAAATCGAGCAATATGTTAAAGAGCAAGAAGAAG
CTGAACAATAGAGGCGATAACATGAATTTCGAAGAAAAATTAAGTGAAATGTACAATAAAATTGCAAATG
AGATCAATGAAATGATACCAGTAGAGTGGGAAAAGGTATATGTAATTGCATATGTGGACGATGGAGGTGG
GCAAGTTATATTTTATTATACCAAGCCCAGAAATGATGAGCTGTATTATTATTCGAGTATCGTTGAAGAT
TATAATGTTTTAGAAGAAATCTTTGATGATTTATGGATGGAACTTTATAGATCATTTAAAAAATTAAGAA
ATATATTTAAAGAAGAAAGTCTTGAACCATGGACATCATGTGAATTTGACTTTACAAAAGAAGATAAATT
AAAAGTTTCATTTGATTATATTGATTGGAAGAATACAGAATTTGATCAATTAGGCCAAGAAAACTACTAT
AACTATAGAAAATTCGGAATTATACCAGAAATGGAATATGAAATGGAAGAGGTTAAACAAATCGAGCAAT
ATATTAAAGAGCAAGAAGAAGCTGAACAATAGAGGCGATAACATGATTTTCGAAGAAAAACTAAATGAAA
TGTACAACGAGATTGCGAATAAAATTAGTAGCATGATACCAGTAGAATGGGAAAAGGTATATACAATGGC
TTATATAGATGATGGAGGAGGTGAAGTATTCTTTAATTATACTAAACAGCGATGAATTGAATTATTACAC
CGATATACCTAAGGAGTATAACATTTCTGTGCAAGTATTTGATGATTTATGGATGGATTTATATGATTTG
TTTGAGGAATTAAGAAATTTATTTAAAGAAGAAGGACTAGAACCATGGACATCATGCGAATTTGATTTTA
CAAGAGAAGGTAAATTAAAAGTTTCATTTGATTATATTGATTGGATAAATTCAGAATTTGGTCAAGTAGG
TCGACAAAATTACTATAAGTATAGAAAATTTGGAATTTTACCAGAAACGGAATATGAAATTAATAAAGTT
AAAGAAATCGAGCAATATATTAAAGAGCAAGATGAAGCTGAACTATAGGGGCGATAATATGACTTTCGAA
GAAAAATTAAGTGAAATGTATAGCGAGATTGCGAATAAGATTATTAGCATGATACCGGTAGAGTGGGAAA
AAGTATATGCAATGGCATATATCGATGAAGAATGTGGAGAAGTGTTTTACAATTATACTGAACCAAGCAG
TGATGAATTATTTTACTATACAAGTGTGATAAAGAAGTATAATTTATTGAAATCAAGCTTTATGGATTCA
GTATATGAGTTGCATGATCAATTTGAGGAACTAAGAGAAGTATTTATAGAAGAAGGTCTTGAACCATGGA
CATCATGCGAATTTGATTTTACAAAAGAAGATAAATTAAAAGTTTCATTTGATTATATTGATTGGATAAA
TACAGAGTTTGATCAATTAGGCCGTGAAAATTATTATATGTACAAAAAATTTGGTGTTTTACCAGAAACG
GAATATGAAATGGAGGAGGTTAAAGAAATCGAGCAATATATTAAAGAGCAAGAAGAATAGACAATCTTAA
TGTAAGATTAAACAATAAAGCTTTGTTTAGTCTTTTTAGCGTTTAAGTAAAAAACAATAGAGACCATAAA
GTTGTCATCAAATAATAATATAAAGATAATTTTAGGCTTTTATACTTTTAATCGAAAAGAATCTAAGTAC
TTATAACTTTAAATACTTAATATGCTATTACAAAATCAATGTATAGGAGATAGGTAAATATGACTACTAA
GGAAAATATAGACATTCTTCGAAAGCCAGGTGCACAAGCCTTAAGTTTAGCATCATTATTTATGATACTT
TTTTCATGTCTAACTTTCTTTTTTGGTTTAGATTATGAAAGGTTTCCAAATTATTTAAAGATAACGACAA
TTATAGAATTAATAATTATCATAATTAGTTTACTTCAATGGATTAGATTTATAGATTTCGAAAAGGAAAG
CGCACAGAAATATAAGAAAATATATGCCCGATTTTTAGTTATTATAAATGTGCTAACTACTATCACCGCA
GTATTTGCAACATGTAACCTTTATTATTTTGTTGCTGTACAAAATCATTATGACCTATTCAATTATTGGT
TGATGGGTACGATTTCAATCATAATTAGTTATTTGTTATTAGTAATTGGCGGAATGTTCACGTTATTAAA
ATTACCTAAAGTAACAAAACGTTGGGGTGGTAAAACTAAAACACATTTCGGTTTATTATTAACCGCGTTG
AGCGCATTTATATATATTGAAAGAATTATCGAATATATATTGGTGCCCAATGTCGTAGAATCCAAGTTTG
TCATAATGGTAAGTATCATTATTATTGCTTGTACACAATTTGTGGCATTTCAATTTATTATGCAATACAG
TAGATTCTATATTTTTGAATTAAACACTGAAGATGATGACTAAATAATTTTATAAAATACTGTTGGAGTA
TACTTAAATAAGAAAATCAACTTCAACGTATATCACCATATTATTTTATACTCAATGATGTGAAAGAATT
TGAGTGGATTGATATTAATGGGATTTGATTATTAGAATTAGAAAAGGAACGTTTGCTTTTGTTGTAATAA
ATCTATTATTTTTCAATTGTTGGTTATTTATTCTGAATATAATTTTATCAAGATTATTATAATTGTATTA
CATATAGGTGCTGGTAAATTTTATTTACGAAATGGCAAAAAAGTATATACTATTAATATCTTTTTTGCTA
TAATTATAAATAGTTAAATAAATAGAAAGACAAAATAATGAGTAGGAGTTTTAGGGCTATTATTTACAAA
TAATATAATACTGCAAAGACTCGAAATTATTTAGAATTCCAGTTATCGTAACAATAGTTGCAGTTATTTT
AGTTCCATTAGTGTATTTAGGTTTAAAATGAGTAATATTAATTTGAAGAAGCATTAAGCGACGTAGAGGT
GTTGTTTAGTGCTTTTTATTTAACGGAAATGAAACCAATATCTATTTTGAAAATATAGGGGCGATAACAT
GACTTTCGAAGAAAAACTAAGTGAAATATACAACAAGATTGCGAATGAGATTAGTGGGATGATACCAGTA
GAATGGGACCAAGTATTTACGATAGCTTATGTAAATGATAGAGGTGGAGAGATCGTTTTTAATTATACTA
AACCAGGTAGCGATGAATTGAATTATTACACATATATCCCTAGAGAGTATAATGTCTCTGAAAAAGTATT
TTATGATTTGTGGACGGATTTATATAGATTGTTTAAGAAGTTAAGAAACGCATTTAAAGAAGAAGATTTA
GAACCATGGACATCATGTGAATTTGACTTTACAAGAGATGGTAAATTGAATGTTGTATTTGATTATGTTG
ATTGGATGAATTCAGAATTTGGTCCAATAGCAAAAGAAAATTATTATATGTACAAAAAGTTTGGTGTTTT
ACCAGAAACGGAATATGAAATTAATAAAGTTAAAGAAATCGATCAATATGTTAAAGAGCAAGATGAAGCT
GAACTATAGGGGGAGATAACATGACTTTCGAAGAGAAACTAAGTCAAATGTACAATAAAATTGCAAGTGA
GATCAGTGGAATGATACCAGTAGAATGGGAGCAAGTATTTACAATAGCTTATGTAACTGATCAAGCTGGG
GAAGTCATTTTTAATTATACTAAACCAGGTAGTGATGAATTAAATTATTATTCAGACATACCTAAAGATT
GCAATGTCTCAAAAGATATTTTTAAGAATTCATGGTTTAAAGTTTATCGAATGTTTGATGAGTTAAGAGA
AACTTTTAAAGAAGAAGAGCTTGAACCATGGACATCATGCGAATTTGACTTTACAAGAGATGGCAAATTG
AATGTATCTTTTGATTATATTGATTGGGTGAATTCAGAATTTGGACCAATGGGAAGAGAACATTATTATA
TGTATAAAAAATTTGGAATTTGGCCTGAAAAAGAATATGCCATAAATTGGGTTGAAAAAATAAAAGATTA
TGTTAAAGAGCAAGATGAAGCTGAACTATAGGGGAGATAATATGACTTTCGAAGGAAAACTAAGTCAAAT
GTACAACGAGATTGCGAATGAGATTAGTGGGATGATACCGGTAGAATGGGAGCAAGTATTTACAATAGCT
TATGTAACTGATCAAGCTGGAGAAGTCATCTTTAATTATACTAAACCAGATAGTGATGAATTAAATTATT
ATTCAGACATACCTAAAGATTGCAATGTCTCAAAAGATATTTTTAAGAATTCATGGTTTAAAGTTTATCG
AATGTTTGATGAGTTAAGAGAAACTTTTAAAGAAGAAGGGCTTGAACCATGGACATCATGCGAATTTGAC
TTTACAAGAGATGGCAAATTGAATGTATCTTTTGATTATATAGATTGGATAAATACAGAGTTTGATCAAT
TGGGCCGTCAAAATTATTATATGTACAAAAAATTTGGGGTTATACCAGAAATGGAATATGAAATGGAAGA
AGTTAAAGAAATCGAACAATATATTAAAGAGCAAGAAGAAGCTGAACAATAGAGGTGATAACATGACTTT
CGAAGAGAAAATAAGCAAATTATATAATGAGATTGCGAATGAGATTAGCAGTATGATACCGGTAGAGTGG
GAAAAAGTATATACAATGGCTTATATAGATGATGGAGGAGGTGAAGTATTCTTTAATTATACTAAACCAG
GTAGTGATGACTTGAATTATTACACCGATATACCTAAGGAGTATAACATCTCTGTGCAAGTATTTGATGA
TTTATGGATGGATTTATATGATTTGTTTGAGGAATTAAGAGATTTATTTAAAGAAGAAGGACTTGAACCA
TGGACATCATGTGAATTTGACTTTACAAGCGAAGGTAAATTAAAAGTTTCATTTGATTATATAGATTGGA
TAAATACAGAGTTTGATCAATTAGGCCGTGAAAATTATTATATGTATAAAAAATTTGGGGTTTTACCAGA
AATGGAATATGAAATGGAAGAAATTAAAGAAATCGATCAATATATTAAAGAGCAAGATGAAGCTGAAATA
TAGGGGAGATAACATGACTTTCGAAGAAAAGCTAAGTCAAATGTACAATGAAATTGCAAATGAAATCAGT
GGAATGATACCAGTAGAATGGGAAAAAGTATATACAATTGCCTACGTAGATGATGAAGGTGGAGAGGTTG
TTTTTAATTATACTAAACCAGGAAGTGAAGATTTGAATTATTATTCAGATATTCCTAAAGATTGCAATGT
CTCAAAAGATATTTTTAAGAATTCATGGTTTAAAGTTTATCGAATGTTTGATGAGTTAAGAGAAACTTTT
AAAAAAGAAGATTTAGAACCGTGGACATCATGTGAATTTGACTTTACAAGAAAGGGAAATTTAAAAGTAT
CATTTGATTATATAGATTGGATTAAATTAGGTTTTGGCCCATCAGGAAAGGAAAACTACTATATGTACAA
AAAATTTGGTATTTTACCAGATATGGAATATGAAATGGAAGAAATTCGAGCAGTAGAGAAGTATGTTAAA
GAGCAAGAGTAGCAGACATGTTATAAAAGACTGTGCAAAATCACCCTCGTTTTACATTTGATTCAAAGAA
GAAGGTAAAAGATAAGATTATTTGCAACTTAAAAAGTCAATTAGCTTATCGGTATCCATACATCATGGAT
AAATGAGTTCAACTAATTAACAAATCACGATATAAATTTAAAATTGTCATTAATTGAAAAGGTTATTGTA
GTGTATTTTATAAAGTTGATGTACATCGACTTATTTTTTAAAACTTATATCAAAAAAATATGAGAAAAGT
ATATACTATTAAAATGTTTTTTACTATAATTATAAATAGTTAAATATTTGGGAATTAAATAAATATATAG
GAGGCAATTTTTAGAGATACATAGCAATGTAAAGGTATCAAATAGTTATTTCATAATTTATTATGATGAC
ATAATTTTCAGTAGATAGTTGTAAATTAACACTGAAATAGATGTTTATATTAAGAAGACTTTAATATCAT
AATTAATCAAAATCTTGCGTCAAACATTTAAACGAATTTTAAGTTGATAACAATTGGCAAAACATTGTTC
AAACATCACAATGATAAAGCATATTATCAGTATTGTAGTGTGTGGAAAATGACAGCCATCTAAGGAGAAA
AATGATGAAAAGAATATTGGTAGTATTTTTAATGTTAGCAATTATATTGGCAGGTTGTTCTAATAAAGGT
GAAAAGTATCAAAAAGATATTGATAAAGTGTACAAAGAACAGAATCAAATGAATAAAATTGCCTCGAAAG
TACAAAACACTATTAAAACAGACATTAAACAAGAAGACAGTAATACACATGTTTATAAAGATGGTAAAGT
CATTGTTATTGGTATTCAATTATATAAAGATCGTGAAAAAATGTATTATTTCGCATATGAAATAAAAGAT
GGTAAGGCAGAGATTAATAGAGAAATAGACCCAATTAAGTATATGAAAGACCATAAAGCAGATTATGAAG
ATGAAAATGTAGAAGTGGAAAAAGATTAACATAGGCTTTCTTTAAAACTTTTAACCAGTTTCAAAAAGTA
AATGAGCTTTAGCGACAATAATTTTTAAAATAAACACGATATAAATTTAAACATTTATATATAAGAACAC
AAACGCAAGTTTGTAAATAATAATAATAAAGGAGTAAGACAATGGAAAAATCGATCAAAATAATGACAAT
AATAGGAATTGTTGTTCAGGGTTTAGCAACGGTATTTAGTTTACTATTGATGGTTTTAGCAGCATCAGGT
GTAATGACTACAGATGTGTCAACAACAGTTAATGGTGAGGTTGACCCAGTTGATGCAGAAACAGCAGCAG
CAATTTTCACTGTATTATTCTTATCCCTATTCATATTTGGAATCATTTCAATTATTTTAGGTGCAATCGG
TATGTTTAAAGCATCTAAAAACAAAAAAATGAGTGGTATATTGTTGATTATTGGAGCTGTAATAAGTGGT
AACATAATTACATTTGCTTTATGGTTAATCAGTGGTATTAAACTACTTACTAATAACAAGCCTAAAGATG
AAATAAGCGACTTATCATAAACATCGTATATTGAAATTTCAAGATTTCTTAAGTAATTAAATAAAGTGCT
CTCTTAGAAGTAGATTTTCAGTCAATAACTGCTTTTAAGAGAGCATTTTGTATTTGATAATGCTCATAGC
ATCGGATAAAAATCATTGACGAACTTTAAAAAAATACGTTAGACAATGCACTTCTAAATATTAAAGGCAT
CGACTAACGCATTGTTCAAATATAGTTAATTATTTTTATAAAATTGATGATGATCATTCAAGTAAGCATA
GAATAAACCTATAATGAGTCCGCCTCCAATATAGTTACCGATAAAAGCCGCAGCGATATTCGAAATAGCT
GGTATGAAGTGCAATGTATCAACTTGATAAATTAAACCACCCATAAATAAGCAACTGTTGTAAACGACGT
GTTCATAACCCATAAAGGCGAATATGGTAACACCGAACATCATGACAAACATTTTTGCGAGTACATCGTC
AATTTGCATGGCAATAACTAATGAAATATTGATAAAGAAATTGGCGAAGATCGCTTTCATTAATATACTT
ACAAAACCAGTAGACAACGTTTTATGCTCTATAACTGCTGATAACTGATTTAACATATCTGGCGTCATTA
CATTTGAAAAACGCATGAAACTAAATAAAATAGCAGCACCTAAAATATTTCCTGCAAAGCATAATAAAAA
TATTTTCAATACTCTAGTTGGTTTAATTACTTTATAATACAGGCCTACAGTAAAGTACATGAAGTTACTG
GTTAGTAGTTCGGAGTTTGTAAATAAAATGAGTACTAACGCAAAGCTGAATGTAATGGCACTGGCCATAT
TCACAATGCCTGGCGGTAAATCTGGTTCGTGTGTTGCTTTAACTGATAATACGAAGACCGTAATAATCCC
GATAATAAATCCTGCCATCATCGCGCGTAATAAATAACGTTTTAAATAAACGCTTTGTAATATATCTTTT
GTTCTTATCGTTTCGACTACGTTATTTACCCAGTCGTCCCCATAAAAAATCTTATCCCATTTAATATGTT
TCTCCTTCACAATGACATCCTCACTTTTCATTTGTTAATCAGAGTATACTATGAATTGCCTTATTTGTGA
ATAATTTCACAAAATTAATTTTAAAAACTAATATTTTTGAATAACAGCTAGGATTTTTTAACAAATCATT
TATTTTAAAATAATCAATAGACAGACGGTATCACTGAAAAGTCATGAATTTCATATAAAAAAGCCTAGTA
ACGATGGGTCAATCATTACTAGGCAGTGAGCATTTATTAAGTTGTCGCTTGTTTCGGACGGCGTATAAAT
ACATCGATTATGAAACCGATAATAGCAAAGAGCATGAATGGTACAAGCCAAGCTAAATCGATATCTGCTA
AAGGTAACATCATAAACGATTTCAAAATAACACCGTGTAATAAGTTGAAACTATTTAGTATTTGTAAAAT
TGAAATAATCAATGTAATAACAGTTGCGAGTCGATAGGCCCAACTGAATCTGAATGTGCTAAACATGTTA
GCAAATGATATGAGTACAAGTGCAATCGACACGGGATATATTAAAGTCAATAATGGGACAGCAATTTTTA
AAATCATTTCTAAACCAAGTGTTGTAAATAAGAACCCTATGATAGAGAAAATAAGTGCGAATATTTTATA
AGAAAACTTAGGTACGTGTTTCTTAGTAAATGTGGCGCAAGCATTGACGAGTCCTATACATGTTGTTAGG
CATGCAAGGATAACCGTCATTCCAAATACGAGGTTACCGAACGAACCAAATAATCGTAATGAGTTGTACG
TCAATATATCTGTACCATCTTTAAAGTTTCCTGGAGCTGTTGATGCCCCAACGTATGCAAGTGCAAAGTA
AATCATTCCAAGTAATATGGCTGCAATAAGACCTGAAAAGCAGACATATTTTAAAATTTTCATGCGATCT
GTGAGGCCTTTAAACTTATAGCCATTGACAATGACTACGGAAAAAGCTAACGCAGCAACAAGATCCATTG
TAAAATAGCCTTCCAAACTTCCTGAAATGAAAGGATGTGTTATATATTTATCCTTAGGTGCACTTAGTGC
AGATTCAGGGTTGAAAATGACAGCAATACTTAATAGAGCGACCATTAATAGTAATAACGGTGTTAATAAT
TTACCTAAATTATCAACGATTTTCGATGGATTTAAACTAATCCAGTAAACGATGGCAAAAAAGATTGCTG
CGAATATAATTAAAGTCCATTGGTTATGCACAGGTAAAATGTGTCTTGTACCAATTTCGTACGCGACATT
TGCAGCACGTGGAATACCGTAAAATGCTCCGATAGACATGTAAATCACGACAGCAAAAATAAACCCGAAC
CATGGATGTATACGATTGCCTACACTTTCAACACCTTCATCATAAAATGCAACAACAATAACAGTAATAA
AGGGGAGTAATATGCCTGTAAGGGCAAAGCCTAGCATACCAATCCACATATTTTGACCCGCTGTATGGCC
AAGCATGGGCGGGAATATTAAATTTCCGGCTCCAAAAAATAGTGAAAATAACATGAGGCCCGAAATAATA
ACTTGTTTTTTCAATGTAATTTCCTTCCTAAAACTAGATATTCATAATAATTTAAAAAATCTGAAAAATA
AAAACGTTCTTACTTTATCTTTAAATGACAATACTATGATTCTATTATTTTATAAAAAAGATTGCAATAA
TAACGTCTTGCTATTATTGGATAATGACAATTAAAGTGTCGTTTTTATGAATTAAAATAGGTGAAAGTAA
GTTGGAAATACGTTGGAGCGTTGTGATTTTTATGAGAAATTGTATGAGTGAGGACTGCTATTTATAAAAG
GTAAACTATGGATGAGTTTATGGTTGTTCCAATAGGTAAATAAGAGATAGCACACTGTACACATAATGAT
ACGTGGATGAGTGAATATGTCTGATAGGAAGGCCTAGTCACTCAAATGAATTTAAGTTTATTACGTGATA
AATCACAAATCTCTCTCATGTGATAGGTCTCCCATTAAATCATGCTTATATGAAATGTTCACATATTTGT
TAGCTTTTCAAGAAATAATATTAAATATCTTTTCATAGTATAGCAATATTAAATAAATGCATTTATAATT
TTAACTGTATTTTAAATATTAATCATGAGGTGATAAGATGAATAAAATTTCAAAGTATATTGCAATAGCA
TCATTATCGGTAGCGGTTACAGTTTCAGCACCACAAACGACAAATTCTACAGCGTTTGCCAAAAGTTCTG
CTGAAGTTCAACAAACGCAACAAGCTTCTATACCAGCATCACAAAAGGCGAATCTTGGTAATCAAAATAT
TATGGCAGTGGCTTGGTATCAAAATTCAGCTGAAGCAAAAGCATTATATTTACAAGGTTATAACAGTGCA
AAGACACAGTTAGATAAAGAGATTAAAAAGAATAAAGGTAAACATAAGTTAGCTATTGCTTTGGATTTAG
ATGAAACAGTTTTAGATAATTCTCCATATCAAGGCTATGCATCAATACATAATAAACCTTTCCCAGAAGG
TTGGCATGAATGGGTACAAGCTGCTAAAGCTAAACCTGTCTATGGCGCAAAAGAATTCTTGAAATATGCT
GACAAAAAAGGTGTCGATATCTACTATATTTCTGATAGAGATAAAGAAAAAGATTTAAAGGCAACACAAA
AGAACTTAAAACAACAAGGTATCCCTCAAGCTAAGAAGAGTCATATTTTACTAAAAGGTAAAGATGATAA
GAGTAAAGAATCACGCAGACAAATGGTTCAAAAGGATCATAAACTTGTCATGCTATTTGGAGATAATTTA
TTAGACTTTACAGATCCAAAAGAAGCTACAGCTGAATCTCGTGAAGCATTAATTGAAAAACATAAAGACG
ATTTCGGTAAGAAATATATCATTTTCCCTAACCCAATGTATGGTAGTTGGGAAGCTACGATTTACAACAA
TAACTATAAAGCAAGTGACAAAGCAAAAGATAAATTACGTAAAAATGCTATTAAGCAATTCGATCCTAAA
ACAGGCGAAGTTAAATAATATATGAATTGGACGTCTACATGTACTTAAAGGTATATGTAGGCGTTTTTAA
ATTGATCCTTAATTTTAAATGTACCGTACAAAAATAATAGACAATTAATTGCATTTTCCATAAATTTGCT
TTTAATATAAAAAGTTCGGGTATAATGAAGGATAAGTGTATGTATAACATTACAGAGCGCAACACGACGT
ACGTGCATCTAAGAATATAAACAATGTTTAAATCATAGTAGTAGGGAGAGAAATGCATGTTTTTAGCTTG
GAATGAAATACGGCGCAACAAATTGAAGTTTGGACTAATTATTGGTGTGTTAACGATGATTAGTTACTTG
CTATTTTTATTATCTGGATTGGCGAATGGTCTTATCAATATGAATAAAGAAGGCATTGATAAGTGGCAAG
CAGATGCCATTGTTCTAAATAAAGATGCCAATCAAACTGTGCAACAATCTGTTTTTAACAAGAAAGATAT
TGAAAATAAATACAAGAAGCAAGCTACTTTGAAGCAAACAGGGGAAATTGTGTCTAATGGCCATCAAAAA
GACAATGTTTTAGTGTTCGGTGTTGAAAAGTCATCATTTTTAGTTCCGAGTTTAATAGAAGGGCATAAAG
CGACTAAAGATAATGAAGTGTTAGCTGATGAAACGCTTAAAAATAAAGGATTTAAAATTGGTGACACATT
ATCACTATCTCAATCAGATGAAAAATTGCATATCGTAGGTTTTACAGAAAGTGCAAAATATAATGCGTCA
TCAGTCATTTTCACGAATGACGCTACCATTGCCAAGATCAATCCTAGATTGACTGGAGATAAAATTAATG
CAGTTGTTGTACGTGATACAAATTGGAAAGACAAAAAATTAAACCAAGAGCTTGAAGCGGTAAGTATTAA
TGACTTTATTGAAAATTTACCAGGTTATAAACCACAGAACTTAACATTAAACTTTATGATTTCATTCTTA
TTTGTCATTTCAGCTACAGTTATAGGCATTTTCCTATATGTCATGACATTACAAAAGACGAGTTTATTTG
GCATATTAAAAGCTCAAGGATTTACGAATGGCTATTTGGCGAATGTGGTAATTTCGCAGACGGTCATATT
AGCACTATTTGGTACGGCATTTGGCTTACTGTTAACAGGCGTTACAGGTGCATTTTTACCTGATGCAGTA
CCTGTCAAATTCGATGTACTAACATTGCTCGTATTTGCAATTGTGTTAATGATTGTCTCTGTATTAGGAA
GTTTATTCTCCATTTTAACAATTAGAAAAATAGATCCGTTAAAGGCGATTGGGTAGGAGGTGTAGCAAAT
GTTGAAATTTGAAAATGTAACAAAGTCATTTAAAGATGGGAATCGTAACATTGAAGCGGTTAAAGATACA
AATTTTGAGATAAATAAAGGTGATATTATAGCATTGGTTGGACCTTCTGGCTCTGGTAAAAGTACATTTC
TAACTATGGCAGGTGCTTTACAAACACCGACATCTGGGCACATTTTAATCAATAACCAAGATATTACGAC
AATGAAGCAAAAAGCATTGGCAAAAGTTAGAATGTCTGAAATAGGTTTTATTTTACAAGCTACAAACCTT
GTACCATTTTTAACGGTAAAGCAACAATTTACATTATTGAAAAAGAAAAATAAGAATGTTATGTCTAATG
AAGACTATCAGCAACTTATGTCACAATTAGGTCTAACTTCATTGCTTAATAAGTTACCTTCAGAAATTTC
AGGTGGTCAGAAACAACGTGTGGCGATAGCCAAAGCGTTATATACGAATCCGTCGATTATTTTAGCGGAT
GAACCTACCGCGGCGTTAGATACTGAAAATGCGATTGAAGTCATTAAAATTCTACGTGATCAAGCCAAAC
AAAGAAAGAAAGCATGTATTATTGTTACACATGATGAACGACTTAAAGCATATTGTGATCGTTCATATCA
TATGAAAGATGGCGTCCTTAATCTTGAAAATGAAACAGTAGAATAGTTTTATTAAGCCGGTACATCATGT
GCCGGTATTTTTATGTTTATGTATTATTTGAATAAACTTTCACATTCAATTAATAATAATTATTATCGAA
AATCAGAAATATTCCGTGAAATATAATATTTTTTGTAGTAAAATGGCCTCTAAGTATTCAATATTTAAAT
ATGGGGATTGAATATAAAATTATCGTAATGGGGGTCAATGGTTATGGATTTATTGATAGGTACTTTATTT
TTATTTTTGGTCTTAGTGATTTTTACATTATTTACATATAAAGCGCCTAATGGTATGCGTGCCATGGGAG
CATTAGCTAATGCAGCAATCGCAACATTTTTAGTGGAAGCATTTAATAAATATGTTGGTGGCGAAGTATT
CGGTATTAAATTTTTAGAAGAGCTAGGAGACGCTGCGGGAGGTCTAGGTGGTGTCGCTGCCGCTGGATTA
ACAGCATTAGCTATCGGTGTGTCACCAGTATATGCATTAGTTATAGCAGCCGCGTGCGGTGGTATGGATT
TATTACCAGGTTTCTTTGCGGGTTATATGATTGGATATGTGATGAAATATACAGAGAAATATGTGCCGGA
TGGTGTCGACTTAATTGGATCGATTGTCATCTTAGCGCCATTAGCTCGTCTTATTGCAGTATTATTAACG
CCAGTAGTGAATAGTACATTGATTCGAATTGGTGATATTATCCAAAGTAGTACGAATACGAATCCAATTA
TCATGGGTATCATTTTAGGTGGTATTATTACGGTTGTCGGCACAGCGCCATTGAGTTCAATGGCATTGAC
AGCATTATTAGGTTTAACGGGTGTACCTATGGCTATTGGTGCCATGGCAGCATTTAGTTCGGCATTTATG
AATGGGACGCTATTCCATCGCTTAAAATTAGGTGATCGTAAGTCTACGATTGCAGTAAGTATTGAACCTT
TATCACAAGCAGATATTGTATCAGCCAATCCAATTCCAATCTATATTACAAATTTCTTTGGTGGTGCGAT
TGCTGGTTTAATTATTGCTATGTCAGGTTTAATTAACGATGCGACAGGTACAGCTACACCGATTGCAGGA
TTTTTAGTTATGTTTGGATTTAATCATCCGACGACAATTGTGATTTATGGTGTAGTAATGGCGATTGTAG
GTGCGCTTGCAGGTTATCTTGGTTCAATTGTATTTAAAAAATATCCAATTGTTACTAAGCAAGACATGAT
TAATCGAGGTGCAGTAGACGCATAGCATCATCATATTGAATAGTAAAAACAAATAAAACATAGTAACGTG
ATTCAGTCGATGTAACAGTCGATAATGAGTCACGTTTTTTTATAGAAAAATACAAGACATAAAAATGTCA
TAATTTATTGTCGACAAATATCATACTGTATAAACATTTATCATTTTCTCAAGTACCTTTTACACGATGG
AATGAACTTACTTTTTACGAAATTATGCGTATTTTATAAACAAATATCATTGATATAACGGTAAATGTAA
GCGTTTACAACAGAAATAACAGCATGCTACGATATTTTTGTAAATTCACTGATTCAAGTATTTTAAGTCA
ATATGAGGAGGGATGTTATGAGCGATTCTGAGAAAGAAATTTTAAAAAGAATTAAAGATAATCCGTTTAT
TTCACAACGTGAACTTGCTGAGGCAATTGGATTATCTAGACCCAGCGTAGCAAACATTATTTCAGGATTA
ATACAAAAGGAATATGTTATGGGAAAGGCATATGTTTTAAATGAAGATTATCCTATTGTTTGTATTGGCG
CAGCGAATGTAGATCGTAAGTTTTATGTGCATAAAAATTTAGTTGCAGAAACATCAAATCCTGTAACGTC
AACACGCTCTATTGGTGGCGTAGCAAGAAATATTGCTGAGAACTTAGGTAGGCTTGGCGAAACGGTCGCT
TTTTTATCTGCTAGTGGACAAGATAGTGAATGGGAAATGATTAAACGATTGTCCACACCATTTATGAATT
TGGATCATGTTCAACAATTTGAAAATGCGAGTACAGGTTCATATACAGCTTTAATTAGTAAAGAAGGCGA
CATGACATATGGCTTAGCAGATATGGAAGTGTTTGACTACATTACGCCTGAATTTTTAATTAAGCGTTCA
CACTTATTGAAAAAGGCTAAGTGCATTATTGTAGATTTGAATTTAGGCAAAGAGGCATTAAACTTCTTAT
GTGCCTATACCACGAAACATCAAATCAAATTAGTTATCACCACGGTTTCTTCCCCAAAAATGAAAAATAT
GCCTGATTCATTACATGCTATTGATTGGATTATCACGAATAAAGATGAAACAGAAACATACTTAAATTTA
AAAATAGAATCTACTGATGATTTAAAAATAGCTGCTAAACGCTGGAATGATTTAGGTGTTAAAAATGTTA
TTGTGACAAATGGCGTGAAAGAACTCATTTATCGAAGTGGTGAGGAAGAAATCATTAAGTCAGTTATGCC
ATCAAATAGTGTGAAAGATGTTACAGGTGCAGGCGATTCATTCTGTGCTGCAGTAGTGTATAGCTGGTTA
AATGGGATGTCTACTGAAGATATATTAATTGCTGGTATGGTTAACGCAAAGAAAACGATAGAAACGAAAT
ATACAGTTAGGCAAAACCTAGATCAACAGCAACTTTATCACGATATGGAGGATTATAAAAATGGCAAATT
TACAAAAGTATATTGAGTATTCTCGAGAAGTTCAGCAAGCACGGGAGAACAATCAACCGATTGTAGCATT
AGAATCAACAATTATTTCGCATGGTATGCCGTACCCACAAAATGTTGAAATGGCAACAACAGTAGAGCAA
ATTATCAGGAATAATGGTGCCATTCCAGCAACCATAGCCATTATAGATGGCAAAATTAAAATTGGTTTAG
AAAGCGAAGATTTAGAAATACTGGCAACTAGTAAAGACGTTGCTAAAGTATCTAGAAGGGATTTAGCAGA
AGTTATTGCGATGAAGTGTGTTGGTGCTACTACTGTAGCGACGACGATGATATGTGCTGCAATGGCTGGT
ATTCAATTTTTTGTTACAGGAGGTATTGGGGGCGTCCATAAAGGTGCAGAACATACGATGGACATTTCAG
CAGACTTAGAAGAACTGTCTAAAACAAATGTCACTGTTATCTGTGCAGGTGCCAAATCAATTTTAGACTT
ACCTAAGACGATGGAGTATTTAGAAACAAAAGGCGTTCCAGTTATTGGATATCAAACGAATGAATTGCCA
GCATTCTTCACTCGCGAAAGCGGTGTTAAGTTAACAAGTTCGGTTGAAACGCCAGAACGACTTGCTGACA
TTCATTTAACAAAACAGCAGTTAAATCTTGAAGGTGGCATTGTTGTTGCTAATCCAATTCCATATGAGCA
TGCCTTATCAAAAGCATATATTGAGGCAATCATAAATGAAGCTGTTGTTGAAGCGGAAAATCAAGGTATT
AAAGGTAAGGACGCCACACCGTTCTTGTTAGGGAAAATTGTAGAAAAAACGAATGGTAAAAGTTTAGCAG
CAAATATAAAACTTGTTGAAAACAATGCGGCGTTGGGTGCTAAAATTGCTGTCGCTGTTAATAAATTATT
GTAGGTGATGATACATGAATATTTTATTCGCTATCACAGGGATAGCATTTGCACTATTTGTTGCGTTTTT
ATTCAGTTTTGATCGTAAAAAAATAGACTTCAAAAAGACGTTAATAATGATATTTATTCAAGTGTTGATC
GTGTTATTTATGATGAACACAACGATTGGTTTGACAATTTTAACTGCACTAGGTTCATTTTTTGAAGGGC
TAATAAATATTAGTAAAGCAGGCATAAATTTTGTTTTTGGAGATATACAAAATAAAAATGGCTTTACGTT
CTTTTTAAACGTATTACTGCCATTAGTTTTTATTTCTGTATTAATAGGCATCTTTAATTATATTAAGGTA
TTACCATTTATTATCAAATATGTAGGTATCGCTATTAATAAAATAACTAGAATGGGGCGCTTAGAAAGTT
ATTTTGCTATTTCAACAGCAATGTTTGGGCAACCAGAAGTATATTTAACAATAAAAGATATTATTCCAAG
ATTATCTAGAGCGAAATTATATACAATTGCGACGTCTGGTATGAGTGCTGTTAGTATGGCAATGCTAGGT
TCATATATGCAGATGATTGAACCCAAGTTCGTAGTTACAGCAGTAATGTTAAATATTTTTAGTGCGCTTA
TCATCGCCAGTGTAATCAATCCCTATAAATCTGATGATACTGATGTTGAAATTGATAACTTAACGAAATC
CACAGAAACTAAAACATTGAATGGAAAAACAGGAAAACCTAAGAAAGTTGCCTTTTTCCAAATGATTGGT
GATAGTGCGATGGATGGGTTTAAAATCGCTGTTGTAGTAGCCGTAATGTTGTTAGCATTTATTTCATTAA
TGGAAGCAATTAATATCATGTTTGGTAGTGTTGGTTTGAACTTTAAACAGCTTATTGGCTATGTGTTTGC
ACCAATCGCATTCTTAATGGGGATTCCATGGAGCGAAGCTGTTCCAGCTGGCTCTTTAATGGCGACTAAA
TTAATTACAAATGAGTTTGTAGCAATGCTTGATTTTAAAAATGTCCTGGGTGATGTATCAGCTCGAACAC
AAGGTATCATTTCAGTTTACTTAGTAAGCTTCGCTAATTTTGGTACGGTTGGTATCATCGTAGGTTCAAT
TAAAGGCATTAGTGATAAACAAGGAGAAAAAGTTGCATCCTTTGCAATGAGGTTGCTACTTGGTTCAACT
CTAGCTTCAATCATTTCAGGATCAATCATTGGCTTAGTATTGTAAATGAATCGAAGTACCTAAATTAAAT
TCATGGCAAAGCTAAACCCCGTCACCAAGTTGGCGCAACAGCGCATCATAACTTAGTGACGGGGTTTTAT
CATAACAATCTACTTTTTCGTAGCCGTTTTTGAAATGTATGTTGATGGTTTATCTTTTTCAAAAATTGTT
AATCCCGTTATATCTTTTTTATGTTTTGAAGGGACAATGAAGCTAAGTATATAAGCAAAGACAAAAGCAA
CTGTAAATGAAATGGTAGATACATAGAAAGGTGAGTTACCTTTGCCAACACCATTATAGACATAAGCAAA
GATGATACCCAATATTAATCCACAAATAACACCGAATGTATTCGTACGTTTAGTGAAAATACCAACTGCA
AATACACCAGCCAATGGAACGCCGAATAATCCAGTCACAAACAAGAATAAATCCCATAAGTCATTTGAAT
TAGAAGCAATTAAGTATAGTGACATTCCAAAACCGAAAATACCTGCAATGATAATAATGAAACGTGCAAA
GTTAACTTCGTGTCGCTCGCTACCTTTTCCGAAGAAGCGTTGCTTAATGTCGATTGAAATACAAGCAGAT
ATAGAATTTAAACTAGATGAAATGGTAGACTGTGCAGCGGCGAAAATGGCTGCAATAAGTAATCCTGCTA
CAAATGGTGGCATCTCAGTCAAAATGAAATATGGCACTACAGATGATGTATTGAAGCCTTTTGGTAAAAC
AGCTTCATGTGTATAAAATGAATACAGCATTGTACCCATACCATAAAATAAGGGTGCTGAAATTAAAGCT
AGGATACCATTTGTCCATAACGATTTATTTGTTTCTTTTAAACTATCAGAAGCTTGATAACGCTGCACGA
CGTCTTGACTCGCTGTGTATTGATACAAGTTGTTGAAAATATTTCCTAGGAAAATAATTGGAATGGCAGC
TGCCGCAGTATTTAGTTTCCAATTGTCTGCACTAATTAATTTTTTGTGCTCAATCGCATCTGCAAAGACA
GTGCCGAAACCGCCTTTAATGTTCACAACACCTAGAATAATAATAACTAAAGCGCCGCCTAATAAAATGA
CGCCTTGAATGAAATCACTCCAAACCACACCTTCGAAACCACCTAAAAATGTATATAAAATACATAGTAA
ACCAACGAGTGATGCAACGATATAAGGGTTCATGTCTGATACAGATGTGATTGCTAATGTTGGTAAGTAG
ATAACAATTGCAACACGCCCTAAATGGTAAACGACAAATAATAATGAGCCAATGACACGTATGCTAGGGC
CAAATCTAGCTTCTAAATATTCATATGCAGATGTTACCTTTAACTTTTTAAAGAAAGGGACATAGAAATA
AATAAGTAATGGAATAATTGCGACGATAGCAATGTTACCAGCGATATATGACCAATCTGTTAAAAATGCT
TTCTCTGGTGTCGACATAAATGTAATCGCACTTAACGTAGTAGCATAAATTGAAAAGCCAACTACCCAAG
ATGGCAAGCGACCACTTGCGGTAAAGAAACTATTGGTACTTTGGCTCGCGCGCTTGGTAAAATAAACGCC
AATGAACAACATAGCTAGTAGATAAATGATAACGGCAACCCAGTTTAGTGTGCCAAATCCAACTTCTTTC
ATGGGCAACATCCCCTTTACAATGTATTGATTCTTTGATGTCTATAAATCGTATTTTGCAATGAGTTGAT
CTAATGTTTGTCGATGTGCTTCGTTAAAAGGTTTGAAAGGTCTTTTCGGTAATCCTGCATCAATGCCACG
ATGACGTAATATTTCTTTCAATGTTGGATAAATCCCCATTGATAACACTGTTTCGATAATGTCGTTTGAA
TCATGTTGCAGTTGGTAAGCTTCTTGAATTTGACCTTGTCGTGCTAAGTCGAAGATTTTTCTTGCACGGC
GACCATTAACGTTATATGTAGAACCAATTGCACCATCTACGCCAGAAATCGTAGCTTGAACTAACATTTC
ATCAAAGCCAGATAAGATTAATTTGTCTGGGAATGCTTTTCTAATACGTTCGAGTAGGAAGAAGTTTGGC
GCTGTATATTTAACACCAACAATTTTTTCATGATTAAATAGCTCGCTGAATTGTTCAATAGAAATATTCA
CACCTGTTAAATCTGGTATTGCATAAATAATCATATTGTTCTGAGTTGCTTCGATAATATCGAAATAGTA
ATCTCTAATTTCTTCAAAAGTAAATGGATAGTAGAATGGTGTTACGGCAGAAAGTGCATCATAACCGAGT
TCTGTGGCATATTTTCCAAGTTCAATGGCTTCATTTAAATCTAACGAACCTACTTGAGCAATCAATTTCA
CTTTATCCCCAACTGCCTCTTTGGCAACCTTGAAAACTTGCTTCTTCTGCTCTGTATTTAATAAAAAGTT
TTCGCCTGAGCTACCATTTACATAAAGACCGTCTAATTCTTCAGTTTCAATGGCATTTTGAGCAATTTGT
TTAAGTCCTTGTTCATTTACTTGACCATTTTCATCAAAAGGAACGAGTAACGCTGCATATAAACCTTTTA
AATCTTTGTTCATTATGAAGTCCCTCCAAAAATCATTTGATAATATAGTTTACAGCTATAATTGTAAACG
CTATCATAAAATGTAACAATATCTTTTTGAAAATTGTAGTCATATTTATGTATAATTAATGAAAATGTTT
TTCAAAATCAATAGAAATGGAGTGAGTAAGGTGTATTACATCGCAATCGATATTGGAGGCACTCAAATTA
AATCGGCAGTTATTGATAAGCAATTGAATATGTTTGACTATCAACAAATATCAACGCCGGACAACAAAAG
TGAGCTTATTACTGACAAAGTATATGAGATTGTAACAGGATATATGAAGCAATATCAGTTGATCCAACCT
GTCATAGGTATTTCATCAGCAGGCGTTGTTGATGAACAAAAAGGCGAAATTGTATACGCAGGGCCAACCA
TTCCGAATTATAAAGGTACTAATTTTAAGCGATTATTAAAATCACTGTCTCCTTATGTCAAAGTAAAAAA
TGATGTAAACGCTGCATTACTAGGCGAATTGAAATTACATCAATATCAAGCAGAACGGATCTTTTGTATG
ACGCTTGGTACAGGCATTGGGGGTGCGTACAAGAATAATCAAGGTCATATTGATAATGGTGAGCTTCATA
AGGCAAATGAAGTTGGGTATTTATTGTATCGTCCAACTGAAAATACAACGTTTGAGCAACGTGCTGCAAC
GAGTGCATTGAAAAAGCGCATGATTGCCGGAGGATTTACGAGAAGCACACATGTGCCAGTATTGTTTGAA
GCAGCTGAAGAAGGTGATGATATTGCAAAACAAATATTGAATGAGTGGGCAGAAGATGTAGCAGAAGGGA
TTGCCCAAATACAGGTCATGTATGATCCAGGGCTTATATTAATTGGGGGCGGTATATCTGAACAAGGAGA
TAATCTCATTAAATATATCGAGCCGAAAGTTGCACACTATTTACCAAAAGACTATGTTTATGCACCAATA
CAAACGACTAAGAGTAAAAATGATGCAGCATTATATGGCTGTTTGCAATGATAGTTGAAAGAAGGAGTCA
TTCTAAAATAGAATTTGAAACCGTTACGAGAGATGAGAGCTGTTGTTAGTTCCACACATCACACTCTATC
TAGGACCAATCTAAACTATATCAACCAACAGTGTGCCACGGGCAAATTAAATTGAAGAAGCTGAGATATT
AAAATTTTAGAAAATGTAAAAAAATATTTGGTATTGAAATTAAAAAAGCACCTAGCAACTCGTTGGGACA
ATCACGATGATTGTCTACAGTTGCAGGTGGATTTGAATATACTACTAGTTATTTGTTGTCTAGGATAATA
GATTTAGTATGTTGATAAGTTTGACTCAGATTCGTATTTTCTAATAAATGATAACTCACGATATCGATTA
AAAAGAGTGTCGCAATTTGTGTGTTGATAAATTGATGGTCGGTATTACGCGATTGATCCGTTGTTAAAAG
TACTAAATCTGCACAATCTGTAAGTTTACTACCTTCAAAATTTGTGATGGCAACGACATATGCACCATGA
GATTTGGCGACTTCCGCTGCAGAAATTAATTCCGAAGTATTACCACTATTTGACATAGCAATAAACATAT
CCGAATGAGATAGTAGGGATGCCGATATTTTCATTAAATGTGAATCGGTAGTAACATTACCTTTTAGCCC
CATACGAATCATACGATAATAAAATTCAGTCGCTGATAAACCAGAGCTACCTAGTCCAGCAAAGAGTATA
TGTCGACTTGATTGAAGTTTGTCGATAAAGGTTTGGATAATGTCGTTATCAATAAATTCACCAGTTTGTT
GAATGATTTGTTGATGATATTTATGAATTCTTTGAATAATTGGGCTATTTTCAATAACTGTCTCTGTCAT
TTCTTGTTGAATATTAAATTTTAAATCTTGGAAATTCTCATAATCCAGCTTATGACTAAAGCGTGTCATC
GTTGCTGGTGATGTACCAATCGCATGGGCTAAGGAGTTAATCGTTGAAAAGGCATCGCTATAACCATTTT
GTCTTATATAATTGACGATGCGTTTATCAGTTTTTGTAAATAAATGTTGATAACGTTGAACACGATTCTC
AAATTTCATTGTGTCACCCCTTCATCTTAATGATTACTATTATATATGAAAAATATTTTCAAGATAGTAA
AAAGCATTGATAAAAATTATCTTAATGATATATTGTAAATGACTTTACGTGAAAAAACGACTTATGGAGT
GAGGAATAATGTTACCACATGGATTAATAGTATCTTGTCAGGCACTACCAGATGAACCATTGCATTCATC
TTTTATTATGTCGAAAATGGCATTAGCTGCGTATGAAGGTGGTGCTGTTGGTATTCGCGCAAATACTAAG
GAAGACATTTTAGCAATTAAAGAAACGGTAGATTTACCAGTTATTGGCATTGTGAAACGTGACTATGATC
ACTCAGATGTTTTCATTACTGCAACGTCAAAAGAAGTTGATGAACTGATAGAAAGCCAATGTGAAGTCAT
TGCATTGGATGCAACGTTACAGCAACGTCCGAAAGAAACGTTAGACGAATTAGTATCATATATTAGAACA
CATGCACCGAACGTTGAAATCATGGCTGATATCGCGACCGTTGAAGAAGCTAAAAATGCCGCACGACTTG
GCTTTGATTATATTGGCACGACGTTACATGGCTATACTAGTTATACGCAAGGACAATTACTTTATCAAAA
TGACTTCCAATTTTTAAAAGATGTACTACAAAGTGTTGATGCAAAAGTTATTGCGGAAGGTAATGTCATT
ACACCGGATATGTATAAACGTGTGATGGACTTAGGCGTTCATTGTTCAGTCGTTGGTGGTGCGATAACAC
GACCAAAAGAAATTACGAAACGTTTTGTTCAAATTATGGAAGATTAAATGATAACGATAAAAAAACGAGA
TGACCATCATTAATTAAAGGCACCTAATTATCTTAGGTGGCTGAATGAATGTAATGGGTTCATCTCGTTT
TGTTTGTTTATGATAGTGATTTTATTTTCAACTTTATCCAAAAATAAGTAAAGCGACGGGGATGGTGATT
AATAGCGACAACGCCACGCGTAAAAACCAAATGATGATGAGTTTCCAGACAGGTATTTTAATTTCAGTTG
CTAGTATACATGGCACTAATGCTGAGAAAAAGATAATGGCTGATACGCTTACTACACCGACGACAAATTT
AGTACTCATTGCAGCTTTAGTTACTAACAAAGATGGTAGAAACATCTCTACAATAGAAATCGCTGACGCT
TTTGCTAGTAAAGCCTGATCAGCAATTGGGAAAATATAAATAAATGGATAGAAGATATAGCCAAGCCAAT
CAATGAATGGTGTATAGTTCGCTACAATCAGTCCTAAAAAACCAATCGATAATATAGAAGGTAAAATACC
AACAGTCATTTCTAAACCGTCTTTCAAATTGTCCCAAACGTTCTTCACGAGAGATGGTGTTAATGCATTT
TGTTTCATCGCCTCTGCATATGCAGTTTTCAGTCTGCTTCCTTCAATAGCAACTTCTTGTTCTCCTTCTT
GTCCGTTATAATATTCTGTTGATTCATTGCTGATTGGCGGTAGCCATGCAGTAATTGCAGTCACGACAAA
TGTGATGACTAAAGTTATCCAAAAGTATAAATTCCAATGCGGCATTAATCCTAAAGTTTTAGCAACGATA
ATCATAAAAGTTGCTGAAACTGTTGAAAAGCCAGTCGCAATAATCGTGGCTTCTCGTTTGTTGTACATCC
CTTGCTTATAGACACGATTAGTAATCAATAATCCTAAGGAATAACTGCCGACAAACGAAGCCACTGCATC
GACAGCGGATTTTCCTGGTGTTTTAAAAATAGGTCTCATAATAGGCTCCATATAAACACCGACAAATTCT
AATAAGCCATAGCCCACTAATAAAGAAAGCGCAATTGCACCTACTGGAATTAAGATACTTAATGGCATCA
TTAATTTTTCAAACAAAAACGGACCATAGTTAGCTTTAAATAGTATTGATGGACCGATTTTAAATACATA
CATTATACCGATCATTGCACCTGCAACTTTAAATAATGTAATGACCAAGTTTGTGATTGAAGTCATAAAA
GTACGTCTCACTATTGGTAACGCTGTACCAATTAAAATCATAATCAGTGCAACATAGGGCATAAGTGGAC
CTATGATTGAGCGAATGGCTAGATGAACATGATCGACGAAAATAGTGTTGTTACCATTAATCGTAAAAGG
AATAAAGAAACATAGTATGCCCACTAAACTATAGACAAAAAAACGCCATGCACTTGGTTGTTGTGCATTA
GAATGATATTGATTCATTAAAGCAACCCCTTTGTTTAAATGAATACACAAAACTGTATGATGCATCTTCC
CCTTAATGAGATGAATCATTATTTTAATTTAGAAAAATCTGAAAACTTACTATAATTGTATAGTTTGAAT
TATTTTCATACCAATACAAATTAACTAATTATATATAGATTGAAACTATATTACTTAATAAAATATTTAT
CTTAAATGTTGTTGTGTTGATTCAACACCACAACTAAAAGTGTTTATAAATTATTTGGAAATACACATAT
TTGTAAATGATTAGTATCGATTTAATATCGTATTATTAAATTTTTATTAATTTTGTAGTCTTAATCAAAA
AATAATATATGTCATGTTATATTGAAGGTGCAGTTGTTTTTCATTCTCAAGAGGGGGTCAAAAAAATACT
TTTGAGGTGATTATATGTTAAGAGGACAAGAAGAAAGAAAGTATAGTATTAGAAAGTATTCAATAGGCGT
GGTGTCAGTGTTAGCGGCTACAATGTTTGTTGTGTCATCACATGAAGCACAAGCCTCGGAAAAAACATCA
ACTAATGCAGCGGCACAAAAAGAAACACTAAATCAACCGGGAGAACAAGGGAATGCGATAACGTCACATC
AAATGCAGTCAGGAAAGCAATTAGACGATATGCATAAAGAGAATGGTAAAAGTGGAACAGTGACAGAAGG
TAAAGATACGCTTCAATCATCGAAGCATCAATCAACACAAAATAGTAAAACAATCAGAATGCAAAATGAT
AATCAAGTAAAGCAAGATTCTGAACGACAAGGTTCTAAACAGTCACACCAAAATAATGCGACTAATAATA
CTGAACGTCAAAATGATCAGGTTCAAAATACCCATCATGCTGAACGTAATGGATCACAATCGACAACGTC
ACAATCGAATGATGTTGATAAATCACAACCATCCATTCCGGCACAAAAGGTAATACCCAATCATGATAAA
GCAGCACCAACTTCAACTACACCCCCGTCTAATGATAAAACTGCACCTAAATCAACAAAAGCACAAGATG
CAACCACGGACAAACATCCAAATCAACAAGATACACATCAACCTGCGCATCAAATCATAGATGCAAAGCA
AGATGATACTGTTCGCCAAAGTGAACAGAAACCACAAGTTGGCGATTTAAGTAAACATATCGATGGTCAA
AATTCCCCAGAGAAACCGACAGATAAAAATACTGATAATAAACAACTAATCAAAGATGCGCTTCAAGCGC
CTAAAACACGTTCGACTACAAATGCAGCAGCAGATGCTAAAAAGGTTCGACCACTTAAAGCGAATCAAGT
ACAACCACTTAACAAATATCCAGTTGTTTTTGTACATGGATTTTTAGGATTAGTAGGCGATAATGCACCT
GCTTTATATCCAAATTATTGGGGTGGAAATAAATTTAAAGTTATCGAAGAATTGAGAAAGCAAGGCTATA
ATGTACATCAAGCAAGTGTAAGTGCATTTGGTAGTAACTATGATCGCGCTGTAGAACTTTATTATTACAT
TAAAGGTGGTCGCGTAGATTATGGCGCAGCACATGCAGCTAAATACGGACATGAGCGCTATGGTAAGACT
TATAAAGGAATCATGCCTAATTGGGAACCTGGTAAAAAGGTACATCTTGTAGGGCATAGTATGGGTGGTC
AAACAATTCGTTTAATGGAAGAGTTTTTAAGAAATGGTAACAAAGAAGAAATTGCCTATCATAAAGCGCA
TGGTGGAGAAATATCACCATTATTCACTGGTGGTCATAACAATATGGTTGCATCAATCACAACATTAGCA
ACACCACATAATGGTTCACAAGCAGCTGATAAGTTTGGAAATACAGAAGCTGTTAGAAAAATCATGTTCG
CTTTAAATCGATTTATGGGTAACAAGTATTCGAATATCGATTTAGGATTAACGCAATGGGGCTTTAAACA
ATTACCAAATGAGAGTTACATTGACTATATAAAACGCGTTAGTAAAAGCAAAATTTGGACATCAGACGAC
AATGCTGCCTATGATTTAACGTTAGATGGCTCTGCAAAATTGAACAACATGACAAGTATGAATCCTAATA
TTACGTATACGACTTATACAGGTGTATCATCTCATACTGGTCCATTAGGTTATGAAAATCCTGATTTAGG
TACATTTTTCTTAATGGCTACAACGAGTAGAATTATTGGTCATGATGCAAGAGAAGAATGGCGTAAAAAT
GATGGTGTCGTACCAGTGATTTCGTCATTACATCCGTCCAATCAACCATTTGTTAATGTTACGAATGATG
AACCTGCCACACGCAGAGGTATCTGGCAAGTTAAACCAATCATACAAGGATGGGATCATGTCGATTTTAT
CGGTGTGGACTTCCTGGATTTCAAACGTAAAGGTGCAGAACTTGCCAACTTCTATACAGGTATTATAAAT
GACTTGTTGCGTGTTGAAGCGACTGAAAGTAAAGGAACACAATTGAAAGCAAGTTAAATTCATCTTCTGA
ATTTAATATGCTATGTAAATCGTGCTGTTATCACGGCACATCAGATATAAGTAGCATCACAGTGTTGAAT
TTAAAAATAGTAAAGTGAAATAAAGCGCCTGTCTCATTAGCGAAAACTAAAGGGACAGGCGTATCTGTTT
ATGAGCTTAATAAATTGTATGAATAATATGGTTGATCGAATAACTGTTTATCATGATGATAAATTGAGTT
TTTTAAAATAATGATATATTACATCATTGTTATAGCGTTTAAGAAATCAACAACTTTACGATAAATAGTG
ATTGCTTCGTCATTAGGTCTACGATCAAAATCATGCTCGTTTTTATTCACGCGTTCAAATGTTGAATGTG
GAACATGATTCATGATATGTTCGCTTTCCTCAACGGGAACATCATAATCGCCATTACAATGCGCAATGAA
AACAGGTGGAAGTGTTTTAAGTTCATCTGGTGCAATATTATATTTTGAATTAGTATAATCAGCAATGTTA
ATCATATTTATCCATTTACCTGTGCCACGTGCATAAACGTAGATTAAAAAACGTTGTGCGATTTGATCTT
GAACAACCGGTGTTGGTGAAGTGAGTTGTGCAATCATTGTTTCGTTTACGCTTTGAGCTATTTTTGCGTA
ATAACTATTAGTTGTTTTAAAAGGTTCAGTGTTGATGCGACTATAACCATAAAAATCAATAACACCATCA
ATATCTCTGTCTCGTGCAATTAATAGACTTAAATATGCACCTGATGATCTGCCAAAGGTAAAAATAGGGC
AATTAGAATATTGTGATTGAATCGCATCGAATGATGCGTAGACATCCTCAATAATGCAATCGAGACTTAC
TTCTGGTAATAAACGATAACTTAGTTGAATTAAATCGTAATGTTCCGTAAGGATATCGATATACTGTGGG
GATAAATCGTTAGCTTTACCGAACATTAATCCACCACCGTGGATGTAGACAATAGCGCCTTTTGTTGGTT
GATTTTTTGCTTTAATAATTGTGTAAGGTAATGCAAATGCATCTTTAGTAATTACTTTATCTTTAATTTC
AGTCACGATTTAATAGGCTCCTTATTTTTGATATTGATGTCATTATAACACTGTCTTAAATTTCCATGAA
AAATAGTCTTAAGACGATGAGTCATGATAATTCTGTTCCAATTGACGTAAAGCGTCACGGGTATGCTTCT
TTAGACCTTCCCCATAATCCATCATTTTAACAATATCTTTAAAAGCAGCATGTGGAATGGCTAAATCTTC
TAAATCTGCCATAGAAAATTCAAGATTGATATCATGTGGTCGCTGTTCAGCAAGTTTATGCACAAAGTCA
GGTTCTGTGACAAAAGGCGAAGACATGCCGACCATATCTGCATGTTGTAAAGCATCTAAAGCAGACTCTG
GAGAATTAATCCCGCCACTTGCAATTAAAGGGATACGACCTGCTAAATGTTCATAGACAATTTGGTTAAC
TGGTCGACCGAAATGATCACCTGGTGTACGAGACGTATTTTGATAAATATGTCGACCCCAGCTAGCGATT
GCTAAGTATTGGATGTCTGAAACGTCCATGACCCAATTGATTAATTGGTTGAACTCGTCAATGGTATATC
CTAAATCACTGCCTCTGGTTTCTTCTGGCGTTGCTCGAAATCCTAAAATAAAATTGTCAGGTGCTTCTTT
ATCAATCACTTCTTGTACCGCACGCATAACTTCTAAACATAATCTTGCACTATTTTTTAATGAGTCGGCA
CCGTAATGGTCTGTACGTTTATTCGAAAAAGTTGAGAAAAATGTTTGAATCAGCAAACGTTGTGCAATCG
AAATTTCCACACCATCAAAACCTGCTTTAATCGCGCGTAATGTAGCATCGCGATACTGCTGAATGATGCT
ATTGATTTTCTCATGAGACATGGCGATAACATCGTGTTCAATCGGTGAATGCAATGTCATAGGGCTTGGT
CCATACACCTTTCCAAAATTTAAAATGGCTTGATTTGAAAAACGACCAGCATGCGCTAGCTGGATAATAG
CGAGGCTACCATGTTGTTTCATCGTAGATGCCATGTTAGTTAATCCAGGGATACAAGCATCATGATCAAT
ATTAAAGCCATATTCAAACAATTGACCATAAGGTTCAATGTAAGCAGCGCCGGTGACTTGCATTCCAGCT
GAATTAGAGCGACGTGCAGCATAAGCCAAGTCTTCTTTTGTAATATAGCCTTCTTTTGTTGATGTGTTTA
CGGTCATTGGTGATAATACAAAGCGATTCGAAATTTTGATGCCATTAGGTAAGTGGATTGATTGTAAAAG
TGGTTTGTATCGGTACATACTATGATTCCTTTTCTATTCAATATTGTTTTCAAAGTACCATGGAAAGAAT
GAATAATCAATGATGAACAGTCTTGATAGAATAGAATTGGTACATGGAAAGTATTTTTAAAATTAAACTA
ATGAATGGCATTTGTAGGTCTGAAAATATGAATATGAAAAAGAAAAATAAAGGCGAAAAGATATAAAAGT
TAATTGAAAAACGTTATCATATACGTGGGTATATGAAGAGGGAATGGTATTAAGAACGCTAAAATGTTAT
GTCGGTTTGACATGACAGGATAAGTTTGGAGATGACGGATTGGTTAAATTAAGCGTATTAGACTATGCCT
TAATAGATGAAGGTAAGGATGCACAAAAGGCATTGCAAGATTCAGTGACACTTGCAAAATTAGCAGATCG
ACTTGGCTTTAAGCGAATTTGGTTTACGGAACATCATAATGTACCAGCGTTTGCGTGTAGTAGTCCAGAA
CTTTTGATGATGCATACATTGGCGCAGACAAATCACATACGAGTTGGCTCTGGTGGTGTGATGCTGCCGC
ACTATCGACCTTATAAAATTGCTGAGCATTTTAGAATGATGGCAGCGTTATATCCAAATCGTATTGATTT
AGGTATTGGTAATAATCCAGGTACTACTATGGTAAAGCAAGCTTTAGATGGAATAAATCCTACATATGAT
AGTTACGATGAATCGATTTCGTTATTACGTGATTATCTTACAATAAAGGATAAACCAAGTGCGCATACGT
TAGGTGTCCAACCACACATTGATCATTTTCCAGAAATGTGGTTATTAAGTAGTAGCGCAACATCTGCCAA
AATAGCTGCCGAACTAGGTATAGGGCTTTCTGTTGGAACATTTTTGCTACCAGATATAAATGCGATACAT
GCAGCGAAGGATAACATTGATATTTACAAAAAACATTTCCAAGCATCAACGATTAAAATGGACGCAAAGG
TGATGGCATCTGTATTTGTCATTGTAGCTGATAACGAAGCGGAAGTAGCAGCATTACAACATGCCTTAGA
TGTTTGGTTATTAGGTAAATTACAATTTGCAGAATTTGAAGATTTTCCTTCAGTAGACACAGCACAAAAG
TATAAGCTTAATGATCGAGACAAAGAGATGATTCAAGCACATCAAGCACGCATCATTGCAGGTACACAAG
AAAAGGTTAAAGCACAATTAGATGATTTCATTGCTACGTTTGAAGTTGATGAGGTGTTAGTAGCACCGCT
TATTCCAGGTATTGAACAGCGTTGTAAAACATTAAAATTACTCGCGGAAATTTATTTGTAGCATTTTAAA
TAGAAGAGAAAGGATGAAGATAAGATGAAAAAGTTAGCCAATTATTTATGGGTAGAAAAAGTAGGAGATT
TGTATGTGTTTAGTATGACACCTGAATTGCAAGATGATATTGGGACAGTAGGTTATGTTGAATTCGTAAG
TCCAGATGAAGTTAAAGTGGATGATGAAATTGTGAGTATCGAAGCATCGAAAACGGTCATTGATGTGCAA
ACGCCATTGTCAGGAACGATTATTGAGCGAAATACAAAAGCGGAAGAAGAACCGACAATTTTAAACTCTG
AAAAACCAGAAGAAAATTGGTTGTTCAAATTGGATGATGTCGATAAAGAAGCATTCCTAGCATTACCGGA
GGCTTAAATGGAAACGTTAAAATCAAATAAAGCGAGACTTGAATATTTAATCAATGATATGCATCGAGAG
AGAAATGACAATGACGTATTGGTAATGCCATCTTCATTTGAAGATTTGTGGGAATTATATCGAGGCTTAG
CAAATGTCAGACCGGCATTACCTGTAAGTGATGAATATTTAGCTGTACAAGATGCTATGTTAAGTGATTT
GAATCGTCAACATGTTACGGATTTGAAGGATTTGAAGCCGATAAAAGGTGACAATATCTTTGTTTGGCAA
GGTGATATCACGACGTTAAAAATCGATGCTATTGTTAATGCTGCAAATAGTCGTTTTCTAGGATGTATGC
AAGCTAATCATGACTGCATTGATAATATTATTCATACAAAAGCGGGTGTTCAAGTTCGACTTGATTGTGC
AGAGATCATTCGACAACAAGGGCGCAATGAAGGTGTAGGTAAAGCCAAAATAACACGTGGATATAATTTG
TCAGCAAAGTATATAATTCATACGGTTGGTCCGCAAATACGTCGATTGCCTGTTTCAAAGATGAATCAGG
ACTTGTTAGCTAAATGTTATCTTAGCTGTCTTAAATTGGCTGATCAACATAGTTTAAATCATGTCGCTTT
TTGCTGTATATCTACAGGTGTATTTGCTTTTCCTCAAGATGAAGCAGCAGAAATTGCTGTTCGAACAGTA
GAAAGCTATCTCAAAGAAACAAATTCAACATTGAAAGTCGTGTTCAATGTATTTACAGATAAGGATTTAC
AACTGTATAAGGAGGCATTTAACCGTGATGCAGAGTAGTAAGTGGAATGCAATGTCTCTGTTAATGGATG
ACAAGACAAAGCAGGCTGAAGTATTGCGTACTGCGATTGATGAAGCAGATGCGATAGTGATTGGAATTGG
TGCAGGCATGTCTGCATCTGACGGATTTACATATGTAGGAGAGCGTTTTACGGAAAATTTCCCAGATTTT
ATTGAAAAATATCGCTTCTTTGATATGTTGCAAGCGAGTTTACATCCTTATGGCAGTTGGCAAGAGTATT
GGGCATTTGAGAGTCGTTTTATTACATTAAACTATTTAGATCAACCTGTAGGTCAGTCTTACCTCGCTTT
AAAATCCTTGGTGGAAGGTAAACAGTACCACATTATAACTACGAATGCAGATAATGCTTTCGATGTAGCT
GATTATGATATGACTCATGTATTTCATATACAAGGGGAGTATATACTGCAACAGTGTAGTCAGCATTGTC
ATGCTCAAACGTATCGCAATGATGATTTAATTCGTAAAATGGTTGTTGCGCAACAAGATATGCTTATACC
TTGGGAGATGATTCCAAGATGTCCAAAATGTGATGCCCCAATGGAAGTGAATAAACGTAAAGCGGAAGTT
GGGATGGTTGAAGATGCTGAATTTCATGCGCAACTACATCGTTATAATGCTTTTCTAGAGCAACATCAAG
ATGATAAAGTGTTGTATTTGGAAATTGGAATTGGTTATACTACACCACAATTTGTGAAGCATCCTTTTCA
GCGTATGACACGTAAAAATGAAAATGCCCTTTATATGACGATGAATAAAAAGGCATATCGCATTCCGAAT
TCAATTCAAGAACGTACCATACATTTAACTGAGGATATCTCAACATTGATTACAGCAGCACTCCGGAACG
ACAGCACAACGAAAAATAACAACATTGGAGAGACAGAAGATGTACTTAATAGAACCGATTAGAAATGGAG
AATATATTACTGATGGTGCGATTGCACTCGCTATGCAAGTTTATGTTAACCAGCATATCTTTTTAGATGA
AGATATTTTATTCCCTTATTATTGTGATCCAAAAGTGGAAATTGGACGTTTTCAAAATACTGCTATAGAA
GTGAATCAAGATTATATAGATAAACACAGTATTCAAGTAGTTCGCCGAGATACTGGTGGTGGCGCTGTGT
ATGTTGATAAAGGTGCCGTTAATATGTGTTGTATTTTAGAACAAGACACTTCAATTTATGGTGATTTTCA
ACGATTTTATCAACCAGCTATAAAGGCGTTGCATACATTAGGTGCAACAGATGTGGTACAAAGCGGTAGA
AATGATTTAACATTGAATGGTAAAAAAGTGTCAGGCGCCGCAATGACATTAATGAATAATCGTATTTATG
GCGGTTATTCGCTATTACTTGATGTTAATTATGAAGCAATGGATAAAGTGTTAAAGCCTAATCGCAAAAA
GATTGCATCGAAAGGGATTAAATCTGTGCGCGCACGTGTTGGTCATCTTAGAGAAGCACTGGATGAAAAG
TATCGTGATATAACCATTGAAGAATTTAAAAATTTAATGGTGACGCAGATTTTGGGAATCGATGACATTA
AAGAGGCGAAACGATATGAATTAACGGATGCAGATTGGGAAGCGATTGATGAATTAGCTGATAAAAAGTA
TAAAAATTGGGATTGGAATTATGGCAAGTCACCCAAATATGAATACAATCGAAGTGAAAGATTATCTTCA
GGTACGGTAGACATAACAATTTCTGTTGAACAAAATCGTATCGCAGATTGTCGTATTTATGGGGATTTCT
TTGGACAAGGTGATATAAAAGATGTGGAAGAAGCATTACAAGGAACAAAAATGACAAGAGAAGATTTAAC
GCATCAGTTAAAGCAATTAGACATCGTTTATTATTTTAGCAATGTTACGGTAGAAGCATTAGTGGATATG
ATTTTAAGTTAATATTGTTATTTTATGTATGCTGAATCATTGGAAGTGTTTGCTTGCTCTTGAAAAGGTG
ACAATAGTGTTTGGTGAAGGTTGAACATATGAGTGGAAATTATTGCCTTTAACTATTCAAAGTATGATAT
ATATATGGTTTTTGTTTCTAAATGATTGGGTATTTGAAAATAGATGAGTTTAATATTTTAAGGAATATAA
TGATGTTTACTTTTATAATTCATATAGAATATTAAGCAATATAAGTCTGTTGATATATACAAAATATAAT
GACTGCTATAATGAGTAATCAATAGACACAAAGAGGAGATTATGTGATGAATAATAAAGTATTAGCAACC
GGTGGTACAGGGTTTGTTGGCATGCGAATTATTTCACGATTATTAGAACAAGGTTATGACGTACAAACGA
CGATACGTGATTTAAGTAAAGCTGATAAAGTAATTAAAACAATGCAAGACAATGGCATTTCCACAGAGCG
ATTAATGTTTGTCGAAGCGGATTTATCACAAGATGAACATTGGGATGAAGCAATGAAAGATTGCAAGTAT
GTCTTGAGTGTAGCATCTCCGGTGTTTTTCGGTAAAACAGACGATGCAGAAGTGATGGCGAAGCCTGCAA
TTGAAGGTATACAACGTATTTTAAGAGCTGCAGAACATGCGGGTGTTAAACGTGTGGTAATGACTGCAAA
CTTTGGTGCAGTTGGTTTTAGTAATAAAGATAAAAATTCAATCACAAATGAAAGTCATTGGACAAATGAA
GATGAACCAGGCTTATCAGTATATGAAAAATCAAAATTGTTAGCTGAAAAGGCAGCGTGGGATTTTGTTG
AGAATGAAAATACAACAGTAGAATTTGCCACAATCAATCCAGTTGCAATTTTTGGGCCATCATTAGATGC
ACACGTTTCAGGAAGCTTTCATTTATTAGAAAATTTATTGAATGGTTCAATGAAACGTGTACCGCAAATT
CCGTTAAATGTTGTTGATGTGAGAGACGTAGCTGAACTGCACATTTTGGCAATGACAAATGAACAAGCTA
ATGGCAAGCGATTTATTGCGACGGCTGATGGACAAATTAATTTGTTGGAAATTGCAAAATTAATTAAAGA
AAAGAGACCTGAAATAGCTCAAAAAGTTTCTACTAAAAAATTACCAGACTTTATTTTGAGTCTAGGTGCT
AAATTTAATCATCAAGCTAAAGAAGGTAAACTTTTATTAGATATGAACCGCAATGTAAGTAACGAACGTG
CAAAAACATTACTTGGTTGGGAACCGATTGCGACACAAGAAGAAGCAATTTTAGCAGCTGTCGATAGTAT
GGCTAAGTATCATTTAATATAATACAAAACACCGTCCATAAGTAAGTGGCTTTCCTCTTGATAAAAGGGG
CATTCACTCAATATGTGACGGTGTTTTATATTTCTACGTTAACACTATTGCTGTTCTTTTTGACGGCCTT
TTAATAAAATTGTTGTCGCACCTACGATAATAATAAATAGAATCGCACCAAATAATCCCATATATTTTAC
TGCGTTACCGAACACGATACCGACAGCTAAAAAGTCTGTATCTGAGAATGTTGTTGCAGCACCACCTAAT
TCGCCTAAAAATGGCAAGAATAATAATGGTAAAAACGTGATTAGGATACCATTTAGAGCGGCGCCAGCAA
TAGCACCTTTAATACCGCCTCTTGCATTACCGAATACAGCAGCCGTTGCACCTAAGAAGAAGTGTGCAAC
TACGCCAGGTAAAATGACGACGCCACCAAATAAGAATAAGATAAACATACCGATGACACCTGTAATAAAG
CTGACAAAGAATCCAATTAATACTGCATTTTGTGCATAAGGGAACACAATAGGGCAGTCTAATGCAGGTT
TAGAATTTGGTACAAGCTTTTCAGAAATTCCTTTAAATGCTGGGACGATTTCAGCTAAGATTAAACGAAC
GCCCGTTAAAATAATAAATACACCAGCAGCAAATGTCACACCTTGAATTAATGAAAAGACAATAAAGTTT
TGACCATCACTAATAGATTCGTGTACATAACTAACGCCCGCAAATAAGCATGCGATGAAGTAAAGTAATG
CCATCGTAATCGAGATACTAATTGTACTTTCTCGTAAGAAACTTAAGCCTTTTGGAAATTTAATCTCTTC
CGTTGATTTAGACTTACCTTTGAATAATTGACCTACAGCACCTGCGGCAAAGTAACTGATTGAGCCAAAA
TGACCTAAAGCTACTTGGTCATTCCCTGTAATTTTTCGCATCGTAGGTTGGAGTAATGCAGGTAATACTG
CCATGATTAATCCTAATACGAGTGCGCCGATAACAATCGTTAGCCAGCCTTTAATATGACTGACTGTTAA
AATGATTGCTAAAAACGCAGCCATGTAAAATGTATGATGACCTGTTAAAAAGATATATTTTAAATTAGTG
AAGCGGGCAATTAAAATATTAACAATCATGCCACAGACCATGATGAGTGCAGCTGTTGTTCCAAAATCTT
TTAAGGCTAGTGAGACGATAGCTTCGTTGTTAGGTACGATACCTTGCACACCAAATGCGTGTTGGAATAT
TTTGCCGAATGGTTCAAGAGATCGAACGACGACATCAGCACCTGCACTTAAAATTAAGAAGCCTAATATC
GTTTTAATGGTTCCTGAAGTGATCGTTGCGGCAGGTTTTTTCTGAACGATTAAACCTATAAAGGCAATCA
GTGCAACAAGAATGGCTGGTTGACTTAAAATATCGACTATAAAATTAAGGATTGCTTGCATAGGTCGTAC
CTCCTTTAAATCATGTTAAGTTGTTGTAATTTTTCTGAGAGCTTTTGTTGTAATTCAGCTTTATCTAAAA
TATTATCAAGAACTAAGACATCCCCTAGACGTTCGGCATTTTCAGCTAAATCTCTACCACAAATAAACAA
GTCAGCCATCTCTGGACTTGCTGTCATAATGTCACTATGTTCAACTTCGATATCAGATGGTGCATTAAGT
TGCCTAAGTGCTTCTTGTGCGTTCATTTCTACCATAAAACTACTTCCTAAACCGTGGCCACATACTACTA
AAATTTTCATATTAATCATGCTCCTTTAAAATGTTTTTAATGTCTTGTGCATTTGTTGCAGTTAATAGTT
GCTGGACTGTTTGGTTATCGCCCAGTACGGTTGCTAAATTTTGTAATACAGATAAGTGTGAATGATTGTC
GATGGCACTCAATACAAAAATGAGAGATGCGTAGTGATCTTCATCACAAAATGCCACATGTTGATTCAAC
TTTAATAGACTTAAACCAACTTGATGTACGTCATTGTTCGGTCTTGCATGTGCAATTGCAATTTCAGGTG
CGATAACGATATAAGGTCCAAGTTCATTAACGCTATCAATCATTGCTTGAACATAGCCTTGTTCAATAAT
TTGTTCTTGTAGTAATGGCTGAGAAGCTATAGTTATAGCTTCAGTCCAATCATTTACTTGTTCTTTTACA
ATGATGCGTGTTGTTGACAAAATGTCTAATGACACGTTATTAAGCCTCCTTTGTCATAGTTAAAGCAATG
TGTTGTTTAATTTTAAAAATATTCCCATCTAAGAAATCTTGTCGATATAAGTCGTTGCTTAAGCATTCGC
TTAACTGTCCCAATGCCTTTAAATGTGCATTGGGGTGGTCCGTTGCTAATGTAATTACAAGGTGAACGGG
ATCGTTAGCTTTACTACCAAAGATAATCCCTTCAGTGAAATATGTTAGTGCGAAACCTACACCATTCTGT
ACATAATCAGTACCAGCGTGAATAAGTGCAATATGTGGACTAATGACCATATATGACCCGAATTGTTCAA
ATTGTTTTAAAATTGCAGCTGTATAATTTGAATAGACAATGCCATCATTGATTAAAGGTTGCACAGCCAC
TGCAATTGCGGATTCAATTGATAATGGTTGTTTATTTATAATGATGCGATGTTCAGGCAATAAATCTGCG
AGTGACTTGCCATCAGTTGCCATTTTCATGACTCGTTGTTCTCTTGAGTCATTGATAATTTGATTCAATT
TTTGACGAGATTGTTGATTGATAAATGGATCGACATGAATAACTGGTACAGCTGATATTTCACAAGGTAC
TGTTGAAATGACATAATCAATGTTATCTTGCAATAATCGACTTTCTTCCAATTGATAAATGGAATAGGCA
TCCCAAATGTGAAACTCAGGATACAGGTGATTTAGTTTTGATTTTAAAAGTTGTGACGTGCCTATACCAG
AACCACATAGTAAGACAACCTTAATCATTGATTGTTTATGTGTTGCAACACGCTCTATACTTGATGCGAA
GTGAATTGTAATGTATGTTAATTCATCTTCGTTGAAGCGAATAGCAGCATCTTGTTCAATTGGACTAATA
TGCTTGCTAACGGCTTCAATGATTTGAGGATAGCGACGCATAACTTCTTGCCTCAAAGGATTAGGTTGTA
GCATATCGTATTTAATACGATGTATAGCTGGTTTGATATGTGTGATCAGACTGGTATGTAACTTGTTGTC
TTTTGACATATCAATGCCTAATTCTTGGCTAACACAAGTGATCAATTCATGTATATTTTGCGATAAATCA
TGGTATTCAAAGGTAATTGAAGATGCTGTATGTTCAGTCATTTTAGAGCCTAGTAAATGTAACGTGATAA
AGATAATTTCAGACTCTGGAAATGTGACATTACAACTGCGTTCTAAGTTTTCTATCATTTTTGAAGCAAT
AGCATACTGATTAGTATGTCGCCATTTATCAATTTCATTGATAGGTATATCGAACGAAAAATTTTCATTT
AAACGCTGAATGGCAATGAGTATATGATAGATTAAGCCATCGATAGCCGACTGAACTAAATGATAATTTT
CACTATTTAATGTCTTAATAATGGCACGGCGAACCAATGCGATTGATTCTGAATTAAAGATATCCGCCTC
TATAAAAGGTGCAGCTTGTTTCATATATTGATGTATAAAGTGTGCATACGCTTTACGATAATGATCTTCC
TCACCAATAATATTGAATCCTTTATTGTGGACATAATTTAACTTTAAATGGTATTGATCTAGTTGGGCTT
GAATCATTTTAATATCATCTGCAATTGTCCGACGCGAAACATTAACATCTTGCGCAAGTTGCTTTGTTGA
AACAGGATCGGTTGTTTCGAATAACTTTAAAGCGATATGTGTGAGTCGTTCATCTTTTGAAAAATGAATT
TGATTTGTTAGATTGTGCTCTAATTCATTTAATAGTGTCGCGTGAGCTGTTGTTACTTTGATGCCTGCAG
CTTTATTACGGCTGACTTGGTAATGATAAGTTTCAGCATATTGCTCAATATATGCTATATCATATTGAAT
GGTACGAGGTGATACACCAAGTTGATTAGCAATGGTATTGATTGGAATAAACGTTTGCTCATGAATTAAA
AGATACAAAATTTCGATTTGTCTATAACTTAACAACGTAATATCCTCCTATTTGTAATTGTAAGCGATTT
CTTAAAAACGTAGATATGCAATCTCTTTCATATTTTAATCCGAAAAATTGCATATCAAAATGTTTATGGC
GCAAGATTTTATAGGAACTTTTAAAATAAATTAGATATTCATGTTGTCAATTTAAAAATGTCGCAGTATA
TTTAGTTAGACATCTAACGAAATGGTGGTGCAATAAATGGAATTCACTTATTCGTATTTATTTAGAATGA
TTAGTCATGAGATGAAACAAAAGGCTGATCAAAAGTTAGAGCAATTTGATATTACAAATGAGCAAGGTCA
TACGTTAGGTTATCTTTATGCACATCAACAAGATGGACTGACACAAAATGATATTGCTAAAGCATTACAA
CGAACAGGTCCAACTGTCAGTAATTTATTAAGGAACCTTGAACGTAAAAAGCTGATCTATCGCTATGTCG
ATGCACAAGATACGAGAAGAAAGAATATAGGGCTGACTACCTCTGGGATTAAACTCGTAGAAGCATTCAC
TTCGATATTTGATGAAATGGAACAAACACTCGTATCGCAGTTATCTGAAGAAGAAAATGAACAAATGAAA
GCAAACTTAACTAAAATGTTATCTAGTTTACAATAAATGATAAGTGTGACTGGTAGAAATCAGTCACTTT
GTCTTTAATATTATAGTTAGATATCTAATTGTTAGTAAGCTAATTATTGGAAAAGACAAGGAGTATTGAA
CAATGAAAGACGAACAATTATATTATTTTGAGAAATCGCCAGTATTTAAAGCGATGATGCATTTCTCATT
GCCAATGATGATAGGGACTTTATTAAGCGTTATTTATGGCATATTAAATATTTACTTTATAGGATTTTTA
GAAGATAGCCACATGATTTCTGCTATCTCTCTAACACTGCCAGTATTTGCTATCTTAATGGGGTTAGGTA
ATTTATTTGGCGTTGGTGCAGGAACTTATATTTCACGTTTATTAGGTGCGAAAGACTATAGTAAGAGTAA
ATTTGTAAGTAGTTTCTCTATTTATGGTGGTATTGCACTAGGACTTATCGTGATTTTAGTTACTTTACCA
TTCAGTGATCAAATCGCAGCAATTTTAGGGGCGAGAGGTGAAACGTTAGCTTTAACAAGTAATTATTTGA
AAGTAATGTTTTTAAGTGCACCTTTTGTAATTTTGTTCTTCATATTAGAACAATTTGCACGTGCAATTGG
GGCACCAATGGTTTCTATGATTGGTATGTTAGCTAGTGTAGGCTTAAATATTATTTTAGATCCAATTTTA
ATTTTTGGTTTTGATTTAAACGTTGTTGGTGCAGCTTTGGGTACTGCAATCAGTAATGTTGCTGCTGCTC
TGTTCTTTATCATTTATTTTATGAAAAATAGTGACGTTGTGTCAGTTAATATTAAACTTGCGAAACCTAA
TAAAGAAATGCTTTCTGAAATCTTTAAAATCGGTATTCCTGCATTTTTAATGAGTATCTTAATGGGATTC
ACAGGATTAGTTTTAAATTTATTTTTAGCACATTATGGAAACTTCGCGATTGCAAGTTATGGTATCTCAT
TTAGACTTGTGCAATTTCCAGAACTTATTATCATGGGATTATGTGAAGGTGTTGTACCACTAATTGCATA
TAACTTTATGGCAAATAAAGGCCGTATGAAAGACGTTATCAAAGCAGTTATCATGTCTATCGGCGTTATC
TTTGTTGTATGTATGAGTGCTGTATTTACAATTGGACATCATATGGTCGGACTATTTACTACTGATCAAG
CCATTGTTGAGATGGCGACATTTATTTTGAAAGTAACAATGGCATCATTATTATTAAATGGTATAGGTTT
CTTGTTTACTGGTATGCTTCAAGCGACTGGGCAAGGTCGTGGTGCTACAATTATGGCCATTTTACAAGGT
GCAATTATCATTCCAGTATTATTTATTATGAATGCTTTGTTTGGACTAACAGGTGTCATTTGGTCATTAT
TAATTGCTGAGTCACTTTGTGCTTTAGCAGCAATGTTAATCGTCTATTTATTACGTGATCGTTTGACAGT
TGATACATCTGAATTAATAGAAGGTTAAATATTTCGTCCACTTCTGGCTGAGTATATTTCGGTCGGAAGT
GTATTTTTCGAAAAAAATAAATATATGATACGATTATGAAAAAATAAAGTGAGATTGGCATATGTGTAAA
TCTAAAATACTGTTGAAAAATATTTTTAGTGAAGAATCAGAAGTTAAAGATTTAACTGAAGAAAAATATA
ATCAAGATTACGAAGCATTAACATTTAGCTTTAAAGAGGAAACATATCAAAGTAGGTTAGCTAAGAAAAC
ACCGACTAAATCGGGATATTTCGTGACATGTTGGACAAAAGACGAAGATAATTATAATCGGCCATACAAA
ATTGAAGAGTTTGCTGATTACCTGATTGTTGCTGTTATCGATGATGAATTAAATGGCTACTTTCTATTTC
CTAGGGAATTATTGGTAGAAAAAGGTATCTTAGCTTCATCTAAGTATCAAGGGAAAATGGCTTTTAGAGT
TTATCCTAAGTGGTGTAATCAATTGAATAAAACAGCAGGGCAAACACAAAAGTGGCAATGTAAATATTTT
TTTGAATACTAATAAAAAGTCATATGGTTGAACTTATAAGAGATGAATATATCATCTTTCGATAAGATAA
CCATATGACTTTATTTTTTATCATTTAATGATGAACGGTTTCTTGTCCTACTTTATTCCAAGTGAGGATA
AAGCTCAACATTGCAAACACACTAATTGCTGTTAATAAAATAAAACCGACATCCCATCCGAATTTATCAA
CTACAGCACCTAAGACGATGTTGGCCATTACAGCACCAAACAGATAACCAAATAATCCTGTTAATCCAGC
TGCTGTGCCAGCTGCTTTTTTAGGTACATAATCTAATGCTTGTAAACCAATTAACATAACTGGTCCATAT
ATTAAGAAACCAATGGCAATTAATGAGACATTGTCTAACCAAGCATTGCCTGGAGGATTTAACCAATAAA
TTAATACAAATACTGTGACACCTAACATAAAGAAGAAACCTGCAGGTCCACGACGACCTTTGAATAATTT
ATCAGAAATGTAACCACATAATAATGTACCAGGAATTCCAGCCCATTCGTATAAGAAGTATGCCCAACCT
GATGCTTTTAAGTCGAAATGTTTTTCTTCACTTAAGTAGACTGGCGCCCAATCAAGTACACCATAACGCA
CGAAATAAACAAATATATTTGCAAAGGCAATTGCCCATACCCATTTATTGTTCAGTACATATTTAAATAA
AATTTCTTTTGTAGTTAATTCTGTTTCTAATGTTTTCTTATCGCTTGTAGCAAAGTCATTTTTATAAATT
TCGATTGGAGGTAAACCTTGAGATTGAGGTGTGTCTCTAATCAATACGTATGAAATTGCGGCAATGATAA
GTGCTAAGAGTGCAGGGTAAATGAATACACCTTCGAAACCTTTTAAATAACCAAAGTTGATAAATGCAGT
TGTTGTAATACCCCAAGCAGCAATAGGTGCCATAATACCTCCACCAACATTATGCGCAACGTTCCAAAGG
GCAGTCTTACTTCCGCGTTCACTTACACTAAACCAGTGAACGAGAACACGGCCTGAAGGTGGCCAGCCCA
TACCTTGAAACCATCCATTTAAGAATAATAGGACAAACATAATACCGATACCTGATGTGAAGAACGGTAC
AAATCCCATTAACAAATTGACGATAGCAGTGAGTGCTAATCCAAGAACTAAGAATATCCGAGCATTGCTC
CGATCACTTACAGTACCCATAAAGAACTTACTAAATCCATATGCGATGGAAACAGCAGAAAGTGCAAAAC
CTAGTTCCGCTTTTGTAAAACCTTGCTCTTGCAATGCCGGCATCGCTAACGAAAAGTTTTTACGTAATAA
ATAGTACCCAGCATAACCGATGAAAATACCAAGAAATACTTGGAGACGTAATCGTTTATAGGTATCATCT
ATCTGATTTTCTGGCAAAGGCTTAATATGCTTTGCAGGTTTAAGAAAATTCATAAAATCCTCCTTAATAT
GTATTTATATGCATTTTGTGCGATAAACTTATATTAGACATGTATGAAAGCGTTGTCAATATGCTTTTGT
GAAATCTTGCATATTTAGTTATTGAAGTATTTTATAAACATTTAGAAAAAATAAATTGCTACACATAAAT
TTATAATTATGCAATTATTATGTCGTTATACATACTAGCTGTGTATCTACGAATGAGTACAAACATATTT
TTATTTGCAAGGGGTAAATGGCATATAACTATCTTTTTTATGTAAGCTGGTATAAAATTTATACTAATAG
GAGGGATAGTATGAATATAGTAGGGCATCATCACATATCCATGTATACAAAAGATGCAAAACGTAATAAG
GATTTTTACACAAATGTCCTTGGATTACGATTAGTTGAAAAGTCGGTTAATCAAGACAATCCTTCAATGT
ATCATTTGTTTTATGGGGACGAAGTAGGTACAGCCGGAACAATTTTAAGCTTTTTTGAAATTCCCAATGC
GGGTCATAAGCAGCCAGGTACTGAAACGATTTATCGATTTTCATTATTAGTACCAAATCAAGCGGCACTT
CATTATTTTGAAAAACGTCTTGAGAATAATGGTATTAAGTCTGAACGTTTGTACTATCTTGGACAAGAAG
GTGTTGTCTTTAAAGATGAAGACGACTTAGAAATCATATTGCTTGTTAATGATAGTTTTGAAGTACCACA
TCAATGGCAACATAACGCTTATAGTGAAATACCTCAAGCATATCAAATTTTAGGAATAGGGCCAGTCGAA
TTAAGAGTTAGAAATGCAGCGCGTACGGTAGAATTTTTGGAAAATGTCTTAGGTTATCGCAAAAGAGATA
ATAAATCATTCGATGTGCTGACATTAGCACCACAAGGTTTATATTCGGATTTTGTAGTTATTGAGCAACA
GGGACAACGTGAAAGACCTGGACGAGGTTATATCCATCATATTGCAGTTAATACACCACAAATGAGTGAC
TTAGATGCAATTTACAAGAAATTACAACAACAACCACAAAGTAATTCAGGTATAATTGATCGCTATTTCT
TTAAATCATTATACTATCGCCATAATTCAATTATGTATGAATTTGCGACTGAAGCGCCTGGATTTACTAT
TGATACACCTGTTGAACAATTAGGAAGTCAATTGAACTTGCCTGACTTTTTAGAAGCAGAACGTGAACAA
ATTGAAAGTAAGTTACACGAAATATAAAGGAGAATGTTTAATGGCCAAATTAGAAATGAATAAAAATACG
CCTCTTGAGTTTGGTTTGTATTCCTTAGGTGATCATTTATTGAATCCATTGAAAGGTGAAAAAGTTAGTT
ATGAGCAACGTATTAATGAAATTATTGAAGCAAGTAAATTAGCAGATGAAGCAGGTATTGATGTTTTTGC
AGTTGGTGAAAGTCATCAGGAGCATTTTACAACACAGGCACATACGGTTGTGTTAGGTGCAATTGCCCAA
GCGACAAAGCATATTAAAGTTTCAAGTTCTTCAACGATTATTAGTGCAACAGATCCTGTAAGAGTATTTG
AAGACTTCGCGACATTAGATTTGATTTCTCATGGTAGAGCCGAAATTGTAGCTGGCAGAGCATCAAGAAC
AGGTATTTTTGACTTGTTTGGCTATGATTTAAAAGACTATGATGAATTGTTTGAAGAAAAATTAGGTTTA
CTTTTAGAGTTAAATAAAACTGAGCGTATTACTTGGTCTGGAAAATATCGTCCAGAACTTAGAAATATGA
AAATATTCCCAAGACCAATCGATAATATATTGCCAATATGGCGTGCTGTTGGTGGTCCACCTGCAAGTGC
TATTAAAGCGGGAAAACAAGGTGTGCCAATGATGATTACAACCCTTGGTGGCCCAGCAATGAACTTTAAA
GGTTCTATAGATGCTTATCGTCAAGCGGCAACTGAAGCAGGTTTCGATGCTTCGCCTAAGTCTTTACCAG
TAAGTACAGCGAGTCTGTTTTATACAGCTGAAACAACTCAGGATGCTATGAGAGAATTTTATCCACATTT
GAATACAGGGATGTCATTTATTCGTGGTGTTGGTTATCCGAAACAGCAATTTGCTAATTCGTCAGATTAT
CGAGAAGCGCTAATGGTTGGAAGCCCGCAACAAATTATTGAAAAGATATTGTATCAACACGAGTTGTATG
GTCATCAACGTTTTATGGCACAGCTTGATTTTGGCGGTGTGCCATTTGAAAATGTTATGAAGAATATTGA
GTTAATTGGCAACGACATTATACCGGCGATTAAAAAGCATTTATCAAAATAGGAGGGGCGTCATCATGAA
TATTGTATTATTGTCAGGTTCCACAGTAGGTTCTAAAACGAGAATTGCTATGGATGATTTAAAAAATGAA
CTAGAAGTCATCAATGAGGGACATCAAATAGAGTTGATGGATTTACGAGAACTTGAATTAGAATTTAGCG
TTGGAAAGAATTATCTAGATACTACAGGAGATGTATATAAATTAACGACGTCGTTAATGCAGGCTGATGT
GATTTTTATTGGTTTTCCAATTTTTCAAGCTTCCATCCCTGGTGCTTTGAAAAATGTGTTTGATCTACTT
CCAGTCAATGCGTTTCGTGACAAGGTAATAGGACTTGTAGCGACAGCAGGTTCTAGTAAACATTATTTAA
TTCCTGAAATGCATTTAAAACCAATATTGAGTTACATGAAAGCACATACGATGCAAACGTATGTATTTAT
TGAAGAGAAAGATTTTTCAAATCAACAAATTGTCAATGATGATGTTGTATTTCGGTTAAAAGCGTTGGCA
CAATCCACAATGCGAACTGCCAAAGTACAACAACAAGTGTTTGAAGAAGAAAACAACCAATACGACTTTT
AAAGTATAAAAATAAGACGCTCGGCACACTAAATTTGTAAGTGTTTGAGCGTCTTTTCATATTAACTATA
TAGCCAATGAACGACGATAAAGGCAAGTGATGACAAGCATATTGAGGTAATAATGATTGTCATAAGCGGT
TTAAGTGCGCGATTTTTAAGATCTTTAAATGCAACATTTAACCCTAAAGCAACCATGGCCATTAATAAGC
AAATTGTTGATACAGTATTTAAAATATTTAGCAATGCTGACGGAATAGTTACATATGTATTCACTAAGGC
CATAATGACAAATCCAATTAAAAAGTATGGAATGCTTATTCGACCCTTGCTAGATGATTCTGATGAACGG
AAACGCATAATTAAAATAAGTACGATGGTTAATGGAATCAGTAAGAATACTCTACCAAGTTTACCAAGAA
GTGCAATTTTAAGTGCATCACTACCACCAAAGCCACCAGCTAAGACAACGTGTGCAATTTCATGAAGACT
AACACCAGACCAAGCGCCATAAACATTTGTCGTCATTGAAAAGATAGCGTAGATAGCTGTATATATAAGT
[truncated: 2,513,939 more chars]
