# Supplementary material for: Chromosome assembly of large and complex genomes using multiple references
Source: Genome Res. 2018 Nov;28(11):1720–32. doi: 10.1101/gr.236273.118 (PMC6211643; doi:10.1101/gr.236273.118)
Supplement: Supplemental Material [file supp_gr.236273.118_Supplemental_Code.zip › Ragout-2.1.1/examples/V.Cholerae/cholerae.rcp]

.references = o395,biovar,inaba
.target = h1

biovar.fasta = references/O1_biovar.fasta
inaba.fasta = references/O1_Inaba.fasta
o395.fasta = references/O395.fasta
h1.fasta = h1_contigs.fasta
