# Supplementary material for: Chromosome assembly of large and complex genomes using multiple references
Source: Genome Res. 2018 Nov;28(11):1720–32. doi: 10.1101/gr.236273.118 (PMC6211643; doi:10.1101/gr.236273.118)
Supplement: Supplemental Material [file supp_gr.236273.118_Supplemental_Code.zip › Ragout-2.1.1/examples/V.Cholerae/h1.coords]

/home/volrath/Bioinf/ragout/repo/examples/V.Cholerae/references/H1.fasta /home/volrath/Bioinf/ragout/repo/examples/V.Cholerae/h1_contigs.fasta
NUCMER
[S1] [E1] | [S2] [E2] | [LEN 1] [LEN 2] | [% IDY] | [TAGS]
=====================================================================================
1 17170 | 3049 20218 | 17170 17170 | 100.00 | gi|393210367|gb|AKGH01000002.1|	NODE_675
17137 17219 | 82 1 | 83 82 | 85.54 | gi|393210367|gb|AKGH01000002.1|	NODE_1153
17138 17170 | 33 1 | 33 33 | 100.00 | gi|393210367|gb|AKGH01000002.1|	NODE_1143
17138 17264 | 2 129 | 127 128 | 86.72 | gi|393210367|gb|AKGH01000002.1|	NODE_1144
17138 17180 | 106405 106447 | 43 43 | 95.35 | gi|393210367|gb|AKGH01000002.1|	NODE_1147
17138 17180 | 1 43 | 43 43 | 100.00 | gi|393210367|gb|AKGH01000002.1|	NODE_674
17148 17181 | 1 34 | 34 34 | 100.00 | gi|393210367|gb|AKGH01000002.1|	NODE_316
17149 17201 | 1 53 | 53 53 | 100.00 | gi|393210367|gb|AKGH01000002.1|	NODE_1256
17149 17181 | 1 33 | 33 33 | 100.00 | gi|393210367|gb|AKGH01000002.1|	NODE_151
17149 17201 | 53 1 | 53 53 | 96.23 | gi|393210367|gb|AKGH01000002.1|	NODE_352
17169 17215 | 1 47 | 47 47 | 100.00 | gi|393210367|gb|AKGH01000002.1|	NODE_1279
17183 17266 | 242 159 | 84 84 | 92.86 | gi|393210367|gb|AKGH01000002.1|	NODE_1167
17183 17219 | 37 1 | 37 37 | 100.00 | gi|393210367|gb|AKGH01000002.1|	NODE_1331
17183 17215 | 33 1 | 33 33 | 100.00 | gi|393210367|gb|AKGH01000002.1|	NODE_1332
17187 17220 | 34 1 | 34 34 | 100.00 | gi|393210367|gb|AKGH01000002.1|	NODE_1330
17188 17220 | 39 7 | 33 33 | 100.00 | gi|393210367|gb|AKGH01000002.1|	NODE_1329
17188 17226 | 39 1 | 39 39 | 100.00 | gi|393210367|gb|AKGH01000002.1|	NODE_425
17194 17234 | 41 1 | 41 41 | 97.56 | gi|393210367|gb|AKGH01000002.1|	NODE_1009
17194 17253 | 62 3 | 60 60 | 96.67 | gi|393210367|gb|AKGH01000002.1|	NODE_1336
17194 17236 | 43 1 | 43 43 | 100.00 | gi|393210367|gb|AKGH01000002.1|	NODE_439
17194 17236 | 43 1 | 43 43 | 95.35 | gi|393210367|gb|AKGH01000002.1|	NODE_797
17195 17261 | 1 67 | 67 67 | 92.54 | gi|393210367|gb|AKGH01000002.1|	NODE_1237
17199 17253 | 55 1 | 55 55 | 92.73 | gi|393210367|gb|AKGH01000002.1|	NODE_647
17204 17252 | 49 1 | 49 49 | 100.00 | gi|393210367|gb|AKGH01000002.1|	NODE_799
17220 17266 | 1 47 | 47 47 | 93.62 | gi|393210367|gb|AKGH01000002.1|	NODE_1017
17220 17253 | 1 34 | 34 34 | 100.00 | gi|393210367|gb|AKGH01000002.1|	NODE_304
17221 17260 | 1 40 | 40 40 | 100.00 | gi|393210367|gb|AKGH01000002.1|	NODE_1133
17221 17253 | 1 33 | 33 33 | 100.00 | gi|393210367|gb|AKGH01000002.1|	NODE_72
17221 17253 | 9 41 | 33 33 | 100.00 | gi|393210367|gb|AKGH01000002.1|	NODE_990
17228 17260 | 2 34 | 33 33 | 100.00 | gi|393210367|gb|AKGH01000002.1|	NODE_956
17228 17261 | 1 34 | 34 34 | 100.00 | gi|393210367|gb|AKGH01000002.1|	NODE_957
17229 17265 | 37 1 | 37 37 | 100.00 | gi|393210367|gb|AKGH01000002.1|	NODE_1135
17229 17265 | 1 37 | 37 37 | 97.30 | gi|393210367|gb|AKGH01000002.1|	NODE_1258
17229 17265 | 38 2 | 37 37 | 97.30 | gi|393210367|gb|AKGH01000002.1|	NODE_800
17233 17265 | 34 2 | 33 33 | 100.00 | gi|393210367|gb|AKGH01000002.1|	NODE_27
17233 17265 | 34 2 | 33 33 | 100.00 | gi|393210367|gb|AKGH01000002.1|	NODE_45
17233 17266 | 1 34 | 34 34 | 100.00 | gi|393210367|gb|AKGH01000002.1|	NODE_958
17234 17266 | 1 33 | 33 33 | 100.00 | gi|393210367|gb|AKGH01000002.1|	NODE_1369
17234 51007 | 1 33774 | 33774 33774 | 99.99 | gi|393210367|gb|AKGH01000002.1|	NODE_757
17234 17266 | 1 33 | 33 33 | 100.00 | gi|393210367|gb|AKGH01000002.1|	NODE_959
50974 51124 | 34255 34406 | 151 152 | 89.47 | gi|393210367|gb|AKGH01000002.1|	NODE_1247
50975 51047 | 73 1 | 73 73 | 89.04 | gi|393210367|gb|AKGH01000002.1|	NODE_1259
50993 51046 | 1 54 | 54 54 | 96.30 | gi|393210367|gb|AKGH01000002.1|	NODE_1129
50995 51046 | 52 1 | 52 52 | 94.23 | gi|393210367|gb|AKGH01000002.1|	NODE_402
51014 51047 | 1 34 | 34 34 | 100.00 | gi|393210367|gb|AKGH01000002.1|	NODE_121
51015 51066 | 1 52 | 52 52 | 98.08 | gi|393210367|gb|AKGH01000002.1|	NODE_877
51034 51091 | 1 58 | 58 58 | 98.28 | gi|393210367|gb|AKGH01000002.1|	NODE_1139
51059 51101 | 43 1 | 43 43 | 97.67 | gi|393210367|gb|AKGH01000002.1|	NODE_1123
51059 51138 | 1 80 | 80 80 | 100.00 | gi|393210367|gb|AKGH01000002.1|	NODE_679
51069 51173 | 4815 4711 | 105 105 | 85.71 | gi|393210367|gb|AKGH01000002.1|	NODE_1266
51093 51140 | 48 1 | 48 48 | 95.83 | gi|393210367|gb|AKGH01000002.1|	NODE_1022
51100 51167 | 1 68 | 68 68 | 92.65 | gi|393210367|gb|AKGH01000002.1|	NODE_1357
51100 51142 | 1 43 | 43 43 | 95.35 | gi|393210367|gb|AKGH01000002.1|	NODE_1377
51101 51138 | 38 1 | 38 38 | 97.37 | gi|393210367|gb|AKGH01000002.1|	NODE_1340
51102 51160 | 1 59 | 59 59 | 93.22 | gi|393210367|gb|AKGH01000002.1|	NODE_645
51106 51140 | 35 1 | 35 35 | 100.00 | gi|393210367|gb|AKGH01000002.1|	NODE_1339
51108 51141 | 34 1 | 34 34 | 100.00 | gi|393210367|gb|AKGH01000002.1|	NODE_1338
51109 51160 | 53 2 | 52 52 | 98.08 | gi|393210367|gb|AKGH01000002.1|	NODE_1146
51109 51142 | 34 1 | 34 34 | 100.00 | gi|393210367|gb|AKGH01000002.1|	NODE_1337
51110 51160 | 1 51 | 51 51 | 98.04 | gi|393210367|gb|AKGH01000002.1|	NODE_1281
51110 51142 | 33 1 | 33 33 | 100.00 | gi|393210367|gb|AKGH01000002.1|	NODE_1349
51110 51143 | 1 34 | 34 34 | 100.00 | gi|393210367|gb|AKGH01000002.1|	NODE_1378
51110 51165 | 6 61 | 56 56 | 94.64 | gi|393210367|gb|AKGH01000002.1|	NODE_345
51111 51165 | 55 1 | 55 55 | 96.36 | gi|393210367|gb|AKGH01000002.1|	NODE_1003
51111 51144 | 1 34 | 34 34 | 100.00 | gi|393210367|gb|AKGH01000002.1|	NODE_1379
51111 51143 | 33 1 | 33 33 | 100.00 | gi|393210367|gb|AKGH01000002.1|	NODE_443
51111 51174 | 1 63 | 64 63 | 93.75 | gi|393210367|gb|AKGH01000002.1|	NODE_976
51112 51172 | 94227 94167 | 61 61 | 93.55 | gi|393210367|gb|AKGH01000002.1|	NODE_1052
51112 51150 | 1 39 | 39 39 | 97.44 | gi|393210367|gb|AKGH01000002.1|	NODE_1247
51112 51145 | 1 34 | 34 34 | 100.00 | gi|393210367|gb|AKGH01000002.1|	NODE_1380
51113 51145 | 33 1 | 33 33 | 100.00 | gi|393210367|gb|AKGH01000002.1|	NODE_1073
51113 51148 | 1 36 | 36 36 | 100.00 | gi|393210367|gb|AKGH01000002.1|	NODE_1381
51113 51159 | 1 47 | 47 47 | 97.87 | gi|393210367|gb|AKGH01000002.1|	NODE_445
51116 51168 | 5496 5444 | 53 53 | 92.45 | gi|393210367|gb|AKGH01000002.1|	NODE_1258
51116 51150 | 1 35 | 35 35 | 100.00 | gi|393210367|gb|AKGH01000002.1|	NODE_1382
51118 51159 | 86960 86919 | 42 42 | 95.24 | gi|393210367|gb|AKGH01000002.1|	NODE_1059
51118 51157 | 40 1 | 40 40 | 97.50 | gi|393210367|gb|AKGH01000002.1|	NODE_1152
51118 51151 | 1 34 | 34 34 | 100.00 | gi|393210367|gb|AKGH01000002.1|	NODE_1383
51119 51156 | 38 1 | 38 38 | 97.37 | gi|393210367|gb|AKGH01000002.1|	NODE_1273
51119 51151 | 1 33 | 33 33 | 100.00 | gi|393210367|gb|AKGH01000002.1|	NODE_1335
51119 51155 | 1 37 | 37 37 | 100.00 | gi|393210367|gb|AKGH01000002.1|	NODE_1384
51123 51173 | 45953 45903 | 51 51 | 94.12 | gi|393210367|gb|AKGH01000002.1|	NODE_1242
51123 51156 | 1 34 | 34 34 | 100.00 | gi|393210367|gb|AKGH01000002.1|	NODE_1385
51124 51157 | 1 34 | 34 34 | 100.00 | gi|393210367|gb|AKGH01000002.1|	NODE_1386
51125 51158 | 1 34 | 34 34 | 100.00 | gi|393210367|gb|AKGH01000002.1|	NODE_1387
51126 51158 | 34 2 | 33 33 | 100.00 | gi|393210367|gb|AKGH01000002.1|	NODE_1348
51126 51159 | 1 34 | 34 34 | 100.00 | gi|393210367|gb|AKGH01000002.1|	NODE_1388
51127 51167 | 1 41 | 41 41 | 95.12 | gi|393210367|gb|AKGH01000002.1|	NODE_1070
51127 51160 | 1 34 | 34 34 | 100.00 | gi|393210367|gb|AKGH01000002.1|	NODE_1389
51128 51160 | 1 33 | 33 33 | 100.00 | gi|393210367|gb|AKGH01000002.1|	NODE_1390
51128 51168 | 41 1 | 41 41 | 100.00 | gi|393210367|gb|AKGH01000002.1|	NODE_979
51136 51168 | 1 33 | 33 33 | 100.00 | gi|393210367|gb|AKGH01000002.1|	NODE_1055
51136 55258 | 4123 1 | 4123 4123 | 100.00 | gi|393210367|gb|AKGH01000002.1|	NODE_613
55226 55300 | 75 1 | 75 75 | 100.00 | gi|393210367|gb|AKGH01000002.1|	NODE_513
55226 55258 | 63 95 | 33 33 | 100.00 | gi|393210367|gb|AKGH01000002.1|	NODE_529
55268 55300 | 279 247 | 33 33 | 100.00 | gi|393210367|gb|AKGH01000002.1|	NODE_503
55268 68373 | 1 13106 | 13106 13106 | 100.00 | gi|393210367|gb|AKGH01000002.1|	NODE_706
68322 68373 | 52 1 | 52 52 | 90.38 | gi|393210367|gb|AKGH01000002.1|	NODE_664
68341 68471 | 131 1 | 131 131 | 100.00 | gi|393210367|gb|AKGH01000002.1|	NODE_405
68439 68528 | 1 90 | 90 90 | 100.00 | gi|393210367|gb|AKGH01000002.1|	NODE_245
68439 68528 | 125 1 | 90 125 | 70.40 | gi|393210367|gb|AKGH01000002.1|	NODE_417
68496 68593 | 52117 52022 | 98 96 | 94.90 | gi|393210367|gb|AKGH01000002.1|	NODE_725
68496 100522 | 1 32027 | 32027 32027 | 100.00 | gi|393210367|gb|AKGH01000002.1|	NODE_758
100490 100549 | 1 60 | 60 60 | 100.00 | gi|393210367|gb|AKGH01000002.1|	NODE_432
100490 100522 | 32 64 | 33 33 | 100.00 | gi|393210367|gb|AKGH01000002.1|	NODE_594
100517 100580 | 1 64 | 64 64 | 100.00 | gi|393210367|gb|AKGH01000002.1|	NODE_594
100517 100549 | 1 33 | 33 33 | 100.00 | gi|393210367|gb|AKGH01000002.1|	NODE_737
100548 100607 | 1 60 | 60 60 | 100.00 | gi|393210367|gb|AKGH01000002.1|	NODE_432
100548 100580 | 31995 32027 | 33 33 | 100.00 | gi|393210367|gb|AKGH01000002.1|	NODE_758
100575 100607 | 1 33 | 33 33 | 100.00 | gi|393210367|gb|AKGH01000002.1|	NODE_594
100575 117289 | 1 16715 | 16715 16715 | 100.00 | gi|393210367|gb|AKGH01000002.1|	NODE_737
117257 117380 | 126 2 | 124 125 | 88.80 | gi|393210367|gb|AKGH01000002.1|	NODE_1144
117257 117308 | 52 1 | 52 52 | 96.15 | gi|393210367|gb|AKGH01000002.1|	NODE_1184
117257 117314 | 67 10 | 58 58 | 96.55 | gi|393210367|gb|AKGH01000002.1|	NODE_1237
117257 117375 | 791 903 | 119 113 | 85.71 | gi|393210367|gb|AKGH01000002.1|	NODE_1269
117257 117304 | 22289 22336 | 48 48 | 95.83 | gi|393210367|gb|AKGH01000002.1|	NODE_1280
117257 117380 | 43500 43377 | 124 124 | 88.71 | gi|393210367|gb|AKGH01000002.1|	NODE_1282
117257 117289 | 34 2 | 33 33 | 100.00 | gi|393210367|gb|AKGH01000002.1|	NODE_38
117257 117294 | 6487 6524 | 38 38 | 97.37 | gi|393210367|gb|AKGH01000002.1|	NODE_730
117257 117290 | 34 1 | 34 34 | 100.00 | gi|393210367|gb|AKGH01000002.1|	NODE_901
117257 117289 | 33 1 | 33 33 | 100.00 | gi|393210367|gb|AKGH01000002.1|	NODE_902
117258 117380 | 1 121 | 123 121 | 86.99 | gi|393210367|gb|AKGH01000002.1|	NODE_1245
117258 117294 | 37 1 | 37 37 | 100.00 | gi|393210367|gb|AKGH01000002.1|	NODE_1276
117258 117290 | 35 3 | 33 33 | 100.00 | gi|393210367|gb|AKGH01000002.1|	NODE_224
117258 117298 | 41 1 | 41 41 | 97.56 | gi|393210367|gb|AKGH01000002.1|	NODE_982
117260 117320 | 61 1 | 61 61 | 95.08 | gi|393210367|gb|AKGH01000002.1|	NODE_1368
117261 117333 | 73 1 | 73 73 | 91.78 | gi|393210367|gb|AKGH01000002.1|	NODE_1018
117262 117295 | 34 1 | 34 34 | 100.00 | gi|393210367|gb|AKGH01000002.1|	NODE_900
117263 117324 | 1 62 | 62 62 | 95.16 | gi|393210367|gb|AKGH01000002.1|	NODE_1336
117263 117295 | 35 3 | 33 33 | 100.00 | gi|393210367|gb|AKGH01000002.1|	NODE_140
117263 117297 | 35 1 | 35 35 | 100.00 | gi|393210367|gb|AKGH01000002.1|	NODE_899
117265 117297 | 3 35 | 33 33 | 100.00 | gi|393210367|gb|AKGH01000002.1|	NODE_1107
117265 117298 | 1 34 | 34 34 | 100.00 | gi|393210367|gb|AKGH01000002.1|	NODE_1108
117265 117315 | 1 51 | 51 51 | 98.04 | gi|393210367|gb|AKGH01000002.1|	NODE_647
117266 117302 | 37 1 | 37 37 | 100.00 | gi|393210367|gb|AKGH01000002.1|	NODE_1137
117270 117304 | 1 35 | 35 35 | 100.00 | gi|393210367|gb|AKGH01000002.1|	NODE_1109
117270 117333 | 63 1 | 64 63 | 92.19 | gi|393210367|gb|AKGH01000002.1|	NODE_655
117272 117308 | 1 37 | 37 37 | 100.00 | gi|393210367|gb|AKGH01000002.1|	NODE_1110
117276 117314 | 39 1 | 39 39 | 100.00 | gi|393210367|gb|AKGH01000002.1|	NODE_1183
117282 117315 | 35 2 | 34 34 | 100.00 | gi|393210367|gb|AKGH01000002.1|	NODE_1182
117282 117314 | 42 10 | 33 33 | 100.00 | gi|393210367|gb|AKGH01000002.1|	NODE_908
117286 117358 | 73 1 | 73 73 | 95.89 | gi|393210367|gb|AKGH01000002.1|	NODE_573
117308 117375 | 1 68 | 68 68 | 95.59 | gi|393210367|gb|AKGH01000002.1|	NODE_1357
117308 117350 | 1 43 | 43 43 | 97.67 | gi|393210367|gb|AKGH01000002.1|	NODE_1377
117310 117370 | 1 61 | 61 61 | 93.44 | gi|393210367|gb|AKGH01000002.1|	NODE_645
117318 117368 | 1 51 | 51 51 | 98.04 | gi|393210367|gb|AKGH01000002.1|	NODE_1281
117318 117350 | 33 1 | 33 33 | 100.00 | gi|393210367|gb|AKGH01000002.1|	NODE_1337
117318 117350 | 33 1 | 33 33 | 100.00 | gi|393210367|gb|AKGH01000002.1|	NODE_1349
117318 117351 | 1 34 | 34 34 | 100.00 | gi|393210367|gb|AKGH01000002.1|	NODE_1378
117318 117373 | 6 61 | 56 56 | 96.43 | gi|393210367|gb|AKGH01000002.1|	NODE_345
117319 117373 | 55 1 | 55 55 | 98.18 | gi|393210367|gb|AKGH01000002.1|	NODE_1003
117319 117352 | 1 34 | 34 34 | 100.00 | gi|393210367|gb|AKGH01000002.1|	NODE_1379
117319 117351 | 33 1 | 33 33 | 100.00 | gi|393210367|gb|AKGH01000002.1|	NODE_443
117319 117380 | 1 61 | 62 61 | 95.16 | gi|393210367|gb|AKGH01000002.1|	NODE_976
117320 117380 | 94227 94167 | 61 61 | 95.16 | gi|393210367|gb|AKGH01000002.1|	NODE_1052
117320 117377 | 1 55 | 58 55 | 89.66 | gi|393210367|gb|AKGH01000002.1|	NODE_1247
117320 117353 | 1 34 | 34 34 | 100.00 | gi|393210367|gb|AKGH01000002.1|	NODE_1380
117321 117353 | 33 1 | 33 33 | 100.00 | gi|393210367|gb|AKGH01000002.1|	NODE_1073
117321 117356 | 1 36 | 36 36 | 100.00 | gi|393210367|gb|AKGH01000002.1|	NODE_1381
117321 117367 | 1 47 | 47 47 | 97.87 | gi|393210367|gb|AKGH01000002.1|	NODE_445
117324 117379 | 5496 5441 | 56 56 | 94.64 | gi|393210367|gb|AKGH01000002.1|	NODE_1258
117324 117358 | 1 35 | 35 35 | 100.00 | gi|393210367|gb|AKGH01000002.1|	NODE_1382
117326 117373 | 86960 86913 | 48 48 | 93.75 | gi|393210367|gb|AKGH01000002.1|	NODE_1059
117326 117365 | 40 1 | 40 40 | 97.50 | gi|393210367|gb|AKGH01000002.1|	NODE_1152
117326 117359 | 1 34 | 34 34 | 100.00 | gi|393210367|gb|AKGH01000002.1|	NODE_1383
117327 117364 | 38 1 | 38 38 | 97.37 | gi|393210367|gb|AKGH01000002.1|	NODE_1273
117327 117359 | 1 33 | 33 33 | 100.00 | gi|393210367|gb|AKGH01000002.1|	NODE_1335
117327 117363 | 1 37 | 37 37 | 100.00 | gi|393210367|gb|AKGH01000002.1|	NODE_1384
117331 117380 | 45953 45904 | 50 50 | 96.00 | gi|393210367|gb|AKGH01000002.1|	NODE_1242
117331 117364 | 1 34 | 34 34 | 100.00 | gi|393210367|gb|AKGH01000002.1|	NODE_1385
117332 117365 | 1 34 | 34 34 | 100.00 | gi|393210367|gb|AKGH01000002.1|	NODE_1386
117333 117366 | 1 34 | 34 34 | 100.00 | gi|393210367|gb|AKGH01000002.1|	NODE_1387
117334 117366 | 34 2 | 33 33 | 100.00 | gi|393210367|gb|AKGH01000002.1|	NODE_1348
117334 117367 | 1 34 | 34 34 | 100.00 | gi|393210367|gb|AKGH01000002.1|	NODE_1388
117335 117375 | 1 41 | 41 41 | 97.56 | gi|393210367|gb|AKGH01000002.1|	NODE_1070
117335 117368 | 1 34 | 34 34 | 100.00 | gi|393210367|gb|AKGH01000002.1|	NODE_1389
117336 117369 | 1 34 | 34 34 | 100.00 | gi|393210367|gb|AKGH01000002.1|	NODE_1390
117336 117376 | 41 1 | 41 41 | 97.56 | gi|393210367|gb|AKGH01000002.1|	NODE_979
117337 117369 | 1 33 | 33 33 | 100.00 | gi|393210367|gb|AKGH01000002.1|	NODE_1366
117337 117370 | 1 34 | 34 34 | 100.00 | gi|393210367|gb|AKGH01000002.1|	NODE_1391
117337 117369 | 35 3 | 33 33 | 100.00 | gi|393210367|gb|AKGH01000002.1|	NODE_226
117338 117380 | 1 43 | 43 43 | 97.67 | gi|393210367|gb|AKGH01000002.1|	NODE_1228
117338 117373 | 1 36 | 36 36 | 100.00 | gi|393210367|gb|AKGH01000002.1|	NODE_1392
117341 117379 | 1622 1584 | 39 39 | 97.44 | gi|393210367|gb|AKGH01000002.1|	NODE_1368
117341 117374 | 1 34 | 34 34 | 100.00 | gi|393210367|gb|AKGH01000002.1|	NODE_1393
117341 117373 | 1 33 | 33 33 | 100.00 | gi|393210367|gb|AKGH01000002.1|	NODE_768
117342 117374 | 24606 24574 | 33 33 | 100.00 | gi|393210367|gb|AKGH01000002.1|	NODE_1040
117342 117375 | 1 34 | 34 34 | 100.00 | gi|393210367|gb|AKGH01000002.1|	NODE_1394
117343 117376 | 1 34 | 34 34 | 100.00 | gi|393210367|gb|AKGH01000002.1|	NODE_1395
117344 117376 | 1 33 | 33 33 | 100.00 | gi|393210367|gb|AKGH01000002.1|	NODE_1396
117344 117376 | 33 1 | 33 33 | 100.00 | gi|393210367|gb|AKGH01000002.1|	NODE_211
117344 117377 | 34 1 | 34 34 | 100.00 | gi|393210367|gb|AKGH01000002.1|	NODE_938
117345 117377 | 2 34 | 33 33 | 100.00 | gi|393210367|gb|AKGH01000002.1|	NODE_288
117345 117377 | 21114 21082 | 33 33 | 100.00 | gi|393210367|gb|AKGH01000002.1|	NODE_761
117345 117378 | 34 1 | 34 34 | 100.00 | gi|393210367|gb|AKGH01000002.1|	NODE_937
117346 117378 | 38604 38572 | 33 33 | 100.00 | gi|393210367|gb|AKGH01000002.1|	NODE_1041
117346 117379 | 34 1 | 34 34 | 100.00 | gi|393210367|gb|AKGH01000002.1|	NODE_791
117346 117378 | 17448 17416 | 33 33 | 100.00 | gi|393210367|gb|AKGH01000002.1|	NODE_939
117347 117379 | 33 1 | 33 33 | 100.00 | gi|393210367|gb|AKGH01000002.1|	NODE_1025
117347 117380 | 34 1 | 34 34 | 100.00 | gi|393210367|gb|AKGH01000002.1|	NODE_790
117348 117381 | 34 1 | 34 34 | 100.00 | gi|393210367|gb|AKGH01000002.1|	NODE_314
117348 117380 | 1 33 | 33 33 | 100.00 | gi|393210367|gb|AKGH01000002.1|	NODE_702
117348 117380 | 34 2 | 33 33 | 100.00 | gi|393210367|gb|AKGH01000002.1|	NODE_789
117349 117382 | 34 1 | 34 34 | 100.00 | gi|393210367|gb|AKGH01000002.1|	NODE_238
117349 117381 | 1 33 | 33 33 | 100.00 | gi|393210367|gb|AKGH01000002.1|	NODE_740
117350 118570 | 1 1221 | 1221 1221 | 100.00 | gi|393210367|gb|AKGH01000002.1|	NODE_601
117350 117382 | 1 33 | 33 33 | 100.00 | gi|393210367|gb|AKGH01000002.1|	NODE_700
118510 118570 | 61 1 | 61 61 | 96.72 | gi|393210367|gb|AKGH01000002.1|	NODE_1026
118538 119253 | 1 716 | 716 716 | 96.23 | gi|393210367|gb|AKGH01000002.1|	NODE_929
119221 119410 | 1 190 | 190 190 | 100.00 | gi|393210367|gb|AKGH01000002.1|	NODE_515
119221 119410 | 190 1 | 190 190 | 94.21 | gi|393210367|gb|AKGH01000002.1|	NODE_558
119378 120380 | 1004 1 | 1003 1004 | 97.31 | gi|393210367|gb|AKGH01000002.1|	NODE_940
120348 120566 | 205 1 | 219 205 | 87.67 | gi|393210367|gb|AKGH01000002.1|	NODE_618
120348 120566 | 1 219 | 219 219 | 100.00 | gi|393210367|gb|AKGH01000002.1|	NODE_678
120534 120584 | 51 1 | 51 51 | 100.00 | gi|393210367|gb|AKGH01000002.1|	NODE_469
120552 120584 | 1 33 | 33 33 | 100.00 | gi|393210367|gb|AKGH01000002.1|	NODE_1058
120552 123759 | 1 3209 | 3208 3209 | 99.94 | gi|393210367|gb|AKGH01000002.1|	NODE_637
123731 123836 | 1 113 | 106 113 | 92.92 | gi|393210367|gb|AKGH01000002.1|	NODE_643
123817 123858 | 44 1 | 42 44 | 95.45 | gi|393210367|gb|AKGH01000002.1|	NODE_378
123826 123908 | 1 83 | 83 83 | 85.54 | gi|393210367|gb|AKGH01000002.1|	NODE_1028
123826 198949 | 75124 1 | 75124 75124 | 100.00 | gi|393210367|gb|AKGH01000002.1|	NODE_1060
198917 198949 | 33 1 | 33 33 | 100.00 | gi|393210367|gb|AKGH01000002.1|	NODE_1004
198917 198949 | 33 1 | 33 33 | 100.00 | gi|393210367|gb|AKGH01000002.1|	NODE_1059
198917 198950 | 1 34 | 34 34 | 100.00 | gi|393210367|gb|AKGH01000002.1|	NODE_271
198918 198951 | 1 34 | 34 34 | 100.00 | gi|393210367|gb|AKGH01000002.1|	NODE_45
198918 198950 | 33 1 | 33 33 | 100.00 | gi|393210367|gb|AKGH01000002.1|	NODE_743
198919 198955 | 1 37 | 37 37 | 100.00 | gi|393210367|gb|AKGH01000002.1|	NODE_1135
198919 198955 | 37 1 | 37 37 | 97.30 | gi|393210367|gb|AKGH01000002.1|	NODE_1258
198919 199047 | 43504 43376 | 129 129 | 86.82 | gi|393210367|gb|AKGH01000002.1|	NODE_1282
198919 198951 | 2 34 | 33 33 | 100.00 | gi|393210367|gb|AKGH01000002.1|	NODE_27
198919 198955 | 2 38 | 37 37 | 97.30 | gi|393210367|gb|AKGH01000002.1|	NODE_800
198919 198951 | 33 1 | 33 33 | 100.00 | gi|393210367|gb|AKGH01000002.1|	NODE_958
198920 198963 | 44 1 | 44 44 | 97.73 | gi|393210367|gb|AKGH01000002.1|	NODE_1170
198923 198989 | 67 1 | 67 67 | 92.54 | gi|393210367|gb|AKGH01000002.1|	NODE_1237
198923 198973 | 50 1 | 51 50 | 92.16 | gi|393210367|gb|AKGH01000002.1|	NODE_1241
198923 198956 | 34 1 | 34 34 | 100.00 | gi|393210367|gb|AKGH01000002.1|	NODE_957
198924 198963 | 40 1 | 40 40 | 97.50 | gi|393210367|gb|AKGH01000002.1|	NODE_1133
198924 199040 | 1 115 | 117 115 | 85.47 | gi|393210367|gb|AKGH01000002.1|	NODE_1245
198924 198957 | 34 1 | 34 34 | 100.00 | gi|393210367|gb|AKGH01000002.1|	NODE_956
198925 198963 | 39 1 | 39 39 | 97.44 | gi|393210367|gb|AKGH01000002.1|	NODE_162
198925 198959 | 35 1 | 35 35 | 100.00 | gi|393210367|gb|AKGH01000002.1|	NODE_955
198927 198999 | 73 1 | 73 73 | 91.78 | gi|393210367|gb|AKGH01000002.1|	NODE_1018
198927 198963 | 37 1 | 37 37 | 100.00 | gi|393210367|gb|AKGH01000002.1|	NODE_1072
198931 198963 | 35 3 | 33 33 | 100.00 | gi|393210367|gb|AKGH01000002.1|	NODE_1214
198931 198963 | 33 1 | 33 33 | 100.00 | gi|393210367|gb|AKGH01000002.1|	NODE_1215
198931 198963 | 33 1 | 33 33 | 100.00 | gi|393210367|gb|AKGH01000002.1|	NODE_140
198931 198963 | 39 7 | 33 33 | 100.00 | gi|393210367|gb|AKGH01000002.1|	NODE_380
198931 198967 | 37 1 | 37 37 | 100.00 | gi|393210367|gb|AKGH01000002.1|	NODE_544
198932 198980 | 1 49 | 49 49 | 97.96 | gi|393210367|gb|AKGH01000002.1|	NODE_799
198935 198973 | 39 1 | 39 39 | 100.00 | gi|393210367|gb|AKGH01000002.1|	NODE_1068
198935 198991 | 57 1 | 57 57 | 92.98 | gi|393210367|gb|AKGH01000002.1|	NODE_997
198937 198989 | 1 53 | 53 53 | 98.11 | gi|393210367|gb|AKGH01000002.1|	NODE_1397
198941 198980 | 1 40 | 40 40 | 100.00 | gi|393210367|gb|AKGH01000002.1|	NODE_1262
198948 198980 | 35 3 | 33 33 | 100.00 | gi|393210367|gb|AKGH01000002.1|	NODE_340
198948 198982 | 35 1 | 35 35 | 100.00 | gi|393210367|gb|AKGH01000002.1|	NODE_6
198950 198990 | 1 41 | 41 41 | 97.56 | gi|393210367|gb|AKGH01000002.1|	NODE_1009
198950 198989 | 1 40 | 40 40 | 100.00 | gi|393210367|gb|AKGH01000002.1|	NODE_1019
198952 199024 | 73 1 | 73 73 | 94.52 | gi|393210367|gb|AKGH01000002.1|	NODE_573
198954 198996 | 43 1 | 43 43 | 95.35 | gi|393210367|gb|AKGH01000002.1|	NODE_1082
198957 198996 | 1 40 | 40 40 | 100.00 | gi|393210367|gb|AKGH01000002.1|	NODE_1375
198964 199006 | 1 43 | 43 43 | 100.00 | gi|393210367|gb|AKGH01000002.1|	NODE_1376
198974 199041 | 1 68 | 68 68 | 95.59 | gi|393210367|gb|AKGH01000002.1|	NODE_1357
198974 199016 | 1 43 | 43 43 | 100.00 | gi|393210367|gb|AKGH01000002.1|	NODE_1377
198984 199016 | 33 1 | 33 33 | 100.00 | gi|393210367|gb|AKGH01000002.1|	NODE_1337
198984 199016 | 33 1 | 33 33 | 100.00 | gi|393210367|gb|AKGH01000002.1|	NODE_1349
198984 199017 | 1 34 | 34 34 | 100.00 | gi|393210367|gb|AKGH01000002.1|	NODE_1378
198985 199030 | 10 55 | 46 46 | 97.83 | gi|393210367|gb|AKGH01000002.1|	NODE_1148
198985 199018 | 1 34 | 34 34 | 100.00 | gi|393210367|gb|AKGH01000002.1|	NODE_1379
198985 199017 | 33 1 | 33 33 | 100.00 | gi|393210367|gb|AKGH01000002.1|	NODE_443
198985 199051 | 1 66 | 67 66 | 94.03 | gi|393210367|gb|AKGH01000002.1|	NODE_976
198986 199047 | 94227 94166 | 62 62 | 95.24 | gi|393210367|gb|AKGH01000002.1|	NODE_1052
198986 199042 | 1 54 | 57 54 | 89.47 | gi|393210367|gb|AKGH01000002.1|	NODE_1247
198986 199019 | 1 34 | 34 34 | 100.00 | gi|393210367|gb|AKGH01000002.1|	NODE_1380
198987 199019 | 33 1 | 33 33 | 100.00 | gi|393210367|gb|AKGH01000002.1|	NODE_1073
198987 199022 | 1 36 | 36 36 | 100.00 | gi|393210367|gb|AKGH01000002.1|	NODE_1381
198987 199033 | 1 47 | 47 47 | 95.74 | gi|393210367|gb|AKGH01000002.1|	NODE_445
198990 199042 | 5496 5444 | 53 53 | 96.23 | gi|393210367|gb|AKGH01000002.1|	NODE_1258
198990 199024 | 1 35 | 35 35 | 100.00 | gi|393210367|gb|AKGH01000002.1|	NODE_1382
198992 199059 | 86960 86893 | 68 68 | 89.71 | gi|393210367|gb|AKGH01000002.1|	NODE_1059
198992 199025 | 1 34 | 34 34 | 100.00 | gi|393210367|gb|AKGH01000002.1|	NODE_1383
198993 199026 | 1 34 | 34 34 | 100.00 | gi|393210367|gb|AKGH01000002.1|	NODE_1335
198993 199029 | 1 37 | 37 37 | 97.30 | gi|393210367|gb|AKGH01000002.1|	NODE_1384
198993 199030 | 1 38 | 38 38 | 97.37 | gi|393210367|gb|AKGH01000002.1|	NODE_930
198994 199026 | 1 33 | 33 33 | 100.00 | gi|393210367|gb|AKGH01000002.1|	NODE_1046
198994 199029 | 1 36 | 36 36 | 100.00 | gi|393210367|gb|AKGH01000002.1|	NODE_385
198997 199030 | 1 34 | 34 34 | 100.00 | gi|393210367|gb|AKGH01000002.1|	NODE_222
198997 199046 | 8806 8757 | 50 50 | 96.00 | gi|393210367|gb|AKGH01000002.1|	NODE_684
198998 199039 | 1 42 | 42 42 | 100.00 | gi|393210367|gb|AKGH01000002.1|	NODE_1285
199004 199042 | 1 39 | 39 39 | 97.44 | gi|393210367|gb|AKGH01000002.1|	NODE_379
199007 199047 | 27911 27871 | 41 41 | 97.56 | gi|393210367|gb|AKGH01000002.1|	NODE_1057
199007 199042 | 1 36 | 36 36 | 100.00 | gi|393210367|gb|AKGH01000002.1|	NODE_931
199010 199047 | 17305 17268 | 38 38 | 97.37 | gi|393210367|gb|AKGH01000002.1|	NODE_1027
199010 199042 | 35 3 | 33 33 | 100.00 | gi|393210367|gb|AKGH01000002.1|	NODE_1177
199010 199045 | 36 1 | 36 36 | 100.00 | gi|393210367|gb|AKGH01000002.1|	NODE_506
199013 199047 | 35 1 | 35 35 | 100.00 | gi|393210367|gb|AKGH01000002.1|	NODE_482
199013 199045 | 1 33 | 33 33 | 100.00 | gi|393210367|gb|AKGH01000002.1|	NODE_726
199015 202757 | 1 3743 | 3743 3743 | 100.00 | gi|393210367|gb|AKGH01000002.1|	NODE_1171
199015 199047 | 16685 16653 | 33 33 | 100.00 | gi|393210367|gb|AKGH01000002.1|	NODE_686
202692 202763 | 71 1 | 72 71 | 91.67 | gi|393210367|gb|AKGH01000002.1|	NODE_730
202731 202773 | 1 43 | 43 43 | 95.35 | gi|393210367|gb|AKGH01000002.1|	NODE_840
202737 202773 | 37 1 | 37 37 | 100.00 | gi|393210367|gb|AKGH01000002.1|	NODE_1371
202741 202777 | 37 1 | 37 37 | 100.00 | gi|393210367|gb|AKGH01000002.1|	NODE_1119
202745 202785 | 41 1 | 41 41 | 100.00 | gi|393210367|gb|AKGH01000002.1|	NODE_1260
202745 202785 | 41 1 | 41 41 | 97.56 | gi|393210367|gb|AKGH01000002.1|	NODE_1352
202745 202777 | 1 33 | 33 33 | 100.00 | gi|393210367|gb|AKGH01000002.1|	NODE_994
202746 202788 | 1 43 | 43 43 | 93.02 | gi|393210367|gb|AKGH01000002.1|	NODE_1377
202753 202786 | 34 1 | 34 34 | 100.00 | gi|393210367|gb|AKGH01000002.1|	NODE_1350
202754 202786 | 7 39 | 33 33 | 100.00 | gi|393210367|gb|AKGH01000002.1|	NODE_1334
202754 202788 | 35 1 | 35 35 | 100.00 | gi|393210367|gb|AKGH01000002.1|	NODE_1349
202756 202788 | 33 1 | 33 33 | 100.00 | gi|393210367|gb|AKGH01000002.1|	NODE_1337
202756 202789 | 1 34 | 34 34 | 100.00 | gi|393210367|gb|AKGH01000002.1|	NODE_1378
202757 202790 | 1 34 | 34 34 | 100.00 | gi|393210367|gb|AKGH01000002.1|	NODE_1379
202757 202789 | 33 1 | 33 33 | 100.00 | gi|393210367|gb|AKGH01000002.1|	NODE_443
202757 202818 | 1 61 | 62 61 | 91.94 | gi|393210367|gb|AKGH01000002.1|	NODE_976
202758 202819 | 94227 94166 | 62 62 | 92.06 | gi|393210367|gb|AKGH01000002.1|	NODE_1052
202758 202815 | 1 55 | 58 55 | 87.93 | gi|393210367|gb|AKGH01000002.1|	NODE_1247
202758 202791 | 1 34 | 34 34 | 100.00 | gi|393210367|gb|AKGH01000002.1|	NODE_1380
202759 202791 | 33 1 | 33 33 | 100.00 | gi|393210367|gb|AKGH01000002.1|	NODE_1073
202759 202793 | 1 35 | 35 35 | 100.00 | gi|393210367|gb|AKGH01000002.1|	NODE_1381
202759 202805 | 1 47 | 47 47 | 93.62 | gi|393210367|gb|AKGH01000002.1|	NODE_445
202787 232597 | 29812 1 | 29811 29812 | 99.99 | gi|393210367|gb|AKGH01000002.1|	NODE_1054
232571 232608 | 39 1 | 38 39 | 97.44 | gi|393210367|gb|AKGH01000002.1|	NODE_368
232576 232608 | 8722 8690 | 33 33 | 100.00 | gi|393210367|gb|AKGH01000002.1|	NODE_1031
232576 232619 | 44 1 | 44 44 | 100.00 | gi|393210367|gb|AKGH01000002.1|	NODE_378
232587 259928 | 1 27342 | 27342 27342 | 100.00 | gi|393210367|gb|AKGH01000002.1|	NODE_1028
232587 232669 | 75124 75042 | 83 83 | 85.54 | gi|393210367|gb|AKGH01000002.1|	NODE_1060
259896 259961 | 66 1 | 66 66 | 100.00 | gi|393210367|gb|AKGH01000002.1|	NODE_556
259896 259928 | 33 1 | 33 33 | 100.00 | gi|393210367|gb|AKGH01000002.1|	NODE_694
259896 259961 | 33 98 | 66 66 | 98.48 | gi|393210367|gb|AKGH01000002.1|	NODE_985
259929 259972 | 44 1 | 44 44 | 100.00 | gi|393210367|gb|AKGH01000002.1|	NODE_409
259940 259972 | 36 4 | 33 33 | 100.00 | gi|393210367|gb|AKGH01000002.1|	NODE_213
259940 260026 | 1 87 | 87 87 | 100.00 | gi|393210367|gb|AKGH01000002.1|	NODE_454
259994 260026 | 42 74 | 33 33 | 100.00 | gi|393210367|gb|AKGH01000002.1|	NODE_393
259994 260083 | 90 1 | 90 90 | 100.00 | gi|393210367|gb|AKGH01000002.1|	NODE_496
260051 260111 | 1 64 | 61 64 | 90.77 | gi|393210367|gb|AKGH01000002.1|	NODE_569
260051 265148 | 5098 1 | 5098 5098 | 100.00 | gi|393210367|gb|AKGH01000002.1|	NODE_694
265116 265148 | 27310 27342 | 33 33 | 100.00 | gi|393210367|gb|AKGH01000002.1|	NODE_1028
265116 265181 | 66 1 | 66 66 | 100.00 | gi|393210367|gb|AKGH01000002.1|	NODE_556
265116 265181 | 33 98 | 66 66 | 98.48 | gi|393210367|gb|AKGH01000002.1|	NODE_985
265149 265192 | 44 1 | 44 44 | 100.00 | gi|393210367|gb|AKGH01000002.1|	NODE_409
265160 265195 | 36 1 | 36 36 | 100.00 | gi|393210367|gb|AKGH01000002.1|	NODE_213
265160 265192 | 1 33 | 33 33 | 100.00 | gi|393210367|gb|AKGH01000002.1|	NODE_454
265163 265195 | 42035 42003 | 33 33 | 100.00 | gi|393210367|gb|AKGH01000002.1|	NODE_1062
265163 296117 | 1 30955 | 30955 30955 | 100.00 | gi|393210367|gb|AKGH01000002.1|	NODE_999
296085 296117 | 33 65 | 33 33 | 100.00 | gi|393210367|gb|AKGH01000002.1|	NODE_193
296085 296118 | 1 34 | 34 34 | 100.00 | gi|393210367|gb|AKGH01000002.1|	NODE_280
296086 296118 | 25401 25433 | 33 33 | 100.00 | gi|393210367|gb|AKGH01000002.1|	NODE_1058
296086 296118 | 33 1 | 33 33 | 100.00 | gi|393210367|gb|AKGH01000002.1|	NODE_51
296086 297268 | 1183 1 | 1183 1183 | 100.00 | gi|393210367|gb|AKGH01000002.1|	NODE_703
297236 297268 | 62 30 | 33 33 | 100.00 | gi|393210367|gb|AKGH01000002.1|	NODE_421
297236 297288 | 53 1 | 53 53 | 100.00 | gi|393210367|gb|AKGH01000002.1|	NODE_697
297252 297288 | 37 1 | 37 37 | 97.30 | gi|393210367|gb|AKGH01000002.1|	NODE_421
297256 297343 | 88 1 | 88 88 | 100.00 | gi|393210367|gb|AKGH01000002.1|	NODE_519
297311 297345 | 1 35 | 35 35 | 100.00 | gi|393210367|gb|AKGH01000002.1|	NODE_177
297311 297343 | 34 2 | 33 33 | 100.00 | gi|393210367|gb|AKGH01000002.1|	NODE_235
297313 320652 | 23340 1 | 23340 23340 | 99.99 | gi|393210367|gb|AKGH01000002.1|	NODE_1289
297313 297345 | 1 33 | 33 33 | 100.00 | gi|393210367|gb|AKGH01000002.1|	NODE_1373
297313 297345 | 1 33 | 33 33 | 100.00 | gi|393210367|gb|AKGH01000002.1|	NODE_708
320620 320662 | 43 1 | 43 43 | 97.67 | gi|393210367|gb|AKGH01000002.1|	NODE_1341
320629 320693 | 1 65 | 65 65 | 92.31 | gi|393210367|gb|AKGH01000002.1|	NODE_1357
320630 320667 | 38 1 | 38 38 | 97.37 | gi|393210367|gb|AKGH01000002.1|	NODE_1340
320630 320671 | 42 1 | 42 42 | 100.00 | gi|393210367|gb|AKGH01000002.1|	NODE_358
320631 320689 | 1 59 | 59 59 | 93.22 | gi|393210367|gb|AKGH01000002.1|	NODE_645
320635 320671 | 37 1 | 37 37 | 97.30 | gi|393210367|gb|AKGH01000002.1|	NODE_688
320639 320689 | 1 51 | 51 51 | 100.00 | gi|393210367|gb|AKGH01000002.1|	NODE_1281
320639 320693 | 6 60 | 55 55 | 92.73 | gi|393210367|gb|AKGH01000002.1|	NODE_345
320640 320693 | 55 2 | 54 54 | 94.44 | gi|393210367|gb|AKGH01000002.1|	NODE_1003
320657 320693 | 1 37 | 37 37 | 97.30 | gi|393210367|gb|AKGH01000002.1|	NODE_1367
320657 332624 | 11968 1 | 11968 11968 | 100.00 | gi|393210367|gb|AKGH01000002.1|	NODE_974
332568 332625 | 1727 1782 | 58 56 | 89.66 | gi|393210367|gb|AKGH01000002.1|	NODE_1328
332582 332624 | 20485 20526 | 43 42 | 95.35 | gi|393210367|gb|AKGH01000002.1|	NODE_753
332592 332625 | 1 34 | 34 34 | 100.00 | gi|393210367|gb|AKGH01000002.1|	NODE_8
332593 332632 | 40 1 | 40 40 | 100.00 | gi|393210367|gb|AKGH01000002.1|	NODE_11
332600 332688 | 29619 29531 | 89 89 | 83.52 | gi|393210367|gb|AKGH01000002.1|	NODE_1143
332600 332632 | 33 1 | 33 33 | 100.00 | gi|393210367|gb|AKGH01000002.1|	NODE_709
332600 332633 | 34 1 | 34 34 | 100.00 | gi|393210367|gb|AKGH01000002.1|	NODE_98
332601 332633 | 34 2 | 33 33 | 100.00 | gi|393210367|gb|AKGH01000002.1|	NODE_223
332601 337470 | 1 4870 | 4870 4870 | 99.96 | gi|393210367|gb|AKGH01000002.1|	NODE_801
337473 337536 | 1 64 | 64 64 | 98.44 | gi|393210367|gb|AKGH01000002.1|	NODE_446
337478 337544 | 1 66 | 67 66 | 92.54 | gi|393210367|gb|AKGH01000002.1|	NODE_1005
337485 337527 | 43 1 | 43 43 | 97.67 | gi|393210367|gb|AKGH01000002.1|	NODE_1341
337490 337536 | 47 1 | 47 47 | 97.87 | gi|393210367|gb|AKGH01000002.1|	NODE_1145
337494 337561 | 1 68 | 68 68 | 92.65 | gi|393210367|gb|AKGH01000002.1|	NODE_1357
337504 337538 | 36 2 | 35 35 | 100.00 | gi|393210367|gb|AKGH01000002.1|	NODE_1073
337507 337562 | 94226 94171 | 56 56 | 94.64 | gi|393210367|gb|AKGH01000002.1|	NODE_1052
337531 358644 | 21114 1 | 21114 21114 | 99.99 | gi|393210367|gb|AKGH01000002.1|	NODE_761
358416 358644 | 228 456 | 229 229 | 85.22 | gi|393210367|gb|AKGH01000002.1|	NODE_639
358612 358653 | 42 1 | 42 42 | 100.00 | gi|393210367|gb|AKGH01000002.1|	NODE_370
358621 358704 | 1 84 | 84 84 | 90.48 | gi|393210367|gb|AKGH01000002.1|	NODE_1048
358621 359076 | 1 456 | 456 456 | 100.00 | gi|393210367|gb|AKGH01000002.1|	NODE_639
358848 359076 | 229 1 | 229 229 | 85.22 | gi|393210367|gb|AKGH01000002.1|	NODE_761
359044 359085 | 42 1 | 42 42 | 100.00 | gi|393210367|gb|AKGH01000002.1|	NODE_370
359053 436304 | 1 77251 | 77252 77251 | 99.99 | gi|393210367|gb|AKGH01000002.1|	NODE_1048
436273 438868 | 3 2598 | 2596 2596 | 99.96 | gi|393210367|gb|AKGH01000002.1|	NODE_759
438836 438869 | 1 34 | 34 34 | 100.00 | gi|393210367|gb|AKGH01000002.1|	NODE_109
438836 438886 | 51 1 | 51 51 | 96.08 | gi|393210367|gb|AKGH01000002.1|	NODE_1222
438836 438985 | 34256 34406 | 150 151 | 94.04 | gi|393210367|gb|AKGH01000002.1|	NODE_1247
438836 438908 | 73 1 | 73 73 | 93.15 | gi|393210367|gb|AKGH01000002.1|	NODE_1259
438836 438868 | 2 34 | 33 33 | 100.00 | gi|393210367|gb|AKGH01000002.1|	NODE_170
438836 438868 | 33742 33774 | 33 33 | 100.00 | gi|393210367|gb|AKGH01000002.1|	NODE_757
438837 438869 | 23955 23987 | 33 33 | 100.00 | gi|393210367|gb|AKGH01000002.1|	NODE_1030
438837 438880 | 44 1 | 44 44 | 100.00 | gi|393210367|gb|AKGH01000002.1|	NODE_1170
438844 438880 | 37 1 | 37 37 | 97.30 | gi|393210367|gb|AKGH01000002.1|	NODE_1072
438848 438880 | 35 3 | 33 33 | 100.00 | gi|393210367|gb|AKGH01000002.1|	NODE_1214
438848 438880 | 33 1 | 33 33 | 100.00 | gi|393210367|gb|AKGH01000002.1|	NODE_1215
438848 438880 | 33 1 | 33 33 | 100.00 | gi|393210367|gb|AKGH01000002.1|	NODE_140
438848 438886 | 39 1 | 39 39 | 100.00 | gi|393210367|gb|AKGH01000002.1|	NODE_380
438848 438880 | 37 5 | 33 33 | 100.00 | gi|393210367|gb|AKGH01000002.1|	NODE_544
438854 438907 | 1 54 | 54 54 | 100.00 | gi|393210367|gb|AKGH01000002.1|	NODE_1129
438856 438907 | 52 1 | 52 52 | 98.08 | gi|393210367|gb|AKGH01000002.1|	NODE_402
438875 438908 | 1 34 | 34 34 | 100.00 | gi|393210367|gb|AKGH01000002.1|	NODE_121
438876 438927 | 1 52 | 52 52 | 100.00 | gi|393210367|gb|AKGH01000002.1|	NODE_877
438895 438952 | 1 58 | 58 58 | 100.00 | gi|393210367|gb|AKGH01000002.1|	NODE_1139
438895 438927 | 40 72 | 33 33 | 100.00 | gi|393210367|gb|AKGH01000002.1|	NODE_646
438920 438962 | 43 1 | 43 43 | 100.00 | gi|393210367|gb|AKGH01000002.1|	NODE_1123
438920 438999 | 1 80 | 80 80 | 95.00 | gi|393210367|gb|AKGH01000002.1|	NODE_679
438930 438966 | 37 1 | 37 37 | 100.00 | gi|393210367|gb|AKGH01000002.1|	NODE_1122
438930 439033 | 4815 4712 | 104 104 | 85.58 | gi|393210367|gb|AKGH01000002.1|	NODE_1266
438934 438982 | 49 1 | 49 49 | 95.92 | gi|393210367|gb|AKGH01000002.1|	NODE_1121
438934 438967 | 1 34 | 34 34 | 100.00 | gi|393210367|gb|AKGH01000002.1|	NODE_831
438935 438982 | 1 48 | 48 48 | 100.00 | gi|393210367|gb|AKGH01000002.1|	NODE_832
438935 438983 | 1 49 | 49 49 | 91.84 | gi|393210367|gb|AKGH01000002.1|	NODE_934
438950 438982 | 6 38 | 33 33 | 100.00 | gi|393210367|gb|AKGH01000002.1|	NODE_798
438950 438986 | 1 37 | 37 37 | 100.00 | gi|393210367|gb|AKGH01000002.1|	NODE_833
438954 439001 | 48 1 | 48 48 | 97.92 | gi|393210367|gb|AKGH01000002.1|	NODE_1022
438954 439006 | 1 53 | 53 53 | 100.00 | gi|393210367|gb|AKGH01000002.1|	NODE_834
438971 439022 | 52 1 | 52 52 | 96.15 | gi|393210367|gb|AKGH01000002.1|	NODE_1256
438974 439019 | 1 46 | 46 46 | 97.83 | gi|393210367|gb|AKGH01000002.1|	NODE_1159
438974 439020 | 47 1 | 47 47 | 100.00 | gi|393210367|gb|AKGH01000002.1|	NODE_354
438974 439020 | 1 47 | 47 47 | 97.87 | gi|393210367|gb|AKGH01000002.1|	NODE_445
438988 439022 | 35 1 | 35 35 | 100.00 | gi|393210367|gb|AKGH01000002.1|	NODE_151
438990 439023 | 34 1 | 34 34 | 100.00 | gi|393210367|gb|AKGH01000002.1|	NODE_316
438991 439033 | 106447 106405 | 43 43 | 95.35 | gi|393210367|gb|AKGH01000002.1|	NODE_1147
438991 439033 | 43 1 | 43 43 | 100.00 | gi|393210367|gb|AKGH01000002.1|	NODE_674
439001 468617 | 1 29619 | 29617 29619 | 99.99 | gi|393210367|gb|AKGH01000002.1|	NODE_1143
439001 439033 | 20218 20186 | 33 33 | 100.00 | gi|393210367|gb|AKGH01000002.1|	NODE_675
468585 468624 | 1 40 | 40 40 | 100.00 | gi|393210367|gb|AKGH01000002.1|	NODE_11
468585 468617 | 1 33 | 33 33 | 100.00 | gi|393210367|gb|AKGH01000002.1|	NODE_709
468585 468617 | 2 34 | 33 33 | 100.00 | gi|393210367|gb|AKGH01000002.1|	NODE_98
468592 470373 | 1782 1 | 1782 1782 | 99.94 | gi|393210367|gb|AKGH01000002.1|	NODE_1328
468592 468624 | 34 2 | 33 33 | 100.00 | gi|393210367|gb|AKGH01000002.1|	NODE_8
470310 470370 | 1 61 | 61 61 | 91.80 | gi|393210367|gb|AKGH01000002.1|	NODE_645
470316 470373 | 4 61 | 58 58 | 94.83 | gi|393210367|gb|AKGH01000002.1|	NODE_345
470341 470376 | 1 36 | 36 36 | 100.00 | gi|393210367|gb|AKGH01000002.1|	NODE_275
470344 470376 | 36 4 | 33 33 | 100.00 | gi|393210367|gb|AKGH01000002.1|	NODE_1025
470344 471246 | 1 903 | 903 903 | 99.89 | gi|393210367|gb|AKGH01000002.1|	NODE_1269
471220 478038 | 1 6819 | 6819 6819 | 99.99 | gi|393210367|gb|AKGH01000002.1|	NODE_1232
477995 478105 | 106 1 | 111 106 | 87.39 | gi|393210367|gb|AKGH01000002.1|	NODE_1052
478006 478038 | 33 1 | 33 33 | 100.00 | gi|393210367|gb|AKGH01000002.1|	NODE_1045
478006 478038 | 33 1 | 33 33 | 100.00 | gi|393210367|gb|AKGH01000002.1|	NODE_1282
478006 478039 | 34 1 | 34 34 | 100.00 | gi|393210367|gb|AKGH01000002.1|	NODE_209
478007 478040 | 1 34 | 34 34 | 100.00 | gi|393210367|gb|AKGH01000002.1|	NODE_1124
478007 478039 | 5176 5208 | 33 33 | 100.00 | gi|393210367|gb|AKGH01000002.1|	NODE_1270
478008 478041 | 1 34 | 34 34 | 100.00 | gi|393210367|gb|AKGH01000002.1|	NODE_1125
478008 478131 | 43504 43381 | 124 124 | 85.48 | gi|393210367|gb|AKGH01000002.1|	NODE_1282
478008 478040 | 2 34 | 33 33 | 100.00 | gi|393210367|gb|AKGH01000002.1|	NODE_187
478008 478044 | 37 1 | 37 37 | 97.30 | gi|393210367|gb|AKGH01000002.1|	NODE_34
478008 478040 | 33 1 | 33 33 | 100.00 | gi|393210367|gb|AKGH01000002.1|	NODE_802
478009 478044 | 36 1 | 36 36 | 100.00 | gi|393210367|gb|AKGH01000002.1|	NODE_1217
478009 478041 | 33 1 | 33 33 | 100.00 | gi|393210367|gb|AKGH01000002.1|	NODE_1399
478012 478044 | 33 1 | 33 33 | 100.00 | gi|393210367|gb|AKGH01000002.1|	NODE_1158
478012 478044 | 7028 6996 | 33 33 | 100.00 | gi|393210367|gb|AKGH01000002.1|	NODE_1238
478012 478046 | 35 1 | 35 35 | 100.00 | gi|393210367|gb|AKGH01000002.1|	NODE_1290
478014 478052 | 39 1 | 39 39 | 97.44 | gi|393210367|gb|AKGH01000002.1|	NODE_1208
478014 478050 | 37 1 | 37 37 | 97.30 | gi|393210367|gb|AKGH01000002.1|	NODE_1216
478021 478068 | 1 48 | 48 48 | 95.83 | gi|393210367|gb|AKGH01000002.1|	NODE_799
478024 478080 | 57 1 | 57 57 | 96.49 | gi|393210367|gb|AKGH01000002.1|	NODE_997
478028 478084 | 1 57 | 57 57 | 98.25 | gi|393210367|gb|AKGH01000002.1|	NODE_1261
478052 478085 | 34 1 | 34 34 | 100.00 | gi|393210367|gb|AKGH01000002.1|	NODE_1120
478052 478084 | 33 1 | 33 33 | 100.00 | gi|393210367|gb|AKGH01000002.1|	NODE_1121
478053 478119 | 67 1 | 67 67 | 100.00 | gi|393210367|gb|AKGH01000002.1|	NODE_1240
478053 478090 | 38 1 | 38 38 | 97.37 | gi|393210367|gb|AKGH01000002.1|	NODE_1371
478059 478125 | 67 1 | 67 67 | 95.52 | gi|393210367|gb|AKGH01000002.1|	NODE_357
478074 478119 | 10 55 | 46 46 | 97.83 | gi|393210367|gb|AKGH01000002.1|	NODE_1148
478087 478122 | 1 36 | 36 36 | 100.00 | gi|393210367|gb|AKGH01000002.1|	NODE_5
478090 478130 | 1 41 | 41 41 | 97.56 | gi|393210367|gb|AKGH01000002.1|	NODE_1284
478090 478125 | 36 1 | 36 36 | 100.00 | gi|393210367|gb|AKGH01000002.1|	NODE_41
478093 478131 | 1 39 | 39 39 | 100.00 | gi|393210367|gb|AKGH01000002.1|	NODE_379
478099 478131 | 17305 17273 | 33 33 | 100.00 | gi|393210367|gb|AKGH01000002.1|	NODE_1027
478099 478131 | 35 3 | 33 33 | 100.00 | gi|393210367|gb|AKGH01000002.1|	NODE_1177
478099 478134 | 36 1 | 36 36 | 100.00 | gi|393210367|gb|AKGH01000002.1|	NODE_506
478099 478131 | 4 36 | 33 33 | 100.00 | gi|393210367|gb|AKGH01000002.1|	NODE_931
478102 478134 | 35 3 | 33 33 | 100.00 | gi|393210367|gb|AKGH01000002.1|	NODE_482
478102 522334 | 1 44233 | 44233 44233 | 100.00 | gi|393210367|gb|AKGH01000002.1|	NODE_726
522302 522336 | 35 1 | 35 35 | 100.00 | gi|393210367|gb|AKGH01000002.1|	NODE_191
522302 522334 | 33 1 | 33 33 | 100.00 | gi|393210367|gb|AKGH01000002.1|	NODE_766
522304 522337 | 1 34 | 34 34 | 100.00 | gi|393210367|gb|AKGH01000002.1|	NODE_179
522304 522336 | 2 34 | 33 33 | 100.00 | gi|393210367|gb|AKGH01000002.1|	NODE_21
522304 522336 | 2 34 | 33 33 | 100.00 | gi|393210367|gb|AKGH01000002.1|	NODE_237
522304 522346 | 6482 6524 | 43 43 | 97.67 | gi|393210367|gb|AKGH01000002.1|	NODE_730
522304 522350 | 47 1 | 47 47 | 95.74 | gi|393210367|gb|AKGH01000002.1|	NODE_982
522305 522337 | 33 1 | 33 33 | 100.00 | gi|393210367|gb|AKGH01000002.1|	NODE_1154
522305 522360 | 56 1 | 56 56 | 96.43 | gi|393210367|gb|AKGH01000002.1|	NODE_1184
522305 522356 | 22285 22336 | 52 52 | 96.15 | gi|393210367|gb|AKGH01000002.1|	NODE_1280
522305 522432 | 43504 43377 | 128 128 | 88.28 | gi|393210367|gb|AKGH01000002.1|	NODE_1282
522305 522337 | 33 1 | 33 33 | 100.00 | gi|393210367|gb|AKGH01000002.1|	NODE_326
522305 522349 | 1 45 | 45 45 | 97.78 | gi|393210367|gb|AKGH01000002.1|	NODE_424
522305 522341 | 37 1 | 37 37 | 100.00 | gi|393210367|gb|AKGH01000002.1|	NODE_902
522309 522375 | 67 1 | 67 67 | 94.03 | gi|393210367|gb|AKGH01000002.1|	NODE_1237
522309 522341 | 34 2 | 33 33 | 100.00 | gi|393210367|gb|AKGH01000002.1|	NODE_38
522309 522341 | 16683 16715 | 33 33 | 100.00 | gi|393210367|gb|AKGH01000002.1|	NODE_737
522309 522342 | 34 1 | 34 34 | 100.00 | gi|393210367|gb|AKGH01000002.1|	NODE_901
522310 522426 | 1 115 | 117 115 | 87.18 | gi|393210367|gb|AKGH01000002.1|	NODE_1245
522310 522346 | 37 1 | 37 37 | 100.00 | gi|393210367|gb|AKGH01000002.1|	NODE_1276
522310 522342 | 35 3 | 33 33 | 100.00 | gi|393210367|gb|AKGH01000002.1|	NODE_224
522311 522368 | 58 1 | 58 58 | 96.55 | gi|393210367|gb|AKGH01000002.1|	NODE_1008
522312 522372 | 61 1 | 61 61 | 96.72 | gi|393210367|gb|AKGH01000002.1|	NODE_1368
522313 522385 | 73 1 | 73 73 | 93.15 | gi|393210367|gb|AKGH01000002.1|	NODE_1018
522314 522347 | 34 1 | 34 34 | 100.00 | gi|393210367|gb|AKGH01000002.1|	NODE_900
522315 522376 | 1 62 | 62 62 | 96.77 | gi|393210367|gb|AKGH01000002.1|	NODE_1336
522315 522347 | 35 3 | 33 33 | 100.00 | gi|393210367|gb|AKGH01000002.1|	NODE_140
522315 522349 | 35 1 | 35 35 | 100.00 | gi|393210367|gb|AKGH01000002.1|	NODE_899
522317 522349 | 3 35 | 33 33 | 100.00 | gi|393210367|gb|AKGH01000002.1|	NODE_1107
522317 522350 | 1 34 | 34 34 | 100.00 | gi|393210367|gb|AKGH01000002.1|	NODE_1108
522317 522368 | 1 52 | 52 52 | 98.08 | gi|393210367|gb|AKGH01000002.1|	NODE_647
522318 522354 | 37 1 | 37 37 | 100.00 | gi|393210367|gb|AKGH01000002.1|	NODE_1137
522322 522356 | 1 35 | 35 35 | 100.00 | gi|393210367|gb|AKGH01000002.1|	NODE_1109
522322 522385 | 63 1 | 64 63 | 93.75 | gi|393210367|gb|AKGH01000002.1|	NODE_655
522324 522360 | 1 37 | 37 37 | 100.00 | gi|393210367|gb|AKGH01000002.1|	NODE_1110
522328 522366 | 39 1 | 39 39 | 100.00 | gi|393210367|gb|AKGH01000002.1|	NODE_1183
522334 522368 | 35 1 | 35 35 | 100.00 | gi|393210367|gb|AKGH01000002.1|	NODE_1182
522334 522375 | 42 1 | 42 42 | 95.24 | gi|393210367|gb|AKGH01000002.1|	NODE_908
522336 522370 | 35 1 | 35 35 | 100.00 | gi|393210367|gb|AKGH01000002.1|	NODE_1084
522336 522368 | 35 3 | 33 33 | 100.00 | gi|393210367|gb|AKGH01000002.1|	NODE_1181
522338 522372 | 35 1 | 35 35 | 100.00 | gi|393210367|gb|AKGH01000002.1|	NODE_1083
522338 522433 | 56818 56735 | 96 84 | 84.38 | gi|393210367|gb|AKGH01000002.1|	NODE_1172
522338 522370 | 33 1 | 33 33 | 100.00 | gi|393210367|gb|AKGH01000002.1|	NODE_284
522338 522410 | 73 1 | 73 73 | 97.26 | gi|393210367|gb|AKGH01000002.1|	NODE_573
522340 522382 | 43 1 | 43 43 | 100.00 | gi|393210367|gb|AKGH01000002.1|	NODE_1082
522343 522382 | 1 40 | 40 40 | 95.00 | gi|393210367|gb|AKGH01000002.1|	NODE_1375
522350 522392 | 1 43 | 43 43 | 100.00 | gi|393210367|gb|AKGH01000002.1|	NODE_1376
522360 522427 | 1 68 | 68 68 | 95.59 | gi|393210367|gb|AKGH01000002.1|	NODE_1357
522360 522402 | 1 43 | 43 43 | 100.00 | gi|393210367|gb|AKGH01000002.1|	NODE_1377
522370 522420 | 1 51 | 51 51 | 96.08 | gi|393210367|gb|AKGH01000002.1|	NODE_1281
522370 522402 | 33 1 | 33 33 | 100.00 | gi|393210367|gb|AKGH01000002.1|	NODE_1337
522370 522402 | 33 1 | 33 33 | 100.00 | gi|393210367|gb|AKGH01000002.1|	NODE_1349
522370 522403 | 1 34 | 34 34 | 100.00 | gi|393210367|gb|AKGH01000002.1|	NODE_1378
522371 522425 | 55 1 | 55 55 | 96.36 | gi|393210367|gb|AKGH01000002.1|	NODE_1003
522371 522404 | 1 34 | 34 34 | 100.00 | gi|393210367|gb|AKGH01000002.1|	NODE_1379
522371 522403 | 33 1 | 33 33 | 100.00 | gi|393210367|gb|AKGH01000002.1|	NODE_443
522371 522432 | 1800 1739 | 62 62 | 95.16 | gi|393210367|gb|AKGH01000002.1|	NODE_620
522371 522433 | 1 62 | 63 62 | 96.83 | gi|393210367|gb|AKGH01000002.1|	NODE_976
522372 522432 | 94227 94167 | 61 61 | 95.16 | gi|393210367|gb|AKGH01000002.1|	NODE_1052
522372 522410 | 1 39 | 39 39 | 97.44 | gi|393210367|gb|AKGH01000002.1|	NODE_1247
522372 522405 | 1 34 | 34 34 | 100.00 | gi|393210367|gb|AKGH01000002.1|	NODE_1380
522373 522405 | 33 1 | 33 33 | 100.00 | gi|393210367|gb|AKGH01000002.1|	NODE_1073
522373 522408 | 1 36 | 36 36 | 100.00 | gi|393210367|gb|AKGH01000002.1|	NODE_1381
522373 522419 | 1 47 | 47 47 | 95.74 | gi|393210367|gb|AKGH01000002.1|	NODE_445
522376 522428 | 5496 5444 | 53 53 | 92.45 | gi|393210367|gb|AKGH01000002.1|	NODE_1258
522376 522410 | 1 35 | 35 35 | 100.00 | gi|393210367|gb|AKGH01000002.1|	NODE_1382
522378 522432 | 86960 86906 | 55 55 | 89.09 | gi|393210367|gb|AKGH01000002.1|	NODE_1059
522378 522411 | 1 34 | 34 34 | 100.00 | gi|393210367|gb|AKGH01000002.1|	NODE_1383
522379 522411 | 1 33 | 33 33 | 100.00 | gi|393210367|gb|AKGH01000002.1|	NODE_1335
522379 522415 | 1 37 | 37 37 | 100.00 | gi|393210367|gb|AKGH01000002.1|	NODE_1384
522383 568333 | 45953 2 | 45951 45952 | 99.99 | gi|393210367|gb|AKGH01000002.1|	NODE_1242
522383 522415 | 1 33 | 33 33 | 100.00 | gi|393210367|gb|AKGH01000002.1|	NODE_1385
568308 568427 | 903 788 | 120 116 | 79.51 | gi|393210367|gb|AKGH01000002.1|	NODE_1269
568398 576502 | 8108 3 | 8105 8106 | 99.99 | gi|393210367|gb|AKGH01000002.1|	NODE_1154
576559 578180 | 1622 1 | 1622 1622 | 99.88 | gi|393210367|gb|AKGH01000002.1|	NODE_1368
578123 578184 | 1 62 | 62 62 | 93.55 | gi|393210367|gb|AKGH01000002.1|	NODE_1336
578125 578240 | 118 2 | 116 117 | 88.03 | gi|393210367|gb|AKGH01000002.1|	NODE_1144
578148 578189 | 43 2 | 42 42 | 100.00 | gi|393210367|gb|AKGH01000002.1|	NODE_1082
578148 578180 | 33 1 | 33 33 | 100.00 | gi|393210367|gb|AKGH01000002.1|	NODE_1083
578168 578235 | 1 68 | 68 68 | 92.65 | gi|393210367|gb|AKGH01000002.1|	NODE_1357
578212 652250 | 4 74043 | 74039 74040 | 99.99 | gi|393210367|gb|AKGH01000002.1|	NODE_740
652218 652250 | 95485 95517 | 33 33 | 100.00 | gi|393210367|gb|AKGH01000002.1|	NODE_1039
652218 653186 | 1 969 | 969 969 | 100.00 | gi|393210367|gb|AKGH01000002.1|	NODE_917
653154 653346 | 193 1 | 193 193 | 100.00 | gi|393210367|gb|AKGH01000002.1|	NODE_462
653154 653346 | 1 193 | 193 193 | 92.23 | gi|393210367|gb|AKGH01000002.1|	NODE_480
653314 653633 | 1 320 | 320 320 | 100.00 | gi|393210367|gb|AKGH01000002.1|	NODE_916
653601 653826 | 1 226 | 226 226 | 92.04 | gi|393210367|gb|AKGH01000002.1|	NODE_550
653601 653826 | 226 1 | 226 226 | 100.00 | gi|393210367|gb|AKGH01000002.1|	NODE_578
653794 653996 | 203 1 | 203 203 | 100.00 | gi|393210367|gb|AKGH01000002.1|	NODE_895
653964 654168 | 1 205 | 205 205 | 100.00 | gi|393210367|gb|AKGH01000002.1|	NODE_584
653964 654168 | 1 205 | 205 205 | 91.22 | gi|393210367|gb|AKGH01000002.1|	NODE_592
654136 654620 | 1 485 | 485 485 | 100.00 | gi|393210367|gb|AKGH01000002.1|	NODE_912
654588 654704 | 1 117 | 117 117 | 93.16 | gi|393210367|gb|AKGH01000002.1|	NODE_725
654588 660527 | 1 5940 | 5940 5940 | 100.00 | gi|393210367|gb|AKGH01000002.1|	NODE_736
660495 660528 | 1 34 | 34 34 | 100.00 | gi|393210367|gb|AKGH01000002.1|	NODE_47
660495 660527 | 2 34 | 33 33 | 100.00 | gi|393210367|gb|AKGH01000002.1|	NODE_63
660496 660528 | 11204 11236 | 33 33 | 100.00 | gi|393210367|gb|AKGH01000002.1|	NODE_1140
660496 660528 | 33 1 | 33 33 | 100.00 | gi|393210367|gb|AKGH01000002.1|	NODE_1232
660496 660532 | 21077 21114 | 37 38 | 97.37 | gi|393210367|gb|AKGH01000002.1|	NODE_761
660496 660529 | 1 34 | 34 34 | 100.00 | gi|393210367|gb|AKGH01000002.1|	NODE_789
660497 660557 | 94167 94227 | 61 61 | 91.94 | gi|393210367|gb|AKGH01000002.1|	NODE_1052
660497 660620 | 2 126 | 124 125 | 87.20 | gi|393210367|gb|AKGH01000002.1|	NODE_1144
660497 660529 | 2 34 | 33 33 | 100.00 | gi|393210367|gb|AKGH01000002.1|	NODE_314
660497 660529 | 33 1 | 33 33 | 100.00 | gi|393210367|gb|AKGH01000002.1|	NODE_702
660497 660530 | 1 34 | 34 34 | 100.00 | gi|393210367|gb|AKGH01000002.1|	NODE_790
660498 660530 | 1 33 | 33 33 | 100.00 | gi|393210367|gb|AKGH01000002.1|	NODE_1025
660498 660531 | 1 34 | 34 34 | 100.00 | gi|393210367|gb|AKGH01000002.1|	NODE_791
660499 660531 | 38572 38604 | 33 33 | 100.00 | gi|393210367|gb|AKGH01000002.1|	NODE_1041
660499 660532 | 1 34 | 34 34 | 100.00 | gi|393210367|gb|AKGH01000002.1|	NODE_937
660499 660531 | 17416 17448 | 33 33 | 100.00 | gi|393210367|gb|AKGH01000002.1|	NODE_939
660500 660532 | 34 2 | 33 33 | 100.00 | gi|393210367|gb|AKGH01000002.1|	NODE_288
660500 660533 | 1 34 | 34 34 | 100.00 | gi|393210367|gb|AKGH01000002.1|	NODE_938
660501 660533 | 34 2 | 33 33 | 100.00 | gi|393210367|gb|AKGH01000002.1|	NODE_1395
660501 660533 | 33 1 | 33 33 | 100.00 | gi|393210367|gb|AKGH01000002.1|	NODE_1396
660501 660533 | 1 33 | 33 33 | 100.00 | gi|393210367|gb|AKGH01000002.1|	NODE_211
660502 660569 | 68 1 | 68 68 | 92.65 | gi|393210367|gb|AKGH01000002.1|	NODE_1357
660504 660558 | 1 55 | 55 55 | 98.18 | gi|393210367|gb|AKGH01000002.1|	NODE_1003
660504 660562 | 61 3 | 59 59 | 96.61 | gi|393210367|gb|AKGH01000002.1|	NODE_345
660506 660624 | 3406 3288 | 119 119 | 84.87 | gi|393210367|gb|AKGH01000002.1|	NODE_1153
660507 660573 | 1 67 | 67 67 | 94.03 | gi|393210367|gb|AKGH01000002.1|	NODE_357
660507 660567 | 61 1 | 61 61 | 93.44 | gi|393210367|gb|AKGH01000002.1|	NODE_645
660509 660559 | 51 1 | 51 51 | 94.12 | gi|393210367|gb|AKGH01000002.1|	NODE_1281
660530 660570 | 1 41 | 41 41 | 95.12 | gi|393210367|gb|AKGH01000002.1|	NODE_1352
660530 660570 | 41 1 | 41 41 | 97.56 | gi|393210367|gb|AKGH01000002.1|	NODE_945
660538 660573 | 1 36 | 36 36 | 100.00 | gi|393210367|gb|AKGH01000002.1|	NODE_903
660541 660577 | 1 37 | 37 37 | 100.00 | gi|393210367|gb|AKGH01000002.1|	NODE_904
660544 660616 | 1 73 | 73 73 | 93.15 | gi|393210367|gb|AKGH01000002.1|	NODE_1018
660545 660581 | 34406 34369 | 37 38 | 97.37 | gi|393210367|gb|AKGH01000002.1|	NODE_1247
660545 660578 | 1 34 | 34 34 | 100.00 | gi|393210367|gb|AKGH01000002.1|	NODE_905
660546 660595 | 1 50 | 50 50 | 92.00 | gi|393210367|gb|AKGH01000002.1|	NODE_745
660546 660579 | 1 34 | 34 34 | 100.00 | gi|393210367|gb|AKGH01000002.1|	NODE_906
660547 660593 | 47 1 | 47 47 | 93.62 | gi|393210367|gb|AKGH01000002.1|	NODE_660
660547 660586 | 1 40 | 40 40 | 100.00 | gi|393210367|gb|AKGH01000002.1|	NODE_907
660553 660612 | 62 3 | 60 60 | 95.00 | gi|393210367|gb|AKGH01000002.1|	NODE_1336
660554 660620 | 1 67 | 67 67 | 100.00 | gi|393210367|gb|AKGH01000002.1|	NODE_1237
660554 660595 | 1 42 | 42 42 | 97.62 | gi|393210367|gb|AKGH01000002.1|	NODE_908
660558 660612 | 55 1 | 55 55 | 94.55 | gi|393210367|gb|AKGH01000002.1|	NODE_647
660588 660624 | 37 1 | 37 37 | 97.30 | gi|393210367|gb|AKGH01000002.1|	NODE_1135
660588 660625 | 1 38 | 38 38 | 97.37 | gi|393210367|gb|AKGH01000002.1|	NODE_1258
660588 660625 | 38 1 | 38 38 | 100.00 | gi|393210367|gb|AKGH01000002.1|	NODE_800
660588 660620 | 2 34 | 33 33 | 100.00 | gi|393210367|gb|AKGH01000002.1|	NODE_957
660593 681118 | 1 20526 | 20526 20526 | 100.00 | gi|393210367|gb|AKGH01000002.1|	NODE_753
660593 660625 | 4870 4838 | 33 33 | 100.00 | gi|393210367|gb|AKGH01000002.1|	NODE_801
681077 681119 | 1741 1782 | 43 42 | 95.35 | gi|393210367|gb|AKGH01000002.1|	NODE_1328
681077 681118 | 43 1 | 42 43 | 95.35 | gi|393210367|gb|AKGH01000002.1|	NODE_974
681086 681119 | 1 34 | 34 34 | 100.00 | gi|393210367|gb|AKGH01000002.1|	NODE_8
681087 681126 | 40 1 | 40 40 | 100.00 | gi|393210367|gb|AKGH01000002.1|	NODE_11
681094 681184 | 29619 29529 | 91 91 | 83.70 | gi|393210367|gb|AKGH01000002.1|	NODE_1143
681094 681126 | 33 1 | 33 33 | 100.00 | gi|393210367|gb|AKGH01000002.1|	NODE_709
681094 681127 | 34 1 | 34 34 | 100.00 | gi|393210367|gb|AKGH01000002.1|	NODE_98
681095 681128 | 34 1 | 34 34 | 100.00 | gi|393210367|gb|AKGH01000002.1|	NODE_223
681095 681182 | 1 88 | 88 88 | 83.33 | gi|393210367|gb|AKGH01000002.1|	NODE_801
681096 681140 | 1 46 | 45 46 | 93.48 | gi|393210367|gb|AKGH01000002.1|	NODE_695
681096 683922 | 2827 1 | 2827 2827 | 100.00 | gi|393210367|gb|AKGH01000002.1|	NODE_743
683890 683922 | 2 34 | 33 33 | 100.00 | gi|393210367|gb|AKGH01000002.1|	NODE_271
683890 683923 | 1 34 | 34 34 | 100.00 | gi|393210367|gb|AKGH01000002.1|	NODE_45
683891 683927 | 1 37 | 37 37 | 100.00 | gi|393210367|gb|AKGH01000002.1|	NODE_1135
683891 683927 | 37 1 | 37 37 | 97.30 | gi|393210367|gb|AKGH01000002.1|	NODE_1258
683891 683923 | 2 34 | 33 33 | 100.00 | gi|393210367|gb|AKGH01000002.1|	NODE_27
683891 683963 | 72 1 | 73 72 | 97.26 | gi|393210367|gb|AKGH01000002.1|	NODE_730
683891 683927 | 2 38 | 37 37 | 97.30 | gi|393210367|gb|AKGH01000002.1|	NODE_800
683891 683923 | 33 1 | 33 33 | 100.00 | gi|393210367|gb|AKGH01000002.1|	NODE_958
683892 683935 | 44 1 | 44 44 | 97.73 | gi|393210367|gb|AKGH01000002.1|	NODE_1170
683892 684013 | 788 903 | 122 116 | 86.07 | gi|393210367|gb|AKGH01000002.1|	NODE_1269
683895 683961 | 67 1 | 67 67 | 92.54 | gi|393210367|gb|AKGH01000002.1|	NODE_1237
683895 683928 | 34 1 | 34 34 | 100.00 | gi|393210367|gb|AKGH01000002.1|	NODE_957
683896 683935 | 40 1 | 40 40 | 97.50 | gi|393210367|gb|AKGH01000002.1|	NODE_1133
683896 683929 | 34 1 | 34 34 | 100.00 | gi|393210367|gb|AKGH01000002.1|	NODE_956
683897 683935 | 39 1 | 39 39 | 97.44 | gi|393210367|gb|AKGH01000002.1|	NODE_162
683897 683931 | 35 1 | 35 35 | 100.00 | gi|393210367|gb|AKGH01000002.1|	NODE_955
683899 683971 | 73 1 | 73 73 | 89.04 | gi|393210367|gb|AKGH01000002.1|	NODE_1018
683899 683935 | 37 1 | 37 37 | 100.00 | gi|393210367|gb|AKGH01000002.1|	NODE_1072
683903 683935 | 35 3 | 33 33 | 100.00 | gi|393210367|gb|AKGH01000002.1|	NODE_1214
683903 683935 | 33 1 | 33 33 | 100.00 | gi|393210367|gb|AKGH01000002.1|	NODE_1215
683903 683935 | 33 1 | 33 33 | 100.00 | gi|393210367|gb|AKGH01000002.1|	NODE_140
683903 683935 | 39 7 | 33 33 | 100.00 | gi|393210367|gb|AKGH01000002.1|	NODE_380
683903 683939 | 37 1 | 37 37 | 100.00 | gi|393210367|gb|AKGH01000002.1|	NODE_544
683907 683945 | 39 1 | 39 39 | 97.44 | gi|393210367|gb|AKGH01000002.1|	NODE_1068
683907 683963 | 57 1 | 57 57 | 100.00 | gi|393210367|gb|AKGH01000002.1|	NODE_997
683931 683973 | 1 43 | 43 43 | 100.00 | gi|393210367|gb|AKGH01000002.1|	NODE_840
683936 683973 | 38 1 | 38 38 | 97.37 | gi|393210367|gb|AKGH01000002.1|	NODE_1371
683941 683977 | 37 1 | 37 37 | 100.00 | gi|393210367|gb|AKGH01000002.1|	NODE_1119
683945 683985 | 41 1 | 41 41 | 97.56 | gi|393210367|gb|AKGH01000002.1|	NODE_1260
683945 683985 | 1 41 | 41 41 | 97.56 | gi|393210367|gb|AKGH01000002.1|	NODE_945
683945 683979 | 1 35 | 35 35 | 100.00 | gi|393210367|gb|AKGH01000002.1|	NODE_994
683946 684013 | 1 68 | 68 68 | 91.18 | gi|393210367|gb|AKGH01000002.1|	NODE_1357
683947 683979 | 49 81 | 33 33 | 100.00 | gi|393210367|gb|AKGH01000002.1|	NODE_1075
683947 683983 | 1 37 | 37 37 | 100.00 | gi|393210367|gb|AKGH01000002.1|	NODE_838
683951 684011 | 1 61 | 61 61 | 98.36 | gi|393210367|gb|AKGH01000002.1|	NODE_345
683951 683985 | 1 35 | 35 35 | 100.00 | gi|393210367|gb|AKGH01000002.1|	NODE_839
683953 683989 | 1 37 | 37 37 | 100.00 | gi|393210367|gb|AKGH01000002.1|	NODE_944
683954 684008 | 7 61 | 55 55 | 94.55 | gi|393210367|gb|AKGH01000002.1|	NODE_645
683956 684006 | 1 51 | 51 51 | 96.08 | gi|393210367|gb|AKGH01000002.1|	NODE_1281
683957 684011 | 55 1 | 55 55 | 100.00 | gi|393210367|gb|AKGH01000002.1|	NODE_1003
683957 684021 | 1800 1736 | 65 65 | 95.38 | gi|393210367|gb|AKGH01000002.1|	NODE_620
683958 684018 | 94227 94167 | 61 61 | 95.16 | gi|393210367|gb|AKGH01000002.1|	NODE_1052
683979 684011 | 1622 1590 | 33 33 | 100.00 | gi|393210367|gb|AKGH01000002.1|	NODE_1368
683979 684011 | 4 36 | 33 33 | 100.00 | gi|393210367|gb|AKGH01000002.1|	NODE_1392
683979 684012 | 1 34 | 34 34 | 100.00 | gi|393210367|gb|AKGH01000002.1|	NODE_1393
683979 684011 | 1 33 | 33 33 | 100.00 | gi|393210367|gb|AKGH01000002.1|	NODE_768
683980 684018 | 24606 24568 | 39 39 | 97.44 | gi|393210367|gb|AKGH01000002.1|	NODE_1040
683980 684013 | 1 34 | 34 34 | 100.00 | gi|393210367|gb|AKGH01000002.1|	NODE_1394
683981 684014 | 1 34 | 34 34 | 100.00 | gi|393210367|gb|AKGH01000002.1|	NODE_1395
683982 684015 | 1 34 | 34 34 | 100.00 | gi|393210367|gb|AKGH01000002.1|	NODE_1396
683982 684014 | 33 1 | 33 33 | 100.00 | gi|393210367|gb|AKGH01000002.1|	NODE_211
683982 684014 | 34 2 | 33 33 | 100.00 | gi|393210367|gb|AKGH01000002.1|	NODE_938
683983 684018 | 36 1 | 36 36 | 100.00 | gi|393210367|gb|AKGH01000002.1|	NODE_1277
683983 684015 | 2 34 | 33 33 | 100.00 | gi|393210367|gb|AKGH01000002.1|	NODE_289
683986 684018 | 34 2 | 33 33 | 100.00 | gi|393210367|gb|AKGH01000002.1|	NODE_143
683986 684019 | 34 1 | 34 34 | 100.00 | gi|393210367|gb|AKGH01000002.1|	NODE_260
683986 684018 | 34 2 | 33 33 | 100.00 | gi|393210367|gb|AKGH01000002.1|	NODE_43
683986 684018 | 34 2 | 33 33 | 100.00 | gi|393210367|gb|AKGH01000002.1|	NODE_914
683987 684020 | 34 1 | 34 34 | 100.00 | gi|393210367|gb|AKGH01000002.1|	NODE_266
683987 684019 | 1 33 | 33 33 | 100.00 | gi|393210367|gb|AKGH01000002.1|	NODE_621
683988 687453 | 1 3466 | 3466 3466 | 100.00 | gi|393210367|gb|AKGH01000002.1|	NODE_714
683988 684020 | 1 33 | 33 33 | 100.00 | gi|393210367|gb|AKGH01000002.1|	NODE_760
687421 687453 | 108300 108332 | 33 33 | 100.00 | gi|393210367|gb|AKGH01000002.1|	NODE_1231
687421 687454 | 1 34 | 34 34 | 100.00 | gi|393210367|gb|AKGH01000002.1|	NODE_63
687422 687455 | 1 34 | 34 34 | 100.00 | gi|393210367|gb|AKGH01000002.1|	NODE_47
687422 687454 | 5908 5940 | 33 33 | 100.00 | gi|393210367|gb|AKGH01000002.1|	NODE_736
687423 687455 | 11204 11236 | 33 33 | 100.00 | gi|393210367|gb|AKGH01000002.1|	NODE_1140
687423 687455 | 33 1 | 33 33 | 100.00 | gi|393210367|gb|AKGH01000002.1|	NODE_1232
687423 687554 | 28134 28266 | 132 133 | 81.95 | gi|393210367|gb|AKGH01000002.1|	NODE_1242
687423 687459 | 21077 21114 | 37 38 | 97.37 | gi|393210367|gb|AKGH01000002.1|	NODE_761
687423 687456 | 1 34 | 34 34 | 100.00 | gi|393210367|gb|AKGH01000002.1|	NODE_789
687424 687549 | 2 129 | 126 128 | 88.28 | gi|393210367|gb|AKGH01000002.1|	NODE_1144
687424 687466 | 43 1 | 43 43 | 97.67 | gi|393210367|gb|AKGH01000002.1|	NODE_1228
687424 687545 | 121 1 | 122 121 | 90.24 | gi|393210367|gb|AKGH01000002.1|	NODE_1245
687424 687550 | 43377 43504 | 127 128 | 87.50 | gi|393210367|gb|AKGH01000002.1|	NODE_1282
687424 687456 | 2 34 | 33 33 | 100.00 | gi|393210367|gb|AKGH01000002.1|	NODE_314
687424 687456 | 33 1 | 33 33 | 100.00 | gi|393210367|gb|AKGH01000002.1|	NODE_702
687424 687457 | 1 34 | 34 34 | 100.00 | gi|393210367|gb|AKGH01000002.1|	NODE_790
687425 687457 | 1 33 | 33 33 | 100.00 | gi|393210367|gb|AKGH01000002.1|	NODE_1025
687425 687463 | 1584 1622 | 39 39 | 97.44 | gi|393210367|gb|AKGH01000002.1|	NODE_1368
687425 687458 | 1 34 | 34 34 | 100.00 | gi|393210367|gb|AKGH01000002.1|	NODE_791
687426 687458 | 38572 38604 | 33 33 | 100.00 | gi|393210367|gb|AKGH01000002.1|	NODE_1041
687426 687459 | 1 34 | 34 34 | 100.00 | gi|393210367|gb|AKGH01000002.1|	NODE_937
687426 687458 | 17416 17448 | 33 33 | 100.00 | gi|393210367|gb|AKGH01000002.1|	NODE_939
687427 687459 | 34 2 | 33 33 | 100.00 | gi|393210367|gb|AKGH01000002.1|	NODE_288
687427 687460 | 1 34 | 34 34 | 100.00 | gi|393210367|gb|AKGH01000002.1|	NODE_938
687428 687461 | 34 1 | 34 34 | 100.00 | gi|393210367|gb|AKGH01000002.1|	NODE_1395
687428 687460 | 33 1 | 33 33 | 100.00 | gi|393210367|gb|AKGH01000002.1|	NODE_1396
687428 687460 | 1 33 | 33 33 | 100.00 | gi|393210367|gb|AKGH01000002.1|	NODE_211
687428 687468 | 1 41 | 41 41 | 97.56 | gi|393210367|gb|AKGH01000002.1|	NODE_979
687429 687469 | 41 1 | 41 41 | 97.56 | gi|393210367|gb|AKGH01000002.1|	NODE_1070
687429 687549 | 903 788 | 121 116 | 83.47 | gi|393210367|gb|AKGH01000002.1|	NODE_1269
687429 687462 | 34 1 | 34 34 | 100.00 | gi|393210367|gb|AKGH01000002.1|	NODE_1394
687430 687462 | 24574 24606 | 33 33 | 100.00 | gi|393210367|gb|AKGH01000002.1|	NODE_1040
687430 687463 | 34 1 | 34 34 | 100.00 | gi|393210367|gb|AKGH01000002.1|	NODE_1393
687431 687482 | 1 52 | 52 52 | 96.15 | gi|393210367|gb|AKGH01000002.1|	NODE_1003
687431 687466 | 36 1 | 36 36 | 100.00 | gi|393210367|gb|AKGH01000002.1|	NODE_1392
687431 687463 | 33 1 | 33 33 | 100.00 | gi|393210367|gb|AKGH01000002.1|	NODE_768
687434 687467 | 34 1 | 34 34 | 100.00 | gi|393210367|gb|AKGH01000002.1|	NODE_1391
687435 687467 | 33 1 | 33 33 | 100.00 | gi|393210367|gb|AKGH01000002.1|	NODE_1366
687435 687468 | 34 1 | 34 34 | 100.00 | gi|393210367|gb|AKGH01000002.1|	NODE_1390
687435 687467 | 3 35 | 33 33 | 100.00 | gi|393210367|gb|AKGH01000002.1|	NODE_226
687436 687469 | 34 1 | 34 34 | 100.00 | gi|393210367|gb|AKGH01000002.1|	NODE_1389
687437 687470 | 34 1 | 34 34 | 100.00 | gi|393210367|gb|AKGH01000002.1|	NODE_1388
687438 687470 | 2 34 | 33 33 | 100.00 | gi|393210367|gb|AKGH01000002.1|	NODE_1348
687438 687470 | 34 2 | 33 33 | 100.00 | gi|393210367|gb|AKGH01000002.1|	NODE_1387
687446 687510 | 1 65 | 65 65 | 92.31 | gi|393210367|gb|AKGH01000002.1|	NODE_573
687472 687542 | 2 73 | 71 72 | 86.30 | gi|393210367|gb|AKGH01000002.1|	NODE_1018
687488 687538 | 54 3 | 51 52 | 96.15 | gi|393210367|gb|AKGH01000002.1|	NODE_1336
687488 687538 | 52 1 | 51 52 | 92.31 | gi|393210367|gb|AKGH01000002.1|	NODE_647
687490 687546 | 10 67 | 57 58 | 93.10 | gi|393210367|gb|AKGH01000002.1|	NODE_1237
687515 687549 | 2 36 | 35 35 | 100.00 | gi|393210367|gb|AKGH01000002.1|	NODE_1217
687517 687550 | 34 1 | 34 34 | 100.00 | gi|393210367|gb|AKGH01000002.1|	NODE_1125
687517 687549 | 1 33 | 33 33 | 100.00 | gi|393210367|gb|AKGH01000002.1|	NODE_1399
687518 687550 | 34 2 | 33 33 | 100.00 | gi|393210367|gb|AKGH01000002.1|	NODE_1124
687518 687551 | 34 1 | 34 34 | 100.00 | gi|393210367|gb|AKGH01000002.1|	NODE_187
687518 687550 | 5 37 | 33 33 | 100.00 | gi|393210367|gb|AKGH01000002.1|	NODE_34
687518 687550 | 1 33 | 33 33 | 100.00 | gi|393210367|gb|AKGH01000002.1|	NODE_802
687519 687551 | 1 33 | 33 33 | 100.00 | gi|393210367|gb|AKGH01000002.1|	NODE_1036
687519 699687 | 1 12169 | 12169 12169 | 100.00 | gi|393210367|gb|AKGH01000002.1|	NODE_734
699663 734065 | 34404 2 | 34403 34403 | 99.99 | gi|393210367|gb|AKGH01000002.1|	NODE_1247
734028 737890 | 4 3866 | 3863 3863 | 99.97 | gi|393210367|gb|AKGH01000002.1|	NODE_732
737858 737890 | 33 1 | 33 33 | 100.00 | gi|393210367|gb|AKGH01000002.1|	NODE_1242
737858 737890 | 2 34 | 33 33 | 100.00 | gi|393210367|gb|AKGH01000002.1|	NODE_149
737858 737890 | 2 34 | 33 33 | 100.00 | gi|393210367|gb|AKGH01000002.1|	NODE_196
737858 737891 | 1 34 | 34 34 | 100.00 | gi|393210367|gb|AKGH01000002.1|	NODE_914
737859 737894 | 1 36 | 36 36 | 100.00 | gi|393210367|gb|AKGH01000002.1|	NODE_1277
737859 737891 | 2 34 | 33 33 | 100.00 | gi|393210367|gb|AKGH01000002.1|	NODE_143
737859 737891 | 2 34 | 33 33 | 100.00 | gi|393210367|gb|AKGH01000002.1|	NODE_260
737859 737891 | 2 34 | 33 33 | 100.00 | gi|393210367|gb|AKGH01000002.1|	NODE_43
737862 737894 | 34 2 | 33 33 | 100.00 | gi|393210367|gb|AKGH01000002.1|	NODE_1396
737862 737894 | 34 2 | 33 33 | 100.00 | gi|393210367|gb|AKGH01000002.1|	NODE_289
737868 737980 | 3406 3294 | 113 113 | 89.38 | gi|393210367|gb|AKGH01000002.1|	NODE_1153
737916 737968 | 53 1 | 53 53 | 96.23 | gi|393210367|gb|AKGH01000002.1|	NODE_1397
737926 737973 | 48 1 | 48 48 | 95.83 | gi|393210367|gb|AKGH01000002.1|	NODE_799
737936 737986 | 1 51 | 51 51 | 94.12 | gi|393210367|gb|AKGH01000002.1|	NODE_1147
737936 737973 | 1 38 | 38 38 | 100.00 | gi|393210367|gb|AKGH01000002.1|	NODE_210
737941 737981 | 1 41 | 41 41 | 97.56 | gi|393210367|gb|AKGH01000002.1|	NODE_1239
737941 790053 | 1 52113 | 52113 52113 | 100.00 | gi|393210367|gb|AKGH01000002.1|	NODE_1278
790021 790053 | 14883 14915 | 33 33 | 100.00 | gi|393210367|gb|AKGH01000002.1|	NODE_1029
790021 790053 | 28331 28363 | 33 33 | 100.00 | gi|393210367|gb|AKGH01000002.1|	NODE_1076
790021 790144 | 122 1 | 124 122 | 83.87 | gi|393210367|gb|AKGH01000002.1|	NODE_1245
790021 790054 | 1 34 | 34 34 | 100.00 | gi|393210367|gb|AKGH01000002.1|	NODE_143
790022 790060 | 24568 24606 | 39 39 | 97.44 | gi|393210367|gb|AKGH01000002.1|	NODE_1040
790022 790067 | 46 1 | 46 46 | 95.65 | gi|393210367|gb|AKGH01000002.1|	NODE_1070
790022 790064 | 43 1 | 43 43 | 95.35 | gi|393210367|gb|AKGH01000002.1|	NODE_1228
790022 790057 | 1 36 | 36 36 | 100.00 | gi|393210367|gb|AKGH01000002.1|	NODE_1277
790022 790054 | 2 34 | 33 33 | 100.00 | gi|393210367|gb|AKGH01000002.1|	NODE_260
790022 790054 | 2 34 | 33 33 | 100.00 | gi|393210367|gb|AKGH01000002.1|	NODE_43
790022 790054 | 2 34 | 33 33 | 100.00 | gi|393210367|gb|AKGH01000002.1|	NODE_914
790025 790058 | 34 1 | 34 34 | 100.00 | gi|393210367|gb|AKGH01000002.1|	NODE_1396
790025 790057 | 34 2 | 33 33 | 100.00 | gi|393210367|gb|AKGH01000002.1|	NODE_289
790026 790059 | 34 1 | 34 34 | 100.00 | gi|393210367|gb|AKGH01000002.1|	NODE_1395
790026 790058 | 1 33 | 33 33 | 100.00 | gi|393210367|gb|AKGH01000002.1|	NODE_211
790026 790058 | 2 34 | 33 33 | 100.00 | gi|393210367|gb|AKGH01000002.1|	NODE_938
790026 790066 | 1 41 | 41 41 | 97.56 | gi|393210367|gb|AKGH01000002.1|	NODE_979
790027 790148 | 903 788 | 122 116 | 84.43 | gi|393210367|gb|AKGH01000002.1|	NODE_1269
790027 790060 | 34 1 | 34 34 | 100.00 | gi|393210367|gb|AKGH01000002.1|	NODE_1394
790028 790061 | 34 1 | 34 34 | 100.00 | gi|393210367|gb|AKGH01000002.1|	NODE_1393
790029 790083 | 1 55 | 55 55 | 96.36 | gi|393210367|gb|AKGH01000002.1|	NODE_1003
790029 790150 | 1 122 | 122 122 | 91.80 | gi|393210367|gb|AKGH01000002.1|	NODE_1328
790029 790061 | 1590 1622 | 33 33 | 100.00 | gi|393210367|gb|AKGH01000002.1|	NODE_1368
790029 790064 | 36 1 | 36 36 | 100.00 | gi|393210367|gb|AKGH01000002.1|	NODE_1392
790029 790061 | 33 1 | 33 33 | 100.00 | gi|393210367|gb|AKGH01000002.1|	NODE_768
790032 790065 | 34 1 | 34 34 | 100.00 | gi|393210367|gb|AKGH01000002.1|	NODE_1391
790033 790065 | 33 1 | 33 33 | 100.00 | gi|393210367|gb|AKGH01000002.1|	NODE_1366
790033 790066 | 34 1 | 34 34 | 100.00 | gi|393210367|gb|AKGH01000002.1|	NODE_1390
790033 790065 | 3 35 | 33 33 | 100.00 | gi|393210367|gb|AKGH01000002.1|	NODE_226
790034 790067 | 34 1 | 34 34 | 100.00 | gi|393210367|gb|AKGH01000002.1|	NODE_1389
790035 790067 | 34 2 | 33 33 | 100.00 | gi|393210367|gb|AKGH01000002.1|	NODE_1388
790044 790110 | 66 1 | 67 66 | 95.52 | gi|393210367|gb|AKGH01000002.1|	NODE_1005
790052 790115 | 64 1 | 64 64 | 96.88 | gi|393210367|gb|AKGH01000002.1|	NODE_446
790052 790114 | 1 63 | 63 63 | 95.24 | gi|393210367|gb|AKGH01000002.1|	NODE_510
790061 790103 | 1 43 | 43 43 | 97.67 | gi|393210367|gb|AKGH01000002.1|	NODE_1341
790069 790141 | 1 73 | 73 73 | 91.78 | gi|393210367|gb|AKGH01000002.1|	NODE_1018
790071 790110 | 1 40 | 40 40 | 100.00 | gi|393210367|gb|AKGH01000002.1|	NODE_1209
790071 790144 | 1 74 | 74 74 | 93.24 | gi|393210367|gb|AKGH01000002.1|	NODE_1289
790071 790120 | 1 50 | 50 50 | 96.00 | gi|393210367|gb|AKGH01000002.1|	NODE_745
790078 790114 | 1 37 | 37 37 | 100.00 | gi|393210367|gb|AKGH01000002.1|	NODE_1210
790079 790145 | 1 67 | 67 67 | 91.04 | gi|393210367|gb|AKGH01000002.1|	NODE_1237
790082 790115 | 1 34 | 34 34 | 100.00 | gi|393210367|gb|AKGH01000002.1|	NODE_1211
790083 790120 | 1 38 | 38 38 | 100.00 | gi|393210367|gb|AKGH01000002.1|	NODE_1212
790088 790130 | 1 43 | 43 43 | 100.00 | gi|393210367|gb|AKGH01000002.1|	NODE_1370
790098 790150 | 1 53 | 53 53 | 96.23 | gi|393210367|gb|AKGH01000002.1|	NODE_1071
790098 790135 | 1 38 | 38 38 | 100.00 | gi|393210367|gb|AKGH01000002.1|	NODE_1213
790101 790137 | 1 37 | 37 37 | 97.30 | gi|393210367|gb|AKGH01000002.1|	NODE_544
790103 790137 | 1 35 | 35 35 | 100.00 | gi|393210367|gb|AKGH01000002.1|	NODE_1214
790103 790149 | 37866 37820 | 47 47 | 97.87 | gi|393210367|gb|AKGH01000002.1|	NODE_1248
790105 790141 | 1 37 | 37 37 | 100.00 | gi|393210367|gb|AKGH01000002.1|	NODE_1072
790105 790144 | 1 40 | 40 40 | 97.50 | gi|393210367|gb|AKGH01000002.1|	NODE_1133
790105 790148 | 1 44 | 44 44 | 97.73 | gi|393210367|gb|AKGH01000002.1|	NODE_1170
790105 790137 | 1 33 | 33 33 | 100.00 | gi|393210367|gb|AKGH01000002.1|	NODE_1215
790105 790137 | 1 33 | 33 33 | 100.00 | gi|393210367|gb|AKGH01000002.1|	NODE_140
790105 790143 | 1 39 | 39 39 | 97.44 | gi|393210367|gb|AKGH01000002.1|	NODE_162
790105 790137 | 7 39 | 33 33 | 100.00 | gi|393210367|gb|AKGH01000002.1|	NODE_380
790109 790143 | 1 35 | 35 35 | 100.00 | gi|393210367|gb|AKGH01000002.1|	NODE_955
790111 790144 | 1 34 | 34 34 | 100.00 | gi|393210367|gb|AKGH01000002.1|	NODE_956
790112 790145 | 1 34 | 34 34 | 100.00 | gi|393210367|gb|AKGH01000002.1|	NODE_957
790113 790149 | 37 1 | 37 37 | 100.00 | gi|393210367|gb|AKGH01000002.1|	NODE_1135
790113 790149 | 1 37 | 37 37 | 97.30 | gi|393210367|gb|AKGH01000002.1|	NODE_1258
790113 790149 | 38 2 | 37 37 | 97.30 | gi|393210367|gb|AKGH01000002.1|	NODE_800
790117 790149 | 34 2 | 33 33 | 100.00 | gi|393210367|gb|AKGH01000002.1|	NODE_27
790117 790150 | 34 1 | 34 34 | 100.00 | gi|393210367|gb|AKGH01000002.1|	NODE_45
790117 790149 | 1 33 | 33 33 | 100.00 | gi|393210367|gb|AKGH01000002.1|	NODE_958
790118 790151 | 34 1 | 34 34 | 100.00 | gi|393210367|gb|AKGH01000002.1|	NODE_271
790118 790150 | 1 33 | 33 33 | 100.00 | gi|393210367|gb|AKGH01000002.1|	NODE_743
790119 812838 | 1 22720 | 22720 22720 | 99.99 | gi|393210367|gb|AKGH01000002.1|	NODE_1004
790119 790151 | 1 33 | 33 33 | 100.00 | gi|393210367|gb|AKGH01000002.1|	NODE_1059
790119 790151 | 1 33 | 33 33 | 100.00 | gi|393210367|gb|AKGH01000002.1|	NODE_1060
812796 820416 | 1 7621 | 7621 7621 | 99.97 | gi|393210367|gb|AKGH01000002.1|	NODE_1144
812796 820422 | 1 7621 | 7627 7621 | 99.90 | gi|393210367|gb|AKGH01000002.1|	NODE_1144
820384 820416 | 4 36 | 33 33 | 100.00 | gi|393210367|gb|AKGH01000002.1|	NODE_259
820384 820419 | 1 36 | 36 36 | 100.00 | gi|393210367|gb|AKGH01000002.1|	NODE_576
820387 820422 | 1 36 | 36 36 | 100.00 | gi|393210367|gb|AKGH01000002.1|	NODE_259
820387 820419 | 1 33 | 33 33 | 100.00 | gi|393210367|gb|AKGH01000002.1|	NODE_685
820429 820464 | 1 36 | 36 36 | 100.00 | gi|393210367|gb|AKGH01000002.1|	NODE_259
820432 820464 | 7589 7621 | 33 33 | 100.00 | gi|393210367|gb|AKGH01000002.1|	NODE_1144
820432 820467 | 1 36 | 36 36 | 100.00 | gi|393210367|gb|AKGH01000002.1|	NODE_576
820435 826955 | 1 6521 | 6521 6521 | 100.00 | gi|393210367|gb|AKGH01000002.1|	NODE_685
826857 826955 | 99 1 | 99 99 | 84.85 | gi|393210367|gb|AKGH01000002.1|	NODE_670
826923 826964 | 5686 5645 | 42 42 | 95.24 | gi|393210367|gb|AKGH01000002.1|	NODE_651
826923 827700 | 1 778 | 778 778 | 100.00 | gi|393210367|gb|AKGH01000002.1|	NODE_661
827668 827700 | 33 1 | 33 33 | 100.00 | gi|393210367|gb|AKGH01000002.1|	NODE_1027
827668 827701 | 1 34 | 34 34 | 100.00 | gi|393210367|gb|AKGH01000002.1|	NODE_170
827669 827702 | 1 34 | 34 34 | 100.00 | gi|393210367|gb|AKGH01000002.1|	NODE_109
827669 827797 | 43504 43375 | 129 130 | 85.38 | gi|393210367|gb|AKGH01000002.1|	NODE_1282
827669 827701 | 33742 33774 | 33 33 | 100.00 | gi|393210367|gb|AKGH01000002.1|	NODE_757
827669 827701 | 2566 2598 | 33 33 | 100.00 | gi|393210367|gb|AKGH01000002.1|	NODE_759
827670 827702 | 23955 23987 | 33 33 | 100.00 | gi|393210367|gb|AKGH01000002.1|	NODE_1030
827670 827711 | 44 3 | 42 42 | 100.00 | gi|393210367|gb|AKGH01000002.1|	NODE_1170
827674 827795 | 1 121 | 122 121 | 83.74 | gi|393210367|gb|AKGH01000002.1|	NODE_1245
827702 827773 | 73 1 | 72 73 | 91.78 | gi|393210367|gb|AKGH01000002.1|	NODE_573
827708 827773 | 1 66 | 66 66 | 98.48 | gi|393210367|gb|AKGH01000002.1|	NODE_1005
827735 827788 | 55 1 | 54 55 | 94.55 | gi|393210367|gb|AKGH01000002.1|	NODE_1003
827741 827800 | 1 60 | 60 60 | 90.00 | gi|393210367|gb|AKGH01000002.1|	NODE_1140
827741 827780 | 40 1 | 40 40 | 100.00 | gi|393210367|gb|AKGH01000002.1|	NODE_1152
827748 827780 | 2 34 | 33 33 | 100.00 | gi|393210367|gb|AKGH01000002.1|	NODE_1386
827748 827781 | 1 34 | 34 34 | 100.00 | gi|393210367|gb|AKGH01000002.1|	NODE_1387
827749 827781 | 34 2 | 33 33 | 100.00 | gi|393210367|gb|AKGH01000002.1|	NODE_1348
827749 827782 | 1 34 | 34 34 | 100.00 | gi|393210367|gb|AKGH01000002.1|	NODE_1388
827750 827789 | 1 40 | 40 40 | 97.50 | gi|393210367|gb|AKGH01000002.1|	NODE_1070
827750 827783 | 1 34 | 34 34 | 100.00 | gi|393210367|gb|AKGH01000002.1|	NODE_1389
827751 827784 | 1 34 | 34 34 | 100.00 | gi|393210367|gb|AKGH01000002.1|	NODE_1390
827751 827789 | 41 3 | 39 39 | 97.44 | gi|393210367|gb|AKGH01000002.1|	NODE_979
827752 827784 | 1 33 | 33 33 | 100.00 | gi|393210367|gb|AKGH01000002.1|	NODE_1366
827752 827785 | 1 34 | 34 34 | 100.00 | gi|393210367|gb|AKGH01000002.1|	NODE_1391
827752 827784 | 35 3 | 33 33 | 100.00 | gi|393210367|gb|AKGH01000002.1|	NODE_226
827753 827789 | 1 37 | 37 37 | 97.30 | gi|393210367|gb|AKGH01000002.1|	NODE_1228
827753 827788 | 1 36 | 36 36 | 100.00 | gi|393210367|gb|AKGH01000002.1|	NODE_1392
827756 827788 | 1622 1590 | 33 33 | 100.00 | gi|393210367|gb|AKGH01000002.1|	NODE_1368
827756 827789 | 1 34 | 34 34 | 100.00 | gi|393210367|gb|AKGH01000002.1|	NODE_1393
827756 827788 | 1 33 | 33 33 | 100.00 | gi|393210367|gb|AKGH01000002.1|	NODE_768
827757 852362 | 24606 1 | 24606 24606 | 100.00 | gi|393210367|gb|AKGH01000002.1|	NODE_1040
827757 827789 | 1 33 | 33 33 | 100.00 | gi|393210367|gb|AKGH01000002.1|	NODE_1394
852330 852363 | 34 1 | 34 34 | 100.00 | gi|393210367|gb|AKGH01000002.1|	NODE_257
852330 852362 | 33 1 | 33 33 | 100.00 | gi|393210367|gb|AKGH01000002.1|	NODE_651
852331 852363 | 33 1 | 33 33 | 100.00 | gi|393210367|gb|AKGH01000002.1|	NODE_258
852331 852801 | 471 1 | 471 471 | 100.00 | gi|393210367|gb|AKGH01000002.1|	NODE_913
852769 852801 | 33 1 | 33 33 | 100.00 | gi|393210367|gb|AKGH01000002.1|	NODE_1031
852769 852898 | 1 130 | 130 130 | 100.00 | gi|393210367|gb|AKGH01000002.1|	NODE_649
852866 852944 | 1 80 | 79 80 | 96.25 | gi|393210367|gb|AKGH01000002.1|	NODE_492
852866 852946 | 81 1 | 81 81 | 100.00 | gi|393210367|gb|AKGH01000002.1|	NODE_807
852914 852946 | 33 1 | 33 33 | 100.00 | gi|393210367|gb|AKGH01000002.1|	NODE_334
852914 852955 | 42 1 | 42 42 | 97.62 | gi|393210367|gb|AKGH01000002.1|	NODE_713
852914 852953 | 40 1 | 40 40 | 100.00 | gi|393210367|gb|AKGH01000002.1|	NODE_806
852921 852954 | 1 34 | 34 34 | 100.00 | gi|393210367|gb|AKGH01000002.1|	NODE_228
852921 852963 | 22592 22549 | 43 44 | 93.18 | gi|393210367|gb|AKGH01000002.1|	NODE_701
852922 852955 | 34 1 | 34 34 | 100.00 | gi|393210367|gb|AKGH01000002.1|	NODE_281
852922 852958 | 1 38 | 37 38 | 97.37 | gi|393210367|gb|AKGH01000002.1|	NODE_693
852923 852957 | 35 1 | 35 35 | 100.00 | gi|393210367|gb|AKGH01000002.1|	NODE_12
852925 852958 | 34 1 | 34 34 | 100.00 | gi|393210367|gb|AKGH01000002.1|	NODE_22
852925 852961 | 49336 49299 | 37 38 | 97.37 | gi|393210367|gb|AKGH01000002.1|	NODE_766
852926 869792 | 16867 1 | 16867 16867 | 99.99 | gi|393210367|gb|AKGH01000002.1|	NODE_1017
852926 852958 | 59 27 | 33 33 | 100.00 | gi|393210367|gb|AKGH01000002.1|	NODE_434
852926 852958 | 34 2 | 33 33 | 100.00 | gi|393210367|gb|AKGH01000002.1|	NODE_85
869820 881055 | 1 11236 | 11236 11236 | 99.98 | gi|393210367|gb|AKGH01000002.1|	NODE_1140
881022 881059 | 21076 21114 | 38 39 | 97.44 | gi|393210367|gb|AKGH01000002.1|	NODE_761
881023 881055 | 33 1 | 33 33 | 100.00 | gi|393210367|gb|AKGH01000002.1|	NODE_1232
881023 881055 | 2 34 | 33 33 | 100.00 | gi|393210367|gb|AKGH01000002.1|	NODE_47
881023 881056 | 1 34 | 34 34 | 100.00 | gi|393210367|gb|AKGH01000002.1|	NODE_789
881024 881056 | 2 34 | 33 33 | 100.00 | gi|393210367|gb|AKGH01000002.1|	NODE_314
881024 881056 | 33 1 | 33 33 | 100.00 | gi|393210367|gb|AKGH01000002.1|	NODE_702
881024 881057 | 1 34 | 34 34 | 100.00 | gi|393210367|gb|AKGH01000002.1|	NODE_790
881025 881057 | 1 33 | 33 33 | 100.00 | gi|393210367|gb|AKGH01000002.1|	NODE_1025
881025 881063 | 1584 1622 | 39 39 | 97.44 | gi|393210367|gb|AKGH01000002.1|	NODE_1368
881025 881058 | 1 34 | 34 34 | 100.00 | gi|393210367|gb|AKGH01000002.1|	NODE_791
881026 881058 | 38572 38604 | 33 33 | 100.00 | gi|393210367|gb|AKGH01000002.1|	NODE_1041
881026 881059 | 1 34 | 34 34 | 100.00 | gi|393210367|gb|AKGH01000002.1|	NODE_937
881026 881058 | 17416 17448 | 33 33 | 100.00 | gi|393210367|gb|AKGH01000002.1|	NODE_939
881027 881059 | 34 2 | 33 33 | 100.00 | gi|393210367|gb|AKGH01000002.1|	NODE_288
881027 881060 | 1 34 | 34 34 | 100.00 | gi|393210367|gb|AKGH01000002.1|	NODE_938
881028 881061 | 34 1 | 34 34 | 100.00 | gi|393210367|gb|AKGH01000002.1|	NODE_1395
881028 881060 | 33 1 | 33 33 | 100.00 | gi|393210367|gb|AKGH01000002.1|	NODE_1396
881028 881060 | 1 33 | 33 33 | 100.00 | gi|393210367|gb|AKGH01000002.1|	NODE_211
881029 881101 | 903 831 | 73 73 | 87.67 | gi|393210367|gb|AKGH01000002.1|	NODE_1269
881029 881062 | 34 1 | 34 34 | 100.00 | gi|393210367|gb|AKGH01000002.1|	NODE_1394
881030 881062 | 24574 24606 | 33 33 | 100.00 | gi|393210367|gb|AKGH01000002.1|	NODE_1040
881030 881063 | 34 1 | 34 34 | 100.00 | gi|393210367|gb|AKGH01000002.1|	NODE_1393
881031 881085 | 1 55 | 55 55 | 92.73 | gi|393210367|gb|AKGH01000002.1|	NODE_1003
881031 881065 | 36 2 | 35 35 | 100.00 | gi|393210367|gb|AKGH01000002.1|	NODE_1392
881031 881063 | 33 1 | 33 33 | 100.00 | gi|393210367|gb|AKGH01000002.1|	NODE_768
881072 881220 | 34406 34257 | 149 150 | 91.33 | gi|393210367|gb|AKGH01000002.1|	NODE_1247
881105 881162 | 58 1 | 58 58 | 98.28 | gi|393210367|gb|AKGH01000002.1|	NODE_1139
881130 881162 | 72 40 | 33 33 | 100.00 | gi|393210367|gb|AKGH01000002.1|	NODE_646
881130 881181 | 52 1 | 52 52 | 100.00 | gi|393210367|gb|AKGH01000002.1|	NODE_877
881149 881182 | 34 1 | 34 34 | 100.00 | gi|393210367|gb|AKGH01000002.1|	NODE_121
881149 881220 | 1 72 | 72 72 | 93.06 | gi|393210367|gb|AKGH01000002.1|	NODE_1259
881150 881203 | 54 1 | 54 54 | 100.00 | gi|393210367|gb|AKGH01000002.1|	NODE_1129
881150 881201 | 1 52 | 52 52 | 98.08 | gi|393210367|gb|AKGH01000002.1|	NODE_402
881171 881220 | 1 50 | 50 50 | 96.00 | gi|393210367|gb|AKGH01000002.1|	NODE_1222
881171 881209 | 1 39 | 39 39 | 100.00 | gi|393210367|gb|AKGH01000002.1|	NODE_380
881177 881213 | 1 37 | 37 37 | 97.30 | gi|393210367|gb|AKGH01000002.1|	NODE_1072
881177 881220 | 1 44 | 44 44 | 100.00 | gi|393210367|gb|AKGH01000002.1|	NODE_1170
881177 881209 | 3 35 | 33 33 | 100.00 | gi|393210367|gb|AKGH01000002.1|	NODE_1214
881177 881209 | 1 33 | 33 33 | 100.00 | gi|393210367|gb|AKGH01000002.1|	NODE_1215
881177 881209 | 1 33 | 33 33 | 100.00 | gi|393210367|gb|AKGH01000002.1|	NODE_140
881177 881209 | 5 37 | 33 33 | 100.00 | gi|393210367|gb|AKGH01000002.1|	NODE_544
881188 905174 | 23987 1 | 23987 23987 | 100.00 | gi|393210367|gb|AKGH01000002.1|	NODE_1030
881188 881220 | 34 2 | 33 33 | 100.00 | gi|393210367|gb|AKGH01000002.1|	NODE_109
905142 905174 | 34 66 | 33 33 | 100.00 | gi|393210367|gb|AKGH01000002.1|	NODE_422
905142 905579 | 1 438 | 438 438 | 99.77 | gi|393210367|gb|AKGH01000002.1|	NODE_892
905547 905612 | 1 66 | 66 66 | 100.00 | gi|393210367|gb|AKGH01000002.1|	NODE_422
905547 905579 | 13165 13133 | 33 33 | 100.00 | gi|393210367|gb|AKGH01000002.1|	NODE_670
905580 905612 | 33 1 | 33 33 | 100.00 | gi|393210367|gb|AKGH01000002.1|	NODE_1030
905580 906017 | 1 438 | 438 438 | 100.00 | gi|393210367|gb|AKGH01000002.1|	NODE_892
905985 906017 | 1 33 | 33 33 | 100.00 | gi|393210367|gb|AKGH01000002.1|	NODE_422
905985 919149 | 13165 1 | 13165 13165 | 100.00 | gi|393210367|gb|AKGH01000002.1|	NODE_670
919051 919149 | 6423 6521 | 99 99 | 84.85 | gi|393210367|gb|AKGH01000002.1|	NODE_685
919117 924802 | 5686 1 | 5686 5686 | 100.00 | gi|393210367|gb|AKGH01000002.1|	NODE_651
919117 919158 | 1 42 | 42 42 | 95.24 | gi|393210367|gb|AKGH01000002.1|	NODE_661
924770 924802 | 33 1 | 33 33 | 100.00 | gi|393210367|gb|AKGH01000002.1|	NODE_1040
924770 924803 | 34 1 | 34 34 | 100.00 | gi|393210367|gb|AKGH01000002.1|	NODE_257
924771 924803 | 33 1 | 33 33 | 100.00 | gi|393210367|gb|AKGH01000002.1|	NODE_258
924771 925241 | 471 1 | 471 471 | 100.00 | gi|393210367|gb|AKGH01000002.1|	NODE_913
925209 925241 | 33 1 | 33 33 | 100.00 | gi|393210367|gb|AKGH01000002.1|	NODE_1031
925209 925338 | 1 130 | 130 130 | 100.00 | gi|393210367|gb|AKGH01000002.1|	NODE_649
925306 925384 | 1 80 | 79 80 | 96.25 | gi|393210367|gb|AKGH01000002.1|	NODE_492
925306 925386 | 81 1 | 81 81 | 100.00 | gi|393210367|gb|AKGH01000002.1|	NODE_807
925354 925386 | 33 1 | 33 33 | 100.00 | gi|393210367|gb|AKGH01000002.1|	NODE_334
925354 925393 | 40 1 | 40 40 | 100.00 | gi|393210367|gb|AKGH01000002.1|	NODE_806
925361 925394 | 1 34 | 34 34 | 100.00 | gi|393210367|gb|AKGH01000002.1|	NODE_228
925361 925404 | 22592 22549 | 44 44 | 95.45 | gi|393210367|gb|AKGH01000002.1|	NODE_701
925362 925394 | 34 2 | 33 33 | 100.00 | gi|393210367|gb|AKGH01000002.1|	NODE_281
925362 934202 | 1 8841 | 8841 8841 | 100.00 | gi|393210367|gb|AKGH01000002.1|	NODE_693
932715 932839 | 4963 4841 | 125 123 | 85.71 | gi|393210367|gb|AKGH01000002.1|	NODE_638
934170 934202 | 331 363 | 33 33 | 100.00 | gi|393210367|gb|AKGH01000002.1|	NODE_593
934170 935366 | 1 1197 | 1197 1197 | 100.00 | gi|393210367|gb|AKGH01000002.1|	NODE_676
935334 936541 | 1 1208 | 1208 1208 | 100.00 | gi|393210367|gb|AKGH01000002.1|	NODE_641
935334 936547 | 1 1208 | 1214 1208 | 99.51 | gi|393210367|gb|AKGH01000002.1|	NODE_641
935334 936553 | 1 1208 | 1220 1208 | 99.02 | gi|393210367|gb|AKGH01000002.1|	NODE_641
935334 935366 | 1 33 | 33 33 | 100.00 | gi|393210367|gb|AKGH01000002.1|	NODE_724
936509 936541 | 33 1 | 33 33 | 100.00 | gi|393210367|gb|AKGH01000002.1|	NODE_192
936509 936545 | 37 1 | 37 37 | 100.00 | gi|393210367|gb|AKGH01000002.1|	NODE_416
936513 936547 | 35 1 | 35 35 | 100.00 | gi|393210367|gb|AKGH01000002.1|	NODE_192
936513 936545 | 7317 7285 | 33 33 | 100.00 | gi|393210367|gb|AKGH01000002.1|	NODE_638
936519 936553 | 35 1 | 35 35 | 100.00 | gi|393210367|gb|AKGH01000002.1|	NODE_192
936521 936557 | 37 1 | 37 37 | 100.00 | gi|393210367|gb|AKGH01000002.1|	NODE_416
936525 936557 | 7317 7285 | 33 33 | 100.00 | gi|393210367|gb|AKGH01000002.1|	NODE_638
936558 936592 | 35 1 | 35 35 | 100.00 | gi|393210367|gb|AKGH01000002.1|	NODE_416
936560 936594 | 35 1 | 35 35 | 100.00 | gi|393210367|gb|AKGH01000002.1|	NODE_192
936560 936592 | 7317 7285 | 33 33 | 100.00 | gi|393210367|gb|AKGH01000002.1|	NODE_638
936562 936598 | 37 1 | 37 37 | 100.00 | gi|393210367|gb|AKGH01000002.1|	NODE_416
936562 936594 | 1176 1208 | 33 33 | 100.00 | gi|393210367|gb|AKGH01000002.1|	NODE_641
936590 936624 | 35 1 | 35 35 | 100.00 | gi|393210367|gb|AKGH01000002.1|	NODE_192
936592 936628 | 37 1 | 37 37 | 100.00 | gi|393210367|gb|AKGH01000002.1|	NODE_416
936592 936624 | 1176 1208 | 33 33 | 100.00 | gi|393210367|gb|AKGH01000002.1|	NODE_641
936596 943912 | 7317 1 | 7317 7317 | 100.00 | gi|393210367|gb|AKGH01000002.1|	NODE_638
938950 939072 | 7354 7478 | 123 125 | 85.71 | gi|393210367|gb|AKGH01000002.1|	NODE_693
943855 943976 | 1858 1978 | 122 121 | 83.61 | gi|393210367|gb|AKGH01000002.1|	NODE_682
943866 943912 | 47 1 | 47 47 | 91.49 | gi|393210367|gb|AKGH01000002.1|	NODE_775
943874 943912 | 39 1 | 39 39 | 97.44 | gi|393210367|gb|AKGH01000002.1|	NODE_853
943880 943916 | 37 1 | 37 37 | 97.30 | gi|393210367|gb|AKGH01000002.1|	NODE_774
943880 943913 | 34 1 | 34 34 | 100.00 | gi|393210367|gb|AKGH01000002.1|	NODE_852
943881 943931 | 1 51 | 51 51 | 100.00 | gi|393210367|gb|AKGH01000002.1|	NODE_394
943881 943974 | 94 1 | 94 94 | 89.36 | gi|393210367|gb|AKGH01000002.1|	NODE_855
943899 943974 | 1 76 | 76 76 | 93.42 | gi|393210367|gb|AKGH01000002.1|	NODE_615
943899 944383 | 485 1 | 485 485 | 100.00 | gi|393210367|gb|AKGH01000002.1|	NODE_657
944341 944383 | 1521 1563 | 43 43 | 97.67 | gi|393210367|gb|AKGH01000002.1|	NODE_626
944341 944394 | 54 1 | 54 54 | 94.44 | gi|393210367|gb|AKGH01000002.1|	NODE_854
944343 944400 | 58 1 | 58 58 | 94.83 | gi|393210367|gb|AKGH01000002.1|	NODE_638
944351 944394 | 1 44 | 44 44 | 100.00 | gi|393210367|gb|AKGH01000002.1|	NODE_729
944354 944400 | 47 1 | 47 47 | 91.49 | gi|393210367|gb|AKGH01000002.1|	NODE_775
944362 944400 | 39 1 | 39 39 | 100.00 | gi|393210367|gb|AKGH01000002.1|	NODE_853
944368 944404 | 37 1 | 37 37 | 97.30 | gi|393210367|gb|AKGH01000002.1|	NODE_774
944368 944401 | 34 1 | 34 34 | 100.00 | gi|393210367|gb|AKGH01000002.1|	NODE_852
944369 944419 | 1 51 | 51 51 | 100.00 | gi|393210367|gb|AKGH01000002.1|	NODE_394
944369 944462 | 94 1 | 94 94 | 92.55 | gi|393210367|gb|AKGH01000002.1|	NODE_855
944387 944973 | 1 587 | 587 587 | 100.00 | gi|393210367|gb|AKGH01000002.1|	NODE_615
944387 944462 | 485 410 | 76 76 | 93.42 | gi|393210367|gb|AKGH01000002.1|	NODE_657
944930 945194 | 271 1 | 265 271 | 79.93 | gi|393210367|gb|AKGH01000002.1|	NODE_1013
944941 944973 | 33 1 | 33 33 | 100.00 | gi|393210367|gb|AKGH01000002.1|	NODE_315
944941 945241 | 301 1 | 301 301 | 100.00 | gi|393210367|gb|AKGH01000002.1|	NODE_541
945209 945266 | 58 1 | 58 58 | 100.00 | gi|393210367|gb|AKGH01000002.1|	NODE_455
945209 945241 | 37 5 | 33 33 | 100.00 | gi|393210367|gb|AKGH01000002.1|	NODE_884
945209 945241 | 33 1 | 33 33 | 100.00 | gi|393210367|gb|AKGH01000002.1|	NODE_885
945212 945266 | 1 55 | 55 55 | 92.73 | gi|393210367|gb|AKGH01000002.1|	NODE_453
945213 945280 | 68 1 | 68 68 | 92.65 | gi|393210367|gb|AKGH01000002.1|	NODE_888
945234 945276 | 4 46 | 43 43 | 97.67 | gi|393210367|gb|AKGH01000002.1|	NODE_423
945234 945276 | 1 43 | 43 43 | 100.00 | gi|393210367|gb|AKGH01000002.1|	NODE_497
945244 945276 | 1 33 | 33 33 | 100.00 | gi|393210367|gb|AKGH01000002.1|	NODE_212
945244 945281 | 38 1 | 38 38 | 100.00 | gi|393210367|gb|AKGH01000002.1|	NODE_459
945248 945368 | 119 1 | 121 119 | 92.56 | gi|393210367|gb|AKGH01000002.1|	NODE_893
945249 945281 | 2 34 | 33 33 | 100.00 | gi|393210367|gb|AKGH01000002.1|	NODE_124
945249 945311 | 1 63 | 63 63 | 93.65 | gi|393210367|gb|AKGH01000002.1|	NODE_444
945249 945368 | 120 1 | 120 120 | 100.00 | gi|393210367|gb|AKGH01000002.1|	NODE_992
945256 945368 | 113 1 | 113 113 | 91.15 | gi|393210367|gb|AKGH01000002.1|	NODE_1225
945269 945368 | 100 1 | 100 100 | 92.00 | gi|393210367|gb|AKGH01000002.1|	NODE_1226
945336 945377 | 42 1 | 42 42 | 100.00 | gi|393210367|gb|AKGH01000002.1|	NODE_1304
945336 945377 | 1 42 | 42 42 | 97.62 | gi|393210367|gb|AKGH01000002.1|	NODE_189
945345 945384 | 40 1 | 40 40 | 100.00 | gi|393210367|gb|AKGH01000002.1|	NODE_1303
945352 945395 | 907 950 | 44 44 | 97.73 | gi|393210367|gb|AKGH01000002.1|	NODE_1024
945352 945385 | 34 1 | 34 34 | 100.00 | gi|393210367|gb|AKGH01000002.1|	NODE_1302
945352 945384 | 712 744 | 33 33 | 100.00 | gi|393210367|gb|AKGH01000002.1|	NODE_604
945353 945387 | 35 1 | 35 35 | 100.00 | gi|393210367|gb|AKGH01000002.1|	NODE_1301
945353 945385 | 654 686 | 33 33 | 100.00 | gi|393210367|gb|AKGH01000002.1|	NODE_619
945355 945387 | 489 521 | 33 33 | 100.00 | gi|393210367|gb|AKGH01000002.1|	NODE_1079
945355 945387 | 34 2 | 33 33 | 100.00 | gi|393210367|gb|AKGH01000002.1|	NODE_1300
945355 945387 | 33 1 | 33 33 | 100.00 | gi|393210367|gb|AKGH01000002.1|	NODE_232
945355 945388 | 34 1 | 34 34 | 100.00 | gi|393210367|gb|AKGH01000002.1|	NODE_309
945355 945405 | 1 51 | 51 51 | 98.04 | gi|393210367|gb|AKGH01000002.1|	NODE_512
945355 945387 | 2 34 | 33 33 | 100.00 | gi|393210367|gb|AKGH01000002.1|	NODE_830
945356 945388 | 2 34 | 33 33 | 100.00 | gi|393210367|gb|AKGH01000002.1|	NODE_305
945356 945388 | 33 1 | 33 33 | 100.00 | gi|393210367|gb|AKGH01000002.1|	NODE_310
945356 945395 | 40 1 | 40 40 | 100.00 | gi|393210367|gb|AKGH01000002.1|	NODE_365
945356 945413 | 57 1 | 58 57 | 96.55 | gi|393210367|gb|AKGH01000002.1|	NODE_532
945363 945404 | 1 42 | 42 42 | 100.00 | gi|393210367|gb|AKGH01000002.1|	NODE_750
945372 945409 | 1 38 | 38 38 | 97.37 | gi|393210367|gb|AKGH01000002.1|	NODE_1066
945372 945405 | 34 1 | 34 34 | 100.00 | gi|393210367|gb|AKGH01000002.1|	NODE_294
945373 945412 | 1 40 | 40 40 | 100.00 | gi|393210367|gb|AKGH01000002.1|	NODE_1169
945380 945476 | 1 96 | 97 96 | 91.75 | gi|393210367|gb|AKGH01000002.1|	NODE_1353
945380 945413 | 1 34 | 34 34 | 100.00 | gi|393210367|gb|AKGH01000002.1|	NODE_62
945380 945420 | 1 41 | 41 41 | 95.12 | gi|393210367|gb|AKGH01000002.1|	NODE_811
945381 945420 | 1 40 | 40 40 | 97.50 | gi|393210367|gb|AKGH01000002.1|	NODE_1002
945381 945420 | 1 40 | 40 40 | 100.00 | gi|393210367|gb|AKGH01000002.1|	NODE_499
945388 945420 | 1 33 | 33 33 | 100.00 | gi|393210367|gb|AKGH01000002.1|	NODE_14
945388 945421 | 1 34 | 34 34 | 100.00 | gi|393210367|gb|AKGH01000002.1|	NODE_15
945388 945420 | 34 2 | 33 33 | 100.00 | gi|393210367|gb|AKGH01000002.1|	NODE_295
945389 945421 | 2 34 | 33 33 | 100.00 | gi|393210367|gb|AKGH01000002.1|	NODE_1186
945389 945422 | 1 34 | 34 34 | 100.00 | gi|393210367|gb|AKGH01000002.1|	NODE_1187
945390 945425 | 1 36 | 36 36 | 100.00 | gi|393210367|gb|AKGH01000002.1|	NODE_1188
945390 945422 | 3 35 | 33 33 | 100.00 | gi|393210367|gb|AKGH01000002.1|	NODE_156
945404 945457 | 1 53 | 54 53 | 96.30 | gi|393210367|gb|AKGH01000002.1|	NODE_1343
945429 945476 | 5 52 | 48 48 | 100.00 | gi|393210367|gb|AKGH01000002.1|	NODE_1192
945444 945478 | 1 35 | 35 35 | 100.00 | gi|393210367|gb|AKGH01000002.1|	NODE_348
945446 945478 | 2 34 | 33 33 | 100.00 | gi|393210367|gb|AKGH01000002.1|	NODE_112
945446 945479 | 1 34 | 34 34 | 100.00 | gi|393210367|gb|AKGH01000002.1|	NODE_158
945447 945479 | 1 33 | 33 33 | 100.00 | gi|393210367|gb|AKGH01000002.1|	NODE_277
945447 945481 | 35 1 | 35 35 | 100.00 | gi|393210367|gb|AKGH01000002.1|	NODE_494
945449 945482 | 1 34 | 34 34 | 100.00 | gi|393210367|gb|AKGH01000002.1|	NODE_101
945449 945481 | 437 405 | 33 33 | 100.00 | gi|393210367|gb|AKGH01000002.1|	NODE_600
945450 945482 | 3 35 | 33 33 | 100.00 | gi|393210367|gb|AKGH01000002.1|	NODE_165
945450 945482 | 34 2 | 33 33 | 100.00 | gi|393210367|gb|AKGH01000002.1|	NODE_339
945450 945482 | 1 33 | 33 33 | 100.00 | gi|393210367|gb|AKGH01000002.1|	NODE_553
945450 945483 | 34 1 | 34 34 | 100.00 | gi|393210367|gb|AKGH01000002.1|	NODE_67
945451 945491 | 1 41 | 41 41 | 97.56 | gi|393210367|gb|AKGH01000002.1|	NODE_1233
945451 945491 | 1 41 | 41 41 | 100.00 | gi|393210367|gb|AKGH01000002.1|	NODE_408
945451 945483 | 1 33 | 33 33 | 100.00 | gi|393210367|gb|AKGH01000002.1|	NODE_696
945459 945938 | 480 1 | 480 480 | 100.00 | gi|393210367|gb|AKGH01000002.1|	NODE_625
945906 946425 | 1 520 | 520 520 | 100.00 | gi|393210367|gb|AKGH01000002.1|	NODE_1079
945906 945938 | 57 25 | 33 33 | 100.00 | gi|393210367|gb|AKGH01000002.1|	NODE_338
945906 945938 | 1 33 | 33 33 | 100.00 | gi|393210367|gb|AKGH01000002.1|	NODE_718
946420 946459 | 1 40 | 40 40 | 97.50 | gi|393210367|gb|AKGH01000002.1|	NODE_1078
946427 946459 | 1 33 | 33 33 | 100.00 | gi|393210367|gb|AKGH01000002.1|	NODE_159
946427 946460 | 34 1 | 34 34 | 100.00 | gi|393210367|gb|AKGH01000002.1|	NODE_824
946428 946460 | 2 34 | 33 33 | 100.00 | gi|393210367|gb|AKGH01000002.1|	NODE_83
946428 946463 | 1 36 | 36 36 | 100.00 | gi|393210367|gb|AKGH01000002.1|	NODE_986
946431 946507 | 1 78 | 77 78 | 88.46 | gi|393210367|gb|AKGH01000002.1|	NODE_755
946431 946465 | 35 1 | 35 35 | 100.00 | gi|393210367|gb|AKGH01000002.1|	NODE_823
946433 946471 | 1 39 | 39 39 | 97.44 | gi|393210367|gb|AKGH01000002.1|	NODE_355
946433 946470 | 38 1 | 38 38 | 100.00 | gi|393210367|gb|AKGH01000002.1|	NODE_822
946438 946487 | 1 50 | 50 50 | 90.00 | gi|393210367|gb|AKGH01000002.1|	NODE_1364
946438 946471 | 1 34 | 34 34 | 100.00 | gi|393210367|gb|AKGH01000002.1|	NODE_809
946439 946471 | 1 33 | 33 33 | 100.00 | gi|393210367|gb|AKGH01000002.1|	NODE_1314
946439 946502 | 1 65 | 64 65 | 90.77 | gi|393210367|gb|AKGH01000002.1|	NODE_666
946452 946514 | 1 63 | 63 63 | 92.06 | gi|393210367|gb|AKGH01000002.1|	NODE_1287
946452 946513 | 63 1 | 62 63 | 88.89 | gi|393210367|gb|AKGH01000002.1|	NODE_1359
946485 946517 | 2 34 | 33 33 | 100.00 | gi|393210367|gb|AKGH01000002.1|	NODE_1197
946485 946518 | 1 34 | 34 34 | 100.00 | gi|393210367|gb|AKGH01000002.1|	NODE_1198
946485 946517 | 34 2 | 33 33 | 100.00 | gi|393210367|gb|AKGH01000002.1|	NODE_293
946486 946519 | 1 34 | 34 34 | 100.00 | gi|393210367|gb|AKGH01000002.1|	NODE_1199
946486 946518 | 1 33 | 33 33 | 100.00 | gi|393210367|gb|AKGH01000002.1|	NODE_199
946486 946518 | 2 34 | 33 33 | 100.00 | gi|393210367|gb|AKGH01000002.1|	NODE_785
946487 946520 | 1 34 | 34 34 | 100.00 | gi|393210367|gb|AKGH01000002.1|	NODE_1200
946487 946525 | 1 39 | 39 39 | 97.44 | gi|393210367|gb|AKGH01000002.1|	NODE_754
946487 946519 | 2 34 | 33 33 | 100.00 | gi|393210367|gb|AKGH01000002.1|	NODE_863
946487 946519 | 1 33 | 33 33 | 100.00 | gi|393210367|gb|AKGH01000002.1|	NODE_864
946488 946520 | 1 33 | 33 33 | 100.00 | gi|393210367|gb|AKGH01000002.1|	NODE_1201
946488 946520 | 727 695 | 33 33 | 100.00 | gi|393210367|gb|AKGH01000002.1|	NODE_630
946488 946520 | 1 33 | 33 33 | 100.00 | gi|393210367|gb|AKGH01000002.1|	NODE_640
946488 946521 | 1 34 | 34 34 | 100.00 | gi|393210367|gb|AKGH01000002.1|	NODE_786
946489 946521 | 1 33 | 33 33 | 100.00 | gi|393210367|gb|AKGH01000002.1|	NODE_522
946489 946524 | 1 36 | 36 36 | 100.00 | gi|393210367|gb|AKGH01000002.1|	NODE_787
946489 946521 | 1 33 | 33 33 | 100.00 | gi|393210367|gb|AKGH01000002.1|	NODE_978
946492 946525 | 1 34 | 34 34 | 100.00 | gi|393210367|gb|AKGH01000002.1|	NODE_308
946492 946524 | 1 33 | 33 33 | 100.00 | gi|393210367|gb|AKGH01000002.1|	NODE_788
946493 946532 | 1 40 | 40 40 | 95.00 | gi|393210367|gb|AKGH01000002.1|	NODE_2
946493 947189 | 1 697 | 697 697 | 100.00 | gi|393210367|gb|AKGH01000002.1|	NODE_597
947152 947189 | 38 1 | 38 38 | 97.37 | gi|393210367|gb|AKGH01000002.1|	NODE_458
947157 947194 | 38 1 | 38 38 | 100.00 | gi|393210367|gb|AKGH01000002.1|	NODE_221
947162 947195 | 1 34 | 34 34 | 100.00 | gi|393210367|gb|AKGH01000002.1|	NODE_779
947162 947194 | 618 650 | 33 33 | 100.00 | gi|393210367|gb|AKGH01000002.1|	NODE_784
947163 947195 | 5 37 | 33 33 | 100.00 | gi|393210367|gb|AKGH01000002.1|	NODE_1065
947163 947195 | 33 1 | 33 33 | 100.00 | gi|393210367|gb|AKGH01000002.1|	NODE_201
947163 947195 | 33 1 | 33 33 | 100.00 | gi|393210367|gb|AKGH01000002.1|	NODE_630
947163 947196 | 1 34 | 34 34 | 100.00 | gi|393210367|gb|AKGH01000002.1|	NODE_780
947164 947196 | 33 1 | 33 33 | 100.00 | gi|393210367|gb|AKGH01000002.1|	NODE_28
947164 947197 | 1 34 | 34 34 | 100.00 | gi|393210367|gb|AKGH01000002.1|	NODE_781
947165 947197 | 33 1 | 33 33 | 100.00 | gi|393210367|gb|AKGH01000002.1|	NODE_217
947165 947197 | 33 1 | 33 33 | 100.00 | gi|393210367|gb|AKGH01000002.1|	NODE_218
947165 947197 | 5 37 | 33 33 | 100.00 | gi|393210367|gb|AKGH01000002.1|	NODE_777
947165 947198 | 1 34 | 34 34 | 100.00 | gi|393210367|gb|AKGH01000002.1|	NODE_782
947166 947198 | 2 34 | 33 33 | 100.00 | gi|393210367|gb|AKGH01000002.1|	NODE_173
947166 947198 | 34 2 | 33 33 | 100.00 | gi|393210367|gb|AKGH01000002.1|	NODE_310
947166 947199 | 1 34 | 34 34 | 100.00 | gi|393210367|gb|AKGH01000002.1|	NODE_783
947166 947198 | 33 1 | 33 33 | 100.00 | gi|393210367|gb|AKGH01000002.1|	NODE_836
947167 947210 | 1 44 | 44 44 | 100.00 | gi|393210367|gb|AKGH01000002.1|	NODE_1023
947167 947216 | 938 987 | 50 50 | 96.00 | gi|393210367|gb|AKGH01000002.1|	NODE_1244
947167 947199 | 34 2 | 33 33 | 100.00 | gi|393210367|gb|AKGH01000002.1|	NODE_1299
947167 947199 | 33 1 | 33 33 | 100.00 | gi|393210367|gb|AKGH01000002.1|	NODE_1300
947167 947199 | 2 34 | 33 33 | 100.00 | gi|393210367|gb|AKGH01000002.1|	NODE_306
947167 947210 | 355 398 | 44 44 | 97.73 | gi|393210367|gb|AKGH01000002.1|	NODE_652
947178 947215 | 38 1 | 38 38 | 100.00 | gi|393210367|gb|AKGH01000002.1|	NODE_431
947183 947224 | 1 42 | 42 42 | 97.62 | gi|393210367|gb|AKGH01000002.1|	NODE_1093
947183 947216 | 34 1 | 34 34 | 100.00 | gi|393210367|gb|AKGH01000002.1|	NODE_64
947184 947223 | 40 1 | 40 40 | 100.00 | gi|393210367|gb|AKGH01000002.1|	NODE_805
947191 947224 | 1 34 | 34 34 | 100.00 | gi|393210367|gb|AKGH01000002.1|	NODE_286
947191 947231 | 1 41 | 41 41 | 97.56 | gi|393210367|gb|AKGH01000002.1|	NODE_287
947191 947231 | 43 3 | 41 41 | 95.12 | gi|393210367|gb|AKGH01000002.1|	NODE_803
947192 947231 | 42 3 | 40 40 | 97.50 | gi|393210367|gb|AKGH01000002.1|	NODE_297
947192 947231 | 40 1 | 40 40 | 100.00 | gi|393210367|gb|AKGH01000002.1|	NODE_493
947199 947231 | 1 33 | 33 33 | 100.00 | gi|393210367|gb|AKGH01000002.1|	NODE_154
947199 947233 | 1 35 | 35 35 | 100.00 | gi|393210367|gb|AKGH01000002.1|	NODE_155
947199 947231 | 1 33 | 33 33 | 100.00 | gi|393210367|gb|AKGH01000002.1|	NODE_156
947201 947256 | 1 56 | 56 56 | 94.64 | gi|393210367|gb|AKGH01000002.1|	NODE_1007
947201 947249 | 1 49 | 49 49 | 100.00 | gi|393210367|gb|AKGH01000002.1|	NODE_1365
947201 947233 | 2 34 | 33 33 | 100.00 | gi|393210367|gb|AKGH01000002.1|	NODE_771
947211 947249 | 1 39 | 39 39 | 97.44 | gi|393210367|gb|AKGH01000002.1|	NODE_1314
947211 947266 | 1 56 | 56 56 | 92.86 | gi|393210367|gb|AKGH01000002.1|	NODE_762
947217 947252 | 1 36 | 36 36 | 100.00 | gi|393210367|gb|AKGH01000002.1|	NODE_1305
947220 947255 | 1 36 | 36 36 | 100.00 | gi|393210367|gb|AKGH01000002.1|	NODE_1306
947220 947256 | 1 37 | 37 37 | 97.30 | gi|393210367|gb|AKGH01000002.1|	NODE_36
947223 947256 | 1 34 | 34 34 | 100.00 | gi|393210367|gb|AKGH01000002.1|	NODE_1307
947223 947255 | 1 33 | 33 33 | 100.00 | gi|393210367|gb|AKGH01000002.1|	NODE_383
947223 947278 | 1 57 | 56 57 | 92.98 | gi|393210367|gb|AKGH01000002.1|	NODE_989
947224 947265 | 1 42 | 42 42 | 97.62 | gi|393210367|gb|AKGH01000002.1|	NODE_1099
947224 947256 | 1 33 | 33 33 | 100.00 | gi|393210367|gb|AKGH01000002.1|	NODE_1246
947224 947286 | 1 63 | 63 63 | 95.24 | gi|393210367|gb|AKGH01000002.1|	NODE_1287
947224 947259 | 1 36 | 36 36 | 100.00 | gi|393210367|gb|AKGH01000002.1|	NODE_1308
947224 947285 | 63 1 | 62 63 | 95.24 | gi|393210367|gb|AKGH01000002.1|	NODE_1359
947226 947288 | 1 64 | 63 64 | 95.31 | gi|393210367|gb|AKGH01000002.1|	NODE_547
947226 947285 | 1 61 | 60 61 | 96.72 | gi|393210367|gb|AKGH01000002.1|	NODE_610
947226 947275 | 2 51 | 50 50 | 94.00 | gi|393210367|gb|AKGH01000002.1|	NODE_812
947227 947265 | 1 39 | 39 39 | 100.00 | gi|393210367|gb|AKGH01000002.1|	NODE_1309
947227 947276 | 1 51 | 50 51 | 98.04 | gi|393210367|gb|AKGH01000002.1|	NODE_1354
947233 947266 | 1 34 | 34 34 | 100.00 | gi|393210367|gb|AKGH01000002.1|	NODE_1310
947234 947267 | 1 34 | 34 34 | 100.00 | gi|393210367|gb|AKGH01000002.1|	NODE_1311
947234 947266 | 1 33 | 33 33 | 100.00 | gi|393210367|gb|AKGH01000002.1|	NODE_253
947235 947267 | 2 34 | 33 33 | 100.00 | gi|393210367|gb|AKGH01000002.1|	NODE_1324
947235 947275 | 1 41 | 41 41 | 100.00 | gi|393210367|gb|AKGH01000002.1|	NODE_1326
947235 947277 | 2 44 | 43 43 | 97.67 | gi|393210367|gb|AKGH01000002.1|	NODE_663
947243 947277 | 1 35 | 35 35 | 100.00 | gi|393210367|gb|AKGH01000002.1|	NODE_1312
947245 947288 | 339 296 | 44 44 | 95.45 | gi|393210367|gb|AKGH01000002.1|	NODE_1014
947245 947278 | 1 34 | 34 34 | 100.00 | gi|393210367|gb|AKGH01000002.1|	NODE_1313
947246 947286 | 1 41 | 41 41 | 97.56 | gi|393210367|gb|AKGH01000002.1|	NODE_1315
947246 948108 | 1 863 | 863 863 | 100.00 | gi|393210367|gb|AKGH01000002.1|	NODE_644
948076 948109 | 34 1 | 34 34 | 100.00 | gi|393210367|gb|AKGH01000002.1|	NODE_49
948076 948108 | 33 1 | 33 33 | 100.00 | gi|393210367|gb|AKGH01000002.1|	NODE_571
948077 948110 | 34 1 | 34 34 | 100.00 | gi|393210367|gb|AKGH01000002.1|	NODE_123
948077 948109 | 381 413 | 33 33 | 100.00 | gi|393210367|gb|AKGH01000002.1|	NODE_579
948078 948111 | 1 34 | 34 34 | 100.00 | gi|393210367|gb|AKGH01000002.1|	NODE_16
948078 948110 | 33 1 | 33 33 | 100.00 | gi|393210367|gb|AKGH01000002.1|	NODE_804
948079 948112 | 34 1 | 34 34 | 100.00 | gi|393210367|gb|AKGH01000002.1|	NODE_218
948079 948111 | 33 1 | 33 33 | 100.00 | gi|393210367|gb|AKGH01000002.1|	NODE_299
948079 948111 | 20 52 | 33 33 | 100.00 | gi|393210367|gb|AKGH01000002.1|	NODE_981
948080 948112 | 33 1 | 33 33 | 100.00 | gi|393210367|gb|AKGH01000002.1|	NODE_217
948080 948112 | 5 37 | 33 33 | 100.00 | gi|393210367|gb|AKGH01000002.1|	NODE_777
948080 948112 | 2 34 | 33 33 | 100.00 | gi|393210367|gb|AKGH01000002.1|	NODE_781
948080 948113 | 1 34 | 34 34 | 100.00 | gi|393210367|gb|AKGH01000002.1|	NODE_782
948081 948113 | 2 34 | 33 33 | 100.00 | gi|393210367|gb|AKGH01000002.1|	NODE_173
948081 948114 | 34 1 | 34 34 | 100.00 | gi|393210367|gb|AKGH01000002.1|	NODE_310
948081 948139 | 58 1 | 59 58 | 96.61 | gi|393210367|gb|AKGH01000002.1|	NODE_532
948081 948113 | 1 33 | 33 33 | 100.00 | gi|393210367|gb|AKGH01000002.1|	NODE_783
948081 948113 | 33 1 | 33 33 | 100.00 | gi|393210367|gb|AKGH01000002.1|	NODE_836
948082 948121 | 911 950 | 40 40 | 97.50 | gi|393210367|gb|AKGH01000002.1|	NODE_1024
948082 948114 | 2 34 | 33 33 | 100.00 | gi|393210367|gb|AKGH01000002.1|	NODE_305
948082 948114 | 33 1 | 33 33 | 100.00 | gi|393210367|gb|AKGH01000002.1|	NODE_309
948082 948121 | 40 1 | 40 40 | 100.00 | gi|393210367|gb|AKGH01000002.1|	NODE_365
948082 948131 | 2 51 | 50 50 | 98.00 | gi|393210367|gb|AKGH01000002.1|	NODE_512
948089 948130 | 1 42 | 42 42 | 100.00 | gi|393210367|gb|AKGH01000002.1|	NODE_750
948098 948135 | 1 38 | 38 38 | 97.37 | gi|393210367|gb|AKGH01000002.1|	NODE_1066
948098 948131 | 34 1 | 34 34 | 100.00 | gi|393210367|gb|AKGH01000002.1|	NODE_294
948099 948138 | 1 40 | 40 40 | 100.00 | gi|393210367|gb|AKGH01000002.1|	NODE_1169
948106 948139 | 1 34 | 34 34 | 100.00 | gi|393210367|gb|AKGH01000002.1|	NODE_62
948106 948146 | 1 41 | 41 41 | 95.12 | gi|393210367|gb|AKGH01000002.1|	NODE_811
948107 948146 | 1 40 | 40 40 | 97.50 | gi|393210367|gb|AKGH01000002.1|	NODE_1002
948107 948146 | 1 40 | 40 40 | 100.00 | gi|393210367|gb|AKGH01000002.1|	NODE_499
948114 948146 | 1 33 | 33 33 | 100.00 | gi|393210367|gb|AKGH01000002.1|	NODE_14
948114 948147 | 1 34 | 34 34 | 100.00 | gi|393210367|gb|AKGH01000002.1|	NODE_15
948114 948146 | 34 2 | 33 33 | 100.00 | gi|393210367|gb|AKGH01000002.1|	NODE_295
948115 948147 | 2 34 | 33 33 | 100.00 | gi|393210367|gb|AKGH01000002.1|	NODE_1186
948115 948148 | 1 34 | 34 34 | 100.00 | gi|393210367|gb|AKGH01000002.1|	NODE_1187
948115 948181 | 2 67 | 67 66 | 92.54 | gi|393210367|gb|AKGH01000002.1|	NODE_1224
948116 948167 | 1 52 | 52 52 | 96.15 | gi|393210367|gb|AKGH01000002.1|	NODE_1007
948116 948154 | 1 39 | 39 39 | 100.00 | gi|393210367|gb|AKGH01000002.1|	NODE_1188
948116 948148 | 3 35 | 33 33 | 100.00 | gi|393210367|gb|AKGH01000002.1|	NODE_156
948118 948195 | 1 78 | 78 78 | 93.59 | gi|393210367|gb|AKGH01000002.1|	NODE_755
948122 948156 | 1 35 | 35 35 | 100.00 | gi|393210367|gb|AKGH01000002.1|	NODE_1189
948122 948167 | 1 46 | 46 46 | 95.65 | gi|393210367|gb|AKGH01000002.1|	NODE_698
948124 948158 | 1 35 | 35 35 | 100.00 | gi|393210367|gb|AKGH01000002.1|	NODE_1190
948124 948190 | 1 67 | 67 67 | 91.18 | gi|393210367|gb|AKGH01000002.1|	NODE_717
948126 948162 | 1 37 | 37 37 | 100.00 | gi|393210367|gb|AKGH01000002.1|	NODE_1191
948126 948175 | 1 49 | 50 49 | 92.00 | gi|393210367|gb|AKGH01000002.1|	NODE_883
948130 948182 | 1 53 | 53 53 | 100.00 | gi|393210367|gb|AKGH01000002.1|	NODE_1343
948130 948167 | 41 4 | 38 38 | 97.37 | gi|393210367|gb|AKGH01000002.1|	NODE_1358
948132 948196 | 65 1 | 65 65 | 93.85 | gi|393210367|gb|AKGH01000002.1|	NODE_1015
948138 948196 | 1 59 | 59 59 | 93.22 | gi|393210367|gb|AKGH01000002.1|	NODE_989
948141 948201 | 1 61 | 61 61 | 93.44 | gi|393210367|gb|AKGH01000002.1|	NODE_610
948150 948201 | 1 52 | 52 52 | 98.08 | gi|393210367|gb|AKGH01000002.1|	NODE_1192
948150 948195 | 1 46 | 46 46 | 100.00 | gi|393210367|gb|AKGH01000002.1|	NODE_351
948160 948468 | 339 34 | 309 306 | 85.44 | gi|393210367|gb|AKGH01000002.1|	NODE_1014
948163 948201 | 1 39 | 39 39 | 100.00 | gi|393210367|gb|AKGH01000002.1|	NODE_557
948169 948203 | 1 35 | 35 35 | 100.00 | gi|393210367|gb|AKGH01000002.1|	NODE_167
948171 948203 | 2 34 | 33 33 | 100.00 | gi|393210367|gb|AKGH01000002.1|	NODE_1218
948171 948204 | 1 34 | 34 34 | 100.00 | gi|393210367|gb|AKGH01000002.1|	NODE_1219
948172 948205 | 1 34 | 34 34 | 100.00 | gi|393210367|gb|AKGH01000002.1|	NODE_203
948172 948204 | 34 2 | 33 33 | 100.00 | gi|393210367|gb|AKGH01000002.1|	NODE_795
948173 948205 | 1 33 | 33 33 | 100.00 | gi|393210367|gb|AKGH01000002.1|	NODE_59
948173 948205 | 1 33 | 33 33 | 100.00 | gi|393210367|gb|AKGH01000002.1|	NODE_60
948173 948206 | 1 34 | 34 34 | 100.00 | gi|393210367|gb|AKGH01000002.1|	NODE_61
948174 948206 | 2 34 | 33 33 | 100.00 | gi|393210367|gb|AKGH01000002.1|	NODE_106
948174 948207 | 1 34 | 34 34 | 100.00 | gi|393210367|gb|AKGH01000002.1|	NODE_236
948175 948207 | 34 2 | 33 33 | 100.00 | gi|393210367|gb|AKGH01000002.1|	NODE_102
948175 948208 | 1 34 | 34 34 | 100.00 | gi|393210367|gb|AKGH01000002.1|	NODE_93
948176 948208 | 1 33 | 33 33 | 100.00 | gi|393210367|gb|AKGH01000002.1|	NODE_1024
948176 948208 | 2 34 | 33 33 | 100.00 | gi|393210367|gb|AKGH01000002.1|	NODE_135
948176 948210 | 1 35 | 35 35 | 100.00 | gi|393210367|gb|AKGH01000002.1|	NODE_318
948176 948208 | 1023 991 | 33 33 | 100.00 | gi|393210367|gb|AKGH01000002.1|	NODE_583
948178 948210 | 36 4 | 33 33 | 100.00 | gi|393210367|gb|AKGH01000002.1|	NODE_100
948178 948214 | 37 1 | 37 37 | 100.00 | gi|393210367|gb|AKGH01000002.1|	NODE_327
948181 948457 | 276 1 | 277 276 | 83.09 | gi|393210367|gb|AKGH01000002.1|	NODE_828
948182 948457 | 276 1 | 276 276 | 100.00 | gi|393210367|gb|AKGH01000002.1|	NODE_1013
948182 948214 | 1 33 | 33 33 | 100.00 | gi|393210367|gb|AKGH01000002.1|	NODE_178
948184 948457 | 1 275 | 274 275 | 81.29 | gi|393210367|gb|AKGH01000002.1|	NODE_711
948198 948504 | 301 1 | 307 301 | 80.58 | gi|393210367|gb|AKGH01000002.1|	NODE_541
948407 948502 | 94 1 | 96 94 | 87.50 | gi|393210367|gb|AKGH01000002.1|	NODE_427
948425 948462 | 38 1 | 38 38 | 100.00 | gi|393210367|gb|AKGH01000002.1|	NODE_826
948430 948468 | 1 39 | 39 39 | 100.00 | gi|393210367|gb|AKGH01000002.1|	NODE_483
948430 948478 | 49 1 | 49 49 | 95.92 | gi|393210367|gb|AKGH01000002.1|	NODE_825
948436 948502 | 67 1 | 67 67 | 100.00 | gi|393210367|gb|AKGH01000002.1|	NODE_366
948436 948502 | 67 1 | 67 67 | 92.54 | gi|393210367|gb|AKGH01000002.1|	NODE_722
948470 948507 | 1 38 | 38 38 | 100.00 | gi|393210367|gb|AKGH01000002.1|	NODE_108
948472 948529 | 58 1 | 58 58 | 93.10 | gi|393210367|gb|AKGH01000002.1|	NODE_455
948475 948529 | 1 55 | 55 55 | 100.00 | gi|393210367|gb|AKGH01000002.1|	NODE_453
948475 948630 | 144 1 | 156 144 | 84.62 | gi|393210367|gb|AKGH01000002.1|	NODE_574
948494 948542 | 1 49 | 49 49 | 95.92 | gi|393210367|gb|AKGH01000002.1|	NODE_278
948494 948539 | 1 46 | 46 46 | 97.83 | gi|393210367|gb|AKGH01000002.1|	NODE_423
948497 948539 | 1 43 | 43 43 | 100.00 | gi|393210367|gb|AKGH01000002.1|	NODE_497
948507 948542 | 1 36 | 36 36 | 100.00 | gi|393210367|gb|AKGH01000002.1|	NODE_212
948507 948544 | 38 1 | 38 38 | 97.37 | gi|393210367|gb|AKGH01000002.1|	NODE_459
948510 948543 | 34 1 | 34 34 | 100.00 | gi|393210367|gb|AKGH01000002.1|	NODE_343
948511 948562 | 52 1 | 52 52 | 96.15 | gi|393210367|gb|AKGH01000002.1|	NODE_114
948511 948629 | 119 1 | 119 119 | 100.00 | gi|393210367|gb|AKGH01000002.1|	NODE_893
948512 948629 | 120 1 | 118 120 | 92.50 | gi|393210367|gb|AKGH01000002.1|	NODE_992
948519 948629 | 113 1 | 111 113 | 89.38 | gi|393210367|gb|AKGH01000002.1|	NODE_1225
948547 948629 | 84 1 | 83 84 | 89.29 | gi|393210367|gb|AKGH01000002.1|	NODE_530
948597 948638 | 42 1 | 42 42 | 97.62 | gi|393210367|gb|AKGH01000002.1|	NODE_1304
948597 948638 | 1 42 | 42 42 | 100.00 | gi|393210367|gb|AKGH01000002.1|	NODE_189
948606 948645 | 40 1 | 40 40 | 100.00 | gi|393210367|gb|AKGH01000002.1|	NODE_1303
948613 948656 | 907 950 | 44 44 | 97.73 | gi|393210367|gb|AKGH01000002.1|	NODE_1024
948613 948646 | 34 1 | 34 34 | 100.00 | gi|393210367|gb|AKGH01000002.1|	NODE_1302
948613 948645 | 712 744 | 33 33 | 100.00 | gi|393210367|gb|AKGH01000002.1|	NODE_604
948614 948648 | 35 1 | 35 35 | 100.00 | gi|393210367|gb|AKGH01000002.1|	NODE_1301
948614 948646 | 654 686 | 33 33 | 100.00 | gi|393210367|gb|AKGH01000002.1|	NODE_619
948616 948648 | 489 521 | 33 33 | 100.00 | gi|393210367|gb|AKGH01000002.1|	NODE_1079
948616 948648 | 34 2 | 33 33 | 100.00 | gi|393210367|gb|AKGH01000002.1|	NODE_1300
948616 948648 | 33 1 | 33 33 | 100.00 | gi|393210367|gb|AKGH01000002.1|	NODE_232
948616 948649 | 34 1 | 34 34 | 100.00 | gi|393210367|gb|AKGH01000002.1|	NODE_309
948616 948648 | 2 34 | 33 33 | 100.00 | gi|393210367|gb|AKGH01000002.1|	NODE_830
948617 948649 | 2 34 | 33 33 | 100.00 | gi|393210367|gb|AKGH01000002.1|	NODE_305
948617 948649 | 33 1 | 33 33 | 100.00 | gi|393210367|gb|AKGH01000002.1|	NODE_310
948617 948656 | 40 1 | 40 40 | 100.00 | gi|393210367|gb|AKGH01000002.1|	NODE_365
948624 948664 | 1 41 | 41 41 | 100.00 | gi|393210367|gb|AKGH01000002.1|	NODE_750
948676 948708 | 3 35 | 33 33 | 100.00 | gi|393210367|gb|AKGH01000002.1|	NODE_1246
948676 948739 | 1 64 | 64 64 | 95.31 | gi|393210367|gb|AKGH01000002.1|	NODE_547
948685 948739 | 1 55 | 55 55 | 96.36 | gi|393210367|gb|AKGH01000002.1|	NODE_1020
948687 948739 | 1 52 | 53 52 | 92.45 | gi|393210367|gb|AKGH01000002.1|	NODE_373
948710 948742 | 1 33 | 33 33 | 100.00 | gi|393210367|gb|AKGH01000002.1|	NODE_1069
948710 948742 | 34 2 | 33 33 | 100.00 | gi|393210367|gb|AKGH01000002.1|	NODE_272
948710 948742 | 2 34 | 33 33 | 100.00 | gi|393210367|gb|AKGH01000002.1|	NODE_323
948710 948751 | 42 1 | 42 42 | 100.00 | gi|393210367|gb|AKGH01000002.1|	NODE_56
948711 948751 | 1 41 | 41 41 | 97.56 | gi|393210367|gb|AKGH01000002.1|	NODE_301
948719 949169 | 1 451 | 451 451 | 100.00 | gi|393210367|gb|AKGH01000002.1|	NODE_975
949137 949170 | 34 1 | 34 34 | 100.00 | gi|393210367|gb|AKGH01000002.1|	NODE_299
949137 949169 | 33 1 | 33 33 | 100.00 | gi|393210367|gb|AKGH01000002.1|	NODE_543
949137 949169 | 33 1 | 33 33 | 100.00 | gi|393210367|gb|AKGH01000002.1|	NODE_596
949138 949170 | 2 34 | 33 33 | 100.00 | gi|393210367|gb|AKGH01000002.1|	NODE_16
949138 949171 | 34 1 | 34 34 | 100.00 | gi|393210367|gb|AKGH01000002.1|	NODE_218
949138 949170 | 20 52 | 33 33 | 100.00 | gi|393210367|gb|AKGH01000002.1|	NODE_981
949139 949171 | 33 1 | 33 33 | 100.00 | gi|393210367|gb|AKGH01000002.1|	NODE_217
949139 949171 | 5 37 | 33 33 | 100.00 | gi|393210367|gb|AKGH01000002.1|	NODE_777
949139 949171 | 2 34 | 33 33 | 100.00 | gi|393210367|gb|AKGH01000002.1|	NODE_781
949139 949172 | 1 34 | 34 34 | 100.00 | gi|393210367|gb|AKGH01000002.1|	NODE_782
949140 949172 | 2 34 | 33 33 | 100.00 | gi|393210367|gb|AKGH01000002.1|	NODE_173
949140 949172 | 34 2 | 33 33 | 100.00 | gi|393210367|gb|AKGH01000002.1|	NODE_310
949140 949173 | 1 34 | 34 34 | 100.00 | gi|393210367|gb|AKGH01000002.1|	NODE_783
949140 949172 | 33 1 | 33 33 | 100.00 | gi|393210367|gb|AKGH01000002.1|	NODE_836
949141 949184 | 1 44 | 44 44 | 100.00 | gi|393210367|gb|AKGH01000002.1|	NODE_1023
949141 949190 | 938 987 | 50 50 | 96.00 | gi|393210367|gb|AKGH01000002.1|	NODE_1244
949141 949173 | 34 2 | 33 33 | 100.00 | gi|393210367|gb|AKGH01000002.1|	NODE_1299
949141 949173 | 33 1 | 33 33 | 100.00 | gi|393210367|gb|AKGH01000002.1|	NODE_1300
949141 949173 | 2 34 | 33 33 | 100.00 | gi|393210367|gb|AKGH01000002.1|	NODE_306
949141 949184 | 355 398 | 44 44 | 97.73 | gi|393210367|gb|AKGH01000002.1|	NODE_652
949152 949189 | 38 1 | 38 38 | 100.00 | gi|393210367|gb|AKGH01000002.1|	NODE_431
949157 949198 | 1 42 | 42 42 | 97.62 | gi|393210367|gb|AKGH01000002.1|	NODE_1093
949157 949190 | 34 1 | 34 34 | 100.00 | gi|393210367|gb|AKGH01000002.1|	NODE_64
949158 949197 | 40 1 | 40 40 | 100.00 | gi|393210367|gb|AKGH01000002.1|	NODE_805
949163 949226 | 1 64 | 64 64 | 95.31 | gi|393210367|gb|AKGH01000002.1|	NODE_1263
949165 949198 | 1 34 | 34 34 | 100.00 | gi|393210367|gb|AKGH01000002.1|	NODE_286
949165 949207 | 1 43 | 43 43 | 97.67 | gi|393210367|gb|AKGH01000002.1|	NODE_287
949165 949205 | 43 3 | 41 41 | 95.12 | gi|393210367|gb|AKGH01000002.1|	NODE_803
949166 949205 | 42 3 | 40 40 | 97.50 | gi|393210367|gb|AKGH01000002.1|	NODE_297
949166 949205 | 40 1 | 40 40 | 100.00 | gi|393210367|gb|AKGH01000002.1|	NODE_493
949173 949205 | 1 33 | 33 33 | 100.00 | gi|393210367|gb|AKGH01000002.1|	NODE_154
949173 949205 | 1 33 | 33 33 | 100.00 | gi|393210367|gb|AKGH01000002.1|	NODE_155
949173 949207 | 1 35 | 35 35 | 100.00 | gi|393210367|gb|AKGH01000002.1|	NODE_156
949175 949230 | 1 56 | 56 56 | 98.21 | gi|393210367|gb|AKGH01000002.1|	NODE_1007
949175 949207 | 2 34 | 33 33 | 100.00 | gi|393210367|gb|AKGH01000002.1|	NODE_1187
949175 949213 | 1 39 | 39 39 | 100.00 | gi|393210367|gb|AKGH01000002.1|	NODE_1188
949175 949240 | 3 67 | 66 65 | 95.45 | gi|393210367|gb|AKGH01000002.1|	NODE_1224
949181 949215 | 1 35 | 35 35 | 100.00 | gi|393210367|gb|AKGH01000002.1|	NODE_1189
949181 949232 | 1 52 | 52 52 | 98.08 | gi|393210367|gb|AKGH01000002.1|	NODE_698
949183 949217 | 1 35 | 35 35 | 100.00 | gi|393210367|gb|AKGH01000002.1|	NODE_1190
949183 949249 | 1 67 | 67 67 | 95.52 | gi|393210367|gb|AKGH01000002.1|	NODE_717
949185 949221 | 1 37 | 37 37 | 100.00 | gi|393210367|gb|AKGH01000002.1|	NODE_1191
949185 949230 | 1 46 | 46 46 | 97.83 | gi|393210367|gb|AKGH01000002.1|	NODE_883
949189 949241 | 1 53 | 53 53 | 92.45 | gi|393210367|gb|AKGH01000002.1|	NODE_1343
949189 949229 | 41 1 | 41 41 | 100.00 | gi|393210367|gb|AKGH01000002.1|	NODE_1358
949197 949231 | 1 35 | 35 35 | 100.00 | gi|393210367|gb|AKGH01000002.1|	NODE_1255
949197 949255 | 1 59 | 59 59 | 98.31 | gi|393210367|gb|AKGH01000002.1|	NODE_989
949198 949239 | 42 1 | 42 42 | 97.62 | gi|393210367|gb|AKGH01000002.1|	NODE_1362
949199 949231 | 2 34 | 33 33 | 100.00 | gi|393210367|gb|AKGH01000002.1|	NODE_265
949199 949233 | 1 35 | 35 35 | 100.00 | gi|393210367|gb|AKGH01000002.1|	NODE_951
949200 949263 | 1 64 | 64 64 | 95.31 | gi|393210367|gb|AKGH01000002.1|	NODE_547
949200 949260 | 1 61 | 61 61 | 93.44 | gi|393210367|gb|AKGH01000002.1|	NODE_610
949201 949251 | 1 51 | 51 51 | 94.12 | gi|393210367|gb|AKGH01000002.1|	NODE_1354
949201 949251 | 1 51 | 51 51 | 96.08 | gi|393210367|gb|AKGH01000002.1|	NODE_1356
949201 949260 | 1 60 | 60 60 | 95.00 | gi|393210367|gb|AKGH01000002.1|	NODE_194
949201 949260 | 60 1 | 60 60 | 96.67 | gi|393210367|gb|AKGH01000002.1|	NODE_495
949201 949241 | 1 40 | 41 40 | 97.56 | gi|393210367|gb|AKGH01000002.1|	NODE_562
949201 949240 | 1 40 | 40 40 | 95.00 | gi|393210367|gb|AKGH01000002.1|	NODE_712
949201 949251 | 1 51 | 51 51 | 96.08 | gi|393210367|gb|AKGH01000002.1|	NODE_748
949201 949239 | 1 39 | 39 39 | 100.00 | gi|393210367|gb|AKGH01000002.1|	NODE_952
949207 949263 | 1 56 | 57 56 | 94.74 | gi|393210367|gb|AKGH01000002.1|	NODE_361
949207 949240 | 1 34 | 34 34 | 100.00 | gi|393210367|gb|AKGH01000002.1|	NODE_953
949208 949241 | 1 34 | 34 34 | 100.00 | gi|393210367|gb|AKGH01000002.1|	NODE_954
949209 949264 | 1 56 | 56 56 | 96.43 | gi|393210367|gb|AKGH01000002.1|	NODE_1020
949209 949251 | 1 43 | 43 43 | 100.00 | gi|393210367|gb|AKGH01000002.1|	NODE_1194
949209 949241 | 3 35 | 33 33 | 100.00 | gi|393210367|gb|AKGH01000002.1|	NODE_1250
949209 949250 | 1 42 | 42 42 | 97.62 | gi|393210367|gb|AKGH01000002.1|	NODE_1251
949211 949263 | 1 52 | 53 52 | 96.23 | gi|393210367|gb|AKGH01000002.1|	NODE_373
949219 949260 | 1 42 | 42 42 | 100.00 | gi|393210367|gb|AKGH01000002.1|	NODE_1342
949223 949263 | 1 41 | 41 41 | 97.56 | gi|393210367|gb|AKGH01000002.1|	NODE_677
949228 949263 | 1 36 | 36 36 | 100.00 | gi|393210367|gb|AKGH01000002.1|	NODE_860
949231 949264 | 1 34 | 34 34 | 100.00 | gi|393210367|gb|AKGH01000002.1|	NODE_843
949231 949263 | 1 33 | 33 33 | 100.00 | gi|393210367|gb|AKGH01000002.1|	NODE_861
949232 949264 | 2 34 | 33 33 | 100.00 | gi|393210367|gb|AKGH01000002.1|	NODE_242
949232 949265 | 1 34 | 34 34 | 100.00 | gi|393210367|gb|AKGH01000002.1|	NODE_76
949232 949264 | 1 33 | 33 33 | 100.00 | gi|393210367|gb|AKGH01000002.1|	NODE_844
949233 949266 | 34 1 | 34 34 | 100.00 | gi|393210367|gb|AKGH01000002.1|	NODE_246
949233 949265 | 34 2 | 33 33 | 100.00 | gi|393210367|gb|AKGH01000002.1|	NODE_332
949234 949270 | 1 37 | 37 37 | 100.00 | gi|393210367|gb|AKGH01000002.1|	NODE_1011
949234 949266 | 2 34 | 33 33 | 100.00 | gi|393210367|gb|AKGH01000002.1|	NODE_148
949234 949270 | 55 18 | 37 38 | 97.37 | gi|393210367|gb|AKGH01000002.1|	NODE_337
949234 949266 | 751 719 | 33 33 | 100.00 | gi|393210367|gb|AKGH01000002.1|	NODE_616
949235 949275 | 41 1 | 41 41 | 97.56 | gi|393210367|gb|AKGH01000002.1|	NODE_481
949238 949274 | 40 4 | 37 37 | 97.30 | gi|393210367|gb|AKGH01000002.1|	NODE_207
949238 949274 | 1 37 | 37 37 | 100.00 | gi|393210367|gb|AKGH01000002.1|	NODE_77
949240 949517 | 276 1 | 278 276 | 80.14 | gi|393210367|gb|AKGH01000002.1|	NODE_828
949242 949275 | 34 1 | 34 34 | 100.00 | gi|393210367|gb|AKGH01000002.1|	NODE_184
949242 949387 | 1 145 | 146 145 | 84.93 | gi|393210367|gb|AKGH01000002.1|	NODE_509
949243 949278 | 36 1 | 36 36 | 100.00 | gi|393210367|gb|AKGH01000002.1|	NODE_163
949243 949517 | 1 275 | 275 275 | 80.80 | gi|393210367|gb|AKGH01000002.1|	NODE_711
949246 949283 | 38 1 | 38 38 | 100.00 | gi|393210367|gb|AKGH01000002.1|	NODE_581
949246 949416 | 1 170 | 171 170 | 84.80 | gi|393210367|gb|AKGH01000002.1|	NODE_835
949247 949449 | 1 202 | 203 202 | 82.27 | gi|393210367|gb|AKGH01000002.1|	NODE_623
949251 949393 | 1 142 | 143 142 | 86.71 | gi|393210367|gb|AKGH01000002.1|	NODE_1160
949251 949292 | 1 42 | 42 42 | 100.00 | gi|393210367|gb|AKGH01000002.1|	NODE_40
949260 949492 | 1 232 | 233 232 | 83.33 | gi|393210367|gb|AKGH01000002.1|	NODE_602
949260 949532 | 1 273 | 273 273 | 100.00 | gi|393210367|gb|AKGH01000002.1|	NODE_633
949410 949622 | 1 212 | 213 212 | 79.44 | gi|393210367|gb|AKGH01000002.1|	NODE_1173
949428 949532 | 4 108 | 105 105 | 82.86 | gi|393210367|gb|AKGH01000002.1|	NODE_498
949500 949583 | 1 84 | 84 84 | 100.00 | gi|393210367|gb|AKGH01000002.1|	NODE_792
949511 949583 | 1 73 | 73 73 | 97.26 | gi|393210367|gb|AKGH01000002.1|	NODE_876
949551 949586 | 1 36 | 36 36 | 100.00 | gi|393210367|gb|AKGH01000002.1|	NODE_850
949554 949590 | 1 37 | 37 37 | 97.30 | gi|393210367|gb|AKGH01000002.1|	NODE_1174
949554 949602 | 1 49 | 49 49 | 97.96 | gi|393210367|gb|AKGH01000002.1|	NODE_278
949554 949599 | 1 46 | 46 46 | 100.00 | gi|393210367|gb|AKGH01000002.1|	NODE_423
949557 949599 | 1 43 | 43 43 | 97.67 | gi|393210367|gb|AKGH01000002.1|	NODE_497
949560 949691 | 133 1 | 132 133 | 87.97 | gi|393210367|gb|AKGH01000002.1|	NODE_533
949567 949602 | 1 36 | 36 36 | 100.00 | gi|393210367|gb|AKGH01000002.1|	NODE_212
949567 949603 | 38 2 | 37 37 | 97.30 | gi|393210367|gb|AKGH01000002.1|	NODE_459
949570 949603 | 34 1 | 34 34 | 100.00 | gi|393210367|gb|AKGH01000002.1|	NODE_343
949571 949622 | 52 1 | 52 52 | 100.00 | gi|393210367|gb|AKGH01000002.1|	NODE_114
949571 949690 | 119 1 | 120 119 | 88.33 | gi|393210367|gb|AKGH01000002.1|	NODE_893
949579 949690 | 112 1 | 112 112 | 92.86 | gi|393210367|gb|AKGH01000002.1|	NODE_658
949590 949624 | 1 35 | 35 35 | 100.00 | gi|393210367|gb|AKGH01000002.1|	NODE_208
949592 949690 | 100 1 | 99 100 | 92.00 | gi|393210367|gb|AKGH01000002.1|	NODE_1226
949592 949690 | 1 99 | 99 99 | 100.00 | gi|393210367|gb|AKGH01000002.1|	NODE_395
949658 949691 | 34 1 | 34 34 | 100.00 | gi|393210367|gb|AKGH01000002.1|	NODE_197
949659 949691 | 2 34 | 33 33 | 100.00 | gi|393210367|gb|AKGH01000002.1|	NODE_1115
949659 949699 | 1 41 | 41 41 | 100.00 | gi|393210367|gb|AKGH01000002.1|	NODE_1116
949661 949699 | 39 1 | 39 39 | 97.44 | gi|393210367|gb|AKGH01000002.1|	NODE_125
949667 949707 | 1 41 | 41 41 | 100.00 | gi|393210367|gb|AKGH01000002.1|	NODE_1118
949671 949707 | 37 1 | 37 37 | 97.30 | gi|393210367|gb|AKGH01000002.1|	NODE_756
949675 949707 | 33 1 | 33 33 | 100.00 | gi|393210367|gb|AKGH01000002.1|	NODE_616
949675 949707 | 351 383 | 33 33 | 100.00 | gi|393210367|gb|AKGH01000002.1|	NODE_673
949675 949708 | 1 34 | 34 34 | 100.00 | gi|393210367|gb|AKGH01000002.1|	NODE_829
949676 949708 | 2 34 | 33 33 | 100.00 | gi|393210367|gb|AKGH01000002.1|	NODE_262
949676 949709 | 1 34 | 34 34 | 100.00 | gi|393210367|gb|AKGH01000002.1|	NODE_830
949677 949717 | 910 950 | 41 41 | 97.56 | gi|393210367|gb|AKGH01000002.1|	NODE_1024
949677 949709 | 489 521 | 33 33 | 100.00 | gi|393210367|gb|AKGH01000002.1|	NODE_1079
949677 949709 | 34 2 | 33 33 | 100.00 | gi|393210367|gb|AKGH01000002.1|	NODE_1300
949677 949709 | 33 1 | 33 33 | 100.00 | gi|393210367|gb|AKGH01000002.1|	NODE_1301
949677 949709 | 33 1 | 33 33 | 100.00 | gi|393210367|gb|AKGH01000002.1|	NODE_232
949677 949710 | 34 1 | 34 34 | 100.00 | gi|393210367|gb|AKGH01000002.1|	NODE_309
949678 949710 | 2 34 | 33 33 | 100.00 | gi|393210367|gb|AKGH01000002.1|	NODE_305
949678 949710 | 33 1 | 33 33 | 100.00 | gi|393210367|gb|AKGH01000002.1|	NODE_310
949678 949717 | 40 1 | 40 40 | 100.00 | gi|393210367|gb|AKGH01000002.1|	NODE_365
949685 949726 | 1 42 | 42 42 | 100.00 | gi|393210367|gb|AKGH01000002.1|	NODE_750
949694 949731 | 1 38 | 38 38 | 100.00 | gi|393210367|gb|AKGH01000002.1|	NODE_1066
949694 949726 | 34 2 | 33 33 | 100.00 | gi|393210367|gb|AKGH01000002.1|	NODE_294
949699 949735 | 37 1 | 37 37 | 100.00 | gi|393210367|gb|AKGH01000002.1|	NODE_398
949699 949742 | 45 2 | 44 44 | 97.73 | gi|393210367|gb|AKGH01000002.1|	NODE_540
949702 949797 | 1 96 | 96 96 | 92.71 | gi|393210367|gb|AKGH01000002.1|	NODE_1353
949703 949742 | 40 1 | 40 40 | 100.00 | gi|393210367|gb|AKGH01000002.1|	NODE_396
949703 949742 | 1 40 | 40 40 | 97.50 | gi|393210367|gb|AKGH01000002.1|	NODE_731
949710 949765 | 56 1 | 56 56 | 94.64 | gi|393210367|gb|AKGH01000002.1|	NODE_1346
949710 949742 | 34 2 | 33 33 | 100.00 | gi|393210367|gb|AKGH01000002.1|	NODE_153
949710 949743 | 1 34 | 34 34 | 100.00 | gi|393210367|gb|AKGH01000002.1|	NODE_83
949711 949743 | 33 1 | 33 33 | 100.00 | gi|393210367|gb|AKGH01000002.1|	NODE_824
949711 949746 | 1 36 | 36 36 | 100.00 | gi|393210367|gb|AKGH01000002.1|	NODE_986
949712 949760 | 1 49 | 49 49 | 97.96 | gi|393210367|gb|AKGH01000002.1|	NODE_1365
949714 949791 | 1 78 | 78 78 | 91.03 | gi|393210367|gb|AKGH01000002.1|	NODE_755
949714 949748 | 35 1 | 35 35 | 100.00 | gi|393210367|gb|AKGH01000002.1|	NODE_823
949716 949763 | 1 48 | 48 48 | 97.92 | gi|393210367|gb|AKGH01000002.1|	NODE_355
949716 949753 | 38 1 | 38 38 | 100.00 | gi|393210367|gb|AKGH01000002.1|	NODE_822
949721 949770 | 1 50 | 50 50 | 98.00 | gi|393210367|gb|AKGH01000002.1|	NODE_1364
949721 949754 | 1 34 | 34 34 | 100.00 | gi|393210367|gb|AKGH01000002.1|	NODE_809
949722 949760 | 1 39 | 39 39 | 100.00 | gi|393210367|gb|AKGH01000002.1|	NODE_1314
949722 949786 | 1 65 | 65 65 | 95.38 | gi|393210367|gb|AKGH01000002.1|	NODE_666
949728 949763 | 1 36 | 36 36 | 100.00 | gi|393210367|gb|AKGH01000002.1|	NODE_1305
949731 949766 | 1 36 | 36 36 | 100.00 | gi|393210367|gb|AKGH01000002.1|	NODE_1306
949731 949767 | 1 37 | 37 37 | 97.30 | gi|393210367|gb|AKGH01000002.1|	NODE_36
949731 949797 | 1 67 | 67 67 | 97.01 | gi|393210367|gb|AKGH01000002.1|	NODE_371
949734 949767 | 1 34 | 34 34 | 100.00 | gi|393210367|gb|AKGH01000002.1|	NODE_1307
949734 949766 | 1 33 | 33 33 | 100.00 | gi|393210367|gb|AKGH01000002.1|	NODE_383
949735 949770 | 1 36 | 36 36 | 100.00 | gi|393210367|gb|AKGH01000002.1|	NODE_1246
949735 949776 | 1 42 | 42 42 | 97.62 | gi|393210367|gb|AKGH01000002.1|	NODE_1253
949735 949767 | 1 33 | 33 33 | 100.00 | gi|393210367|gb|AKGH01000002.1|	NODE_1308
949737 949797 | 3 63 | 61 61 | 95.08 | gi|393210367|gb|AKGH01000002.1|	NODE_1286
949737 949800 | 1 64 | 64 64 | 96.88 | gi|393210367|gb|AKGH01000002.1|	NODE_547
949738 949776 | 1 39 | 39 39 | 100.00 | gi|393210367|gb|AKGH01000002.1|	NODE_1193
949738 949787 | 50 1 | 50 50 | 98.00 | gi|393210367|gb|AKGH01000002.1|	NODE_367
949738 949778 | 1 41 | 41 41 | 97.56 | gi|393210367|gb|AKGH01000002.1|	NODE_414
949738 949778 | 1 40 | 41 40 | 97.56 | gi|393210367|gb|AKGH01000002.1|	NODE_816
949744 949778 | 1 35 | 35 35 | 100.00 | gi|393210367|gb|AKGH01000002.1|	NODE_1250
949746 949801 | 1 56 | 56 56 | 98.21 | gi|393210367|gb|AKGH01000002.1|	NODE_1020
949746 949788 | 1 43 | 43 43 | 97.67 | gi|393210367|gb|AKGH01000002.1|	NODE_1194
949746 949787 | 1 42 | 42 42 | 100.00 | gi|393210367|gb|AKGH01000002.1|	NODE_1251
949746 949800 | 3 56 | 55 54 | 96.36 | gi|393210367|gb|AKGH01000002.1|	NODE_361
949746 949778 | 2 34 | 33 33 | 100.00 | gi|393210367|gb|AKGH01000002.1|	NODE_954
949748 949800 | 1 52 | 53 52 | 94.34 | gi|393210367|gb|AKGH01000002.1|	NODE_373
949755 949790 | 1 36 | 36 36 | 100.00 | gi|393210367|gb|AKGH01000002.1|	NODE_1252
949758 949800 | 1 43 | 43 43 | 97.67 | gi|393210367|gb|AKGH01000002.1|	NODE_1254
949758 949797 | 1 40 | 40 40 | 100.00 | gi|393210367|gb|AKGH01000002.1|	NODE_642
949765 949800 | 1 36 | 36 36 | 100.00 | gi|393210367|gb|AKGH01000002.1|	NODE_456
949768 949801 | 1 34 | 34 34 | 100.00 | gi|393210367|gb|AKGH01000002.1|	NODE_174
949768 949800 | 1 33 | 33 33 | 100.00 | gi|393210367|gb|AKGH01000002.1|	NODE_175
949768 949800 | 34 2 | 33 33 | 100.00 | gi|393210367|gb|AKGH01000002.1|	NODE_48
949769 949803 | 1 35 | 35 35 | 100.00 | gi|393210367|gb|AKGH01000002.1|	NODE_164
949769 949801 | 1 33 | 33 33 | 100.00 | gi|393210367|gb|AKGH01000002.1|	NODE_165
949769 949801 | 1 33 | 33 33 | 100.00 | gi|393210367|gb|AKGH01000002.1|	NODE_166
949771 949804 | 1 34 | 34 34 | 100.00 | gi|393210367|gb|AKGH01000002.1|	NODE_300
949771 949803 | 33 1 | 33 33 | 100.00 | gi|393210367|gb|AKGH01000002.1|	NODE_415
949772 949812 | 41 1 | 41 41 | 100.00 | gi|393210367|gb|AKGH01000002.1|	NODE_481
949772 949804 | 4 36 | 33 33 | 100.00 | gi|393210367|gb|AKGH01000002.1|	NODE_980
949780 949815 | 36 1 | 36 36 | 100.00 | gi|393210367|gb|AKGH01000002.1|	NODE_163
949780 949812 | 33 1 | 33 33 | 100.00 | gi|393210367|gb|AKGH01000002.1|	NODE_184
949780 949923 | 2 145 | 144 144 | 90.34 | gi|393210367|gb|AKGH01000002.1|	NODE_509
949783 949820 | 38 1 | 38 38 | 100.00 | gi|393210367|gb|AKGH01000002.1|	NODE_581
949783 949960 | 1 178 | 178 178 | 84.36 | gi|393210367|gb|AKGH01000002.1|	NODE_835
949784 950036 | 1 251 | 253 251 | 88.93 | gi|393210367|gb|AKGH01000002.1|	NODE_1161
949784 950036 | 1 252 | 253 252 | 85.83 | gi|393210367|gb|AKGH01000002.1|	NODE_623
949788 949929 | 1 142 | 142 142 | 100.00 | gi|393210367|gb|AKGH01000002.1|	NODE_1160
949788 949829 | 1 42 | 42 42 | 97.62 | gi|393210367|gb|AKGH01000002.1|	NODE_40
949797 950031 | 1 235 | 235 235 | 86.86 | gi|393210367|gb|AKGH01000002.1|	NODE_602
949797 950068 | 1 273 | 272 273 | 81.75 | gi|393210367|gb|AKGH01000002.1|	NODE_633
949892 949929 | 2 39 | 38 38 | 97.37 | gi|393210367|gb|AKGH01000002.1|	NODE_46
949897 949935 | 1 39 | 39 39 | 100.00 | gi|393210367|gb|AKGH01000002.1|	NODE_485
949903 949935 | 1 33 | 33 33 | 100.00 | gi|393210367|gb|AKGH01000002.1|	NODE_168
949903 950031 | 1 129 | 129 129 | 100.00 | gi|393210367|gb|AKGH01000002.1|	NODE_463
949999 950032 | 1 34 | 34 34 | 100.00 | gi|393210367|gb|AKGH01000002.1|	NODE_875
950042 950119 | 7 84 | 78 78 | 96.15 | gi|393210367|gb|AKGH01000002.1|	NODE_792
950047 950122 | 76 1 | 76 76 | 96.05 | gi|393210367|gb|AKGH01000002.1|	NODE_827
950047 950119 | 1 73 | 73 73 | 98.63 | gi|393210367|gb|AKGH01000002.1|	NODE_876
950072 950215 | 1 143 | 144 143 | 89.58 | gi|393210367|gb|AKGH01000002.1|	NODE_662
950087 950122 | 1 36 | 36 36 | 100.00 | gi|393210367|gb|AKGH01000002.1|	NODE_850
950090 950126 | 1 37 | 37 37 | 100.00 | gi|393210367|gb|AKGH01000002.1|	NODE_1174
950090 950135 | 1 46 | 46 46 | 97.83 | gi|393210367|gb|AKGH01000002.1|	NODE_423
950090 950138 | 1 49 | 49 49 | 97.96 | gi|393210367|gb|AKGH01000002.1|	NODE_435
950093 950139 | 1 47 | 47 47 | 95.74 | gi|393210367|gb|AKGH01000002.1|	NODE_1095
950094 950126 | 33 1 | 33 33 | 100.00 | gi|393210367|gb|AKGH01000002.1|	NODE_1014
950094 950128 | 1 35 | 35 35 | 100.00 | gi|393210367|gb|AKGH01000002.1|	NODE_857
950096 950227 | 133 1 | 132 133 | 87.97 | gi|393210367|gb|AKGH01000002.1|	NODE_533
950096 950138 | 1 43 | 43 43 | 100.00 | gi|393210367|gb|AKGH01000002.1|	NODE_858
950106 950139 | 1 34 | 34 34 | 100.00 | gi|393210367|gb|AKGH01000002.1|	NODE_859
950107 950141 | 1 35 | 35 35 | 100.00 | gi|393210367|gb|AKGH01000002.1|	NODE_1094
950107 950147 | 1 41 | 41 41 | 95.12 | gi|393210367|gb|AKGH01000002.1|	NODE_727
950109 950220 | 1 112 | 112 112 | 89.29 | gi|393210367|gb|AKGH01000002.1|	NODE_1117
950109 950215 | 107 1 | 107 107 | 100.00 | gi|393210367|gb|AKGH01000002.1|	NODE_650
950115 950226 | 113 1 | 112 113 | 89.47 | gi|393210367|gb|AKGH01000002.1|	NODE_1225
950115 950226 | 112 1 | 112 112 | 87.72 | gi|393210367|gb|AKGH01000002.1|	NODE_658
950128 950226 | 100 1 | 99 100 | 88.00 | gi|393210367|gb|AKGH01000002.1|	NODE_1226
950183 950220 | 38 1 | 38 38 | 100.00 | gi|393210367|gb|AKGH01000002.1|	NODE_130
950188 950226 | 1 39 | 39 39 | 100.00 | gi|393210367|gb|AKGH01000002.1|	NODE_1114
950194 950227 | 1 34 | 34 34 | 100.00 | gi|393210367|gb|AKGH01000002.1|	NODE_1115
950195 950235 | 1 41 | 41 41 | 100.00 | gi|393210367|gb|AKGH01000002.1|	NODE_1116
950195 950227 | 33 1 | 33 33 | 100.00 | gi|393210367|gb|AKGH01000002.1|	NODE_197
950197 950235 | 39 1 | 39 39 | 97.44 | gi|393210367|gb|AKGH01000002.1|	NODE_125
950203 950243 | 1 41 | 41 41 | 100.00 | gi|393210367|gb|AKGH01000002.1|	NODE_1118
950207 950243 | 37 1 | 37 37 | 97.30 | gi|393210367|gb|AKGH01000002.1|	NODE_756
950211 950243 | 33 1 | 33 33 | 100.00 | gi|393210367|gb|AKGH01000002.1|	NODE_616
950211 950243 | 351 383 | 33 33 | 100.00 | gi|393210367|gb|AKGH01000002.1|	NODE_673
950211 950244 | 1 34 | 34 34 | 100.00 | gi|393210367|gb|AKGH01000002.1|	NODE_829
950212 950244 | 2 34 | 33 33 | 100.00 | gi|393210367|gb|AKGH01000002.1|	NODE_262
950212 950245 | 1 34 | 34 34 | 100.00 | gi|393210367|gb|AKGH01000002.1|	NODE_830
950213 950245 | 489 521 | 33 33 | 100.00 | gi|393210367|gb|AKGH01000002.1|	NODE_1079
950213 950246 | 34 1 | 34 34 | 100.00 | gi|393210367|gb|AKGH01000002.1|	NODE_1300
950213 950245 | 33 1 | 33 33 | 100.00 | gi|393210367|gb|AKGH01000002.1|	NODE_1301
950213 950245 | 33 1 | 33 33 | 100.00 | gi|393210367|gb|AKGH01000002.1|	NODE_232
950213 950245 | 34 2 | 33 33 | 100.00 | gi|393210367|gb|AKGH01000002.1|	NODE_309
950214 950257 | 1 44 | 44 44 | 97.73 | gi|393210367|gb|AKGH01000002.1|	NODE_1023
950214 950263 | 50 1 | 50 50 | 98.00 | gi|393210367|gb|AKGH01000002.1|	NODE_1164
950214 950247 | 34 1 | 34 34 | 100.00 | gi|393210367|gb|AKGH01000002.1|	NODE_1299
950214 950246 | 2 34 | 33 33 | 100.00 | gi|393210367|gb|AKGH01000002.1|	NODE_306
950214 950256 | 43 1 | 43 43 | 97.67 | gi|393210367|gb|AKGH01000002.1|	NODE_631
950214 950246 | 2 34 | 33 33 | 100.00 | gi|393210367|gb|AKGH01000002.1|	NODE_783
950215 950256 | 42 1 | 42 42 | 100.00 | gi|393210367|gb|AKGH01000002.1|	NODE_1298
950215 950247 | 33 1 | 33 33 | 100.00 | gi|393210367|gb|AKGH01000002.1|	NODE_993
950224 950262 | 39 1 | 39 39 | 100.00 | gi|393210367|gb|AKGH01000002.1|	NODE_1297
950230 950266 | 38 2 | 37 37 | 97.30 | gi|393210367|gb|AKGH01000002.1|	NODE_1165
950230 950263 | 34 1 | 34 34 | 100.00 | gi|393210367|gb|AKGH01000002.1|	NODE_1296
950231 950266 | 36 1 | 36 36 | 100.00 | gi|393210367|gb|AKGH01000002.1|	NODE_1295
950234 950266 | 35 3 | 33 33 | 100.00 | gi|393210367|gb|AKGH01000002.1|	NODE_1294
950234 950290 | 1 57 | 57 57 | 100.00 | gi|393210367|gb|AKGH01000002.1|	NODE_369
950236 950299 | 1 64 | 64 64 | 95.31 | gi|393210367|gb|AKGH01000002.1|	NODE_1263
950258 950312 | 55 1 | 55 55 | 92.73 | gi|393210367|gb|AKGH01000002.1|	NODE_1016
950258 950305 | 1 48 | 48 48 | 95.83 | gi|393210367|gb|AKGH01000002.1|	NODE_353
950258 950300 | 43 1 | 43 43 | 100.00 | gi|393210367|gb|AKGH01000002.1|	NODE_364
950258 950301 | 44 1 | 44 44 | 93.18 | gi|393210367|gb|AKGH01000002.1|	NODE_399
950258 950314 | 1 57 | 57 57 | 96.49 | gi|393210367|gb|AKGH01000002.1|	NODE_733
950264 950327 | 65 1 | 64 65 | 92.31 | gi|393210367|gb|AKGH01000002.1|	NODE_1015
950268 950324 | 2 58 | 57 57 | 96.49 | gi|393210367|gb|AKGH01000002.1|	NODE_468
950268 950301 | 34 1 | 34 34 | 100.00 | gi|393210367|gb|AKGH01000002.1|	NODE_87
950268 950300 | 33 1 | 33 33 | 100.00 | gi|393210367|gb|AKGH01000002.1|	NODE_88
950269 950303 | 1 35 | 35 35 | 100.00 | gi|393210367|gb|AKGH01000002.1|	NODE_465
950271 950312 | 1 42 | 42 42 | 97.62 | gi|393210367|gb|AKGH01000002.1|	NODE_1064
950271 950333 | 1 63 | 63 63 | 93.65 | gi|393210367|gb|AKGH01000002.1|	NODE_1287
950271 950305 | 1 35 | 35 35 | 100.00 | gi|393210367|gb|AKGH01000002.1|	NODE_230
950273 950306 | 34 1 | 34 34 | 100.00 | gi|393210367|gb|AKGH01000002.1|	NODE_267
950274 950323 | 1 51 | 50 51 | 98.04 | gi|393210367|gb|AKGH01000002.1|	NODE_748
950274 950313 | 1 40 | 40 40 | 100.00 | gi|393210367|gb|AKGH01000002.1|	NODE_90
950281 950324 | 44 1 | 44 44 | 97.73 | gi|393210367|gb|AKGH01000002.1|	NODE_292
950281 950314 | 1 34 | 34 34 | 100.00 | gi|393210367|gb|AKGH01000002.1|	NODE_342
950281 950324 | 1 44 | 44 44 | 97.73 | gi|393210367|gb|AKGH01000002.1|	NODE_663
950282 950324 | 1 43 | 43 43 | 100.00 | gi|393210367|gb|AKGH01000002.1|	NODE_400
950288 950324 | 1 37 | 37 37 | 97.30 | gi|393210367|gb|AKGH01000002.1|	NODE_820
950292 950333 | 1 42 | 42 42 | 100.00 | gi|393210367|gb|AKGH01000002.1|	NODE_1132
950292 950335 | 1 44 | 44 44 | 97.73 | gi|393210367|gb|AKGH01000002.1|	NODE_739
950301 950334 | 1 34 | 34 34 | 100.00 | gi|393210367|gb|AKGH01000002.1|	NODE_1195
950302 950335 | 1 34 | 34 34 | 100.00 | gi|393210367|gb|AKGH01000002.1|	NODE_1196
950302 950334 | 686 654 | 33 33 | 100.00 | gi|393210367|gb|AKGH01000002.1|	NODE_993
950303 950335 | 1 33 | 33 33 | 100.00 | gi|393210367|gb|AKGH01000002.1|	NODE_1163
950303 950335 | 1 33 | 33 33 | 100.00 | gi|393210367|gb|AKGH01000002.1|	NODE_1197
950303 950336 | 1 34 | 34 34 | 100.00 | gi|393210367|gb|AKGH01000002.1|	NODE_66
950304 950337 | 1 34 | 34 34 | 100.00 | gi|393210367|gb|AKGH01000002.1|	NODE_104
950304 950336 | 1 33 | 33 33 | 100.00 | gi|393210367|gb|AKGH01000002.1|	NODE_105
950304 950336 | 1 33 | 33 33 | 100.00 | gi|393210367|gb|AKGH01000002.1|	NODE_106
950305 950338 | 1 34 | 34 34 | 100.00 | gi|393210367|gb|AKGH01000002.1|	NODE_148
950305 950337 | 2 34 | 33 33 | 100.00 | gi|393210367|gb|AKGH01000002.1|	NODE_59
950306 950338 | 1 33 | 33 33 | 100.00 | gi|393210367|gb|AKGH01000002.1|	NODE_1011
950306 950338 | 33 1 | 33 33 | 100.00 | gi|393210367|gb|AKGH01000002.1|	NODE_246
950306 950338 | 55 23 | 33 33 | 100.00 | gi|393210367|gb|AKGH01000002.1|	NODE_337
950306 951056 | 751 1 | 751 751 | 100.00 | gi|393210367|gb|AKGH01000002.1|	NODE_616
951024 951056 | 9 41 | 33 33 | 100.00 | gi|393210367|gb|AKGH01000002.1|	NODE_1118
951024 951056 | 351 383 | 33 33 | 100.00 | gi|393210367|gb|AKGH01000002.1|	NODE_673
951024 951056 | 33 1 | 33 33 | 100.00 | gi|393210367|gb|AKGH01000002.1|	NODE_756
951024 951057 | 1 34 | 34 34 | 100.00 | gi|393210367|gb|AKGH01000002.1|	NODE_829
951025 951057 | 2 34 | 33 33 | 100.00 | gi|393210367|gb|AKGH01000002.1|	NODE_262
951025 951058 | 1 34 | 34 34 | 100.00 | gi|393210367|gb|AKGH01000002.1|	NODE_830
951026 951058 | 489 521 | 33 33 | 100.00 | gi|393210367|gb|AKGH01000002.1|	NODE_1079
951026 951059 | 34 1 | 34 34 | 100.00 | gi|393210367|gb|AKGH01000002.1|	NODE_1300
951026 951058 | 33 1 | 33 33 | 100.00 | gi|393210367|gb|AKGH01000002.1|	NODE_1301
951026 951058 | 33 1 | 33 33 | 100.00 | gi|393210367|gb|AKGH01000002.1|	NODE_232
951026 951058 | 34 2 | 33 33 | 100.00 | gi|393210367|gb|AKGH01000002.1|	NODE_309
951027 951070 | 1 44 | 44 44 | 97.73 | gi|393210367|gb|AKGH01000002.1|	NODE_1023
951027 951076 | 50 1 | 50 50 | 98.00 | gi|393210367|gb|AKGH01000002.1|	NODE_1164
951027 951060 | 34 1 | 34 34 | 100.00 | gi|393210367|gb|AKGH01000002.1|	NODE_1299
951027 951059 | 2 34 | 33 33 | 100.00 | gi|393210367|gb|AKGH01000002.1|	NODE_306
951027 951069 | 43 1 | 43 43 | 97.67 | gi|393210367|gb|AKGH01000002.1|	NODE_631
951027 951059 | 2 34 | 33 33 | 100.00 | gi|393210367|gb|AKGH01000002.1|	NODE_783
951028 951069 | 42 1 | 42 42 | 100.00 | gi|393210367|gb|AKGH01000002.1|	NODE_1298
951028 951060 | 33 1 | 33 33 | 100.00 | gi|393210367|gb|AKGH01000002.1|	NODE_993
951037 951075 | 39 1 | 39 39 | 100.00 | gi|393210367|gb|AKGH01000002.1|	NODE_1297
951043 951080 | 38 1 | 38 38 | 97.37 | gi|393210367|gb|AKGH01000002.1|	NODE_1165
951043 951076 | 34 1 | 34 34 | 100.00 | gi|393210367|gb|AKGH01000002.1|	NODE_1296
951044 951079 | 36 1 | 36 36 | 100.00 | gi|393210367|gb|AKGH01000002.1|	NODE_1295
951047 951081 | 35 1 | 35 35 | 100.00 | gi|393210367|gb|AKGH01000002.1|	NODE_1294
951047 951103 | 1 57 | 57 57 | 92.98 | gi|393210367|gb|AKGH01000002.1|	NODE_369
951049 951112 | 1 64 | 64 64 | 93.75 | gi|393210367|gb|AKGH01000002.1|	NODE_1263
951049 951083 | 35 1 | 35 35 | 100.00 | gi|393210367|gb|AKGH01000002.1|	NODE_1293
951051 951091 | 42 2 | 41 41 | 95.12 | gi|393210367|gb|AKGH01000002.1|	NODE_1103
951051 951091 | 1 41 | 41 41 | 97.56 | gi|393210367|gb|AKGH01000002.1|	NODE_1150
951051 951084 | 34 1 | 34 34 | 100.00 | gi|393210367|gb|AKGH01000002.1|	NODE_1292
951052 951091 | 1 40 | 40 40 | 100.00 | gi|393210367|gb|AKGH01000002.1|	NODE_1185
951052 951091 | 1 40 | 40 40 | 97.50 | gi|393210367|gb|AKGH01000002.1|	NODE_325
951059 951091 | 34 2 | 33 33 | 100.00 | gi|393210367|gb|AKGH01000002.1|	NODE_1081
951059 951091 | 1 33 | 33 33 | 100.00 | gi|393210367|gb|AKGH01000002.1|	NODE_1186
951059 951092 | 1 34 | 34 34 | 100.00 | gi|393210367|gb|AKGH01000002.1|	NODE_150
951060 951092 | 2 34 | 33 33 | 100.00 | gi|393210367|gb|AKGH01000002.1|	NODE_14
951060 951093 | 1 34 | 34 34 | 100.00 | gi|393210367|gb|AKGH01000002.1|	NODE_771
951061 951109 | 1 49 | 49 49 | 97.96 | gi|393210367|gb|AKGH01000002.1|	NODE_1365
951061 951093 | 3 35 | 33 33 | 100.00 | gi|393210367|gb|AKGH01000002.1|	NODE_155
951086 951149 | 1 64 | 64 64 | 95.31 | gi|393210367|gb|AKGH01000002.1|	NODE_547
951087 951146 | 60 1 | 60 60 | 93.33 | gi|393210367|gb|AKGH01000002.1|	NODE_495
951105 951146 | 1 42 | 42 42 | 97.62 | gi|393210367|gb|AKGH01000002.1|	NODE_1342
951109 951149 | 1 41 | 41 41 | 95.12 | gi|393210367|gb|AKGH01000002.1|	NODE_677
951114 951149 | 1 36 | 36 36 | 100.00 | gi|393210367|gb|AKGH01000002.1|	NODE_860
951117 951149 | 1 33 | 33 33 | 100.00 | gi|393210367|gb|AKGH01000002.1|	NODE_843
951117 951150 | 1 34 | 34 34 | 100.00 | gi|393210367|gb|AKGH01000002.1|	NODE_861
951118 951150 | 1 33 | 33 33 | 100.00 | gi|393210367|gb|AKGH01000002.1|	NODE_1136
951118 951150 | 2 34 | 33 33 | 100.00 | gi|393210367|gb|AKGH01000002.1|	NODE_243
951118 951151 | 34 1 | 34 34 | 100.00 | gi|393210367|gb|AKGH01000002.1|	NODE_251
951118 951150 | 1 33 | 33 33 | 100.00 | gi|393210367|gb|AKGH01000002.1|	NODE_862
951119 951152 | 34 1 | 34 34 | 100.00 | gi|393210367|gb|AKGH01000002.1|	NODE_261
951119 951151 | 621 589 | 33 33 | 100.00 | gi|393210367|gb|AKGH01000002.1|	NODE_744
951120 951152 | 1 33 | 33 33 | 100.00 | gi|393210367|gb|AKGH01000002.1|	NODE_591
951120 952452 | 1333 1 | 1333 1333 | 100.00 | gi|393210367|gb|AKGH01000002.1|	NODE_631
951120 951152 | 33 1 | 33 33 | 100.00 | gi|393210367|gb|AKGH01000002.1|	NODE_793
951120 951152 | 53 21 | 33 33 | 100.00 | gi|393210367|gb|AKGH01000002.1|	NODE_796
952411 952452 | 42 1 | 42 42 | 97.62 | gi|393210367|gb|AKGH01000002.1|	NODE_1298
952420 952458 | 39 1 | 39 39 | 100.00 | gi|393210367|gb|AKGH01000002.1|	NODE_1297
952426 952462 | 38 2 | 37 37 | 100.00 | gi|393210367|gb|AKGH01000002.1|	NODE_1165
952426 952458 | 34 2 | 33 33 | 100.00 | gi|393210367|gb|AKGH01000002.1|	NODE_1296
952471 952520 | 3 51 | 50 49 | 94.00 | gi|393210367|gb|AKGH01000002.1|	NODE_880
952478 952520 | 9 51 | 43 43 | 97.67 | gi|393210367|gb|AKGH01000002.1|	NODE_1354
952488 952522 | 1 35 | 35 35 | 100.00 | gi|393210367|gb|AKGH01000002.1|	NODE_881
952488 952520 | 3 35 | 33 33 | 100.00 | gi|393210367|gb|AKGH01000002.1|	NODE_99
952490 953298 | 1 809 | 809 809 | 100.00 | gi|393210367|gb|AKGH01000002.1|	NODE_587
952490 952529 | 1 40 | 40 40 | 97.50 | gi|393210367|gb|AKGH01000002.1|	NODE_882
953266 953302 | 37 1 | 37 37 | 100.00 | gi|393210367|gb|AKGH01000002.1|	NODE_138
953266 953298 | 28 60 | 33 33 | 100.00 | gi|393210367|gb|AKGH01000002.1|	NODE_375
953266 953298 | 878 910 | 33 33 | 100.00 | gi|393210367|gb|AKGH01000002.1|	NODE_648
953270 953302 | 719 751 | 33 33 | 100.00 | gi|393210367|gb|AKGH01000002.1|	NODE_599
953270 953303 | 34 1 | 34 34 | 100.00 | gi|393210367|gb|AKGH01000002.1|	NODE_97
953271 953303 | 211 243 | 33 33 | 100.00 | gi|393210367|gb|AKGH01000002.1|	NODE_1373
953271 953304 | 34 1 | 34 34 | 100.00 | gi|393210367|gb|AKGH01000002.1|	NODE_216
953272 953305 | 1 34 | 34 34 | 100.00 | gi|393210367|gb|AKGH01000002.1|	NODE_173
953272 953304 | 2 34 | 33 33 | 100.00 | gi|393210367|gb|AKGH01000002.1|	NODE_3
953272 953304 | 33 1 | 33 33 | 100.00 | gi|393210367|gb|AKGH01000002.1|	NODE_545
953272 953316 | 45 1 | 45 45 | 97.78 | gi|393210367|gb|AKGH01000002.1|	NODE_631
953273 953305 | 34 2 | 33 33 | 100.00 | gi|393210367|gb|AKGH01000002.1|	NODE_310
953273 953305 | 2 34 | 33 33 | 100.00 | gi|393210367|gb|AKGH01000002.1|	NODE_782
953273 953306 | 1 34 | 34 34 | 100.00 | gi|393210367|gb|AKGH01000002.1|	NODE_783
953273 953305 | 33 1 | 33 33 | 100.00 | gi|393210367|gb|AKGH01000002.1|	NODE_836
953274 953317 | 1 44 | 44 44 | 97.73 | gi|393210367|gb|AKGH01000002.1|	NODE_1023
953274 953307 | 34 1 | 34 34 | 100.00 | gi|393210367|gb|AKGH01000002.1|	NODE_1299
953274 953306 | 33 1 | 33 33 | 100.00 | gi|393210367|gb|AKGH01000002.1|	NODE_1300
953274 953306 | 2 34 | 33 33 | 100.00 | gi|393210367|gb|AKGH01000002.1|	NODE_306
953274 953330 | 56 1 | 57 56 | 96.49 | gi|393210367|gb|AKGH01000002.1|	NODE_583
953275 953316 | 42 1 | 42 42 | 100.00 | gi|393210367|gb|AKGH01000002.1|	NODE_1298
953275 953307 | 33 1 | 33 33 | 100.00 | gi|393210367|gb|AKGH01000002.1|	NODE_993
953284 953322 | 39 1 | 39 39 | 100.00 | gi|393210367|gb|AKGH01000002.1|	NODE_1297
953290 953327 | 38 1 | 38 38 | 100.00 | gi|393210367|gb|AKGH01000002.1|	NODE_1165
953290 953322 | 34 2 | 33 33 | 100.00 | gi|393210367|gb|AKGH01000002.1|	NODE_1296
953295 953330 | 1 36 | 36 36 | 100.00 | gi|393210367|gb|AKGH01000002.1|	NODE_1264
953295 953338 | 1 44 | 44 44 | 97.73 | gi|393210367|gb|AKGH01000002.1|	NODE_720
953298 953331 | 1 34 | 34 34 | 100.00 | gi|393210367|gb|AKGH01000002.1|	NODE_1077
953298 953393 | 1 96 | 96 96 | 90.62 | gi|393210367|gb|AKGH01000002.1|	NODE_1353
953299 953338 | 1 40 | 40 40 | 100.00 | gi|393210367|gb|AKGH01000002.1|	NODE_1078
953299 953338 | 41 2 | 40 40 | 97.50 | gi|393210367|gb|AKGH01000002.1|	NODE_145
953306 953338 | 1 33 | 33 33 | 100.00 | gi|393210367|gb|AKGH01000002.1|	NODE_159
953306 953339 | 34 1 | 34 34 | 100.00 | gi|393210367|gb|AKGH01000002.1|	NODE_824
953307 953339 | 2 34 | 33 33 | 100.00 | gi|393210367|gb|AKGH01000002.1|	NODE_83
953307 953342 | 1 36 | 36 36 | 100.00 | gi|393210367|gb|AKGH01000002.1|	NODE_986
953310 953387 | 1 78 | 78 78 | 98.72 | gi|393210367|gb|AKGH01000002.1|	NODE_755
953310 953342 | 35 3 | 33 33 | 100.00 | gi|393210367|gb|AKGH01000002.1|	NODE_823
953368 953801 | 1 434 | 434 434 | 99.77 | gi|393210367|gb|AKGH01000002.1|	NODE_640
953769 953805 | 1 37 | 37 37 | 100.00 | gi|393210367|gb|AKGH01000002.1|	NODE_1065
953769 953801 | 584 616 | 33 33 | 100.00 | gi|393210367|gb|AKGH01000002.1|	NODE_554
953773 953805 | 33 1 | 33 33 | 100.00 | gi|393210367|gb|AKGH01000002.1|	NODE_201
953773 953805 | 33 1 | 33 33 | 100.00 | gi|393210367|gb|AKGH01000002.1|	NODE_630
953773 953805 | 2 34 | 33 33 | 100.00 | gi|393210367|gb|AKGH01000002.1|	NODE_779
953773 953806 | 1 34 | 34 34 | 100.00 | gi|393210367|gb|AKGH01000002.1|	NODE_780
953774 953806 | 33 1 | 33 33 | 100.00 | gi|393210367|gb|AKGH01000002.1|	NODE_28
953774 953807 | 1 34 | 34 34 | 100.00 | gi|393210367|gb|AKGH01000002.1|	NODE_781
953775 953807 | 33 1 | 33 33 | 100.00 | gi|393210367|gb|AKGH01000002.1|	NODE_217
953775 953807 | 33 1 | 33 33 | 100.00 | gi|393210367|gb|AKGH01000002.1|	NODE_218
953775 953807 | 5 37 | 33 33 | 100.00 | gi|393210367|gb|AKGH01000002.1|	NODE_777
953775 953808 | 1 34 | 34 34 | 100.00 | gi|393210367|gb|AKGH01000002.1|	NODE_782
953776 953808 | 2 34 | 33 33 | 100.00 | gi|393210367|gb|AKGH01000002.1|	NODE_173
953776 953808 | 34 2 | 33 33 | 100.00 | gi|393210367|gb|AKGH01000002.1|	NODE_310
953776 953819 | 44 1 | 44 44 | 97.73 | gi|393210367|gb|AKGH01000002.1|	NODE_631
953776 953809 | 1 34 | 34 34 | 100.00 | gi|393210367|gb|AKGH01000002.1|	NODE_783
953776 953808 | 33 1 | 33 33 | 100.00 | gi|393210367|gb|AKGH01000002.1|	NODE_836
953777 953820 | 1 44 | 44 44 | 97.73 | gi|393210367|gb|AKGH01000002.1|	NODE_1023
953777 953826 | 50 1 | 50 50 | 98.00 | gi|393210367|gb|AKGH01000002.1|	NODE_1164
953777 953810 | 34 1 | 34 34 | 100.00 | gi|393210367|gb|AKGH01000002.1|	NODE_1299
953777 953809 | 33 1 | 33 33 | 100.00 | gi|393210367|gb|AKGH01000002.1|	NODE_1300
953777 953809 | 2 34 | 33 33 | 100.00 | gi|393210367|gb|AKGH01000002.1|	NODE_306
953778 953819 | 42 1 | 42 42 | 100.00 | gi|393210367|gb|AKGH01000002.1|	NODE_1298
953778 953810 | 33 1 | 33 33 | 100.00 | gi|393210367|gb|AKGH01000002.1|	NODE_993
953787 953825 | 39 1 | 39 39 | 100.00 | gi|393210367|gb|AKGH01000002.1|	NODE_1297
953793 953830 | 38 1 | 38 38 | 97.37 | gi|393210367|gb|AKGH01000002.1|	NODE_1165
953793 953826 | 34 1 | 34 34 | 100.00 | gi|393210367|gb|AKGH01000002.1|	NODE_1296
953794 953829 | 36 1 | 36 36 | 100.00 | gi|393210367|gb|AKGH01000002.1|	NODE_1295
953797 953831 | 35 1 | 35 35 | 100.00 | gi|393210367|gb|AKGH01000002.1|	NODE_1294
953797 953853 | 1 57 | 57 57 | 94.74 | gi|393210367|gb|AKGH01000002.1|	NODE_369
953799 953862 | 1 64 | 64 64 | 95.31 | gi|393210367|gb|AKGH01000002.1|	NODE_1263
953799 953833 | 35 1 | 35 35 | 100.00 | gi|393210367|gb|AKGH01000002.1|	NODE_1293
953801 953841 | 42 2 | 41 41 | 95.12 | gi|393210367|gb|AKGH01000002.1|	NODE_1103
953801 953841 | 1 41 | 41 41 | 97.56 | gi|393210367|gb|AKGH01000002.1|	NODE_1150
953801 953834 | 34 1 | 34 34 | 100.00 | gi|393210367|gb|AKGH01000002.1|	NODE_1292
953801 953896 | 1 96 | 96 96 | 91.67 | gi|393210367|gb|AKGH01000002.1|	NODE_1353
953802 953841 | 1 40 | 40 40 | 100.00 | gi|393210367|gb|AKGH01000002.1|	NODE_1185
953802 953841 | 1 40 | 40 40 | 97.50 | gi|393210367|gb|AKGH01000002.1|	NODE_325
953809 953841 | 34 2 | 33 33 | 100.00 | gi|393210367|gb|AKGH01000002.1|	NODE_1081
953809 953841 | 1 33 | 33 33 | 100.00 | gi|393210367|gb|AKGH01000002.1|	NODE_1186
953809 953842 | 1 34 | 34 34 | 100.00 | gi|393210367|gb|AKGH01000002.1|	NODE_150
953810 953842 | 2 34 | 33 33 | 100.00 | gi|393210367|gb|AKGH01000002.1|	NODE_14
953810 953843 | 1 34 | 34 34 | 100.00 | gi|393210367|gb|AKGH01000002.1|	NODE_771
953811 953866 | 1 56 | 56 56 | 94.64 | gi|393210367|gb|AKGH01000002.1|	NODE_1007
953811 953859 | 1 49 | 49 49 | 100.00 | gi|393210367|gb|AKGH01000002.1|	NODE_1365
953811 953843 | 3 35 | 33 33 | 100.00 | gi|393210367|gb|AKGH01000002.1|	NODE_155
953821 953859 | 1 39 | 39 39 | 97.44 | gi|393210367|gb|AKGH01000002.1|	NODE_1314
953827 953862 | 1 36 | 36 36 | 100.00 | gi|393210367|gb|AKGH01000002.1|	NODE_1305
953830 953865 | 1 36 | 36 36 | 100.00 | gi|393210367|gb|AKGH01000002.1|	NODE_1306
953830 953866 | 1 37 | 37 37 | 97.30 | gi|393210367|gb|AKGH01000002.1|	NODE_36
953833 953866 | 1 34 | 34 34 | 100.00 | gi|393210367|gb|AKGH01000002.1|	NODE_1307
953833 953865 | 1 33 | 33 33 | 100.00 | gi|393210367|gb|AKGH01000002.1|	NODE_383
953834 953869 | 1 36 | 36 36 | 100.00 | gi|393210367|gb|AKGH01000002.1|	NODE_1246
953834 953866 | 1 33 | 33 33 | 100.00 | gi|393210367|gb|AKGH01000002.1|	NODE_1308
953836 953899 | 1 64 | 64 64 | 95.31 | gi|393210367|gb|AKGH01000002.1|	NODE_547
953837 953875 | 1 39 | 39 39 | 97.44 | gi|393210367|gb|AKGH01000002.1|	NODE_1193
953837 953877 | 1 41 | 41 41 | 100.00 | gi|393210367|gb|AKGH01000002.1|	NODE_414
953837 953877 | 1 40 | 41 40 | 97.56 | gi|393210367|gb|AKGH01000002.1|	NODE_816
953845 953900 | 1 56 | 56 56 | 100.00 | gi|393210367|gb|AKGH01000002.1|	NODE_1020
953845 953877 | 9 41 | 33 33 | 100.00 | gi|393210367|gb|AKGH01000002.1|	NODE_1283
953845 953886 | 42 1 | 42 42 | 97.62 | gi|393210367|gb|AKGH01000002.1|	NODE_381
953847 953899 | 1 52 | 53 52 | 92.45 | gi|393210367|gb|AKGH01000002.1|	NODE_373
953868 953900 | 1 33 | 33 33 | 100.00 | gi|393210367|gb|AKGH01000002.1|	NODE_1345
953868 953903 | 1 36 | 36 36 | 100.00 | gi|393210367|gb|AKGH01000002.1|	NODE_290
953868 953900 | 1 33 | 33 33 | 100.00 | gi|393210367|gb|AKGH01000002.1|	NODE_980
953871 953903 | 2 34 | 33 33 | 100.00 | gi|393210367|gb|AKGH01000002.1|	NODE_182
953871 953903 | 1 33 | 33 33 | 100.00 | gi|393210367|gb|AKGH01000002.1|	NODE_244
953871 953903 | 362 330 | 33 33 | 100.00 | gi|393210367|gb|AKGH01000002.1|	NODE_571
953871 954614 | 1 744 | 744 744 | 100.00 | gi|393210367|gb|AKGH01000002.1|	NODE_604
954582 954615 | 34 1 | 34 34 | 100.00 | gi|393210367|gb|AKGH01000002.1|	NODE_1302
954582 954614 | 33 1 | 33 33 | 100.00 | gi|393210367|gb|AKGH01000002.1|	NODE_1303
954583 954617 | 35 1 | 35 35 | 100.00 | gi|393210367|gb|AKGH01000002.1|	NODE_1301
954583 954615 | 654 686 | 33 33 | 100.00 | gi|393210367|gb|AKGH01000002.1|	NODE_619
954585 954617 | 489 521 | 33 33 | 100.00 | gi|393210367|gb|AKGH01000002.1|	NODE_1079
954585 954618 | 34 1 | 34 34 | 100.00 | gi|393210367|gb|AKGH01000002.1|	NODE_1300
954585 954617 | 33 1 | 33 33 | 100.00 | gi|393210367|gb|AKGH01000002.1|	NODE_232
954585 954617 | 34 2 | 33 33 | 100.00 | gi|393210367|gb|AKGH01000002.1|	NODE_309
954585 954617 | 2 34 | 33 33 | 100.00 | gi|393210367|gb|AKGH01000002.1|	NODE_830
954586 954629 | 1 44 | 44 44 | 97.73 | gi|393210367|gb|AKGH01000002.1|	NODE_1023
954586 954635 | 50 1 | 50 50 | 98.00 | gi|393210367|gb|AKGH01000002.1|	NODE_1164
954586 954619 | 34 1 | 34 34 | 100.00 | gi|393210367|gb|AKGH01000002.1|	NODE_1299
954586 954618 | 2 34 | 33 33 | 100.00 | gi|393210367|gb|AKGH01000002.1|	NODE_306
954586 954628 | 43 1 | 43 43 | 97.67 | gi|393210367|gb|AKGH01000002.1|	NODE_631
954586 954618 | 2 34 | 33 33 | 100.00 | gi|393210367|gb|AKGH01000002.1|	NODE_783
954587 954628 | 42 1 | 42 42 | 100.00 | gi|393210367|gb|AKGH01000002.1|	NODE_1298
954587 954619 | 33 1 | 33 33 | 100.00 | gi|393210367|gb|AKGH01000002.1|	NODE_993
954596 954634 | 39 1 | 39 39 | 100.00 | gi|393210367|gb|AKGH01000002.1|	NODE_1297
954602 954639 | 38 1 | 38 38 | 97.37 | gi|393210367|gb|AKGH01000002.1|	NODE_1165
954602 954635 | 34 1 | 34 34 | 100.00 | gi|393210367|gb|AKGH01000002.1|	NODE_1296
954603 954638 | 36 1 | 36 36 | 100.00 | gi|393210367|gb|AKGH01000002.1|	NODE_1295
954606 954640 | 35 1 | 35 35 | 100.00 | gi|393210367|gb|AKGH01000002.1|	NODE_1294
954606 954662 | 1 57 | 57 57 | 96.49 | gi|393210367|gb|AKGH01000002.1|	NODE_369
954608 954671 | 1 64 | 64 64 | 96.88 | gi|393210367|gb|AKGH01000002.1|	NODE_1263
954608 954642 | 35 1 | 35 35 | 100.00 | gi|393210367|gb|AKGH01000002.1|	NODE_1293
954610 954650 | 42 2 | 41 41 | 95.12 | gi|393210367|gb|AKGH01000002.1|	NODE_1103
954610 954652 | 1 43 | 43 43 | 97.67 | gi|393210367|gb|AKGH01000002.1|	NODE_1150
954610 954643 | 34 1 | 34 34 | 100.00 | gi|393210367|gb|AKGH01000002.1|	NODE_1292
954610 954705 | 1 96 | 96 96 | 92.71 | gi|393210367|gb|AKGH01000002.1|	NODE_1353
954611 954650 | 1 40 | 40 40 | 100.00 | gi|393210367|gb|AKGH01000002.1|	NODE_1185
954611 954650 | 1 40 | 40 40 | 97.50 | gi|393210367|gb|AKGH01000002.1|	NODE_325
954618 954650 | 34 2 | 33 33 | 100.00 | gi|393210367|gb|AKGH01000002.1|	NODE_1081
954618 954651 | 1 34 | 34 34 | 100.00 | gi|393210367|gb|AKGH01000002.1|	NODE_1186
954618 954685 | 1 67 | 68 67 | 95.59 | gi|393210367|gb|AKGH01000002.1|	NODE_1224
954618 954650 | 1 33 | 33 33 | 100.00 | gi|393210367|gb|AKGH01000002.1|	NODE_150
954619 954652 | 1 34 | 34 34 | 100.00 | gi|393210367|gb|AKGH01000002.1|	NODE_1187
954619 954651 | 2 34 | 33 33 | 100.00 | gi|393210367|gb|AKGH01000002.1|	NODE_15
954620 954675 | 1 56 | 56 56 | 98.21 | gi|393210367|gb|AKGH01000002.1|	NODE_1007
954620 954658 | 1 39 | 39 39 | 100.00 | gi|393210367|gb|AKGH01000002.1|	NODE_1188
954620 954652 | 3 35 | 33 33 | 100.00 | gi|393210367|gb|AKGH01000002.1|	NODE_156
954626 954660 | 1 35 | 35 35 | 100.00 | gi|393210367|gb|AKGH01000002.1|	NODE_1189
954626 954677 | 1 52 | 52 52 | 98.08 | gi|393210367|gb|AKGH01000002.1|	NODE_698
954628 954662 | 1 35 | 35 35 | 100.00 | gi|393210367|gb|AKGH01000002.1|	NODE_1190
954628 954694 | 1 67 | 67 67 | 95.52 | gi|393210367|gb|AKGH01000002.1|	NODE_717
954630 954666 | 1 37 | 37 37 | 100.00 | gi|393210367|gb|AKGH01000002.1|	NODE_1191
954630 954675 | 1 46 | 46 46 | 97.83 | gi|393210367|gb|AKGH01000002.1|	NODE_883
954634 954686 | 1 53 | 53 53 | 92.45 | gi|393210367|gb|AKGH01000002.1|	NODE_1343
954634 954674 | 41 1 | 41 41 | 100.00 | gi|393210367|gb|AKGH01000002.1|	NODE_1358
954642 954676 | 1 35 | 35 35 | 100.00 | gi|393210367|gb|AKGH01000002.1|	NODE_1255
954642 954700 | 1 59 | 59 59 | 98.31 | gi|393210367|gb|AKGH01000002.1|	NODE_989
954643 954684 | 42 1 | 42 42 | 97.62 | gi|393210367|gb|AKGH01000002.1|	NODE_1362
954644 954676 | 2 34 | 33 33 | 100.00 | gi|393210367|gb|AKGH01000002.1|	NODE_265
954644 954678 | 1 35 | 35 35 | 100.00 | gi|393210367|gb|AKGH01000002.1|	NODE_951
954645 954708 | 1 64 | 64 64 | 95.31 | gi|393210367|gb|AKGH01000002.1|	NODE_547
954645 954705 | 1 61 | 61 61 | 93.44 | gi|393210367|gb|AKGH01000002.1|	NODE_610
954646 954696 | 1 51 | 51 51 | 94.12 | gi|393210367|gb|AKGH01000002.1|	NODE_1354
954646 954696 | 1 51 | 51 51 | 96.08 | gi|393210367|gb|AKGH01000002.1|	NODE_1356
954646 954705 | 1 60 | 60 60 | 95.00 | gi|393210367|gb|AKGH01000002.1|	NODE_194
954646 954705 | 60 1 | 60 60 | 96.67 | gi|393210367|gb|AKGH01000002.1|	NODE_495
954646 954686 | 1 40 | 41 40 | 97.56 | gi|393210367|gb|AKGH01000002.1|	NODE_562
954646 954685 | 1 40 | 40 40 | 95.00 | gi|393210367|gb|AKGH01000002.1|	NODE_712
954646 954696 | 1 51 | 51 51 | 96.08 | gi|393210367|gb|AKGH01000002.1|	NODE_748
954646 954684 | 1 39 | 39 39 | 100.00 | gi|393210367|gb|AKGH01000002.1|	NODE_952
954652 954708 | 1 56 | 57 56 | 94.74 | gi|393210367|gb|AKGH01000002.1|	NODE_361
954652 954685 | 1 34 | 34 34 | 100.00 | gi|393210367|gb|AKGH01000002.1|	NODE_953
954653 954686 | 1 34 | 34 34 | 100.00 | gi|393210367|gb|AKGH01000002.1|	NODE_954
954654 954708 | 1 55 | 55 55 | 96.36 | gi|393210367|gb|AKGH01000002.1|	NODE_1020
954654 954696 | 1 43 | 43 43 | 100.00 | gi|393210367|gb|AKGH01000002.1|	NODE_1194
954654 954686 | 3 35 | 33 33 | 100.00 | gi|393210367|gb|AKGH01000002.1|	NODE_1250
954654 954695 | 1 42 | 42 42 | 97.62 | gi|393210367|gb|AKGH01000002.1|	NODE_1251
954656 954708 | 1 52 | 53 52 | 96.23 | gi|393210367|gb|AKGH01000002.1|	NODE_373
954664 954705 | 1 42 | 42 42 | 100.00 | gi|393210367|gb|AKGH01000002.1|	NODE_1342
954668 954708 | 1 41 | 41 41 | 97.56 | gi|393210367|gb|AKGH01000002.1|	NODE_677
954673 954708 | 1 36 | 36 36 | 100.00 | gi|393210367|gb|AKGH01000002.1|	NODE_860
954676 954708 | 1 33 | 33 33 | 100.00 | gi|393210367|gb|AKGH01000002.1|	NODE_843
954676 954709 | 1 34 | 34 34 | 100.00 | gi|393210367|gb|AKGH01000002.1|	NODE_861
954677 954709 | 1 33 | 33 33 | 100.00 | gi|393210367|gb|AKGH01000002.1|	NODE_1136
954677 954709 | 2 34 | 33 33 | 100.00 | gi|393210367|gb|AKGH01000002.1|	NODE_243
954677 954709 | 34 2 | 33 33 | 100.00 | gi|393210367|gb|AKGH01000002.1|	NODE_251
954677 954710 | 1 34 | 34 34 | 100.00 | gi|393210367|gb|AKGH01000002.1|	NODE_862
954678 954710 | 41 9 | 33 33 | 100.00 | gi|393210367|gb|AKGH01000002.1|	NODE_1010
954678 954711 | 1 34 | 34 34 | 100.00 | gi|393210367|gb|AKGH01000002.1|	NODE_863
954678 954710 | 34 2 | 33 33 | 100.00 | gi|393210367|gb|AKGH01000002.1|	NODE_92
954678 954710 | 512 480 | 33 33 | 100.00 | gi|393210367|gb|AKGH01000002.1|	NODE_991
954679 954711 | 2 34 | 33 33 | 100.00 | gi|393210367|gb|AKGH01000002.1|	NODE_1199
954679 954712 | 1 34 | 34 34 | 100.00 | gi|393210367|gb|AKGH01000002.1|	NODE_1200
954679 954711 | 1 33 | 33 33 | 100.00 | gi|393210367|gb|AKGH01000002.1|	NODE_754
954679 954711 | 1 33 | 33 33 | 100.00 | gi|393210367|gb|AKGH01000002.1|	NODE_864
954680 954713 | 1 34 | 34 34 | 100.00 | gi|393210367|gb|AKGH01000002.1|	NODE_1201
954680 954717 | 727 691 | 38 37 | 97.37 | gi|393210367|gb|AKGH01000002.1|	NODE_630
954680 954712 | 1 33 | 33 33 | 100.00 | gi|393210367|gb|AKGH01000002.1|	NODE_640
954680 954712 | 1 33 | 33 33 | 100.00 | gi|393210367|gb|AKGH01000002.1|	NODE_786
954681 954713 | 1 33 | 33 33 | 100.00 | gi|393210367|gb|AKGH01000002.1|	NODE_1202
954681 954713 | 1 33 | 33 33 | 100.00 | gi|393210367|gb|AKGH01000002.1|	NODE_554
954681 955148 | 1 468 | 468 468 | 100.00 | gi|393210367|gb|AKGH01000002.1|	NODE_617
955116 955149 | 34 1 | 34 34 | 100.00 | gi|393210367|gb|AKGH01000002.1|	NODE_201
955116 955148 | 33 1 | 33 33 | 100.00 | gi|393210367|gb|AKGH01000002.1|	NODE_57
955116 955148 | 33 1 | 33 33 | 100.00 | gi|393210367|gb|AKGH01000002.1|	NODE_851
955117 955149 | 5 37 | 33 33 | 100.00 | gi|393210367|gb|AKGH01000002.1|	NODE_1065
955117 955149 | 33 1 | 33 33 | 100.00 | gi|393210367|gb|AKGH01000002.1|	NODE_630
955117 955149 | 2 34 | 33 33 | 100.00 | gi|393210367|gb|AKGH01000002.1|	NODE_779
955117 955150 | 1 34 | 34 34 | 100.00 | gi|393210367|gb|AKGH01000002.1|	NODE_780
955118 955150 | 33 1 | 33 33 | 100.00 | gi|393210367|gb|AKGH01000002.1|	NODE_28
955118 955151 | 1 34 | 34 34 | 100.00 | gi|393210367|gb|AKGH01000002.1|	NODE_781
955119 955151 | 33 1 | 33 33 | 100.00 | gi|393210367|gb|AKGH01000002.1|	NODE_217
955119 955151 | 33 1 | 33 33 | 100.00 | gi|393210367|gb|AKGH01000002.1|	NODE_218
955119 955151 | 5 37 | 33 33 | 100.00 | gi|393210367|gb|AKGH01000002.1|	NODE_777
955119 955152 | 1 34 | 34 34 | 100.00 | gi|393210367|gb|AKGH01000002.1|	NODE_782
955120 955152 | 2 34 | 33 33 | 100.00 | gi|393210367|gb|AKGH01000002.1|	NODE_173
955120 955152 | 34 2 | 33 33 | 100.00 | gi|393210367|gb|AKGH01000002.1|	NODE_310
955120 955163 | 44 1 | 44 44 | 97.73 | gi|393210367|gb|AKGH01000002.1|	NODE_631
955120 955153 | 1 34 | 34 34 | 100.00 | gi|393210367|gb|AKGH01000002.1|	NODE_783
955120 955152 | 33 1 | 33 33 | 100.00 | gi|393210367|gb|AKGH01000002.1|	NODE_836
955121 955164 | 1 44 | 44 44 | 97.73 | gi|393210367|gb|AKGH01000002.1|	NODE_1023
955121 955170 | 50 1 | 50 50 | 98.00 | gi|393210367|gb|AKGH01000002.1|	NODE_1164
955121 955154 | 34 1 | 34 34 | 100.00 | gi|393210367|gb|AKGH01000002.1|	NODE_1299
955121 955153 | 33 1 | 33 33 | 100.00 | gi|393210367|gb|AKGH01000002.1|	NODE_1300
955121 955153 | 2 34 | 33 33 | 100.00 | gi|393210367|gb|AKGH01000002.1|	NODE_306
955122 955163 | 42 1 | 42 42 | 100.00 | gi|393210367|gb|AKGH01000002.1|	NODE_1298
955122 955154 | 33 1 | 33 33 | 100.00 | gi|393210367|gb|AKGH01000002.1|	NODE_993
955131 955169 | 39 1 | 39 39 | 100.00 | gi|393210367|gb|AKGH01000002.1|	NODE_1297
955137 955174 | 38 1 | 38 38 | 97.37 | gi|393210367|gb|AKGH01000002.1|	NODE_1165
955137 955170 | 34 1 | 34 34 | 100.00 | gi|393210367|gb|AKGH01000002.1|	NODE_1296
955138 955173 | 36 1 | 36 36 | 100.00 | gi|393210367|gb|AKGH01000002.1|	NODE_1295
955141 955175 | 35 1 | 35 35 | 100.00 | gi|393210367|gb|AKGH01000002.1|	NODE_1294
955141 955197 | 1 57 | 57 57 | 94.74 | gi|393210367|gb|AKGH01000002.1|	NODE_369
955143 955206 | 1 64 | 64 64 | 95.31 | gi|393210367|gb|AKGH01000002.1|	NODE_1263
955143 955177 | 35 1 | 35 35 | 100.00 | gi|393210367|gb|AKGH01000002.1|	NODE_1293
955145 955185 | 42 2 | 41 41 | 95.12 | gi|393210367|gb|AKGH01000002.1|	NODE_1103
955145 955185 | 1 41 | 41 41 | 97.56 | gi|393210367|gb|AKGH01000002.1|	NODE_1150
955145 955178 | 34 1 | 34 34 | 100.00 | gi|393210367|gb|AKGH01000002.1|	NODE_1292
955146 955185 | 1 40 | 40 40 | 100.00 | gi|393210367|gb|AKGH01000002.1|	NODE_1185
955146 955185 | 1 40 | 40 40 | 97.50 | gi|393210367|gb|AKGH01000002.1|	NODE_325
955153 955185 | 34 2 | 33 33 | 100.00 | gi|393210367|gb|AKGH01000002.1|	NODE_1081
955153 955185 | 1 33 | 33 33 | 100.00 | gi|393210367|gb|AKGH01000002.1|	NODE_1186
955153 955186 | 1 34 | 34 34 | 100.00 | gi|393210367|gb|AKGH01000002.1|	NODE_150
955154 955186 | 2 34 | 33 33 | 100.00 | gi|393210367|gb|AKGH01000002.1|	NODE_14
955154 955187 | 1 34 | 34 34 | 100.00 | gi|393210367|gb|AKGH01000002.1|	NODE_771
955155 955203 | 1 49 | 49 49 | 100.00 | gi|393210367|gb|AKGH01000002.1|	NODE_1365
955155 955187 | 3 35 | 33 33 | 100.00 | gi|393210367|gb|AKGH01000002.1|	NODE_155
955165 955203 | 1 39 | 39 39 | 97.44 | gi|393210367|gb|AKGH01000002.1|	NODE_1314
955171 955206 | 1 36 | 36 36 | 100.00 | gi|393210367|gb|AKGH01000002.1|	NODE_1305
955174 955206 | 1 33 | 33 33 | 100.00 | gi|393210367|gb|AKGH01000002.1|	NODE_1306
955174 955210 | 1 37 | 37 37 | 100.00 | gi|393210367|gb|AKGH01000002.1|	NODE_36
955178 955240 | 1 63 | 63 63 | 98.41 | gi|393210367|gb|AKGH01000002.1|	NODE_1287
955178 955239 | 63 1 | 62 63 | 95.24 | gi|393210367|gb|AKGH01000002.1|	NODE_1359
955180 955242 | 1 64 | 63 64 | 93.75 | gi|393210367|gb|AKGH01000002.1|	NODE_547
955180 955239 | 1 61 | 60 61 | 93.44 | gi|393210367|gb|AKGH01000002.1|	NODE_610
955189 955231 | 2 44 | 43 43 | 97.67 | gi|393210367|gb|AKGH01000002.1|	NODE_1166
955218 955280 | 1 63 | 63 63 | 98.41 | gi|393210367|gb|AKGH01000002.1|	NODE_1203
955219 955280 | 1 62 | 62 62 | 96.77 | gi|393210367|gb|AKGH01000002.1|	NODE_2
955248 955425 | 179 1 | 178 179 | 99.44 | gi|393210367|gb|AKGH01000002.1|	NODE_837
955393 955564 | 1 172 | 172 172 | 96.51 | gi|393210367|gb|AKGH01000002.1|	NODE_490
955393 955564 | 172 1 | 172 172 | 100.00 | gi|393210367|gb|AKGH01000002.1|	NODE_869
955532 955653 | 1 122 | 122 122 | 100.00 | gi|393210367|gb|AKGH01000002.1|	NODE_856
955621 955656 | 36 1 | 36 36 | 100.00 | gi|393210367|gb|AKGH01000002.1|	NODE_57
955621 955653 | 33 1 | 33 33 | 100.00 | gi|393210367|gb|AKGH01000002.1|	NODE_603
955624 955657 | 34 1 | 34 34 | 100.00 | gi|393210367|gb|AKGH01000002.1|	NODE_201
955624 955656 | 436 468 | 33 33 | 100.00 | gi|393210367|gb|AKGH01000002.1|	NODE_617
955624 955656 | 33 1 | 33 33 | 100.00 | gi|393210367|gb|AKGH01000002.1|	NODE_851
955625 955657 | 5 37 | 33 33 | 100.00 | gi|393210367|gb|AKGH01000002.1|	NODE_1065
955625 955657 | 33 1 | 33 33 | 100.00 | gi|393210367|gb|AKGH01000002.1|	NODE_630
955625 955657 | 2 34 | 33 33 | 100.00 | gi|393210367|gb|AKGH01000002.1|	NODE_779
955625 955658 | 1 34 | 34 34 | 100.00 | gi|393210367|gb|AKGH01000002.1|	NODE_780
955626 955658 | 33 1 | 33 33 | 100.00 | gi|393210367|gb|AKGH01000002.1|	NODE_28
955626 955659 | 1 34 | 34 34 | 100.00 | gi|393210367|gb|AKGH01000002.1|	NODE_781
955627 955659 | 33 1 | 33 33 | 100.00 | gi|393210367|gb|AKGH01000002.1|	NODE_217
955627 955659 | 33 1 | 33 33 | 100.00 | gi|393210367|gb|AKGH01000002.1|	NODE_218
955627 955659 | 5 37 | 33 33 | 100.00 | gi|393210367|gb|AKGH01000002.1|	NODE_777
955627 955660 | 1 34 | 34 34 | 100.00 | gi|393210367|gb|AKGH01000002.1|	NODE_782
955628 955660 | 2 34 | 33 33 | 100.00 | gi|393210367|gb|AKGH01000002.1|	NODE_173
955628 955661 | 34 1 | 34 34 | 100.00 | gi|393210367|gb|AKGH01000002.1|	NODE_310
955628 955660 | 1 33 | 33 33 | 100.00 | gi|393210367|gb|AKGH01000002.1|	NODE_783
955628 955660 | 33 1 | 33 33 | 100.00 | gi|393210367|gb|AKGH01000002.1|	NODE_836
955629 955668 | 911 950 | 40 40 | 97.50 | gi|393210367|gb|AKGH01000002.1|	NODE_1024
955629 955661 | 2 34 | 33 33 | 100.00 | gi|393210367|gb|AKGH01000002.1|	NODE_305
955629 955661 | 33 1 | 33 33 | 100.00 | gi|393210367|gb|AKGH01000002.1|	NODE_309
955629 955668 | 40 1 | 40 40 | 100.00 | gi|393210367|gb|AKGH01000002.1|	NODE_365
955629 955678 | 2 51 | 50 50 | 98.00 | gi|393210367|gb|AKGH01000002.1|	NODE_512
955636 955677 | 1 42 | 42 42 | 100.00 | gi|393210367|gb|AKGH01000002.1|	NODE_750
955645 955682 | 1 38 | 38 38 | 97.37 | gi|393210367|gb|AKGH01000002.1|	NODE_1066
955645 955678 | 34 1 | 34 34 | 100.00 | gi|393210367|gb|AKGH01000002.1|	NODE_294
955646 955685 | 1 40 | 40 40 | 100.00 | gi|393210367|gb|AKGH01000002.1|	NODE_1169
955653 955685 | 1 33 | 33 33 | 100.00 | gi|393210367|gb|AKGH01000002.1|	NODE_62
955653 955693 | 1 41 | 41 41 | 100.00 | gi|393210367|gb|AKGH01000002.1|	NODE_811
955671 955719 | 1 49 | 49 49 | 95.92 | gi|393210367|gb|AKGH01000002.1|	NODE_810
955687 955737 | 1 51 | 51 51 | 96.08 | gi|393210367|gb|AKGH01000002.1|	NODE_812
955697 955737 | 1 41 | 41 41 | 97.56 | gi|393210367|gb|AKGH01000002.1|	NODE_1326
955697 955739 | 2 44 | 43 43 | 95.35 | gi|393210367|gb|AKGH01000002.1|	NODE_663
955705 955739 | 1 35 | 35 35 | 100.00 | gi|393210367|gb|AKGH01000002.1|	NODE_1312
955707 955761 | 339 285 | 55 55 | 92.86 | gi|393210367|gb|AKGH01000002.1|	NODE_1014
[truncated: 9,199 more rows]
