# Supplementary material for: Chromosome assembly of large and complex genomes using multiple references
Source: Genome Res. 2018 Nov;28(11):1720–32. doi: 10.1101/gr.236273.118 (PMC6211643; doi:10.1101/gr.236273.118)
Supplement: Supplemental Material [file supp_gr.236273.118_Supplemental_Code.zip › Ragout-2.1.1/examples/V.Cholerae/h1_contigs.fasta]

>NODE_0
GGTTGTTGTGTTTGAGTTTAGTGGTATGCGTTGC
>NODE_1
GGTTGTTGTGTTTGAGTTTAGTGGTATGCGTTGT
>NODE_2
TGCCAGCCCCTTAGGCGGGCGTTATGTGCTTTTCTGAAAAATTTTCACAGCTCTGCGCTT
AT
>NODE_3
TTATAACAAACGCCTCAAGAGGGACTGTCAACGC
>NODE_4
TCTGGATTATCTGGATTATCTGGATTATCTGGATTATC
>NODE_5
GTGAACGAACGCAGCCAACACCGCTGCAACTTCAAG
>NODE_6
TATCTATGCTCATGGGGATTCACTCACTTGCCGCC
>NODE_7
TTAAAGCCTGGCGATGTTCTACTCTCACATGGGGA
>NODE_8
TTAAGCCGAGGGTCACCTAGCCAACTGACGTTGT
>NODE_9
TGCCTAACAAACGCCTCAAGAGGGACTGTCAACG
>NODE_10
CTGGAGCGACACACGAGGTTCGAACTCGTGACCT
>NODE_11
TTCACTAACAACGTCAGTTGGCTAGGTGACCCTCGGCTTA
>NODE_12
TTTATTGTCATCCCTAAACCACCGCTTTTAGCGGT
>NODE_13
ATGCGTTGCCAGCCCCTTAGGCGGGCGTTATGCT
>NODE_14
CGGCGTTTCCAGTCCCATTGAGCCGCGGTGGTTG
>NODE_15
CGGCGTTTCCAGTCCCATTGAGCCGCGGTGGTTT
>NODE_16
TGCATAACAAACGCCTCAAGAGGGACTGTCAACG
>NODE_17
TGGTTTCGGTTGTTGTGATTGAGTTTAGTGTTATGCGTT
>NODE_18
TCCGCAGTTTCAAAGCCGCTGAAAGCCAACAAGTCTCGATGCTTCAAAGT
>NODE_19
GCCTAACGCCCGCCTAAGGGGCTGGCAACGCATG
>NODE_20
GCCTAACGCCCGCCTAAGGGGCTGGCAACGCATT
>NODE_21
GTTATACCCAAACTACTTGGAGTTGCAGGTAGGC
>NODE_22
TTTTATTGTCATCCCTAAACCACCGCTTTTAGCG
>NODE_23
AAAAGTTAGGCCAGCAATTGCTGGCCTAACTTTT
>NODE_24
TCCCCATGTGAGAGTAGAACATCGCCAGGCTTTTAAT
>NODE_25
TGCCTTGCGCCATAACGCCCGCCTAAGGGGCTGGC
>NODE_26
TATAACGCCCGCCTAAGGGGCTGACAACGCATTA
>NODE_27
TTATACCCAAACAACTTGGAGTTGCAGGTAGGCG
>NODE_28
CGTTGACAGTCCCTCTTGAGGCGTTTGTTATGTT
>NODE_29
TCAAGAGGGACAGCCAACGCGTGGCATTTTTACCATGCGTTGG
>NODE_30
ATAAGTAAAGGCACCAAACTGCTCAAAGCGACTT
>NODE_31
TCATGCGTTGCCAGCCCCTTAGGCGGGCGTTAGG
>NODE_32
TATATACCCAAACTACTTGGAGTTGCAGGTAGGC
>NODE_33
TCCAGATAATCCAGATAATCCAGATAATCCAGATAAT
>NODE_34
TTGTCGCCTACCTGCAACTCCAAGTCGTTTGGGTATA
>NODE_35
CTGTTTCTGTTTCTGTTTCTGTTTCTGTTTCTGTT
>NODE_36
GCCGCGGTGGTTGCAGTTGTTGTGTTTGAGTTTGGTG
>NODE_37
TGCGTTGCCAGCCCCTTAGGCGGGCGTTAGTTGC
>NODE_38
TTTGCCGCCTACCTGCAACTCCAAGTAGTTTGGG
>NODE_39
TGCCTAACGCCCGCCTAAGGGGCTGGCAACGCAT
>NODE_40
TAGGCGGGCGTTAGCTTCTTAAAGGCTAGAATCATCAAAATC
>NODE_41
CTACTTGAAGTTGCAGCGGTGTTGGCTGCGTTCGTT
>NODE_42
GTCGGCAATTCAATATTGTTTGTCGCTGCCTAATGAAG
>NODE_43
CTATACCCTTCCTACTTGAAGCTGCAGCGGTGTT
>NODE_44
CTAACAAACGCCTCAAGCGGGACTGTCAACGCGT
>NODE_45
CTATACCCAAACAACTTGGAGTTGCAGGTAGGCG
>NODE_46
CTTTTCTTGATGCTGATTTGGTCGAACGTGTTGAAAGTT
>NODE_47
TCTATCCCCTTCCTACTTGAAGCTGCAGCGGTGT
>NODE_48
TTAACGCCCGCCTAAGGGGCTGACAACGCATTAC
>NODE_49
TTGACAGTCCCTCTTGAGGCGTTTGTTATGCATT
>NODE_50
GAGAGACTGTAAGATCTTCTGTGTAAGTGGCTGTT
>NODE_51
TAAAACCGTGGCCAATTTTAGTTGACCACTACAGCT
>NODE_52
CGTTGACAGTCCCTCTTGAGGCGTTTGTTAGGTAT
>NODE_53
CGTTGACAGTCCCTCTTGAGGCGTTTGTTAGGTG
>NODE_54
CGTTGACAGTCCCTCTTGAGGCGTTTGTTAGGTTT
>NODE_55
ACACATTGCTGTTTCATTAGGCAGCGAAAAACAATGCTCAATT
>NODE_56
TCCTAGGTCGCATAACGCCCGCCTAAGGGGCTGACAACGCAT
>NODE_57
TTGACAGTCCCTCTTGAGGCGTTTGTTATGTGTGTG
>NODE_58
TCACGAGTTCGAACCTCGTGTGTCGCTCCAAATT
>NODE_59
TTATGCGTTGCCAGCCCCTTAGGCGGGCGTTAGC
>NODE_60
TTATGCGTTGCCAGCCCCTTAGGCGGGCGTTAGG
>NODE_61
TTATGCGTTGCCAGCCCCTTAGGCGGGCGTTAGT
>NODE_62
TCAACGCGCGGCGTTTCCAGTCCCATTGAGCCGC
>NODE_63
CTCTATCCCCTTCCTACTTGAAGCTGCAGCGGTG
>NODE_64
ATGGGACTGGAAACGCTACGCGTTGACAGTCCCT
>NODE_65
CGAACGTAGCCAATACCGCTGCAGCTTCAAGTAGG
>NODE_66
GGTATGCGTTGCCAGCCCCTTAGGCGGGCGTTAG
>NODE_67
CACCTAACGCCCGCCTAAGGGGCTGACAACGCAT
>NODE_68
CATGCGTTGCCAGCCCCTTAGGCGGGCGTTAGGT
>NODE_69
GAATGCCACTTACACAGATATTTTTACACTCTCGT
>NODE_70
GAATGCCACTTACACAGATATTTTTACACTCTCT
>NODE_71
CGGTGGTTATGGTTGTTGTGTTTGAGTTTAGTGTTATGCGTTG
>NODE_72
TCACTCTCTTGCCGCCTACCTGCAACTCCAAGTAG
>NODE_73
TATAACAAACGCTTCAAGAGGGACAGCCAACGCG
>NODE_74
TGCGTTGCCAGCCCCTTAGGCGGGCGTTAGCCAT
>NODE_75
AGTAAACCAGCTCTCGTTAACGAGAGCTGGTTTACT
>NODE_76
TAATGCGTTGCCAGCCCCTTAGGCGGGCGTTAGC
>NODE_77
GTTGCCAGCCCCTTAGGCGGGCGTTAGCTTCTTAAAG
>NODE_78
TCACCTAACAAACGCCTCAAGAGGGACTGTCAAC
>NODE_79
ACAACAAGGCCACCGCATGCGGTGGCCTTGTTGT
>NODE_80
AGTAGCGTTGGCTGCCCCTTAAGCGGGCGTTATGT
>NODE_81
GTGCGTCTACCAATTTCGCCACTTCCGCAAATTT
>NODE_82
TACCCCCTCCCAACCTCCCCCTAAAAGGGGGAGG
>NODE_83
CGGCGTTTCCAGTCCCAATGAGCCGCGGTGGTTG
>NODE_84
AGTTGTTGTGTTTGAGTTTAGTGGTATGCGTTGT
>NODE_85
TTTTTATTGTCATCCCTAAACCACCGCTTTTAGC
>NODE_86
CTACTGATTTTTATGGATTAAGCATAACGCCCGCCT
>NODE_87
CTAAACTCAATCACAACAACCGTAACCACCGCGG
>NODE_88
TAAACTCAATCACAACAACCGTAACCACCGCGGC
>NODE_89
TATGCGTTGTCAGCCCCTTAGGCGGGCGTTATAT
>NODE_90
TGGTTACGGTTGTTGTGATTGAGTTTAGTGGTATGCGTTG
>NODE_91
TTGAGTTTGGTGTTATGCGTTGCCAGCCCCTTAG
>NODE_92
GCATAACGCCCGCCTAAGGGGCTGGCAACGCATT
>NODE_93
ATGCGTTGCCAGCCCCTTAGGCGGGCGTTAGTTT
>NODE_94
TACCACTAAACTCAACCACAACAACCGTAACCAC
>NODE_95
GTTATGAGCCCGACGAGCTACCAAGCTGCTCCACCCCGCGTCCG
>NODE_96
CTGAAGAGAGACTGTAAGATCTTCTGTGTAAGTGGCTG
>NODE_97
CGTTGACAGTCCCTCTTGAGGCGTTTGTTATATG
>NODE_98
ATTCACTAACAACGTCAGTTGGCTAGGTGACCCT
>NODE_99
GGTTGAGTTTAGTGTTAATGCGTTGCCAGCCCCTT
>NODE_100
GATAGAAACTAACGCCCGCCTAAGGGGCTGGCAACG
>NODE_101
TATGCGTTGTCAGCCCCTTAGGCGGGCGTTAGGT
>NODE_102
CAACTAACGCCCGCCTAAGGGGCTGGCAACGCAT
>NODE_103
TCCCAATGAGCCGCGGTGGTTACGGTTGTTGTGATTGAG
>NODE_104
GTATGCGTTGCCAGCCCCTTAGGCGGGCGTTAGC
>NODE_105
GTATGCGTTGCCAGCCCCTTAGGCGGGCGTTAGG
>NODE_106
GTATGCGTTGCCAGCCCCTTAGGCGGGCGTTAGT
>NODE_107
TCCCATTGAGCCGCGGTGGTTACGGTTGTTGTGATTGAG
>NODE_108
GTGGCCAACTTAACCTTGAATGCTTTGAGTTTTGGCTG
>NODE_109
TATACCCAAACCACTTGGAGTTGCAGGTAGGCGG
>NODE_110
GTAAGAGTTCAAGTCTCTTCTTCCGCACCATATT
>NODE_111
TTTTGCTTCAAGAAGCTAACGCCCGCCTAAGGGGC
>NODE_112
GTGTTATGCGTTGTCAGCCCCTTAGGCGGGCGTT
>NODE_113
TGGTTGCAGTTGTTGTATTTGAGTTTAGTGGTAGTGCGTTGCCAGCCCCT
>NODE_114
TTTACGCAAAAGCATCAAGCAAACACACGTCCAACACCAAAAGCTGTGAAGT
>NODE_115
CGCATAACGCCCGCCTAAGGGGCTGGCAACGCAT
>NODE_116
TCCCAATGAGTCGCGGTGGTTACGGTTGTTGTGGTTGAGTTTAGTGGT
>NODE_117
GTTCATGATTTCCCATTAGGTTATAACGCCCGCTTAAGGGGCAGCCAACGCTACT
>NODE_118
GCTGCGGTGGTTACGGTTGTTGTGTTTGAGTTTAGT
>NODE_119
TGCGTTGCCAGCCCCTTAGGCGGGCGTTAGGTGA
>NODE_120
CGCGTTGACAGTCCCGCTTGAGGCGTTTGTTAGGT
>NODE_121
GAGTGACAAATTTGTCTGGAACAAATTTGCACAG
>NODE_122
TGGCGTTTCCAGTCCCATTGAGCCGCAGTGGTTA
>NODE_123
GTTGACAGTCCCTCTTGAGGCGTTTGTTATGCAT
>NODE_124
GCTTCACAGCTTTTGGTGTTGGACGTGTGCTTGT
>NODE_125
GTCCCTCTTGAGGCGTTTGTTAGCTTCGTAGCCCATTGT
>NODE_126
TGAGTTTGGTGTTATGCGTTGCCAGCCCCTTAGGCGGGCGT
>NODE_127
GGTATGCGTTGTCAGCCCCTTAGGCGGGCGTTAG
>NODE_128
GGTATGCGTTGTCAGCCCCTTAGGCGGGCGTTAT
>NODE_129
TGCGTTGCCAGCCCCTTAGGCGGGCGTTAGGCAT
>NODE_130
TTTGTTAGCTTCGTAGCCTATTGTTTAACAATGGCTTT
>NODE_131
TGGCGCGCTCGAGAGGATTCGAACCTCTGACCGCCTGGTTCG
>NODE_132
GTTATAACAAACGCCTCAAGAGGGACTGTCAACG
>NODE_133
CTTGTCGCCTACCTGCAACTCCAAGTCGTTTGGG
>NODE_134
GTGCGTTGCCAGCCCCTTAGGCGGGCGTTAGTTG
>NODE_135
GTGCGTTGCCAGCCCCTTAGGCGGGCGTTAGTTT
>NODE_136
GTCATGCGTTGCCAGCCCCTTAGGCGGGCGTTAG
>NODE_137
CCCCTTTTAGGGGAGGGTTAGGGTGGGGTATTTTAGTT
>NODE_138
GTTGACAGTCCCTCTTGAGGCGTTTGTTATATGCGTG
>NODE_139
TGCGACACTAGCTCAGTTGGTAGAGCGCAACCTT
>NODE_140
TCACTCACTTGCCGCCTACCTGCAACTCCAAGTAG
>NODE_141
AGCCAACGCGCGGCATTTTTACTATGCGTTGGTTTT
>NODE_142
TTTATCTATGCTCATGGGGATGAACTCACTTGCTG
>NODE_143
GTATACCCTTCCTACTTGAAGCTGCAGCGGTGTT
>NODE_144
TAACGCCCGCTTAAGGGGCAGCCAACGCTATTAC
>NODE_145
TAACCACTGCGGCTCATTGGGACTGGAAACGCCACGCGTTG
>NODE_146
GGCTCATAACCCGAAGGTCGTTGGTTCAAATCCAGC
>NODE_147
ACACAGATTGATTGGTTTATATTGTTAAAGAGCTT
>NODE_148
TATGCGTTGCCAGCCCCTTAGGCGGGCGTTAGCT
>NODE_149
TATATACCCTTCCTACTTGAAGCTGCAGCGGTGT
>NODE_150
TGGCGTTTCCAGTCCCATTGAGCCGCGGTGGTTG
>NODE_151
TACTTGAAGCTGCAGGGGTGTTGGCTACGTTCGTT
>NODE_152
TCTATACCCTTCCTACTTGAAGCTGCAGCGGTGT
>NODE_153
TAACCACCGCGGCTCATTGGGACTGGAAACGCCG
>NODE_154
TAGCGTTTCCAGTCCCATTGAGCCGCGGTGGTTA
>NODE_155
TAGCGTTTCCAGTCCCATTGAGCCGCGGTGGTTGC
>NODE_156
TAGCGTTTCCAGTCCCATTGAGCCGCGGTGGTTTC
>NODE_157
CACAACAACCGTAACCACTTCGGCTCAATGGGACT
>NODE_158
TGTTATGCGTTGTCAGCCCCTTAGGCGGGCGTTA
>NODE_159
TGGCGTTTCCAGTCCCAATGAGCCGCGGTGGTTA
>NODE_160
GAACAATCACCACCGCTAAAAGCGGTGGTTTAGG
>NODE_161
TGAGGTTAGTATTGTTGGCTCAAGTCGCTTTGAACAGTTTGGTGCCTTTAC
>NODE_162
TCACTTACTTGCCGCCTACCTGCAACTCCAAGTTGTTTG
>NODE_163
TAGCCTTTAAGAAGCTAACGCCCGCCTAAGGGGCTG
>NODE_164
TAATGCGTTGTCAGCCCCTTAGGCGGGCGTTAGCT
>NODE_165
TAATGCGTTGTCAGCCCCTTAGGCGGGCGTTAGGT
>NODE_166
TAATGCGTTGTCAGCCCCTTAGGCGGGCGTTAGTT
>NODE_167
GTTGTTATGCGTTGCCAGCCCCTTAGGCGGGCGTT
>NODE_168
CTGATTTGGTCGAACGTGTTGAAAGTTCAGTGGGT
>NODE_169
TTTAACAAACGCCTCAAGAGGGACTGTCAACGCG
>NODE_170
CTATACCCAAACCACTTGGAGTTGCAGGTAGGCG
>NODE_171
TTATAACGCCCGCCTAAGGGGCTGACAACGCATA
>NODE_172
TTATAACGCCCGCCTAAGGGGCTGACAACGCATT
>NODE_173
TATAACAAACGCCTCAAGAGGGACTGTCAACGCG
>NODE_174
GTAATGCGTTGTCAGCCCCTTAGGCGGGCGTTAG
>NODE_175
GTAATGCGTTGTCAGCCCCTTAGGCGGGCGTTAT
>NODE_176
CCACGCATGGGCGCGACAACTCAATGAGGCAATGACACTGAAATTT
>NODE_177
TAACTAAGTGACCAAATTCACTATGCCACTACAGT
>NODE_178
GCCAGCCCCTTAGGCGGGCGTTAGTTTCTCTCAAT
>NODE_179
TTATACCCAAACTACTTGGAGTTGCAGGTAGGCG
>NODE_180
GACTTTAAGCCTGTAAGTAAAGGCACCAAACTGTTCAAAG
>NODE_181
GTAACCACCGCGGCTCATTGGGACTGGAAACGCC
>NODE_182
ATGCGTTGTCAGCCCCTTAGGCGGGCGTTAGTTT
>NODE_183
CACATAACGCCCGCCTAAGGGGCTGACAACGCAT
>NODE_184
CCTTTAAGAAGCTAACGCCCGCCTAAGGGGCTGG
>NODE_185
GGTTGCGCTCTACCAACTGAGCTAGTGTCGCATTT
>NODE_186
TCAAGTCGCTTTGAGCAGTTTGGTGCCTTTACTTA
>NODE_187
GTATACCCAAACGACTTGGAGTTGCAGGTAGGCG
>NODE_188
ATGCGTTGCCAGCCCCTTAGGCGGGCGTTAGGTAT
>NODE_189
TAAACAATGGGCTACGAAACTAACAAACGCCTCAAGAGGGAC
>NODE_190
CACCTAACGCCCGCCTAAGGGGCTGGCAACGCAT
>NODE_191
GCCTACCTGCAACTCCAAGTAGTTTGGGTATAATC
>NODE_192
GGTTCTGGTTCTGGTTCTGGTTCTGGTTCTGGTTC
>NODE_193
CCCAACTAACGCAAATGTATATTTAGGTAAGTTTGTAGTGGTCAACTAAAATTGGCCACG
GTTTT
>NODE_194
TGGTTACGGTTGTTGTGTTTGAGTTTCGTGGTAGTGCGTTGCCAGCCCCTTAGGCGGGCG
>NODE_195
AGTGGTTACGGTTGTTGTGTTTGAGTTTAGTGTT
>NODE_196
GATATACCCTTCCTACTTGAAGCTGCAGCGGTGT
>NODE_197
TGAGGCGTTTGTTAGCTTCGTAGCCTATTGTTTC
>NODE_198
ATAACCACCGCGGCTCAATGGGACTGGAAACGCT
>NODE_199
TATGCGTTGCCAGCCCCTTAGGCGGGCGTTATGC
>NODE_200
GTCTTTTTAGAGGGGAAAATCCCTAGAACCCCAT
>NODE_201
GTTGACAGTCCCTCTTGAGGCGTTTGTTATGTGT
>NODE_202
TAGTAGCGTTGGCTGCCCCTTAAGCGGGCGTTAT
>NODE_203
GTTATGCGTTGCCAGCCCCTTAGGCGGGCGTTAG
>NODE_204
TTATGCGTTGTCAGCCCCTTAGGCGGGCGTTATA
>NODE_205
TTATGCGTTGTCAGCCCCTTAGGCGGGCGTTATG
>NODE_206
TTATGCGTTGTCAGCCCCTTAGGCGGGCGTTATTTTGCTTATTC
>NODE_207
TTGCTTCAAGAAGCTAACGCCCGCCTAAGGGGCTGGCAAC
>NODE_208
TGGACGTGTGTTTGCTTGATGCTTTTGCGTAAAAT
>NODE_209
GCCTACCTGCAACTCCAAGTCGTTTGGGTATAGT
>NODE_210
GGGGATTCACTCATTTGCCGCCTACCTGCAACTCCAAG
>NODE_211
CCCTTCCTACTTGAAGCTGCAGCGGTGTTGGCTG
>NODE_212
GCCAACTTCACAGCTTTTGGTGTTGGACGTGTGTTT
>NODE_213
CAGAGGCGCGTTGGCAGAGTGGCCATGCAGCGGATT
>NODE_214
TTTGAGTTTAGTGGTAGTGCGTTGCCAGCCCCTT
>NODE_215
GGCGTTTCCAGTCCCATTGAGCCGCGGTGGTTAT
>NODE_216
GCGTTGACAGTCCCTCTTGAGGCGTTTGTTATAT
>NODE_217
GCGTTGACAGTCCCTCTTGAGGCGTTTGTTATGAG
>NODE_218
GCGTTGACAGTCCCTCTTGAGGCGTTTGTTATGC
>NODE_219
GTAGTGCGTTGCCAGCCCCTTAGGCGGGCGTTAG
>NODE_220
GTAGTGCGTTGCCAGCCCCTTAGGCGGGCGTTATG
>NODE_221
TTGACAGTCCCTCTTGAGGCGTTTGTTATGTGCGTGCT
>NODE_222
GGTGAACGAACGTAGCCAACACCGCTGCAACTTC
>NODE_223
TATTCACTAACAACGTCAGTTGGCTAGGTGACCC
>NODE_224
CTCTTGCCGCCTACCTGCAACTCCAAGTAGTTTGG
>NODE_225
CTGATTGGCAACTAACGCCCGCCTAAGGGGCTGACAACGCAT
>NODE_226
CTTACTTGAAGCTGCAGCGGTGTTGGCTACGTTCG
>NODE_227
TAATAGCGTTGGCTGCCCCTTAAGCGGGCGTTATGT
>NODE_228
CCACCGCTAAAAGCGGTGGTTTAGGGATGACAAT
>NODE_229
TAAGGGGCTGACAACGCATAACACTAAACTCAATCACAACAACC
>NODE_230
CGGTGGTTACGGTTGTTGTGATTGAGTTTAGTGGT
>NODE_231
GGTTGTTGTGTTTGAGTTTGGTGTTATGCGTTGTCAGCCCCTTAGGCGGGCGT
>NODE_232
CGCGTTGACAGTCCCTCTTGAGGCGTTTGTTAGG
>NODE_233
TCCCATTGAGCCGCGGTGGTTACAGTTGTTGTGTTTGAG
>NODE_234
TTACTGGCACTGAATGCGGCGATTGAAGCGGCGCG
>NODE_235
TTGTAGTGGCATAGTGAATTTGGTCACTTAGTTA
>NODE_236
TATGCGTTGCCAGCCCCTTAGGCGGGCGTTAGTT
>NODE_237
TTTATACCCAAACTACTTGGAGTTGCAGGTAGGC
>NODE_238
TTTATCCCCTTCCTACTTGAAGCTGCAGCGGTGT
>NODE_239
TAAACATTCTCAGCGAAAACGCTTAAAGATGGTGGAG
>NODE_240
ATGCGACACTAGCTCAGTTGGTAGAGCGCAACCT
>NODE_241
TTAATTTGGAGCGACACACGAGGTTCGAACTCGTG
>NODE_242
TTAATGCGTTGCCAGCCCCTTAGGCGGGCGTTAG
>NODE_243
TTAATGCGTTGCCAGCCCCTTAGGCGGGCGTTAT
>NODE_244
TGCGTTGTCAGCCCCTTAGGCGGGCGTTAGTTTCTCTCAAT
>NODE_245
TAATAATCATATTTATCATTTGACAATGTTAAGCATGATTATTAATGACAGTGTTTGTGT
AATCCCTTGATTTGAAAACCTGTTACCAAC
>NODE_246
AGCTAACGCCCGCCTAAGGGGCTGGCAACGCATT
>NODE_247
TGGCTAACGCCCGCCTAAGGGGCTGGCAACGCAC
>NODE_248
TGGCTAACGCCCGCCTAAGGGGCTGGCAACGCAT
>NODE_249
GTTGACAGTCCCTCTTGAGGCGTTTGTTATGTTT
>NODE_250
GTAACCACTGCGGCTCATTGGGACTGGAAACGCC
>NODE_251
TATAACGCCCGCCTAAGGGGCTGGCAACGCATTA
>NODE_252
GTATGCGTTGTCAGCCCCTTAGGCGGGCGTTATG
>NODE_253
AGTTGTTGTGTTTGAGTTTAGTGTTATGCGTTGT
>NODE_254
TTGCCAGCCCCTTAGGCGGGCGTTATGTGTTTTCCTA
>NODE_255
TATGCGTTGCCAGCCCCTTAGGCGGGCGTTAGGC
>NODE_256
TATGCGTTGCCAGCCCCTTAGGCGGGCGTTAGGT
>NODE_257
TTAAAACCGCCTTCTAAGAAGGCGGATTTTTATA
>NODE_258
TTAAAACCGCCTTCTAAGAAGGCGGATTTTTATT
>NODE_259
TGTTGCTGTTGCTGTTGCTGTTGCTGTTGCTGTTGC
>NODE_260
TTATACCCTTCCTACTTGAAGCTGCAGCGGTGTT
>NODE_261
TTATAACGCCCGCCTAAGGGGCTGGCAACGCATT
>NODE_262
GGCTAACAAACGCCTCAAGAGGGACTGTCAACGC
>NODE_263
GACGAGCTACCAAGCTGCTCCACCCCGCGTCCGT
>NODE_264
CGCGTTGGCTGTCCCTCTTGAAGCGTTTGTTATGT
>NODE_265
TGGTGGTTTCGGTTGTTGTGTTTGAGTTTAGTGG
>NODE_266
TTTATACCCTTCCTACTTGAAGCTGCAGCGGTGT
>NODE_267
TACCACTAAACTCAATCACAACAACCGTAACCAC
>NODE_268
GCGTTTCCAGTCCCATTGAGCCGCGGTGGTTACAGTTGTTGTG
>NODE_269
GTTTCTGTTTCTGTTTCTGTTTCTGTTTCTGTTTCTG
>NODE_270
CTGCGCGCTCGTAGCTCAGCTGGATAGAGTACCT
>NODE_271
TCTATACCCAAACAACTTGGAGTTGCAGGTAGGC
>NODE_272
TGCATAACGCCCGCCTAAGGGGCTGACAACGCAT
>NODE_273
AGTGCGTTGCCAGCCCCTTAGGCGGGCGTTATGCT
>NODE_274
TAAAAATGCCACGCGTTGGCTGTCCCTCTTGAAGCGTTTGTTAT
>NODE_275
CGTAGTCAACACCGCTGCAGCTTCAAGTAGGAAGGG
>NODE_276
CGTTCGTTCACCCCAATCACATAGCCTCTCTATGCTCATGGG
>NODE_277
GTTATGCGTTGTCAGCCCCTTAGGCGGGCGTTAT
>NODE_278
TTGAGTTTTGGCAGCTAACTTCACAGCTTTTGGTGTTGGACGTGTGTTT
>NODE_279
GTTTCATTAGGCAGCGAAAAACAATGCTCAATTGCCGAC
>NODE_280
TTGTAGTGGTCAACTAAAATTGGCCACGGTTTTA
>NODE_281
TATTGTCATCCCTAAACCACCGCTTTTAGCGGTG
>NODE_282
GTAACCACCGCGGCTCAATGGGACTGGAAACGCT
>NODE_283
CGGCAAGTGAGTGAATCCCCATGAGCATAGACAGACTATGT
>NODE_284
TGTATCTATGCTCATGGGGATGAACTCACTTGCTG
>NODE_285
TTGACAGTCCCTCTTGAGGCGTTTGTTATGTTTG
>NODE_286
TCAACGCGTAGCGTTTCCAGTCCCATTGAGCCGC
>NODE_287
TCAACGCGTAGCGTTTCCAGTCCCATTGAGCCGTGGTGGTTTC
>NODE_288
CGCCAACACCGCTGCAGCTTCAAGTAGGAAGGGG
>NODE_289
CGCCAACACCGCTGCAGCTTCAAGTAGGAAGGGT
>NODE_290
TAGTGCGTTGTCAGCCCCTTAGGCGGGCGTTAGTTT
>NODE_291
CTATACCAAAACTACTTGGAGTTGCAGGTAGGCG
>NODE_292
TAAGGGGCTGACAACGCATACCACTAAACTCAATCACAACAACC
>NODE_293
TATAACGCCCGCCTAAGGGGCTGGCAACGCATAC
>NODE_294
ATGGGACTGGAAACGCCGCGCGTTGACAGTCCCT
>NODE_295
TAACCACCGCGGCTCAATGGGACTGGAAACGCCG
>NODE_296
GTAACCACTGCGGCTCAATGGGACTGGAAACGCC
>NODE_297
GTAACCACTGCGGCTCAATGGGACTGGAAACGCTACGCGTTG
>NODE_298
GTTGACAGTCCCTCTTGAGGCGTTTGTTAGGCAT
>NODE_299
CGTTGACAGTCCCTCTTGAGGCGTTTGTTATGCG
>NODE_300
ATGCGTTGTCAGCCCCTTAGGCGGGCGTTAGCTT
>NODE_301
TGCGTTGCCAGCCCCTTAGGCGGGCGTTATGCGACCTAGGA
>NODE_302
TGCGTTGCCAGCCCCTTAGGCGGGCGTTATGCGC
>NODE_303
TCGAGATTTTTCGAGAAAGCACATAACGCCCGCTTAAGGGGCAGCCAACGCTA
>NODE_304
TTCACTCTCTTGCCGCCTACCTGCAACTCCAAGT
>NODE_305
TTAACAAACGCCTCAAGAGGGACTGTCAACGCGC
>NODE_306
TTAACAAACGCCTCAAGAGGGACTGTCAACGCGT
>NODE_307
TATAACGCCCGCCTAAGGGGCTGACAACGCATAC
>NODE_308
TTGCCAGCCCCTTAGGCGGGCGTTATGTGCTTTT
>NODE_309
GCGCGTTGACAGTCCCTCTTGAGGCGTTTGTTAG
>NODE_310
GCGCGTTGACAGTCCCTCTTGAGGCGTTTGTTAT
>NODE_311
CTAAAAGCGGTGGTTTAGGGATGACAATAAAAAT
>NODE_312
GGTTGTTGTGTTTGAGTTTAGTGTTATGCGTTGT
>NODE_313
GCCTACCTGCAACTCCAAGTTGTTTGGGTATAAG
>NODE_314
TTATCCCCTTCCTACTTGAAGCTGCAGCGGTGTT
>NODE_315
TTTTGATGATTTTTCTTGATAGAAACTAACGCCCGC
>NODE_316
CTACTTGAAGCTGCAGGGGTGTTGGCTACGTTCG
>NODE_317
GGCGTTTCCAGTCCCAATGAGCCGCGGTGGTTAT
>NODE_318
TGCGTTGCCAGCCCCTTAGGCGGGCGTTAGTTTCT
>NODE_319
TAGTGCGTTGCCAGCCCCTTAGGCGGGCGTTAGGTG
>NODE_320
TAGTGCGTTGCCAGCCCCTTAGGCGGGCGTTAGTT
>NODE_321
TCTCCAAATACCTAACGCCCGCCTAAGGGGCTGGCAACGC
>NODE_322
ATTTGGAGCGACACACGAGGTTCGAACTCGTGACCT
>NODE_323
TATGCGTTGTCAGCCCCTTAGGCGGGCGTTATGC
>NODE_324
TATGCGTTGTCAGCCCCTTAGGCGGGCGTTATGT
>NODE_325
CAACGCGTGGCGTTTCCAGTCCCATTGAGCCGCAGTGGTT
>NODE_326
CGCCTACCTGCAACTCCAAGTAGTTTGGGTATAT
>NODE_327
TGAGAGAAACTAACGCCCGCCTAAGGGGCTGGCAACG
>NODE_328
TCAAACAATAAACAGCTTCAAACAATAAACAGCTTCAAACAATAAACAGC
>NODE_329
CGGTTGTTGTGATTGAGTTTAGTGTTATGCGTTG
>NODE_330
GCGTTGACAGTCCCTCTTGAGGCGTTTGTTAGGC
>NODE_331
GCGTTGACAGTCCCTCTTGAGGCGTTTGTTAGGT
>NODE_332
GGCTAACGCCCGCCTAAGGGGCTGGCAACGCATT
>NODE_333
CTTAACAAACGCCTCAAGAGGGACTGTCAACGCG
>NODE_334
CCCTAAACCACCGCTTTTAGCGGTGGTGATTGTT
>NODE_335
TGCGTTGTCAGCCCCTTAGGCGGGCGTTATGTGTTT
>NODE_336
TTGACAGTCCCTCTTGAGGCGTTTGTTAGGTGAATTTACTCGTAC
>NODE_337
TCCACGATGAACTTTGAAAGAGAGCTAACGCCCGCCTAAGGGGCTGGCAACGCAT
>NODE_338
TCCACGATGAACTTTGAAAGAGAGCTAACGCCCTGCTAAGGGGTGAGCAATGCACTG
>NODE_339
TACCTAACGCCCGCCTAAGGGGCTGACAACGCAT
>NODE_340
TGTCTATGCTCATGGGGATTCACTCACTTGCCGCC
>NODE_341
TGCCAGCCCCTTAGGCGGGCGTTAGTTTCTATCAAGAAAAATCATCA
>NODE_342
GGTTGTTGTGATTGAGTTTAGTGGTATGCGTTGC
>NODE_343
CAAACACACGTCCAACACCAAAAGCTGTGAAGTT
>NODE_344
TGGCGTTTCCAGTCCCAATGAGTCGCGGTGGTTA
>NODE_345
GGCAAACTATGTGATTGGGGTGAACGAGCGTAGTCAACACCGCTGCAGCTTCAAGTAGGA
A
>NODE_346
TGAGCCGCGGTGGTTACGGTTGTTGTGATTGAGTTT
>NODE_347
TGCGTTGTCAGCCCCTTAGGCGGGCGTTAGGTATTTGGAGA
>NODE_348
GTTGTTATGCGTTGTCAGCCCCTTAGGCGGGCGTT
>NODE_349
GCGTTGGCTGTCCCTCTTGAAGCGTTTGTTATATT
>NODE_350
TTCAGTGTCATTGCCTCATTGAGTTGTCGTGCCCATGCGTGGTGAGTGAGTTTGTCGGAG
AGG
>NODE_351
GTTGTTGTGTTTGGGTTTGGTTGTTATGCGTTGCCAGCCCCTTAGG
>NODE_352
AACTATGTGATTGGGGTGAGCGAACGTAGCCAATACCGCTGCAGCTTCAAGTA
>NODE_353
TCCCATTGAGCCGCAGTGGTTACGGTTGTTGTGATTGAGTTTAGTGGT
>NODE_354
CTTGAAGCTGCAGGGGTGTTGGCTACGTTCGTTTACCCCAATCACAT
>NODE_355
TTCCAGTCCCAATGAGCCGCGGTGGTTGCAGTTCTTGTGTTTGAGTTT
>NODE_356
AGCCTGTAAGTAAAGGCACCAAACTGTTCAAAGCGACTTGAG
>NODE_357
CTACTTGAAGTTGCAGCGGTGTTGGCTGCGTTCATTCACCCCAATCACATAGTTTGTCTA
TGCTCAT
>NODE_358
GTTGGCTATGTTCGTTCACCCCAATCACATAGTCTATCTATG
>NODE_359
TCCCATTGAGCCGAAGTGGTTACGGTTGTTGTGGTTGAGTTTAGTGGT
>NODE_360
ACAATGGGCTACGAAGCTAACAAACGCCTCAAGCGGGACTGTCAACGCG
>NODE_361
CGGTTGTTGTGTTTGAGTTTTGTGTAATGCGTTGTCAGCCCCTTAGGCGGGCGTTA
>NODE_362
GCGTTGCCAGCCCCTTAGGCGGGCGTTAGTTGCCAATCAG
>NODE_363
CAACGCGCGGCATTTTTACTATGCGTTGGTTTTTGTGATTA
>NODE_364
TAAACTCAATCACAACAACCGTAACCACCGCGGTTCAATGGGA
>NODE_365
AAACGCCGCGCGTTGACAGTCCCTCTTGAGGCGTTTGTTA
>NODE_366
AAAACTCAAAGCATTCAAGGTTAAGTTGGCCACAGTTAATAGTCCGCGACAAAGAAAACC
AGATCAC
>NODE_367
AGGGGCTGACAACGCATTACCACTAAACTCAAATACAACAACTGCAACCA
>NODE_368
TTCCCTCCCCTTTTAGGGGAGGGTTAGGGTGGGGTATTT
>NODE_369
ACTGTCAACGCGTGGCGTTTCCAGTCCCATTGAACCGCGGTGGTTACGGTTGTTGTG
>NODE_370
AATGGCGTGGCGGTGACGCTGTCAGCGCCTGTCGATGATGGT
>NODE_371
GCCGCGGTGGTTGCAGTTCTTGTGTTTGAGTTTTGTGGTAATGCGTTGTCAGCCCCTTAG
GCGGGCG
>NODE_372
TGGCTGAGCTGCGCTTTCGGTTTCCTGCTGCTCCGCTTTACG
>NODE_373
TGTTGTGTTTGAGTTTAGTGTAATACGTTGCCAGCCCCTTAGGCGGGCGTTA
>NODE_374
GCGACAGACACATTGCCGTTTCATTAGGCAGCGAAAAACAATGCTCAATT
>NODE_375
TTGGAGTTGAACAAGGCTCATCAATAGCACGCATATAACAAACGCCTCAAGAGGGACTGT
>NODE_376
GTTGTCAGCCCCTTAGGCGGGCGTTATGTGTTTTCCTA
>NODE_377
CTAAACTCAAACACAACAACCGTAACCACCGCGACTCATTGGGA
>NODE_378
CACAAATCCAGTTCCCTCCCCTTTTAGGGGAGGGTTAGGGTGGG
>NODE_379
GAACGCAGCCAACACCGCTGCAACTTCAAGTAGGAAGGG
>NODE_380
AATTTGTCACTCACTTGCCGCCTACCTGCAACTCCAAGT
>NODE_381
AGGGGCTGGCAACGCACTACCACTAAACTCAAACACAACAAC
>NODE_382
TGAGCCGCGGTGGTTATGGTTGTTGTGTTTGAGTTTAGTG
>NODE_383
GCGGTGGTTGCAGTTGTTGTGTTTGAGTTTAGTTGT
>NODE_384
AAATTTCAGTGTCATTGCCTCATTGAGTTGTCGTGCC
>NODE_385
TGGGGTGAACGAACGTAGCCAACACCGCTGCAACTT
>NODE_386
GTGTTAATGCGTTGCCAGCCCCTTAGGCGGGCGTTA
>NODE_387
CATGTCAAGGTGGTGCTCTAACCAACTGAGCTATAGACGCATACTGTTTTTAAGCTTCTC
ATGGTGCGTCCGAGTGGACTCGAACCACCGACCCCCACCATGTCA
>NODE_388
AAGATAATTCGAAGTTTGGTCAATGATTTCAGTGAGTTATTCTTGAGTTGGTTC
>NODE_389
TCGTAGCCAGGTACTCTATCCAGCTGAGCTACGAGCGCGCA
>NODE_390
TGCGCTTTCGGTTTCCTGCTGCTCCGCTTTACGTGCTTTAGCGCGAGCAATCGCGGCGGC
CACCGCAGCTTTT
>NODE_391
TTGCCGTTTCATTAGGCAGCGCAAAACAATACTGAATTGCCGACAAACTTTAAGTCCATA
AGTAAAGGCACCAAACTGCTCAAAGCGACT
>NODE_392
CTTGAGGCGTTTGTTAGCTTCGTAGCCCATTGTTT
>NODE_393
AAGGTTGCGCTCTACCAACTGAGCTAGTGTCGCGAAATGGAGATGGTGCCCCGGGCCGGA
CTTGAACCGGCACG
>NODE_394
AACGCGTGGCATTTTTACTATGCGTTGGTTTTAGTGTTTAAGGCGGTATGC
>NODE_395
GACGTGTGTTTGCTTGATGCTTTTGCGTAAAATCACTTTCAAGCAAAGGTGTTTAAAAGT
TATTTTGAAACAATAGGCTACGAAGCTAACAAACGCCTC
>NODE_396
AACCACCGCGGCTCATTGGGACTGGAAACGCCGCGCGTTG
>NODE_397
TCGTAGCCAGGTACTCTATCCAGCTGAGCTACGGACGCGC
>NODE_398
GCGGCTCATTGGGACTGGAAACGCCGCGCGTTGACAG
>NODE_399
CTAAACTCAATCACAACAACCGTAACCACCGCGACTCATTGGGA
>NODE_400
GTTGTTGTGATTGAGTTTAGTGGTATGCGTTGCCAGCCCCTTA
>NODE_401
TTGGTTGCGGGGGCCGGATTTGAACCGACGACCTTCGGGTTATGAGCCCGACGAGCTACC
>NODE_402
TGTGCAAATTTGTTCCAGACAAATTTGTCACTCTCTTGCCGCCTACCTGCAA
>NODE_403
TTGCGCTCTACCAACTGAGCTAGTGTCGCATTTGTCGTGATGCTACTGCATCTACGAAAG
ATTTGGTTGCGGGGGCCGGATTTGAACCGACGACC
>NODE_404
TGGCGCGTCCGAGAGGATTCGAACCTCTGACCGCCTGGTTCG
>NODE_405
CTTAACATTGTCAAATGATAAATATGATTATTAGGTATTTTATGGTAAATACAGTTATGT
TTAATGCTGGATTAAGAATAGGGAGCAGATTGGGGTTTGCGACCTCTTTTTATGCCTTAA
TTTAACATAAC
>NODE_406
AAATGCTATGAGTCATTAGGTTTTGAAGTGGTTATGGTTGTTGTGATTGAGTTTGGCGGT
ATGCGTTGTCAGCCCCTTAGGCGGGCGTTA
>NODE_407
TCACTGTGCTTAACAGTGACACAATACGGACGCGGGGTGGAGCAGCTTGGTAGCTCGT
>NODE_408
TGCGTTGTCAGCCCCTTAGGCGGGCGTTAGGTGTTCATCAG
>NODE_409
AGGCGCGTTGGCAGAGTGGCCATGCAGCGGATTGCAAATCCGTG
>NODE_410
AGACGGAAATCGCATTCGGTGGACCACTGAAGAGAGACTGTAAGATCTTCTGTGTAAGT
>NODE_411
GGTCACGAGTTCGAACCTCGTGTGTCGCTCCAGTTTCATAGCCCTTATCGTGCTTAACGA
TAACACACGGACGCGGGGTGGAGCAGCTTGGTAGCTCGT
>NODE_412
GTGGTAGTGCGTTGCCAGCCCCTTAGGCGGGCGTTA
>NODE_413
AGGTCACGCCTTTTTGTTTTAAAGAAGGGAACCTCGTGTGT
>NODE_414
TGGTTGCAGTTGTTGTGTTTGAGTTTAGTGGTAGTGCGTTG
>NODE_415
AGCTAACGCCCGCCTAAGGGGCTGACAACGCATAC
>NODE_416
TTCTGGTTCTGGTTCTGGTTCTGGTTCTGGTTCTGGT
>NODE_417
GTTGGTAACAGGTTTTCAAATCAAGGGATTACAGAAACACTTTGGTGCACACAATTGACG
TAAGTACAGTGACAATGTCACTAATAATCATACTTAACATTGTCAAATGATAAATATGAT
TATTA
>NODE_418
ACGCACTACCACTAAACTCAACCACAACAACCGTAACCA
>NODE_419
GCTTCACAGCTTTTGGTGTTGGACGTGTGCTTGCAAGATGCATTTGCGTAAAATGCTTTT
CAAGTAA
>NODE_420
GGTAGCTCGTCGGGCTCATAACCCGAAGGTCGTTGGTTCAAATCC
>NODE_421
AGTTAACAGGTGACATTATGACAAAACGTACAAAACGTACAAGACGACTATTTAGCGCAG
AA
>NODE_422
TTGTTGATAGTGCTTGAGCTGCTCGATACGCGCTGGCGGCACTCAAGCAAGCGGTCATCC
AATATG
>NODE_423
TTGAGTTTTGGCAGCCAACTTCACAGCTTTTGGTGTTGGACGTGTG
>NODE_424
TATACCCAAACTACTTGGAGTTGCAGGTAGGCGACAAGTGAGTTC
>NODE_425
GAGTGAATCCCCATGAGCATAGATAAACTATGTGATTGG
>NODE_426
GTTATGAGCCCGACGAGCTACCAAGCTGCTCCATCCCGCGTCCATATATAGCGCTAAACG
CAATAAATCTTTTCTTCAGTTTTCTGTAGTAGGCAAGAAACTGGAGCAACACACGAGGTT
CCCTTCTTTAAAACAAAAAGG
>NODE_427
AAAACTCAAAGCATTCAAGGTTAAGTTGGCCACGTTAAGAGTCCGTGACAAAGAAAACAC
TCTTTCAGCGATGATGCAGCCTTTGTGAAACCAA
>NODE_428
CGTTGACAGTCCCGCTTGAGGCGTTTGTTAGGTGAATTTACTCGTAC
>NODE_429
TGAGGTTAGTATTGTTGGCTCAAGTCGCTTTGAGCAGTTTGGTGCCTTTACT
>NODE_430
GATTTGGTCGAACGTGTTGAAAGTTCAGTGGGTTCAAAGTCGCTGAAAACTAGCAAGCCT
CGATGCTTCAAAGTTGTTGGATGTTC
>NODE_431
TGGGACTGGAAACGCTACGCGTTGACAGTCCCTCTTGA
>NODE_432
AAGGAGGCTTTCGCCTCCTTTGATGAACAAGTTAAGATTTGGGTTCCGATTTAGCATCAA
>NODE_433
CATGTGAGAGTAGAACATCGCCAGGCTTTTAATTTGGTCTAACCAGACAGCGGAGCGGTA
GTTCAGTCG
>NODE_434
TTCATTTCCATTTGGGAGCCTGACAATTTTATTGTCATCCCTAAACCACCGCTTTTAGC
>NODE_435
TTGAGTTTTGGCAGCTAACTTCACAGCTTTTGGCGTTGGACGTGTGTTT
>NODE_436
GCGTTTCCAGTCCCATTGAGCCGCGGTGGTTATGGTTGTTGTG
>NODE_437
TTGTTATACCCAAACTACTTGGAGTTGCAGGTAGG
>NODE_438
CGAGTTCGAACCTCGTGTGTCGCTCCAAATTAATAGTTTCATCGTACTTAACGATGAAGT
GCGCCACACTTGCTCATTTGATGAGTAAAACCTTGCCAAGGTTGAGGTCACGCCTTTTTG
TTTTAAAGAAGGGAACC
>NODE_439
GGCGGCAAGAGAGTGAATCCCCATGAGCATAGATAAACTATGT
>NODE_440
TTGAGTTTAGTGGTAGTGCGTTGCCAGCCCCTTAGGCGGGCG
>NODE_441
TCCGCAGTTTCAAAGCCGCTGAAAGCCAACAAGCCTCGATGCTTCAAAGTTGTTGGATGT
TC
>NODE_442
TAAGAGTTCAAGTCTCTTCTTCCGCACCATATTAAATCTGAAAAGATTTAGAGTGGCTAC
GTAGCTCAGTTGGTTAGAGCACATCA
>NODE_443
TGTTGGCTACGTTCGTTCACCCCAATCACATAGCCTCTCTAT
>NODE_444
CTTCACAGCTTTTGGTGTTGGACGTGTGCTTGTAAGATGCATTTGCGTAAAATGCTTTTC
AAGTAA
>NODE_445
ATGTGATTGGGGTGAACGAACGTAGCCAACACCCCTGCAGCTTCAAG
>NODE_446
CAAGTGAGTGAGTCCCCATGAGCATAGATAGACGATGTGATTGGGGTGAACGAACGTAGC
CAAC
>NODE_447
GCCCGGATAGCTCAGTCGGTAGAGCAGAGGATTGAAAA
>NODE_448
GTCCGTCGCTCTACCGACTGAGCTAAGGAGGAACAATTTTTATTGTGTCTATGGCACAAC
TTTTAATAGTGGTGCCTCGAGGCGGAATCGAACCACCGACACGAGGATTTT
>NODE_449
AGCAGGAAACCGAAAGCGCAGCTCAGCCAACTCAAGCTACGCCAAGCAGTGACGATGCAG
ACCCGAAAAAAGCTGCGGTGGCCGCCGCGATTGCTCGCGC
>NODE_450
CGTAGCTCAGCTGGATAGAGTACCTGGCTACGAACCAGGCGGTCAGAGGTTCGAATCCTC
TCG
>NODE_451
ACTTTGAAGCATCGAGACTTGTTGGCTTTCAGCAACTTTGAAATTGTTGAATTATCAACG
CTTTCTGCTACTTAAATATCCGACTGAAACGCAAAGGCTGATTCGTGAACTTTCAAAGCA
TGAAGCTGATTTTTCAAGAGCATTGAACTCAAGATTTTGATAACCCTTGCTTCAAGAAGC
TAACGCCCGCCTAAGGGGC
>NODE_452
AGGTACTCTATCCAGCTGAGCTACGAGCGCGCAATGCTTAATGATTCGATACCTATATCT
CAGTATCAGGGCATTACCCTTCTCTCTTAACGAGATAAAAGTGGCGCGTCCGAGAGGATT
CG
>NODE_453
CAACTTAACCTTGAATGCTTTGAGTTTTGGCTGCCAACTTCACAGCTTTTGGTGT
>NODE_454
AATCCGCTGCATGGCCACTCTGCCAACGCGCCTAAGTGATGTGTCTTTGAGGATGATGGT
GCCCCGGGCCGGACTTGAACCGGCACG
>NODE_455
ACACCAAAAGCTGTGAAGTTGGCAGCCAAAACTTAAAACGATCAAGGTTAAGTTGGCC
>NODE_456
GTGGTAATGCGTTGTCAGCCCCTTAGGCGGGCGTTA
>NODE_457
GCGTCCGTATTGTGTCACTGTTAAGCACAGTGAAAGCTTTGAAATTGGTTGCGGGAGCTG
GATTTGAACCAACGACCTTCGGGTTATGA
>NODE_458
AGTCCCTCTTGAGGCGTTTGTTATGTGCGTGCTATTGATGAGCCTTGTTCAACTCCAA
>NODE_459
ACAAGCACACGTCCAACACCAAAAGCTGTGAAGTTGGC
>NODE_460
ACGCCAAAAGCTGTGAAGTGAGCTGCCAAAACTTGCAGCGTTCAAGGTTAAGCTGGCCAT
TTACTGCATTTCCGACAAAGAAGCACGATTTCAGCGACGATGTTGCTTTTTGTGAAACCA
AGTTGACCGAATTGAACATTCAACGACTTTGAAGCATCGAGACTTGTTGGCTTTCAGC
>NODE_461
GAGGCGGAATCGAACCACCGACACGAGGATTTTCAATCCTCTGCTCTACCGACTGAGCTA
TC
>NODE_462
GAAGGTGTGGTGATGGCCGATATCGCCTTGGCTAAAGGCACGTACAATGCCGTGCACACG
CTGCACCAATTGTGAGTTGCGGTAAAGCTTGAGCTCAGCACGCTTATCGACCATCTGGTC
GGCAGTCAGATTGGATACCCGACTCGCCAGTTGCATTTGATAGCGAAACCCGTAACAGGC
TTGCCCTAAAAAA
>NODE_463
CTGATTTGGTCGAACGTGTTGAAAGTTCAGTGGTTTCAAAGTCGCTGAAAACCATCAAAC
CTCGATGCTTCAATGTTGTTGGATGCTCAACTCGGAAAGTTTGGTTTCACAAAAGGCTGC
ATCATCGCT
>NODE_464
TAAACATTCTCAGCGAAAACGCTTAAAGATGGTATCCCGTAGGGGAGTCGAACCCCTGTT
AC
>NODE_465
CGCGGTGGTTACGGTTGTTGTGATTGAGTTTAGTG
>NODE_466
TCTGCTTCAGAAGAGGCGGCCATTTTAGCGAGATAAACTGTTGTGTCAAACACTTTTTTC
AGTTTATTTTCGTTGGCGATTTCGC
>NODE_467
ACCCGTTGCCTTACCGCTTGGCGACAGACCTGCAGTGTTCTGCACGACGATCGTCGTTGC
TCTCAATAATGGTGCGGAAGAAGAGACTTGAACTCTTACGC
>NODE_468
GCCGCGGTGGTTACGGTTGTTGTGATTGAGTTTGGTGTTATGCGTTGCCAGCCCCTTA
>NODE_469
AAAAATCCCGCCGCAGCGGGATTTTTTATCATCGATTTTTCTTTGCGTAAC
>NODE_470
ACCAACGCATAGTAAAAATGCCGCGCGTTGGCTGTCCCTCTTGAA
>NODE_471
ACGACCTTCGGGTTATGAGCCCGACGAGCTACCAAGCTGCTCCA
>NODE_472
TCCCATTGAGCCGCGGTGGTTATGGTTGTTGTGTTTGAG
>NODE_473
CTTTGAACAGTTTGGTGCCTTTACTTACAGGCTGAAAGTTAGTCGGCAATTGAGCATTGT
TTTTCGCTGCCTAA
>NODE_474
GTCGGCAATTCAATATTGTTTGTCGCTGCCTAACGAAGCGGCAATGTATCTGGCGCTGTA
AATTCAGAGTTATTGCCTCATTGGAATGTTGAGCCTGCGCGAGGTGAGTTGGGCTCTCTC
AAGTCGCTTTGAACAGTTTGGTGCCTTTAC
>NODE_475
GTGGCGGAGAGATAGGGATTTGAACCCTAGGATAGCTATTAACCATCGCCGGTTTTCAAG
ACCGGTGCTTTCAACCACTCAGCCATCTCTCCG
>NODE_476
TTAGGCAGCGAAAAACAATGCTCAATTGCCGACAGACTTTCAGCC
>NODE_477
TGAGGGTTCAAGTCCCTCCTTCCGCACCAAATGCATCGAGTTGTAACAAATTTGCGGAAG
TGGCGAAATTGGTAGACGCA
>NODE_478
TGATGTGCTCTAACCAACTGAGCTACGTAGCCATCTTTTCGAGCGAGAGACTATAATACA
ATCTCGCTCTGACTTCCAATGGTTTTTGCCCCGTTGAAAGTTTGAAAAATGGCAGGTCTG
CTAGGATTCGAACCTAGGTA
>NODE_479
CGAGCCCACACCTTGCCCCTGATATTCGGTTGCGACATAGAGATGATGAATAAAATTGTC
AGGCTCCCAAATGGAAATGAA
>NODE_480
TTTTTTAGGGCAAGCCTGTTACGGGTTTCGCTACGAAGTGCAACTGGCGAGTCGGGTATC
AAACCTCACCGCCGAGCAGATGGTGGATAAGCGTGCCGAGCTCAAGCTTTACCGCAACTC
ACAGTTGGTGCAGCGCGTGCACGGCATTGTGCGTGCTTTCAGCCAAGGCGATATCGGCCA
TCACCACACCTTC
>NODE_481
CCTTTAAGAAGCTAACGCCCGCCTAAGGGGCTGACAACGCA
>NODE_482
ATATACCCTTCCTACTTGAAGTTGCAGCGGTGTTG
>NODE_483
ATCGCTGTGATCTGGTTTTCTTTGTCGCGGACTATTAAC
>NODE_484
AGTCGCTTTGAGCAGTTTGGTGCCTTTACTTATAGGCTGAAAGTCTGTCGGCAATTGAGC
ATTGTTT
>NODE_485
TTGATGCTGATTTGGTCGAACGTGTTGAAAGTTCAGTGG
>NODE_486
AGGTTGCGCTCTACCAACTGAGCTAGTGTCGCACTTCATCGTTAAGTACGGTGACAACTT
TAATGTGGTGCGACACACGAGGTTCCCTTCTTTAAAACAAAAAGG
>NODE_487
ACTTACACAGAAGATCTTACAGTCTCTCTTCAGAGAGTGTAAAAATATCTGTGTAAGTGG
CATT
>NODE_488
GTATGCGTTGTCAGCCCCTTAGGCGGGCGTTAGTT
>NODE_489
GGGTCGGGGGTTCGAATCCCTCTTCACCGACCACT
>NODE_490
AGACATCTGCATAGGTTGTGGTAGGACTCTTGACGAGATATGTTGTTGGAGTAGTGCAAC
AAATAGCGAAAAATAAGACATATTAATCAATAGCTTAGCTAGAGTTCAGGGCCGAAATAT
ATCGATATGAAGCATCTTGGTCTTGTGTATATGATGGCTTTTTATCGAATGC
>NODE_491
CGTTGACAGTCCCGCTTGAGGCGTTTGTTAGGTTTGTGCGCTGAAGCTCATGTAGTAATA
ACCACCCAATTCATC
>NODE_492
GAGTTTGTCTTCTAACATGGGCGCATTTTCGGGAAAAATGCCCCTAGGAACAATCACCAC
CGCTAAAAGCGGTGGTTTAG
>NODE_493
AACCACCGCGGCTCAATGGGACTGGAAACGCTACGCGTTG
>NODE_494
CCTAACGCCCGCCTAAGGGGCTGACAACGCATAAC
>NODE_495
CGCCCGCCTAAGGGGCTGGCAACGCATTACCACGAAACTCAAACACAACAACCGTAACCA
>NODE_496
TGCCCTGGTGGTGAAATCGGTAGACACAAGGGATTTAAAATCCCTCGACTTTCGAGTCGT
GCCGGTTCAAGTCCGGCCCGGGGCACCATC
>NODE_497
AGTTTTGGCTGCCAACTTCACAGCTTTTGGTGTTGGACGTGTG
>NODE_498
GCCTCGATGCTTCAAAGTTGTTGGATGTTCAACACTCAAAGTTTGGTTTCACAAAAGGCT
GCATTATCTCTGTGTTCTGGCTTTCTTTGTCGCGGATTCTTAACCGTG
>NODE_499
CAACGCGCGGCGTTTCCAGTCCCATTGAGCCGCGGTGGTT
>NODE_500
CATGTGAGAGTAGAACATCGCCAGGCTTTTAATCTCGCTGATAGTGTCACCACGCTATTA
GCACACAATTTGCGGAGAGATGGCTGAGTGGTTGAAAGCACCGGT
>NODE_501
CCCATGTGAGAGTAGAACATCGCCAGGCTTTAACTTGTTGTTTTTAGATGTTTAAGAAAA
ATCTAAAGGCAAAAAAAGTAGACGAAACGTCTAACCAGACAGCGGAGCGGTAGTTCAGTC
G
>NODE_502
GGTCACAGGTTCGAATCCCGTCGTAGCCACCAAATTTTGACAATTTGATGCTTTTGACAC
GCGGTGGTGGCGGAATTGGTAGACGCGCTAG
>NODE_503
AACGTTTACGTGCGGTTTCGTACGTTCAAATTTCTCTTTAGACATGAGTTGTCCCTCTAG
GTACGGATTTAGGTGGCTTTTGAGATGACCACGCAACCAAAAAATATCGGTAGTAAAGTA
TATATCAAAAGGAAAACTTTGCTTAGAGGCTTAGAGCTGGTGCTGATAGGCAGAATCGAA
CTGCCGACCTCATCCTTACCAAGGATGCGCTCTACCATCTGAGCTATATCAGCACTCTAA
AATGAGTGGAGCGGGCAGCGGGAATCGAACCCGCATCAT
>NODE_504
CCCATGTGAGAGTAGAACATCGCCAGGCTTTAATTTAAGAAACACGTTACTTATAACGTG
TTTTAAATTTTTGTGTGCTGATATGGCTCAGTCGGTAGAGCGCATCCTTGGTAAGGATGA
GGTCCCCAGTTCGATTCTGGGTATCAGCACCATCTATTTCGATGCTTAGCTCAAAGCTGA
CATCACAAAATTTGTTTGGCGACCATAGCACTTTGGACCCACCTGATTCCATCCCGAACT
CAGA
>NODE_505
TTGGTTTCACAAAGGCTGCATCATCGCTGAAAGTGTGCTTTCTTTGTCGCGGACTCTTAA
CCGTGGCC
>NODE_506
ATACCCTTCCTACTTGAAGTTGCAGCGGTGTTGGCT
>NODE_507
TCGGTGAATAGCGCAGTTTGGTAGCGCATCTGGTTTGGGACCAGAGGGTCGGGGGTTCGA
ATCCCTCTTCACCGACCA
>NODE_508
ATAACAAACGCTTCAAGAGGGACAGCCAACGCGCGGCATTT
>NODE_509
CCAGCCCCTTAGGCGGGCGTTAGCTTCTTAAAGCAAAAATCATCAAACTCTGGGTTTAAT
TGTCCTGAAAATTCAGATATTAGTGTTCAAATTGCACAATTTGGCTTTTGAACTTTTCTT
GATGCTGATTTGGTCGAACGTGTTG
>NODE_510
GTTGGCTACGTTCGTTCACTCCAATCACAGAGTCTATCTATGCTCATGGGGACTCACTCA
CTT
>NODE_511
CGTTGACAGTCCCTCTTGAGGCGTTTGTTAGCCATACTTATGAGACTGTAAGATCTTCTG
TGTAAGTGGCTGTT
>NODE_512
CTAACAAACGCCTCAAGCGGGACTGTCAACGCGCGGCGTTTCCAGTCCCAT
>NODE_513
TGGAGCGGGCAGCGGGAATCGAACCCGCATCATCAGCTTGGAAGGCTGAGGTAATAGCCA
TTATACGATGCCCGC
>NODE_514
TGCGTTGCCAGCCCCTTAGGCGGGCGTTATGTTGCTAAGGATGGACGTTGGAATAAGATG
CTAAATTTATTGAGGTTTTTTCTCATAAGTAATCTCACTGCATCAGCAGTTGTGGTCATG
TTTGAGAAATCTACGGGTTTCTTTGGCCTGAGGTCTTGGCCCGATTATGCATTCTTTGTT
GTGGTGATCCTTTGGGGGTTAGCAGCCTTATTTTTTATGTACCCACCAGAAGGCGGTTTT
GGTGGTGATAGGGCAGAAAGTGTAGCGGGTTCAATGGTGGATAGCTCGGTGGCTAATGAA
ATTGACAGTGAGCGTTTTTCATCAAACACGATGCTTTGTATCAAACTTTTTGTTTCAGGG
TTACCTGCATTTCTAACATGCATAATAGTTAGCACCGCAACATAACAAACGCCTCAAGAG
GGACTGTCAAC
>NODE_515
GATTTGTACCAAAACCATCATCGGTTTCGGCTCACCAAACAAAGCGGGCTCCCACGACTG
TCACGGTGCGCCTCTGGGCAACGATGAAATCAAAGCCGCGCGTGAATTCTTGGGTTGGGA
ATACGCTCCATTTGAAATCCCGACTGACATCTACGCCGCGTGGGATGCAAAACAAGCAGG
CGCAAGCAAA
>NODE_516
CACGAGTTCGAACCTCGTGTGTCGCTCCAAATTGATAGTTGTCATCGTACTGAACGATGA
GATGCGACACTAGCTCAGTTGATGAGCAAACCTAGCTAAGGTTAAGGTCACGCCTTTTTG
TTTTAAAGAAGGGAACC
>NODE_517
TGGAGCGACACACGAGGTTCGAACTCGTGACCTCAACCTTGGCAAGGTTGCGCTCTACCA
ACTGAGCTAGTGTCGC
>NODE_518
GTCACCAGTTCGATTCCGGTAGTCGGCACCATTTTCTCCACTAGCAGTGAAAATGGTCAA
AAATTTGGAGGGGTTCCCGAGTGGCCAAAGGGAGCAGA
>NODE_519
TGTAGTGGCATAGTGAATTTGGTCACTTAGTTAGAGGTGATATCATCACCTCATAAGTTA
ACAGGTGACATTATGACAAAACGTACAA
>NODE_520
ATGTGTGGTGAGTGAGTTTGTCGGAGAGGGTTTCCACATTGGCCTAGTTGCTAAATGAAA
GCCTG
>NODE_521
TAGGTAGAGCAACTGACTTGTAATCAGTAGGTCACCAGTTCGATTCCGGTAGTCGGCACC
ATT
>NODE_522
GCGTTGCCAGCCCCTTAGGCGGGCGTTATGTGCCATTTCAAACATTTAGGAATATTAGGA
CAAAATGAGTGTAGAGTTAACATCTGCTGTATTTGCAAGCGACATTGTAGAATTCAAAGA
AAACAACGATAAAAATAGTATCATCCAGCTTGTGAAGCATAGATATGATGAGCGATTTAT
CAATCCATTCAGAGATAATTCTCAAAAACATGGCTTTGCGATGATGGCTGTATGCTGCTT
AATGGTTGAATCACTAATATCTATGAAGCGAGGTATTAATGAAACTTCAGATGCAAGAAA
TGAGCAGGGTCACAAGATATACTCAGGTGAACTATTCGAAGAGTTTTTTAGCGAGTCTTC
ATATTTTTGTGGTTTTTCTGGGTTAGGTAGGGATTTCTATAAACATATTCGCTGTGGAAT
TCTACATCAAGCTGAAACTACAGGTGGGTGGAGAATTAGAAGAAAAGGTGAACTTGTTGA
TAAAAATGAAAAGATAATAAATGCAACTAAGTTCATGAATGCATTGGAAAGTGAATTGAA
TGCCTATCTACACAAATTAGAAATAGAAGATTTTACGGATCTTGTATGGGTTAACCTGCT
TAAGAAAATAGATTTTATTGCTTCCAATGCAGTCGGCGACTAGCACATAACAAACTGTTT
AAGAGTGATTCGCAACGC
>NODE_523
TAAAAATGCCGCGCGTTGGCTGTCCCTCTTGAAGCG
>NODE_524
GCGTTGCCAGCCCCTTAGGCGGGCGTTAGGCATTAATCGTTCGACTATCAAATTTAGCTG
ATACAATGCTCTTAATATTCAAAGTAGTAGAGTTTTTAAGTATGGACATAGGCAAGTTAA
CGCGAAAAGAACTGATAGAATTAAATCATAGGATCGTAGCTCGTTTGGAGCATCTGGATG
AACTTGAAGTTCAAGCCAAAAGGCAAGAGTTCATACTTGGTTCGCCGGCGCAGTTTGTCG
ATGATAAAGGCACTATTCAGCTATGTGTTGTCGTTAAGTTCAATAAGAAGTCAGTATCAG
TGTCAACAGCAAATGGTGAGCGTTGGAACATTCCAGCAGAACGAATACTACCGTTGGCAA
ATGCCTAACAAACGCCTCAAGAGGGACTGTCAA
>NODE_525
GTTGTCAGCCCCTTAGGCGGGCGTTATGTGTTTACAGAGGTATCGTGGAATCAAAATGGA
TGATTTAAGAAGGAAGTGTTTTTTCTGTAAAGATAGAATTGATGGCAAAAAGACACTAGA
GCACATTATTCCAAATAGTTTGCTCGGGAAATTAGGCATAAAAGAAAAAACGGTCACTGG
TCAATTTAACACTATTCAATATAGCAGAGTAAAAGTTCCAGCTCATGAAAGCTGCAATAA
TCAGTTTGGCAGTGATTATGAAAACAGAATATTAAGCTTACTTGAAAATCCGGAACAACT
TTATAACCAGTTACTTGAAGAAGCTGGTATCTTAATGATGTACAGCCCCGATAGCTCCGT
ATCTGCATTGATTACAACTTGGCTATCGAAGATCTATTATGGACTCTTCTACTATGACTT
GATCTCTACGAAAGCCCCTCAATGGAAAGATGTTTGTTCATCAATTATACAAAGTGATAA
TTTTAAACTCGTGCAGAGCTCGTATAAACAAGGCTATGGTTTTCAACTCCCTTCAAGTCT
TTATGTTTTCAAAACCAAGAACACTGAAACCGATCTAGTAACAATAGTAGAACCTAGTAC
ATTATTGCTTAAAATTGGTTCGTTAACATTTGTGCTCTGTATATGTGACGGCTTTCTAAC
CAAGAATTATTTGAATGGACATCCGCTCAAAAAATTACGTTCTTGGATGGAAGAGGAAGA
GAAGCTGGATCCTCATTTTCCAGTACAAAAGCTCGCGCTAGCTGAGATCATTGCACTTAG
AAAGTGTATTCCTAAGAACCCCAGGTTTGTCTATTCAAAAGATCAGATAATTAACATGAG
CTTGTCCACAATGGCTAAAAATCCCGACATTGCTTATCAAATCAATGAGGAGCATCTTTC
ACACGTGCGTAGAGAGGTTTTACTTGAAATGGGTATCAAAATAATAAACACATAACAAAC
GCTTCAAGAGGGACAGCCAACG
>NODE_526
GGTACTCTATCCAGCTGAGCTACGAGCGCGCAGTGTTTAATGGTTCGATACCGAAAAATC
CAGTATCAGGGTATTACCCTTCTCTCTTGACGAGATAAAAGTGGCGCGTCCGAGAGGATT
CG
>NODE_527
CGGTCAGAGGTTCGAATCCTCTCGGACGCGCCATATTCTTCTGGAATATGAAAGTGGTGA
GGTGGCCGAGAGGCTGAAGGCGCTCCCC
>NODE_528
GTCATTGGCATGCAAGCCGACCGAAAAAAAGCTTGCGAGAACAAGCCAAAAAGCTAAAAA
CCATTTCATAAAACTGTCCTTGTTCAATCCACTGACCATTCACCTAACGCCCGCCTAAGG
GGCTGGCAACGC
>NODE_529
ATGGTTCGAATCCGTCCCCCTCCACCATATTCTTAAGGAAATAGCTCTCAGAGTTACGTG
TTGCGGGCATCGTATAATGGCTATTACCTCAGCCT
>NODE_530
GAGGCGTTTGTTAGTTTCGTAGCCCATTGTTTACCAATGGTTTTTTAACACCTTTACTTG
AAAAGCATTTTACGCAAATGCATCTT
>NODE_531
TGCGTCTACCAATTTCGCCACTTCCGCAAATTTTGTTGATAACTTGATTGCTCAAATCAT
CGAAATAATGGCAGGTCTGCTAGGATTCGAACCTAGGT
>NODE_532
GCGGCTCAATGGGACTGGAAACGCCGCGCGTTGGCAGTCCCTTTGAGGCGTTTGTTATAT
GCGTGCTATTTGTGAGCCTTGTTCAGTTGCAATAAATCCCATTTGTTTCCATAAAGATCT
TGAAACACAACAACTGTCCCATACTCTTCAACTCGTGGTTCTTCGTTGAAGACAACACCA
TTGGCCTTCATTAACTCATAATCTCGCCAGAAGTCATTCGTTTGT
>NODE_533
TGAGGCGTTTGTTAGCTTCGTAGCCCATTGTTTGCTAATGACTTTTTGAACACATTTGCT
TGAAAGCCATTTTACGCAGAAGCATCACACAAACACACACCCAACGCCAAAAGCTGTGAA
GTTGGCTGCCAAA
>NODE_534
GTGGTTTCGGTTGTGGTGTTTGAGTTTAGTGGTATGCGTTGCCAGCCC
>NODE_535
TTTTCAATCCTCTGCTCTACCGACTGAGCTATCGAGGCAAATTTTAAGTGGTGCCGGCTG
CCGGAATCGAACTGGCGACCTACTGATTACAAGTCAGTTGCTCTACCTA
>NODE_536
CAGGTACTCTATCCAGCTGAGCTACGGACGCGCTGTGGCTTATCGAAATAAGCATTGCAA
GAAATGGCGGTGAAGGAGGGATTCGAACCCTCGATACGGCTATAAAC
>NODE_537
CAGCCAACGCGTGGCATTTTTACCATGCGTTGGTTTTTGTGATGATGATGTTATGCGGTA
AGTTGGTAATAGCGTTGGCTGCCCCTTAAGCGGGCGTT
>NODE_538
GTTGACAGTCCCTCTTGAGGCGTTTGTTATAACCGTTTTTCCATTCGCACCAGATCCCAT
AACTTACCATTAAAAGCTCTTGTACCAATTTCTGTCGAAACCACTTCAAAACCTAATGAC
TCATAGCATTT
>NODE_539
GAACCAACTCAAGAATAACTCACTGAAATCATTCACCAAACCACAGAGTTTCTCGAATTA
GAACCGACTCAAATTTTACCTATGAACTGACCAAAACAGGATTTCATCCTACACATCAGC
CAATGTGGAAACCCTCTCCGACAACCCCACTTACAACATGTTGGTGCTACAACTCAATGA
GGCAATAACGCTGAAACGTACAGCGATAAACACATTGCTGTTTCATTAGGCAGCGAAAAA
CA
>NODE_540
TAACCACCGCGACTCATTGGGACTGGAAACGCCGCGCGTTGACAG
>NODE_541
CCAAAACTTAAAACGATCAAGGTTAAGTTGGCCTCGGTTAAGAGTCGGCGACAAAGAAAG
CCAGATCACAGCGATGATGCAGCTATTTGTGAAACCAAACTGACCGTGTGGAAAATCCAA
CAACATTGAAGCTTCGAGGCTTGCTGATTTTCAGCAATTTTGAAACTGTTGAACTTCCAA
CACTTTCTACCAATGCAACATCAGCCTGAAACTCAAAAACCAAGTCGGACAACTTGAAAG
CTGATTTTTCAAAACGTTGAACCTGAGCTTTTGATGATTTTTCTTGATAGAAACTAACGC
C
>NODE_542
GCGTTTCCAGTCCCAATGAGCCGCGGTGGTTACAGTTGTTGTGTTTGAG
>NODE_543
GTTGACAGTCCCTCTTGAGGCGTTTGTTATGCGGTTAATAGCTTAGACATGTACAGCTCA
TTAACATACTCACCATCGACAACCAGAGAATGGCGCTTTAAACCCTCAACTTCAAAACCA
CATGATTCATAAAGCCTTTTAGCTCTCTCGTTGTGCTGCATTACGGTCAACTCTAGCCGG
CTATATCCATGAGAAATCGCCCAACCTTCAAGCTTGTTTACTAATTCTTTTCCAAATCCT
TGGCCTGTAACAGCTTGGAGAAGGCCAATGACCAAAGACATGCAGTGTTTATTGCGATTG
GCTGTATTACCTACACCGACAATGAAACCAAAAGCCTTTTCATCATTGGTCAGTAAATAT
ATCACCTTATTAGATGAATCATTGAATGAGTGAATAATTTGGATTTGCTGCTCCAGTGTG
GTTGTCCTTTCTTCTGGTTCAAGCAGCATGAATTTAGACTCTCGATCTAATTGGTACATT
AATGACAATACTGACTCTGCATCTTCGACTGTTAATTTTCTAATAATCACTTTTTCATCC
ATGCTCAAATAACTGCATAACGCCCGCCTAAGGGGCTGACAACGCA
>NODE_544
GGATTCACTCACTTGCCGCCTACCTGCAACTCCAAGT
>NODE_545
GCGTTGACAGTCCCTCTTGAGGCGTTTGTTATAGCTCGGCTATGTGTGACAACGTTTCTG
GATGACGCTGTACTAACTTTAAAAGAGTGACCGCTTGACCATTTGGCACACTACGACCTT
GTTCCCAGTTTTCTAATGTGCGCGAAGACGTATGAAGTAACCGCGCGAAGACTCCGCGGG
ACATATTGAACTGCTCGCGAATACTCACGATTTCATCCGGTGAGATGTTCAACTCACCCA
CATCATTCACATGATGTGTTTTCAGAGTAAGCTTACCTTCTGAATGCTGCTTAGCCTCAA
CAAGAGCTGAGCTTAACTCTGCAAATAAATCACGATTGCTCATTGCGCCACGCCTCCATA
AAAGCCATTAGTTGTTTCCTTTGATTTGCATTCAAGTCAGACATTTCATTTTTGCCGTAA
ATGGTTAGCAAATAGAAACGCCTCTTTTCATCGAGAAAGTAATAGATAATCCGTGAACCA
CCACGCTTTCCCTTGCCTTTACTCGCAACTCGAATTTTTCGCAAACCGCCAGTACCTTGA
ATCACATCACCCAGCTTGGGGTTTAGCATTAGCTCTGCTTGAAAGAGCCTATACTCCTCA
TCACTGAGATATTCATCTCGGTACTTTTCAAAAATTGTTGATTCGACAAATACACTTTTC
ATATAGGAAGTGTACGCACCAAGCGTACAGATGGCAAGAATTAGTTCAGATAAGAGCTAT
AACGCCCGCCTAAGGGGCTGACAACGCATT
>NODE_546
GGTCGTCGGTTCAAATCCGGCCCCCGCAACCAATTTCAAAGCTCTCACTGTGCTTAACAG
TGACACAATACGGACGC
>NODE_547
GTGGTTGCAGTTGTTGTGTTTGAGTTTAGTTGTAATGCGTTGCCAGCCCCTTAGGCGGGC
GTTA
>NODE_548
CGGGTTCGAGTCCCGTCCGCTCCGCCACTTATTACGAAACCCAGTCTTAGGACTGG
>NODE_549
GCTGGCAACGCATACCACTAAACTCAAACACAAGAACTGCAACCACCGCGGC
>NODE_550
CAAACATACCCTCTATTTCAGTGATGCCAGTGATAGCCTAAGCAAACTGCCGGAGCCTAT
CCCATACAACGCTTTAGTCGGTGGCGCGATAGATACCCCGTATATCCACGGCTTAACCTA
TCGCACCCAAGCAGAAGTGAGCGAAGTTCAGCTCAAAGACTACAGCTTCAAAAAGCCAGC
CTACTCCTTTTTGCAAACCGTGCAGGGTACTGAGCTGGATTATCAG
>NODE_551
TAATGCGTTGTCAGCCCCTTAGGCGGGCGTTAAATGCACAAGTGAACAGTTTGGATTTAC
GGATGAACAGAAATATAGAGTTTAGAACTAAGAAATTGCACTCGAAAATAGTGTTGTCCA
TGGTGGCGAGTTATGTGGTTTTTACTCTTGTTTTTAACTGGTTCACCGAAACTGAATTTC
AACTATGGTCATTCCTTGTTGGAGTGACAACTATGGTTGTTATCTATTTATTTTTAGCCC
TATTCCTATTTAAGAAGGCACATTTGTCCGTTACGGGAGGAGACGTTTTTCTCCATGGTC
TAAAAGCCGAGTTGATAGCCAAAAGAGGTATATTTGGAACGCAGTATATTCAAATTACCT
CAAATACAGAGAAGGGCTATCATCGGCTTAAAGTTACTAAGGATCAGATTGCTCTTGCAG
ACTGGAATCTTTTATTAGGAAAGTGCATTTAACAAACGCCTCAAGAGGGACTGTCAACGC
>NODE_552
GACTTTAAGCCTGTAAGTAAAGGCACCAAACTGCTCAAAGCGACTT
>NODE_553
ATGCGTTGTCAGCCCCTTAGGCGGGCGTTAGGTTACAAATTGCATGCATAGGTCTCGGTT
TGCATATTGATTTTCCCTTATGATTTCTGTGCCTAAGATTTTTATAGGAGACAGTTATGG
CATGTAGTTGTTGTGGAAAACGCCTAAACGTAGGAACAATTCATAAATCAGACCCCAAGA
CTGGACAGAAATTTAAGTCTTGCCCTCACTGTTCAGATGCCAATGGCGGAGAACATGTTT
TTCATTCATATCCATCTTCATTTGGAAAAACTCCTGCACGAGTGACAGCTCGTAACCCTG
ATGGTTATCAAAGCTACTGCAGTGATTGTCGTAGTTTAGCTAAAGGTGTAGCCTCTCACG
CATACCCAAATGGGCGAAAGTTGTAGTGGCATAGTGAATTTGGTCACTTAGTT
>NODE_554
GCGTTGCCAGCCCCTTAGGCGGGCGTTATGTGTCCTCAGTGGAAATAAGACGAAACTATG
TTCATAGAATCATTAAAAATCAGGCTTCGTTCACTTGAAGTGGAGGATGCAGAATCCTTT
TATCAGTGGTCTGGTGATAGGGAAGTGACACAATTCAGCTTATCTGCTTATGCCTATCCC
CAATCTCGCTCAGATATCGCTAAGTGGCTGTCAGAGATTAACTCAAGTTCAAAGACGATT
TCTTTTGGTATCGAGTGTAAAGAAAGCCAAAAGCTGATTGGTTATGCTGGTATTTCGGGG
ATTAGCTCACTTAACCGAAGTGGTGAGTATTTTATCCTCATTGGTGATAAAGCATTTTGG
GGCAAGGGGCTAGGAACAGAAGTTACGCGTTTAGTCACTAATTATGGATTCCGAGAGCTT
GGCTTACATCGAATAGAATTGACCGCATATTGTGACAACGTAGCGGCAGTCAAAGCGTAT
GAAAATGCAGGCTATCAGCATGAAGGTATCAAAAGAGAATCGGGCTATCGCAATGGCCGA
TTCATGGACAAAGTCCAAATGTCCGTTTTATCGCGAGAGTGGCCGGCCACATAACAAACG
CCTCAAGAGGGACTGT
>NODE_555
CGCGGTGGTTTCGGTTGTTGTGGTTGAGTTTAGTGGTAGTGCGT
>NODE_556
CAGAGTGGCCATGCAGCGGATTGCAAATCCGTGAACCTCGGTTCGACTCCGGGACGCGCC
TCCATT
>NODE_557
GGTTTGGTTGTTATGCGTTGCCAGCCCCTTAGGCGGGCG
>NODE_558
TTTGCTTGCGCCTGCTTGTTTTGCATCCCACGCTGCGTAGATGTCCGCTGGGATTTCAAA
CGGAGCGTGTTCCCAACCCAAGAATTCACGTGCAGCTTTGATTTCATCGTTGCCCAGAGG
CGCGCCGTGACAGTCGTGTGAGCCCGCTTTGTTTGGAGAGCCGAAACCGATGATGGTTTT
GGTACAAATC
>NODE_559
AATAAGTGGCGGAGCGGACGGGACTCGAACCCGCGACCCCCGGCGTGACAGGCCGGTATT
CTAACCGACTGAACTACCGCTCCGCTGTCTGGTTAGAC
>NODE_560
ATGCGTTGTCAGCCCCTTAGGCGGGCGTTATGTTTTTTATCACGTTTTGGGGCTATAATC
GGCCTAACCTTTATTGATAGTAGGTGTGATATGAATCGAAAAGTTGAAGCTTACGGCGTT
GATGCTGTTGAAAGACCGAAAATTAAGGCTAGTAAAAAGCTTGATTTGACTGGTGATGCT
GGTCGTCAAATTGTGAAGTCTGAAACTAAACTTGCTTTGCGTACTCATCAGAAGACATTC
ACTAAATTGGCTGATATGTAATGGATATCATCTGTTTTCCTTTTGAACGAGTGATCGAGA
TTAATGCTTTCATCCTAAAAACAGAACCAGGAATGAAAGGAGCCGTTGATATTCCCAAGC
TTCAGGGGGCATTAGGTCGAATCGATAATGCCATCGTTTATGAAGGACTGGATGATGTTT
TTGAAATCGCTGCTAAATACACTGCTTGTATAGCGGTTTCACATGCGCTACCTGATGCGA
ACAAACGCACAGGTTTGGCTGTGGCACTTGAATATTTATCACTTAACGATTTTGAGCTTA
CGCAGGAAAACGATTTACTTGCGGATGCAGTTCGAGATCTTGTTATCGGCATTATCAACG
AAACAGATTTTGCCGACATTCTCTACGCACAATACGCAAAAGAACAAAATTCAGCTCTCT
AAACATAACAAACGCTTCAAGAGGGACAGCCAACG
>NODE_561
GATGAATTGGGTGGTTATTACTACATGAGCTTCGTAGCACAAACCTAACAAACGCCTCAA
GAGGGACTGTCAA
>NODE_562
TGGTTTCGGTTGTTGTGTTTGAGTTTAGTGGTATGCGTTG
>NODE_563
GGTGAGGTGGCCGAGAGGCTGAAGGCGCTCCCCTGCTAAGGGAGTATACGGTTTATAGCC
GTATCGAGGGTTCGAATCCCTCC
>NODE_564
GTAACAGGGGTTCGACTCCCCTACGGGATACCACTTCCCTTGAGAAGTTAATGGGTCGTT
AGCTCAGTGGTAGAGCAGTTGGCTTTTAACCAATTGGTCATAGGTTCAAATCCTATACGA
CCCACCATTTCCTTCCTCCACAGGAAGTAAAACATGTGGGCGATTAGCTCAGTTGGGAGA
GCACCTGCCTTACAAGCAGGGGGTCACTGGTTCGAACCCGGTATCGCCCACCACTCTTTA
AGCATTTTTGGAATACATTTCCAAACCACCCAACACTGCGTGGTTCAGATTTTTGCCGCC
GAAAGTCCTTAAAAAGTGGCTCTTAGTGATAAGAAGTACTTTGCTCTTTAACAATTTGGA
AAGCTGACAAAAC
>NODE_565
GTCAGTTGCTCTACCTACTGAGCTAAGTCGGCAAATCTACTTGCAAGGCAAGTGAGAAAT
TGGCTCCTCCTGCTGGACTTGAACCAGCGACCT
>NODE_566
ACGAGATAAAAGTGGCGCGTCCGAGAGGATTCGAACCTCTGACCG
>NODE_567
TAAAACCGCCTTCTAAGAAGGCGGATTTTTATTCATCATCTCTATGTTGCAACCGAATAT
CAGGGGCAAGGTGTGGGCTCG
>NODE_568
TGATGATTTTTCTTGATAGAAACTAACGCCCGCTTAAGGGGCAGACAACGCTACTACCAA
GATTCCGCATAACACAGTAACCACATAAACCAATGCATTATAAAAATGCCGCGCGTTGGC
TGTCCCTCTTGAA
>NODE_569
TCCCTTGTGTCTACCGATTTCACCACCAGGGCACGCAAAATCTTTGCGATGGAAGACACC
ATCTTGTGATACCGCTTAACGCCATATCATTTAATTTGGAGCGACACACGAGGTTCGAAC
TCG
>NODE_570
CAGCCAACGCGTGGCATTTTTACCATGCGTTGGCCTTTGTGATTACGATGTTATGCGGCA
AGTTGGTAGTAGCGTTGGCTGCCCCTTAAGCG
>NODE_571
TGACAGTCCCTCTTGAGGCGTTTGTTATGCATTTTTTGCACTATTTAATGACGTTATCAT
TATTTTAGCCATCTCAAGCTTTGTTTCTTTATCAGCAGTATCCTCAACAACTTTGAATGA
GAGTAATACATTCTGAATATCAACTAAGCTATCGTGATAGCCTTTCAATTGTTGTGTTGT
TTTACTATAGAGCCAGAAGAATACACCAGAGATAAACTCTACAATCACGCCAGATCCCGC
AGATATATAAGCAACAGAATCTGCATTAGTACATATTATGGCTTCCGCTATGGCATTTAA
TGCATTTTCCAAAGATTAACTCCTTTCTAAAACTAACGCCCGCCTAAGGGGCTGACAACG
CA
>NODE_572
GAGTTGGCTGAGCTGCGCTTTCGGTTTCCTGCTGCTC
>NODE_573
GCAGCGGTGTTGGCTACGTTCGTTCATCCCAATCACATAATGTATCTATGCTCATGGGGA
TGAACTCACTTGC
>NODE_574
TGAGGCGTTTGTTAGCTTCGTAGCCCATTGTTTAACAATGATTTTGAGAAAGCAATTTTA
CGCAAAAGCATCGAACAAACGCACGTCCAGCACCAAAAGCTGTGAAGTAAACAGCCAAAA
CTCAAAGCATTCAAGGTTAAGTTG
>NODE_575
TGAGGGTTCAAGTCCCTCCTTCCGCACCAAATGTATCGAATTCTGTAGGTCTGTCGCCAA
GCGGTAAGGCAACGGGTTT
>NODE_576
TGCTGTTGCTGTTGCTGTTGCTGTTGCTGTTGCTGT
>NODE_577
AGTCCCAATGAGCCGCAGTGGTTACGGTTGTTGCGTTTGAGTTTAGTGT
>NODE_578
CTGATAATCCAGCTCAGTACCCTGCACGGTTTGTAAAAACGAGTACGCCGGCTTTTTGAA
GCTGTAATCTTTGAGCTGAACTTCGCTCACTTCCGCTTGGGTGCGATAGGTTAAGCCGTG
GATGTACGGTGTATCCATCGTGCCGCCCGCTAAGGCGTTGTACGGGATGGGCTCCGGCAG
TTTACTTAGGCTGTCACTGGCATCACTGAAATAGAGGGTATGTTTG
>NODE_579
TGCGTTGTCAGCCCCTTAGGCGGGCGTTATGCAACATTGGGGATTAAAGGTGAGTGACTT
ATTTTCGACAATAATTATTGTGGCTATTGGGTTAACAATTTTAGCTGTCATAGTATCGTC
TATTGTTAATTTTTATAGAGATTGGCCGATTTTATCTACAGCTTGGAGTCGAATGGAATT
ATTCGAAAAACGTTTGTTTTATATTGGGATTTCATTTTTTATTCTCATTCCAGCGCTAAA
AGATCACCCTGCAGCGAACACCTACATTTCAAGGGTATTAATAGAAATCCTTCCAGCTCT
GGCTGGTAGTTTTTTCGTTGCTGGAGTAGTTAGCTTTATGCGGCAAGTTCACGATATTCG
CAATCGCAATGGTTGATCTTATGCATAACAAACGCCTCAAGAGGGACTGTCAA
>NODE_580
GAATGCCACTTACACAGATATTTTTACACTCTCATACTTATGTACGCTTCATTTTGTTTG
CTAACTTATTGTTGATTTCAATTTTTTTGTTAAGTTGACTCGACGTAAGTTTACGCTTTC
TCATAACGTCTAAGTAAAAGCTTTTTTCCCAATCATTAATCCAACCTTTGTCGTAAGCAT
GAAATATGGCCTCTGCATTTAATGATTTTTGATCATCTTTTCTAACCCGCTTTATTGCTT
GGAAAATTTTATCTGAAGGTAAACCAATGAACTTTTTAACGCAGCAGTTTCCAACAATCG
CATAGTTAGAGTTGATCTTGTTCTTAAGATTACAAATTTCAATGATAGGAAAGTGCCCAC
ATAAACAACGCTCTGGCTCATTAGCTTCGTATATTTCGTGCAGAGTCCATTCAGATTTTG
CGACATCCCATAGCTGCGATTGAGACAACTTAATGATTTCTTCTGTTAATTTGTATTCCG
ACATACTCACCTCGTATGGCTAACGCCCGCCTAAGGGGCTGGCAACGC
>NODE_581
GATTCTAGCCTTTAAGAAGCTAACGCCCGCCTAAGGGG
>NODE_582
CAATTCAATATTGTTTGTCGCTGCCTAATGAAGTGGCAATGTGTCTGGCGTTGTAAATTC
TGAGTGATTGCCTCATTGGGTTTTTGCGTCCACGCGAGGTGAGTTTTGCTCTCTCAAGTC
GCTTTGAGCAATTTGGTGCCTTTACTTATGGGCTGAAAGTCTGTCGGCAATTGAGCATTG
TTT
>NODE_583
CGGCTCATTGGGACTGGAAACGCCACGCGTTGATAGTCCCTTTGAGGCGTTTGTTAGTTT
TGGGCGCTAGGAAGAAAATTTATCTACCAATTTTTGTAGATTATGAGCAGTTGGACGAGA
CTTTAGCTTTTTGATACCACTTCGAGTCGAAACCTGATGGATACAATTATCAAAGTAGTC
ATGAATTGCTTTGTAGTCTGCTTTAACGGTAGGCTCACATTCATAATGAGCTAGCCTTCC
AAAAAGACCACACAGCCAATCTGCACATTGAACCGTTTGATATAAATGGCTTTCGACTTG
TACTGGAGGTTCTATCAAGCGATAACGAGCATCATCACCAAACATTGCAACAGATGCAGT
TTCAACAATTTCACCACGGAGAACGTTTTCTTCTTGCTGATCTAGAATAAGCATAAACTT
TGCGTCACGCTGTTCACACTCTTGATCAATACACTTTATGACTTCCCTTAATACAGAGTG
ATAAAGTCGCTTGGAATCATGGCCATCAACTCTCCTCTCTTTTTCAATACCGACATAAAT
TATAAAGCCTCCAGATGCTTTTACCTTATTTAGTAGCCGAAAAGTCGCCTGCCTTAACTG
TCGATATTTGGTAACATTAGTCACAGTGTATAATGAAGCGCCTTTCTTTTCCCACTTTGC
AGGGTGAATGCCGCTATTTTTTAGCTCGTAGTCTAGCAGGCGATTCTTAAGCTGGTAGAA
GTATGTCGAGAATTTTCTAACTTCTGTATAAGGTAGGACAACTCCACCCAACCCAAATAC
AGGATGTGTTTTGTGGCTTTTGTCGGTAGAAGACAAGTAAGGGCCGATGTGACCAAATTC
GTCAAGATATACAATGTAAAGCAATTTACCAGCCTCCAGATACACGAAAGCTCGACCATT
AATGTCGAGCCTCGGAAGTGGAGCGCTTCGTGAAACCACGCCTCGCGTCCCACTAAGAAT
TTAGTACTTTGAGCATCTGAAGTCAAGAAAAAACTAACGCCCGCCTAAGGGGCTGGCAAC
GCA
>NODE_584
GCGTGCCGGCTATAAGTTTGACCTGCAAGAGCATCTTGACCCTGCGATGAACCGCGATTG
GGTGGTGGTCTCTATTAACCATCAAGGTGAGCAGCCGCAAGCGTTACAAGAAGAGGGCGG
CAGTGGTGCAACGACCTACAACAACCAGTTCAGCTTAATTCCAGGGCATCTCCACTGGCG
CGCCGAGCCACAACCCAAACCGCAA
>NODE_585
CAACACGTTCGACCAAATCAGCATCAAGAAAAGCTCAAAAGCCAAATTGTGCAATTTGAA
CGCTAAAATCTGAATTTTTAGGACAATTAAACCGATTTTTGCTTTAAGAAGCTAACGCCC
GCTTAAGGGGCAGCCAACGCTATTA
>NODE_586
TAATGCGTTGTCAGCCCCTTAGGCGGGCGTTAAGCTACTTCAGCTATTGTAAGAGTATTG
ATATATGACAGACGAAATAAGACAAGATTTTATAAAAAGAATTGATGAGTTGCGTATACA
AATTACTAGTCGTTATAGCACTCTAAATTTAGAGGCTATTTGGCTCTTTGTCGCAACACT
GGGCTGCTGGAGTGTTAATCAACCAATAGTCCAAATTATTGCGTTGATACTTGTTTTAGT
GTTTTTTTCGTACAAAGTATCTGAAGATAAAACGTATAGCTCTACGTTTGTTAAGGTTTT
AAAAGATATTAGGAAGGACATCGACAATTCAATACTTGAAGGTGATGTGAAGAAAGCACG
ATTACACGAAGTAGACGAAATAGATAAAAACTTATTAAGCTTCGTGTCAATATCTAAATC
TACACCTAAGTTCTTATTAGGGTATGGTTTTTGGACGTTATCATTATTTATATTTGGTTA
CAGGCTCTTCTATGCTGCACCAGTAGCTTAACAAACGCCTCAAGAGGGACTGTCAACGC
>NODE_587
GAGTTTAGTGTTAATGCGTTGCCAGCCCCTTAGCCGGGCGTTATATGCTTCCATCAATTA
GGTAGTTCAAAATGAGTAGAAAAAAATTTATGGAGTCTGTTGGTGCTACTTGCAGCAACT
GGAATTGGAGCTGGTCGTTCGTTAATCACGAAGAAAGGTTTGTGGTTTTTGGTCATTGGG
ATGTCCACAAAGACGGCCTAATTTTTGATGAAAGTTGGAAAGGGCCAGGAAGAAAGCAGT
CTCTAGAGCATATATCGCTGATTCAAAATAATGGTTATCGCCTAAAAACCTTTCCCATGC
AGTATGACCAAACTGAAACAGGAACAGCCAAAATTAAAAGTTTTGATTGGATTCTTGAGG
AGAAACATTTAGCCGGAGTCGATGGGCTTTGGTATGCATTAAATTACTCTGAAAGCGTTG
ATATAACTTCAATAGAAGAAGTCGTTCATCCAGAAACGTATATTGAAGGGGCAACAAAAG
AGATCTCGGTAAATGCTTACGAACGTAACCCAGATGCTAGAGCCAAATGTATATTGCACT
ATGGATGTAAATGTTATGTCTGTAAATTTGACTTTCAGGAAGTTTATGGAGACATAGGAA
AAGGCTTTATTCATGTGCATCATGAAGTTTCGCTTGCTGAGATCAAAAAAGAGTATTCCG
TGGATCCTATTAAAGACCTAAAGCCATTGTGCCCTAACTGTCATGGGATAATTCATAGGA
CACATCCTCCAATATCTGTTGATTCTTTAATAAACTTGTTACGTTCTAGAAACTAACACG
CATATAACAAACGCCTCAAGAGGGACTGT
>NODE_588
TGTTTTTCGCTGCCTAATGAAACAGCAATGTGTCTGTCGCTTTAAGTTTCAGCATCATTG
CCTCATTGAGTTGTTGTGCCTATGTGTGGTGAGTGAGTTTGTCGGAGAGGGTTT
>NODE_589
GGTCACGAGTTCGAACCTCGTGTGTCGCTCCAGATTGATAGTTGTCATCGTACTGAACGA
TGAAATGCGACACTAGCTCAGTTGGTAGAGCGCAA
>NODE_590
GTTGGCTGTCCCTCTTGAAGCGTTTGTTATATTTATTTAGCACCAATTTGTTCTTGATAC
CTTTCAACCCACTCAGATTTATATCTTGTCTTATTATTAATAGATACAAGCTGATCAAGC
AATGGAGATTTTTGACTCCATCCGCATGCCTGCTCATATAGCCTAAAACTTAACAATGCA
TTAATAAAATTATTATCTAAAGCAGCTTCTACGACATCCATAAATTCATTGACCTCATCA
AGACCTTCAATTGAATTAACATATTTAAGTATTATGCTGAATGAAATCTCACAATTAGCA
GTAAAATTATTAATCATGTCAAAAATTAGCTTATTGTTAACATTAATAGAGTCCTTAATA
GACATATACTTCATTAGAGAAACCTTTACACTTTCATCAGTAAACATATGAAATTTGTTA
TCAGCAATTTGAATAGGTCTATCGAATGCATTTAGATAGCTGTCAATATTTGACAGCATG
TTATTGTTAAATATAGCTATTAAACTAATAAGATAGTTTCTTCTATCTTGTTTTTTTATT
AATTCAATTTCAATATTGTTGTTTGTATTATTTTCATTAATTGATTTAATTACAAAAAGA
ACAGAAACCAAGGAAAATATAGGAGATAGTACACCGCCAACAAATGACCCAAACGCTCCC
CAGTCAGAATTTAATGTGCTTAAAGCATAATCATTAACAACAACCATTACAAAATACCAT
ACGGCTATTGGTATCAGATACACTATCAGTAAAATAGCGAACACATTCTTTATTTTCACC
AAAATCTCCAATAAATATAACGCCGCGTTAAGGGGCGAACAACGCACAAAAGCACTCAAT
GCATAGCAAATTCATCACAAAAACAAACGCATGGCAAAAATGCCACGCGTTGTGAGTCCC
TCTTAAATGCTTTGTTAGCCGTTTATCTCACACTTGAATGATGAGACACGCTCTCTAACC
TTTCTGCCAGCCAAATTTTAATGATTGATTGACGTGTTACACCAATACGACTCGCTTCTC
TGTCCAAGGACTCAAGCATCCAGGCTGGAAAATCTACATTGACTCGTTTTTGCTTATGCA
TCGGTCTTTTAGCTTGCGATAGATCCAAGTCCATTACGATATCATCGTCGTCACTTTCAA
ACTTGGCATCAAATTCATGCGCTTTCATAAAGGCTTACCTCCGCTTTCCGTGAACGCCGA
ACTGAGATGATCCTGATATTCGTACCTCGGTAGGTAATTACTCCTGACCAATGCTTACCG
TTTAGTAAGCCGACAACCAAATATCTGGGCTCATCACTCGTGTTAGCAGGGATCTCGATA
AGATCTGAATCATTCCACAATCCTTGAGCTGTATGAAAATCAATACCGTGCTTTTCGAGA
TTACTTCTGCTTTTGTTTTCATCAAATTCAAATTTAATCATGAGTAAAAACTACACCCTT
TTTACTCATTAGGCAAACTTTGTTTATTGATGACGGCTAACGCCCGCTTAAGGGGCAGCC
AACGC
>NODE_591
ATGCGTTGCCAGCCCCTTAGGCGGGCGTTATAAAGCTCGAAGAAAGAGGACATTTTGTGG
AAATTCGAACAGGTGAATTTGAAGATATTGCGGGCATTACCGACATCTTTAACTTTTATA
TTGAACAAACCAATGCACGCTTTGAGGAATTTCCATTTACTCTGGAAAATCGTGAGGAAT
GGTTCTCTCAGTTTTCTAGAACCGCCAAATATCAAATATATGTGGCTGTAGAAAACGGTG
TGTTGCAAGGTTTTGCATGTTCCCAAAAGTACAGAGCAATACCAGCTTTTGATGACACTG
TAGAGGTGAGCGTTTATCTGGCACAAGAAGCTAAAGGGAAAGGTTTAGGTTCGAAGCTTT
ATACTCAGCTGTTTTCATCCATTCGTGCTTATGGCGTCCATCGTATATTGTCGGGTGTTG
CATTACCAAATGACGCATCAGTAGCATTACATAAACGGTTTGGTTTCCGAGAAGTCGGCA
TTTCCAACGAATATGCCAAGAAACATGGGCAGTACATCAGCTCGTTGTGGTTAGAAAAAG
CGCTTAACGTAGAGTCCGCTTTATAACAAACGCCTCAAGAGGGACTGTCAACG
>NODE_592
GCGTGCCGGCTATAAGTTTGACCTGCAAGAGCACCTTGACCCCGCGATGAACCGCGATTG
GGTGGTAGTGTCGATTAACCACCAAGGTGAGCAGCCGCAAGCGCTACAAGAAGACGGTGG
CAGCGGCGCTACTACTTACAGCAATCAGTTCAGCTTAATTCCGGGGCATCTTCACTGGCG
CGCCGAGCCACAACCCAAACCGCAA
>NODE_593
GTTGACAGTCCCTCTTGAGGCGTTTGTTATGAGCCACTTTCCGCTAAAAGCAAATCTAAT
TCATTGTGTTATTGCTTTTAGGTTTTCCGTTATTTTCTCCGCACTCCAATCCCACCATGC
AATTGCTAACAATTTATCTACGACATGTGGCTCAAAACGATGTTTAAAAACCTTTGCGGG
ATTTCCGCCAACAATGCTATAAGGCGGCACATCTTGTGTTACTACTGACTTACTAGCAAC
GATTGCACCATCACCAATCGTTATTCCAGGCATAATAGTTGACTCATACCCCAACCAGAC
GTCATTACCAATTACAGTATCTCCCTTATAAGGGAAGATGCGATTAAGTCTCTGATATGA
GAT
>NODE_594
CAAGTTAAGATTTGGGTTCCGATTTAGCATCAAGGAGGCTTTCGCCTCCTTTGATGAACA
AGTT
>NODE_595
ATGCGTTGCCAGCCCCTTAGGCGGGCGTTAGGCTAAAGGAAGTAGCAATGAAAAATATTA
AATACATTTTATTTATTTGTGTTGTAGCGTACATGCCATTTGTAAGTGCTAATTTATCGC
ATTTGGATAAAAGCATAAGTCTCCTTAATACATTAAATTATCCTGCAATATTTAAAAATA
CATTACTTAAAGAGTGTGATAAGGGGCTCCCACAGTTCGCTTCACTAAAAATTTGTAAAC
AATCGGAAACACTATCGGACGAAATGATAGTCAGGATTGCTGCTAAACACTTCATTTCAT
ATGTATCTGAGAGTGATACCGATAAATTAATTGCTTTTTGGGGTGGAAGTGACGGTGTCC
GAATTTCAAATGGATTAGTCCTCTGGCAGCAAACTGGCAGACTAGATGTATTGACAGATA
CTGATTTGTATATTTTAGACAAATTTAACCAAACAGCAGAAAATAAAGCATCTATGGCAT
TTGCCGACAATGTTAATGTAAGTGTGCAAATAATCTTAGAAATCGAAGAAATTCTAAGCA
GTCAATAGCCTAACAAAGCGTTAAAGCGGGACTTGGCACG
>NODE_596
GTTGACAGTCCCTCTTGAGGCGTTTGTTATGCGCGTGCTTCAGACCAAACAGCAAATTCA
TTACCACTTGGCTCTGTAAAATGAAAACGACAACCACCAGGAAACTCAAAGATAGGACGG
ATGATATGACCGCCATTTTTCACGACTTTTTCTAAAGTGGCTTCAATGTCTGAACTGTAG
AAAATTAACAATGCGCCACCATTTTCAGTCCGACTAGAAAGCTCAGCCTTGAAAAAACCA
CCGTCTAACCCTTCATTTGAAAATGCTGCATATTCAGGTCCATAGTCAACAAAGCTCCAG
CCAAAAACCTTTGAAAAGAACGCTTTCGTTGACTCTAAGTCTTTCGCTGCAAATTCTACA
TAATTGAGTTTTCCATGCTGATTCATTGTTAACTCCTGTCAATTTTTCCAATTAGCGCAT
AACGCCCGCCTAAGGGGCTGGCAACGC
>NODE_597
TGCCAGCCCCTTAGGCGGGCGTTATGTGCTTTTAGGAAAATTTAAAAATGAACTTCTTTA
CGTCTCCATTTTCTGGGATTCCCTTAGATCAGCAAGTAACAAATCCGAACATTATTGTGG
GAAAACACAGTTATTATTCTGGTTATTATCACGGGCACAGTTTCGATGATTGTGTGCGAT
ATTTACATCCAGAAAGAGATGACGTTGATAAGTTAGTCATAGGGAGTTTTTGTTCTATAG
GCTCTGGTGCTGTATTTATGATGGCCGGTAATCAAGGGCATCGCAGTGATTGGATAAGTA
CATTCCCATTTTTCTATCAGGATAATGATAATTTTGCAGATGCACGCGATGGTTTTACGC
GTTCAGGAGACACAATTATTGGTCATGATGTGTGGATTGGCACTGAGGCTATGATAATGC
CTGGGGTTAAAATTGGACATGGAGCGATAATCGCCAGTCGTTCAGTAGTGACTAAGGATG
TTGCACCTTATGAAGTGGTCGGTTCAAATCCTGCTAAACATATCAAGTTTAGATTTTCTG
ATGTGGAAATAGCGATGTTACTTGAAATGGCATGGTGGAATTGGCCAGAATCGTGGTTGA
AAGAGAGTATGCAGTCTCTGTGTTCATCAGACATTGAAGGGCTTTATCTCAATTGGCAGT
CAAAAGCACGCACATAACAAACGCCTCAAGAGGGACT
>NODE_598
GCGTTGCCAGCCCCTTAGGCGGGCGTTATGTTTAATCAGTATCACAAATTGCCACTGTTT
TTATATACAGTTTTATGTGTTCGGCTATCATCTCGAGCTTTGAACACATTCGAAGAATTA
AATATGACCAACTATCTAGAGCGTGGCATTAAAGAACTCGTTGAAGAGTTCATTTCTAGT
GGAAAACCCTGTCCATCAAAACAAACTATTTCTGAGCGTCGGGCAGGTTATCTCTCAAGT
ACGGTTTTGGCTGGCTCAAGTCCTGAAATGGCCGATGAGTTTGTTGATGAGCTGGATGGC
ATACAAGTCAAAGTTTATAAGCCAAGCGATAAAATTGATTTGCCAATTACAATTTATTTT
CATGGCGGTTGTTTCATTAGCGGTGGTTTTGAAACACATGAAGCACAACTAAGGCAGTTA
GCTCATTTATCAGAGACTATAGTAGTTTGCATTAAGTACCGCTTAGCACCAGAGCATGCA
TACCCATCAGCTCATGATGATGTATTTCAGGCCGCATTAGGTATCAAAGAACATGGTCAT
AAATATGGCGGCGATACTGAACATGTATTCTTTGTCGGTGATAGTGCAGGTGCACAATTA
GCTCTTGCTACAGCACTTCGTTTGAAAAATAAAAAGCTGTGGCTACCTGAGAAACAAATC
CTAATATATCCCATGGTTGACCCCTTGGGGGTGTCTGATAGTTATCAGAAAAACGGTACA
GATTTCATTATTACTGCACAAATGTTGTTGTCCGGTTTCCAGCTTTATGCGGGTGAGTCA
GAGCGGTTGGCCAGTGAAAAAGAACTGAATCTATTGGCACGAAAGGATCTTCAAGGTTTA
CCTCCAACCTTGATTATCACTGCTGAGTATGACCCACTGCGAGATGAAGGAGAGCAGTTG
TACAGGTTGCTTCTTTCCCAAGGTGTTGACGCTTATTGTGAACGTTACCTAGGTGTAATA
CATGGTTTCTATCAACTGTCGGGTGTAAGTGAGTCTGCAAGGCGTTGTATTAGAAATATT
GCAAATGCAATCAAAAATTAAACATAACAAACGCCTCAAGAGGGACTGTCAA
>NODE_599
ATGCGTTGTCAGCCCCTTAGGCGGGCGTTATATGAATAGGAAACATATGAGTAAACAGTA
CGATAAAGAAGAATACATAAAGAAATTTGAGACAGATAAATCGCACTCTATTTTATTACA
GTCGGCATTTGCTCAAGCTTCAGATATACGAAAGTTTGAAATCGAGCTTTACTGGAAAAG
AGCGACGTATTTTTGGGCATTGATAGCGGTTGCCTTTGCCGGTTTCTTTGCCGTAGCTTC
AGGAGATTTTAAAGGTGGTGGTCAGTCGCTGTTCCTAACAATAATTGCTTCAACTGGTTT
TGTTTTTACTTTCGCTTGGTTTTCTGCGAATAAAGGTAGCAAGTATTGGCAGGAAAACTG
GGAAAATCATCTAGATCTTCTAGAAGATAGCGTTACAGGGCCATTATACAAATCCTTTTT
GGAACGACCGCCTGAAAGTGAGTTCTGTAAAAAATATATAACAGGCCCTCAACGATACTC
TGTTTCTAAAATTAACCAATGGGTTGCTGTCTTTACGTTGTTTATCTGGTGTGTGTTAGT
GATCTTTTCACTATCGACATACAAAGAAAATTGTTCAGTTGGGTTTGTTTTTCATGTGTT
AATTCCTATTACTGCGTTAGCACTGTGCCGAATAATGATCTCAAAAGGCAAAACTCATGA
TGGCTCGCATAACCCTAAGTTTTGGTTGCGAGAAGTTAACGTGACGAAAGATTAAATTCA
TATAACAAACGCCTCAAGAGGGACTGTCAAC
>NODE_600
CGTTGACAGTCCCTCTTGAGGCGTTTGTTAGGCGCGTAGCCAATTTTTACAGCTTAATAT
CAACCCTGTTCCGAACATAGGTTGGGACAGACAACTGCTCATCTAAGTCTTTGAATATTG
GTTTCTTGGGCATCTGTTCAATTATTGTGTTGAGTTCTTCAAAACTGATCCCTACAACTC
GGCAGGCAGTCATTAAACCATTGATAAAATGCTTTTTATTACGTTTCTTCTGCTGTTCAC
TATCTGGGATAGATGCATATAATTCGCATTCTTTGCTAAGCAAGGCCAGAAGTTCTTCTT
TTGATGGCAACATATTTAACTCATCTTGAGGATAAATTTGAGTTGATTATCAATCATTAC
AAGAAGTTGTTCTAAGGGATTGATCTAACATTAGCAAGAAAGCGCCTAACGCCCGCCTAA
GGGGCTGACAACGCATA
>NODE_601
CACCGCTGCAGCTTCAAGTAGGAAGGGGATAAAGTGATTGAGTCATTCAACTGCTTGCCC
TATCTGACCCTCATCGGCAGATAAGCCCAACGAAATAGGACGATCGAAATGAGCAATAAA
TTAGCGCAACTTCGTAAACTGACCACAGTCGTGGCCGACACTGGTGAAATTGATGCAATC
AAAAAATACCAGCCAGAAGACGCAACCACTAACCCTTCTCTGATTCTTAAAGCTGCGCAG
ATTGCTGAATACGCACCTCTGATTGATCAAGCTATCGCCTACGCAAAAACTCAAAGCAAC
GACAAAGCACAACAAGTACAAGACACTTGTGACATGCTGGCGGTCAACATCGGTAAAGAA
ATCCTAAAAACCATTCCTGGCCGTATTTCGACTGAAGTTGACGCGCGTCTTTCTTACGAC
ACCGAGCGCAGCGTAGCGAAAGCACGTCAGCTAGTAAAAATGTACAACGATGCGGGCATC
AGCAACGATCGTATCCTGATCAAACTGGCTTCTACTTGGGAAGGTATCCGCGCGGCGGAA
ATTCTTGAAAAAGAAGGCATCAACTGTAACCTGACTCTGCTGTTCTCTTTCGCACAAGCG
CGTGCGTGTGCTGAAGCAGGCGTGTTCCTGATCTCTCCATTCGTTGGCCGTATCATGGAC
TGGTACAAAGCTAAAGAAGGTCGTGATTTCGCGGCAAGCGAAGACCCAGGCGTACTGTCA
GTCACCAAGATCTACAACTACTACAAAGAGCATGGCTACAAAACGGTTGTGATGGGTGCA
AGCTTCCGTAACATCGGCGAGATCCTAGAACTGGCTGGCTGTGACCGCCTGACTATCGCA
CCTTCGCTACTGGCTGAGCTTGAAGCGGCTGAAGGCGAATTGGTTGCGAAACTGGTTGAC
TCAAAAGGCTCTAAAGCTCGCCCTGCTCCAATGACGCACAGCGAATTCCTGTGGGAACAC
AACCTAGACGCTATGGCCGTTGAGAAGCTGGCTGAAGGCATCCGTAACTTCGCGGTTGAC
CAAGGCAAACTGGAAGCAATGATCGCGGCTAAGCTGTAATCCTGATTTTGAAGCGAGCTC
CGGCTCGCTTCTTTCTGCTGTTTATTTTTGTTGAACGCACTCCGTTCAACCTCCTTTATT
GAAATGAGTAACACTATGAATCGCAAACAACTTGCCAATGCTATTCGTGCCCTGAGCATG
GACGGCGTTCAAAAAGCTAAC
>NODE_602
GTTAGCTTCTTAAAGGCTAGAATCATCAAAATCCAAGCTCATTTGTTGTGAAAATTCAGC
TTTTAGCATTCAAATTTCACAACTTGGCTTTCGAGTGTTTCTGATGCCGATTTGGTAGAA
AGTGTTGAAAGTTCAGCTGGTTCAAAGCCGCTGAAAACCCACAAGCCTCGATGCTTCAAG
GTTGTTGGATGTTCCATGCGGCAAGTTTGGTTTCACAAAAGGCTGCATCATCGCT
>NODE_603
ACAGTCCCTCTTGAGGCGTTTGTTATGTGTGTGCTGATGATTGCTCTTGTTCTAGCTCTT
TTTTCTGCTTGAGTTTCACCTCATCCCAAGAAATACCATTCTCGATTGCAGATACACGTT
CTTCATATTTCCGACATGCTCTTTGGACTACAGACTCAATCTTAACTCCTGCCTCTTTTT
CGAGAGACAGGATCGTATTTAGGTAGTCCCACAGCACATCACCTAATTCATCTTCGAGGT
AACAGAGTCGATTCTTAGGGATTTCTTCGACAACTTCATCGACTTCTTGTTTAATCTCAG
CCAGATAAGTAGATGAGCCTAAATACCAAGAATTATTCTTGTCGAATTCAGATTTTCGTT
TGGCTACTTCAAGCAATTTATCAAGATGTTGCATTTAACTTCCCACAAAACACATAACGC
CCGCCTAAGGGGCTGGCAA
>NODE_604
TGCGTTGTCAGCCCCTTAGGCGGGCGTTAGTTTGCAATCGGAGACTAAGAAACAAAGCGT
GACTGTTTGAGATGCTTTTGGGGCAGTTGTGATTGCCCTAATACCGCAACAATGAGAATG
AAGTTTGCTTCTTTGGTGTAATAAGCCATGTGTTTCCCCACTGGAAAGTAAAAACCATTT
TGGTAAATATCTTCACAGCTTTTTCCTAGTCCTGGGTTATCCGCAAGAGTTTGGAAACCT
GAAAGCAAGGTCGACTTATATTTTTGCCACTGCGCTTCAGCGAAATTTTCAATGGTGTAG
TGTTTAATCTTGAGTAAGTGCTCTTGGGCTAATTGGCTGAGCTTATATTGTTTATTTTGC
ATATTGAGGTAAACGCTCAATCAAAGGGTGTTTAGAAAAGTGGCACCATCAACGGTTTTG
CCACTATCTAAGTCTTTCTGAGCAGACTCAAAGCAGTGTTTGAGATAATCGAGTTTCATT
GCTTCAAGTTCTTCAAAGTCCTTAATGGACATGACAACGACAGTATTCTTACTGTTTTTG
CTGATGATGACAGGTTCGCGTTGTGCGCTTAGAAGAAGTTCACCAAAATTTCGTTTAGCA
TCATTTGCTGTTAGTGTGTGCATAACTAGGCTCCTTACTCAAAGTTTGAAAGAGTATAGC
TTATGATGCGAAGTGTTTAAAATAATTAAATCGCACGATTTGGGCGAAAGCAAACTAACA
AACGCCTCAAGAGGGACTGTCAAC
>NODE_605
TAGCTCAGTTGGTTAGAGCACCACCTTGACATGGTGGGGGTCGGTGGTTCGAGTCCACT
>NODE_606
TGACAACGTGCCGGGCGGCAAGCCATTGGATAAGCCTAACAAAATCTAGTAGAGCTCATG
CCATATTGAATTGATAAAAAAGCCCGTAACTGATGCAACAGCTACGGGCTTATTCACAAC
CAACTTAAATAGGAAGTTAATTATGAGTTTGAAACCATACACTTTAATGGATGTTTACGA
TAGCCTAGAAGACTTAAATAATATGGCTTTATATCTGCGTTCAGGCGCTTATACAGACGA
AATCGCTCATCAGGTTCAAAACCTTATTTGCGATAAAATCATTGATTTACAAGGCATTGT
GAACTTTATTAGGTTGTCACCAAGCCTAAATCCGCAACTCAAGGCATTGACTGAGCCATC
ACTGTAAACCCTAGATTCCGCCGCCTTAGTGCGTATTATGTGGCGCGGCATTATGTTGAG
GGGCAGT
>NODE_607
GTCTTTTTAGAGGGGAAAATCCCTAGAACCCCACCTTGAGACAGAACGCGCCTTGGTCAG
AATCCCAGTCGCTGGGCGGGTTTGCGCCTACGCTCTTGACCCCCACGAGGTCTGGAAAGG
GTACGACAACGCCAAAGAATACGCGGCCTTCGTGACCAAGACGCTGGTCAACAAGGACGG
CGATATTAAGCGCCGGATCATGTCGATGTTTAGCCCAGAGGAACGCCCAGACGACAGGGA
GTGACGGGCACTGGCTGGCAATGTCTAGCA
>NODE_608
GCTCTACCAACTGAGCTATAGCCACCACTGAAAGTTGTAATAACCGCTTGTCTGCCGTTA
TTTCAGACTACGCTCTTGCCTAGTCTTTCAATAAGTGGTCGGTGAAGAGGGATTCGAACC
CCCGAC
>NODE_609
CCACGCATGGGCGCGACAACTCAATGAGGCAATAACACTGAATTTTCAGCACCAGATACA
TTGCCGCTTCATTAGGCAGCGAAAAACAATATTGAATTG
>NODE_610
GTGGTTGCAGTTGTTGTGTTTGAGTTTAGTTGTTATGCGTTGCCAGCCCCTTAGGCGGGC
G
>NODE_611
GTTTATAGCCGTATCGAGGGTTCGAATCCCTCCCTCACCGCCATTTATTGGCCTATGGTC
AATTTTTTTGTTCTAGAAGAAAATATTTGTGATATAGTTCACAACCTGCGCGCTCGTAGC
TCAGCTGGATAGAGTACC
>NODE_612
TTCAGTGTCATTGCCTCATTGAGTTGTCGTGCCAATGTGTGGTGAGTGAGTTTGTCGGAG
AGGGTTT
>NODE_613
AGGCTGAGGTAATAGCCATTATACGATGCCCGCGCATCGAAGAGACGCCGCTACTATGCC
ACACTCTTACGAAAAGAAAACCCCTTTTTAATCATTTGCATGCTGTTTGATTATGAGTTG
AGCAAACCATCCAATTTTCGACTAAAAAGAGTGCAGTTATGACCAGGTACGAAAGACAAC
CTGGTTCTTTCCATTCCGCTTTCCTTCGTACATTAAGCTATCGGCATCGTGCAAACTGAA
TGGCCGAGCTGGGTGTAGGTAAAATGCACAGCCTAGGCTGATGGTGAGTGACAGAGAGTG
TTGGGCATTCACTACCCACTTTTTTTCTGCAACTCGTTGGCAAATTCGCTCAGCTAACTG
CTGCGACTCTTCTGCATTTTTACCACGCGCTACAATAGCAAACTCTTCACCACCAATCCT
TGCAAAGTAGGTATCCGATGCTAAAGCTTGTCGCACACACCCAACCACGAAACAGATGGC
ATTATCTCCTGCGCCATGCCCAAAGCGATCGTTAATGGTTTTGAAGTCATCAATATCAAA
AACCATCAACGTTAAGCTGCCTGATCGTGTTTGTTCCGCTTCAAGATGTTCAAAAAACGA
ACGGCGATTAGCAATGTCCGTCAAGCTATCCGTTTTCGCTAAATAGGAGAGTTTTTGATT
GGCTTCTTCAAGTTGCTGTGTTCGCAATCGAACGGTACGCCGTAGCTGAAGAGTATAAAT
AACGATACTGAGTAAGAGACCTGAAGCGAGAATCGGCATTAAGTAACGTGGATAAATCGT
TTCAATATGAACCCATCGACTTAAAATACGGTTTTTCTCATTGCTACTTAATTGTGCAAA
CCCCTGCTCTACTTGCTCTAATAAATCCCTATTGCCTTTGGCGACCGCTGGACGTAATTC
CTCTGAATAAAGAAACTTCACTGGCGTAAAATCTTTCGCGCCATTGGAAACCACTATATA
GAAATTGGCGACCTGAGTATCGGCCACAAAACCATCTAATTCTCGTCGCTTTGCTGCAGA
CATCATCAATTCATTGTTGGCGTACTCAATCAACTTAAGTTGAGGATATTCTCGTTGCAT
GAACTCTTGTTCAAATCCCCCTTTTACTACACCTAATGAGACGTTAATGGCCCCCGATAG
CAGCGTATCCAATTTATCGCCCAATAACGTGCGGTGTACGTAGAGTTGTGTATCGATTGT
CAGTAAAGGTTCTGCAAAATCGAGATACGCTAATCTTGAAGCAGAACGGATCAAACCAGC
TTGAACATCGGATTTGCCAAGCTTCACCGCTTCTAGGGAATCATTCCAATCCATCAGTTG
GAATTCAATATCGACATGATTCGCTTCACCAAAAGCCAACCAAAAATCAATCAATATGCC
AGAAGGCTGTCCCTGTTCATCCAAATAAGAATAGGGTTTCCATGCTTTTGAGTTGGCAAT
AGTCAAGGTTTGGCGCTCTACAGCCTCACTCATTGATCCGAATAAAAGCGGCCAAGCAAT
CATGAGAAGCAGAAACAGTTTGGTCGAAAAGCGATGATCCATTCGCTCATATCCTTTGTA
AGTCACATTATTGGGCGATGACGGTGGCCAGTATTAAATGAAAGCAGGTGAATAGAAAGT
ATGGCGCTGACAGCAGGGGAATACAAACGATCAGTATCGACTAAATGAAAGATTTTATTG
CAACGTAAAAAGCAACCTTTTGATTATGAGTGATCTTTTCCACACCTCACCGAGGTGTGA
ACCCTCCTTGGCTCTTCATCATAACCTGTTGCGGCTGAGGTACTGCTCGCAGACTGAATG
CGCAGTCGGAACCAAACCATTTGCCGATCAAACGATCAAATTTGGCTTGCCTCGATATAA
GCATTGAGCTCTTGCTGGCTAACAACGGTAAAGAGTTCACCATCTAGATAAAAAGTGACC
TCATCTTGACCTTTTTCGCCACGCAATACTTTATGACTGCCATCGACATAGGTCACTTCC
ATCTGAAGCGTATGCGAATCAAGTTGTTCTAGCGTTGCTTTTTCGATCGGGCGCACTTGT
GCTTTCAGTGGTGCTTCTGTCAAAGAGCGATCCAATTGACCATTGACTTTGATAATCGCT
TTGGCAGGAATATCAACAACCGCTGGCGACTTTCCTGAAATTGGGTTTTTACCTGTCCAG
AACTCAATCGAGTTAAAAATAAACAGGTCGGCAGTACTGGTTAAACCATAGACGGGTGAA
AGCAGCAAAAACAGGCCTTCACGGGCGTAACGGTTATCCACCACTTCTAAATTGAATTTA
TTGACCAGTCCGGTCGCTGCCATTTGTCCCATACATCCAGTTAAGGAAGTGACACCCAAT
ACTGCGATTAGCGCCATTTTTAGTGCATTATGCTTCATATCAATCTCCACTTATTTGAAA
AAGGTGGGCGATAGTAGAGGCTTTTTTCAATTTTTGAAGGGGGAAGAAAGTGAATTAACC
CTATTTTGACCAAGTGCTTTACTTATTAGTCAAATCATTTAATAAACATATAGTTACAAA
CAAGAAGCTAACATTACCCCACTTAATGTTTACTGATGATTCATCACGCTGAATGATTGG
GTTGACTCACTAAAAACCACCACATTTCTTCACAAATACAACAGTGATGAAACAAGCGAA
ATTTATTTTTTATCCGTCTTTAAAAAGTGATTCCAATCACAAGGCTATTGGTTATAATCC
GCGCGCTTTGCCAGAATTGTTGAATTTTGCAAAGTTATTTTGAACAAATATCCCAGATAA
CGGGGTTGTCTATCCTAATTTTTACTGAGTATCACAAATAATGAGCAAGATTGATAAAGC
TATGCGCATTCTGCTGGCGGGTTTCTGTATCAACCTTTGTCTTGGCATTCTTTATGCCTG
GAGCGTTTTTAATAAAGCCCTAGTTACCGACTTTGGCTGGAGTGCAGCGGATGCCTCTTC
CCCTTATGCTATTGCAACCATCGCTTTTTCTGTCTGTCTTTTAGTTGCTGGCATTCTGCA
AGACCGCATGGGTCCACGTAATATCCTGATTTTAGGTACCACCTTAACGGGTTTAGGCAT
GATTGCCTCAGGTTTTGCTTCTTCTGTTTTGATGCTCAATCTCACCTTCGGCGTGATGAC
GGGTGCAGGTATCGGTTTTGGCTATGCTTGCCTCTCCCCGTCCGCTATGAAGTGGTTCCA
CCCAAGTAAAAAAGGCATGGTAAATGGCCTGATTGCAGCGGGTTTTGGTCTGGCAGCGAT
TTATCTTGCGCCACTGACATCAGCCTTGATTACTCATTTAGGCATTCAAACCAGCTTTAT
GATTCTGGGCGCGGGTGTACTGGCGATTGCGGTACCGCTCGCCTGTACGATTAACAACCC
ACCAGCGGGTTATGTGCCTGCTGAGCCGAAACTGAAAGCCGGTCAAGAAGCAAAAGTAGT
CGCCAAAGTCGCCAACTTAAGCTGGAAAGCCATGCTGAAAACACCTCAGTTCTATGCATT
GTGGCTGATGTATGCTCTTGCCGCTTCTGTTGGTTTGATGATCATCGGTAACATCACGAA
CATCGCTAGCGTGCAAGCAAACCTACCGAACGCGGTATACCTTGCCTCAATCTTGGCGAT
TTTCAATTCAGGCGGCCGCGTTGCTGCGGGTATCTTGTCAGATAAAATTGGTGGCGTGCG
TACTCTGCTGCTGGCATTTTTGCTGCAAGGCGGAAATATGGTATTGTTCGCCACGTTTGA
CTCAGAATTCACCTTAATCATCGGCACGGCGATTGCCGCGGTTGGTTACGGTACGCTACT
GGCGGTGTTCCCATCGATCACGGCAGAATTCTATGGCTTGAAAAATTACGGCACCAACTA
TGGCGTACTCTACACTTCATGGGGCATTGGTGGCGCGATTGGTGCGGCAGTCGTGGGTTA
CTCAATGACTCATGGTGGCGGCTACAACTTGGCATACACCATTTCTGCAGCAATGATGGC
CGTGTGTATCCTTCTTGCTCTGATCACCAAGCCTATTTCAGCGGAGAAAGTGGCTCAGTT
GCAAACCGCCTAAGCAGCGTTAGCTTTTATATAAATAGCCTGACCCAGTCAGGCTATTTG
CATTTCTATTCCCTTCCGACTTGAAGCTGCAGCGGTGTTGGCT
>NODE_614
CGTTGACAGTCCCTCTTGAGGCGTTTGTTAGCCGTTTTTTTCAAACCTACTGTTTCGTAA
GCATTAACCGACGCAAATCTCGCTCCGCACGCATAACAAAAAGAATACGAACCTTTGCAT
CATCATACTTGTAGAAAACACGACACGGACTTACAACGACTTCACGATAATTGAGGTGTT
CTAGTTCTGGAGGGACGCGCCCAGACTCTGGAAAATCGGCCAAACGTTCAACTTTTGTAA
AAACGGTTTGCACCAGTTGTTTAGCAGCCACGACATTTTCAAGCGCGATGTATTCAGCAA
TATCATTCAAGTCGGATAGAGCCAGCTCCGTCCAAATTATTTCAACCATTTTGACATTCT
GTCCTTAGCATCTTGATGGCTGACCACTTTACCATCCGCTAAAGCTCGCTCTCCGCGAGC
AATACCTTCCAGGATCGCTAAACGATTTTGCATAAATTCATAGTCGTCTACATCAATAAG
GTAAGCTGACGGTTTTCCGTGCTCAGTTATCAATACTGGCTCTTTCGTATCATGAAGATC
GGCAAGGATCTTAGTGGCCTGACGTTTTAGTGACGTCACAAGTTCTACTTTCATTTGAGC
TGCTCCAAAGAAATACTAAAGTGATACTATTCTATCACTCTAAGCATAGCAAGCTTTCAA
ACGGCTAACGCCCGCTTAAGGGGCAGCCAACGC
>NODE_615
TATGCGTTGGTTTTAGTGTTTAAGGCGGTATGCGGCGGCATCGGTATTGCGTTGCTCACC
CCTTAACAAGGCGTTAGTTGCCAACGAGAAAAAAGTACCTAAAGCAGAATACTTAGGGCT
AATGTCCGTGTGTTTTTGGCTAGGTTTTCGTATTTCAATTTCTAGTTATTAGGTGTTGTG
AAAATTGTTCTTTGGTTCCTTGCGCGATTTGGGCTTTCTGTTTCAGAGGCTGTTAGCTTG
TTGAAAGCCTGCTCTGCTGCATTGTCGTTCCAAAAGGTTTGTTTGGTGTTCAAAGTCCGT
TTTCTACGGCGTTGTAAATTCCAAGTGGTTTCAGTGACAGGCGCTTTGAAACTGCGCCTG
ATTTGAGTTTCTTAATACACGTAAAGCTCGTGTTGGCAAAGCGGCAATCCACTTCAAATG
AAAGTGTTAGGTCTGGCAACTAACAAAGCATTCAAGAGGGATTCACAACGCTTGGCAGTT
TTGGTTTGAATCAGCTTTAGTGTTTACTGCACAATAGCTTAGGTTGGGTGGTGGCGTTGT
TCACCCCTTAATGCGGCGTTAGTTTCTATCAAGAAAAATCATCAAAA
>NODE_616
CGTTGACAGTCCCTCTTGAGGCGTTTGTTAGCTACAATTTTTGGCCAGATACTCTTCAAA
TGTCGAATATGATTTTTTCCCTTGAGCCTTTAATTTTTTACCAAGGACTGTTTTCTCTAT
CCGATCTTGAATGTATGTACTTAATTCCAAGAATCTATCAATTGGAACCATGTCCCATTT
AGCTCCAAATTTTCGTTTGAGCGCATTGTAGAACACTGGGTACTTCATATTTGACTTACC
AACTTCTACAATTTTGTAAGCATGGTATTTATCAATTAAATATTTTATGTAGTTTTGATG
TTTGAGGCTGCTTGCAATAGAGCCAACTGCTGGTAACAGAACTACTTTCGCTGGTGAATT
ATTCAAAGTAACCTGATTTGCAATTACACCGTGATTTTTAACCGAATCCAAAGTGATAAC
ATTTGAAGGCATAGTTTCTTTGCTTTGGCCGGAAGAACTACTAATTAGCCCTACCTTTAA
CCTCAACACTTCAATTTCAGTTAGCTCACCAACTGTAGCCTTAGAATGGCAATTACTACA
AAGTAGTATCAGATTGCGTTCTTCGTGTTTTTTTACATCTACAAAGGGCTGGATATGATG
TATTTCAAACGTGGATACATCTCGCTCACCGCAGTTGGGGCATGTCATATTAGCTTCTTG
ATATATTTTCTTTTTTAGACGTTCTGGTATATGTCGAGATACCATAAATTCTCCTTGTAG
CTAACGCCCGCCTAAGGGGCTGGCAACGCAT
>NODE_617
GCGTTGCCAGCCCCTTAGGCGGGCGTTATGTGTAATTCAGTCAAAGAGAACTACATATGA
ATCATCTAGCGATGGCTGTCGTAATAAAGAATAACCTTGTTTTGGTACAAAAACGGTTCA
GAAAAAATACTGGGATGATTTTTGAGTTTCCGGGTGGTTCTATTGATGCCGGTGAGTCAG
GAGAGCAAGCAGCTATTCGTGAACTCTGGGAGGAAACTGGGCTGAGAAATTTAAAGCTCA
TTGGCACTCATAAGTCCATCAACGAGAATGGCGGCGATATTTATCATGTTGTTTTCAGCG
CTTCGATGGACGCAGAGCCTAAAGAGATCGAACCTTATCGACAACAAACGTTTTATTGGT
TTGAGGCTTCCCAAATTCCACTGAATGACTTTTATAGTGCTGATGTAAATTTCATCAAGG
AACATTTGGGCAGTTACACATAACAAACGCCTCAAGAGGGACTGTCAA
>NODE_618
GGATTTTTTATCATCGATTTTTCTTTGCGTAACAAAGAAATAAATCGCTTTTAATTACGC
CAGCAGTTCTTTAGCTTGCTTCACTACGTTTTCAGTCGTGAAACCAAACAGTTTGAACAG
CTCACCCGCTGGTGCTGATTCACCGAAGCTAGTCATACCGATGATGCGACCACCAAAGCC
AACGTACTTGTACCAGAAGTCGGCA
>NODE_619
CAGCCCCTTAGGCGGGCGTTAGTTGCCAATCAGCAACAAATCAGTCGTTTGGAAATTTTT
GTTTCTGATGTAGTACACGCATTATTCGAATTTTAGAACCATCAACCCAATACGAAACAA
TCATTGATATCTCAGGGATAATAAGCAATCTGCCTCTAATGCCATCACGCTGAACACCGA
TTAGTGGTTGCTCAAGCAAATTTTCGACTTTGGCTTCTATGAGCTCATCCGTTTTTTTAG
CCGCTGCTGGGTTAAAGTCGTAGAGAAATTCGAAAATTTTCTCACGATCATTGAGAGATG
CTTCTTCCCAGAAAATCATGCGTGGCCTCGATTTCGGATTTTAGCTTTACGTTCAGCCAT
TCGTGCTTTGGCGATGTCATGTTCAATGAATACTGCTTTTCCTGAGTCGAACTTCTCAAA
TGCTTGATTCACTTGTTCAGTTAGCCATGCATCGTGAGATAATGCCTTGCGTTGCTGCTC
AGCTAATTGTTCAGTGAGTTCACGGCAAGCATCGCTAAGAGTTCGACCTTGGCTTTCAGC
CATTTGTTGAGCTAAACGTTTTGTTTCTTCGTCTACACGAAATTGAATTCTAGTATCCAT
GGTGAGCTCCTTTGTTGTGTGTACGAATGTTAGCACTGGTGTTGGGGTAGGGCAACTAAC
AAACGCCTCAAGAGGGACTGTCAACG
>NODE_620
CCTACCTGCAACTCCAAGTAGTTTGGGTATATACACACCGTCTGTAAACTAAAAAAGGCA
AGCCATTGGGCTTGTCTTTTTTATGGGCTTTTCTCAATAAAGTGTGATCGTGTATAATCG
CGCCCCTTTAGCGGTAAGCGCCTTGCCAAGGTTTACCTGCTGCTCGCCAGATTGTCTAAC
TCAGATTGCGAATAACTGTATGAAATTTATCGTTAAACCCCATCCGGAAATTTTTGTGAA
AAGTGAATCGGTACGTAAGCGTTTCACAAAGATCCTTGAGAGCAATATTCGAATTATTGT
GAAAGCCCGCACACAAGGGGTGGCGGTATTCAATCGTCGTGATCATATTGAAGTGACGTC
AAACAGCGATACTTATTACGCTGAAGTGTTGGAGATTCTGACGACCACACCGGGTATCCA
GCAAGTGTTGGAAGTGCAGCAATCAAGCTTTACCGATCTGCACAACATCTACGAGCAAGT
GCTGGAGCTAAATCGCGCTAACCTCGAAAACAAAACCTTTGTCGTGCGCGCGAAACGCCG
TGGTAAGCATGATTTTACCTCTATTGAACTCGAACGTTATGTTGGGGGTGGCCTCAATCA
AGCCATCGCCAGTGCCAAGGTAAAATTGATTAACCCTGACGTGACCGTGCAAGTGGAAGT
GGTCGATGAGCTGCTCAACCAAGTGATTGCGCGTCATAAAGGTTTAGGTGGTTTCCCTCT
GGGTACCCAAGAAGATGTATTGAGCCTGATTTCTGGTGGCTTCGACTCCGGTGTGTCGAG
CTATCTGCACATTAAACGTGGTTCAAAAGTGCATTACTGCTTCTTTAATCTGGGGGGACC
CGCCCACGAAATTGGTGTGAAGCAAACCGCTTACTACCTGTGGCAAAAATACGGTTCATC
GGCCAAAGTGCGATTTATCGCGATCGATTTTGCTCCTGTGGTGGCTGAGATCCTCGAGAA
GATCGATGATGGTCAAATGGGCGTGGTGCTCAAGCGTATGTTTATGCGCACCGCCGGTAT
GGTGGCTGAGAAGTTTGGCATTCAAGCTTTGGTTACGGGTGAAGCGCTAGGCCAGGTTTC
TAGCCAAACCCTGACTAACCTGCGCCATATCGATAACGTGACCGATACTTTGATTCTGCG
TCCGCTCATCAACTGGGATAAAGAAGACATCATCCGTCTGGCGCGTGAAATTGGTACGGA
AGATTTCGCCAAAACCATGCCTGAATTCTGCGGGGTGATTTCAAAAAGCCCAACCGTAAA
AGCGGTAAAAGAGAAATTGGAAGAAGAAGAAGCCAAATTCGATTTTGCTCTGCTTGATCA
AGTGGTGTACAACGCGCGCCAAATCGACATTCGTGATATTGGTAAAGAGTCGCTGGAAAA
AGCCCCTGAAGTGGAGTTGGTTAACAGCGCAGAAGAGGGTAACGCCGTCGTACTGGATAT
TCGTAGCCCAGACGAAGAGGACGAAAGCCCGCTAGAGATTGTGGGGGTGGAAGTGAAGCA
TCTGCCTTTCTATAAGCTTGCGACTCAATTTGGTGACCTCGATCAGTCAAAAACCTACTT
GCTGTACTGCTCACGTGGCGTGATGAGCCGCTTACAAGCGCTGTACCTGCAAGAGCAAGG
GTTTAACAATGTGAAAGTTTATCGCCCATAGTTCATGGTCGATAGTTCATTGCCCATAAC
GCGATCATGAATGGATAAAACGCAGAGTTTGCTCAGCAGGCTCTGCTTTTTTTCGCTTTA
TCCCCTTCCTACTTTAAGCTGCAGCGATGTTGGCTACGCTCGTTCACCCCAATCACATAG
>NODE_621
ACACCGCTGCAGCTTCAAGTAGGAAGGGTATAACTACAACCTTATGCGGCATCTTTAAAG
TGTGCTGCAATGGCTACGAACTTTTCCTCAACCGCGAGAAAAGCCTCGACCACGGCAGGA
TCAAAATGGTGACCACTGCCTTCGACAATAATGGCTTTGGCTTTGTCATGACTAAAAGCC
GGTTTATAAACCCGAGCTGAAATCAAGGCATCATACACATCGGCTAACGCCATTAAGCGA
CCGGAAAGCGGGATGGCTTCTCCTTGTAATTGCGCCGGATAACCCGTGCCATCCCATTTT
TCGTGGTGAGTGAGAGCAATTTCTTTGGCAATGGCGAGGAAGGAGCTCGTCCCTAAATGG
CGCTCAGCAATCGCAAGTGCTTGCGCCCCGATACGCGGATGCTCTTTCATGACGGTGAAC
TCCTCATCGGTCAGTTTGCCCGGTTTGAGCAGAACCGAATCGGGAATGCCAACCTTGCCT
ACATCATGCAATGGCGCGGATTTGTAGAGTAGTTCGATATAAGCCGGGGTTAACAGCGTT
GAATATTGGGGAAAAGCAGCGAGATATTCTGCTAACGCTTTGACGTATTCTTGAGTGCGA
AGAATATGTGCCCCTGTCTCGTTATCTCGTGATTCCGCAAGAGCCGATAAGCTGACGATA
GCCACATCACGTGTGGTTTTGACCTCATTTTGCGTAGCTTCTAAGCTGTCTAACATCTGA
TTGGTCAACATGGCGACATTGCCTAACTCATCGTTAGAGTAGACGGGAAGGCGTACTTGG
AGGTTGCCTTGCGTCACGGCTTGCAATGAGCGCTCCTGATGGTCGAGGATCTCTTTCATC
ATTCGACTCCAGAGTACGAGAATGGCCGTGATGTAGCCGCCTAACACCAAGGACAAAAAG
GCAAACTCTTTCACAATGCTGATCTTGCCACTGCCATCAAGTAGGCGCGCAGGGTTATTT
TCCAGCCAGTGAATATCTTTGATTGCGACCATGCTGAGCATCACTGTCAGTGTGCTGATT
AAAAGGACGATCAAGCCAATCAGCTGTTTGACTAAGGAACGTCGCTCATCAGAAGAGAGA
GCAAGGTTCTGACTTTGAGGCATTTGGCGCAGCGTTCTTAACTTACTGCTTAATTGCAAT
AACGCTCCGGTGAAGAAACCAAATAAGGTCATTCCAAACAGTACTTTTAAATTACTGTCT
AACGTGAACTGGTATTGCAGATTGTAGTAAAGCGCTAAAGGCAGGCTCATTGCGAAGAGG
AGTGCCGTGTCCAATTGGATAAATTGCTGTTTTCTTGCCCAAATGTGCTGGCGAAGCAGA
GTATGCCGAATCAGCCATGCGAGGATGAAGACAGCACCCACCTGAGTGGCGATTTCACGA
GTGCTTAATGTCGCGAGAAAAGGACAGACTCGGCTTGTGTAAAGCGCAAAGAGCACTCCA
GCAAGCGCATAGAGTCCAAACGTCAGTGGGGCATGGTAAATCGTGTTTTTCATAGCAAGT
GATAGAACCCAAATGGTCAATAAGTTACGGCTAGTTAAGTATAAGCAGCGTCATTAAAGT
GAGTGTGATTTATTATCATTTTGAATAAAGGCGCGGATTTTATAGACATTGCTGGGTGAT
GACCACTTTAAAACGAACATTTTTTGAGTGGTCGTATCAGAGTGTAACGATTGAGAGGAG
CAATAATTGCTTTTTGTATCAAGGAATACTGTTAAGATACGTCCTGTAGTCGGGGAGCCT
GAGAGCGTATATACCCTTCTTACTTGAAGCTGCAGCGGTGTTGGCTACGTT
>NODE_622
GTAGACCACACCAATAAATGGCTGCGGAGGTGGTTTACTTTCAGCTTGGAGCCTAATCAT
CCACTATCGGCCTTGTTATTTCGCCAATATTGGGCAATTTCCCAGTATTAGTGAAGTTAT
ACGTTCCGCTTAAGTTGATATTTTGCCACGCAACGGGCGAAACAGCACGAGTGATACCCG
CTTTCTCTTCATCTCCTCTCGCTTCAAAGTGTCCCAGAAGATGACTCAGTATCGCGGAGT
TGAAGTAGATGATCGCGTTGGCAAGCAATCTTGCGCATTCATTCCAGATAGCGATTTCAG
ACTCGTTTTTGCCACGGAACTGATCACCATTCACCGACGCAATGGCTCGTCTAAGGAAGT
GCCATGCTTCTCCCCGGTTCAGGGCACGTTGCACATACTGCCGCAAACTGGCATCGTCGA
TGTAGTCAAGTAAATATTGCGCTTTAACCAGTCGATTATACTCCGTCAGAGCCTGTAATA
TTGGGTGTCCAGAAGGGTAACCAGACAACTTTCTTACCAGCATTGCTTGTGTCGTCCGCT
TTGTCTGAAGTGACAGAACAATACGCCTGATATCTTGCCATCCCGTTGTAATAACATTCG
TTCTGATAGGCTTCTTTAGCGCCAGTATGGTGCTGCCTTGTTCACTTTCAGTCACATCAA
ACAGATCATTGATGACACTACTGAACTGCGCGTATCGCGGTGCAAAACTGTAACCGCATA
GATCCAGTAAGGCGAAGTTAACATGATTGACACCGTGTGTATCTGTCGAGAGTACGTCAG
GTTTGATTTCACTGCTGTTGGATTGTAACAGGTCATAAATATAGTGTGATTCGTGCTCGT
TGGAACCGATGATCCGAGCATTGAGGGCGCTGTGGTTGGCCACCAGTGTCATGGCCGTGA
TCCCTTTGTTGGTGCCGAAATACTTAGAGGAGTACCGGGTTTTAAAGGTTTCCAGATGGG
TTTCGAATTTCTGACCATCCGCACTGGCATGCAGCTGGTCCTCCTGAATATGGTAGTGGC
GGAAGATGGGTAGCGCTGCAACCGCATTATTGATCACGTCGCTGGCGTCATGCAGCGTTT
CAGGCCGGATATAGTTGGCCTGCACCGTACTCAGGTGTTCATAGCTTCGATCGGAGATCT
GCGCCATGCCATACACACCACGGTGAGTGGCGTTGGCAATCAGAATGGCCAGTAAATCAT
CCTGATGAGTGAACCCTTGTTTTTGTATCGGAAGTACATGAGTCAGACATTTCATGAACC
CGGTTTCGCGCTCTACATACCGCAGTACATCCGCGATACCGACCGGTTGCATTCGCTTAA
AAAAGGGATTGTTGACCAGAGATGTAGCGCTTTTGGTCGGCAGACGCCAGCGGGTACCGG
TACGATTTTTCATGATCACATTTCGATTGTCTCCCTCATCAATATGGAGAGCAACGTCTT
TGAGTGCACTTTCCAGCCGGTGTTGTTTCTCCTGTAACAATAACTCTGCGGGCTGTTTTA
GTCTGTCCAGTGTTGATGAGGCCAGCAAGGTATCCTGCGATGTCTGGGGGATCAGGTCGT
CTTCCAGTGCGCGGTATTTGGTAACATTTGGCAAATAAATGCGTCCATTCAGTCGTGAGG
TTAACTGCCGGTAGAGCAGCCATTCGTAACGTTGCGGGTTAACGTTATCCTGTTTAACCA
ACCATGGGAGGTGCTTTTTCGGGATGAGCGACGTATCCATCGTCTTCAGTGGTCCACCGA
ATGCGATTTCCGTCT
>NODE_623
CCCTTAGGCGGGCGTTAGCTTCTTGAAGCAAAATTCATCAAAGTCTGGGTTTAATTATTC
TGAATATTCAGCTTTTAGCGTTCAAGTTGCACAATTTAGCTTTTGAGTTTTGCCTGATGT
TGATTTGGTAGAGCGTATTGAAATTTCAGCAGTTTCAAAGCCGCCGTAAGCTAACAAACC
TCGATGCTTCCATTTTGTTGGATGCTCCACACGGAAAGTTTGGTTTCACAAAGGCTGCAT
CATCGCTGAAAG
>NODE_624
TGACAGTCCCTCTTGAGGCGTTTGTTATGTTTGCCGTGTCGAAAGTATCTCATTGACCGC
TTTTTCAAGACCTATGGGTTTAATCACTGGATAATGAACATTTATGATATGGATAACCGC
ACGTCTTAAAACACTAGCTAAATTTATTAGGTCAGAACCCATAGATGGAACATTATTTGG
TTCAAAAGTATACCTAGCATTCGTAAAGACATTTCGGTATTTAGTCAGTTCAGCAACTAG
ATCGATGCCTGGAGCAACATGTTTGACTGCCTCTAAAAGTACCGATTGTTTTTGAGGATG
TAGTTTCTTAAATAATTTTGCTAGGTCATGTGATTTATGAACGGTTCCCATAAATCTTGA
GTACCCTTGCACTTGATGTTCTGTAATCAAAAATGATTTTAAATAAATCTCTATAGCCAA
CGATGCATTGATACACGCTACCCACAGATTTCCATCGGTGCTTGCAAGCACCGATGCAGC
ATTTTGATATTGGTTGCCAGACTGAACAACTATTGGTTCTAACAAGCTATATTTTTGTCT
TCTTCTCTTTTCCATCAGACTTCACTCAGTAAACCTAACGCCCGCCTAAGGGGCTGGCAA
CG
>NODE_625
CTAACGCCCTGCTAAGGGGTGAGCAATGCACTGCTAAAGCTACCGCACGCCGCCTTAATC
ACAAAACCCACCGCATGCTGAAAATGCCACGCATTGCGAATCCCTCTTAAGCAGTTTGTT
AGGTGTGTGCCAGTTAGCGATGCTTGTACTGGGTTGGGCAGTAGCCTCTACTAATTTCTG
AGCTGCGCAACTTCGCATGTTTTGTGTTACGGCCCGAAACACGACCACGCCATAATTTAA
AACTACTAGGTTTGAGTCGACTGCGCATAAACTTAATCACTTCAGCTTCGTTCAGACCAA
ATTGATGCTTGATTGCTTCGAATGGGGTGCGGTCTTCCCATGCCATTTCTATAATTCTTG
ACTCGATTGCCGTATTCAGTTCCATCTCAAATAACCGAAGTTTCGAAAATCGGTTTTACG
TTCACGCTCAACTTTTGGTTCACATAGCTGATGAACACCTAACGCCCGCCTAAGGGGCTG
>NODE_626
GTATTGCGTTGCTCACACCTTAACAGGGCGTTATGCCACAGCCAGAAAATATGGAGAAAA
GGAAATGGATCTTAATTCACTACTACTGTTTATAGTCGCTTGTCTTGCTATCAATATGAT
ACCAGGGCCAGACGTTATCTATATTGTTTCAAACACAATGAAAGGTAAGTTGGTCACTGG
GTTCAAAGCTGCAATGGGACTTGGTGTAGGTTATTTTGTTCATACTTTAGCAGCTTCATT
AGGATTATCTGCAATTATCCTCAGCTCAGCGGTAGCTTTTAGCGCAGTCAAATGGTTGGG
TGCTGCTTATCTAGTCTATTTGGGTGTTCAGTCGTTACTTTCAATGTGGCGTGGGGGTAG
CACATTGAAAGTAAGTGAAAGCGTTGAAAGTGACAAAAATGTATTTGTACAAGGCGTAAT
TGTTAGTGTATTAAACCCGAAAGTTGCACTGTTCTTCCTTTCGTTCCTGCCTCAGTTTAT
TGACACATCATCAGGTTCGGCTTCGATGCAATTATTGTGGCTTGGTTTGTTATTTAGCGT
ACTGGTTACAATGTGTAATATCCTGTATGCGTCAGTAGGTAGTTGGGTCTTTAGTCGCCC
GAATTCTCAGCGCTACTCGCGAGGGCTAGAGGGCGTATCTGGTGTTTTACTTATTGGGCT
AGCAAGCAAAGTTGCGATCAGCGATCGCTAGTGGCATAACAAACAATTCAAGCAGACCCT
CAACGCTCGGCGATTTTGGTTTGCGTCGGGTTTGGCGTTGCCGAGCAATGCGGTAGGTGA
GCCAGGGCGTTTCGGGCTACTTAATTGGGCGTTATGAATAAAGGAGATAGTGTGGAAAAA
TGTTACATGTGCGATGCAGAGGGAAACACTAAGGAGCATGTACCTCCTAAATGTATATTT
CCTGAGGCAAAAGATGTTCCAAGTGGGGATAATTATAAAAAGAACCTTATAACTGTTCGC
TCTTGTGAGAAACATAATACGGCAAAGTCAAAAGATGACGTATATCTATTGTTCTTTTTA
GCAGCTAATGTTGTGTCAAACGATCTTGCTCAGACGCAGTTTGGCACGAAAATTATGAGA
GCAGTAAATAGAACACCTCATGTATTTGCTCAGTTCGCTAAGAAAAATACACCAGTAACT
CTTAAAGGTGAAAATGGTGAATTGATTCATACTGCTGCCATTGAAATTGATCGTGCTCGA
TTTGATGCTGCAATTGAACATATTTCTCATGCATTGCATTACCACAAGTATGGAGAGACA
TTTATTGGTGATATTCAGGTTATTACCAGTGGGTTGGTGGACCTATCAAGTATCGATAGT
GTGGAGGTAAACGATAGAATTCAAAACTTTGGTCAAATGGTTGATGAGCTGTTAGCTGAT
GTAGAACCTGAAGGTGATAACCCTGAAGTATTCACTTATAAGGTGTTAAAAACAGATGAA
CCTCATCAAGTCATTATCCAGATGAATTTTTATGGTGGTTTTAAGATCGTTTCGATCATG
AAGTACTCTTAACCAATATTCATAACAAACTGTTCAAGAGGGATTCGCAACGCGTGGCAT
TTT
>NODE_627
GTTTTGTCAGCTTTCCAAATTGTTAAAGAGCAAGATTTTCTGATGAAAACCATTTTTAAA
CATTCTCAGCGAAAACGCTTAAAGATGGT
>NODE_628
CTACTGATTTTTATGGATTAAGCATAACGCCCGGTTAAGGGGCAGCCAACGCCA
>NODE_629
TGGAGGGGTTCCCGAGTGGCCAAAGGGAGCAGACTGTAAATCTGCCGGCTCCGCCTTCGA
TGGTTCGAATCCGTCCCCCTCCACCATAT
>NODE_630
GTTGACAGTCCCTCTTGAGGCGTTTGTTATGTGAATTTGAGCCTAGTGAGCTAACCATTT
ACAAGGCTCCAGGCTCATTTCGGTAAATTTTGCTGTAAACGATGATTCTGAAGGACTACA
CGCATAAACTCCAAAACTGACCACTTTTTGTGTCGGTAAAGGGGGATTACATTTACCCAT
TTCTATCGTAGTCTCTCCCAACCGATGTAAGTGAAAGATACGCATCTGGTTAAAAACCAA
GCCATCAAACGAGGATTCGATAAGAAAATCTGGCCCTCTACGACTTAAACGATACCAAAT
CTCTTTAGGAAGCGGGATATCGGTAGTTGCCCAATCTGAATACCCTAAATTTGTAACTAC
ACTACCAAGTCTAGAAAATGATTGATTTTCGTACTCTATCGAAGCTTTAAACCAATTTTC
ATTATCGAGATAAATGATCAATCCACATTGATCAAACAGCTGTTGATAAGCAAAACTTAC
CTTAGCGGTAAATGTGAAATTGTCTTTTGAGTCAATCAATAATGCAGGAGCATTTTCATT
ACGAAAACCATAATAAGAACGTTGCCAAAAATCTGTTTTCGGCTCGGTAGTTATCGACAC
AAACTCTGAAGTGACTTCACTCACTTTCGGTTCAGAAATCCACTTCCCAGCAGTAAAATT
TACCATTACCAATCTCTTTGTTGTTCACAAAATTCACATAACGCCCGCCTAAGGGGCTGG
CAACGCA
>NODE_631
TGGAAACGCCACGCGTTGACAGTCCCTCTTGAGCCGTTTGTTATAAGCCAACTCTATTTG
AAATAAAGCTTATCTGCACTGCCCTTACCAAAGTACTTCTCATACTCCTGTGCGGCATAT
GAATCCATCATACCAGAGATGTAATCCGTAACTAGACGGGTTTTACAGTCATTAATTGCA
CGCAGTTCTGGTGGTAACAACATATTATCTTTATTGTATTTTTCGTCAGAATACACCTCA
AATAAACCACGAATAATCTGCTCTCCTCGGCGCTCATAAAGTTGAATATCTTTTTTGCGG
AGTATTGCCTTAAACAACAGTTTTTTTAGACCTTCAGCTAATTTTGCATGTCGTTTGTAG
CCCAAACAACCATCAACCAAACCAATATCTGAGCATAGAATATTAACTATCATTGACGTC
AGTTCTTTCTTCAGAACAATTGCATACTCTTCAGATGTACCACTTCGACTGGCTTTCATA
GCGACATTTTGTGCCTCTTTAGCAATATCAGTCATCGTTGGGTATGCATCTTTAAACTTG
TCGCTAATGCTAAACTCATGAACTATTTCACCTAAGCTGATCATGCCAAAGCTTAGTGCA
TCTTCTAAGTCATGTGCTGCATAAGCAATTTCGTCCGCTAAATCCATTATTTCAGCGTCG
ATACTCTTGGTAACAGTGACCCCCTTACTATCGAGCTCAGTTTTTAGAAATTCATAGTCT
GCGTCGTATAAGAATTTTTTATTGTTTTGGTGCTTGTTAAAGAAGTACTTAGTAATGGCC
ATTAGAGTACGTACATTCAGGTTAAGCCCTGGATACGCATAATGTTTCTTTTCTAAAGTG
CGTAAAATGCGAAATGCTTGAGCATTACCCTCGTAACCGCCACAAGCCAAACTTAAATCA
TTAAGTACAACTTCACCATAATGTCCAAAAGGAGGATTACCAATATCGTGTGCAAGTGAT
GCTGTTTCAGCTACAACCGTATGATTAAGCTCTAAATCATAAGCGATTGAGCGAGCTATT
TGTGCTACCTCTAAGCTATGAGTTAGACGATTTCGATTGAACTTACTGGCGTCCACACCA
AGTAGTTGCATCTTACCTTGTAGACGTCGAAAAGATGATGAGTATAAAACTCTTGCATAA
TCACGCATCAAATCTTGACGATTCACCGAACGACCATCGTCGTGTTTGTATACTCGGTAC
TCCAACTTGGAGATTATGTTCTCTTGCTCTTTTGCATACTCAATTACTTCACTATCGTAC
ATATTTTTCTCTTGTTACTTTTTGACTAACTAACTTTGGCTTATAACGCCCGCCTAAGGG
GCTGGCAACGCAT
>NODE_632
CCTACCTGCAACTCCAAGTAGTTTGGGTATAAAAAGAATCCCGTTCATTTTTCGCAGTGC
TTCGTCTGTGAGCCAACCTCAGCAAATAAAAAACCGCTGGGTTGAGCAGCGGTTTTCTTG
ATTAGGCAGCGTCGTCGACAGACTCATCGTCATCACTGTCTGCAACCGCTTTCGGCTTCT
TGCCCGTTGCTGGAGCAGGTTTACGCTTGGCTCCCAGTGCGCACAGTACGTCTTCTTTGT
TTTGAGCCAAGAACATCGCCAGCTCTTCTTGCTTGGCTTCATCTTCGATCAGAGCACTTT
TACCCAGCAGTTCGAACAACTCGTCTGCCATATCCAGCATTTTGTCATAAGCGTCAGCTT
CGGCTTTCGAGGTAAAAGTCATTTTCTCTTCTCCGTTGCGCTCCACCACGTACTTCACGA
TAACAGCCATGGTTAATCCTCTAGTTTGTCGCTAAAAATAACTGGCTGTTTATACAGTTT
TCATTCACTAAAGTCCAGTTGCGACCACCAAAATGCGCGCTGAGTCATATCCCTTGATTC
ACTGATTAATCGAGTTGCAGTAGGGCGCTTTGGCTCGCCCATTGGGGACAAAATTCAATG
AACTGCCGTAGCAGTGGGTTTTGGTATTTCTCTTTATGAACCAACATCCAGAAGCGACGT
TTCATATCGAGAGGAATATTGAGAATCACCACACGCCCATCTTGTTGAGGCGTTTTCGCG
GCTAATCGAGACAAGCAGCCTAGCCCTAAGCCGGAAGAGACACTATTGATCAGCGCTTCG
GTGGTATTGAGCTCAAAGGCTTCAATCCAGTGCTCGATGCGTGGCGCAATCACACGTAAG
AAAAACTCGCGTGAGCCAGAACCTGCTTCACGCAGCACCCAATCACTGTGTTCAAAATCG
CTCATGACTAAGCGCTCTTGCTGCGCGAGAGGATGATCTGGCGCACAGATGATACACATT
TCATCTTGGCTAAACTGAGTAGAGATGAGCTCGGGATGCAGCGTTTTGCCTTCAATCAAA
CCGATATCGAGCTCGTAATCGACCAGCTTTTGGCACACTTGCGCTGAGTTGGAAATAAAC
AGGCTTTGTGACGGATGCGGATGCAACTGACGAAAGGCGCTAATCAAATAAGGTGCAACT
TGATTACCTATGGTATCACTTGAACCGATGCGCAGTTTGCCAGTGAGCACCTGCTGCTCT
GCAAACAAACGGTCGATATCTTTGGCGCGCTGCAGCAGTTCATCGGCCATTGGCAGCAGT
TTTTGCCCTTCTTGGTTAAGCACCAAGCGGTTGTTGACGCGATCAAACAGTGCATGGCCA
AGCTGTTTTTCCAGCTCTGACAGCGCGACACTGACCGCGGCTTTGGATAGGCACAGCACT
TCTGCGGCGACAGTCAAACTTTTATGTTGAGTGATGGTGGTGAAAACCCGCAATTGTTTG
AGCGAAATATGGCTAGCCATGGCGACCGTTTAGTTTTATTGAACATGTGTTAGAAATAAT
TAGATAGTTGAAAACAAAGTGCAAGCGTAAGATGCGTTTATTAACCGATAACCATCAATA
GAGAGACAGTATGATTCGAGCAGCAAAAGCGAAAGTGATGGGAGCGCCGACCCCAATGGC
CGGCCTCGCGCTAGGGATTGCGAGCTTGGGATGGAGTTGGGAAAACATGATTGCGGCACA
CGGTGTCGCGCAGTGGGTGGGTGCAGCAATCGCCAGTGTGCTATTGATTGTGCTGGCCTT
TAAATTTTTATGGCACGGTCACTTGTTACGCCAAGATTTGGCGCATCCGGTAGTGGGCAG
TGTGGTGCCAACCTTTGCCATGGCAACCATGGTGGTATCGGCGTCATTGGGGCATTTTTA
CCCTGTGGCTGGCGATGCCTTGTGGCTGTTTGCCGTGGGTTTACACATTCTGTTTTTGGT
GAGTTTTTTGTATCACCGCGCCCAAGCGTTTGAGCTGCACCACATGGTGCCAAGCTGGTT
TGTGCCACCTGTCGGCATTATCGTCGCTGACGTTTCTTTCTCGGGCCATCCTGCGTTAGC
GCCAATTGCCTACGCGTGTTTAGTGTTTGGCATGCTGGCTTACGCCGTGATGCTGCCTAT
GATGATCTATCGTTTTATTTTTACACATGAAATTCCAGATGCGGCGAAGCCAACATTGGC
GATCATGGCCGCGCCAGCCAGCCTCTCTCTGGCGGGGTATTTGACCGTAGTGTCCGAGCC
TTCACCTGTGATTGTGGCGCTGCTGTTTGGGATTGCGGTGCTGATGACCGCCATCATCTA
CTTGGCGTTCACGCGCTTACTGCGTCTGCCCTTTAGTCCGGGCTACGCGGCATTCACCTT
CCCGATGGTGATTGGTGCGACCGCACTGTTTAAAATGGCGCACTGGATGGAAAATATCGG
CGTGGCAGAGCATTACGTAGCACAAGTGCATTGGTTAGCGAGCCTTGAGCTGATCGTAGC
CACGGTGGTGGTGAGCTATGTTGCGATTCGCTATCTGGCCTTTTATCAACCACATAAAGT
GTTAGTGGGTTCTCGTTAACCATCCCCTTCCTACTTGAAGTTGCAGCGGTGTTG
>NODE_633
GTTAGCTTCTTAAAGGCTAGAATCATCAAAATCTAAGCTCATTTGTTGTGAAAATTCAGC
TTTAAGCGTTCAAGTCGCACTATTTGGCTTTTGAGTTTTGCCTGATGCTGATTTGGTCGA
ACGTGTTGAATGTTCAGCAGTTTTCAAGTCGCTGAAACCTATCAAGCTTCGATGCTTCAG
TGTTGTTGGACGTTCAGCGCGGTCAGCTTAGTTTTACAAAATACAGCATCATCACTGTGA
TCTGGCTTTCTTTGTCGCGGATTCTTAACCGTG
>NODE_634
ATGCGTTGTCAGCCCCTTAGGCGGGCGTTATAAGCCAAGGAGAAATTGTGGTTACATTTA
GGGAAATGGATATTTCCGATTACAACGAAGTGATTGCTTTATGGGCTACTACTGAAAACG
TATCCCTCAGAGATGCCGATTCTCGGCCAAACATCGAAGCTTATTTGAAAAGAAATCAAG
GTTTAAGCTTTGTCGCAGTTTCAGATTCTCTTGTGATTGGCGCTGTTTTGGTTGGTACAG
ACGGTAGGCGAGGTTACGTACAACATCTGGCGGTCTCATCTGACTTTCGAGGCCAAGGGA
TTGGTAAGTCTTTAATTCAAAAAGCGACAGATGCACTATCAAGAATAGGCATTTCTAAGA
CGCATTTGTTTGTGTTGATTGAGAATGTTGTGGCACAGGACTTCTATACCAAGTTAGATT
GGTACCCGAGAGATGAAATCCGAATGTTTTCGTACAACAGTTCGAGTAACCCAGAAGTCT
AGGGTTCGGGCTTATAACAAACGCCTCAAGAGGGACTGTCAACG
>NODE_635
GCGTTGCCAGCCCCTTAGGCGGGCGTTAGGCATAAAATTTATAAGCAATTGCTTGATATT
CTCCATATTGCCCATATTTAAATTATGGTCATTAAATAAAAGGAGTAGACCATATGCCAG
ATTTAACGAAAGCTCGCTGTCCGTGTCGTGGATGCAATAAAGTTGCGAACAATGCAGAAG
AGGTAGAAGAGCTGTTTGGCCTCAGAAATATGGGTGATGGTACGATTCGCGTACAATCAT
ATTGTCGCGAATGTCGAGGCTTGCATTGTGAAGCTAGTAATCCTAAATGTAATCATCATG
CCTAGGTATTTTGATGATTTGTTAGATAAGAAAATGATATAGGTTAATGACAGATACGAT
TTTAACGTATCTGTCATTTCATGTTAGGTTATGCGTTTCCCTCGATATTAGGCAATTTAA
TGTCAAAAATTTATCAAATGGATGCGGTTGATTGGCTTAAAACACTTGAAAATTGTAGTG
TTGATCTGTTCATCACTGATCCACCATATGAATCGCTAGAAAAATATAGACAAATAGGTA
CGACTACACGGTTAAAAGAGAGTAAATCATCGAGCAATCAATGGTTTAGTGTTTTTCCTA
ACACTAGGTTTGAAGAGTTGTTTCGTGAAGTTTATAGAGTGCTAAAAAAAGGTTCTCATT
TCTATTTATTTTGCGACCAGGAAACTATGTTTTTGGCGAAACCAATAGCGGAAAGTGTAG
GCTTTAAATTTTGGAAGCCTATAGTTTGGGATAAGTGTGCTATAGGTATGGGATATCATT
ATCGTGCTAGATATGAATTTATTCTATTTTTCGAGAAAGGAAAGAGAAAGTTAAATGATT
TAAGTGTTCCTGATGTGTTGGAATATAAGAGAGTTTGGAAAGGCTACCCAACAGAAAAGC
CAGTTGAACTTCTGGAGGTTTTGATTAGGCAAAGCTCTTCAGAAAATGAAATTGTAGCGG
ATTCATTTTTTGGTTCAGGCTCAACTTTAATTGCAGCTAATAATCTCTCTAGAAAATACA
TTGGTTGTGATATATCAAGTTCTGCACATGAGTATTTTAAGAATAGAGCTTGAAACTATT
TATGCCTAACAAACGCCTCAAGAGGGACTGTCAA
>NODE_636
GCGTTGCCAGCCCCTTAGGCGGGCGTTATGCGCCGAATATTGGGTTCACATCCATGCTCT
TATGAAGAATTCGGATCACCCTGATTTGTTGGCTGCCGGTTTGCTGATAAAAGATGACGT
GACTCCCTTGGGGAAATTTTCTGTATCCCTCTCGGATTTCATCGCATGATTTACCAATGT
CGGGATTTTCCGCTAAAAGCCAAAAGGAATCATCGAATTGCTTTAAATAAACATTTCGCT
GCTCTTTTCCCCAGCGTCGTTGAGTGAATAAAGCAATATCACGTAAATCGGCTTTGGCGG
CGACGGTAAGATTAAATGGTTTCATCGAATGTTTTCACTATCGAGTTCATTGATGAAGCT
ATCAAGGTCATAATCAGCGTCACCACTTTGCTCTCCTTCAATAAGTAGTTGACGGAGTGA
CTGTAGTTTGGTTTCTTGGTTTTCGAGTAGACGTAGCGCAGAGCGAATGACTTCACTTGC
TGAGCCGTAACGCCCACTTTGTATTTGGCTTGTAATAAAGCCATCGAAGTGTTCACCAAG
AGTGATACTTGTATTTTTAGCCATGAGCTCATCTCCATAAATACCAAAAAGTACCTAATT
ATGGTATCAAATGGCATTTTGGGCAAGGCGCGCATAACAAACGCCTCAAGCGGGACTGTC
AACGCGT
>NODE_637
GATGATAAAAAATCCCGCTGCGGCGGGATTTTTGTTTTATAGCACGAGACTTAAACGATT
CGATTAGTAAGAGATTTCAAATCCGAGCGTAATGGTTCGCCCCGGATCCGGCATGCTGAC
CACAGACCCCGGACGCACTTGATAACGATCGGTCACGTTGTTGATCGCAAAGAACAGCTG
GGTGTTGGCATTCAACTCGTACTGTGAATAGAGATCAATCGTGTAATCGGACGGGATTTC
AAGGATCGGATTGGCCGCCGTGCCCGCTAACCAATCACTAGGGTTTGATTTGCCCGAGTG
ATAAGAAACTTTCACCCCAGAATCGAGCGTATCGTTAAAGAATTTCGTACCCACATTCAG
GTACAAATTCTGTTTTGGCGGAATACGTGTTGGAGTTAATCCCCATGCAAATCCGAGCGA
ATTACAGGTATCACTCTCCGCGTATTGCGCTTGTTGAACGGAACAAATCTTTGTCTCGCT
GTACAAGGTCGCCGCAAAGTGGGTGTACAACCAAGCATATTGGTAATGAGCACCTAACTC
CCAACCAGAGAGTTGCAACTTATCATAATTGGTGAAGGTAAAGTTGGCCTGCCATTCAGA
CATACCCGGGGTTTTCGCCAATCGTCCACCTGAAATGAAGTCTTTAATACTGTTGCGGAA
ATAGGACACCGACAGATTCAAACGATCATCCTGCAGCACACTGTTCGACGCCATAAATTG
CACGCCAACCTCATTGTTCCAGGCTTGTTCCGGTTTGATCGGGTTGTATGGGTTATAGCT
GAACACCTCATTTGATAGCGTCGTTTCATACAAGCTCGGCATACGGTAAGTGCGTGAGGA
TTTCAAAAACAGCTGAGTGCTGGGTGTTAAGGCGTAGGTGAACTCACTGAGCAGATCGAG
CTTCTCCTTGTAGTCTAACTGCTGCTTGGTTTGATAATCGGTTGACTTGGCATTGTGCAG
ATTGAGGCCAAGCTGAACTCTCAACGGCGAGTAATCGATATCCGCATTTGCAAACAGGTT
CTGCGCCGTACGTTTTCCGTGGCGGGAAGTCACCGTCTTGGTAAAGCGGGTTTGCCCATC
TTCTTCAGGAGATAAACGCTCATTCTGCTGAGCCAAACCATAATTCAGCCTGACTGGCCA
CTGAGTCAGTAAGGTTTCATTGGTCAGGCTCAGACCAGAGCGATCATTGTGATATGCATG
AAAATATTGCTCCGCGTTGGTTCCTAGCGCCCAAAGCCCATTGTATTGCGCCAGATCAGC
CTCGGTGTACCAAAAGTTAGCATTCAAATTGAGCCAAGGATGATCCGGTTGGTAATAGTA
ATTGGCGCTGTAGGTATTCACTTTGGCGGTTCCTAGCCCCCACTGCGGCATTCTGTCTTT
GCCATCGGGGTATGGGTTCCCTTCCCAATCTTCTGAAGATTTGTACCAATACGCCATCAG
CACTTCACCCGCTTTTTGCGCATGGTGACGGTAATTAAAATCGGCATTGTGTGCCGTGCC
AGTGTCGCTCGCGAGTTTGAACAGCCAAGAGTCACTCTCAAAACTGGTATTGACGACTTC
TTGCCCTTGCCCAACAACAGGCTCTTGATACTCCTCATAACCTTTCTTGCCAGCGAAGTG
ATTGCCTTTTGAACGCTTACTGTACGCCAGTACCGTATTGAATGATTCGGCCTGATAGCC
CAATCCAAGCATAAGTGAACCGTGTTTAAATGCAGAATGCTCACCTCGCTCATCAAGCGC
GTATTGGCCTTGTTCCGAATAATCACCCGAAACATCAGGCGTCCGATTGTGGTTATTGGC
GCGTGCTTTCAGTACTACACCGAAGGCTTGATCATCTTTGATGATGTCTTTGATACCCAA
TGTTGTGGCATTCACCACACCGCCCACCGCGCCACTGGCATAAGGTGAACTCTCAATGGT
CGCCCCTTTATTGACGGTCAATGAACTGAGCAAATCGGTATCAATATAAGTGCGATCACT
CACCCCTTGATAGCCACGAGAGGTGTGAGTGGATTGCAAACTCCCATCAATAAAGATCGG
CACACGCCCCTCGCCCTGCACACCACGGATGCCAATATCCAATGCCCCCGCTTCGTTGTG
CATGTTATTACTCTGCACACTCGTGATGCCGGAAAAAATATCCGCGTTGGCAATACCGCG
CACTTTATCTAAATCAGAACGAGTACGTTGATCGGTGAGAATCGATTGACCATGAACCGT
AACGGTTTCATCGACGGCTTGCTCGGTATTCTCTTGTGCTTGAACGACACTACTCAAAAC
GACAGGAAGAAGAGTGAACAAAGGTTTCAACTGCATAATTTGATCCTTGTCAAAAATAAA
GCACGAATACTGATGCAATTGATAATTATTATCAATAATTTGTAACAATGATTTTAGTGA
CCTTGCTCCCACAAACATTCATACGATCAATCATTTGCGCACGATTTACTCTGATTGAGC
CATTTATCGCCACCGAACAAAAGCAAAATTAGCAATCGATTGCTTAATGAATTCTCCTGA
GTCAATGCTCAGATGGAGCGATCAACTGGCTTTTCTCTCGTGTTAGAGCGACAATCGCGC
CATTCGTGAGCCAAGCTCAAACCAAAGCAACACAGAAGTAGAACCACCGCAATGACCACC
TCTTCCACCGTAATTATTGGATTGCACAACCCGAAAAGCCCAACCAACGTCGGCGCAGTA
ATGCGTGCTGCTGGCTGCTACAACGCCACTCAAGTGCGTTACAACGGTACGCGTTATGCT
CGCGCCGTGAAATTTCAGACCGACACTCAAAACAGCCATGAACGTATTGGATTGGTCGAG
ATGGACGATCTCACCGCGGGATTGGATAGTGAAGTCAAAATCGTCTGTGTCGAGCTGGCG
GTAGGTGCAACCGCGTTGCCTCACTTTACCCATCCAGAACAAGCGATTTATCTGTTTGGC
CCCGAAGATGGTTCGCTGCCGCAAGAGGTGGTCGATCAAGCGCATTATGTGGTTTACGTG
CCCACCCACGGCTGTATGAACCTTGCCGCTACCGTCAATGTTGTGCTGTATGACCGTTTA
GCCAAAAGCCTCGGTGAGATTGACGATCAAGCACAAGTGATCGCCAATCGAGATAATAAA
AATCGGTTGAAGGTGAAAAGCTAAACCGCGTTCACTTTTTACGTGAGCGCTTTATGCCCC
TCCCCCTTTTAGGGGGAGGTTGGGAGGGGGT
>NODE_638
AAAACCAACGCATAGTAAAAATGCCACGCGTTGTGAATCCCTCTTGAACTGTTTGTTAGG
CTAATTTTACGCTCGCTATTCGCCAGTAACCGACAAGAACGGCCAATACCACCCATTGCG
TTAAATACCATAGATAATACGATGCTTGGCTATCAATTAAGTAAAAATAAATTACTAGTC
CGAAACTCGTGAACACCGAAAAGACATATAGAAACCATAGCGCTACACAAACATTATTGT
TGAACTCAGAAAGCATCTATACCTGAGAGAAATATAAGCCCAAAACCAATAATGCTACCT
ACTCCAAGCTGGAAAAATGAAAGCGGAACCAAAACCCAAAGTGACATCTTTATCTCCCTG
ATTAGCCTAACGCTTTCTAGACAGCTTCTTACCTTTCCAACAGGTAGGCTACCGCTATCT
AATTAATAGACCACTGGGTGCATACTACCATAACAACCTTCTAAATCAGTATGTTGAGCA
TCACACCATTCAAAAATCTCAGCTTATAGATTGCTGATGTCTGTATAGCCTCTTGACATA
AAAACAACCAACAAATACTGTACAAATAACCAGTTAAATATTCAGTGAGAACTATATGAA
ATCCCAGTTTTTGTTAAGTGTTCGCGAATTTATGCAAACTCGATACTATGCAAAAAAAAC
CATAGAAGCTTACCTTCATTGGATCACTCGTTACATCCATTTTCATAATAAAAAGCACCC
TAGCTTAATGGGAGATAAAGAGGTCGAAGAATTTTTAACCTACTTAGCCGTGCAAGGTAA
AGTGGCCACAAAGACTCAATCACTAGCCTTGAACTCACTCAGTTTTCTATACAAAGAAAT
TCTAAAAACACCCCTTTCTCTTGAGATCCGCTTTCAACGCTCGCAACTAGAACGAAAGTT
ACCGGTTGTACTGACTAGAGATGAGATTCGACGTTTACTTGAAATTGTCGATCCTAAGCA
TCAACTTCCCATCAAGTTACTCTACGGTTCGGGGTTAAGGTTGATGGAGTGTATGCGCTT
GAGAGTCCAAGATATCGATTTTGATTATGGTGCAATCAGAATCTGGCAAGGTAAGGGGGG
TAAAAATCGCACGGTCACGTTAGCAAAAGAACTCTATCCGCATCTTAAAGAGCAAATTGC
GCTAGCAAAACGCTATTACGATCGAGACTTGCACCAAAAAAACTACGGCGGGGTTTGGCT
GCCCACAGCCTTAAAAGAAAAGTATCCAAATGCACCTTATGAGTTTCGTTGGCACTATCT
TTTTCCGTCTTTTCAGTTATCTCTAGATCCGGAATCCGATGTGATGCGCCGCCATCATAT
GAACGAAACAGTACTACAAAAAGCGGTGAGAAGATCGGCTCAAGAAGCGGGGATTGAAAA
GACCGTGACTTGCCACACTCTCAGACATTCATTTGCAACCCATTTGCTTGAAGTGGGGGC
TGATATACGTACCGTACAAGAGCAACTAGGACATACCGATGTAAAAACGACACAGATTTA
CACTCATGTTCTTGATAGAGGTGCAAGCGGTGTTTTAAGCCCATTATCCCGTCTTTAGCA
TGGGTTCTTTGCGAAATCATGAGATTTCACAGATAGAAAAAAGGGAGCATAAATGCTCCC
CTTTCTTAATAACACGCTATTACAGAGCGCCTTTCGCCTTTTCAACCAGAACAGCGAATG
CTGCTTTGTCGAATACTGCGATATCAGCAAGGATCTTACGATCGATCTCGATAGATGCTT
TCTTCAGACCGTTGATGAAACGGCTGTAAGATAGACCATTTTGACGAGCCGCTGCGTTGA
TACGTGCAATCCACAGTTGACGGAATTGACGTTTCTTAGCGCGACGGTCACGGTAAGCGT
ATTGACCAGCTTTAATAACTGCTTGGAACGCTACACGATAAACACGTGAACGTGCACCGT
AGTAACCTTTAGCTTGTTTTAAAACTTTCTTATGACGTGCACGAGCTTGTACACCACGTT
TTACGCGAGGCATTATGTCTCTCCTAAACTAAACGAATATTAAACTAAAAAGAATTAAGC
GTATGGAAGCATACGTGCTACAGCAGCCAGTTCGCACTTAGGCAGAATGGCGTTTGGACG
CAGCTGACGCTTGTTCTTAGTAGTACGCTTAGTCAGAATGTGACGTTTAGTAGCGTGCTT
GTACTTAATACCACCAGCAGTTTTCTTGAAACGCTTAGCAGCACCTTTGTTGTTTTTCAT
CTTAGGCATGATGAATAACTCCGCATTGTAGTAGTTAAATAACAGTGTAATCAGGGCGAA
TAAAACCCAGCCGCCTTTCAACGGCTAGGTTCATTACTTGTAATGCCGTTAATTACTTCT
TTTTAGGGGCTAACACCATGATCATCTGGCGTGCTTCAATTTTGGTCGGGAAAGACTCAA
CCACTGCGAATTCGTCAGTGTCCTCTTTCAGTCGATTCAAAACGTCTACACCGATGTCTT
GGTGAGCCATCTCTCGGCCACGGAAGCGAATAGTTACTTTCACTTTGTTGCCTTCTTCTA
GGAAACGGATCAGGTTGCGTAGTTTTACCTGATAATCTCCCACATCAGTCCCAGGACGGA
ATTTGAGTTCCTTAATCTGGATCTGCTTTTGCTTCTTCTTCTGCTCTTTTGTAGCCTTGC
TCTTCTCAAAGAGGAACTTGCCATAGTCCATCACACGACAGACTGGTGGCTCGGCGTTAG
GGCTGATCTCAACGAGATCCAAACCAGATTCTTCTGCTGTAGCCAGTGCTTCTTGGATCG
AAACGATACCTACAGACTCACCGTCTGCGCCAGTTAAACGAACTTCACGAACGCCACGAA
TTTCACCGTTTAAACGGTGCTGGTTTTGCTTGACCGGAACTTGGCCACGTCTTCCGCCTT
TAATAGTTTATTCCTCCAGATTAAGCTTACGGCTTGCAATCTCAGCTTGGATATGTGCAA
TAAAATCATCCAATTTAAATTTACCAAGATCTTTACCTTTACGTGTACGTACTGCGATTT
CGCCAGCTTCCATCTCTTGGTCGCCACAAACCAACATGTACGGAACACGCTTCAAAGTGT
GTTCGCGGATTTTAAAGCCTATTTTCTCATTTCTCAAGTCTGCTTTTGCTCGAATGCCAC
ATTTTTGTAGCTTTTGAGCGACTTCATGAGCATAGTCGGCTTGTTTATCCGTGATATTTA
CAACAACAGCCTGCTCTGGCGCCAACCAAGTTGGGAAGAATCCTGCGTATTCTTCAATCA
GAATACCGATAAAGCGTTCAAGTGAACCCAAAATCGCACGGTGGATCATCACCGGAATTA
AGCGTTCATTGCTTTCACCAACGTAAGTGGCACCTAAACGTGTAGGCAAGTTGAAATCGA
GCTGCACTGTACCACATTGCCACGCACGATCTAAACAGTCGTAGAGTGTAAACTCAATTT
TCGGACCATAGAACGCACCTTCGCCTTCCTGAATTTCAAATGGAATGTCCATTGCCTTCA
GAGAATCGATCAGCGCTTGTTCTGATTTGTCCCAAATTTCATCGCTACCCACGCGCTTTT
CAGGGCGAGTAGACAACTTCACCACGATATTTTGGAAGCCAAAAGTCGTGTAAGTGTCAT
ACACCATCTTGATGCACGAAGTCACTTCTTGTTGAATTTGATCTTCAGTACAGAAGATAT
GCGCGTCATCTTGAGTAAAGCCACGCACACGCATGATACCGTGTAGTGAACCTGATGGCT
CGTTACGATGACAGGAACCAAACTCAGCCATGCGCAATGGCAGATCACGGTAAGATTTCA
AACCTTGGTTGAAAATCTGGATGTGACCAGGACAGTTCATCGGCTTGATCGCGTATTCAC
GGTTTTCTGATGAAGTGGTGAACATCGCATCAGCGTATTTATCCCAGTGACCTGAACGTT
CCCAAAGTACGCGATCCATCATCAATGGACCTTTTACTTCTTGGTAACCGTATTCGTTCA
ATTTTTGACGAATAAAGATTTCCAGATCACGGAAGATTGACCAACCATTGTGGTGCCAGA
ACACCATACCCGGTGCTTCTTGCTGCATATGGAACAGATCAAGTTGCTTACCGATTTTAC
GATGGTCACGTTTTGCGGCTTCTTCAAGGCGAGTTAAATGCGCTTGCAGAGCTTTCTTAT
CATGGAACGCGGTACCGTAGATACGCTGCAGCATTTTGTTATCGCTGTTACCACGCCAGT
ATGCACCTGCAATGTTCAGCAATTTAAAGTTTTGACAAAAGCCCATGTGGGGTACGTGTG
GACCACGGCACATGTCAATGTATTCTTCGTGATGGTAAAGACCCGGGCGATCATCACGCG
CCACGTTTTCATCAAGAATTTCCATTTTGTAGCTTTCGCCACGCGATTCAAAGGTATCGC
GCGCTTCCTGCCAGCTCACTTTCTTTTTGACAACCGCGTATTTGGTTTTCGCTAACTCAA
CCATGCGAGCTTCGATTTTCTCAAGATCTTCTTGAGAGAGAGACTGCTCGAGATCGATGT
CGTAGTAAAAACCGCTGTCGATGGTTGGACCAATCGCCATTTTCGCATTTGGGTAAAGCT
GCTTCAGTGCATGGCCAAGCAAGTGCGCACATGAGTGACGCACGATTTCTAAACCATCGA
CTTCATCTTTCGTGGTGATGATTTCTAGGCTGGCATCGTGTTCAATCAGATCGCAAGCAT
CAACGCGTGCACCATTCACACGACCGGCAATGGTCGCTTTCGCAAGACCTGGGCCGATAG
ATTGGGCAACTTCGAGAGTAGATACTGGGTTGTCAAAATGACGCTGACTACCGTCAGGAA
GAGTAATAATAGGCATGTATTATCCTTACAGTGGTGTTGCACACCAAGCAACACTTGTGT
GAAAAAATACGCTTTAAATTCAATGCTTTATGAATTTTGCGTAACGATTTTTGAAGATTT
GGTACAAATTTTGGTACAAATACGGATGCACCAGCTTAAGTACTTGGATTGCATTCTAAC
GAATCGACATGAAAGCGCAATCAATATCACAAAAGCGCAGAAACAAAATACGCCCACTTA
AAGTAGGCGTTTCTAATACAACGCAAAACTTCTTAGAGATACTCTCAATTCATAGGTTCT
AAGGTTTCACCATTCGTTAAGGTGATTTCTTCACCTAAATAGCTAGCAAAATCTCTTATC
TCAATTTTGCTTAGTGTGTTCCCTTTGTACTCAAATAGGCCTTCATGGCAAATATTATCC
GGAGAGCCACACGTTATACGAATCGTATAGATAGGATGTTTATTCTCTACAATACTGAGA
CCCGTTGCTGTGGGCTCTGGGAACCAAATCATTTGTCCAATAATCTGAGCATTTGGTACC
GAATATTCAAATTTAAAAAGAAACGTAGCCAAGAGCACTACGGCAAGACAGGTTGATACC
AGTAAGATTGCAAACCACTTTATGATTTTTTTCATATCACTCAGATACCGTTAATTTGTT
GGTCTTATAGTCATAATCTAAATCAATTTCACTTAACTGAAACTGTTCAATATACGCGCT
TGGTACAACAACAGGAGGTTTCCAAGCCGGGTCTAACCCCATTGCATCAGCTAAATCTAT
GACAAATGTCATGCAGTTATGGCTATCCAAGTCATAAGGTATCTTATCAGGGCTATTATT
AAGATCCATTTTTCCCCTTAACCATGAATCTGCTTCAGAGAAAAACTTTCCTCTTAATAC
CACTCCCGAAATTCTCCCCTCCTGTCCAGAACGTAGGGACACTTCTTTAAGAACCTTCAG
TAACGAGCTTTCAGTAATTAGACCACTTTTTATAGTTACATTTGATACCCCAACCTTCCT
CACATTTCCTGGGATATCCGATTTAGGGTTCTTGTAACGGCCATACTCATAATAGCGAGT
AACACCTGTTTCACCATTAATCAAAATAACTCCAGCGTGACCAAGGTAGGGGGCCTTCAC
TGCAGGAGTTTTTATTTTTACACCCCATAACTCAAAAGATTGTTCATCTGCGACTGAGAT
TAGGTAGTCAGGAAATACTACAGGTATCAAAAAATCGTCATTACCTGAAAGAAATATCTC
ATATGGAGTTGTATCGGCTACTGGAGTTGATGATACAGTGTCAGTCATTAGCTATCCCTC
AATAACCAATTTTTTGTTTTGTTTGGCTTCACTGATACTTTTTTCATCTTGTCGCCTTTA
GCTAAACCTTTTAGTTCACCATTAGCATCAGTCTTCATCACTAGCTCTGAACCATCATCA
AACAAGCACAAGACCTCCATAAATGGGCATATGGAACCATTGGTATCTTTTACCTTAACG
TTGATGTCATACAGTGTTTTACTCAAAATTGAACTTGGTGCAGGAGTATGCGAATCGCCT
ATATTGACTGATGAACTGCCAATAGTTACACCACCACAAGAAATACTACCACCTGTGATA
GCTGCGGGTTTTCCATTGATCATAACGGTTGAAGACCCAGACGAAATGGATCTCCCATGA
GGTGGATGTTTAGGTTTGGAATGAGGTTCTAATGGATCCCCTAATCTAGCTGCAGGCATA
AAGTCAAATTTAACATTAGGCGAGCCACTGGTAATCTTTGTTGGCGGAAACCCATCATGA
TCGGTGCCGATATCACCGACAATAACTGCCTTTACCATAGATAAACTTCTACTGTTTATT
GAGATGGCTCATTTCTGTACAAAAAACATACCCAATTGATATTTGATATGTAGCTTCCAG
AATTTGGCTTATATGCAACTAAAAATTGCCTAGCTAGGCAATTTTTAGCCTAAATCGAGC
AACGAATTGCCTAACTTGCAACCCCGTTCACCAGCTAATTGATTTTGTGACGTCTGCAAA
CGGTGAATCATACGTTGATAAAACTACTTTAAGGTACAAAGGTCTAGAATCATTAGTTCG
TAAGCCATTCTCACAATTGAGTATACCTAAAGAGTTGAACATAATGCATCACATGGCGAC
TCTTTCCGAACTTATCGGGTAAGGCTTCAATTTATAGCTACACCCTTATAAATTGGGTGT
AGCTATACAGCATTCAGTAACTTCAAAACTATTGCGCACAATTCTCTTTGAACTGTTCAT
GATAATCAATGAAACTCATAACCTTAGGTTATGAGATTCAATATCTAACAAAATAAAAAC
GTCACACCAAATACATATCTACCAAGATACAAATATTCCTTTTAACCAACTTAATACCCC
TTTCTTCCGATGAACTCTCTGAACTGGTTTTTGTGTACCATCTTGAGTTTCTTTGGAGGT
AGCTACGAATTCTACTTTGTTAACTTCTGGTTCTGGTTCTGGTTCTGGTTCTGGTTC
>NODE_639
GACAGGCGCTGACAGCGTCACCGCCACGCCATTTGATGTCAGCCCTTGTACTGGATTGAC
GCTGCTATCGAGCGCAAAACTCGCGACCGTATCTGCCCCTTGCACCAACTGGAATTGACC
ATTAACGGTCACGGGCTCTTTGTCGGTGTCCGAGCCTTGTGGCAAGTCGTTTTCGTGTAC
GTACAAGCCCTGCACATTGGTGAAGTAAGGCTTGTCGTCATTGATTTTGACGGGCAACAC
GATGCTGTCGCTATCACCATCAAAATCGGTGGCAATCACTTGGAAATTGAGCGTTAAATC
GTTGCTATTGAGCGCATGGTCAACCGGCGCTGCCAGCGTAAAGCTGTAGGTGCCATCGGT
ATTCAGGGTCAAGGTAAAGACGGTGACTGCGCCCGCCATCGCGGTGTAAGTGAGATTTCC
ATGACCATCATCGACAGGCGCTGACAGCGTCACCGC
>NODE_640
TGCGTTGCCAGCCCCTTAGGCGGGCGTTATGTGGCAATCCAGAAAGGGAGCCCAAATGAA
GAAATTCTTAGCATTCATAGTGTTGTCCAATCTAATTGCAGTAGCATGTGTTTATCTATT
TGAGTTCAGTTTTGGATACTTAAAAATTGCTTTTCTCAAAGATTATGCGTTTTATTCGAT
GCTTATTCTTCTGGTGCTAGGGGCATTTTTTTCCTTCTCTGGACATGGTGTTGGTTACAG
CGATCCAAGTAATGTTGCGGGAGTTGCAGCGAGTAGCTTGATCGACAACGATTCAGCTAA
AAAGACCGTGGTTACAAGACTGGAGAGCATTGGCTTAGGGCATAGATTTTTAATCGTCAG
TCTGTTGCCATTGATTTTTTGCTTCATCTTATAGCTGTGCTCGGCCACATAACAAACGCC
TCAAGAGGGACTGT
>NODE_641
GAGCAGTTCAGTCACCACTTAATCGCAGCTTCCCTTGGAAAATTGCGGGAGCCCAATGCT
GACATCCGACTTTGTCAATGAGTCGTTAGGGTGAGATATTAGTCACCAAATGGCAGTTTG
ACCATAGAGCAATATTTAGTATATTGATAATAACTAATTGATTTGTATGGATGTTGGATT
GTGACCAGAGCTCGTAATAAAAATACTGGGGAAATAGAAGAGGCCAGTCAACTAAATCGG
TATAAGAACGTTAACGCTATTCCTAAAGGTCAATATGAATGTCCTAATATGCTATGCAGA
TATCCTGCTACTCCATGGGCTGTTAATACTGAAAAGCGTTCACCGGCATTTCAGTATAAA
AAGCATCATGCTGAAGGCTGTCATTTTGAGACGATGACTGGTTCAGATAAACATTCCAAT
AGCGATGCAGGATCTAGTTCGTTTAAACTACCTTATGTGACTGATTTTATAGAACCAAGA
AAACAATCAGGAGACGGTACATTAGGATCTGGTGGGAAAGTATCTGTCAAGAATACTAGC
GGTGGTAGAACGAAGACAGGTATATCGAGAACTGCCAGAAAAAATCAGTATTCGTCAATG
TTAGGGGCATTGGTTGATTTCTATTTGGAAGATCCAGACAAGCACGGTCCTTTATATCTC
AATTTATTAAACCGCCCTTTTACCTATCGCAAATCTTTCCAAGAAATAACATCAAAGCGG
AATATTGGATACAAAGACAATTTTGTATTCTATTGTGAAATTAAAAACTCTGTACCGATT
GTTATCAACGAAGAGCATTTCACAATAGAGTTGATGCGAAAGCATCAAGATGTTCAAAAC
TATAAAGTTAGTTTTGATACTGATGGATGGACAGAGCATCAAAAGCAATCGTTAATTGAA
AGCCTAAAGTACGTACGACAATTATCTACTGAAGCATTCAAAGACAGAATACAAGAAACA
GCATACATCTTCTTCATCGGCAAACAAGACAAGTCTGAACGACATGTCTTTCATTGTGTA
CATTCACAATTTGCTCACCCTTATTTTGGGGTAAAGCCAAGATTATTATCGAATGTATGG
GGAACATTTAAGTTAGAAACAGAAATATCTGTAGCCTCCTCAGAAGTTGAGAATCAACTT
GTTGATTTTGAATCAAAGACTTTAGAGGATTTCGTACCAGAACCAGAACCAGAACCAGAA
CCAGAACC
>NODE_642
GAGTTTAGTGGTAATGCGTTGTCAGCCCCTTAGGCGGGCG
>NODE_643
CTCCCCCTTTTAGGGGGAGGTTGGGAGGGGGTATTTCACGCCAGTTTTGCTCAACTGAGT
ACAACTTTTAGGTCAGCGATAACTAAAATACCCCACCCTAACCCTCCCCTAAA
>NODE_644
TGAGTTTAGTGTTATGCGTTGCCAGCCCCTTAGTCGGGCGTTATGCATTACATCAAATTC
AGCGTTAAAAGGATGAATAATGAGCGTTCAAAAAGTAGTTGTTATTACTGGCGGTAGCCG
AGGGATTGGTGCGGCGACAGCAAAACTTTTTGCTCAAAACGGTTTTTCCGTATGCATAAA
TTACAAATCTAATGCTGAGGCTGCTAATACTCTCGTTGAAGAAATCAAAGCGTTAGGTGG
TCATTGTATTGCGGTTCAAGCTGACGTTTCCAAAGAAAGTGATGTTGTTAAACTGTTTGA
AACCGTTGACCAAGAGCTTGGTGTTGTTTCTGTTCTTGTCAACAATGCTGGTATCTTAAA
GAAGCAGATGCGCTTAGACGAAATGAGTGCAGAGAGGATTAACTCAATTCTCATCAACAA
TGTGACAGGTTATTTCTTGTGTTGTCGTGAAACAGTGAAACGAATGTCAACTCGTCATGG
TGGTTTCGGTGGTGTCATAGTTAATGTTTCTTCGGGAGCCGCTCGAACAGGTTCACCGAA
TGAATACATCGATTATGCAGCGTCAAAAGGTGCAATTGACACGTTAACAAAAGGTCTGTC
GTTGGAAGTTGCCGCGGAAGGTATCAGAGTTAACTGTGTTCGCCCAGGATTGATTTATAC
CGATATGCACGCTGACGGTGGAGAGCCTGACCGTATAGAACGACTCAAAAATAAAATCCC
AATGCAACGTGGTGGTTTGCCTGATGAAGTCGCTGAGGCAATTTATTGGTTATCGTCTGA
AAAATCATCATTTTCCACAGGTAACTTTCTGGATTTAGCCGGTGGTTTGTAATGCATAAC
AAACGCCTCAAGAGGGACTGTCA
>NODE_645
ATAGATAAACTATGTGATTGGGGTGAACGAACGCCGCCAACACCGCTGCAGCTTCAAGTA
G
>NODE_646
CCAAACTACTTGGAGTTGCAGGTAGGCGGCAAACGAGTGACAAATTTGCACAGCCATCGG
CTGGCCTTTGGT
>NODE_647
ACTTGGAGTTGCAGGTAGGCGACAAGTGAGTTCATCCCCATGAGCATAGATAAAC
>NODE_648
TATGCGTTGCCAGCCCCTTAGGCGGGCGTTATATGCTTATAGGAATTGTCTCCTAAAGGA
TACGCTGCTATAGTCCCTTTAGAGCGATGAACTAGAGGTGGCTATGCCAGAGATTGATGC
CCTATTAGGTCTTTCATTTTGCTTGTACTTCTTTGATAACAAGCAGCATAAATTACCTCA
TATTCACGTTAAGTACGGTAGTTACGAGCTAATTATTGCTATTGAAACAGGTGAGTGTTT
AGAGGGTTACTTACCCAATAAGCAACGAAAACGTGCTGAAAACCATATTCTTGAACATCG
AGAGCAATTGATGGTGATGTGGAATAAAGCGGTGAATGGTGAAAATCCAGGTAAGTTAGG
TGATTTATGTTGAAAGTCATAGATGTTGATTTTGTCTCAGACCATACATTAGAACTGACG
TTCAATGATGGTTACCAAGGCTATGCCGACTTGTCGGTATACTTTAAAAAAGCACCGTTT
TCAGAAATTAAGGACTTTAAACGCTTTTCCTTGACTCGTGATGGCTCGTTAAATTGGGAT
GGTAATGAGTTAACGGCCGCGACACTCCGTGACATAACCAAGGGCTCACAAAAGTCGGTG
GAGTTAAGTTTTAATGTTCAAGAAATGGAAGCCGTCATCAAACAGGCCTCATGGGAATCG
ATGATGGAGGGGCGTCCCGACATCTTGCAAGCGGCTATTCGTTCTTACGTAGAGCAGTTT
GGTCATGGTCAAGTTATTGCAAAGGCGGGTATAAAAAGTCGTACGAGTGCTTATCGCTCC
TTGAAGCCAGAAACAACGCCAAACTTTGGCACACTAGTTCAGTTAGGGCACGCCGTCATC
GAACTAGCGAAAGATAGAACAGTGGCAAACAAGGAACCACGCATATAACAAACGCCTCAA
GAGGGACTGT
>NODE_649
GGTGTCCAAACGATATGATATTTGCAACGCCAATAGACGTGTGATGAACTTCTGTAGTCG
CCCATGTTATTTGAATCCTCTTACTTATGGTGAATAAGAGTTTGTCTTCTAACATGGGCG
CATTTTCGGG
>NODE_650
TAGCTTCGTAGCCTATTGTTTAACAATGGCTTTCTAACACTTTTGCTTGAAATGCATTTT
ATGCAAAAGCATCTCTCAAACACACGTCCAACGCCAAAAGCTGTGAA
>NODE_651
TAAAACCGCCTTCTAAGAAGGCGGATTTTTATAGCTTTTTTCGAGACGTCATCAAATCGC
AGCAAAACAGACATCTTCTCGTCAAATCACAAAGTTAACGTTGACAGGCGGCAGTAAAGG
ATGACCAGCCACACGGCTTATCATCGCTGTTGTGAGACTTTTCTCGTCCCAATTTAACTT
CTGTGAATTTAATTTCTGCGAAGGTTTTGGCGTCCTCTTGGACGCCATTTTTTATGCCTG
CTAAGCCTTGTATTTAGTCGGCTTGCAAGACAAGACGAGCATTATGCGGTTGTACGGGTC
GATTATTGTGTCCCATCACGGCACTAAGCTGCTGCTCTTGTTGATTCGACAAATGTGCTG
GCTCTTTTAACACAATCCAACGTACACCTTCACTGCAAGGCGGCGTAGTCAATGAACCAT
TGAAACGATAGTAGTGCTTCGATTCTGGGATCCAATCAGCCAAAGGGATCCCTTGCGTGA
GCTGAGTCGAATTCCCTTTGGTCGGCATATCCGCCGTGAGAACCTTAAGCAGCGGATTTT
CCGACCCCACTTGGTACATCACCGCAACAACCGCCAGATTGCCTTGCTCGTCGGCATGAA
CAAAATGCGCTTCCAGTGGGAATTGTTTTCCTTTTAGCAAATTTTCAGAAGGGGTATGAA
AATGAAACTGCTTAAGCTGAAACGTTTTGCCATCGATCTGCAGTGGGTTATTACCACGGA
CTATCGCTTGTAAAGTGTGCCCGTTATTGAGCAGCCCAACCACTTGCCCTTGATAATTGA
GCGTGAAAGGCTGTAGATCCGCTTCTACGCTTTGCGCGACATCAATCGGGCTTTGATTTT
TACCCTCTGCGCAAAGAGGGGCAACTTTGCCCCAATGCTCCGGAGCATGCTCTCCTTCAT
ACCCCCACTCGGAAGCCTGTACGCCGAAGCTCATACTGGCTACCATCGCTAATACCCACG
TTGTCTTTTTCATAGTCCCTCACTTAACTGGTTGATTGAATCATGGTTTAGGTTTGACAT
GATGCAGAATAGTATTGGTAGACAAAATGAATATGTTCGGAATATAAGATTCTAGAAACT
CATCACGGCCGAATGTAATCGACAACTTACTCAAATAAGATTGACTGGCACTCACTCAAA
AACTCTTTACAATGTCGCCTCCTGTTATGACCCAAAGAAGAGTAATGCCATGGAGCGTGA
CTACACTTATCAATGCCTGCGTGCAATGGATAAACAAGAGCTAACCGAATTCAGTTTGCG
CATTTTGCACCGTTTGATCAGCGAAGAGACTTTACGCGAGTTGTACCGCTTTGATGATGA
AGAATTTGAAGGCGAAGAAAAAGCACACATGGCACATATTGATGCAATGGTGAAAATGCA
CGCGATCGCTTTAGGCCAGCTACCTGCGATGTTTGAAGGCTCAGATCAAGCGATGCAAAA
TACCCAGCGCATGACACGCCTTTTGATGTGGCACTTTTATGCCATTGCCTTTCATTTAGA
GCAGAGTGTGGATTTAGAAACCCATTGTGCGGAAGTAGAAAAACTGATCGCGACACAACC
AGAAAACGCTCTGGCATGGTCAACCCAGTTGACCGAACTCTTGTATCGTTACGCGGAATT
GTAAGTCTATCGATAAAAAGTGGCAGATCTTTTACTGCCACTGGATGAGAGAGTATCTAT
AAAGCCAACCGTGAGGAGCGAGCCCTTAACCAGTCAGGTTATTTGGCGAGATGGGTGTAC
TCGATGATCACCTGATTTCCTTCGACATAAACACGTTTAATATCCCCATCGACGGTAACG
CGGTTTTGCAGATGCACAAGCTTTTCACCAGAGCGAGTTTTGCGTTTTAGCGTAGGTAAT
ACGTTGTGCGGCTCAACATGGAGGTGCTGGCAAAAACGACTGACGAAAGACATAGACAGC
GGCGCATCACCACGCAGTAGCTCCGAAAACTCTCCCTGACTCACACCAAGGCGCTTAGTC
ATCTCCATCTGAGTCATGTGCATTTTGGCTTTCTTAGTCATCCAGACGTCGTACAGTGCC
TTACGGTCTTCTTGGTTCAGTTCCATTTCTGCCTCTCCTCGTCGTTGTTGCGAATGGCCG
ATACCATGCCAGAATTTTTAGAGCAACGTGTCAATCTGGTGTGAGTTTGCGATGTGTGTT
GATCATCGAACCACAAACTGAGATCAAAATCCCAGTTTGTAGTGAGAATACTATCGATAA
GGGTAATTGACCAAAGACTGCGATCAAAACCAACCAGAGAAGAGCAGCTTGAACCAATCC
ATCAGACGTTTAAAGATCCCGCCCTGTTCGACAGATTCTTGGCTAACCAATTTGGCCTCG
CCGACCTTTTCTTCATCAATGTAGTAGAAAATCGAGCCTACTACATCACCTTTGGCGATC
GGCGCTTCGAGGTTTTGATCCAATTGGATCACAGCATTGAGTTTTTTCACGTCGCTGCGC
GGCAGTGTTAAGTAGACAGTATCAGCACTGCCCAACGCCACTTCGTTTTTATCTCCATAC
CAGAGACGCTGATTCTGGATCACCGTGTCTTTTTGATGTGGTGTCACCGTTTCGTAAAAA
CGGAAACCATAACTGAGCAGTTGTTTACTTTCTGCCTCACGACTCTTCACGCTTTTTGAC
CCCATCACCACTGAAATGAGGCGCATCTCGCCACTGGTGGCCGAGCTGGCTAAGCTATAT
CCCGCACCACTGGTGTAACCTGTTTTCATGCCGTCAACATTCATACTGCGATCGCGCAGC
AGACCATTACGGTTGTGTTGAGTGATGCCGTTGTAAGTAAATGAAAGCTCACTGTACAGC
GGGTAGATTTCCGGTAGATCGCGAATAATCGCACGGCCCAGTAACGCAATGTCATAGGGT
GTGCTGTACAGAGCGGGATTATCCAGCCCGTGAGGGTTAGCAAACGAGCTATTGTTCATC
CCCAATTGCTGCGCCCACGAGTTCATTAGACTCACAAACGCCCCTTCCGATCCAGCGACA
TGCTCGGCAATCGCCACACTGGCATCATTCCCTGATTGCACGATCAAGCCGCGGTAAAGA
TCCATCAAATTGACGTAAGTGCCCACTTCAATGAACATTTTTGATGAATCTGGAAATTTC
TTGGCCCATGCGTTATTGCTGATCCGCACTTGGTCATCCGCATGGATATTGCCACGCTTC
ATCTCTTGTCCTGCGACGTACGAGGTCATGAGTTTGGTTAAGCTGGCCGGATTGAGTTTT
TGATGTGCGTTGTGTTCGACCAGAACTTTACCTGTATGGAAATCGATTAGAACATAACCG
TTAGCGGCCAATTGTGGCGGCTCGGGTACGACGGTCAAAGCGGAAAAACCTAACGTTGGC
ACAAATGCCATACAAGCCATTGAAAACCTGACGAGAAACTTGGTGCTGGTCATAACGTGT
CCCCCAATAAAATACTAAGCAAGCAGTATAACCAACTGCGACTTTAGCACAGCTTCTCTT
TACTAACTCTTACAGTTGCAGGCCGAGTACTTACATTGTGTTACAGATCCCAACCGGCTT
AGCGCACCACACTCAGCCGGTCAGTCATGAAGAATGCCTATCTGAGGCTCATTTCTGCAA
TGAAAGCATCCAAATGAGTGCGCATGGTATGCGGGTTCATCAATACCACTTTTTCTCCCG
GCAAATGCAAGCAGTGTCCCTCAGGGTCGTAATGGGTACGCGTTAGTGATTCAACCCAGT
TACTGTTTAAGGTTTGCCCCTTACGCGCAAGAAAGTGGCTACGATGATACAGAGTGTGAG
TCACCATCTTCTCGACATAATCTGGATGTTGGCAGAGATCCATCTCTAGAGCGAACGCGT
CATGAGCCGATTTTACACTCGGGGGGTAGAGACGAAATGCCACGCTCGGACCATGATTTT
GTTCTGCAATCAGTTTGCAGTGCGCCAGTGTCGCCAACTGCGCACGCAGATAACTGGCAT
TTTGTAAGCCATGCGCGAGGATGGTTTGATAGCCATCAATCCCCATCATTTGCAATGCTG
AATAGGCGGCAAACACCCCAACTGCACTGCGTGAGCATTCTATCGTGGCTTGTAAATGCG
TTTCTTGTTGCCGCGCAGTTTCAAAATAGGAGAAATAACTGGGATCAGATTTGAGTGCCT
GTAAATCATGCCTATTTTTTATCATCACCAAACTGGAGGTGTAGGGTACATAACCCCATT
TCTGGAAATCCACGGTAAATGAATCCGCCCACTGCAGCGCACGAATTTTAGGTAGCCATT
CGGTGATGGCCGATAAGGTCGCAGCATTAATCGCCAACGGGTTACGCTGTAAATCGTAAC
TTGCGAAAAACAGCAAACTCCACCCTACCGCTGCATCAACATGGATATGCGGTTTACGAC
GCACTCCGTATTGATGGCAGAGCGATTCACGGATGTCATACACCGCTTTGATATCATCCA
GCGCAAACGTATCGGTCGTACCAAACGTGAGCATGATGGTTGGCACAACTTGCTCCTGCT
CAAAGCAGCGACTGAGTTGGCGATGCAGATCAATCAAGTCAATTTCGTTATTGTCATTGA
CTCGGACACGGATCACCTGTGATTGCACACTGATCCCGAGCAGCGCCAAGTTTGTCATGT
TCGAGTAGTGTCCTGCCTCCGAATTCAGCATCCGCAAGGAACCTGTCGAGATACCTTGAG
AAATGGAACTGGGTAATGCTTTGCGCAGCCCAAGCAGGTATCCGTATAAATTACAAAACG
TCCCCCCTTGGGTAAAAATTCCAGTCGCCTGCTCGGTAGAATAGCCCGCCAGTGAAGCAA
TTTGCCGTACCACCAACTTTTCTAACTCTGCCGCCATACCCGAATATTCGCCGTACACCA
AATTGGGATTGGCAATCATCGCCAGTAATGCGCCGTGAATAGCGGGATCACTCGGGGTTG
AAATCACATTCTCGACCGAGCGAGGATCGTCCCAATTTTTCGAATGCTGAGCGGCATAAA
GAGCCACTTCATCAAATGGCTTGCCTTGGTAACGTGAAAAAGGGGGCACTTCCTCTCGAG
TAGTCAGTTGTTTAAACAGATGATGATCGTAAACGGGTGACTCTCGACGCGACTGCAAAA
GCGGTTGGATTTCCAACGAACGATACAGCGGCCACAATGCCGGATCGCGGGAAAAAAACT
TCGCTTTTACGGCGAAGTAATGTTGCTCGAAACGCGGATTGAGCTGGTTGGCAGACAGCG
CCAACCAGCGATCAGATAACACATGACTCATGATTGAACACCTTAATTAACGCAGTTTAA
ATTTGCCTACTAGCTGTTCTAATTCATGATTCGAGTGAGAAAGCGATTCTGTCGCGCCTA
CGGTCTGTCTTCCGCTGACCACAAGAGACTCGACTATCTCACGGATTGAGAGCATGTTAC
GGCTAAGCTCTGCGGCCACCGTACTTTGCTGCTCTGTCGCCGCCGCAATTTGTGTGCTGA
GATCATCAATGTCGCTCACCGATGCACTCATCATATTCAGGCTGCCTGACACTTCAGAGG
TTTTATCCGCCGTCGTTTGACACTGCTGCTTAGTACGCTCCATTGCACCCACGACGCTGT
CGGTACCTTCCAGCAATTTCGTCAACATATCGGAGATTTCCGTGGTGCTATTTTGCGTTC
TTGCCGCTAAGGCACGCACTTCATCGGCCACCACCGCAAAACCGCG
>NODE_652
AATGCGTTGCCAGCCCCTTAGGCGGGCGTTAGGGCTACTATGAGTTGCAATAACTGTGTG
AGTATTGGGAAAAAGCATTTAGGAGGTTTTAAATCGCCTTCTAAATATGCTTTATCTCAA
AAGGCATGTGATGCACTTGTTATCAGCAACATTTGGGTAGAAGAGCCTTCATCAAATCAG
TTTGATAGGCGTTTTAAATGTAAGTGTTGTGGAGACCAGTGGCGTCTTGAGTGGCCTGAT
CCACCTATATCCGGAGGGCTTTGGCAAAAAACTTCTCGGCAACAGAAAATTGCCGAACTT
TCCCAAAAACTCAGAAACAAACCAAGTGCTACAGTGTTTAAAAAATGGTAGCCCTAACAA
ACGCTTCAAGAGGGACTGTCAACGCGTAGCGTTTCCAG
>NODE_653
CCTACCTGCAACTCCAAGTAGTTTGGGTATAACGCCTATCAATACGGCTCTGTTTCAGCA
AACGACGGTTTCTGTAGATTAAACGCTTGCGCGCACAAAACGGCTTAAAAGCCCATCCCA
TTAGTCAAACGTTTGCCTGTGATCCGAGCAGGTTATCTTTTTAACTCTTTCTATTGATTA
CATTATATTGGCTACTTTTAGGTGATCTACTCTACATAAATATGAAATCAAGCTGTCTCA
CCAAGTCGGTTACTTTAAACTAAGTCAAGTTTTATCCGCACTCCAAGCAATGTGCTCAAG
CGATGTGCTGTGGTAAACGACTGCGCCGTGCGAGCGCCCAACGACATTTCAAGCAGTGGT
TTTCATCAGTTCAAAGGTATGACAATGAAACAAGGCCTCATTCTAAAATCCGTCCTCAGT
GCAGCCATTATTGCCTCTTTGGCAGGTTGTGCAACTGCACCCGCTCAGCAGTGGGAAGCA
GACAAAACCTACAAACTCACTATTCTGCACACCAACGACCACCATGGCCGTTTCTGGCAA
AACCAGTATGGTGAATATGGCATGGCAGCACGTAAAACGCTGATTGATCAACTGCGTGCC
GACATTGAAGCTCAAGGTGGCAGCGTATTACTGCTCTCGGGTGGTGACATCAATACTGGG
GTACCAGAATCAGACCTACAAGATGCAGAGCCTGATTTCAAAGGTATGAGCAAAATCGGT
TACGACGCTATGGCGCTGGGTAACCACGAATTTGATAATCCACTTGAAGTGCTGTTTAAG
CAAAAAGAGTGGGCGAACTTCCCAATGCTGTCGGCCAACATTTACGATAAAGCGACCGGT
AAGCGTCTGTTTGAACCGTACCATATCTTTGATAAGCAAGGGATTAAGATTGCGGTTATT
GGCTTAACCACCGAAGACACCGCGAAAATTGGTAACCCAGAATACATCGGTGGTATCGAC
TTCCGCGATCCGAAAGAAGAAGCGAAGAAAGTGATCGCTGAGCTGAAGAAAAAAGAGAAG
CCAGATCTTATCATCGCAGTAACGCACATGGGTCACTACCAAAACGGTGAGCATGGTGTG
AACGCACCGGGTGATGTTGCTTTGGCGCGCTACTTACCAGCGGGTGAGTTGGATATGATT
GTCGGCGGTCACTCACAAGAGCCTGTGTGTATGGAAGGCCCTAATCTGGTGAAAAAGAAC
TTTAAGCCGGGTGACGAATGTAAGCCTGATATTCAAAACGGCACTTACATTGTTCAAGCT
TACGAGTGGGGTAAATACGTCGGTCGTGCGGATTATGAATTCCGTAACGGTGAGCTGAAT
ATGGTCAGCTATAACCTCATTCCCGTTAACTTGAAGAAGAAAGTTGAAGTGAATGGTGAA
ACTCAGCGTGTGTTTGCGACTTCTGAAATTAAAGAAGACAGCGCAATGCTAGAGTTCCTG
CGCCCATTCCAAGAGAAAGGCCAAGAGCAACTGAGCATCAAGATTGCCCACAGTAACGGT
AAGCTAGAAGGCGATCGTAACGTGGTGCGTTTTGAGCAAACCAACTTGGGCCGCATGATT
GCAATGGCGCACATGCAACGTGCTAAAGCCGATTTTGCGGTAATGAACTCTGGTGGCGTA
CGTGATTCTATCCAAGCCGGTGACATTACGTATAAAGATGTACTGAAAGTGCAGCCATTT
GGCAACATCGTCAGCTACGTGGATATGAATGGTCAGGAAGTGCTGGATTATCTCAATGTC
GTCGCTACCAAGCCGGTCGATTCAGGTGCGTATGCCCAGTTCGCAGGGATTTCAATGACG
GTTGCGGATGGCAAAGTCTCTAACGTGGTCATCGGTGGCAAACAACTGCGTCTCGATGCG
ACCTACCGTTTCACTGTGCCAAGTTTTAACGCAGCGGGTGGTGACGGTTATCCAAAAATT
ACTGACCACCCAGGCTATGTCAACACTGGCTTTGTGGATGCCGAAGTACTGAAAGATTAC
CTTGAGGCGAACAGTCCAATCGATGTGAACCGTTTCGCGCCAGCGGGCGAGATTGTTTAT
CGTTAATAAGGTTTGACTCGCAAAGTTGAATTGCGTTTACTGACAGGCGGTGTGCAAACA
CCGCCTTTTTTGTTTTGCCATACCCATATGGCCCGAGCTCTGCCCATCAGCAGTGTGAGT
AAATGAGGACACGTGATTCATGACTCCTGCAATCAATCTTGCAAAGAAAAATAAAATCTC
CCATACCATCCATCAGTATGAACATGATCCGAGCCATGCCAGTTATGGCCTAGAAGCGGC
GCAGGCGCTCGGTCAAGATCCGAAGCGCGTATTCAAAACCTTACTGTTTTGTATGAATGG
CGAGGAAAAAAATCTCGCGGTAGCGATTATTCCTGTCGATCTCAAACTGAATTTAAAGCT
CGCGGCCAAAGCGGCCAAAGCCAAAAAAGCCGAGATGGCCAAACCAGAGATTGCTGAGAA
AACCACAGGTTATGTGGTGGGGGGGATAAGTCCTCTCGGCCAGAAAAAAGCGCTGCCAAC
CTTTATTCATCAAAGTGCGCAAAGCCAAGCGACGATTTGTGTCAGTGCGGGTAAACGTGG
TTTAGAAATTGAGTTATCACCGCAAGATCTCGCGCGCTTAACCCGTGGCCAGTTTGCGGA
TTTGTGTCAAGAAGAGAATTAATCGATACCCCTGTAAAAACGGCCTCAAAGGGAGGCCGT
TGATTCTAGAAGTGGTGAGAAGTCAGCGAAGATTAATGGCGTGCTTCTTCTTCCATTTGT
GCATTGTCCACTACGTGGTTTTCACCTAAGTCGTTTGGCAGAACGAGGTTGAGCACAATG
GCGACGATACCGCACAAGCTCACGCCTTGCAGGCTAAAGTCACCCACGCCGAATGCCATA
CCACCAATACCAAAGACCAGAGTGACGGCCACAATCACCAGATTGCGTGATTTGTGCAGA
TCCACTTGGTTTTTGATCAGCGTATTCAAACCGACGGTGGCGATGGATCCAAACAGTAGA
ATCATGATGCCGCCCATGACCGGAACCGGAATGGTTTGCAGCAGTGCACCGAGTTTGCCC
ACCAAAGCAAGTACGATGGCCGTGATGGCCGCCCAAGTCATGATCGCTGGGTTAAATGCA
CGAGTCAGCATCACGGCACCAGTCACTTCACTGTATGTGGTGTTGGGTGGCGCGCCAAGC
ATGGTTGCGGCCATGGTCGCGACCCCGTCACCAGCGATAGTGCGGTGTAAGCCCGGTTTT
TTTAGGTAATCTTTGTTGGTCACATTTGAGATAGCCAGCATATCGCCCACGTGTTCGACC
GCAGGAGCAATCGCGACTGGGATCATAAACAGGATGGCGTTGATGTTAAATTCAGGGAAA
GTGAAGTTGGGTAACGCAAGCCAAGCGGCTTGTTCCACCGCCGCAAAGCTGACGACACCC
ATTACCAGTGAGACTGCATAGCCGCTGACAATGCCCGCTAGGATAGGAACTAGCTTAAAA
AAGCCTTTAGCGAAGACACTGAATACCACTGTGACCAAAAGTGAAATACAAGAAATCCAG
AGTGCGGCTTGTGGATCGACGAGTTGTACGGAGCCATCCCCGGTTTTGCCCAGTGCCATG
TTCACGGCGGCTGGCGCAAGTCCCAGACCAATCACCATAATCACAGGACCGACTACGACA
GGAGGCAGCAGTTTGTGGATGATGGCCACACCACGCACCTTAATAATGCCACCGAGTACG
ATATACACCGCACCAGCGGCCATCAAGCCACCCATAGTGGCAGGAATGCCCCAGGTTTGG
ATGCCGAACATAATAGGAGCGATAAAAGCAAAAGAAGAGGCGAGGAAAATGGGGACAGAG
CGGCGGGTGATCAATTGGAAAAGCAGTGTTCCTAAACCAGCACCGAATAGTGCAACGTTT
GGATCGAGTCCGGTCAGAAGCGGGACCAGAACCAACGCGCCGAATGCGACAAACAGCATT
TGCGCGCCTTGTATGGCATTTTTCATCGTATTTTCCCTGAGCTAAATAAAAATTCGCGGG
ATTCTATCACTTCTGCAATCGATTGCGAGCGGAAAAAGATCAAAAATTGACAGGATTATT
GGCTATGTTTAAAAACGACGTGGATCGCGTCGCACAAATTCTGACGCACTCCTGTAACCT
CTCGCCTTGCTGAACTTTAGATAGTTGCTTATCATCGTCGTTCAGTAAACAGAATGTAGG
TATGGTATGCGCTATTTAGCTGTGTTGATGATGGGATTGCTCACGTTTCCCGCCTTCGCC
CTCACTCGAGTCAACTTGTATCAGGCAGAAGTTGCGGTCGATCCGCAGCAAAGTAACGCT
GATGCGGCGGCGCGTGTCCGTGGTATGGAAGAAGTGATTGTCCGCGCTACTGGTAGCCAA
GATGCGCTCAAAAATGATGCTGTGCAAAAAGCTTTGCGTCAGAGTAACCAGTACATCACC
CAGATCAGCACTCAACAAGAGGGTGCTCAGTCGGTGATGCGTTTGCAATTCAGCGCGCAG
CACATTCGCTCACTGTTAAGTCAAGCTCAGTTGCCATTCTGGCCTGAAAGCCGCAGTAAT
TTGCTGGTATGGCTGGTGGAAGAAGCCAACTACGATCGCAGCGTGAGTTGGGAACATGCA
GATACGCCGTTACTGAACCAAATGAAAGTTCGCGCCCGTATTCGCGGCTTACCCTTAACG
GTTCCGGTTGGTGATTTTGATGATGTAACCGGTGTGCAGGTCTCCGATTTATGGGGCGGC
TTTATCAACCCGATCAGCATCGCAAGTCAACGTTATCCGACCGATGCGGTTTTGGTCGTG
CGTGCTCAAGGCTCTGAACTGCGTTGGACTCTGTTTGATCAGTTGGCTAACACCATGGTG
AGTCAACCGAAAGCGCCTATCTCAGGTCAAGCCTCGGGTGAGCAAGCGGTCACCGAGATG
ATTGATGAAATCAGTGATTACTACGCGCGTAAAAGCGCGGTTGTAGTAAGCAGTGAATCC
TCGCAATCGGTATTGGCGCAATTTAGCCCACTCGATAGCGCGCAGGATTTCTTTGTGGTT
GAGAATAAACTCAAGCGCTTAAGCTCAGTTGCTTCGCTAGATATTTTGAAGGTTCAAGGT
ACTCAAGTGACCTTTAACGTGCATTTATTGGCCAGTGTGGAAGAGTTCACTAATGAAGTG
GTGCGCATGGGGCAGGCAGTATTGATGGAGATGCCGCCAGAAGAGCCCGTCTCTGCAGAC
AATAATTTGCTGGAAAATAGTTCACTGGAAAATAGTGCGTCAGAAATGCCGGTAGACCCG
AGCAACCCAAATAACGCTGCTGCTCAGCCACAACCTGTTCAACCTAAAACTCTCTATTTC
TCTTGGCAAGGTTAATGCTTTGAGGAGAGAGCCCCAAATGACTTGAATTGTCAGGAAGGT
AGGGGATAAACCAAAGCAAAAAATAGCGCCGAAAAAGGCGCTATTTTTATTGTCATCCCT
AAACCACCGCTTTTA
>NODE_654
GCGTTTCCAGTCCCAATGAGCCGCGGTGGTTATGGTTGTTGTGTTTGAG
>NODE_655
ACCCCAATCACATAGCCTCTCTATGCTCATGGGATGAACTCACTTGCCGCCTACCTGCAA
CTC
>NODE_656
TTGAGTTTAGTGTTATGCGTTGTCAGCCCCTTAGGCGGGCGT
>NODE_657
AAAATGCCACGCGTTGCGAATCCCTCTTGAACAATTTGTTATGTGGTTTTCCCACGTAGT
CCTATTAAGTTTCCAAATGGGTCCTCAACTTGGCACATTGAAAGCCCATCTTCAATTTCC
ATTGGTCCACGAAAAGACTCGCACCTAGCTCTTCAAAATTAGCCAGAGCAACACATAAAT
TATCTACTGACCAGTAAACAACTGTACCACTTTTACCAGCACCAACTTTTTTGTCTGCTT
GGACTATTTCTAATGAGAAACCATTTAGGTCAAGCGCTGTGAAGTCAAAGTCATGATGGT
AAACCGGAACGGCTTCTGGAAAAGCTTTCTTGTACCATTCAAGCCCTTTCGCTACATCTG
GGACATGAACAAGAACCGCTGATGGATTCATAATTTTTCTCCGACCACATAACGCCCAGT
TAAGGGGTGAACAACGCAATACCGAAGCCGCTGCATACCGCCTTAAACACTAAAACCAAC
GCATA
>NODE_658
GAGGCGTTTGTTAGCTTCGTAGCCTATTGTTTCCCAATAACTTTTAAGCACCTTTGCTTG
AAAGCGATTTTACGAAAATGCATCACGCAAACACACGTCCAACGCCAAAAGC
>NODE_659
TGTAGCGCGCCAAGATAAAACGCTTAAAATTTCAAGATAAATAAAATTCAGAGAATCCCA
TAGTATGAGATGGCGATTTCATTTTATCGATAGTTTTCACCTAGTTGATACCAGTATCTG
GATCTACAGAAAATCCTTTTGGAAGGTAAGTAGGCGTCACTTTTACCCTATCGTCCGAAA
CCTCTACTTTTAATTTCATCTCTCCTGCTTGAGCTGCAAGATAAGAACTAGGAGTTGATA
TCGGACTCCTATTATACCCGCCTGTCATGTATTCGGGGGGAGACATTGGCTTGACTTCAT
ACTTTGCAGGGTCAGCTCCATAATATTGAACATCTTGAGCTTGAGCCTCCTTATCACCAA
AAAATGCTTTCATCTTCGTAGTGAACTTTGCATCAGCCTCTCTATAGCCGTCAAAATTGG
ATGACAACACACTATCAGTTAGATCTGCTAGTTCGTAAGAAGCCCATCCAATCAATGGAA
TATTTGCTAAATTACTTGCATTAAAGAGTGATTTATTGGGCTTTTTGTTATCTGGAAAGT
TTACGTCAGGACCACCAAGACCGCCATTAGGCATATTCACGACATAGACTGGAGTTGCGC
CTAAAGCACTCAACGAACCAGCTCCCGCAGCCCCTTTCTTTCCGCCAAGAACCATATCTC
CAATCATGGCTCCACCTTTGAGAAGGGGTGAGCCTATTCGCAGCATTTTGTTAATGGCGT
AAATTGAAGCCAGAATTTTTGCTAGATTTCCGTAACCTCCCACAGTCTCTGCCAAACTAT
TAGCTGTAGTGGTCAACTAAAATTGGCCACGGTT
>NODE_660
CGGCAAGTGAGTGAATCCCCATGAGCATAGACAAACTATGTGATTGG
>NODE_661
CGCGGTTTTGCGGTGGTGGCCGATGAAGTGCGTAACTTAGCGAGTCGTACGGCATCCTCG
ACGGAAGAAATTCAGAAGATGATTAACCAACTGCAAAATGATGCTAAGAATGCTGTATCG
GCAATGGATGCGGGTAAAACGGTGACTCATCAAGGGGTTGCCGCTTCTGATGAAGCAGTA
CAGGTGCTGATGAGTATTTCGGATCGAATCCACGATATTTCAGATCGCAACACACAAGTC
GCTACAGCAACCGAAGAGCAATCGACCGTTGTACACACCATTAACCAAAATATCGAAGAG
ATTAACGCGATTAATGAAGTGACCACCTCAACGGCAGAAGAGCTGGCTGATGCGAGCAAA
TCATTGCGTGAACTCTCTGGCCGTTTAGATAAGTTGGTGGGCAACTTTAAACTCTAGAAA
CCTTGCCGGGAGTTCGTTACACTTCCGGCCAGTAAAAACCAAGTAGGTAAAGAGTGATGA
ACGATTTCGAAAAAGAGCTGGAGTTGATGTCTCAGCAAGTTGCAGAAGAGCCAGAAACGC
AACTGCCCAGTCTGGATGAGCAAAAAGCGATTGCAGAAAAACTCAAACAGTTGGAAGCCG
AAGGCAAATTGACCCCAGAAGTGCTTGAAGCCTATTTTGGTCAGTATTACGCGAAAACGG
AAACGCCTATTCACTAAGGTGGGTACCGAGTTAGTCCAGACGTCATCATCGAGCCGCTTT
GCGGCTCGATGTTTATCGGCTTGTCCTATACCCAAACCACTTGGAGTTGCAGGTAGGC
>NODE_662
AACTTAACCTTGATCGTTTTAAGTTTTGGTAGCCAACGTCACAGCTTTTGGCGTTGGACG
TGTGCTTGCTTGATTCTTTTGCGTAAAATGCCTTTCAAACAAATGTGTTAAAAGCCATTG
TTAAACAATAGGCTACGAAGCTA
>NODE_663
GGTTGTTGTGATTGAGTTTAGTGTTATGCGTTGCCAGCCCCTTA
>NODE_664
GCGACCTCTTTTTATGCCTTAATTTAACATAACATACATAATACGCACTAAGGATGTGGA
ATAAAAACATCATACTTGCAGTAATACATGTTTGGGCAAAACGGTTGCTTCTCATCATCG
AACCACAAAAAAGCCCACTGAGGTGGGCTTTTTTATATCTTAATTTGCCATACTAATTGC
GGCAATCGCATGAGGCGTTTTATTATTCCATACACATAACTTTTCGACTTTAGCTTCAGT
AAGATATGCAATCCTCAGGGTATCCTTCATCCTTTCAATCGCTTTTTTTTGTGAATCTAT
ATGTTGACTACCTGGTACTTCTACTTGAAAAGTTGCACCATTCTTAAAAGTAATGATAGC
CATCTCTCTTTTTCCAGCTAGAGATTCTGTATACGAAAATATCTTATCATTTAGCGTATG
TATTTGTGTGTTGTGGTATTCTGCACACAAATCAGTAATATTTTGAGGTGTTCCATTTGC
ATATGCTGAAGATAGTAAAACTGTAAAAAAAACACCAAATTTTAATTTAATCATAATTCA
TCCTTAATTCTATTATGTGTATCAATATCAGATTGATAGCCTGAAAATATTTGTCTTTTA
ACTTTAGATTGGTATTCGTCAAGGAATTTTACACCTAGACTTTGGGTTTTTTCATCGCAA
GTATTACTCATCGATGATCTTGGAGCATTCCCACAACCCGGCGGTGCATGATGAATCCAC
GGCTCTTCCCTCCAAGCTCTATGCTCCGGAGGGAAACCTGCCAATCCATAACCATCTGCT
GCTGGAGCAATATCTAAGTTACTGTAATATCTATCTCTGTAGCCCCTATTACGATGTAAT
TGTTCATCAAGCACCCCAAAATGAACTCGATACCATCCATATATTTGGGAGTATGGAATC
CCACCTAAAGCAGAAACTTCTTGTTCATCTGGATGAGGACTGTATGCCCCTAATACATCA
TTAACGTTAAACATGTTGGGTGCAGTGGCTATAACATATATATAATAAGTAGAATGACCA
GACAATATAGTTTGACCCACTAAGTGGGCACTTCTCAAACTAATTGAGGTGGAAACATAT
CCATCATCGTGCCTAACAAATCCCGTCTGAGTTCCTCTTGCATGATCATAAAGGTTGATA
TTCATTTGAGTACCTCGGTCAAAGTACTCACTCTGTCCTCTTGGCATAAGACCACCTGAC
TGCTTTATTTCATCAGGAGGTCTAGAATCTGCCCGATATAACTTATCATCATTTGCATAT
GAAAATGATGATAAGAAAATAAAAAACACAAATATTATCTTTACCATATAATGCTCCCTT
TGTTTAACAGAAAAATAATTGATCAAAACAATTAAATAAGTAAATAAATTTGTATTATTT
GAAATCAAAAATCAAAAATCAAAAATCAAAAATCAAAATATACTATTTAGTCCTTTTTTA
TCATTTTCTGTTTTTATCGGTAAACCCCGTTTCACTTCTACCCACAGCGCTTGCGCTGCA
AAGGTATCGAACACCACAAAGTGATTGAAATCCGGTAACGGTAGCACCTTGTAGCGGTAG
CTCGATGCAAACAGCTCTGTTGGGACGCTGCCACTCTCGGTTTCAAAAAACACTGTAAGC
GTATCCTTGTAAATGTGATGACCTGTCGCCCATAGACCACGATAAGGAATGTCCAAATTG
TCTACGAGGCGATAACGCTCATCACCAACAGTGACAAAACCATCTTGGACACAAAGCCGA
CCAATACAAAAACCAAAAGACGCAGGAGCAACCGCCTTGCTCCCGACAGCATTCCCAACA
GTAGCCTTTGACTGAGGCTCGGATTGCTCTGACTCGATAGTTGCATCATTTCCCCCTGTA
AAAATTGGATTGTCGTGTAAGCCGTAAAACGAATAAGAGAACATCAAAAAAACCATGCCG
AACAAGAAAAGGATCTTTCTGTCTTTCCACAGCGCCGTTCCGGCCATCGTGTCGCGTGCT
TTGCCTGTCGTGGTGCTTGCGTACATCTTAAAAATCGGACTTGGAATTTTTTTGACTTGG
CGTGTCAGCGCGTGCGAGTCCATCTGTCCAGAGTTGGCTGCATCATGGGTGGTCAGGGTA
AACTTTGCCCCTAGCCCCACGGTGGCGCGGTTAAAGTGGCGATACCCTATCTCCGCCGCC
TCTCTTATCATGTTGTGCACTTTGGCAATGTTAGGCGTGGTTAGGCAGATATCCCAGCCG
TGGTGACGATGCATGTCAAAAGCCACCTCAAAGCTCTCCGGCCTATCCTCTGCGACCAAA
TCCGGCGGCGTGTCGAGCGCCTTTAAATTGGTGACCGTCAGTCTCGGCGGCCAGATGCGA
CCACATTCATCGATAAAGAGAAACGCGTCCTTTCTCGCCCAGTGCCAAAAACGCGCCATC
GTTAAGCGACCGTCAGGATGGTCTGTATCAATAAACTCGATACTGATGTCCGAGACATCC
ATTTTTAAGTACTTAGCCATGCGTTCAAGGTTTAAGCCTCGCACATTCGTGATGATGTGA
CGGCCTGACTTAATCGCCGGCAGCAGACGAAGCCATAATGCCCCTGACGTTTTATAAGAG
CCTGGCGCGCCGTGATGAATAAAGATACTCATAGGTTTAACGCTCGCAGGGCAAAACGGG
TCATCAAAGCCTGAAGCACGATAGCCAGCGCTTGGTCTAACCCTAAAAAGAACAGAAAGC
CGCTGTATTGAGGAGGCAGCATATCGATAGCCTGTTGGATAAGCGGATAGATGGTAAACA
TATCAATCACTTTCTGGGACATCTCCCAGAAGAATTGGATAACAAAAATCTTGCTCTCAA
TCCACATAATACCGAGCTTGATCACAAGCCACGTAAAGCCATCAATTAGCCAGTCATAAA
GGGTGTCCATCATAAGCATCACCTAAACAAAATGAGCATGGCGGCCAGAATGTACGCCAT
CGCGAGCACTATCATGCGGATGATGTGCAGGTTTTCAGAAAAGAGGGAGAAGTCAAAACA
GAGGTTGTAACCAAACGCCTCGACATAGGAGCAAAACGAAGGCACCGCCGCCGAGCCTTT
GAACTGATGCAAAGCCGACTGGGTGATTTTCTCGTTGATCATCTGCTTTAAATTCTGCTG
AGCCGTTTCTAACTCGGTCTCGGCCTCTCGTATCGGAAACTGACAGCGTTCAGGGTTACT
ACAGCGCCCTGATAGCGCCGTGTTCATGGTGTCGAGTTGCTGTGAAATCGTCTCTAAGGT
ATTGAGCTTTTTAGAGATGGTATTAAGCGCCCCTGTATAATTGGGGCTGCTGCTATCGGG
TGGCGTGGGATTGGGTTGGTCTGGGTTAGGCGGAACGACAGTCCCACCGAGTGAGTCTTT
AAGTTCATCAATCGCCCGAAGGACATTAAGCTCGCTATAAAGCACATCGTATGAAACAGC
CGCAACACGAGAGTAAAGCTCATCCTTGGCTTTTCTTACCTCCCGTTGCGTATCCCAAAC
ATCAATGCGGATTTCCTCAAGATACTCCATTTGCCCACCCAAACGATTGTTGACTGCGGT
GACACTCTCAAGAACACGATCCGCGTGAAACTTCGTATTGAGCTGAACCATATCTTGAGA
GTGGGACACCTGACCACTGACATGATTGAGAGTCGAAGCCATCTCTGATTGGTTTTTATA
GACCTGATTGAACGCAGACTTAAACGAGCTGCTCAGCCCATCAACAGGGGAATCACTGGG
CGGTGAAGGTGGTAAGGGAACGCACTCTTCCCCCTCAGGGCAATAAGGATAAATGCAGCG
CTCTGCAGATGCTCCGGACAAGTCGCACATCGGCCAGTTCGGGGATACCCCTTGTGAAAA
ACGGGGTTTGTAGAGCCCCTTGCAATAGTCCCCATTTTCATTTGAGAGACAAGACCAAAC
AAAACCATAGTCATCTTTTTCAATATCAAGCATGCAGCCATCAAATAACACCGATTGCAC
AATGGGAGAGCCAAAACCGAAAAGTAACTGGTGTGACGTAGTAGTATTAGGATCACAATT
GATGGCGGAAGCCGTTACCGATGGAGAAAGAAAGAGCAATGTCAAAAACAGTAGAAAATA
GCGCATAAAAAAGGGCGAACGCTCGCCCTCCTCCCTTAAACCAAATATAAGCCCGACACA
AAGCCGATAATGATGACCGCTGAGCCAAAGAGACCCAGCCACAACTCAAGCACTATTTAG
CCTTACGAATTAAGCCAATCACGGTAACAATCAGAACAATTGCCCCCACCACGCCCATGA
TGAGCGGCCCAAGCGCAATCACCGTATCTTTACTGGTGCCCAGTGTTTTGGTGACTTCCG
TGACCAAACCCGCATCAGCAGCCGCGAGTGCTTGGTTAGCAAATGCGGAAAACAGCAAGA
AAACCCCGAGTGAAAGCGTGCTTTTAAAGGTATTAAGTTTGTTTTTCAGTGAGCTAAACA
TGTAGCTTCTCCTTTACCGTGGATAAAATGAGACTAGCAACCGCGCCAATCCCAAAGGAT
GTAAAGAACAGAACGAGAACGGCCTTGACCACCGCGAAATAGAGCGCCTCGTTCCAGACA
TAATGGGTTAAGTCCATCAAGATTTAATGGGTTGAGGTTTATCCAATGGCTTGCCGCCCG
GCACGTTGTCA
>NODE_665
GTGGTTAAGGTGTGATGCGGTCACTTTTGTATTACGTGCCTGCGCCCCTTAACGCGGCGT
TAGGTTGCTCAACGAAAAGGTGAATTCTGTGAAAATGTTAACCTTTAAAAATGTTTCACG
AATGCTTATGAGTTTGGTTTTGGTGGGTGCGTCACCGCAAGTTTATGCAAAGTTAACACT
GGATGAATTTTGCAAAATGCGATACGACTTAGCTTTTGCGTCTATAAGCGATAGAATGGA
TCCATCTGCATCTTTACCAGAACTATTAAAAAATTTTAACATCCTTGTAGAGGAAGCAAA
AACGAAGCAAACTTATAATAAAAAAATCTTCAAAAACATTACTTATGGTGACTATATGGA
ATGGGGGAAAACGGTCATCTTAGAGGCTTACGAAGAGTCAGTTTTATATAGTGATGGGTT
TAATGACCGCACAATCAAAAGATTCTCAGAAAGAGCAATGGTAGATTGTTATAGAAATAA
TGGCGAACTTTAAACAATTTTGTTGTCATTCGTAGAGTAAATTCAAAGGAACAACACCTA
TCACATGAAACCCTTGTTCCTTTGATAATGATTCTCAATAATCGCTCTGTAATCAATTTT
GAGCGTTTTTATTAATTTGTGGCTTGTTAGTTATGGCATATCGTCTTGGGCTTGTTTTTG
AGCCTAAATAGGCGGCTAAATTGGCAAGCCTTTGCTTTGATACTGTATCTGTATATTTTT
CTCGGTCAAATGGACGTTGTACTGTTCTAACTTGGTTCTCACAAGTGTATTTTGCGAGCA
CTTTGTTAAGCAATTTCAAATCAAGTTCGGCAGTGGTGAGAATTTGAATGTAACCGACCA
CACCATAGTTAGGCTGATGTTTTAATCTCAGCATCCAAATCATATTGATACTTTTGAATG
CAGCACTGACAGGTTTTTTAATCTTCTGCATCAAATCATTGAACTCAATGGCTTCATCAA
AGTTGTTATAAAATATCGCTGTCTGATGTGTTGGCTTAATATCTTTGATGTTATTTATGA
GCTTACGTTTGGTTTTATTATGTGCTGATTCTGTCATAGTTTATACTCCAATAATCATAT
ATCTCTATATCCTTATAACTTCACTTCAATATGTGAGGCTTATCGTGTGATTAATGGTGC
ATAAGTTGTTGATTTACAGCTATTATGCAACTGTGATTTTGGTCGAGCAAAGGACTGAGA
ATCACGAAAATCGGATAGTAGTGCGGTGAGAATCACACTAAAACTTAGACACTGCACCTA
ACAAACAGCTCAAGTGGACTGCCAACACGTGGCGTCTTCGGTACGGTTAGCATCAGTGAT
TACGGTTGTTAATGTTGAGTGTGGCTGTGTGTTGTCAGCCCCTTAGCTGGGCGTTAGGAT
TTACTCAAGTTGACAGAAGCAGAAAGCTATAGATTTCAGATTTCTGCCTCATTTTTAAAC
TACCTTTTACTTAACTGATCGAATATTCCGCCTTGCGAAAAATGTTTCTTATGGGCTTCA
TCCCATCCAGAAAACTTATCTATAGTAAATAAGTTTAGTTCTGGAAACTGCTTGGAATAT
TTAATGGCTATGTTTTTATCCCGAGGTCTATAAAAGTTTTTGGCTGCAATTTCCTGTCCT
ACAGGAGAATAAAGATACTCAAGATATGCTTCAGCCATAGCGCGAGTTCCTTTTTTATCA
ACGACTTTATCTACTATCGATACTGTTGGTTCCGCTAATATCGACGTGCTCGGAATTATT
ATTTCTACATTGTGATTTTCGATCTTATTAATAGCCAATAACGCTTCATTTTCCCATGTA
ATCAGAACATCACCAATTTCTCGTTCAATAAAGGTATTTGATGAACCTCTAGCACCAGTA
TCTAGGACTTTAACATTGCTATAGATTGATTTTACAAATTGTTGGGCATAGACTTCGTCG
TTATTACTTTTTGTCAGTGCGTAGCCCAAAGCTGCTAGGTAATTCCAACGAGCTCCTCCA
GAAGTTTTCGGATTTGGTGTGATGACTTCAATATTCTCTCTGGTTAAATCATCCCAATCT
TGAATGTTTTTTGGGTTGCCCTTACGGACAAGAAAAACAATAGTGGATGTGTATGGAGCC
GAATTATGTGGTAGCCGAGATTGCCAGTCCTTTGCTATTTTTCCTGAGCTAGCGATTGCA
TCAATATCTTGAGCCAATGCCAAAGTTACCACATCAGATTCAATACCATTAATAACTGTA
ATTGCCTGTTTACCAGAGCCTCCATGAGATTGATTTATCTTGATGTGTTGTTTTTTTGGC
TTGCCCAATATGTAGTAAATGCCTGATTATACTCTTGGTATAGCTCACGAGTAGGATCGT
ATGAGACATTGAGTAAAGTGGAATCGTTTGCTAGGGCTGTGCTTCCGAAAGTGAGCACTG
TTAAAACTAAAAGTAATTTCTGCATCTTAATATCCTTATGTGCGTTGGGTTCACATAAAT
TAGCATGGTGCTTATGTATTAATTACTTATTTTATCTGATTTCATATTCACTTTGGTTAT
ATTGATGCCGTAAACCTAACAAACGCCTCAAGAGGGACTGTCAA
>NODE_666
TCCCAATGAGCCGCGGTGGTTGCAGTTGTTGTGGTTGAGTTTAGTGTTAATGCGTTGCCA
GCCCC
>NODE_667
GCGTTTCCAGTCCCATTGAGCCGCAGTGGTTACGGTTGTTGTG
>NODE_668
CAATTCAATATTGTTTGTCGCTGCCTAATGAAGCGGCAATGTGTCTGGCGCTGTAAATTC
TGTGTTATTGCCTCATTGGTTTTTTGAGTCCACGCGAGGTGAGTTTGGCTCTCTCAAGTC
GCTTTGACCAGTTTGGCGCCTTTACTTATAAGCTGAAAGTCTATCGGCAATTGAGCATTG
TTTTGCGCTGCCTAATGAAACGGCAATGTGTCTGTCGC
>NODE_669
ATTATGTGGCGCGGCATTATGTTGAGGGGCAGTCGTCAGTACCATTGCGCCAGCACTGAC
GGCCTCACTTGCAGCAGAACGTGGGCAGCTTGCTGAATCGTTCTGCAAGAGTGAGCCCGT
AACATAATGGCGTATAATACGCATTAAGGCGGTATGTCATTTCGGTATGTCAAAAATGAC
ATAATTCGATTTATTCTGATTCCAGCCGTCCGCCGCAGTCATCAGCTTCGCTGATGCGAG
GAGACGGAATTTCTACAGGTTCTATTGAGACAGCGGCCGCTGTGAGCTTAATTGTCTCAC
CTCTATACTGCGACAGCGGCAGGTGAGAACATAAGCGACGTAGCGTGCGGAGTCGCGTTG
TTAGAGCCTGTCCGCTGTGGTAGACCCCCGTCTAGTATTACGGGGGTAAATCCCACAGAG
CCTGTGACACTCACCTTGTATTCGCAAGCGTAGCGCGCCAGTGTTTGAGCGCTAGCGAGT
CTTGCTAAGCACCATGATTTAAGATGCTCTTGGTAGAATGTCTTATCAGCATACTTTCTA
AAACCATGCTTATTGCTTTTTGCTCTTCTTCATCTAACTGTTGGATTTTTTTTAACCTGA
GCATAAGCTCTTGATTTTCATCTGTGGCCCATCTTCCGCATAGTTCATCAATTGAGATCT
CCAGAGCATCTGCGATCTTCACAAGGTTTTCCATTGTAGGCAAACCTTCCCCAGATTCGT
ATTTTTTGTACGATGTTAGACTAATTCCAATTTCATCAGCCATTTGTGCCTGAGTCTTAT
TAATTGCCTTTCTTTGGTTGGCTAGCCTTTCTTTTATCTTCATAACAATCCCCTTTAGCT
TGATTTATTTCTATTGTAAGGCTGTTTTTTTGTACATTAGTCTTGAAAGTGCGCATTGGT
TGCTGTATTTTAGCTCTAAAGGTTATCTTGACAGGTTTTTGAAGGCTAATGAAAAAGCAG
ATTTTCACTCTTGACGAATTACAACTCGATACAAACGCTTCTCCGTTTGTTTTTGTCGAT
TATCTTGCTTGGTCGGTTCCTTATGCTTCATTCCGTCACGCGCATAAGTCCGATTTGTCC
TCGCTTATCTGGGCGCCTCTTCCTAAGCCCGATTACCGTATGGCTCGCACCCCTGAGCAA
AAAGAGAAGTTAATCGAGCTTTATAAGCAGAAGTGGAACGTTGCCATGATGGAACGCTTG
GAGGTGTTTTGCCTTCATGTTCTTGGTCTTCGTATGTCGCCTTGGCGCGATAAGGGGCTT
TATGGGTATGAAAACTCATGCCATTTGATGTCGAAGTACTCCAATAAACACGTGGGCTTT
GTTGCGCTAGGGGGAAACCGTAATACCTGTTACTTCCAAATTGAGGGAGTAGGGTGTCGA
ACCGTGTTAGAGCACACCTCTTTATTCCGTCTTCATTGGTGGCTCGATTTATTAGGTTGC
TCTCGTCTGTCTCGTATTGATTTGGCCGTTGATGACTTTCACGGTTTATTTGGCCGTGAG
TACGCCAAAAAAGCCTATTCCGATGATGCCTTTCGCACCGCTAGAGCGGGACGTGCTCCT
AACGGTGGTGAGCGATTAGTCTCTGAGCCTAATGGCAAAATCATCAATGAATCTTTCGAG
GTAGGCTCTCGTGAATCTCGCATTTACTGGCGTATCTACAACAAGGCTGCTCAGCTTGGT
TTAGATATGCACTGGTTTCGTAATGAGGTCGAGCTTAAAGACATGCCTATCGACGTTCTG
CTCAATATCGAGGGGTATTTTGCAGGTTTGTGCGCGTACTCGGCCTCAATTATCAATTCC
TTGCCTGTCAAGGTGGTCACAAAAAAGCGTCAAGTGGCGCTTGATATCCACTCACGCATT
AAGTGGGCTCGTCGCCAGGTTGGTAAGACTTTGTTTGATATTTCAAAGCATTTTGGTGGT
GATTTGGAAAGGGTGTTTGGGGCGTTGATTTCTAAGGAAATTCACGACGATTCACTCAAC
CTTCCAGATTCTTATATGAAGTTAATTGATGAAATTATGGGTGATTAATATGAAATCTCG
TTTTGTTGTTTTTGGTGCCTCTCATTCTGAAGGGGTGAGTAAGACTGGTGCTCCTTACCT
TATCCCAGTACTTTTTGTTGGTAAGCCGATTCGCCAGTGGAAAAACGATAAAGGCCAATG
TTTGACGTTTGGCTTGCAGCATCAGGAAGTGAAGTTTGTATCCAGTGACGCGATGACCAG
AAAACTCGAACAGACCGCCTTTCCGGTTCTTGTCACGTTTGACAATGAGCCAGACCCAGA
AGACCCATCACGCAACCTCGTGATTGATTATCAAGTGGTGTGTTCCTTGTTTGACAACGT
GCCGGGCGGCAAGCCATTGGATAA
>NODE_670
ACGCACTTCATCGGCCACCACCGCAAAACCGCGACCTTGTTCACCCGCTCGCGCCGCTTC
AATGGCAGCGTTTAAAGCCAGCAGGTTCGTTTGTTCTGAGATTGCGCCAATCACACTCAA
CACTTCGCTGATTTTGTTTGCATCACGATTCATGTTAGAGATGCTTTCGGACATATTTTC
CACATCGTTGACCAAAGAAGTCACCGTAGATACGGCATTATTCACAATCACCAAAGATTG
CTGCGCTTCTTTGCTCGCGGCTTCTGTGATCTGATTTGATTGCGTGACGCTTTCCGCAAC
CGTGCGCGCACTCTCACTCATTTGCGTGATCGCAGTAACCACCTGATCGGTTTCGGAAGA
GTGAGAAATCAACATCTGTTCGTTCTCTTTCGCCGTCTGGCTTAACTGCTCAATGCTGCT
TGATATGATCTGTGTTGCATCGGAAATCTGCAGCATCATGTTTTGTAAATTACCTGAAAA
ACGGTTGAAGCCTTCACTGATCTGCGCCAAGTCATCATTACCATTCACTTCTAAGCGACG
AGTTAAATCCCCGCTGCCTTGAGCCAAATCCAAAACCGCGACTTTCAAACGCAGCAAAGG
TTTATAGATTTGATTGATAATGAAGATAATCACCCCAACACTGATCCCGATAAGTACTAT
CCCAGTTGTGATCGCATTCGCTACGGCGACATCGACATCCGCTAATGCGGTGGCTTTATC
AACAAACACCATCAAGGTCCAGTACATATCATCGGTTAGATTGACACGTTTGTAGTAACC
ATCAAATTCAATCCCTAGGTACGGGAACGAAAGATGTCCACTCTCTTGACGGTGAAACCC
AGCTTCCATTTCGCGAAACGATGGGCTGACTTGGGAAGGGGTGCGGCCAATATCGTTGGG
ATCATCACTGGCAAAAAACACCGCATTTTTATCGGTCAGTGTCGCTGCGCCTCCGGCAAA
ACGCATGTTACTCACTTGAGTGATGATGTCATCAAGCTGGAAGTCACCCAGCAAAGCCCC
CACAAATTGGCCTTGATGAAGAATCGGGCTAACCGCACTGATCACTTTTTTGCCAGTGAC
TTGATCTTGATAAATCTCAGTCAAAAATGGGCTACGACGACTTTTGGCCTGTTGATACCA
GTCACGGTCAGTAAATTTAAACCGATTTGTCGTCACTCCCCCCTCTTTGTCCATCGACAT
ATAAGAGCGACCATCTTCGTAGGCCGCAATCACATTGGTGATCTGCGCCGCTTCCGCCAA
AAGTCGTACTTTATTGAGGTTATCGGTATCCGATAACTCTGGAGTAAACAAGTTCGCACC
ACGAGATACGGCCTCGTAACGACTTTTCACCCAAAACTCGAGTTCTGACACATGGTAATT
GAGCTTGTTTTGCGTTTCGGTCGTTAATGAATCAATCATCTCTCGTTTGAGAGAGAGCAT
ATTAATCGTACCTAACACCATCAGCGATATGGTCACTAAAATGACCACACTGGCGTATAT
TCTTCCTTTGAATCCTAGAGTCATGACTCCCCCTGCCGTTTTCATGCATGTGATTGCGGT
TCCTCTTCAGGTGGGGTCGAGTCTTAGAGTAATAGAATGAAATGACACGAGAGCCACCTA
GCCAACCTTTAAAAGTTGGTTCATAGATTCAAGATATGCAAGCTCTATCACAGAAATATC
CAGCGCTTTGGAGGACAAAATTAAATTAAAACCATGAATATCAATAATATTATCATTCGT
GAATTTTATGCGATGAGGGTATCTGAAGGTGTCAGTTCACCTTTGTTGAGTGCCAAAGAT
AACTCTCAACAAAGGTTCTCATAAACCTCATGGTAGACGGGCTATGTGACTAGAGCGAGC
TAAGGTTGCCAACAAGGTGATACCAGCGCACATCAGAAGCACGACACCTAAACGTTGTAC
TAAACCCGTGAGCGCCAAACCACTACCAATCAAAAGATAATAGAGCAGGCCAAACAGCGC
TCCAGCACTCCCTGCTTGCGATTTATACTCCACCAGTGCAGTGCTCAAGATATTCGGAAT
CGCCATACCATAAGCGATCACAACCAATATCATTGCGGCCACAAAACCGATCGAATCAAG
CGTCAAAGATACGCCTATAGTTCCCATGATTAATAACAGTGCTGCCAGTAAAAGCAGCGC
ACGCTGTGGCACCTGTTTAGCAAGCAACGTTTTGTTAAGAAAGCTCCCGATTAAGCTACC
GAGGCCAAGTGCAATACCACTATAGCCAAACTGTTCCGCATCTAACCCCAAATCGCTAAA
GATAAAGGCACCAAGCTGGTAATAAGAAAATAAGGCCACGTTGTATAACGCCACTAGCAG
TGCTGAAAGCAGCACTTGTCTATCTTTAAACATTCGAGCCACTAAACAACCCAATGCGAT
CTTCGGCTTGACCTGTTGCGTTTCGGGAAGCTGACACAAGTTATAAACGAACAGCACCAG
AGCTATAAAAAATAGCGCCAGAAAAACTAATTGATGCCCACCTGCAAACGCTAACTGCCC
ACCAAGCAACATCCCTAGCACTGGGCTTATAGATATACCTATCCCCATTAAACTAAAAAC
TTTTCTCAGTTCATGACCACTGAACACATCGCGTAAAATAGTTTGCGTTACCACGGAACC
GACAGCGATACCAAAGGCGCTGAATACTCGTGCTAACATCAAGATAGTGAAACTGTCTGT
CTGCATTGCGATAAATGTAGCGCTCCCGTAAATCAGTAGGCCCACCAACATAGTAGGCCG
ACGCCCCCATTTATCCGCGAGTACTCCCCATATCACCACTCCCAATGCAAAAGCCAAAAA
ATAGACCGACAAGGTTTGAGCGGCTTGGGCATCACTCACCGAAAATGACCGCGCAATAGA
GCCCAACACCGGGCTATAGATGGTTTCGACGATTTGTGGAAACATCAACATAATCACCAT
CAACCAGAGAGAAGGCTTCGTCTTCATATCAAGCCCTCATTCATGAATTTACTTGGCGCG
CAGTATAAAGAGGACTACTCTCTCCCCATTAACAACATAAATACCAAAAACATCAAAAAT
CGGACAAGATGGCCATTATTGATCAACAGACCTCATTCGACCCAGATCGCTTACCCGCTT
GCGTAGTGGGCATTGCCGCTGACATAGGCAATCACGATTCTGGGCTACATCAGCACCAGA
AAGGTCAATTGCTGTTTGCTCCTCAAGGCTGCATTCGCTTCGCTCTAGACGATTCAATCT
GTATTCTGCCGCCGACCAAAGCGGTGTGGATACCGTCCGGCACTCGACATCGCGCCATCA
TGACCAATGTCGTTGCTTATCGTTCAATCTACTTTGATTGCCATGCCTTTAAGTGCCCAG
ACCACATCACCATGATTGAAGTGAACGCTTTACTCAAAGCGCTGATTGATAAGATGGCAC
TATGGTCATGGGATACCCCACAAGAGAGCATGAACAATACCACCACCTTATTTTGGGAAG
AGTTCTATGCGGCTCAACGCCAGACATTCCACCTCCCATTGCCAACAAATCGTCGATTTA
AGGTATTCCGAAAACAGTTAATGCAAGCGACGTTTTTCGCACCCGACCTTGTGTCACTAG
CCAACTCAGTGGGAGCGAGTAGCAAAACCGTGACTCGGTTATTTAAAGCCGAAACAGGGA
TGTCATATCAAGAGTGGAAACAACAATGGCGTTTATTAAAAGCGATTGAACTGCTTTCAA
AAGAGACACCCGTGAATCAGGTATCGGATTGGCTTGGTTTTTCATCGGATAGTGCCTTCA
TCGCCTTTTTTAAAAAACAGACTGGCCAGACACCCTTAAGCTTTATAAAAATAAGGCGTT
AGCCGATTGAACTCTGCTAACGCCTTAAATTATGAAAGCATTCTGTTGTTATGCTGAAGG
ATTACGCTTCATCCATATCGCAATCGGTACAACTTTGCAGCGCGATTTCGTGTTCAAACA
CAATTGCGCCATTACCTTCTGCCACAAGTTCTGCGATTTCATCCGCGACTTCTTGCTCAT
CTTCCGCTTCTACTTGATTTGCCAGTTCTTCTTCTGAGTAACCGTAGAAGTTCAGTAATA
AGTAATCGCGCGCTTCTTCTTTAGTACAAGTCACGTTCACGGAAAGATCTGGCTCAACGT
TGTCTTGTGCAATCAGCTCTGCCACTTGTGCTAATACATCCTCTTTCATCGCCGCCGTTA
ACCAGCCTAAATCCGTACTAACGGTGGTTTTTTTACAGTCAAAACAAGGCAGTTGATGAA
AGTAATATTGAAAATTGGTCATAGGTCATGTCTTCTTTCAGAGTAAGTAGCAAGATTATG
CGCGATTTCTCGCAAATTACTATCTTAATCATGAGGAAAGAATCTCTGAGTGTGTGCGTA
AAAAATCGCTCAACACTGCTTGACCTGTCTATAGCTCTACAGTTCATACTAGCCGCATAT
TCTGCCTTTTGAGCTCAGATAAAGCATGTATTTAATTTCAGAATTAGCGGTTAAGGCGGG
GCTCTCTCGAACCACACTGCTTTACTACGAGAAGTTAGGGTTGATTCGGGGACAACGTCT
TGATAATGGCTATCGCTATTACAACGAGAGTGATCTGCAGCAACTGTTTCTTATCCAACA
GCTTCAGAGTGCGGGGCTCTCATTAAAAGAGTGTGAAGAGTGCTTACAGGCGAAACTAGA
CCGAACCCTATTGGAAAGACGTTTAAGCCAACTCGATGATGAAATTGAGAAAAAGGTTCG
TGCTCGAGAATTGCTTTTAGCCTTGCTCGGCGAACGTCCACAAAGAGAGTTACACCACTC
TCTCAGTAAACATGCGCCAAACGCTTACTTAAGTTGGCTAAACACGCAAGGTTACAGTGA
AAAAGAGGCGCTCCGATTAAAATGGTTATCGAAAGATATGAATGAACACGACATCTATAT
GCAAGATTTCATGACGGTTTTTGCCTCTTTGCAACACTGGGGCCCCGGTAGTGAGCAAGA
TAGCTTAAAAGCCATTTCCTTGATGTCGATGCAAAACATGCAGCACATCCTCGACATCGG
CTGCGAAACGGGCCTTTCGACACTCCTGCTGGCTGAAAACAGTTCGGCGCACATTACTGC
CGTCGATAATGAACCCATCGCGATTGAGCAACTTGAGAAGCAACGCCAGCACTCACCATG
GAAAGAGCAGATATCCCCGGTATTGGGTTCCATGACAGCGCTCCCCTTTGCAGCGAAAAG
CTTTGATGCAATCTGGGCAGAAGGCTGTGTCTACATCATGGGTATGGAGAACGCACTCAA
GCAGTGGAAACCTTTTTTAGCCGATAACGCTATCTTGATGGTCAGTGATTTGGTCTGGCT
CACTGAGAATCCAAAACCGGAAGCTCAAGAATTTTGGCAATCCGAATACCCAGATATCCA
ATCGATACCTTCTCGAATCAAGCTTTTCAAAAAACTGGGGTATGAGGTGATGGAGCATTT
CTCATTAGGCATCGATGCATGGCAAAACTACTGGTTACCGCTGCAAAACCGCGTCCAAGA
GTTAAAACTTCGGCTGACAAACTCCCAAGCCTTGTCTGACATAGAAAAGGAGATTGCTAT
CTATGAACGAAGTGCTGCCAAAGATTTTACTTATCAGTACTTTGTTTTGAAACTTAATCA
CTAGAGACTTAAGAATGAATTTTTCTTTATACAAATCACAGCAAAAACCAGAGATTATCA
ACCTGTTCCAAAACACCTTTTCTGATTCTGAAGGGTCAGAAGAAGGCACTGTGATCGGAA
CGCTGGTCTCCGATTTTCTCAGCCAACCCCTTCAAGAAGATGATCTTTTCGTGTTTGTCG
CATGTGATGACCACCAACGCGTTGTCGGCAGCATCCTTTTCTCCAAGCTCTCATTTCCTA
ATGAGGAAAACGTGTTTCTTCTCGCGCCAGTAGCGGTGGCAACGAAATGGCACGGTCAAG
GCATTGGACAAGCTCTGATCCGTTTTGGATTAGAGGCGTTAAAAACAAAAGGTGTCAGTA
TTGTTATGACCTACGGCGATATTCGCTTTTACTCCAAAGTCGGATTTACTGCGATTAATG
AAGAGAGGATTCAAGCACCATTGACTTTGTCCTATCCTGAAGGTTGGCTTGCTCAATCGT
TAACAGGGAAAGCGATCACCCCGATCAGCGGTAAACCCACATGCTTAGAGGCGATAGCAA
ATCCTATTTACTGGTAGGCTTAAATTAGGGAAAGCTCTTGGGTTTTATTTGATATTCATC
ACTTGACCTTCCCCTAGGGTAAAACTTTAAAGTGCGACTAAGTTTTTCATTCAAGGCACA
CAATGCGTTTTTCTTCTGTTCGCATCTTCTGGATCGCTCTTATCAGCCTGTTTGCCATGC
TGAGTTCCAGTATTGCTTCAAGCGCGCCTTTAATGACTTGGCCAATGATCAGTGCCTCCA
CTTACCAATCCGAAGCTGAAGCGCCTTCCGGTTGCGTGATGATGGATGCAAGCAAAATGT
CTCCCACCATGCAGATGAACCATACCTCAATGGAGATAAGTTCAAACCATTGCACGAGTG
ATAGTCCCACTATACATAATTGTTGTAGCGCCGCATGCGTGAGTGTGTTGGCGCTTTTAT
CGCAAACCACCTATAGCCTACCTACAGAATACCAACTGGCTTTGATTCCCTATGAATCCA
CAAAATCCGTGATTCAAAGGCAGCAATCCCTCTATCGACCGCCAATCGCTTAACTCAATC
AACAACTCTGCTTGTCACTGCTCCCCTGTGAAACGTGATGTGTATTTTCACGCCATAATT
TAAACAACTGATCAAAACAAAACCCGAACAAGGAACCTAACCATGATAAAAAAAACACTG
CTTGTGATAGCACTGACTTTTACTGTCACCACAGCATTTGCGCACTCGATGGATCACTCA
AAAATGGATCACGGGGCGATGCCGATGGATCATTCTCAAATGATGGGTATGGAAGGCATG
TCTGATGTAGGCATGCCCGCACCGGGGGCGAAAGCAAACAAAGTGGTGCACGTCATTTTG
AGTGATGACATGAAGATCACATTCAAAAAAGACGTCACCATTGAGCCTAACGATGTGGTT
CAGTTTGTGGTGATGAACACAGGCAAAATCGATCACGAATTTTCGATTGGCTCCGCCGTG
GAGCAACTGAAACACCGTGAAATGATGCGTCAAATGGGTAACCATGAACACGACAGCGGC
AGCACAGTCACCGTAAAACCCGGCAAAACCAAAGAGCTGCTGTGGCATTTCCAAGGTGAT
AACAAGGTGGAATTTGCTTGTAACATCCCCGGCCACGCTGAAGCGGGAATGGTGAAAAGC
ATCGAGTTATAACCGATTGATCTCAATCTATATCGGTGGTGATTAATCCACTATTGGCAG
CAAAGGAGAGTATAAAAACAGACTTTGCTGCCAACTTCCCTCCTCTTTCCTATTTGTTGA
CACTCGGATTACAAATCCAATTGCAAAATCATTACTATGCCTGAAATTGGGTTACCCCAG
CACTGGCGCAACAACAGGAGAAGAAAATGGATCGTCATCCCTGCATCAAACATTGGAGTG
AACTACAGGAAAAGGAGCCTCGTTACTACTCTGGTAGCCAAGAGCCGCTGTCTATTGGCT
GCGCGCTTGGTCACTATTTTGGCTTCGCGCGGATCGGCATTCACCATGAAATTGTCGAGC
CCGGACATCGCACCAGTTGGCCTCACGCGGAAAAAACGGAAGATGAATTTGTGCATGTAT
TGGAAGGCACACCCGATGTCTGGCTGGATGGCGTCCTCTATCGACTACAGCCGGGCGACT
CGGTTGGCTTCAAAGCGGGGGATGGTCTCGCACATACCTTTATCAACAATACCGACCAGA
TCGTCCGCTTGTTGTGTATCGGAGACACCGAACGAGAAGATAACCGCATTCACTACGCCG
TTCATCCCGAACGTAATGCTCGCCTTGGCAAGCTCAACTGGCATGATGTGCCCGATCGCG
AGCTGGGTGATCACGATGGTTTACCGGACAGGCTTCGTGCTAACAACGGGCCGTTCTAAG
CGATCACGGCGTTTGATCAGCAGATTTGTTGACACCCAAATTACAAATCTTGTGATGAAG
CGGCTACTATTGGCATGAACCCAATTCTAAGTATTTAAATCATGACGTTGCTGCTGACTC
ACCGCTGGTTAAGCCTCTTACTGTGTAGCTTATGGGCAGTGCCCACACTGGCCAATATTG
ACCTGCCTGAAACTCAGCGCTGGTCGATTTTTTATCGCGCAGCACTTGAGCAGCAAAGCA
CGCCACTGGTGGCGAGCCAAACCCTCAATCAATACCCGTTTGCGCTACTCAGCAGTCACA
GTCAATATCCTGATTTTACTCAATATACCTGGCAAGACATCGCAGATTTAGCCGCCACGG
CCAAGCAGTGCCAGCCGCGAAACTCCTCTTCGCCGTATTTGGCGAAAGCGGTCGAATTTG
AGTTGGCGTTATGTCGCCAAACGCCGCTCGGCGCAGAGTGGTTTCAACGTGTTGCGTGGC
AACATCCGGCGGGAGGCAGCTACGCAGATCGCTATATTGAACACTTACCGGATTCAGAAC
AGGCAAGCTTTGCTTCGACGCATCCAACACGTTTTACTTTGGCGAGCCGCTATCATCCGT
TGCATACCTTGTGGCAACGACCGGGCGCTGCGGGGGTAGATGCACTGCTCAACGGTTTTC
GCCTTTATCTTGCGCCAAATGATGAACTGTGGCTAAGCAGCGAAGCGGGCTGGCATGTGC
TTTCGAGCGTGCAGTGGCGCGCACTCACCGCACCACTGCCATTCACGCTTGAGCCTTATC
AAGCGCACAAGCCTTGCGATGAGCGTTACAGCAACCTCTGCTTTAATCAGCGAGTCAGCA
GTCATGCGTTACTGTATAGCGGTTTGGTGATCGGCGTGTTGCTTGCGTTTGGCGCTGCGC
TGCGTTCACTTTGGCTGCGCTATCAAGAAGGGCGCGAGCGGCGCTTTATTTTGCAACTGC
TGACTCACGAACTGCGCACGCCCATCACCAGTTTAGGGTTTACCGTCGAATCACTACGCA
GCCAATTTGATGAGTTATCCCCCAAGGCGCAAGAGAGCTTATGGCGATTAATGGCCGATC
ATCAGCGGCTAGCACAACTGAGCGAAACCAGTCGCCACTACTTGAGCCCAAGCCACGACA
CCATGGCGCGCCATCCAGCGCAGTTGAGTGACTTCATCGAGCATTGTATCGAGGGCTTTG
AGGTTGAGCTTCATCTCAAACACGACTCAATACTGGCACTACCTTATTACTGGCTTGGGC
TGTGCGTCACCAACTTACTCAGCAATGCCAAGCAGCATGGCGTGCCGCCCATTCGCCTGA
CGGTGAGTGTGGTTGCACAAACGCTGCGCATTGAAGTGGAAGATTGCGGTGAATTTCCCT
CTTTCTACCAACGTCTGTGCAAACGACTTTCGAGGCATCAAGACACTCACTCTCGCCCAA
ACACAGATAACATGGGCGTTGGCTTACAGTTGGTGCGAAAACTCATCACCCAAATGGGCG
GCAAACTGGTTATCCGTCGTCATCCAACCCGTTGTATTTTGGAGCTGCCGCTATGAAGCG
TATTTTGCTGATTGAAGATGACACCTTACTCGGCCAAGGTCTGCGCGATTATCTGCATGA
CCATGGTTATGCATGCGAGTGGGTAACGCAGAGCCAACAGGTCGAAAAGCACTGGTTCAG
TACCGATCTGGTGATTTTGGATCGGCAATTGCACGATGGTGACAGCCTGAAACATCTGCC
GCACTGGTTGATGCTTAAAGCCCTGCCAGTGATCGTACTGACCGCCAAAATTGAAGTGGA
GCAACGGATTGAAGGGCTCAAAGCGGGGGCGAAAGATTATGTGCTCAAGCCCTTTTCCCA
CCAAGAGTTGCTGGCACGCATCGAAGCGCAACTGCGCCCGCTCGGCAGTAGCGTACTCAG
CTACGCGGATATTGTGGTCGATGTGGCTAATCGATCTGTGCTGCATAACCAAACGCCGGT
TGAGCTCAAACCGAAAGAGTTTCAACTGCTGCTGATGCTATTGCAAAATCCGGGGCGCGT
TTATCACCGTGATGAGCTGCTCAATCTTATTTGGGGTTATCAATATTTCCCGACCACACG
CACCGTGGATAACCACATTTTGCATTTGCGGCAAAAACTGCCACAACTGGATATCGAGAC
CCTGCGCGGCGTCGGTTATCGCCTCAAAGGAGCCTCCGTATGATCTGCGCCTCTTTTCGC
AATCACATTGCGCGACTTGGCATACTCAGCGCATTACTAAGCGGCGCCGCGATAGCGGAA
ACGCCGCCAAGCCCCACCCATGCTTGGTTTCGCACCACACCGCTGCAAAGCAGTTACCAG
CTATTGGTTGAGGGGCATCCCACGCAAGCGTGGCACGAGCTCATCCACACACTGTCTACC
ACGCCCGTAGCCGAGCCTTTTTGGCAACCAATTAAAGAGGCCATCCTCAGTCAAACCCAA
TGTGGACAAGCACTGCCAAGTGCATCGCTTAACGATCTTGCGATTGCGGTGACTTTTATT
CATAAGTTCAATCAGACCTTTCAAGGCTACCAAGTGAGGCTGAGCGCCGAAAACCTCAGC
CAGCCGCTGGCGGTGCGTCTGGCATCTTCGCAAGGTGCAACCTTGTTAGCAGCAGAGCTT
GCGCCTGCCGATTACGCCGAAGTGGAAAGTCGCGATCTTCTCTCGCCGTATGCCGCAGGT
GTCTATTGGCTCACGCTGGGCGAGCAGCGCATGGCGCTGCTGATTTCGGCCCCTTCCAGC
ACACCGTGGATTGAACAATCCAGCGCGGCCGATCTCACTATCCGCTTCCCCGCCACGCCT
TCGGGCTGCGCATCGTCACTGGCTCGTTGGCAATTTTTTGATCAAAACTTTACCCTGCTG
CACTCACAAACCGTCAACCGTGATCAGCATCCTGCCCCACCCATAGCCCCTTCTCAAGCG
CGCTGGCGTAGCCTCAGCGTTATCCAAAGTGAATACCAAGGCACCATTCGCGTGGAGCAA
ATGCAGCGCCTGACGATACCCATTGACTAAGTTCAGGCAAAAGAGGGAAAGACATACTGG
TGACAAAACCTATCGATGGACGAGGTTAAATATCTGGGTTACACGATAGGAGACCGATAT
GAAATTAACCTTTTCCTCACTGGGGCTACTGCTGCTGGTGAGCGCGCCGAGCTTTGCGTT
GACCTTAAAACAGGGCGATCAGCACTGGCAGATTGACCCCGACACACTGGCCATCATCCT
CAAGCAAGACTCACAAACTTTCGCTATCAACCAAGGCTGCCTACAGATTGACGGGCAGAC
ACAACAGGCAACGCAATTAACCCAAAGCGCCGAGCAAGCGACATGGACACTTAAGCCAAG
TGGCGTGCAAGTGTCTGCACAGTTACAACAAGGGTTGAACATCGATTTTCGCTGGCCAAG
TGCTCATGAGATTGAACGCCAAGCTCCTAAAGCACTGCGCTGGTTTGATCTCAGTGAAGC
ATCGACCCAAACGCTTTTACTGCCGTTTGACGAAGGAATGCGAGTGCCAACCGATAACCC
GACTTGGACACGTTATTTGATAGACAATCATTCGGGTGCCAATACCACGCAAGATCTCAA
AATGCCGTTCTGGAGCGCGCAGCAGGGCGAACACTTCATCAGCTATCAACTGCTCAACGC
CACCAATAACCAGCTGCACTTTAGTGAGCAGCAAAATAAGCTGGACTTACAAGCGGAGCA
CTGGTTTACCCCGCTGAACCAAAGTGAGCCTTTTAGCGTGCGCATCACCGTGGGCGATGA
GATGCTGGCCGGAGCCAAAGCGTATCGCGACTGGCGCGAAGCGGCGGGGCTGCGTGTTTC
ACTTGCGGAAAAACGCAAGGCAAATCCGCAGATCGAAAAAATGATTGGCGCAAGCCACGT
CTATCTATTCGGGCGTGATTTAATCGCAGTGCAAGATGTGGTGGATTGGTGGGGGCTGCG
CGATTGGTTTTGGCGCTCTGAGTTTACCCCTTCACCAGAATTACAAAAGGAACTGGCGAG
CCTAAAAAAAGGCCAAGACTGGCTTAATCAGTATCAGAAAAAATTGCTGGTCGGTGAGAT
AAACCAAGCCTTGAACCAGAAGTTCAACGCCAATCAGGCGTCCATTCAAGCGCAGTACCA
AGCCGCGCAGCAGCGCAAAGCGTGGCTGACTGAACACGCTGGCGCATACCTCAAACCGAG
CGATCAATGGGGACAAGGGTTAGCGCAACCCATGATCAGCACCCTACAGCAAGCGGGATT
AAGCAAACTCTGGCTAGGTCTCGATAACTGGATGCCAGCTTTTTATCAGCCGCAAGTGGT
CGATAGCGCCAAACAAGCCGGCTATCTGATTGGCGTGTATGACTCATACAACACCGCGAT
TGAAAAAGGCATCAACGACAGTTGGCTGACCGCGCAGCTGCCGGATCGCATGCGCGAAAA
CTGCGCGATTGAAAAAGCCGATGGCACGTTGCAACTGGGCTTTCGCGGTAACGGCTTTTA
TCTCAATCCCGCCTGTGAACTCGGTTACGTTAAACAGCGCGTGCAAGATATTCTCCATTT
CGGGCACTTTAACAGCCTGTTTCTCGATGTGGATGGCACCGCCATGGCGCGGGAAGATTA
CCGCTCGCGCAGCAACGAAACCGCGATGCTAGCCGCCTTTAACACCCGAATGCAGGATAT
TGCAAACACGCCGAAGCTGATTTTGGGATCGGAAGATGGCAATGCCCTAACCACTCAAGG
GCTGGTGTTTGCTCATGGTATGGAAACAGTCGGCTTTGGCTGGACAGACCAAGCGATGAA
GAGTGACAAGCAGTCACCCTATTATTTGGGGAACTGGTATCCCGATGAAAAGCCGGATTT
TTTCTTTAAATCAGCGCAAGTCAAAGAGCCTTATCGCAGCTTACTGTTTGCCCCTGAGTA
TAAAGTGCCGCTCTATCAAGCGGTGTTTCATGACGAGCTGATCAGTAGCCACCACTGGCA
CAGCGACAGTTTGAAGTTTTCGAATGTCAAAGCCGTGCGTGATTTGCGTGCCATGCTGTT
TAACACTCCGGCGATGGTGCATTTAAGCCGCGATGAAACGCGTAAAAACTCCGCGCGTAT
CGAGCAGCTCAAGCACTATCAACAA
>NODE_671
TGCGTGCTATTGATGAGCCTTGTTCAACTCCAAAAGATCCCATTTGTTTCCATAAAGATC
TTGGAACACAACCACTGTCCCATACTCTTCTACTCGTGGTTCTTCATTAAAAACAACACC
CTTGGTCTTCATCAACTCATAATCTCGCCAGAAGTCATTCGTTTGT
>NODE_672
GTTGACAGTCCCTCTTGAGGCGTTTGTTAGGCAATAATTTCAGTCACTACTTCCGTTTCA
ACCGAATTAGCAATAAAACAATTCTCATGAGCCAAATGATGCATCTTTTCGAGCTGCTGT
AACGTTGGCTTGGAAGTGCCTGAAAAGACCACTTGAGGTCGTAGCACAACCTTTGTTACT
GAGGTTTTACCTTTGCTGTTCTTCCCTAAAATACCAACTGCATTGTCTGTATAACTTTCA
ACAAGGTATCTTTGCTTTGCTGCAATAGATAAAAAAACCAACATATGACAGCTTGATAAT
GCCGCAACAAAAGCCTCTTCCGGATCAACATTGGCTTCAACAGACAGAGGAACTGGTACA
ACATGAGGTGATGCTGAAGCTAATATCTTTGAACCACCATCGAACTCCCAAGTGTGAGCA
CGACTGTACTGATTATCAGTGAAAGCTTCGGAATCTTTACGTTTCCAAGTCACGATTGCT
GAATGTTCTGACATTGATTTCCCTCCGAAGCTCACGAAATATTGCCTAACGCCCGCCTAA
GGGGCTGGCAACGCA
>NODE_673
GGGCGTTAGCTCTCTTTCAAAGTTCATCGTGGAGTCCAAAAAGCCAAGCTGGATTTGAAA
TTTTTTTTAGCGATATTTCAGGAGATAGTATGAGCACAAGGTTTTGTGAAAAGTGTGGGA
AGAACACTGAACATAAAGAGGTGATGAAGCAAAAGCCATCGAAGTACGGTAAGTCAAAAA
GAGAGCAGTTCAAGGCATTTCTAGATGGATTTTTTAGTAGTTCGGCAGCCTCTTTACCTG
GTGGCGTTTCGCTAGAATTAACAGATAGATATGTTGTTTGTGCTATCTGCGGCAGCGCAA
CTTTAGAAAATCATGGTGAACAATTTCAGTAACCTATTCGCTAAGCTGAGAGCTAACAAA
CGCCTCAAGAGGGACTGTCAACG
>NODE_674
TATACCCTTCCTACTTGAAGCTGCAGGGGTGTTGGCTACGTTC
>NODE_675
AACCGTGGCCAATTTTAGTTGACCACTACAGCTTGAGTAAGTGTCGCTATCGAGGTGCTT
TATAGGCAGATATTGTCGGCTAAGTCCGCTGCTCTTTTCATTGGTTTCATCGTTCTCATG
ACCGTATCAATCCCCCAATGTCTACGTGTTTTGCGCATTTCAATACTTTTAGTAGCCATA
CTGCATAGAATGATGTGATAGAAAAATGTTTCAAGAATAAAGAGATATAGAGTCAGAATT
ACGAAACATGTGTTGATTCATTATGTTATCGAAGGCAGAGTGTTGGTTTTTCAAGCGCTT
TAACCTTTAAATTGACGCATTATCAAACTGAAATAGGAAAGATTATGTACTCATCTCATC
AATGTAAAAGACTCTCAATAATGGCTATTTTGGGATGTTTACCCTTTTCAGTAAATGGCG
CAGTGGAATCAATGCCTCTTATGGGAGGCGTGTATAACTCGGCGCATGTTTTTAAGCATC
AAATCACCAACTCGTTGAGTTATTCAACTCGATTAACACGCGATACTGCGCTGTTTACTA
TCGCTGGTCTCACTTTGGATAGTTATATCCTCACCTTACCATTGGACGTAAAAACGAAAG
CGCGAGTCATAAAGCAAATATCCGATCCCAGCTATGCAATCCCGTTGGGATATTTTCTTT
ATCAGTATTATGACCGCTACACCGGCATGGCAACGGAAGATCAATTCAAAAATTACTTAT
CCACTGTGTATGATGAGCCAGCCTTAAAGGGGTTTGAACATAGTTTGTTTCAGCTTGGCA
AACCTGTAGTGACAGAGCAAAGCCAACATAGTAAAGATCAAGCTCACCAGGAAGGAATTA
AAGTCGACAGTGAATTTATTGCGACTATGGTGACCTTGTATGACGCTCTAGTTCAGATTG
GTGAGTGGCGTGATCTCAAACAACTGCCTTCCCAATACCAGTATTTGTCGGATACGCCTG
CTGATAACGCCTTAGTCTCAAAAATTCAACCACTTGTCGTGGATATTCTGCGTCAAACGG
CCAACGGCATGGATGAGGGGGAGATGAAACATGCACTTCTGTCGGTTCTAGAAGATGCGA
AACCAGAAAACGCCAATAAAGTGAACAACAAAGCGCAAGCGATTACGGTTAGCCTAATTG
ATTTTGTGCGTTTGAATGTGCTGAAAGGATATCGACAATTTCTTTATCAGGAAGAGCGCA
CCGCGCGTTTAAAAGAGTGGTTAAACAAAACATTGGACAGTGACCCTGAGCAATTAGTCA
CTTTTTTAACTTCACAACAGCAGCGCCGTTTTGCGGTACAAGTGACAGTGGATGGTTTGC
AGCAAGGCTTGATTGAAGGGCTTGTTCACCCAGAAAACCCCTTTATCAAACAAGTCTATG
CAGAACATCAACAAGCTGAAAAAAACCAGCATTCAACGCTGATGGAGCCGCTAGAACATA
AGCAACAAGTCCGTTTCCTCTCCACCTTGGCTGAGCAAAATTATCAAGATCCTTACTATT
TGCCCTTCTTCAAACAGCTTTATCAGCATTATCGTCAAACCATTGTGCAAGTCGGTATCT
CTTCGACACCGACAATCAGTGTGCGTAATTTACCTATCATCAAAACTGGCGCTAAGGTTT
CTGGGCTTGGTGGTACTGGTATTCCCAATTTCCACTTCGTTGATCGTCAAGCAGATCGCG
CTTACTACTTTTTTGGCAACGATGCTTTGCAGCTCGATCGCTTGGTCAATGAACGAGGTG
TGAAGACAATGTTCGATCGCCTAGATTACTTGAAAACACTCAACTGTAACGCTCAGTATG
ATTGGAATGCACATACTACCTACGATGGACTGGTGAATCTTGGTGCTGGCGAAGCTCTAC
GTGATTTCGGTGAAAAGCGTTGTTTGCGAGAATTAAATGAAAGGGCGGAGGAGGAACGTC
AACTTACCGCATTAAGAGCGAAATTAATTGAGCAGATCACCGCTTACCAAAATTCGTCGA
AGTGGATGGTATTGACGCGAGCGACATTAAAGCAGCGCCTTGAGCAACAACTGGCTGAAT
ATGCTGAGCGGGACATCTTTGGCATGCCCGATTACACGCTGATTTATAATCCTTGGCCCG
ACCATTTTGCCCATTTCGCTGGACCGTTTAGCGATGAGGTGATCATGCCAACGGGAGAAT
TGAATCGCTTAGATTACTGGTTGAGAGAAACAGAGGCCGCATACAAAAAAGCTGGAATTT
ATGAGCGTACTTTATGGGGAATGGCGGGCGATCACGGTTTAGCTCCCGTTTACGGCACCT
TAAATCCAGAACGTAAAATTTTTGAGTCATTACAAAAAGATCTGGGGATTAAGATTGCGC
TGGAGAAAATTTCCTCCGATGAAGGAGAGGGGCCGAAATTAACCAATGCTCTTAATGCGC
CCAGTTATCAGAAGATTGATGTTGTGGTGGCCTCGACTGCCGGAGGTAACTTCATGCTCG
ATTTCTTTAATTCAGCGGCAGGGTGGGCAACACAACCTATTTATCAAGAATTGACCCAGT
GGCAACCCAAAGAGAGTGACAAACCCCTTGATATTGTTAGTGAAAGCCTTGTTCGTTTAG
GGGATAGCTTGGATTACTTAGTGGTTAGAGAGAAAACCTGTACTGTGGATGATTGTGCTG
TGCGGGTGATCGGCATGCGAGAAGGTCTGCGCTTGGATGAGATCATACGCCTAGTGGGTA
ATAAGCGTTTTTACACGTCACAGCAAGGCCAACCTCAGCTATTACAGCTACAGCAACTGA
ATCCATATTTACCTAAGCCTCAAGCCAATGCTCTCGAAGAGCTCGCGCAGTTGGTGGACA
AATGTCTCTATCGTGCTGAAGAAGCGAACATAGCGACTTGGTGTGATGAGCAGGAATGGC
GGCAGCTAACCCGCTTCACTCCTCGTCCTGACTCTGTGAATCAGCTTGCGGCACTTTATG
AAGAAGATCGTGCCGGCACGATGAATCTCTTCCCTAAGCAGGGCGTCGGATACAACACCA
AAGTGCCGGGACGACACGCTGGTGAAAGCTACTTAGAAAAAGATGCGTTTTTGGGATTCT
GGGGTAAACCGATTGGGCCTAATGCGATGGCACTACAATCGGAACAAAATGGCTCTTTGG
CTCCTACACTTTATGAGTATTTAACAGGAGAAAGTATTGAGGCTGGCCATGATGGCTGGG
GTTATCCTTCATTACTCAATAAGTTAGATATTCAGTAACGTCTCACTTTACGCCGATCTA
CAATGTCAAGTCGCTTGGGTACAGTGTTGTACTGTAGCAAGCGGCATGATTGACGTGCGG
GAGCTCATGCTTGAGCGGTCATCAGAAAATGAGAACTTAATCGGTATTCTAGACGTTAAA
CTCGGGGCGTGTATTTCGCACTTTTCCAGCGGTTTGGGGATTCACTCAAGCGTAGCAATG
CGTCTGACAATACTTCATTGAGTTCAAGGTTGCCCCATCACAAAAATCACGATTTTCAAG
GTTTCTTTCTGGTTTGAGATCTTCCCCAATAAGATCGCATTGATCTTGTTCATTGGTCGG
TTTTCGTTGATCTAAATCAATACTCTCACTTGATGCATTTCGTTAAATACGCCACAACAT
ATAGTGTCAGTCGCAGAAAAATTAGCCCTATATAGTGTATTTGTGGATAACTCTGTGAGT
ATGCTGGGTAAGGAGAGAAGGTGAAACCTATCGTAATCAAACGTGATGGCTCAAAAGCGC
CATTCAACAGGGATCGTATCCAAGCTGCTGTAGAAAGTGCTGCGGAACATGCCGATCAGG
AAATCGCTATCTACGCACTCAATGTGGCATTAGCCGTTGAACTCAAACTGCGTGATTACG
ATGAGGTACACATCACCGAGATTCAAACCTTAGTAGAGAACGAGCTAATGCAAGGTCCGT
ACAAAGCATTAGCTCGTTCATACATTGAATATCGCCATGACCGCGATGTCGCGCGTGAGA
AGCAGAGCAAGCTGACCAAAGAAATCGAAGGTCTGATCCAAGAAAGCAATGCGGATTTGC
TCAATGAAAACGCCAATAAAGATGGCAAAGTGATCCCTACTCAGCGCGATTTGTTGGCGG
GTATTGTCGCCAAGCATTATGCCAAAACGCGAATTTTGCCACGTGATGTGGTGCAAGCTC
ATGAGTCGGGCGATATTCATTATCATGATCTGGATTACGCGCCTTTCTTCCCGATGTTTA
ACTGCATGTTGATTGACTTAAAAGGCATGCTGACTCATGGGTTTAAAATGGGTAATGCTG
AAATTGACACGCCTAAGTCAATTTCAACCGCAACGGCAGTTACCGCGCAAATTATTGCTC
AAGTCGCGAGCCATATTTATGGTGGCACTACCATCAACCGGATTGATGAAGTACTGGCTC
CTTATGTGACAGCAAGCTACGAAAAGCATTTAGAGATTGCCCGTGAATGGGATATTCACA
GCCCTGAAGCGTTTGCTAAAGCGCGCACGGAAAAAGAGTGCTATGACGCTTTCCAATCGT
TGGAGTATGAAGTCAACACGCTGCATACCGCAAACGGGCAAACACCGTTTGTGACCTTTG
GTTTTGGTCTGGGCACAAGCTGGGAATCGCGCTTGATCCAGCAATCGATCCTGAAAAATC
GCATCGCAGGTTTGGGTAAAAACCGTAAAACGGCGGTATTCCCGAAACTGGTGTTTGCGA
TTAAAGATGGGCTCAACCACAAAACAGAAGATCCTAATTACGACATTAAGCAGCTCGCGT
TAGAGTGCGCTTCTAAACGCATGTACCCAGACATTCTCAACTACGACAAAGTGGTTGAAG
TGACGGGTTCATTCAAAACCCCGATGGGATGTCGCTCTTTCCTAAATCCTTATGAGGAAA
ATGGGGAGTTGATCCATGAAGGACGTAATAATCTTGGCGTTGTCAGCTTGAACCTGCCAC
GCATTGCCTTGCAGGCGAAAGGCGATATAAACAAATTCTATGCTCTGTTGGATGACAAAC
TGAAACTTGCTCGCCGCGCATTAGATACTCGGATTAACCGTTTAGAAAATGTGAAAGCAC
GTGTTGCACCAATCCTATATATGGAAGGTGCGTGTGGTGTGCGTTTGAAAGCAAATGATT
CGATTGCGGATATTTTCAAACATGGCCGTGCTTCTATTTCATTGGGTTATATCGGTGTAC
ATGAAACCATCATGGCGCTGTTTGGTCAGCAAAAGCATGTTTATGATGATGTGCAACTGC
GCGAAGAAGCCGTGAAAATCATTCAACATCTGCGCAACGCGGTTGAGCAGTGGAAAAAAG
AGACCGGTTACGCGTTTAGCCTCTATGGCACACCGAGTGAAAACCTGTGCAGCCGATTCT
GCCGAATTGATGCCAAGCAATTTGGCGTGGTGGAAGGAGTGACGGATAAAGGTTACTACA
CCAACAGCTTCCATTTGGATGTTCAGAAGAAGGTGAATCCATACGACAAGATCGATTTTG
AAATGCCATATCCGGAAATTTCAAGCGGTGGATTCATCTGCTACGGCGAATTCCCGAACA
TGCAACGTAACGTAGAAGCACTCGAAAACGTATGGGATTACAGTTATCACCGCGTGCCGT
ATTACGGGACCAATACGCCAATCGATGAATGTTATGAGTGTGGTTTTACGGGCGAATTTG
ACTGTACCAGTAAAGGGTTTGTTTGCCCGCGATGTGGCAATCATGAGCCGACCAAAGTCT
CAGTGACGCGTCGAGTATGCGGTTATTTGGGCAGCCCAGATGCACGTCCATTTAACGTCG
GTAAGCAAGAAGAAGTCAAACGTCGGGTAAAACACCTGTAACAGTATGAATTACCATCAA
TATTATCCGATTGATGTGGTTAACGGGCCGGGGACACGCTGCACGCTGTTTGTCTCCGGC
TGCGTTCATCAATGTAAAGGATGTTATAACCAAAGCACGTGGTCGCTGTCGTCTGGACAT
CGCTATACCCAAGAGATGGAAGATAAAATCATTGCGGACTTGAAAGACACACGTATCAAA
CGCCGTGGATTATCGCTCTCGGGTGGCGATCCGATGCATCCTGCCAATTTATCAGCGGTG
TTACAGCTTGTGCAGCGGGTAAAAACCGAGTGCCCAGATAAAGATATTTGGCTCTGGACG
GGATATACCTTGGCGGAATTGGATGATAGCCAACAAGCTTTACTGCCATACATTGATGTG
TTGGTGGATGGCAAATTTATCCAAGAGCAGGCTGATCCTGGGCTAGAGTGGCGGGGCAGT
GCGAATCAAGTGATTCATCGCTTTACCTTGTAAGTCCTTGTTCTCAGCGCTCTAGTGTTT
AAGGGGCGACTGAGAACAAAAAATCCCTTTCGGTTTTCTCTTATCTGGTTTACTTTGTGA
GTTGTTACCTGAATTTCAAAGGGTTGTGACTTTCATGTTTACTCATTTACCAGCACCAGT
TTTAGATCCAATACTTTCTCTCTCCGTCGCCTTTCGCAATGATCCTCGTCCACAAAAAGT
GGATCTTGGAATCGGCGTTTATAAAAACAGTCTTGGCGAAACGCCAATTATGCGTGCCGT
TGCGCTGGCGCAAGATAAAGTGGTGGCAAGCCAAAAAACCAAATCTTATGTCGGCCTTGC
CGGCTGTGAAGAGTTCAACCAGAGCATGATGCAGCTCGTATTAGGTTCAACCTTGGATAC
GGAGCGCACGATTGCAATCCAGACTCCGGGAGCCAGCGGCGCGCTGCGTATGCTGGGGGA
TTTGATGCGTGTGGCGCAACCGGATACTACCGTGTGGATCACCGATCCTAGTTATGTCAA
CCACAAGCCCGTGATGGAAGCGGCTGGTCTGAAAGTACGTTACTACCGTTATTTCAGCCG
TGAAACCAAAATGGTGGATACCGAACAAATGTTGGCCGATCTGGCACAAGCGGGAACGAA
AGATGTGGTGTTACTGCATGGTTGTTGTCATAACCCGACAGGTGCCGATATCGATTTTTC
TGCGTGGCAAGCGATCACTGAGTTGGCGCAGAAAAACGGCTTTATCCCTTTTGTCGACAT
CGCCTATCAAGGTTTTGGTGACGGCTTAGAACAAGATGCACAGGGTTTGCGTTACATGGC
TGAGCGCATGGAAGAGATGTTGATCACGACATCCTGCTCTAAGAATTTCGGCTTGTATCG
TGAGCGTACGGGAGCGGCGATTGTGATTGGGAAAAATCAGCAAGAGGTGACCAATGCACG
CGGCAAAATGCTGACCTTAGCGCGTTCCACTTACACTATGCCGCCCGATCACGGTGCTGC
TCTCGTCAAAACAGTGTTAAGAGATGAACAGCTCACGGCAATTTGGAAACAAGAGTTGAG
TGAAATGCAGCAACGTTTGTTAACTCTGCGCAAAAATTTGTGTAATGAGTTGAGAAATCA
ACACAATACGCGACAATTCGACTTCATTGAGAGCCATAGAGGCATGTTTACTGTACTGGG
ATTCAGTGCAGAGCAGATGGGAAGGCTGCGTGAAGAGTTTGCGATTTATGGTGTCGCAGA
TGGCAGAATTAATATCGCAGGGCTGACCGAAAAAGACATTCCTTATGTGGCCAATGCTAT
TATTCATGTGTCGTAAATGAAGATGACAGCAATATGCCCAATCAGGAAGGGTGGTATTTG
ATTAGGTGAAAGTATGAGTCAACCACTGAAGTTGTTAGTACCATTAATGTTAAGTAGTGG
ATTGGTGGCTTGCGCTACCAATCCGGTGCCATCTACACCGGCACAAGTGCCTGAGGTGGT
GGAGACGCAAGCTCAGCCTGTGGTAACCGTGCCTGAAGAGATCGTCGATCCTAATGCTCC
TCTGGTCGAGACTTTACCCTTGCTTGAGCCTGCACACTCGTTTGAAGAGAAAGATGATTT
TTCGACAGCGACAAAAACTTCTGATGGCAAGATAGTATTAGGCGATAAAGAGTGGGTTTA
TCTGCCGGGTTTGAAAGAGAGTTTCAAAGCACGAATTGATACTGGGGCGACCACCTCATC
GATCAGTGCGGTAGATATCGTGCCTTTTGAACGTGGCGGACAGGATTGGGTGAAATTTCG
TATTGAGCACGACAACATTCGCAGTGAGGAGTTAAGTTTACCCGTCGAACGTTGGGTGAG
AATTCGTCAATCGAGTGCCGAGGAAGCGCAGCGTAGAGCCGTTGTGGTGGCATGGATCCA
AATTGGTGATTTGAAAGAGCAAACGGAGTTTACTTTGACCGATCGCACGCACTTAACTTA
TCCACTGCTACTGGGGCGCAGCTTCTTTAAAGATGTCGCGGTAGTGGATGTCTCTCGCCA
CTATATTCAACCCAAACATCCAAGCCCTAAAAAATAGTCCGAATCTTCTCGCCTAACTTG
AGGGCAGTGAAAGTGTTGGCTATGTTCCGATCCTCATGCACATAGGCAATCGATGTTCAT
GGGGAAGCCACTTGGGGTTCTTTAGGGATAGAAAGCTCTTTAGATATAAAGAAGTTGTTT
AGATATAAAAAAGCCAGCGGAATTTCACTGGCTTTTTCATTTTCACTGAGCATTTATGTC
ACTAAGTACGCCTTTCACCATGCACTCAGATTAAGCCGCGACCGCTTTGGCTTGTGCCGA
CTTTTTCAGCATAGCGTAGCCAAAACCGGTAATCGCCGTACCGACAGCAATCGCGACCAA
GTACAGCAGCACCGGGCTTATCGCATTCGGGATCAAGAGCACAAACAGACCGCCGTGTGG
CGCCATCAATTTCGCGCCAAATAGCATAGAGAGTGCGCCTGTCACTGCTCCACCCACCAT
ACACGCTGGGATCACACGCATTGGATCTTTGGCGGCAAAAGGAATTGCACCTTCAGAGAT
AAAGCATAGGCCCAGAACAAAAGAGGCTTTTCCTGCTTCGCGCTCTCCCGCTTCAAACTT
GTCTTTCGCGATAAAGGTCGCTAAGCCCATACCCAATGCTGGCACCATACCTGCCGCCAT
GATTGCGGCCATTGGCGCATAAGTTTGTGAGGCGAGTAAGCCGACGCCGAAGGTGTATGC
GGCTTTGTTCACTGGGCCACCTAAGTCGAAACACATCATGGCACCAAGCACAATACCGAG
CAAAATCGCGTTGGTTGATCCCATGTTGTTTAGGAAGCTGGTCATACCGCTCATGATGCT
CGACATGGGGCCGCCCACGACGTAAATCATCACTAATCCGGTAAATAAGCTGGCAATAAA
CGGGATGATCAAAATCGGTTTTAGCGCGGCCATTGATTGAGGCAGTTGCACTTTATCGGC
AATAAATTTGGCGCTGTAACCCGCGAGGAAACCTGCAACGATACCGCCAAGGAAACCGGC
GCCCGTTGAGCTTGCGAGCATTCCGCCAATTAAACCCGGTGCCAGTCCCGGACGATCGGC
AATAGAAAATGCAATGTAACCAGCAAGCACCGGAATCATCAGCGCAAATGCTGAACCTCC
ACCAATCTGCATTAAAGCAGCAGCTAAAGTGCCTTCTTCTTTGAACGCTTCAATACCAAA
TACGAAAGAGAGCGCGATGATAAGACCGCCAGCGACCACGACAGGCAGCATGTGCGATAC
GCCCGTCATCAAGTGTTTATACACGCCTTTTTTCTCTTCTGCTTTCTCGTTAGTCGCGCT
GTTGGCAGAGCTTGAGAAAGTTTTTGCTTGCGCGAAGGCATTACTGAGCTCCTGCGCGGT
TTTCTTCAACGTGAGGCCAGTACTGGTTTTGTAGAGTTTTTTACCATTGAAGCGATCCAG
AGGAACATCAATATCGGCCGCGATGATCACGAGATCGGCGGCAGCAATTTCTTGCTCCGT
CAGTTGGTTTTTAGCACCGACTGAACCACGCGTTTCAACTTTGATCTGATGGCCTTGACG
TGTCGCTTCCGCTTCTAGTGCTTCCGCTGCCATAAAGGTGTGTGCAACCCCCGTTGGGCA
AGCAGTAATGGCGACGATTTTTTTGGCAGAAACAGACGCTGTGGCGGGGGAGTCACAGCG
TGTTGCCTGCTCGGAGCTGAGTTCAGTCGCTTGTTCTGCGGCTTGCTTAAGGTAACCGAC
GGGATCGGAAGTACAGGCGGTAATAGGGCTTTGGTAGACTTTTTTACCGACAAAACGCTG
CATATCAATCTTGCCGTTAGCGGCCAGTATGACCAGATCGGCTTTATTGATTTCCTCTTC
GCTTAAGGTGTGGCCTGCAATCACTGTTGAGTGACATTCGATATAGGCTTCCCACCCTAA
CGTTTTACTGGCTTGCTGCAGTAAACCCGCCGCAATAATGCTATTGGCAACGCCACTTGG
GCATGCGGTTACAATGGCTATTTTCATCTTCACGACCTTCTGTCCTTAGGCACCCATCGT
AGGATAGAGTGCGGATACTTGAATTTGTTGTTGTAGGGTATTGAGTTGCTCCCTATCACC
AAGACCAACGCCGACTTGGGTTACCGCAAGTGCAGACAAGGCCGTTGCGAAACGGAGCAA
AGATTCTTTTTCCATACGTTGCATATGTCCCCAGCATAGACCAGCAACCAGCGTATCGCC
TGCACCGACTGTGCTCACCACCTGCATTTTGGGTGGTTTTGCATGCAACCATTGGTTTTC
GTGAAGCCACATCACGCCTTCGGCCCCCATTGAAATAACAATGTTTTCAATCTGTTTTTG
GGCGAGTTCGGCGGCGGCTTGCTGGCAGTCGGTTAGGGTAGTCAGCTCGCGACCACACCA
TTGAGAAAGCTCTTCATCATTGGGTTTAATCAGCCAAGGTTTGGCATCCAATCCTGCCAA
CAGTGCATCGCGGCTACTGTCAAACAGTACTTTTTTATTCATGCTGCGCAGTTGGGCAAT
CCACCCAGCGCAGCGCTGTGGTGAGATACCTTGTGGCAAACTGCCCGCGAGCACGAAATA
ATCATGATCCTGTGCTAGGCGCTGTAAGGTCGCTTCGAAAGCCTCAATATCCGCTTCCGT
CACCTGAATACCGGGAAAATTGATGTCACTGACTGCACCACTTTGTTCAACCAGTTTGAC
GTTAATGCGCGTCGCTCCCGCGATGCGAATAAACGCATCCTGTACGCCCAACTGCTCAAA
CAGTTGGCAGAAGAGTTCTTGATTATCTCGGCCAAGAAAGCCCGTGACTGTCACTTGTGC
GCCAAGTTCACTGAGTACTTTGGCAACGTTTACCCCTTTGCCCGCGGCATGCAGTGAACT
TTGGCCAACTAAGCTGACTGAGCCAACGTTAAGCTGGTTTACACTGCCCGTTAAATCGAG
CGCTGGATTTAAGGTGATGGTGACCACTTTTTTTGTCATGTGATGCCCCTTAACCTTCGC
CTAAGCCAGCATTGATCGCCACGCCTAGCGCTTGCAACGCGGCTTCTGCATCTGGGCCTT
CTGCGGTGAACTGCAACTGATGATTGTGTTTTACGCCCAGTGCAATCACTTTCATCAAGC
TTTTGGCATTGACGACTTGACCATCGCCATCCAGGTTAGACACACGGATATTAGATTCAA
ACTTCTTGGCTTCGGCGACTAACATGGCACCGGGACGAGCGTGCAGACCATGGCTATTTT
TAATGCGGAAAGTCGCCGTATGAGCGCGAGCAGAATCAGGCTCCGCCACCGTTTCTGCGG
CTATCGTTTCCTCAGTGATCGTTCCCACAGCTATTGTTCGCTGAGCGATGGTTTGTTCAG
CGTTGCCGCTAAACAGATTAAGCAGTTGCTGAACATCGGCCTGCAAGAGTTGATCTTGTT
TTTGCTCAAACACGCACTGAGTAATGGTGTTAAGCAGAGGCTGATGGACGTCATTACACA
CCGAAAACGCAATCAGCGCTTTCACCGCTTGTTGCTCATATTCACAATGGTTTGCCGTAG
TGACGATCGACATCCCAGTCCGTTTTACTGCGCGATCGCTGGCTACTAACCACAAACCGC
GTCCAAGATGAGTCGGTGCTTTAGTGACTAGGTCGGCAACAAATTCATTTTCTGCGCAGC
CCGTGTTTTTCAACAATCCCCCCGCAACAGCGCTCATTTGCACCATATCACTGGCTGGAA
ACTGCAATTGGATCAACGAAGCGTCAAAATCTGCGGTTAACTGGGCTTCACCTTTGATAA
TGGCAATGATTTGTTGCGCTGTTTTGGCTTGCTGGAGCGCTTGCTCAACGCCATCGGCAG
ACAGCACTCTGGTCAGCTGCTTTAGAATGCCCAAATGTTCATCCGATTTTGCGGCGATAC
CGATGGCCACATACACCAGATTACCGTCTCCCCAATCCAAACCTTGCGGGAAGTGCATGG
CGGTGACACCTGTCTGTTTAACCAGTTCACGGGTATCGGTTGTGCCATGCGGAATCGCAA
TCCCATTACCGAGATAGGTGGAATGCTGTGCTTCGCGATTGAGCATACCTTGCGCATAGC
CTTCTGCCACTAAGCCTTTCGCGGTCAACGCGTGAGCCAGTCCTTGAATCGCAGCTTGCT
TATTCGCAAAGTGTTGCTGCAATTGAATATCTTGTGTAGTGAGTTCTAACATTCTTAACT
CCTGTCTGCCTCTATAGGCGAGATGTGATGTATCGCTGCAGGTTTTCAGTTGAAGCAATA
CCTTGTCATTCATCCCGTCTCGTTTTCCTTTGAGCTGAATCGGTTCAGCACAAAGGGCAA
AAAAATTCAGCAAAACCTCGAATACTCACGATCTTGCTGCTGGATACTCGACACAATCTG
ACCTTTGTAGTGGACGAGATTGTGAATCAACGGTACTTTTGCTGAATCCTTTCAGCTTTA
ATACTGAATCGATTCAGCGTATAATTCAACACTAGGCTAGGATCAAAAATCGCGTTCTAT
GATCAGACGCACATAAAACGAGACCCCCTTATGACACTGGATGAAATCGCGAAATTAGCT
GGCGTATCGAAAACTACCGCCAGTTATGTGATCAACGGCAAGGCGCAGAAATATCGGATC
AGTGAGAAAACGCAGCACAAAGTGATGGCTGTGGTGGAGCAGTATAATTTCCGGCCGGAT
CATGCCGCATCGGCATTGCGTGCAGGCAATAGCCGCTCGTTTGGTTTAATCATTCCGGAT
CTGGAAAACACCAGTTATGCGCGTTTGGCAAAATTACTTGAACAGAACTCGCGGCAAGCC
GGCTACCAAATTTTGATCGCTTGTTCGGATGATGATCCACAAATTGAAATGGCAGCGGCT
GAAGCTTTAGTCTCTCGCCGAATCGACGCTCTGTTTGTGGCGAGTGGAATTCCGAGTGCC
AGCGAGTATTACCTCAAGTTGCAACAATCCGGAACGCCTGTGATTGCGATTGACCGTGCT
TTGGATGATGAGTATTTCTCCTGCGTGATCAGTGAAGACTTTGGCGCGGCATTTGAGTTA
ACGCGTTCCGTGCTTACTCAGGATGTGCACAGCGTCGGTTTGGTTGGCGCGCTGCCCGAA
CTGAATGTGTCGCGTGAACGTGAACAAGGGTTTGCCATGGCAGTTAAGCAGCGCGGTTTA
CCAACCACTCTAGGTTATGGTGAGCATTTTAACCGTGAAGAGGGGCGTAAAGTATTTGCC
AAATGGGTAGCGAATGATCAGTTGCCTGATGCGGTGGTGGCAACATCCTATACGCTCCTT
GAAGGCATTCTTGATGTTTTGCTTGAGCAGCCAGAATTGATGCAAAAAGTTCGCTTAGCG
ACCTTTGGTGATAACCGCTTACTCGACTTTTTACCCATCCGAGTGAATTCTCTGCCTCAG
CAATTTGAATTGATTGCCGATAGCGCATTAGCCTTGGCGCTGAACGCGTCGGCGAAACGT
TATCAAACGGGGATCGAGCTCATTCCACGTCAGTTAAAGGTGCGCACTTAAACAAAATAA
AGGTATGATATGCGCCAGTTTTCGTTTCCTCCCACAGGCAAGGCATGAAGTTTCTACATA
CTTCGGATTGGCATCTTGGTCGCCAATTTCATCAAGTCTCATTATTAGATGATCAAAGCG
CTGTTCTCGCACAACTGATCGACTTTCTGCGCGACAATCCGGTGGATGCCGTGATTGTCG
CCGGTGATATTTATGATCGGTCGATTCCACCCACGGCGGCGATTGATTTATTGGATGAAG
TGGTCAGCGTGATCTGTGGCGAGTTGAAGACACCTTTATTGATGATCCCGGGCAATCACG
ATGGTGCGAAGCGTTTAGGCTTTGCCGCGAAGCAGATGAAAAATTCGGGCTTACATATCT
TTGCTGATTTTGAACAGATGATGCAGCCACTTGTGCTGCATTCACCGCAAGCGGGCGAGG
TCGCTTTCTGGGGAATGCCGTATCACGACCCTGAGTTAGTGCGCCACTACTATCACAACG
ACATCACCACGCATGACGCTGCACACCAATTTTTGTGCGAGAGTATTCTTGCTCAGCGCA
ATCCGTCACAACGTCACGTATTAATCAGCCACTGTTTTGTCGATGGCGCGATGGAGTCTG
AATCTGAGCGGCCATTATCGATTGGTGGATCAGATCGTGTTGACCATCGCCATTTTTTGC
CTTTTGACTACGTCGCGCTTGGGCATTTACACCAGCCGCAAATGAAAGGCGCGGAACACA
TTCGCTACTCTGGCTCATTGATGAAATACAGCTTCGGTGAGCAGCACCAAAACAAAGGCG
CTACCTTGGTAGAGCTGGGTCAGCAAGGTTTTATTAGCGCAACGCATATTCCTCTCATCG
CGCCTCATCAAATGCGCATTATCGAGGGAGAGTTGGAGGCGATTCTTGCAGCGGGAGCCA
CCGACCCGCAGGCAGACGATTACCTGCTAGTGCGTCTTTTGGATAAGCATGCCATTCTCG
ACCCGATGGAAAAGCTGCGTCAGGTTTATCCGAATGTGCTGCATCTTGAAAAGCCGGGCA
TGTTGATTGGTGTGGATCAAGAGATGGGCAAGGCACGATTGGCGCGAGGGGAATTGGATA
TGTTTCGTGATTTTTTCCTTGAGGCGAAACGTGAACCTCTGAGTGAGCAGCAAGAGAAAG
TGGTGATTGAGGTGATTGCGCGCCTGAAAGCGGAGGGCATTTAACATGCGTCCGTTAAAA
CTTATCCTCCAAGCTTTCGGCCCTTTTGCCGGACGAGAAGAGATTGACTTTACGAAGTTG
GGTGATGCTCCACTGTTTTTGATCAATGGGGCAACCGGTGCAGGAAAAAGCTCGATTCTG
GATGCGATTTGCTACGCCTTGTATGGCGAAACCACAGGCAGTGAGCGCACCGGCGACCAA
ATGCGCTGCGATTATGCGGCCCCTGAGTCTCTCACCGAAGTGATTTTTGAGTTTGAGCTG
GCGGGGGCGCGTTACCAAATCACCCGTCAGCCCGATCAAGAGATCCCGAAAAAACGGGGT
GAAGGGATGACGAAGAAATCCCATTCCGCTACTTTGGTTGCACTGAAATCGGATGGAAAC
GAGCTGATTGCCAACAAGCCCAATCCTGTCGCGAAGGCGGTGGTCGAATTGATGGGACTT
GATGTTAAGCAATTTCGCCAAGTCATGGTGTTGCCTCAAGGCAAGTTTCGTGAGCTTTTA
ACCGCCAATTCAAAAGAGCGTGAGCAGATTTTTGGTCAGCTCTTTCAAACCCAGCTCTAC
AGCCAAATTGAACGGGCGCTGTTTGAACGAGCAGCGGGTATTCGTAAAGAGAAAGAAGAG
TTTGATCAGCAGATCAAAGGTACGTTGAGTGTCGTCGGACTGGAAAGTGAAGAGCAGTTA
CAAACCGAGTTGACCGAACTGGCTCCAGTATTAACCCATGCGCAATCACAACTCAAAGCT
GAGCAACAGCAGTGGGATGAAACAAAAGCGCACTATCAAGCTGCGCTTGAGTTAGAACAA
CAATTTATCCGCAAGCAGCAATTGGTGGTAGAAATCGCGACTCACCAAGAGCAGGCTACA
CACATCGAAATGCTGCGTCAGCAACGCCAGCAAGCCCAAAAAGCAGCGCGTTTAACCGCC
GTCCATCAACAGTGGCACCAAGCTCAAAAAAACCTACAGCAAGCCAAACTTAAGGTTGAG
CAGCAGCAGACTCTGTTGCAACAGGCGAAAGCTCAGCAGCAACAGGCTCAACAGGCCAGT
CAGCAAGCCAGTTTAGCCTGTGAAGAAGTACCCAAATTAAACGAGCAACGCATAACGTGG
CAGCGTGCTGAGCAAAAATTGCTGGCACAAGAAAATGTTCAGCAAGCGGTGGCCAAGGCT
GAGCGTGAACTGCAACTGGCGACACAAAATGCGCTTAATTTGCAGCAAGCGAGCGAAAAG
CTAGAGCAAGAGCTACAAAACCAACGACTCGAATGGGAACAGCAACAGCGCCAATTGACG
CGCTTAGAAGTTCAAAAAGCGCGAATGAATCAGTTGGTGCAGCAAGTTCAGGCTCGCGAG
CGAGAACAATCGTTACTGAATGAATTACAAACTGCTCAACAAGCTTTATTGCGCTTTGAG
CAGCAACATCACCACATCCAAACTCAGGCCGAACAAGCGAAACTGACCGCGGATAAACTG
GAGTTCGCATGGCATACCCAGAGGGCTGCGGAGCTTGCTCTCGCACTCACACAAAATGAA
CCTTGTCCGGTGTGCGGCAGTTTAGAGCATCCCAATAAAGCGCAATATTCGGGTGACGTT
GTCACCAAGGTTCAGGTTGAACAAGCCAGACAGCAGCAACAAGATTGGGTGCAGCGTCAG
CAAGAGGCATTCCATGCTTGGCAACAACAAGGGTTTAAAACCGAGCAGATAGCGCAAAAT
CTCACGACTTTATCGAGTGAGCTAACTTTGCAGCAAGTGGCTTTATTGAATGAGCTCATT
GAACAGCAACAGATACTTCACAGTGATATTGCTGCGCTACAACAGCTTAACCCTGATTTG
CTGAAACGGCAGATTGAAGAGGGGGAGCAGCGGTTAGCGCACACCAAAATGACGCTCGAA
AAACAGAATCAAAACCAGCAACAAGCTTGGCAGACTTTGGCTCAGTTACAGGCGGAATTG
GCGAGTTTGCGCCAAGAAATCCCACCGGAGCTGTCCGATCTTGATACTTTACGAAGCGCG
ATTGGGCGTGTGCAGAACCAAATAGAAATCTTACAAAAAGCGGAGCATACGGCTCGTGAA
CAGTGGGTGCAGGCGCAAAAGCAGTTTGCCAGTGTGCAGGCGGCTTATCAGGCGGCGATT
GAAGCGCACCGTGAGTCTCAGCGTCAGCAGGAGGAAACCACAAGCGCATGGCAGCAAGGG
TTACTCCATTCTGGATTTAGCGATGAGTCCGCCTATCTTGCCGCTCGTTTAACCGATGAG
GCTATCGTCAATATCGAGCGCCAAATCGCCCAGTATGAAGAGCGCAGTGCGATGCTCAGT
GGCGAACAGCAAGCCTTATCACGTAAATTAGCAGAGAAAAATCGCCCAGAGTTGGAACCA
CTTCTTGTCAAAGTAACTCAAGCTGAAGAAAAAATGGCACTGGCGTTGCAGGCGTTTACG
CAACATCAATCGCGGATGGATGGTTTGCAACGTGTCGCCAAGCAACTGGCGGATCTGTAC
CAGAAAAATCGTGCATTAGAAGCCGAATATCAGGTCGTGGGCACCTTAAGTGATATTGCG
AATGGCAAAACGGGCGCTAAAGTCAGCTTACATCGCTTTGTGCTTGGTGTTTTGCTGGAT
GATGTCTTGTTACAAGCTTCTCAACGACTGATGAAAATGAGCCGAGGCCGCTATTTACTC
AAACGTAAAGAGGAACGCGCTAAAGGTAATGTGGGCTCAGGGCTGGATTTGATGGTCGAA
GATAGCTACAGCGGTAAATGGCGTGATGTGGCAACCTTGTCCGGTGGTGAATCGTTCATG
GCCGCCTTATCGCTTGCGCTTGGTTTATCCGATGTGGTTCAGGCTTACAGTGGTGGTATC
CGTCTTGATACTCTGTTTATTGATGAAGGTTTTGGCAGTTTGGATCCGGAATCTTTAGAT
TTAGCGATCCAAACCCTAATCGATCTTCAGCAAGGTGGTCGAACGATAGGGATCATCTCT
CATGTTACCGAGCTGAAAGAGCAGATCGGTCTAAGATTGGATGTGTTGGCGACAAGAATG
GGTAGCACGCTGCGTTTAATCACATAAGATAAAAGATAGGGGTTTGATGGTTATCACTGA
CCTCTAGCTAGCGAAACGGTAAAGTATGTGCATGTTGATGATTAGCAAGAGAATGCAACG
GTAGTGATAGTGAGCATGGATGTAATAAAGAGAGTGTATCAATACGCAGAACCTAATCTG
TCCTTAGTCGGATGGATGGGCATGCTTGGCTTTCCTGCCTACTACTTCATCTGGGAATAT
TGGTTTCCGCAATCTTACGAAAATTTAGGGCTGCGTTGTGCGGCAGCGGTGCTGTTCGGT
GGGCTGGTGTTTCGTGATTCGATGCCTAAGAAATGGCAGCGGTATATGCCGGGCTATTTT
TTATTCACCATAGGTTTCTGCTTACCCTTTTTCTTCGCTTTTATGATGTTAATGAATGAC
TGGTCGACAATTTGGGCCATGTCGTTTATGGCGTCCATTTTTCTGCATATTCTCTTAGTA
CACGATACGAGAGTGATGGCGTTACAAGCACTTTTCTCTGTGTTGGTGGCCTATCTTGCG
GTATATGGTTTGACGGATTTTCACCCGACGACTTTGATTGAATGGCAATACATACCGATC
TTTTTGTTTACTTATGTATTTGGGAATTTATGTTTTTTCCGTAACCAAATCTCTCATGAG
ACCAAAGTGTCGATTGCCAAAACGTTCGGAGCGGGGATTGCCCATGAAATGCGTAATCCA
CTCAGCGCTTTGAAAACGTCGATTGATGTTGTGCGAACCATGATCCCTAAACCGCAAACT
GCAGCTCATACGGATTATTCCTTGGATGCGCAAGAGCTGGATCTGCTGCATCAAATTTTG
AATGAAGCTGATGATGTCATCTACTCTGGCAATAACGCGATTGATTTGCTGCTCACCTCG
ATTGATGAAAACCGTGTCTCTCCGGCGAGTTTTAAAAAACACTCAGTGGTAGATGTGATT
GAAAAAGCAGTGAAAACTTTTCCGTATAAAAATGCAGCGGACCAGCACTCGGTAGAGCTT
GAAGTGCATCAGCCGTTTGACTTTTTTGGCAGTGATACTCTACTGACTTATGCGCTATTT
AACCTGTTGAAAAATGCCTTCTATTACCAAAAAGAGCATTTCTCGGTTTGTATTTCCATT
GAACAAACCAGTGAGCATAACCTTATTCGAGTCCGTGATAACGGTGTGGGGATTGCGCCA
GAGATGTTGGAAGACATTTTCCGTGATTTCTATACCTTCGGTAAAAATGGTAGCTATGGG
CTAGGATTGCCATTTTGCCGCAAAGTGATGTCCGCATTTGGGGGGACGATTCGCTGTGCG
TCTCAACAAGGTCAATGGACAGAATTCGTATTGAGCTTTCCTCGTTACGATTCCGATACG
GTTAACGAGATAAAAACAGAACTGCTGAAAACCAAATCGCTCATTTATATCGGCTCAAAT
CAAGCTATCGTTCGAGAGTTAAATCAGCTCGCAGTAGAAGATGAGTTTGGTTTTACCGCT
ATTTCTGCGCAGCAAGCAGTAAGACGCCAAGATTATGAGTTTGAGTTCGACCTTATTTTG
CTCGACCTTGATGACGCTACGGCGCAGGGAGAACTACTGCCGAAACTTGAAGGGACATTG
AGTTTTGCAGAAGGCTGTATCGGCTATGTGTATGATCCGGGCAAAACGTATGCAGTAAAC
ATTAACCGTTATCTGCGTATCCAACCGATCAGTATTCACTCTATTCTCAGAAAGCCGCGG
AAAATCATCGAACGCTTGTTGTTTGAGCAAGAATCCTTATCGATGAATCGTAACGTGATC
CCCTTGCAAAAGAGTCGGCATGAACGACGTATTTTGGTGGTTGACGATAATCAATCGATC
CGAACTTTTACGGCTATTTTGCTTGAGCAACAAGGTTATGAAGTGGTGCAAGCCAACGAT
GGTAGTGAAGTGCTCAAGCATATGGAGAGTCAAAACATCGATTTAGTATTGATGGACATT
GAAATGCCGAATGTCGGGGGATTAGAAGCGACGCGTTTAATTCGTAACTCTGAGCATGAG
TACAAAAATATTCCGATCATTGGTTACACCGGTGATAACAGCCCCAAAACCTTGGCTCTG
GTACAAACCTCTGGCATGAATGATTTCATTGTGAAGCCTGCTGACCGTGATGTATTGCTA
AATAAAGTGGCAGCTTGGGTGTAGCTATACCCTTCCTACTTGAAGCTGCAGGGGTGTT
>NODE_676
AGGGAAGATGCGATTAAGTCTCTGATATGAGATCATAGCAACCATCAAAACAGCAAGGAT
GAGGTGACCGATGAGTCATCAACTGACTTTCGCAGACGGTGAGTTTTCCAATAAACGTCG
ACAAACCCGCAAAGAGCTCTTCCTCGCCAGAATGGAGAAGCTCCTACCATGGTCTCAGTT
GCTCGCGGTGATCGAACCCTTTTATCCCAAGGCGGGCAATGGCCGCCGCCCTTATCCTCT
CGAAACCATGTTCCGCATCCACTGTATGCAGCAGTGGTACAGCTTAAGTGACGAAGCGAT
GGAAGATGCACTCTATGAGATCGCGTCCATGCGGTTATTTGCCCATCTTTCGCTGGACAG
AGCCATTCCCGACCGCACTACCATCATGAACTTCCGCCACTTGTTAGAGCAGCATCAGCT
GGGACGCAGTGTGTTCGAGCCGATCAATCAATGGCTCAGCGAGCGCGGCGTGCTGATGAA
GCAAGGCACGTTGGTCGATGCGACGATTATCGAAGCGCCCAGCTCGACCAAGAACAAAAC
CAACCAACGTGATCCCGAAATGCACCAGACCAAGAAAGGCAATGAGTGGCACTTCGGTAT
GAAGGCACATATTGGTGTGGATGCCAAAAGTGGCCTCACTCATACACTGGTGACTACTGC
CGCTAACGAGCATGATCTGAATCAATTGAGCAACCTGCTACACGGTGATGAAGAATTCGT
CTCCGGTGATGCAGGCTACCAAGGTGCACACAAGCGCGACGAGCTGAAGGGGGCAGACGT
TGATTGGCTGATAGCCGAACGTCCCGGTAAAGTTCGCGCCCTGAAAAAGCACCCTCGCAA
AAACAAAGTGGCCATCCATATCGAATACTTGAAAGCCAGCATTCGGGCCAAAGTCGAGCA
CCCGTTTCGCATCATTAAATGCCAGTTTGGTTTTATCAAAGCCCGCTACAAAGGCCTGAT
GAAAAACGACAACCAATTAGCCATGCTATTCACCTTGGCGAATCTGGTCAAAGTCGACCA
ACTGATACGACGACAGGCGAGATCTGCCTGAAATCCGCCAATAGCCGGAGAAAACGGCTG
AAAGTGGCTTGAAACGCTCGGAATCGACAAAATACCACTCGTTTTACGAGTAAAAAGTCA
GCGATCGCACTGTCGTGCGACTTGGAGCAGTTCAGTCACCACTTAATCGCAGCTTCC
>NODE_677
GTTTAGTAGTAATGCGTTGCCAGCCCCTTAGGCGGGCGTTA
>NODE_678
TGCCGACTTCTGGTACAAGTACGTTGGCTTTGGCGGTCGCATCATCGGTATGACCAGCTT
TGGCGAATCAGCACCAGCCGGTGAACTGTTCAAACTGTTTGGTTTCACAACTGAAAACGT
AGTGAAACAAGCCAAAGAACTACTGGCGTAATTAAAAGCGATTCTTTTCAAAGTTACGCA
AAGAAAGTTACGCAAAGAAAAATCGATGATAAAAAATCC
>NODE_679
CCTTTGGTGAGAGCCAAGGATGGCTCTCATAATTCCCATGAGCATAAATAGACTATGTGA
TTGGGGTGAACGAACGTAGC
>NODE_680
AACTAAGTGACCAAATTCACTATGCCACTACAAGCCATTGAGCCAATCTCTCGAATCACA
GGCCATAGTTCCTCACCGACCTCTTTAATTTCTCTTGCAGCAGCAGCGGCTGATTTAAAG
GCCTCAACAAGATCACGCCCGACTTTATCGACAAACTCGTCGTATTCGCCAGTCTTTTTC
ATTTCATCAAGCATCCCCAAGAACTCACCCAATTGGTCTTTTAGAACTGTGAATGCTCCG
CTTCCCATCACATCTTTTTGAAAAAGCTTCCAGTGATCGCCCATGTTAGAGATCATACCA
TTCCATGTATTCATCTGCTCTTTGGCTGCACCAGCGGATTCTTTACCCATTTGCTTAATT
AAAGCCCTGATTGCATCCCTACCTAGCTTTCCCTTAGATGACATATCATCCAGCTCTTCT
TTGGTAAATCCACGGCCATTGTTCATTCCCAGTTCTTTGCTGGATTTAATTAGGTAATCC
CAAACAGGAACACCTCGCTCTAGTAGTTGGAGAGCCTCTTCTGATTGAAGTTTTCCTTTA
GTCCACGCTTGACCTAACGCTGTAGCGATACCTTCAACTGTTTCTGCTGTACCGCCAATC
ATTGCCGCTTGATCGGCGATACTTTGCATAGTCCCATCCATAGGATCAATACCAAAGGCT
TTTAGACGTACAAATGACTGTGTTACTTCATCGATAGCGTAAGGGGTGTTTTGTGTGAAC
TCTTCAATCCATGCCATCGCCTTAGCTCCAGCTTCTGGTGAGCCTTGAAGCTTATTTAGC
ATCGTTTGGTAACGTTCAAATTCAGCAGCAGTTTTTACGAATGTACGTTCAAAACCAACC
GCAGCAGCACCAGTAATAAAAAGCAGTCGATTACCGAAAGTGTCAATGCCTCTGCTAGCC
GCTATTGCTGATGAACTAATCATGCTAAATGCAGCTTTTGAACGTGTTGCTAGCGTTGTC
ATTTCTTTGCTATACGACCGCGCTTTCTGGGCAAGATCACCCTGGAGGTTTAAAACAATA
TCCGTTTTTAAATTGTTAGCCATGGGGATCTCACTGCTGCTCTTTTAATCGAAAAATGAG
TTGGATAAGTCTACGAATTGGTTGATGATTGAAATCACTTACAGGATAGCGTGAGCCTAC
GTTTATCAACATTAGCTCTAAATGAGCTGCAAGTGATTTAATCTCGCCCCCGAGCCTCAA
GCCCCTCCAAGGCATCATCTGAAAACATAATGTCATCAAGCTCACGAGCTTTTTGTTGTA
GTGTGGCAAAGTCGCGTGAAGACAATTTCAAAATCTCTTTGACGCTAAATGGACCTTGTA
CGTTACCAATAAACTCCACTTGACGACATAAAAGCTCCATACCCATTTGAACATCAGAAG
TGTAGGCATGGGGTCTACCATTCAATATTCCAATTTTTTCTGAGGCAAGCTGAGCATCAA
AAACATCCTTAGGTGTTAGCTCTTTGAGTCCAACCTCATGGCATTGGGCATCCCCAACCT
TGAAACCATCTTCTAAGTTAAATGTCATTACAGCCATTTCACATGTTCCTATTTAAATTA
GAGGTCATTCAGGCCAATACTCTCGTTAGGCAAGCATCGCTGCCTGATTTGCATAGTATT
CTGCTATTGCAAGGTTTGCAGTGAGGATCACATTCCAGTCTTGAGCACTGATTTTTAGCT
GACATAAGTCGAAGAACATCAAATCGACATTCTCATCACCGATTTTTGATATTGAACTTG
CCGCGCTCTCGTTTAAAAGCATATAGCCTTTAAGCCCTTGGAGGTGACTATCATTAACCA
AGACAACATCTGCTTGATTTTGTATATGTTGCAGTTGTTCTTCGACTAGTTGTTCAACTA
AGTCGTAGGACACACTATCAATTGGGTGAAGCGTGACTTGTTTCTGTAATTTACCCTTAA
AAACAATGCCATCGACTAATTGATACACATGTTCCATTTTCATTCCTTTCGCAGTCTCAG
TGGCAGTGAGCCACTGAGATAATAAATCGACTGACGACTATCCAATGGACGATTCTGCAT
CGTACTTTTTCAGCATCTTTTCTTTATGGCTAGTAAAGTCAGAGCCTTTTAATTGACCGT
ATAATTCATCGAAAACGCATCCTAGGAAATAACTTTGGCGTACGCTATCTGACAATTCAC
TACGAATCAGTTTTTCGATCACAACAAAATCTTTCATCAACTCTACTTGCTCATCAGTTA
AGACTTTGAGTTCTGATTTGATGCTGTTGTAGATGAAATTGAGTAAATTTTTTTGCGCAC
GTTCCACAAGTTCAGAGGCATTCTTTTTATCCAATCCAGCCTTAACTGTTAGATAATTGG
AGATGTTATTGATCAAGGTTTGACATGCTTGATACTGAGATTCCAATGATTGCAGCTCAC
TGGTTAGAGTTTCAGCAGAAGATTGCGATAAAGCATTCGATAACTCTTTACGCTTAGCCG
CGACTTGAGCAACTAGTGTTTGTAGGCGGCGTTCTTGAGTGTTTTTTTCAGAAAATAGGT
TTCTGATCTCTAGCTCTTTAGCTTCATACTCTGTTTTTGCTGAAGCCAATTCTGCTTGTA
AGGTACTTAATGACATGGTTAATTTCCTATCTAGTTATGACGTTTTGAATTTGCGAATGA
CATTAAAAACGGAGACAAAACTTAACTTATATTTTTTTGAGAGTTCTCTTACTGACATGC
CTGATTCGTGGTCTGCGAAGAGATCAATATTTCTTTGAGTTCTTCGTGCCACAGTGCCAA
GAGAAAAGTAAAAAGTTCTTCCACCTAGTTTTTCACTAAGCTCGATAACAATCTTTAGAG
CATCAGGTTTACCAGCACTTTGCTTAATGGCTTCATCTAATGCACGGTAGAGCACTTGAG
CGCTAGGAGTGAGTTTTGAAATCACAAGCGACCTTTGATTATCAGTGGGTGCCATTGATA
ACTCTCCTTACATGATTCGTTGAACACTGATAACGCTTAGCTAATTCAACGTAGTTGCTG
CCGTTGAAGTCATTTTTCATCATTTTCTTGATAATGGTTTTTACAATAGAGTCAGGCTTC
GGTAGGTAAAACTGCACACCATTGCCGTATTCCATCAATTTAAAAACCAGATGTAATGCC
AACCCGTTATCTTCAATACCTGCGTCTTCAATGACACCAAGAAAAATGTCATGAACATCA
CTTAGCAGCTCTGGATATAAAGCATCACCGCTTTCAAGATCATCAAAGCTAAAAAGCCCC
GAATCCTTGCTCAAAGCGTCAACAACCAATGGGATTGCTCTTTCTATAGCTAACATCGTT
ATCCTCTATATAGACATCGAAGAACCTAGCGTAACCCTACCCAAATTTGCAGATAGGGCT
ACGCTAAGTTGATGGCAAATGTATTGCCATTTAATGGAGAACCGACTTATCTCCATATGC
CCCAACAGCAATACAAGAATAATCCCCGTTGCAGTAATAACTAAATTAACAGGAGTTGCT
GTTAATAAAGGGGACTGGGCATTGTGGGAGTTATATATAAGCACTGATATGTGCAGAAAC
CATGTTTAAACCCTGTTTAAATCGCACCAGATTGATTTAAACTTTTTTAGACAAGCGAAT
ACTCGCATCACGGCTAGAAACTGATTTGAGGGCGTTTCAGAAAGAAATGCCTCTTCTAAT
GAAAAGGCATTTAAAGATTGGCTTGTTTGAAGGCGGTTTAATCTACTGGCACTTCCAGAA
CACCTTCGGCTTTTAACTTCTGGTATTCATATTTCGATACCTGTCGGATACTACACCGAC
AAGCCGAAGTCTCTCGCATTGGAAACTCTGTCCAGTAGCGGTCATCAACAGGTAACACTA
GGCCTTTGTTCTTTGTATGCACAGGACATTGCTCTTTAGTGGGGCCGAGTATGATGGTCA
AGTAAGGCATGACCGATTTTTGCCGTAGAGCCTGCTTCAGTTTTTGTTCGTAATGCTCGT
TCATAGATAAGGCCTCTGTTTTTCATGGACGAATCCAACGACTGATCCTGAATTTGGCGG
AGAATAAGCAAAACCTGTTTTGCACCTAACGCTGATACTCGTGTTGCTAGCTCATGGCTT
TCAGCAGCACTCAAGTGATGATTATTCATACCAAACTTCCTTTTTGATGTCTTAGTAACT
GTAACAGCTCAATTGGGTGTAATCCATCCAACAATGCTTTCAACTCCGAACACTCTAAGG
GTGTTAATCCTTTTGATAGATCTGGTATGCCATCATTTAACAAAGGATTATAAACCATCC
CATTTCGATCATTTCGGCACATCTGTGAAATCGTTTTGAATTGTCCACTGACAACTTGCG
TTCTGAGTGTCAACTCACTGACAGCAGACCAATTACAAGATAACTGGCCTTGTTTCCACT
GATTGTAAATAGACAAAATGCTATTCAAGTTACTTACCGCACAACCGAGTTTATCGTGTA
AGTCTTGGCGGAGCTGGACACTGGGGATGTAGTCAGCCGTATCAAAATCATTGCAATCGA
AATGAACTGCACTGACTAACTCTCCAACGTTAAAGGGCAAAAGGCCATTATCATTCTGAT
TGTTCATGGCTACAGCTCCTTAATGATGTCTTCATTTACTTTGTCTTCGCCTAAAGAAGC
ACAAAGATTCATAGCTTTGGTTACCAGGTTATTGATGACCTGAGGATAAACCAAGCTTCC
TGACTGGTTGCGGCGAGTTTGTAAACGCAGTTTCAAGGCAGGAACCGCACTATCATCCAT
GATGCGCTCATACTCACATCCTGCACGTTCAAACTTATGCTTGAGGTAAGCTTCAATATC
GTTATCAAGTGGTGGAACCTCTATAACCATACAACGTCGAATAAACTCACGAAGTTCGTA
ATGACGACGCTCATCGAGGCGGTGAAACAACTCTGTCTGTCCAACCAATAAAATACCCAG
CAGCTTTGAAAAACCATCTTCAAGTTCCCAAAAGCGCTTAAGGTACTTCATGACAGGAAT
CGTCAAATCATGAGCCTCTTCAATGATCAGAACGTGGCGCTGTCCTCCTTTGAATGCTGT
CATAAGTAGACGTTCCACTTGTCTTGCTTTAGCTTCCATACTGCGCTTAGGTGCTTCACT
ACTGATATCGCTGATGATTGCATCACAAATACCTGCTGCGGTGGCGCGCGTCTTGTCGAT
GATTTTGGGTTGGATCACTGAAATATCGCCATCGTTATGTAGCTCATCTAGTAGCAATCG
ACGCAGCACGCTTTTACCTGCGCCAGAATCTCCCACAACAGCCAAAATACCTTGATTCCT
TGCAACATCTTTCATCGCAGCTAAAACATATCGACTATCTTCATTCATATAGATGTCGCG
AACAGCGCGAATGTCATTAATAAAAGGGTTGCGAAATAGCTTAAAGTGCTTCATAGCTTC
TTGTGTTAACATAGGATTCTCCAGTTCTAACTCTCGATTTGTTTCAGTCTGGGGATCAGG
TTGGTCATTGGTTGCCGCCTTTGACCAACCGCTTACTCCTTCCAGGCCGTGCGAAGCAAA
AAACGCTTCGACTTTTTCTTTAAATTCTTCTGCACGTCTCTTAGGCGGTTCGTTCATTTT
CACCGCTCTCTGCACTGTGCTGTAGTTCATCGCTAAATAGTCAGCCAATGCTTGTATGCT
TGTGCCTGCCTTATCTAGTCGCGCTCTGAGCGTGTTCATTGCCTTTTTGCTCCCATTGTT
CGGTAAAGACTTGTAGTTCATTGTCGGTCATGCCATCTGGGTATTGCTGTTTGAGCACCT
TTCTCATGACAGCAAGTTCCTCTTTGGTTGGGTTCAAACGTCTTTGAAGACGGTTTAAAG
CCCCAATAAACGACATTTTTTGCTCGGTTAACGGCTGTCCCTCCATACTCATTACGGTGC
CACGTCTTGGCATAAATGAGGGAACAACTTGCTGCTCAATGTCTGCCATAGGATTAATTC
GGCCATCGAATGCTGCTACTTTTCCTTTGCGGAGCTTCTTAATATCGCGTGGGTTGTCCG
TTCCCCAAGCTTGTATGTCTAATCGCTTGCGGTTGTGATCAGCATCTGTTTCACGTACCG
ATTTGTGTTCAGCACCAATGATGGGCGCAAGCAAGTTGAATCCCGCAGCATCGCGCTCGA
TTGGCGTAGCTTCATGAGTGTGCTCTTGTCCTGAGTCGTCCACACTTATCACACGAATAG
CTGGCGCTTTGTATGGATTTGCAAACACTTTCACTTCATCACCAGCAATAAGGTGTGGAA
TGTGAGCCAGCGAGTAATCCATTGATGCATAGCCTTTTGGTGCAAAGCTGATGCTTAGTT
CGTTAGGACGCACTTTGCGAACTTCTGGCTTAGTTTGTTGCATCATGCTTTTCACCAGAT
TCACGTCTTTGATCAGCCGCAACTGCTCAGCCCGTATCGTTTGCCACAGCCCAAAGCGGC
TATTCTTATGTCGGCTGTGCTCTTTAAGAGACTGAAAACCAATAGACCATTGCACCGCGT
GTCGATTCAGCTCCTCAATAGACTGCACTGTCATAAAGGCGAGTCGCCCCTCAAAACGGC
GCTCTACGAGGTTATGCGTCGATTCCACTTGACCTTTCGCCCAAGGACGACCTGGTGTGT
GAGCGATATGTTTCACTTCCAGCATGTCCAACATGTGTCGCGTTTGGTGGGCGATGTTTG
CAGACCCTGCGTCCCAAATTAAGATCTGAGGAACGCCGTACATCAATTCACCAGTATCAC
GCTCGCAGAACGCTTCCAATAGGAACTGAGTAATGGTTTCTGTGTTTTCACCTGGAGCAA
GGTAGTAGCGTAAAAAGAAAGCGCCGCTGTAATGGTCTGTAGCTAAATAGCGCAATACTC
GCTCATTGACGATACGGTCTAAGTTCTTTGGCTTGTTTTTGTAAAACTCATCCTTAGACA
TCACTTGCAATCCCTTACCGCCACGCAGGTAGTAGAGTACACAAATCGACACGTCAAACT
GCCAAGCATGATTGGGAAAAAGCGAGCGCTGACTCATGGTTGTCTCCATCATATCGAGCT
GGTCAGGATGAACACGAAAGCGTTTAAAAGCTCGTAATACTGTCGATTCAGACACGTGTC
TCGTGAGTTCCCCATTGGCTAATGCAATATCAACCGCATCACGAACCGTCATCAGTGCCT
TGCCGCTCTCTCGCTTACTCTGGCGGATCATGTTCGAAAGCAGCTCGGTCTCTTCTTTCG
TGAGAGCCAAGTCTCCGTTATCCGCTCGTGTTTTTCGCCCAGATGTCCAGCCTAAATCCG
TTAGCTCTTGATACAGCTTGCTTTTTGAAATACACAAGTGATCCATTGCAGCTTGAACAA
TAACCCCTTTTTGGCCACGCCCAGAGCGGTCAAGATCCGACATCAGACGTTTAAGATATT
GTGCGCGTTCTAATTCAAGTGCATTCATCGTGGATCAGCCCTCGTTACCCAAGAACAGGC
CATTTTCTGCATGCCATTGCTCTAAATGACTAAGCACGTGCGCACTAATCCCTAAGTCTG
CTGATAAAGCGAGGAGTCGCTCTAGGGTATGGAACAACGCATTTTCACAAGCAGCATCAA
TATCGGTCGGATGTGGGTTGTCATGAATCGTTTGAATCGCATCAAACAGACGAGCCAAAC
CACTATCGACGGCCAGAGTTGCCACGTTCAATTGATCGAGTAACTTGCTGTTGAGTTCTT
CTTCTTTCTGGCGCGCTTGTGCTGGTGAAAGCGGCGTATCGAGTTTCTTAGATAAGTCAT
TAATCTTCTTATCTTTATCCGCTAGCAGCCTTTCGTTAGATTGTTTTTCTTGTGTCAACT
TAGTGACTTCGGATTGCAGAGCTTGTTTTTCTTGGCGATGTTTTGCCGACAGCTCTTCAA
TGATTTCCAAGGCTTCATCGCGGTCTTGAACTTTAACCACTTCACCCTCAACAATAGCGG
TCAAATCTTCTTGAGGCAGTTGGCGAAGTCGGCGTAAGTCTCTGGTAGTCATACCTATTG
CGCTCATTGACTCTAGAGCCTGAGCACCAAATACGTCTAAATTTTTTAGTCGTTCATCAA
CGGTTGATTTTGAACTGCCATAGATTTCACAAAACTCTTCCCAAGTGCCTTTTAGAACAA
CTAAATTACTGCCGACAGTCGAGCTTTTTGAAAAGGTGATTCCTTTTAAAGCCTTGTATT
TCTTAGACTCTTTGATTTCTTTCAATGTACTCAAACTCACGGCGTCGGTAATTTTTGACA
GTCTTTCGGCCATCTGAGCACGCCCCAAAAGAGCACCCAAGTCTACGGCTTCACCAAGTT
TTGTTCCCTCACTTTGAGAAATCGTTAATGCTTCAGCGGCATTCAGTTCTTGCGCATCGC
TCAATGCTTGTTGAGCGGTCATTAATTGCTTCAGTTCATCGGACATCTTATAAATCCTCT
CCTGTTAACTCTCTAAATTCAGCTCCAATGCGATCAACTTCTGCGCGAACGGCGTTACGA
TAAGTGAAAGCTAACTTGATAAAATGATTTGATGGTTTCCAAACCATATTCTGTTTACTT
CCACATGCCTCCACCCAACCAGCATCAACTAGTGCTGTTAAGTACCGATGCAGTGTTGCT
CTTGGGATCTGTGTTTTAAATCCGATATCTCGAAAAGTTGCGCCCTTAATGCCGTATTCA
AATAATGTTTCTAAAATGACCAAGGCGATGGTCGTTGATTTCATTTGGCATGTATTTGAT
GTGTCCCGTACGTTTGTCATTGCTTTACCTCAAATACGTTTTCTGATTTTGAATTTTTTT
TAGTGCCCGACTTAAGCCAGTTCTTGATGGGCTTCTTTCCGCACCGAACTTTTCTATACA
AAGTATCCTGATGTCTTTTTGGGTCAGGAAATCCAAATCTAGGCTTAAAATGAACTCGTA
CAGTTCACGGTCACGTTCTAATTTGTTTTTACGACTTGTCTTTGTGGCGTTCGATTCAAT
TGATGAAATCCTAACTTGTTGATTTATATTATTTAATACAGAATTCGCCTGATACACATT
TAATGTGGACAGGATTCTGGAAATTTTCAGAAATGCATCTTTTTCTTTCTTACTTTCCAT
ATTCATCTCCAACAATTCCTGATTCATGAATGACTTTAGCTCTTAGCAATTTTGCTTTTG
GACCATCCCAAGACCCGATAAGACAGGACATAACGTTTTGTTGCTTTACGCCTGATTGTC
TACACCAAGCGCCCAATGTTGTCCCTTTGATGATGAATCCAGCTTTTACTTTGTTGTAAA
GCTCTTTTCCTGGGTCAATTTGATTGACTGAAACATATTCAAGCATTAACTTATTACTCC
GCTATATCACTTAGACATCATAATGACTAATATATACATTATAATGTTCATTGCAAGTAG
TTTATTGAGGTTTTTATGTCTATATCAGAGCGCTTAAAGAGCGTTATAGATGCCAAGTTC
TCAACATTAAAAGGTGCATCAGAGTTTACTGGGATTCCATATCGTTCACTGCAAAGCTAT
GTGTCAGGTAAACAATCTCCTGGAAGTGAAGCGTTGGTTACGCTTCATAAGACACTAAGG
GTCGATTTGAATTGGCTTTTGACTGGAGAAGAAAATAGCTGGCCGACAACAGAGGACCGA
AAAGAGGTATGTGTTAACTTAATGGAATATATAGAAATGGAATTTGAAGCAGAATCTGGC
ACAAAGCCATATTGCGGTGATATTGCCACAATCTACAACCGTGTTCTTCATCACAAGGGA
GTAGAAGCGGAACCATGGGACAATGTAGAAGCTCTAAAGCGAGCCGTAAAATATGAAGTT
CTGGGTTTTATCAACATGCAAACCAGAATAAAAAGGCAATTAGGGTTTAGAATGTAGACA
CCCTATAGAGAATCACAAATGAACATCATAGTGTTCCATGTGTGAACATTATCATGTTTA
ATTAAGTTCTGCTCGATACTACATTGTGAGTTACTTCTGTCTCACAATGTGGTCTCTTTT
ATGTGTGAGACACCTATCCCAATCTAAGCGGGATCGATCCGCCAAAATCCAGCCTGATCC
CTAATCTTTGTCTGAATTATCTTGAAGCCAATCCATTATTATCTTGGTTCTATACAACTA
TTACCGCTCTCGACAGGGCCTACATCCGGTCGAAATACAGTTCAAGCGAGAAAACAACGA
GTCCCTGTGGTTCATCGCGTTTATCGCCAGTTTTTCTTATCAGAATGACAGGCATGACTC
GTTGGATGTCGAGCTCTACTTTCACCTTGCTAACCGTTGGTGTTACCAGCCTGATGCCGG
TACGGCTGATTTGGCCCAACCTGAAGTGTTGGACCTATTTTGCAGTTGGTGCGCAGCGTT
TGAGCACCACCTTGCCAAACAAGCGTTGCAAGATATTCAACTCACCATGATTCGCTAACC
CAAGGCGATTCTTCTTAATCGAATCTTATTTTTGTAGGAGGCATAACCATGTCTAACATT
TTGTTCAAACCCACCCACCTTCCCATTTCCAAACCGTTTCATGCCCTACTCGCTAACATA
CTTTCTGAACATCAAGCAAAAAGTGAAGTTCAGGCCACCAGCAAAGAGGTTGTCATGAAC
TTTCGAGACAGTTCTTACAGTGCCGAAGATGGCGGTTTTCATCCGGTAGAAATTGCACTG
AGTCAGTCTAGTGATGGCCAATGGTGTATTGAATACATCACGGATTTTGCTTATGTCGGC
AACCACTTTCCTGAGCTAGAACGCTGCTTGGATTTTGATTTCCAGCGTGGGGATTTCTTC
ACCGCCTATCACGGATGGAATCCTATCGTAGGTAACCGTGATGCGCGAGAGCTCTATCAG
TTATGGGAGAGTAACTTTCTCGCCTATGTCGCAACGGAAGCTTTTGATGATATTTCATTA
ACCTCGGCTCCTTAGTTACCTCCATCAAGAAAACCGACAGGTTCATAAAGAGAATCATCG
TGTTCTGGGGGGGCGCGATTTCCCAGTTCATCATCTCAACATTGAAAGAGGTTCCACAAC
AATGAAAACCACTGATTTATTCTCGACTCTAGAAAATAACATTCTTCGCAACTCGTTAGA
TTCAACCACGAAAGATAAGTTACTCAGTAACTTATCTCTCCTTCGCAAAGCATCACTGAA
TATTCTGATCACCGGTTCCACAGGCTCTGGGAAAAGCTCCACCATAAACGCCCTATTTGA
CATGACGGTTGCCCAAGTCGGCATCGATAGTGATCCGCACACGGAATCTGTTCAGTGTTA
CCACTTAAATAATCTCGTGCTATGGGACACTCCAGGGCTTGGAGATGGGATCGATGAGGA
TAAAAAACACGTACAGGCCATTAAACAGCTTCTCAACAAACGAGATGACCATGGTCAGTT
GGCCATTGATTTAGTTCTGGTGATACTTGATGGCGGCTCTCGCGATCTGGGAACACCATT
GAGACTCATCAATGACATTGTTATCCCGCAATTAGGCGATGATGCCGAAAAGCGGCTCAT
CGTTGCGGTGAATCAAGCCGACGTTGCATTGAAAGGACCTGAATCATGGAACTACAGCGA
CAATCTACCAACGGACAAGGCTAAGGCATTTCTGGAGAAACAACAAAACTCGATAGCAAG
ACGTATACATAAAGCCACACAGATAAATGTGAAGACTCTTTACTTTGTGGCGGGCTACAG
TGATGGAGTCAATCGCCAGAGGCCTTACAATCTATCAAAACTGCTTTATACCATTGTCGA
AATACTACCAAACAATAAACGAGTAATGCTGGCAAATCGTACCATTTCCAATGATGCAGA
TAATTGGAAAGATAACGATGCCAGCGATTACAATAAAAAAACCACCTTAAGCCTTTGGGA
AGCCATTGTAGAAACAACTTTACAAGGCGCATCTATTGGCTCCGATATCGGATCTATTTT
CGGAAAACCAGGCGAGATCCTAGGTAAAGTCGTAGGCTCTGTCGCTGGTCTATTTTTCGG
TGGTTTACGATATACATTTGGGTTTTAAATGTAACCATTAAAAAGAGGCGAGCCTCTTTT
TTTTATTTTCGACTAGTCGAGAGATTTTTTAATCCATTCGAATAGATTTTTGTATCAATT
TTAGCCAAGTAGCTTAAGCGATAAAAACACTGTCGGTATTCCTCTTGATAAGGATCTTTC
CCCTTATAAATGTAATAAGTAGAGTTACTTGGGAAATGCACACTACTTTTCACCTCAAAG
TATTCAATACCTAAAGCACTTGCCCATGCTGCTTTTATCATTGAAGAAAAATTATCACTA
TCCTTAGTAATATCCCCCAAACAAAAGTAAACATCTTTATTAAGAAATAATGCCACATGG
TAATGAGGATTCCCTGAACTTAATTGCTCCCTTACCCAAACGTATCTTAAAGTACATTTA
CCAACCTTACCCTTTATTTTTAAGTCATGTTTTATTTTTGCTTTTAACGAAGAAAAAAAC
TAGAAATATCGCCACAATTATGCCCTGTATAATAGCTAGGGTATCTAAGATCAATTCTCT
GAACGTAAACTCGACTATATTCAGTCAAAGAAATATCCAAAACATCCTTAATGGCAATCA
AATATTCCTTGCATAATGGAGCATGTTCTTTAATGACAGGATTAGATAAAAAACTCTCGT
CATAGAAAAGAGTCAGGTTTGGATTTTGAATTAAACGTTTCATTAGTCACCTCTATTGTT
AACTTGTTCATAGAAGATAACCACCTTGTTATTTTAATGTGCTTACTAGACCTATATTAC
TATACCAACATAATCGAACTAATTACCTTAGCTACCCGCCTTCTGTACCAATGCACATCT
AGAGACAATGTCACGTTCTGCCACTCTGGAAAAACATTAGCGCACCATAAGTGATGCACA
CCGCAAAACCCATCAAATCCACAGGAAAAAGCAAGACTGTAAAACTCATAAAAATTACTA
TGTAACTTTCATTAAAACAACGTAAATACACATTGTGACAAACATTAACGAATTATTTAA
ATATTCATATTTAACAGATTGGATTGATAGTAACAACACGCGACAATGTTTATATTTATT
GTCTAAAATTTACCTTGTCCATATGAGAGCAAGGGAAGTGATCGTTGATCATACTATTGA
TTCTGAAAGATTAAAAAGTAAGTTAACAGCAACATTCAAACCAATGTATGACCCACCGAT
AGATTATGAAATTAATTTTAAACAAGATATAATATTAGCATTTGAACATTATCCCAGACA
TTCAATGCAAGAAACATTTATAACTAGCTCTCATGTTATCAACCCAAAGGAGATAGTTGA
TAAAAATGAAATATATAATGGAATTATTAGATTCATCAAATCAAAAACCTGCATAGAAAT
AAAGGAAAGCATTGTAGGCCAACTGAAAAATTCCTGGCGCAATGTTGAGAAAGGTATAGA
TTACACTTGGATCATTGATAATAAGGATGATGAATTTACCAAATGGATAATTAACTACTT
TAAGAAAAGCAAACTCGACCCATGGTTTTTACCATACGAGTTAGACCGAGATATAGCTCA
TTACTCTATTATTACAATTCTAGACCTTTGGGATCCAAAAGATATCATTCCTAATTTTAT
GAGTAAACATCAATTTATAGAAAAGCTAAAGAAAGCATCTGTTCAGAAAAAACATAGGAT
GAAACTAAAAAATAAAAAAGTATATACCTTTGAAATGCATACTGACATAGGAAGAAAGCT
AGACAGATTAGCTAACCTATTGGAGATAAAAAAGAATCATCTTCTAGAAGAACTGATAAA
CAATAAGTATGAATCGATATCTAGATTTAAAAAAAATTGATCACACAAGTAAACCAGCTC
TCGTTAACGAGAGCTGGTTT
>NODE_681
AACGCCCGCTTAAGGGGCAGCCAACGCTATTACTAACTTTCCGCATAACACCGTAATCAC
CAAAACCAACGCATAGTAAAAATGCCGCGCGTTG
>NODE_682
GCGTTGCCAGCCCCTTAGGCGGGCGTTAGCCATTTGGGAGAACTATGGAAAATTTAACAA
ATGATGTAATTACAATTTTACAGTATCTGCTCCCGGGGTTTGTGTCTGCTTGGGTGTTTT
ATAGTTTGACCTCTTATCCCAAGCCATCACAATTTGAGCGTGTGGTACAGGCTCTGATTT
TTACTATTTTTATACAAGCAATTGTTGTGGTGGTTGAGTTCTCAGTCCGTTGGTTGTGTG
CTACGTATGAAATTACAGGAGTACCGGACAAGTTTGGGTTAGTTGGTTCTGTTGTGACAG
CTATCTTACTTGGGGTTGCATTTGCAGGCTTTGCCAACAATGACCTATTGCATAAGTGTC
TAAGAAGGTGTTTGATCACAAGAGAAACATCATATCCTTCGGAATGGTTTGGTGCCTTTT
TACAGGACGTTACTTTTGTTGTCTTACACCTAAATGATGAACGAAGGTTATATGGCTGGC
CAATTGAATGGCCTTCAGAACCACATAAAGGTCATTTTGTTATCGCAGACCCGTCTTGGC
TCAACGATGATGGCACTGAGGCAGAAATAACAGGTGTATCTAAACTTGTTATTAGCGCTA
GTGAAGTAAAATGGGTGGAATTTCTAGAGAAAAACTGGGAGTAGTTATATGTCAAAAAAA
GGTTCAAACCCTCCACCACCAAGTGGAAGAACTGGTTGGACTACAGATGGTGCAAATCCA
GCTAGAACACCTCAGAACGTAAGGCCTAGCCCACCACCTCCGCCGCCACCGAAAAAAAAT
GGCTAACAAAGCATTTAAGAGTGATTCCCAACGCTTGGCATTTTCAGTGCTAATCGTTGG
GTTTTGTGTTTATGGTGGCATGGTTGAGTCTCGTGTTAGCGTTGCTCACACCTTAATGCG
GCGTTATACAAAAAGGAGAAAAACTTGAGTTTAGGTTTTTGGGGTTGGCTGAAAAGTAAC
TTGTCTCACCTGTTTTCATTATTGGGTATCATCTTAACTATCTACTTTTCTATTTGGTAT
GTTCCTCAATATTCGGAAGAACTAAAATTTAAGCGTATTGAGAGTGTACACAATGAACTT
GTAAGTACTATTCAAGAGCTCGTTTATAACAACCATGAGGTTAACGAGCACAATATTGAG
ACATTGATATCTGGGAAAGAGGTAAAAAACAATATTGTTTATCCTTTTACCAAGCAGGAG
CTGCTGATACAGGTTCAAGACGCTTTTTTATCTAATCGTTTTATCCCACTAGACGCGCGA
AAGTCATTGGTTGATAAAGTAGATGAGATTAGAAACTCTATAAAACAATCTGTAGAACCA
GTTGAGCCAGCAAAATCTAAAGCTTCTAGTCTATTGAGTATTGCCGCAGGTATATTTGGT
AGCTTGGCTGCTGCCCTTGGCTTCTCTAGCTTAACTTTCGTTGCCAAGCGTCAACGTAAA
GAAGAAATTGAGCTTGAAATTAACGATGCTAAAGAGAAATATCAACAAGTCATCAAGCGT
ACTATTGCTTTTGAAAGCAAAGTTCATAAGGTGTTAATGGCTTACTTCGGTCGTAAAAAC
ATAGAACAAGAAACAGAGCGAGATATTGGCATAGACTTTATCGTTAAAAATAACGGTGTT
GCTAAGCTAGGTGTGGCAATCAAAGATTACAGAAACCAACGTGTTAATTCTAATCAGATT
CATATGCTCCACTCAGTATCAGCCTCGCTTAACCTTCCAATATTGTTGGTTACAAACTCC
CCATTAACTGAAGATGCGAAGCAACTTGTTGAACGTTTAAACGCTAGAGACCCAAATAGA
GCTCGCGTTATGGTGAGTGATTTTGATGGGCTTGGTGGGCAATTGGAGAATTTTGTATAA
CAAACAGTTCAAGAGGGATTCAGCACGCTTGGCATTTTTGGTATGCATTGGTTTCGGTGT
TGAAGTGCAATGCTGTAACATCGGTATTGCGTGCTTCACCCCTTAACTGGGCGTTATGGC
GCTTTATAACGAATTGTTGTTTGCTATGCGCTTTTTTGCTTAGTGTCTTTGTTGTATATT
TGATGCCAAAATAGTTTTACTTATTAAAAGGTTACTTATGCTGTCATACTATGAGCGAAA
TATTGATTATCTCGAATTGGAACTTAAGTCAATCCCAACTAATGTAAATGTCCGTTTTAG
TTTAAACGAACATATCATTCCTCATTTAAAGAAGGCGGCGGAAGAAAAAACAGCTGTATT
TTTAACAAAAAATAAAACCGCATCGCTACATGTTCACTCAGTCGATGTTGATGAATTGAA
TGAAATAGCAGTTATCCTTTTTCATTACACCGACACTAACCTTACGGATCCAGCATTTAA
GAATATGACGTCAGGATCCGTTCGGATTGCGGGAAAAACAAAAGGTGAGGGTATCGCAGT
TTCAGCGCACCTAGTAGTAGACTTGAATCATTTCAAAGGTCAGAGAGCACCAATTCATTT
AGCGTTGTTGGAAGTCGTACCAGGTATAACCAAATCTCTAATTGAACGAGCTCTTACTAG
CTTGTTTAACAAGACTATTAACCGGCCTAAATGGACATACAAATCAAGCACTGAAAGCAA
AAGTAAGCCATGTCGCCCAAGTTTTAGTTTTAATAATCTAGCTTCAGAGAGTTTATCCGA
AGGCTTGAAAACTCGTCGCTTAACAGGTGTGACGTTGATACACAAGACAAATGAAGATGA
CTTCGACGAAGACGATCTGATTACTAAAGAGACTCAAGTTAGTTATGCAATAGGTGCTAG
TTTGAAAGAAGAGGCAGCCGAACAGCTCCTTTATCGACTTTCTAGAAAAGCTAAAAGCAA
AGGCTACTCGACTCTGAAAGTACAATATGATGATGAATATCGAGGCACTAGAACAGGTAA
GTTTAACTCTTTGGAAGAAGAAGCTATCAAACGAGCAACTGGAGTATTTTGCAAACGAGG
TAAAGTTTATACTGAAAGCCAAATACATCAGTGTCAGGACAGTTTGCATTATCAATTGGT
CAATAAAATCAAGGCATTAATATGCAAAGAGTGTGGGGTGGCATATGCTGAAAGCAACAA
TAAAGAAGTTACTGAAACCACTTTATTACCTCAAAATTAAGCATGAGCAAAAACTATTTA
TAGATATATATCTGCCACTAATGGTGGCTGCATTATTTTTGTTTTTGCTTTCTCGTACTT
CTGTAGAAATCGCTTTTGTAGGAAAAAGTGGTTTAGTGCAGTTGGTGAATGGTTTGTTGC
AAGTTCTGATTGGTTTTTTTGTTGCATCGTTAGCTGCTGTTGCAACTTTTCAACGTCCAG
GAATGGATGAGAACATGAGAGGTAAAGCTCCAACTTTACAAGGTAAAGGTGTTACTCGAA
GACAGTACCTTTGCTATATGTTCGGCTATCTGGCATTTATGAGTATCGCTGTTTATTTTG
GTAGTGGTGTTCTTGAGTTGACCATGAAAGTCTGGAAAGAAACTTTCGGCAGCTATTTTA
CACAGGTAAAGTTGGTAGCGGTTTTTATCTATTTTTCATTGGTTAGCAATATTATTTTTA
CAACATTGCTTGCTCTACACTTTCTTACAGACAGGATAGTTAGAGACAATGACGTTGAAC
CTGATGATGTAGCGCGCCAAGATAAAACGCTTAAAATTTC
>NODE_683
GTTGTTGTGTTTGAGTTTAGTGTTATGCGTTGTCAGCCCCTTA
>NODE_684
ACCGACATCACAGTCAAGCTCAACGAGCAGAACATTGATGAAGAGCTTAGTATTTCAGGG
TTGAATGGAGCTAATGCTGAGTTAACTATCCATGAATCTAATCTTTCAGGTGGTTCGTCG
CCAGATCACTCTGCTCTTAGCAAAGTTGGGAGTTTCAGTTTTACTTCTATTGACGGCTTA
GCGTCTTTAGTAATCGCGGGTCATAGTTTTAATGTGGCAGAACTTCTTGCGTTGAATTCA
TCTGAAGCAACAATTTCAACGCCTTATGGTGAACTCACCTTGACGGGGTTCAGTGGTGAT
CTCACTGGTGGAACAGTTCAATACGAATATACGTTGAACGAAAATGTGGATAACGATTCA
GCCACCAATGCAAATGACACGGACTATACCGATCATATCTCTGTGACTGTGATTGATGTG
GATGGCAGCCAGATCACAGATAGCTTAGACGTTAAAATTGTTGATGATGCTTCTACGGCT
CTTGATGACCGTGGTGAAGTGGACATTGTTGCTGACAGTTTCACGGTCTCTGGTGTGGTT
GCTAACTGGACATCATGGAGTAATGGTACCAACGTAACCACGTTTGATGGAACTAATGCA
CCAAATGGTGGTGGCTTAGATAATGACAGTGGCAAAGACCAAATCCGTTGGGGTCAACCC
GCTAGCTCATACAGCTCTGGCTACGGATTTATCGATAATGATAGTGCGCTAAACGGTGAG
TTTGCCTTAAACCAAGATATTATTTTGGGTACTTTTACTCATTACAATTATCCCGTTTAT
TCAGGTGGTGCGATTACCAGTGCCAGTATGGATGTTGCGTTCTCAGTGACAGATGCCCAC
GGCGTACTTACACCTGTAACGTTGAAACTGAATTTTGATCACAATGAAACGCCAAATACC
AATAATCCAGAAGCCTCAAAAGACATCATTAAAGTTGGTAATACCAATGTGACTTTTGAG
AATGCAGGGGCTCTCTATACCTTGCAAGTGATTGGCTTTAGGATTCCTGGCACCAATCAA
ATTGTGACGGAAATTAGAACGGGTGAAAACGCAACTAACAGCTATGAATTGGTTGTACGT
GTTGGACCTGGTGAGGGGTATGAATTGCCATCCACATCAGGCAACGTATTATCCAATGAT
GTTTCTGGGGCAGATGTCGATATGACGGTTGTCGGAGCAGCCTCTGGTAATCACGTGAGT
TCCGGTGTCTCAGGCAGCGTTGGATCTATGATTGCGGGCCTGTATGGCAATTTGATCCTG
CTCGCTGATGGTAGCTACACATACCAAGTGACAGCGAATGCATCTTCGATTCCTAATGAT
GCAATCGAGATTTTCACTTACACCATGAAAGATGGTGATGGTGATACCTCAACTGCGTTA
CTTTCTATCAATGTGAACCGAGTTACGATGGCGGATTTCAATGCTAACCAAGATCACAAG
GTTGGTTTGGAAGACACCGTGGTGGCCGGTAATGTGTTAGACAATGATGGAAGCAAAAAT
ACCTCAGTGGATCATTTCACGGTAGGTAATGATGCCACTTCTCACGTGGTGGGTAGCCCT
GTTAGCTTAGAGCAAGGTGAGCTGACGCTTAATTCGGATGGCAGTTACACATTTAAGCCA
GCAGATAACTGGAATGGTGAAGTTCCGGTTATTACCTACACAACCCACACTGGAAAAACG
AGCACACTCGCCATCACCATCACCCCTGTTGATGATGCGACGGTTACTCAACCTGATCAT
AAGTCGATTGCAGAAGATACTATTGCGACGGGTAATGTGCTGGCCAACGATTGCGATATA
GACAGCGCTCTCTCAGTCACCAGCTTCCATGTTGAGGGAGTCAATGGTGTTTATACCGCT
GGTAATACGATGTATCAGCTGGCTGAAGGTACTTTAGTGCTTAAGGCAAATGGTGATTAT
ACCTTTGATCCAAAAGATAACTGGAGTGGCTCACTACCAGAAATTACCTATACCACCAAT
ACCGGAGCAACTGGAACTCTGAACATTCATGTTGAGGCGGTGGCTGATGTGCCGAACCTG
ACTATCAATGGCTATACCTCTGTTGCTGCAATCAATTTCGAGGATGCGAGATTGAATGGC
AGTTGGGATGGCGTGGTTGCTAATCAGATTAAAGGTCTGAACACGATTGGAACGTGGCAT
ACCAGCAATAATAGCGGTAAAGTTGAAATCGGTTACGAAAATATCTATGTCTCCGGTGGT
TCTTCAACAAATAAAGTCATGGAAATTGAGTTCAATAACGGTGACAAGACGCTGTATACC
GATATTCATGCTCAAGCGGGTCGTTTTTATGAGCTAGATTTTGATATTGCAGCTCGTGCT
GGTTCTGTGAACAGTTCAGGTTTAACCATTAAGCTTGTTCCTCTGAATGCTTACGGTGTT
CCTATCCTTGCCGAGGCGATCACTCTTTATGATTTCAATCCAACCAATGCGAACTGGTTG
AGAGATCAAAAAGTTACGCTCCCTATTGATCAAACTGGGGAATATCGTCTGTTGTTTGAA
AGCGATGATGCTAATAGCTATGGGGCGATTTTAGATAATTTGGCGTTTAAAGTTGTTGAT
AATATGGGCTACCGCGGAGATTTCATTAAACTGAGTGAAATTTCCACTTCACTGAATGAT
ACCGATACCTCTGAAACCTTGAGTCTTAAATTAAAAGGAATGCCAGAAGGGTCGATCTTG
AAAGACGATAAAGGTCATGAAGTTACAGTGGGTTCAAACGGTGAGGTAGATATTACAGGA
TGGGATTACAGCAGCTTACAAATTAAAACGCCGAACCATGGTAATTTCAATATTACTGTT
GAAGCTACGGCGACTGAAAGCAGTAACCAAGATAGTGCAACGACGAGTGCGACAATTCCG
GTCACGGTATTACATCCTAATGAGTATTTGGGACGTGGCGGTGTTGACTCTTTCTTGTTG
ACCAAAAGCAATGGCGATAATGCTAACTTAAATATTGCTCTCAATGCTTATTATGAAGGC
ACCACAGCGGTCGCACCTGTGACGCAACAAGTAGCAGTAACGATTGATACGGACTTGGTG
ATTCATTCAGGAAATAGTAACGATTATATCGATTTAGGTATTAGTCGCGCGGATAATACG
GTTTATACCGGTAGCTCAATTCCTAACTTTAATAATTCCACGCCGTCACAATCTACACTG
GCGGATAGCGCGTTTATGAAAAATGACGTGATTACTGATCATGATGGTGTGTTATTACAA
TCGGTACAAAGCCAAATTCAGCCGATCACTGATACGGTGAATTTAGGTAGTGGTAACGAT
ACAGTTTATGGCGGAGGTGGAAACCTTGCCGCTTATGGCGGAGCGGGTAATGACACTCTG
ATTGGCGGTGATGGCAACGATGCACTCAGAGGTGGTGCGGATAATGACTATCTTTCAGGA
GGTCGTGGTAATGACGTTTTACGTGGTGATTCAGGCAATGACGTTCTTATTGGTGGTCTT
GGCCATGATATTTTAACCGGTGGCTCAGGAGAAGATCTCTTCAAATGGGTTGATGGAGAT
CTGGATGGAAGTACAGATCGAATTACTGATTTCCATTTATCTGAGAAGGATAAGATTGAT
TTAAGTGATTTGTTCGATAATCCATCAGAGCAAGAGGTGACGGCACTATTGGATAGCATT
AAATCAACGGTGCAGGGTGATGATCATTCATCGTCATTCAAAGTAGAGAAAAATGATGGT
TCTTCGGTGACAATTCAATTAGATGGCGTGTCGTCCGTTGAACTTATTAACAACCTAGCA
TCTATAATTCAGATTAAAGAAGACTAGCACTTGCCTTTAATAAAAATCCCGCTAACTGGC
GGGATTTTTGTCTCTGGAGAGAATGAAGTCTACTTCCTGTTAGTTGGCACGATTAGCCAT
CAATATGCTGATGTGTTTAGAGAAACAGATAAGGGAAAAGCTGTTTTCTTTCTTGTGCAG
AAAGGCTGCTGACTCTTGCAATATTGGTCTCTGGGATGGCTTCTGGATTTGGATAGTGTT
TCAGCACTTTTTCCATGCTCTCTTCGCGGATCAGGTGAAAGATCGGGTAGGGTGAGCGGT
TGGTGAGGTTCTCATCATCCTCTGGATCTGTGCCTGCAAAGCAGTAATCAGGATGAAACG
TCGCGACTTGAAACACACCTTCCCAGTCTTGTTGGCGAATTAATGCTTCCACCCAGTCGA
TGTAAAAATTGTAATCAACAAAATCGTGCAGCAGGTTTGGGACAACAACGAGCGTGGTTT
CAAGCTCTTGCGGCTCTTTCGTATCAAGTTCAAGCAACTGATCGTAAATATGTTGCAGCA
GTGCTTCTTCATCACGGGCTTCACTGACATAGATTTTAATTTGCTGATTACGCTGTGGTT
TTGCGGCAAATGGGCATAAGTTTAAGCCGATCACGACCTGATTAAGCCAATGATCGACTT
CTTGAATAATGGTTTCCGTTGACATGTTGAGCTCAGATTCTTCGTTTTACATTTATCATT
TGGCGCTGAGCATAGCACAACTTAGGCCGAAGGGCTGGCCAAAGCCTGACTGCCCTGTGG
CGTTTGTTTATTTTGTCGGCTTAAGCGCCAACCAAGGATAAACAAGATGAAGTAAAGCCC
CAACCCGCCGAGTGTGACCATTTCCCAACCACCGTGTTGCCAACAGTACAGCAGGTAAAA
ACCGCCTAAACTACCGCCAATATAATAGTGAACCAAGTAAAGTGCAGTCGCGGTGGCTTT
GGCTTGTGTGGCTTTTTGACTGACCCAAGCGTAAGCCAAAGTATGGGTGAAAAAGGCGCC
GAAGCTAATCAAAATCAAGCCGACCAGCATGGCGGGTATCGCTTCAATCAACGCAATCAA
CATGCCTGCCATACTGATGAGTGCGCCAAGCATCATGCCGGGAATCGCCGAGAAACGCCG
GTTCCAGTTGGCGGTGAGCTTTGAGCTCAGTGTTCCAGCTAAATAACAGACGAAAATCAG
TGAAGCAATACCTATGGGCAGTGAGTAGGGTTCGGCGACTAAACGAAATCCCATCACGGA
ATAGAGGTTAACAAACAGTGCGAAGTTAACACCGCCAATCAACATAGCTAGCCAGAGTGT
GCGGTTTTGCAGATGTTTGACTAACGCACGATTGTGATGGAAAAACAGCCCACGTTGCGG
TTTAAAATGCTGTTGAATGGGCAGCAAATACGCGACCAAAAGCGCGCCGAGCAGAGTAAA
AATGGCCATCGCAACGACCGCATGTTGCCAGCCAAGGGCATCGGTGAGTAACCCTCCAGC
AATGCGGCCGGTAATACCGCCCAATGAGTTTGCCGCGATATAGCCACCAATCGCCTTACC
AAACGCTTGCGGAGAAAGCTCTTCCACCATGTACGCCACCGCAACCGAAGCAAAAGCCGC
TAAAGCCACCCCCATTAAAGCGCGGGTGAGCACTAAAAACCAAAATTGCTCAGCATAAAG
CATGGCTAAGCCAATCACAGGCATAGCAAATAAGCCGGTCAGCATCACTAAGCGTCGCCC
AACGGCTTCCGAAGTGACCGCCCAAGGCACGAGACAAAGCGATAAGGCTAAGGTTGAAGC
TGCAAACAACCAGTTAATTTGGGTTTCCGAAACCGCAAAGTGATTCGCCAAATAAGGCAG
CATGGGTTGGAAAAGATAAAGATTGCAGAAAACTAAAAATGAGCCGAAGGCGAGGGCAAA
GGTCACTTTTAAATATTGGGGAGAATGCAGTTCAATCATACAGCGGATCCAAGATGCAAA
AAGGCGGTGATGTGATCACGATAGCAGTGGCATCTCGATTAATGAAATATATTAAAAATA
TGGTTGCGATATACAGGATATATGATGGAAGTTCGACAACTGCGTCACTTTGTGACCGTG
GCAGAATGGGAAAGTTTTACCTTAGCCGCGCAGCAACTGCATATTGCGCAGCCTGCACTG
AGTATTTCGATTAAGAAATTTGAGCAGCAGCTCGGTGTTACTCTGTTTAAAAGAGATGAA
AGAAAAGTTGCGCTGACCCATGAAGGTGAAGTGTTGCTTGAACATGCCAAGCGCATTTTG
CAACAAGTCAATGATGCCCAATTGGCGGTTGATGAGCTCAAAGGTGTTGTGAAAGGCGAA
GTACGCCTTGGTGCGCCAAGCATGATGGGCTCTTACTTTTTCCCGCAAATCATTATGGCG
TTTAAAAGCCACTTTCCGAATCTGAAAATGACGGTGATTGAAGCGGGTACTCAATCGATC
CGCAGAATGCTGCTCTCAGGCGAGTTGGATATTGGGGTGATTTTGAATCACGATCTGCCG
GACGATTTGGCTGCAGATCCGCTGCTCTCTTCGCAAATGGTTGCTGTAGTCGGCAAAAAT
CATGAACTAGCTGAACGTCGTCATCTTACTTTTGCCGAGTTTTTTGAGCATGAACTGGTA
ATGTTTAAACCCGGCTATTTTCACCGAGATTTTATCGATAAAGTGTGCCGAGCACATAAA
TTTACGGCAGATTTTTCTTTTGAAACCAATTTGTTACCTATGATTTTAAGCATAGTGAAA
CATGAATATGCGATTACCGCGCTGTTGGAGTTGGTGACCAGCAATGAACCGGAAGTGAAG
GCGATTCCGTTTGAACCGCCGGTGTGGCTTGATCTTGCATTGGCTTGGCGTAAAGAAGGT
TATCTTTCCAATGCCGATCGTACTTTCATCGAGTTTGTGAAAAAGTACGTTTAGCGCCAA
GAAGAGCATTCATCTTTGCTGCTATTAATCTTTACTGCTGTAAATACGTTCAAAATTGGT
GTGGTTCCAGCCGATCATCAAACGATCACCAATTTTTAGTACCGGTACACTGCGAGCGCC
GAGAGCATCAAGCTCTTTGCGGCCGCGTTCCATTTTTGCGTTGCATAAGCGGTACTTAAT
GCCTTTTGAGTCAAGATAACGCTGGGCGTCTTTGCAATGTGGGCATTTATCTTTTATGTA
CAAAACCACGCGTTTCATTGGAATCTCTCATGAATCAAAAGGGCGCAAAGTGTAACGAGA
GTCGGCTGGAGATGCAAATATCCCCTTCCTACTTGAAGCGATCATACTTATTGGTGTAGG
TGATTCTTGAGTGGAAATTGAGTAAACTTGCCGACCTTTTTTGTCACCCGAACTGAGCAC
GCGAAATGAGTATGCACCCTGCACTGAAGTACATTCAGGGATATCCCCAACACATTGTTG
AACAAGTTGCTCAACTGATCGCAAACGACAAGCTGATACCTTGGTTTGAGCAGCGTTATC
CTGAGCGGCACGATATCCAGAGTGAAAAAGCGCTGTTTGACTTCACCATGGCTTTAAAAA
ACCAATATATGAAGAAAACGGCTCCGCTCAGTAAAGTGGTGTATGACGGAAAAATTCATC
TCATTAATAATGCGCTGGGGTTACACAGCTACGTTTCTCGGGTGCATGGCAATAAACTGA
AAGCAAAAAATGAAATCCGTATTGCCAATGTGTTTAAACAAGCTCCTGAACCGCTACTGC
GCATGTTGGTAGTGCATGAACTGGCGCATTTAAAAGAGAAAGAACACAACAAAGCGTTTT
ATCAGCTCTGTTGCCATATGGAACCGAATTATCACCAGCTTGAACTGGATGCACGGCTAT
ACATGATGGTGCTAGAGCTTAAGGCAGGCAAAGCATGAACACTCCACTTAAGCCAAAACA
TGGGCAAAAAACAAATCGAAAACCGAAAGCCAATAAGCCAGTTGTGAAAAAGCAGCAAAC
TAAGCAGCCGCCAACCCACAAAGTACAAGGTGAGGAAGTCGCTGCCGTTAAATCTGGATT
ACATCCACGTAATCGTCACCGCGGGCAGTATGATTTTCCGGCACTGATTAAGGTCGTGCC
AGAGTTGCAATCCCATGTGATGAAAAATCCTAAAGGGCAATGGACGATTAATTTTGCCGA
TCCGATCTCGGTCAAGTTACTCAATAAAGCGCTTTTGGTTCTGCATTACGGTGTCACCTA
TTGGGATATCCCAGAGGGCTTTTTATGCCCGCCCATTCCGGGTCGTGCGGATTACATTCA
TCGCGTGGCCGATCTATTGCTTAAAGGCAATCCCCAATTAAACCACTCTCAAGTCAGAGC
ACTGGATATTGGCGTGGGCGCAAATTGTATCTATCCGATTGTTGGAGTGACGGAATATGG
CTGGTCATGGGTTGGCAGTGATGTTGATCCTGTTTCAATTCAACAAGCGAGTTTGATTGT
TCAAAGCAACTCGAAGCTGCAAGGCCATATCGAATGCCGCCTGCAAAAGAACAGCCAACA
TATTTTTAACGGCATTATTGGGGCGAATGAGCGTTATACGGTGACGACTTGCAACCCGCC
TTTTCATGCATCCTTAGCGGACGCTCAGCAAGGAACCCAGCGTAAGTTGACCAACTTACA
AGCAAATCAGCGCAAGAAAGGCCGCTTAGCAACGCCAACGTTAAGCCACTCAAGGTTAAA
TTTTGGTGGTCAGAAAGCCGAGTTATGGTGTCCAGGAGGAGAAGCGGCTTTCATTGGTAA
AATGGCGGTAGAAAGCCAGCAGTTCGCGCAGCAAGTGCTTTGGTTTAGAACTTTGATTTC
TAAAGGTGATAACGTTCGTGGCATGAAAAAACAGCTGGAAAAACTCGGGGCTCAGTCGAT
ACATGTAATAGAGATGGCACAAGGGCAGAAGATAAGTCGCTTTATTGCTTGGAGTTTTCA
AAATGCTGAGCAGCGCAAGCTGTGGTGGCAGGCAAAATGTTAAGCTTTAAACAAGTTATA
CCCTTCCTAGTTAAAGTTGCAGCGGTGTTGGCTACGTTCGTTCACC
>NODE_685
TGTTGCTGTTGCTGTTGCTGTTGCTGTTGCTGTGCAGCTTTGACCACGTCTAAATTGTGT
CGTGCATCTTGATGATTCGGCTCTTGCTTGAGAACGTGTTCGTACAAATCCTGCGCTTTC
TGTAACTCTCCTGCTTGCGCATAAGCATTGGCGAGATTGTACTGCGTGGCAGTATCAGGG
TTAGCGATTTGCGAATAGGCGTCAATGGCCCCTTGGTAATCTTTGGCATAGTAACGAGCA
GCGCCTTGCCAGCGTGGATCGCGAAAGGCTTCAGCGGCTTGCGCATATTGCTCATTGTTG
AACATGCGCATCGCTTGCTGATCTTGATTTAACCATGCAGAGGCCCAAGCCTGCTGGTTG
GGCAAACTCACACCGAAAAGCAGCAGTAAGCTGAAAATCACCCCACGGCGAAATAGGCAT
AAAGCGGCGATCAAGAGGGGCAATACTAACCAGTAACCGTTATTGACGCGCTCCGTGATG
GCTTGACGAGAAGTCGATTCGGCAATATCAATCGGCTGCTGAGTCAGGCTGAGGATGTGC
GCCACATCTGCGCCATCCGCACGATACGCAGTCAGCACGCCTTGAACACTTTGTGAGAGC
TGCTGTAATTGGTCAAATGCGGTTTTGGCAATCACGGTCTGGCCTTGACGATCTTTTAGC
AGGCTACCATCACCTAAAGGAATAGGCGCGCCGCTAGGAGTACCGATCGCAAGCGTCACC
AAACGCCATGGGCTACCTTGTAACAACGAGATCAATTTTTCTCGTTCTGTCACACTCATA
TCATCGGTGATAAGAATCAGATCCCCTTGCTGATGACCTGATTGCTGGAGCATGGTGATC
GCTAAACTCACTGCGGCAGCGGCATCTGAGCCTTGATAAGGCATGATGTCTGGAGAGAGA
TTCGGCAGCAGATTGGCGAGCGTTGCACTGTCACTCGTCAGCGGGCTCACCACATAAGCA
TCGGCGGCGTAAGCCACTAAGCCCGTGCTGCCTTCTTGCCAACCTTTTAGGAGATCAAGT
GCCTTATAACGCGCCTGTGTTAAACGGTTTGGCGCTAGGTCGGTTGCGTACATCGAGCGT
GACATATCCATAATTAACACACGTGCGGCGCTATTTTGCACACTCGGACGTTCAGCGGAT
TGCCAGCTTGGGCCCGCCATCGCAAGGGTAGCGACGATCCAACTGAGTGCCAATACACCC
CCAAAAGAGCGCCGCGTGCGAGTTTCAATTCCCAACGCTTGCGCGAGATGAGGGGCAATC
AATCCCCGTTGGTTTTGGCGCAGCCCTCGCCAAGCGGCGAGCAACAACAGAGGCACCAAC
AACCCTAACCAGTGTGGGTAGAGAAAAATCAACGATGACATGTTATCTCCTCACGATAAC
CAAAATGACCGAGAGCAGCAGTGCCAAACCCAGTGGATAGAAAAACCACTCGGTTTGTGG
GCGCCAAGTTTGATTGGATTGGCTAATTGGCTCCAGTTGGTTAATGGTGTCATAGATGTT
TTGCAAATCTTGTTGATTACGGGCGCGGAAATAGTGTCCACCTGTGGTGGTCGCGATGGT
TTGCAGTGTCTTTTCATCCAGATCTTGCGCGGTATTCACCTTACGACTGAACAGGAAATC
TTTGACCACCATTTCACCTGCACCGACGCCGACGGTATAAATCGTGGTGTTGTACTGTTT
GGCGATATTGGCGGCTTCAAGCGGGTCAAGCACTCCTGCGGTATTGCTGCCATCACTGAG
CAAAATCATCACGCGTTGCGGCGCATCACTGTCGATAAAGGTTTTGGTCGCGAGTCCAAT
CCCTTCACCAATCGCGGTTTGAGTGCCGATAAGTTTAAGTACCGTTTGATTAAGCTGGTT
AGCGACGGTTTGTCTATCCAACGTCAAAGGCGTTTGCAGATAGGCGTGATCGGCAAACAG
GATCAGTCCGATACGATCGCCTTCGCGCTTGGCGATAAATTCAGACAATACCTGTTTGAC
TGCAGTTAACCTATCCACCATCTGCTGGCCAGACTGCATATCCTCTTGACTCATCGAGTA
GGAGAGGTCGACCACCAGCATTAGGTCGCGATGTGACGTACTGGTGCTGATAGGATCTCC
GTACCACACGGGTCTTGCCGCAGCGGTGAGCAGCAAAAACCATACACCAACCGCGAGTAA
TCGAGGAAGCCAAGTCGCGGGGCGTGAACCTGATGTGCTGGGAAGGTAGGGCAGCTTAAT
CGCCGCCCGAGGTTTGAGGGCTGGAGTAAAAAAATAGATAACCCAAGGCAGTGGTAGAAA
AAACAGCATCCACCACCAAATAAACTCAAAACTTGCCAATGCCTGATTTTCTCCGCTTTT
TCGGCGGCAAGGCGCTTTCTACCCAGTGATAACAGTGGTGAACCAGCTCATCAGCATTGT
TCACTTTTTGTTTCTGGTATAAGGCTTGCTGCCACAAGGTTTCGTTGGGTACGAAGAGTG
GATGGCCCACTTGGGCATCTAAAAAGGCGTACCAATCTTTACCGGTTAAATGCGCAATCT
CCTCGCGAGGGTAGTAGCACAGTGCCGCCTGACGAACCAATTCAATAGCAGAAGAGGGCG
TTTGCGGAGTCACTGTCAAACTCAAAAGGCGTAATGCGGTTTTTTTAGGGGCCAGCCGAC
GGCGATGCCAACGCACTGCCAATCCGATAATAAGCATCACGATAAGAATGCCGGCTAAAC
TTGCCCACCATCCCCAAGCCAATGGAAACCAGCTAGGGAGTTCAGGCAGATGTAGGCCGT
TGAGATCCAGTGATGTGGTTGACGATTCCTTCATTTCTTATGGTCCGATAATTGTTGCAG
CAAAGGTATCCCGCTTGAAACTGAGCGGTAGTCCATTTCCAATAATAGACAGAGTGATTT
TAGTTTTTCTTTTTGAGTTTCAAAGGCTTTTTTGATACCTGCCCGCGTACTATTTATCGA
AAAGTTGAGCCAGCGCGTCTCTTGGTTATTTTGTACTTGCTCAATACCACGAAATGAGGT
GTCTCCTTGCTCTAAAGGATCATGAATCTGTACCAGCTGCACGCGATTATGGCGACAGAG
TTGACGCAGCGATAGTGCGTGTTGCTCGGTATCCAAATCGACAAAATCACTGATCAGCAC
CACTTCGCTGTCTTTTGGGCACAAACGGTTAAGGGTACTGAGCACCTCATGCAGCGCCAG
TGTGCGCGTCGTGGGTTGTGTGGGTGGAATATGCTGCTGCGCTTCAACGCATGCCGCTAA
GATGGTAAGCACGCCGCGCTGGCGGCTACCGGGTTTGATTTCGATCAGCCGATGCCCCAA
ATCAATCACTGCGCCAACTCGGTCTTGTTGTTTCACGGCAAGCCAGCTTAGCAAGCTTGC
CAAATGTGCCGCTTGCACCGATTTCAGCAGTAAACAGGAGCCAAACTGCATCGAGGGACT
GAGATCGATATAGAGCACCACCGTTCTTTCGCGCTCTTCACTGAACAGCTTAGTATGGGG
TTTACCTGTTCGTGCGGTGACTCGCCAATCAATCGTACGAATGTCATCACCCGCTTGATA
TTGGCGCACTTCCGAGAAATCCATCCCACGTCCTAAACGCCGACTCTGATGCTGACCGAC
GCGCTGTGACCAAATTTGACGTGCTGGGGGTAAAAAATGCACGGTCTGCTGCTCATAAGC
GAGCAACTCCTCCAAACACAAAGACACCCCATTGGCATGTAAGGGGAGGGCGTGTGGCAT
CGTCATGATTTATGCACTACCAACCAGTGACAACAGGTGCGAGATGATTTTATTTGGGTG
AATTCCTTCCGCTTGCGCCTGATAGCTGAGCAACAGTCGATGGCGCAGCACAGAGAATGC
CATTACTTGTACATCATCCGGCGTGACAAAATCGCGTCCTTGTAACCAAGCGTGAGCACG
GGCGCAGCGATCCAGCGCAATCGTCGCGCGTGGGCTGACTCCCATCGTCAGCCATTGTGC
CAGTTTGGCATCGTAGTTGGCAGGATGGCGCGTCGCCATCACCAGTCGTACGAGGTAGTT
TTCAATCGCTTCAGCCATATGCACATTGAGCACCTCTTGGCGAGCACTAAACACCTGCTG
CTGGGTTAGCAAAGGTTTATTGATGGCTTGTTGTCCTTTTGCCTCACCTCGGTTGAGGCG
CAAAATTGCCAACTCATCTTCTGCATTGGGGTAGTTCACCTCTAAATGCAGTAAAAAGCG
GTCGAGCTGAGCTTCTGGAAGCGGATAAGTCCCCTCTTGCTCAATCGGGTTTTGGGTAGC
CATCACCAAAAAAAGCTCAGGTAAACGATAGGTTTTACGGCCTGCAGAAATCTGTTTCTC
CGCCATCGCTTCGAGCATTGCCGCCTGCACTTTCGCTGGGGCACGGTTTATCTCATCGGC
CAGCACCAAGGCATTAAAAATGGGGCCAGATTGAAAGACAAATTCGCCCGTTTCTGGACG
ATACACATCGCTGCCAGTTAGATCGGCTGGGAGTAAGTCAGGGGTAAATTGAATGCGGTG
GAAATCACCTTCAATACAATCAGCCAGTGATTTGACGGCACGTGTTTTCGCCAGCCCCGG
CGGGCCTTCCACCAGAATATGTCCATCAGCCAGCAGAGCAATCAGCAGTTGGTTGATGAA
ATCCGTTTGACCTATGACTTGTTGGTTTAGGTAGTGCTGCAAAGTTTGAAAGGATTGAAA
CGACATGAAAACTTCTACTCCTAGATTTCTCAGCGATTAGTGTTGCGTAACATCCAGAAA
GTTCCACAAAAAATCCCACAGCCAGCATGGATGTTGAAAAAATGCGCATTTATATGTGGT
TGAACATAAAAAGCGACTATTTTAATGAATGCTAAGCAGCGATTTATAAACAGCACTTGG
GTATTTTCAGTTGAAAGTGTGATGTATGGCAACTTTGGAACTGGGTTTTGTGAGAATTTT
CTTAAGTGGCGTGATCTTAAGTCGATAATGTAGAGGTTTCGTAGATAGCCATGATTAGGC
GGGAGAATATGTTCAAACTGCATCAGATGAGTATTAAGCAAAAGGTTGTGTTAGGGGTCA
CTCTCGCCGTACTGGCATCCACCCTGATTGTGGGTGTGATGGCACAGCGCCAAGCGCGAG
AGGTGCTAGAGCATCGCTTAGTCGATTTAGAACTGCCCAATATTTTGAAGTTGATTAAAA
GCGATATTGACCATGAAGTGCTACAACTGCTTGCTTCTGCTCAGCAAATTGCCAGCAATG
AGTTTGTGCAGCAAGCGATTGCTACCACAGAAAGAGATCCAGCAACAGAAGCGTTATTAG
TGAAGCAGTTGAACAACTTACGCGATCAATACCGCCTGAATGATGCGTCGGTAGCCAACC
GAAAAACGGCATATTACTGGAACCAGAATGGCTTTTTGCGTGAGCTGAATCAGCAGCAAG
ACGGATGGTTTTTTGGCTTTATCGGCTCAGGAAAGCCGACCATGGTCAGCATGTTCCAAG
AGGCGAATGGCGAAGTCAAAATGTTTGCCAACTACCAGTTGGTGAATGGCAATACCATGT
CTGGTATGTCTAAGTCGATGGATGACATGGTGCGTCTGCTCAACAGTTTTAAAATTGAAG
ACACCGGTTTTGTGTTTTTGACCAATGCACAGGGTGAGGTACAAATCCACCGGCAGAAAG
AGCAAGTAAAATCGAGCTTACAGCAAATTTATGGTTCAGGGGCGAGTGCGCTGCTGAACA
AATCCGGCTTCAACTTGATTTCGACGGACTATCAAGGTGAAGAAGTCATGGTAGCGAGCA
TTTACATCGAGAGCATGGATTGGTTCTTGGTCGGCACCGTGCCTGTGCATGAGGTGTTTG
CGGAATTGGATGCTGTAGCACAGCGTATGATGCTCACGACGCTGGCGGTAGCTGCCATCT
TTATTTTTATGGGGATTTTCCTGGCTAACAGTATCGCTATGCCGATCAATCAGATAGCCA
AACGCTTTACCGATTTGGGCAGAGGGGATGGTGATCTCTCGCAGCGTATTGAAGTGAAAG
GCAATGATGAAATCGCTCAGCTTTCCAAAGGCTTTAATGGTTTTATTGAGAAGATCCATC
AATCGATAAAAGACGTTGCCCAAACCAGCCGTGAGTTGCAAGTGGCCGCCGAAGGGGTAT
CACGCAAAGCGTTAGTCACCCACGATAATAGCCAGCAGCAGCGCGACCAAACGATCCAAG
TGGTTACCGCCATCAACCAAATGGGGGCGACGATCAGTGAAATCGCCTCTAATGCGGCGA
CTGCGGCCGAAACGGCGAATCAAGCGTCTGGTAATGCGGATCAAGGGCGTAATGTCGTCA
ATAAAGCCAAAGAGGCGATCAGCCGCTTAGCTCACGATATTGAAAACACGGGCAAAGTGG
TGGAGCAATTGGCGTCGACCACTCAAGAGATTGGGTCGATCTTGGATGCGATCCGCGGCA
TTTCAGAGCAAACCAACTTGCTGGCACTGAACGCGGCGATTGAAGCCGCCCGTGCTGGCG
ATCAAGGCCGCGGTTTTGCGGTGGTGGCCGATGAAGTGCGT
>NODE_686
TCACGAGTTCGAACCTCGTGTGTCGCTCCAAATCAGAAAGCCCGCTCATTGAGCGGGCTT
TTGCTTTCTTGATGCTTTTTCTATTCTGGTACTTTTGCACTATTTCAACATGCTGCGCTG
TGATATTTCTCGTTGATTTATTTAGCACTTGCTAACGTTTTCCGGTTTTTATGATTAAAG
TCACGTCGAGTGATTCGCTTCTCGTTACAATTGCCCTAGATTTATTAAGGAATAATCGTG
AGTTAGCGGTATAGGCTAAAGAGTTGAGCGCCGAGCATGCAATCATTCAAATGGGATCAA
TACTTCGAAACAGGATTGGAGGAGGTTGATGAGCAGCATCAATCTCTCGTCAATATCGTC
AACCGCTACAGCTCTCTTTTGGCCGAAAATCATGTGTCACTAGATGAGATCCGTCTCGCT
CTGTTTGAGCTTTCTCGTTACTCTGAGTACCACTTCAAAGAAGAAGAGAAGCTCATGCGT
GAGGTCGGCATTTCAGCACTTCATCTTGAAGAGCACATTCAGGTTCATCGCACGTTTATG
TCTGAAGTGTTTAGCATGCAAGCTTTCATCCATGATGTGGATGACCGCTCGGCCGTTCAG
TTATTGGAGTTTTTGATCCATTGGTTGGCGTACCACATCTTAGGTATCGATCAGAATATG
GCGCGACAAGTGATTGCGATTCGCTCAGGCATGAGTGCCGAAGAGGCCTACGCTAAAGAG
GAACGAGAGAAAAATGCCGCGACGGAGCCATTACTCAATGCCCTTAATGCGTTATTTGAT
CAAGTCTCTGAACGTAATCGAGAACTCGTCAAACTCAATCAATCACTGGAAGAAAAAGTG
ATTGAGCGCACTCAGCAGCTTTACCAAGTCAATCGTCAGCTCGAAGCGCTATCCATGACC
GACAGTTTGACGGGCTTACCAAACCGCCGTAAAGCCATGCGTCAGCTTGTGTTGCATTGG
AATCTTGCGCAAGACAACCAGCAGCCTTTCGTGTGTGTCATGATCGATATTGATGGGTTT
AAAGCGGTTAATGATCATCACGGGCACGATGTAGGCGACAAAGTGTTAACCACGATAGCG
AACATGCTAAGAGATCACTTTCGTAGTGATGATCTGGTATGTCGCTTAGGTGGCGACGAG
TTTCTAGTGATCTGTCCTGAAACCAACACTGCTGGTGGTGTCTATATTGCAGAGCAGGTT
TGCCGTGCGATTCAACAGCAGGTGATCTCGCTTGAAAACAATATTCGTTGGCAAGGCAGT
GTCAGTATGGGGGTTGCCGCGTTTGCCTCAAACATGAAAGATCACCATGAGCTGCTGCGC
GCGGCGGATCAAGCGGTTTACCTTGCCAAAAACAGCGGAAAAAATCGTGTTTGCGCTTTT
GGTGCGCCGAGCTAGTTGAGTGATTTCAGCATCCACACGTCGCAGCCATTATGCTCTGTC
CCCGCCATGGGCTGCGTTAAGTGCTCAAAACCAAGCTGTTGGTAGAGCTTGATCGCTTGA
GTCATGCTAGAAAGGGTATCTAAATAACATTTGGTATAGCCTTGCTGTTTCGCAAAATTC
AAACAATGTTCGCTGAGCGCCCGGCCTACGCCATGGCCGCGGCTTGTGGGGAGCAGAAAC
AACTTCTTCAGCTCACACAAATCCGTATGGCCAGCAAAAGGTGCAATGCCACCACCGCCG
ACTACCTTCCCCTCCAATAACGCAACAAAATACGCGCTACGGTCTTGCTCTCGATAGTAC
TGGCTCATGGCAAGCACTTCGGCATCCGATGGGCCAAACCCTTCACCAATCGCGCCAAAT
TCAGCGCCGACGCTTTGAATAATTTGGCAAATCTCAGCGTCAAACTCAGGTCGAATCGGT
ACGATTTCTACTCTCATTGATAGTCCTTTTCTGGATGAAAAATGCGATGATGTGGGTTTT
TTAGCATGTCACCGCGTACTTCTAATTAGTGGGTATTGATGTAAGACTTTTCAAGTGCAT
GAATAATGCCCCAATAATGCATACAGGATAGATTTCAATTTGGCTTTAATCTTGGCTTTC
GGTACTATGTACAGCTATTTGAAAACCCCAAGAATCCCTTACGGTAACACTATTGGCGGT
CTTGCGACTCCCAAAGAAACCTACTCGGGCTCCTAAAGGAAACTGCTGATTAGCAGACGA
GGAAACGATGCAACATCTACAAGAGATTATTGCTAATGCGACCTCAGCGATTAACGCTGC
AGAGTCGCTCGTCGCACTGGATGAAGTGCGTGTTCAGTATCTGGGCAAAAAAGGCGAACT
GACGGTTCAACTGCAAAGCCTAGGTAAACTACCGCCGGAAGAGCGCCGTACTGCTGGCCA
AGAAATTAACGTTGCGAAAGAAGCGGTGCAAAAAGCGCTGGCTGAGCGTAAAGATGCGCT
GCAAAGCGCAGAGCTGGAAGCCAAGTTAGCGGCTGAAACCATCGATGTGACACTGCCCGG
TCGCCGTATCGAAAATGGTGGTTTGCACCCAGTGACTCGTACTATCGAACGTATTGAAAG
CTTCTTTGGTGAGCTTGGCTTTACTGTAGAGTCTGGCCCTGAAATCGAAGATGATTTCCA
TAACTTCGATGCTCTGAACATTGCCGCGGATCACCCAGCGCGTACTGATCACGATACTTT
CTTCTTCAATCCGAAGTTGATGTTGCGTACTCACACCTCTGGCGTGCAAATCCGTACTCT
GGAAGAGCGTCAGCCGCCACTGCGTTTCATCGCGCCGGGCCGTGTTTACCGTAACGACTA
CGACCAAACGCATACCCCAATGTTCCACCAAGTGGAAGGTATGTTGGTTGATGAAAACGT
TAACTTTGCACAGCTGAAAGGCATCCTGCATGACTTCTTGTGCAACTTCTTTGAAGAAGA
TTTGGAAGTGCGTTTCCGTCCGTCTTACTTCCCGTTCACTGAGCCTTCAGCGGAAGTGGA
TGTCAAAGGCAAAAACGGCAAATGGCTAGAAGTGCTAGGCTGCGGCATGGTGCACCCAAA
TGTACTGCGCAGCGTAGGCATCGACCCTGAGAAATACTCAGGCTTCGCGTTTGGTATGGG
CGTTGAGCGTTTAACCATGCTCCGCTATGGCGTGAATGACCTGCGTGCATTCTTCGAAAA
CGATCTGCGTTTCCTAAAACAGTTCAAATAATTCAGGGTTCCCAAGAGGTATATACAATG
AAATTCAGCGAATCATGGCTTCGTGAGTGGGTTAACCCGGCAATTACCACTGACGAATTA
ACTCACCAAATTACAATGGCGGGTCTGGAAGTGGATGACGTACTGGCCGTAGCTGGTGTG
TTCGACGGCGTAAAAGTGGGTCACGTGGTTGAGTGTGCTCAACATCCAGATGCTGACAAA
CTGCGCGTCACCAAAGTCGATGTAGGCGAAGAAGAGCTTCTGGACATCGTGTGTGGTGCA
GCCAACTGTCGTCAAGGTCTGAAAGTTGCGGTTGCAACCGTAGGCGCGACGCTGCCAGGC
GATTTCAAGATTAAAAAAGCTAAACTGCGTGGCCAACCGTCACACGGCATGCTGTGTTCT
TTCTCTGAGCTGGGTATCGATGTTGAATCGAACGGCATCATGGAACTGGCTGAAAACGCA
CCGATTGGTATGGATTTCCGCGATTTTCTGTCACTGAACGATGTGACTATCGATGTGGAT
TTGACGTCTAACCGCGCGGACTGTTTCAGCATCCGTGGTCTGGCTCGTGAAGTGGGCGTA
TTGAACCGTGCGGACGTGACTGCTCCTGCGGTGAATGCGATTGTAGCAACCATCAATGAT
ACGATTTCAATTGACGTGAAAGCGCCAGCGGCGTGTCCGCGTTACCTTGGTCGTATCGTG
AAGAACGTGAATGTTCAAGCGCAAACGCCACTCTGGATGCAAGAAAAACTGCGTCGTTGT
GGTATCCGCTCTATCGATCCGGTGGTTGATATCACTAACTTCGTGATGCTGGAGCAAGGC
CAACCAATGCACGCGTTTGATCTGGCGAAGATTGAAGGCGGAATCGTGGTTCGTCTGGCT
GAGCAAGATGAAAAACTGACGCTGCTTGATGGCTCAGAAGCCAAATTAAACGCAGATACG
CTAGTGATTGCTGACCAACAAAAAGCGCTGGCGATTGCTGGTGTATTCGGTGGCGAGCAT
TCTGGCGTCAGCACTGACACCAAAGATGTATTACTTGAGTGTGCGTTCTTCGCACCAGAC
CACATTCGTGGTCGTGCACGTAGCTACGGCCTACACACCGATTCTTCAATGCGTTTTGAA
CGTGGTGTGGATTATGCTTTGCAACACGCCGCGATGGAGCGTGCAACGCAACTGCTGGTT
GAGATCTGTGGTGGTGACGTTGCGCCAGTGGTAGCTGCAGAATCTGCGGCCGATTTACCA
AAACCAAACCAAGTTGCGCTGCGTCGTAGCAAGCTCGACAAACTGCTGGGTCATGCGATT
CCGGATGCGGACGTCGTGGAGATTCTAGAGCGTCTAGGCATGCAGGTCGAGACCACCGCA
GAAGGCTGGCAAGCGACCGCGCCAACATGGCGTTTTGATATTGCTATCGAGCAAGATCTG
GTGGAAGAAGTTGGCCGTATCTATGGTTACAACAACATTCCTAATCAAGCGCCAGTGGCC
GCGTTGAACATGAACCTGCACAACGAAGCGAAATTACCGCTGAAGCGTGTACGCGATCTG
CTGGTTGACCGTGGTTACCAAGAAGCGATCACCTATAGCTTCGTTGAGCCTGAGCAACAG
AAACTGGTTGTACCGGGTGTTGATGCGCTGATCCTGCCAAACCCAATTTCTGCTGAAATG
TCAGCGATGCGTTTGAGCTTGATCCAAGGTCTGCTGAACACTGTGGTTCACAACCAGAAA
CGTCAGCAACCTCGTGTTCGTTTGTTTGAATACGGTTTGCGCTTCATTCCTGATGCGGCG
GCAGAAAATGGCATGCGCCAAGAGCCTATGCTGGCGGGTGTGATCTCTGGCGCTCGTGGT
GAAGAGCACTGGAATATGGAAACGGCAACCGTTGATTTCTTCGATATGAAGGGCGATCTG
GAAGCAGTTCTTGAACTGACCGCGAAAGGCAAAGCCTATAGCTTCGCCGCGACTAAGCAC
CCAGCGCTGCATCCAGGTCAAGCTGCAGCGATTATGGTGGATGGCAAAGCGATCGGTGTT
ATTGGTACGGTTCACCCAGAACTTGAGCGTAAGTTTGGCCTCAATGGTCGCACTATTGTG
TTCGAGATCGAGTGGAATGCGATCAACACACGCGTGATCCCAGAAGCCGCTGCGATTTCT
AAGTTCCCAGCCAACCGTCGTGATATCGCGTTGGTGGTCGATGGCAACATCGCTTCTGGC
GACATCGTTGAAGCTTGCCGTGTGGCGGGTGGTGAGCTACTGAAAGACGCAAAACTGTTT
GACGTTTATGTCGGTAAAGGCGTGGAAGAAGGCAAGAAGAGCTTGGCGATTGCGCTGACG
TTGCAATCGGTTGAACGCACACTTGAAGAAGCGGATATCGCAGCAGCGGTAGAGGCGATT
GTGCAAGCCGTATCTGCCCAATTCGGCGCGGCTCTGCGCGACTAAGCTTAGGTCTATCTT
CGCTTTAAATCAGATGAAAACAGGCTCTTCGGAGCCTGTTTTTTTATCGTGATAATCTGG
AACTGAGCCAACAACTCTCTGATTTTTAGATGAAACTAAGAAAAAATTTTTGGCGTATCG
AAAAAAATTATCTACGCTAAATAGTGATGAGGGTCTGAAAATCATTTTAGTGACAATGAT
GTAAATAACTAAAAACTCAGATTTTTTTCCTCTTGTCATCCAAGAGAGAGTCAGTGATTT
TTTGAAAGAGATGTAAATCGTAACGTTTTGAATCGCTTACTGAGTAATAAAAAAGTTGGC
GAAAATCAGAAGGTTGGCATACACTTTCACTGTTCGGCAGTTAGGTTATTGATTGGCCGA
ATAAAAATTGCTTTGGCGCTGCCAACCAGCAGCAAGGTTTAACTTAGCTTTGAGGGAAGT
TTTATGGCGCTCACAAAGGCCGAATTGGCTGAAGCCCTGTTCGAACAGCTCGGCATGAGC
AAGCGGGATGCCAAGGATACGGTTGAGGTGTTTTTTGAAGAAATTCGTAAAGCACTCGAA
AGTGGCGAACAGGTAAAACTCTCCGGTTTTGGTAATTTTGACCTACGAGATAAAAATGAA
CGTCCGGGTCGAAACCCTAAAACCGGTGAAGATATTCCTATTACCGCTCGACGTGTCGTA
ACGTTCCGCCCAGGGCAAAAATTGAAAGCCCGTGTCGAGAACATCAAAGTCGAAAAATAA
GACCGAGCAATAGACCACGCCGATGAGCGTGGTCTTTTTGCTTTATCCCCATTTCAATAA
AAAACGCAACCGAGATGTCTAGGCTGCGTGCTTTATTTGTGCTGTCCGAAGCGGCTTGGG
TCGGGTATTTATGCCGCTTGAATGTGCGTTGTGATGTAAGGCTGCCACGCTTGTTGATAG
AGATCGCGTGAGGCTGATCGCATCTTGGCAATTTGCGCATTTTCCCATTCGGTTAACTCA
CGTTGCTCTTGGCGCGCGGTGCGCTCAATGGTTTGGATCTGCTCATACAGCTCATGCTCT
GCACCACTTTTTACTTGCGCAATCGCCGCTAAATGCAACTGAACCTCAGCAATAATCCCT
GTTTTAGGTAACTGAACTAAAACGTTAAGATCGCGATAACCAGATTCTGCCGGATTCTTG
AAGCGGTTTTTCACTTTCACGACCGTCGCTTCTCGACTTAATGTCTCATAAGCGGTGACG
AGACTCGCCACATCATGCGCCACTATGGTGGCTCGGGCTAAATCGGTAATACGCTCGGCC
TGACCATCTAACTCTAGCTCAACCTTTTCTAAAGCACGCTGACGAGATTTTGTGCCAGCA
AAGTAGGCTTGAGTATGGGTCAAGAGTGCGGTGCTTTTGCACAGAGTTTCTAGCTCGATT
TGCGCTTGATGTGCTTTGCTGTACAGAACATCAAAATCTTGATAAGGCTGGACAATAGGG
TAATTTTGGTTAGCGATACCGTACAAACCACTTAAGCTATGACGAAACAGCTTAGAGCTG
ACTTCGTTTTGTTGTGACTCTTCGCGGTTATCTTCCGTTGAATTGGTGGTTAATGGCACA
GCCGCCATGGCAGGAGCACGGCTCAGCAGCAATAACATTAAGGCTGTGGTACGTAGCAAT
AGACTCATTCACTCTCCTTAGCTTGCGCTGTTCAGTCAAAAAGTAGACCTAGAAGGCGTT
TTCTGACAGTGCAATCAAAGTGGGTTTAGTGTTCCTTTCTGCTCACTATGATCAATTGGG
CCTTGTTGTTCCTTTTCCAATTCAATCTGGATTTTCAGTTGTAAGAATTTGTTATCCATC
ACATATCTTCTTCCTATTTGAAGCTGCAAAGGCGATATTCGCGCACACCAATCGCATAGT
CTGTCTGTATTTATTGGAATTCACTCATCTGCGCCTATCTGCCATTTCAGGTTCTGCAAC
TTCAAATCGTTTGGAAAGAACATAGGCATCCATTCAGACTTCGAGTTTTCGATGGAGTTC
CAAAGCCTTAGGTAAAGAAATGTAACCGTCGAACAGATGGGGAGGGACAAATTCGTGCTA
CCGCGGGAGCAGAAGATCCGCTACTCTTGGCGGCAGCAAGTGAAAAGGAGTAGAAGATGC
GAGATCCTGAGTTTTGGCATAACAAATGGGCGGCGAACCAGATTGGTTTTCACCTTGAAG
ACGTGAACCCGCTATTGATCCGCTTTTGGTCTGATCTTGCCCCTAAACGCAGTGAAAAAG
TGCTCGTCCCTTTGTGTGGTAAGAGTGAAGATCTGATTTGGCTGGCGAATCAGCATGACA
GTGTTCAAGGGGTTGAACTGAGTCAAATCGCGGTACGTTCTTTCTTTGCCGAGCATTTCT
ATACCCCGACAGTGACCCGACTCAATGCGCAACATGAGCTGTATCAGTTTGATGAGCTTA
CGCTTTTTACCGGCGATTTCTTCACAGCTCCTGTTGAATCGGTGGACTTAGTTTATGATC
GTGCAGCGCTAGTGGCATTGCCGGAAGAGATGCGCGCAGAGTACGCGCAGCGCGTGTTGC
AACTGCTTAAACCGGGTGGGCGCATTTTGCTGGTCAGTATGGATTATGTGCAAACTGAGT
TGTCAGGGCCGCCATTTTCGGTTCCTGAAGCGGAAATTCGCACCTTGTTTATGGGATGTG
AGGTGCGCAGAGTTTACCAAGATACGAGCATAGATCCGCATCTGAATAAGCGCACACAAG
CGGGCTTAAGCCGCTTTGCCGAAGAAGTTTGGGTGATTGAGAAAAGCGAGTGACTCTGAC
TCTTTGAACGCCACTAAGTAGAAATGAAAAAAGCGCGCTGAAAGAGCGCGCTTTCTGATA
GTGCTGATGAAGATAAAGAGCTGAATTAGTAATGAATCTTCACAGCTTTCGCACACTCAA
TCGCGCGATCAGTGGCTTCTTGCGTCGTTTTTCCTCGGCTCAGGGCAACACCTAAGCGAC
GACGACCCGCGATGTCTGGCTTGCCAAATAAACGTACTTGGGTGTGAGGAATGCTTAAGG
CGTCATCAAGTCCATTGAACTGGATGTTCTGTGACTGGCCTTGGCCGAGGATCGCCGCAG
AGGCTGATGGGCCATATTGCACGATTTGACCAATCGGTAGACCAGTAAACGCGCGCACAT
GCAAAGCGAATTCAGAGAGCTCTTGAGAAATGAGCGTCACCATTCCGGTATCGTGTGGGC
GAGGGGAAACTTCGTTGAAGATGACCTTGTCACCTTTCACAAACAGTTCAACTCCAAACA
AGCCATAACCACCAAGCGCGTTAACCACCTGTTCTGCCACATATTCAGCCGCTTTAATGG
CATTTTCTGACATCACTTGTGGTTGCCATGACTCGCGGTAATCGCCATCTTCTTGGCGAT
GGCCAATTGGAGCGCAGAAATGGACGCCATCCACAGCGCGTACGGTCAGCAGTGTGATTT
CGTAATCAAAATCCACGAAGCCTTCCACAATCACTCGGCCAGCGCCACTGCGTCCACCTT
GTTGTGCGTATTGCCAAGCCGCTTCGATCTGCTCTGGTGTGCGAATAACACTTTGGCCTT
TGCCCGATGAACTCATGACAGGCTTACAGACACAAGGTAAACCGATGGTTTCTACTGCCG
CGGCAAAGCTCTCATAGCTGTCTGCGAATTGATACGCGGAAGTGGGCAACCCTAACTCTT
CAGCGGCTAAACGGCGAATGCCTTCACGGTTCATGGTGAGGCGAGTTGCATTGGCGGTAG
GCACAACGTTTAAGCCTTGCGCTTCTAACTCCACTAACTTGCTGGTAGCAATCGCTTCAA
TTTCTGGAACCACGAAATGTGGCTTTTCTAAATCAATCACTTGTTGTAGTGCATCGGCAT
CGAGCATATCAAACACGTGGCTGCGATGGGCGACCTGCATGGCAGGCGCATCGGCGTAAC
GATCACAGGCGATGACTTCGAGGCCAAGGCGCTGACACTCAATCGCGACTTCCTTACCAA
GTTCACCAGAGCCAAGCAAAAGTACTCGCGTTGCGTTATCCCGAGTCGCGGTCCCAAACA
TAGACAATCCTTATAGTCATTCAGTCAACATTAGCAAAAAACAGCGGCCATGATACTGGA
ACAAAGCACAAAAGAAAACGTTTGCTTCCCGCTGTAGCCAGTCAGATTACCCCGTATTCT
GGTCAAGTTTATGACAGTTTTATGGCGAACAGGATCAGAGTGAAAGAGCGATAAACAGCA
ATATGGGCAGGCTTAATAAGCTGAAGAAATTACCAAACAACACCATAGCCGCAACCTGAG
TAGGCTCGATGTGATAACGCTCGGCGAACAGATAATTCATCACTGCGGGGGGCAACATGG
TAAACAGCACCATCATTTGCAGTTGTAAGGGAGGCAGTGGAATGAAAAAGTAAATCACCG
TAAACGCGCAGGCTCCGGTGAGCAGAGATTGTGCCGTTGAAACAAGGCCAACTTTGAGTC
CGGCTAAGCGCAGGTTGATCATTTGTGAGCCGAGGGAAAGCAGCATCACAGGAACGGCGG
CTTGCCCAAGTAAAGCGGTGGCGTTGTACAAGGGGGACCAGATAGAGACTCCGCTTAGAT
TGAGCAGTAAAGCCAGTGAGGATGCTAAAAAGACCGGAGCGCTGAGCACGGTTTTCAATA
CGCTACCTTTGCTCAGCATGGCCACCCCTAAGCTAATGTGCAGACACATAGAAACCACAA
ACAGCAACACGGCAGAGGGGAGCGCGGTTTCGCCAAACGCATAAGTAAACAGGGGGATCG
CTAAATTACCGCTGTTGCGAAACATGTGCAGTGGAGCCCATGTTTTAAATGACCAACGAC
CCAAACGACATATCAGGAGCATTAAAATACCGGGCAGCAATACCGCGACAAGAGCGGCAA
GCAACAGAGGTGTTTGCTGCGTATCCAGTGGCATGTTGACCAGTGAAGAAAACACCAACG
CAGGCACAAAGGCCTCCATATTGATGCGATTGATCGGGCGAAAATCGGGTTTGAGCCAGA
GACCAATCAAATAGCCAATCAAGACTAAGCTCATCACAGGAAAGAGAATGGCAATGATTT
GTTCAAACATAGCTTGCGAGAGATACGTGTAAAAAGCGCAAGTTATCAGGCTTTATTCAG
AACGTCATGGTGGGTGATGGAAAAGTGTGCGCGCGACATCTTTAGCAAGAGGTGGACTAA
GAGAGCTAGTAGCAAAAAGTGAAGAGGCCAATGGCCTCTTCATTCGGTTTACAGTGAGAG
ATAAGAAAGTGGAATATCGGGATTGATCACTTCCAGCGTTGCTTGAGTATCGGCAAGATG
GCTGATTTTGCCGGTTGCACTCTCTACCAGAGCGGCGGCTTCAATATCCTCGAATGATTC
ACCCATCATCATCGCTTGTGCTAAGGCAACTTGTAGCGGTGGCAAACTTGGGTTAAACGC
AGCATTTTCAGCATACGCGCCAAGGTAAATCGCGCCACTGCGCATTTTCAGTGCAACCCC
ACTGAAGTTTTGGGTATAAGGCGAGTGGCTGATGTTCATCGCGCGCAGGGCTTGCTGGAT
CAGCTCTTCATCATCGTCACTGGTTTTACCATGATTGACCGGGCTCATCAGGCCAGAATC
AATGCCGAGATCGGCAGGGCCAAACGACTCAGGGAGGTACTCTTGCAAAGTTTTGGCAGC
ACGCTTGGGCAGTTGAATTTTCAGCGAAGACGCGGTGGTCAGTTCATTCATAAACTGGCG
GCAATGGCCGCAAGGGCTAAAATTGATGGTGATGTCTGCCACCCCTTTTTCCCCTTTCAT
CCACGCATGGCTAATGGCGCACTGCTCAGCATGTACGGTTTGCCCAAGCTGCGCACCAGT
AAATTCCATATTGGCACCCAGATAGAGGCGGCCGGAGATGCCACGTACAATTGCACCAAC
ATAAAATTCAGAGATGGGGGCATACGAGTAAGCGGCAGCGATAGGTAACAGCGCGACGCG
CAAATCGGCATCTTCCAGACCCGAAAGGGTCAAAAGCTGCTGATACTGCTCGGCAGAGAA
AGTGGCATCGAAATCCTTGGCCAACACCAATTCACGTAAATATGGGGCAAAAGAAGCAGG
CATTTGTTGTAATGCTTGTTCAATACGGTTTCTCATAGTGATTCCTTTTCATTGCATGGA
ATCCTATTTTAGGTAATGCGAGATTTTATAAGGTGATCAGTGTCACGTTAAGTTATGTAA
TTTATTTTTATGTTTCATTATTAGAGTGACGTCACACATGATAACGATTGCAAGTGTATG
AGATGTGACGCCACTCGAAATGAAATTATTGAAGCCAGAGTGCGAAAGCAAACAGACTTG
GCGCTAATACAGACGTGATAACACCACACACGACAAGGGCTAGTGAGCTGAACGCGGCGT
CGCGAGGATCTTTCTCAGCGCAAGTGGCTGTGCCGAGGGCATGGGATACCGTACCCATGG
TCAGCCCTTTGGCGATGGGATGCGTAATATTGAGCAGTTTGTAAATCGGGTAGGCAAGAA
TGGCACCAAATAGCCCGACGAGTAGCACCAAAATCGCAGCAATCGCGGGCTCGCCGCCCA
ACTGGCGTGCCACTTCCATCGCGATCGGCGTTGTCACTGATTTTCCCATCAAGGCGGCAA
TCAGTTCTATATCTGCCCCCATGCTTACGGCTATCAAACTGGCGGTGATCATCGACATCA
CACTACCCACGCCACAAGCCAAAGCGATAATTCGCCAGTTGGCACGAATTTGTGGCAACT
GCTCGTAAAGTGGATAAGCCAAAGCAACAACCGCTGGCTGGAGTAGATAACTCAACCACT
GATTATCAGCGTAGTAAGTCTCAAAAGGTACTTTGAGGTAAGTCAGCAGTGGAATAAGTA
TGCCAATACTGATCAGAAGCGGATTGGCCAGTGGGGTAGTGCATTTTTGAGCCACCCAAC
GGGCGACGAAAAATACCCCAAGTGTGATGATCAGCCACATGACTTTTTCCCCTTCTTGAG
CATTCGATCCAGTATCAGTCCCAGTGTCACCATGACAATTAAGGTACCGCCGATAGCGCT
AGCGAGGATCGGGGCGAGGTTTGCCAGTAGCGTATCGAAGTGCACCATCAAGCCGACACT
GATCGGGACGAACAGCAAAATCATGTAACGAATAAACAGGGTGGCACTGGGTTTGACCCA
TTCGACAGGCACTAAACCGCTGGCCATCAGGCCAAATAGGATCAGTAACCCAATAATGCT
GCCGGGAATAGCAATGCCTAACCAAGTTTGTAAGTTGATGCCCGCCAACAGACAGAGAAA
AATCAGTCCCATGGAGACACAGTATTGAGCTATTTTTTTTATCATCAATAAAATCAGCAA
GTAAAAATAAACGATGTTAGCAAGCGAGTTTTTCCACGTAATGGTAGACGGATTTTAAAA
TCGCCATTTTCTTTGGATCAGCTTGATGTTCATGCACCAGATTTTCCAAATTCAACATAT
AACCTTCTAGATTGCGCTCGAAATAGTCACGACAATGCGCTGCCCAGCGGCGTTGCTCGG
TATCGGTTAAGGTGTGGGGATAATGGCGCGCACGATAACGAAACAGCAGCGGTTCAATGC
GCTTATCGGCCACCCGGATCGCTAAGCTGCCCAGATTCTCCGGTGCAGTGGTGCGGATGA
TCTCCATCGCCGCGCGATCGGCTGGGGAGAAAAAGCCGGCATAGAGTTGGCTATCCACAT
CACTCTCTTGGTTAAATTCGCGCTCTTGGCTAAATACCGTCACCAGCTTTTCACGAATCT
CGGGGTGTTGACGAATCACATTCAAGTGCGCGAGACACTGTTCGCGGTCAATACCAATCT
TTTGTGCATTTTCTGCGGTCAAGGTTTTGGCCGGAGCGAGAATAGGGCATTTATTGAGAT
GCACCAATTTCACGGGTACTGGTAGCTCATCCGGCGCTAGGTCTTCATACCGCGTATAGA
GACGCGCTTGCAGCGTTTCGGCATCGAGCTCCAGCAGCGGCTGAGGGTCTTTACCCAAAT
CCACCACAATCACCGCATTTTGATTGGTTGGATGCCAAGCAATAGGCACAATCCAGCTAG
TGTAGTGACGCTCACGCCCAAGCATGCCAGAAACATGCATCAGCGGAGTTTGGTTCACAA
TATCAATCAGTTCTGTCAGCTTTCGTTTGTGGCGCATAGTGAAGAAGTAGTCGAACAATT
TCGGCTGCGCGGCTTTGACTTTTTTCGCCAGTTCAATGGTGGCAATCACATCGGCCATCG
CATCGTGCGCGTTGCTGTGCTCAATGCCGTTGGCAACAGAAAGATGTTCCAGTTTAAAGC
TGGTGAAGCCGTCATCATTTTCCGGCCACTCGATACCTTCAGGACGCAAAGCATGACACG
CGCGAAGCACATCCAGCAGATCCCAACGGGAATTGCCGTGTTGCCAGCTCCAAGCATAGG
GGTCGATAAAGTTGCGATAGCAGGTGTAGCGCGTCACTTCATCATCAAAACGTATGCTGT
TATAACCTAGGTTGATGGTATTGGGTGTGGAGAGCTCAGCATGAATACGCGCGATAAATT
CGGGCTCCGCGAGACCTTGGCTATTGGCTTTTTGAGGGGTGATCCCTGTGATCAATGCGG
CCTCAGGGGCGGGCAAATAGTCGTTGGGCAGCTGACAGTAAATTACCAAAGGCTCGCCGA
TGATGTTGAAGTCCATATCGGTACGCACACCCGCAAACTGACTAGGACGATCTTTTGCGG
GATTGACTCCCCAAGTCTCGTAGTCGAAAAAGAAGAATGTGGGCTGGTGTTCTTGCTGCA
TGTGGCTTACCAAATCGCTAAAAATTGCCGTTATTAGACCATCCTGACCCTGACATAGCA
ATTGCTGCCCTTGTGCTATCCCATTATTTGTTCAGCCTTTCAACAAAAAAAAGCCGATGC
TGGGCATCGGCTTTGGCAAGGTAAGATTAGGCTTGCTGAGTTTGCGGCTCAGGCTCTTCG
TTTGTCTCTTTAAGCAAACGGCTTGTGACTGTGCCTGCCGTCATCGAACCTGATACGTTA
AGCGCCGTACGCGCCATATCAATCAGTGGCTCGATAGAAATCAAAAGCGCCGCAATCGTG
ACGGGTAAGCCCATGGCTGGCAGCACAATCAGAGCTGCGAAGGTTGCACCGCCACCCACG
CCTGCAATACCAAAGGAGCTAATGGTGATCATCGCAATCAGCGATACGATAAAGTGAATA
TCCAGTGGGTTAATCCCAACGGTTGGAGCAACCATTACCGCCAACATCGCAGGGTAAATG
CCCGCACAGCCGTTTTGCCCAATCGTGGCACCGAATGAAGCTGACAGGTTAGCAATTGCA
GGTGGCACATTCAGTTTGGTGATTTGCGCTTCCACATTGAGAGGAATCGTGGCCGCAGAG
CTGCGCGATGTGAAGGCAAAAGTCAGTACTGGCCAGATGTTTTTAAAGTAACGGGTTGGG
TTAACGCCCACCATAGCAACCAGTAATCCGTGCACCACAAACATCAGGGCTATCGCCACA
TAAGAAGCCACAATGAAACCGAGCAAGTTCAGAATGTCGGTAGCACTGGATGTCGCGACG
ACTTTCGCCATCAGCGCGGCGATACCGTAAGGTGTCAGCGCCATGATCATTTTCACTAAA
CGCATCACAATCGCTTGTGCTGCTTCAACAAAAGTGCGAATTGGCGTTTCTAACTCTTGT
TTATCGGCAATCACTTTGCGTGCGGCAATACCAGTGAGCACGCCGAAAATCACCACCGCG
ATGATGGAGGTTGAACGTGCGCCGGTTAAATCGGCAAAGGGGTTGGTTGGGATAAAGCTC
AACAGAATTTGTGGAATCGTTAGGTCGGCAACCGTTGATGCGCGGCTTTCAAGTGCTGCA
ATACGTGCGGTTTCGCGTGCGCCTTCAACCAAACCTTCAGCCGTCAGGCCAAATGCTTGA
GTGATGAGAATACCGATCAGCGCAGAAATCGCAGTAGTCACCAGCAAAATACCGATAGTC
AGACTGGAGATTTTGCCCAGTGAACCGTTTTTATCCAGACGTACCACGGCAGAGATCATC
GATACCAGCACCAGTGGCATGATGACCATTTTCAGTAGACCCACGTAGCCATTGCCGACG
ATAGCAACCCAAGATAGGGTTTCTTGAATAGCGGGATGGCCTTCACCGAGCACTACTTGC
AGTGCCAAACCAAATGCACTACCTAGTACTAAACCAAACAAAACTTGACGAGAAAGGGTG
GCGGCTTTTTTCTGTAGCCCAAACAGATAGAGCAATAGACCGGCGAAAATCACCAGTGCT
GCAAGGGTAACCACTGACATAAGCAAATCCTTAAAAGGGGGAAGGAGAGTAACAACGGCC
ATCAAAGCAAGCCGATTGTTCTATCCTAAATGAGAACGATTTTCTTGGAATATAGCGATC
GCTATCACGAAAATAAACTGAGAAAAAATCATGTTTTATAACTAATGGTTATCAAAAACA
GAGGGTTGACTAATTGGCGATCAATTTGACTAAGCATTGCCCGAACTGTGCTGCTTTTGC
AGGTGTGTATTTTGGTGATCTGAATGCAATAAGATTGGTGCATCCGCGGTCTATATTCTT
CCAGCTTGACGCTGCCGTACTAAGTCGTTTGAGCATAGTCAATAGTCCAACAAGAGGAGA
GAGCAATGTTGAACTGGCAACAGGTGTTGGATTTTGCAAACCAAGGCAATCCTAAGCCAG
AGCGTGAAGTGACGCGCAGTGATGAAGAGTGGCGCACTTTGCTTGATGAACAGCAGTATT
ACGTGATGCGTCAACATGGCACAGAGAGAGCCTTTTCTAATGCGATGTGTGAGCTGTTTG
AGCCGGGTTTATACCAATGTGCCGGTTGCCAAACCCTGTTATTTGATTCGGCAACCAAAT
TTGATTCAGGCACAGGCTGGCCTTCGTTTTCGCAGCCAGTCAAATTCAATGCCATTTCCT
ACCATATGGATCAAAGCTTAGCGCGTGCTCGAGTGGAAGTGCGTTGTAACACTTGCGAGT
CGCACCTAGGGCATGTGTTTCCTGATGGGCCGCCGCCAAGCGGTTTGCGTTACTGCATCA
ATTCGGTTGCCGTGAACAAACTCAGTGCATAAATATACCCTTCCTACTTGAAGTTGCAGC
GGTGT
>NODE_687
GCTCTACCAACTGAGCTATAGCCACCACTGAAATTCTTTACCGATATTCCCCGGGCGAAA
TGGCGCGCCCGAAAGGATTTGAACCTTCGACCTTTGGCTCCGGAGGCCAACGCTCTATCC
AGCTGAGCTACGGGCGCATGCCCTATCGGCGGAGTGGAATAATACGTATATCACATTAGG
GCGTCTAGTACTTTTTTTACTTTTTTTACTGTTTGACGCCTTTTTCATCAGATGCTTGCT
ACTATTCCCTTATAAAGGATGTGACTCACCGCCGGAAGATCGCAACTTGTTGTTTATTGC
AACAACTTCTCAGGATATAATCACCCGAAATTTACATTGATTTAACAGCAATTACCGCCC
GTTAAATTGAAACACTCTAAAAATAATAGGTAAGCAGCACTTACCTTCGGAATGTAAAGT
GAGTTAATGGATATGTCTCGATCACTCTTAAGCGTACTGTTCGCTGCTCTAACATTTTCT
ACTGCAGCGTTTGCTCTAACTGAAGCCGATAAAAATGCAATTGCTGAACGCATTAAGCCG
GTAGGTGATGTGTATCTGGCGGGTAGCGAACCAGTACAAGCCGCTCCTACAGGTCCTCGT
GATGGCGCAACGGTTTACGGTACTTTTTGTACTGCCTGTCACTCAGCGGGGATCTCTGGT
GCACCGAAAACAGGCAATGCTGCCGATTGGGGACCGCGTATCGCCCAAGGTAAGGATGTG
TTGAAAAACCACGCGCTAAACGGCTTCAATGCCATGCCGCCAAAAGGCACCTGTATGGAT
TGTTCTGACGATGAAATCGTTGCTGCGATTGAGCATATGATCGCAGGCCTGTAATAAGCG
GGCTTACCATTCCATCAATTGATAATAAAGAAGGGCTTGTTTTGACAAGCCCTTCTTTAT
TTACTTCTTAAACATCGCTCTTAAATTAGCGATATGCGCTTGGCCTTTGGCCATACGCTC
TTCCTGGGTGACGGGCTTTTTCTTTACTTCCCACTCGATATCGTCCTGGGGCAACTCATC
CAAAAAGCGGCTTTGCGAAGGTTTGATCAGTTCACCAAACTGACGGCGCTCTTTACACAC
GATAAACGTTAGCTCGCGTTGTGCTCGGGTGATCCCAACGTACATTAAGCGGCGCTCTTC
TTCGACATTCTCTTCATCAATACTGGTTTGATGCGGCAAAATGCCCTCTTCAGCTCCAAT
CAAATACACGTACGGAAATTCTAAGCCCTTTGAGGCGTGCAGTGTCATCAGCTGTACCGC
ATCACTGTCATCGTTCTCTTCGCCACGCTCCATCATGTCGCGCAGAGTTAAACGCTGCAC
CACCTCTTTCAGAGTTTTCTCTTGCTGATCGGGATTATCGCCTTCCAAATCGGCCACGAT
CCATGAATAGAGATCGGAGACGTTTTTCATGCGCATTTCGGCCGCTTTCGGACTGGCGGA
AGTCTCATACAACCAATCTTCGTAACGAATATCACGCACTAATGCGCGCACCGCTTCCAC
CGTGTTACCCCGCTCAGCATTATCGGCAATCGCCACCAACCACTCAGTGAAGCGGCGTAA
GTTCTCAAGCCCTCGCCCGCTCAAATGCTGCTCTAAACCGAGCTCAAAACTGGCGGTAAA
TAGGCTTTTGCCCCGCATATTGGCGTAACTGCCTAACTTTTCGAGCGTAGCTGGGCCGAT
TTCACGCTTCGGTGTATTCACAATGCGTAAAAATGCGTTGTCATCATCAGGGTTCACCAG
CACTCGCAGGTAAGCCATGATGTCTTTGATCTCTGCGCGCGCAAAAAACGAAGTGCCGCC
GGAAAGTTTGTACGGCACACGGTTTTGAGTCAGCGATTTTTCAATCAGTCGCGATTGATG
GTTTCCGCGATAAAGAATCGCGTAATCTCGGTATTCGGTTCGATTGAGAAACTTATGGGC
GATGATTTCTGCGATCACTCGCTCTGCTTCATGATCTTCATTATTGGCCAGTATGACCTT
GAGCTTTTCCCCTTCCGCTAACTCAGAAAAGAGCGCCTTTTGGTAAACGTGGGGGTTATT
GGCAATTAAAATGTTCGCCGCACGCAAAATGCGGCTGGTCGAGCGATAATTTTGTTCGAG
CTTAATCAGCTTTAAACTCGGAAAATCTTCCCCAAGTAACACCAAGTTTTGTGGTTTTGC
ACCACGCCATGAATAAATGGATTGGTCATCATCTCCCACCACAGTTAAACGGCCACGCTC
ACCCACTAAGAGTTTGACCAACTCATATTGGCTGGTGTTGGTATCTTGATATTCGTCCAC
CAACAGATAGCGAATCCGATTTTGCCAGCGTTGGCGTACTTCTTCATTGCTGCGTAGCAG
TAACACCGGCAGCAATATCAAATCATCGAAATCGAGTGCGTTGTAAGACTGCATCTGTTT
TTGGTAAAGCTCAAAGCAGTGTGCAAAAAGCAGCTGCTGTTCCCCTTTCGCCATTGCCTT
GGCTTGCGGCGGAGTCAGCATGTCATTTTTCCAGTTGGAAATGGTGCTCAGTAGCAAGCG
CAGCAGATCTTTATCGCCGTCGAGCTGCTTTTCGGTCAGCTCTTTAAGTAACGCGAGCTG
ATCTTGGTCGTCAAACAGTGAAAAACCCGCTTTGAGGCCCAAAGCTTTAAACTCACGGCG
AATGATGTTTAAGCCAAGAGTATGGAAGGTCGACACCATTAAGCCGCGCGACTCACCTTT
ACCGAGTGTTTGAGCTACGCGCTCTTTCATCTCACGCGCCGCTTTATTGGTAAACGTAAC
CGCAGCAATATTGCGTGCTTTATAGCCACATTGCTGAACCAAATAGGCAATTTTATTGGT
GATGACGCGTGTTTTACCCGAACCCGCCCCCGCCAATACCAGACAGGGTCCGGAGACGTA
CTTGACCGCTTCATCTTGTCTTGGGTTCAGCTTCATAGCGCTCTCAATCCTCTTTATTTA
GCCGCCAATAATAATCCGCTCACCGAGGATTACCAACAAAGAAACTGCCTTTACAAAAAT
TTACTGCACAAGTGTATTGCAAAACAGGGGGTATTAGCCGCTATAATGAACAACCGTTCA
TTTGCAGAGAAATGTGATGTCTGAAATAGTGTACGGCGATAAACAGCTCCAAATCCTTAT
CGCGGCTGAAAAACTGATTGCAGAACAGGGCTTTCAAGGGCTCTCGATGCATAAAGTGGC
GAAAGCAGCGAATATGGCAACCGGAACGATTTATCGTTACTTCCGCGATAAAGATCATCT
CTTGATTGAAGTGCGTTTGCACGTTAGTCAAAAAATCGCCGAAGCCGTACAAGCTAATCT
TAGAGATGACATGTCTTTGCAAGAACGCTTCCGTACTATGTGGCTGAATATTTGGACGTT
GGCTGGCTCTTGTCGTGACATTATTAGTAATCGAGTGCAGTATGAGTCTTTACCAACAAC
AACTTGTTGCAATGTAAGGGAACTAGAGCAAAAAATGTTTGCCAAAGTCGAACTGTTGTT
CGACCAAGGAAAGCAGCAGGGAATTTTCAAACCTCTCGATAACCATCTTCTTTCTGCGTT
GAGTTTTGAAACAACCGTCACTCTTGCTCGTCAATACGCTTTAGGTTTTTATCAACTGGA
TGATTCAACTCTCGATGCAATGATTCAAGCCAGTTGGGATGCAATTACTCAACACTAATT
TGGAGTTCGCACCAGAATGAAAAAGTGGACATTTTTTATGTTGCTTATCGCGATCCTGCT
GTTTGGCAGCGTGATAGGTTTCAATCTTTTCAAACAACAGAAAATTGCCGAGTACCTCGC
CAATCGTCCTGAGCCAGAATTTCCGGTTACCGTAGTGACCGCCAATCCGGTTGATTGGGT
ACCCGTGATTGAAGCGATCGGTTTTATTGAGCCGAATCAAGGTGTGACATTAACGACCGA
AACGGCAGGGGTGATTGACCAAATTACGTTTGAATCGGGCACGCAAGTCGCAAAAGACCA
ACCTCTAGTGCTACTGGATTCAGCGGTAGAACGAGCCAATTTAAAAAGCACTGAAGCGCG
CCTGCCTGCAGCGAAAGCCAAATATGAACGCTACAAGGGTCTGTTCGCTAAAGGTTCTAT
CTCTAAAGAGTCTTATGATGAAGCAGAAGCGAGCTACTATGCGCTCTCCGCTGATATTGA
AAGCCTAAAAGCCACCATTGCTCGCCGTGAAATCAAAGCGCCTTTTGCTGGTGTGATCGG
TATTCGTAATGTGTTCTTAGGTCAATATTTGCAGCCGGGTACAGACATTGTGCGCTTGGA
AGATACCAGCGTGATGCGTCTGCGTTTTACCGTGCCACAAAGAGATATTTCGCGTATTTC
ACTGGATCAAGAAGTCGATATTTTTGTGGATGCTTATCCACAGACTTCATTTAAAGGCTC
CATCTCGGCAATTGAACCTGCTGTAAGCGTACAAAGCGGCCTGATCCAAGTACAAGCGGA
TATCCCAAATAGTGATGGCAAACTGCGAAGCGGCATGTTTGCGCGTGCCAACATCATTCT
GCCTAAGCTGGAAAACCAAGTCACTCTGCCGCAAACCGCGATTACCTATACCCTCTACGG
TGACAATGTTTACATTGTCAGCGAAGAAAATGGTGAGAAGCGCGTCCAGCAACATGTTGT
GAAAGTGGGTGAGCGCTCTGAATCTATTGCTCACATTCTGGAAGGCGTAAAACCGGGTGA
TGTGGTTGTCACGACAGGTCAAGTACGTCTGAGTAACGGTGCTAAAGTTCGTATCGTCGA
AAGTGATGCGACTACACCACCAGCAGAAACCCCAATGCTGTAAGCGGAGGCATCATGCGC
TTTACTGATGTTTTTATAAAACGTCCAGTTTTAGCGGTATCGATCAGCTTTTTGATTGTG
TTGCTTGGTCTACAAGCCATTTTCAAAATGCAGGTGCGTGAATACCCTGAAATGACCAAT
ACCGTAATTACGGTGAGCACCGGCTATTACGGTGCCAGTGCCGATTTGATTCAAGGTTTT
ATTACTCAACCCTTGGAACAAGCGGTAGCACAGGCGGATAACATTGATTTTATGACGTCA
CAGTCCGTGTTGGGTCGCTCGACCATCACAGTGACCATGAAATTGAATACGGATCCCAAC
GCCGCGTTATCTGACGTTCTGGCCAAGACCAACTCAGTTCGCTCGCAGCTGCCTAAAGAA
GCAGAAGATCCGACCGTCACCATGTCGACCGGTTCAACCACTGCGGTTCTGTATATTGGT
TTCACCAGTAATGAATTGGCATCCAGCCAAATCACTGATTACCTAGAGCGCGTGGTTAAT
CCACAGCTTTACGCAGTCAATGGTGTGTCAAGTATCGATCTGTATGGCGGTATGAAATAC
GCGCTCCGGGTATGGCTCGATCCAGCCAAAATGGCGGCACTAAACCTCTCCGCAGCGGAT
GTGATGAGCATTCTGAATGCCAACAACTATCAGTCAGCGACCGGTCAGGCGATTGGTGAA
TTCGTTCTTTATAACGGCAGCGCCGATACCCAAGTCTCCACCGTGGAAGATTTGGAAAGT
CTGGTGGTGAAAGCTGAGAAAGGTACCGTGACTCGCCTAGGTGATATCGCGAAAGTTACC
TTGGCTAAGAGCCATGATACCTATCGCGCGAGTGCTAATGGCCGTGAAGCGGTCGTTGCC
GCGATTAACGCGGCCCCAAGTGCGAACCCGATCAACATCGCCAAAGATGTGCTTGAGATG
CTGCCTGAGCTGCAGAAAAACATGCCAAGCAACATTGAAATGAACGTGTTGTACGACTCA
ACGGTTGCGATCAATGAATCGATCCACGAGGTTATCAAAACCATCGTAGAAGCGGCGCTG
ATCGTTCTTGTGGTCATCACTCTGTTCTTGGGTTCACTGCGTGCCGTACTCATCCCAATT
GTCACTATCCCGCTTTCACTGATTGGTGTTGCGATGGTGATGCAGATGATGGGCTTCTCT
TGGAACCTAATGACGCTGCTGGCGATGGTTCTGGCGATCGGCCTTGTGGTTGACGATGCA
ATCGTCGTTCTAGAGAACGTTGACCGCCATATCAAAGAAGGGGAATCTCCTTTCCGCGCG
GCGATCATCGGTACACGTGAAATTGCCATCCCAGTTATTGCGATGACGCTGACGTTGGGT
GCGGTCTATGCGCCGATTGCTTTGATGGGCGGTATCACCGGCTCACTGTTTAAAGAGTTT
GCGCTCACACTGGCTGGTTCTGTTTTTGTATCCGGTATTGTTGCATTGACTCTGTCGCCG
ATGATGTGTTCAAAGATGCTCAAAGCCAATGAAGCGCCGAACAAATTTGAACTGAAAGTG
CACCATTTACTGGATCGCATGACGGCACGCTATGAACGCATGCTGACCGCGGTAATGGCT
CATCGCCCTGTGGTTATTGCCTTTGCGTTTATCGTTTTTGCAAGTTTACCAATGCTGTTT
AAGTTCATTCCAAGTGAGCTTGCGCCATCGGAAGATAAAGGGGTAATCATGCTGATGGGT
ACAGGCCCGTCGAATGCCAACCTCGATTATCTGGCGAATACGATGGATGATGTGAATAAA
ATTCTGTCTGATCAGCCAGAAGTTCAGTTCGCTCAGGTGTTTACTGGTGTTCCTAACTCA
AACCAGGCGTTTGGTATTGCGTCAATGGTGCCATGGAGCCAGCGTGAAGCTAGCCAAGCC
ACAGTAACCAACCGCGTGGGTACCTTGGTACAAGATATCCCAGGTATGGCGGTAACGGCA
TTCCAGATGCCAGAACTGCCTGGTGCAGGCTCTGGCTTACCGATCCAATTTGTGATCACC
ACGCCAAGCAACTTTGAAAGCTTGTTTACCATCGCCACCGATGTGCTGACCGAAGTCAAA
GCCAATCCGATGTTCGTCTACTCGGATCTGGATCTGAACTTCGATTCGGCAACGATGAAG
ATCAATATCGATAAAGATAAAGCCGGTGCCTACGGCGTGACCATGCAAGATATTGGCATC
ACGCTCAGCACCATGATGGCCGACGGTTATGTCAACCGTATCGACCTCAACGGCCGCTCT
TACGAAGTGATCCCGCAAGTGGAACGTAAATGGCGTCTCAACCCTGAATCGATGAACAGC
TACTACGTTCGCGCAGCAGATGGCAAAGTGATCCCACTCGGTAGCTTAGTTACGATTGAT
GTGGTTGCAGAGCCTCGCTCGCTACCCCACTTCAACCAGCTCAACTCTGCCACCGTTGGT
GCGGTGCCAGCTCCGGGCACGGCTATGGGGGATGCCATCAACTGGTTTGAGAATTTGGCA
AGCAGCAAACTGCCTAAAGGCTATAGCCATGACTACATGGGTGAAGCTCGTCAGTATGTG
ACCGAAGGTAGCGCGCTGTATGCCACATTTGGCCTAGCGCTGGCGATCATCTTCTTGGTG
TTGGCGATTCAGTTTGAATCTCTCAGAGATCCTTTGGTTATCATGGTCTCTGTACCACTC
GCCATTTGTGGTGCCTTGATCGCACTGGCTTGGGGTACGGCAACCATGAATATCTACTCG
CAGGTTGGCTTGATCACACTAGTCGGTCTTATCACTAAACACGGTATTTTGATCTGTGAA
GTAGCCAAAGAGGAGCAGTTACACAACAAACTCAGCCGGATTGAGGCTGTCATGCATGCC
GCTAAAGTGCGTCTGCGCCCAATCCTAATGACCACTGCAGCAATGATCGCAGGCCTGATC
CCACTGATGTACGCCACCGGTGCAGGGGCTGCACAGCGCTTCAGTATCGGTATTGTTATC
GTCTCTGGTCTGGCAATTGGTACCTTGTTTACTCTGTTTGTACTGCCGGTGATTTACAGC
TACCTTGCAGAGAAACACAAACCACTACCGGTGTTTGTTGAGGATAAAGATCTGGAGAAA
TTGGCCCGCATTGATGAAGCCAAAGCGGCTCATCGTCAGCTGTAAGCCAATATTCAGTCT
CATCACAAAAGGCCATTTCGATGGCCTTTTTTATTATCCAATCTAACGACATCGCTAGCT
GAATTGCATAGAATATTGGCAACTTAACAGGAGAATTACTATGTTTGATGCCAAAAAACT
CGAGCAGATCGCCAAGCAAATCCATGAAGCCATGCCACAACCCGTCAAAGAACTGGGTGC
TGATGTAGAACAGAAAGTGCGTCAAGTCATTCAAGGCCAACTGAACAAACTGGATGTGGT
CAGCCGCGAAGAGTTTGATGTGCAAACTCAAGTGCTGTTACGCACTCGCCAAAAGCTCAC
TGAGTTAGAGCAGAAAATGGCTGAGCTTGAAGCCAAATTAGCGGATAAATAAGCGCTGAG
TTCATACAGTAAACACGCCACTTAGCACTCAATAAAGAAAGGCTTAGTCATTCGACTAAG
CCTTCTTGGTTTTTATTATAGTGTGTTGTTGTGTTTGCTTTGGAAATCAATTTAGGGATT
AATCACCCACGGCGATGCGCTTCATGTCTTTCATGTAACCGCGCAGCTCTTCACCGATAT
ACTCAACCGGATGGTTACGGATGATGCTGTTTACTTCGATAAGCGTTGCGTTATCAACTT
GATTAGAGACCACGCCTAATCCTTTACCAATCACATCAGTGCCCACTTTCGGCATAAACT
TTTCACGCAATAGTGGTACCGCCACATTGGCAAACAGATAGTTACCGTACTCAGCAGTGT
CAGAGATTACCACGTTCATTTCATACAGACGCTTACGCGCTACCGTATTGGCAATCAGTG
GGAGTTCGTGCAGTGATTCATAGTAAGCCGACTCATCGATGATGCCTGAAGCCGTCATCG
CTTCAAACGCCAACTCAACCCCAGCACGCACCATGGCAATCATCAAAATACCGTTATCAA
AGTATTCTTGCTCAGCAATTTTTACGTCGGTTGTTGGATAGTTTTCAAAGGCCGTCTCAG
CGGTTTCTGCACGCCAGCCGAATAAGTCTTTATCATCATTCGCCCAATCCGCCATCATGG
TGCTAGAGAAGTGGCCAGAAATGATGTCATCCATATGCTTGTTGTACAGTGGGCGCATCA
GATCTTTCAACTCTTCAGACAGCTCAAACGCTTTGATTTTTGCAGGGTTAGACAGGCGAT
CCATCATATGAGTAATACCGCCAAACTTGAGTGCTTCGGTAATGGTTTCCCAACCAAATT
GCAAAAGCTTGCCCGCATAACCAGGGTCGATGCCATCAGCAACCATTTTCTCGTAACAAA
CGATAGAGCCCGCTTGCAGCATACCGCAGAGAATGGTTTGCTCACCCATCAAATCGGATT
TCACTTCCGCCACAAAAGAAGAAGCTAAACAGCCCGCACGATGGCCACCCGTTGCCGCAG
CCCACGCTTTAGCAATTTCCCAACCTTCACCTTGTGGATCGTTTTCAGGGTGTACCGCGA
TAAGAGTAGGAACGCCGAAACCGCGCTTATACTCTTCACGAACTTCCGTACCCGGACATT
TTGGTGCCACCATCACAACCGTGATGTCTTTACGGATCTGCATGCCCTCTTCAACGATAT
TAAAACCGTGTGAGTAACCCAAGGCAGCACCTTGCTTCATCAGAGGCATCACCGCATTGA
CCACACTGGTGTGCTGCTTATCTGGCGTCAAGTTAATCACCAAATCTGCGGTTGGGATGA
GTTGTTCATAACTACCCACGTTGAAGCCATTATTCTTGGCATTCTTAAATGACTGACGCT
GTTCATCAATCGCAGCCTGACGCAGAGCGTAAGAAACATCCAAACCTGAATCACGCATAT
TGAGGCCTTGGTTTAGGCCTTGAGCCCCACAACCTACGATCACCACTTTCTTACCTTTTA
GGTAATCAGCTTCGGTTGCAAACTCTTCTCGCGCCATAAAACGGCAACGACCAAGTTGAT
CCAACTGTTCACGCAGATTCAGCGTATTGAAATAATTCGCCATGAGGGTGCTCCTTAATA
AGTGATTCCGTTAAGTCGGTGCGATCTGACCGAATAAACTCATACTAAGCCAGAGACAAA
ATTGCGCAAAGTGATATATTCACAACTAGTTATTGCAACAAATGCAACATAGGAACTTTT
GTGAACATCAAAACTCTGCAGCTATTCATGCATCTATGTGACTGCAAAAATTTCAGTAAA
ACCGCTTCTGCAATGCATCTCAGCCCTTCCGCACTCAGTCGGCAGATACAGAAGCTGGAG
CAAGATTTAGGTCACACACTTTTTCTGCGCGACAACCGCAGTGTTGAACTCACTCCCGCA
GCCCACCAATTACTGCCCGTTGCGGCACGCATCATTCACGACTGGCGACAATTCACTACC
GAACTCAACGATGACAGCCAAGAACTACGAGGAGAGATAAAGCTATTCTGCTCTGTTACG
GCCAGTTATAGCCACTTACCTGAGCTTCTCAGCTCATTTCGCCTCAAGCATCCTTATATC
GAATTTAAACTGCTAACAGGCGATCCGGCACAAGCGATCGATAAAATCCTGCACGATGAA
GCGGATATAGCAATTTCTGCGATGCCTGAACAACTGCCAAGCCGCATTGAATTCGCCACA
ATCAGTGAGATCCCTCTTTCCGTCATCGCACCACTTGGGATCAGCAGCTTTATGGATGAG
CTACAAAAAGAGCAGCCTGATTGGAATGAAATTCCGTTTATTGTCCCAGAGTCGGGAACC
GCGCGCGATAGAGCCAATACCTGGTTTAAGCAAATGAAGATAAAGCCCAATATCTACGCT
CAGATCGCAGGACATGAAGCGATTGTTAGCTTGGTGGCTCTTGGATGTGGAGTAGGGATT
GCTCCGGATGTGGTTATCAATAACAGCCCTGTGCGTGACAAGATCCAGCGCTTAAGCGTC
ACCCCCATCAAACCCTTTATGCTCGGTGTTTGCTGCAAGCGTTCACAGTTAGATAATCCG
CTTGTCCAAGCACTGTGGCGGGTCGTTTCGGCAAAGAAAAGCGTTGTTGATAAATAAAGA
ACTTTAGAAGAATAGGTTATCGGTACTGTATCGATAATCTAGATATTGAAAATCAAGATG
ACAGAATGCAAAAAGGCCGCTGAGTTGTCAGCGGCCTTTCTTAATAGTGGCGGAGAGATA
GGGATTTGAACCCTAGGAT
>NODE_688
GTTGGCTATGTTCGTTCACCCCAATCACATAGTTTATGTTGTCTGGGAATAAAAAGTGGT
ACAAAAAGAAAGGGTTGAATGATTTCAACCCTTTTTCGATTGGAGATTATTCGGCTGCGT
AACCGTGTATGCCGAGCGCTTCGCCATCTAAATAAGCTTTGCCGTCTTTCATTGCTAAAC
GCTCTTCGACAAACCATTTCACGACAAGCGGGTAGATGCGATGCTCTTGATCCTGCACGC
GAGCCGTGAGCTCTTCGACCGTGTCATCTTCAAAAATCGGTACTTTGGCTTGCAGAATGA
CTGGACCGCCATCGAGCTGCTCAGTGACAAAATGCACGCTGGTACCATGCTCTTCATCGC
CCGCGTGGATAGCTCGTTGATAAGTGTTCAGTCCCGGATACTTTGGCAATAACGAAGGGT
GGATATTGATCATGCGCCCCAGATAGTGGCGAACAAATTCGCTACTGAGAATGCGCATGT
AACCGGCCAGCACCACTAAGTCAGGAGCAAATTTATCCATTTGCTCCATCAATGCCGCGT
CAAAAGCATCACGAGTTTCGTAAGCTTTGGGATCAATAAAACAGGCGGCTGCGCCAGCCT
GTTTGGCACGTTCTAAACCGTAAGCTGTTGCTTTATTGGAAAACACAGCCGTCACTTTGC
CATCTTGAATACTGGTTGCACAAGCATCAATGATCGCCTGTAGGTTGGTTCCGTTTCCCG
AAATTAAAACAACAATACTCTTCATGCTTAGTTGATCTCTACCTGTGCTTCGTTGCTATT
GGCGGCTGCGATTTCGCCGATGACCCATGCGGTTTCGCCTTCTGCTTGCAGTAGCGCAAC
GGCCGCATTGGCTTGATCTTTTGGCAGTGCAATGATCAAACCGACACCACAGTTGAAGGT
GCGGTACATTTCGTGAGTGGTCACGTTACCTTTTTCCTGTAACCATTGGAAAATCACTGG
CCATTCCCAGCTCTTACCATCGATCACGGCTTTTGTACCTTCTGGCAATACGCGTGGAAT
GTTTTCCCAGAAGCCACCGCCAGTGATGTGTGAAATCGCATGAATGTCATGTTCAGCAAT
CAGCTTTAAGCCAGATTTGATATAAATTTTGGTCGGTGCGAGTAAGTGCTCACCAATGGT
TTTGCCTGCTAACCGCTCATTCTTATCGGCTTTAGAGACTTCTAAAATCTTACGTACCAG
CGAGTAACCGTTGGAGTGTGGGCCGCTTGAGCCAACCGCAATCAGCGCATCACCCACTTG
TACCTTACTGCCGTCGATGATCTCTTCTTTTTCGACGACACCGACACAAAAACCTGCCAC
GTCGTAGTCTTCACCTTCGTACATGCCTGGCATTTCCGCGGTTTCGCCGCCAATCAGCGC
GCAGCCCGCTTGCAAACAGCCATCGGCAATACCAGAAATCACTTCAGCAGCCGTATCCAC
ATCCAGTTTGCCTGTCGCGTAATAATCGAGGAAAAACAGCGGCTCAGCGCCTTGAACAAT
CAGATCATTGACGCACATCGCCACCAGATCGATACCTATGGTGTCGTGTTTTTTCATATC
CAGAGCGAGACGCAGTTTGGTACCTACGCCGTCAGTGCCAGAGACTAAAACAGGGTGCTT
GTATTTGGTTGGCAGTTCACACAGTGCGCCAAAACCACCTAGGCCACCCATAACTTCAGG
GCGACGGGTGCGCTTCACGGCGCCTTTAATTCGTTCAACGAGTGCATTACCTGCATCAAT
ATCGACACCTGCATCTTTGTAGCTGAGAGATGGATTATTACCGCTCACGGGGAAGTTCCT
CGGTCTAGTTGGATATGAAAACGGCGCTATTCTACAGGGCTTAAAACAAAAAGGAAAACG
TTTGCGTAAGATTTTTATCCGGTTTTACAGTCGGAAATATCCACAAAATGAGTGTATAAT
CCGCAGGTTTAAATTAATGAAGCCGGAGTTGGACATGAAAATTGTTGAAGTTAAGCACCC
TCTTGTAAAACACAAACTTGGCCTGATGCGTGAAGGCGATATCAGCACTAAGCGTTTTCG
TGAGCTTGCAACTGAAGTGGCGAGTCTACTGACTTATGAAGCGACTTCTGACTTTGAAAC
CGAAAAAGTCACGATCGAAGGCTGGAATGGTCCTGTGCAAGTGGATCAAATTAAAGGTAA
GAAAGTGACGGTTGTGCCTATCTTGCGTGCAGGTCTTGGCATGATGGATGGTGTACTTGA
GCATATCCCAAGTGCGCGTATCAGCGTGGTCGGGATTTACCGTGATGAAGAAACTCTTGA
ACCGGTTCCTTACTTCAATAAGTTAGCCACTAATATTGAAGAGCGTATTGCCATGGTGGT
TGACCCAATGCTGGCAACTGGCGGCTCGATGATTGCGACAATTGACTTGTTGAAAGAGAA
AGGCTGTAACCAGATTAAAGTGCTGGTGTTGGTGGCTGCTCCGGAAGGGATTGCCGCTTT
AGAAAAAGCGCACCCAGATGTTGAGCTTTACACGGCGGCGATTGATGAGAAGCTGAACGA
CAAAGGCTACATCGTACCGGGTCTTGGTGATGCCGGTGATAAGATTTTTGGTACTAAGTA
ATTTTGAATGAGGAAGCCACATGGCTTCCTCATTATCTTTCACCGTTCATAGCCCATACC
CCACAGCCAACAGCGATACTCCCTGTCTATTTTTGCGATCTATTCCTACTTTTATTGCAA
TGCATTGCCAAAAAGTCGCGGATAAATGAATAGCCCTCACAGCACTGATGCATCTATCAG
TTCTTTCTAACGCATCACCGAGAGTTAATGGCAACATAGCCAGTACTCGGTATGGTATAT
GGATTACGTTTCACTCATTACACTCGCTTATTAGAACAAAGGATGCGCTTCTGTTTTCCA
CTGATGGAGCAGAAGATTGAAGTAAGCAGTACTAGCAGGATGCTCATTATGACGCGAAAG
AAATTTAGTTGGATTCTTGTCACCCTGATTATTTTTGGTTTTTTTGTAACGAGCTTGGTC
AGCTATAAAGTGGCTCATGACACGCTTGAAGAGCAAATCAATAAAGATTCACTGCCATTG
ACCAGCGATAATATTTATTCGGAAATTCAGCAGGATCTGATCCGTCCGATCTTCATCTCC
TCACTAATGGCTCAAGACACGTTTGTGCGCGAGTGGACTTTGGCGGGAGAGCAAGACCCA
GAAAGGATCATCCGTTATTTGCGTGAAATTCAGCGTCAATATCAAACGATCTCCAGTTTC
TATATCTCGGATCGCACCGGTCATTACTACCACTACACAGGCATACTCAAACAAGTATCG
GAATCGAATCCGAATGATGCTTGGTTTTATCGCGTTAAAAACTCCGCGCCAGATAAGAAT
TTTGAAGTCAATATCGACATAGATACCGCGAATAGCCAACAAACCGTGGTGTTTGTGAAT
TACAAAGTGTTTGATTTTGAAAATCGTTTTCTCGGTGTGATTGGGGTTGGGCTGAGCTCT
GATGCGGTTTCCGCATTAGTCGAGAAATATCAAAAACGGTATAACCGCCACATCTATTTC
ATCAATGAGTTGGGAGAGGTGACTTTACACGGATCTCACCATCCGGGGTTTGATCAGATT
CAGCAGCGTGAAGGGCTCAAAACCTTAGCCACTCAAATCCTGACCTCTCCGAGTGTGGGT
GCTAGCTATTATGCGGACGGACAGAAAGTCTACCTCAATAGCCGTTGGGTCGATGAGTTT
CAGTGGTACATCATTGTGGAGCAGAAAGATGAGTTTAATCACGACATCTGGTTTAAAGCG
ACATTAGGCAATTTAGCCATCAGTGCTTTTGTGGCGTTGGGAGTGCTTGGTTTAGCGCAA
ATGAGTTTTCGAGGCTATCAAAAACGGCTGGAAGATATGGCGGTGCGCGATAAATTGACC
GGAGCATACAACCGACAAGTTTTTGAAGAGCTCGTCGATGACGCTATTTCTTTGGCCAAT
AAAGAGAGTCACCCTTTAAGTCTGGCTGTGATCGATCTTGACCATTTCAAACAGGTGAAT
GACAACTATGGGCATCCCGCGGGGGATCTGGTTTTACAACGGGTGGTTGCACTGTGTCAG
CGTCATATTGCTCAGGTAGGAACTTTGTGTCGGTGGGGCGGTGAAGAATTTGTGGTTTTG
CTGCCGCATATGACGCAGCAAGAAGCCTATCAGCGTATGGAGAGTATCCGCGCTGAGATT
GCTATGCACGCGAGCCAACCACAAGTTACCGTCAGCATTGGTGTGGTGCAATACCAGCAG
AATGAGAGTTTGTTACATCTATTCAATCGTGCGGATCAAGCTATGTATACCGCGAAAAGC
GAAGGGCGTAATAAGGTCGTTGGCTTGTGATGGATAATCAAAGTGGGGGAAGCCAAGACT
TCCCCATTTTTGTATCAAAGCTCCCCCTAGCTAGGCTAGGGGGTTAAGCTTGGAGATAAA
ACGAAATTTATTTCGATTTTCTGAGGCTTAAAGTGCCACCGGTGCGCGGTGTTGGCTTTG
AGCCTGAGGCTGTATTGGATGATGGGCTAGACGGACGACGCTGCGCTTTTTTCGAATTTG
GCGCATGGCGAAACTCTTGTGCATTTTTACCATGGTAGGTTTTGGGGTTACGGCGCGCTT
TGGATTCTTTGTTGGCTTCACGGCTATCAAATAGCTTGGCATCGGTCGCACGTTTAATCG
TGTCACCACTTTGCGCGACTCGTGAGGCTTCTTCTGTACCGCTGGAGTCTTCACACATAG
CCAGAATCTCGCTCACTTCCGCTTCGCTTAAATAACGCCATTTACCGTTTGGAATGCCAT
CTAGCGTGATGTTCATGATCCGCACGCGTCGCAGTTTAAACACTTCATATCCCAAGGCTT
CACACATGCGACGAATTTGGCGGTTCAGTCCCTGAGTCAGCACAATACGAAATGAATATT
GCGTCTCTTGAGTCACTTTGCAGGGCAGAGTTACCGTATCGAGGATGTTTACCCCAGAAG
ACATTTGACGGATAAATTCAGGCGTAATGGGTTTATCAACTCGAACCACGTACTCTTTTT
CGTGGTTATTTCCCGCACGCAGGATCTTATTCACGATATCGCCATCATTGGTCAGAAAAA
TCAGGCCATCAGACGGCTTATCTAAACGACCTATTGGGAAAATACGTTTGTGGTGACCAA
TGAAATCAACGATATTTCCCGGAACATCACGTTCCGTCGTACAAGTAATGCCAGTGGGTT
TGTTTAAAGCAATATAAATTGGACGCTCTTTGCTACGCAGAGGCTTACCGTCAATACAGA
CTTCATCTTGCTCGGTGACTTTGCTTCCGACTTCTGGCTGTAGGCCATTGAGAGTTACTC
GCCCTTGCTCAATCAGCTTGTCGGCTTCACGGCGTGAGCAATAGCCCGTCTCACTGATGA
ATTTATTGAGGCGTTTTTCAGTCGGTTGGGACATACAATCTCCTAACGTTTCACAACGGA
TGGTGCACAAAATCCGCGCATTCTAACAGCTTTACCTACTTAGCCAAGCCGTTTCTGGTG
ACGCTCACGGTTTTCGGCTTTTTTCTCGGCACTCTTACGAAGTAAGACATAAACCGCGCC
GGTGCCGCCATGTAAGCGTTGAGCTGAATGAGCACACTGCACTTCGCTGATTTGAGTCAG
CCAATGGCTGACAAAACTTTTCATCAGCGCTGGTGGGGTAGAGCGCTCGCCACGACCATG
CACAATCAGTAGGGTGCGAATATCCATCGCCATACATTGGCGAATAAATTGGATCACTTC
ACTGCGTGCTTCTTTGAGCGTTTTTCGATGTAAGTCTAAGCGTGCTTGAATAGGGTACTT
ACCCAATCTGAGCTTGCGATACACGCCATCTTGAACGCCATCCCGCTTAAATTCGAGCAT
ATCATCAGGCTTAAGCATGGGGGCATGATCGATGGATAGCGCCTCGGGGTCATGGTCTGC
CAAGCTTACTGCCGCTTCTCGCTTAGCCAGTTGAGCTTCGGTGACTTGGTGGGCTTTTTT
GAGTTCAACCGTATCATGGGTGATGGTTTTGACATCGCCCATCATTTGTTGAAACAGTTC
TAAATCCTCTTGCGACATAACGGCACATCAAAGTTATTTCACATGGTGCTGATTATATAC
TTCTCATTTAGCAAGTTGCACGGAGTTGTGCGTGGAAGGGGAGTGATGTTGAGGATAAAT
GCACAATAAAAAACCGGAGCAGACACGCAGTCGGCTCCGGTGCATAGCGTTTTTCTATCT
TTCAATAGAGGCTAGCGATCTAGTGAGGAGATTTGTCCGTCATCACTTTGTAGATGAAGA
AACCGCCATAGAACAGCATAAGACCTAAAGCGCCCAAGATGACTATCATTGAAGAGAGTC
CAACTGCATTACCAAAAAGAAGATCGAGCCAGAAGTCCATGTTTCCTCCAAAGTGTTGAA
GACGAGTTAACGTTAAATTCTGGCTATATTTGCAGCACTGATCTGGATCAATTGTGTTGC
ATAGGTTGCTTATATGTTTCTAATGTTGAGTTATGAGTCACATTTTTTACGTGCTTTGCT
GCTGTTTTGACCGAACGAGAGAAACTCAACAGAAAGTCTGGCTTCAGGGCTTGCGCTTCA
AGAAAGAACGAGTAACATACGCAGCGTTTCGGTGAATAGCGCAGTTTGGTAGCGCATCTG
G
>NODE_689
GAGAGTGTAAAAATATCTGTGTAAGTGGCATTCTTAACCTGTTGAAAGGAAATACAGAAT
GCCAATATCAGACAAACTTATCGATCAGCTTCTAGAAGGCTATGATTCCCCCGATGACAT
CCTCGGCGAAGCCGGATTACTAAAACAGCTCACCAAAAAGGTTGCCGAGCGAGCGTTGAA
CGCCGAGATGGAGCAACATCTTGGTTACGCTAAACATGCACCGGAAGGCAGGAATTCCGG
CAACTCCAGAAATGGTAAATCCAGTAAAAAACTTCGCTCAGTTCACGGCGAAATAGAGCT
GGATATCCCTCGTGATCGCAATGGTAGCTTTGAACCCAAGCTCATTAAAAAGGGCGAGAA
GCAGCTCAACGGTTTTGATGACCGGATTATCTCGTTGTATGCGCGAGGTATGACAACCCG
TGATATTCAGGCGCACTTCGAGGAATCGTATGGTGTAGAAGTCTCTCCAACCTTTATCTC
TCAAGTTACCAATGAAGTGATGGATGAGGTAAAGCAATGGCAGCAACGTCCGCTGGATGC
ATTATATCCCGTCGTTTACCTGGATTGTTTGGTGGTACGTAGCCGCGATTCCGGTGCGGT
ACAGAACAAATCGGTTTACCTGGCGCTCGGTATCAACACTGATGGTGAAAAGGAGCTGTT
AGGCTTGTGGATGGCTCAGACCGAAGGCGCTAAGTTCTGGTTGTCTGTGATGAACGAACT
TAAGAACCGTGGCGTACAGGATATCTTCATTGCTTGCTGCGATGGTCTGAAAGGCTTCCC
GGAAGCCATCGAGGCGGTTTACCCGAAAACACAGGTGCAACTGTGTATCGTACATCAAAT
TCGTCACTCGCTGCGCTATGTTAACTGGAAACAACGTAAGGTTATTGCCGCTGACCTTAA
ACGAATTTACGGCGCAGCCACACTGGCCGAAGCGGAACTGGCTCTGGCAGAGTTCGCTGA
AAAATGGGATGACCAACACCCAACGATTAGCCTGTCATGGCGTAATAACTGGGCACGTCT
AAGTGTCTTCTTCGACTATCCACCGGAAATCCGTAAGGTCATTTACACCACGAATGCCAT
CGAATCCCTGAACGCGAGCCTGCGTAAAATCACCAAGACCAGACGGTCGTTCCCGACTGA
CGATTCAGTGATGAAAATACTGTATCTGGCGCTTCACCAGATATCGAAGAAGTGGACAAT
GCCAATAAGAGATTGGAAAGCGGCCATGAGTCAGTTTATGATTATGAATAGTGACCGTGT
ATCAATATGATAAACAGCCACTTACACAGAAGATCTTACAGTCTC
>NODE_690
TCTTCAGTGGTCCACCGAATGCGATTTCCGTCTGCATCTGTTGAAGTTGGGCGACGACGG
CTTCTGAGCCTTTACCGGCCTCACATTCAAGGCACAAGAACACCTGCCTTAACAGTTGCT
CCAGGAGATTGCATTGTTCATCGTAATGTTGCCACTGGTACTCTTCCACGGTCCGTTTCT
GTTTTTTCAGGTAAAGGCAGAGGGTCTGGATATCCCTGTCATTCATGACCTTCAATGCCT
GTTGTCTGACTACTGAGAAGGGTTGATTATCATCAATGTTCTCATCCACAAACAGATGCA
GTAACTCTGCCGCTTTCGTGACATTGTCCGCGGCTGACTGCCAGGACAGGAACACTGCTT
GTTGTGCAAAGGTGTTGGCAGCTTCTTGTTGCTTGCGGATATGGTAAATGAACCCATCAG
TTAACCGTTCCAGTGCCAGTTGTATCCGCTCTGTCAGGTGACATAGCAACCATAGATGCT
GCTGTGCGCGTTTGAATCGTTTGAGTTTACTACCGTAATAGTTGATGAGCTCACCGAAGT
GTTGTCGATTTTTAAGAGACAGATTAAGCCCATCGATAACGCCATTGATTTGCGTGCGCC
ATGGCGCTAACTGATGATAAAGGGCAAGCTCTTTTTTAAGTTCAGGTACGGTCAGACTTT
TTGCACCGCCTCTGAGCTGGTTCAGGCTTAGTCCGTCATCAATGGCTGTTATGCTGTCCA
GAAAGACGTGAAGTTCAGGACTGGTGAGTTGATTAAGTTGGTGCGCCAGGTCTTTTCTGA
CCTGCTGCATCGCTCTGCTTATCAGTCTCTGGAGTACGGTGTACCTAGGGATAGCAATGC
TGTGACTGGTTAGGAATTCAATAGCAGTATCAAAGAGGTAACGCGGCTCCAGCCAGGCAT
TGCCCACCTGAACAAGGTGGTCGAAAAGAGAATTGAAGTGCTGACTTTCGTCCCATTTGT
GATAACCAGCAAGGTCTAATACTTTTGCGTAGAGTCGATCTTTTTGTTTTTGTGAGGGAG
TGAATGGTCTGAGCCCCTTGCCGCCAAGCAGCTCTTTACTGATGAACATTAAATCCTTAG
AAACCTGCGAGTAAGCGATATCTAGGATGACGGGCTTTGATTTGAAGTATCCCAAAATCG
CGACAAAGTAACATCTATGAGCTCTGAGACGAATTGACCGAAAAACTGCCAATTCCGCAT
CGTTCAGAGAAAAGTACAGACGTTGTTCTTCGATTGAAAAAATGGGTGGGGAATAAAGAT
CTGCCTGTTCTGCTCTCGTGAGAATAGTAATTTCGTTTTTGATGGCCATATCAGGGCTGT
TCCGTATTAAATGTACGATATTTACCTAATTTGCCACACTTATAAGTAGTAACCCACCTC
CGCAGCCATTTATTGGTGTGGTCTAC
>NODE_691
GTCAGTTGCTCTACCTACTGAGCTAAGTCGGCATAAGTGGTGCGCATTCTAGTGAATGAT
CTTGGGGGTTGCAACCCTTATCTTGAAAAAAAACTCAATTTTCAAAGGATTTTGCTTGTT
CGTTGTTTTTTCAGTCAAATTAGAGCGCAATCGCTAATTCTCGCATCTTTCTATTTTGTT
TTATCTTGTGCTTATTGTATTTTCGCTTTCCTTATTCTCAACCGCATGATTGAACCGATT
ATGAGCCCTTATTTAACCTTTGATCGCCAACACTGGGCCCAATTGCGCAATTCAGTACCT
ATGACGCTCTCTGAAAGCGATCTAAAAGAGTTACAGGGCATCAATGACCATTTATCGATG
ACCGAAGCGGTTGAAATCTATCTTCCCCTCGCTCGTCTACTGAATTTGTATGTGGCTGCG
CGTCAAAGTCGTAATGGTGTGTTGCATCAGTTTTTGGGTAATACCGAATCAGCACCCCCT
TTTGTGATTGGCATAGCGGGCAGCGTTGCCGTCGGTAAAAGTACAACGGCTCGCTTACTG
AAAGCTCTCTTATCACGTTGGGAGAATCATCCGAAGGTCGAACTGATCACCACAGACGGC
TTTTTATACCCCAATAAGGTACTGACTGAACGTGGCATTATGCATAAGAAGGGCTTTCCT
GAATCTTATGATATTCGCCGTTTGGTGGAATTTGTTTCTGAGGTTAAAGCTGGCCAGCCC
AATGTAACCGCCCCCGTTTATTCACATCTCACTTATGATATTACCGATGAAATGAAAGTG
GTCGACCGCCCGGATGTGCTGATCATTGAAGGCTTAAATGTACTGCAAAGTGGTATGGAC
TACCCTCATGACCCACACCGCGTATTTATCTCTGATTTCCTGGATTTTTCGATTTATGTC
GATGCCGATAGTCAACTGATAGAAAAGTGGTATATCGAGCGCTTTATGAAATTTCGCCAG
GGTGCATTTAAAAAGCCCGGCTCCTATTTCAGCCACTACACTGCACTCACTGAAGCCCAA
GCTGAACAGAAAGCGCGTTCCATTTGGGAAACCATCAACGGTAAAAATCTGGTTGAGAAT
ATCTTGCCGACCAAAGGTCGTGCACATTTGATTTTACGCAAAGGGCTTAACCATACGGTA
GAAGAAGTCCTGCTCCGTAAATAGTGCTCAAGAAAAAGAGGCTGACGCCTCTTTATTTGG
CTTTAATTCTGCTCTAGTCGTTTTTACGTAGGGATATCTCACCGCCAATAAAACTTTTCA
ACCCCTCTTCGGTTTCTAATAATACGCCGCCGTGTTCATCAATCCCGCGCTCAATACCGC
GCACCTCATTCGCCCCCATCAGCAGTTTAACTGGACGACCGATGAAGTTATCCCAACGAT
TCCAACGCTCAACAAAGTTTTGCATACCTGAAATTTCATACTGGCGTAAGGTGCGATCTA
GCGCAGCAATCAGATTAATCGCTAAAGCATTACGATCAATCCGGCTTTGGCCAGTCACTT
CTGCAAGACTTATCCAAGGCTGATCGATATTGCCCTCGTTATCGCGCATAGCAAGGTTGA
TCCCCATGCCGATCACTAAATGTGCTGCCGCACCAGCTTGACCAGACATTTCGACTAAAA
TGCCCGCCAACTTTTTATCTTGATAATAGAGATCGTTTGGCCATTTTAGTTTAACGCCAT
CCACTCCCATGGCTTCCAGCGCTTCAACAATGGCCACACCCACGACTAAACTCAGCCCCA
TCGCGGCTGCCATACCGGCATCTAAACGCCAATAGATCGAGAGATAAAGATTAGCGCCAA
ATGGAGAAACCCAATGCCGACCACGCCGACCACGACCACTGGCTTGATATTCTGCTAAAC
AGACCGTTCCCGATACCAGCGTCTCGACATGATCGAGCAGATATTGATTGGTCGAGCCAA
TAATCGGATGCAGCTCGACAGGATTATTCACTTGCGATTGGATTACCGATTGATCGAGCA
ACGTCATCGCTTGAGCAAGTTGATACCCTTTACCCTGTACACGAAACACATCCACACCCC
AGTCGCGGATGCCCTGAATATGCTTACTGATGGCTGCTCGCGAGATCCCCAGCTGAGCAC
CCAACACTTCACCAGAGTGAAAATCGCCATCGGCTAATTGTTTGAGTATGGCTAGTTTAG
CGCTGTGCTCTTTCATGCTTGTTCACTCATCCATTGCTTTAAATTGGTTTCTTCACTTTC
GCCAATAAATCGCACTTCATGTTCAAGTTCAATGCCATAGCAGTTGAACACGCGCTGCTG
AATATCAGCCGCCAGCATGAGTACATCTTGCGCACTCGCATCACCCGTATTAACGATCAC
CAGAGCTTGTTTAGGGTGAACTTTCGCTCCTCCGATTTGGTGACCTTTCAAACCCGCTTG
ATCAATCAACCATCCGGCCGCTACCTTGACCCCTTGTTCAGCTGGATATGCCACCACATC
GGGATGCTCAATTTGCAGTCGAGCAAAGGCTTGCTGACTGATCACAGGGTTTTTAAAGAA
ACTGCCCGCATTCCCCATCACAGCAGGATCAGGCAGTTTTTCCATTCGCGTAGCGCAAAC
TCTCTGATACACATCATGAATAGCACAGTCCGAGGACAAATCTTTTAGTGGGCCGTATTG
GATAATCGGCTGCCAAGCTTTAGCGAATTTTAACCCTACCGCAGTCACAACTGCTTTTTG
ATAAAGCTGATGTTTGAAAATGGAGTCACGGTACCCAAATTGGCACTCTTCCATCGTCAA
ACGCTTCACTGTGCCAGTCTCTAGGCATAAGTACTCGACGTAATCACAAACATCTTTAAA
CTCAACGCCATACGCGCCAATATTTTGGATTGGTGCAGAGCCAGCACAGCCAGGGATCAA
AGCAAGATTCTCTAAACCGCCGATCCCCTGCTCCACACACCAACTTACGAGTGAAGGCCA
ATCTTCACCACCGGCCACATGCAGCCGATGGTAATCATCATCTTGTTGATGCTCTATACC
ATTGAGGCGGTTAACCACTATCATACCTGTATAGTGACAAGTAAAAAGCATATTACTGCC
TTTGCCTATAATAAGCTTAGGTAGGCTAGCCCATTCAGCTGAGCAATAGAGCGCCTTAAG
ATCGTCAATCGATTCCGCCACGACCAATTGAGCAGCTAACTGTTCAATACCAAAGGTGTG
GTAGGGTTTGAGGTTCGCACCGAGTTGAATTTGCATGGTCGTCTTTGGATAACTTAAACT
GGCCATATTCTACCTCAGATGGCCGACAAGCACGAAAGACCAATGTTAGAGTTTCAGCAA
TTTGCCCCCATTAAGCTCCCGCTTATCAAACGTTTTTATAAAAACCACTATCCAGGGAGC
AAACCCAAAAGTGATGAACAGGTGATTGTTGCTCTCAAGGATCGTGAGATCGTGGGCGTG
GTACGTTTTCGTATGATTGGTCAATATCGCCTACTGACTGGCATGGCAGTGGAAGCCCAG
AGCCGTCAACAAGGGATTGGTAAGCAACTGCTCGACTACTGCCAAAAGCAATGGCTCAAT
CCAGCAACCTTTTGTTTTGCTTATACCCATCTCGAACATTTCTATCAGCAAGGCCATTTT
ATTCAAATTGCACCTCATGCTTTACCCGCCGAGCTCCATCTACTCTTTGAGCGTTACTCG
AGATCTGGTAAGGATCTCATTCCGATGCAATATCAAGCGAAGTAATGTCAAGAATGGTCG
CCATTTCTAGCCTTTTCTTAACCAGTTTTGGTAATATCCACTGCTCGCAATTTTGCACAC
AACAAGGTAATGCATCCCAATGATTGCTCGAAGAAACCCAATCGAACAACTACCAGCGAT
TGCGCAAGATCCTGACAAATTTGGCGTACTGCTCTCGGCTGCAGAATTTCGAACTCATTT
GGTTGAATCGATTCGTCAGGCACGCAAACGTATCTACCTCGTTGCACTTTATTTAGAAAA
TGACGATGCTGGCCGTGAAATTCTTACTGAACTCTATGCCGCCAAGCAGCGTAACCCAGG
ACTCGAAATACATATTTGTGTTGACTGGCACCGTGCTCAGCGTGGCTTGATCGGTGCAGC
AGAATCCGAAGGCAATGCAGCCATGTATCGTGACTTTGCTCAGCAACATGAGCACTGTAT
TCCTGTTTATGGCATACCGGTTAGAGGGCGGGAAGTCTTTGGCGTTCTGCATCTAAAAGG
CTTCATTATTGATGATCAAGTCATCTACAGCGGTGCGAGCCTCAATAATGTCTATCTCCA
GTTTCATGGCCGCTATCGTTTTGATCGCTACCATACCTTAGAAAATGCTGAACTTGCCGA
CAGCATGGTGCATTTTATCCAACAAGAAATGCTGGCTCACCCGGCTGTCAATAACCTCGC
TTGTGGTAGCAAACCCACCACAAAAGAGATTAAGTCTGATATCCGCCAATTCCGAGCTTC
ACTTGCTCAAGCCAATTACCAATTTGCTAAACAGAAAGTGAATGAAGGTCAAGTCGCTGT
CACACCCTTGGTTGGACTCGGTCGACGCAGAAATCGGTTGAACCAAAGCATTATCCAATT
GTTAGCCTCTGCTAAAGATGAAGTGTTTATCTGCACGCCATACTTTAATTTCCCGCCGAG
TATCGCTAAAGAGGTGAAAAAAGCACTGCGACGTGGCGTGAAAGTCCATATTGTGATTGG
CGATAAAACCGCGAATGACTTCTACATTGCACCAGAAGAGCCATTCAAGACTATCGGTGG
CTTACCTTACTTGTATGAACTTAATCTGCGCCGCTTTGCGAAAGCCAATGAAGCTCATAT
TGCAAGCCGCAAGCTCTCAATCCACCTCTGGAAGCATGAAAATCACAGCTTTCATCTCAA
GGGAATTTGGGTGGATAAACGTTATATGCTCATCACAGGTAATAACCTCAATCCACGCGC
TTGGAAGCTCGACCTCGAAAATGCAATTTTAATTCGTGATGATTACCATCACCTTACTAC
CAAATTTGAAGCTGAAATTGACAATATTCTGCAGCATACTCAGTTAATCTGTACTTATAA
GCAAATTGAAAAACCCGAGCACTACCCAGAAAAGGTACAACGCTTAGTACGCCGAATCAT
GCGTCTAAAAGCCGATCGTGTCCTCAAACAAATCTTATAATCAACGCTTACACTACCAGC
CGATGCATTCGCATCGGCTTTTTTATTGCTCAATATAGCCATCCGAAACGACTATGCACT
GACAGAAGCTTTATTGAAAAATTCCGATGGATAAACGCAAAAAGACAAAGACAAAAAGAG
CAGTAAGAAGAGTTGGACA
>NODE_692
TGAGCTTCCCGTTTCAGCTGCGTTTCCTGTTTGCCAGCCGGCCCGAGATCATGGGGTGGG
TGCTGGGCATCGTTTACCGCGTCATTGCCACGCACCTGGTCAAGAAAGCGGGCCATACCC
ACCAAGTGGCCAAGACGGGCGCGGTCACCCTGATCCAGCGTTTTGGATCGGCGCTCAATC
TGAATGTTCACTTCCACATGCTGTTTCTCGACGGTGTGTATGTCGAGCAATCCCACGGCT
CAGCGCGTTTCCGCTGGGTCAAGGCGCCGACCAGCCCAGAGCTCACCCAGCTGACGCACA
CCATCGCCCACCGGGTGGGTCGCTATCTGGAACGGCAAGGCCTGCTGGAACGGGATGTCG
AAAACAGCTATCTGGCCTCGGATGCGGTGGATGACGACCCGATGACACCCCTGCTGGGGC
ACTCGATCACTTACCGTATCGCTGTCGGTTCACAGGCGGGGCGAAAGGTGTTCACTTTGC
AAACTCTGCCGACCAGTGGTGATCCGTTCGGTGACGGGATTGGCAAGGTAGCCGGGTCCA
GCCTGCACGCCGGCGTGGCGGCCAGGGCCGATGAACGCAAGAAGCTCGAACGGCTGTGCC
GGTACATCAGCCGCCCGGCGGTATCCGAGAAGCGGCTGTCGTTAACACGAGGCGGCAACG
TGCGCTACCAGCTCAAGACGCCGTACCGGGACGGCACCACGCACGTCATTTTCGAACCAT
TGGATTTCATTGCAAGGCTGGCCGCCCTGGTACCGAAGCCCAGAGTCAACCTAACCCGCT
TCCACGGGGTGTTCGCACCCAACAGTCGGCACCGGGCGTTGGTCACGCCGGCAAAACGGG
GCAGGGGCAACAAGGTCAGGGTGGCTGATGAACCGGCAACACCAGCACAACGGCGAGCGT
CGATGACATGGGCGCAACGGCTCAAGCGTGTTTTCAATATCGACATCGAGACCTGCAGCG
GCTGCGGCGGCGCCATGAAAGTCATCGCCTGCATTGAAGACCCTATAGTGATCAAGCAGA
TCCTTGATCACCTGAAGCACAAAGCCGAAACCAGCGGGACCAGGGCGTTACCCGAAAGCC
GGGCGCCACCGGCTGAGCTGCTCCTGGGTCTGTTTGACTGACGAGCCTGAAGGCCAACGA
TACCAATCAAAATGCTGCGTTCACAGCGCCGCGGCAGGGATCCGCCGTGCTGGTTGTCGG
AAAAGGAGCCGCTAGTGGGAAAGAGGAGGGTAAATTTTCAGCGTTGCTGGCTCCCCGTCA
GCCGGATTGGGTTGCATCGCAGGGGTGTCGAAAGAGTCAACTGCGGTCCAAAGCTGTTGG
ACTTGGGTGAAAAGGGCGTTTATTCTTCCTATACGTGCCGCGTTCCAGGCGGCGACTATG
AGGGCTATGTCGATGCCCATGTGCGCCGGCTGGAGGCGCTACGCCGGGCCGGTATCGTCG
AGCGGATCGACGCCGACCAATGGCGCATCCCCGATGATCTGGTCAGCCGTGCCGCCGCCC
ATGACGCCGGCCGAGACAGTCAGGCCAGCGTTCGCGTCCTTTCCCCGGTCGATCTGAACA
AACAGATCGGATCGGACGGCGCGACCTGGCTGGACCGGCGGCTGATCCACGGCGAGACGG
CCGACCTTGCGCCAACCGGCTTCGGGCAACAAGTCCGCGAAGCCATGGACCAGCGCCGCG
AGCACCATATCGAACAGGGCGACGCCACCCGCAGCCGGGACAGCCGCGTCTTCTACCGGC
GCAACCTTCTCGCCATCCTGCGGGAGCGCGAGGTAGCCGGCGTCGGATCGGATATGGCTT
TGAGTAAGGGCCTGCCGTTCCGCGCCGCCACGGACGGCGAGAGCGTCAGCGGCAAGTTTA
CCGGAACCGTGCATCTATCGAGCGGCAAGTTCGCCGTGGTCGAGAAATCCCATGAGTTCA
CCCTTGTCCCGTGGCGGCCGATCATCGACCGCCAACTCGGCCGCGAGGTTATGGGCATCG
TGCAGGGCGGGTCGGTGTCGTGGCAGTTAGGGCGGCAGAGGGGGCTGGAACGCTGAGTGC
GCCCATGCCGCATTGCGAAGCAAAAGATAATCGGATAAAATGTAGCAATTCATATTCGTA
AGCGTGGAGTAATCAGATGGGAAATTCCAAGTCAGCAGACAAGTAAGCCGCAACAACCAG
TATTGTTGTTGCGGCGCTCTGTAAGGCTAGTCTCATCTGATTGCTGACGAGCAGACGTCG
CCCGGTATTCCTTAATCGAGGGTTGATTCGTCATGACCACCACACGCCCCGCGTGGGCCT
ATACGCTGCCGGCAGCACTGCTGCTGATGGCTCCTTTCGACATCCTCGCTTCACTGGCGA
TGGATATTTATCTCCCTGTCGTTCCAGCGATGCCCGGCATCCTGAACACGACGCCCGCTA
TGATCCAACTCACGTTGAGCCTCTATATGGTGATGCTCGGCGTGGGCCAGGTGATTTTTG
GTCCGCTCTCAGACAGAATCGGGCGACGGCCAATTCTACTTGCGGGCGCAACGGCTTTCG
TCATTGCGTCTCTGGGAGCAGCTTGGTCTTCAACTGCACCGGCCTTTGTCGCTTTCCGTC
TACTTCAAGCAGTGGGCGCGTCGGCCATGCTGGTGGCGACGTTCGCGACGGTTCGCGACG
TTTATGCCAACCGTCCTGAGGGTGTCGTCATCTACGGCCTTTTCAGTTCGATGCTGGCGT
TCGTGCCTGCGCTCGGCCCTATCGCCGGAGCATTGATCGGCGAGTTCTTGGGATGGCAGG
CGATATTCATTACTTTGGCTATACTGGCGATGCTCGCACTCCTAAATGCGGGTTTCAGGT
GGCACGAAACCCGCCCTCTGGATCAAGTCAAGACGCGCCGATCTGTCTTGCCGATCTTCG
CGAGTCCGGCTTTTTGGGTTTACACTGTCGGCTTTAGCGCCGGTATGGGCACCTTCTTCG
TCTTCTTCTCGACGGCTCCCCGTGTGCTCATAGGCCAAGCGGAATATTCCGAGATCGGAT
TCAGCTTTGCCTTCGCCACTGTCGCGCTTGTAATGATCGTGACAACCCGTTTCGCGAAGT
CCTTTGTCGCCAGATGGGGCATCGCAGGATGCGTGGCGCGTGGGATGGCGTTGCTTGTTT
GCGGAGCGGTCCTGTTGGGGATCGGCGAACTTTACGGCTCGCCGTCATTCCTCACCTTCA
TCCTACCGATGTGGGTTGTCGCGGTCGGTATTGTCTTCACGGTGTCCGTTACCGCGAACG
GCGCTTTGGCAGAGTTCGACGACATCGCGGGATCAGCGGTCGCGTTCTACTTCTGCGTTC
AAAGCCTGATAGTCAGCATTGTCGGGACATTGGCGGTGGCACTTTTAAACGGTGACACAG
CGTGGCCCGTGATCTGTTACGCCACGGCGATGGCGGTACTGGTTTCGTTGGGGCTGGTGC
TCCTTCGGCTCCGTGGGGCTGCCACCGAGAAGTCGCCAGTCGTCTAACCGACGACTGGTA
GCAGGCCCGCTCCGATGCGGCGCACTAACCATCGAAACCTCGTGAATGTCGGTATCCTGT
CTGGCAGGATACCGCTCATTTCCCTTGTTCAGTTCATCGCCGTCGCCGAGCATCTGAATT
TTCGGCATGCGGCCAAGGCACTTGGTATCAGCCAGTCGAGCGTCAGCGCGCGTGTGAAAG
CGCTGGAGGATAACCTTGGTGTCCTGCTATTTGAGCGCCATGCGCGGGGCGTTCGGCTAA
CAGACGCAGGCAGGCACTTCATGGAGCGTGTCACGGCGGGTGTCGATCAACTCGATCACG
CAGTGAAGACCGCGGAGTGACGGGCACTGGCTGGCAATGTCTAGCA
>NODE_693
CACCGCTAAAAGCGGTGGTTTAGGGATGACAATGAAAAAGGCGAGCACTCTGGCTCGCCT
TTGTTAAACGGATGGTCATCCGGATGACCGATTAGTCCTGATAACTGTCAATGCTTGGGC
ATGAACAGACGAGGTTACGGTCGCCGTAAACGTTATCGACACGGTTCACCGTTGGCCAGT
ATTTGCTGGCTTTGGTGTGTGCCGATGGGAAGCAGGCGATTTCACGTGAGTATGGACGAT
CCCATTTCTCTTCGCGCAGATCCGCTTGGGTATGCGGCGCATGCACCAGAGGGTTGCTTT
CAAGCGGCCATTCGCCATTTTTCACTTTGTCGATCTCGCCACGAATCGCAATCAATGCAT
CACAGAAGCGATCCAGCTCCGCCAAATCTTCCGATTCCGTTGGCTCAACCATTAAAGTGC
CTGCTACTGGGAATGACATAGTTGGCGCGTGGAAGCCGTAGTCCATCAAGCGTTTGGCAA
TATCTTCTTCGCTAATCCCAGTTTCTTCTTTCAGAGGACGGATATCGATGATGCACTCGT
GCGCCACTCGACCATTTGCACCACGGTAAAGGATCGGGTAGTGCGGACGCAGACGCTCCA
TCACATAGTTGGCATTCAAAATCGCCAGCTTGGTGGCTTCAGCCAGACCGTCTGCACCCA
TCATCGCAATGTAGGCCCAAGAGATCGGCAGAATGGACGCGCTGCCAAGATCGGCTGCGG
AAACCGCGAAATCAGAACCCTCTACGCCACCTTCAATGTGTCCTGGCAGGAAAGGTGCTA
GGTGCGATTTCACACCGATAGGTCCCATGCCTGGGCCGCCGCCGCCGTGTGGAATACAGA
AGGTTTTGTGCAAGTTCAGGTGTGATACGTCTGAGCCGATAAAGCCCGGTGAGGTCAGCC
CCACTTGCGCGTTCATGTTTGCACCATCAAGGTAAACTTGACCACCTGCTGCATGCACCA
TTTCACACACTTCACGCACTTGCTGTTCATACACGCCATGCGTTGAAGGGTAGGTGATCA
TGATGCTGGAAAGATGGTCTTTGTGCTTTTCAATTTTGTCCGCAAGGTCAACCATATCAA
TGTTGCCGTTTTCATCGCATTTCACCACCACGACTTTCATCGACACCATTGCCGCGGTAG
CTGGGTTGGTGCCGTGTGCTGAGCTTGGGATGAGGCAAACATTGCGGTGGCCTTCGCCGC
GGCTTTGGTGATAACGCTGAATCGCCACTAAACCTGCATATTCACCGGAAGCCCCTGAGT
TGGGTTGCAGTGAGAAAGCATCATACCCCGTGATTTCACACAGTTTTTGCTTCAGGTCTT
CAGCCAATGCCGCATAGCCCGCAGCTTGTGCTTTTGGTACAAACGGATGCAGTGCGCCAA
ACTCAGGCCAAGTGACGGGAATCATCTCCGCGGTAGCGTTGAGCTTCATGGTGCAACTGC
CTAGCGGGATCATGCCGTGAGTAAGAGAGAAATCTTTGTTTTCCAGATGCTTCATATAAC
GCAGCATCTGAGTTTCACTGTGGTGTGTGTTAAACACAGGGTGAGTCAAAAACGCGCTTT
GACGACGGCAACTTTCTGGAATCGCGGCGAGCTCATTGGTCGCAATGCGGTCGGAAAGTG
CATGAACCTCTTCTTTAATACCAAAGATCGCAAAGAGCGCTTCAACGTCAGCCACTGTCG
TGGTTTCATCAAAGCTCACGCCAAGCTGATTAGGCAGTTTACGCAGATTGATGTTCGCTT
GTTGCGCAGCTTGGTACAGAGCATCGGTTTTTGCACCTGTATTGATCGCCAGCGTATCAA
AGAAATGCTGATGCGCCAGTTCGTAACCCGCTTTGGTTAAGCCAGCAGCAAGAATCGCGG
TGAGGTGGTGAGCGCGGCGCGCAATAGTGCGCAGACCTTGTGGACCATGGTACACCGCAT
AAAACGCAGCCATGTTGGCCAGCAGCGCTTGCGCGGTACAGATGTTGGAGGTCGCTTTTT
CACGGCGAATGTGCTGCTCACGGGTTTGCATTGCCATACGTAAGGCTTGGTTACCTTTCG
CATCAATCGAAACACCGATCACACGTCCCGGCATGGTGCGTTTGTGCGCATCACGTGTTG
CCATGAAAGCCGCGTGTGGGCCGCCATAACCCATAGGTACACCAAAGCGCTGAGCAGAAC
CAATTACGACATCTGCGCCCATTTCACCCGCAGGTTTGAGCAGCACGCTGGCGAGTAAAT
CGGTCGCTACGGTGACTAAGGTTTTGTTGGCTTGTGCTTTGGCGATGATGTCAGTCAGAT
CGCGCACTTCACCGGTTGTACCCGGGTATTGCAGCAGTGCGCCAAAAGCTTCTTGTTGGG
TGATGTTGTCAATCGAATCGACTTTTACCTCAAAGCCAAGGAATGCGGCGCGAGTTTTCA
CCACTTCAATGGTTTGTGGATGCACGTCATCGGCAACAAAGAACAGGTTGCTTTTGCTCT
TGCCTGCGCGTTGACACAGTGCCATCGCTTCGGCCGCCGCTGTCGCTTCATCCAGCAGTG
ACGCGTTCGCAATCTCCATCGCGGTTAAATCCATCACCATCTGCTGATAGTTAAGCAGCG
ATTCAAGACGGCCTTGCGAGATTTCTGGCTGATAAGGAGTGTAAGCGGTGTACCAGCCCG
GGTTTTCCATCACGTTACGTAAAATGACGTTCGGTGTGAAGGTGTTGTAGTAACCCTGAC
CGATGAAAGTCCGTTTAAGCTGGTTAAGTTTGGCGAACGATTTCATCGTTGCCAGCATAT
CAGCTTCGCTTTGAGCGGGCGCGAGCTGCATTGGCGCTTCTAAACGGATTTGGGCAGGCA
CGGTTTGGGCGATCAGCGCATCCAAACTTTCCGCATTCACCGTTTTAAGCATGGTGGCTT
GTTCTTGTTTATCTGGCCCGTTGTGGCGTGCAACGAACTCATTTTGTGTGCTTAGGCTGT
GAAGTAATTCTGTCATTGTCCTTTACCTTCTTTCCATGTGAGCATGCGAACAACCTTGGT
GGAATCACCACTCACTTGGCGATCAAACATCACTCATTTGCGGTGAGTGACTTTGAAAAA
AAGCCGCCCTGAAGGGCAGCTTTCTCATGCATATTGCGTTTAGTCTTCTTCGATTGAAGC
TAGGTACTCTTCCGCGTCTTTTAGATCTTTGAGTTCATCAGGATCGGACATTTTCACTTT
CACGATCCAACCGCCATCGTAAGGCTCTTCATTAATCAGCTCTGGGCTGTTTTGCAGATC
TTCGTTGACTTCAATGACGACACCGGTCACTGGTGCATAGATGTCAGAAGCGGCTTTCAC
CGACTCAACCAGTGAAAAGCTGTCACCCGCATCAATTTCGGCATCGATTTCAGGTAACTC
TACAAACACTACGTCACCGAGCATTTCTTGGGCGTGCTCAGAGATGCCGATGGTTACTGT
ACCGTCACCGTTGTCGCGAACCCATTCATGGCTTTCTGTGAACTTCAGTGTCTTGTCCAT
TGCGTATTCTCCAAAAAATATCGTACTGATAAAAAGCTATTGATAGAGCGGGAAGCGTTG
GCACAGTGCTTTCACTTGTTTACGCACTTGTTGCTCAACGTCTGGGTTGCCTTCTGGGCT
GGCCACCAAACCATCCAGAACGTCCCCAATCCACTCACCGATGAGTTTGAATTCTTCACG
ACCGAAACCACGGCTGGTTCCGGCAGGCGTACCTAAACGAATGCCCGATGTAATCATAGG
CTTCTCTTCGTCAAATGGGATGCCATTTTTGTTACACGTGATCCCGGCACGCTCTAAGGC
TTGTTCAACTTGGTTGCCTTTCAAACCTTTAGGTCTAAGGTCGACCAACATGAGATGCGT
ATCCGTTCCGCCAGTCACAATGTCACACCCGCGAGTTTGCAACACTTCAGCCAGCACTTT
TGCGTTATCGATCACCGAATCAATATAAGTACGGAATTCAGGGCCGAGCGCTTCACCAAA
TGCCACTGCTTTAGCGGCAATCACGTGCATCAGTGGGCCACCTTGTAAACCGGGGAACAC
CGCAGAATTGATCTTTTTGTGGATCTCTTCGCTGTTGGTCAAAATCATGCCGCCGCGCGG
GCCACGTAGAGTTTTGTGTGTGGTAGTGGTGACGACATGAGCATGCGGCAATGGGCTTGG
ATGTGCGCCAGTTGCTACCAATCCGGCAATGTGCGCCATATCGACCATCAACAGCGCGCC
AACTTCGTCCACAATTGAGCGAAATTGAGCAAAATCGATAGTGCGGGGAATGGCACTGCC
GCCTGCGATGATCATTTTGGGTTTGTGCTCTAACGCCAGTGCACGAACAGAATCGTAGTT
AATTTCGAGGGTTTGGCGATCCACACCGTATTGCACCGCATTGAACCATTTACCTGAAAG
AGCAGGGCGCGCACCATGCGTGAGATGACCGCCTGCATCTAGCGACATACCCATAATAGT
GTCGCCCGGTTGCAGCAGAGCAAGCATCACAGCGCCATTGGCTTGAGCGCCTGAGTGTGG
TTGAACGTTTGCGTATTGACACTGAAAAAGCATTTTGGCGCGTTCGATAGCAATCTGCTC
AACGCTGTCAACATGCTCACAACCGCCGTAGTAACGACGGCCGGGATAACCTTCGGCGTA
TTTGTTAGTCAGGCAAGTGCCTTGCGCCTGCATTACGGCTTTAGAGACGATGTTTTCAGA
GGCAATCAGTTCGATCTGTTCATTTTGGCGGGTGTATTCAGCTTGAATGGCGGCAAATAC
CGCATCGTTGGTCGCCGCCAGTGGGGTAGAGAAGAAGTTCTCAAGGCTAACGTTGGGATA
AGCTTTGTTTAGATTTGCATTCATAGTAGATGGCCTTCCAATCTGATAACCGCACTAAGA
TGGGGTTATCGCTCCTTTTTCTGATCGCGATACTCATCGCGATCGGCTGAGTCATTCCTA
ATCTTGATTGCCCTAAACCTTGGCAACATAACCCCAATGAGCGGGATCGAAAACTCGCGG
AAATCGACTGGTCATTCAGCCTAAAGCAGCGAGTGATTGCATCTCTTCATCTAACAAGTC
GATAACATACTCTTTGCTTACAGAACAATCAATCAAAAATTTCCTATAGGAAACACGGTT
TCTGATCTGCTTAGCAAAAGTACTTTTATTTCTTTGTGTGCTCTTTAATCAACAAATCGC
TTCATGCCACAATGCTTGGTAGACAGGAAGTTTTATAACCAGAGGGAAAGCATGTCAGAA
GACATTTATGATGAGTACCCATCCATCACTTTGGCTCGCGAATCGGGCGAGCAAGGTATC
GAGCCACTCAAGCTGGGTCAGCGGATCAAAGATATTCGCACGCGATTAGGCATCACGCTT
GAAGAGGCGAGCCAGCGTACTGGTCTCGCTCGCTCTACACTGAGCAAAATTGAAAACGAA
CAGATTTCGCCAACCTTTCAGGCTATGCAAAAATTGGCGCATGGTTTGCAGATTGAAATG
CCGCAACTCTTTGAGCCACCGAAGAAAATTGTAGCGACAGGGCGGCGTGATATTACCCGT
AAAGAAGCAGGAAAACCGCACCCAACCCAAACCTATGAACATGAATTGCTCGCGACTCAA
CTTTCTAACAAAAAGATGATGCCGTTCAAAAGCCGCGTGCGTGCCAGAGCCTTTGAAGAG
TACAGCGATTGGGTGCGTCACGATGGTGAAGAGTTTCTGCTGATCCTTGAAGGTGAAGTG
ATGTTCTACAGCGAATTTTATGAGCCGGTACATCTGGTGGAAGGGGACAGTGTGTATTAC
GACGCCAACATGGGACACATGCTGGTTTCAGTGAGTGAAGAGGATGCGCTGATCCTTTGG
GTCACCGCAAGATAGTGAGTTTCCTATCCGAAACATCCGCGTATAACAACCCAAGACGTG
GAGTGTGTTGGTGGTGGTTTTTGATAACCATTCCTTAACAATATTGTTAACTGTGATGGT
GAGCACTGTTTTAATTTGTTGAATCCTCTAAAACGGGCTCGGCTTGTTTATTATCGGAAA
CATAGTTTCCTCACTAAAGGAATCTTGCCACGGTAGATTGCGCCAAAAGCGCAGCTTTGG
CTTATATGGAGAACAAGAATGACTGAACAACACGAAACCTTACTGACGACACCGCTACAT
GCGCTACACATTGAAGTTGGCGCAAAGATGGTGCCTTTTGCGGGCTACGATATGCCAGTT
CAATACGCCCTTGGGGTGAAAAAAGAGCATATACACACCCGTGAAGCAGCCGGTCTGTTT
GATGTTTCCCACATGGGGCAACTGCGTTTGTACGGTGCTCAAGCGGCTGCCGCCTTAGAA
GCCTTGGTTCCGGTTGATATTATTGATCTCCCTGTTGGCAAACAGCGTTATGCGTTTTTC
ACCAATGCCCAAGGTGGCATTATGGATGATTTGATGGTGGCCAATATGGGGGATCATCTG
TTTGTGGTGGTGAACGCGGCGTGTAAAGCGCAAGACATTGCGCATCTAAAAGCGCATCTG
CCTGCGGATGTTGAGATGGAAGTGATTGAAGATCGTGCTCTGCTCGCGCTGCAAGGCCCC
AAAGCGGCACAGGTGCTCGCACGTTTGCAACCTGCCGTTGCCAAGATGCTGTTTATGGAT
GTTCAACTCCTTGAGATCGATGGTGCAGAATGTATTGTCAGTCGCAGTGGCTACACCGGT
GAAGATGGCTACGAAATCTCAGTGCCTGCTGATAAAGCGGCGGCACTGGCTCGTAAACTG
ACGGATTTTGAAGAAGTGGAGTGGATAGGCCTTGGTGCGCGCGACTCACTGCGTTTGGAG
TGTGGTTTGTGTCTCTATGGACACGATCTCGACCCAACCACAACGCCAGTCGAAGCAAGC
TTGCTGTGGGCTATTCAGCCTGTGCGCCGCAAAGGTGGCGCGCGTGAGGGCGGTTTTCCC
GGTGCGGAGATCATTCTCAGCCAGATTGAAACCAAACAAGTTAGCCGTAAACGCGTCGGT
TTGATCGGACAAACCAAAGCGCCAGTACGCGAAGGCACTGAACTGTTTGATGCGCAGGGC
AACAAGATTGGTATCGTGACCAGTGGAACTGCAGGCCCAACGGCCGACAAACCAGTTTCC
ATGGCTTATGTCAGCACTGAGCACGCCGCTTTAGGCGGTGAAGTGTTTGCTGATGTGCGC
GGGAAGATGCTGCCAATGACTGTCGAAAAAATGCCTTTTGTGCCTCAGCGTTATTATCGC
GGAGCATAATTTCTTCAGTGTCATTCTTATGAGTAACGCTTATTAGCAAAGGAAGGGAAA
CCTTCCTTTGTGCTTTTTGCAACGGAGGTTTGCAGTCTCAACTGACCGAGAAAGCGGTTG
TCATTTCAGCATATTGCTTTATGATGCTGCGACGTACTTAAGCTGGTGCATCCGTATTTG
CGCCAAAATTTGTACCGAATTTTTTGAACTCGTTACGCCGCTATTTATTACAGAATGAAT
TTAAAGCGTAATTTTTTCACACAAGTGTTGCTTGGTGTAACTCACCAGTCACCTTTCATT
CTCTTTCCCCGCACATCACACCCATTCCAACCTCCACAAAAAGTCCATATCTAGCAATCA
GTTAGAAAAAATTCTATTTTCATTTTAATTCTTGCCCTATCTATCAAATTGAATATAAAC
CTATTGCATCAAAAGAAATCTTGTACCAAATTTGTACCAAATTTTCTGATGCAAGGTGAG
TATGGCAATAACGGATGCATGGTTAAGAGCAACCAATGGCAAACCCTATTCAGGTAAGAC
TGAGATAAGCCACAGATTTGGGCTTGGCGTTCGTGTTAGCCCTAAAGGCAAGATCACTTG
GGTTTATCGGGCTAACATCAACGGTAAAATGCAGCGCATCAAATTGGGTGAATACCCAGC
AATGAAGCTGCGCGATGCAATCCAAGCCAGAGAAAGCCGAGCTGAGTTAGTTGAGCTTGG
TTTTGACCCAAGAAAATCCACAAGATCTGCTAACGATGACTCAATAATCACTTTGAACGA
TCTTATCGATTATTGGGCAGAGAACCATGCAAGAGACAACATAAAGCAGTGTGATGCATT
GCTGAAAATGTTCCACACCGATATCACTCCTACACTCGGTAATTACCCAGCAAAACAACT
CGAACTGATCGATTTCATGCCTGTTTTCTTGAAGGCTAAAAGGCGGGTGAGTGCAAAGCA
TTCGGCTAACCTGATGACACGTTTCAAGCAAGTACTCTCATATGCAGTGCGTCATGGTTT
GTTGAAATACAACGTACTGACGGAACTTAAAAAAGCCGATGTTGGGGTGCCCACTACACC
GAAGAGAAGCCGCCAAGACGAACAAGGTGTCAAAGCACTTTGGAAAGCGATTGATGATAT
TTCCATTCACGAGAGCAATAAAAACTTTCTGCGCTTGATGCTGATTTTTGCCAACCGCAG
TAACGAATTGCGGCTGGCTAAAAAAGCAGACTTTGATCTTGAGAAACGAGTGTGGACAGT
CCCCGAAGAGAATAACAAGGTTCGTAAGAAGCAAGGCGGTGCTATTCGCAGAGCTATTCC
CCCTCTTGCTGAAAAAATTATCATGGAGCAATTTGCCATTTGGCCGAATCACACCATGAT
GTTCCCCCCGGTGAATACGGAACAAGACAGGCCAATGTCAGCTAACGTGCCTGTCGATTT
TGGCAGCAAGCTGGCCGATAGAATTGAAGAACTCGGTTTCCCGCGCACAACCAATCACGA
TATGCGAAGAACGGCGCGTAACATTTGGGAGTCAATGGGTGTGCCATACCACGTGGCAGA
GACAATGTTAGGCCATAAAGTGCATACTGGTGTTCAGAGTCATTATTTAGGGAAGATGCG
ATTAAGTCTCTGATATGAGAT
>NODE_694
AACCTCGGTTCGACTCCGGGACGCGCCTCCATTTCTTTTGAAGTCATCGCTTAAGCCAGC
CAAGTGCTGGTTTTTTTGTGTCTGCGTTTCTTCAATCGAGTCCCCACTCTATATTCTATT
TATATCTCATCGCTCCCTACTGAGTATTTCCGGTTTACTTATCACGCTTTATGCATTTGG
TTGTGGTTTAACCAGTCGTTTTTGCTATTCTTATGACGTTTTTTTATACAAATAGTCTGT
GGTTTTGGTTTTTATACATTTTTATTGCATAAAAATACGTTCGTAGTAGTATGAACGCCA
GATGATAATTAATGCAGTATGTCCGCATGAGTATTCGAGTTAAAGGAATTAACAAGTCTT
ATGGCACCACTCAGGTGCTGCACGACATCCACTTTGAATGTGCGAGTGGTGAAACTTTGG
TGTTACTTGGCCCTAGTGGCGCGGGTAAAAGCTCACTGCTGCGTGTGCTCAATCTTCTTG
AAACTGCCGATAACGGTCAACTGCATATCGCCAATCAATCGTTTGATTTCTCAACGCATC
CGACTGAACAGCAAGGCTTAGCGCTACGTCGCAAAGTGGGCATGGTGTTTCAGCAATACC
ATTTATGGCCGCATATGACCGTGCTGGAAAATCTGGTGGAAGCCCCCGTGAAAGTCGCAG
GTATGGCGAAATCGCAAGCCAAACAGCAAGCCATCGAGATCCTGAAAACGTTGCAACTGG
CAGATAAAGCCGATGCGTGGCCGCTACAACTCTCGGGTGGCCAGCAGCAGCGAGTGGCGA
TTGCGCGTGCACTGATGATGAAGCCGGATGTACTGCTGTTTGATGAGCCGACAGCGGCTC
TGGATCCTGAGATCACCAATCAAGTTGTGAAAATTATCAAAGAGTTAAGTGGCACAGGGA
TCACGCAAGTGGTGGTGACTCATGAAGTCGACTTTGCCAAGAAAATCGCCAGCCATGTGC
TCTACCTCGAAAAAGGGCGCATTGTTGAACACGGCACGCACGCCTCCTTTACCCATCCGC
AGACTCAGCAGTTTGCCGATTACTTAAAACATTAAGAAGTTACTGATATTAGCCCACAGA
TTCTGGCCAGTGATGCGCCAGATTTCGCAGAACACATGGAGTATTGCAATGAAAAAGATC
CTACTCGCGTCTTTGATTGGTTTGGTTTCTGCTAGCGCAGCTGCGCAACAAGAGATCAAG
TTTGTGATGGAAGCGACTTACGCGCCGTTCGAATACATGGATGAGAACAACCAAATCCAA
GGTTTTGATGTGGATTTAGCCAATGCGCTGTGTAAGCAACTTGAAGCGAAATGTAGCTTC
CACAACCAAGCGTTTGACAGCTTGATCCCAGCACTGAAATTCAAACGTTATGATGCCGCC
ATTTCGGCAATGGACATCACCGAAGCGCGTTTAGAGCAGGTAAATTTCTCCAATCCGTAC
TACGACAACTCAGCCGCCTTCGTTTCTCTGGCGGGCAAAGTGGCGGATCAAGCGGCGCTG
AAAGGCAAACGTGTTGGTGTGCAAAATGGCTCGACTCACCAAAGTTTCCTACTTGAGCAA
CTGTCGGACGTGGTCGCGGTGCCATACTCAAGCTACCAAGATGCGTTCATCGATATGAAA
AATGGCCGTATTGATTCGGTATTCGGTGACACGGCCGTTGTCGCGGAGTGGTTTAAGGGG
GATAACAACCTCGCTTACGTCGGTGAGCGTGTCACGAATGCACAGTACTTCGGTAATGGC
TTTGGTATTGCGGTGAATAAAGATAACCAAGCGCTGCTTGATCAACTTAACGCAGCGTTG
GAAGCCGTGAAAGAAAATGGCGAATACGCCGCGATCTTCAATAAGTACTTCGGAAACTAA
GATGGTGTTAACGGGCTACTCTTTATCACTGGTACAAGCAAGCTGGATGACGCTACAAAT
TGCGTTGGCCAGCTTGCTGGTCGGTTTACTGTTGGCACTGGTGTTTGCTGGCGGTGAAAT
GGCAAAACTGAAATTGATCAAATGGCCAACCACCTTGTTGGTCACCGTGATCCGCGGTTT
GCCTGAGCTTTTGGTGGTGCTGTTTATCTACTTTGGCTCGACCCAAGTGCTGTTTTTCAT
CACTGGTGAATTTATTGAGATCAGCCCGTTTATCTCTGGTGTGATTGCGCTCTCGCTGAT
TTTTGCTTCGTACGCTTCGCAGACGTTGCGCGGTGCACTCAAAGCCGTGGGCAGAGGACA
GCGTGAAGCGGCCAGCGCGTTAGGGATTCCGCCTAGCCATGCATTTATTCGTATTGTGCT
GCCGCAAGCGGTACGCCACGCACTTCCCGGTTTAATGAACCAATGGCTAGTATTACTTAA
AGATACGGCGTTAGTTTCTTTGATTGGGGTGACGGATCTACTGAAACAAGCGCAGCTCAC
TTCCGCGGCCACCCATGAAGCCTTTACGTGGTATGCAACAGCGGCGGTGGTGTATCTGGT
GATCACATTGATCACACAACGCGTCGTAAAAGTCATAGATAACAAGTTTTCGATACAAGG
CATGAGCCATAGCCAAGGAGCCAGTGCATGAAAGAGCAACACCTATGGCAACTGCTTGAA
GGCTTAGGCACCAGTTTGCAACTGACGGCAGCTTCGCTGCTGGTGGGTTGCATATTGTCA
CTCTTGATGACCGTAAGCTTAGTGATGCGCACGCCCGTCGTGCATTGGTTTAGCCGTGCG
GTGATCACCTTGTTTACCGGCACTCCGCTGCTGGTGCAAATTTTCTTGGTGTATTACGGC
CCTGGACAGTTTGAATGGATCCGCGAAAGCGTACTTTGGGTATGGCTCAGCCAACCTTGG
TTTTGCGCTATGCTGGCTTTGGCGCTCAACACTGCGGCGTACAGCACGCAACTGTTTAAA
GGCGCATTTAACGCCATTCCTAGCGGACAGTGGCAAGCGTGCCGCGCGTTAGGCATGAAT
AAAATCGCTACGCTGCGAGTACTGCTGCCTTATGCATTACGCAGAGCTGTGCCTGCTTAT
TCCAACGAAGTGATTCTTGTCTTTAAAGGCACTTCGCTGGCCAGCACGATCACCATTATG
GATTTGATGGGCTACGCGCAGCGCATCAACGCCCAAACCTACGATACGTTGACAGTCTTT
GGGATTGCCGGGGCATTTTACCTTGCAGTGAACGGCATTCTGACCCTGATCTTCCGCCAA
ATCGAGAAAAAAGCGTTAGCGTTTGAGGCGTATTAGGCTCACTCGCCAGTTCACGCCTCT
GGCTTAATTATTGATTCACATCACATCATCAGGGTTGCGTATAGTGCGCAACCCACTCTT
TTAATTGCTGGCTGACGTCGGCAAAACGCTGCGGCAAATCGCGCTGCCTTTTCTTAACCA
AATACAGCGTTTCCGTTACCGGAGCTGGGTTTTCAAAAACGCTGATCTGCTCGCGTAACG
GGAAGTTTTCCACGGCAGATTTGGGCAAAACGGTAAACCCCAAGCCTTTCGCGACAGGCA
ACAAAATTTGCTGAATTTGGTTCACATAGCCCGATCGAGGAAAACTTTCGCTATTCAGCA
CCGTTAATGTAAGGTTGGTACTTTTGGCGAGATAGAGCGAAAAATAGTGATCGATATCAG
GGTGCCCAATAAGTCCTAGCTGAAGTAGGTGATCTGCGAGTTGGTCAGGCTCTGTTGGGT
GATCATGAGGTAGAACAAGGTATAGCGGCTCTTCCCCTAACACCTCACTTTCAAATACAC
CTTGGCTGGGTTGTGAGGTCACAATCCCTACATCAACATCTCCCTCTTTGATGGCTTTAA
GAATCGTGTGATTGGGTGCCGCTTCAAGCTCGATGCACAGCTTAGGATGCAGCTGTTGTA
GCGCTAACAGTGGAGGGTAAATCACCAGCGAGAGCGAGCCAGAGCACGCAATTCGATAAC
GGCCAGCAAACGGCTCAGTTTCGTGGATCTGTTCTAAGAGCCTGCGCTCGTTTTTTGCAA
GTTGTGTGGCGTATTCATACACCATGCGTCCCTGGTCGGTGAGTTCAAAACTTTTGTTGA
TACGATGAATGAGCGGATGTTGACACGCCTCTTCTAACTTTCGGATGTGTTGACTCACGC
CCGGCTGAGTCATAAACAGCTTTTCGGCGGTTTTAGTAAAGTGACCAGTATCGACCAAGG
TTTTGAATGTCTGTAGCCAGATTGGGTTGAGCATGATTTTTGATAACAAATTATTATTGA
AACAATGATAAACGATAATTTTTATTCTGTTCAACGCCGATTTATTCTTTCGATACCAAA
GCTACTTGAAGTTACAGCCCACACCTTTGCTGCTTCAAGTAGGCCGTGTACATCTACTTT
TGTTTTGAATCGTAAAGAGAGAATCATAATGAGCACATACCCACGTTCGTTTTCCCATAT
TGGAATTTCAGTACCGGATTTAGAAGCAGCGGTGAAGTTCTATACCGAAGTCCTTGGCTG
GTATCTGATTATGCCGCCGACTGACATTGTGGAAGATGACTCCGCGATTGGTGAAATGTG
TACTGATGTGTTTGGTCAAGGGTGGGAGCGATTTCGTATTGCGCATCTCTCAACCGGAGA
TCGCATTGGCGTAGAGCTGTTTGAGTTTAAAAACCAACAAAATCCTGAGAACAATTTTGA
ATATTGGAAAACCGGGATTTTCCATTTCTGTGTGCAAGATCCTGATGTCGAAGGGCTCGC
GGAGAAAATCGTCGCCGCAGGTGGCAAAAAGCGTATGCCAGCGCCACGTTTCTACTTTCC
CGGTGAAAAACCGTACCGCATGATTTATATGGAAGATCCGTTTGGCAATATTTTGGAAAT
TTATAGCCATAGTTATGAGCTGCATTATGCTGCCGGAGCCTATGCATAATTCATTTTTTG
AGGAGCTTGGTGAACTCAAGCTCCTTGATACTGCTTGTAAAAACATCGGCTTGAGTGCAT
TTTGCTCCCTGTGGCTGAAATCTTGCGCAGTCAGACTTGATTGCTGAAATTTCTTATTGA
CCAGAAATCTCAATCCGTTAAAGTACGCCTCGTTCTCACGGCAAAGCTCGTTAGAATAGA
TGGTGTCTTCCATCGCAGTATGCGTTGCCCTGGTGGTGAAATCGGTAGACACAAGGGA
>NODE_695
GGTCACCTAGCCAACTGACGTTGTTAGTGAATAATCAATGTTCACAAATAACAGCCAATA
GACTCATTCTATTGGCTATTTTTTTATCTGCGTGTTTGAAATCAGTGTTTTTCTCTTCCT
AAACACTTGCTCAGTGGCGCCTGATTTATCCCTAATTCACATAAAGATACCTATGATTGG
CGAACACTGTCGTGTTATCGCGCAGCTTCCTCTAAAAATGAAAGAAAGGCTAACTATTGG
CGATAAACTGCTGACGCAACTGATGAATTTCATCACGTTTTTGCGCCGCTAACTCAAACT
CTAAGTTCTGCGCATGCTGATACATTGCGGCTTCTAATTTACTGATCTCTTTTTCAAGCT
GCTGAGGAGTCAACACTTGGTAAGCCGCCGATTCTTCAGCTACTTTCGCCAATGGCACCA
CTTTGCTGTTCTTCTGTTTGCGCGATTTCGCAATATCGCCCAGCTCCATGATGTCTTTAA
CGCTGCGTTTTAAAGGCTGCGGCGTGATACCGCGCTGCTCATTATAAGCCAGCTGCTTCT
CACGGCGACGCTCGGTTTCATCGATCGCTTTACGCATGGATTTGGTGATCGAGTCGGCAT
ACAAAATTGCTTTACCATTCACGTTACGTGCTGCACGACCCATGGTCTGGATAAGTGAAC
GCTCGGAACGCAAAAAGCCTTCTTTATCAGCATCCAAAATCGCCACTAAAGCGACCTCTG
GCATGTCCAGACCTTCACGTAGCAAGTTGATCCCCACCAACACATCAAATACGCCTAATC
GTAAATCACGAATAATTTCTACCCGTTCGACGGTATCAATGTCCGAGTGTAAATAGCGAA
CTTTCACACCATGCTCATGCAGATATTCGGTTAAGTCCTCGGCCATGCGTTTGGTTAAGG
TAGTCACCAAAATCCGCTCATCATTGGCCGCGCGAATGCGCGCTTCAGAAAGCAGATCAT
CCACCTGAGTGGCGACCGGACGTACTTCAATGATCGGGTCTAACAAACCGGTTGGACGCA
CCACCTGCTCCGCCACTTCACCACCCGATTTAGTGAGCTCATATTCACTCGGTGTTGCTG
ACACAAAGATGGTTTGCGGTGCTAATGCTTCAAATTCATCAAACTTAAGTGGGCGGTTAT
CTAAGGCTGAAGGTAGGCGAAAACCGAACTCCACCAGCGTTTCTTTTCGTGAACGATCGC
CTTTAAACATCGCGCCAATTTGCGGCACGGTGACGTGTGATTCATCGATGATCAGCAAGC
CATCGTGAGGCAAGTAATCAAAGAGCGTTGGAGGCGGCTCGCCTTCTGCACGACCACTTA
GGTAACGTGAGTAGTTTTCGATCCCTGAGCAGAATCCCAATTCGTTCATCATCTCAATAT
CAAACTGAGTTCGCTGAGAAATCCGCTGCTCTTCCAGCAATTTATTGTTATCCAGCAAAT
ATTGGCGGCGGACCTGCAACTCGCTCTTAATCTGCTCTATCGCCTCAAGAATGCGCTCGC
GTGGGGTGACATAGTGAGTTTTGGGGTAAATCGTAAAGCGAGCTAAATCGCGTGACGTAA
TCACGCCGGTCAGCGGATCAAATAAACTGATGCATTCGATTTCATCATCAAACATTTCCA
CTCGAACAGCTTCTTGATCCGATTCGGCAGGGAAAATATCAATCACTTCTCCGCGTACCC
GGAACTGACCGCGCTCAAATGCCATATCATTGCGTGAATATTGCAGCTCCGCCAAACGAC
GCAACATGTCACGTTGATTAATCACATCACCACGACGTAAATGGAGCATCATTTTTAGAT
AAGAGTCCGGATCGCCCAGACCGTATATGGCAGAAACTGAAGCGACAATCACCGCATCTT
TGCGCTCAAGCAAGGCTTTAGTGGCCGATAAGCGCATCTGTTCAATATGAGCGTTCACGG
ACGCGTCTTTTTCAATAAAAGTATCCGTGGTCGGCACATAGGCTTCTGGTTGATAGTAGT
CGTAGTAAGAAACGAAATACTCCACCGCATTGTTGGGAAAAAAGGCTTTCATTTCGCCGT
ACAATTGAGCCGCCAGTGTCTTATTAGGCGCAAGTATAATGGTGGGACGCTGCGCGGTGG
CAATCACATTCGCTAACGTAAAGGTTTTACCTGAACCCGTTACCCCAAGCAGAGTTTGAT
GAGCCAAGCCCGCTTCCAACCCCTCCAGCAATTGCTTAATCGCGGTAGGCTGATCACCAG
CAGGTTGATAGTCTGAAACCAATTCAAATGCTTTGCTCATTGCATCCTCGTCACGCTTTT
GTGTTGAGCGCTATTGTGGCGGGATGCTGACCGGATGATCAAGCACTTCTTCTCTCGCTT
TTTGCCACGTACAACGTGGTGTAAACAGATTTCGTAGTTCCTGTGGGGCAGATCTTAATC
TTCGTGAAAATATTCCTAGCTTCCTCAATAGAGGTTTGCTAACATCCTCAGCCCTACATC
GGCCTAGCGCCACTCTTGATCCAAAAAATAATCCACCTGTTTTCCCCAGATTTTCTTCTG
AACGCATTTTCTTGTCTGTAATTCATCGATTTACTGAGCTGAGTTACCACTGTGGAAAAG
CTAAAAATTCCCCAAAAAAATAAATACTTAACGAAAATACCACACCAAAATCAAACTGAG
TATTTACTCAAGACTTATTCGCTCAAACATTAACTCAAGATCCATTAACACACTTATCCA
CAATTTTGGTGGATAAGTGAATACAGCTCAATAGCGGTAAGGGATACAAAAAAGTAAACC
CTTTACGACATAAAAAAGTGCGCTTTTTTTCATTGAAAATCATTGACACCCACTAGTTGG
GTCGTTAAAATCCGCGCCGAAACTATTCCTCCTTAGTTCAGTCGGTAGAACGGCGGACTG
TTAATCCGTATGTCGCAGGTTCGAGTCCCGCAGGAGGAGCCAAATTTAGAGCCCAGTCAG
TAACGACTGGGCTTTTTTATTGATGTTTTTCTCTGCAAGATTCCCGTCAAGATCTCTTAT
CAATCCCTGCCATTCGCATCCCATTTGCCACTTATTGCGTATAATTTATCTCCATCTACC
TAAAACCTTATCTTTCCTTGGTTGTTATTGCTTTGGCAAAGCAGGATAATGCCGGGATCG
GAAGCAAACATTTATATAACTATGACCGAATATCTTTTGTTGTTAATCGGCACCGTGCTG
GTCAATAACTTTGTACTGGTGAAGTTTTTGGGCTTATGTCCTTTTATGGGCGTATCAAAA
AAACTAGAGACCGCCATTGGCATGGGGTTGGCGACGACATTCGTCCTCACCTTAGCTTCG
GTGTGCGCTTATCTGGTGGAAAGTTACGTGTTACGTCCGCTCGGCATTGAGTATCTGCGC
ACCATGAGCTTTATTTTGGTGATCGCTGTCGTAGTACAGTTCACCGAAATGGTGGTGCAC
AAAACCAGTCCGACACTCTATCGCCTGCTGGGCATTTTCCTGCCACTCATCACCACCAAC
TGTGCGGTATTAGGGGTTGCGCTGCTCAACATCAACGAAAATCACAACTTTATTCAATCG
ATCATTTATGGTTTTGGCGCTGCTGTTGGCTTCTCGCTGGTGCTCATCTTGTTCGCTTCA
ATGCGTGAGCGAATCCATGTAGCCGATGTCCCCGCTCCCTTTAAGGGCGCATCCATTGCG
ATGATCACCGCAGGTTTAATGTCTTTGGCCTTTATGGGCTTTACCGGATTGGTGAAACTG
TAATGAGTACCATAGTCATCGCTGTTATTGCGCTGGCGGCATTGGCCGCCGTGTTTGGAG
CCATACTCGGCTTTGCTTCGATTCGCTTTAAGGTAGAAGCCGACCCTATCGTGGACCAAA
TAGATGCTATCTTGCCACAAACCCAATGTGGCCAATGCGGCTACCCCGGATGTCGCCCTT
ACGCCGAAGCCATTGCTAATGGTGATGCGATTAACAAATGCCCTCCGGGTGGCCAAGCGA
CCATTGAAAAACTTGCAGATTTGATGGGTGTCGAAGTGCAAGACTCCGCCCACGATCTGG
ACAACAAAGTCAAAATGGTCGCCTTTATTCATGAAGACATGTGTATCGGCTGCACCAAGT
GTATTCAGGCTTGCCCGGTCGATGCGATTGTGGGCGGTAACAAAGCCGTACACACAGTGA
TCAAAAATGAGTGCACGGGTTGTGACCTGTGCGTCGCGCCTTGCCCGACCGACTGTATTG
AAATGATCCCGGTACAAACCACGCCAGAGAGCTGGAAGTGGCAACTCAATGCCATCCCTG
TGGTCAATGTGACCGATTCTGCGCCTGCTGCGCAGAAAAGTGCGAATTAAGGATGGGTAT
GTTGTCATTAATCGAACAAATCAAATCAGGTAAGCTTTGGGACTTCCCCGGCGGCATTCA
TCCGTTTGAAAATAAACACCAATCCAACCGTCAGCCGATTATCAATGCGAGCATTCCGAA
TGAGCTGGTACTGCCACTCAAGCAGCACATTGGTAAGGCCGGCGATCTACTGGTGAAAGT
GGGCGATCGCGTTTTAAAAGGCCAGCCGCTGACGCAATATACGTCGACCTTCATGTTGCC
GATTCATGCACCAACTTCAGGCGTTATTAGCGCTATTGAGCCACGTACCGTCGCTCACCC
TTCCGGTTTGAGTGAGCTGTGTATCGTACTAACGCCAGACCAACAAGAAGAGTGGTTTGA
GTTGCAGCCGCAGCCGGATTTTCAGCAGTTGACCCCTGAAACACTGTTGGAGCTGATCCG
TCAGGCCGGTATCTCAGGTATGGGTGGCGCAGGTTTCCCAACTGCGAAGAAACTGCAATC
TGGGCTTTCGCGCACCGAAATCTTGATCATTAACGCCGCCGAGTGTGAGCCTTATATCAC
CGCAGATGATGTGTTAATGCGTCAATATGCCCATGAAATTATTCAGGGAATCGAGATTGT
TGAGCACATTCTAAAGCCTAAACTCACCATCATCGGGATTGAAGATAACAAACCGGAAGC
CGTTGCAGCGCTGCAGCAAGCCGCGCAAGACAAACCGATGGTGATCCGCGTTATCCCAAC
CAAATACCCGTCTGGTGGTGAGAAACAACTCATCAAAATCCTGACTAACTTGGAAGTTCC
GAAAGGTGGTATTCCTGCCGATATCGGTTTAATGGTGCAAAATGTCGGCTCATTGCAGGC
GATTGCGCGCGCGATTGTACATGGTGAACCTCTGATCCGCCGTGTAGTGACACTCACCGG
CGATTGTTTCCGTAAACCACGTAACGTTTGGGCATTGCTCGGCACGCCTGTCCAAGCGCT
GCTCAATGAGTTTGGCTACAAAGCCGATAAAAAGCTGCCGCGTCTCATCATGGGCGGCCC
GATGATGGGCTTCACTCTACCCCATGCGCAAGTGCCGATCACTAAAACCGCTAACTGTAT
TCTTGCGCCTACACGCAATGAGTTAACCAGTAGTGATAATGAGATGGCGTGTATCCGCTG
CGGTCAATGCGCCGAAGCCTGTCCGGTATCGCTATTACCACAGCAGTTACAGTGGCACGC
GAAAGCCGAAGAATTTGATAAGTGCGAAGAGCTCGATCTAAAAGACTGTATTGAATGCGG
CGCTTGTGCTTATGTCTGCCCGAGTGAAATTCCGTTGGTGCAGTACTATCGCCAAGCCAA
AGCAGAAATTCGTACCCGCAGCTTAGAAGCGGAAGCCGCTGAACGAGCAAAAGCACGCTT
CGAAGAGAAAAAAGCGCGCATGGAGCGGGATAAAGCGGAGCGTGAAAATCGCTTCAAGCA
AGCGGCGGAAGATCGCCGCAAAGAGATGCAGCAGCAAGGTGGCTCCGATGCGATTGCGGC
GGCCATTGAACGGGTTAAAGCCCAAAAAGCTCAGCTCGAGCCAACCGATAACAGCGTAAA
ACCGGCTATTGCGGCTGCGATTGCACGCGCTAAAGCCAAACAGGCAGAAGCAGCGCAAAG
TGGTGCCAGTGAGCCTGATAATAGTGAAATGGCTAAACTACGTGAAGAGCGTAAACGCCA
AGCTCGGGAACGCAAGGCACAAAAAGGTGAAGTGACTGAAGCATCAACCAGTGATGGTGC
GGACGATAAGAAATCGGCTGTCGCTGCAGCGATTGCTCGCGCCAAAGCGCGTAAAGCGGA
GCAGCAGGAAACCGAAAGCGCA
>NODE_696
TGCGTTGTCAGCCCCTTAGGCGGGCGTTAGGTGAATGGTAAGTGGATTGAACAAGGACAG
TGTTATGAAATGTTTTTTAGCTTTTTGGCTCGTTTTCGTCAGCTTTTTTTCGGTCGGCTT
GCATGCCAATGAC
>NODE_697
AGTTAACAGGTGACATTATGACAAAACGTACAAGACGACTATTTAGCGCAGAA
>NODE_698
CCAGTCCCATTGAGCCGCGGTGGTTTCGGTTGTGGTGTTTGAGTTTAGTGGT
>NODE_699
GGAGTGACGGGCACTGGCTGGCAATGTCTAGCAACGGCAGGCATTTCGGCTGAGGGTAAA
AGAACTTTCCGCTAAGCGATAGACTGTATGTAAACACAGTATTGCAAGGACGCGGAACAT
GCCTCATGTGGCGGCCAGGACGGCCAGCCGGGATCGGGATACTGGTCGTTACCAGAGCCA
CCGACCCGAGCAAACCCTTCTCTATCAGATCGTTGACGAGTATTACCCGGCATTCGCTGC
GCTTATGGCAGAGCAGGGAAAGGAATTGCCGGGCTATGTGCAACGGGAATTTGAAGAATT
TCTCCAATGCGGGCGGCTGGAGCATGGCTTTCTACGGGTTCGCTGCGAGTCTTGCCACGC
CGAGCACCTGGTCGCTTTCAGCTGTAAGCGTCGCGGTTTCTGCCCGAGCTGTGGGGCGCG
GCGGATGGCCGAAAGTGCCGCCTTGCTGGTTGATGAAGTACTGCCTGAACAACCCATGCG
TCAGTGGGTGTTGAGCTTCCCGTTTCAGCTGCGTTTCCTGTTTG
>NODE_700
CACCGCTGCAGCTTCAAGTAGGAAGGGGATAAACTAAGCTCTGAGCGCTCGTTCACCACG
CGCGATGCCTACCACACCACTTCGTGCCACTTCGATAACTTCCGTCACTTCCGCAATCGC
CTCAATAAAAGCATCCAGTTTCTCGCTCGTACCGGCCAGTTGCACTGTGTATTGTGAAGC
TGTGACATCAACAATCTGGCCGCGGAAAATATCCGCCGTACGTTTTACTTCCGCACGTGC
AAAACCAGAGGCCTTGACTTTGACCAGCATCAGCTCACGCTCGATGTGTTCACACTCTGT
CACTTCCTGCACTTTCAAAACATCAATCAATTTATGCAGCTGCTTTTGGATCTGCTCTAG
CTGCATTTCATCGGTTTTCGTCGTAATGTTCAGCCGCGAAAGGGTTTCGTCATCGGTCGG
TGATACGTTTAGCGTTTCAATGTTGTACCCGCGCTGGGAAAAGAGCCCGACAACACGAGA
CAGCGCACCCGGTTGGTTTTCCAATAGCAGTGAAATAATGTGTCTCATCTTAGGTTCTCT
CCGTTTTGCTCAACCACATTTTGTCCATCCCTTCGCCTTTGATCTGCATTGGGTAAACGT
GCTCAGTTTCATCGACATTAATGTCGACAAACACCAGACGATCTTTCATCGCTAACGCTT
TTTCCAGCCCAGCTTGCAGCTCATCAGGGTGAGAAATACGGATCCCAACATGACCATAAG
CTTCTGCGATCGCCGCAAAATCCGGCACAGAACTCATGTATGAGTTAGAGTGACGACCTT
GATAAATAATATCCTGCCACTGTTTCACCATTCCAAGGAAACGGTTGTTGAGGTTAATGA
TTTTTACTGGAATGTCGTACTGCAGTGCGGTCGATAGCTCTTGAATATTCATCTGAATAC
TGCCATCTCCGGTCACGACCAGTACCTCTTCTTCTGGCATGGCGAATTTCACGCCCATTC
CCGCAGGTAAACCAAAACCCATGGTGCCTAGCCCGCCAGAGTTAATCCACTGACGCGGCT
TATCAAACGGATAGTAGAGTGCCGCAAACATTTGGTGCTGCCCCACATCCGAGGCCAAAA
TTGCTTTACCTTCCGTGATTTTATATAGCGTTTCAATCACTTGCTGAGGCTTAATCCGTT
CTGCTGAGGTTTCATAAGCCAAACACTGACGATCACGCCACACTTGGATCTCATTCCACC
AACTATCCAATGCTGCCGCATCATTGCGCTCAGCGCTCTCTTCCAGAAGCTTGAGCATGC
CATCCAATACTTGGTCGGCAGAACCAACAATCGGCAGATCGACTTTCACGTTTTTAGAAA
TCGATGACGGGTCAATATCGATATGCATGATTTTCGCGTTGGGGCAGTACTTCTCTAGGT
TGTTAGTCGTACGGTCATCAAAGCGCACACCTACCCCAAAAATCAGATCTGCATTGTGCA
TCGCCATATTGGCTTCATACACACCATGCATGCCAAGCATACCCAGTGAGTTTTTATGAG
TGCCAGGAAAAACGCCCAATCCCATCAAAGTACTAACCACGGGCAGATTTAAAGCCTCTG
CAAGTTGGCGAATTTGCTGATCTGCATTAGCAATAATCGCCCCGCCACCGACGTACAGTA
CTGGCTTTTTCGCATCGAGCAGTGCGCGTAACCCTTTTTTGATCTGTCCTTTGTGGCCAG
CCGTCGTTGGGTTGTAAGAGCGCATTTTAATGGTTTCTGGATACTCATAAGGCAGCTTAT
TAAGCGGGCTCATCACATCTTTTGGCACGTCAATCACTACAGGACCAGGACGCCCCGTTG
ACGCGATATAAAACGCTTTTTTGATGGTTTCAGGAATATCTTCGGCTTTTTTCACCAAAA
AGCTGTGTTTAACGATGGGACGAGACACGCCGACGATATCGCACTCTTGAAATGCATCGT
TACCAATAAGATTAGTGGCTACGTTACCGGAGATCACAATCATCGGAATCGAGTCCATAT
AGGCGGTTGCAATCCCAGTCACCGTATTGGTGGCGCCCGGACCTGAGCAGACGAGCACTA
CGCCCGGTTTTCCAGTGGCGCGCGCATAGCCATCAGCCATATGTGTTGCGGCTTGTTCGT
GACGAACCAGAACGTGTTTAATTTGGTCTGTTTTTTCGTGAAGGGCATCGTAGATGTCGA
GTACTGAACCGCCGGGATATCCGAAGATTTGCTCCACACCTTCATTGATCAGAGATTGGA
CGATCATCTCTGCGCCAGATAGCATTTCCATCTTGTCTCCTTACCAACATACCTTGTGCT
CGGTCGGCAAAAGGGTTGGTTTTACATAGTTTAGGGCTTATTTGTAGCCTAATTCGAAAA
CGCTCCGCTTTCGGCTATGTCCTGCGTCTGTCATAACAGCCGCGAGGTTACGCAACAAAT
GTAACGCTTTCTTAGCAACTGGTCTAACCCCAATTTGCGCACTTTTACAGCAGAATCGAA
AATAAGACGGTGATTAAGCATTCCATTTCAACCTTTACCTTGCTTTTAGGTTGAACAGCC
ATTGAGCAGTTAAAAAAAAGTAGATTATTTTGTCAGCACACCGGAGTATCGGCTCCCACC
CTTCCATCAACACCAAAAGACAATGTGATTGGCATGAGCGAAGCTTGTTGCCTCAGGTAG
CAAGGGCATGGGTCATAGTATTGCAGATATAAAAACACCTCTGAGCGATTTTCGCCAAGA
GGTGTTTAGAACATCAAGATAATAGCTTGATCGCGCTATTTTTTCGGAGAATCTTGGTAC
ATTTCTTCGATTTCATCCTGATAGCGATCGTTAATCACTTTACGACGCAGTTTTTGGGTC
GGTGTCAGCTCACCACTGTCCATCGAAAATGCTTTTGGCAACAATCTAAACTTCTTCACT
TGTTCAAATTTCGCCAGCTCTTTTTGTAACTCATTAACGCGCTTTTCAAACATCTCCAGT
ACTTGGCTATGTTTGATAAGCTCCAGACGGTCATGATATTTAATGTTCAGTTCTTTGGCA
TACTCTTCCAATGAATCAAAGCAAGGCACAATCAAAGCCGAGACAAACTTGCGCGTATCG
GCAATCACCGCGATCTGTTCTATGAAATGATCTTTACCAATCGCCCCTTCAATCACCTGC
GGCGCAATATATTTACCACCTGAGGTTTTCATCAGTTCCTTGATGCGATCGGTAATAAAT
AAATTACCATTTTCATCAATATGACCCGCATCACCCGTTTTCAGAAAACCCTGCTCATCA
AAACTTTCGGTGGTTTCTTTATCGAGCTTGTAGTAGCCACGCATCACCATAGGACCACGA
ACCAGAATTTCATTGTTCTCGCCAATTTTGACTTGAGCTCCCGGCATAGAAAGCCCAATC
GAATCTGGGTTAAAACAGTGGTCATCCCAACAAGAAACCGTGGCCGTGGTTTCGGTCATG
CCATAACCAAGCTTGACGTTAATACCAATCGCATGGAAAAAGCGGCCAATGGTTTCATCC
AACTTAGCGCCACCACAAGGCATGAAATTGATTCTTCCCCCAAGCAAAGCGCGCAGCTTA
CTTAACACCAGCTTGTCAGCGAATTGATGGCTCTGTTTAAGCATCCAAGAAGGTTGGCGC
TGCTGCTGACGGCACACCGCCATTTTCGCCCCCATATTGACAGCCCAAGTAAAAAGAACC
TTGCGTACCAACGGCGCTTTAACGACTTTTTCATGGATTGCTGAGAAGATCTTTTCATAA
AAGCGCGGTACGGCACACATCACGGTTGGACGGACTTCAGCTAAAGCTTCACGCACATGA
GCCACGTCCTGCAAGTAACAGTTGGTCGCACCTTTATAAAGCACATACGCCGTCCATGCT
CGCTCAAAGACATGAGAAAGTGGCAGGAAACAGAGTGAGACATCCTCTTGAGTCAGATTC
AGGCGCTGATCGTGTCCCTCTAGCTGAGCACCGATATTACGATAATCCAGCATCACCCCT
TTCGGCGTTCCGGTAGTGCCGGAGGTATAAATGAGGGTAAACAGATCGTCATAGTTGGCC
TGCTCAATTAAGGCATCCAACGGCGCTCGATCTTGATGGTGACTTTGAGCAACAAACTCA
TCCCAATGCATCGCACAACTGGCTTGTTTGAGGTCGATATTGGCATTCATAGCCACAATC
AGACGCAGCTCTGGGCATTGTTCAAATTGGCTGAGTGCAGCATCAAATTGTGCCTGCTCA
CCCACAAAAACCACTTTCACATCCGCATTCTGTAAGATGTAAGCCGCCTGCTCTGGCGTA
TTGGTAGGATAGATAGGAACCGTTACCGCACGGATCTGTAAGGCGGCAAAATCAGCAATC
GTCCAACGTGGCATGTTGTTGGAAAAAATCGCAATTTTGTCCTGTACACCGATGCCTTGA
GCTAACAACGCCATCGAGAGTTCATCCAATTGTTCACCAAACTGGTGCCAATTGATTGCT
TGCCATTGGCCGTTTTGTTTATGTTTTAGCGCGGCGTTATCACCCCCTTGGGCAATACGT
TGGCGGATCCGTTTAACGATGTGGAAATCTAAGTTCGTCATATCTCTTACCTGTAGCTTA
CACCTGTAAGCCTTTTTTCAGCGCACAAGTGTACATTTCAAAGGCCAAAACACAACTGAC
TAACGTCAAAGTTATCGATTAAAACTCATTCTGTAACAAAAAAGCCTTGGACAGTTTTTA
CTGCCCAAGGCTTTAGAAACGTAGAATGAACAAAGGATCAGCGATTCGCGACCACTTCGC
CACAAATCACCATCAGTTGGTCACGCAGCCAGATATGGCCTTTGTCTTTTTCACTCGACT
CATGCCAACTCAGATAACCCGAGATTTTGGACTCAGCAAATGGGAAAGCGAGGATTTGCA
ACTCATCACGATTGGCCGCATTTTCCGCCATCCAACGTGGAGCAACGGTCACCAGTTCAG
ACTGACCGACCACATACAACACATTGCTCAGGCTGGTGCCTTCGTAATAAGACTGGCAAT
CAAAATCACGGTACGCCAGTTCAGAGAAACTACGCTGCCCATGCACTTTGGACAATTTTG
CGTGTTTTTCCGCACTCAATTGTTCGGCCGTGATACTTCCTTGGATATGAGGGTGAAGTT
TTGATGCCACCACCACCAACTCATCTTGGAAAATCTCAGTGCTTGAAAAACCTTGATCAT
CAAATCGAGCGTAATCAATCACAAAATCAATTTCTTGATAACGCATGCGCTCTGCGATTT
GGCGATCAAACTCTGCATCCAAATGCAATTGTACACTCGGTGCTAATTCATCAATCGATG
CCATGATCTGAGGAGCAAAGCGTAAATCGCAAGGACTGCAGATCGCGAGCTTAAACAGAC
GCGTTGAGGTTTCCGGTGTGAAAACTGAACTCGGTAGCTCGTTACGGATCAATTGCAAAG
CTTGACGGATCGGGCCAAACAGTTGGCGAGCACGCTGGGTTGGCTGAATGCCACGCCCTT
GGCGCATAAACAACTCATCATTGAACATCACTTTTAAACGCGCCACGGCATTACTGACCG
CAGGCTGTGACATACCTAAGTTGTGTGCCGCTCGCGTAATGTTTTGCTCTTGCATTACTG
CATCAAAAACGGTTAACAGATTGAGGTCTACGCCTCGGAGGGTGCTTTCCATGCGGTAAC
TCGCAATGGCACTCATTGCGTCTTTTTTATCTAACATTTGCATGCCTCACAGTGTCGTCA
CTAGCGATAAATATGCATAAATCGCCAGTGGAAAGATAAGCGCTGTTTGTAATATTTACC
GCCCAGATATTTGGTGGATGGCGAGTAATATCGGCTAATCATTCGAAGCTATGCAATAGC
ATTGACAAAAAGTCAGTTTATTTTAGTCATTACTTTAAAAAAGCCTTAATAATCAATACG
ATTAATTTTTATAAAAATCTATAAAAATGCATTTTTAATGGGTTTTTATTAATTATTAAT
TTGAACAATAGATACATCCTTTACTGAACACTAATATTCACGTCAAAAATGTTTTAACGA
AGGACTCATTGAGTTAGTCAGTTCATTACCCAAAATTGCGTAACTGGGGAAATCGACTTT
TTGCCAAAGTTGCTGACAAAGTACTTCACTATTTTCCCATTTCCCCTTGAGAATCCATTC
AACTAAAAAGTGAGCCACATCGGGATAGATCACTCGCTCAGCCTGTTTCTCATCAAGCCA
CAGACGTAAGCAGGCAGGGTCAAGAAACTCCATCACACTTGCCAGCCCAAGTGTTTCAAG
GGTTACCGCATTACTCACCTGTTCAAATTGGCCAGCCAATGGCTTCATTAATAATTTTTT
GCCTAACGCTAAAGCTTCCGAAGGCAACTCAAAACCACCACTGGTGATCACTCCGCTGCA
TTGGTGTAAATGATGCTGAAAATCACCATGATGCAAACGACGCAGTTCGACATTTTCCGT
CAACTCGTTTTCTGGCACCTCGGGGTGATAACAAATGAAGTGAATATTGGTAAATCTATA
CAGTAACTCACAGATTTCATTCACATTTTCAAATGGAAGGTAGACTAATATAAAGTTCTG
CTGACTCAGCGGCTGCTCCGGCGCATAAATAATGGGAGGCAAAATAGGCTGTTCAAAATG
GTACCAATGTAAACCTAAATGGTACTGGGCTGGCGCAAAATGCCGCAAGATCGCTTTATC
CAGCCAAGAAGCACCTTTTAATGGCACTGGATACAAGAAGGCATTCTGATGACTAATTCC
AATACAGGGAATATTTTGTAATTTGGCAGCCCAAGCCGTCACTGGCTCAAAATCGTTTAA
AATCAGGTCATAACCAGAAAGATCTAAGCGCTTCACCTCATTCCAAAACTGCAACAGATT
ATTCTTACGTAACGTTTTAACGTAATTGACGTGGCCATTTTCGGTGGCAAAGGTCAGCCC
TCGTCGAGTCGCAAAATCACCAAAGCATTCCATTGAAAAATAGTTCTCAACAGGACGTCC
TGAGAACAGATAATCCACATCAACTTGCTGCTGCTTAAGTGCCGCACACATGGCTCTTGA
ACGCGCAATATGCCCATTCCCGGTTCCTTGAACGCCATACAGTATTTTCAAATGCTTTTC
TCCATTACGCTCATTGCATAGGTTGCGCTGCCCATGCCAAGCAAAGCTCCAGCGATCACA
TCACTTAGAAAATGCACGCCTAATAACACTCGCGCCAAGCCAATTAAACCTGCCCAACAA
AGTGCGACGGCATACCAATGAGGATAGATATAACCAATTAATGTCGCCATGACGAAGGCG
GCAGCGGTATGTCCCGACGGTAAGCTGTAGCGATCGCTCGGCGTGATATAAGCCGTGACT
AAGGCAGAAAGTTCTTGTGGACGTCGGCGCTGAAAACTGTTTTTCAGCAACCAATAAATC
GGTAATTCAATAGCAAACGCAAGCAGGCCAACCGCGAGAAACAGCAGCCCATGAGTCTCA
TCTAACCACCAAGCTAAAATGCCCATCAGCGCGTAAAGATGCCCATCTCCTGTATGAGAA
ATTGACTTACTGAGCCTCGCGACTCGCGTATTGTACTTATGCTGTAAGCAGAGTAATGAA
AAAGCTAAATCGAGTTTAGCGATCGGTTCCATAGCTCTCATCACACATCCTTCCTTCTGG
TGAGGTGATGCTTTGATCTTATCGGCAGCAAATGACAGTCAGGTGAAAATTGTTTGTCGA
AATGGTGACAAGCGAGCGGTCAGCCTAGGTATGCACTCTATGTTGAGAGCTTATCCCATT
CTCGTTATAAACCCTTGTTCCATTAGCTGAATGTTGTGCTCAACCAAGCTTTCAAGGAAG
GTTTGTGATAATTCAACCCCATGAATCTTAAGTAGGGCTGGCGGAGCGATAAAAGGAAAA
ATCATTAAACTTAGGTAAGAAATTTTGCACAGTTGCGGATCCATACCTTCTCGAATCACG
CCTCGCTCAATCAGCTTCTCAAACAAAGTTTCCTGAATCGGACGCGTAATATCGAGAACC
ACTTTCTCAATCAACTGCTTTTTCATATCGCTACCAGGCGTATTCATCACCTGCATAATC
AAACGTGGGAAATACGGTATTTTGAACATTTCTCGATAATAAGTACGCATTAAATCGGTC
AGATTTTGGTGACTACTCTCAGCAACCAACAACCCGAGCTGCGCTTTCATCGGTAGCAAA
GTTTCACGCAACATGGTCTCAAATAAGCCAGCTTTATTCGCAAAATAATAGCGAATTAAA
CTGATATCGACGCCCGCTTTGCTCGCAATCAAACGTGTCGATACTTTGTCATAAGGCATG
ACAGAGAAAAGCTCACGGGCATGCATGATCAACTGGTCACGAGCTTGAGTCTGTTGGCTT
GGTCGGCCGACTTTACGTAATGTCATCAGAGTTCCTTATTCATCATTCGATGAATTATAA
ATACTCGGATACTTTTTCTTCAAATTACCTGCCTTTTCAACTGCTCGTTTCTCAGTGTTA
CGCTCAAATACTTATCAAGATGAATAAAAAATCAACTTTTGGGTTGACGCATTGTGTCGA
GTACGGTACTAATCTGTTAACTTAATTGTGTGGATTGTTACAGATGACAATGCGTTTTTC
TCTCCTGCTAGGCCTACTACTGATCGTGGAACCATCACGCGGGTAGGCTGTGGACGAAAA
ACACCACACAAGATAAAAAACCCGCAGCTGATGCGGGTTTTTTTATAGCCGATTTTTACA
ACAATATTCAGGAAGTTAGCCGTTAACTCTCAGTGCGAGGAAGCAAACATGAACAATCAG
GTGATTATATTCGATACCACATTACGCGATGGAGAGCAGGCTTTGTCTGCCAGCCTGACG
GTAAAAGAGAAACTGCAAATCGCCTACGCACTGGAGCGCTTAGGGGTAGATATTATCGAA
GCAGGTTTCCCTGTTTCCTCTCCGGGCGATTTTGAATCGGTACAAACCATCGCTAAAAAC
ATCAAAAATAGCCGTGTTTGTGCCCTTTCGCGAGCCGTTGCGAAAGACATTGATGCCGCG
GCAGAAGCCTTGAAAGTCGCCGAAGCCTTTCGTATTCACACTTTTATCTCCACATCCACT
ATCCATGTACAAGACAAATTGCGCCGCAGCTATGACGATGTCGTCGCAATGGCAGTCAAA
GCGGTGAAACATGCGCGTCAATATACGGATGATGTGGAGTTCTCTTGTGAAGATGCTGGC
CGCACACCTATCGATAACTTGTGCCGTATGGTCGAAGCCGCGATCAATGCCGGTGCGCGT
ACCATCAATATTCCAGATACGGTCGGCTACACAGTGCCGAGCGAATTTGGCGGCATTATT
CAAACGCTGTTTAACCGAGTGCCCAATATCGATAAAGCGATCATCTCCGTGCATTGTCAT
GACGACTTAGGCATGTCGGTAGCCAACTCGATTGCCGCTATTCAAGCGGGAGCTCGTCAA
GTAGAGGGAACCATCAACGGTATTGGCGAACGTGCGGGTAACTGCGCATTGGAAGAGATC
GCGATGATCATCAAAACCCGTCAAGAGTTGCTCGGGGTAACCACAGGCATTAAACACGAC
GAGATCAGCCGTACCAGCAAGCTTGTCAGCCAGCTATGCAACATGCCGATTCAAAGCAAC
AAAGCGATTGTCGGAGCCAATGCGTTTAGCCACTCTTCGGGCATTCACCAAGATGGCATG
CTCAAAAACAAAAATACCTACGAAATCATGACCCCCGAATCGATAGGCCTCAAAAACCAA
GCACTGAACCTCACTAGTCGTAGTGGGCGTGCCGCAGTGAAAAGCCATATGGATTCAATG
GGCTACAACGAAAATGAATACAATTTGGATGCCTTGTATGAAGACTTCTTGAAGCTGGCA
GATCGCAAAGGCCAAGTGTTTGATTACGATTTAGAGGCCTTGATGCATTTCTCTAATTTG
CGTGAAGAAGATGACTTCTACAAACTCAATTACTTGAGCGTGCAATCGGGTAGCGTGATG
GCCACCACCAGTATTAAGTTGCTGTGTGGCGGTGAAGAAAAATGCGAAGCCGCTGTTGGT
AATGGTCCAGTCGATGCGTTATATCAGTGTATCTATCGCATCACAGGGTATGAGATTGTA
CTCGATAAATTCGATCTCACCGCCAAAGGCGAAGGTGAAGATGGTCTTGGTCAAGCGGAT
ATCATCGCCAACTACAAAGGACGTAAATATCACGGTACCGGCGTCTCAACCGACATCGTT
GAAGCTTCCGGTCAAGCCTTGTTGCATGTTATCAATAGCATTCATCGCGCGGATCAAATC
GCCCAGATTAAACAGAAAAAAAGCGTCGCTACGGTTTAATGCTCATACTCCTTAGCTCTA
CTGAAGTTACTGCTAACCCTGAGTAGCTTCAGTATTCAAGAACCTTAGGCGACACAAACA
CAACTTAAAAATCGATCATAAAGGACTCGCATGACAGACAGAGATTACAAAATTGCCGTA
TTACCCGGCGACGGTATCGGCCCGGAAGTGATGGCACAAGCCCACAAAGTGTTGGATGCG
ATTGAGCAAAAACACGGCATTCGTTTCAGTCGTGAAGAGCACGATGTTGGTGGTATTGCG
ATTGATAACCATGGTTGCCCACTGCCAGAAAGCACTCTGCGTGCCTGTGAAGAAGCGGAT
GCGGTCTTGTTTGGTTCCGTCGGAGGGCCAAAATGGGAACATCTGCCACCTAACGAGCAA
CCTGAACGCGGTGCTTTGCTACCACTGCGTAAGCACTTCCAACTGTTTTGTAATTTGCGC
CCCGCGCAGATCCACCAAGGTCTGGAAGCCTTTTCGCCCCTACGTGCTGATATCTCTGCT
CGCGGTTTCGATATTGTGGTGGTACGTGAGCTGACTGGCGGCATTTACTTTGGTCAACCC
AAAGGCCGTGAAGGTGAAGGCGCTCATGAAAAAGCGTTCGATACTGAGGTTTACCACCGT
TTTGAAATTGAACGTATCGCGCGAATCGCCTTTGAGTCGGCTCGCTTGCGTCGTAAGAAA
GTCTGCTCTATCGACAAAGCTAACGTGCTGCAAAGCTCAATACTGTGGCGCGAAGTGGTC
AGCGAAATTGCCAAAGAGTATCCCGATGTCTCGCTTTCACACATGTACATCGATAATGCC
ACCATGCAACTTATCAAAGATCCAGCACAGTTCGATGTGATGCTCTGCTCGAACATTTTT
GGCGACATCCTTTCTGATGAATGCGCGATGATCACAGGCTCCATGGGCATGCTCCCTTCG
GCCAGTATGAATGAGAGCAAGTTTGGCTTGTACGAACCAGCGGGCGGCAGCGCGCCAGAT
ATCGCAGGCAAAAACATCGCCAACCCTGTCGCGCAGATCTTATCTGCGGCACTCATGCTG
CGTTACAGCTTAGGTGAAGAAGCGGCAGCGCGTGATATTGAAAACGCGGTTAGCCAAGCA
TTAGCAGCAGGTGAACTGACGGCGGATCTCGCAGGCAGTAAACCAGCCCTATCGACCTCA
GCAATGGGCGATAAAATCGCAAGCTATATTTTGAATTCATAAGTTTGAGAGTGGGGTTAC
CCCACTCCTCTTTAGCTCTCTGAGCTCAAGGAAGAAGCAATGTCAAAAGCCAAAACTCTT
TACGAAAAAATTTACGATGCCCATGTGGTGGTGGCCGCACCGGGTGAAACGCCGATTCTG
TACATCGATCGTCATCTAGTCCATGAAGTGACCTCTCCACAAGCCTTTGATGGCTTGCGT
GAAAAAGGTCGCCCGGTACGCCAAGTTAGCAAAACTTTTGCGACCATGGATCACAACGTC
TCCACCACTACTAAAGACATCAATGCCTCAGGTGAAATGGCGCGCATCCAGATGCAAACG
CTTTCCAAAAACTGCGAAGAGTTTGGCGTCACGCTGTACGACATTAACCACAAGTACCAA
GGCATTGTGCATGTGATGGGACCTGAGCTTGGTATTACCCTCCCCGGCATGACGATTGTA
TGTGGTGATTCACACACCGCAACTCACGGTGCATTCGGCTCGCTTGCCTTTGGGATAGGC
ACCTCAGAAGTAGAACACGTACTGGCTACCCAAACCCTAAAGCAAGGCCGCGCTAAGACG
ATGAAAATCGAAGTGCGGGGCAAAGTGGCTCCCGGCATCACCGCTAAAGACATCGTACTG
GCGATCATTGGTAAAACAACTGCCGCTGGCGGTACAGGCTATGTCGTGGAATTTTGTGGA
GAAGCGATTCGCGATCTCTCCATGGAAGGTCGCATGACCGTGTGTAACATGGCGATTGAA
CTTGGTGCGAAAGCAGGCTTGATTGCCCCTGATGCAACTACATTCAACTACATCAAAGGC
CGCAAGTTTGCCCCACAAGGCAGTGATTGGGATGCTGCTGTCGACTATTGGCAAACATTA
AAAACCGATGAGGATGCACAGTTCGATGCCGTCGTGACGCTTGAAGCCAGTGAAATCAAA
CCGCAAGTGACTTGGGGTACCAACCCAGGCCAAGTGATTGCCGTTGATGAGCCAATCCCA
TCACCTAGCCAGTTTGCCGATCCTGTTGAACGCAGCTCAGCAGAAAAAGCTCTGGCTTAC
ATGGGACTTGAAGCCGGCAAAATGCTCTCCGATTATAAGGTCGATAAAGTGTTCGTCGGT
TCATGCACCAACTCGCGCATCGAAGATATGCGCGCTGCGGCAGCGGTAGCCAAAGGGAAA
AAAGTCGCCTCTCATGTCCAAGCATTGATCGTGCCCGGATCCGAACAAGTGAAAGCGCAA
GCCGAAGCGGAAGGCTTAGATAAGATCTTTATTGAAGCAGGATTTGAATGGCGCTTACCG
GGTTGCTCAATGTGTTTAGCCATGAACAATGACCGCTTAGGGCCAGGAGAACGCTGCGCG
TCTACCTCAAACCGCAACTTTGAGGGACGTCAGGGACGTGATGGTCGCACTCATTTAGTT
AGCCCAGCAATGGCAGCCGCTGCAGCGATTGCTGGTCACTTCGTCGATATTCGTCAGTTT
TAATTCAAGGAGAACCCCATGTCAGGATTTCAGCAACACACCGGCTTAGTCGTTCCTCTT
GATGCCGCCAACGTCGATACCGATGCGATCATTCCAAAGCAGTTTTTGCAAAAAGTGAAT
CGCACTGGCTTTGGCAAACATCTGTTCCACGACTGGCGATTTTTGGACGATGCAGGTGAA
AAAGCCAACCCAGAATTTGTGATGAACCAACCTCGCTACCAAGACGCTAGCATTTTGCTC
GCAAGAGAGAACTTTGGTTGCGGCTCCTCGCGCGAACACGCCCCTTGGGCATTAGCGGAT
TACGGCATCAGAGTGATGATTGCTCCAAGCTTTGCCGATATTTTCTATGGTAACTCGATC
AACAACCAGATGGTGCCCGTTCGTTTAACCGAGCAAGAAGTGGATGAGCTCTTTACCTAT
GTTCATGATACGGAAGGAGCAACTATTACCGTCGATTTAGAAGCGCTGAGCGTAACCGCG
AATGGTAAAACCTACCATTTCGAGATTGACGATTTCCGTCGCCATTGTCTACTTAATGGC
TTAGACAATATCGGCCTGACTCTACAGCACGAAGCAAAAATTGCGGAGTATGAAGCCAAG
ATACCGAGCTTCTTAAAATAAGCATTTCTAGGCTGCCAAATGGCAGCCTTTTTTATCGCG
AAAGAAAATGCGTTGCCATCGGGTCTAGCTAATCACAATCTCACGATAAGGTTACTCTGA
TATGAAAACACTCTTCGCTTTCTTTATTCTGATTTTTTCCAACATAGTATACGCAGCGCC
AAAGGCGGAGCTTTGGGCTTATTGGCAAGCGAGCAACGACAGTAATACGGCAAGCGTCTC
TCACCAAGCTTGGCAAAGCATCCTCGATCGCAATCTTGTCCAAGTGGGAGAGAACGCCCT
CTTTCGTTATGCAGAAGTAACAAAGGAAGATAAAACGCTACTCAATGATTACTTAGATCA
ACTTTCAAAATTGGATCCAAGAGAATTTAACCGCCAAGAGCAATATGCTTATTGGGTTAA
TCTCTACAACGCTCTGACAGTGAAATTAATTTTGGATAACTACCCAGTCGCGTCCATAAC
CAAACTAGGGGGCCTATTCAGTTTTGGGCCGTGGGATGAGAAAGTTTTTACTGTGGCAGG
ACAAACCCTAACCCTCAATGACATCGAGCATCGAATTTTACGCCCTATCTGGAAGGATCC
ACGAACCCATTATGCGGTCAATTGTGCCAGCCTAGGCTGCCCAAATCTGCAATCCCAAGC
TTTTACTGCACAAAACACAGAACGACTACTTAGTAACGCAGCACATACCTTTATCAACAG
CAGTAAGGGAGCAACATTGAACAATGACACCTTAATCCTCTCCTCTATTTATGACTGGTT
TGCCGTTGATTTTGGTAATAAAAAAGAGCTTCTTATTCACCTTGCGCAGTATCGTCCTGA
GCTATCCCTTTATTCAGGAAAAATCGACTACCAATATGATTGGAAACTGAACGATACGAA
AGAAAAGAAATAAACTAGAAAAAGTGAAATGCAAAAAGCCGCTGTATATCTACAGCGGCT
TCGTAAATCAAGCCTGGCGATGTCCTACTCTCACATGGGGAAACCCCACACTACCAT
>NODE_701
TTCATTACTTCCAATAGCGCCAGCATCTGCTCTGTGAGCGGGATGCGGTGTTCTCTTCTT
TTTTTCATTCTTTCAGCAGGAATGGTCCAAACCTTTTCTTCCCAATTAATTTCATCCCAA
CGTGCACCAGATGCTTCCGCTGGGCGCGTCATGGTGTGTAGTTGCCACTCAAGTAAACAA
CGGGTAGTGCGTTTGATACTGGCATTAGCGATTGCGCTCATGAGTTCGGGCAGTTCTGCT
GGTGTCAGTGCTGCCATGTTTTCTTTTTTTGGTTTCTTGAAGGCGGCTTTGATGCCAGTT
AATGGATTGGCCTGGATAAGACCGCAGTTAGTGGCGAAGTTCATCACTTCATTGAGTCGC
TGTGTTAAACGTTTGACGGTTTCTAGGCTACCTTTGGCTTCAATCGGTTTGAGTAGTTCT
ATGATCTCCGGAGCGGTGATCGCTTTTACCGGTTTGTCGGAAATGTGCGGGAAGATATGT
AGCTCTAATGAACGCCAGATATCAAGGGCGTAATCCGGTGTCACATCATTCTGTTTGATG
GCAAACCAATCCTTTGTGACGTTCTCAAAGGTGTGCTCATGGATCTCTTTATGTACTTGT
TGTTGGCGTTTTCGATCGTCTTGTGGATCGATGCCTTGTGCGATCAGCTCTTTGGCAGAA
AGTAAGCTTTTTCTTGCTTGTAAAAGGGAGATGTCTGGGTACATTCCAAAGCTTAAGTTA
GCTCGTTTACCGTTTGTGGGGCGATAGTAGTTGAAGATCCACTGCTTTGAACCGTTAGGT
TTGATTCTAAGTCGCAAGCCATCACCATCGAAAAGATTATATTCTTTCTCTCTAGGTTTG
GAGGCTTTGATCTCTTTATCTGTCAGCTTTACTGTGTTTTTTGCCATGATGGGTACACCA
GATTAACACGATAAAATCAGTGTACCTTGTAGTGTACCTAAAAATCAAAGCTGCTATGGA
ATCTTGTGGAATAGCTATGAATGCTAAGTTATTGATTTTTTAATTGTTTTATATAAGAAA
AAAGACGCCCGGAGACGTCTTTAAACTATGATTTGGTGGAGCTGGGGGGAGTTGAACCCC
CGTCCGAAAACCATTCATCTTTGGTACTACATGCTTAGTCGATCTTTAATTTCACCACCG
CCTGCGAACCGACACGCTAACGAATGGCTAACCTGAATTAGATCTCGCGCTTCATCCCTC
AGGTGGGGGAATCCACGCCAGCTTGATTTGGTTTGACCTTCCTGATTTCCCCGTCTTACA
AGCGGAAGCTAGGGAGGAAGGGCTCTGAGCAGGGTATTAAGCTGCTAGTGCGTAGTTTTC
GTCGTTTGCGACTATTTTTTTGCGGTTTGTTAACGAGGCCTACCGCACCTCGGCATGCAC
CTCAGACTGCAAAATTCCCGTCGAATCCTGAATCAGCCCCAGAGGTAACGGGTGCATAGT
ACCAGAATAAGTGCTTCTGTCTAGCTCCCATTTTTCAAGTGGTTACTATTAGCGCAACGC
GCTCTTCATCACTCGATCTTTTTGGCGTTGCCACTCTTTTTCTTTCAGATCTTCACGTTT
GTCGTGCAGTTTCTTACCTTTCGCAACGCCAATTTTGATTTTGACCCACGAACGAGACCA
GTAGAGTGACAATGCGGTTAGTGTCATCCCTTCACGGTTGATGCGGCCAAACAGGTTGTC
CAGCTCGCGGCGTGAAAGTAGCAGCTTGCGGATACGGGTAGGGTTGGCTACCACGTGAGT
GGAGGCTTGCTGCAACGGAATGATGGTCATACCGGAAATGAACGCTTCGCCATCTTTGAT
GTAGACGTAGCTTTCTGCAATGTTGGCTTTACCTTGGCGAAGTGATTTGACTTCCCAGCC
TTGTAGCTCCATGCCGGCTTCAAATTCATCTTCGATGAAGTATTCGTGGCGAGCTTTTTT
GTTCAGCGCGATAGTGTTGCTACCCGCTTTGGTATTGGTTTTCTTTTTTGTCATAGTGGG
CGCATTATACGGATTGGTCAGCGGTTAGGAAACGCTTTTGTTTGCCGTAGCATACGGTTA
TCTGCGCGATGACTCAAGCGCTGTATTGTGTTGTGCGAGCCTGATGGCTTGAGGTGCTGG
GGGGATGAAAGTACAATCCGTTTTCCCAAGCTGTTTGAGTCGTGGTAAGGAGTGAAAATG
AAACAAGTGAGTCGTTCTGCCTTGGTCTCGTTTAGTGCAGAGCAGATGTTTCATTTGGTC
AATGATGTGGCGCGTTATCCTGAGTTTTTGCCCGGTTGTTCGGGTTCTTGTGTGCTGGAG
CAGAGTGAGGCACATATGGTGGCATCGGTGGATGTTTCAAAAGCGGGGATCAGTAAGACG
TTTACCACCTCGAATCAATTGACGCCCGGGGTGTCGATTGCCATGAGCTTGGTGGATGGG
CCTTTTAAAACGCTGCGCGGTGGATGGTTTTTCACTCCGTTGGATGAAGCCGCGTGTAAA
GTTGAGCTGCGTTTGGAGTTTGAGTTTTCCAGCAAAATGATTGAGTTGGCGTTTGGCAAA
ATTTTTAATGAATTGACCAGCAATATGGTGAATGCGTTTACTCGCCGAGCAAAACAGGTG
TATGGAGAGTGATGATGAGCAGTGAAATGATTCATGTTGAAGTGGTGTATGCGCTACCGC
ATGAGCAACGTGTACTCAAGCTGGTGGTTGAGCAATCGGCAACGGTGGAAGAGATCATCC
GTACCTCAGGCATTTTGCAGATGTATCCTGAGATTGATCTGACGGTCAATAAGGTGGGCA
TTTTCAGCCGGAATGTGAAGTTGGATGCTAGGGTGCGAGATAAAGATCGGATTGAGATTT
ATCGCCCATTATTGGCTGACCCGAAAGAGATTCGCCGTAAACGTGCGGAGCAAGCCAAAG
CGGCCGCTAATCAAAGTTAATGTGACGGCTGAAGAATCAACACCAAAAAAAGAAAAGGCT
TGTGAAAGCCTTTTCTTTTTTAATCAGCAAAGTGCGCTTAGTTGACGCCTTCGAAGAAAG
AATCGCCAGCAGGGAAATCTCCCGCGACATTGACTAGCTTGCCACCATCGTTAAATTTCA
CGATCAGGTTCTTTTGTACCGGATCGTTATGGCCTTGGGTGTGGTGGTAAATGTAATACC
AAGTATCTGGGTAGCCATTTTCAACCAACATAGGTGAGCCGAGAACAAAACGAACTTGAT
CTTTGCTCATGCCAAACTTGAGCTGATCGACGGATTGTTGATCAACATAGTTACCCTGAT
TGATATCGATTCGATACACCAAGCGCTCTAATAAAGAGCAGCCGGATAAGGCGGTGACGG
CAAGGGGAAGGGCGATGAACCACTTAGTAAACTGCATTGTTAAAACTCTCTGTCCCTCAG
GGCTAAAAACTTGGCTGATAATAAACAAGCTCAGAGCAGATGTAAAAACCTCGATCGTGC
TCTGAGCCTATTGAGACTGTGAATTTTGAGTTTGGTTGCAAAGCTGAACAAAAAATCCAG
TGATGCGATATGAAATTAGGCTGCGATTAATAGCTCTTTAGCATTCGCGAGCGTGGATTC
GGTAATTTGGCTGCCTCCGAGCAAGCGTGCAAGTTCAGCAATGCGCTGTTCTTGATCCAG
TTTGAGCATTTGCGTTTCGGTTTTGCCTGCTTTGGTCTGTTTGGCGACAAACAGTTGATG
GTGTCCGCAACCTGCCACTTGCGGTAAGTGGGTGACACACAGTACTTGAGTCGACTCGCC
CAATTTGCGCAGTAGTTTGCCAACTACGGCTGCTGTTGGCCCTGAAATACCCACGTCAAC
TTCATCAAAAATCAGGCTTGGAGTATCGACTTTCTGCGCAGTAATCACTTGGATCGCCAA
TGACATCCGTGACAGTTCACCACCAGAGGCCACTTTGGCGATGGGTTGCAGCGGTTGACC
CGGGTTCGTCGAGACTAAGAAAGTCACGGCATCAAAACCTAATGGCGATGAGTGCGCGCT
GTCTTGCTGCACTTCGATTTTGAATTGCGCTTTTTCCATGCTCAGCTCATGCATGCTTTG
GCTAATCAATTTATCCAATTCTTTGGCATAGCGAACACGAGATTTGTGCAGTTTGTCAGC
GGCCGCAACAAACGTTTGGTAGAGCACGTCGACTTCACTCGCGAGTGCTGACATTTTCTC
ATCAGAACAATCTAGCTGAGCAATTTGCTGTAAGAGTGCTTGGTGATGCTGATACAGCTC
TTCTGGCAGTACATGATGTTTACGCGCGAGCGACATGACTTTGGAGTAGCGCTCTTCTAC
ATACGCCATGCGTTCTGGGTCGACATCAATCGAATCCAAGTAATTGCGCAGTTCATGGTA
AGTCTCTTCAAGTTGGATCAGCGCTTCGGCCACCATTGAAGGGAGCGCTGTCAGTTTGCT
ATCCATTTCAGCCAGATCAATCAGCGTATGGCTAACACTTTGTAAAAGGCCTAAGGCGTT
TACTTCTTCCCCTTCATTGAGCAGTTCAATCGCGCGTTGGCAGTTGAGTGCCAGATCGCC
GCTATTGGCTAAGCGTTTTTGCTCTTGTTCTAGCTCGACAAACTCATCCTCACCGAGAGC
CAATTCGTTGAGCTCTTTGATTTGGTATTCCAAAAGTTGTAATTGTGCCTGATTTTGTTG
GCTATTTTCGCGCAGCTGTTTGAGCTGATTGCTCGCTTGACGCCAATTTTGATAGGCGTG
ACGCGTGGCTTTGAGCAAGTCTGCATGACCTGCGTATTGATCAAGCATGCTGAGCTGATA
TTCCGGTTTCATCAGTTGCTGATGTGCGTGTTGACCATGCACATTGATCAGCAGTTGCCC
CAATGTTTTGAGTTGAGAGAGCGGAACTGGGCTGCCATTAATAAAGGCTTTAGAGCGCCC
ATCTTTGGTGATGATTCGGCGCAGAATGCACTCTTTGCCTTCAAGCAGTTCATTATCTTC
TAACCAACGGCTAGCGAGCAGATTGTTATCCAGATGAAAGGCGGCGCTGACTTCGGTTTT
ATCTTCACCTTGACGCACCATGCTGGCTTCGGCTCGACCACCGAGACATAAACCTAAAGC
ATCAATCGCAATGGATTTACCAGCACCAGTTTCACCGGTGATGGTGGTCATTCCTTTTGA
TAATTCGAGTTGTAGTGACTTTACGATAGCGAAGTTATTGATACTTAAGTGAGCCAGCAT
GTTTGCACCTGTATGATTAACCAATACTGTATGTTTAAACAGTTTATACTGTTTCTTTAT
ACAGTAAAGTCACTCAGGTAAAATTTTTTGGTCACTTTTACGCTCTATGAGCAAAATCTG
TGAACGAAATCAAAACAGTTTGCTCGACCAGCCAAGCTTAGTACGCAATACGTGGTAGTA
ACTGTAGTCTTGAGGATGGATCAGTTTCAGCACATTAGGGCTTTGATAGATGTGGATTTC
ATCACCAGGCGACACAGGTAATGAGACTTGTCCATCACAGCTCACTTCTTGAGTGCCGCG
ATTTTCAGGAGAAACCACCAGTTTAATGCGTTGATTTCCGCCCACCACTAATGGGCGGCA
GGAGAGGGTATGCGGAAACATAGGCACTAAAGTAATGGCATTCAGGCTTGGCGAGAGGAT
CGGGCCTCCGCCGGAAAGTGAATAAGCAGTCGAGCCGGTTGGGGTTGAGACAATTAACCC
ATCGGAGCGCTGAGAGAAAGCGAAGTTATCATCAATATAGACTTCAAATTCAATCATATG
CGCTATTTTTCCTGGATGAAGCACGGCTTCATTCAAGGCGGCATTATGGCTTTTCACTTG
ACCGTGGCGATGGATTTCCGCTTCAAGCAAAAAGCGAGTTTCTTGCAAATAGTGACCATC
CAACACTTCTTGTAAGCGCTGTTGGAAATCTTCTGGGTTTAAATCGGTCAAAAAGCCTAA
ATTGCCACGATTAACCCCGATCACACTGATATCAAAGCGGGACAACACGCGCGCAGCACC
AAGCATGTTGCCATCGCCACCGACCACAATCGCCAAATCGGCTTTTTTGCCCAGTTCAAT
CAGGCTTGCAAAATGTTCGGTGGGTAAATCGGTCAGAATTTCCCGTAAACGATCATCGAT
AAACACGGTATATCCGAGCGATCTTAGCCAGTGGTAAATCTCTTTATGAGTTTGAATGGC
TTGTTGATCGCGCGGTTTTCCAATGATGGCAAGAACGTTGAACGGCTTTTTCATAAGGTT
TCCAACCGATTTAGGCTTGAATCAGAATTCATCGTCCCCATAATAAGGGCAAGTTGTGCT
TTTATGCGAATTTTTGTGTTGGGAAATCGACGATTAGACGATTTCTCCTGACCAGTATGA
AGTGAATTTTGGAGATATCATGAGCAACGAAGAGATCAAGAACAAAGACGAGCAGCTGCA
ACAAGACGCGGTTGAGACTGAAGCTGAAGTTGTAGGAACAGATGCCGATATCGACTGGAA
CCAAGCCGCTGACGAAATCGATGAGAAAGAAGCGAAAATTGCTCAGTTAGAAGCGGCGCT
GCTTGTGAGCGAAGAGCGCGTGAAAGAGCAGCAAGACAGCGTACTGCGTGCCCGTGCGGA
AGTCGAAAACATGCGTCGCCGTAGCGAGCAGGAAGTGGATAAAGCACGTAAATTTGCGCT
GAGCCGCTTTGCTGAAGAGCTACTGCCAGTGATTGATAACCTTGAGCGTGCGATTCAAGC
CGCCGATGGTGAAGTTGAAGCGATCAAACCTCTGCTGGAAGGTGTAGAACTGACGCACAA
AACTTTCGTTGATACGATTGCGAAGTTCGGCTTGAAAGAGATTAACCCGCACGGTGAAGT
GTTTAACCCTGAATTCCACCAAGCCATGTCGATTCAAGAAAGCGCTGAGCATGAGCCAAA
CACGGTGATGTTTGTGATGCAAAAAGGCTATGAACTGAATGGTCGTGTATTACGCCCTGC
TATGGTGATGGTGTCTAAGTAATTCCTAGACCCTGAGCGACAGAAGAAGCGAAGCCGATT
GGCTTCGCTTTTTTATGTTCTAAAACCGATTTATGCGCAAAAACACAATAAATCTGAATT
TTTTTCACTTTTACCCTTGAAATGGTTTTTGAAGACCTTATTTAAGGGGCATACGAGAAG
CAAACAAGCCCGTTTTGGTTTGTGAGTAGGGGTTGAAACCCGATTCTCCATCCCCACATT
AGGGGTATACAAACTCGAACATAGAATTTTTTTGGAGATAGCCTGATGGGTAAAATCATT
GGTATTGACTTAGGTACTACAAACTCATGTGTTGCTGTGCTGGACGGCGACAAGCCTCGC
GTAATTGAAAACGCAGAGGGTGAGCGTACTACTCCTTCTGTAATTGCATACACAGACGGT
GAAACTCTGGTGGGTCAACCTGCGAAACGTCAAGCAGTCACTAACCCACAAAACACGCTA
TTTGCAATCAAGCGTCTGATCGGTCGTCGTTTTGAAGACGAAGAAGTTCAGCGCGATATC
AAAATCATGCCTTACAAAATTGTTAAGGCTGACAACGGTGATGCTTGGGTTGAAGCGAAA
GGCCAAAAAATGGCCGCTCCTCAAGTGTCTGCTGAAGTGCTGAAGAAAATGAAGAAAACC
GCGGAAGATTTCCTCGGCGAACCCGTTACTGCAGCAGTTATCACTGTACCTGCTTACTTT
AACGATGCTCAGCGTCAAGCAACCAAAGATGCTGGCCGTATCGCAGGTCTAGAAGTGAAA
CGTATCATCAACGAGCCAACCGCAGCAGCTCTGGCTTATGGCCTAGACAAGCAAGGCGGT
GATCGCACTATCGCGGTGTATGACCTTGGTGGTGGTACATTCGATATCTCTATCATTGAG
ATCGATGAAGTTGAAGGCGAGAAAACCTTCGAAGTTCTGTCTACCAACGGTGACACTCAC
CTAGGTGGTGAAGATTTTGACAACCGCATGATCAACTACCTAGTTGACGAGTTCAAGAAA
GACCAAGGCATCGACCTGCGTAACGACCCGCTGGCAATGCAACGTCTGAAAGAAGCGGCT
GAGAAAGCGAAAATCGAACTTTCTTCTGCGCAGCAAACTGACGTTAACCTGCCATACATC
ACCGCAGATGCGACCGGTCCTAAGCACATGAACATCAAAGTGACTCGTGCGAAACTGGAA
GCGCTGGTTGAAGATCTGGTTCAACGTTCTCTGGAACCACTGAAAGTTGCTCTGGCGGAT
GCTGATCTGTCTGTGAACGACATTACTGACGTTATCCTAGTCGGTGGTCAAACTCGTATG
CCAATGGTTCAGAAGAAAGTAGCTGAATTCTTTGGTAAAGAGCCACGTAAAGACGTGAAC
CCAGACGAAGCGGTAGCGGTAGGTGCTGCGGTTCAAGGCGGTGTTCTAGCGGGTGAAGTA
AAAGACGTTCTGCTGCTAGACGTAACGCCTCTGTCTCTGGGTATTGAAACCATGGGCGGT
GTGATGACTAAACTCATCGAGAAAAACACCACTATCCCAACCAAAGCGAACCAAGTGTTC
TCTACGGCGGAAGATAACCAAAGCGCAGTAACCATCCACGTACTGCAAGGTGAGCGTAAG
CAAGCGATGTACAACAAATCTCTGGGTCAATTTAACCTAGAGGGCATCAACCCTGCGCCA
CGTGGTATGCCACAAATCGAAGTTATCTTTGACTTGGATGCAGACGGTATCCTGCACGTT
TCAGCCAAAGACAAACAGACTGGTAAAGAGCAGAAGATCACTATCCAAGCTTCTGGCGGT
CTGAGCGATGCTGAAATCGAAAAAATGGTTCAAGAAGCTGAAGCGAACAAAGAAGCGGAC
AAAAAGTTCGAAGAGTTAGCGACTGCGCGTAACCAAGCAGACCAGATGATCCACGCAACT
CGCAAACAAATCACAGAAGCAGGCGAAGCACTGCCAGCGGATGAGAAAGCGAAGATCGAA
ACGGCGATCAACGAGCTAGAAACAGCGAAAAAAGGCGAAGACAAAGCGGAAATCGATGCC
AAAGTGCAAGCACTGATGGCGGCGGCACAGAAGCTGATGGAAATCGCACAGCAACAAGCT
CAAGCACAAGGTGCAAACGCGGGTCAATCTTCAGCTAAAGAAGATGACGTAGTGGACGCT
GAGTTTGAAGAAGTTAACGACGATAAGAAGTAATTGAGTGATACCGCACGAAATCATGCG
TGCGGTTTGCTGAGTTCTTATTGAACTTTGAAGCAGCGGGCGTTTGAGGAAACTCTTACG
CCCGTCTGTTTGAAGCGTGTCGCTACAGATAAAGGCAACGGGATCCCCCTTATCTATATC
GATACCCACCGAGCGGCGTAGCCGTTGGCAGTAATAAATTGGTGACTGAGAACATGTCAA
AACGTGATTTTTACGAAGTATTAGGCGTAGGCCGTGACGCCTCCGAGCGTGATATTAAAA
AGGCATACAAACGCCTTGCGATGAAATACCACCCGGACCGCAACTCGGGAGATGCTGGTG
CGGCGGAAAAGTTTAAAGAAGTCAAAGAAGCGTATGAAATTCTGACCGATGCGCAGAAGA
AAGCAGCTTATGACCAATACGGCCATGCGGCATTTGAGCAAGGCGCGGGTGGTTTTGGTG
GCGGCGGCTTCGGCGGTGGCGGTGCTGATTTTGGCGATATTTTCGGTGACGTGTTTGGTG
ATATTTTCGGTGGTGGTCGCCGTGGCGGCGGTCCAAGAGCACAGCGTGGCTCCGATCTAC
GTTACAACATGGAACTGAGCCTTGAAGAAGCGGTTCGCGGCTGCTCGAAAGAGATTGAAG
TACCGACATTAGTACACTGTGACGCTTGCGATGGATCAGGTGCGAAAAAAGGCACCTCAG
CACAAACTTGTGGAACCTGTCACGGTCATGGCCAAGTCCAGATGCGTCAGGGCTTCTTTG
CGGTGCAGCAAACCTGTCCAACTTGTCATGGTAAAGGCAAGATCATCAAAGATCCTTGTA
ACGTCTGTCATGGCCAAGGTCGCAAGCAAAAGACCAAGACACTCAATGTGAAAATTCCAG
CGGGTGTGGATACCGGCGATCGCATTCGTCTTTCCGGTGAAGGAGAAGCGGGAGAAATGG
GCGCGCCAGCAGGGGATTTGTACGTACAAGTGCATGTCAAAGAGCACCACATTTTCGAGC
GTGATGGCAATAACTTGTACTGTGAAGTACCAGTGAGCTTCGCAATGGCGGCTCTGGGCG
GTGAAGTAGAAGTACCGACACTCGATGGTCGCGTGAGCTTGAAAGTGCCTGCGGAAACCC
AAACGGGTCGCATGTTCCGCATGCGCGGTAAAGGTGTGAAAGGCGTTCGCTCTGCAGCAC
TGGGCGATCTGATTGTCAAACTTGTGGTCGAAACCCCAGTCAATTTGAGTGCTCGTCAGA
AAGAGCTGCTGAAAGAGTTTGAAGAGTCTTGTGGCGGCGAAGCGGCGACGAAACACAAGC
CGAAAGCCGAAGGCTTCTTTAATGGTGTGAAGAAGTTTTTTGATGACTTAACCAGTTAAT
CAAGATTCAATGAGTCACTATCGAAAAGACCAGCTTGCTGGTCTTTTCTTATTTCCAGCA
CCCAATCGGTGATGTCACACCTTTCTCATTCAAGGTGAGAGAGGTGTAGGCGCTACCGTC
GCATTGATCACTATTTTGTCCTTTACTAGATTGCGGAGTGGCTGTAATCGCATAACTAGT
GGCTGCAGTTTCGACCACAATCTTGTAACGATCACTGTCTACGCTACAAAAGGAATTACA
TACCTTTTGAGCATCGACGATGCCTGTCGCCGTATAGCCATTCTGATACTTTTCCTCTAA
ATAGAGCTGAATTTTGGCCATATCTGCCATCGCCTGTTTACGATGACCTTCTTTGACATA
GTTGGTATAGGCTGGATAAGCGATGCTCGCTAACACTCCCACGATCACTACCGCGATCAT
TAATTCGATCAATGTCATACCTTGTTGCTGACTCACACTTGGCTTGCAGAAAATTTTTCG
AATCATTTCCATTACTTCTCTTTATAAAACAACGCCATTTTTGATAGCTGTTAGCATCTA
TGCAAGTTGATTCATCATCCTCTCACGGTTTGCAAAGGATTTTGGGAAATGCATCGCGGC
TTTACTTTGCTGGAGCTTTTGATCACCGTTGCGGTATTAACCACAATGTTGCTTTTTGCT
GCCCCCAATTTCTCAAAGGTGAGCCAGCAAACGAAGATGACCAATTTAGCCAATGAATTA
CAGGGATTCCTTATTCAAGCTAAATCTGAAGCTGTTTTTCGAAATCAGGACTTATGGGTG
CATATTCAAGGATTGCCTTCTATAACGGGTCAATGGCAACTGGTGCTATCCAGCGTATCG
GATGTGGCAGCGATCGATGCAAGTAATACGGTTGCTCTGTTGCAAGGTCAGCGATATCAA
AATGTATTTGTATCGAAGACCAATACACTAACAGAGGTCAAATTTGATCATGTAATGGGC
AATCCTCAGGAAGCAGGTAGCCTTTTTATTAAACCGTCGGAATCTGCTGCAGATTCAATC
AAAGTGACTGTGCACAATCGGGCTGGACGAATCAAAGTTTGCACCGAAAATGAGGCAAAA
TATGGCTTTGAAAAGTGCTAACCAGCAAGGTAATACGCTGATTGAATTTATGGTTGCCGC
TTTGGTGGGGGCGATGGCTTTAGCTATTGTCGGGACTGTCTTTTTGTCTAACCAAAAAGC
GGCAGCGCAACGCAGTAAAGAAATTATGCTGCTTCAGCAAGTCAGCAGCGTTATGCAGCA
GATGAAAGAGGATATCCAGCGTGCTGGTTTTGACGATGTGGGTAACCAATCTATGCGGCT
ATCTGGTGCTGTCGGTGTGATCTATCGAGCATCGAATAAAATTGGTTATGTTTATCGAAA
ATCATCCACCAAGGTGAGCAATACGACCTATCAATTAAATAATGATATGTTGGAGTATTG
TCAAAAGGATTCAGCTTCTCCACTCAGTGTTGTCTCTGCTGCGACAGGATGTTTTGATTT
ATTTGACCCGAAACAAATCAAAATTGATCAATTTGAAATATCAGAAACGCCTTTATCTGG
TCAAGCGGTCAATAGTTCATTGATGACGATTTCTATTATGGCGAAGTTAAAAGATGACCC
TAATATCTCTAATGCTATCTCATTACAGGTTCAGCAAAGGAATTGGAAATAATGATTCAA
TATCAAAAAGGTGTCGCGACTTTACTGATTACCGCTATTCTGCTTTCAATTGCATTGGTT
GTGACGCTCGGTTCGTATAAAAATCTTTTTTATCAGATTAAACGTGCACAAAATGAAGTA
AAAGCTAGGCAGGAGCACTGGCTTGCTGAGGGTGGGTTGGAGTGTGGCTACTCACAGTTT
TTATTTGCCAATGGACTCCCGGGTACGATTACTGATTGTGGTAGTGGCTTAGGTATTATA
CCTCAATTTAGTTTAATCAGTTCAGGGTATAAAGTAACCTCCCACTATGGTTATGCTTCA
TTAGTTAAAGATATTCTTATCTCAGGCAATATGGCTCATGGTGCAATTCAATCAGCTTCT
GATATTTATGTTCGAGGGAGTGTGAATATTGTTCCAGACCCAGGTGCTTTTAATTCAGAG
GGGTGGGAATGTATTGCGCTACGTTATAAAAATATTTTTGATGCATCTGGTGCTATACAA
AATGATGGAGTCTTAATTCCTAACAAACCGCCCTATACTGGATTCGTAAATCCAACGGGT
AAGGATTGCCAAACCACACATAAATCGAGTGCGTCGGGAAGTCTGCCCACTGGTAGTGAT
TTTGTTAAGCAACCAGAAATGAGCTTATTTGAAGAGTTCTTTGATGTTAGTGAAGAACAG
CATGAAAAAATAAAGAACAATCCGAAGTTCACGCAAATTCTTGCTCCAGAAAATACGAAT
GGTCAACCTAGTATTGTTCCTGATTGCGGGAAGGAAATATTGGAACAAATAGAAAATAAA
CATTATTACCTCTGGATTGAAGGAGGGTGTGAACTTAATGCTATTTATACACAAAAGGTT
TCTGAAGCCTCTCAAAAAACACCTGGTGTATTGATTTTGGTTCACGAAGGGATTTTTTCC
GTTATGGGAAATGGAGAGTTAAAAGGAGTATTGTTTCATTTCAATAAGGACTATGTTCCA
TCAACTCAACATTGGGCCTCTTTTGAAGCGAATGCCTATTTAAATCATAATCCAAGTGTC
ATACCAGACTCATTCAGAACAATTGCCTCTTATTATCAACACGGTTCATTTACTGTGACT
GGTGGGCAGTTTCTTGACAGCGCAGGTCAGGCCGCGGCATTTAATAACTCCTTAGTATTT
AATTTTAATAAAGATGTGATCGATCATATTGCGAGTAATTTTGTAAAACCGCGTTGGAAA
GAAGGAAGCTGGAATGCGCAATAAGCAATCTGGTTTTAGCTTAATCGAAGTGATGATCTC
GTTTGTACTGATTGGCGTTGGTGCGCTTGGTTTGGTGAAATTACAAGCTTATATCGAGCA
ACGCGCTGATTACGCGATGCACAGTATTGAAGCGTTAAATCTTGCCGAGCAAAAATTGGA
GTGGTTTCGTTCTCGTGGCGCTTCTTCAGCTAACCCTGCCATACCAACTGCAAATTTCGC
GACCGATATTGTCTCTGGGAATGATGTTTCACATCCTTTCTATACTTTGTCTTGGTCTGT
ACCCGCTGCAACCTTGTCGGGGGCTCTCAAAACCATTCATATCCAAGCGTCATGGAAGGA
TCGCCATGGTGAAACTCAGTCGGTGGAGTTGAAAACCATGATCTCTAAATACAGCGAATT
TGACTGAACGAGTCCTTCTTGCCACGCGATTTTTCTCGCTTTATTGTGCTGTGATTTTCG
CTTCTTTATGCTCTTTTCCCATCCATTTGCTTCACTTTTGCTTTTGTCGGCGCTGATAAG
TGCAAACTCATGCTTTGCAAATTGGTTTCTTAAATGTATATGCTTCGTTATTGATAATGT
TTCGAGTGTGTGTCTTTGGTTTTCTATTTTTGCAAAATATGTCTCTAAATATGTAAAAAA
AGGACGAACGCTGTGCTTTGGTTTAGGCGTTTCTATACAATGCCAAACGACAAATCGCCG
TTTCATTGTGACCAATTTCAATGGTTCACAGGGAAACTCGAAACGGACACAGAAGGCCAC
ACTAACAAGGCCTCACGCAGCAACATCACATTACGGAATTTACTATGAGTAACCAAGCTA
TCAATCAAGCGCCATCGGCCAAACCAAGTGGGATGGATCGCTTTCTCAACTTTATTGAAC
GGGCAGGGAACAAGATCCCAGATCCCGCGATTCTTTTCTTTTGGGCATTAGTTATCGTTT
GGGTTTCTTCCGCTCTACTCTCTAACGTCAGTTTTGATTTGACTAACCCTCGTACTAATG
AAGCATTAGAAATCAAAAACTTACTGACCGGCGAATCACTGGCTCATTTTCTGGCCAATA
TGGTGACCACATTTACCAGTTTTGCGCCATTGGGCATTGTTCTTGTCGCTATGCTCGGGG
TTGGCGTGGCTGACTCTTCAGGCTTTATCACTACTGGCCTAAAGAAAATGCTTAATGTCA
CGCCAGCGAAATTGCTGACGCCTATGCTGATTTTGGTGGCGATTATTTCGCACACCGCAG
CCGATGCTGGTTATGTGTTGGTGATTCCTCTGGGCGGTATCATTTTCCACGCAGCAGGTC
GTCATCCGCTCGCAGGTATTGCTGCCGCGTTTGCTGGCGTATCTGGTGGTTTCTCGGCAA
ACTTTATTCCGTCAGGTATCGATCCGCTGTTGGCGGGCTTTACGCAAACGGCAGCGCAAG
TGTTGGATCAGTCTTATCAAGTTAACCCATTAGCCAACATTTACTTCACGGGCCTTTCCT
CAATCATCATCGTCGCGATTGGTTGGTATGTGACAGATAAAGTGATTGAGCCACGTTTGG
CGGCGACGAAAGTGGATGAGGATGCAGAATCAGCACCCGATTTGGGCTCTTTCACTGCGA
TTGAATCAAAAGCTTTCCGTTACGCAGGCTGGGCAATGGTTGCGGGTATCGCACTGTTAG
TGGCTGCCGTGTGGCCTGAAAATTCTGCGCTGCGTTCGCCTGACGGTGAAATTACCGCCT
TCACTGCGCCGATCATGAAATCAATTGTGCCACTGATTTTTCTCCTGTTTATTATCCCGG
GGATTGTCTACGGCCGTGTCGCAGGAACCTTCAAAAACAGTAACGATGTGATCAAAGCAA
TGTCGGCCACCATGTCTACCATGGGCGCGTACATTGTGATGTCGTTTTTCTGTGCGCAAT
TCTTGTCTGCTTTTGGTCAATCTAACATTGGTACTATGTTGGCTCTGTATGGTGCAGAAG
GTCTAAAAGCGATGAATTTGCCGGGGCAAGCCACGATTGTGGGCATGATTCTACTCACTG
CGATGGTCAACTTATTAGTCGGTTCAGCATCGGCTAAGTGGGCGTTGATTGGTCCAATTT
TGGTGCCAATGTTGATGGCAGTGGGTATTTCTCCTGAACTGTCTCAAGCGGCATATCGTG
TGGGGGATTCTGTGTCTAACATTATTTCTCCATTGATGGTGTTCTTCCCACTGGTGGTGG
TGTATTGCCAACGCTATGTGAAATCAACCGGTATCGGCACTTTGGCTTCGATGATGATGC
CGTACTCAATCGCTATGCTGATTGGTTGGTCACTGTTCCTGCTGGTTTACTGGGCACTGG
GTATCCCGCTGGGTATTCAAGCTCCGTACACTTACACCATGTAAGTGATTAAACCGATAA
ACATCGTCAGCCCACTCCTTCGAGTGGGCTTTTTCTTAGGCTGGCTTTTGTTTTGTCCGC
GATCTCCGCTAGAATCACCGTTTTCAAGAATCCGTGGAGTGTGATTTTGTCAGCGTCTCT
ATTTTCTGCTCAAGATGAACAATTTATGCGCCGAGCCATCGTGTTAGCAGCCCAAGCCGA
AGCGCAGGGAGAAGTCCCTGTTGGAGCGGTATTAGTTCGAGATGGCGAAATCATTGCGGA
AGGCTGGAATGGTTCGATTACGAACCATGATGCGACTGCGCATGCAGAAATTGAAGTGAT
TCGAAAAGCTGGCAAAGCACTGAGTAATTATCGACTACTCGATACCACCTTGTATGTGAC
ACTGGAACCTTGCCCAATGTGTGCAGGCGCCCTGTTGCATAGTCGAGTAAAACGTATTGT
GTATGGCGCGCCAGATTTGAAAGCGGGTGCGGCAGGAACTGTGATGGATCTGTTTAGCAG
CCAAGCTGCTTATCACTACGCGACGGTTGAAAAAGGGCTGTTGGAAGAGGAGTGTCGAGC
TCAGTTACAAGCGTTTTTTCAGCGCCGAAGAAAAGAAATTAAAGCCAAACGCGATGCAGA
GCGAAAGAATGCTGAGAGAAAGAATGAGCGGTGAATTTTTGGCAAACATCGATACAGATG
TTTGCCATTCGAGAGGTATCTAGCTACTTAACTGGACAAATGCACGATGACGAGCCAAGA
CTTTTTTCTTGCTATTGGCCAGCATACGGCGTCTGCGGTTAGCGGATACGGTTTTATTCA
GGAGTTTTGATTGACGTTTACGTCTCAACATAAAACACCCTCCTACGACTGACTGACATA
AAAACCCTGACTACTTAACGTCAGGGAACCTAATAAATCGCTTATCGATCTGCTTTATTA
TTGCATTGGAATGTTACCTGTTTCTGACAACAGGAAAGCGATTTAATTCACACATTGATT
TACGTGTTTTCTTCCCAAAAATCAAGTGGCTAATTTTTGCTCTCAGTGGATGGTTTGGCA
GATGGCTCGGCGCTCGATTCACTGTTTTCGAGTGACTCTGATTCGAGTGCTTCCGCTTCT
TCATCCAAGATTTCACGGTTTGCTTCTTCATTGAAAAATTCTTCATCAAGCGCAATCACG
GTGAGATCTTCAATACTTTCATCGCCTGTCGCCAATTGACGCTGCTCAAGATGGCCGATG
ATGCTTTGATAGTAACGGCGAATATTTTCCACATAATTACGTGCTTCGTCGCCACGCGCA
TAGCCATAGCGGGTCTGGGTGAAATATTTTTTCTGCTGTAGCTGTGGTAGGCGATCTTTG
ACATCCGCCCATGAGTCAGGATCTGCGCCTTGGCTTTTGGTTAAGCGTCGCGCATCCATC
ATATGCCCGTAGCCAATGTTGTAAGAGGCTAAGGCAAACCAAATTTTTTCATGTTCGGAA
ATCGAGTCAGGGACACGCTCCATCATACGTCGCAAGTATTCCACCCCACCACGAATCGAC
TGTTCTGGATCGAGGCGATCGCTTACCCCTACACTGCGCGCGGTTGGTAGTGTCAACATC
ATCAAACCACGGACACCCGTGGGCGATTTGGCATACGGATTCCAGTGCGACTCCTGATAC
GCAAGTGCGGCGACTAAACGCCAATCAAACTCTGCCGAGTACTTTTGAAAGAGAGGCGTC
CATCGAGGTAATCGTGTATCCAGCGCGCGAATAAAGGCGCGGGTATCGACATAATCAAAG
GCACCAATATGGCCGATGTATTTTTCTTCCAAAGACGCCAAATAGCCCGATTGCTTGAGA
TTGCCAAAGAATTCAATCATTAAGGCATACAGACTTTCATCGTCGGAACGGCGGATAAAC
CATGAGATCGGCTGATCTTCGGTTAATTCAAATGCCGCCGCCAGTTCAGGATAGATGCGT
TGAGAAAGCGACACCTCAACAGAGTCGGCCATCGTAAACAGTAACTCTCCTTGTGAGACT
TTTTTCAGTAAGTCATTCACATCGGAATTGCTGTCGACATGAAATTGAAAATCGGGGTAT
TTCTGCTGTTTGGCTAGCAAGGTGTGCTCAAAATGGGAGTCATCCACCACGCTGAAAAAG
GCGAGCTCAGGATTGTCCTTTAATAAGGTTTGCTGGCGTTCGACCAACTGTTTGAAGCTG
CGTGGTCGCCAGTCACCTTTTTTATAGACCACTTGCTGCGAAACGTAATAATAAGCAGGA
CCTGCGCGAAAATCTTTGAGTCGCTCTTCGGATTGGCTTAAGCCTGCGGCAATGATGTCC
ACTTCACCGTTTTTTAAGGCAGGAAACAGGCTAGATAGGCGGTATGCTGGCTTCATTTCC
AGCTTTACGCCAAGCTCTTTGGCAAATTCGCGGGCTAACTCGTAATCCAATCCCGTTGGG
CCATCAGGGCCGATGTAGTAGGAGAGGGGATTGTTGAGCGTACCAACGCGTAAAACACCA
CGTTCACGAATTTTTTCTAGCTCGCTTTTGGGCTCGGAATCGATTTGGCAACCGACTAAG
AGCAGGCTTAATAAGCCTAGCCAGAGTGCGCGAATGGGGAGTTTATAGGCAAAAGGAGTC
ATCAATTTGGGTTTTCTCTCATCAAGACAGATGCCTTTATATCAAAGGCGCTGGTTTTGG
CAAAGTCCTCACTGAGTAAGCTGTCATTTTGCTCGAAGATTTGTGCAAATGGGTCGTAAC
TCAAAATTAACGAAAAAAATGACGCAAACGGTTGCTTTTGGTGTTACGTCACAAAAAGAA
TTCCTCTATAATGCGCAGCCATCAGTAGAGGTGAAATCGGCATACATTCAACAAATAGAG
TTTAATGTGCTGTATTCGAAAGAGTTTATGCCAATTACACCTCAATCAATTGGACATAGA
GACCTAAGCACATGAGAATTTTGCGTGGCTCCCCAGCTCTTTCAGAGTTTCGTGTTAACA
AGCTCCTGACCGCGTGTCGTGAACAGCAACTGCCTGTAACCGGTATTTACGCCGAGTTTA
TGCACTTTGCCGATCTCAAGGCAGAGCTCAATCCGCAAGAGTTGGAAAAGCTCGAAAAAC
TGCTCACTTATGGTCCAACCATTCAAGAGCATGAACCGCAAGGTTTACTGCTGTTGGTGA
CGCCGCGCCCCGGAACCATCTCACCTTGGTCCTCAAAAGCCACCGATATTGCACACAACT
GTGGCCTGCATGGCATCAAGCGCCTTGAGCGCGGTACGGCTTATTATGTTGAAGCAGAAA
CGGCGCTGACCGCAGCACAAATCGCAACACTTGAGGCGCTGCTGCATGATCGAATGATGG
AAGTCGTGTTCGCAGAACTCACCGATGCCCAGCAACTGTTCAGCGTAGCAGAGCCTGCGC
CTATGAGTCAGGTCGATGTATTAGCGGGCGGTCGTCGTGCGCTTGAAGAGGCAAACGTTT
CCCTTGGTCTGGCATTGGCTGAAGATGAAATTGATTATCTGGTTGAGAGCTTCACTAAAC
TGGGTCGTAATCCTAACGACATTGAACTGATGATGTTTGCACAGGCGAACTCAGAGCACT
GCCGCCACAAGATTTTCAACGCCGATTGGACCATTGATGGGGTTAAGCAAGACAAGTCAC
TGTTCAAAATGATCAAAAACACCTTTGAACAGACGCCGGATTATGTGCTTTCGGCTTATA
AAGATAATGCCGCAGTAATGACGGGCTCGACCGTTGGCCGTTTCTTCCCCGACCCCGAGA
GCCGTCAGTACACTTATCACCATGAAGATGCCCACATTCTGATGAAAGTGGAAACGCATA
ACCACCCAACGGCGATTTCGCCTTGGCCGGGGGCTTCGACTGGTTCTGGCGGTGAAATTC
GTGATGAGGGCGCAACCGGTATTGGCGGCAAGCCTAAAGCGGGATTGGTGGGCTTTACCA
CCTCGAACTTGCGTATTCCCGGTTTTGAACAGCCATGGGAAAGCGATTTTGGTAAGCCAA
GCCGCATTGTGAATGCGCTGGATATCATGCTGGAAGGGCCACTCGGCGGCGCGGCGTTCA
ACAACGAATTTGGTCGCCCGAACCTACTTGGGTATTTCCGCACTTATGAAGAAAAAGTGA
CGTCACATGCTGGTGAAGAGGTGCGTGGTTATCACAAGCCGATCATGATTGCCGGCGGTA
TGGGTAACATTCGCGCCGAGCATATTCAGAAGAAAGAGATCCCAGTGGGGGCAAAACTGA
TCGTACTCGGAGGCCCTGCGATGAACATCGGTCTCGGTGGTGGCGCAGCCTCTTCGATGG
CTTCTGGCCAGTCTGCTGAAGATCTGGATTTTGCTTCTGTGCAGCGTGAAAACCCAGAGA
TGGAGCGCCGCTGTCAGGAAGTGATTGACCGTTGTTGGCAGCTCGGTGACAAAAACCCGA
TCGCCTTTATCCACGATGTGGGCGCGGGTGGTATCTCTAACGCTCTGCCTGAGCTGGTGA
ATGACGGCGATCGCGGTGGTAAATTCCAGTTGCGCAACGTGCCGAATGATGAGCCGGGCA
TGAGCCCATTGGAAATCTGGTGTAATGAATCACAAGAGCGTTATGTGCTGGCGGTTGCTG
CGGAAGATATGCCGCTGTTTGATGCGATTTGCCAGCGTGAACGCGCCCCTTATGCCGTGG
TAGGTGAAGCGACCGAAGAGCGCCATTTGACGCTGGAAGACAGCCACTTTGCTAACACGC
CGATTGATATGCCAATGGATATTCTGTTGGGTAAGCCGCCGAAAATGCATCGTGAAGCGA
GCACGCTGAAAGTTTCAAGCCCAGCGCTAGAGCGTTCAGGCATTGAGCTTAATGAAGCGG
TGGATCGCGTACTGCGTTTACCGGCAGTCGCAGAAAAAACGTTCCTGATCACCATTGGTG
ACCGCTCAGTGACTGGCTTAGTCGCGCGGGATCAAATGGTCGGCCCATGGCAAGTTCCCG
TCGCAAACTGCGCAGTAACGGCCGCGAGTTTTGATTCTTACCACGGCGAAGCGATGTCTA
TGGGTGAGCGTACCCCTGTTGCGCTGTTGGATTTCGGTGCCTCTGCACGTTTAGCGGTCG
GTGAAGCTATTACCAACATAGCCGCAACCGATATTGGCGAGCTGAAACGCATCAAACTTT
CGGCGAACTGGATGTCTCCAGCGGGCCATCCGGGTGAAGATGCCGGTCTGTATGAAGCGG
TGAAAGCGGTCGGTGAAGAGCTTTGTCCTGCACTGGGTATCACTATCCCAGTCGGTAAAG
ACTCGATGTCGATGAAAACCAAGTGGCAGGAAAATGGCGAGCAGAAAGAAGTGACTTCGC
CGCTGTCACTCATCATCACCGCCTTTGCACGTGTGGAAGACATTCGCAAGACCGTGACCC
CACAACTGCGTACTGACCTTGGTGAGACAAGCTTAATCTTGATTGACTTGGGGAATGGTC
AAAATCGTCTTGGCGCAACCGCATTGGCGCAAGTGTACAAACAGTTGGGTGATAAGCCGG
CTGATGTGGATAACGCGGCGCAGCTCAAAGGCTTTTTTGATGCAGTACAAACGCTGGTGC
GTAACGACAAGCTGGTGGCTTACCACGACAAAGGTGACGGCGGTTTATTGGTGACGTTGG
CAGAAATGGCTTTCGCGGGTCACTGTGGTATTAAAGCCAATATTGAAACCTTGGGTGATG
ATGCACTGGCGGCACTGTTCAATGAAGAGCTTGGCGCCGTGGTTCAAGTGAAAAATGATG
AGCTGAATGCTGTTCTGGCAACACTTGCCGCCCATGGTTTAGAAGCGTGTGCTCACGTGA
TTGGTGAAGTAGAAGCATCCGATCGTCTGCTGATCACTTGTGGTGAGGAAGTCTTGATTG
AGCGCTCTCGTACTGAGCTTCGCACCATCTGGGCGGAAATGACCCATAAGATGCAAGCGC
TGCGTGATAACTCGGCGTGTGCTGATCAAGAGTTTGCGGCCAAACAAGATAACCGTGACC
CGGGCTTGAATGCGAAGTTAACTTACGATGTGCAAGCCGACGTTGCTGCGCCGTACATCG
CCAAAGGTGTGCGTCCGAAAATGGCGATTTTGCGTGAGCAAGGCGTCAACTCACACGTTG
AGATGGCGGCAGCGTTTGACCGCGCTGGTTTTGATGCGGTTGATGTGCATATGAGCGACA
TTCTGACTGGGCAAACCGTGCTCGATGCTTACCAAGGTCTGGTGGCTTGTGGTGGCTTCT
CTTACGGCGACGTACTGGGTGCGGGCGAAGGTTGGGCGAAATCGATTCTGTTTAACGCCC
AAGCGCGTGAGCAGTTTGAGCAGTTCTTCCAACGTAAAGATACTTTCTCACTTGGGGTGT
GTAACGGCTGTCAAATGCTGTCTAACCTGCGTGATTTGATCCCGGGTGCTGAGCTATGGC
CACGTTTTGTGCGTAACGAATCGGATCGTTTTGAAGCGCGCTTTAGCTTAGTCGAAGTGC
AAAAATCGCCATCGCTGTTCTTTAGCGAGATGGCGGGCTCAAGAATGCCGATTGCGGTTT
CTCATGGTGAAGGTCGTGTGGAAGTGCGTGATGCTCAGCATCTGGCGGCAATTGAGCAAT
CTGGCACCGTAGCGATTCGTTTCGTGGATAACTTTGGTCAGCCAACCCAAGCTTACCCAA
GCAACCCGAACGGTTCACCGAATGCGATTACCGGTTTAACCACTCAAGATGGCCGTGTGA
CGATTATGATGCCGCACCCTGAGCGTGTATTCCGTACCGTCGCCAACTCGTGGCACCCTG
ATAACTGGGGTGAGAATGGCGCTTGGATGCGTATGTTCCAGAATGCTCGTAAATATTTTG
GCTAATTGATTTAAGCTTAAGCACAACAAAAAGCGCAGAGAACTTCTGCGCTTTTTTCGT
TGTCATCCCTAAACCACCGCTTTTAGCGGTGG
>NODE_702
AACACCGCTGCAGCTTCAAGTAGGAAGGGGATATCATTGAGATAAAAAAATACCGCTCTT
CAAGAGCGGTATTTTCCAATGCTTGAATCGATTGTCGATTATTTTACAAACTCAACACCG
ATTTGAATGTCGCCTTTGAGTGTATCTAACATGCCATCCAGCGCGGCTTGCTCATAAGCG
CTCAGTTTGCCGATATCCAGCAACGCTTCAACGCCATTTTTACCTAGCTTGATAGGTTGG
GCAAAGAATGGAGCGTACTCCCCCTCACCTTCTACATACGCGTACTCAACAACATCAGAT
TCGCCTTGCAGTGCTTTAACCAGTGCAAGACCAAAACGACATGCCGCTTGGCCCATAGAA
AGAGTCGCTGAACCGCCACCCGCCTTAGCTTCAACCACCTCGGTACCCGCGTTTTGGATA
CGTTTAGTCAAAGCGGCAACTTCTTCATCGGTAAAGCTTACGCCTTCTACTTGCGACAAC
AGAGGCAGAATAGTAACCCCTGAGTGACCACCAATCACAGGCACACGAACTTGGCCCGGA
TCTTTATCTTTCAGCGCGGCAACGAAGGTTTCAGAGCGGATCACATCCAGTGTGGTGACA
CCAAATAGCTTACGCTTGTCATACACACCGGCTTTTTTCAGCACTTCGGCTGCGATAGGG
ACCGTTGTGTTCACTGGGTTAGTAATAATGCCAACACAGGCCTTCGGACACACCACAGCA
ATTTTTTCTGCCAATGCTTTCACAATGCCAGCGTTCACATTGAACAGATCCGCACGATCC
ATACCCGGCTTACGTGCAACACCCGCAGAAACCAGAACCACATCCGCACCTTCCAGCGCA
GGCGTTGGGTCTTCACCCGCATAGCCTTTGATGGTAACTGGTGTTGGGATATGACTCAGA
TCCGCAGCGACACCCGGTGTGACAGGCGCAATATCATACAGCGCGAGATCAGAACCAGCA
GGAAGACGGTTTTTGAGTAACAGAGCAAGGGCTTGACCAATGCCGCCAGCGGCACCAATA
ACAGCGACTTTCATCGTAAATCTCCTTGAGAGTAATCTCTTATATGTTTGTAGGGTGATT
AGGTGTATCCGACCGTCAAACGCTATAGTAATCACAATCTGATTACAATCAATTAACGTC
AGCTTTGCGACTTTGCGCAATACTGCTGAGAAGGCGTTACAGCATCAAAGACGATTATCG
GTTAATGTTCAATTGAGACAAAGAGTTATACAGCGATCTAACCTGATAACAAAAACATTT
ACAGTGACAGTGAAGACAATTTTAGCGAGTCGTTTGGTGTGTCATGCATAGGTATGCGAG
AATATGCACAAATCGATCATTTAACCAAAGTAAGAAGAACCATGCGTAACGTAGATAAAC
AAGACAACCTAGTCCGAGCCTTCAAAGCCTTACTAAAAGAAGAACGCTTTGGCTCACAAG
GCGATATTGTTGAAGCGCTAAAAAATGAAGGCTTTGACAACATCAACCAATCCAAAGTAT
CGCGCATGCTGACCAAGTTTGGCGCGGTACGTACCCGTAACGCTAAGATGGAGATGGTTT
ACTGCTTGCCTGCAGAATTAGGCGTACCGACAGCGAGTAGCTCACTGCGTGAATTAGTGC
TGGATGTGGATTACAACAACGCGTTGGTGGTGATCCGCACAGGTCCGGGAGCGGCACAAT
TGATCGCTCGCTTGCTCGACTCTCTCGGTAAATCCGAAGGCATTCTCGGGGTAGTCGCTG
GCGATGACACGATTTTTATCACCCCGACCTTGGATGTTCCAGTGAAAGAGCTGTTTCACT
CTGTGTGCGAATTGTTTGAATACGCCGGTTAACCACTTTCTCATTTAATGATGTTTAGTC
ACGCCATAGTGCGTGACTAAACTCACATCTTAGAAACATCATTACTCACCACTTAAACAG
ACTAAGCATTTGAAATTAAAAGAGTATACTTACGGAATACTCAACGCTTTGCTGTTTAAT
AAATGAGTCAATCACACTATAAATTTTAACAGTTGTGTAATTATCTGTTGTTTTTTTGGT
ATGATTCCGCTGCTTTATCGTTCTTTGCCGCGAATAAAGCAACGTTTCTCAGGCAGGAAA
GCTCGAAGCCGCGCTGACGCTTTGGGTTACATTACCAATGAAGGAAGGGAAATTCATGTC
ATTACCTAAAATAATCAAAATGGGTGCTATCGCAGCCGCAGTTATCGGCTCTGGTGTCGC
CAGCGCACAGGATTTCATTACTATCGGTACCGGTTCGGTTACTGGTGTTTATTACCCTAC
GGGCGGCGCTATCTGTAAATTAGTGAACAAGGATCGTAAAGATCACAACATTCGTTGTTC
CGTTGAATCGACTGGCGGCTCTATTTACAACGTCAACACTATCCGTTCTGGCGAATTGGA
TTTCGGTATTGTGCAATCAGATTGGCAGTACCATGGCTACAACGGTACGAGCGAATTTGC
AGAACAAGGCCCATACAAAAAACTGCGCGCAGTATTCTCAATGCACACCGAGCCTTTCAA
TATCATCGCGCGTGCTGATTCAGGCATTGAAAACGTGAAAGACCTCGCGGGCAAGCGCGT
CAACATTGGTAACCCAGGCTCAGGCGATCGCGCCACTATGCAAGTGGTGATGGATGCCTT
CGGTTGGAATAACGACAGCTTTAAACTGGCGGCGGAGCTCAAAGGTTCAGAGCGCTCACA
AGCGCTGTGTGACAACAAGATTGATGCCTTCATCTACATGGTTGGCCATCCAAATGGTGC
CATCAAAGAAGCGACCACCTCTTGTGCTGCCAAACTGGTTCCCGCTACGGGCCCTGAGAT
CGAAAAGATCGTCGCCAACAACCCTTACTATGCATACAGCGTTGTACCGGCTGGCATGTA
CAGCGGCACAGATCAAGAAGTGAAAAGCTTTGGTGTGGCAGCAACGTTAGTCACCACGGA
AGAGGTGTCTGAAGCGGTCGTCTACAACCTGACCAAAGCGGTATTTGAAAACTTCGATAC
CTTTACTCGCCTCCACCCAGCGTTTGCTAACTTGAAAAAAGAAGACATGGTAACCGCAGG
GAACTCTATCCCACTCCACCCAGGTGCAGTGAAATACTACAAAGAAGCGGGTTTGATTAA
GTAACGCGTTTCAACTGAGAAGGGAGAGGAAATCCTCTCCCGTAAAAATAACAAAAGAGG
AGGCAAATGCCTCCTCCTTAGTATCACGTTCACGTTTGGTGATACTACTTTCAGGTACAA
CACTCTCAGTACCGATGACAAGTCTATGGAACATCAATAATAAGGATAAGGTACATGACG
CAGACAACAACACCGTCGCAAGATGTGCAAGAGATGGTGGCGCAAGCAGACACTGGCGCT
CGAGCCCCCAAAGGGCTTCCGGGGCGTGTGCTTTGGTTTGTTCCGCTCTGTTGGTCACTT
TTCCAACTTTGGTACGCTTCACCACTCCCCTTTATCTTCGACTTCGGCGTACTCAATGAT
ACGCAAGCTCGCTCCATTCACTTAACGTTTGCCGTTTTTCTCGCCTTCACGGCCTATCCG
GCAATGAAAGGTTCGCCGCGCGATCGTATTCCTTTAACCGACTGGCTTTTAGCACTCGCG
GGCAGCTTTTCCGCTGCTTATATCTATCTATTTTACGCCGAGCTCGCAGGACGCTCAGGC
GCACCCACTCAGTTTGATGTGATCGCCTCTGTGGTCGGCATGGTATTACTCCTCGAAGCG
ACACGCCGGGCATTAGGCCCACCACTGATGATGGTGGCCGCGCTCTTTTTACTTTACACC
TTCGCTGGCCCTTACATGCCCGATGTGATTGCCCACAAAGGGGCGAGCCTAAATAAGGCG
ATGTCACACTTGTGGCTCACCACCGAAGGGGTATTTGGTGTCGCACTTGGGGTATCTACC
TCATTCGTGTTCCTGTTCGTGCTTTTTGGTGCCATGCTGGAGCGGGCTGGCGCGGGCGCT
TACTTCATCAAAGTGGCTTTCTCGATGCTTGGGCACATGCGTGGTGGTCCAGCCAAAGCG
GCCGTGGTAGCGTCAGGCCTTTCCGGATTGGTTTCTGGCTCTTCAATCGCCAACGTGGTC
ACCACGGGAACTTTCACCATTCCTTTAATGAAACGTGTCGGCTTTCCCGGCACCAAAGCG
GGTGCAGTGGAAGTAGCCGCCTCCACCAACGGCCAACTAACCCCACCGATTATGGGCGCA
GCAGCTTTTTTAATGGTGGAATATGTCGGGATTTCCTATGTTGAAGTGATCAAAGCGGCG
ATCCTACCCGCACTGATTTCTTATATCGCACTGATTTATATCGTTCACCTTGAAGCGTGT
AAGGCGGGCATGAGTGGTTTACCTCGTCGTCATCAATCGACGGTGGCTCAAAAGCTGCTC
TCATTTACCGCCACGATTCTTGGTTTATGCGTGATAAGTGCCGTGGTTTATTACGGTATC
GGCTGGACTAAAGAAGCCTTTGGCGACGCAGCAACGCCCATCCTCACTGTGGTGTTATTG
GCCGCTTATGTTGGCTTAGTGAAAATATCCGCCCCCTACGCCAAAGAGGGTTTAGGGATT
GATGAGAATTTGCAGTACGTCCCCGATGTCGCCCCGACGTTAAAATCCGGCCTGCACTAC
TTGCTGCCGATTGTGGTATTGGTGTGGTGTTTGACGGTTGAGCGATTCTCGCCCGGCTTA
TCGGCCTTCTGGGCCAGCGTGTTTATGATTTTCATCCTACTCACGCAACGTCCACTGATG
GCTCTCTTTAATCGCACGGGTTCACTGGGTGATGCGGCGAAAGAGGGCGTGACTGACCTT
TTGGAAAGCTTAGTCTCAGGTGCCCGCAATATGATCGGTATTGGGGTCGCGACCGCTGCC
GCTGGCACAGTCGTGGGGGTAGTTACCCTGACTGGGATTGGTTTAGTGATGACCGACTTT
GTCGAGTTTATCTCTGGCGGTAACTTGATGCTGATGCTGATTTTCACTGCCGTGATCAGC
TTAATTCTGGGTATGGGCTTACCAACGACCGCCAACTACATCGTGGTTTCCACCTTGATG
GCTCCAGTCATTGTCACTCTAGGCGCTGAGCATGGCTTAATCATCCCACTGATTGCGGTG
CATCTGTTCGTATTCTATTTCGGTATTTTGGCCGATGATACGCCTCCGGTCGGACTTGCC
GCATTTGCCGCGGCGGCGATCGCCAAATCCGACCCGATCCGCACCGGTATCCAAGGCTTT
GCCTACGATATCCGCACCGCGATTTTGCCTTTCATGTTTGTGTTTAATACCCAGTTGCTG
CTGATGGGTATTGATAGCTGGTGGCACTTAATGCTGACCATACTCTCTTCCATCACCGCC
ATGTTGCTGTTCTCGGCGGCAACCCAAGGGTGGTGGTTAACCAAAACCAAATGGTGGGAA
GTCGTCGCGCTACTGGTGCTGACCTTCACCTTCTTCCGCCCCGGTTTTTGGTGGGACATG
GTTTATCCCGCGCAAGTCATGTATGCCGGCACTAAGTTAGAGCAGATTGTCGAGCAAGCT
CCCGTTGGACAACCGATCCAGATGATCGTCGCGGGAGAGAATCTTAAAGGCGAATACACC
TCTAAAACCGTGCAACTGCCGTTTGAAGATCGCGCTGTCAGCGCTCAAGAGCGGATCGCC
TCAATGGGCTTAACTCTGCTTAATGATAAAAACCGCATGCTAGTAGAAATGGTTGAGTTT
GGCAGCCCAGCCGAAGCAGCGGGCATCGATTTCGATTGGGAAATTCGCTCAGTGGTGGTC
GATAGCGATCGACCAATGAAAGAGTGGGTATTCTTGCCTGCGATTTTGCTGACCTTACTG
CTGGCTTGGAACCAAAAAAGACGGATAAAAAAGGCGTAACAAGGTGCTACGTCAATATGC
CTGAGTCAAATCAGGCATATACTTATCCCGTCAATCAATCATCGCCAACGCATCCCTAAG
ACGCATGTTGCGGGATGACGAATAAACCCTAGAGAGCGTCATGTATAAACATATTCTTGT
TCCGGTTGATTTGAATGAACAAGGCTTTGCCGACAAAGCGGTGCAACTTGCTGTCTGGCA
TGCTAAGCATTCCAATGCCGAAATTCACTTGCTGAACGTGTTGCCTGGTATTCACATGTC
CATGGTGGCGACTTATTTTCCTAAAGACGCGGCCGCGCAGATGAAAAATGATGTGCGAGC
ACAACTCAAAGCCTTTGCGGAGAAGCACATCGCTGAAGAGGTGGTGTACAAACTCCACAT
CGCCGAAGGCAAACCTTACGCCACTATCCTTGATTATGCCGAGCGCTTAGGGGCTGACTT
AATTGTTATGCCAAGCCACAAACGCTCACGCATCGATAAAGTGATGCTCGGCTCCGTGGC
CAGTAAAGTGGTAGAAAATTCGCCTATTAATGTCATGGTCGTCAAACCACAAGGTTAATC
GGCACTCATCTTCAATCGTTTATTCAAGGCGCATATTGCGCCTTTTTTGTTCACCGATTC
CTATCACACTAATTGGTTTTGCCTGTTTGAATAACTGAGAACGATTATCGATAATCAACT
CATCGAACAAGATCAGGTGGACTGAATCATGAAAAAGACATTAAGTTTTGCAGCAATACA
CTTTACCATCGCGTTTACGGTAGCGTATGTACTGACAGGCGATGTCATCATCGGCAGCCT
GATTGCAATGCTCGAACCTATGGTGAACACCGTTGCGTTTTACTTCCATGAAAAAGCATG
GGTGAAATCCGCTGCTTTACAACGCTTTGCGGGCGACCCAAGAATCAAAACGGCCAGCTT
CGCGACGATTCACTTTACCGTAGCGTTCAGCGTGGCTTACCTGTTGACGGGCAGTTGGTT
GGTCGGTGGAGTGATGGCGATGATTGAACCCAGCATCAACACTTGTGCCTACTACTTTCA
TGAGAAAGTTTGGCAAAGCAAACACGCAGGCCATCTTGGCTGTGCTCACTAAGTGTGATG
CCAAAGCATCTTCAAACGCCTTCTTGATGAAGGCGTTTTGTATTGTTGATGCAAAAAACG
TTACAGCGGGAAATGGCTAACACAATGCGCTTCACTCAAGCCCAGTCGGAAACGCTTAAC
TTGTCCATCCAACTGCACGGTGATCAGATACAGATCTTCTGCTCGCGGGTGGCGCACATC
GTAGATCTTAGGGGCATCAACCTGAAAGAGTACGCTCGCATGATCGCTACGCACATCAAT
CGGCACTTGATAGGTTCGCCCATCAAATTTTACCGCAGCGGAAACCAAGCCCGGCGAATA
GGTGGTGAAAAACAGGTTTACCAGCAACTCGCAGCCGCTGTGGTGCCAAATTTGCTCAGT
TGAAACATGGGTCAGACGCAAATGACGGATGCATTGTAGATAAGGCGCTTTCCAGATCCC
CATTCGCTGATCATAACTGGGCACATCCTGCTCGCCCAAGAAACACAACTCGCTCTCCTC
TTCATCCAGCAACCCATCCTCATCCACTTCTAAAAATAGAATTTCAAATCGGTTGCGACC
CGGCTTCAATAATGAACGAATCTCTTTGCGGTAAATCGCTTGTGAGCCATCACAGTCAAA
CAGCGCCACACCGTTAAGGCGCACTTCAGCGTGGTAATCAATGCCTTCAATCACCAAATC
AATAGCGGCAAAGCTCAACAAATCGTCATCCACCTCTATATCGTGCATTAAATGCCACTC
TTGCTGCGCAATATCGTCTTCGCTCAATGTTTTGGGCAAAACGGCACTTAATGGCGCTGG
AAAGGTGATGTCATCTTGAGGGATGGAGAGATCCGTCAGTGGAGAGAGTTGCCAAAGGCC
GGCGAGTGAGAGCTGCATAAGGTTCCAATTCCTGTTGGTTTGCGCGCATTATACCCGAAG
TGAAATCTATTGCAGCGTCCATGTAACACAGTGATTGTGGCTTACAATCGATTGGTACAG
GCAAAAAAATACCAGCCCTGTGGCTGGTATCTTAGACTCGAGGATTAATGCTCGTCGTCT
TCATCCTCATCTTCGTCAGAGTACAAAGCGTCTTCGCCTTCGTAATACGTACCCCAACCG
TCATAAATGATGTCAAACTTTTCAGCCAGATTGACCAGTTTTTCCACTTGTTCATCAATC
AGTTTGGCATCTAATGCAGACTGCATGGTGGCATCAAAGCAGAGCAGCTTATTACCATCT
TCATCTTCCGTTTCTTCCGCTTCCAGCACTTCAAAACCCATTTTGAACGCTTCAACGGCC
GCTTTTTCCAGCTTATCGAAATCTTCTGCAAACAGATGGTGTTCAATCTCATACAAGGCA
TCTGGATCACTGCCATCTTCGAGCAGGGCCTGAATAATGTCGCGAGTCTCTTCCTTTTGG
ATCTCGATTAATTCTTCTACAGATAGATAATCATCTTGGTGAGACATGATGTGCTCCAGA
TAGTCAATGGGATCGGAAATTTGTGCGGCGCACTATCGCATGGATTGAAGGGAATTTCTA
GCCACAAAACGATCTGGGAAGATCTTTCACTGAACTCACGATCCTTTCTTTATAAGGTTT
TTAACATTTTTTTATCAAATGCCAAATTCAGCATAATCTGTGCTCTCTCTATCCGTTGAA
ATCGAGCGGCTGATTGCCTGTTTATGGAAAGATAATGCATAGCTAAAAAACGACTAAAAA
AGGAAAAAATGCCACCCTTCCCTTCAAGCACTCACCCATTGTGAATAAATAGTTAATTTA
AGAACCAAAAATGCATAAACACATCGGCTTATGCTGCGCATAGCTAAGCAAATTGAGCAA
CAACACACTTCTTAGGTGCAAAAAGAATACAGCGCTAAAAATCACAGTCAAAAAAGACAA
ATAATCTAAAAAATAAAAATAAAGCGAAGTTTAATAACACAAAGCCAACTTGCAACTTCA
TAAAAATCTCTTCATAACTATATCGAACCGAAGAATTGGCAAGCAGGATGCTTGTTATAC
CCAAACTACTTGGAGTTGCAGGTA
>NODE_703
ACAAAACGTACAAGACGACTATTTAGCGCAGAATTTAAGTTAGAAGCAGCGCAGCTAGTC
TTAGACCAAAATTACTCAGTGACGGAAGCAGCCCAAGCCATGAATGTGGGCAAGTCCACG
ATGGATAAATGGGTTCGCCAGCTTAGAGAAGAACGCCAAGGGAAAACACCTAAAGCTTCA
CCTATGACCCCTGAGCAAATAGAAATTCGGGAATTGAAAAAGAAGCTGGCTCGCCTTGAA
GAGCATAATGAAATACTAAAAAAAGCCACGGCTCTCTTGATGTCGGACTCACTGAACAAT
TCTTGATAATCAAGAAACTCAAGCAGAGCCACAGCGTAAAAATATTATGCGAAGTCTTCA
ATGTTCATCGAAGTAGTTATCACTATTGGCTTAAACGCCCAGCGTTAATTAATGCGGAAA
CAATAAAACTGCGCAGCTTGATTAGCGAGGCTCACGCCGCAAGCAATGGCTCTGCGGGAG
CGAGAACCATTGCAGATATAGTCACAAATCAGGGTGTAAAGCTGAGCCGATACCGAGCAA
CAAAGCTAATGAGAACTCTTGGTTTAGTAAGCTGCCAAGAACCAAAGCATCGTTACAGAA
AGGCTTCACAAGAACATATTGACGTTCCAAATCACTTAAGTCGTCAATTTGCTGTTACGG
CTCCAAATGAAGTCTGGGCTGGCGATGTTACGTATATTTGGACTGGTAATCGGTGGATGT
ATTTAGCGGTCGTTATCGATCTTTTTGCCCGCAAAGTGATCGGTTGGTCAATGTCTTTGT
CGCCTGATAGTCGGTTGACAGGTAAAGCGCTGTCTATGGCCTATGAATCTCGCGGAAAGC
CAAAAGGTGTCATGTTCCATAGCGATCAAGGCAGTCATTATACTAGCCGTAAATACCGTC
AATTACTGTGGCGCTTTCAAATAAAACAGAGTTTATCTCGCCGAGGAAACTGTTGGGATA
ATGCGCCGATAGAGCGCTTCTTTAGAAGTCTGAAGACGGAATGGGTGCCAACTGTGGGTT
ATCGTAGCTTCGCTGAGGCTCAACAAGAGATCACCCGCTACATTATCGGATATTACTGCC
AACTCAGGCCACATCAGTATAACGGTGGTCTAACTCCCAATGAATCAGAACGATTATATT
GGGAAAACTCTAAAACCGTGGCCAATTTTAGTTGACCACTACA
>NODE_704
GAGTTGGCTGAGCTGCGCTTTCGGTTTCCTGCTTCTCTGCTTTACGCGCTTTAGCGCGAG
CAATGGCCGCAGCGACCGCAGCTTTTTTCGGGTCAGCGTCGTCACTGCTTGGCGTGGCTT
GTGCTGGCTGAGCTGTGCTTTCGGTTTCCTGCTGCTCTGCTTTACGCGCTTTAGCACGAG
CAATGGCGGCGGCGACCGCAGCTTTTTTCGGATCAGCATCGTCACTGCTTGGTGTGGCTT
GTGCTGGCTGAGCTGCGCTTTCGGTTTCCTGCTGCTC
>NODE_705
AAAGTTAGGCCAGCAATTGCTGGCCTAACTTTTTGTCCGCCACGAGATGATTATTGATTG
GCATACAGTAACTGGCTGTAACGCTCAAGCTTTTCCATTCGTTGCTTCGCATTCGCAATA
AAGGTCTCTTTTGCTTTACCAGTCAGTGACTGTGCTTGTGGTAATTCAACCGTGCGTGGG
TTTTTGTGGATGCCATTAACCAAGAATTCATAGTGTAAGTGAGGGCCGGTAACTCGTCCT
GTGCCCCCCAATGTACCAATAGTCTGGCCTTGTTTTACTCGCTCTCCGGTTTTAACTAGG
CGGCGCTGTAAATGTAGGTACTTGGTAATGTAGGTATTGCTATGGCGAATGTAGACATAG
TTACCATTAAATTGGTTATAGCTGGATTTCTCAACCACACCATCACCCGCAGCCCAAATC
GGTGTTCCTACTGGTGCCACATAGTCAGTACCACGGTGAGCTTTAATTTGCCCGGTCACT
GGATGGAGTCGGCGAGGATTAAAGTTAGAAGAGACGCGACGAAAATCGAGCGGCGAACGC
AAGAAGGCCTTTTTCATCGCACGGCCATTCTGATCGTAATAGTTACCTGTATTGTCATCC
AAAATCGCAGTAAAGGTTGAACCTTGGTTGATAAAAGTGGCAGCAATAATATTACCGCGA
CCAATCACAGAGCCTTCGACGATTTTTTCTTGGTAGAGCAATTTGAATTGATCGCCTTCG
CGAATATCGAGCGCGAAGTCGATATCCCAGCCAAACATATTGGCTAACTCAATGATCTGG
TTAGCACTTAACCCTGCGGTGACACCCGCATTCCAGAAATTAGAGGTGATTTTGGCTTCG
GCATAATTGAGTTGGAAGGTGACTTCTTTCTTATCAAACTCAGAGGTAAAACCAGAATCT
GAACGGGTTACCACAAAGGTTTCATAAGGGCTAATGGTGCGTTTTAATTGAACTAATTGA
TTATCTTTGTCAAAGCCAAATTTCAGCTCGTCTTTAGGCATTAACTTCGACAGTTGATTG
TTGATATCGCTATTGCTTGAGGTCAATTCGTAGAGCACGCGTGATGAGAGTCCTGCTCGC
TGGAAGAGTAAGGCGGCACTCTCACCGTTGGCAACTTGGTAGGTTTCCCAGCGCAGCATA
ACAGAGGGCGGAGCGATCACTTCTTCCTCTGGTGTGGAGACCAGTTGGTTATCGAGAGTG
ACGGGATAGTGGCGTCCTACTTCTCGCTGAGCATCCGGTTTACGTAAATCTTCAGAATTG
GGCAGAAAAAAAATGGCGAAGACAATAATGGCGCTAAACGCGGTGATTAACACTCGATGC
AGCCAAGGAAGACGATTGAAAAGAGAAAGCATGTTCAGTTCAAATTCATTTAATTATTAA
CAAAATCGCTGTCGGGTAGTCTAACTGGTTTCAAAATGCATCGCTATTCAAGTAATATGT
CCCACTATCATATTTTTGCCAAATCTGTGGGAGTGAACAAGAATGGCGAGTATTGAAGCC
GCTTTAGCCGAGATTAAACGTGGTGTTGAAGAGCTGATCCCCGAAGAAGAGCTCATTGCC
AAACTCAAAGAAAATCGTCCGCTACGAATTAAGTTGGGGGCGGATCCAACGGCTCCGGAT
ATCCATCTAGGCCACACGGTAATCCTCAATAAGCTTCGTACTTTCCAGGATTTAGGTCAT
GACGTGACATTTTTGATTGGTGACTTTACTGGAATGGTGGGGGATCCAACAGGAAAAAAC
ACCACACGCCCACCTTTGACGCGCGAAGATGTATTGCGTAACGCGGAAACGTACAAGCAG
CAAGTGTTCAAGATCCTCGATCCTGCCAAAACCAAGATCCAATTTAACTCAGAGTGGTTG
TCAAAACTGGGAGCGGAAGGGATGATCCGTCTGGCTTCAAACCAGACCGTCGCTCGTATG
TTAGAACGTGATGACTTTAAAAAGCGTTACAACAATGGTCAGCCGATTGCGATTCACGAG
TTTATGTACCCATTGCTACAAGGCTACGACTCTGTTGCGATGGAGACGGATGTTGAGCTA
GGCGGTACTGACCAGAAGTTTAACTTGCTGATGGGGCGTGAGCTACAAAAAGCCAACGGC
CAAAAACCACAAGTGGTATTGATGATGCCTCTGCTGGTGGGATTGGATGGCGAGAAGAAA
ATGTCCAAATCAGCGCATAACTATATTGGTGTGAGCGAAGCGCCGAGCGAAATGTTCGGT
AAAATCATGTCAATTTCTGATGATTTGATGTGGAGCTACTACGAGCTGCTCTCTTTCCGT
CCGTTAGAAGAAGTGGCCCAATTCAAAGCAGAGGTTGCTAATGGTGCTAACCCGCGTGAT
ATCAAGATTTTGCTAGCAAAAGAGATCATCGCTCGTTTCCATTCTCAAGCCGACGCTGAC
GCAGCAGAACAAGAGTTCATCAACCGTTTCCAAAAAGGGGCGATGCCTGAGGAAATGCCA
GAGTTTGAATTCGAGTCTGGAATCGCTATCTCCAATCTGCTTAAAGAGGCGGGACTTGTG
GCTTCTACTTCTGATGCACTGCGCATGATTAAACAAGGTGCGGTGAAGCTTGATGGCGAG
AAGTTAGAAGATGCGAAGCTGATTCCTGCTTGTGGTACATCGGTTTACCAAGTGGGTAAG
CGTAAGTTCGCTCGAGTGACCATCAAGTAATGGTTTTCAAACCTGAGCTAAAAATAAATA
AAAAGCGCCAAACGGCGCTTTTTATTTTTCAGGTAGCCTAGTTTGGCTTAGATGCCAAAC
GATTAAACTGAATAAGCTCTTGATAGAGCTGAGTTTCAAACTGGATAATCGGCGGCTCAA
CCGCTACCTCAGGATTGGATCTCGGAGGGAAATAGTCGGTGACGAATTGAACAAACAGAG
TCTTAGGGCGCTGATTTTCGTCCATCACAAAGCCCGCCATATTGTAAGTGCCATAAAGTG
AACCACTTTTCGCTTTAATTTGGCCACTGATTTGCGGCGCACGCATACTGCGTCGATATT
GCAAAGTGCCCGATTCTCCCGCTGAAGGCAGCATAGCAATTAAACCAAGCTCAGCTTCGT
GCTGATAAAGGTAGCGAAGAGTTTCCAGCATCACTTGTGGACGCATCCGGTTATTACGTG
AAAGGCCAGAGCCATCGGCGAGCTGAGTATCTTCTAATGAAATGCCCGTGCGCGAGTAAA
AAATCTGTTTAATGGCTTGTGTTCCGTTGGTAAAGCTACCGGGTTGAGAGTAAAAACGGT
GTCCCAAGGCTTTGGTCAAGGTATCGGCGATCAGGTTGTCGGACTCTTGCAACATGGTTT
TCAGTAACACAGGCAGCGGCTGGGAGTGATGAGAAGCGATTTTCTGCGCTTGTTTGGTAT
TTGCTTTACCGACTTTTATCTTCCCTTTGAGCTCGATGTTTAGCTGGCTGAGGAGACGAT
AGACCACTCGCTGGGTGTAGATCCCAGTATCTTGCACCGCAAATTTTAGTGGTAAGGGTT
TGTCTCGTAGGGCTAAACAGCCATCCAGCGTATAGTGATTCTCAGGCGTTGCCGTCAGTT
CTAAGTCACACAGTAAACTCTCTTGTTCGCTCTGTGTCACGCTGATGGCTTGCGACTGAA
CATGCACAGGGTAGTGCTCTGGTACATAAACGCGCGTTTTACCTTGTGGTTCGGTATAAA
TAGACGCCTGGATACAGTTAGCATCGAGGTTGATGGCACTGGCTGGGGCGCTATAGCAGA
CGCCTAAAATATCCCATGGCCAGCCTACCGCACGCTCATATCCACTAAATACACTATTAT
CCAGCCACAAATCGCCCTCAATCCTACCGCCACTTTGCGCTTTCATCGCTTTGAGCAATG
TCGTTAAATCTGCGGTGGTCAGGGTGGGGTCGCCTGAAAAGCGAATGATCCAATCTTGCC
CTGAACGCATTAAATCAGTGTGAAAGCGAAACTTATCACCCAGTTCTAATTTTGCGGCGA
GTGCCGTCAAAATCTTCTGGGTGCTAGCGGGGGGATAGTACAGATGAGTATTGAGTTCGA
GAGTGTTCTGCTGTAATGCGACATCTTCAATCAATAGGCTATAACGTGCCCCTTGAGGAA
GTTTAGTCGTTGCGGCAGTCAATGGTGTTTGTGCGTAAATCGGAGAGGCTATTAGAAAAC
CGCTAATAGAGAGTAACCAAACAGGTATGAAGCGAAAAAGCATAGCAATAACATCCACCA
AGAAACGTTGCTGCAGTATAACGAGATAGAAAAACGCCTGCTAGTGAGCAGGCGTTTGGC
GTGTGACCTGAAGTCAACAATTAGAAGTCGTAACGTAGACCGATAGCCAGTTCGTCTTCT
GATGCTACTTTACCAACTTTGTCTGAATCTAGCAGATTGAACTGGTAAGAGATGTAAGAG
CGGAAGTTTGGCTTGAAGTAGTAAGTTGCGTCGATAGCAAAATTATCTGCTGAAGTTTCT
TTCGCTGTTTCTGCATTGTTGTATGTCGCAGTAAACGCAGCTTGACCTAGTTTGTAACCA
GCAGCTAGCTCGTAGCCAGTGTAGTCAACGTCTTTCGCTAGCTCACCGTCAGTGAACAGT
CCTGCGAAGTACAGGTTTTCCATGCGGTAAGAAGCGGCTAGCATGTATTCGTTTTGATCG
TCTTGATCTGCGTAGCCAGCACCTACGTTAAAGCCAGTGTCACCGAAAGTGTAGATAGCA
GACAGAGAGTAACCATCTTCACCGTTGTCAGAGTACTTGGCAGCGTTTGTTTCAGTTACA
ACATTACCCATTGCGTCAACAGCGTTACGGTCAGCAAAACGGTAGCTTGCTTTTACGCCT
AGGTCACCAAATTGGCCTTTGTAAGCCAGCATGTTGTCAACACGGTCTGCTACAGCAATT
TTTTCTGCGGCTGTGTTACCGTGGTAAGACATGATATCGGTGAAGTCAGTGATTACGCCC
AATGCGCCATCGTTTTTACCGTAAGTCACTTCACCGTAAGTGCCACCGATACCAGCGTAG
GTATAACGGTTGTCTAGGCTGTTGTTAGACGCGTTTTTACCTTGATCATTAGTAGTAAAC
TCGCCTTCGTAGAAACCAACACCGTATAGGCTGTCATTGATTTCTGCTTTACCCAAGAAG
TTTAGACGTACGCGAGAGTTGTCTTGTGCCTTACCATCTTTCAGAGATAGGCGAGCTTCA
GCACGGCCACCAACTTCTAGAGAAGTACCTTTCGCGCTGTAAACGGTTGAACCTGCTTTG
TCACCGCTTTGGTTGATTCCGTCAGCGTAAGCGCCAGTAGCCACTGCAGCAGCTGATACA
GCAAGAGCAATCAGAGTCTTGTTCATCTTATTAAGTCCTAATTTATTGTCCATAAATTTG
ATTTTTGTGCGACGTAAGCCACGTCAATCGAAATAGGTGATGCATCAAGCTTCATTGGTC
ATTGTTGTGTTCAACCATAAAGCATAAAGATTTGATGGCTCAGCCATTTTCGTGGCTATT
TTTTTACTCCCAAAGTTCCGCTATCAGTTAGTAAAATGATATAAATCCAACTTATGAACA
CTGTTTTATTGTTGGTAAAAATTTATCAAGTTATTGTTTTTAAATGATTTTAATGTTTGT
TGGTAAGTGTTTTTTTTAATTTAATTTGTTGTATTTTTTATTTTTTTTTATCGAGATTGA
GCAAAATGCACGCAATCTAATTGTGCTAAAGATCACATATAAAAAGCGAAAATGGGGATT
CAACTAAATTCGCCTCGCAAATCTTGAATTTGGATGATTTAGCTCTTAACTTTGTTTACA
CTTTTGAGTAATCCAAATGGTTCAACCCTAACCCGACCCGATTTAGGATGTTGGGAAATT
TTTTATTGTCCAAAGAAACACTTTGGCGCAGAGGTAAATGATGGAAAAAGTTCCAATGAC
AGCGCGTGGTGAAAAGCTACTGCGTGAAGAACTCGATAGACTATTAAAGCTCAGACCTAA
AATTACAGAAGCGATTGCCGAAGCTCGTGAGCTTGGCGATTTGAAAGAGAATGCGGAATA
CCATGCTGCACGTGAAGAGCAGGGGATCTGTGAAGCGCAAATTCGTGATATCGAATACAA
GCTATCAGTGGCGCAGGTTATTGATGTCACTAAGATGGAAAACAGTGGCAAAGTCATTTT
TGGTGCCACGGTGACGGTGATTGATGTCAACAGCGACGAAGAGAAGACTTACCAAATCGT
TGGTGATGATGAAGCGGATATCAAATCAGGTCGTATTTCAGTCAATTCGCCGATTGCTCG
TGGTTTGATTGGTAAATTTGAAGGCGATGAAGTCTCGATTGCGACTCCAGGGGGCAATAA
GGTCTTTGAAATTGATCGCGTGGAATATCTATAGCTTCGCAAATTAGCCAATCATTTTAG
GAAAAAGTAAAAAAGGTCGCAGTCGCGACCTTTTTTCATCCATTGGCTGATTATTTGCGT
GGCAATTCGATTTTGCGTTGCTGAGACTGGCGATAAAGTACTAGGACTTTACCAATTACC
TGTACTTTCTCGGCACCAGTTTCGCGAACAATTGCGTCAACGATCAATTGCTTAGTTTCA
CGATCTTCAGAAACGACTTTCACTTTAATCAGTTCATGGTGATCGAGCGCAATTTCGATT
TCCGCCAGCACAGCTTCTGTGAGTCCGTTAGCTCCCATCAACACAACAGGTTTTAAGTTG
TGTGCCAAGCCTTTCAGATGCTGCTTTTGTTTGTTGCTTAGGTTCATTACGCGGCCAAAT
TTATTTAATATTAGGGTTGAAAACCGTCATTTTAACGCCATCTATGCTAGAAGACTATAT
TTTCTACCAGACTTTCTTGGATAGTGGTGACTTAGTTAGGAACAAAATGAGTAAACAGAA
ACACTCGGCCAGCTCAACTCGCTGGTTAAAAGAGCATTTTGACGACAAATATGTTAACGA
AGCAAAGAAGAAAGGCTATCGTTCACGTGCTATCTTCAAAATAGAAGAGATCCAAAACAA
AGATAAACTACTAAAAGCTGGTATGACAGTTGTCGATCTTGGCGCTGCACCTGGTGGATG
GTCGCAATTTGCGGCCAAAGTAGTTGGCGAAGGTGGGCGTGTTATTGCATGTGACCTTTT
ACCTATGGAGTCGATTGCGGGGGTGTCTTTCTTGCAAGGTGATTTCCGTGAGGAAGCGGT
GCTCAATGCATTGCTCGATCGAATCCAGCCAGATATGGTTGATGTAGTGATGTCTGATAT
GGCACCTAATATGGCGGGTAACTTGTCCGTCGATCAGCCTCGCGCCATGTATCTTGTCGA
ATTGGCACTGGATATGTGTCGACAAGTTCTGGCTCCCAATGGTAGTTTTGTGGTGAAAGT
GTTTCAAGGAGAAGGCTTTGATGATTATGTCAAAGCAGTAAGAGACCTGTTTAAAGTGGT
TAAAATCCGTAAACCGGACTCCTCTCGATCACGTTCACGAGAAGTTTTTATCGTAGCGAC
TGGTTACAAAGGTTAACTATTTCACTATTTGGTGCCTAAGTAGACCCTATAGCCGCTAGC
TACAAACTGTAGTACCCTACCTTTTAATTACAATTAGTTATCGCGAGGCTTACACCTTGA
GTGACATGGCAAAAAATTTAATCCTGTGGCTTGTGATTGCTGTCGTTTTGATGTCTGTAT
TCCAGAGCTTCGGCCCCGGTGAGAATAACGGCAGAGCAGTCGACTACACCACATTTGTAA
AGGAAGTTGGTCAAGGCCAGATTCAGGAAGCTCAATTCAACAACGGTGAAATTACTTTCA
TGCGTCGTGGAGGCGGCAGCCGTTATGTAACTTACATGCCGGTTTATGATCAAAAGCTCC
TCGATGACTTGATCAATCAAGACGTGAAAGTACAAGGTACGCCTCCTGAAGAGCAAAGCT
TGCTGGGTACCATTTTCATCTCTTGGTTCCCAATGATTCTATTGATTGGGGTTTGGATCT
TCTTCATGCGTCAAATGCAAGGTGGCGGTGGCAAAGGTGCCATGTCATTTGGTAAGAGCA
AAGCGCGTATGATGAGTGAAGACCAGATAAAAACCACTTTCAGCGACGTTGCGGGCTGTG
ATGAAGCAAAAGAAGATGTGAAAGAACTGGTCGATTACCTGCGCGATCCGAGCCGCTTCC
AAAAGCTGGGTGGTAAGATCCCAACGGGTGTACTCATGGTTGGTCCTCCTGGTACAGGTA
AAACCTTGCTTGCCAAAGCGATTGCTGGTGAAGCTAAAGTGCCATTCTTTACTATCTCTG
GTTCGGATTTCGTTGAAATGTTTGTCGGTGTCGGTGCATCTCGTGTGCGTGACATGTTCG
AACAAGCGAAGAAAGCCTCTCCATGTATTATTTTCATTGATGAAATTGATGCAGTGGGTC
GTCAGCGTGGCGCGGGTGTTGGTGGTGGTCACGATGAACGTGAGCAGACACTAAACCAAA
TGCTGGTTGAGATGGATGGTTTTGAAGGCAATGAAGGCATTATTGTCATCGCGGCAACCA
ACCGTCCTGACGTGTTGGACCCAGCATTGCTGCGTCCGGGACGTTTTGACCGTCAAGTCG
TGGTAGGCCTGCCAGATGTGCGTGGTCGTGAGCAAATTCTTAAAGTGCATATGCGCAAAG
TGCCTCTGGCGAATGATGTAGAGCCATCATTGATTGCGCGTGGTACTCCTGGATTCTCTG
GTGCGGATTTAGCGAACTTAGTTAACGAAGCGGCGCTGTTTGCTGCTCGTGGCAACAAGC
GCAACGTCTCTATGGTTGAGTTTGAACTTGCAAAAGACAAAATCATGATGGGTGCAGAGC
GCCGTTCAATGGTGATGTCTGAAGAGATAAAAGAGTCTACCGCTTATCATGAGGCTGGTC
ATGCGGTAGTAGGTCGCCTTGTACCTGAGCATGATCCGGTTTACAAAGTGTCGATCATTC
CTCGCGGTCGTGCATTGGGTGTCACCATGTACTTGCCTGAGCAAGATCGCGTGAGTATGT
CTAAACAGCATCTGGAATCAATGATCTCTAGCTTGTACGGCGGTCGTCTTGCTGAAGAGT
TGATTTACGGCAAAGAGAAAGTTTCAACAGGCGCATCAAACGATATCGAGCGTGCAACAG
AAATTGCTCGTAAGATGGTGACCCAATGGGGCTTCTCTGAAAAGCTAGGCCCTATGTTGT
ATGCGGAAGATGAAGGTGAAGTGTTCCTTGGGCGCAGTGTGACACAGACGAAACACATGT
CTGATGACACCGCGAAGCTGATTGATGACGAAGTGCGTCAAATCATTGATCGTAACTACG
AACGAGCTCGCCAAATCATTATGGATAATATGGATATCATGCATGCGATGAAAGATGCAT
TGATGAAGTATGAAACTATCGATGCAGGTCAGATTGATGACTTGATGGCGCGTAAGCCTG
TGATTCGTGAACCAGCAGGTTGGGGTGAACAATCGAAAACTCCGTCTGCACCTGAAGTAA
AAGCTGAGCCTGAAGCTAAGGCGGAAGAATCTACAGCAGAGACTGCTTCATCGGATGTCG
CGACAGCAAGCGAGAAAAAAGACGCTGAATAACATCACTTTTAACTTTAAACCCCGACTT
GTTCGGGGTTTTGTGTTTGCAGGGAATATATTTTTAGAATGCTGAAAATCAGTCATGCCG
ATAAGCAGCTTGAGCTGCATTCACCCGTTGTGATGGGTATCTTAAATACTACGCCAGATT
CCTTTTCCGATGGCGGCCGTTACGTTGACCTTGATGTCGCGTTGGCAAGAGCACAGCAAA
TGATCGACCTTGGCGTCGCGATTATTGATATTGGCGGTGAGTCAACTCGACCAGGCGCTC
CTGATGTTGCTTTAGAAGAGGAATTACAGCGCGTCATCCCACTTATCAAAGCGATTCGAA
AACAGAATGCTGAGGTATGGATTTCGATTGATACCAGCAAAGCGGAAGTGATGCGCCAAG
CATTAGCTGCGGGAGCCGATCTGATTAATGATGTGCGTGCTTTGCAAGAGCCGGGAGCTC
TTGAAGTAGCAGCGCAGGCTCAAGTCCCGGTTTGTATTATGCATATGCAAGGTCAGCCGC
GGACGATGCAAGCTAACCCACACTACTACAATATTATTGAAGAGGTTTGCCAGTTTTTAG
CTGAGCGAATTGCACAATGCGAAGCTGCGGGTATTAAGCGTGAGAATATTATCTTAGATC
CCGGTTTTGGTTTTGGAAAATCGGTGCAACACAATTATCATTTGCTCGCCCATTTAGAAC
AGTTTCATCGTTTTGGATTGCCAGTTTTAGCTGGAATGTCACGTAAATCAATGATTTTTA
AAACACTGAATAAGCAACCAGCTGAATGTGTGGCAGGAAGCGTTGCGTGTGCCACATTGG
CTGCGCAAAAAGGCGCACAAATTATCCGTGTTCATGATGTAGAGCAGACCATTGATGCAC
TCAAAATGGTGCAGATGATGCATAACAATTTGTAAAAACAATAATGTAAAGGAAACACAA
ATGTCTGATAAGAGACGTTATTTTGGCACTGATGGGGTTCGTGGCAAAGTTGGCCAGTAC
CCAATTACTCCTGATTTTGTACTTAAGCTTGGCTGGGCGGCTGGACGTGTACTGGCAAAA
CAAGGCACGAGAAAAGTCATTATTGGTAAAGATACCCGTATTTCTGGCTATATGTTGGAG
TCTGCACTGGAAGCTGGGCTTGCAGCGGCAGGATTAAAAGCGACCTTCACCGGACCAATG
CCAACGCCAGCTGTGGCCTATCTTACCCAAACGTTTCGTGCAGAAGCGGGGATTGTTATT
TCTGCATCGCACAACCCTTACTACGATAACGGCATTAAGTTCTTCTCTTATGAAGGAACC
AAACTGCCGGATGACATTGAGTTAGCGATTGAAGCTGAGTTAGATAAAGACATTGAATGT
GTTGAATCGGCTGAGCTTGGTAAAGCTTCACGCATGGTGGATGCGGCGGGGCGTTACATC
GAATTTTGTAAAAGCACTTTCCCTTCAAAACTCAGTCTATCTGGTTTGAAGCTTGTTGTG
GATTGTGCCAATGGTGCCACATACCACATTGCGCCCAATGTTTTCCGTGAGTTGGGAGCG
GAAGTCATTGCGATGGGCGTTGAGCCTAATGGTTTGAATATCAATGACCAAGTCGGTGCA
ACCGACGTTCGCGCACTGCAAAAACGCGTTGTTGAAGAGCATGCTCATCTTGGCCTTGCT
TTCGATGGTGACGGCGACCGCATCATCATGGTTGATCACCTAGGTAATAAAGTCGATGGT
GACCAAATCGCTTACATTATTGCCCGTGATGCACTGCGCCGTGGCGAGCTCAAAGGTGGC
GTTGTTGGGACATTGATGACGAACCTTGGCATGGAGAATGGACTTAAACAGTTGGGCATT
CCATTTGTACGCGCTGCGGTCGGTGATCGCTATGTTATGGAAAAACTTCTAGAGAAAGGC
TGGAAGATTGGTGCGGAAAATTCAGGTCACGTCATCTTACTCGATAAAGTGACTACGGGG
GATGCGATTGTCGCTGGCCTACAAGTGCTGGCTTCAGTAGTGGGTAGTGAAATGACCCTG
CATGAATTAGCGAAAGGTATGACGCTTTACCCACAAGTGTTGGAGAATGTCCGTTTTGCA
GGAGATAACAATCCACTTGAAGCGGATGCGGTGAAAGCGGCGGTATCTGAGGTTGAAGCT
GAGCTAGGTTCGAAAGGCCGTGTATTACTGCGCAAATCGGGTACAGAACCTCTGATCCGT
GTGATGGTGGAAGGGGAAGATGAAACCTTAGTGAAGCAATCTGCATTAAAAATTGCTCAA
GCTGTAAAAGATAACTGCTAATTTGGGCGCTGGTTTCTACAATTCCTAGCTGATTGATTT
CGCGCTAGGAATTGTAGAAATGCTCGAAAAAACGCTGTTGTGCGAGTTTTTTGAGCGATC
AAATCGTAAAGTGATTTTTTTTAGAAAATACCTCTTGTCAGTCTCGGAACCATTCGTTAG
TATTGCGTCCGCTTTCGGAGAGAAAGGTCGCTGGCCTTGTTCGAGTCTGATGATACGAAC
GGCGCTAGCTCAACAAATATGAACATAGGTGGAAGTAATGTTTACAGTTCTACTTGTGAT
TTACCTGTTGGCAGCGGTTGCTATCATTGGCCTAGTGTTGATTCAACAAGGTAAAGGCGC
AGACATGGGAGCCTCATTCGGTGCTGGCGCGTCAAACACAGTGTTTGGTGCTAGCGGCTC
AGGTAACTTCCTAACCCGAATGACTGCGATTTTCGCAACAGTATTTTTTGTTATCAGTCT
TGTGCTTGGCAATATGTCAACTCACAAAACTGAATCACAATGGGTTGACCCTTCACAAGG
TCAAGTGATTCAGCAAGCTGGTGACTCAGTGAGTGAAGCGCCTGCTAAAAGTAGTGACGA
AATTCCTCAATAAAAGATATGCCGAGATGGTGAAATTGGTAGACACACTAGCATGAGGTG
CTAGCGCCTTAGGTGTGAGGGTTCGAGTCCCTCTCTCGGCACCATATTTACAAACTTGTA
AATCATCTTGTTGAGCGTATAATGCTCGCAAGTCGGACGCGGGGTGGAGCAGCTTGGTAG
CTCGTC
>NODE_706
ATGATGCGGGTTCGATTCCCGCTGCCCGCTCCAATATCCTGCACATTACCTCATATCTAC
CAACGTACAATAGCCTGAATAAATCAAAAAGCTTAAGTTAACTTCGTGCATTTTGTTACG
AGGTAAATTATGGCGCGAATTGCGTTTACGGCTCCCCATCACAAAGCCAGTGAAACCGGT
TTAGATATCCTTCGCCAAAGTGGAACGGCTTGTGAGGCTATGGTCGCAGCAGCGGCGATG
ATCGCAGTACAATATCCCCACATGAATAGTATTGGTGGGGATGGTTTTTGGCTTATTGCC
GCTAAAGACAAACCGCCTGTTGCTATTGATGCGTGCGGATCTTCGGCGCAGAGTATTGCT
CTGACGGATTATGACCCTGCCCAAGGATTACCACAGCAAGGTGGTGCCGCAGCACTGACG
ATGGCGGGAACCATTTCGGGTTGGCAAACGGCGTTGCAGCTCTTTTCATCAGGGATTTCT
CTCTCAACCCTGCTTAGTCCTGCAATTCAAGCGGCAGAGCAGGGAATTCTTACCACTCCG
AGTCTTGCCGCGGCAAGTCATAAAACGTGGAACCGATTAGCTAAGTTAGAACCTTTTGCA
CAAATCTATTTGAATCCTTTTCGAGATACGCTCAAAGTCGGTGACATTGTCACGCAAAAG
GCGCTGGCGAAGACATTGACCCATTTATCCCAGTTTGGGCTTGACGCTTTTTACCAAGGC
GAGTTAGCTCAACAAATGGCTAAAGAGTTGGAAGAGGCAGGAAGCCCCCTACGTTTAGCA
GACTTTATCCAGCATAAAGCCAGTATCGTTACTCCGCTCACTCATAATATGTCCCAAGGC
CAGTTCTATAATCTGGGGGCTCCGACTCAAGGGTTAGCCTCGTTATTGATTCTGGGAATT
TATGATCGACTGGCGCATCAGGCGAGATCGCAAGCCGATCATGTCCATCTGCTCATTGAA
GCAACCAAAATTGCGTTTGATATTCGTAATCGAGCGGTTACTGATGAAAAATACATTCCG
ACCGCGCTGCAAAATTACCTCATTGCCGAACGAGTCGATAAACTTGCAGAGAAGGTAAAT
CTCTCTCAAGCTGCAGCTTGGCCGCAAAAAACGCAACTTGGTGATACTGTCTGGATGGGC
GCAGTAGACCGATATGGCACTATGGTAAGTTTTATTCAGAGTATTTACTGGGAGTTTGGT
AGCGGTGTTGTTCTACCTTCTAGTGGAGTGCTCTGGAACATACGTAGCCAAAGTTTTTCT
TTGGATCCCGAACACATCAATTGTCTGGCCTCACGTAAAAAGCCATTTCATACCTTGAAT
CCTGCCTATGCCGAGCTTAAAGATGGCCGAAGAATGGTTTACGGAACCATGGGCGGAGAT
GGCCAACCACAAACTCAAGCCTGTTTGATCAGTCGTTACCTATATCAAGGCGATTCACTG
GAGCAATCGATCGCAAAACCCCGTTGGTTATTGGGGAGAACGTGGGGAGATAGCACGACA
AAACTGCAGATGGAGTCGTCTTTGATGGGGCAACTCGGCACTGAGTTGTCTGCCCGCGGT
CATCAAATCAATTCGGTTCCCGATGGTATTGAATTGATGGGGCATGCAGGAGCGATTGTT
GTTGGTACGGATTCCAGCCTTGAAGTCGCAAGCGATCCTCGCAGTGATGGCGCTGCATTA
CAACTGTGGCTGGAATAATTCCCGTAAACAGTACCTTATGCCGGTTAAGTCGATTATTAT
TTAGAACCCGACAGTAACATGAGAATCAAGATTTGATGAAGTTACCCTTACGCCTAAGCT
TTGGATGTTTACTTGTGATGTCGTTTTCTGCAACGGCAAAAAGCTATGATTTTATTCAAG
AACATCTTGAGCAAGCTTTCTCATCAAGTGTGGTTTTGTCGGATAGTGATGTTTTTACTG
CAGGGTTCAACAATTTTGATCCTAACGATTGGTTTAAAACCGACAATGACAATTTGGGTA
CACCTGAATCGATTGAAAACCGCAAGAAATATAAATCGAGTACGCTCCCCATCACACTTG
CTTTAAGTGAGGAAGAGGCATATCACCAGCATCAGCTTTTCTTTCGTCTTTCCGCCTCCG
TCATTGATGATGAATTGAGTATTGCCAATATGCCCGGGGAAACGGAGCGCTATCGTCAAT
CGGTGCTGGGCGGGGCGATATTTTATCGTTATCAATATCGACTAACCGATCACTGGACTT
TGACGCCGGCGATTGGAACGCATCTACTCTATTACCGCAACACAGTGACCTATAACAACC
CCCAATTTAAAATGCTCTTCTCGCCGTTAGATGGGCTACTGGTTAACACTTATGCTTGGG
CAAACTTGGTCGAGACGAATCTTAAGATTCAGTACGAAGAAGAAAAAAGCTGGGGTCGCT
GGAAGGCCTCATCGGCATGGCACTATTTTGGTGGCTACGGTTGGGGTAAAGCCAATAATG
GTGAAGTGGGTAATCCAGAAGGGTGGTATATCGCCAACACCTTAACGGGTGTTTATGACT
TCACTCAGCTTGGCCGTTCCGTTCAATCAATTTATGGCAGTATTAAGCGAGTTGATGTGG
GTAGTACACCACAAGAGCCGTTAGGGACATCCAATTATTATGAGGCGAGTTTTGGTTGGT
TAATGACACCGCCTTTTGAGATGGAACTCGTTGACAATATTGGCTTAGGACTGACGTTTA
ACTATGGTAGTGCATTCAAGGGCGGGAGCATTGTGCTGTTTTTCAACCAAGATTAGCTAG
CGACTTTGACACAATTGCGCCCAGCTTGCTTCGCTTTATAAAGTGCCCCATCCGCTGCTT
TGAGTGCCTCAATAGGATGGCGGTACAGCTCAGAATCACACACGCCAATGCTGATGGTAA
TAGTGACAATGTCACTGTTACTTTTTCGGCTGCGTTTTTTTGCACCTTCAGCATGACTTT
TCGGGCGCTGGTTGGTGTCACGAATCACCAACTCGTAGGACTCAATATCCTGCCGTAAGG
CCTCGATGAAAGGCAAAACCTCCTTTGCCAATTTTCCTTTGTAAATAATCGAGAACTCCT
CACCACCATAGCGGTAAACTCGTGCTTTACCGTTGATTTCACGTAATCGAGAGGCAACCA
GTCTTAATACATCGTCCCCCGTATCATGCCCGTAAGTATCGTTAAACTTCTTGAAATGGT
CGACATCGAGCATAGCGAGGGTAAATTTTCGACCTATATGTTTTAAATCCTGATCAAGCG
CTTGCCGACCAGGAATTTGGGTGAGTGGGTCGTTAAATGCCATCTCATAGCCCGCGGAAA
TGAGGTAAACCAGAATAAGCAGCCCAGATAAGGTAAACATGATGGTGGAAATATAAGGCA
CATGAAACAGCACAAACGCATTCATGCTCAATACAATCGAACTATAAACCACAACATCAA
GAATTTGATTGCGCGTTAATACCGAGATAGCAGCAATACCTGCGAGTGCGACAAGATAGG
CAACAACCACCAAGGGTAAGCGAGAAATTTGCGGTACAACGAAAAATATTCCCTCGGTGA
GGCTGGAATGGTCTGTTTCACCTATGTGTAGCTGGGTCAGCCAAGCCCAAAAGATGAACA
GCAATAAAATAGCCAAGTAACTGAGAAAGGATTTGCTGAATAATCCAGCATTCTTGTAGG
CGTAAGGTAAAAAACAGGCCACAGGCAAAAGCAAGCTCAGCATAATGAGTTCAAGCATGG
TGGAATTGACGGTTAAAGGCGTTTGAAGTCGAATTTGGATCAACCAGTAAGCCAGTAACA
TCGTCATCGCTACCATGGCGATTCTGCTTTGTTTAAAAATGTGAGCAACGGTTAGCGCAA
TCAAAAAGAGAATGTAGGGGAGGTTGACCGCCATGCCTAAGTTAGACTTTATCACCAATA
CCACATTGCTCAAGCCTAGCCAAATGGCTACCAGCAGCAATAGAGGAAAACCGAAACGGA
ACCAAGGTGAAGTAACAAAGCTAGAAGACATGAATTCCTGAGGTTCTACATTGAATTAAT
GATAATTCTACAATTAAAAATTGTAACCAAGGATACTTTGATTTCGTGAATTTCCAAGCT
TTTTACTCAAGTTCAGTGATGAAAACTATGCTTATTGCGTAAGTATATTGTGACAAGTAT
AGGCTTGATTAAAGATAAAGTTTGGTAGATTCGGCTACAGTGATCTCATGGCGTCGTGCA
GAATCTACAATCTATACACAAGCTACTTGCCGTTGCAGCTTGTCATTGCAGCTTGCCGAC
CCTGACGCAGCTTCAAGTAACAAGGTCACTATCGATGAGAAGTGCAATGAAACGTAGTGT
TTTGACGGTTTAGCAGGAGAAACAAGATGCAATTGAGCGAAGATGTTCATAATTATATGG
AAACTCTGGTTGGCCAAGTGCTTGGGCAACCTGAATACTCAGAGACTTACGACCAAGATC
AGCTCGCTGATTTGGCCTGCTTGGCTTTGTGCCAATTACGACCTATCTATATTCGCCATG
ACATCGATTTTCTTTCTGCATTGCCAGAGGCCAAACTGGTTATTCTTAAAGATCATGCTC
TGATCGCTGTTCAAGCTGCTGAATCCATGATAGTTAATGATCGGCGTCGTAATCGAGACA
GTGATGTGCCCGTGATTTTCACACATGCGCGTTTTGATGATGATGCCGAATTGGAGTGGT
TTGAAACTCCGATCGTCAACCAAGTTCAGCACCATAAGTAAGGAATCAAAGTGGGATTAT
TTTCGCGCCTTTTTGGTAAGCCAAAGCAGCAAGAGCCGGTTCAGGTAGAACCCATCGAAT
ATAAAGGTTTTATGATCTATCAAGAGCCCATTTCTGAAAACGGACAGTTTCGGGTTGCAG
GTCGAATCACACAAGAAATCAATGGTGAGTTGAAAACCCATCGTTTTATTCGCTCTGATT
TGGTTTCTAATAAAGCGGATGCGGAAGAGTTGATGCTCAAGAAAGCGCAGCTATTTATCG
ACCAAATGTCCGGCCAAATCTTTTCCTAACACACCCAGATATTGATAAATATCATGAATA
TCACTTATGCCAGAGGCTATGCTTAGGCTCTTTTCAATACTGGCATAATCTAACTATCTG
TTTTTATAAAAGATAATTACAACTGGTTTGACCTCTGTTTTGTGTGAAATCCGTTGTAAT
TATCTAACAGACTTCACACAATCAGTCTCAACTTGGCATTAAAAGTAACCAAGCTTCGTA
ATTGAATTACAAACAGCTTGCAGTTCATGTCATCGTCCGATAAAAACAGATAATCATTGT
GCCAATAGTCAAGGAACCGCTATGCAAATTGGTGTACCAAGAGAACAACTCGCTGGTGAA
ACACGAGTCGCTGCTTCTCCCTCATCGGTAGAACAGCTTATTAAATTAGGATTTGAGGTT
TGTATCGAATCAAAAGCCGGAGCGCTTGCCAGTTTCGATGATGCCGCTTATACCGCAGCC
GGCGCTACGATCGGCTCACGTGAAGAGATTTGGGCTTGCCCACTTATCCTCAAAGTCAAT
GCTCCTTCAGATGACGAAATTGCTCTTCTTAAGGAAGGCGCGACACTCGTAAGTTTTATT
TGGCCAGCCCAAAATCCTGCTTTGATGGAAAAACTCTCAAGTAAAAACATCAACGTACTG
GCGATGGATGCGGTGCCTCGTATCTCTCGTGCGCAAGCATTGGATGCACTCTCGTCGATG
GCGAACATTGCGGGTTACCGTGCAGTGGTAGAAGCCGCTCATGAGTTTGGTCGTTTCTTT
ACTGGTCAAATTACTGCAGCAGGTAAAGTATCGCCCGCGAAAGTCTTTGTTGCTGGTGCC
GGCGTTGCTGGCTTAGCGGCAATAGGGGCTGCGGGTAGTTTAGGCGCTATCGTCCGTGCG
TTTGACGTTCGTCCCGAAGTAAAAGAGCAAGTGCAGTCTATGGGGGCTGAGTTTTTGGAA
GTTAACTTCCAAGAGACTGCTGGCTCAGGCGATGGTTATGCTAAAGAGATGTCGGATGAA
TTCAACCGTAAAGCGGCTGAACTTTACGCCGCTCAAGCGAAAGATGTCGATATCATTATT
ACTACCGCGCTGATTCCAGGAAAACCTGCACCAAAGCTTATCACCAAAGAGATGGTAGAT
AGCATGAAAGCGGGCAGTGTGATTGTCGATCTGGCGGCAGCGAATGGCGGCAACTGTGAA
TACACAGTCAAAGATCAGGTTATTACCACAGACAACGGCGTTAAAGTGATCGGTTATACC
GATATGGTAGGGCGTCTGCCGACCCAATCATCGCAACTGTATGCAACAAACCTAGTTAAC
TTGCTAAAACTACTCTGCAAAGAAAAAGACGGCAATATCGACATCAACTTCGAAGATGTT
GTGCTGCGTGGCGTCACCGTAGTTAAAGCCGGCGAGATTACTTGGCCAGCGCCGCCTATT
CAGGTATCCGCACAGCCTCAGCAAAAAGCCAAAGTGCAACCGACTAAAGCGCAGAAGAAA
GAGCCAGAGCCGACTTCTCCTGTTAAAAAACTGGTTGGTTTAGCCGTGGGTGTCGGTCTG
TTTGCGTGGGTAGCTTCTGTCGCACCAGCCGCATTCTTAGGACACTTTACTGTGTTTGTC
CTGGCCTGCGTCGTGGGTTACTACGTGGTATGGAATGTAACTCATGCTCTTCACACACCT
TTAATGTCAGTGACTAACGCGATTTCTGGCATCATTGTAGTAGGGGCATTATTACAAATT
GGTCAAGGCAGCGGTATTGTGACTTTCTTGGCTTTCATCGCCGTCTTAATTGCAAGCATC
AACATCTTTGGTGGCTTTACCGTTACCAAACGTATGCTTGAAATGTTCCGTAAAAACTAA
AGGAGTACGCAATGTCTGCAGGATTGGTACAAGCAGCGTACATTGTTGCTGCCGTGTTTT
TTATCATGAGTTTGGCGGGTTTATCAAAACAAGAGTCAGCTCGTATGGGTAACTACTATG
GTATTGCTGGTATGGCAATGGCCTTACTGGCAACCATTTTTAGCCCCAACGCTGAAGGTC
TCGCATGGGTTTTACTGGCTATGGTGATCGGTGGCGGTATTGGTATTCATTACGCAAAGA
AAGTGGAAATGACGGAAATGCCAGAGCTGGTTGCAATACTGCACAGCTTTGTGGGTATGG
CCGCGGTACTGGTAGGTTTTAACAGCTACATTGATGCCCCTGAGGCCGCTACCCACGCGG
AACATGTGATCCACTTGGTTGAAGTATTTCTCGGTATTTTTATCGGTGCCGTGACCTTTA
CTGGTTCTATTGTTGCGTTTGGTAAACTGCGTGGCATCATCAAGTCCACACCACTTAATC
TTCCTCACAAACACAAACTCAATCTGGCGGCATTAGTCGTTTCTGGCTTATTGCTGATCC
ACTTTGTGAATGTCGATGGCAGTGTGTTTGCGCTGATTGTGATGACGTTAATCGCTTTTG
CTTTTGGTTATCACTTGGTAGCGTCGATTGGTGGCGCAGATATGCCAGTGGTCGTGTCTA
TGCTTAACTCCTATTCTGGTTGGGCAGCGGCAGCGGCGGGTTTCATGTTAGCCAATGATC
TATTGATTGTGACTGGTGCGTTGGTTGGTTCATCGGGTGCAATTCTGTCTTACATCATGT
GTAAGGCAATGAACCGCTCATTCATTAGTGTGATTGCTGGCGGTTTTGGCCAAGAAGTCG
TGATCAGTAGCGATGAAGAGCAGGGCGAGCATCGTGAAACCAGCGCTGAAGAAGTGGCTG
AAATGCTGAAAAACTCGAAGTCAGTCATCATCACACCGGGATACGGTATGGCGGTCGCGC
AAGCGCAATATCCCGTGTATGAAATTACTGAAAAACTTAGAGCTCAAGGTGTTACGGTAC
GATTTGGTATTCACCCAGTCGCTGGGCGTTTGCCAGGTCATATGAACGTACTCCTCGCTG
AAGCGAAAGTACCTTATGACATTGTATTGGAGATGGATGAAATCAACGATGATTTCTCTG
ATACCGATACTGTATTGGTTATTGGCGCTAACGATACCGTAAACCCTGCGGCACTTGAGG
ACCCCAATAGTCCAATTGCGGGGATGCCAGTGTTAGAGGTATGGGACGCGAAAAACGTTA
TCGTCTTTAAGCGCTCAATGAATACAGGCTACGCAGGCGTGCAGAACCCCTTATTCTTTA
AAGAGAACACCATGATGTTGTTTGGTGATGCAAAGGAGAGTGTCGACTCGATAGCCAAAG
CTCTATAAAATCGACGCCGTTAAGAAGCCAGCATAATGCTGGCTTCTTTGTTTTGTAGAC
TGTCATTATTGACATCAATATAACACTCGAATATCTCTTTACCGGATAATGCGTTATAGT
TTTTGCATGTTAGAAAAAACCAATATTCCCTTGATAAGAGCGCTTAATCTCACCTTGGTA
AGCTTATGTTTTGCCATGTTACCGAATCCAGTTCACGCCGATTCGCTTCCTGAGCGCATC
GACTTGTTTGTTTCGCTCTTTGATTATAATTCTGCGACGACGTCTTACGATATCCGATCG
ATTCAAACCGATTTCCCCACGCGCTTATTAACACCAGATAGCATGTTGCCGCAAACGTCT
GAATATCCGCTTAAAGATATTCAACTGCTTTATAAATTGGCACAAAGTTGTACAGGCAAG
TTGCCGTTAAGCCCATTGATCACTGAACCTTTGGTGTTTACTCGTTCACTCTGCAAAGGC
TCCAGCTTGTCACCACGCTGGTTTGCCCGCAGTGGTTTGATTCATCCTGGCGGTGGAACT
TACGCATTTCGCTATGCGGAAAAATACCCAGCCCAGTTTGCGAACTTGCTGCCTTACATG
CACATCCAAGAGCGTCCCAATGCCGCAGAGGGAACCTTACTGTACCACTTACAAAATATG
GGTGAAGATGCGATCAATGCTTTGGTGTCTGGTGCATCCATGTTTGGCTCCGGTAGTGAT
TTATGGTTAAGAAAAGGGGATATCTACTACCTTTTTAATGAAGAAACGTGGTTAACCAAT
GCCAATAAAGCTGGGTTAAGCTATAGCTTGCTATCAGCAGATAACACCTGCTTTATTCAG
CGTGGCAACATCTGTTGGGATGTGGAAGATCATTCAGATCTTTTACGAACTAGCATGATC
ATTCTTGTTATTGCCAATATCTTCCTTGTGCTTGGTTGGTCTGGGTATCGTTGGAATTCA
AAACGACAAGAAATGCGCAGTCGGATGCTCATTTTGCAAATTCTCACCCATGAGCTGCGA
ACCCCAATCGCGAGCTTGTCACTCACCGTTGAAGGCTTTCGACGTGAGTTTGAGCATTTG
CCCGAATCTCTGTACGATGAGTTTCGTCGATTGTGTGAAGATTCCCGACGATTGCGCCAA
CTCGCCGAAGCGAGTAAAGACTATTTGCAGTCTGACAGTAAACCACTCGCGTCAGATTGG
GTTCCTTCGGTGGAGGAGTGGCTACAATATAAAGTCGAAGAAGAATTTAGTGGTAATGTG
ACTCTGAAACTTAATCAAGATATCGCTGCCAAACTCAATGTTTATTGGCTAGGAACTTGT
GTGGATAATTTATTGCGTAACGCTGTCAAATACGGCGTTGCACCTGTCACTCTCGAAGTG
ATAACACAAACTAACTTAGTCACTTTCAAAGTGACCGACCAAGGCTCGTTGACTCACCGT
GATTGGCGTCATTTACGCAAACCATTTGTGAGCAAAAGCGGCTTAGGCCTTGGATTGACC
ATTGTCGAATCAATGGTGGGACGAATGGGCGGAAAAATGTCACTCGAAGGCCCACCGACA
ACTTTTATTTTGGAGATACCTTGTGAAACAGACACTGCTTCTCGTTGAAGATGATAAAAA
CCTCGCTGACGGTCTACTCGTCAGTTTAGAGCAAGCCGGTTATGACTGTTTACATGCAGA
AACGATCGCAGATGTGAAACAGCATTGGGACAAGGCGGATCTCGTTATCCTTGATCGCCA
ACTGCCTGATGGTGATTCTGTACAGCATCTAATGGATTGGAAAAAAATTAAAGATATCCC
AGTGATTCTTTTAACTGCATTGGTCACAGTAAAAGACAAAGTGACTGGCCTTGATGCAGG
CGCAAACGACTATCTCACTAAACCTTTTGCAGAAGCTGAGCTGTTTGCACGTATCCGCGC
ACAGCTGCGCTCACCAGATAGTGGGCAAGATGACAGTAAAGTGGTGACGTCTAACTTAAC
AATTGATAAAGCGACTCGTGAAGTTTTCTTCAATGGCGAATCGATCACCCTAACTCGAAC
CGAGTTTGATTTACTGCTCTTTTTAGCGAGTAATTTAGGCCGAGTATTTACTCGCGATGA
ATTACTGGATCACGTATGGGGATATAACCATTTCCCGACGACGCGCACCGTAGATACTCA
CGTTTTGCAGCTGCGCCAAAAGTTGCCTGGGCTTGAAATTGAAACGCTACGCGGTGTTGG
TTACAAAATGAAAGCGTGATCATGGTTAAGCCAAATCCTCTTTTATGGTTAACAGGCATG
CTACTCAGCACGCCTGCTTTTGCTGATCCAACGGGGTGGTTTGAAAAGAACACCCCGTTA
ACTCAAGCTCATCAACATCTCTTAAACAATGATTTAGAAAGTATGTTCAGCTCATTGGTG
GAAGTGTGGCAGCTTGAAAAAAATAAAAACCTGAAAACACATCTGAACAATTTATTGATT
CAGTCTTTAAGCGTGGATTGCGGTCGAGGGCTAGATAACAAGCCATTTCCAGATTGGATC
CAGGGAGTGACCATTCGACGAGTTGATGTGCAAAGCCCTGGACGAGATGCTTATCAAGTT
GCGATTGATACCAAAACCAAAGTTCCTATTACCGATATTCGTCTAACCAAATGGGTGGAT
AAAGTCGTCTCTACCGACAGTTCGCTTACCAATAGAAGCGACAGTGTCACAACAAACATT
TATACCTATGCTCAACGCTATAATTTGACGAACCCATTGAGTGCAGGGTTGTATCGCATC
GATATTACCGCCGCAGATCAGGAATCATGGAGTGCATGGGTCATTTTTGGCGACACTATA
GCCAAGCAAGTGGTGCGTTGGACATCAAAAGATGAGTGGCAGATTCAGAAGACCGAATTG
CTTAATTCACACTGTCCGTTACCGAAATTATCTATTTCAGTCTTTGATCATATTGATGGT
AACTATAAACAGATTTGGAGTGAGAGTTATGAATCGGATTACCCAACCACGTTAGATAAC
GTTTCGTTACCGTCAGATCGTTACATTGTCACAGTTTCTATGATTCACCAACGTTGGCAA
GGACCGCTAGCTATTGAACAATCTCAAGTTATTAGCAAAACCTATGATGTTAATGTAGAG
GAATAGCTGAAGATATTGGACAATATGCCGCTATAGAATAAAAAGGACGAATAGGCTTAT
ATCATTATGAAAAGAATTTCTCTTTCTGTTGGTTTTTCATTAGTTCTCACATCTCCGCTC
GCCTTCAGTGCAAATTATGCAGTTGAAGCACGCGGAGATGCTATGGGCGGTGTCGGGGTT
GTATCAGGTAACTTTCTCACTGGCCCTTTTTACAACCCAGCTCTGGTAGCCATTTATCGC
CGTAATGATGACGCAGGTATGATTTTACCGAGTATTGGTTTGTCTTATAACGATCCCAAT
GACCTCATTACTGATTTGGATAAGGTGTCTGACATCATCAACCAAAGCTCTAAAGGTGAT
TACAGCAATATTGGCGAATTAAATAAGAGCCTAACCGCAATGCAAGGGGACGTACTGAAT
GCCGAACTCGGCGGTGTAGTAGCTTTTGCCATTCCTAACCAATTTATTTCTGCTAACGTT
TTTGGTAAAGCCTACACTGAATCCTTTGTTTCACCGATTATTGATAGCCGTGTCTGTGCG
GATGATCTTTGTGAGCTAGAGCGCGCAAAAGCGAGTTCGGTAAATGCCGTTTCTGTCGGA
ATTACTGAACTCGGTATTACTTTAGCCAAATACCAAACTTTCCTTGGGCAGCATATCGCT
TTTGGTATTACACCGAAGTTGCAACGAGTGTATACCTATGTCTACGAAGCAAGCCTAAAT
AGCTATGATATAAAGGACCTCCGTGATAATGGAAACGGAGAAACCATTTTCAACATGGAT
GCTGGTGCATTATGGTTCTACGGCCCAATCCGCATTGGTTTTGCTGCAAACAACCTAATT
TCTCGCGAAATCAAAACCAAAACGATCACTTCTGCCGTCTCAGGCAATCCTATCTCATAC
TCATACGATATGAAACCGCAGTACACGGTGGGGGCTGGGATTGTTGCTGATTACTTCACA
CTAAGCGTGGACTACGACCTTAATGAAGAAGAGCGCTACAAAGACTTCAAAGACAACACA
CAAATGATCCGCGTCGGTGGCGAAATCGATATCATGCGTCAGTTAAAATTGAGGGCAGGG
TACAACAAAAACCTCGCGTACGATAATACTGAAGGAACGGTTACGGCTGGTATTGGCTTG
TCGCCATTGAATCTCTTCCAATTGGATCTTGGTGCAAGTTATACCAATGAAAATGCTATG
GGTGCCTATATCAACTTTCTTGCGAGTTATTAAGCATCTCTTTATAGTGTGGCTCCTTTA
AGGAGCCTTATTTATGTTTGATGATCTACCCACATTAACTCACGCTGAACAGCAAGTCGC
CGTAGAGAAAATTCAAAAACTGATGGCAGAAGGCATCAGTACCGGAGAGGCAATCAAGAT
TGTTGCCCAGCAAATCCGAGAGGATAAAAAAGCGCAAAACCAAGGCACTCATTGAGTGCC
TTTTTTATTATCCGCTTTAACGGTGGTAATAATCGTAGCCAATTTTTCATACACCAAACC
TGCTAAAAACACGCCACCGCTCGTTCATTTGTAATTTTTAACCATTAAAACAACAGGTTG
CAAGAGAGCATTGTGCTACCTGCTTTCGATTTTCTTATGGAGAAATGATTCGTGTGTAAT
TAAATTACACTAAATAATTACCACATTGAAACACCAGCATAATCAACTGATAAGGTTGCA
ACGTCACGAGTTGATGATTAGAATGCTACGAACACTTAATGCGCATTACGTGCGTTATGT
TAAATTAAGGCATAAAAAGAGGTCGC
>NODE_707
ACACCGCTGCAGCTTCAAGTAGGAAGGGTATAGCTAAGAGTATGCGTCATACCTCATATT
TAAACTCACACTTTGGTTAAGGTCACACTAACAATTGGTCTACGTTTGTCACCTAGTGAA
TTAACGCTATATTTACATAAGTCGGGGTCACTTATAATTACAAAACTATCATGAACTCAT
CCATTCTTAGTAAATTGCTGCTGACATTAATCACCGTGTTTGCCTTAGTTTTGGCGGGCT
CAACGTCTTATCAATATTGGCAGCAAAAAGATCTCATTCATTCCGTGTTAAGTGAGCAGC
TGCACGACAAAGCCAGTAACTACTTTGATAGCCTGAACATGATGATGCTGACTGGCACCA
TGGCACAAAAAGAGACGCTACGCCAAAAAGCATTAGCACAAGATGGCATTGAACAAGTTC
GCGTCATTCGAGCGCCTTCTTTAAACAAGATTTATGGCCCCGGAAGCACGGATCAACAAC
CGAAAGATGAAATTGATCAACGGGCATTACAAGGCGAAACCATTATAGAGCCCTATCAAG
CCGATTGGGGGAAAGGCATTGTGGTTGCCTTGCCGATGAAGTCGAGTGAAAACTATCGTG
GTACTAACTGTGTGGCTTGTCACATCGCACCAGAAGGTGAAGTGCTTGGTGTAATTCGTC
TTGAGTTTAATCTTAACCACTTAACGCAAATGGTGAATCATCGCACTCTTATTGGTGTCG
GCATTATGTCGGTTATTGCGCTGTTTGGTTTTATGTTGACGCTGTTTTTCATGCGTAGAA
TTATCGTTCTCCCTTTGCAAAAAACGTCGGCCTTTATGTGTGAGGTGAGTAAGAGTAAAG
ATCTTTCCCATCGACTCGAAAACGATAGAAAAGATGAACTCGGGCAACTGGCGGTATCCA
TCAACTCACTGATGGATACGGTGTCAGACAGCTTGCAACAAGTGCAAGACACTTCCCATT
CCCTTGCTGATTCGGCCAAAAAGCTTACGAATGTCGCGCAAGTCACCGATCAGGCGGCCA
ACAATCAACAAAAAGAAACTGCAGAAGTGCAAACCAACATCACGGATATGCAAGGTAAGC
AGCAACAAGTGGAGTTTGCGACCGAAGAAGCGTCTAAATTGGTCAATCACACCACCAGTA
TTGTTCAGCAAAGTGCCAAGCAAGCACACGCAGCCAGTGAAGATATCAAAAATCTGGTGG
GCGATATTGAGGCGGTCAAACAACGGATTGTGGAATTAAATAATCAAACTGGCCAAGTAT
CATCCATTCTTGGCGTGATCAAAGGCATTGCCGAACAAACTAACTTACTTGCGCTGAATG
CCGCTATTGAGGCGGCGCGAGCGGGCGAACAAGGTCGCGGTTTTGCTGTCGTTGCAGATG
AAGTGCGTCATCTTGCATCACGCACCACGGAAGCCACCGGAAATATTGAAAACATCATCG
CAGGATTTCAGCGTGACAGCCAAGCCTCGCTCTCTTCGGTAGATACCGTCTGCTCTCATG
CGCATCAGCGTTCATCCGAAGTGGAAGAGCTCTCAGCGGCCATGACTCGTGTGGTCAGCG
AAATGCAACAAGTGCTAAGCCATGCTATGGGTATTCAAGAGCAGACCAAACGCACCACGG
AAGTCAGTCATGAGATCCAAAATAAGGTTGATGTCATCACTCATCACGCGAACAACACAT
CACAATCGGCAAGTGAGACGCGTGAGATCAGCATCGATCTTGAACATTTGTCACAACAAT
TGGAGTCCTTGCTGAATCAATTTACTTTGATTGCTAAGAATTCTGCGCGGAAACCACATT
AAAGGTTGAAGCTGACAAATTGACAGGTAATATGTTCCGTTGAATCTGTAAAACTCTCTA
CAACCCAATGTTTCGTCTATTTTTTGCGCGATGACGAGCGCAAATGGCATTGGGATGTCT
TTATATCTCAACGGAGACTGTAATAAACATGACTTACGCGCCTGTAAATGACGTACTCAG
CGGCAAGCTCGCAGTAGACAGTGAAGTCACTGTTCGCGGCTGGATTCGCACACGTCGTGA
TTCCAAAGCTGGAATTTCGTTTCTTGCCATCTATGACGGCTCTTGTTTCAACCCGATTCA
GGCCGTGGTTCCTAATAATCTCAATAATTACGACAACGAAGTTCTGAAGCTCACTACAGG
CTGTTCCGTTGAAGTAACCGGTAAGATTGTTGAATCTCCAGCTTCAGGCCAAGCATTCGA
ACTGGCTGCGTCTGACGTAAAAGTCGTCGGTTGGGTTGAAGATGCCGATACTTACCCAAT
GGCGAAAACGCGTCATTCGATTGAATATCTGCGTGAAGTGGCTCACCTGCGTCCACGTAC
TAACGTGATCGGTGCGGTTGCGCGTGTTCGTAACTGCTTGGCACAAGCGATTCACCGTTT
CTACCATGAACAAGGTTACTTCTGGGTTTCAGCGCCTCTTATCACCGCTTCTGATGCAGA
AGGCGCAGGTGAAATGTTCCGCGTTTCAACGCTGGATATGGAAAACCTACCGCGTACTGA
CGCAGGTAAAGTGGATTACAACCAAGACTTCTTTGGTAAAGAAACCTTCCTGACCGTATC
AGGCCAGCTCAACGCGGAAGCTTACGCTTGTGCGATCAGCAAAGTGTACACTTTCGGCCC
AACATTCCGTGCGGAAAACTCAAACACCAGCCGTCACTTGGCGGAATTCTGGATGGTTGA
ACCTGAAGTTGCATTCGCTGACCTGAACACTGTAGCAAAGCTGGCGGAAGACATGCTGAA
GTACGTGTTCAAAGCCGTACTGGCAGAGCGTCGTGACGATCTTGAGTTCTTTAACGATCG
TATTAATAACGAAGTGATTGCGCGTCTTGAGCAATTTGTTGAATCTGATTTCGCACAAGT
GGATTACACTGATGCGATTGAAATTCTGAAAAACTGCGGCAAAACGTTTGAGTTCCCTGT
TGAATGGGGCATTGATTTAGCTTCTGAGCACGAGCGTTTCCTTGCAGAAGAGCACTTCAA
AGCACCGGTTATCGTGAAGAACTATCCAAAAGACATCAAAGCGTTTTACATGCGTATGAA
CGAAGATGGCAAAACCGTTGCAGCGATGGACGTCTTGGCACCGGGCATTGGTGAAATCAT
CGGCGGTTCACAGCGTGAAGAGCGTTTGGATATTCTTGATGCGCGTATGCGTGAATTTGG
CATCGATCCTGAGCACATGGACTGGTATCGCGACCTGCGCCGTTACGGCACAGTGCCGCA
CGCGGGCTTTGGTCTGGGCTTCGAGCGTCTAGTCTCTTACGTCACTGGTATGGGCAACGT
GCGTGACGTGATCCCATTCCCACGTACCCCACGCAGCGCGAGTTTCTAATTCCGCTCTGT
TGAATGTAAAAACCGTCTCAAGCGAGACGGTTTTTTTATAACTCAAGCTCACTCTTATTG
GCTTTTCTGCTGGCTTTTAGCCATTTGCAGTAGATAAAAATGGTGTATCGGCCCATAACC
TTGGCCGATCCTTAATTGATCGGCATGCACGATCGCTTGGTGGATATACTGTTTGGCTTT
ATCCACCGCTTCCACTAACTCAGCCCCCTGCGCTAAGTATGAAGCAATCGCAGATGAGAG
TGAGCAGCCCGTGCCATGCGTATTCTTCGTAGCAATACGGGGCGCACAGAAATGACGACT
ATCACCACTTTGAATCAGTAAGTCATCACTGTTGGCTTGCTGATGGTCGTGACCACCTTT
GAGCAGTACCGCTGGTGTGTTTAACTGACTAAGCACGGTAATACCCTGCTGCGGATTCTG
CTGCCATTCTTGTTGCGTCATCCCCGCTAAAACCGCCGCTTCTGGCAGATTAGGCGTAAT
GAGATTGGCTAACGGTAATAGCTCACGTTTTAACGTCTCGACTGCCTCTGCCGCCAATAA
ATGATGGCCACTGGTTGAGATCATCACTGGGTCGAGCACAATCCATTTCGGTTGATATTG
GCGTAATTTCTTAGCAACCAGAGCGATGATTGGGGCATCCGCCAGCATACCAATTTTGAC
TGCCAAGACGGGAATATCGCTAAACACGGCGTCTAACTGTTGCTCAACCACCGCTAATGG
CAAAGGAAAAACGGCGGAAACACCCTGCGTATTTTGTGCGGTAATCGCGGTAATCACTGA
GCAGGCGTACCCCCCTGTCGCTGAAATGGCTTTGATATCGGCTTGAATTCCAGCGCCACC
ACCGCTATCTGAGCCTGCGATAGTCAGCACTATGGGAGTATGAATAGAAGAGATTATTGA
CATAAAAGCTCCTGTGAAAACAGGAACTGATCCCAAACTGCAAATCAATGGTGAGACAAT
ACCAGCGGTTGAGGATAGTTCCCTACGTCAGTCCTAACTGAATCAGGTTCAACGGGTCTC
GCTACGCGATCTCAGCCTTTAATTCGCACGTTGTTATACCCAAACTACTTGGAGTTGCAG
GTA
>NODE_708
ACTAAGTGACCAAATTCACTATGCCACTACAGTATCTGACTTGATAACCATGTAGGTGGA
TAGTTGTTAGTTCGGCCTGCGCAAGTGTCACCAGTTTTGAGCAATGGACAAAGTATTATC
GAGTCTTGCTTACCGGCTCGGTTTTTATCGTAGAAAAGCCCAAGTTGACCACTCGTGATA
AGAAATAAGGTATTAAAGGTGTTACCTACGGCTTGTTAATCCGAAACCGTCAGATACCTA
ATAGTTCCGATATGGATGCCTCAGACTGAAATGAGCCTGATTTTATGAGAAATCAAGCAT
CTTCAATGATTACAGATATACCCAATTTATATCGTTAGTAACCTCATATATTTTACTGTT
AGCGTGGGTATGCTCCTATGAGTAAAAAGACAATTTAGGATCACTACTTGATAAGGCTGA
TAAGGCTTTGTATAAGTAAAAATGAAGGAAGGAGCCGAGTAATCATTTATAATGCATGAG
ATACTTTATGAAAAATACAGAATATAAATACTGAAATAATATCTGAGATTAAAATAAAAA
ACTTACTCGGTAAGTTTAGGATAAATAAAGTGTATTAAATTAACCCAATTAGCGTGTGCG
ATAATAATTGAACCTAAAGTACCATGGAATATATTTATTATCCACAAAGATAATAAGTCT
TTAAGTGTTATGTTATAACATAACGTTATAATTCCGAGAGTTGTTATTATTCAATGGAAT
ATAGATCTTTTCTAGTAAGTCTGGATGGAGAGTAAACTTGAAAAGATTTTAATCAGATTA
TGGGTCTAAGTATCAGTTGTTGGGGTTTTGCTTTTCTGTTGATACTTTTGGGTGTGGTTA
AGGCGATAAATGGATTGTAATATAATATAAATAAAGTTTTACTTGATGTGGTTCTGAGGT
GTTATATGTTTCGTATTATTAAAGTTAATAATAAAAAAAATGACGTCAAGTATATAACAT
TTAAAAAGCCATTCATAATTTGGATTGAAAAAGGTGAGTGTGAAGTATTATATAGAAATG
AGTCTAGAATTCTTACTTCTGGTGTTATATTGGCATTCAATAAAAATAAAAGAATTAGAA
TAACAAACAAATCTTGCGATAATATAATAAATATTATTTCTTTAATAAAGGTTCCTGATG
TAGATGTTCTTAGCTCATCTTACCGGAATAGCAGTGGAGGGAGTGTTCGTTGTTTCAGTG
TTAATTCCAATTTTAAAAATATGGTTGTAATGCTAGATTATATAAATGATTTAAAATTTG
ATGCGTTAGGAAGAGAGTTTATAGTCGATATATTTTATAAGTATTTAAAAGATTTTGGTT
TATTACATACAATGTTCGACTATAGAGAAAACAAAGATACATTTCTCGGTACAGATGATA
GAGTGTATGATTATCTCTTAAGTTTATTACCAGAAGAACAAGTGATAAAGAATACTTGCT
TATACTTTAACATAAGTCGATCCACGCTTATTAGACGACTGAAAAAATGTAATACAACCT
TTAAGAATATTGTCAGGGAATGCAGAATGGATGTTGCAAAGGAAATTATTGAAACCAAAA
ATTTAGATATAGATTATGTATCTATGATCGTAGGTTACCAATCTAAAAGTAAGTTTTCAA
ATTATTTTTTTGAAAAGTATGGTGTTACACCTATGGAACTGTCAGGAAATTTGAATAAAA
AATATGAGGTTATTATATTATGAATGTAGGGTTTGTAAAAAAATTAATATTTATATCTTC
TTTTATCTTATTAGTGACTGTAGCATTTGTTGTTTGGGAAGGGTACACAACTGCGAAGAA
GGAAGTTTCAGTTGTAATAGAAGATGGTATAAATGAAATAATTAATAAAACAGAAAGATT
TGTTTCATTAAAACTAGAAAGCGATATTAGTTTGGCTAGTTCAATTGTGGATAGTATTTC
TTTACGCATAAGCGATGAACAGTATATCAATGACATTATTAATGGTAATGCAATAAAAAA
AGCGTTCCTTTCTACAGGGTTTGGTTTTGATAGTAATGGTAAAGTTATAGAAAATGATCC
TAATTGGGAACCTGAGGATGATTATGATCCAAGGAGTAGGGGATGGTATCAAGAAGCAAA
GAAAAATAAACGTATTTTTATAACTGAGCCATATCTGGATACAGAAGGAAAAAACTTTTT
AGTATCAATTAGCTCCCCAGTTGCTGATACAATGAATAATTTTATTGGGGCTATGTATTT
TGATGTGGATCTGTCTAGGATACAAAAAAACGTAGACGATATAAATCTGTTTGAAGCTGG
CTATGTGTTTATTACATCTAATACAGGTAAGGTAATTATACATTCAAATACAGATGAATT
AGGTAAAAATGTAAAGGATATATATAATGGGTTCAGACTAGATAAAGGAAAGGTAGTGCT
TTCCGTAAATGGGGTTAATAAATGGTTGTATACTAGTCCTATTTTGGGTGGGGACTGGTT
TATTATCGCTGTTATAGATGAAAGCATTGCAATGCAAAGTATAAATAAAATGAAGTATGA
GCTTATATTTTATTCTGCAATTGGTTTGGTTTTCGGTGGGTTAATTTTAGTTTTCATACT
ACGAAGACTAATGTCGCCGCTTAAAACTTTAGACTCAGCAATTAAGGATATTGCCTCTGG
TGGTGGAGATTTAACTAAAAAACTTGATACAAATCTTGATAAAGAATTCTCTGAGTTAGC
ATTGGGGTTTAATTCATTTACTGAGATGTTGGGGAGTCAGATTAGACAATTAAAGACTAT
AGCTAGTGGTGTACTTGATGGAGCGGAGAAAACGGCCAATGAAGCAGAGGTTTCTCGCTT
GGTTGTGGAGCAACAGCTTCAGGAGTTAGAACAACTGGCTACTGCGATGAATGAAATGGC
AATGACTGCCTCAGAGGTTGCAAATAGTGCTCAAGTTGCAGCGGACGCTGCAAAAGAAGG
CGAAAGTGCATCTTTAGAAGGGAGCTCTGTCGTCCATGAAACGACAGATGCAATTCAGCG
ACTTTCTATTAGGATTGGTAGCTCAGTAGAAGATGTTAAGGAATTAGTGAAAGCTACAGA
CCGCATAGAAACAGTTCTTGATGTTATAAATGATATTGCCGACCAAACTAATTTGTTGGC
ATTAAACGCAGCAATAGAAGCGGCTAGAGCTGGAGAGTCAGGTAGAGGTTTCGCGGTGGT
AGCTGATGAGGTTCGTACCTTAGCTCAGCGTACTCAGCAGTCCACTATGCAAATTAGTGA
GATTATTGAACAACTTCAAGAAGGTGCCAAAAACGTTTCTCGTTCTATGGATGAGAGCAA
ACTGGAAACAGATATTGTTGTAGAAAAAACAAATCAAGTTAATGAGAAAATATCGCTAGT
TCAACAGGCTATTCATCGTATTTCTGATATGAATTTACAAATAGCTTCAGCGGCTGAAGA
GCAAAGCTTAGTTGCCGAAGAAATAAATAATAATACAGTTAATATAAAAGATCTTTCAAT
AAAATTATCTGAAGCAGCATCAAATGCAGGAACTGAAATGAACGCTCAGGTTAGCAAAGT
AAAAGAACAAAATGAATTATTAAATGAGTTTAAAATATGAGGCGTTTTGTTGATTCAAGA
TTAGAGTTTAACTGTGTTGGTTTGATTAGTTAATATTGGTTTGCTAGTTATAGTAATATT
ATTGTTAATAGCGGTGGTGCTGCATGGATAGTTTCATAGCAAAACAGGCGATTACAGATG
AGAACTTAACTATCGTTGGTTATGAGTTGCTGTTTAGGAATAGTGAGAAAAATAGATATC
CTGAAGGTGTTTCTGAAAGTTTAGCCACAAAAAAAATCATTTGGCAACAGTTTGTTGATG
ATACTATAGATAGAGTGGTTGAATCTGATAAGCTATGTTTTATTAACTTTCCTGAAGATT
TGCTAATAGATGGCTACGCGGAAATCTTGCCTAAAGATAAGGTGGTTATAGAGGTACTAG
AGAATACTATTCCTACTGAAAAGTTGCTTTCCGTTATTCGGGGATTAAGAGAAAAGGGAT
ATTTATTCGCGTTAGATGATGTTACTCGTACTGTTTTTGAAAATTGGCATGATTATCTAT
CATTATTTGACTTTGTTAAAATCGATACTCGCCGTATAGACGACGATTTTCTCAAGTTGT
TTTTCAGCCTTAAACCTATTTGTTGTATTGCATTAGCTGAGAAAGTCGAAACCAATGAAC
AGCTAGAGAGCCTTAAAAAAAATGGTTTTCTATTGTTTCAAGGTTTCTATCTCGATCGCC
CTAAAGTTCTCAGGTGTGCAACAACTGAGTATGCAAATACTGAGTCTTTTGAGCTGCTTA
TCGAAGTAATTAAAAGAGATTTTAACCCTAGTAGATTGGAATTAATTTTAATCCGAAATC
CTAAGCTTACGGTAGGGTTATTGAAGTATGTCAACACAATTGGAAAGCCATTAAAACCTA
TTTCATCTATTCAGCATGCAATTGTATATCTAGGTCTTGAACAATTAAGAATGTTTGTTT
TTCTACTTTGCAGTTCTACGATACATGATAAACTTGACTTGGATAAATATGTTTACGTTT
TAACACGAGCAAAATTCTGTGAACTAATGATGGGTGAAATAGATCATAAACTTAGCTCAA
TGGCATTTATTTCAGGTATGCTATCGCTTAGTCATCTATTCTTGCCAAATGATAATAGTG
AGTTATTATCAAGCCTTCCAATATCTAACGATATGCGAGATGCCGTATTATGTCGAGCCG
GAATACTAGGTGATGTCATATCAGCTTCTGAAGCATACCAGAATGCTAAATGGTGTGAGG
CTTTAGATTTTTTAAATAAATATAAAATTAAAATAGATGGTGGATTAAGTAAGTTGTATA
TGGATGCCATAGAATGGAGTTCAGAGTGTCGAACTTTAATGAAAGAAGTTAAATAGTATA
GTCTTTGGTTAAATTTATCACACTAATAACTATTTTAGTGAAACATAACTATATAAATAA
GTGTGTAAATATATCACTTTGATTATTGATTTCATATGAGGGTAATCTATTTGTATTACT
TTTACTCTAACATGGATTCGACTTTTGTAGGTTTTTTTATTTTAATCTGAAAAAATTAAG
ATTGATCTTGTGAATAGGTTTTCTTAATTTTGAAAATTATAGCTTCGAGCATGCGAAGGT
TAGATATCCTTGAATATTAATGTTAATCTAGGTTAGTGTTTTATCAAAAAAATAGCTGTT
ACCTTTATGATACAAGGTAACAGCTATTTTTTACTAAGGTGTCAGGTTCGGTTGGGAATA
ATGGCCTTAGAATTGTTTATTACTACTAACCAGCTAGCTTAAGCACTTTTCTTTCAGCAA
GAGATGTATTGCAATTAGATGCTGAGGTTATATGGCTACTCCACCAACTCATGAGTTTTC
TGCGTTGTTCGAGATACTCTGCTCTGTTGTATGCTTTCCTAACCTCATTCTTGTCTACAT
GAGCTAGTGCTGCTTCAATAATGTCTGGATTGAAACCTTGTTCATTAAGAGTTGTACTCG
CTAATGCTCTTAGACCATGAGAGACCAATTGTCCCTTATACCCCATTCTCTTTAGCGCCA
TATTCGCACTCTGGCTATTAACATGGCTCTTTGGATTTTTATTACTTGGAAAAATGTATT
CTCTATGGCTACTTATTGGTTTCATTATTTCCAAAAGTGCCAAAGTTTGCTCAGTAAGCG
GAATTGTATGGGGGCGCTTCATCTTCATTCTTTCTGCTGGTATTACCCATACCTTATTTT
TAAAGTCGATATCCTGCCAACGTGCTGTAGCACTCTCGATAGGTCTTGTCATTGTATGCA
GTTGCCATTCAAGTAAGCATCGTGTAGCGAGTGTAATATTTGCATTTGCTATAGCTTGCA
TGAGCTCTGGTAGTCTTTCTGGTTCGATAGTTACCATATGCTGGCGTTTAGGGGCCGGAA
AGAGCTTGGTGATGTCTGCTAAGTAGTTTACTTCAATGTCACCTGAAGCTACAGCAAGAC
GCATAACCTCGTTGATTATACGGCATAGTCTTTTAACTGTTTCTAGAGTTCCTTGTGCTT
TTACTGGCTCAAGAATACTTAGTACCGTTCTGGGTTTGATGTCTTGAATGGGGACATTCC
CAAGTTTAGGTAGGATATGTTTCTCAAGAGCACGATAAGCTTTATCCGCTGTTTCTGGCT
TTACGCTCTCTCTCTTGAGTGTCAACCATCTATCAGAATATTTACCAAAGGTATTTTCAA
GCTCCGCTCTTTCTTTTAAGAGCTGTTCATCTTTATGCTGTTTTGGGTCGATATTGAGAG
CTAAGAGAGTTTTTGCTTCAGAACGTCTTTTCCTTGCCTCGGCAAGAGAGACATCAGGAA
AACAACCAAAGCTTATGTTGTTTCTTTTTTTGGTTATTGGATGAGTGTATTTCAGAATCC
ATAACTTTGTGCCATTCGTTTTAACACGTAATTGAAGGCCATCACCATCAGAGAGAGTGT
ATTCTTTGTCGGATTCTTTAGCTTGTTTTACTTGGGTGTTAGTTAAAGGGACTACTCTTT
TTGCCATGATGTACCACCAAAATAGTCGATATTTAGCTGTTGGTACATTCGATGGTACAT
TAAAACGTGGATGTTACAAGATGAGCATCGACAGCTATAGACAAAGATTGCTTGCTAAGT
ATTGATTTTACTGGGGTAGATAGACGTTGGTAGACATATGTAGAAGAGAAAGTGGTGGCC
CCTCCCAGGTTCGAACTGGGGACCAAGCGATTATGAGTCGCCTGCTCTAACCACTGAGCT
AAGGGGCCAAATTAGGTGTCAGATTATATTGGAAGGGGGTAGATGTGTCTAGCCAAAGCG
GGTTCAATAGTGCTTACAATTTATTCACTTAGCTTGTATAAAAAAGAAAAGGTGAGCTCA
GCTCACCTTTTTCAGTTCATAACCAACTTGAATTATTCATCCAAGAAGCTGCGCAGAACT
TCTGAGCGGCTTGGATGACGCAGTTTACGCAGTGCTTTTGCTTCAATCTGACGAATACGT
TCACGAGTTACATCAAACTGCTTGCCCACTTCTTCCAGAGTATGGTCGGTATTCATATCG
ATACCGAAACGCATACGTAGCACTTTCGCTTCACGAGGTGTTAGGCCTGCTAATACATCG
CGAGTGGCAGCTTTAAGGCTGGTTGCGGTCGCAGAATCCAGTGGCAGCTCGAGGGTGGTA
TCCTCGATAAAATCACCCAGATGCGAATCTTCATCATCACCAATCGGTGTTTCCATGGAG
ATGGGTTCTTTGGCAATTTTCAGCACTTTGCGGATTTTGTCTTCTGGCATTTGCATGCGT
TCTGCCAATTCTTCAGGCAGTGGCTCACGACCCATCTCTTGCAGCATTTGGCGCGAAATT
CGATTCAGTTTATTGATCGTCTCGATCATGTGTACTGGAATACGAATCGTACGTGCTTGG
TCAGCAATAGAACGAGTGATTGCCTGACGGATCCACCAAGTCGCATAAGTTGAGAATTTA
TAACCACGACGGTATTCAAACTTATCGACGGCTTTCATCAAACCGATGTTACCTTCTTGG
ATCAGATCCAAGAATTGCAGACCACGGTTGGTGTATTTCTTAGCAATCGAAATTACCAGA
CGTAAGTTTGCTTCAACCATCTCTTTCTTCGCACGGCGAGCTTTCGCCTCACCGATTGAC
ATACGACGGCTGATGTCTTTGATGCGTTCAACAGACAGTGATGTCTCTTGCTCGATCATT
TGTAGTTTCTGAATTGAACGGCGGATCTCTTCTTCTTGCTCACGGACTTTCGCTACGTAA
GGCTTGTCAGAAGCAAGGACTTTATCCAGCCACTCTTCATTCGATTCATTGCCTGTAAAT
AGGGCGATGAACGATTTCTTCGGCATCTTCGCGACTTCAACTACCGCTTTCATTACCAAA
CGTTCTTGGGTGCGAACACGATCCATTGAAGTGCGCAGAGTTTCAACCAAGTGGTCGAAT
TGCTTTGGTGTTAGGCGGAATTCACGGAAGATATCCAGCACTAAGTCTGACGCTTCAGAA
GCTTGATGACTGTCACGACCAAATTCATTAACCGCTAATTGCAGGTTTTGGAACTTACCG
CGCAGTTCATTGAATTTCTCACGAGCCAGTTCAGGGTCGATACCGACTTCTTCTTCGCTG
TCGCTGCTTTCACCGTCGCCATCTTCGTCTTCATCTTCGTCTTCATCTTCGACGACAGCA
TCATCTTCATCCGCGAGATCCGCTTCAGAAAGCTCAGAACCGATGTGAGTCGCGGTTGGC
GCTTCGGTTTCCATGTCGTTAGGGTCAACGAAACCTGAAATCAGGTCAGTGAGACGTAGC
TCTTCGGCCTGAACACGATCAAACTGCTCAAGAATATAAGGGATGGTTCCAGGATACTCA
GCAATCGCACTTTGAACTTGGTTAATACCATCTTCAATGCGCTTGGCAATATCGATTTCA
CCTTCACGTGTCAAAAGCTCAACCGTACCCATTTCACGCATATACATACGTACTGGATCG
GTGGTGCGGCCAATCTCACTCTCTACGCTAGAAAGTGCCGCGGCGGCTGCTTCAGCAGCA
TCTTCGTCAGTGATGGTAGTATCATCGCTGAGGGCAAGATCATCGGCATCAGGTGCGGTT
TCCACCACCTTAATGCCCATGTCATTAATCATCTGAATAATATCTTCCACCTGCTCTGAA
TCAACGATTTCAGCAGGCAAGTGGTCATTTACTTCGGCGTAGGTCAGATAGCCCTGTTCC
TTGCCGCGAAGGACAAGTTGTTTAAGCTGTGACTGCGGATTTTGATCCATAGACGGTATC
CAACTTCGTATCTGGTGAAGGAATAAGTATGCGCAATGCAAACCACGTATACTAACAAAT
TTATTCTTTGCTGACTATCTCAACAGAGTTACGCTTTCAAGCCTTTTAAGATCAAGTCTT
GTAGCTCTCTTTTCTCTTCGGTTGATAAACCGACACTTCGCTCTTTGGCCTGCAAATTTT
CAATTTGTTTTTCTACGCACTGGGCAAGAATTTTGTCCAATGAGTCTAAAAATAGTTCTT
CTTGATTGTCTTCGACAAGGGGAATTTCCCAACTTGCCAGACGAGACAGAAGTGTCTCAT
TTTTTGAGTCTCGCCAATGTTCGAGTAATTGACCCGTAGTGATATGGGGATATTGACGAC
ATTTCTCAAGTACTTCACTGAAGGTATCGAGACCAGGGATCATCAAATGACGCACGCTCG
CTAGGTCTGGTACCAATTCAGCATAGCTCGGATTTTGTATCAAGAGCGCGATAACATCAC
GCATTGGGGTCCGTTTTATTGCTTTATGTGGTGCGGGTCGATTTTCTGTCTTACGTGCTT
TTTTACGGCGCAGTTGGTGATCAAAGCCTGTCCGTTCATCGAGTAATTTCTCTAGGATCT
CTTGTAAAAAAGGATCCGGAATTTTGTCGATAAGTGGTGTTGCAACGGCGCGCAGTGCCG
ATTTACCTTCATGGCTACCCAAGTTAATTTGGTGCAGTTCAATCAAGTTCTCAAATAAGT
ACTGCGACAGTGGTGTAGCATTGGCAACCTGTTGTTCAAAATCGGCTTTGCCGTATTTAC
GCACGTAGCTATCGGGATCTTCACCGTCCGGCAGAAACAGAAACTTTAAGATATTGCCGC
TTTTGAGGTAGCTGAGTGCATTTTCTAATGCGCGCCATGCGGCATCACGTCCAGCTCGGT
CACCATCATAACAACAGATGACATGGTTAGTTTGGCGAAACAACAGTTGTAAGTGATCGC
CTGTGGTTGAGGTGCCCAGAGAGGCTACAGAGTAATCGACACCATATTGAGCGAGTGCCA
CGACATCCATATAGCCTTCCACCACTAGGATTTGTGGTGGTTCACGGTATGCCTGCAGGA
CTTCATAAAGGCCATACAGCTCTTTGCCTTTATGGAAAATCGGGGTTTCAGGCGAGTTCA
GGTATTTCGGTGTACCTTGCTCTGTAATACGGCCACCAAAACCAATGACTCGACCTCGAC
GATCGCGAATTGGGAACATGACTCGTCCGCGAAAGCGGTCATAACGGCGGCCGTTATCGT
TTTCAATCAGCATACCTGCGGTGACAAGCATATCTTCACTGCTGCGCTGCTGACCAAAAT
TGCGCCGTACAAGATCCCATTCATCCGCTATGTATCCAATGCCAAATTTCTGGACGATTT
CTCCAGATAAACCACGATTTTTTAAGTATTCAATCGCATGCTTGTTGGCAGGAACTTTAA
GCTGCTGACGATAAAACTGGGCGATGCTGCCCATCAAGTCATACAGGCTGCGCTTATCTT
CACTTTTGACGGCTGGCGTATTTTTCGCAAAGGGGCTGGAAGGCGTTCTTTCTTCACGCT
GAACTTCAAGACCTATGGTCGACGCCAGCTCTTCAATGGCCTCAGGAAACTCCATGCGTT
CATATTCCATGACAAAATCGATGGCATTGCCATGAGCACCACAGCCGAAGCAGTGATAGA
ACTGTTTTTCCTGACTGACACTGAATGAAGGGGTTTTTTCGTTATGGAAAGGGCAGCAGG
CGCTGTAGTTTTTGCCTTTCTTCTTCAGTTTTACGCGTGCGTCAATAACGTCGACAATAT
CGAGTCGAGCAAGGAGGTCATCAATAAAACTGCGGGGGATGTGTCCTGCCATAAATCTTT
GCATGCACCGAAAGATAGGGTCAAATACAAACAAGCCGTGCTTTCCAAAGGATTGCACGG
CTTGCTGTAATTGGGTTGGGATTAAGCCAGTTTAGCGCGGACCAAACCGCTCACTTTACC
CATGTCTGCACGCCCTTGAATATGCGGTTTAAGTACAGCCATCACCTTACCCATGTCTTG
CATGCCTGCGGCGGCTGATTCAGTGATTGCGCTGTCAATCAGGGCTTTCACTTCATCATC
GCTCAGAGGTTGAGGCATAAACTCCTCAAGTACGGTGATCTCTGCTTTTTCCGCATCAGC
CAAGTCTTGACGACCTGCTGCTTCGTATTGGCTTACAGAGTCGCGACGCTGTTTCACCAT
CTTGGTCAGCACTGCAACAATGTCGTCATCGCTCAGAGTGATCTGCTCATCGACTTCACG
TTGTTTAATAGCGGCCAACACTAAACGGATAGCGCCAAGGCGTGGTTTATCCTTGGCTTT
CATCGCTAGTTTTTGCTCTTCTTTGAGATTCTCAATCAGAGCCATAACAAATTCCTTAGT
TTAGGAAGCTGTTATTAGTACAGACGAACGCGACGTGCGTTTTCGCGAGCTAGCTTCTTA
GCGTGACGCTTTTGAGCAGCTGCTTTAGCGCGTTTGCGAACGGTAGTTGGCTTTTCGTAG
TGCTCACGACGGCGCACTTCAGAAAGGATACCTGCTTTTTCGCAAGAGCGTTTGAAACGA
CGCAGAGCTACGTCGAACGGTTCGTTTTCACGTACTTTAACTACTGGCATATGCCTTTCA
CCTCGGGGGTTAATTCGTTAATGCTGATATTTTGATGACCAGAGCAGCAAGAACCCTTGT
GCGCCAAGTCGATAACCAGCCAGATCAAAATGGTGCGGAATTTTAATCCGATCGTCCTTC
CTTTGTAAAGCACTTTGTCGCTTACATTCTGGACAAGGTTTGTTTGTCGCGCCAAGGCGA
GGTAACATGACGTCATATTTGATTTTAGATGGCAGCGTGCTGAGAAAACTATGCGCATTA
TTGGTATTGAAACCTCTTGTGACGAAACGGGTATCGCGATTTACGATGACGAAAAAGGAC
TGCTGTCTCATAAGCTTTACAGTCAGGTAAAACTGCATGCCGATTATGGTGGTGTGGTGC
CTGAGCTGGCTTCGCGTGATCATGTAAAAAAAACCATCCCACTCATCAAAGCGGCGATGG
CAGAGGCAAACGTGACGCCGCAAGATTTAGACGGTGTGGCTTTTACCGCAGGCCCCGGTT
TGGTTGGGGCGCTCTTGGTTGGCGCTACGATTGGGCGCAGTTTAGCGTACGCTTGGGATG
TGCCAGCGGTGCCGGTTCATCACATGGAAGGGCATCTTCTTGCTCCGATGCTGGAAGAGA
ATCCGCCGCCGTTTCCGTTTGTCGCTTTGCTGGTATCGGGTGGTCACACCATGCTGGTGG
AAGTGAAAAACATTGGTGAATACCGCATTTTAGGTGAGTCTATCGATGATGCGGCTGGCG
AAGCCTTTGATAAAACGGCCAAATTGATGGGATTGGATTATCCAGGTGGCCCGTTATTGG
CCAAGCTGGCGGAAAAAGGGACTCCGGGACGCTTTAAATTTCCCCGTCCTATGACGGACA
GACCGGGGCTCGATATGAGCTTTTCCGGTTTAAAAACTTTTACTGCCAATACCATTGCTG
CAAATGGCGACGATGAACAGACCCGTGCGGATATTGCTTACGCCTTCCAAGAGGCCGTGT
GTGACACTTTAGTCATTAAATGTAAACGCGCATTGGAGGAGACAGGACTTAAGCGTGTGG
TGATTGCGGGTGGTGTGAGTGCCAACAAGCAGTTGCGTGCTGATTTGGAAAAACTCGCGA
AAAAAATCGGTGGCGAAGTGTATTACCCACGTACTGAATTTTGTACCGATAACGGAGCGA
TGATCGCTTATGCGGGCATGCAACGTTTGAAAAATGGTGATGTGTGTGAACTTGGCTTGC
AAGCTCGCCCGCGTTGGCCGATTGATCAGTTAACGTCAATTCAGAAATAAGTACGACGAA
ATGGTATTGAAACGGTCGCGCTAGTGGCCGTTTTTTCTAAACAAAAGAATGAATTAGATA
ATGCTGAATTTCTGCTCAGAGTTGTCTGCTTGGCATCTCATGTTACAGTCAGCGTCTACT
TTATTGATGGATAAATAACTAAAATGAATTCGATGCTGATTGATGGCCAAAAAATGGCTT
ACCTTGATGTCGGGGAAGGCGAAGTGTTGCTCTTTGGGCACAGCTATTTGTGGGATCACC
AAATGTGGGCTCCACAAGTGGCTGCGTTAAGTCAACGCTATCGTTGTATTGTGCCGGATT
TTTGGGCGCATGGCGCTTCAGAGGCCGCCCCTACTGCGATGAGCAATCTCAAAGATTACG
CTCAGCATATGTTGGCGCTGATGGATCATCTGCAGATTGAGTATTTCTCTGTGATTGGCT
TGTCGGTGGGAGGAATGTGGGGCGCAGAGCTGGCCTTACTTGCGCCAAAGCGAGTTCAAT
CTCTGGTTATGATGGATACTTTCGTGGGTCTTGAACCGGAAGTGACCCACAAAAAATACT
TTACCATGTTAGATACCATTGCTCAGCTGCAAGCGGTGCCCGCTCCGATTGTGGAGGCGG
TTGTTCCTATGTTTTTTGCATCTAACACGTTGAAAAACGAGTTGCCTGTTGTGGCGCAAT
TTCGCTCGGCTCTGCAAGGTTTGAGCGGCGAGCGTGCTGTTGAAGTGGCGCGTTTAGGGC
GCATGATTTTCGGGCGTCGTGATTTGATGGATGAGATCGAACACTTAACTCTGCCTGTAC
TCATCATGGTCGGCAGTGAAGATACTCCTCGCCCAGCGTTAGAGTCTTACCTGATGCAAG
ATACGATTCGAGGCAGTCAACTTGAAGTGATTGAAGGGGCGGGACATATCAGTAGTTTGG
AGCAGGCAGAATCGGTGACACACCACCTGCAAACGTTCTTAGCAACCGTATATTGATTTT
TCTGCCATTGATGAAATGGCGATCACCTATTGAGCCGCGCACGGTTACACGACGCGGCTC
TCTTCATCATCGCTCGGCTTCTTATTCTTTTCACCGACCTTGGGCTCGGTACCCGCAAAC
AGGCGCTTCACGTTTTGATGATGGCGCAGCACAATCAAACAGCACAACATGGCAACTGGA
AGCGTGTACTGTGGCTTAATCAGCCAAGTGTAGAGGGGCGCGAGCAACACAGTGACTAAG
GCTGCAAGCGACGAGTAGCGAAACAGTACGACAACGACAAGCCATGTGGCCATCACCATA
GCGGTTAAATCGAGCCCAATCGGTGCGATTGCACCTAACGCGGTTGCCACGCCTTTTCCA
CCTTTGAAATGGAAAAAAATCGGGTACATGTGACCAAGGCAGGCGGCGATTGCCACCAAT
CCCAACATAAAAGGTTCAATATTGAGGAAGTAGCCGCCCCAAACTGGGATGGTGCCTTTG
AGCATGTCACACAATAAAACGGCCACTGCGGCTTTTTTGCCGCCGATGCGCAGTACATTG
GTGGCTCCGGGGTTTTGTGAGCCCACGTTACGCGGATCGGGGAGACGCAGAACACGACAA
ATCAACACCGCACTGGAAATTGACCCCAGTAGATAGGCAAAAATGATCATGCTGAGCGCC
AATGGAGTCATAACAGCCTCAAACTGCGTGTTTCGAAAAGTTATCTCGAATAAGTATTTG
TATTCCCTGTTGAATAAGAAAAAATCTTTTAGGATTTAGCATCTTGAACAGGTTTGGGTA
TATCATATCGCGATTGAGCGGATAGTACGATTTTTTCATCGGTTTGGGTATCCGACCTGT
GAACAGGAAGCGATTGAGCATGGATAAAGTGTTTATTGAACAGTTGGAAGTGATCACGAC
GATTGGGGTCTACGACTGGGAACAGCAGATCAAGCAGAAATTGGTGCTCGATCTGGAAAT
GGCGCACGACAACCGTGCAGCGGGAAAAAGTGATGATGTAGCGGATGCTCTGGACTATGC
CCAAGTCAGCCAAGCTGTGCTGGAGCATATCGAACAAGGGCGTTTTTTACTGGTAGAGCG
TGTGGCTGAAGAAGTGGCTGAACTGATCATGACTCGCTTTGCTGTGCCTTGGCTCCGCAT
CCGCTTGACCAAGCCGGGCGCAGTGCCGCAAGCCAAAGGAGTCGGCGTGATCATCGAGCG
AGCGCGTGGATGATCACCGCTTATATTGGTGTGGGCTCAAATCAGGATCGCCATCAGTCG
ATTGAAGCTGGCCTTCGTGCATTAGCCGAGCTGGCGAGCCAGTGGCGTCTGTCCACGATT
TATGAGTGTCCATCCGTTGGGTTTGCCAGCCATCCTTTCTTCAATCTGATGGTTGAGATG
GAGACAGAGCTCGCGCTGCCTGAATTGATGAAGCAGTTAAAAGCGATCGAGCTGCGTTGT
GGCCGTTTGCCGAATGCACAAAAGTATCAGGATCGAACACTGGATCTTGATATTGTGCTG
TATGGCGATTGTGTATCGGAGAATGATCCAGTGCTGCCTCGACCGGATATCTATCGCTAT
CCGTTTGTGATTCAACCTTTATATGAGCTCTGTCCGCAGCGAGTGATTGCTGGTGATGGT
CGAACTGTTGAGCAGATTTGGCAACAAGCGCAGGATTTAGCATCACTCACCCCAGTACCG
ATCTGGTTTTCTATTAACGAGAAGAAACAATCATGAGTTATTTTGAGTCGTTCATTCTGG
CTTTAATTCAAGGCTTTACCGAGTTTTTACCGATTTCTAGCTCCGCACACCTGATCTTGC
CTTCGGCTATTTTAGGTTGGGAAGATCAAGGCTTGGCCTTTGATGTGGCGGTACACGTGG
GAACGCTCGCCGCGGTCGTGCTCTATTTTCGAAAAGAAGTGGTTTCGTTATTAAGTGCTT
TTTTTGCTTCGATTTTTAAAGGTGATCGCAGCAAAGAAGCCAAATTGGCGTGGTTGATCG
TGCTGGCTACGATTCCGGCTTGTCTGTTCGGTTTTGTGATGAAAGATATTGTTGAGCTCT
ATTTGCGCAGCGCTTGGGTTATCGCGACAACGACTATCGTGTTTGGCCTTTTACTCTGGT
ATGTCGATAAACATGCAGAGCTCAAAGCCGACGAATATCAAGCGGATTGGAAAAAAGCGC
TGTTTATTGGTTTGGCGCAGGCCGTGGCTATTATTCCTGGCACTTCACGCTCTGGTGCAA
CCATCACTGCTGCGCTCTATCTTGGCTTTACCCGTGAAGCGGCGGCGCGTTTTTCATTCT
TAATGTCGATTCCAATTATCGTATTGGCGGGCAGTTATCTCGGATTGAAACTGGTGACCA
GTGGTGAACCCGTACACAGCGGTTTCTTACTGACAGGCATCATCACTTCATTTATCAGTG
CTTACATCTGTATTCACTTCTTCCTGAAGCTCATCTCTCGTATGGGCATGACCCCGTTTG
TGATTTATCGCTTAGTGCTTGGTGTAGGCTTATTTGCGTTTTTATTAACTCAATAATCAC
CTGCCAGCAAGCGCCTTTTCTAGGCTTTATGGTATAAATAGGCAGCATTCGAGCAAGTGA
CCAACGCCACGATTTTGTGGCGTTGGTTTTGAAAGAAAGATGGATTGGTTATGCGAGTAT
TTGCTTTGACCCTAAGCCTGCTATTGGTCTGGCTGCTTTATACCCTGATGTGGGGCAAAA
ACGGTGTGATGGATTTTCGCGCTGTACAAGCGGAAATTGAAGTGCAGCAGCAGGTGAATG
CCAACCTTCACCTACGCAACCAAGAGATGTTTGCTGAAATTGATGACCTGCGCCAAGGGC
TAGATGCGATTGAAGAGCGTGCCCGTAACGAATTGGGTATGGTCAAAGATGGAGAAACCT
TCTATCGCATCATCGGTGAGGAGTCGCGCCAATGAACAACATGACAGCGATTGTCCCCGC
CGCGGGTGTGGGTAGCCGCATGCAAGCGGATCGCCCTAAGCAGTATTTAACCTTGCTCGA
TAAAACGGTGCTCGAACACACCGTTGAACATCTTTTAGAACATCCTCTCATCGAACACGT
GGTAGTGGCGGTGAGTGCTGATGACCCCTATTTTGCGAATTTGCCTCTGGCGCATCATCC
GCGTGTGATTCGTGTCGATGGCGGCAAAGAGCGGGCGGATTCGGTATTGTCGGCACTGGA
GTATGTCTGCCAGCATCGCCTCAGTGAATGGGTATTGGTGCATGATGCGGCGCGTCCGTG
TGTGACTCACGCCGATATCACTCAGCTCATCACCACGGCTTTAGCTCATCCGATTGGTGC
GATTTTGGCCTCGCCCGTGCGGGATACCATGAAACGTGGCGATCACTTACAGCAGATTGT
GCATACGGTCGATCGCACTGCGCTCTGGCATGCGCTGACACCGCAAATGTTTCGTGCCCA
ATCACTGCGTGAGAGGTTATTCGCCGCTTTACAGCAGCAAGTCACGATTACCGATGAAGC
CTCAGCCTTTGAATGGCGTGGTGAAAAGCCTGCTTTAGTGGCAGGACGTGCCGATAATCT
CAAAATTACTCAACCTGAAGATCTCGCGTTGGCCGAGTTCTATTTAAGTCGTAATAAGGA
AAAATCATGATCAGAATTGGCCACGGCTTTGATGTACACCGTTTTGGCGGCGAAGGTCCC
ATCATTATTGGTGGAGTGAAGATCCCTTATGAACAAGGATTGATCGCCCATTCTGACGGT
GATGTGGCACTGCACGCATTAAGTGATGCCTTGCTCGGCGCGATTGCTGCCGGAGACATT
GGCCGCCACTTCCCGGATACCGATGATAAATGGAAAGGGGCAGACAGCCGCGAGCTCCTC
AAAGATGTGTATCGCCGTGTCAAGGCGCAAGGTTATGTGCTTGGTAATGCGGACGTCACT
ATCATTGCCCAAGCGCCGAAAATGGCCCCTTATATTCAGGCGATGTGCGCGGCGATTGCC
GAAGATCTGGAAACCGATCTGGGCAACATCAATGTCAAAGCGACCACGACAGAAAAACTC
GGCTTTACCGGACGTAAAGAAGGTATTGCCTGTGAAGCGGTTGTACTTTTGCGCAAAGCT
TAACTCAGCCTATAAAAAATTTTGGAATTAAGATGACTGATATTCTCTCTCCTCTGGCTT
ATTTGTGCGGTAAACCGACTGCGAAGGCCAAACTCAAAGCGCTGCCAGAACACTTCCAAG
TCAATGAAGTGTTGGGCTACTCCTTAACGGGACACGGCGAGCACTTGATGGTGCGTATTC
GTAAGACAGGGGAGAACACCAGCTTTGTGGCCAATGAATTAGCCAAAGCCTGTGGCGTAC
CTTCACGCGCGGTGAGCTGGGCGGGTTTAAAAGACAGGCATGCCGTTACCGAGCAGTGGT
TGAGTGTGCATCTGCCGAATGGCGAAACGCCGGATTTCTCTGCGTTTCTAGCACAATACC
CTAGCATTGAAATTCTTGAGGTGACTCGCCACGACAAAAAGCTTCGTCCGGGTGATTTGC
AAGGCAATGAATTTGTCGTCACCCTATCGGAAGTAAGCGATGTTGCAGCGGTATTAAGCC
GTTTAGAAACGGTTGCTGAATTGGGCGTTCCCAATTACTTCGGTAGCCAGCGTTTTGGAC
GTCATGGCAATAACCTCAGTGAGGCGCGCCGTTGGGGGCGTGACAATGTCCGTTCGCGCA
ATCAGAATCAGCGCAGCTTATATCTGTCTGCGGCTCGTTCGTGGATTTTCAACCAGATTG
TCTCAAAGCGAATTGAGCAGGGCTGTTTTGCCCGCTTTATTGAAGGTGATATCGCTTTAG
CTGAGCAGCAAATGTTTAATGTTGATGGTGATTTAGCCCTTTGGGATCAGCGTTTGCAAG
CTGGAGAAGTAGCGATTTCAGCGGCTTTGGCGGGCGATAATGCCTTGCCGACTTCTGGTC
AAGCCTTGCCACTGGAACAAGCTGAATTGGATGCAGAGCCCGATTTAATGGCGCTGATCC
GGGGGAATCGTATGCGCCATGATCGCCGTGCGATCGCCTTAAAAGCGCAAAACTTAAGCT
GGCAAGTGCAAGAAGATCAAATCACTCTGCGTTTCTCATTGGATGCGGGTAGCTTTGCCA
CTTCCTTAGTGCGTGAATTGATCGAAGAGATCCCAGTGGTGCGTCATTACGATCAAGGCC
ATGAACAAGAGAGCCGCGATTCAGAGAGCGAAGATTAAGATGAAGATTCTACTCAGTAAC
GATGATGGCGTTTACGCACAAGGCATTCATGCTTTGGCGGATGCATTGCGTGATTTAGCG
GAGATTGTGATTGTCGCGCCGGATCGTAACCGCAGTGGTGCCTCGAATTCACTGACCTTA
GAGCATCCATTACGAGTGTCGCAAATTGCCGAGAATACCTATTCCGTGCAAGGTACCCCG
ACTGATTGCGTGCACTTTGCGCTTAATGAACTGATGAAAGACGCGCTACCGGATCTGGTA
CTGAGCGGAATCAATCACGGAGCTAACTTGGGTGATGATGTGCTCTATTCCGGTACGGTG
GCGGCGGCAATGGAAGGGCATTTTCTTGGCGTGCAGTCGATCGCCTTTTCTCTGGCGGGA
ACTACTCATTTTGCTAGTGCTGCTCACTTTGTGCGTCAATTGGTCGAGCAACATCTGGCT
AACCCGATTCCGACCAATCGCTTACTTAACGTGAATATTCCGGATCGACCTTTAGAACTC
ATTCAAGGTATTGAAGTCACACGCTTAGGTGCGCGGCATCACGCCGAAAGCATGATAAAG
CAGAAAGATCCGCGTGGGCATGATATTTATTGGCTTGGTCCTCCGGGTAAAGAGCAAGAT
GCCGGTCCGGGAACGGATTTTCATGCGATTGAACGTGGCTGGGTGTCACTCACGCCGCTA
CAAGTTGACCTAACGGCACATGAGTCACTGCGTAGCATGGATCATTGGTTAAAGGAAAAG
GTGAATGGCTAACCCAAAAGCCGACAGACTGATTCAATTTTTAACTGAGCAGGGGATTAC
CTCACCACAAGTGTTGGCGGCAATCCATGCACTGCCACGCGAGTTTTTCGTCGCACCGGC
CATGATGCATCAAGCTTATGACAATAATGCCCTGCCCATAGGTCAAGGCCAGACCATCTC
GCAACCCTATATCGTGGCGAAGATGACAGAGCTACTGGCGTTAACCCCAGAAACCAAAGT
GCTAGAAATTGGTACGGGCTCTGGTTATCAAACCGCAGTGCTCGCCAAACTGGTTAATCA
TGTGTTTACTGTTGAGCGGATCAAAACCCTGCAATGGGATGCGAAAAGACGCTTGAAACA
GTTGGATATCTATAACGTGTCGACGAAACATGGCGATGGCTGGCAAGGTTGGCCCGCTCG
TGGACCTTTTGATGCGATCCTTGTGACGGCTGCTGCGGCAAAAGTGCCGCAAAGTCTATT
GGATCAGCTTGCTGAGGGTGGTCGTATGGTGATCCCTGTGGGCGAAGACGAGCAATATCT
GTACAAAATTGTGCGTCAAGGTGGGCAGTTTATCTCTGAGCGGGTTGAAGCTGTGCGTTT
TGTGCCACTGGTCGCGGGAGATCTTGCCTGATGACGCTTTACTCTTTCCGACTGGGCTTA
TTATTGTTTTGCAGCTTATTATTCGGCTGTACTGCACCTACGCCAGCACCAGTCTCTGGA
TTGGGTAAAGATTACAACAAAGTTGAGCGTGGTAGTTACCGCGGAAGTTACTATGAAGTT
AAAAAAGGCGACACGCTCTATTTTATTGCCTACCTCACAGATAAAGATGTAAATGATCTG
ATCAGTTACAACGATCTCGCTCCACCTTACACCATTCATCCTGGGCAAAAAATTAAGCTC
TGGTTACCTAATTATACTCCTCCTGCTTATGGTGGAACGGGCGGTGCAGCTACCGTGGCT
GTGGCTTCAAGCACAAGTGCAAGTGTTGCCAAAGCGGCGACGACGGCAACAGTTGCTCAA
ACCGTGAGCAAAAGCTCTAATACCAAAAATGTACAAAATGGGTCAACGAATAGTCAAAAT
TTGACTAAAAAAGATCCAGTTAAGACGGTTGATCAAACAAAAACAAAGGAGTATGTTGAA
CCTGTCGGTAAACAAAATGTTAATGTTAATGTAGCAAAAGCTAAACCTTCGGATGAGAAG
ATAGCGAAGTGGCTATGGCCGACAAAAGGTAGAGTCATAAAGAACTTTTCTGCGGGCGAT
CAAGGCAACAAAGGGATAGACATTGCTGGCCAACGTGGTCAGGCTGTCGTTGCTACTGCA
GATGGAACCGTAGTGTATTCGGGCAACGCATTACGTGGTTATGGCAACCTAATCATCATA
AAACATAATGAGCACTATTTAAGTGCCTATGCCCACAATGATCAGCTGCTAGCAAAGGAA
GGACAAACTGTGCAAGCAGGCCAGAAGATCGCCACCATGGGAAGTTCTGGTACCAACAGC
GTACGCTTGCACTTTGAGATCCGTTATCAAGGGAAGTCAGTGAATCCTAAACGCTACTTA
CCTTAACTCATATTGCTAAGGTCATACTGCAAAGGTTGTAAATCGCAATGACTCGCAAAG
TTGCCAGGGGGAGGCCGCTATGAGTGTCAGCAATACCGTAACCAAAGTAGAAGAGTTCGA
TTTTGAAGATGAAGCACTGGAAGTGCTAGAAACTGATGCCGAGCTCACCAGTGATGAAGA
ATTAGTTGCTGTTGAAGGGGCAAGTGAAGACGTTCGTGAAGAGTTTGATGCTTCTGCGAA
AAGTCTTGATGCGACCCAGATGTATCTCAGCGAAATTGGTTTTTCACCGCTCCTTACTGC
CGAAGAAGAAGTGCTTTATGCTCGTCGTGCCTTACGTGGTGATGAAGCCGCACGTAAACG
CATGATTGAAAGTAACTTGCGTCTGGTGGTAAAAATTTCACGCCGTTACAGCAACCGAGG
ATTAGCACTGCTCGATCTGATTGAAGAAGGTAATCTTGGTCTGATCCGTGCGGTTGAGAA
ATTCGATCCAGAACGCGGTTTCCGCTTCTCTACCTACGCAACATGGTGGATCCGTCAAAC
CATTGAACGTGCGCTGATGAACCAAACACGCACCATTCGTCTACCGATTCATGTCGTCAA
AGAGCTGAACATTTATTTGCGTACTGCTCGCGAATTATCACAGCGCCTTGACCACGAACC
TACACCAGAAGAAATTGCTCTTGAGTTAGACCGACCTGTCGATGATGTCACTAAGATGCT
GCGTCTTAACGAACGGATCAGCTCAGTGGATACGCCAATTGGTGGGGATGGAGATAAGGC
ACTGCTGGATATTTTGCCAGACTCTCACAATGCCGATCCTGAGTTTTCAACTCAAGATGA
TGACATTCGTGAATCGCTGCTCAACTGGTTGGATGAACTTAATCCAAAGCAAAAAGAAGT
GCTTGCGCGTCGCTTTGGGCTTCTTGGCTATGAACCATCGACCTTGGAAGAAGTGGGTCG
TGAGATCAATCTCACTCGTGAGCGTGTTCGCCAAATCCAAGTGGAAGGTCTACGTCGTCT
GCGTGAGATTTTGGTGAAACAAGGTTTGAATATGGAAGCGCTGTTTAACGTCGAATACGA
CAACTAATTTTTCCAGACTCATCCAAAACTAAGGCACCCGGTGGGGTGCCTTGTTGTTTC
TGGAATCTGTAGATTCCATGCTTGAGATATGGGCAATAACTAGAGCAGCTTTTTCAATTG
ATAGAGCATATCTAGAGCTTGGCGAGGAGTGAGCTGGTCAGGATCTACGCCTGCCAAGGC
TTGCTCAACAGCACTCGGCTCAGGAATTAAGCTCAGCTGGTTGGCAATATCGACGCGGCT
TGGCTTACGAGTCTCGGCAGGTTGTGAGCTTAATAGCTCAAGTTGTTGTAATTTGGCGCG
CGCATTTTTAATCACGGGCTTGGGTACGCCAGCCAGTCCTGCTACGGCTAAACCATACGA
TTTACTCGCGGCACCCTCTTGCACTGCGTGCATAAAGGCGATGCCATCACCATGTTCAAC
CGCATCTAAATGAACATTCGCTAGATGAGGTAACACATTCGGCAGTTCGGTTAACTCAAA
ATAGTGAGTAGCAAACAGCGTCATGGCACCAATCTCTTTGGCAAGCCACTCGGCACTCGC
CCAAGCGAGCGAGAGTCCGTCATAAGTACTGGTACCGCGGCCAATCTCATCCATCAACAC
CAAACTGTTACGGGTCGCATTGTGCAAAATATTGGCGGTTTCCGTCATCTCCACCATAAA
GGTTGAGCGGCCGGACGCAAGATCATCGGACGCGCCGATACGGGTAAAAATACGATCTAG
TGGGCCGATTGACGCACTTTCAGCCGGCACATAACTACCGATATGCGCCATCAGTGCAAT
CAAGGCGGTTTGACGCATGTAAGTCGATTTACCGCCCATATTCGGACCAGTAATGATCAG
CATGCGTCGCTGTGGATTAAGTTCGATCGGGTTGGCGATAAACGGCTCATTCATTACTCG
CTCTACCACAGGGTGGCGACCACCTTGGATGTGAATGCCCGCTTCTTGAACCAGCGTTGG
GCGACAATATTCCAAGTTTTCTGCGCGCTCTGCGAGGTTTTGCAGCACATCCAATTGAGC
AACGGAAGCCGCCAGTTGTTGCAGCTGCTCAAGATGCGGCATCAGCAAATCGAACAACTC
TTCCCACAGCTGTTTTTCTAACGCTAAAGCACGAGACTTAGAATTGAGCACTTTATCTTC
ATGCTGTTTAAGTTCTTCGATGATGTAACGCTCAGCATTTTTTAAGGTTTGACGGCGTAC
ATAGTGGGGAGGCACTAAATGGCTCTGACCCCGGCTCACTTGAATGTAGAAACCGTGCAC
ATTGTTATAACCCACTTTCAGGGTATCAATGCCGTGACGATCGCGCTCTTCGGCTTCCAA
GCGTTCCAGAAATTCGGTTGCGCCATTGGCTAAATCGCGCCATTCATCGAGTTCGGCACT
GTAACCATCGGCGATCACGCCACCATCGCGGATCACCACGGGTGGGTTTTCTTTGATCGC
ACGTTCGAGTAAATCGCACAATTCATCCATTGGCTCGGCATGGGTGCGTAGCTCGGTAAG
GTGAGGCTGCTTAAGCTCGCTCATGACCGAGTGCAATTCAGGTAACTGCTGCATGGCATG
GCGTAGGCGAGCTAAATCGCGCGGCCGCGCTGAACGCAGCGCTAGACGGGCGAGGATCCG
TTCAATATCGCCAATCTGTTTGAGCACGGGATGCAGTTCCCCATACAAAGCGGTTTCTTT
GAGCTCAGTGATCGCATCTAAACGCTGATTGAGAGTGGCGTTATCGCGCATCGGTTGGTG
GATCCAACGTTTGAGCATGCGGCTGCCCATGGGGGTAGCACAATGGTCGAGTACTTCTGC
AAGCGTGTTATCTGTTCCACCCGCCAAGTTATGAGTGAGTTCAAGGTTGCGCCGCGTCGC
GGCATCCAAAATCACCGATTGATCTTGGCGATCCCAAGTCAGTGAACGAATGTGTGGCAA
AGCGGTACGCTGAGTATCTTTGACGTATTGGATCAAGCAGCCTGCTGCGCACAAGCCAAG
TTTTGCTTGCTCAACCCCAAAGCCAACCAGATCGCGCGTGCCAAATTGCTGGTTGAGCTG
CTGTTTCGCGGTATCGAGTTCAAATTCCCAAATCGGGCGACGGCGGTTGCCTTGGCGGCT
TGCCATTAGATGCACTGGCGAAAAATCTTCAGGAAACAAGAGTTCACGAGGCGAAGTGCG
TTGCAGCTCGGCGGCCATCTCTTCTTCGGTTTGCGGCTCACTGAGCTGAAAACGACCGGA
GGTGATATCCATGGTTGCATAACCAAAGCGGCCGTTATGGTGATAAATCGCCGCGATCAG
GTTATCGACTCGCTCTGAGAGCAGGGCTTCATCGGTCACCGTTCCCGGTGTCACAATCCG
CACTACTTTGCGCTCAACGGGGCCTTTGCTGGTGGCTGGATCGCCAATCTGTTCGCAGAT
CGCGACCGATTCCCCCATCTGGACGAGTTTCGCCAAATAACCTTCCACGGCATGGAAAGG
CACACCCGCCATAGGAATGGGTTCACCCGCCGATGCGCCGCGTTTGGTTAAGGAAATATC
TAGCAGTTCAGAGGCGCGTTTGGCATCGTCATAAAACAGTTCGTAAAAATCACCCATGCG
ATAGAACAGCAGAATGTCTGGGTTTTCCGCCTTGAGTCTTAAATACTGTTGCATCATCGG
GGTGTGGTGCGAAAGAGACTCGCTCGGTGAGGCGTTCGATTTCATCATAATCTTATGTCG
CTGCTTATCATCATCTGTGCAGGCCTTGCGGCATTTCATCACAAGGCGGGCATGGGTCAC
TTAAAAACGGTTACAGAGAATAGCAAACCTGACTAGGGCGGGGCAATTGAGCTCTTGCTT
TGCATGGTGATGACCTTAAGGCTCATCAGGCCATCGCCGCAAGAGGTTTACCGAAAAGCG
CGTAGGGAGCGTGATATGGATACCAAGTCAAACCGGTTTCGACACTCAGCCTAAGCCGAG
TGTCGGAAAGCTCGGTTAGGAAAATAATCCTGAGGATAAATAACGGTCGCCACGATCGCA
CACAATCGCTACCACTACGGATCCCGGATTTTGTTGGGCAATCTGCAAAGCGGCAAACAC
GGCTCCGCCAGAGCTGACGCCGGCGCAAATTCCTTCTTCACGCGCAAGGGCGCGAGCGGT
CTGTTCGGCGTCAGTTTGAGTTACGTCCAGCACCTGATCGACTCGTGCAGCATCAAAAAT
GCCGGGGAGGTAGGCTTGCGGCCAACGGCGAATACCCGGAATCGCGCTGCCTTCCGAGGG
TTGTAAGCCGATGATCTGAATCTGCGGATTTTGTTGCTTCAGATAACGAGAGACGCCCAT
TATGGTGCCTGTGGTGCCCATGCTTGAAACAAAATGAGTGATTTTGCCTTGGCTTTGCTG
CCAGATTTCCGGCCCGGTTGAGCGATAATGCGCGTCAGGGTTATCCAAGTTATTGAATTG
ATCCAATACCTTACCTTTGCCTTCTTGCTGCATCTGTAAGGCTAAATCGCGTGCGCCTTC
CATCCCTTGTTCTTTGCTAACCAAAATCAGCTCAGCGCCATAGGCGCGCATCGAATCTTT
GCGCTCTTGAGTGGCGTTATCGGGCATGATCAGAATCATCTTGTAGCCTTTGATGGCGGC
AGCCATAGCCAACGCTATGCCAGTATTACCACTGGTGGCTTCAATAATGGTATCGCCGGG
CTGCAAACTGCCGCGCGCTTCGGCTTGCACAATCATATTAAGCGCTGGTCTATCTTTCAC
GGAACCCGCTGGATTATTGCCTTCGAGCTTCACCAATACTGTAGAGCGGCCTGCATTGAG
GCGCTGTAAACGCACCAAGGGCGTTTGACCTACATAATCTTCAAGAGTGGGGAAATCAGA
CACAGAGCGATCCTTCTATTCTAATAGTGACAACCGATATACCCTTCCTACTTGAAGCTG
CAGCGGTG
>NODE_709
TTCACTAACAACGTCAGTTGGCTAGGTGACCCTTGCGGGTCAGTAGTAATCAAGCACATA
TCGTGCCAACTCAAATCGGTCTAGATGTGTGATGTTTGGCATCATTTATCAAGAAATTTT
AATTCAAATTTGCAAAATGCAATTCCAAATGCAATTATTACAGCAAAATGCAAAATAATA
TGGCTAGGCTATGCAACATAATCAATCTTTGCAGAAAACAAAATATGTCCTCATGGTAGA
AGACACGGCGTCGGTGGCGGCGCTGTATCGTTCTTACCTCACACCGCTGGATATTGATAT
CAATATCGTGGGTACCGGACGCGATGCCATCGAGAGTATTGGCCGTCGCGAGCCTGACTT
AATCCTGCTGGATTTACGTTTGCCAGATATGACGGGGATGGACGTACTCTATGCAGTGAA
AGAGAAATCACCGGATGTGCCTATCGTGTTTATGACCGCTCATGGTTCGATTGATACGGC
GGTTGAAGCCATGCGTCATGGTGCGCAAGACTTTTTGATCAAGCCGTGTGAAGCGGACCG
ACTGCGGGTCACAGTGAATAATGCGATTCGCAAAGCCTCGAAACTCAAAAACGATGTTGA
TAATAAAAATCAAAACTATCAAGGCTTTATTGGTAGCAGTCAAACCATGCAGGCGGTGTA
CCGCACCATTGACTCTGCGGCGAGCAGCAAAGCCAGTATTTTTATTACCGGCGAAAGTGG
TACAGGTAAAGAAGTGTGCGCGGAAGCGATTCATGCCGCGAGCAAGCGTGGAGATAAGCC
ATTTATCGCCATCAACTGTGCGGCCATTCCGAAAGATCTGATTGAAAGTGAGTTGTTTGG
TCACGTCAAAGGGGCTTTTACTGGGGCGGCGACTGAGCGTCAAGGCGCGGCAGAAGCGGC
TGATGGGGGAACCCTCTTTTTGGATGAATTGTGCGAAATGGATCTGGATCTGCAGACCAA
ACTTCTGCGCTTTATTCAGACAGGGACATTCCAAAAAGTCGGCTCTTCCAAAATGAAAAG
CGTGGATGTGCGTTTTGTGTGTGCAACGAACCGCGATCCGTGGAAGGAAGTGCAAGAAGG
ACGCTTTCGTGAAGACCTGTACTACCGCTTGTATGTGATCCCGCTGCATTTACCGCCATT
GCGCGCGCGTGGTGATGATGTGATCGAGATTGCTTATTCACTGCTTGGCTTTATGTCCAA
GGAAGAGGGCAAAGATTTTGTCCGTTTGTCGGCTGAAGTGGTGGAGCGTTTTCGCCAATA
CGAGTGGCCGGGCAACGTGCGTCAATTGCAAAACGTTTTGCGCAACGTGGTTGTGCTCAA
TGAAGGTCGTGAAATCACCCTAGATATGCTGCCTCCTCCTCTTAATCAAATGTCCGCGCC
GATCAATCGGGCTTTACCGCTTGCGCATGAGAATAAAGTATCCGTGCATGAGATTTTTCC
GCTGTGGATGACCGAAAAACAAGCCATTGAACAAGCCATCGAAGCGTGTGATGGCAACAT
TCCCCGTGCCGCAACCTATCTGGATGTCAGCCCGTCAACCATCTATCGCAAGCTGCAAAC
TTGGAATGAAAAAGTGAAAGAAAAAGAGAAGGAACGGTAAGCGATGAGAGAATGGATCAA
CCAAAGCAAAATCGACTTACTGGCGAAGGAGATCGGTGAAGAAAACGTGCCGATCTTGGT
CAACATTTTTCTTGGTGAACTCAATGATTACCAAAGTAAGTTAGTCAGTGATACGGTCGC
GGACAAACTCGGGTATCTCAAGGAAATCAGCCATGCGCTGAAAAGCAGTGCGGCCAGTTT
TGGGGCTGATCGCTTGTGCGCCAAAGCGGTGGAGTTAGATAGTCGCGCCAAATCTGGCGA
GATGATGGACATCTCGCTAGAGGTTGAACATATGCTTGAGTTACTGAAGCAGACGCATCA
ATGCTACTCCGATTTAGTTCATTAACTGCTCTTCGATAGCTTGTCTCAGCTTCTGCCGAT
CATGACGCCAGTCGCGGTTGGCGGAAGCCAAATCTCGGGTAACAAAATTCCAACGCTGTT
CTAACTCTGGATGAGGGTGATGGCCCAATACCACATCAATTTTGCGCCCTTGGCAGGCGC
GTTCACACCATTCCAATTTTTGCTCTAAGCTCATTCGTCCTGCAGGTCCATATTCTGGCG
ATAGGTTCTCGACAAAAATCACTTTCGCAGTTTGATTACGAGCAATCGCCTTGCCCAATT
CTGGCAGCAGAAGAGGAGGCATGACGCTGGTTAAAAAGCTTCCGGGGCCCAGAATCACGC
AGTCTGCGTCTTGAATGGCGGTTACCGCTTCTTTGGTGGCCGGGACTTCAGGCGCAAGGT
CAAGTCTTCGCAAATCTTGAGTCATCTCATCGACGCTGGTTTCACCGGTGACCCATTTGC
CATCCATAGCGAGGGCTGCCAGATCGGATGGATGTTCAGACATCGGTAGGATATTGACAT
CGACTTTGAGCATGTTGCGAATAAGATTGATCGCATCCAATGGGCGCACCGAAAGGTTAT
CTAATGCGGTGAGCATTAGGTTGCCCAAGTTGTGGCCGTTGAGCTCCCCTGCGCCTTTAA
AGCGGTATTCAAACATCATTGAACTGATCGACGGCTCGGTAATCAACTGGTTGATGCAGT
TACGGGTATCTCCCCAAGCAATCCCACCTTGGCAGTGACGAATGCGTCCTGTTGAGCCGC
CGTTGTCTGTGGTGGTGACTATGCCTGTGGCATTGGAACCAAACACTTTGAGCGCTGCCA
GCATTCGCCCAAGACCGTGGCCGCCGCCAATCGCAACCACTTTTTTGTTTTCGTATAGAG
ACATAGGTTTTTCTTATTTTTTCATAACTCGCAGCAATTTAGCTAACTTGGTTCATAATG
AGTACCCATTTAGGGCTAATTTCTGCAAGGTAACCATTTTTTTCTGGTTAAGGCTAGAAT
CACGTACAATTATTAAGTATTTTACCAGCAGCCTGAGCTAAAGAGATGGCAACATCATAG
TGCTTGGCCTTAACTCCGAGCTTACCGCGCTAAGTTTAAACCTTTAAATATGCGTTGTAA
GCCAGTGACCGCTTGTCACAAGGGCAGAATTGGAAATGATTTTGCCTCCCGTATTTGGAA
AGGTGTTCTGTGGCGCAACAATTCGAAGACAGATTTCAGCGTAAATTTTACTATTTACGT
CTATCCATAACCGACGTTTGTAATTTCAAATGTACGTATTGCTTACCTGATGGTTACAAG
CCATCAGCGGGTCGCCCTGCCTCTTTTCTGACGGTGAATGAGATTCGCCGAGTGGTGAGT
GCGTTTGCCCATTGTGGTACTTCCAAGGTCAGAATTACCGGCGGTGAACCTTCACTGCGC
AAAGATTTTGGCGAAATCATTCATACCATAGCGCAAACTCCCGGCATTCAAAAAGTTGCG
ACGACCACCAATGGCTACCGTTTAGCCAAACATATTGGTGAGTGGCGCGAAGCGGGGTTG
ACTCAACTGAATGTCAGCGTAGATAGCTTAGATCCACGTATGTTTGCGCAAATCACCGGT
GAAAACCGCTTTCAGCAAGTGATGTCCGGCATTGATCGCGCCTTTGAAGTTGGATTCGAG
CAAGTCAAAGTCAACGTGGTACTGATGAAAAATCTTAACCACCTTGAACTGCCCCAATTT
ATGGCGTGGATTAAAACTCGCCCCATCCAACTGCGTTTTATTGAGTTGATGCAAACCGGA
GAAATGGACGCGCTGTTTGCTCGCCATCATGTTTCTGGCATTTCGATCCGCGACTATCTC
TTCGGTAACGGCTGGTTACTCAAAGCCAGAGCCGATAACGATGGCCCTGCACAGGTGTTT
ATCCATCCGGATTTCCAAGGCGAGATTGGCCTTATCATGCCTTATGAGAAAGATTTTTGT
CGCAGCTGTAACCGCCTTCGGGTGTCAGCACTTGGCAAACTGCATCTGTGCTTATTTGGC
GAACAAGGCATCGAGCTACGCGATCTTTTGCAAGACGATCACCAAGAAAACGCATTGATT
GAACGAATTCAAACTCAGTTGCAAAACAAGGCGGAAACCCACTTCCTGCATGATGGAAAT
TCGGGTGTGACGCCGCATTTAGCCTCGATTGGCGGCTGAGTTTCTACCGATAATCTGACC
TCACCATTGAGGTTTAACCATTTTGAAAAGGTGAACAAATGGGTCACGCAGAAAGCAAAT
TTCAAGCAGCAAACATCGCCGTTTTAACCGTGTCAGATACGCGCACGGAAGAAAACGATA
CCTCAGGCCGTTACTTGGCAGAGCAGCTTCAAGAAGCTGGCCATACACTGGCAGATAAAC
AGATCGTGATTGACGATATGTACAAAATCCGTGCGGTGGTTTCACAGTGGATTGCGGATG
AAACCATCCAAGCGATTCTGATCACCGGTGGCACTGGGTTTACGTCACGTGACAGCACAC
CTGAAGCACTTAAGCCTCTGTTTGATAAAGAAGTGGAAGGTTTTGGCGAGCTGTTTCGCA
TGGTCTCTTTTGAAGAGATTGGCACCTCGACCATTCAATCGCGCGCGGTTGCGGGGTTTG
CTAACCACACGGTGATTTTTGCTATGCCGGGTTCGACTGGCGCATGCCGCACCGGTTGGA
CAAAAATCATTAAACAGCAATTGGATGCTTCCCATCGCCCATGTAACTTTATGCCGCACC
TAACGGTATAGGGGAGGTTTGATGAGCCAACTCACTCATATTAATGCTTCGGGTGAAGCC
AATATGGTGGATGTGTCGAATAAAGCCGATACTGTCCGTGAAGCTCGTGCCGAGGCCTAT
GTGCGCATGGCACCCGAAACGCTGCAACTCATCCTCTCTGGCCAGCACCATAAAGGGGAT
GTGTTTGCCACTGCGCGTATTGCGGGCATTCAAGCCGCGAAACGTACGTGGGAGCTTATT
CCGCTCTGTCACCCGTTGCTGCTTTCCAAGGTGGAAGTACAGCTTGAAGCCTTGCCAGAA
CAAAGCAGCGTACGCATTGAATCTCTGTGTAAACTCAGTGGTAAAACCGGGGTGGAAATG
GAAGCGCTGACGGCGGCATCGGTGGCGGCACTGACCATTTACGACATGTGCAAAGCGGTT
CAAAAAGACATCGTAATTGAGAACGTGCGATTGCTTGAAAAATCGGGCGGAAAATCGGGA
CACTTTAAGGTGGATGCATGATTAAGGTGCTGTTTTTTGCCCAAACTCGAGAGTTGGTGG
AGTGCGATAGTCTGGTGGTTGACCACGCTTTTGCAACGGTAGAAGCTTTGCGCCAACATT
TAGCGCAGCAGCCGGGTAAGTGGGATATGGCACTTGAACCGGGTAAGCTATTGGCGGCCG
TTAATCAATCGATTGTGCCATTCGATACAGAGCTACAAGATGGCGATGAAGTGGCCTTTT
TCCCACCAGTGACTGGAGGCTAGTATGGACCATCGCGTATCGGTGCAGAAGGAAGATTTC
TCTGTTGCTCAAGAATATGAAGCGTTAGCGCAAGGCTCACAAGCGGGGGCTGTGGTGACT
TTTGTCGGCAAAGTTCGGGATATGAACTTGGGCGATAATGTCGTGGGCTTACACCTTGAA
CACTATCCGGGCATGACGGAAAAATCCTTGCTGGAGATTTGCGATATGGCTCAGGAGCGT
TGGCCTCTACAACGCGTTCGCGTTATTCATCGCATCGGCGATATGCTCAGCGGCGATCAA
ATCGTGTTGGTTGGTGTCAGCAGTGCGCACCGCAATGCTGCGTTTGCAGCGTGCGAGTTC
ATCATGGATTACTTGAAAACCCGCGCGCCATTTTGGAAAAAAGAGCTGACGACCGAAGCG
AGTCGCTGGATTGATTCACGCGACAGTGATCATCAAGCCGCGCAGCGCTGGGAATAAGAA
GAGTAATAAGGCTATTCATGCCAAGTGGTACTACTAAACATATGAATGGTGCCACGTTGC
TCATGTTTGGCATGAAACAGCGCTTTATCGGCGACTAACACAAGCTTTTCCGCGGTCATT
TCTTTCTCTATTTGATCACAGTGGCGAATGCCTACGGTAATCGTCACATGATCCGCCACT
CGAGAACTCAGGTGCGGGATGTTCAGCTCATGAATCATCGCCATCAGTTTTTCGGCTCGT
TGCTGGCACTGCTTTGCATCGACTCTGGTCATAAAAATCAAAAATTCATCCCCGCCGTAG
CGAAAGCAGAGATCGAGATTCGATTTCCATTGACGCAGCGTTTGGCTGACCTTGCGCAGG
ACATCATCGCCTTGAATATGGCCATATCCGTCGTTGTACTCTTTGAAACAGTCAATATCG
ATCATCAATAATGCGCTGCTGACCCGATCGAGTCGGGCGATGTCCAGTGCTTGCGGCAGC
AACGAATCCATTGCGTAACGGTTGTACACTTGGGTCAGATGATCCATATGAGTCAGGTGC
TCAAGTTCCAACTGATGCTGCGCGAGTTTTTCAACCGTGTGCTTGTAGTCTGAGATGTTA
CGCACGGTCCACAACATCATGTCTGTGTTGGGAAGAGGGATGACTAATGCGGAGAAATAC
TGCTTTTGGCTTGGCCCAGGGACATTGTCAAAACAGGGCAACTGGGTTGGATCAATTTCA
TATTCCAACTCTTTGGCACAGCCCTGCTCGATCGCTTGTTGGATGACGTCAGTAAACCAA
GCAGCCTGTGCTGCCGGTAACACATCATACTGGTTTAAACCGACCAGATAAGAGGGGTTG
TGATGGCGTTCACTGTCCGTACCTCCCCATGCTTCGATATACACCCCTTTCTTATTGATG
AGAAAAGTGGGTTCAGGCAGCGATTGAAAAATAAACTGCAGAATTTCAGGATTGGCAATA
ATCGTCGAGGAAAAAATAGAAGTCACCGACCTGATTCCTAATGAGTGATCGCTTATTACT
CTATTTATAGATGATCTTACTCAGAACGGATACGGGTAGGCCGTCACATTCAATCTCAAA
AGCTCATGTTCATAAAAAAGGATGAATTTTTGGAAATTGTGTGGTGCAACCACAAAATGA
AACAGGATAAATGGCTCATTTTGAACAACACTTAACTCAATCAGCGTGAGATGGGTTTAA
TAAAGGAGAACAGGATGGACTCACTGAAAGTCAGCGATTATATGACCCTACAAGCGGTAA
CGTTCAGTCCAGATATGTCGCTCAGTGCGGCGCTCGAAAAAGTGGTGCGTTCAGACAACA
TGGGCGGCCCTGTGATTGATGCGCAGCGGCATGTGATTGGCTTTTTATCCGAACAGGATT
TGTTGGATAAGCTGGTGCATGCCAGTTATCACTGCCAAGATGCCCATTTGGTGAGTGATT
GTATGCACAAAGAGGTGCTCTCGGTTGCGCCAGAGACTTCCATTATTGAGCTTGCGGCGA
TGATGAAGGTCGGAAAACCGAAAATGTATCCTGTGGTGAGTGATGGCAAATTGGTTGGTG
TGATCACGCGGCGTGATGTGCTACGAGCCTTGAGCAAAACCTTAACCAACTGTTTTCAAC
ATCCGGTTTAATGTGACCGATGAGCATGTCCAACTTTTTATGCTTTTGTGCTTGAATCCG
CTTGACCTTGAAGTTGACTCCAAGGTGTAAGCTGATCACAGCACACAAAAAGGAGATGGA
AATATGTGTACTAAACACCATGCTTGTCGTTCAAAATCGTTAACTCAACCTATGCACAGC
CACCAAACGAGCTGTGACGGAAGCCCCAAAATTGTCGCCATTCGTGCGGCAGGCGTAAGC
GCTTCTTGTGACGGCGATAGTTGCTGTACCAGTGATGGTGGTGGCGGTGCGACGTTGGAA
GAAGACCCCGAGCGACGTCACGAACCACGTTCATCACACTATCAGCAGAGTTGGTATATC
GCAGGAATGGACTGTCCTTCTTGCGCACAAAAAATTGAAAAAGCCGTTAAGCAGTTGGGT
GATGTCACTCAAGTGCAGGTGATGTTCGCCACTCAGAAATTGGTGGTTGGCTTTAATCAA
CCCTCAACCGCGCCGCTTATCGAACAAGCAGTACGCGACAGCGGTTTTAGCCTAAACCCA
GCCGCCAGTTCAGCGGCAACACCATCCCAATCCAAGCCGCCCCTCTGGCAGAGTGAAAAC
GCACGAATTATCGGTATCGCTGCGCTGATGGCAATAGGTGCCTTAGTCAACTCCAGCGAG
ATGAGCCGCTGGATTTATACGCTGACTTGTCTATTGGGGCTGTTCCCCATCCTTCAACAA
GCTTGGCGTCTTGCCAAATCGGGTTCTCCTTTCTCGATTGAAACCTTAATGTCGGTTGCC
GCAATTGGCGCGCTTTATTTGGGGGAAACCTTAGAAGCCGCCATGGTATTACTGCTGTTT
TTGATTGGTGAGCGCTTGGAGGCTTATGCCGCTTCTCGGGCACGTACGGGCGTACAAGCC
TTGATGGCGCTGGTGCCAGAAACGGCGATTCGTATAGAACATGGAGAGCGTGTTACCGTT
CCTGCCGCGCAGTTGCAACCGGGCGATGTCATTGAAGTGGCTCCCGGAGGTCGTTTACCA
GCGGATGGGCGCTTACTTGCCGCCGCCAGTCTGGATAACAGTGCGTTAACGGGCGAATCC
TTACCTGTCGAATTAACGGCAGGGGAGCGAGTTTCTGCAGGTTGTGTGATCGTGGATAAG
GTGGTGCAGATTGAAATCACCTCGAAACAAGGTGAAAACGCCATCGACCGTATTTTGCAT
ATGATTGAAGAGGCGGAATCGCGCAAAGCACCCCTGGAGCGTTTTTTAGATAAATTCAGT
CGTTGGTATACCCCGCTGATGATGCTGGTCGCGCTCGCCGTGATTGTGGTCCCGCCATTA
GCGTTTGGTGCCGATTGGCAGACTTGGATTTACCGTGGCCTTGCTTTGCTGCTCATCGCT
TGTCCTTGTGCGCTAGTGATCTCCACACCTGCGGCGATCACTTCGGGTTTGGCGGCGGCG
GCGCGTCGTGGGGCTTTAATTAAAGGTGGTGCGGCATTAGAGCAATTGGGAAAAATCGAG
ACCATTGCCTTTGATAAGACAGGCACCTTGACCGAAGGTAAACCGCAAGTCACAGACCTT
ATCCCGCTGCAAGGTTGGGATAGCGCGACCTTGTTAGCTCGGGCTGCTGCGATTGAGATG
GGCTCACATCATCCCTTAGCGACCTCGCTGGTGGCAAAAGCGCAGGCGGAGCAACTGACC
ATCCCACAAGCGCAAGAGCGTACCGCCTTGGTTGGGCGAGGCATTAGCGGCCAGATTGAT
GGTGTTCAGTATCGTCTGCTTGCGCCAAATCGGGTCGAAACCAAATTGCCCGACGTGGTG
AAACAGCATGTCGAAATGCTTGAAGCTGAAAGTAAAACCGTAGTCGTGATGCTGGCAAGT
GACGCGGTGGTTGGTGTGATTGCTTGGCAAGACACGCTGCGCAGTGATGCACGTCAAGCG
GTCGCCGCCTTACATCAACTCGGGATTAACGCCTTGATGCTGACGGGAGACAACGAACGC
AGCGCGGCCGCAATGAGCCAGCAACTGAATATGGATTTTCGGGCAGGTTTATTGCCGCAA
GATAAAGTCGGCTACATTCAGCAGTTGGCGCAACATCAACGTGTCGCCATGGTGGGCGAT
GGCATTAACGATGCCCCAGCCATGAAAGAGGCGAGTATTGGTATCGCAATGGGCGGCGGC
ACCGACGTCGCGCTAGAAACCGCCGATGCAGCACTGACTCACAATCGCTTGATTGAGTTG
CCGGGGATGATTGAGCTGTCTCGTGCTACGTTGGCCATCATTCGCCAAAACGTGGTCTTA
GCCTTGGGACTTAAAGCGGTGTTCTTAGTCACCAGTTTACTTGGCATCACCGGATTATGG
ATGGCGGTATTGGCCGACAGCGGTGCAACCGCACTGGTCACGCTCAATGCACTGCGTCTG
CTTAAATTCCGCTCTTCGACTTCGGAATAAGGTCGTTTAACTAGGAGGTTCGCCTCCTAG
TTTTTCCGTATGTGTTTCAAGTCTCAACAACTATACCAAAACTACTTGGAGTTGCAGGTA
GGC
>NODE_710
ATCCGCTTCACACTGGCAAGTGTTTTTTGAGAAGATTTATAGAAATAGCGCTTAATCGCT
GCATTTGCGCGCAAGGGCTTATTTATCCCACTTTACTCAGAGTTTGATGACAACTTATCC
ACAGAGTTATTCTTTTTAAGCTTTTGCTCTAGTCTATCTATAAAGAGAAAGTCATAAAAA
AGCCCAACGATTTAGCGTTGGGCTTTGTCTTGTATCTTGTTTATAGCTGCGCGTTAAATA
AAGGCGTAAGCATCGGCAAACATTCGATCGCGTCGAGCTTGTTTGTTTTGAGTAAATTGC
TCACGTGCGGCTCCAGCCATCTCAAAGCGACCTGCTATATAGATGTCAAATGCTTCTAAA
CTTGCAAAGTCGTTGTTAATCGCTTGCAGTACATTGCCAACTTTTCCAGCCCAGTCATCT
TGTGCTTGCTCGACCACTGGAACAACCTGCAAATGAGCATGTTGCTTGGCAAGCTCTTGC
AACTCATTCAGTGCGTACAGCTGAGCTGCATCACGCGCGCCCCAATACAGGTAGATAGGC
TGAGTTTTACCTTGCGAGAGGCAATGATCTAAGATGGAACGCACATAGCTAAAGCCGGTC
CCGCCAGCGATTAAGAGTAGAGGTCGCTCACTCTCTTGTAATGCGGCATTGCCATGTGGC
ACATCTACTTCAACCCATGTCTGATTAAGATGGGCTTGCTGAAATTTTTCCACGACTTGG
TGGGCAAAGGCGCTGTGATCCGCCGCACCAATATGCAGTTCGAGCTCGCCATTGCTACGG
CAAGGACTACTGGCAAGTGAAAATGGTCGCTTATCTTTTTCGCCCATCACCACCATTAAA
TACTGCCCGGCTTGGTAAGCCACCGCGTGCTCGGGTTGTAATAGGATTTGGTAAGTATGC
GTCGCCAGCGGCTGCACAGACTTAACTTGGCATTGAATTATCATTGAACTTCCTCTGGCT
TACTCTTCAAAAGTCAGCACTAAATCAGTAATTGCGCAGGCTTGGCAGGCAAATATCCAC
CCTGTCGCTTTTTCTTGTTCGGTCAATAACGGTTCGAGTTCATACTCCACCTCACCTTCA
ACCAACTTACATAAGCAAGCGGCACAGGCGCCGATTCGGCAGCGGTGGGGAAAGGCTATT
TGCTGGTTGAGCGCAGCATCAAGCACCGTTTCACCTGAGTGAATTATAAATTGTCTATCA
TTAGGCACGATGCGGACGGTATAGGTCATACAATGCCTAACTCATCCCATAACGAATCGA
TTTTCGCGACTAGCTTAGGATCTTTTCGGATCGGAGTACCCCATTCACGTTCGACTTCGT
CAGGCAGTTTATTGGTTGCATCAAAGCAGATCAAATCTTGGCCAACGATTCGTAAGCTAT
CACGTGCCGGATCCATGCGTGTGGTCATTGCCCAGATCACATCATTCCAGTCATGGATAT
TCACGTCATCATCGCACAAGATCACAAACTTAAGCGGCGAGTCACCATTGAGTTTATCGA
CTACACGCTGTAACAGTTGCTGTGCCTGCCCTGCTTCCTGCTTATTAATAAGTAGAAGAA
CCAACTTATCATTCGCCGCCTCCGGTAATGCAACATCCAACACATCCGCTTCATCACTCA
AGCAGGCTTTTAGCGCTTCCAGTGAAAGTTCCGTTGTCTTGTCACTCTGGTCAGAATTAG
AAACCGCCAGCTCTGCAGGCCATTTGGCGGTGGCATCCAAACCGATTTTTGAGCCTAAAC
CCACCACTGGTGAAGCAAAATCCAGCGAGTCAATCGGCGTATGCTCAATAAATAGAGTAT
CGCGCAGAGGCGACATGTGATTGACCATAGCGGCAATCACTTGTGGCCAATCGCGCGCAT
TCACTTGTTCATCACACACAATCACAAACTTGGTGTACATAAATTGACGTAGGAATGACC
ACACACCCAGCATCACCCGCTTAGCGTGTCCCGGATACTGTTTCTTAAGTGTCACTATCG
CCATGCGATACGAGCAGCCTTCTGGCGGCAGATAAAAATCGGCAATTTCAGGAAACTGCT
TTTGCAAGATAGGTACGAAGACTTCGTTAAGCGCCACACCAAGCACGGCGGGTTCATCGG
GCGGACGCCCTGTATAGGTGCTGTGATAAATCGGCTTATTACGCATGGTCACATGAGTGA
CAGTGAACACATGATGGCGCTCAACCTCGTTGTAATAACCCGTGTGGTCACCATAAGGAC
CTTCATCTGCAAATTCGTTAGGATCGATATAGCCTTCGAGCACGATTTCAGCACTTGCGG
GCACTTCCAGATCGTTACTGATCGACTTGACCACTTCAGTACGACTGCCACGCAACAGTC
CAGCAAACGCGTATTCAGATAAGGTATCTGGGACGGGTGTTACTGCACCGAGAATGGTCG
CCGGATCGGCACCAAACGCCACGCTGACAGGAAAAGGCTCTCCGGGATGTTTTTCCATCC
AATCCCGCAAGTCTAATGCCCCTCCGCGATGGGCTAACCAACGCATGATGACTTTATTAC
GGGCGATTTTTTGCTGACGATAGATCCCAAGGTTTTGGCGCTTTTTATGTGGGCCACGCG
TAATGGTTAAACCCCAAGTTAAAAGTGGTGCAACATCGTCCGGCCAGCAGCTCATCACAG
GGATTTTATCGAGATCAACCGCATCACCCTGCCACACGATTTCTTGGCAAGGAGCACGAC
GCAAGCGCTTAACTGGCATATTGAGCACTTGTTTAAAAACGGGCAGCTTTTCAATCAGCT
CTTTTAAACCACGAGGCGGTTCTGGCTCTTTAAGATAAGCCAACCACTGACCGACATCAC
GCAGCTCTTGAACCTGCTGTCGCCCCATGCCCATAGCAACGCGTTCTGGCGTACCAAACA
AATTGGTTAGCACTGGAAAGTCGTAACCTAGCGGATTTTCAAACAACAACGCTGGGCCTT
TAGCACGTAACGTCCGGTCGCTGATCTCGGTCATTTCATAATGCGGATCAATCGGATGGG
TAATACGTTTTAGCTCACCACGTTGCTCTAAATAGTCAAGAAAATCCCGTAAGTCCTTAA
AATTCATAGGTCTACTACTCGTTGACAGCGATAGCGGCAGTATAACAAACCTCAAGATTG
TTCTGCGCCATTTTCTTACATTTGTTGGTTATGGATTCAGTACCGCTAAAATCGCTTGCT
GTTTCACCGCTCGATTCGAGCTGACTAACTCATGCAACCATCCTTGATAACCCGATTGAG
CAAGCATACTCGCAACCTGAGAGGCATTTTCACTTTGTCCTAGTTTCTCAATTAAGAATT
GCTCAACCTCCATCGACATAGGGCGTATTTCAATCAATGCTTGCAGTGCCTCTTGCTTAA
GGCTGGGATTTTCGACAGCAAGCATTAATTGCTGTTTAGCAAAACCATCGGCTTGCGCCC
CTAAACGAGCAACCTCTTGCCTAATTTCATCATTAGCCTTCATTAACCAAAGCCTTTGAT
ACAAGGCATGGCTTTGACTACGCCGCGCAAATTGCACCATCACCGTTGCCGAGGGCAGCC
AACTCGTCACCTGCTCAGTAGTAATTTGGGCAATCAAACGCTCCATGGCTTGCGGTGATA
AACGATGCAACTCTGTGAGTAATAAGCGCTGACGAACATCTACTGATTGAGCCGAAGAAC
CAGAAATCCACTCACGCAGATTGAGTTCGCCATTTTCTGCTTGTAACACAAACATCATGA
TATCTTGTTGCTGCTGTGCTTGTTTTAACAGTCGATGGGCGATAGCGGCATAATCAAAAG
CGGGGACAGAGAACTCATAACCGTCGCCCCGTTCAGCAATCAAATAATTGGGTGTCTGTG
ATTTTTGAGCAGCAATGAATACGGCAAGCTCCTCCGTTAAGATCAACTGGCCTTGTTCAA
ATTTTTGCAATAGAAGAAAACGCACGACTTCTTGTGCGGGATAACTGATACGCTGCAAAT
TGAACTGTAAGCGATCTACTTCATTGTGCAGTGCGAGCAGATAAAGCTCTTCGGCTTTCT
GTTGGGTCTGTGGCTCCGCAAGCCAAAGCTCACGCTCTGTTGCCGTGATATCACCACCAA
GCGCGTAAGGCGGCAAACCTAACAAAAAGAGAAGAACGAGGCACAACCATCCTTGTTGCA
TATACTCCTCCTTGTTCGTTCTACATCAGTGTGGACACCACTGGTCTAGAACGCAAACAA
AAACACCACCGCAAGGGTGGTGTTTGAGATAACGTTCAATTACTGTCGACGCATCGCGTC
AAAGAACTCATCGTTGGTTTTGGTCATGGCTAACTTATCAATCAGGAATTCCATCGCATC
GGTTTCGCCCATTGGGTGAACGATCTTGCGTAGAATCCACATCTTTTGTAGCTCATCGGT
CTTAGTCAGTAACTCTTCACGACGCGTACCTGAACGGTTGAAGTCGATAGCTGGGAAAAC
ACGTTTTTCAGCAATCTTACGGTTCAAGTGCAGTTCCATGTTACCTGTACCTTTGAACTC
TTCATAAATCACTTCATCCATCTTAGAACCGGTATCAACCAGTGCAGTAGCGATGATGGT
CAAGCTACCACCTTCTTCTACATTACGTGCCGCACCAAAGAAACGCTTAGGACGATGCAA
TGCGTTCGCATCCACACCACCGGTCAGTACTTTACCTGATGCAGGAACCACAGTGTTGTA
GGCACGCGCTAGACGAGTAATTGAATCCAGTAGGATCACCACGTCTTTCTTGTGTTCAAC
CAGACGTTTGGCTTTTTCAATCACCATTTCTGCCACTTGTACGTGGCGCGATGCTGGCTC
ATCAAAGGTTGAAGCAACCACTTCACCTTTTACTAGGCGCTGCATCTCAGTCACTTCTTC
TGGACGCTCGTCAATCAGCAGTACCATCAGCACACACTCAGGGTGATTGCTGGCGATGCT
TTGAGCGATGTTTTGTAGCAGCATGGTTTTACCCGCTTTTGGCGGAGCAACGATCAAACC
ACGTTGACCTTTACCAATCGGTGCTGCCAAATCGAGAACACGCGCCGTGATGTCTTCTGT
GGAGCCATTGCCACGTTCCATCACCATACGTTCATTGGCGTGTAGAGGAGTTAAGTTCTC
GAAAAGGATTTTGTTGCGGGCGTTGTCTGGACGGTCATCGTTTACAGTGTTCACTTTGAG
CAATGCAAAGTAACGTTCACCCTCTTTCGGCGGACGAATTTTCCCGGCAATTGAGTCGCC
TGTACGTAGGTTAAAGCGACGAATTTGGCTAGGTGACACATAGATGTCGTCAGGGCCAGC
AAGGTATGAACTGTCTGCACTACGTAAGAAACCAAAACCGTCTTGAAGAATTTCCAGAAC
CCCATCGCCAAAAATGTCTTCACCACTTTTTGCGTGTGCTTTGAGGATTGCGAAAATAAT
GTCTTGTTTGCGTAGGCGTGCCAGGTTTTCAAGGCCCAGACTTTCGCCAAGCTTAACCAG
ATCAGACACAGGGGTGTTCTTCAGTTCTGTTAGATTCATTGTGGTGGATACTTAGTTAGT
CAAAAAGGATCGTTGTTAAGTTAAGATGGATATGGTCTCAGGATTGACCAAGAAGTGAAC
AACTGTTTAATTAACGTGCGATAAACTAGCACTAAATATTAGCCTAGTCTAGAAATTGTT
TTTTGCCAAAAACAAAACCGTACATATTGCTATGTACGGCTTGGCGGTCTGACTCATTAC
AGGTTCGCGTCTAGGAACTCTTTCAGTTGAGTCTTTGATAGCGCACCAACTTTAGTCGCT
ACCACACTGCCATCTTTAAACAGCAGCAGTGTTGGGATGCCGCGGATACCAAACTTAGGT
GGTGTTCCCGCGTTATGGTCAATATTCAGTTTACCGATAGTGAGTTTGCCTGCGTATTCG
TCAGCCACTTCATCTAGGATCGGGGCAATCATCTTACAAGGACCACACCACTCCGCCCAA
AAGTCAACTAGAACCGGGCCTGCAGCTTTGATTACATCGTTCTCGAAACCGTCATCGGTC
AGCTGCAAAATTTTGTCACTCATCTTTCACTCCAATGTGATTTTCTGCACTGGTGATAAC
TCAACCAGTAAATAGATGCTCTATTGGAATGTATTTACTTCCGTATTGCAAGCGTAAGCT
GATATTCTATAGCCATGAAAAAGACGCATATCACAGAGCATAAGTTCGCCGACTTTGGTT
TACAGCCACAAGTTATTGATGGACTGGAAAAAAAGGGGTTTGTTTACTGCACCCCTATCC
AAGCATTGGCGTTGCCGGTACTGCTCTCCGGCCAAGACATCGCAGGCCAGGCCCAAACAG
GGACTGGTAAAACGCTCGCGTTTCTTACTGCTACCTTCAACCATTTATTGACCACACCAG
CCGCTGAAGGCCGAGCAGAAACTCAGCCACGCGCCATTATTATGGCCCCGACTCGCGAAC
TGGCAATTCAGATCTTTAATGATGCCGAGCCTTTGTTGGCCTCCACTGGTCTGAAAGCAG
CTTTGGCTTATGGTGGCGAAAGCTATGATAAGCAACTCGCAAAATTGCAAAGTGGCGTCG
ATATTCTGATCGGGACCACCGGCCGCATTATCGATTTCTACAAACAGCGTGTATTCAACC
TCAATCACATTCAAGCAGTGGTACTGGATGAAGCAGATCGCATGTTTGATCTCGGCTTTA
TTAAAGACATTCGTTTCTTGTTCCGCCGTATGCCTGAGCCCAAAGATCGTCTCAACATGC
TGTTCTCTGCCACCCTCTCTTACCGCGTGCAAGAGCTGGCTTTTGAACACATGAACAATC
CTGAACATGTGGTGGTAGAACCTGAGCAAAAAACCGGTCATCGCATTCAGGAAGAGCTGT
TCTACCCATCGAACGAACACAAGATGGCGCTGCTACAGACTCTTATCGAAGAAGAGTGGC
CAGATCGCGCAATCATTTTTGCTAACACTAAGCACCGCTGTGAACAGATTTGGGCACATT
TGGCGGCCGATAACCACCGTGTTGGCCTACTGACTGGTGATGTACCGCAGAAAAAACGTG
AGCGTATTTTAGAGCAGTTCACCCAAGGTGATGTGGACATTCTGGTTGCGACCGACGTTG
CGGCGCGCGGCTTGCACATTCCTCAAGTGACCCACGTGTTTAACTACGATTTGCCTGACG
ATTGTGAAGACTATGTACACCGTATTGGCCGTACGGGTCGTGCGGGCGCAAGTGGCCACT
CGATAAGCTTTGCGTGTGAAGAGTACGCGATTAATTTGCCGGCGATCGAAAGCTACATTG
AGCATGCGATTCCAACCTCAGACTACGATCCTTCAGCTCTGCTGACGGACTTACCTGCGC
CTCTGAGCCTACGTTCGTCGCCACAACAGCGCCGCACCAATACCGCAGGTTCTCGCAATA
GCAATAATGGTGGCAATCGCAAACCTCAGCAACGCCGCCCACGCGCACCACGCCCGAAAA
AGGAAGCCTGATTTCGCTATGAGCCAAGCCGTTTCTTCACCCTTGTATGCTGCCATTGAT
TTAGGTTCCAACAGTTTTCACATGTTGGTCGTGCGTCATATCGATGGCAGTGTGCAGACA
ATGGCAAAAATCAAACGTAAGGTGCGTCTGGCAGCCGGTCTAGATGAACACAACGCCTTG
AGCTTAGATGCGATGCAAAGAGGGTGGGATTGTCTCAGCCTTTTTGCCGAGCGACTGCAA
GATATTCCCGCAGAGAATATCCGAATTGTAGGGACCGCAACCCTGCGTACCGCCACCAAT
GCCGGTGAATTTATCGCTAAAGCGAACCAGATTTTAGGCCATCCGATCGACGTTATTTCC
GGTGAAGAAGAAGCGGCCACTATCTATAAAGGAGTCGCGCACACTTCGGGAGGTTTAGGG
CGTCGCTTAGTAGTGGATATTGGTGGTGCGAGTACCGAGCTGATTATCGGTGAAGGTTTT
GAAGCCAAAGCCCTCACCAGCTTGAAAATGGGTTGTGTGACTTGGTTAGAGCGCCATTTC
AAAGATCGTCAGCTGACGGCCACCAACTTTAATAACGCCATTTTAGCCGCCAAACAGATG
CTGGATCCGATCCTCACTCAATACACTGAGCTTGGCTGGAATGTGTGTGTTGGAGCCAGT
GGTACGGTACAAGCACTGCAAGAGATCATGCTGGCGCAAGGCATGGATGAAGTCATTACG
CTGACCAAACTCAAGCGTTTACAAAAGCAAGCCATGCTGGCCGATCATCTCGAAGAGCTG
GATATCGAAGGGTTAACGCTGGAACGTGCTCTGGTTTTCCCAAGTGGCCTATCGATTCTG
ATTGCGATTTTTGAATCACTGAACATCGAAGCGATGACGCTAGCGGGCGGTGCTCTGCGT
GAAGGTCTCGTCTATGAGATGGTTCAAGACCTACGCCAAGAAGATATTCGAGCGCGCACC
ATTCGCTGTGTACAAACCCGTTATCAGATCGATAGCGCTTATGGTGATCAAGTCGCCACT
CTCGCCAGTAAACTGCTCGCGCAATGTGGCGGTGAAGCGTGGATCAATGAACCACAAGCA
GAGATGTTGCTGCGTACGGCAGCTAAGTTGCATGAAATTGGTCTCACCATCGATTTCAAA
AAAGGGGGGGAGCACAGCGCTTACCTACTCCAACATCTTGATCTGCCCGGTTATACCCGC
GCCCAAAAACATTATTTAGGTGAAATCGTACGTCGCTATCGCGAACAGTTAACTTCGTTA
CCTGAACAATATGCACTGTCAGGCACCAGTGGTAAACGCGTACTGCGTTTGCTGCGCCTT
GCTGTCCTCTTAAGCCATCGACGCAGCCCGGCGTTAGAGCCGATGGTAGAATTGAGCGCA
CAAGAGGACAAGCTGACGCTCACGCTTGACGGTGAATGGCTGGCAAAAAATCCACTGACT
CGTACAGAGTTAGAGTTAGAAGCCAACCGTCAAACCGATATTGGCTGGCCTCTGTCGATT
GAATGCCACTAAGCACTCATAAGTATTAAGCCCTCATCTGAGGGCTTAATACTTACTGTA
CCTTCAATATTCCTAAACGACTTGAAGTTGCAAGTAGGCAGCGTATAGACGGTTGTTTTG
AACAGACCATCGGCTCAAGACAGACTATTCAGTAAGGCTCTCAGTTTGAGGGGCTTAATG
GGTTTAGCCATAAAGCGAAAACCGCTTGATTCAATCCCATCCAAGATATCGGGATTGCGA
TCGGCACTGATGATCACGCCAGCGAAACAATCCCCCAAACGCAAGCGGCACTGCTGCAGC
ACTTCAAGCCCTGTCCGTCCGTTATCCAAGCGGTAATCAGACAAAATCACATCGGGGATC
CATTGCCCTTCCAAGGCTTTGAGGCTGCCATGAATATCGGTCGCGGTTTTGACTTCACAC
CCCCAACGCTCCAGCAAATCACGCATCCCAACCAAAATATCTGGCTCGTTATCGACACAC
AGCACACGCAGATGTTGCAGCTCTGAACCTTTCTCATTGACCATCGCAACCGTCTGAGTG
AGTGACGACGGCATGGGTTGAGCGCGATCTAAAGTAATCGAGAAAACACTGCCCTGCCCC
GGCCAAGAGCGCATCGAAATGTGATGACCCAGTACATGGGCAATCCCTTTCGAAATCGCC
AGCCCAAGCCCTAGACCTTGGTCGGAGCGTACCTGCCCACCGCGGTTAAACTCCTCAAAA
ATTTCCTGCTGCTTATCTTGCTCAATACCAATCCCATTATCCCACACATCAATACGCACT
TGCCCGGTGGCGACTCTGCGCACCCCGAGAATCACTTTGCCGTTCGGGTTATAACGAAAC
GCATTAGTCAGGAAATTTTGGATTACTCGGCGCAGCAATTTGGGATCTGAATGCACCCAA
AGTAATGATGGCACTAGGCTAAATTGCACACCTTGTTTAGCGGCGAGGGCACTGAACTCG
GCATTGAGATTCGACAATACATCCATAATCGCAAAACTGTGCGGATGCAGATCGATTTTG
CCGGACTCCAAACGCGAAATATCCAGCAAATCGCTGATCAAATCCTCCGCCGCGCCCAAA
GCACTTTCAATATGGTGGGCAAGTTTCTGCACCTCCGCCTCTTTAGCCACTTCAGATAAA
GATGAGGCAAACAGGCGTGCGGCATTCAATGGCTGCATCAAATCATGGCTGACCGCCGCC
AAAAAGCGCGATTTGGATTGCGACTCGCGCTCCGAACGCTGGGTCGCGGTGACTAACTGT
TTATTGAGCTTTTCTAGCTCCAAGGTACGCTGCAGTACACGCTCTTCTAGCGTTTCGTTG
GCCATTTTCAGGCTTTGTTCCGCTTCTCTAAACACCGTAATGTCAGTAAAGCTCATCACA
AATCCACCGCCGGGCATCGGGTTCCCCTGCACCTCAATCACTCGCCCATCCGCCCGCACT
CGCGAGGAGGTATGACTTGTCCCTTGCTCTAAGTGGTAGACCCGTCGCCGTACGTGATCT
TCTGGATCGCCCGGCCCACATAAACCTTGCTGCGCGTTATGGCGGATCACATCCGCAATC
GGCCGTCCCACTTGAATCAATCCCGGCGGAAACTCAAACAGCTCAAGATAGCGCTGGTTC
CATGCCACTAAACGTAACTGTTTATCCACCACGGCAATACCTTGGCCGATGTGTTCAATC
GCCCCTTGCAACAAGCCGCGGCTGAAATCGTACAGCTCGGACGCCTCATCGACTATGGTC
GCCACTTCCTCAAGCTGCATTTTACGTCCTTGCAGCGCCGAGGTGAGCACCAACTTAGCG
GACGAAGCACCAAATACCCCAGCCAGTACGCGTTCGGTATGGCGGATCAAGGCGGAAGAG
GCTTGCTGATTCGGTAGCAAGGTTTCACGCTGCTGACTCCAGTATTGAGCAAAGGCGTTG
CGTACCCGAGTCCGCCCCACAAAACGTGAGGCCAACATTTCAAGCTCACCCACAGTCACG
CGACTTTGGTAAAGGCTCATGTTTTCGTTTTCGGGCAGCGGAGTACCGACAAACGCCGCG
GCTTGCAAACGCTCACTTAAGCTGGCGCGCGTCACCAAAGACACACCGATATAGCACAAG
GTATTAAGGGTCACGCTCAGTAGCATGCCCCAATCCGCACTTTTTAACCCTAGAGCCACC
AACCAATCTGGTGGAGTGATCACCCACAGCAAGACGTTATTGCTGGCATCGCCCGCCAGC
ATATCGGTGGCACTCATCAAGGTGATAAGCCACAGGGTAAAACCGACCGCTAAACCAACA
TAAACCCCTTTACGATTGCCTTCTCGCCAGTACATACCGCCAAAAATCGCAGGGGCAAAC
TGGGTAATCGCTGAAAACGATAGAAACCCAATCGCCGATAACGAAGGAATGCTGTCGAGT
ACCAGATAAAAACCCCATGCACCGAACAGCAAAAGTAGGATTAAGGTGCGGCGGATCACC
ACCAACAAACCGGAAAAATGTCGATGAGTGCGCTGCGACAAGCGCATCCGGCGTAGTAGT
AAAGGCATCACTAAATCATTGGATACCATGATCGCAAGGGCAATGGTCGAGACAATCACC
ATCCCCGAAGCTGCCGATGTTCCGCCCAAAAAAGCCAACAATGCTATATCGTGAGCCCCA
GCAAACACAGGTAGGCTAATCACAAACGTATCGGGTGAGGTGTTTGGCAGTAAACCTTGT
CCCGTCCAAGCAATCGGCAACACAAACAGGCTCATTAAGAGAAGATAAACGGGAAAGAGC
CAGCGCGCGGTGTGCAGATCTTGCGGGCGCTCGTTTTCAACGACCATGGTATGAAACTGG
CGCGGCAGACACACAATCGCAATCATGGTCAGCAAGGTATGAATCAATAAGGTCGGCCAG
TTTGGGGCTTGGTAAGTGCTGGCCGCAATTGTTGAAAGCTCTAATCCATCGGTACGCCAC
GCCAGATACGCGATAAATACCCCAACGCAGAGAAAGGCCACCAATTTGACGATCGATTCA
AACGCAATCGCCATCATCATTCCGCGGTGATGCTCGGTATTATCAATATGCCGAGTGCCA
AACAGCATGGTAAACAGAGCCAGCGCCAATACCACAAACCAAGATACATGCGATTCTTGG
TAGCCGTACACTGTCATTAAATCGGGAGCGACAATGTTCAATCCCATCGTAATGCCGCGC
AGTTGTAGCGCGATATACGGCAAAATACCCAAGACCGCGATCACCGTCACCGCCACGGCC
AAACCCTGCGATTTACCATAACGGGCGGCAATAAAATCGGCGAGCGAAGTAATGTGCTCA
CGTTTAGCAATCAAAATCAGCCGCGCTAAAACTCGCCAACCAAACACAAACATCAAGATC
GGGGCGATATAGATAGGCAGAAACGACCAAGGATTGACACTCGCCTGCCCGACTGTGCCG
TAAAACGTCCACGAGGTACAGTAAACCGCAATCGACAAGCTATAGATCCACGGCCGCCAA
TTGGCGAGCCAACGAGTTTGCCTGTCACCATACCACGCAATCAAAAACAGCACGCCGAGA
TACGCGAGCGAAACGGGAATTACCAACCAACCTTGCATCAGACATCCTTGCTGTTGCGAA
ATGAAAAAAGCCTCTCGATTGAGAGGCTTCTATTAAAACGAGGTTGTTTTTTGAACTCAA
TCAGCACGACTTAATTCTGTGCTTCAGGCTCCGCTTTCAGTGCATTGCCATCTTGTACCG
TTGAAGGCGGAGTATCAACGCGGATCAATAATGCCAATCCGCCCATTGCGGCCATCGCCC
AGAATACGGCTGCGCCCCAATGCTCATAGCCCCAACCACTGAGAGTGGTCACCGCCGCAA
TCACCGCGCCGAGTGGAATCGCGTTATACAGAGCTTGCAGTGCCACCATTTTATTTTGCG
GCGCATGCTGGATGTACTGAATCGCGGCGATGTGCGCGATAGCAAACGTGACCCCATGCA
GCAGTTGAATCGCCACTAAGGCCAGAATGGTGGTCGTGGAGGCGGTTAAACCCCAACGTG
CAATAACCCCCAACGACGCTACGAAGAATAGTGTGCGCAAACTCCAGCCCGCGAACCAGC
GCTTACTGAAAGCAAACACCAAGACTTCCGCGACCACACCTAAGCTCCATAAGTAACCGA
TGATATCTTCTGAGTGACCCGCTTGTTTCCAATAAATCGAGCCGAAACTGTAATACGCCG
CATGACTGCCTTGGATTAAGGCCACCAGCAGCAGAAATTTCACCACAGGCCACTCGGTAA
GAAGCTCCTTCAGCTTCGGGCGCACCGCATGAGCCTCGTGCTCAGTGACTGGCATCGGTG
TAATTTGGCGCAAACTCAACAGCCAAGAGACGGCGACCCCCACCAGCGCCGTGTACAAAA
TCATCAAGCTGCCCCACTTGGCGACCAAGAATCCGACCACAGTCGATCCGGCAATAAACG
CGATCGACCCCCACAAACGAGTACGGCCATAGTCGAGCATTTTCAGCTTGGCGTAGTAGT
TGGCCATGGCATCAGAAATCGGCACCACAGGGCCACAGCATAAGTTAAACAGCACAGTGG
CCAGCGCCATCAGCCAAAAACTGCCGCCCGTAAAAAAGTGAAAACCGACAAACAGCATTG
CCGCGAAACTGAGCCAACGCAGCGCGGGCATCAGTTGCTCAACACGGTGTAAACGCGGCG
TCAGCACCAAATTCGCTACACAGCGCGTCGCAAAGCCTATCCCAACCAAGACACCTATGT
CGGTCGCTGAAACGCCTTGGTCTTCAAACCAGAGTGACCAAAATGGCAAATACACGCCGT
AAGCAAAGAAAAAACCGATGAAATATTGCGAAATCCAACCATAGGGAGTGGGGGTAAACA
TGATCGTTCCTAATCAAAAAGGGAGGTATAAAGCGCGCACATTATGCATGTGGATTCGCG
TCTAAAAAAGGGAAGATTACGCAACTCATCGTTTCCCGATTGCTTATATCAACAGATTCA
CCGTCAAGTTACCGGTGCCAATCGGCGGATCATCGCAGCGTAGAAAAGCCTTTGTTGCCT
GCATTAGACCAAAGTCGTCTGGAGGGGCAGGGGAAATTTGTCACACTTAGTGAACCTGTC
CCGATGATGAGTGCCACCTCATGCCTGATAAATTCAATATGCAGTCACCACCGTTTAATC
GACTGACGGCTGAGCAGCAACATCAATTGCGCAGTGCTTTGGATGTCGCCTATTTCCGCC
AACGCGATGTGTTGATTGATGCGCAGCACCCTGTGACTCATCTGCATATTCTGATCAAAG
GCACGGTAGAGGAACGCAGCCCCGACGGCAAAGAGGTGTTTGCACACTACGCCAATGATG
ATCTGTTTGATGTACGCGCCATGTTTGAAGAACTGAGCAAACATCAATATATGGCGCTCG
AAGACACCCTCTCCTACTTGCTGCCCAAATCGATTTTTTTGCAGCTGTACGAGCAAAATG
GCGAGTTCGCCGCCTATTTCGATAATAACCTCGCCAAACGGCAAGAGTTGATTGAAGCCG
CGGCTCAGCAGAAAAACATTGCCGAATTCATTCTGACCAAAGTCGACCGTTCCATTTATC
ACCCGCCTTTTATTCTGTCGCCGGAGCAGCCGATCCACAGCGTCACACAACAACTCAAAG
AGCGCGGGATTGATGCGGCTTTAGTCGAACTCCATCCCAGCGACCCAAGATTGGCGCACA
ACCACGCTCACCCTTATGCGATTGTAACGCGAACCAATATGCTGCATGCAGTGATGCTTG
AAGGCCGCCCTTTGGATACGCCCGTCGGCGAGATTGCCACTTTTCCGGTATTGCACGTGG
ATGAGGGTGACTTCTTGTTCAATGCCATGGTGATGATGACGCGCCAACGCATCAAGCGAG
TCATGGTGTGCCTGGGCAATCAAGCCGTGGGTTTACTGTCGCTGATTCAAATACTGAGCG
CCTTCTCTACTCACTCTCATGTTTTGACACTGGCGATTGCGCGTGCAGCCTCGATTGATG
AACTGGCACTTGCCGCCAACAAACAGCGCGAACTGGTCGAAAGCCTGATGTCACGAGGGG
TTCGCACCCGTTTTGTGATGGAACTGATTGCCGCAGTCAATGAGCAGATCATCGAGAAAG
CCTTTGAGTTAGTGGTTCCTCCAGCGTTGCACGATCAGTGCTGCCTAGTAGTGCTCGGCT
CGGAAGGACGTGGCGAGCAGATCCTCAAAACCGATCAAGACAACGCGCTCATCATTCAAG
ATGGTTTGGAATGGCACCAGTGCCAGCCCATCATGGAGACGCTCACCCATACCCTGCTGC
AGCTCGGCTATCCCCTGTGTCCCGGCAAAGTGATGGTCAATAACCCGAAATGGGTGCGCA
GCCAGAGCGATTGGAAACGCACTCTGACTGATTGGGTAAAAGCCGCTCGCCCCGAACAAG
TGATGGATATTGCCATTTTTGCTGACGCGCATGCGGTGGCAGGAAATCGTGCGCTGCTTG
CGCCTGTGAAAGCGCATTTGCAGCACTTGATGGCCGGTCAAGAGCTCATCTTGGCGGAAT
TTACTCGCCCAGCACTCAATTTTTCCGTACCGCTGACCCTGTTTGGTAACGTAAAAAGCA
GCAAGCAAGGGATTGATATAAAGCAAGGCGGGATTTTCCCTATCGTACACGGCGTGCGCG
CTTTAAGTTTGGAGCACGCGATTGATGCCAATAACACCTTTGATCGGATTGAAGCTTTAG
TCAAAAAACGAGTTTTAGAACAAGAGACTGGCGATAACTTAAGTGAAGCCTTTAAGCTGT
TTTTAAAACTGCGCCTTGCCCAGCAGCTTGGCAATCAGCACAGCACCAACCAACTCGACT
TCAAACAACTCGACCGCACTGAACGCGATTTATTGCGCCATAGCCTGCATGTGGTGAAAA
AATTTAAGCAGTGGCTCGGTTATCACTATCAAATTCGCGATTGAGGTGGCTGATGAACTG
GTTATTACGCCGTTATTGGCACGCGAAACTCAAAGGTTCTCCCTATCAACGGCTGTTTGA
AACCGCGCGCCATCACGAGTACGTCTCGCTCGACTGTGAAACCACCAGCTTAGATCCTAA
ACGCGCTGAGTTAGTGACCATCGCCGCAACCAAGATCGTTGATAACCGCATTATCACCAG
TCAACCCTTTGAGGTGCGCCTGTGCGCGCCACAATCGCTCGACTCGGGTTCAGTGCGGAT
TCACCGTATCCGCCACCAAGATCTGCACGATGGTCTGAGCGAAAAAGAGGCGCTTCTCCA
ACTGATTGAGTTTATTGGCAATCGTCCCTTGGTCGGCTACCACATTCGTTACGATAAGAC
GATTTTGGATATCGCCTGTCGTAAACATCTCGGGTTTCCACTCCCCAACCGACTGATTGA
GGTGAGCCAGATCTATCACGATAAACTGGAAAAACACCTGCCCAATGCCTATTTCGATCT
CAGTTTAGAGGCGATCTGCCGCCATCTGGATCTGCCACTGCAAGACAAACATGATGCGCT
GCAAGATGCGATTGCCGCCGCTTTGGTGTTTGTGCGTTTAACCAAAGGCGATCTGCCACA
ATTTATTGCACCGGGTGTGTAACGCCGAAAGTCGGCGGCGAGATCTCTCCCGCTTGTTTG
CCGCTTATTCGCCTTGCACACATATCCCATCAGGCTTTCATCCTAAAGTCTAATTGTAGA
AATCCCTGCTCTGACTGAGAGTTATAAACGAAACGAATTTCCTCCTCTCGTGTTTGAAAC
GCGCCCTTTCAGGAAATTTGCCGAATTCACAAGGAGAACCCGTAATGAGTGAAGCCCATA
TTTATCCGGTCAAACAGAACATCAAAGCGCATACGCATGCCGATAACGACACCTATCTGG
CGATGTATCAACAGTCCATCAAAGATCCGGAAGGCTTTTGGAGCGAACACGGCAAAATCG
TCGACTGGATTAAACCTTTCACCAAGGTGAAACACACCTCTTTTGACCCAGGGCACATCG
ATATCCGCTGGTTTGAAGATGGCACGTTAAACGTTTCTGCCAACTGTATTGATCGCCATT
TGGCGACCCGTGGCGACCAAGTCGCGATCATTTGGGAAGGCGACGACCCGACTCAAGACA
AAACTCTGACGTATAAGCAACTGCACCAAGAAGTGTGCCGTTTTGCCAATGCGCTGAAAG
AGCAAGGCGTACGCAAGGGTGATGTTGTCTGTATCTACATGCCTATGGTGCCAGAAGCGG
CGGTTGCTATGTTGGCTTGTACCCGTATTGGCGCAGTGCACACTATCGTCTTTGGTGGCT
TCTCGCCAGAAGCACTGGCTGGACGCATTATCGACTCGAACGCCAAATTAGTGATCACTG
CCGACGAAGGTGTTCGCGGCGGCCGCGCCGTCCCCCTAAAGAAAAACGTCGATGAAGCAC
TGTGCAATCCAGAAGTCAAAAACATCAGTAAAGTGATGGTTCTTAAGCGTACTGGCGGCA
ATGTCGCTTGGCATGAACACCGTGACATTTGGTGGCATGAAGCAACCGCAAAAGCCTCCG
ATAATTGTCCACCAGAAGAGATGAAAGCCGAAGATCCGCTGTTTATCCTCTACACCTCTG
GCTCAACCGGTAAACCGAAAGGCGTATTGCACACCACTGGCGGTTATTTGGTTTATGCGA
CTATGACCTTCAAATATGTATTCGACTATCAGCCCAATGAAGTGTTCTGGTGTACCGCTG
ATGTGGGTTGGATAACGGGTCACTCCTATCTGGTGTATGGCCCATTGGCGAATGGCGCAA
AAACCATTCTGTTTGAAGGCGTGCCAAACTACCCCACCACCGCACGCATGAGCGAGGTGG
TAGACAAGCATAAGGTCAATATCCTTTACACTGCGCCAACGGCGATCCGTGCGCTGATGG
CCAAAGGTGATGAAGCGATTAAAGGCACTAGCCGTGACAGCTTGCGCATTATGGGCTCTG
TGGGTGAACCGATTAACCCAGAAGCGTGGGAGTGGTACTACCGCACGATCGGTAACGAAA
AATCACCGATTGTGGATACTTGGTGGCAAACCGAAACCGGCGGTATCTTGATCACGCCAC
TGCCGGGGGCAACGGCGTTGAAACCAGGTTCGGCCACACGCCCGTTCTTTGGTGTGCAGC
CAGCGTTAGTCGATAACATGGGCGAAATTGTGGAAGGCGCAACTGAAGGCAACTTGGTAC
TGCTCGATTCATGGCCGGGTCAAATGCGCACTGTGTATGGCGATCACGACCGCTTTGAAC
AAACCTACTTCTCTACCTTTAAAGGCATGTACTTTACCGGTGACGGCGCGCGTCGCGATG
AAGACGGTTACTACTGGATCACAGGCCGTGTCGATGACGTACTCAACGTTTCGGGTCACC
GTATGGGAACGGCAGAAATTGAATCCGCACTGGTGGCATTCAATAAGATTGCAGAAGCCG
CCGTGGTCGGTGTTCCACACGATATCAAAGGCCAAGCGATTTACGCTTACATCACACTCA
ATGATGGGGTGTATCCGAGCGCTGAACTGCATAAAGAAGTGAAAGATTGGGTACGCAAAG
AGATTGGCGCTATCGCGACACCGGATGTCCTACACTGGACCGATGCGCTACCGAAAACCC
GTTCAGGTAAAATTATGCGCCGTATTTTGCGTAAAATTGCCACCGGCGATACCAGTAACT
TGGGGGATACCTCAACGCTGGCCGATCCAAGCGTGGTTGACCGCCTGATTGCGGAAAAAG
CCCAACTTAAATAACAAACCCTGTGGCTTGACGTTGTAGCCTCAAGTCACAAGGGAATAC
ACCTTTGCTTGCGATTTCAAACTCCGGCGCACCTCATGGCCGGAGTTTTTGTTTTCTCTC
GTCTATCTTCTGGGAACATGCGCTGAACTTTCCTGTTCAAGCCGATTAGACGATGGCAAA
TCCCTCTAGCCCCCTATTTGGCTCACTTCCTTACCCATTTCACGCCCGAAACTAGGTGAT
TAGACCAGTAAATTGCTGCCATTTGTTATGAATTGGCTATAATCGTGGGCAATTTAATAA
AATCCGCGAACTTTTGACAAAAACTTTATGTCGAATAAGTAAATTTGTGGGAAACTGCTT
ATTCACCACACAATAAAGGAAGATGACTACACAATGACTGCAAAATCTCGCATTCTTGTT
CTTAACGGACCAAACCTCAATTTATTAGGTTTGCGTGAACCTACCCACTACGGCTCACAA
ACCTTAGAACAGATCGTAGCAATATTGCGCGATCAAGCGCAAAAAGCAGACATTGAGTTA
GAACATCTGCAATCTAACCGCGAATATGAGTTGATTGAAGCCATTCACCAAGCCTTCGGC
AAAGTGGATTTCATCATTATCAATCCGGCGGCCTTTACTCATACCAGTGTGGCGTTACGC
GATGCACTGCTTGGGGTGGCGATTCCTTTTATTGAAGTGCATTTGTCCAACGTTCATGCA
CGCGAACCCTTCCGTCATCACTCATACTTGTCTGATAAAGCACAAGGGGTGATTTGCGGT
TTAGGTGCCCAAGGTTACGAATTCGCTTTGTCTGCTGCAATCCGAGCATTGCAGGCCAAG
CAATAAAGACACTCTGCGGCCCATTCGGGCTGTCTTATTCACAAGATAAAAGAGAAAGAA
ACATGGATATCCGCAAAATCAAGAAGCTTATCGAGTTAGTTGAAGAGTCTGGCATCGCAG
AACTGGAAATTTCTGAAGGTGAAGAGTCAGTACGCATCAGTCGTTATGGCCAACCAGCTC
CAGCACCTCAAGTGCACTACGCAGCCGCACCAGCACCAGTGGCTGCACCAGCACCGGTAG
CTCAAGCAGCCGCGGTAGCAGAAGCACCAGCAGCCGCGAAAGTGCCAGCAGGCCATAAAG
TGCTTTCTCCAATGGTAGGCACTTTCTACCGTTCACCAAGCCCAGATGCCAAAGCGTTTA
TCGAAGTGGGTCAAAGCGTTTCTGTTGGCGATACCCTATGTATCGTTGAAGCGATGAAAA
TGATGAACCAGATCGAAGCCGACAAATCTGGCGTTGTGACCGCGATTCTTGTTGAAGATG
GTCAGACCGTTGAATTCGACCAACCGCTTGTTGTTATCGAATAATCGAGGCCACCTTTAT
GTTAGATAAAGTTGTCATCGCGAACCGAGGCGAAATTGCGCTTCGTATTCTTCGCGCTTG
TAAAGAATTAGGCATTAAAACGGTTGCCGTGCACTCCACGGCTGACCGCGACTTAAAACA
CGTACTGCTGGCGGATGAGTCTATCTGTATCGGTCCTGCCAAAAGCATCGACAGTTACCT
GAACATTCCACGCATTATCTCTGCGGCGGAAGTCACGGGCGCAGTAGCTATCCACCCGGG
TTACGGCTTTTTGTCTGAAAACGCAGACTTTGCTGAGCAAGTGGAGCGCAGCGGCTTCAT
TTTTGTCGGCCCTCGCGCCGAAACCATCCGCTTGATGGGTGACAAAGTCTCCGCCATCAA
CGCGATGAAAAAAGCGGGCGTACCTTGTGTACCGGGTTCAGACGGCCCACTGGATAACGA
CGAAGCGAAAAACAAAGCGCACGCCAAACGCATCGGCTACCCAGTTATTATCAAAGCCTC
TGGCGGCGGCGGTGGTCGCGGTATGCGTGTCGTACGTAACGAAGCCGAATTGACCAAATC
TATCCAGATGACGCGTGCGGAAGCGAAAGCCGCCTTCAACAACGACATGGTGTACATGGA
GAAATTCCTAGAAAACCCACGTCACGTTGAAGTGCAAGTGATCGCTGACGGTCAAGGCAA
TGCAATTCACCTCGCTGAGCGTGACTGTTCAATGCAGCGCCGTCACCAGAAAGTGGTGGA
AGAAGCACCCGCACCGGGTATCACTGAAGAAATGCGTAAGTTCATCGGTGAACGTTGTAC
CCGTGCGTGTATCGAAATCGGCTACCGCGGCGCTGGTACCTTTGAATTCCTGTACGAAAA
CGGTGAGTTCTACTTCATTGAGATGAACACGCGTATTCAGGTTGAGCACCCAGTAACAGA
AATGATTACTGGCGTTGACCTAATCAAAGAGCAGCTGCGTATCGCCGCGGGTCAACCGCT
GTCTTTCAAACAAGAAGACATCAAAATTCGCGGCCATGCCGTTGAGTGTCGTATTAACGC
GGAAGATCCAGAGCGCTTCCTACCTTGCCCAGGCAAGATTGAACGCTTCCATGCACCTGG
CGGCATGGGTGTGCGTTGGGAATCACACATTTACTCTGGCTACACCGTACCCGCGCATTA
CGACTCGATGATCGGCAAACTCATCACTTACGGTGAGAACCGCGATGTGGCGATTGCTCG
TATGCGTAACGCACTCAATGAGATGATTGTGGAAGGGATCAAAACCAATATCCCACTACA
ACAAGCTATCATGGCAGATGAGAACTTCCAGAAAGGCGGTACCAACATCCACTATCTGGA
GAAAAAACTCGGCATCAAGTAAGCCGCCGTTTTTACTCTCATCGCGCATAACCCAATCAA
TCATACCCAAACTACTTGGATTGGCTGATTGCACTAGGAATACGATAAAGCCCACTCCGG
TGGGCTTTTTGTTTTGCTTTTTGTTTTAAATCCGCCCACTTTCTGGCCTGAACATCAGTG
GCAAATCTGCTACACTCTGCGCCAATCTAAACCCGATGAGATCTTAAGCCATGCCTTGGA
TTCAAATTAAACTCAATGCGACCAACGACAATGCAGAAGCAATTGGCGATATGCTGATGG
AAGAAACTGGCGCTGTGTCAGTCACTTTCCTCGATGCCAAAGATACCCCTGTATTTGAAC
CTCTACCGGGCGAAACCCGCCTATGGGGCGATACCGATGTCGTCGCACTGTACGAAGCGG
ATATGGATACCTCGCTGATCCTGCAGCAAATCAAAGCCAGCAACATGCTCGCGGAAGGTT
TTGCGCACAAAGTCGAGCAAGTGGAAGACAAGGACTGGGAACGCGAATGGATGGATAACT
TCCACCCAATGCAATTTGGCCGTCGCCTCTGGATCTGCCCAAGCTGGCGTGAAGTGCCAG
ACCCACAAGCGGTGAACGTGATGCTCGACCCAGGCTTAGCTTTTGGTACTGGTACTCACC
CTACGACCGCACTGTGCCTAGAGTGGCTGGATAACCTCGACCTAAGCGGTAAAACCGTGA
TCGATTTTGGTTGTGGCTCGGGCATTCTGGCGATTGCCGCCATCAAACTTGGTGCCGCGA
AAGTGATCGGGATTGATATCGATCCACAAGCACTACTGGCGTCCAAAGACAACGCTGCGC
GTAACGGCGTGGAAGATCAAATCGAAGTTTACCTGCCAAAAGATCAACCCGAAGGTTTGG
TGGCCGATGTGGTGGTCGCGAACATTCTGGCCGGCCCACTGCGTGAACTTTCTCCGATCA
TCAAAGGACTCCTGAAGCCCGGCGGCCAACTGGCCATGTCTGGCATTCTGGATACGCAAG
CCGAAAGCGTGGCGGAATTTTACCGTGACGATCTGGAGCTTGACCCCATCGCAGAAAAGA
GCGAATGGTGTCGCATTTCTGGCCGCAAGCTAGGCTAGATAAGACTTTGCGGCCTAATTG
ACTGATAAATCGACTATTTGGCAAAACAATTTGCCAATGCTCAAATATTAGTCTTTTCAG
GCATCAAAAAAATGCGTAAAATGCGCGCCCTTGCTGGTACGAAGCTGTGAAGACGTTTTG
AAAATTGGAAACTATCAACTTAAGAACAATCTGATCGTCGCCCCAATGGCGGGTGTCACC
GACAGACCCTTTCGAGAGTTGTGTTTACGCTACGGGGCAGGAATGGCGGTCAGTGAAATG
ATGTCGTGCAATCCTGCGTTGTGGAAAACGGCCAAATCGCAAAACCGCATGGTACATGAA
GGCGAATCGGGCATTCGCTCAGTACAAATTGCGGGCAGCGATCCACAGCTGATGGCCGAA
GCCGCGCAGTTCAGCGTTGAAAACGGTGCGCAAATCATCGATATCAACATGGGCTGCCCA
GCCAAAAAAGTAAATAAAAAGCTCGCGGGTTCTGCACTGCTGCGCTATCCGGATGTGATT
GAAGACATCTTGAAAGCGGTAGTGAATGCAGTGAATGTGCCAGTCACACTCAAAACCCGA
ACGGGTTGGGATACAGACAATAAAAACTGTCTCTCGATTGCTCAATTAGCCGAAGACTGC
GGCATACAAGCACTGGCTCTCCATGGACGAACTCGTGCCTGCATGTACAAAGGTGAGGCG
GAATACGACAGCATTAAAGCGGTCAAAGCGGCTGTGAGCATTCCGGTTATCGCTAACGGT
GATATCGATAGCCCGGAGAAAGCACGCTACGTACTGGAGTACACCGGTGCAGACGCTTTA
ATGATTGGCCGTCCTGCCCAAGGACGACCATGGATTTTTCAGGAAATCCAACACTTTTTG
GAACACGGCACCACAATGCCAGAACTTCCAATTTCGGAAGTGAAAGACATCATGCTTGGT
CATGTAACCGCACTCCATCAGTTTTATGGAGAGTACTTAGGCCCACGAATTGCGCGCAAA
CACGTGAGTTGGTACCTGCAAGAGCATGAACAAGCGAGTGCGTTTCGCCGTACCTTCAAC
[truncated: 3,723,566 more chars]
