# Supplementary material for: Chromosome assembly of large and complex genomes using multiple references
Source: Genome Res. 2018 Nov;28(11):1720–32. doi: 10.1101/gr.236273.118 (PMC6211643; doi:10.1101/gr.236273.118)
Supplement: Supplemental Material [file supp_gr.236273.118_Supplemental_Code.zip › Ragout-2.1.1/examples/V.Cholerae/references/H1.fasta]

>gi|393210368|gb|AKGH01000001.1| Vibrio cholerae H1 chromosome 1, whole genome shotgun sequence
GTGGACCAGAAACATGGATCACATCGGCAAATGCATAACCAGCGGTCGGAATACCAATCGTCAGCAACAG
CTCCATAGAGTGGTCATCGGTTGCTGAAATCAGGTAGTGGAACAGGAGACCTAATAAGAAACCGTAAACA
ATGCCACCGATCGCTTCTTGGATGAAGAGAAGGGTAACGCTGCCAACCGTTGGTGTTTCATGCCCGAAAG
CGATGGTAAAGATGGTCACGAAGATAACCAAGCCAAAACCATCGTTAAACAGTGATTCGCCTTCAATTTG
GGTAGAAATACGTTTCGGTGCTTTGAGCTTTTTGACAATCGCGAGGACAGCAATTGGGTCGGTGGGGGAA
ATGAGTGCGCCAAATAACAAGCAGTAAACCAAATCAAACTGGATACCGATTAATTGGCAGAAACCATAGA
GAGTAAATCCAATAAAGAAAGTCGAAAACAGCGTTGCGCCAAGAGCCAATACCGTAATTTCCCATTTCTG
ATCTTTTAGATTTGGCAGCTTAATGCCAAGACCTCCAGCGAAAAGAAGAAACCCTAAAATCCCTTTGAGT
AGAAAATTTTCAAAGTTAATACTGGTGACGGTTTCGGTGGCGATTTGATTGAGATGAAACCAGTCGTTTT
GACCCGCGATCAAGATCAGTAACGATAACATCATCGAACCTGCGGTGATTGCGATAGTAGTCTGCATTCG
GCTGATCTTGCTATTAATAAATGCAATCAACATGGCTGCCGCAGAGAGGAAGCACAAAGTGTAGTAGACG
GACATTCTCTTCTCAGTGTGTGTAACAATTTGTGAACGAAATTGTCTTTCTCTGTTGAGTAAATAGCAAA
TACTTTTTCATCACATAGGGTTCTGCTCACATCGTCAAGGTGAGTCACGAAAGAATGGCTGTTTTAGACG
TCTAGATTTCTGAATTTTGTGTGATAGGATGTGGCAAACGCATAAGGAATGAGGCGGTATTGTGGGAAAA
GAAGTAAGACAACAACTCGAACAGCAATTGAAACAACGTATCCTACTGATTGATGGTGGTATGGGTACCA
TGATTCAGAGTTATAAGTTACAAGAGGAAGACTATCGCGGTGCACGATTTGTCGATTGGCACTGTGATTT
GAAAGGAAATAACGACCTCTTAGTGCTTACTCAGCCGCAAATTATTAAAGAGATTCACTCCGCTTACCTT
GAAGCGGGGGCGGATATTCTTGAGACCAACACCTTTAACTCAACCACGATTGCCATGGCAGACTATGACA
TGCAATCGCTCAGTGCTGAAATTAACTTTGCCGCGGCTAAGCTTGCACGTGAAGTCGCGGATGAGTGGAC
GGCTAAAGATCCAAGTCGGCCACGCTATGTGGCTGGTGTGCTTGGGCCAACCAACCGTACTTGCTCTATT
TCGCCAGATGTGAACGATCCAGGATTTCGTAACGTCACTTTTGATGGGCTTGTTGAAGCCTATTCCGAAT
CGACGCGCGCTTTGATCAAAGGTGGCAGCGATCTGATCCTCATTGAAACCATCTTCGATACACTTAACGC
CAAAGCCTGTGCGTTTGCGGTCGATAGCGTATTTGAAGAGCTGGGCATCAGCTTACCTGTGATGATTTCC
GGCACGATTACCGATGCCTCTGGGCGAACTCTGTCAGGACAGACAACGGAAGCTTTCTACAACGCCTTGC
GTCATGTACGGCCGATTTCGTTTGGCTTGAACTGTGCGTTAGGTCCTGATGAGCTGCGCCAGTACGTGGA
AGAGCTTTCACGCATTTCAGAATGCTATGTTTCCGCGCACCCAAATGCCGGACTGCCCAATGCGTTTGGT
GAATACGATCTCTCTGCCGAGGAAATGGCAGAACATATTGCGGAATGGGCACAAGCTGGCTTTTTGAATT
TGGTCGGTGGTTGCTGTGGAACTACACCTGAGCATATCGCCGCCATTGCCAAAGCCGTCGAGGGTGTAAA
ACCAAGGGCTCTGCCAGATCTGAAAGTAGAATGTCGTCTCTCGGGTTTAGAGCCGCTCAATATTGGTCCT
GAAACCTTGTTTGTTAACGTGGGCGAACGTACTAACGTCACCGGTTCTGCGCGTTTTAAGCGTTTAATTA
AAGAAGAGCAATACGACGAAGCGCTCGATGTGGCGCGTGAGCAAGTCGAAAACGGCGCGCAGATCATTGA
TATCAACATGGATGAAGGCATGTTGGACGCCGAGGCGTGTATGGTGCGCTTTTTGAATCTATGCGCCTCT
GAACCAGAAATATCCAAAGTTCCGGTGATGGTCGACTCCTCTAAATGGGAAGTCATTGAAGCGGGTCTGA
AATGCATTCAGGGTAAAGGCATCGTCAACTCTATCTCTCTAAAAGAAGGGAAAGAGAAGTTTATTGCCCA
AGCCAAATTGGTGCGCCGCTACGGTGCCGCGGTGATTGTGATGGCATTTGACGAAGTGGGCCAAGCCGAT
ACCCGTGAGCGCAAATTAGAGATCTGTCGTCGGGCTTACCATATTTTGGTCGATGAGGTGGGCTTCCCAC
CGGAAGATATTATTTTTGACCCGAACATCTTTGCTGTTGCGACCGGAATTGATGAGCACAATAACTACGC
ACTGGATTTCATTAATGCAGTGGCGGACATTAAGCGTGAGCTGCCGCATGCGATGATTTCTGGCGGTGTT
TCTAACGTTTCCTTCTCTTTCCGCGGCAACAACTATGTGCGTGAAGCGATCCATGCTGTTTTCCTTTATC
ACTGCTTCAAACACGGCATGGACATGGGGATTGTCAACGCAGGGCAGCTTGAAATCTACGATAACGTTCC
GCTGAAACTGCGTGAGGCAGTGGAAGATGTGATCCTCAATCGACGTAGCGATGGCACGGAAAGACTGCTT
GAGATCGCCGAAGCGTATCGCGAAAACAGTGTTGGTAAAGAAGAGGATGCTTCTGCATTAGAGTGGCGCG
CATGGCCTGTGGCTAAGCGCCTAGAGCACGCTTTAGTCAAAGGCATCACCGAATTTATCGTCCAAGACAC
TGAAGAAGCACGTCAGCAAGCCAGTAAACCACTGGAAGTGATTGAAGGGCCGCTGATGGATGGTATGAAC
GTGGTCGGTGACTTGTTCGGGGAAGGGAAAATGTTCCTACCGCAAGTCGTAAAATCAGCGCGTGTCATGA
AACAAGCCGTTGCGTATCTTGAGCCTTTCATTAATGCGCAAAAAAGTGGTAGCACTTCAAATGGTAAGAT
TTTGCTGGCGACCGTAAAAGGCGATGTGCATGACATTGGTAAGAACATTGTTGGCGTCGTGCTGCAGTGT
AATAACTTCGAGATCATCGATCTTGGTGTGATGGTGCCTTGCGAGCAGATCCTCAAAGTCGCACGCGAGC
AAAATGTCGATATCATCGGTCTCTCTGGGCTTATCACGCCGTCTTTGGATGAGATGGTACACGTGGCGAA
AGAGATGGAGCGACAAGGGTTTGAACTGCCACTTTTGATTGGTGGGGCAACAACGTCTAAAGCGCATACT
GCGGTGAAGATTGAACAGAATTATCATGCGCCTGTAGTGTACGTGAATAACGCGTCGCGCGCGGTAGGGG
TGTGCACATCATTATTGTCTGATGAACAGCGCCCCGGATTTATCGAACGTTTGGATCTCGATTATGAGCG
CACGCGTGATCAGCATGCTCGTAAAACGCCCAAATCGCGCCCAGTCACGTTAGAGCAGGCACGTGCTAAT
AAAGCGGCGCTGGATTGGGCAAATTACACGCCGCCCGCTCCTGCGAAACCGGGTGTGCATGTGTTTGAAA
ACATTGCGTTAGCCACACTACGTCCTTATATCGATTGGACGCCTTTTTTTATGACTTGGTCGCTTATGGG
CAAATACCCTGCCATTTTGGAGCATGAAGAGGTCGGTGAAGAGGCCAAACGTCTGTTTCATGATGCCAAT
GCCTTACTTGATAAAGTAGAGCGAGAAGGACTACTGAAAGCCAGTGGTATGTGTGCACTGTTTCCAGCAG
CCAGCGTGGGCGATGACATTGAGGTGTACAGTGATGAATCGCGTACGCAAGTCGCGCATGTGCTGTACAA
CTTGCGTCAGCAGACTGAGAAACCGAAAGGGGCCAACTACTGTTTGTCGGACTATGTTGCTCCGAAAGAG
AGCGGTAAACGTGATTGGATTGGCGCGTTTGCAGTAACTGGTGGCATTGGTGAGCGAGCCTTGGCCGATG
CTTATAAAGCTCAGGGTGATGATTACAATGCGATCATGATCCAAGCGGTAGCCGATCGTTTGGCGGAAGC
CTTTGCGGAATATCTGCATGAAAAAGTGCGTAAAGAGATTTGGGGTTATGCGAGCGATGAAAATCTCTCC
AATGATGACCTGATCCGTGAGCGTTATCAGGGCATTCGACCCGCGCCGGGGTATCCCGCGTGTCCTGAGC
ATACCGAGAAAGCGACTTTGTGGCAGATGCTAAATGTCGAAGAGACCATAGGTATGTCACTGACCACAAG
CTATGCGATGTGGCCGGGCGCTTCGGTATCCGGTTGGTATTTCTCGCATCCCGATTCTCGCTATTTTGCG
GTAGCGCAGATCCAACCAGATCAACTGCACAGCTACGCTGAGCGTAAAGGTTGGCGTTTGGAAGAAGCTG
AAAAGTGGCTAGCGCCTAACCTTGATGCTTAATCAGTAAGACCTCCATCCACAATAAAAGAGGCCACATC
ATGTGGCCTCTGGTTTTATCTCGTGAGTTTGATTTTACTCTTGCTCAAACAGCTCTTTATGCAGCTTCTG
CACCGCTTGTTTAGAGACAGATTCATGCAGCAAGAAACAGAGGTTATGCGCGCTGGCGCCATAGCAAATC
ATACGGAGGTTGTAATCTTCCAATACACTGAACACTTGCTTCGCGTAGCCGCGGCTCTCTTTCATCTTGT
TGCCGATCAGAGCAATCAGACACAGGTTGTATTCGACTTCGACCGTACATAGCTCCTCTAACTCGGCGCG
CACCGCTTCAGGCAATTCTGGCGCACCGCCTGAGGTATCGGTTTTATCCAGTGTCAGTGACACGCTGATT
TCTGATGTGGTGATGAGATCGACCGAAATTTTATGCTTGGCGAGAATTTCGAACACTTTGGCGAGGAAAC
CGTAAGCATGGAACATCTGCGCGCTACGCAGTGTCACCATGGTTTGATTACAGCGTAGTGCAAGTGCGCG
ATACAGTGGCGCGCTTTCGACTTGTTTACGGATCCAAGTGCCACCTTTTTCCGGTTCTTTTGATGAGCCA
ACAAACACGGGAATGCCATGGCGTACCGCTGGAAGCAAGGTGGATGGATGCAAAATCTTGGCACCAAAAT
TGGCCATTTCTGAGGCTTCGCTAAAGCTTATCTCAGGAATCGGCGCCGCTTTTGGCGCGATACGTGGATC
GGTACTGTAGATTCCCGGTACGTCAGTCCAAATCTCTAAACCACTTGCTTGCACGGCTTCGGCAATCAAA
GCGGCTGAATAATCACTGCCGCCGCGGCCTAAAGTGGTGGTATTACCTTGCGCATCAGAGCCGATAAAAC
CTTGAGTCACGACGACATATTGCTCACACAGTGGCACCAGTTTTTCTTTGGCTAATTGAGCGATTTCTTT
CAATTGAGGTTCGGCGCGACCGTAATGATCGTCAGTGCGTAGCACTTCGCGGATATCAAAACGTACCGCG
TCGACACCACGCTCACGCATCAGTTGAGTGAGGATGTAGGTGGAGATGAGCTCACCACAGGCGACGAGAT
GGTCGGTCAGTTTTTTACTGGATTGAAATGACGCCGCTTCTGCAGCACTGGCCACAGAATCTAGCACGGC
TTTGACTTCTTTTTCGACGCGTGTCGGATCGGCGAGCTGGTCGATAATCACATAATGGATATCGGCCAAC
TGTTGCAAAATGGCTTGGCGGCGTTCAGTTGAGGCCACGCCATTGGCGAGTTCGACCAATAAATTGGTCA
CCCCAGAGCAGGCGCTGCTGACCACTAAGCGTGTTTGTGGATTGTTTTCGATAATGGCCGAACAACGGCT
CATGGCTTCAAAGTTGGCGACACTAGTACCACCAAATTTGGCGACGTTAAATGTGCTCACGGCAATTCTC
CCAGACTTCCTGAAAAACGAGTTGTTGGTAACCCAACGTCCAATGTTGTGAAGAGAGTGTTTTTTATAGA
GCAAAATAGAGGAGTGACTATAGAAAGATTTCCCTCAGAAGCTCTTCATCAGATTCGAGCTGATGACAGT
TGAAGGGATTCAGCCCGTTCAACCGATAAACCAAAGCCACAACTTTGATTCACCTCGGCACTACTCCCCC
TGAATGTTCTGTATTGGAGTTGAGGCTCCACAAAACATCTGCCTGGGCAGTGCTCCTCTTCTGCTAGATA
GCTCACACATTGAACGGTGTTGGCGAAATCTTGTCAACGACAAAATGTTCTAAAAGTGCAAATAAAAATG
ACATTAGTGTGACAAGGATTAACACTCTGGACATAGGTCGAATTGTTGCTGCTACTGAATTGCATTAGGC
TAGTGGTTCTGGTCGCCACAACAAGGAGTCGTTATGACAATTCGCAGTTTTATTCCCCCGCATCGGATTT
TGATGGGCCCTGGACCTTCGGCTATTTCCCCTCAAGTCCTGCAAGCGCTCAGCCGCCCAACGGTTGGTCA
TCTTGATCCACTATTTATCGGTATGATGGATGAGCTGAAACAGCTCTTGAAATATGCTTTCCAAACGGAA
AACGAATTTACGATTGCCGTTTCTGCGCCGGGTAGTGCGGGTATGGAAGCCTGTTTTGTTAACCTCGTCG
AGCCGGGCGATAAAGTGATTGTTTGCCGCAATGGGGTGTTTGGTGAGCGGATGCGCGATAACGCTGTGCG
TTGTGGGGCCGAAGTTGTGGTGGTTGATGATGAATGGGGTTGCCCAGTCAGCGTTGAAAAAGTGCAAGCC
ACGATAGATGAGCATCCGGATGCGAAAATACTGGCTTTTGTACAAGCAGAAACGTCAACCGGAGCCTTAA
GTGATGCGCAAGCGTTAGGTGCTCTAGCGAAGCAGCATGGTTTGTTGACGATTGTTGATGCGGTGACCTC
GCTCGGTGGCGTTCCCCTGCTGGTGGATGAGTGGCAACTGGATGCGGTGTATTCTGGCAGCCAAAAATGC
CTCTCTTGTGTGCCGGGATTGGCTCCGTTGACGTTTTCACCTCGTGCCATTGAGAAGATTCAATCGCGAA
AAACACCGATTCAAAGCTGGTTCCTCGATCAAAGCTTGGTATTAGGTTATTGGAGTGGCGCGGGCAAACG
TAGTTATCACCATACCGCTCCGGTTAATAGTTTGTACGCGCTGCACGAAGCGTTACTGCTTTTGCAACAA
GAAGGTTTAGAGCACGCGTGGCAGCGCCATCGTCTGATGCATGAGAAGCTTAAACAAGGGTTAGAGCAAC
TCGGTTTTCAATTTGTGGTCGCAGAGCCGTATCGTTTACCGCAGTTGAACGCGATTTATGTGCCGGAAGG
TATTGAGGAAGCCAAAGTACGCAGCCATCTACTCAATGAATACAATTTGGAAATTGGTGCTGGGCTCGGG
GCATTAGCCGGCAAAGCGTGGCGCATTGGGGTTATGGGCTATGGCGCGCGTTCAGAAAATATCGCGCTCT
GTTTGCGAGCGCTCGAAGAGTCGCTGCGTTAATACCATACGCAAGAGAAAAGCTGTATGAAAGAGAAATA
AGGGTGGCTTAAAAGCCACCCTTATTGTTTCTCGCAGAGCTTAGGGTGTCGCGGCTGAGGGAACCTCAGC
ATCAGATGTGGCACTGTTGACCTTTATCGAGGGGTGGTACTGGACTGTACTGAAATCTTGATTGGGGAAC
AGAAATTCGGCCTCGCGGCGGATTTGCTGCGCACGGCTCGTATCGCCTAAACCTTGATAAGCCAAAATCA
GGTTTGAATAGAAGGCCGGGCGCGGTTTATGTTGAATGATCTGTAACGACCAATCGATATAGGGTTGGAT
AAGCTCCGCTTTTTGTTCATGGAGCCCGATGTTCAGATAGGTGCTGTAGATATCCCAATCAAATCGGTCT
TGCCATACCAATGGGTTAGTCACGTTTTTCAGCAATTCAGGATTGAGTGGCTGAGATTTTTCAAATTGCG
TTAACACATAGTTGGTGTGTAACGCTGTGACCATATACAAGCTGGTGACAATCGGCAGCACTAAGCTGGT
AATACGCAATAAAGATTTGGTGAGCGTGGTGAAACTGGCCAGTCGATAGCGTGCGACCCGTTGATCTACC
CAGTAGATTAGGATGATAAAGGTGATCCAGTGAATTGCGGAGTGGTAAAACGGATACTCCAATTGAGCGT
GTAAGGTGATCGGCACAAACAGAGCCAGCATGGCCATGCGAGTGCCACGTTTGGCGGCATAAATGCGTAG
AGCACAAAAACAGGCGGCGAGTAATATACCCATTACAGGTAGTAATCCGCCTTCTACCCCCCAATACAAC
AGCTCATTGTGTGGGTGATCCATCGATGCTAAGCCTGCTGGATAGCTGCTATTTAACTGATGTTGGCGAG
CAGTATAAAGCAGATACTGCGCCTCAAATTTGCCATAACCATAGCCTGTAAAAGGCTTTTCGATGATCAT
ATCTATGGTTTGTGGAAATGTGAAACGACGTGGGCTTTCTAAGTCAGCCTTATTCGCGACAAAACCAGAG
GTTCCTTGGCCATACATAGCGGTAAAACCTGCACAAATCCCAAGAGTTATGGCAAGAAGCCAGAGCGTAA
AGCGCCGACGTGAAGCGAATCGATATAAGTAAGGGGCAACCAGAGCGATACTCAATAAACTGGCCAGCCA
CCCAGTGCGAGAGGCGAGTACGACCAGTAAGGGAGCCGTGAGTAGCGGTGTCGCGTAAAGGATGCCGATT
TTGCTCCAGCGCGAGTCATATTTTTCCGGTTGTCTGGCCAGCAAATAACCTGACAACACCAGCCCTGTTG
CGAGGAAACTGGCCATCACATTTGGTTGCTGGAAAATACCATACGGTCGATTTGCTTCGGTGTCATAACC
AAAGGGGTTACCCGGCTCTAACCAAAAGTATTGAATTAAACCGATCACGGCTTCAATGACGCTACCCAGT
AGAATAAACCACAGCAAACGCTGTTTATGTTTGTTGCTAAAGCGAAATTGTTGTAAGACGAGAAACAGAG
TAAATCCAGCCCAGAGACCCACTAAGCGGCCAAGAGTATGAAACCAATCGGCATTCGAGTAAGTGATGGG
TAGGGTTAGCAGAGCACAGCTTAACCAAAGTCCAATGGTCAGCTTGGAATAACGCAGCGCTTGATTATTC
GCCAACTGATACAGACCAATCGCCAGTGTTATGCTGGTCGCGATCCAGACCGTAGTATTGAAGGAGAGTG
CCAGTCCAGCACCGCCGGGGTTAGGCATAAAGAAATGCATGGCGAGCAGATAAACCACGGCCAAGGCAAA
AAGAAACGGTTTATTGAGTGGTAGGTTCGGAGCGTGAGGTTCCAACCGAGTGCCACTTAACAGCAAAGTT
GCCATGCAGTTCACCTTAAAAAAGAAACCAGCGCACAGTTCGCTGGTTTCATTACTTTAGCCTTTTTTTC
TAATTCAACAAAGGCTTGAGGAAACGTGCGGTATGTGAAGCTTCGATCTGCGCCACATCTTCTGGTGTTC
CTTCTGCAATAATCAGTCCGCCGCCTTGGCCGCCTTCGGGGCCTAAATCGATGATCCAGTCAGCCGTTTT
GATCACATCCAAGTTATGCTCAATCACCACCACGGTATTGCCATGGTCACGCAAGCGGTGCAGAACGCTC
AATAGTTGCTGAATATCGTGGAAGTGTAGGCCCGTGGTTGGTTCATCCAAAATATACAGGGTTTTGCCCG
TATCTCGTTTGGAGAGTTCACGCGCTAATTTTACCCGCTGCGCTTCACCTCCTGATAAGGTGGTGGCTGA
TTGCCCAAGACGAATGTAGGACAATCCAACATCCATCAAGGTTTGCAGCTTACGTGCTATCACAGGTACG
GGGTCAAAAAACTCGCGTGCGTCTTCAACGGTCATGTCCAAAACTTCATCAATCGTCTTGCCTTTGTAGC
GCACTTCCAGTGTTTCTCGGTTATAGCGTTTACCTTTACACACATCACAAGGCACATACACATCGGGTAA
GAAGTGCATTTCAACTTTGATCACGCCATCGCCTTGGCACGCTTCACAGCGCCCTCCGCGGACGTTAAAA
CTAAAGCGTCCCGGCTGATAACCACGCGAGCGAGACTCTTGTGTTCCTGCAAATAATTCACGGATTGGAG
TGAAGATTCCGGTGTAAGTGGCAGGGTTGGAGCGAGGAGTGCGACCAATTGGGCTCTGATCGATATCGAT
CACTTTATCAAAGTGTTCTAGACCTTGAATGGAGCGATAAGGCGCAGGTGTCGCCGTCGTCGCGCCATTG
AGTGCTGTATGGGCAATCTTAAAGAAGGTATCGTTGATCAGAGTGGATTTTCCCGAACCTGAAACGCCCG
TCACACAAGTAAACAGGCCAACAGGAATAGACAGGTCAACATTTTTTAAGTTATTACCGACTGCGCCTTT
AAGCTCTACCGTTTTCTTCGCATCTTTTGGTGTGCGCTGCTCTGGTACCGCGATTTTTTTCACGCCACTG
AGATATTGACCTGTGAGTGAGTTTGGATTGGCGATGATTTCCTCCACATTGCCTTCGGCAACCACCATGC
CGCCGTGTACGCCAGCACCTGGGCCAATATCAATCACATGATCTGCCATGCGAATCGCATCTTCATCATG
CTCAACCACTAACACGGTATTCCCTAGATTGCGTAAGTGGGTGAGGGTTTGCAGCAAGCGTTCGTTGTCG
CGTTGGTGGAGGCCAATCGAGGGTTCATCAAGGACATACATCACACCGACTAAACCCGCACCAATCTGAC
TGGCTAGACGAATACGCTGAGCTTCGCCACCGGAAAGCGTCTCGGCGCTGCGCGAGAGATTTAAGTAATT
GAGCCCGACATTGACCAAAAATTGCAGCCGGTCATTAATCTCTTTCATCACTTTTTCAGCGATTTGTGCA
CGTTGGCCTTCCAGTTTGAGCTCTTGGAAGAACGTTAGCGCATCAGCAATGCTCAGTTCTACAATCGTTG
GCAGCGCAGTATCATTAATAAACACATTGCGTGCTTCGATTTTTAAGCGCGTACCATCACAGCTGCTGCA
AGGCTTGTTGGAGATGTATTTTGCCAGCTCCTCACGTACCGAGTTGGATTCGGTATCGCGATAGCGGCGC
TCCAAATTATGCAAAATTCCTTCAAAAGGATGTTTTTTAAGGCGAATATCACCCCGATCATTGATGTACT
TAAATTCAATTTCGGTGCGACCAGAGCCGTGCAGAATGATTTCCTGAATCTTTTTGCTCAGCTTATTGAA
GGGCGTGTGTACATCAAAATCGTAGTGCTCGGCCAGTGCAGTCAGCATCTGGAAATAATAAAAGTTCTTT
TGATCCCAACCGCGGATCGCACCTTGTGCCAAACTTAAATTGGCATCTTGAATCACTCGATCTGGATCGA
AATACTGCTGTACTCCTAAACCATCACAGGTTGGACAAGCACCGGCTGGGTTGTTGAAGGAGAACAGGCG
TGGTTCAAGTTCGCGCATGCTGTAACCGCAATGTGGACAAGCAAAGTTAGCCGAGAAAATCTGCTCTTCG
CCATCGCCTTCCATCGGGGCGACAACGACGATACCGCCGGAAAGTTCCAAGGCGGTTTCAAAGGATTCGG
CTAAGCGTTGCTGCAGATCACTGCGCACTTTGAAACGGTCGACAATTACTTCAATGGTATGCTTTTTGTG
CAGTTCGAGTTTCGGTGGATCGGTCAGATCGCAGGTTTCACCATCGATACGCGCACGAATAAAGCCCTGC
GCAGCAAGGTTTTCCAATGTTTTAACGTGTTCGCCTTTGCGCTCTTTGACTATGGTTGCCAGCAGCATCA
TTTTGCTGCCTTCTGGCAATTCCAATACTTTGTCTACCATCTGACTGATGGTTTGCGCTTTCAGTGGCAC
TTGGTGTTCGGGGCAGCGTGGCTCACCAACCCGAGCGTAGAGTAGACGTAAATAGTCATACACTTCCGTA
ATCGTACCCACAGTAGAGCGTGGGTTATGGGAAGTGGACTTCTGCTCAATCGAAATCGCGGGTGAAAGCC
CCTCAATATGGTCTACATCCGGCTTTTCCATCAGAGAAAGGAATTGGCGCGCATAAGCCGAGAGTGATTC
GACATAACGCCGTTGACCTTCTGCGTACAGCGTATCAAAAGCCAGTGAGGATTTACCTGAACCAGAGAGG
CCGGTGATGACAATCAATTTGTCACGAGGAATGGTCAGATTGATATTTTTGAGGTTATGGGTACGAGCGC
CGCGTACTTCGATTTTGTCCATCTGGGTTGCTCTTTGCTAAACGAAGTGCAGCAAGTATTACATAGCGTG
AACAAAGTGCAAGCAATTACTGGATAAAAAAACAGTTGTATCAAAAGCAAAAAAGCCAACCTGAGAGGTT
ACAGGTTGGCTTTTAAATGCATTGTTTAGATAGCGAATTACTGACCTTTGTGCGTCGACTTTTTAGCCAA
CTCCACTTTTTGGTCGTTTTTCTTGTACATGTTTTCGTAGCAGAAGTTGGTGGCTTCGATATAGCCTTCA
ACGCTACCACAGTCGAAGCGCTTACCTTTGAATTTATAAGCCAGTACACAACCCGCTTTGGCTTGTTTGA
GCAGCGCGTCAGTGATTTGAATTTCACCGCCTTTGCCCGGCTCGGTCTGCTCAATCAGATCAAAAATATC
TGGCGTGAGGATATAACGGCCAATGATGGCGAGGTTGCTTGGCGCTGTGCCCGGCTCTGGTTTTTCGACC
ATGTTATCGACGCGGAACAGATCGTCTTTGATCATCTCACCTGCGATCACGCCGTATTTGTGAGTTTCGT
TTTCTGGAACCTCTTGCACAGCGACGATAGAGCAGCGGAACTGTTTGTACAGTGCAACCATCTGTGCCAG
TACGCCTTGCTCTTCGTTCACACACAGGTCGTCCGCTAGCACAACGGCAAACGGCTCATCACCGACCAGC
TCTTTGCCCGTTAAGATAGCGTGACCCAAGCCTTTCATTTCGCGTTGGCGAATAAAAGTAAAGTTAGCGC
TTTCGATGATTTTACGGATATCACCCAATAGCTCTTCTTTATTCGTACCGCGGATTTGGTGCTCTAACTC
GTAGTTCATGTCAAAGTGATCCATGATCGAATGCTTACCACGACCTGTCACAATACACATGCCTGTGATA
CCCGCTTGAATCGCTTCATCAACACCGTACTCAATCAGCGGTTTGTTAACAACAGGCATCATCTCTTTGG
GCATCGACTTAGTCGCTGGTAGGAATCGGGTACCGTAGCCAGCTGCCGGAAATAGACACTTCTTAATCAT
CATTTTTGCTCTATGGTGTGCTAGGGAGAAATTTTTTGCTGACTCTACCACTTCTGATTCGCGACTGCAT
TACGTTGAGGCTCTTGGCCGAAAAAATGTGTGTGAAGTCGCATTGTTACTACATTTTTCTCCACTCACTC
ATGGTGAATTCACTCCGCTAGGTTGAGCGCCTTTACAGTAAATTTTGATTAACCCAAGCGATCGCTTTGA
CTCGATTTTTCACGTTTAGCTTTTTAAATATCTGATAAAGATGCGATTTCACCGTGAACTCACTAATAAA
TAAATTCTCAGCGATTTGCATATTCGATGCGCCAGTTTGTAAACAGCGCAGGATCTGAATTTCACGTGCA
GTCAAATCGACCGTGGCTTGAACTTGATGGCTTTGGAAAGCGTAACGATAGTAATGCAGCAACTGACTGC
TGACATGGCGAGGTAGCCAGTTTTGGCCATTAATGATCTCCCCAAGACCGTGGGCAATAAAGCCTGTGTC
TTCATTGGCATAAAACAGACCTTTGAGGTTGCCAAAAGTGAGCAGATCTTCTGTTCTTAACCGTTTCTCG
ACATTAAACAAGATGGTTTCGAAGTACGGGCTGGTAAGCTTTAGGGGACCCAATTGCTGGCGAATCAGGC
CATTTTCCGCATGGTCGAGCAACAATATTTTGTGTTTATCGGATTGATACTCGCGCAATAAGCGTTCTGG
TTCAATCACCGGGACGGGCAGATTCAACTGCTCAATGGCGGCTTGAATACTGGGATGTAACGCTTTTGGC
TGTGTCGTTAATAAATAAATCGTGCGTGCATAGTTGGCTCGTTGCATGATGAATTACAGACTCAGTTAAT
ATGAAATAATGCACTTAATATGGCGAAAAATAGATTTTGGCGCTATGCGATAAAAGCAGTTTGCGGAGCA
CCTCAATAGGCTAAGTAACCGATAAGTTTATCAGTGAGTTATTTCGGTGAAGCCGCCTTGAAAATGGGCA
AACAAGGTCAGTGAAATGAGTTCGGCGACCATCAGAATAAGGGAATTCGATTGGTTCAGTGAGCAAAACG
GTGTTATCCTTGCCGACTACTTCAAATTGATAGACATGACTTGATTACGGAGCAAAACATGGCAAGCCGT
GGCGTGAACAAAGTAATTTTGATTGGTAACTTAGGCCAAGATCCTGAAGTGCGTTATATGCCAAGCGGCG
GCGCAGTAGCGAATATCACCATCGCGACCTCCGAAACCTGGCGTGATAAAGCCACAGGTGAACAGAAGGA
AAAAACCGAATGGCACCGAGTTACTCTGTATGGAAAATTGGCAGAAGTGGCTGGTGAATATTTGCGTAAA
GGTTCTCAAGTTTACATTGAAGGCCAACTGCAAACGCGTAAGTGGCAAGATCAAAGTGGTCAAGATCGCT
ACTCAACCGAAGTGGTTGTACAAGGCTATAACGGTATCATGCAGATGCTGGGTGGACGTGCACAGCAAGG
TGGAATGCCAGCCCAAGGCGGCATGAATGTTCCTGCGCAGCAAGGAAGTTGGGGACAACCACAACAACCG
GCGAAGCAGCATCAGCCTATGCAACAATCTGCGCCTCAACAGTACTCGCAACCGCAGTATAATGAGCCGC
CGATGGATTTTGATGACGACATCCCGTTTTAGTATTGTAATTGACGAAAAAAGCCGCGGATTCCGCGGCT
TTTTTATATAGTTATCTCAATTGTTTAATGTACACTTCTCGCCTCTGAATGATAGGTAGCGGCGCACATA
AGGAACGTGGCACAAATGAGGTATACACCGACATTAAAACTGAGCACTCGGTTAGTGGCGTTCGTCACTA
TGACGGTGATCAGTGCCATGTTTATCCTGTTCCTTGGTGGCACCTTATCTTTTCAGCGTTTGGGGCAGGA
ATACCTCAACCACTATCTACAAGGGATAGTTGAGGTTGTCGATAAGGAGATGGAAGATCCAGACGCCGCT
TACTCTATGCAGCGTTGGATGCCCAAAATGCTTCAAGCGAGTGGCATCATTGAAATGCAGCTTACTTCCG
AAGCGGGCCCCATCTACCGTTTTAAAGACACCACCAACACCATTGAAGCTTCACGTTTGCATCAAGTCGC
TTTACCGCTCAAACGTAATCCCGGTTATGTGATGCATTTTAAAGCGGTGCCTCCCTACCTCAATTACAAC
TATTCACTGCAAGCCATGTGGTCGACCACCTTAGCGGTGCTACTGATCGTATTTTTCTTGATCCGCGGTC
TGAAATGGTTGAAAGAGCAACTACTAGGATCGGAGTTACTGGAAGAGCGAGGACGGATGATTCTTGCTGG
ACGAGTGGAGCAACATGCCAAGGGGGATCCGCGAGAGTGGCCTTTCACCGCAAGTGAAGCCTTAGATCGC
TTGATTGAAGAGTTGCAAGATGCCCGTCAAGAACGTAGCCGTTTTGATACCTTTATTCGTAGCCAAACCT
TCCTCGATCAACTGACCGGGACGGCGAATCGGGTGTTGTATGACAGTAAGCTGGAATCGGCTTTACTGGA
GAGTGGCGCTCACGGCGGCGTTATGATGCTGCGGGTCGATGACTTAGAGTCAGCGCGAGAAGAGAGCCCT
AAACGTACGCTCGATGAGTTTATCATTGAGGTGGGGGAGTGTTTATCCAACATAGTACAGCGTTATCCGG
ATGCCATACTTTCTCGCTACTATGAGGATGTGTTTGCGCTGTTTATTCCTCATCAGGGTAGTAAAGATAT
TGCTCAAGTAGCGACACAGGCGATTAAGTTGATTGAGCGCATCAATCCCCCTGAGCCACTGCCAGAAGAC
AATTGGTTCCACATTGGTGTAACCATGTATCAAGAAGGTGAGCGGCGTGGACGGATTATTGATGAGATGG
AAACCGCGCTCAAAAGTGCTCAACTGCAAGGGGTGAATGCGTGGAGCCGTTTTCAAAAACCTAAACAGTT
ACAAGAGGATCGCGGTAGCGTTCGGTGGCGTACATTGTTTGAACAGGTGCTTCGTCCGGAAGAGATTTTG
CTCTATCGCCAAGCCTGTTATCGTATTTCTGCTAATGGAGAGCGGGAGTTCCTACATTATGAGTTATTTG
CGCGTATTCAGGATCCGCAACAAGGCATTCTCAAAGCGTCGCGTTTTAGCTCAGCTTTAGAAACGGTCGG
CTATGAAGCCATGTTGGATCGTGCCGTATTCAGCTCTGTCGTGAGTTTTTTGAAGCGCTCTGAACTGGTT
GAACCACTCTCGGTAAACTTGCACGTTGTTCCATTTAACGATAAACGGTATGCTCGCTGGATTCGCAACG
AATTGATGCAGATGCCTTTTTCTCTTAGAACGGCGCTCTCTTTTGAGTTTTCAGAAGCGCATTTGGTCAA
CCATTTAGACTATATGCGCCCCATCATTCGCATGTTGGCGGGGCTGGGTTGCAAGATAGTGGTGGGACAA
GCGGGACGAACAATTGTCAGCACGCACTATATCAAAGACTTAAAAGTCAACTATCTTAAACTTCATCGGA
GTTTGATAAAGAAAATTGACCAACGCCATGAAAATCAGCTGTTCGTTCGCAGTTTGGTAGGTGTATGTGG
CGGTACCCAAGCAGAAGTGGTTGCGGTTGGGGTTGAAACTACTCAAGAGTGGCAAACCTTACAGATGCTG
GGTGTCAGTGGTGTGCAAGGTCGCTTGTTTGATGAGGAGCAACAGATGTTGCCTCCTTTGCCACCAGAGC
CATTGAAACGCCCCCCGCGTCTCTCTGTAAAGCCCATCGGCAAACGTAATCGATGGCGAACCAAATAGCA
GTGGTAGAGAATGAAGAAACCGAGTTGGATAGAGAAACTGATTGCCCCTAAGGTTGCCTCGCAACAGTTA
TATGTTGTGGTGCAGCCAGAGCACCTGTACTTCACATCCGATGATTTATCGCCTATTCCTCCCCAGCCGT
TACAGCAACAAAGTTGGCAAGCGGTATTGGTGCAAACGCTGCAAAAGCACGCTGTCCATGATGTACAAAT
CCACCTTGTACTGCATTCACAGCTTTATCAAACTTATCAGATTGAACAGCCGAGTATTCCGCGTGAAGAG
TGGTCGGCAGCCTTGCCTTTCTTGCTCAAAGATATGTTGAGTGAGAAAGTGACGGATGTAGTGGCGGATG
CTCACCCTCTTCCCGGCAGTGGTAAAGTACAAGCCTATGTGATCAGCAAGCGTACTATTCTTGAGTTGCA
AAGCATGGCGGTGTCGGCGGGATTAACGCTAGGACGAGTGATCCCCGAGCAAGCGATTTGGGGATTGGTG
GGCGGAGAATTGAGCCACTTCCTGTTGCTGCATCGCAGCATGGGTGGCAGCTTTAAGCTGGATGCTTTCG
TTGATCGTCAGTGCAGTTTTCAACGCACTTTACGTGGGATCACTGCGCCTGTGACTGATAACGCAGCCAG
TGCCCTTCAGTTAGATAGCTTGGCGTTAGAGCTACAGCGCTCGATTGATTACTTATCCGCCCAGTTAAAG
GGCGGCTCTTTACAACAGCTAAAAGTGTGTTGTGATGGTGAAGATCAACAGGCTTTGATCACCGGACTCA
ATGAGCGCTTAAGTGTGCGAGCGTCAGGACTGGATGGTGAAGCGACCATCTGTGGTGAACAACTGGCACG
TTATGCGCGCAATATCCCGCAAGAAACCATCAATTTCTATCAAGATCACCTCAAGCCGAAGCGTGAAAAG
TTCACCTTAACCAATCTCTTGTTAGCGTGGTTGGCCTTGAGCGTTGTGTTATTGCTTGGGTACGCAGGGG
TGGGTTATCAAAACTGGGTGATCCAACAGCAGTGGCAAGAGCAGCAACAACATAATCAATCGTTAACAGA
ACAAGCGGCTCACTTACGTCAGCAGGTGGCGGTTCATCTTCCTTCGCCCGCTAAACAGGCGGCGATAGGG
CGCATAAAGCAAGAGATCTCTAGCAAACAGCAAGCATTAGACGCGATTGGGCAGTTTGATGTGGCTCAGC
AAACGGGCTATTCCGGCGTATTGAACTCTTTGGCTCAATTGGCGCGTAGCGATATCTCTTTAAGCAGTAT
TACTTTGGATTCCTCGCAATTAAATGTGCAGGGACTCGCTCGTGATCCTGCCGCGATTCCAAACTGGATC
AGTCAATTTAAACAAGAACTGCATCTGATGGGCAGAAGCTTTGAGCAACTGAAAATTGGCCGTAATGATC
AAGACATGATCACCTTTGAACTCAACACTCAGCGAGGAGAACAAAGATGAAATCGGGTTGGCAAAACTTT
GAAAGTCGCTTCTCCGCACTGTCGCAACGAGAGAAGGTGTTAATTACGCTGTGCGGTAGCGTGCTTATTG
TGATGATGCTATTGCTGGGATTGATTGAGCCCGCCTTAAAACAGGGCCAAGCACGTCAATTGCAAATGCA
AACCCTGACGTCAAGCAACCTGCAACTTCAAGGCGAAATCATGGCGCTGCAAGCGCAGTTGGCGAAAAAT
CCAGACCAAGAGTTGGATGTGGAGCTGAGCCAACTGACGTTGCAAAGTCAGGAAATTTCCGAGCTGCTGG
CGGCCAAAATGACCTCGATGGTTGCTCCATCAGAGATGCCTAATTTGCTCGAAAGCGTATTAAAACAAGG
GCAACAGTTGAAGTTGGTCTCCTTGGAGTCCTTACCCGCAGAGCCGATTGTGCGCGCAACGGAATCGAGA
TCGGAGTCTGAATACTATATTCACCCTGTGCGTATGGAGTTAACTGGCTCCTATTTTGCTATCCGAGATT
ATCTGCAAGCCTTGGAAGCTTTGCCTGTGAAATATTATTGGCGTCGCTTTCATTATCGAGTGGAAAGCTA
CCCACAGGCTCGGGTGATCCTAGAAGTCTATACTTTAGGCAGTCGAGAGGAGTTTATCGGTGGTTAGATA
TGGTGTGCTCTTGGCGTTAATTGCCGTCACCTACAGTTATGCAGGTGAAGATCCGACAGCGCCTTTAGGT
TGGGTAAGCCCCGCTAAACCCGAATTGCAAAAGCCGAGTTATCCGGTGCCGACTCTGCAAAGCATTGTTT
GTGCAGAAGGACGAAGCTGCTATGCGATCATTGAACAAAGAGTCGTAGCACAGGGGGATGTGGTGAATGG
GTATCGTGTGGCAACGATCCATCCCGATCAGGTGAAACTCACCCGGGCAGGTAAAGAGTGGCGATTAGCC
CTGTTTACGCTCGATATAAAACAATAAGGTAACAGAGTCTTATGCGTAAAATCGTACTCGCTTCAGTGGT
GACTTCTTTGGTGGGATGCTCAATGGGACATCGTGATCCTGTTGAAGCTAAACAAGCCCTGAACCAAGCT
ATTAACGAGACGAACAGTCGTCAAATTGACCAATTACCGCCTTCGGTAGAGGCTGATTTGATGCCTGATA
TGGATACTCTTACTGCCAGTGAGCCGAAAACTTTGCAGCGTTTTCGAATCCAAGCTGAGGATGTCGAAGC
CAAGGCCTTTTTTGCCAGTTTAGTGCAGGGAACCGAGTACAGTGCGGCAATCCACCCTGCGGTGACTGGG
CGAATTACTCTCAACTTGACCGACGTTACCCTAGATGAAGCCTTAGGTGTCGTGCGTGATTTGTACGGTT
TTGAGGTGGTAAAAGAGGGTAAAGTGATCCAAGTCTATCCGGCTGGATTGCGTACGGTCACGATTCCGGT
TGATTATCTGCAATTTAAACGCACAGGGCGTTCGTTAACGTCGATTACGACGGGCACCATCACCAATACG
GACACCAATAACTCAAATTCAAGTAGTAGCTCCTCGTCCAGCATCAGTAGTAATAGCTCTTCGGATGGTT
CTTCGAGCAATTCTAATTCCAACAGAAGCGATGCTCGTGGCGGAACGGAAATTGAAACCACGAACGAGAG
TGATTTCTGGCCTTTGTTAGAAAAGGCGGTGGCTCAGTTGCTTGGCGGTAGCGGTGGCCAAACGGTCATT
GTCAATCCACAGGCGGGAGTATTAACCCTGCGCGCTTATCCCGATGAAATTCGTCAAGTAAACGAGTTTC
TGGGGATCTCGCAACAGCGAATGCATCGACAAGTGATCCTCGAAGCTAAGATTCTTGAAGTGACCCTCAG
TGATGGTTACCAGCAGGGGATTAATTGGAGTAAAGCCTTCTCCTCCAATGGTGCCAATTACAAGATAGGT
TCCGGATCCATTACTCAAGACAGTAATGGCAATCCTATCACTTCTGTATTACCTGGCTTAGATGCGATAG
GTAATTTGTTAGGTGGTCAATCCAATGTGGTGATCTCCAGTGGCAGCTTTGATGCCGTGATCAGTTTTAT
GGCGACGCAAGGTGATTTAAATGTTCTGTCTAGCCCGCGAGTAACTGCGTCCAACAACCAGAAAGCGGTG
ATCAAAGTCGGGACGGATGAATACTATGTGACCGACTTATCCAGTGTGGTTGGAACTGGGGATAACGCGC
AAGCGTCGCCAGATATTACGCTTACGCCTTTCTTCTCTGGGATTTCATTGGATGTCACGCCGCAAATTGA
CGATCAAGGCAACGTATTACTGCATGTGCATCCTGCGGTGATTGAAGTCGAGCAGCAAACCAAGAAAATT
TTATACCGAAGTGAAGAGATTGAGCTGCCATTGGCGAGAAGTTCAATTAGAGAGTCGGATTCGGTTATTC
GGGCGAAAGACGGCGATGTAGTGGTGATCGGTGGTTTGATGAAGTCAAATACCGTTGACCAAGTGTCAAA
AGTGCCATTTTTAGGCGATGTTCCCGCGTTAGGGCATCTGTTCCGTAACACCACAAAACTGACACAGAAA
ACAGAACTGGTTATTTTGCTCAAGCCGACGGTCGTTGGGGTAAATACTTGGCAAAAAGAGCTGGAGCGCT
CGCGCAGTTTGCTACAGGAATGGTTCCCGGATAGTCAATAAGCGTATGTATTTATCGCACTTTGGCCTTG
AACAGTTACCTTTTCATCTGACTCCGGATACCGAATTGTTTCTGGGGCTCGCACCGCACTTTGAGGCGAT
TCAAACCTTAAGTGCGGCGATTGAGATGGGGGAAGGTGTCAGCAAGCTCACTGGAGAAGTCGGTACTGGA
AAAACCATGGTCTGCCGCATGCTGTTGACGCACTTAGGCGATGAGGTGGCGCTGATTTATCTGCCGAATC
CTATGCTGAGCGGCGAAGAATTAAGGCAGGCGGTCGCCGCGGAATTACAGTTGGATGTAGCATCGCCCGT
GCGAGTGGTCGAGCAGATCCAAACACGACTGATTGAGCTTCACCAACAAGGTAAACGTGTGGTTGCTTTG
GTCGATGAAGCGCAGGCGTTGTCTGATGAGGCGCTAGAAACTTTGCGCTTATTTGGCAACTTAGAAACGG
AACAAACTAAGCTGCTGCAGATTGTCTTAATTGGGCAACCTGAACTCGATGTTCGACTCGCGCAGCATCA
CTTGCGTCAGTTTCGGCAGCGGATCACTTTTAACGCCAATTTGCGCCCGTTAACTCAAGCTGAAACCGAG
GTGTACATTGAGAGCCGTTTACAGAAAGCCCAAGCGCCGTATCCGCTGTTCAATGCGACCCTGAAAAAAG
CCGTCTGGCGTGCATCACAAGGGATCCCGCGTTTGATCAATCAAATTTGTCATAAGGCGCTGTTACTCGC
TTGGCATGAGCAGAGCCCGTTGGTCAATCAACATCATCTTTTTGCAGCGATTCATGACACCTATGACAGC
TGCAAACCAAGATTTAAAACCCCAATTTTGTGGGGATGGAGCAAACCATGAGTGTGGTGAATGAAGCATT
AGCAAAGAGTGCGCAGCGAAGTCACTCACGCCTTTCGAATATTGAGCGGATTGATGTTGCAAAGCCGAAA
GCTCGTCCAGCGTGGTTATGGGTGATGCTAGGTTTTGGCGTGAGTCTTGCCGTTGGTGGTTGGTCTATCT
CATTGCAATCGGTGGATACTATTCCGTCGTCAGCGGAGGTTGTGCGGCCAGAAGTGCCGTCACCGACCCA
AAAGACCACACAGCAAAGTATCGCCTTATATCAAGCACCGGTTAACAGCGAAGCTTTGGTTAAGAATGAA
ACTTTGGTCCAAAAAGAAACGTTGCCCAAGAACGAAACTAGTGTCAAAAACGCAGTACTTGCTAAGGTAG
AAGGCTCACCCACCTCACTCAAGCAGACTGCGAATCGTCAGCGAGAGCAAACCGCGCTAGGGTCTGAGCT
AAACGCAGAACCAGTTCTGAATCTTGTCGATAATTCAGAGCCGAGCTTTTTCGAAGAAGAGGTCTCAAGC
TTACCGAGCTCATCGCCGGTGATGATCGTAGAGCAAGTCTCATTAACGCCGGAACAGTTAGCGCAAAAAG
CCCTGCAACGCGCGCAAAAAGCGATGGAAAGTAATGAGTTACAGACGGCGGTCTCCGCCTACACGGAAGC
GCTGCGTTATACCCCGCATGATGAAATGGCCAGGCAAAAACTGGCGGCACTCTATTATGGCAAAGGCGAT
GGGCGCAAAGCGTTTGATCTGATGCAAGCCGGGATTGAACGTAATCCTGACGGTGAAGTACTGCGTTTGG
CGCTCGCTAAGTTACTGGTCAAAGAAAAGCAAGAGGCCTCGGCTTTGGTACCTTTGGCTTATCTTCCTTC
GCAGCCCTCGATTGAGTATCTGTCACTGCGTGCTGCTCTCGCGCAGAAAACCAAACAAGATGAGATCGCG
CGAGAAAGCTATCAGCAACTGACGGAAAAAGATCCCAATAATGGCCGTTGGTGGCTGGGGTTGGCGATTC
AACAAGAGCGCGCTCTGCAATGGCCGGCGGCGCAGCACGCCTATCAACAGGCTCTCAATAAAGTCGGATT
ATCCAGTCAATCACAAGCTTTTATTCATCAACGCTTGCAATTACTGGCCAGTTTAGAGGAGACACAAAGT
GCCAATTAATAAACTGCGTAAACGGCTTGGTGACTTGCTGGTTGAAGAGGGGATTGTGAGCGAAGCGCAG
CTTGAACAAGCGCTCAATGCCCAGAAAAATACCGGACGCCGCTTAGGGGATACCTTAATTTCGCTTGGCT
TTTTAAGCGAAACCCAGTTGCTGAACTTTTTGGCGCAGCAATTGAGTTTGCCAGTGATCGATCTGAGCCG
TGCCCATGTCGATATTGATGCTGTTCCTTTACTGCCTGAAGTTCATGCCCGCCGTTTGCGTGCGCTGGTG
ATAGGCCGCAGTGGTGATACGCTGCGCATAGCCATGAGTGATCCTGCGGATTTGTTTGCTCAAGAAGCCT
TGCTCAACCAGTTGCCTGATTATGGTTTTGAGTTTGTCATCGCCCCTGAGAAGCAGTTGGTCGATGGCTT
TGATCGTTACTATCGCCGCACCAAAGAAATTGTCTCGTTTGCCGAGCAATTGCATGCCGAACACAAAACC
AATGATAGTTTTGATTTTGAGATCACCGATTCAGATAGCGATGAAGTGACGGTTGTTAAACTGATCAACT
CGCTGTTTGAAGATGCGATTCAAGTGGGAGCCTCGGATATACATATTGAGCCGGATGCCAACGTACTGCG
TTTGCGCCAACGGATCGATGGGGTATTGCATGAAACCTTGCTCCATGAAGTGAATATCGCCTCAGCCTTA
GTGCTGCGCTTAAAATTAATGGCGAATCTGGATATTTCAGAAAAACGCCTTCCGCAAGATGGCCGCTTTA
ACATCCGTGTAAAAGGACAATCCGTCGATATCCGGATGTCAACCATGCCTATCCAGCACGGTGAATCGGT
GGTGATGCGTTTGCTCAACCAATCTGCAGGGGTTAGAAAGCTCGAAGAGTCAGGTATTCCGCCTCATTTA
TTGCTGCGTTTGCGCCATCAGTTGAAACGCCCTCATGGCATGATTCTGGTGACTGGGCCTACCGGCTCGG
GGAAAACCACCACCTTGTATGGCGCACTCAACGAGCTCAATACGTCCGGCAAAAAAATCATTACTGCGGA
AGATCCGGTGGAATACCGGATTTCACGGATCAATCAGGTGCAAGTGAACCCGAAAATCAATCTCGATTTC
TCGACGTTACTGCGCACTTTCTTGCGCCAAGACCCAGATATTATTTTGGTCGGTGAGATGCGTGACCAAG
AGACGGTCGAAATTGGCCTGCGCGCTGCATTAACCGGTCACTTAGTCTTAAGTACTCTGCACACCAATGA
TGCCGTCGATAGCGCGCTGCGTTTGATTGATATGGGGGCGCCCGATTATCTGGTTGCCAGTGCGGTACGT
GCCGTGGTTGCGCAGCGTTTAGTGCGAAAAGTCTGTCCAGATTGTAGTGGACATGATGAGGTGGATGAAG
CGCGTCGCCAATGGCTTGTGACGCGTTTCCCTAATCAAGCTGCCGCCAAATTCACTCGTGGACGCGGCTG
CCAGAACTGTAACTTAACCGGTTATCGCGGCCGGATCGGTGTATTTGAAATGCTTGAGCTGGATCAGCCG
ATGATGGATTGCTTGCGGGCAAATGATGCTGTGGCCTTCTCTAAAGCCGCACGCAGTAACACAGATTATA
AACCGCTACTGGCTTCGGCGATGGAGTTAGCGCTACAAGGCATCGTCAGTCTTGATGAAGTGATGTCGCT
GGGTGAAGGTGATTCCTCTGGTTTGGTTGAACCGATTTATCTGTAGGAGTAGGCATGGCGACGTTTTATT
ATCAGGGGCGTAATGCCGATGGCAGCAAAGCCTCTGGGTTAGTCGAGGCTGCCACTGAGGAATTAGCCGC
AGAAATGCTGCTCAACAAAGGTATTGTGCCCACTTCGATTGCGCAGGGGGCGGCGGAAAAAAGTGCCTTC
GATTTTAACTGGAAAGCGCTACTGACTCCCTCCGTGCCGCTGGAAGTGTTGGTGATTTTTTGCCGACAAA
TGTTCAGCTTAACCAAAGCAGGGGTGCCTTTACTGCGCTCTATGCGCGGCTTAGCCCAGAACTGCCACAA
TAAGCAGCTCAAAGCAGCGCTTGATTCAGTCTGTAATGAGCTGACCAATGGCCGCAACTTGTCGGCTTCC
ATGCAGTTGCATCCCGCGATTTTTAGTCCTTTGTTTGTTTCCATGATTCAAGTGGGAGAAAACACAGGGC
GATTAGATCAGGCTTTGTTGCAATTGGCTGGCTATTACGAACAAGAAGTGGAAACGCGCAAAAGAATCAA
AACGGCGATGCGCTACCCGACCTTCGTGATTACGTTTGTGTTGTTGGCGATGTTTATTTTGAACGTCAAA
GTGATCCCACAATTTACCAGCATGTTTAGCCGCTTTGGGGTCGACTTACCCTTACCAACGCGCATTTTGA
TTACCACGTCCGATTTCTTTGTGAACTACTGGGGCTTACTGCTTGGCATCATAGTCGGTTTATTGTTTGC
GTTTCGGGCTTGGGTTAATACCACGAATGGCCGCATTCGGTGGGATCATTTGCGTCTGCGTATGCCGATT
GTGGGAGACATAGTGAATCGTGCGCAGCTCTCACGTTTTGCGCGTACTTTTTCCTTGATGCTTTCGGCCG
GCGTGCCGCTCAACCAATCGCTAGCGCTGTCGGCAGAAGCGATAGACAACAAGTTTCTAGAGCAGCGTAT
TTTAGAGATGAAAAGCCAGATTGAATCTGGGGTGGCGGTTTCTGCTACGGCGATCAATGCCAACATTTTT
ACCCCTCTAGTGATTCAGATGATGTCGGTAGGTGAAGAAACCGGGCGTATCGATGAACTTCTGTTGGAAG
TGTCCGATTTTTATGATCGTGAAGTCGACTATGATTTAAAAACACTCACGGCACGTATTGAACCTATTTT
ATTGGTGTTTGTCGCGGCCATGGTACTGGTATTGGCGCTGGGCATCTTCCTTCCTATGTGGGGCATGATG
GATGCACTCAAGGGCTGATAATGAAAATAGGATTTGAGCGCGTCCGATTTGTTCTCTGGTTTGTCTTGGT
GGTGGTTTTATTGACGGCGATGTTTTCGGTATGGCGGTCGATGTTCAGTGATATGCTACACACCGCCTTA
GAGATGACAAGGTTGCAACTGATTGATCGGGCAAACACTTATAAGCAAGAGTGGGTATTGCAAGGGCGTC
CTGCACTCTTACAGATAGAACAAGCCGAGATTCCAATGCAACATGGGTGGGTTTTTCCCAAGCTCGATCA
AGGAGTTGATTGTGAAAAAGTGCTATTTTTGCTCTATCCTGATCGTAAGGTGCTGGATTGGTTACCAAGA
GTGACTGCCCTCCAGCGCGCGAATGGCTACCAGTGCCGTTATCAATACGGTGATAGGGTGCAACTCGACG
TGGAATTGAAGGATCGCTACTTTGCGATAAATGCCAGTTTTTTGATGCGCTGAATTTTTGACACTTTAAC
CACATCAAAGCTAAAAATAGGCGTATAATGCACGCCGTACGTTACGTAAGTGAGTTGAAAAATATGAAGA
AAATGCAGCAAGGCTTTTCATTGGTGGAACTGGTCATCGTGATTGTGGTGGTTGGGTTACTGGCTGTCGC
CGCTTTGCCCCGTTTTCTTGATGTGACCGATGAGGCGAAGAAAGCCAGTATTGAGGGGGTTGCAGGGGGC
TTTGCCACTGGTGTTCTCTCTGCACGAGCGCAATGGGAGGCGCAAGCTCGCCCCACGTTGACCGCCAATA
ATTACCCTTCCATTAATTATGATGGAGTTAATTTTTGGTTAACCACCTCCGCAACCAGCGGCTATCGTGA
TGGTTATCCTTTGGGCTTGAATACCGATGATGCGACTTATCCTTCAGGTCTCACGGATCAGGCTTGTATA
GATTTAATGAACAATTTGCTGCAAAACCCACCTCAAGTGGGCACGGAAACTCAAGCGGCGAGCAATTCTA
ATTACAAATATTCAGCGAAAGCGAATAGTGGTGCTGCCACATGCACTTATGCGCAAAATGAAAAAGGCAG
CCAACATGAATTTGTTTATGAAGTTAACACTGGTCGCGTGACCGTAACCTTGCAGTAATGCTGCGTATTC
ACATGAAAGAGAGATGGTAATAATGAAAAGACAAGGTGGTTTCACCCTAATCGAATTGGTCGTGGTGATT
GTAATTCTCGGTATCTTGGCCGTCACAGCAGCGCCACGTTTCTTAAACCTGCAAGGCGATGCGCGAGAAG
CGTCTTTAGAAGGTCTTCGAGGTGCAGTTGCTGGTGCAATGGGTATCTCATATGGACGAGCTGCAATTAA
AGGCATTGAAACGTTAGACTACACAGCATATACAGATGCAAATACACCTGGAACAGTTATTGATGGCATT
GCCCATAAGTTTGGTTATCCAACGGCAGTAAATGATTCAACAGCAAATCTAGGTGGTATTATGCAAACGC
TAGATACTTCGAGTGAGTTTATTGCGTTGCAATCGTCTACAGGAACAAATAGTAATCAAGCTAATTTATG
GATTGACATAGGCTTCAATGGTTATAACGATCTATGTGTCCGTTATACAGCTGCAACCTCTAATAATCCT
GCAACGGTTGCTATGCAGACTGGGGTTGCTGGAACTGCTTGTGGTAAACCAGCGCAATAATTTAAATATG
GCTCGTGCATGTAACGAGCCTATTTTATGAAAATTATAGGTAAAGGTTTTACCCTTATTGAACTGGTAGT
GGTGATTATCCTACTAGGGATACTCTCTGCTTATGCGGCAAGCCGATTTTTGGGGCCTTCCTCCTTTGCG
GTGGTAACCACGCAGAGTGAAATATTAGCCTCACTGCGGTTAACCCAAAGCCGCGCGATGCAGCGTACGG
GGTATTGTAATCGTTGGCTTTTGACCAGCAACGCCGCCATTCAAGTTTCTCCGCAGGCTATGCAAGGCAG
TTGTCTTAGCGTTTTTCCCAGTAACCCTACCGATCCTTCGTGGGTGGATGCCGCCGTCAGTGGTGTGGCG
CTTTCCTTGGCGGGTTCGGGTGGGGCTTCTTTTCTTGATTTCGATAGTTTAGGCCGTGCTACGCAATGTA
TCAGTGCTGGGTGCACGGTGAGCATCAGCAGTTCGACGCACAATGAGGTTCGCCAAGTCTGCATCAATAC
CGAAGGGTATATCTATGCCTGTTAAGCCGATGATTGCTAAGCGTGGTTTTACCTTGGTTGAGATGATCAT
CGTGATTGTGGTGTTGGGCGTTGCACTGGTCGGCGTAACCACCTCGTTATATCCACGCTCCAAACAGAGT
GCTGAGCAAGTGTTATCGGTGAAAGCCGCAGAATTGGGGCGGGCAGTACTGGATGAAGTTTTGGGGCGTG
CTTTTGATCAACACTCAGGCCCGAATGGTGGCTTACCTGAATGTGTGATTACGGAAACGGCTGGACGTAC
GCTTTGCAGTGCACCATCCGCGTTAGGTAAAGATACAGGTGAATCCAATAACACAGAATTCAACGATGTG
GATGATTACATCACATCAAGCCCAATACCCGTCACTGATGTGCTGGGTACGGATATTTCCTCTGAATACC
AACGCTTTAGCGTATCGATACAAGTGTTTTATGTATCAGATAATGGCGGTCAATTTTCGGCAACGCCTGC
TACAGAGCGAACCCACTACAAACGTATTGCATTAGTGATTTACGATCCGCAAGGTAATGCGTATCCGTTT
GCTGCGATTAAGGGGAACTACTGATGAGCCGTGGTTTCACCCTAATCGAAATGGTGATCACTATTATCTT
GCTTGGCATTGTTGGCTTATTTCTGGGCAATATTGCTGGGCAAGCGATGGGGATTTACGTCGATACCACT
GCGCGTGAAGCCTTAATCCAGCAAGGGCGTTTTTTAACGGAACGTATGAGCCGTGAACTGCGTGAAGCTG
TACCCAATAGCGTAATCGTGGCCAATGGTTGTATTGAGTTTCTGCCGATTGTAAACAGCGCGATTTATCA
GTCATTACCGACGAATACCGTGAATACTCTGCGCCTCTTGCCCATCACTAAGTCGATCCAAGCGGGAGAG
CGTTTAGTGATTTCTCCCAATGATCCTGCTGCGTTACGCGCCGCTCTCTTACCAGCAGCGGGGCAAATTG
CCGAAGTCGCCAGTACTGTTGATTTCACCCCACCACAGGATCGCACTATGGTGAATGTCCCCTTAGTGCA
GGGCACTTTGTTTACCCTACAGTCGCCCGCGAATCGCGCCTATTTTTATACTACCCCCGTGGCATATTGT
TACCAAGGTAACAGCATCTACCGCTATGCAGGCTATAGTTTGAATAGAACGGCCTTGTCACCTGCCTATT
TAGGGAATGGGGTGTTAATGGCGCAGAGCCTGAGTGGAGCCAATTTCAGTGTGTTAGCCCCACAGTTGCA
GCGCAATGGATTAGTCAAAATTGAGCTGACTTTTGCCGATAAAGGTGAGCAAGTAAGGTTTGATCATGAT
GCTCTGGTCTACAACACACCGTAAGCAGCAGGGCAATGCCTTGATTCTCGTGGTTTTTATTATCGTAGTG
GTTGGATTTGTTGCGCTGGTGGCCAATCGCAATCAAGCGCGTAGTAGCCAACAACTGGTGTCTATGGTGC
TTGGTACTCGCGCGGAAATGGCCGCCCGCTCGGCACTTAATATCGAGCTCAGTCGTTTTTATCAAAGCAA
TAAGAGCGCGGGCAGTTGCTACACGACATCTCCTCAATCTATGGATTTTGCAGGGGAAGGATTAGCACAA
TGTGAGGCAACCGTATCATGTCTGTCTCTTGGGGCATTGGATAATGGGCAAGCGGTGTATCAGCTCAGTG
CAACAGGGCGTTGTCAGGTAGGAGATTGGAGCTTACAACGCATTATTGAAGTAGGAGTGAAAAGTGAATA
AGTGGTTAGCCAAAACGCTAGTGGGATTGGGATGTTTTGCATTGCTCTCTGCTTATGCTTTGGCATTTCA
GGATATTGATCACTCAATTTATTTTCCCAGTGTTGTTCAAGGCCATGGCAGTTGTAGTGGCGCACCAAAT
CCGCAGTTAATTCAGTACAACAGCGCAAGAATTAACGGAACGAATAATTCAGTTGTAGATTTTTGTTCTA
TTAATGCTACCAATGAACGGCCTAATACTCGTTGTGATAATAATCTTTGCCAAGTTTCTGGTAATACTGT
GCCTTCGCTTAGCCTTGCTGGGATTAATGCATTTAAAACATCAAGCGTTAGTGGAACGGAAATAGGTTGG
TGTAATAGTGGGCAAAGTATTCTTCTATCAAAAACGAATATTGGGACTGTACAACTTTATGCCTCATGTA
CATTAAGTTTTACCGGACAGACTGAATATAAAATTAAATCTTTGGATATGGGAAGTGGTGCGACTCTTGT
TCTTTCCAGCGGTGATTACTGGATTGAATCTCTGCAACTTAACCAAGGAGGTGAAGTCGTTGTGGATGGG
GATGTACGCCTTTTTATTCGCAATAATTCTGATTGGAATAGTGCACAGATTAATGTCTCAGGATCAGGCA
ATTTAACCATTGTTGGTTATAACAACATCACATTAAATCAATCGAATCAGGTAAAGGCTTATCTCTATGT
CGGTGGCACATTAACTCTGCATAACACATCTGTCATTAATGGACGGGTCACAAGTCGTCGATTATTTATG
GAGGCTAATACTGAGATTAACCAAAATGAACAGCAAGGCTATGCTTGTTTTACCGATGATTTTAATCGCT
CATCTCTTGGACAAAATTGGATTCCCTACACCAGTAGCGGTAATTTCACACCGAGTATTATTAGTAACCG
AATGCGCTTAACAGAAGCGATTACCAATCAAGCGACAGCAGTGACTTATCAGCGTATTTTTCCTGCAGCA
GGCAATTTGGTTACCGTAGAGTTTGATTATTATGCATGGGCGAATTTAACCGGTAATGGAGCCGATGGGG
TCTCGGTAATTTTTTCGGATGCGACGGTCACTCCGAGAACGGGCGGTTTTGGTGGCTCTCTAGGTTATGC
GCAAAGAACCGATACTAATCCTGATACACCAGGTTTTGCGGGGGGATGGTTGGGTGTCGGCTTAGATGAA
TGGGGTAACTATTCGAACGCGACGGAAGGGCGACAAGGTGGCCCCGGTTTTCGTCAGCAAGCTGTGGCGA
TTCGTGGCTCTGAGTCAGCGAATTATCAATATTTAGTGGGCACTGCTGCCAACCTCAATCCTAAATTAGA
TGTGCGTCGGACATGTCAATGGTGGGGATGTTCTTTTTCTGGTGCAGGCCCCGGCCATCGTTATTTCATC
ACCATCGATTCGCGCAGTGGGGGGGGCGTTTGGGTTCGTGTCGATCGCTCTGTGAATGGCACTATGCAAA
CGGTCATTGATTGGCATAACGTGTTGAGTAATCCCAATCAAGGGGCAACCCCCGCGGACTTTCTACTTTC
TCTCGCGGGCTCGACAGGCGCATCAGTCAATAACCATGAAATTGAGAACTTCAAAGTGTGCGCATTGAAA
TCTCGCCCAGTTGGACAATTAATTGACCACTTCCGTTTCACTCTGCCACAGCAAGGGCTGACTTGTAGCG
CTTCTGAGGTTCAGATCAAAGCTTGTGCGAATGACAATTGTAGTCAGCTGTACACGGATCCTGTGACGGC
TACGCTCTCCCCAAATTCAGCACCGAGTGCGACTGGTGGTTGGTTGGGTGGCTCACAAGTGAATTTCAAT
AATGGAATTGCCACGGCGCAACTGAGACGTAATAGTGTAGGGAATGTGTCAGTCAACGTACTTGGCTCGA
CTCCTGCCAGTAAGCCTTTTCAGGTCAACCTCTGTAGCTACACGAACAATCCCAACAGTTATTCGACGGC
CAATTGTACGGTCAATTTTGCAGACAGCGGTTTTATTGTCGATGTACCCAATGCTTATGCTAACCAGACG
GTGACGGGCACCATAAAAGCGGTGCGCAAAGATAATGCTTCACAACAATGCTTACCAAGTTTTGGCAATG
TCCAAAAATCAGTGGCGTTTTGGAGTGAATACCTCAATCCGACGGCCAATAATAGTGGATTCCAATCTGT
CAGTGTGGGGGTAAATGGAACGCCAATTGGTCAGTCTGCAAATAACGCGACCTCGATAAGTTTGAACTTT
AATCAAAATGGTGAGGCGAGTTTCCCGATCTCTTATCGTGAAGTGGGTAGTCTAGCTCTGCATGCTCGTT
TCACGGGCAGCGGTGATGAGCAAGATCTGTTGCTTGAAGGGCAAGATAGTTTTATCCGTGTTCCTAGGGC
ATTGGTACTCAGTGCGAATAATCCATATAACCCGACACATCCAAATGGCCAATGCTCTGCTGAGAATATC
AGTTGTAATGTTTTTGCGAGAGCCGATGAAAACTTTGATCTGATTATTCGAGCCGTTGTTGCTGCGCCCA
TTGAAGATAATGATTTCACAAACAATTTAACGGCTTATAACTACCAGCAACAAAATATCGCGCTACAACA
CACTCTGGTGCAGCCATCGGCAGGGCAGTCGGGTGTGTTAGGCGTAAATGAATACACTCATCTACTTGGG
GGTACAACGACTATTGCGCAAAAAGTGAGTGAAGTCGGGGTGTTTGATTTCTCTTTGTTCGCACCCACCC
ATTATCTTGGCCTTGACTTAGCCAGCGCCAATCTACCGATTGCGGTGACGTCAACAGGATCGATTGGGCG
CTTTATTCCCGCTTACTTTTCGGTATCTCCGATGAGTAATGTCACCTTAGATGCGGCATGTAAAACCGGT
AATGCCTTTAGTTATCTCGGTCAGCCGTTCGAGTATTCCAATAGCCCGGGACTCTATTTACAGCCTAAAT
CCGCCAATAATGCGGATACGCAAAATTACCTCATCGACCCTTGGTGGCGTTATAACAATCAATGGAATGG
TCGCACTTACAGTGATAGCGCAAACGGTGTGAATCTTGGTTTCGATAATCTGCAGACTTCGCCCATCAGC
AGACAGGCATTAAACAACAGTGGCATTGTCTTAAATGGGGAAAGGGTGTGGTATCAAAAACCGTTACAAC
CTAAACCGGTGTTTAATTCAGCGTTTGATTTGACTTTGAATGCCTCTAACTTAACGGATCAGGATGGAGT
TTGTTACCGACAAAATGCGTCATCCCCTTGTTTGGGATATACGTTTTCACACATTGATGGAGCTATGCCG
CTGTATTGGGGCAAATTAGTCATTCAAGATGTGTATGGGCCAGAGACTCAAGCCTCAGAGCAACCCATCT
ATGTCGAGCATTTCACCAACAATGGTTTTGTTCGTACGATTGAGGACAGTTGCACCGCACTGCCTGCGAT
CACAGGCTTTACCTTGCAATCGGATCCTAATAACAACGGTTATACCGTATTGACCACTGGCGTTGCGGTT
CCTCCCCAAGTCTTGGCTGAGCATTCGGCGGCTAATTTAAACTCAGGTCAGCGCGCCATTCGCTTTAGTG
CGCCGGGAGCAGGGGCTCTTGGTGTGATTGATTCGGTGTTGGATCTCAATGCGCACAACTTGCTGTGGCT
TGCCGAAGACAAAGATGGCGACAACAATTTTGATCAAACCACCCAAGGTCGAGCGCAATTTGGCTTGTAT
CGCGGCAGTGATCGGGTGATCTGGTGGCGCGAATCGAATTAATGATTAAGCACTCAATGGATCCAGATTT
CTCTCATTCCGTTAGAGAACTGTTAGAAATTGCGTGTTTCAGTCCATGTTTATGGATCAACGCCTTGCTG
TGATGGCAAGGCATTGGTACATTTAGTGCAATTTTCCTTTTCTCATTTCTTGCAGGACGAACGAAGAATA
TGTTCAAAAAACTTCGTGGCATGTTTTCTAACGACCTATCGATCGATTTAGGTACCGCCAACACACTTAT
TTATGTCAAAGGACAGGGAATTGTTCTTGATGAACCTTCTGTTGTTGCAATTCGTCAAGACAAAGGTCGT
GGCGGTAAAACCGTTGCAGCGGTTGGCCATGCCGCAAAACAGATGCTCGGTAGAACCCCTGGTAATATTT
CAGCCATTCGCCCAATGAAAGACGGTGTTATTGCTGATTTTTACGTCACTGAAAAAATGCTGCAGCATTT
TATTCGCCAAGTGCACGACAACAGCGTGTTAAAGCCAAGCCCACGCGTACTGGTGTGTGTGCCTTGTGGT
TCAACCCAAGTTGAGCGTCGTGCGATCCGTGAATCGGCACTGGGTGCGGGCGCTCGTGAGGTTTACTTGA
TTGATGAACCAATGGCGGCCGCCATCGGTGCTGGTTTGCGCGTTTCTGAGCCAACCGGTTCAATGGTGAT
TGATATCGGTGGTGGTACGACGGAAGTGGCGGTGATCTCGCTCAATGGCGTGGTTTACTCTTCTTCTGTG
CGTATCGGTGGTGACCGTTTTGATGAAGCGATCATTAATTATGTGCGCCGTAACTACGGTAGCTTGATTG
GTGAAGCCACTGCAGAAAAGATCAAACACGAAATTGGCTCAGCTTATCCGGGCGATGACGTGCAAGAGAT
CGAAGTGCGCGGTCGTAACCTAGCAGAAGGTGTACCACGCAGTTTCACACTGAATTCGAACGAGATCCTT
GAGGCGCTGCAAGAGCCGCTGACGGGGATTGTGTCTGCGGTGATGGTTGCACTCGAGCAGTGTCCACCAG
AGCTGGCTTCAGATATCTCTGAAAACGGTATGGTTCTCACAGGCGGCGGTGCACTGCTGAAAGATCTGGA
TCGTCTGCTAATGGAAGAGACTGGCATTCCTGTGGTGATCGCCGATGACCCGCTGACCTGTGTGGCGCGT
GGGGGTGGTAAAGCCTTAGAAATGATCGATATGCACGGCGGCGATCTGTTTAGCGAAGAATAAACCGTAG
TGTTGTGCCTTATGCATGGCACTTTGCTCAGAGTTAGGATGGTTATTGGATGAAACCTATCTTTGGTCGA
GGACCTTCTCTGCAGCTACGGCTATTTTTTGCGGTTATGCTATCAGCCAGCCTTATGCTGGCTGATAGTC
GTTTAGGTGCATTCTCACATGTACGCTTTCTGCTCAATAGTCTGGTTGCGCCTATTCAGTACGCAGCGGA
TCTGCCGCGCGTACTGTTTGACGATTTTTATGACAGCATCAGCTCTCATCAGCAGTTACGGGAAAATAAC
CAACTGCTAAAACGTGAAGTCCTGACCCTGAAAAGTAATCTGTTACTGCTTGAGCAGTACAAAGAAGAGA
ACCAACGGCTGCGTAAGTTACTCGGATCCTCCTTTTTGCGTGATGAGAAAAAGGTGGTGACCGAAGTGAT
GGCGGTCGATACGTCGCCCTATCGTCACCAAGTTGTGATCGATAAAGGCCGGGTAGATGGAGTGTACGAA
GGTCAGCCGATCATCAATGAAAAAGGCATTGTTGGACAAGTCACCTTTGTGGCGGCGCACAATAGCCGAG
TCTTGCTCCTGATTGACCCTAATACCGCGATTCCGGTACAGAACATTCGCAATGATATTCGAGTCATCGC
CTCAGGCAATGGACAAACCGATCAAATCCAACTGGAACATATACCTACCAGTACCGATATTGAAGTCGGC
GATATGCTCGTCACCTCTGGCTTGGGTGGGGTTTACCCTGAAGGCTACCCAGTGGCGATTGTGTCACAGG
TGGATAAAGACACGCGCCGTGAGTTTGCCTCGATCAAAGCCGATCCTGTAGTAGAATTTGATCGCTTGCG
CTACTTATTGCTGATTTGGCCAAACGAAGATCGCTTACAAAAAGTGATGCAGGCTGATCCGCAGGTGCTA
TTAGAGGAAGAAGCCAATGCTCAGCAGTGATATTAAAGGCCGCATGGTCATTCTTGCCTCATTTTTACTG
GCGCTGATTTTGCAAACCATCCCATGGCCGGGAACCTTAGATCTGTTCCGGCCACCTTGGCTGCTGCTGG
TCTGTTGTTACTGGGTATTGGCACTGCCGCACCGAGTGAATGTCGGCAGCGCTTTGGTCATGGGCTTATT
GTGGGATCTGTTACTCGGTTCCACCTTAGGTATTCGCGGCATGATGATGTCGATCATCATCTATCTGGTC
GCGATGAATTTCTTGGTACTGCGCAACATGGCTCTATGGCAGCAAGCGATTGTGATTGGTTTGCTGTCGA
TGGGATTGGAAGTGCTGATTTTCTGTGGTGAGTACCTGATCCAGAATGTGACATTCAATCCGTTGTCACT
CTGGAGTGGAGTGATTGCCTGTATACTTTGGCCGTGGATGTTTTTATTACTGCGCCGAGTTCGACGCCAT
TGGCATGTGAAATGACAATATCGAAATTAGTGTTGGCTTCGGGATCCCCTAGACGTCGTGAACTGCTCGC
TCAAATGGGCTACCAGTTTGAAGTCGTGGTTCCGAATGTCGAAGAGAAACGCGCAGCGGCTGAGTCGCCA
GCGCAATATGTTGAACGGCTTTCTCGCGATAAAGCCTTAGCGGGAGCGGCCTTGGTCGCGGCCGAGGCGG
TCGTGATTGGTTCAGATACGATAGTTGTGAAAGATCAACAGGTGTTGGAAAAGCCGCGTGATTTTGCTGA
TGCAAAACGCATGTTACTCAAACTTTCCGGTAGCCAACACCAAGTGATGACCGGGGTGAGTGTGACTTGC
CGCGGCATCACTCACTCCGTGGTGGTGACCACGGAGGTGTGGTTTAAAACTTTGTCAGAACAAGAAATAG
AAGCCTATTGGCAAAGTGGTGAGCCCTGCGATAAAGCTGGCAGTTACGGCATTCAGGGATTGGGTGGACG
ATTTGTTACGAGGATTGAAGGCAGCTACCACGCGGTAGTCGGATTGCCACTCTACGAGACTGACCAGCTT
CTGCACAAATTCTAATCATTTTAATCATTGAGGTGCGCTCATGAGTGCAGAGTTGCTGTTAAACGTCACC
CCGAGTGAAACTCGGGTGGCGATGATTGAAGGGGGAATCCTTCAGGAAATCCATATTGAACGTGAAGCCA
AACGCGGCATTGTTGGCAATATTTACAAAGGCAAAGTCAGCCGGGTATTACCGGGCATGCAAGCTGCTTT
TGTGGATATTGGACTCGACAAGGCCGCTTTTTTACATGCCTCGGATATTGTGCCCCACACCGAGTGTGTT
GCCGAAAGTGAGAAGCAGCAGTTCCAAGTGCGCGATATTTCCGAGCTGGTGCGCCAAGGGCAAGATATTG
TGGTGCAAGTGGTCAAAGACCCGCTTGGTACTAAGGGTGCTCGCTTAACTACCGATATTACGCTCCCTTC
TCGTTATCTGGTGTTTATGCCGGGGGCAAGCCATGTTGGCGTATCACAACGCATCGAAAGCGAAGCGGAG
CGCGAGCGCCTAAAGAAAATCGTTTCTCATTATTGCGATGAGCATGGCGGGTTCATTATCCGAACCGCAG
CAGAAGGGGCAAACGAAAAAGAGTTGACTCAAGATGCGGCGTTTCTTAAGCGTTTGTGGTCAAAAGTGAT
TGAGCGGCGCAGCAAATACAAGAACCGCTCTATGCTGTATGGCGAGCTTGGTCTGGCGCAGCGCATTTTG
CGTGACTTTGTCGGCACCGAACTGACCAAAATTCTCATCGATTCACGACAAGAGTTCGAAAACCTCAAAG
AGTTTACCTCCGAATATGTCCCTGAGCTAACGGCTAAATTAGAGCTGTACCACGGCGATAAGCCCATTTT
TGACATGTACGATACGGAAAATGAGATTCAGCGCTCTCTCGAACGCAAAGTGGAGCTCAAATCGGGGGGG
TATCTGATCATCGATCAGACCGAAGCCATGACCACGATTGACATCAATACGGGCGCGTTTGTTGGCCGCC
GTAATCTCGAAGAGACCATTTTCAACACCAATATTGAAGCGACTCAAGCCATTGCTCGTCAGCTGCGTCT
GCGCAATCTGGGTGGGATTATCATTATTGACTTTATCGATATGGCGTCGGATGAGCACCGTAAGCGAGTG
CTCACCTCTTTAGAGACGGCGTTGATGAAAGATCGGGTCAAAACCAACATCAACGGCTTTACTCAGCTTG
GGTTGGTGGAGATGACGCGTAAAAGAACCCGAGAAAGCATTGAACATGTGCTCTGTTCGACTTGTCCAAC
GTGTGAAGGGCGAGGCAGCGTGAAAACGGTGGAAACGGTGTGCTTTGAGATTTTGCGCGAAATTACGCGC
GTGAATCGAGCCTACGATGCGGACAAATTCGTGGTTTATGCTTCACCGGCAGTGGCCGATACTTTGCAAG
GTGAAGAGTCACATGCCTTGGCGGAGTTGGAAGTGTTCATTGGTAAAGAAGTGCGAATTCAAGCAGAACC
ACTCTACAACCAAGAGCAATTTGATGTTGTGATGATGTAAATAGGGCATCGGGTGATTTCGACAGTAACC
CGCCTCGGGCGGATCCTTATGTGGCTGCTGGTCAGCCTGCTGATTGTGCTGGCTTTAGCCGTCACAGCCC
TGCGCATTTTGCTGCCACAGATGAACCGTTTTCAGGCGGAGATTCAGCATTGGCTGAATCAAAACTCGTC
GGTACAAGTGGCGATTGCTGATGTACAAGGTTACTGGCGCAATACGCACCCCTCCCTCTCACTGCAAACC
TTACAAGCCCATTGGCCGGACAGTAACGATATTCAGCTGAATGCGGCCAGTGTCGAGATTGAGTTCGACC
TGCTGCAATCACTGTGGCAGCGGCAACCTGTGGTTGCCGATCTTACTGTCAATGGTTTAGTCCTTGATTT
ACGGGCGATCGACTGGCTGGCCTTAGAGCAAAATCCTAATCCGAAACAGTCGCGTCAAGGTCGCGTAGTC
AAACAGCTCGATGATCTCTTACTGCGTCAACTGGATGATTTCACCCTCAAAAACTCAGCGATTTTGTATC
GCACTTTTGCCGGCGATCTGCGCCAACTCGATATTGAAAAACTGCGTTGGCAAAACCAAGGTCTACGCCA
CTTTGCTGAAGGGGTGGTCAGTATTGCAGGCATCAACATCAACTCTTTGTTGGTAAGCGCTAACTTTATT
GATCATGGTTCGCTGCGCGATGTGTCGGGCGATTTCTATGTCAGCGCGGATAAAGTGCGCGTATTACCTT
GGTTAACACGATATTTAAAAGATCAAACTGGCATTCAAAAAGGCCAAGTAAGCTTAAATGCTTGGGCGAC
CCTTGAACACAATCAGCCGAAAGATGGCTATGTCGAATTTAAGCCTTCGGAGTTGGTGTGGCAAAACGGT
GAGCAGACCCATGAACTGCTGCTTGAGTCAGGGATTGTCGAACTCAAACCAACCGAGAAAGGTTGGCAAG
TGAATGCCCACTCACTGCGTTTACGAAGTGATGATGAGCTATGGCCGCTTTTGGATGTGGCGATGGATTG
GCAGCCCGATGAGTGGCGGCTCAATCTCTCTCAGCTCAATATTGAGAACCTGTTACCTCTGGCTAAGTTG
ATCCCCGAGTCACAAACGCTCAATCATTGGCTGACAACCTTAAAGCCGAAAGGGACTTTGGAAGATGTGC
GGATTGCCAAAGGCGCAACGTTGGAATCATTACGTTATTCGGCATCATTAATTGATGGCGGAATAGCGCA
ATGGGAGTTGCTACCCCAAGTCAATGCTTTGCAAGCGCAAATTCAAGGTTCACCGAGCAAAGCACTCATT
AAAGCCAGCATGGTGGATGACGTCTTGCCCTATGGTGAGGTGTTCCAAGCTCCTCTGAATATCCGCCAAG
GCGCAGTGAATCTGGTCTGGCAGCAAGAGCAATATGGATGGTCGCTCTGGTCCGATAAAGTCACGGTAGC
GACGCCGGATCTGCAAGCGCTGGGCGCATTTCGCCTCGATTTCCCGGATGATGCTAGCCCATTCCTCTCA
TTTTATGCCGAAGCCGATCTCTTTAATGCTGGGGAGACATGGCGCTACTTGCCGACGTTGGCGTTAGGGC
GTGAGCTGACCGATTATCTCTCGACCGCGATTCAAGCGGGACAAGTCAATACCGCGAAACTGATCTGGTA
TGGCGCGTTAGATCAGTTTCCTTATCGTATGCACAATGGCGTGTTCCAAGCTTGGGTTGGTTTAAAAGAG
GCCAAATTTGCCTTTGATACGGCTTGGCCACCGATCACCGATTTGCAGCTCGATCTGCTGTTTGAAAATG
ACGCCATGTATCTCGACTCGCGCTCTGCTACCTTGATGGAAGTCAGTGCTGAACGGATCACCGGTCGTAT
TCCTGAATTGGCCGAGCTGGGTCACATTGAGATTGAAGCGGTAGCCAGTGCCCAGCAAGGTAACGCGATT
CGCAATTACATGATGGCGACCCCGTTAGTCGATTCCGTAGGCGCGGCGCTGACCACGATTCAAGTTAAAG
GACCGGTGCGCTCAGAGTTTCAACTCAATATTCCATTCCACAGTGGCGCAGAGCCGCGGGCTTGGGGCTT
TGCCGAGCTGAGCAATAACGCGGTGGATATTGATACACCGCCGATGAGCCTTACCTCTGTGTCTGGCAAA
ATCGAGTTCGATAATGACCGCGTGAGTGCAGCGGGGCTTGATGCCCGTTTGCTCAAACAGCCCGTCTCGA
TCGATTTTAAAGGCGAAGATGCCAAGCGAGGTTATGCGGTTGGCATTGATATGGTTGGGGATTGGGAAGT
CAAACCGCTGATCCCGTTTGTGGGCGAACGCTGGTTAAGCCGAGTGAAAGGCCATGCACCTTGGCAGGCG
AGCGTTGACATTCAACTCAATGATGTGGGCTTTACTTACCAATTGGATGGTAAGGCGGATTTGCGCGGGT
TAGAGAGCCGCTACCCCTTCCCACTTAAAAAAGCACTCAAAGTGAAAGGGCAGGCTCTGTTGCAAGCCTC
GGGCAATCAAGAGATGGTTTCCGCGCGCTTGCAACTGCCGCAAGCAAAATATCAGGCCGAGATTGATTTA
ACGCCTAAAGTACCGGTTCTGAAAGCCACGAATCTGGTGCTTGGGCAGGGCAGTTTTAAAATTAGCCCAG
TGGTGGGGCATCATGTCCAGTTGCGTAGCCAAGCGTTCAATCTGGATGATTGGCTCTCCATTTTGAATGA
AAAGCCTGCGCCTAAATCGCGAAAATCTAAGCTAGCCAGTTTAAATACGCCTGCATTTCCAATGCCGGAG
CGAGTGGATGCGGCGGTTAAAGAGCTGACCTTTGCAGGGTTGGATTGGCATGACGTGGATCTTAATGCGC
GGCGCAAAGACCTCGGCTGGCTTCTCAATCTGGATAGCCAAGAGATCAAAGGCCAAGCCAATTATATTGA
GCCTTATGATTTGAGTATTGCGCTTGAGCGCCTGCATCTGTTTTTGCCTCAGCTCGAGGCGGGGGAAGAG
GCGTTGCTGGTCGATCTTGATCGCCAGAAATTACCGCTTATCACCGATTTTGATCGTAAATTCCATCAAT
GGATGCCTAACCTTACGTTGACCATCAAAGACTTTTGGTTGCAAGGCTACAAAATCGGCCAAGCCAATGT
CGATTTTCAGCGCCAAGGGGATACGCTGCTGTGGAAGAGCATTGATTTCACTAGTGGTACCAACCAACTG
CATGTTAATGGCACTTGGACGCTGACCGATACTCAGAGCCGAACTCAAATGAATTTGGATATGAAGGGCG
ATAACAACAGTGACTTGATGGCACGTTTTGGGATCAACTCAGGTATCCAGCGTGCGCCGTTTGAGATTAC
CGCAAGCACGCAATGGGATGGCGCTCCGTGGTCAATGCAGGTCAACACTTTGCAAGGCAAGGTGGATACC
AAACTTGGAAAAGGGGTGATTTCCGATGTGAGTGGGGCGGCAAGGTTACTTGGTCTATTTAGCCTTGATT
CAATCATACGCAAAATGCAGCTCGACTTTAGCGATGTATTTGATAAAGGGATGGCGTTTGATTCGATCTC
CGGCAGTGGTGAGCTTTCCCAAGGAATTTTTGTCACCAATAACATCAAAATGGATGCGGTGGCCGGAGAG
ATGACGATTAAAGGTCTCGCCGATCTCAATACGCGCACGGTCGATGCAGAAGTGAATTTCGTCCCAGACA
TTACATCAGGCATTCCGGTATTGACGGCGTTTGCGGTGACACCTCAAACCGCCTTGTATGTGCTGGCGAT
CACTACGGTGATCTCTCCGGTAGTGGAAGTGTTTACTCAAGTCAACTATGAAGTAAAAGGACCGCTCGAT
TCACCGACAGTGAAAGAGCTTTCGCGCAGTAAAGGCGAATTCAAGTTGCCGGAAAAGCTGCGTAAACTGA
CTGAATAGGGAAGAAAATGCAACGAGTTGGACTGGTGCAAATGACCTCAGGCCCTGAGATAAGTCGTAAT
CTGACTTATCTCAAACAAGAGGTGGCCAAGCTTGCTCAGCAAGGAGCACAATGGATTGTGACACCAGAAA
ATGCCCTGCTGTTGGGGAATCGTGAACAATACCATCAACAAGCCGAATCACTGGATCACGGCCCAGTTCA
GCACGCCTTAGCGAGCCTCGCCAAAGAATATGGTGTATGGTTATTGATAGGCAGTATGCCGATCCGCCAC
GCTGAGGGGGTTACTACCAGTAGCCTATTGTGGAATGCACAAGGTGAGCGAGTGGCGGTTTACGATAAAC
TGCATATGTTCGATGTCGATGTCGCTGATGGCCATCAGCGTTATCGCGAATCGGAAACCTTTACGCCGGG
GCAACAGGTGGTCGTCACCTCAACGCCGTTTGGAGCGTTGGGCCTATCGATTTGCTACGATGTGCGTTTT
CCGCACTTGTACGCAGATTTACGGCGCCAAGGTGCACAGATTTTGCTGGTTCCTGCGGCCTTTACTGCGG
TGACGGGCCAAGCCCACTGGGAAGTCTTATTACGCGCCCGAGCCATTGAAACGCAATGCTGGGTGATTGC
CGTGGGTCAAACTGGACATCACCCATGCGGACGAGAGACGTGGGGACATTCCATGGTGATTAGCCCGTGG
GGTGAAGTGATCGCCAATTTAGGCGCCGAAGTACAAAGTAAAGTGGTCGAGTTCGATCTTGCAACGCTCG
ATTCTGTGAGACGCGCAATGCCCATTACACAGCACACGCGTTTTACCCATCAATTAATAGAGAACACACA
CTGATGACGATGAACCAAATTGAAACGGCACTGCTGGCACCCGCTGGGCTCACTGAACAGGATATTGCCG
ATACGCTGTCCAGTATTGCGACTCGCCAGATTGATTATGCCGATATTTATTTCCAATCCAGCTGGCATGA
ATCTCTAGTGCTGGAAGACAGCATCATTAAAGACGGCTCATTCAATATTGATTGTGGGGTCGGTGTGCGC
GCCGTCAGTGGTGAAAAAACCGGTTTTGCTTATTCCGACCAAATTCAGTTAGAAGGTTTAAAGCAGAGTG
CCATCGCGGCGCGTGGGATTGCTCAACAAGGCCAAAACCTCACCGTACAAGCGTTTAAGCGCGCGCAACA
TCCTGCGTTTTATGGCGCGCATAACCCACTGGAAAGTTGGGAAAAACAGCAAAAAACCGAACTGCTGAAA
CAACTGGATGCGTACATTCGTACTAAAGAGCCTCTCATTACCGAAGTGTCAGTCAGTCTAAGTGGTGTGC
ATGAGCAGATCCTCGTGGCGGCTACCGATGGCACGTACGCAGGGGATATTCGTCCTCTGGTTCGTCTTTC
GATCAGTGTGTTGGCGCAAAAAGGCGATCGCCGTGAGCGCGGTAGCGCCGGTGGTGGTGGCCGTTTTGGT
TACGACTATTTCTTACAAGAAGAAGCGGGACAAAAAATCGCGTTTTCTTTCGCCGATGAAGCGATTCGTC
AAGCGCTCGTTAACCTTGAAGCGGTAGCCGCTCCTGCCGGAACCATGCCTGTGGTACTCGGTTCTGGTTG
GCCGGGTGTGTTGCTGCATGAGGCGGTGGGTCATGGCCTGGAAGGCGATTTTAACCGTAAAGGCTCGTCG
GTATTTGCAGGCAAAGTCGGCAAAAAAGTCACTTCCGATCTGTGTACGATTGTCGATGACGGTACACTCA
AAGATCTGCGCGGCTCTCTCAACGTTGATGATGAAGGGGTAAGTGGTCAATACAACGTGCTGATCGAAAA
AGGTATTTTGAAAGGCTACATCCAAGACAAGCTCAATGCTCGTTTAATGGGCGTGGCACCAACGGGTAAC
GGACGCCGTGAATCTTACGCTCATCTGCCGATGCCGCGTATGACCAATACTTACATGCTACCGGGCGAGC
ACACACCAGAAGAGATCATCGCTTCGGTGAAAAAAGGCATTTACGCGCCGAACTTTGGTGGCGGTCAGGT
CGATATCACCTCCGGTAAGTTTGTGTTCTCGGCCTCTGAAGCTTACTTGATTGAAAATGGCAAAATCACC
CGTCCAATCAAAGGCGCAACTCTGATTGGTTCTGGTATTGAAGCCATGCAGCAGGTATCTATGGTCGGTA
ACGATCTGGCGCTGGATCGTGGTGTTGGCGTGTGTGGTAAAGCCGGACAAAGCGTGCCTGTGGGCGTTGG
CCAGCCAACTCTGAAGTTGGATGCCCTGACCGTGGGTGGGACAGAGTAACCGAATTTTGCTGGTTCGTTG
GCCTAACCGTTAGTCTGACAATAGACACTACGACACAAAACCACCGCCATTCGCGGTGGTTTTGCGTTGA
GAGTTTAAATCCCGTCACGCTCAATTGGGCAGCTCATACAGCGTGCGCCGCCGCGGCCTCGTCCTAGCTC
ATTGCCGGGAATGGTCAGTACCTTAATGCCTGCTTTATCGTATTTCTCATTGGTATAAACGTTGCGTTCG
TAGCCAATCACTACCCCAGGTTTGACAGTGAGGACATTATTGGCGTCATTCCACTGCTCGCGTTCGGCTT
CGTAACTGTTGCCACCTGTGGTGATGATTTTCAAATAATCGACCCCAAGTGCTTGCTCAATGGCGTGTAA
ATAGCTGGGGACTTGCTCAACGCGCATATCGCCGTTATTGCCCTTGGGGGTGAGTCGCCAAGTCGGCAGA
TCTTTACGCATGACCTCTGGATAAACGGAAAAAGTATCCACATCCATATGAGTCATCACCGTATCTAAAT
GCATGCACGAGCGATGTTTGGGCAGGTTGATCGCAATCACTTTGCTGGCTTGACCATGTTTAAAGAGTGC
GGCCGCTAAATTTTCCACTCCTTGTGGTGAAGTGCGTTCAGACATTCCAATCAACACCGCGCCTTTGCCG
ATCACCAGCACATCACCACCCTCTATATTGGCGTTGTCGTAGTGCAGATCATCAATACCGAAATAGTGGA
TAAAAGGATGCTGGGCAAAAATCGGGTGCCAGCGATAAATCGCGCGCAAATGGTTGGTTTCACGCTGGCG
AGCCGGTTTCATCATTGGATTGAGTGACACCCCTCCATACACCCAGCAGGAGGTATCACGAGTAAACAGG
TGATTGGGCAGCGGCTCAATCACAAAATCGAGTGGCTGGCGCATTTTCGGTAGCATGGAATCCGATTCGA
GGTGCAATTCAGAAAAAGCGAGCCCGCCCAGTAAAAGCGTGGTGAGATGATGATCATCAAGATGGTTAAG
AGCGTGGCGCAGCTCGCGAGCAAAGGTTGGACCAAAGCGAAAATCGCTGATCTGAGTGTTCAGTAGCCAC
TGTCTGGCTTCAGGAATGGCGAGTGTCTCTTCGAGTAAATCGTGCAGCAGTAACACTTCCACATCTTGCG
TGCGCAACGTATTGGCAAAGGCATCGTGCTCAACGCCCGCCGCTTCAACGGCCAGTACATCATCAAACAA
GAGTTCATGGCAGTTAGAGGGGGTTAAATGGGTGAGTGCCCGCTCCGGACGATTTAGCAATACACGGCGC
AGTTGCCCCACTTCAGAGCCCACATACAAACGATTCATCGGGTTTCCTTCCTCTCTTTTGTGCCACCCAT
TGCGATGTGTAGGTAGCGATGGCTTATCCCTTTCCTATTTGCAGCGGTGTTGGCTACGTTCGTTCACCCC
AGTCGCAGTGTTTATCTATGCTCATGGGGATGTACTCTCTTGCTGCCTACCTGCCACTCCAAGTAGTTTG
GGTATAACAAGCATCCTGCTTGCCAATTCTTCGGTTCGATATAGTTATGAAGAGATTTTTATGAAGTTGC
AAGTTGGCTTTGTGTTATTAAACTTCGCTTTATTTTTATTTTTTAGATTATTTGTCTTTTTTGACTGTGA
TTTTTAGCGCTGTATTCTTTTTGCACCTAAGAAGTGTGTTGTTGCTCAATTTGCTTAGCTATGCGCAGCA
TAAGCCGATGTGTTTATGCATTTTTGGTTCTTAAATTAACTATTTATTCACAATGGGTGAGTGCTTGAAG
GGAAGGGTGGCATTTTTTCCTTTTTTAGTCGTTTTTTAGCTATGCATTATCTTTCCATAAACAGGCAATC
AGCCGCTCGATTTCAACGGATAGAGAGAGCACAGATTATGCTGAATTTGGCATTTGATAAAAAAATGTTA
AAAACCTTATAAAGAAAGGATCGTGAGTTCAGTGAAAGATCTTCCCAGATCGTTTTGTGGCTAGAAATTC
CCTTCAATCCATGCGATAGTGCGCCGCACAAATTTCCGATCCCATTGACTATCTGGAGCACATCATGTCT
CACCAAGATGATTATCTATCTGTAGAAGAATTAATCGAGATCCAAAAGGAAGAGACTCGCGACATTATTC
AGGCCCTGCTCGAAGATGGCAGTGATCCAGATGCCTTGTATGAGATTGAACACCATCTGTTTGCAGAAGA
TTTCGATAAGCTGGAAAAAGCGGCCGTTGAAGCGTTCAAAATGGGTTTTGAAGTGCTGGAAGCGGAAGAA
ACGGAAGATGAAGATGGTAATAAGCTGCTCTGCTTTGATGCCACCATGCAGTCTGCATTAGATGCCAAAC
TGATTGATGAACAAGTGGAAAAACTGGTCAATCTGGCTGAAAAGTTTGACATCATTTATGACGGTTGGGG
TACGTATTACGAAGGCGAAGACGCTTTGTACTCTGACGAAGATGAGGATGAAGACGACGAGCATTAATCC
TCGAGTCTAAGATACCAGCCACAGGGCTGGTATTTTTTTGCCTGTACCAATCGATTGTAAGCCACAATCA
CTGTGTTACATGGACGCTGCAATAGATTTCACTTCGGGTATAATGCGCGCAAACCAACAGGAATTGGAAC
CTTATGCAGCTCTCACTCGCCGGCCTTTGGCAACTCTCTCCACTGACGGATCTCTCCATCCCTCAAGATG
ACATCACCTTTCCAGCGCCATTAAGTGCCGTTTTGCCCAAAACATTGAGCGAAGACGATATTGCGCAGCA
AGAGTGGCATTTAATGCACGATATAGAGGTGGATGACGATTTGTTGAGCTTTGCCGCTATTGATTTGGTG
ATTGAAGGCATTGATTACCACGCTGAAGTGCGCCTTAACGGTGTGGCGCTGTTTGACTGTGATGGCTCAC
AAGCGATTTACCGCAAAGAGATTCGTTCATTATTGAAGCCGGGTCGCAACCGATTTGAAATTCTATTTTT
AGAAGTGGATGAGGATGGGTTGCTGGATGAAGAGGAGAGCGAGTTGTGTTTCTTGGGCGAGCAGGATGTG
CCCAGTTATGATCAGCGAATGGGGATCTGGAAAGCGCCTTATCTACAATGCATCCGTCATTTGCGTCTGA
CCCATGTTTCAACTGAGCAAATTTGGCACCACAGCGGCTGCGAGTTGCTGGTAAACCTGTTTTTCACCAC
CTATTCGCCGGGCTTGGTTTCCGCTGCGGTAAAATTTGATGGGCGAACCTATCAAGTGCCGATTGATGTG
CGTAGCGATCATGCGAGCGTACTCTTTCAGGTTGATGCCCCTAAGATCTACGATGTGCGCCACCCGCGAG
CAGAAGATCTGTATCTGATCACCGTGCAGTTGGATGGACAAGTTAAGCGTTTCCGACTGGGCTTGAGTGA
AGCGCATTGTGTTAGCCATTTCCCGCTGTAACGTTTTTTGCATCAACAATACAAAACGCCTTCATCAAGA
AGGCGTTTGAAGATGCTTTGGCATCACACTTAGTGAGCACAGCCAAGATGGCCTGCGTGTTTGCTTTGCC
AAACTTTCTCATGAAAGTAGTAGGCACAAGTGTTGATGCTGGGTTCAATCATCGCCATCACTCCACCGAC
CAACCAACTGCCCGTCAACAGGTAAGCCACGCTGAACGCTACGGTAAAGTGAATCGTCGCGAAGCTGGCC
GTTTTGATTCTTGGGTCGCCCGCAAAGCGTTGTAAAGCAGCGGATTTCACCCATGCTTTTTCATGGAAGT
AAAACGCAACGGTGTTCACCATAGGTTCGAGCATTGCAATCAGGCTGCCGATGATGACATCGCCTGTCAG
TACATACGCTACCGTAAACGCGATGGTAAAGTGTATTGCTGCAAAACTTAATGTCTTTTTCATGATTCAG
TCCACCTGATCTTGTTCGATGAGTTGATTATCGATAATCGTTCTCAGTTATTCAAACAGGCAAAACCAAT
TAGTGTGATAGGAATCGGTGAACAAAAAAGGCGCAATATGCGCCTTGAATAAACGATTGAAGATGAGTGC
CGATTAACCTTGTGGTTTGACGACCATGACATTAATAGGCGAATTTTCTACCACTTTACTGGCCACGGAG
CCGAGCATCACTTTATCGATGCGTGAGCGTTTGTGGCTTGGCATAACAATTAAGTCAGCCCCTAAGCGCT
CGGCATAATCAAGGATAGTGGCGTAAGGTTTGCCTTCGGCGATGTGGAGTTTGTACACCACCTCTTCAGC
GATGTGCTTCTCCGCAAAGGCTTTGAGTTGTGCTCGCACATCATTTTTCATCTGCGCGGCCGCGTCTTTA
GGAAAATAAGTCGCCACCATGGACATGTGAATACCAGGCAACACGTTCAGCAAGTGAATTTCGGCATTGG
AATGCTTAGCATGCCAGACAGCAAGTTGCACCGCTTTGTCGGCAAAGCCTTGTTCATTCAAATCAACCGG
AACAAGAATATGTTTATACATGACGCTCTCTAGGGTTTATTCGTCATCCCGCAACATGCGTCTTAGGGAT
GCGTTGGCGATGATTGATTGACGGGATAAGTATATGCCTGATTTGACTCAGGCATATTGACGTAGCACCT
TGTTACGCCTTTTTTATCCGTCTTTTTTGGTTCCAAGCCAGCAGTAAGGTCAGCAAAATCGCAGGCAAGA
ATACCCACTCTTTCATTGGTCGATCGCTATCGACCACCACTGAGCGAATTTCCCAATCGAAATCGATGCC
CGCTGCTTCGGCTGGGCTGCCAAACTCAACCATTTCTACTAGCATGCGGTTTTTATCATTAAGCAGAGTT
AAGCCCATTGAGGCGATCCGCTCTTGAGCGCTGACAGCGCGATCTTCAAACGGCAGTTGCACGGTTTTAG
AGGTGTATTCGCCTTTAAGATTCTCTCCCGCGACGATCATCTGGATCGGTTGTCCAACGGGAGCTTGCTC
GACAATCTGCTCTAACTTAGTGCCGGCATACATGACTTGCGCGGGATAAACCATGTCCCACCAAAAACCG
GGGCGGAAGAAGGTGAAGGTCAGCACCAGTAGCGCGACGACTTCCCACCATTTGGTTTTGGTTAACCACC
ACCCTTGGGTTGCCGCCGAGAACAGCAACATGGCGGTGATGGAAGAGAGTATGGTCAGCATTAAGTGCCA
CCAGCTATCAATACCCATCAGCAGCAACTGGGTATTAAACACAAACATGAAAGGCAAAATCGCGGTGCGG
ATATCGTAGGCAAAGCCTTGGATACCGGTGCGGATCGGGTCGGATTTGGCGATCGCCGCCGCGGCAAATG
CGGCAAGTCCGACCGGAGGCGTATCATCGGCCAAAATACCGAAATAGAATACGAACAGATGCACCGCAAT
CAGTGGGATGATTAAGCCATGCTCAGCGCCTAGAGTGACAATGACTGGAGCCATCAAGGTGGAAACCACG
ATGTAGTTGGCGGTCGTTGGTAAGCCCATACCCAGAATTAAGCTGATCACGGCAGTGAAAATCAGCATCA
GCATCAAGTTACCGCCAGAGATAAACTCGACAAAGTCGGTCATCACTAAACCAATCCCAGTCAGGGTAAC
TACCCCCACGACTGTGCCAGCGGCAGCGGTCGCGACCCCAATACCGATCATATTGCGGGCACCTGAGACT
AAGCTTTCCAAAAGGTCAGTCACGCCCTCTTTCGCCGCATCACCCAGTGAACCCGTGCGATTAAAGAGAG
CCATCAGTGGACGTTGCGTGAGTAGGATGAAAATCATAAACACGCTGGCCCAGAAGGCCGATAAGCCGGG
CGAGAATCGCTCAACCGTCAAACACCACACCAATACCACAATCGGCAGCAAGTAGTGCAGGCCGGATTTT
AACGTCGGGGCGACATCGGGGACGTACTGCAAATTCTCATCAATCCCTAAACCCTCTTTGGCGTAGGGGG
CGGATATTTTCACTAAGCCAACATAAGCGGCCAATAACACCACAGTGAGGATGGGCGTTGCTGCGTCGCC
AAAGGCTTCTTTAGTCCAGCCGATACCGTAATAAACCACGGCACTTATCACGCATAAACCAAGAATCGTG
GCGGTAAATGAGAGCAGCTTTTGAGCCACCGTCGATTGATGACGACGAGGTAAACCACTCATGCCCGCCT
TACACGCTTCAAGGTGAACGATATAAATCAGTGCGATATAAGAAATCAGTGCGGGTAGGATCGCCGCTTT
GATCACTTCAACATAGGAAATCCCGACATATTCCACCATTAAAAAAGCTGCTGCGCCCATAATCGGTGGG
GTTAGTTGGCCGTTGGTGGAGGCGGCTACTTCCACTGCACCCGCTTTGGTGCCGGGAAAGCCGACACGTT
TCATTAAAGGAATGGTGAAAGTTCCCGTGGTGACCACGTTGGCGATTGAAGAGCCAGAAACCAATCCGGA
AAGGCCTGACGCTACCACGGCCGCTTTGGCTGGACCACCACGCATGTGCCCAAGCATCGAGAAAGCCACT
TTGATGAAGTAAGCGCCCGCGCCAGCCCGCTCCAGCATGGCACCAAAAAGCACGAACAGGAACACGAATG
AGGTAGATACCCCAAGTGCGACACCAAATACCCCTTCGGTGGTGAGCCACAAGTGTGACATCGCCTTATT
TAGGCTCGCCCCTTTGTGGGCAATCACATCGGGCATGTAAGGGCCAGCGAAGGTGTAAAGTAAAAAGAGC
GCGGCCACCATCATCAGTGGTGGGCCTAATGCCCGGCGTGTCGCTTCGAGGAGTAATACCATGCCGACCA
CAGAGGCGATCACATCAAACTGAGTGGGTGCGCCTGAGCGTCCTGCGAGCTCGGCGTAAAATAGATAGAT
ATAAGCAGCGGAAAAGCTGCCCGCGAGTGCTAAAAGCCAGTCGGTTAAAGGAATACGATCGCGCGGCGAA
CCTTTCATTGCCGGATAGGCCGTGAAGGCGAGAAAAACGGCAAACGTTAAGTGAATGGAGCGAGCTTGCG
TATCATTGAGTACGCCGAAGTCGAAGATAAAGGGGAGTGGTGAAGCGTACCAAAGTTGGAAAAGTGACCA
ACAGAGCGGAACAAACCAAAGCACACGCCCCGGAAGCCCTTTGGGGGCTCGAGCGCCAGTGTCTGCTTGC
GCCACCATCTCTTGCACATCTTGCGACGGTGTTGTTGTCTGCGTCATGTACCTTATCCTTATTATTGATG
TTCCATAGACTTGTCATCGGTACTGAGAGTGTTGTACCTGAAAGTAGTATCACCAAACGTGAACGTGATA
CTAAGGAGGAGGCATTTGCCTCCTCTTTTGTTATTTTTACGGGAGAGGATTTCCTCTCCCTTCTCAGTTG
AAACGCGTTACTTAATCAAACCCGCTTCTTTGTAGTATTTCACTGCACCTGGGTGGAGTGGGATAGAGTT
CCCTGCGGTTACCATGTCTTCTTTTTTCAAGTTAGCAAACGCTGGGTGGAGGCGAGTAAAGGTATCGAAG
TTTTCAAATACCGCTTTGGTCAGGTTGTAGACGACCGCTTCAGACACCTCTTCCGTGGTGACTAACGTTG
CTGCCACACCAAAGCTTTTCACTTCTTGATCTGTGCCGCTGTACATGCCAGCCGGTACAACGCTGTATGC
ATAGTAAGGGTTGTTGGCGACGATCTTTTCGATCTCAGGGCCCGTAGCGGGAACCAGTTTGGCAGCACAA
GAGGTGGTCGCTTCTTTGATGGCACCATTTGGATGGCCAACCATGTAGATGAAGGCATCAATCTTGTTGT
CACACAGCGCTTGTGAGCGCTCTGAACCTTTGAGCTCCGCCGCCAGTTTAAAGCTGTCGTTATTCCAACC
GAAGGCATCCATCACCACTTGCATAGTGGCGCGATCGCCTGAGCCTGGGTTACCAATGTTGACGCGCTTG
CCCGCGAGGTCTTTCACGTTTTCAATGCCTGAATCAGCACGCGCGATGATATTGAAAGGCTCGGTGTGCA
TTGAGAATACTGCGCGCAGTTTTTTGTATGGGCCTTGTTCTGCAAATTCGCTCGTACCGTTGTAGCCATG
GTACTGCCAATCTGATTGCACAATACCGAAATCCAATTCGCCAGAACGGATAGTGTTGACGTTGTAAATA
GAGCCGCCAGTCGATTCAACGGAACAACGAATGTTGTGATCTTTACGATCCTTGTTCACTAATTTACAGA
TAGCGCCGCCCGTAGGGTAATAAACACCAGTAACCGAACCGGTACCGATAGTAATGAAATCCTGTGCGCT
GGCGACACCAGAGCCGATAACTGCGGCTGCGATAGCACCCATTTTGATTATTTTAGGTAATGACATGAAT
TTCCCTTCCTTCATTGGTAATGTAACCCAAAGCGTCAGCGCGGCTTCGAGCTTTCCTGCCTGAGAAACGT
TGCTTTATTCGCGGCAAAGAACGATAAAGCAGCGGAATCATACCAAAAAAACAACAGATAATTACACAAC
TGTTAAAATTTATAGTGTGATTGACTCATTTATTAAACAGCAAAGCGTTGAGTATTCCGTAAGTATACTC
TTTTAATTTCAAATGCTTAGTCTGTTTAAGTGGTGAGTAATGATGTTTCTAAGATGTGAGTTTAGTCACG
CACTATGGCGTGACTAAACATCATTAAATGAGAAAGTGGTTAACCGGCGTATTCAAACAATTCGCACACA
GAGTGAAACAGCTCTTTCACTGGAACATCCAAGGTCGGGGTGATAAAAATCGTGTCATCGCCAGCGACTA
CCCCGAGAATGCCTTCGGATTTACCGAGAGAGTCGAGCAAGCGAGCGATCAATTGTGCCGCTCCCGGACC
TGTGCGGATCACCACCAACGCGTTGTTGTAATCCACATCCAGCACTAATTCACGCAGTGAGCTACTCGCT
GTCGGTACGCCTAATTCTGCAGGCAAGCAGTAAACCATCTCCATCTTAGCGTTACGGGTACGTACCGCGC
CAAACTTGGTCAGCATGCGCGATACTTTGGATTGGTTGATGTTGTCAAAGCCTTCATTTTTTAGCGCTTC
AACAATATCGCCTTGTGAGCCAAAGCGTTCTTCTTTTAGTAAGGCTTTGAAGGCTCGGACTAGGTTGTCT
TGTTTATCTACGTTACGCATGGTTCTTCTTACTTTGGTTAAATGATCGATTTGTGCATATTCTCGCATAC
CTATGCATGACACACCAAACGACTCGCTAAAATTGTCTTCACTGTCACTGTAAATGTTTTTGTTATCAGG
TTAGATCGCTGTATAACTCTTTGTCTCAATTGAACATTAACCGATAATCGTCTTTGATGCTGTAACGCCT
TCTCAGCAGTATTGCGCAAAGTCGCAAAGCTGACGTTAATTGATTGTAATCAGATTGTGATTACTATAGC
GTTTGACGGTCGGATACACCTAATCACCCTACAAACATATAAGAGATTACTCTCAAGGAGATTTACGATG
AAAGTCGCTGTTATTGGTGCCGCTGGCGGCATTGGTCAAGCCCTTGCTCTGTTACTCAAAAACCGTCTTC
CTGCTGGTTCTGATCTCGCGCTGTATGATATTGCGCCTGTCACACCGGGTGTCGCTGCGGATCTGAGTCA
TATCCCAACACCAGTTACCATCAAAGGCTATGCGGGTGAAGACCCAACGCCTGCGCTGGAAGGTGCGGAT
GTGGTTCTGGTTTCTGCGGGTGTTGCACGTAAGCCGGGTATGGATCGTGCGGATCTGTTCAATGTGAACG
CTGGCATTGTGAAAGCATTGGCAGAAAAAATTGCTGTGGTGTGTCCGAAGGCCTGTGTTGGCATTATTAC
TAACCCAGTGAACACAACGGTCCCTATCGCAGCCGAAGTGCTGAAAAAAGCCGGTGTGTATGACAAGCGT
AAGCTATTTGGTGTCACCACACTGGATGTGATCCGCTCTGAAACCTTCGTTGCCGCGCTGAAAGATAAAG
ATCCGGGCCAAGTTCGTGTGCCTGTGATTGGTGGTCACTCAGGGGTTACTATTCTGCCTCTGTTGTCGCA
AGTAGAAGGCGTAAGCTTTACCGATGAAGAAGTTGCCGCTTTGACTAAACGTATCCAAAACGCGGGTACC
GAGGTGGTTGAAGCTAAGGCGGGTGGCGGTTCAGCGACTCTTTCTATGGGCCAAGCGGCATGTCGTTTTG
GTCTTGCACTGGTTAAAGCACTGCAAGGCGAATCTGATGTTGTTGAGTACGCGTATGTAGAAGGTGAGGG
GGAGTACGCTCCATTCTTTGCCCAACCTATCAAGCTAGGTAAAAATGGCGTTGAAGCGTTGCTGGATATC
GGCAAACTGAGCGCTTATGAGCAAGCCGCGCTGGATGGCATGTTAGATACACTCAAAGGCGACATTCAAA
TCGGTGTTGAGTTTGTAAAATAATCGACAATCGATTCAAGCATTGGAAAATACCGCTCTTGAAGAGCGGT
ATTTTTTTATCTCAATGATATCCCCTTCCTACTTGAAGCTGCAGCGGTGTTGACTACACTCGTTCACCCC
AATCACATAGTTTGCCTATGTCTATGCCTATGCTTATGGGGATTCACTTACTTGCCGCCTACCTGCAACT
TCAAGTAGTTTGAGATTTGGGAGGTCTTAAAATTAATTATTTGATTTTTCAGTTTTAAATTCCAGCTATT
GGTTTTCCACTAGTGAATTCTTATGTTACTTATCTAATTATCATTTCATCCCACTGCTTTTCGTGTAATA
TGCGCTGTTTTTTGTATGCTTCGACTCATGTCTTGTGAGTGGAATGGTGGCCCTTCGGCTGTTGCAGGCG
GATTTTCTCTTGTTTGTGACTGATGCTTGGAAGGGGAAGATGGCTTTTTACCTCTGTTATTGGTGATTAA
AAAATAATGGATAAAAAACTGGGTTTAGGCTCTCTCACGGCGCTAGTGATTGGTTCAATGATTGGTGCGG
GCGTGTTTAGCTTGCCACAAAATATGGCAGCGGTTGCCAGTCCACTGGCAGTGATGATCGGCTGGTCGAT
CACTGGGATCGGCATGATCTTTCTTGCGCTCTCTTTTCAATATTTAGCCGTCAATAAACCCCATGTGAAC
AGTGGTGTGTTTGGTTTTGCTCGTGAAGGTTTTGGTGATTTTGCCGGATTTTGCTCGGCGTGAGGCTACT
GGTTTAGTGCCATGGTCGCGAACGTCTCTTATCTGGTGATTGTGTTCAGTACTTTAGGACTGTTGTTTGA
TACGCCTGATCAGATTATCTTTGGCTCAGGTAATACTTGGTGGTCAATTGGTGGCGCTTCTCTACTATTG
TGGGCTGTTCACAGCTTAGTATTAAGAGGGGTGCAAACCGCCGCGCTGATCAATCTCATCACCACTATGA
CTAAAATGGTGCCTTTGCTACTTTTCATTGTGTCTGCGATTGCGGCGTTCAACTGGTCCACATTTAGCTT
GGATTTCGCAGGGCTCCATCACATTTCAGGCGCTGATCTGCTCGGTCAGGTCAAAGCGACCATGTTGATC
ACGGTTTGGGTTTTTGTGGGGATTGAAGGTGCTGTGGTGGTATCAAGCCGAGCACGTCAGCGTAAAGACA
TCGGTCGCGCGACCATTCTTGGGTTACTCACGGCTCTGTCGATTTATGTCTTAGTCACGCTGTTGTCGAT
GGGCGTGATTCAAGTCAATCAGTTGGCGCAATACCCGAATCCTTCTATGGCGCAAGTGTTGACTACGATT
ATTGGTCCTTGGGGTAAGTACATTATTGCGGTTGGGCTTTTGATCTCGGTTTGCGGTGCGTTTTTGAGTT
GGACGGTATTGGCTTCCGAAGCGCCTTTCCTTGCCGCCAAAGATAAGATGTTTCCCCGCCATTTTGCCAA
GCAGAATCAAGCGGGAAGTCCAGTTAATGCCTTGTTCTTAACCACACTCTGTATCCAAGTCTCCTTGATC
TTGGTGCGCTATACTTCCAGCACTTACGATAGCTTATTGATCTTTGCCTCAGAGATGATTTTAGTGCCGT
ATTTTCTGGTGGGCGCTTTTACCCTTAAGCTTGCTCTGGAGCAAAGAGATCGAGGGAAGTTGCTATTGAT
TGGCTTTGGCGCAACGGCTTATGGTCTATGGTTGCTGTATGCATCAGGTTTGCACTATTTGATGCTCTCA
ACCCTGTTGTATGTACCGGGCTTCGCTTTCTATCTCAAAGCAAAGCGTGAGCAAGGTGTAAAAGCATTCT
GCGGCCGAGAAATGGTCGGAGCCAGCACCCTACTGCTGTTTGCCGTTGGGGCGGCAGGCATGCTTTGGCA
AGGCGCTTGGTAAAATAGCGTTGATGCCATAGTCGACATTGTCTAAAGCTCGGGACGGATAAAAGAAACC
CCTCAAGCTCGTAGAGCTGAGGGGTTTTTTAGTAAGAAAACGTAATCCATTCTCGAGTGAGTTGCTGTGG
TCATCTCACCGAATTTGCAGACTATTTACTGCGATTGACCGCCATATGGGCGAGCGTGATCAAGGCTTGT
TTGTATTCGCTTTCTGGCAAAATCGCAAGTTCAGCGATGGCTTTATCCGCTTCATGCAGCGCCTTTTCAA
TGGTGTATTGTAAAGAACCGGTTTGCTCCATCGCTGCGAGAATCTCATTAAGACGCGACATGCCATTGGC
TTTCTCGATGGCTTCACGGATCATCGCGGCTTGCTCAGGATTCCCGTGCTGCATCGCATAAAGCAGTGGT
AGGGTAGGTTTGCCTTCTGCCAGATCGTCACCGACGTTTTTACCCATCTCATCACCATCTGAAGTGTAAT
CCATCACATCATCAATCAGTTGGAAGGCTGTGCCTAGGTATTTACCGTAGTTTTGCATCGCCAGTTCGAC
TTCAGGAGAAGCATCACACAGGATAGCGCCAATCTGGGTTGCCGCTTCAAACAGACGTGCAGTTTTGGAG
TAAATAACCTGCATGTAGCTGGCTTCGGTGGTATCAGGATCGTTACAGTTCATTAATTGCTGTACTTCAC
CTTCAGCGATCACGTTTACTGCATCACTCATCAGTTTCAGGATCTTCATTGATCCTAATTCTGTCATCAT
CTGAAACGAGCGAGTGTAGATAAAATCACCGACTAATACGCTGGCGGCATTACCAAACGCGGCATTGGCG
GTTGCTTTACCGCGGCGCAAGTCTGATTCATCGACCACATCATCGTGCAACAGGGTTGCCGTATGAATGA
ATTCAATAAACGCAGCAGCAGTCGTGTGATGTGACCCTTGATAACCGAGCGCTTTGGCGGATAAAACCGC
CAGCAATGGGCGTAAACGCTTCCCACCACCACTGATGATATAGAAACCAAGTTGGTTGATTAGGGAAACG
TCAGAATTGAGTTGAGCGTGAATCGTTTCGTTCACTTTTGCCATGTCATTGGCAGTAAGCGCTTGGATAG
CTTTAAAATCCATCGTAAATCCGGCTGAAATAAGAGCGTGTAAGGCATTTAGTCTTCTGGAATCGCTGCA
TAATACACTAAAAATCATTGATTAATACATGGCTTAAAGGCATGATTGCGGCACTTTTGTTTGGCGATTA
GCTTTTCGCCATTTTTTTCAAAATATGGCTTGTCATAGGCACATCATTCACGTAGAATCTGCGCCCTATT
GATGATTAGTTTAGCGCACACCCTTATCGCATAAAATATAAGCATAGGCTGTGCGGAAAGAGCGGAGTAA
AATATGTACGCTGTTTTCCAATCTGGTGGTAAACAACACCGTGTAAGCGAAGGTCAAACTCTTCGTTTAG
AGAAATTAGACGTTGAAACTGGTGCAACTGTAGAATTTGATAAAGTTCTGCTGGTTGCTAACGGTGAAGA
CATTAAAGTAGGAGCTCCTCTGGTTGAGGGCGGTAAAGTAGTTGCTGAAGTGGTACAACACGGTCGTGGC
GATAAAGTAAAAATCGTTAAGTTCCGTCGTCGTAAGCACTCTCGTAAGCAACAAGGTCACCGTCAGTGGT
TCACAGAAGTGAAAATCACTGGTATCAACGCTTAAGTTATTAGGAGAGTTCAACAATGGCACACAAAAAA
GCTGGTGGTTCTACTCGTAACGGCCGCGATTCAGAAAGCAAACGTCTAGGTGTTAAGCGTTTCGGTGGTG
AATCTGTACTTGCAGGTAACATCATCGTTCGTCAACGTGGTACTAAGTTCCACGCTGGCACTAACGTAGG
TATCGGTAAAGATCACACTCTATTCGCTCTATCTGATGGTAAAGTGAAGTTCGAGGTTAAAGGTCCTAAC
AACCGTAAATTCGTTAGCATCGAAACTGCTGAATAAGCCAAGTTTCTTGATGAATTTAAAAGCCCTGCCG
TTTGGTGGGGTTTTTTATTTATCGAAAGTGTGGTCGACCCTAGACCCTAGACCCTAGACCTGAATGTAGC
CTGATCCAAGCAGGCGATTGTTTTCTGGGATCTACGTTCTCAGGTTTACTAGACTGATTAAGATTTCCCA
CGAGATTGAGTGGAGGAAAAATGAAATTCGTAGATGAAGCGGTAATTAAAGTTCAAGCTGGTGATGGCGG
CAACGGTGTTGTGAGCTTCTGGCGTGAAAAATTCGTTACCAATGGCGGCCCTGATGGTGGTGATGGTGGT
GATGGCGGCGATGTGTATATGGTCGCTGATGAAAACCTCAACACTTTGATTGACTATCGTTTCCAGCGCT
TTTATGAAGCGGAGCGTGGTAAAAACGGCGGTGGCGGTAACTGTACAGGTAAAAGCGGTAAAGACAAAGA
GCTGCGCGTACCGGTAGGTACTCGTGCCGTCGATATTCACACCAATGAAATCATTGGTGAAGTGGCCGAA
CATGGCAAAAAAGTCATGATCGCCAAAGGTGGTTGGCACGGTTTGGGCAACGCCCGTTTTAAATCCTCGG
TGAACCGCTCTCCACGTCAAAAAACCTTGGGTACCAAGGGTGAGCTGCGTGATATTCGTTTAGAGCTGCT
GCTGTTGGCTGACGTTGGTATGCTCGGCATGCCAAATGCGGGTAAATCGACCTTCATTCGTGCTGTTTCT
GCGGCTAAACCTAAAGTGGCGGATTACCCGTTTACCACGCTAGTACCAAGCCTTGGTGTGGTGAGCGTGC
TGCCGGAGAAAAGCTTTGTGGTGGCTGACATCCCAGGCTTGATTGAAGGCGCTGCGGAAGGGGCTGGTTT
AGGGATTCGTTTCCTTAAGCACCTTGAACGTTGTCGCGTGCTGCTACACATGATTGATATCATGCCTGCT
GATCAAAGCGATCCTGCACACAATGCGTTGACCATTATTGATGAGCTTGAACAGTACAGTGAAAAGCTGG
CGAAAAAGCCACGTTGGTTAGTGTTCAACAAAGTTGATCTGATGTCAGAAGAAGAAGCGGATGAGATCAT
TCAAAACATCATCGATGCTCTGGCATGGGAAGGCGATTACTTCAAAATCTCTGCGGCGAATCGTCAAGGC
ACCAAAGAGCTGTGCATGAAGCTTGCCGAGTTCATGGATACCTTACCAAGAGAAGCGGAAGAGAAAACAG
AAGCCGAAAAAGTCGATTTCACATGGGATTATAACCATAAAGACGGATTGGCTGGTCGTGAAGTGATCAC
TGAAGATGATGACGATTGGGATGATTGGGACGATGAAGAAGATGACGGCCACGTTATCTATGTTCGTGAC
TGATTAACTTACTGGTATGCCGCAACTTAGTTGCGGCTTTTTTGTGTCTAAATCAACTTTCCTAAAGTTT
GTTTCGGGCACACTTACTCTCTCTTCGGCATATTTAGGTTTTAGGAAAGGAATCATGGAATCCAAACAGA
GAGCCGTTTCTCGTTTGATTGCTCAGGCAGGGCAGATGTTATTAGCGCATGGCGCAGAAAGTACTTTAGT
CGGCGATATAATGCGCCGTATGGGGTTGGCGAGTGGGATGAGTGAAGTCGAAGTCTCTCTCTCGGCGAGC
TCGCTTGTGGTGACGACCGTCTATAAAGAGCACTGCATTACGACTGCGCGACGCAGCCCAGATCGCGGCA
TCAATATGCGTGTGGTGACGCAGATTCAAAGGATCTGCATCATGATGGAAAAAGGCATTCTCGATCACAG
CTTAGCGCAGCGAAAACTCAATCACATCAGTCCAGAGCGTTACAATCGTTGGCTAGTTGTGGTCATGATT
GGCCTCTCTTGCGCGGCATTCAGCCGTTTGGCTGGGGGCGATTGGATGGTGTTCTTGATTACCTTGATCG
CCTCGTCAGTTGGGATGATCGTTCGCCAAGAAATCGGCCATCGTCAGTTCAATCCACTCATCAATTTTGC
GGCAACGGCTTTCGTGACCTCAGTGATTTCTGCCCAAGCTGTGATTTATCAACTCGGCAACAAACCGACG
ATCGTCATGGCCTCTTCCGTGTTAATGCTGGTGCCCGGCTTTCCATTAATTAATGCGGTCGCAGATATGC
TCAAAGGTTATATCAATATGGGCATCGCACGCTTTGTGATGGCGAGTTTGCTGACTCTAGCCACGGCGCT
CGGTATTGTCGCGGCAATGAGCATCACCGGAATTTGGGGGTGGTAATGTTAAGCTGGGATCTGTTTTTCG
GACTACTCAACGACATGTTTTTTGCCGCGATTCCGGCGGTTGGGTTTGCTTTAGTCTTCAATGTGCCTGT
GCCCGCATTGAAATATTGTGCGTTAGGTGGTGCACTTGGTCATGGCTCGCGTTATTTGATGATGCACTTT
GGCGTACCGATTGAGTGGGCGAGTTTTTTTGCCGCTACTCTAGTGGGTATGGTTGGTGTTTATTGGTCTC
GTCGTTTTCTGGCTCATCCTAAAGTGTTTACGGTTGCTGCGCTTATCCCGATGGTTCCTGGTGTTTTTGC
ATTTAAAGCCATGATCGCGTTAGTCGAAATTAACCATGTGGGTTTTTCGCCCGAGCTGATGGAAGCCTTA
TTAGAAAACTTCCTTAAAGCCATGTTTATCATTGCGGGTTTGGCGGTTGGCCTTGCTGTACCTGGACTGT
TATTCTACCGCCGCAAACCGATTATTTAAGGTAAGAGAAAAATGATGATCAGTATGATTGCCGCGATGGC
AGACCAGCGCATTATTGGTAAAGATAACCAGATGCCTTGGCATCTACCGGCTGATTTCGCGTGGTTCAAA
CGCTGTACATTAGGTAAGCCTGTAGTGATGGGGCGTAAAACCTACCAATCGATCGGACGTCCTTTACCGG
GGCGGCACAATATTGTGATCTCCCGTGATGCGAGTTTGCAGATTGAGGGGGTGGATGTGGTGACCTCCAT
TGAGGCGGCGCTGGCGAAAGCGGGTGAGGTCGACGAGGTGATGATCATCGGAGGTGGTAGCTTGTATGCG
GCCTGTTTGCCGATGGCCCATAAACTGTATATTACCGAGATCCATGCAAAATTGGATGGTGATACTCAGT
TTCCTGAATGGGGGAGTGATTGGCTAGAGCGCTCTCGTGAGCATTATCCTGCCGATGAAAAAAATGCCTA
CGGGATGGATTTTGTGATTTTTGAACGCCAATATCCCCTTCCTACTTGATGTGCAGCAGTGTTGGCTGCG
CAAATTGGTTCTAGACACATTTGTCACTTATTTTGCCGCCTACCTGCAACTCCAAGTCGTTTGGGGATCG
TCATTGCAGGTATCGTCAGAGAAAATACACTCAACACCCGTATTAACGGGTGTTGTTTTATGCTGGCAGC
GCTGCTTGGCTAAAGTAGTGTTTATCTTCCCAACGCAGCATAGTCAGGGTTCCGCCCCACACACAACCCG
TATCTAGGCCGATCACCGTTTCACTCACATACCCTTCTAATGCCGCCCAATGGCCAAAAATCACCGTCTT
TTCAAGAGCAATACGCTGCGGTAATTGGAACCAAGGTAGTAAGCTACCGTCAGTCACTTCTTTCGGTGGC
AGTTTGCATTGCATATCTAAACGACCATCTGGGAAACAAAAGCGCATACGAGTAAATGCGTTAACGATAT
AACGCAAGCGATCTATCCCTTGTAGCGTTGGATGCCATGCGTCGGGTTGGTCACTGTACATCTGCTCAAT
CAGGGTGCTCCACTCGGGGCTGCGAAGTACAGACTCGACCTCTTGCGCAGCTTGGCGTGCAGTGGCGAGA
TCCCATTGTGGTGAGATGCCAGCATGGCACAGTACAAACTCTTGATGTTCAGCGAGCAAAGGCTGCTGAC
GTAGCCAATCGAGTAATGGCGCGGCGTCAGGCGCATCTAAAACCGCTTGGGTTTGATCGCGCCGTTTAGC
GGAGTGGTGACCGAGTGCTACTGAGAGCAAATGCAAATCATGATTGCCGAGCACGACTCGTGCTGCATCC
CCTAACTGATAGACAAAACGCAAGGTTTCTAGTGATTTTGGACCACGAGCGACCAAATCTCCCGCAAACC
ACAGCGTATCAAGCTGAGAATTAAATTCGGCCTGCTTGAGCAGTTGCTGTAGCTCGTCAAAGCAGCCTTG
AATATCTCCAACGATATAATTCGCCACACAAACTCCCTTAATTCAATACATGCGGAACGGCTAAACGAAA
TGGTTCAATCTCAACCGTGAAAGACTCACCTTGTTCATCGATCATCAAATATTGCCCCTGCATCACACCG
ACGGGAGTATCTAAGGCCGTGCCACTGCTGTAGGTATATTCATCGTTAGCTTTGATGCGAGGTTGCTCTC
CCACAACGCCATCGCCTTCAACCACGGTCTGTTTGCCATCGGCATCCGTGATCAACCAGCGCCGACTCAT
CAGTTGGACGGTCTGGGAGCTGAGATTTTTGATGGTGATGAGATAGGCGAACACAAAGCGCTGATACTCA
GGATTTGATTGTTCCTCAATGTAGCGAGTTTGAACCTGAATTTTGATACAGGGCAGCGAAACATCCATGA
GCGACTCCTCAGCTTAGTAGTCAGATATTGGCAGATAAACAAAGGACGACTGAATGTCGTCCTTATCGAT
TATGCGTGAGTTTTGTGTGTGGCATCAAGCCAGTTCGCTAATGCCACAAATTGAGCCAAGGTCAGATTTT
CTGGGCGCATACCTGGGTTGATGCCCAGAGTTTCCAGTGTTTCCGGTTCAGCCAAACCTTTATAACAGTT
ACGCACCGTTTTACGGCGTTGGTTAAAGCCTTCACGTACCACGCGATCTAACCACTCTAAGCTGGTTGCT
GGATGAGGGAGATCTTCATAAGGCACCAAACGTACCACGGCCGAATCCACTTTTGGTGGTGGCACAAATG
CGCTAGGTGGCACTTCTAGTACCGGAACCACTTTACAGTAGTATTGCGCCATCACGGTTAGTCGACCGTA
GGCCTTGGTTCCCGGACCTGCGGCTAATCGGTTCACCACCTCTTTTTGCAGCATGAAGTGCATGTCTTGA
ATATCACGGTGGAATTCAAACAAGTGGAACATCAGCGGCGTTGAAATGTTGTAAGGTAAGTTACCAAACA
CGCGAAGTTTGTTATTGGGTTTCACCAACTGCTTGAAGTCGAAACGCATCGCATCGCCTTCATGAATGGT
CAACTTGCTGGCTAATTCTGGATGATTACGCAGGCGTTCTGCCAGATCGCGGTCAAGCTCAATGACAGTG
AACTTATCCACTTCACGTCCTACCGGTTCTGTGATGGCGCCTAACCCTGGGCCGATTTCAACCAAGTTTT
GCCCCGGTTTGGGATTAATTGCCGACACAATACCATCAATGATGTAAGGATCATTGAGGAAGTTCTGACC
AAAGCGTTTACGCGCTTTGTGCCCTAAGTGGACATCATTTCTCATAGTTTTCTCTAAGTTATTGCGCTTT
TTTATCAACTAATTCAATTGCGTAAGCTAATGCAGTCCAAAAGCTTCCCGCATCGGCTTGACCCGTTCCA
GCCAGATCGAGTGCCGTACCGTGATCGACCGAAGTGCGGATAAAAGGCAGCCCGAGCGTAATATTGACTG
AGCGGCCAAAGCCTTTGTATTTCAGCACTGGAAGCACTTGATCATGGTACATGCCGAGAACGGCATCCGC
TTGTTGCAAGTATTTTTCACTAAAAATAGTATCGGCTGGTAAAGGACCAACCAATTGCATGCCATATTGC
TCACGCAAACGCTGTAGGGTAGGAGTGATGGTTTCGATCTCATCCATGCCCAATACACCGTCTTCACCTG
CGTGTGGATTTAACCCACATACGTAGATTTTAGGCTCTGCAATGGCAAATTTCTCGACTAAATCCTTGTG
GAGAATATGAACAATCTGTTCTAGACGTTCACAAGTTATCGCTTGCGGCACTTCTGCGAGTGGCAGATGT
GTAGTGACTAACGCAGTACGTAAGCCTTCTGTGGCCAGCATCATCACGACGAGGGGAGTTTTTGACTGTT
CAGCAAAAAATTCGGTATGACCGCTGAAAGCCACCCCCGCACGGTTGATCACCCCCTTGTGCACAGGGCC
GGTGACAATAGCATCAAATTCGCCATTCATACAGCCTTTTGCCGCTCTTTCCAGCGTTTTTAACACATAG
TGTCCATTCGCTGGATTGAGTTGACCGGCGACGACGGGTTCCGCGAGAGGAATATGCTCAACCAACAAGG
TTCCTGCTTGTTGCGCTTGCACTGGATTATCGCGTTGATAATCCAGTAGCTTAACCTGTATGCCAAGTTG
CGTGGCCCGCTGCGCCAATAACGCCTTATCGGCACACACCACCAGTTGATGTGGCCAATCTTGCGCGGAG
AGGGCGAGCACCAGATCGGGACCGATCCCCGCGGGCTCACCGGCTGTGACAATGATGCGTTTACTGCTCA
TCCTTCTCGTCCTTCAATACTTCAACAAAGGCGCTGGCACGCAGCTCTTGCAGCCAAGCACTGGCTTCTT
CATTGAATTTACGATTGAACAAGATACGGTAGGCCTTGTTTTTCAGTGCGGAATCAGTTCTGTCCACTTC
GCGACGATCGAGCACTTCTACAATGTGCCAACCATGTACGGTTTTAAACGGTTCACTGATTTGGCCTACG
GGTAAGGTTTCAATCTGGTGTTTAAACTCTGGGACATACAGATCAGGAGTTTGATAGCCCAGTTCACCTT
TTTGCGCGGCAGAGCCGGGGTCTTGGCTATATTGCTGTGCTAATTCTGCAAAGGTCACTTCGCCATTTTT
GATGCGCTGTACAAATTCATTGAGCTGCTTTTGCGCGCCTTCATCGCTGAGGATGATGGTCGGTTTGATC
AAAATGTGACGAGCATTAACTTCTGTGACCGCGACCGTTTCTAGGCCTTTGACATCATCTATTTTCAAAA
TGTGAAAACCGACACCACTGCGAAACGGGCCAATAATGCTGCCTTTGTTCTGCATTTTGATCTGATCAGC
AAAGATGGTTGGCATCTCTTCTTTGCGCATCCATCCCCAATCTCCCCCTTGCAGGGCTTTGGGACCTTTG
GAGTAGGCGTACGCCATTTGCGCAAAGTCTGCCCCATTTCTTAGGTCGTTGACCAGCTTGTTGGCCAAGG
TTTCCGCGGTACTTTTATCTTGTCCGTCATCGACTCGCAGTTGAATATGACTGATTTTGTATTGCACGGT
GGCATCGGTTTCCTGCGCCAGCAGCTCAGCTAACGTATCAACTTCGGCGGGCAGAATGTTGATACGACGA
CGAACTAAGGCATTGCGTGCATCACTCGCCGCCATCTCTTTACGGACTTGCTCACGGAACTCTGGGTAAG
TTAAGCCTTCTTGCGCTACCGAAGCAATCAACTGCTCCTGAGTCTGTTGGTTGTTTTTCGCTATCTCTTT
AATCGCTTCGTTGAGGCGGTTGTCATCAATTTTTACCCCAATCCGATCCGCTTCTTGCTGCTGCAAAGTA
TCGATGATCAGTTTTTCCAATACTTGTTCGCGCAGCACCGTTTCTTGTGGCAAAGGCTGCTTGTTCTGCT
TGGCATTGGCTTTGATGGTTTTCAGGGCGCTGTCCACATCACTTTGTAGTATGACGCCGCTATTGACAAT
CACTGCCACGCTATCGAGTTGTTTGGGCTCTGCGTGAGCGTTGAAGAGAGTCAGCGCACTGAGAACGCTA
ATTAGTGTGGGTTTCCACAATTTCATGTACAGTCCTATCTAAAATGTTTTAAGCCTGAGTTTCCTCAGGC
TAGGTGAATTAGTTATTCAGGAAGAATGGGCGACCATAACCGAGTGAGTTACCTGCGCTATCGACACCTG
TCATGCTTGAGCCTGCGCCAATGCTGGTGCCAAAACCAATAATCCCGATGTTAAAGCTGAAGTTATTCTC
ATAAATCGGAGTCGCGTAAGGATCCGTAACAAAGTTGCCATTCCAGCTTTTTAATTGGTTACTGTAAGTA
AAGCCCACATACCAACAATCTGAAGTGTAAGTCAGGTTAGCCAGCCACTCTAACGCCTCGTCTGTGGTCA
GGTCATAGTAATATTGACCGCTAGCCGACCATTTACGACTCAACTGGTAACCCGCCAAAATGCCCGCTTG
TGAAATACCGTCTCGGGTAATGTCATCAATATTGGTAATGCTGTCACCGACGGTATTGCGAATATAATCC
TTAGCAACATAGCGGTAGTTAGCTTGAATATAACCGCTGGCGACTCGATATTCTAATGTACTGTTGCCAA
GTTGAACGGCTTGGCTATCGATGTCGTATTGAATGCCGCCGTGATAGAACAGATAGTCAGCAAAGTTAAA
GTCCATCTCAACGGCCCAAGCGGAATAGCTGGTTTTATCCGATGTGCTGTCTGGATTTTTATTGGACGGA
TTGAGCTTGCTGTCCAGATAGAAAATCTGACCAAACGCGATATTGAGGCGCTCTTTATAGTTGCTATCAA
AGAAACGAGTCGATGCACCGTAGCTGACTTGGTTGGCGGACTCAATTCGGTCTACGCCGCTGTATTTGCG
ACTGCGGAATAGCCCGTAGTAGTCGGTTTGCAGCAAAGTGGAATCATACAGACCAATATTGTCCTGATAT
TTTTCTGGCACGTAGAGATATTGAATTTTGGGTTCAAGGGTTTGAGTGTAGTCATCAAGCAGTACCGTAT
CTCGTTCAAGCACAATGCCCGCTACACTGCGAATCTCAGGGATAACGCGTGTCACACTCTCTTCCAGTTT
GGCATCTGTGGTCTTATCAAGATCTTGTTGATAGTAGGTGCCCAAGACACGTGCTTCGGTTGTCCAGTTG
CCCCAAGTGTTGCTGAACGGAATTTTGAGCCCAGGTTCAATATGTACTCGAGTTGCAGAGGGTTTGCCTC
TTGCATCGGTTTCAAAGCGCGAGACATGGCTGACAAGGTCAAGATCCAGATACTTCATCGTCTCTGGAGC
ATAGTAGTTGTAGCTGAGCTGGGGCATTAACCGATAAGGCAAGTTCGTGCTAGTGGTATCCTTGGTCAGT
AGTTGGAAATCCCGCACCAACAGCGCAGAATCCCAGTTGTCGCTACGGTAAGTGGCACGCCCTTCTTGGA
TGAGTTGTCCATCTTCACGATTACCGACTCCCGAATCTAAGTCAGAGAAATAGTTGATATCGCTGACTTT
GGAGTAGTCGATTTCAAATTTCCAAGCTTGTTGGAAAATGCCGTTATGCTCATATTGGAATGCCCAGCGA
TCGCCTAATTCAGTGTGCAGCTGATCGTCGGCAAGATATTCAGATTTGATTTGACCCGCACCAAAATCGG
TCAGATAACGGAACACACTATTCAGTTGTGTTCCGCGCTTTTGCATATAGTTAAAGGTGGTTTCTAAGTC
ATATTGGGGTGCCAAGTTCCAATAAATTGGCACTTCAAACGAATAGCCATTTCGTGAGCCGTAAGAGGCC
GTCGGGTATAGAAAACCAGTTTTACGCGTATCACCGATTGGCACAGTCAAATAGGGGAGATAGAACACAG
GTACGTTTTGCACTTCAAGACGCGGATTGTAGAAGGTCGCAATCTCTTCATTCTGATCCACATCAATGCT
GGAAGCACGCATCCGCCATGCATTATCACCATCAGGACATGAGGTGATGGAGCCATCTTCAATTTCATAC
ACGGCTTTGCCCGTTTTCGAAACATACACCGCTTCACCACGGCCCGGTTCACACAAAAACTGGTAGCGAG
TATTTTCCAGCGTCATTTCATCGGTATTGAGATGGTTGGTCGCTTTGGTGGAGTGTGTTTTTATCTCACC
ATCACTGAACTGAACATTACCTTCAGCGACAACCACATTCTCTTGTTGATGCAAAGTCACGTTATCCGCA
GCAATGCGTTTCTTACCTTGCACGACAACGACATTCCCCGAATAGGTCGCCTTCTGCCCATTGATTGCCT
CTAGCTTATCCGCTTCGACATTGATAGGCTGTTGGCCGGGATTAGTAGGCTCAGGCTGGTTGACTAAACA
CTGCTCACCATTAGGTAATTGAGCGCGATTGTCATCCACACTCGCTTCTGCTTGTATCTGAGGTGCAAAG
AGTGCAGCGCTAATCGAAGCGGCTAAAAACGTGCGGGAAAAGCATGACATGGGGTTGTACATCCTGTTGA
ACTTGTGGCCTGTTGAACTTGATGGATTCCGAACTTAGGAGCCTGAAATATAAACGGTCCTTATCATAAA
GGAAATTGACGCTTGCGCCACTATCAGACCGCTTCACTCCAGAAAAATTCATAGATTGAGAGCACATAAT
GCATATTTTTGGCAAAATTCTTGGCGCTTTTTTTGGCTTCCTATTTGGTGGCCCCTTTGGCGCAATCTTT
GGGATCTTCCTTGGCCACCAGTTTGATAAGGCTCGTCGTTTAAATCAGGCTGGCTTTCAAAGTGGTACCT
TTGGTGCAGGCCCTAGCCAAGCTGAGCGCCAAGAGGAGTTTTTTAAATCCGCATTTTCGGTGATGGGGCA
TGTAGCAAAAGCCAAGGGTCAAGTCACCAAAGAAGAGATCCAACTCGCGACCATCATGATGGATCGCATG
AACCTGACCCTAGAGCAAAAACGTGCTGCACAAGATGCGTTTCGTGACGGGAAAGAAAGCGATTTTCCTC
TAGAGCAAGTGTTAGAGCGCGTGAAAATCGCCACGGGCGGGCGTTTTGACCTGCTACAGTTTTTCCTTGA
GCTGCAAGTCTCTTCCGCGTTTGCTGATGGGGATGTGCACCCGAGTGAGCGTCAAGTACTGCATCGTATT
GCGCGTGGGCTTGGTTTTTCTTCCGAGCAGTTAGAGCGCCGTTTACGCATGCAGGAAGCGGCGTTTCGAT
TTCAACAAGGTGGTGGCTTTGGTGGTTCGCAGCAGCAATCCCATAGTGGGCAGCAATGGCAGCAGCCTTC
ATCACGCCATCAATTGGCCGATGCCTACGAAGTGCTTGGGGTGAGCGAAAGTGCGAGTGCACAAGAGGTG
AAGCGAGCTTATCGTAAGCTGATGAATGAGCACCACCCAGATAAGCTGATGGCGAAAGGTTTACCGCCAG
AGATGATGAACGTCGCGAAAGAAAAATCTCAGCAAATCCAACACGCTTATGAGCTGATCCGAAAGGAGAA
AGGCATTAAGTAAGCTCATCGTCATTATGCGCTTAGCTTTTCTAAGGCAAACTTAACCGTTTGCCTTTCT
TTTGCAGTCAAAAGAGCAATTAGAATGGGGCGGTTTTCGATAGATAAAACTTTCGACAGATAAAACAAAA
CCCAGTCATAGACTGGGTTTCTAAAAGTGGCTCCTCCTGCTGGACTTGAACCAGCGACCTGCGGATTAAC
AGTCCGTCGCTCTACCGACTGAGCTAAGGAGGAATTATTATTTTTAATGGTGCCGACTACCGGAATCGAA
CTGGTGACCTACTGATTACAAGTCAGTTGCTCTACCTACTGAGCTAAGTCGGCACATTTGTTATTGTTCG
TGCAAGCACCAACAATCAAAATTGTGGTGCCCGGAGGCGGAATCGAACCACCGACACGAGGATTTTCAAT
CCTCTGCTCTACCGACTGAGCTATCCGGGCGACGGGGTGTATTAAAAGGTTTTTCGTGGTAGTCGTCAAC
ATGAAAATCTAAAAAAAATATCGTTTGTTGTTTTTCTATACTTAATGGCCTGTTTTTGTCCATTTCGTTT
ACCAAAATATCGCTAAATGAACCACAAGACCCACATGCTCAGTGAAATAGAGAGTTTTAAGCGTAGCCAG
AAAATCACAAAGTACGTAAAAATACCTGCTTGATAAATATTTTCAGTTATACCCTTCCTACTTGAAGCTG
CAGCCGTGTTGGTTAAGTGTATTCATCCCAATCATAGAGTAGGTAGGCTCATGGGATGAATGCACTGGCT
GACGACAGGCAACGTCAAGAAGTTTGGGTATCATAACGACGGGTAACCCATCAGTTCAGTGAAACGTTTT
GCGCTCACTGAACTGAAAGTATGCTTAACGAGTGACCTCAAAATGCGCAGCCCACTGTTCTAACTCGCGG
GCGAGTTTGGTGAGAGTTTGCGTACTATTGTGGCTCTCCATCACCACTCGGCTCAGTTTTGAGCCACTTT
CTTCAATCATATTGATTCGGCGCGCAATATCATCGCTGACTTGGGTTTGCTCAGCGGCCGCCGTGGCTAT
TTGATGGCTCATCGAAGAGACGCTTTCGAGTGCGCTGACAATCAATGCCAGCGCAGAAGCGGCATTTTCT
GACTCTTGCACACTGCTTTGACTGGTTTGCCCACAAATCTGGATGGTTTGAATCGCATTACGCGACCCTT
CCTGCAAATTGTGGATCATCTGCTGGATCTCTTTGGTACTGGTTTGCGTGCGGCCCGCTAAGTTACGCAC
TTCATCAGCCACGACGGCAAAACCGCGCCCTTGCTCGCCAGCGCGTGCTGCTTCAATCGCGGCATTCAGC
GCCAGTAAATTGGTTTGCTCTGCAATATCACCAATCACATCCAGTACTTTAGCGATGTTTTTGACATCCA
GATCCAGATCGGCAACCGCGGTGCTCGCAGTTTGTAATTGGGTCGCCAAGCCTTGAATATTGCTTACCGT
GTTGTGGATGAGCTTTTGCGTATGCTGGCTTTGCTGATCCGCTTGATCGGTGTTGAATGCGGTATCACGC
GCAGAATCGGCGACTTGGTTCGCTGAAGAGGCCATTTCGGTCATTGCAGTGGCAATCATGGCGGTAGATT
GCTGCTGGCTATCCGTTAATTCGGCAATGCTTTTGGCGCGAGTACCTGCGCCGGCTAATTCAGAGCGTAA
AGCCACCATGGATTGCTCAAGCTTAGCCACCAAGTCTGCAAGTGAGCTGCTCATCTGCTGCACTGCACCA
TAAATACTCTCTTTAGGGGCTTTTATCACAAATTCACGACGAATGCGGCCTTGTGCCACCGCTTGTACTG
CGCTGCGTACCTCATTGGGTTCACCGCCGATAATCAGCAGTATTTTACGAATCGCGACCAGTAGCAGAGA
TAAAATCGCAACGGCGATCACCACACATAAGCTTAGTTGCCATTGCGCGGTAGACCAAAAACGCGCATTC
ACTTCGTTAAAACCAATACCCGTGCCGACAACCCAGCCCCAGTGTGGCGTTTTGCGCGCGATCGAGAGCT
TTTCTTCAATCGAACCGTCAGCTTGCTTTTGTGTCCACGTATATTCCACCAACTTGCCGGATTGATGACG
CAGCACATCTTGAATTAAGCGGCCAACACTATTGCCTTTACCATCTTTAAAATCGTGAAAACTGGTGTCG
TGCAGTTGTGGGTCGAGCGGCGTCGCCACGAAAGTCATATTTTCATCTGCCACATACACATATTCATTAT
CTTTGTAGAGATTGTTGCGCATTAGGCGGGTGGCGAGCGCTTTGGCTTCTGGCTCCGACATCTTGCCTTC
TTGAGCCAGCTTCTCTACCTCAGTCAAAATACTGTAGGCACTATTAAACAGCTCGGTTACACGCGCTTTG
TTATCGAGATTGCTGGCCACACGTAACGTCCACAGTCCGGTCGCGGTTAGCGCGAGAAGAGCGGCGAGAA
TGATGGCAGATAATAAATAAGCTTGGGTTTTTAATTTCATAGTTTGAACCCTATGGGGAAGGTGTAAGCA
GATTAAATTTTTGTGACGGTTTGATGTCGGCGAGATAGTAATGAGCTTGCTTATTTATTGATACGAAGTA
AGTGTGAAAGTATGAGTTGGATTAAATTTTTGCCTCGAAATAAAAAAGAAGAGGTGAAAACGATCAGTTA
AGTGAGGCGGGATGTTTGCGAAGTGAGAAGCGAAATCCCAAATGCAGATAAAGAAAAACCCAGTCAAGGA
CTGGGTTTCTAAAAGTGGCTCCTCCTGCTGGGCTCGAACCAGCGACCTGCGGATTAACAGTCCGTCGCTC
TACCGACTGAGCTAAGGAGGAACAATTTTTATTGTGTCTATGGCACAACTTTTAATAGTGGTGCCTCGAG
GCGGAATCGAACCACCGACACGAGGATTTTCAATCCTCTGCTCTACCGACTGAGCTATCGAGGCAAATTT
TAAGTGGTGCCGGCTGCCGGAATCGAACTGGCGACCTACTGATTACAAGTCAGTTGCTCTACCTACTGAG
CTAAGCCGGCACACGTAACCTTTGCTGTTTGTGTCTTACACCAACAATCTAAAATTCGTGGTGCCCGGAG
GCGGAATCGAACCACCGACACGAGGATTTTCAATCCTCTGCTCTACCGACTGAGCTATCCGGGCAACGGA
GCGCTATTAAACGGATTTTCCCTTTCCCCGTCAACCTGTTTTTTGAAATATTTCGAAAAATCAGTTTGAT
TGCCGTTATTTTCAGCAAACTGCGGGCTTTTTGTTATCCCGCGTTAAATTCCTTCTTAAATTTGGTCACT
TTTTCCAGATAACGACGCGCTTCCGCATTCGGATGTTTTTTGGTTAACGCCCAATACACTTGGTTAGGTT
GCAGGGCATTAAGGTCACGCATGGCGCGTTGACGATCACTGCTAAAGGTACTCAACACTCCGCCAGTGCC
GCCGTTATAGGCAGAAATCATGCTGTATTCGAGAGATGTGGGGTGGCGAACCTCTTTCAAATAGCGATTT
TTCAGGATGTAAAAATAGGCCGTACCCGTATCAATGTTGTTTTCTGGGTTAAACAGATACTCGGGGCTGG
GCTCGCCAGAGCGGTTTTTGACCAGCTTGAACACATCCCGTCCTGCGGTTTTAGGCACCACTTGCATTAA
ACCATAGGCGTTGGCCCAACTCACCGCATAGGGGTTGAAACTGCTTTCGGTTTTGATGATCGCGTAGATC
AGATCTTCCGGGATGTCGTATTTGCGAGAAGCTTTACGCACGATACTGGCGTATTTGTAGCCACGGATAT
CGATTTGATCTTTGACCATGGGGATTTCGACGTAATAGGCTTTTTTGAAATCGACTTGCTTCACTTTCAA
ATGGTTAGCGATGAGGTAATCGGCGTAACGGTTAGCGCGCCATGACCACTGGATCGGCTGACCATCTTGA
TCGAGTACCTGCTGATACAAAAAGGGTTGGCCTTTGAGTTCAATGTCTTTTGAGGAGAAAAGATCGACGT
GCGCGGGATCATCGGGAGTCAGTAAGGTGGTGATGATCGCATTGCGTAAATGGGCTTTAGGATCGATAGG
TGAAACAGTTTCTACTATGATTCGACCTTCGGTGAAGTTGACTTCAGAGCGGCTAAGGTAGTTGTCTATG
TATTTGACGTAGTTATTTTTTCCGGCGATTTTTAGCTCGCGGCGTCCCCAACGTTTTTCGATATTGCCGG
AGAAGCTGTTGATTAATGCATCCAGTGCGGCGGTGTCTTTCTGAAACTGTCCAGGTAATTCGGCTAAGTT
CTTGGCGAAACGGTTAGTGGGCTCGTAATCAACATCGTAAATTTTCTCGATAAATTCACGACTACAGCCA
CTCAATAATAGAGCGGTGATACATAACACTAACTTTCTCATGCGCCTCCTAAAGCGAGCTTTCGCTACTC
CTGATACGAAAATGACATCATAACCCAGCGGCATGATGTCATTTTTTGCAAGCAGATGAAATCCGAAATT
TCCTACTTTGCAGGCGGTGTATAACCTTCGATATGGACTTCTTTACCTTCAAACAGGAAGTTCACCATTT
CTTGCTCCAGCAATTTGCGGTGCTCAGGATCCATCATGTTGAGTTTTTTTTCATTGATCAGCATGGTCTG
TTTGGTCTGCCATTGTGCCCAAGCTTCTTTGCAGATGTTGTCGAAAATGCGTTTGCCCAGTTCGCCGGGA
TAGAGTTGGAAATCTAAGCCATCGGCTTCTTTCTGCAATCGGGTACAAAATACGGTGCGAGCCATTCACT
CTTCCTCTTTAAATGTGGCTATCAATGTCGAAAGGTAAGGTGTGCAACAGTTGTTTCACTGGTGCCGCGA
GACCAATCTCATCGGGGTGGCTTAAGTTATACCAAAGACCTTTGCTCCCTTCCATGACGATGTCCGGTTT
GCGGCTTAATTGCAGCAAAATCGGCGTGATATCGAGATGGTAGTGGCTAAAGGTGTGGCGAAATGCGATC
AGGGTTTTCTGCGATGTTATTGTGCTATCGCCGATGGCGCGCTGATCTATGGTGGTTTGAATATTGGCGA
TCTCTGATTGCGGGAAGCAGTACAAACCGCCCCAAATTCCACTTTGCGGGCGCTGCTCAAGCCAGACGGC
ATTGTCGTGATAGAGCATGACAAACCAAGTGGCTTTGACGGGTTTATCGGTTTTCGGTTTCTTGCCCGGA
TACTCTTGGGGGTTGCCTTGCTGCTTGGCAAGGCAAAACGATTCTACTGGGCACAGGCTGCATTTTGGCT
TGCTGCGAGTGCAGATCATCGCGCCCATATCCATCATGGCTTGGTTGTATTTATCAACATCCACTTTGGG
CGTGTGCATTTCTGCATAATGCCAAAGCTGGTTTTCGACACTTTTTTGCCCCGGCCAACCTTCAACGGCA
AAGCAGCGCGCTAACGTGCGCTTCACGTTGCCATCCAAAATCGCATGCGGTTTTTTATACACAGAAGAGA
GCACGGCTGCTGCGGTAGAACGGCCAACACCGGGTAGCGCATTCATCTGCTCTAAATCGGTGGGAAATTC
GCCGCCATATTCACTCACAACCATTTGCGCTGCTTTATGCAGATTGCGCGCTCTGGCGTAGTAGCCAAGC
CCCGTCCAGAAATGCAGCACTTCATCTTGCGGCGCTGCCGCGAGGGCGTGTACGGTCGGGAAGCGCTCTA
AAAAGCGTTCAAAGTAGGGGATCACGGTCGCGACTTGGGTCTGCTGTAACATGATTTCCGATAACCAAAC
GCGATACGCATTTTTATTTTGTTGCCACGGCAGGTTTTTGCGGCCGTAGGCGTCATACCAAGTAAGGATG
GCCTGTGCAAAAGGAGTCACGACTTGCTCATTATTATTGTCTAAACTAGTGGAGCAAAATTGCACCACAG
ATTGGTGGTGAAGTAAAACCGACAAACATTGGGGATATTCTCCTCCTTCCAGTTCGAAGCTGTGGTGGTG
TTGGCGGCAGAGGCAAAGAGTTTGAGGGCAGGATGGTAAACGGTCAGTAATAACACTTGCACCGTTGACG
ATTCTTTGGATAATTCCCGCTCTGATTTAGTAATGTGCAGGCAATAGAAATGAGCGAAGTCATCACCCAG
GAATATACCGAAGATGGCAAAGTGCTGCGTCGTATTCGTAGCTTTGTTCGTCGTGAAGGTCGTTTGACCA
AAGGCCAGGAAGCCGCAATGAAAGAGTGCTGGCCAACCATGGGGATTGATTACCAGCCAGAGCTGTTGGA
TTGGCAACAGGTGTTTGGTAACGATAATCCGGTTGTGCTGGAGATTGGTTTTGGCATGGGCGCGTCCTTG
GTCGAAATGGCGAAAAACGCACCTGAGAAAAACTTCCTCGGTATTGAAGTGCACAGCCCAGGTGTCGGTG
CTTGTTTGGCTTCGGCGCGTGAAGCGGGTGTGACTAACTTGCGTGTGATGTGCCATGACGCGGTGGAAGT
GTTTGCGCACATGATTCCAGATAACAGCCTGCACACTTTGCAATTATTCTTCCCAGATCCTTGGCACAAG
AAACGCCACCACAAGCGCCGTATCGTGCAGCTTGAATTTGCTGAAATGGTGCGCCAAAAGCTCATGATTG
GCAGCGGTGTATTCCATATGGCAACCGACTGGGAAAACTATGCAGAACACATGGTTGAAGTGATGAATCA
AGCCCCCGGTTTTGCTAACTTGGCAACCGATGGCGATTACGTTCCGCGCCCTGATGAGCGCCCACTGACC
AAGTTTGAGCAGCGTGGTCACCGTTTAGGCCACGGAGTGTGGGACATCAAGTACCAGCGCACTGCGTAAA
GAGAGAATTTTGCTTAAGCCAACATTTGATGTTGGCTTTTTTGACCCTAATCCTCAAGCTATTGAAAAGC
TGAAGTAGCTTGAGACAAACTAATAATAAAGAGTCAACCATGAAGCCAACAGCAGACATTTTAGCCAGCA
TTATTGAAGAAGTTCGCCCGCTCACCAGTAAAGGCATCGTCGCCGATTACATCCCCGCACTAGCGAAAGT
ACCGAGTGATAAATTGGGTATTGCTGTGTTTACCAACCAAGGGGAAGTCATCACGGCAGGCGATGCACAG
GAAGGGTTTTCGATTCAGTCGATATCCAAAGTGCTGAGCTTGACGCTCGCGATGGGCTTGTATCAGCCAG
ATGAACTGTGGAGCCGCGTGGGTAAAGAGCCTTCAGGACAAGCATTTAACTCATTGATTCAGCTTGAAAT
GGAGCAGGGAATCCCACGTAATCCATTTATCAATGCCGGCGCGATTGTGGTGTGCGACATGCTGCAAAGT
CGCCTCTCTGCACCTCGTCAGCGTCTGTTGGAGTTTGTACGCCAGCTCAGCGGCGAGCCGCAAATTGCTT
ATGACAAAGTCGTGGCTGCTTCGGAGATGATGCACAGTGATCGCAACGCGGCGATTGCGTATTTGATGCG
TTCATTTGGCAATTTCCACAATGAGGTTATTCCGGTACTGCACAACTATTTTCACGCCTGCGCATTGAAA
ATGAGCTGTGTTGAGCTGGCGAAAACCTTCAGCTATCTGGCCAACAAAGGTGTTTCTGTGGTGACGGGCG
AAACGGTGATCACGCCAACCCAAAGCAAACAAACCAATGCCTTACTCGCCACGTGCGGCTTGTATGATGG
GGCAGGAGAGTTTGCCTATCGAGTTGGTATGCCCGGAAAATCAGGTGTTGGCGGTGGGATTATTGCTGTG
GTGCCGGGAGAAATGACGATTGCAGTGTGGTCCCCCGCGCTGGATCAATCGGGTAACTCGCTCGCGGGGA
CTCGCGCGTTAGAGTTACTCGCGCAGCGGATTGGTCGCTCAATTTTCTAAGCTATCCCCTTTCTAATTGA
AGCTGCAGCGGTGTTGGCAGTATTCGCTCTCCCCAATCACATAGTGGATCTACGCTCATGGGGATTATGA
GAGCCATCCTTGGCTCTCACCAAAGGCCAGCCGATGGCTGTGCAAATTTGTCACTCGTTTGCCGCCTACC
TGCAACTGCAAGTAGTCTGGGTATAAAAGATAAAAATAAAGAGGCGCACGCGCCTCTTGGTTATTCTTCT
TCATCGGCCATAAAGGCTTCGAGCAGATCATTGAGGAACAGTTTGCCCTTTTCCGTGATTTGCCAGTGCT
GATCATCTTCACTGAGATAGCCTTCACTGAGCGCCCAATCTAAGGTCGGGCGGATCACGTCAATCGTAAG
TCCCGTGGTGGCGGTAAAATCGGCTTTCGGGCAGGGCTCAATCAAGCGAAAGCGGTTCATAAAAAACTCA
AACGGCTTGTCTTGATCGGCAACCAACTGCTCGCTATCCAAATAAGCTTTGGCCAGATTGTTCAACGCTG
CCAAGTAGCCGCGCGGGTGCTTGGTTTTGGTGGTGCGGACAATGCGCCCATCAGCAAAACTCAGTTTGCC
GTGCGCGCCACAGCCAATCCCGAGGTAGTCACCAAAGCGCCAATAGTTGAGGTTGTGCTGGCACTGATAG
CCCGGCTTGCTGTAGCCAGAAATCTCATACTGCACATACCCTGCATCACTGAGCTTTTGATGTCCTAACT
CGAAAATATCCCATAGTGCATCTTCATCCGGCAGCTTAGGCGGTTTCGAGTAAAACAGCGTGTTGGGTTC
AATGGTCAGTTGATACCAAGAGAGATGCGGCGGATTGAGCGCGATCGCCTGATCCAAGTCAGCCAGTGCT
TGCTCTGGCGTTTGATCCGGTAAGCCGTGCATCAAATCCAAATTAAAGCTGTTGAGGCCAATTTGATGGG
CGAGCTGAGCGGCGCGTACCGCTTCTTGTTGACCGTGAATGCGCCCTAAACGCGCTAATTTTTCTGGCTC
AAAACTCTGTACACCAATCGAAATACGTGTTACCCCAGCGGTGCGATAGCCAGCAAAACGCTGCGCTTCA
ATCGTGCCGGGGTTGGCTTCCATGGTGATTTCAATCTCTGGCTTAAACGCAATACGCTCGGCAACGCCTT
GCAGCAAACGCGCGATCCCTTCTGCTGAGATAAGGCTCGGTGTGCCACCGCCAATAAAGATCGAGTGCAG
CAGGCGCGGATCTCCCTTGAGCTGGTAACGTTCGATGTCGCGATCCAGATCTTGCAGCAGCGCATCCAGA
TACTCTTGCTCAGGAATCTCGCCTTTCTGTGCGTGCGAGTTGAAATCGCAATACGGGCATTTCTGCACGC
ACCACGGAATATGAATGTATAGGCTAAGCGATGGAGGCGTTAGCATGTACGCTGCTCTTCAATCGCTTTG
AACAGTTTTTGCAGGGCTTTGCCGCGATGGGATAGCTGCTTTTTGCGCACCGGTTCTAGCTCAGCAGAAG
CGCAGTTTTCTTCCGGAACCCAGAAAATAGGGTCGTAACCAAAGCCATTGCTGCCGTGTGGCGCGGTGAG
GATTTTGCCTTCCCATTTGCCGTGGCAAACGATAGGCGTTGGATCATCGGCGTGGCGCATTAACACCAGC
ACACAATGAAAACGCGCGCTGCGCTGGTCGTCTGGCACATCTTGCATCGCCATTAGCAGCTTATTGAGAT
TGTCTCCGTCGCTGGCATGCTCGCCCGCGTAGCGCGCAGAATAGATGCCCGGCGCGCCGTTTAGGTAATC
CACTTCCAAACCGGAATCATCGGCAATCGTCGGTAAGCCGGTAATTTGCGCGGCATGACGTGCCTTGATG
ATCGCATTTTCAATAAAAGTGGTGCCTGTTTCTGCCGCTTCAGGGACGTTGAATTCGCTTTGCGCGACGA
CATCAAACCCAAAATCGGACAATAGGTCCGCCATTTCACGCACTTTGCCTTGATTGCCCGTGGCTAAAAC
GATCTTTTTCATGCTGTTCTCTGTGGTTTGTATTGGGAAAAGCGACGGCTGCGTCGTGGATTCCCCTGAT
CTTGTATAAAATTACTGTTCGGTATAGAACTTCTGGCTGAAGGTCAATTTTCCCGCCCCTTTCAGACCGG
CATCGACATCAATATCAAAGGTCAGCATCTCTTCATTGCTGATCGGCACTTCCGCCAAATAGTAAATCGC
GTTGCCTTCTTTGACTTGCTTAAAGCTCAGTTCACGCAAGTTACCAATCAGGTTTTTGGCATGGCCGGTC
AGCTTGGCTTCGGTTGCAGGTTTACCGAGTGACGCGCGATCTAACACGCTGATATTGAGAATTGCGGTAT
AGCCGTTGCGCGTCAGCTGATAACTGCTCGCCACCTTTGGGGTTAAAAAGGTTGAGTTGAACGCCGAATA
GTGCACTTCAATATCTTTAATGGTTTTTTGCTGCTCAGCGCTCGCTGGCAAAGCCAATAGGGTGAGCAGT
AGTGACATCATCCATTTACGCATAATCGATTCTCCTTGTGAAAAAACTCCCTCAAAGAGGGAGTGTGATT
ATTCAATCAGTGCTGCAATCTCAGCTGGGATCTGGCTTGGCTGTAAGATACGCACTTGTTTGTGGCGTCC
TAGCTCGCCTTTTTCGACCACCACCGAACCTTTCGCCACTTTGCACAGCTTGGCGAGATACTTGCTCAAG
TGTGCGTTGGCTTTACCATCAATCGGCGGCGCGGTGATGGCGACTTTGAGTTCTTCACCATGTAGGCCGA
CAATGCTGTCGCGGCTCGCTTTGGGTTGAATATAGAGCCGCAGCAGTAAGTCATCTCCTTCGCGCCATGC
TGCAGCCATTACAACTGATACCAGATAGGACCAATCACATCGCCCATCAGGAAGTTGGCAAATTGCAGCA
CAATGAACAGCACCAGTACGCTGAGATCAAAGCCGCCCATCACCGGAATGATGCGACGGATCGGCGCGAG
CATAGGTTCAGTCAATTGATGGAACACGTATTCGATTGGGCTGCGGCCTTGGCTGACCCAGCTTAGGATC
GCGCGGATCAACAAGACCCAGAACAACAAGCCGCCTGCAGCCTTGATCAGAGAGAGCAAGCCGAGGAAGA
GGAAATCTGCACTGAACGACACGGAGCCGCTGGAGGCAATCAAGACTAAGGCCATGAATTTCAGTACGCA
CAGGACGTACGCAAAAACGATGGTGGCTAAATCAATGCTGCCAATCGATGGGATCACACGGCGCAGCGGC
CCGACCACGGGTTGGGTCGCTTTTACGATAAATTGTGAAAACGGATTGTAGAAATCAGCGCGCGCGGCTT
GCAGCCAAATGCGCAAAATGACCACCATGATGTAGAGGTCAAATAGGGTGTTGATGAGAAAGCTCAGTGA
ATTCATAAGTTGCCCTTATTGATTTGGCGACCGCTCAGTTTGAGTGGACGCCTTAAACATTAAAACAGTT
GTTCCATCTCTTGCGCGCGTGTTACCGCCGCTTGCATCGCTTTGGCAACGATGTCGCTGAGTTGGTGATC
GTTAAACGTCTGGATCGCTTGCGCCGTGGTGCCGCCTTTTGACGTCACTTGTTCACGCAAAGTGGCCAGT
GAGAGTTCAGGGTTGGCTTTGACCATGGCGGCCGCACCGAGAGCCGATTGTTGTACTAACAAACGGGCGG
TGGCTTCATCAAAGCCTTGCGCCATCGCCTCTTGCTGCATGGCTTGCATAAACAAGAAGAAATAAGCAGG
AGCACTCCCCGCGGCGGCAATCACGCTGTTGATGCCGGATTCGTTGTCTACCCAGCACACTTCGCCCACG
CTTTGCATCAGTTGTGTGGTAAAGGCTTTATCCGCTTCGCTCACCGAATCAGGGGCGTACAAACCGCTCA
TGCCAAGGTTTACCAGTGATGGCGTATTGGGCATCACACGCACTAAATTGAGCTGGGTGGCCAGCATCTC
ATTGAGTCTTTTGACTGACACACCCGCCGCAATCGAGATAACCAACTTTCCAGAGAAATCGACCGCTTGC
AGCGGTTTACACACCTCAGCCATCAGCTGCGGTTTGACCGCTAACACCACCACATCCGCTTGTTGCGCCG
CAGCAAGGTTATCGCTGGTGGTGCGAATACCGTATTGCGCTTCAAGAGGCTCGCGGCGCGTGAGTGAAGG
GGCGGTTGCAATGATCTTATCGGCGGCGTAACCACTGGCAATCAATCCCGCAATGATGGCGCGTGCCATG
TTACCTGCGCCAATAAAGGCGATGCTTCTCTGTTCCATTCGATACTCTCAAATCTAAAAGGGGCACTCGT
TGCAACGAGCATCCCAAACGTTAAGCGTTGCGGCTGTAATCGCGCTCGCCGAAAATCGCGGTACCAATAC
GCACTATGGTGCTGCCTGCTTCAATCGCTGCTTGCATGTCGCCACTCATACCCATGGATAAGGTGTCAAT
CTGCGGGTATTTCTGAGCCAGTTGTTGCTGCAATTCGGCTAATTGGGTAAATGCCGCCAGTTGCGCAGGG
TAATCCGGCACGTTCTCAGGAATTGACATCAGCCCTCTTAAGGTGAGGTTTGGCAGACGAGAAATCAATT
CAGCTAGTGTAAATAATTGCTGCGGTTCGATGCCTGATTTTGAGGCTTCACCGCTGGTGTTGACCTGAAT
CAGCACTTGCAGCGGTGGCATATTCACAGGGCGCTGTTCACTGAGGCGCAAGGCAATTTTCTCGCGATCA
ATGGTGTGAACCCAGTCAAAATGCTCTGCCACTAAGCGCGTTTTATTCGACTGTAGTGGACCGATAAAGT
GCCACTCCAGTGCTAACTGCGGGTGATGTTCGGCAAAATAGCGGATTTTATCCACACCTTCCTGCACATA
ATTCTCACCAAAGTAGCGTTGACCTGCTTGAGTCGCCTCAAGAATTGCCTCGACGGGTTTAGTTTTACTT
ACCGCGAGAAGTTGCACACTGCTTCGAGCGCGTCCACACTTTTGTTGTGCGCTCTCAATCTGTGCAGTGA
TATGTTCAATGTTTTGTTGAATACTACGCATAGCCAGACTTTATTAAGGAATTTAAATGGATATCGCTGA
GTTACTGGAATTTAGTGTAAAACATAACGCCTCAGATCTACATCTTTCCGCAGGTGTTCCGCCTATGGTA
CGGATTGATGGCGAAGTTAGGAAGCTTGGCGTGCCTGCTTTTACCCATTCTGATGTACATCGCTTGATTT
TTGAGATCATGAATGATGCCCAGCGCAGTGAATATGAAGAGAAATTAGAAGTCGATTTTTCTTTTGAACT
GCCTAATGTTGGCCGTTTCCGGGTTAACGCGTTTCATCAAGCGCGCGGATGCTCGGCGGTGTTTCGTACC
ATTCCCACTGTCATCCCGACGCTAGAGCAACTGGATGCTCCTGAAATCTTCAGCAAAATTGCCAATTATG
AAAAAGGGTTAGTTTTAGTGACTGGGCCAACGGGCTCGGGTAAGTCGACGACCTTGGCGGCGATGGTGAA
CTATGTCAATGCTCATCACAATAAGCATATTTTGACCATTGAAGATCCGATTGAATTTGTGCACAGCAAC
AATAAGTGTTTGATCAACCAACGCGAAGTGCACCGTGATACCCACAGTTTTAAAAATGCATTGCGCTCGG
CATTGCGTGAAGACCCAGATGTGATCCTCGTCGGTGAGCTGCGTGACCAAGAAACGATTAGCTTGGCGCT
TACTGCGGCAGAAACCGGTCACTTGGTATTTGGCACTCTGCACACCAGCTCGGCGGCGAAAACCATTGAC
CGGATTATCGATGTTTTTCCGGGCAGCGACAAAGACATGGTGCGTTCCATGTTGTCGGAATCGCTGCGTG
CGGTTATTGCGCAAAAACTCCTAAAACGCGTCGGGGGTGGCCGTGTTGCGTGTCATGAAATCATGCTGGC
GACGCCGGCAATTCGGAACTTGATCCGTGAAGATAAAGTGGCGCAGATGTATTCGATCATCCAAACCGGT
GCCGCACACGGCATGCAAACCATGGAGCAAAACGCCAAACAGCTGATCGCGCGTGGTGTGGTGGATGCGC
AAGAAGTACAGAGCAAAATCGAGTTGGATTTAAAAGCATTTTAGGTAGGTAAAGACAGATGGAGTTGAAT
CAATATCTGGATGGCATGCTGACTCATAAAGCATCGGATCTGTACATTACGGTGGGTGCACCGATTTTGT
ATCGAGTCGATGGTGAATTGCGTGCACAAGGTGAAGCGCTCAGCGTGGCGGATGTGACGGCCTTATTGCA
TGCGATGATGGATGACGCAAGGCAAGCAGAATTTAAGCAGACGCGCGAAGCGAACTTTGCTGTGGTGCGT
GACAGTGGCCGTTTTCGGGTCAGTGCATTTTTCCAACGTGAATTGCCGGGGGCGGTGATCCGCCGGATTG
AAACGCGCATTCCCACCTTTGAAGAACTCAAATTGCCTGAAGTGCTGCAAAATTTGGCGATTGCCAAACG
CGGTTTAGTGTTGGTGGTTGGCGCAACCGGTTCGGGTAAATCGACCACTATGGCAGCCATGACTGGCTAT
CGTAATCAGCATCGCACCGGGCATATTTTGACGGTCGAAGATCCCATTGAGTTTGTGCATGAACACAAGC
GCTGTATCGTGACGCAGCGAGAAGTGGGGCTTGATACCGAAAGTTATGAAGTGGCGCTGAAAAACTCGCT
GCGCCAAGCCCCCGATATGATTTTGATTGGTGAAATCCGCAGCCGAGAAACCATGGAATACGCGATGACT
TTCGCGGAAACGGGGCATTTGTGTATGGCCACGCTGCACGCTAACAATGCTAACCAAGCGTTAGAGCGGA
TTTTGCATTTAGTGCCGAAAGAGCAGCGTGAGCAGTTTTTGCTCGATTTGTCACTCAACCTCAAAGGCGT
GATTGCCCAGCAATTATTGCGCGATAAAAATGGCAAAGGTCGACACGGGGTGTTTGAAGTGTTGCTCAAT
AGCCCGCGTATCGCGGATTTAATTCGCCGCGGTGAACTGCATGAGCTGAAAGCGACCATGGCTCGTTCGC
AGGAAGTGGGGATGCAAACTTTCGATCAAGCCTTATACCAGCTTGTGGTGGATGACAAAATCAGTGAGCA
AGATGCCCTGCACAGTGCCGATTCAGCCAACGATCTGCGTTTGATGCTCAAAACCAAGCGTGGTGATGAC
TACGGCAGCGGCTCTTTGCAGAATGTGAAGATTGATATGGAGTAGCGATGGTTACTTTGTGCGCTTTGCT
TTTACGCCCTGCAACTCAAGCGAATTTGGGATAGAGCTTCGAGTCTGGATTGGGCATACTGCCACTTTCT
CGGCTGAATAGGTGGAGTGCGCATGCCGATCACGACTCAAGAGTATCTCGCATTAGGTGACGCGATTGCG
GCGTTAAAGACGCCGCAATTTACGTCGCATCTTGTGGCAGTGCTACGCTGTATTGCCGATTTTGATTGCG
CGGTGATCTTGGGCTATCGTCCCAACAAACATCCGATTTATCTGTATGACTCGCTCTCGACCCAGCGTGA
GTTGCTGTTTCAGCGTTATCTGACTCATGCTTATCTTGATGATCCTTTCTATAGCGCTTTGCAGCACAAC
ACGCGCTCAGGGGTGTTTCATCTTTCCGATTTAATGCCGCTCAATCCACAGCAAAAAGCCTATCAACACC
AGTTTTATGCGCAAACCGGTTGGCAAGATGAAGTGAGTTTGGTGGTCAATCTTGATGGCGAGCGTGCGAT
TGTGGTGTATCTCGGCTGCTTTAAGCCGCGCTCTTTTCCACGCGAACAGATTACAGCGTTGCAACAGCGG
TTTACTGTGTTGCAAGCCTTGTGTCAGCAGCATTGGCAGCAGCAGCCACTGCGCTTAGCGGAAAGTGCGC
AGCCAAGCCAAGAGTTACGCACTTGGGTTGAACAGGCGATCCAGAGTTTTGGCGCGCAGCGTTTAAGCCC
GCGAGAGCAGGAGATCACCGCACTGCTCATCCAAGGTTTAGACTCACAAGAGATTGCCGAGGCACTGGCC
ATCAGCCACGGCACAGTCAAAAATCATCGTAAACGCATCTATGCGCAGCTGCATGTCAGCTCGTTAAGCG
AGCTGTTTCAGCTGTTTCTCAATCATCTGATTGGCGCAGCCGCGGATTAGGCTGTCTCTCTTCCTTCGGT
CATCAATTACCAAGATTGTCCCTTTAGGGACATCGCTCCCTATGTTTAAAGTTGGTTACTCTGCTTGCCA
AGACTTTTAGGAGGCAGAATGAATTCACAGCAACTTTTTGATGATTTACAGCAGCGCGGTTTGATCGCGC
AAAGCACACCTCTGGAGGCGCTGGTTGAGCGCTTTGCCACACCGCAAGTGCTGTATTGCGGTTTTGACCC
CACTGCAGGCAGTTTGCACATCGGCCATTTGGTGCCGTTGCTGATGCTTAAGCGTTTTCAAAACGCCGGA
CATCAAGCGATTGCGCTTATCGGGGGGGCCACAGGCATGATTGGCGATCCAAGCTTCAAAGCCAACGAGC
GGGTGCTCAATAGTGCGCAAACTGTACAGCAGTGGGTGAGTGATTTAAGCCAGCAAATCACGCAATTGAT
GACCTCGCAGGGCGAGAACTGCGCATCGCTGATGGCTGTCAATAATGCCGATTGGATCGGTAAGATCAAT
CTGATCGATTTTTTCCGCGATGTGGGCAAGCACTTTTCCGTCAATGCCATGATCAATCGTGAATCGGTAA
AGCAGCGTTTGGCGCGTCCGGATCAAGGCATCTCTTTTACCGAGTTCAGTTACTCTTTGCTGCAATCTTA
TGACTTTGCGCATCTCAATCGTGAGTTTGGCTGCGCACTGCAAATTGGTGGCAATGATCAGTGGGGCAAT
ATTGTCAGCGGAATTGATTTGACCCGTCGCCTGAATGGGGTTGAGGTGTGTGGTTTAACTCTGCCGCTCA
TTACCAAATCCGATGGTACTAAATTTGGCAAAACCGAAAGTGGTGCAGTGTGGCTTGAGAGCAGCAAAAC
CTCGCCGTATCGCTTTTACCAGTTTTGGTTAAACAGTGATGATGCCGATGTGTACCGCTTCTTGGCGTAT
TACACCTTTTTGAGCACGGCTGAGATTGAGGAAATCCGTCAAGCCGATGCGCTACGTGCAGGCAAACCAC
AAGCGCAGCAGATTTTGGCCGAACACGTGACCCGTTTTGTGCATGGTGAAGAGGGACTCGCTGCGGCGCA
GCGGATTACTCAAGCGCTGTTTAGCGGGGACGTCAGCTATCTCAGCTTAAGTGAGTTGGCTCAGTTAGAA
CTGGATGGTTTGCCTTGTGTGGCGGCATCACGCACCGATTCCTTACTCGATTTGCTGCTTAGCTCAGGTT
TAGCCAGTTCTAAGCGCCAAGCGCGCGAGTGGCTGGAGAATGGGGCGATTCGCGTCAATGGTGAGCGAGT
ACAGCAAGAGGGTGGGTTATCCGGCTTTGCTCTGTTTGATCGCTACTATGTGTTGCAACGTGGTAAGAAG
CAGTTTGCTTTGATCAAATTGGAAGGCTTGGCTGAGTAATCACAGCGATTCTACTCGGCCAAGAAAAGCA
GTGGGGTTAGCCCCACTGACTTTCAAACCAACTTTCCAGAATGATCACCGCCGATTGGCAGTCCACATTG
CCTTTGCTCAGTGCTTTGTAACCGCCCATGGCGAACAGCTCTGCGCGCGCTTCGGTGGTGGAAAGACGCT
CATCATGCAGTTCTACGGGCAAACCAAAACGGCCATGCAAACGCTGAGCGAATTTCTTTGCGCGTGGGGT
GATGGTGTCCAGATCTTTGCCGTGCAGATCGGTAGGCAGGCCAACAATCAATAAATTGGGCTGCCACTCT
TTGATCTGCTTTTCAATTTCATCCCAATTGGGGATGCCATCATTGGCTTTAAACGCTTTCAGCGGAGACG
CCGTGCCCGTGATCTCTTGACCGATTGCACTGCCAATGCTTTTGGTGCCGTAATCAAAGGCCATAACGGT
ACGTGACATGCGATTTCTCTTTTAATAAAAAATGTTCAATAAAAAATGACAGTAAAAATGAGGCTGCGTG
ATCGCAGCCTTGGATTTTATTAGGCGTGTCCGGCGTCGCTGGAAAGCTGCGCAGGGGAGATGCCGAGTTT
TTGAATAGCCTTTTGCCATTTCTCATGCACGGGCGTGTTAAAAATCAGCTCAGGATCCGCTTCTATGGTT
AGCCACGAGTTTTCGGTGAGTTCCACCTCTAACTGGCCAGCAGACCAACCCGAATAGCCCAGTGCGACAA
TGTAGCCTTCAGGCTCCGCCTCGGTACCCAGTACAGTGAGAATATCCTTCGAGGTGGTGACGGCGATGTC
ATCGGTCATCTTCATGCTCGATTCATAGTGATCGCGCGGACGATGCAGAATAAACCCGCGATCTTCCGAC
ACAGGTCCCCCATTAAACACCGGCTTTTTCAAATTCTCTTGGTGCGATTGTGGGTAAGCGGGCTCAATAT
CGACCTGCTTGAGCATGCCGCCGACCGTAATATCGATCGGCGCATTGATCATTAACCCCATCGCACCATC
TTGGTTGTGCTCGCAAATATAAATCACGCTGCGCTTGAAGTAAGGATCCTTCATGCTTGGCATGGCAACC
AGAAAATGATTGGTAAGATTCATACTGTGTCCAACCTCTATGTCACTGCTATGGTTGCTCACATCGCCGT
CGCTTTTAAGCGACGCTCAATGGCATCCATCAGCTTGCCTGTGATTGAAATATCGTACGCAGCTTCAATC
TCTCGAATGCAGGTTGGGCTGGTGACGTTAATTTCGGTCAGTTTATCGCCAATGACATCTAAGCCTACAA
ACAGCAGCCCTTTCTCTTTGAGAGTCGGTGCGACCGCTAGGGCAATTTTCTTATCGGTTTCACTCAGTGG
GCGAGGCTCACCACGACCGCCAGCCGCCAAGTTACCGCGGGTTTCCCCTTTGGCGGGGATACGCGCCAAG
CAGTAAGGCATAGGTTCACCATCGACCACCAAAATGCGTTTATCACCGTTGCTGATATCTGGCACAAAGG
TCTGCGCCATGCAGTAATTCTGGCCGTGGTTGGTTAAGGTTTCGATGATCACTGAGAGGTTTGGATCGCC
CTCTTTAACGCGGAAAATCGAAGCACCGCCCATACCGTCGAGGGGTTTTAGAATCACATCCCCATGCTGT
TCACGGAAGGCTTTAATCTTCTCGGCTTTGCGCGTCACCATAGTGATCGGCGTCAGCTCTGGGAACCAAG
CGGTGAACAGTTTTTCATTACAATCGCGCAGGCTTTGTGGTTTGTTCACCACTAATACGCCTTCATCTTC
CGCGCGCTCCAAAATGTAGGTTGCGTAGATGTATTCGGTGTCGAACGGCGGATCCTTACGCATTAAAATC
GCATCCAATTCAGAAAGTGCGATGGTTTGCTCAGATTTGAATTGGTACCAACCGCTCGGATCTTCTTTCA
GCTCGACAACTTTAGTATCGGCCAGTGCTACACCTTGCTCTAAGTGTAGATCATTCATCTCCATATAATG
GATTTCATAACCGCGACGCTGCGCTTCAAGCATCATGGCAAAGCTGGAATCTTTTTTGATGTTAATGGAC
GCGATAGGGTCCATCACAATACCGAGTTTAATCATGGTTTATCTCCATTTAGCCAAGATCGCCGAAACGA
ACTTGTAGTGCAGCTATCGCCGTGAGCGCCGCCGTTTCTGTGCGTAGTACGCGTGGGCCTAACAAGGTTT
CTTCAAACTGGTAACGGCGAGTCATATCAATTTCTTCCGCTGACAGACCACCTTCAGGACCAATCAGCAA
ACGAACTTTGCTCACTGGGGTGGGTAAGGTGTTGAGCGAGTATTTAGCGCGTGGGTGCAAATTGAGTTTC
AGTGCCTCGGTGGGCTCTGCGCACCAAGCTTCGAGATCCATAATTGGGCGGATTTCTGGCACGGTATTAC
GGCCACACTGCTCACAAGCGCTGATCGCAATTTTCTGCCACTGCTGAATCTTCTTCTCGAAGCGTTTTTC
ATCCAGCTTCACACCACAACGCTCAGAAAGCAGAGGGGTGATGGTAGTTACCCCCAATTCCACCGATTTT
TGGATGGTGAATTCCATCTTATCGCCGCGTGAAATCACCTGCCCAAGATGCAGATCGAGCGGCGATTCAA
TGCTGTTTTCTACGCGCTCAGTGATATTGACCAATACCTGTTTTTTGCCAACTTCACTGATCACGGCTGG
GAATTCAGCCCCCAAACCATCAAACAGCAGCACTTCTTGCCCAGCTTGCATACGCAATACGCGACCGATA
TGCCCTGCGGCATCTTCACTCAGGGCAACGGTGCCAAGCTGGTGGATCGGTTCTGGATGATAAATTCGAG
GGATGCGCATGCGGATAATTCCTAATCATTAAACGAGGTTACCGTCTTCCAACGTAAAGTGTAACTTCAG
TTGGAAGAGGGATATCTGGCCTCTAACATGGATGCAAGTGGGGCAAAATACAAGGGGGCAGGGTGAGATT
CTGCCCATCAGTTCGGGCATTGCTCACGCACAAAGCGGTTCGAGTTGCCTTGCACTTTTTCAATTCTTTG
GTCACGCACACATTCCCATTCGCTGACCGGATACTGATTGTTCCATGCCTGCATTAATTGGCTTTGCGCT
TTGGAAAGTCGCAAACCGTACTGCTCACTCATGTACAGATAAGTACGCGCAATCGCCCCGCGTGCACGCT
CTGGCGGCATTGCAGTGCGCTCTTTGAAGTTTACTTGCATTTCACATTGGCCATAGGTGACGCCATCAAC
GCCATTCCACTGACTGAAACTGAAGTTGGAGCGATCGCCATTCACTTCACCAATCGCCGGAGTGAGGTTG
TGCAGATCGGCTTCCATCTGATTGAACTCAGGGCTAGTACGAGTGCAGTTTTTACGGCCACCTTGTTGCC
AGCATTGCAACTGATGACCAAATTGCCAAGCCGGCACCACATGTTCCCATTCAATCCGCGAAGCACGATT
CTCATTTTTACGCACTTGATAGCCGCAACTCTCCAGATCCGGGATGCCTTTTTTGCCTTGCCAGCGAATC
TCGCAGCCACAGTAAAAAGAGACCGGATGATCACGATAAATCTTCACCGCTTCATTTTTGGCATGACTAA
AAGAGATGGGGGCGGCAAAGGTGAGCAGAGGTAAGCTAGCAGCAAGCGTGGTAACGAAACGAAAAATCAT
CATAAAAGACGTAGATAAGTAGGTTTTTTATCAGTTTAACACTCATAAATTGCCTTTGTCGTTGATGCTT
TTGTTAGTTTTTAGCGAGAGCAAGGCAAAGCCTATAGAAGTGGTCTCAGCCAATCAAAGGTTAGGCTTGG
TAGATCAAGTTTTGTTGGCAGCTTTGGCAGCGATAGGTAGCTTCACCACGCAGCACTTTATTGTGGCGAC
GAATGGTGAGCGGGTATTCACGACACGCACAGCGGTAGTGGAAGGTTTTGCCCTGTACTGAAGTGACAGA
AAAGGTGTGAGTGGTTTTCGGCTCAAGCTTAAAGACTTGGCTCATCACTTGTTGCCATTCGACGCCGTGT
GGACGTACTCGACCATAAAGCTGATACGTAATCAGATGGGCGATTTCGTGTGGGATCACTTGCTGGAGGA
AGTCATCGACGTTTTCGGCAAACAGCACCGGATTAAGGCGGATTTCCCCCAGCTGCAAATAGGCCTTGCC
GGCGGCGCGTCCACGTAAACGGTAATTGAGTTTGGGCAGTTTAAAGGGGCGTTGCAAAGCCTCGCTGGCG
GTAGCGATACATTGTTTGATTTTCTGCTCAGCTTGGCAGTGCAGATCAAAACGAACCATTAGCGAATTTC
TACCTCTAAATACCCTATCATCGAACTCATAAAAAAGACCCTTTCATGAGAAAGGGCCTTGAACTCTATT
GCAATCCTCGCCGTTTGTCAGCGATGAGTTGAAATAATGCTTATTTTAGACCAGCGAAGTCACGCAGTAG
CGCGGCTTTGTCGGTGGCTTCCCAAGGGAACTCTTCGCGGCCGAAGTGACCGTAAGCTGCGGTTTTCTTG
TAGATAGGTTGCAGCAGGTTCAGCATCTCTTGCAGACCGTATGGACGCAGATCGAAGAACTGGCGAACGG
CTTCAATGATGATCTCTTGCGACACTTTCTCAGTACCGAAAGTTTCCACCATGATCGACGTTGGATCCGC
GACACCGATAGCATAAGAGAGTTGGATTTCACAACGATCAGCCATACCCGCCGCAACGATGTTTTTCGCA
ACGTAACGTGCTGCGTAAGCCGCTGAACGGTCAACCTTGGATGGATCCTTACCAGAGAATGCACCACCAC
CGTGACGCGCTGCGCCGCCGTAGGTATCAACGATGATCTTACGACCGGTCAGACCACAGTCACCCATTGG
GCCACCAATCACAAAACGACCGGTTGGGTTGATGAAGTATTTGGTCTCTTTGCTCAACCATTCTGCTGGC
AGAACTGGCTTGATGATCTCTTCCATTACCGCTTCACGCAGATCTGCGGTAGAGATTGAATCACTGTGTT
GAGTCGACAGAACTACAGCATCAATACCTACGATCTTGCCTTGGTCATACTGGAAGGTCACCTGAGATTT
CGCATCAGGGCGCAGCCATGGCAGTGTGCCATTTTTACGAACTGCAGCTTGGCGCTGCATCAGACGATGC
GCATAGGTGATCGGTGCTGGCATCAGCACTTCAGTTTCGTTGGTTGCATAACCAAACATGATGCCTTGGT
CGCCCGCGCCTTGCTCTTTAGGATCGGCTTTATCAACACCTTGGTTGATGTCTGGCGATTGTTTACCTAT
GGTGTTCAGTACCGCACAAGAGTTGGCATCGAAGCCCATGTCTGAGTGCACGTAACCAATTTCACGAACA
GTTTGACGAGTAATCTCTTCGATATCAACCCAAGCGGAAGTCGTGATTTCACCGCCCACCATCACCATGC
CAGTTTTTACGTAAGTTTCGCAAGCAACGCGAGCTTTAGGATCTTGCTCAAAAATCGCGTCCAACACTGC
ATCAGAGATCTGGTCTGCAATTTTATCTGGATGGCCTTCTGATACCGATTCTGAAGTAAACAGGTGCTTA
ATCGCCATGATAGCTCCAATATTTGTGGTTATTCGCTAACGTCTCAGTTCTTTTCGACCTATGGTTCGAG
TCGCTTAGAGATAATGACGTTATCGATCAATTTAGTACATTTTGTAGGCGTTTCTACATCTAGACGGCTA
TTCTAGTATCGGGCGCTCAAATTACAAGCTCTTTTTCTATTTAGCGCATAACCAAACGTTTGCTTAAAAA
AGTCAGCTTTGCCACTACAAAGCGAGAATGTGCTAAAAAGTGTGACAAAATCGGAGCAAAGCACCAGTAA
ATCGTTTGCAGCAGCAGGGGGGCTTTGCGACAATAGCCGCCACTGATTTTCCGCATCCATTCATTTCGCT
TACTTCCCATTTAGGAGTCGACATGTCTTCTCGCAAACAACTTGCCAATGCTATCCGCGCCCTGAGCATG
GACGGCGTTCAAAAAGCTAACTCTGGCCACCCGGGAGCCCCAATGGGCATGGCGGATATCGCCGAAGTGC
TGTGGCGTTCACACTTAAACCACAACCCACAAAACCCAAACTGGGCTGACCGCGACCGTTTCGTACTGTC
TAACGGCCACGGCTCTATGCTGATTTACTCGCTGCTACACCTGAGCGGCTATGAGCTGTCGATTGACGAT
TTGAAAAACTTCCGTCAACTACACTCCAAAACACCGGGTCACCCAGAGTACGGTTATGCACCGGGCATCG
AAACGACTACGGGCCCACTCGGCCAAGGCATCACCAATGCCGTAGGTATGGCGATTGCTGAGAAAGCACT
GGCGGCGCAGTTCAACAAACCGGGTCACGACATCGTTGACCACTTCACTTATGTGTTCATGGGTGACGGC
TGTTTGATGGAAGGTATCTCGCACGAAGCGTGTTCACTGGCGGGCACACTTGGCCTTGGCAAACTGATTG
CGTTCTGGGATGACAACGGTATCTCTATCGACGGCCACGTGGAAGGCTGGTTCTCAGACGACACACCAAA
ACGTTTTGAAGCGTACGGCTGGCACGTAATCCCAGCGGTTGATGGTCACGATGCAGACGCGATTAATGCA
GCAATTGAAGCGGCGAAAGCAGAAACCTCTCGCCCAACGCTGATTTGTACCAAAACCATCATCGGTTTCG
GCTCTCCAAACAAAGCGGGCTCACACGACTGTCACGGCGCGCCTCTGGGCAACGATGAAATCAAAGCTGC
ACGTGAATTCTTGGGTTGGGAACACGCTCCGTTTGAAATCCCAGCGGACATCTACGCAGCGTGGGATGCA
AAACAAGCAGGCGCAAGCAAAGAAGCCGCTTGGAATGAGAAATTCGCCGCTTACGCGAAAGCTTACCCAG
CCGAAGCTGCTGAATACAAACGCCGCGTAGCGGCGAGCTGCCAGCGAATTGGGAAGCCGCAACCAGCGAG
ATTATCGCTAACCTGCAAGCTAACCCTGCCAACATCGCATCGCGTAAAGCATCACAAAATGCGCTGGAAG
CGTTCGGCAAACTGCTGCCAGAATTTATGGGTGGTTCTGCTGACTTGGCGCCTTCTAACCTCACCATGTG
GTCTGGCTCTAAGTCACTGACAGCAGAAGATGCGTCAGGCAACTACATCCACTACGGTGTGCGTGAGTTT
GGTATGACGGCCATCATCAACGGTATCGCGCTGCACGGCGGTTTTGTCCCTTACGGTGCAACCTTCCTGA
TGTTTATGGAATACGCGCGTAACGCGATGCGTATGGCAGCACTGATGAAAGTGCAAAATATCCAAGTGTA
CACGCATGACTCTATCGGTCTGGGTGAAGATGGCCCAACTCACCAACCAGTTGAGCAAATCGCTTCTCTG
CGTATGACACCAAACATGAGCACATGGCGCCCATGTGACCAAGTGGAATCGGCAGTGGCTTGGAAACTGG
CCATCGAGCGTAAAGATGCGCCATCTGCGCTGATTTTCTCGCGTCAAAACCTTGCGCAGCAACCACGCAG
CGCAGAGCAAGTCGCGAACATCGCTAAAGGCGGTTACATCCTGAAAGATTGTGCAGGCCAACCTGAGCTA
ATTCTGATTGCAACAGGCTCTGAAGTGGAACTGGCGGTTGCCGCTTACGAGCAACTGAGCGCCGAAGGTA
AAGCGGTTCGCGTCGTTTCTATGCCATCGACCGATGCGTTTGATAAGCAAGATGCGGCTTACCGTGAAGC
CGTTCTGCCAGCCGCTGTGACTAAGCGTATCGCGATTGAAGCGGGCATTGCCGACTTCTGGTACAAGTAC
GTTGGCTTTGGTGGTCGCATCATCGGTATGACTAGCTTCGGTGAATCAGCACCAGCGGGTGAGCTGTTCA
AACTGTTTGGTTTCACGACTGAAAACGTAGTGAAGCAAGCTAAAGAACTGCTGGCGTAATTAAAAGCGAT
TTATTTCTTTGTTACGCAAAGAAAAATCGATGATAAAAAATCCCGCTGCGGCGGGATTTTTTATTGCCAC
TCATCGGGCCTTGCTTGGCGGAGCGCATCAATAAATAGGCGCAGCCGAAGTGGGTGACGACCGAGCGGAT
AGAAGCAGTTGATTTCTGTTGGCTGTGATTGCCATCCGTTGACGCAAGGAATGAGGCTGCCCGGATGCGC
CGTTTCAAAACCATTGGCAAACCAAGTGGGAAGCAAACCAATACCACGACCTTTAGCAATCGCATCGGCT
TGCATGGCAAGATTATCGCTTTGTAAACGACTCTCTAGTGCTGGCAGTGAATAACTGCCGAACTCTGGAT
GGTGCAGTTCAAGCTCCGCGCGCCGACAAGCAATAAAATCAATCCATGGGTGATGAATCAGCTCACGAGG
ATGGGTCGGTTTATCTCGATGGGCCAAATATTTGGGAGAGGCGTAAGCGGCATAGCGCCAATAGCCTAAG
CGTTCTTTGCGATAACCCATGGGGGCGGCGTGTTCAATCCAAATGATCAAATCGGGCTCAAACACTTCAT
CACTGTGTTGAAACTGGCTGAGTAGACGGATCTTCAATGTCGAATGCTGCTGCATAAACTCATCCAGTAC
TTGGCTGAGCCAGCCGCGGATCAAATTGGGGTGTACCACCAGCGTGAGTTCGCCAGTGACTTGATTGTTC
AATTCTTGCAACGCTTCCTGACTTTTATTGGCCAGTTCAAGTAGCTGCTCCGAGTAAACCGCAAACACTT
CTCCTGCTTTGGTGAGCGTTAAGCGGTTGCCTTGACGCATCAACAAGCTTTGTCCCAAGTCCTCTTCAAG
TTGCGCCAAACGGCGACTCAGGGTGGATTTAGGCTGTTCAAGCGCTTTGGCAGCGGCAGTCAGGCTCTTA
TGTTGGCAAAGCGCATGGAAAGCTTTTACGGCGCTGAGATCTTGCATAGGTATTTGACCCTTAAAGAATA
ATTACCACAGACGTTCCATATTTGGACCGAACTATTCCATGTGTCGATCTATCTCCAGTACAGAATATAT
GAATAATCCGCTTCTGAAATTAAGAATAATTATCATTTAAAGGAGTGGTAAATGTCCAGATTCAATCCAT
CCCCCGTCAGTTTATCTGTGACACTAGGCTTAATGTTTTCGGCTAGCGCTTTTGCTCAAGACGCGACGAA
AACGGATGAAACCATGGTGGTCACTGCGGCGGGATACGCGCAAGTGATTCAAAATGCGCCAGCCAGTATC
AGTGTGATTTCAAGAGAAGATCTGGAATCTCGCTATTACCGTGATGTGACCGATGCGCTAAAAAGCGTAC
CGGGTGTGACAGTCACTGGAGGGGGCGATACTACCGACATCAGCATTCGTGGTATGGGTTCAAACTATAC
CCTTATCTTGGTGGATGGTAAGCGCCAAACCTCACGTCAGACCCGTCCAAACAGCGACGGCCCGGGCATT
GAGCAAGGTTGGTTGCCGCCACTGCAAGCGATTGAGCGCATTGAAGTGATCCGCGGCCCGATGTCTACGC
TGTACGGCTCGGATGCGATTGGCGGTGTGATCAACATCATCACTCGTAAAGATCAGCAGCAGTGGTCAGG
CAATGTGCAGCTATCGACCGTGGTGCAAGAAAATCGCGCCTCAGGCGATGAACAAAGCGCTAATTTCTTC
GTAACGGGACCTTTAAGTGATGCTCTATCGCTGCAAGTCTACGGACAAACCACGCAACGTGATGAAGACG
AAATTGAACATGGTTACGGCGATAAATCACTGCGCAGCTTAACCTCAAAGCTCAACTACCAGCTCAATCC
AGATCATCAACTTCAACTGGAAGCCGGTGTATCAGCCCAAGATCGCGAAAATAACGTGGGCAAGTCGGCG
CAATCCAGCGGATGCCGAGGTACATGCAGCAATACCGATAACCAGTACCGTCGCAACCATGTTGCCGTCT
CTCACCAAGGGGATTGGCAGGATGTTGGGCAGTCTGATACCTATCTGCAATATGAAGAGAACACCAATAA
ATCTCGTGAGATGAGCATTGATAATACTGTGTTCAAATCCACGTTAGTGGCTCCTATTGGTGAGCATATG
TTGAGCTTTGGTGTGGAAGGTAAACACGAAAGTTTAGAGGATAAAACCTCCAACAAAATTTCGTCTCGCA
CGCATATCTCGAACACTCAATGGGCGGGATTCATTGAAGATGAATGGGCGCTTGCAGAGCAATTCCGCCT
GACCTTTGGTGGCCGTCTGGATCATGATAAAAACTACGGCAGCCACTTCAGCCCACGTGTGTATGGCGTA
TGGAATCTCGATCCTCTATGGACAGTAAAAGGTGGTGTTTCTACTGGCTTCCGTGCACCGCAATTACGTG
AAGTGACGCCGGATTGGGGGCAAGTTAGTGGCGGCGGTAATATTTACGGCAACCCGGATCTCAAGCCTGA
AACTTCGATTAACAAAGAACTGAGTTTGATGTATAGCACAGGCTCAGGTCTGGCGGCATCGTTGACCGCT
TTCCATAATGATTTTAAAGATAAAATCACCCGCGTCGCTTGCCCAGCGAATATTTGTACTGCCGGCCCCA
ACCAATGGGGTGCAGCTCCTACTTATCGTGTGAATATTGATGAAGCGGAAACCTATGGTGCAGAAGCTAC
GTTAAGTCTGCCGATCACCGAAAGCGTTGAGTTATCGTCTAGCTACACGTACACCCATTCGGAGCAAAAA
TCAGGGAATTTTGCTGGCCGTCCGCTACTGCAGTTACCTAAACATCTGTTCAATGCCAACTTGAGCTGGC
AAACCACAGATCGCCTCAATAGTTGGGCTAACCTCAACTATCGTGGTAAGGAGATGCAGCCGGAAGGTGG
GGCGTCGAACGATGATTTCATCGCGCCAAGCTACACCTTTATCGATACTGGCGTGACTTACGCACTCACC
GATACCGCAACGATTAAAGCTGCGGTGTACAACCTGTTTGATCAAGAGGTGAATTACGCGGAGTATGGCT
ATGTAGAAGATGGCCGCCGCTACTGGTTGGGCTTAGACATCGCCTTCTAATTGCTAGAGGTTTAGAGGAT
TGGCGGCAGCGCCAATCCTCTGTGTGTTTCGCGATCGGCGGTGGAATCATTTATTGCACAGGATCGCCGT
GCCAAAGCTTAGAGTATCGGTTACTATTGCCAAACAATCTGATAGCGATAGGCGAGATACGATGCTGAGG
GTAGCAATTAACGGCTTTGGGCGCATTGGGCGTAACGTATTACGTGCAGTGTATGAAAGTGGTAAACGTG
ACCGCATTCAAGTGGTTGCGGTGAACGAGCTTGCCAAGCCAGATGCGATGGCGCACCTCCTGCAGTACGA
TACTAGCCACGGTCGCTTTGGCAAAAAAATCAGCCATGATCAGCAGCATATCTATGTTCACCATCAAAAT
GGTGAGTATGACTCAATCCGCATTCTGCATCTTTCGGAAATTCCTCTCTTACCTTGGCGTGATTTAGGCG
TGGATTTAGTCCTCGACTGTACAGGTGTGTATGGTTGCCAAGAGGATGGTCAGCAACATATTGATGCGGG
CGCGAAGTTAGTTTTATTTTCCCATCCTGGTGCTAGCGATCTCGACAACACCATCATCTATGGCGTGAAT
CATGAGACGCTCACTGCTGAGCATAAAATCGTCTCTAACGGTTCTTGTACCACCAACTGCATTGTGCCCA
TCATCAAGGTATTGGATGACGCATTCGGCATTGATTCTGGCACCATCACCACCATCCATTCCTCGATGAA
CGATCAACAAGTGATTGATGCGTATCATAATGACTTACGACGCACACGAGCGGCCAGTCAATCGATCATT
CCGGTTGATACTAAGTTGCATAAAGGTATTGAAAGAATATTTCCGAAATTTTCTAACAAATTTGAAGCGA
TTTCGGTGCGTGTACCAACAGTAAATGTGACCGCGATGGATTTAAGTGTCACAATTAAATCAAATGTGAA
AGTTAATGACGTAAATCAAACCATTGTGAACGCATCTCAGTGTACATTACGTGGCATTGTTGACTATACT
GAAGCGCCTTTGGTTTCCATCGATTTTAACCACGATCCGCACAGCGCGATTGTGGATGGGACACAAACGA
GAGTCAGTAACGGGCAGTTAGTAAAAATGCTCGTTTGGTGTGATAACGAATGGGGCTTTGCCAACCGGAT
GTTAGATACCGCATTGGCAATGCAGGCCACGCAGTAGCGGCTAAGCATGCACTTCAAATCAGGTTTGAAC
ATTGAAACCCGAAGGACGTATCCCCATATCGGTAAACAGCTAAGATTTTACCGACTCGGCAGGGTCGCCG
AGTTGCAGAATTTTCATTTCTTTAAATAGTTTGAGAGGACAAATCATGTCTGTAATCAAGATGATTGACC
TGGATCTTGCAGGTAAACGCGTATTTATCCGTGCTGACCTGAACGTACCAGTAAAAGACGGCAAAGTGAC
TTCTGATGCACGTATCCTTGCATCACTACCTACCATTAAGCACTGCTTGGAAGCGGGCGCGAAAGTAATG
GTCACTTCTCACCTAGGTCGTCCAACGGAAGGTGAGTACGCTGAAGAGTTCTCTCTACTGCCTGTGGTTA
ACTACCTGAACGATGCTCTCGATTGCGAAGTTCGCCTAGTGAAAGACTACCTAGACGGCGTTGAACTGAA
CGCAGGTGAACTGGTTGTTCTGGAAAACGTTCGTTTCAACAAAGGCGAAAAGAAAAACGAAGAAGCGCTG
TCTAAGAAATACGCGGCACTGTGTGACGTATTCGTGATGGATGCGTTTGGTACTGCGCACCGTGCTCAAG
CTTCTACTCACGGTGTTGGTATGTTTGCTCCTATTGCGTGTGCAGGCCCTCTACTGGCTGACGAACTTGA
AGCGCTAGGCAAAGCGATGGACAAACCAGCTCGCCCAATGGTGGCTATCGTTGGTGGTTCAAAAGTATCA
ACTAAGCTGACTGTACTTGAGTCACTGTCAAAAATTGCTGACCAACTGGTGGTTGGCGGTGGTATTGCGA
ACACTTTCATCGCTGCAGCGGGTCACAACGTAGGTAAGTCTCTGTATGAAGCTGACCTTGTTGAAACAGC
GAAAAAACTGATGGAAGAGTGCGCGATTCCTGTGGCGACTGACGTAGCTTGTGCCAAAGCTTTCGATGAG
AACGCAGAAGCCGAAATCAAACACGTTTCTGAAGTTCAAGATGACGACATGATTTTCGACTTGGGTCCAA
ACTCAACGGCTGAACTGGCTGAGATCCTGAAAAACGCGAAAACTATCCTGTGGAACGGCCCAGTAGGCGT
ATTCGAATTCAAGAACTTTGAAGCGGGTACTCGTGGTATCGCAGAAGCGATCGCACAATCAGAAGGCTTC
TCTGTTGCTGGTGGCGGTGACACGCTAGCGGCGATCGACAAGTTTGGCATCAAAGCCGATGTTTCTTACA
TCTCTACTGGTGGCGGCGCGTTCCTTGAGTTCGTTGAAGGCAAAAAACTGCCTGCAGTAGAAATGCTGGA
AGCACGCGCTAAAGCGTAATAATCGAATGAGAGCGGGGGTAAGACTCCCGCTTTCTTGTTTGCTGCACGG
CGAGCATTTGTTTGGTAGAATGCCGCGATTGGTGAGCAAACGTTTGCAAGAATTGAAACTTACCGTTTTT
ATTTTTTAAAACGACAGAAAATAGGATTCCATCCATGTCTAAGATCTTTGATTTTGTAAAACCTGGTGTT
ATCTCTGGTGATGACGTACAGAAAGTTTTTGAAGTAGCGAAACAAAATGGCTTTGCACTTCCAGCAGTAA
ACTGTGTAGGTACTGACTCTGTAAACGGCGTTCTAGAAGCAGCAGCAAAAGTGAAAGCGCCTGTTATCGT
GCAGTTCTCTAACGGCGGCGCAGCATTCTTTGCTGGTAAAGGTCTGAAACTTGAAGGTCAACAAGCACAA
ATTCTGGGCGCGATCGCGGGTGCGAAATACGTTCACACTGTAGCGGAAGCTTACGGCGTTCCAGTGATTC
TGCACACTGACCACGCAGCGAAAAACCTACTACCTTGGATCGACGGTCTGCTAGACGCGGGTGAAAAACA
CTTCGCAGAAACCGGCAAACCACTGTTCTCTTCACACATGATTGACCTGTCTGAAGAGTCTCTGGAAGAG
AACATCGAGATCTCTGCAAAATACCTAGAGCGCATGGCGAAAATGAACATGACTCTGGAGATCGAACTGG
GTTGTACTGGCGGTGAAGAAGACGGCGTTGATAACTCAGATATGGATTCTTCTGAGCTGTACACTTCTCC
AGAAGACGTGGCATACGCTTACGAGAAACTGAACGCAATCAGCCACCGTTTCACTATCGCGGCTTCTTTC
GGTAACGTACACGGCGTTTACAAGCCAGGTAACGTGGTTCTGACTCCAACTATCCTACGTGATTCTCAAA
AATATGTTTCTGAGAAGTTTGGTCTGCCAGAAAACTCTCTGAACTTCGTATTCCACGGCGGTTCAGGTTC
TTCTCTGGAAGAAATCCGTGAGTCAATCTCTTACGGCGTGATCAAAATGAACATCGATACTGATACTCAG
TGGGCAACATGGGATGGTATTCGTCAATACGAAGCGAAAAACCATGACTACCTGCAAGGTCAAATCGGTA
ACCCGACTGGTGAAGATGCACCGAACAAGAAGTACTACGATCCACGCGTATGGCTACGTGCTGGTCAAGC
AGCCATGGTTGCTCGTCTAGAGAAAGCATTCTCTGATCTGAACGCGATCGACGTACTGTAATTCGTATTT
CGAATTCGATTGAATGAAGAAACCCGCCAAGTGCGGGTTTCTTTTTTTATGCAGTCTCAGTGGGATGGGT
AGCAGAGAGATCGAATATTGTTTAACCTGTAACGGGAGCGTAGCAATTATTACGTAACCTTCTGTTTTGT
CATTATTTACCAAACTTTGACTTTGCGAAGCGTTAAGTATGCGCTATTTTGCCAAAATTCTGACTTTTGG
TGGTTTATTTGAGTGGGATGTTTATCATTTCTCATTATTTCCGCTAATTTTTGATTACTTGTAAGAGGAA
TGCACTATGGCTGGTGAATCGATTGGTGTTGAAGTGCCTATCGTCGAAAGTTTTAACCAAGTGAATACTT
GGTTAACCAATAATTCGGATCTTTTGATTCAGTACGGCGTGAATGTGATTTCCGCTATTCTGATCCTATT
TATCGGTAACCTTGTGGTTAAAGGGGTTGCAGGTAGTGTGGCGAATGTATTGAAAAAGAAAGAGATGGAT
AAGGCTGTCGTAGACTTTATCCACGGTCTTGTTCGTTACACGCTGTTTATTATTGTGTTGATTGCGGCGT
TGAGTCGTATTGGTGTGCAAACTGCGTCGGTTGTCGCTGTGATTGGTGCTGCGGGTCTGGCCGTTGGTTT
GGCTCTACAGGGTTCGCTGTCTAATTTTGCAGCCGGTGTACTGATTGTGGCATTCCGCCCATTCAAATCC
GGTGATTATGTAGAAATTGGTGGCGTCGCCGGCTCGGTTGATTCTATCCAAATTTTCCAAACTGTCCTGA
AAAGCCCAGATAATAAAATGGTTGTGGTACCAAACTCGGCGGTCATTGGCGGTGCTATTACTAACTATTC
ACGTCACGAAACGCGTCGTGTCGACATGGTGATTGGGGTTTCTTACAAGTCTGATCTGCAGAAAACCAAA
CGTGTTCTGCGTGAGACGCTGGAAAAAGATCCTCGTATCCTCAAAGATCCGGATATGACAATTGGTGTGC
TGACGCTGGCGGATTCATCAATCAACTTTGTGGTTCGTCCATGGTGTAAAACTTCGGACTATTGGGCAGT
GTACTTTGATTCGATGCAAGCGATCAAAGAAGCGCTGGATGCCAACGGTATCGAAATTCCATTCCCACAA
ATGGATGTGCATCTGAACAAAATCAATTAATGGTTTTGCTATATACAAAATACCAAAGCGGAGTGTTTAC
TCCGCTTTTTTGTCGGTAATAGCTTAATTTAACCAGTGATTGAGATATAAGTTCTTAGTCAACGCGAAGG
CAATAATGAACATCATCGCTGCGACTGCCATATCAATCACTTGTCTGACTCTAGGTTTAGAGAGTGTGGT
GCTCAATTTTGCTGCTCCGAGTGAAAGAGTAAAAAACCACACGAATGAGGCGAGAATGGTACCAATGGCA
AATGAGATACGCTCATCACCTTGGAATTGGCCTCCGATTGACCCTAAGATCACCACGGTATCCAAATAGA
GATGCGGGTTAAACACAGTGACCGCAAAGGCACCAAAAATGACCGCTTTACGTCCTGCAGCCATCGGATT
TGCCGTGGATTCAGATGCTTGGGGCGGTTTGAGCGCAGCACGCAAAGAAAGAAACCCATAACCACACAAA
AAAAGAATTCCAGCCAAAGTGACACCAATTAACAAGCTGGTATTTTGCGAGATGAGAGCACCACCGCCAA
AAATCCCCAGCGTGATAAAAATCATATCCAGCACCCCACAAGTGGCTGCGGTGGTTAAGTGGTGATGACG
TTTAATCCCTTGATTTAATACATAAGCATTTTGAGCACCAATGGGAATAATCATGGTCGCTCCCAAGCTG
AATCCTTGTAGCAGAATCCACCAGTTCATTTTTTACCTCATACCGCATGATTGGAGTGTGATTTCGTTCC
GATTTGAAGTTGCAACGTCAGATCGAAGGGATAGGCTGAGCAAGATAATAATTTGAGGTGGATAAGTATA
ATTAATGATTTTAATATCATATTAACAAGGCTAATAAATAGTTAAGGAAAGCAATGCGTGGTCTGGATTA
TCGGTGGATTGAAGCTCTAGATAGTGTGGTGAGTAAAGGCAGTTTTGAACGAGCGGCTGAGCAGCTCTTT
ATCTCCCAATCTGCTGTATCACAACGGATTAAACAGTTAGAAAAATACTTAGCTCAGCCAGTGTTGATCC
GTGAGCAGCCACCAAGGCCAACCTTGGTTGGCAAAAAGTTGCTTGGGCTCTATCGCCGAGTCTGTTTAAT
CGAACAAGAGTTGGTTCCGGAGTTGACGAACCAAGAGCACGTTCGCCCGGTTTCTATGTCGATTGCGACC
AATGCAGATAGCCTAGCCACTTGGTTGTTACCGGCGCTGGATAAGGTAATGAAAAGCCGCCAAGTGGAAT
TGAATCTGGTGATTTATGGTGAGTCACGTACCCTCGATAAGCTCAAAAATGGTGAAGTGGTCGGTGCAAT
CAGTTTGGAGCCACAACCGATCACTGGGTGTAGTGCTGAGTATTTGGGTCAGATGGAGTATCTGTGCGTC
GCAAGCCCTGAGTTCTATCAAAAATACTTTGCTAAGGGGGTCACCCCGCGTTCATTAATCAAAGCGCCTG
CGGTGTCTTACGATCAATATGACGAATTGCACAATAAATTCTTATGGGATTACTTTGCTGTACCACGTGA
TAAAGTCATCAACCACACGGTTGGCAGCTCAGAAGCTTTTGTCCGTTTAGCGCTTTCTGGCGCGGCTTAC
TGTTTGATCCCACGTTTGCAGATCATTTCGGAATTGGAAAGTGGTGCTCTCATCAATATGACGCCTGATT
TTATGCTGTCATATCCGATTTTTTGGCATCATTGGCAGCTTGAAACGGGCGTCTTACTTGAAATTAGCGA
AGCGATCACTGCTTATGCGAAAAGCGTACTACCTCAATAATTGACCGAGTCAAAGTTGTGTAATTTTTAT
GCGTAGAGACTGAATCTATGCACTGCTTCGCTTATGATGTGGGCAGTCGATGACATTAAGGATCGAAACG
ATGAAATTATTTGCACCGGTGGTTTTACTGCTCTCTGTTCTTTCAAGCCCTACCTTTGCACAGGAATGGG
ATTTTCCACATATTTCGACTTCAGGTTATGGTGAAGTGACTGCTGTACCTGATATGGCGGAGTTTTCCGT
GAAGGTTGTTGAATCGACAATGAATGCGGAACAAGCGAAAGCGGCAGTGGATAAGGCGGTAACGGAATTC
ACCTCAAAATTGGTGAAATCCGGTGTCGCACAGCAGAATATCTCGAGCTCAAATCTGTACATCAACCCGC
AATATCACTATCCAGCAAACGGTAAGCCAGAGTTAGTGGGCTATCAAGCTTCTCGCTCGATTACCGTCAG
GGTCGAAGAGGTGAGTAAGCTGAATCAGTATCTGGATATCGCGTTAGAGTCTGGTATCAATCAAGTCAAT
AGCATTCAATTGAAGGTGCGTGATCAAGAGAAATACCAGCAGCAAGCGCGTATGGCGGCGATTGAAGATG
CCAAGCTCAAAGCTCAGTCTCTAGCTAAGGGATTTGAGCGCCGCTTAGAAGGCGTTTGGCGGATAGACTA
CAACACGCCAAGTGTTGAGCCGATCATGATGCGAGCGGCGAATCTAAGCGAAAAAATGGATGTGGCAGAT
ACCTATCAAGAGTCTTCCTTGGTGATTCGTGATCGAGTGGATGTGGTATATAAGTTGGCACCATAGCCAA
TGTTAAGTCAGCATAATGATGAAGAGTGGGGGCGACGAAAGTCGCCCCTATTTGCTGATTTTTATTCATA
TTTTATACAAAGCCGCTTTTTCGAGATGAGCGAACTTTTTCTATCTTATTGTATTTATTTTAAAAATTGC
CGTTTGTCATTTTTTCATTACAGCTAGACTAAAGTCTAATATTGCTGATTTATTGAGCTAGACTGAGTAA
TAAGTAAACTACTGACCTTTTCATCAATAATGCTCATTGATTGAAAGAAAGTGACAGTTACTTTCTGTGG
TGCTTAGGCATAGGGAATCAAACACACTGAGCAACTGAGAGGCAGTGTATGTTGAATCATCTTCTGGTCA
GACTAACGATTGGCTGTTTGTTGGTATTAGGCATTAAGCTCAGCGCACTTTATTTTCTACCTATGGTGCT
TTTGCTCAATACTCATCACAAAGAGTTTTTCGGGTGGTAATAAAAAACGGAGCCCATTGGGCTCCGTTTT
TATATCGTATTCAGCGAGGCAAGGCCGTCGCATTCATCCGATTACAGTACGTGTACTGATGCAGTGTTCG
TTGTGCCAGAAGCAACCAGTGCGCCTGAAACCATCACTACGATGTCGCCTTTCTTGCCAAGGCCAGATTG
CAGCGCAATCTCTTTACCTAGGTGGTAGAAAGCGTCAGTGTTGTCAATCGCGTCAACCACAACTGGCGTT
ACACCTTTAGAAAGCACTAACTGAGCTGCTGTTTTCTTGTTGGTGGTGACTGCAATAATGTTAGCCGTTG
GGAAGTACTTACGAACTGAACGAGCAGATTTACCCGCTTCAGTTGCTACGATGATCAGTGGCGCTGCCAG
TTTCTCTGCGGTGTCTACTGCACCTTTACATACGGCTTCAGTGATACGTAGACGTGGGCTGTCTAGGCGT
GAACCCAGTTCTGCTTTCAGTACAGGGTCAGTACGCTCAGCAATTTGCGCCATGATCTTCACCGCTTCAA
CTGGGTACTTACCTTTTGCTGTTTCGCCAGAAAGCATTACAGCATCAGTACCATCCATGATCGCGTTCGC
AACGTCGCCCGCTTCTGCGCGAGTTGGACGTGGGTTCTTGATCATTGAATCCAGCATTTGCGTCGCCGTG
ATAACCACTTTACGTGCACGGTTACATTTCTCGATCATCATCTTTTGAGCGAAGATAACTTCTTCTGCTG
GGATTTCTACACCTAGGTCGCCACGTGCAACCATGATGCCGTCAGACAGCTCAAGGATCTCATCGAAGTT
GTCCAAGCCTTCTTGGTTTTCGATTTTAGAGATGATTTGAATGTTTTGACCGCCGTGAGAAGCTAATACT
TCACGGATTTCTTTCACGTCAGAACCTTTACGGATGAAAGAGGCAGCAACGAAATCAACGCCTTGCTCAC
AACCAAATTTCAGGTCGTTTTTGTCTTTTTCAGACAGCGCTGGCAGATTGACAGAAACGCCTGGCAGGTT
AACACCTTTGTTTTCACCCAGAGCGCCGTTGTTCAGAACTTTACACTTCACTTCAGTGTCAGTGGTCGCC
AGTACTTCCATCTCTATAAGACCGTCGTCAACCAGAATACGGTTGCCCACGTTCAGGTCTTTTGCAAAAC
CAGAGTAAGTGACTGCTACGCGCTCTTTGTTACCAACAACTTTCGTGTCAGTTGTGAAAGTGAACTCTTG
GCCAGCGACCAGATCCACATCGTCACCGTTTTCCAGCTTGATAGTACGGATCTCTGGACCTTTAGTATCC
AGTAGGATCGCCAGTTGTTTACCGGTCACTTCCATCACTTTACGGAAGTTAGTGATACGAGTGCCGTGTT
CAACGTAGTCACCGTGAGAGAAGTTGAGACGCATAACATTCATGCCAGCGTTTACAAGCTCAGTCAGTTT
CTCTACAGACTCAGTTTTTGGGCCAATCGTACATACGATTTTGGTCTTTTTCATGGAAGAGTTTCTCCGA
TAAACAAAATGATTTTGAAGTTGGTGGTGGTTTTGAAGTGTTCTCGGCGGTAGCAACTTTATTTCGTCAA
TTGCCAAGTCTAGCTCACGAGTTCACAGCACTCCAAAACTGAAAGTCTTTCAACAGATTTAGTCATTTTA
TGACTGACTGTTTGATCAAAAATTTCAGAAAAATCGCCAGTTAGCGGCAGTATGGCGCGGACTATGGGCG
TTATTTTTACTCAATTCTGTAATTTTTTTTCTTTTCGAGGCCGAATTCTACCACTGAATGACAGTAATAT
CACTGTCTAAGAATTGTCTTAGGACAAGGTTTTAGCGTGAAATATTAATTTTTTGGATCGAAATAAATGG
ACTTATTTGTTTCGTTTTAACTATACTTCGTTTCGATTCGTAACTTTAATTGTGTTTTATAATGTCGAAA
CGAAATACACAACTGAGAAGGCACACAATAGTTAAGCTGGTTAATGAACAAGGTGAGGTGAGTGTTGAGG
CTCTCTCTTCTCAGTTTGAAACATCAGAAGTGACTATTCGCAAAGACTTAGCTTCTCTTGAAAAAAATGG
CCAATTGCTGCGTCGCTATGGTGGTGCTATCGCATTACCGAAAGAAGTGATGCACGATGAATTGAATGAA
AAAGTTTCAGTTCGAAAGATTTCTCTGGCTAAAGCTGCAGCGAAACTAATCCGTGATCATAATCGGATTG
TGATTGATAGTGGCAGCACCACGGCGGCGTTAATTCAGCAACTGAATGACAAGCGAGGGCTGGTCGTGAT
GACCAACTCATTGCATGTCGCGAATGCACTCAATGAATTAGAAAATGAACCCACACTGCTGATGACTGGC
GGTACTTGGGATACCCATTCTGAATCCTTCCAAGGCAAAGTCGCAGAATCGGTACTGCGCTCTTACGATT
TTGACCAGCTGTTTATCGGTGCTGATGGCATCGATCTTGACCGGGGGACGACCACGTTCAATGAGCTGGT
TGGGCTTAGCAAAGTGATGGCTGAAGTCTCGCGTGAAGTGATCGTGATGATTGAGTCAGACAAAGTGGGC
CGCAAAATTCCGAACTTAGAGCTGAGCTGGGACAACATTGATGTCTTAGTCACAGATCATGAATTGAGTG
ACGAATTTGCCAAACAAATTGAATCTCACCAAGTGCGCGTGATCCGTGCAACCGTGAAATAAAAATCCCT
TAGCGCGACTTATTAAGTCAGGGCGCGACAGTATAAAAAATATGGAGTTTAACTATGTGTGGAATTGTTG
GTGCGGTTGCACAACGCGATGTTGCTGAAATTTTAGTACAAGGCCTACGCCGTCTTGAATACCGCGGCTA
TGACTCTGCGGGCGTAGCTGTTGTGGATAGCGATAAGCAGCTCACGCGTTTACGCCGTTTGGGTAAAGTA
CAAGAGTTGGCGGATGCGGTTGAAGCGGCGCAAGTCGCGGGCGGTACAGGTATCGCGCATACCCGTTGGG
CAACGCATGGTGAGCCTTCTGAGATCAATGCTCACCCCCATATTTCTGGTGACATTACGGTGGTACACAA
CGGCATTATCGAAAACCATGAAATGCTGCGTACTATGCTGCAAGATCGTGGTTATGTGTTTACTTCACAA
ACGGATACTGAAGTCATTGCTCATTTAGTGGAGTGGGAATTGCGCAGTGCTTCCTCTTTATTAGAAGCGG
TACAAACCACCGTTAAACAGCTTACAGGAGCTTACGGCACTGTGGTGATGGATCGTAACGACCCTTCGCG
CTTAGTGGTCGCTCGCTCAGGTAGCCCAATTGTGATTGGTTTTGGTATCGGTGAAAACTTCCTTGCGTCA
GACCAACTCGCGCTACTTAACGTCACACGCCGCTTTATGTATCTGGAAGAGGGGGATGTAGCGGAAATGA
CTCGTCGTGATGTGCGCGTATTTGATGCTCTGGGGCAACCCGTACAACGTGAAATCAGCGAATCCAATCT
AGAACATGATGCTGCGGACAAAGGTCACTACCGCCACTACATGCAAAAAGAGATTTTCGAGCAGCCAAAG
GCGCTGATCAATACCATGGAAGGGCGTATTACCCATGACTGCGTGGTGGTGGAAAGCATTGGTGTGCACG
CGGCAGAGATTCTGGCAAAAGTGGAACATGTACAGATCGTCGCCTGCGGTACTTCTTATAATGCAGGGAT
GACGGCACGTTACTGGTTTGAATCGTTAGCGGGTGTGAGCTGTGATGTCGAAATCGCGTCTGAATTCCGC
TATCGCAAATTTGTCACGCGCCCCAATAGCCTACTGATCACTCTATCTCAGTCTGGTGAAACGGCAGATA
CCTTAGCCGCGCTACGTTTAGCGAAAGAGAAAGGCTATATGGCGGCGATGACGATTTGTAACGTTGCGGG
TTCTTCTCTCGTGCGTGAATCGGATTTCGCCTTTATGACTCGCGCAGGTACTGAGATTGGTGTGGCTTCA
ACCAAAGCCTTTACCACTCAGCTAGTCACATTGTTGATGCTGGTGACTGCACTTGGTAAGCAGCAACAGC
GCATTGGTCGCGAGTTAGAAGCTGAGATCGTACATGCATTGCATCAACTGCCGAAGCAGATTGAAACCGC
ATTGTCGTTTGAAAAACAGATCGAAACGCTCGCGGAAGATTTTGCTGATAAGCATCATACCCTCTTCTTG
GGGCGCGGTGAGTACTACCCGATTGCGGTAGAAGCGTCTCTTAAACTGAAAGAGATCTCTTACATCCACG
CAGAAGCCTATGCAGCGGGCGAGCTAAAGCATGGCCCATTGGCGTTAATTGATGCGGATATGCCAGTGGT
TGTGGTTGCACCAAGCAATGAACTGTTAGAAAAGCTTAAATCCAATATTGAAGAAGTGCGTGCGCGCGGT
GGTTTATTGTACGTATTTGCCGATGAAGTGGCGGGCTTTGAAGCGGATGAGACGATGAAAATCATTGCGA
TGCCGCATGTTAGCGAGATTGTGGCTCCGATTTATTACACCATCCCAATGCAACTGCTCTCTTACCATGT
GGCTTTAATCAAAGGTACCGATGTTGACCAGCCTCGTAACCTTGCTAAAGCGGTAACTGTCGAGTAAATG
TTCAATAAATCAAAGGGCTACCAGATGGTAGCCCTTTGTTTATCCAGCGCATTGCCATTAAGGATTGGTA
TTTAAGTACGCTTGTGTCGAGATCCGAGTCCAATCACGCACTTTGGTTAAGTAAGCCTGCTGAGAGTCGA
TGATCTCTTTAGCGAGCGGATCGCTTGCTGCCTGCTCTTGCAGAAGTTCATTGTTGGCTTGGCGTAGTGC
GGCAAGTACTGCGGGTGGAAAATCACGAACTTTGATGTCTGGGTACTCACTTTTCATCGCTGCCCAGCTC
GTCGCATTCGCATCGATCGCTTGGTTGTACATATCGAAAGCGGCGACGCGGAAAGCGGTTTCTAAGATCA
CTTGGATGTCTTTTGGTAGCGTATCCCACTTCTTCTTATTGACTAAAAATTGCGTTTCGGAGCCCGGTTC
ATGCCATGCGGTGTAGTAATAAGGGGCAATTTTATGAAAGCCCATGCGCAGATCAAAGGCTGGGCCAACC
CATTCCAGTGCGTCGATGGTGCCGCGTTCTAGCGAGGTATAAAGCTCCCCCGGTGCAATGTTCGTGGGTT
TCGCGCCAAGTTTTGCCAACACTTCACCCGCAAATCCCGGAATACGCATTTTCAGCCCTTGCAGATCGTC
AACGCTGTTGATCTCTTTTTTAAACCATCCGCCCATTTGAATATCTGAGTTACCGCCCGGAAACGACAAG
AGGTTATGCGGCGCGTACACCTTCTCCATCAACGGCATCCCGCCGCCATAATAGAACCAAGCGTATTGCT
CAGTTGCGATCATGCCAAACGGCATCGAAGAGAAAAAGAGGGTATTCGGAACCTTGCCTTTCCAATAATA
AGAGCTGGAGTGACCGAGATCGTATTGACCGGATTTCACCATATCAAACACGCCCAGCGGTGCTTTGTGT
TTGTTGGCCGAGTCGATACGGATTTGAATGCGGCCATTGGACATTTCAGCGGCCAATTTCGCCATGTTTT
TTGGTGCATCGCCGAGGATAGGAGTATTCGCCCCCCACGTTTCGGCCAGCGTCAGTTTATAAACGGGTGG
TTCGTTGGCCTGCGCGGTTCCTAAAACTGTGCTCAGGACAAGGGCCAGCATGATGCGGCTTTTATTTAAA
TAGGTTGTGATTGGCATAACTTCCTCATTGTTATCGTTATTGAAGCTGTAGAGTCTAAGTTGCTGAAAAA
AGAGTCAATCATCAAGGGTGGCAGAAGGGGAGGAGTGTTTTAGTCTGAAATACTAACTTTGCGTGTAAAT
GAAGCATGATACCAATGACTAGTCAGTATCAAACTGGCGATATTGAGAGGAAATTTTGACTCGATAGCAT
TTTATTTTGATTCCAGAAATGTTTGATGGGTCACGCCAAGATGAAGCACCTTGGCGTGATGGGTTAGATA
TCGCTGAAATATTGGTGGGTGGCAAGATAGCGCAGAGCTTCAGATTGCCCCATGTAACGCGCTAAGGTTT
TCGTGGGCACATTGCGAAGATCAACTACGATCAAGCCATCTAGTGCGTTATTGAACGCAGGATCCACATT
AAAGCTCACCAGCTTTCCGTTTAATCCTAGATACTGGCGTAGTAGCACCGGAATTCCCTTTCCTTCATCG
ATCCGAGCAATCACTCGTGACAGGAGTTGCAAGTCGGCAAGTGACGTCAAAAGGCTGGCATTCCATTGTG
CTTGCCCTGTAGGTAGAGGGTTGGTGGCCATCACTAACTCGGCTTGTTCACTATCGTAATAATGCAGAGT
CATGGTATCGGCGAGTAAACGTCTGGCTTGTTCACTGTAATCGTTGCTGATACTCACAGGGCCAAAAAGG
TGGGTATATTGTGGGTGGCGTTCGACATAAGTACCAATGCCTTTCCAAAGCAAAAGCAGGGCCGCCATGC
TTTTTTGATATTGGCTGTCAATCACCGAACGCCCCATTTCAATCGCATTGCCCATGTTATTGAGGAAGCG
TTGATCATAATGAAATAGGGTACTGGAGTAGAGGCCGCTGATCCCCTTGTGCTCAATAAGCTTATCAACG
AGCCCTAAACGGTATGCGCCCACCAGCTGATTTTTCTCTCTATCCCAAATGAATAGGTGAAGGTAATCGC
GATCAAATCGATCAATATCCAGCGCACAGCCCGTTCCTTCGCCCACCTCACGGAAATTCAACTCGCGAAT
GCGGCCAATTTCATGCATCAACGAAGGAATGTTATCCGCTGTGGTGCAATACACATCAAATTGGTTATGG
CGCAGCATATGGTCGGCGTAAGGCAACTGCGCGATATCTTCGAGCAGATCGGCTAATGGAAGGCGCTCTG
CAACGGGAGGCAAGGATCGATCACTGGCGGTCTTGTTGCGCACGGGAGAAGATTGCAAAAGATAGGTATT
GAGGCGCAGATAATTGACCAACTGTTGATCACAAAGATGCTGTACTTCGCTGTGTGAAATCCCCTCACCA
ATCGCGATACCAATTTGAGTATGCTGCTTATTGAGCAGCTCGCGCCCCAACATCAAGGTGCGCAGCATAG
GGTGAATTTTTCCTGCAAGGTAAAAAGGGGTTGAGTTATGGCCATCAATATAAACTGGGACCGTATGCGC
TTGATGTTTTTTAACGAGGCGGCTGACCGATTGGCTCCACTCTTTGTCCTCCAAACGACCTTGCTTGCTG
TCAACCAATTGGGAGACTTCCCCAGCAGGAAACATCAGTAGCAACCCACCTTGCTCAAGGTGTTTATGCG
CTTGACGAAGGGCATGCAGATTCGCTTTTGCGGCATCGGCACCTTCAAACACATCGACGCCGATAAATAG
TGAGGTAAGCTCGGGCACCAGCTTTAAATACTGATTAGCGAGAATTTTTACATCTGAGCGAACGCAAAGC
AGCAGCTCAGCCAAAATCACCCCTTCAACGCAGCCTAAAGGATGGTTAGCGACCACGATAGTTGCCCCTT
GAGCTGGAACATGTGTGAGCTTGCCGCGTACTACTTGATAATCGATACCAAGAACATCCAAGGTAAAGCG
CAAAAACGCTTGAGTATCACCGCTTGCTGGACGTTGAGCATAGAATTGATTGAGACGTTTCAGTCCTGTT
GCCCATTCCGCTAAGTGTTCACCTAAACCAAATGGGGTTTTTCGTGGCAGAACAAATGGAGAAGTAGAAA
GCATAGCAACCTCTTATGTGATGGTTTACCAAGAGGCTAGAGGCTACATATTGCAAAATCGCGACAGTCT
GATGAGCTTTTTGTTGCGCGGAATATCCTTGAACAGTCACCGCAAGGTATTTGGTGATAGGCAGTGAAAA
TAAGCTGAAATTTATGTGACAATTTCAGAAATAAGTCCATTTGCTCACAATTTGTACAAAAAGTGTGATG
CACGAGGAATTTTAATGCTAGTTTGTTTAGGCGGGTAAAACGCAACTAATCAAAACAACATTACACCTTT
GATTTGCTGATCTGGAATAGACGGGAGCTTATGCTCCCGTTGCCATTTCTAGAGCATAAAATGGTGGGTT
AGAGTGCCGTCTTAAACCGTTCAGAAACGTTAAGGATAAGCTTACTTGACCCATTGTCTGACCCAAATTC
GTCAGGTACAAAAAAGGTTAGTAAGCACTAGGCCTACTAACCTTCTGGAATCTGGTGCCCTCCCAGACTC
AATATTTTCCTTTAATGTATTGTTAAATAATGAATTTATTGGTTTTGGTTTTATCTGTTGGTACATTTAG
TGGTACATCGGGTTCTCTATATAATGAAAAGAAAATTTACTTATATTGATTTTTCATATATATGCCTTTT
TTATAACCTTTTTGTTTTGTTGCCCTAGTAGATAGCTAGTGGCTATCTTTTTTATGTGTATTCATTAAGA
CTCACAAGATTTTTAGTTCGGAGTATTATAGTCGCACAACTTGTAAGATAGCCTTGCGTTTAGCTTTATA
GCCAATCCAGCGGAATAAGCTTTATTCCATTGCGCCATTCTTCAACTAGGTGCCCTTTAGGAATACTTTT
TACTAGTGTCGATGGGGCATGGTCTAATACTATTATTTGAAGGTTATCTTTTGTCTTTTCAATTGCACCA
TTAAACGCTTCGAATATCTTCTTAACTTGTACGATGTCTTCATCCTGCTCAAGTAAAGCTAGCTCATCTT
CCTCAGGAGTCGCTTGGTGTCGAAGCTTACTCGGGAAATAAACTTGACTTGGCTGATCATATATAATGTA
GTTTGGTACAGGGGAAGCTTCCAGAGAAGAAAAGTGTTGGTGCAATGCTAAAGTTATGGCTACATGGTAG
GACAACCAGTTCGCACCACTGCCTATTTCCCAAAGGTAATCCTCTCGGCCACTGCTGTTGACTGTTATAG
TGAGCTCCTTTTCGTGAAGGGATATAGGAGCATTGGGGTTTTCAGTGTCTAAATGAGGGAGCCAGTCACT
CGCTAATTTATTAACTTTCGCAAGCTGTAGTTTTGTCTTGCGTTCAAACTCTCTAGGATCAATTTTTAGT
CTTAAGACTGACAGCTCTTTTTTGAGTCGTTTGTATTCTTTAGATAGTTCACTCTCACTCTCTGATTCAC
CCATTAAGCTTAGGGCTTTTTCGACTTCTCCAACAAACTTTCCAACAGAGAAAGCATCGTAGCCTAATTT
TCGCTTGTTTCCTCTCAAAATTTTCAGCTGTGTATTTACATCTTTCATCTCTGAAGCCAAGCGAGTTAAT
TCACCTTCTAGGTAGATCTTTTCTCTACTTAATGCTCCTTGTACATGTATCGGTACCTCAAGCTCAGCCT
CAAGGTTGGAAAAAGCCCTAGCTAGAGGTTCTAATACCAATGATCTAATCTCATTTGGCTCAGAAAAAAG
AGAAGAGTTTATGTCATTTTGGGTAAGAAGCCATTTGCTCAAAGATAGTCGCTCCCTTTTTAGACGAGAT
GCGTCAGAGTGAGTATTGGCTAATCTATTCATAGAATTAATATTCTGTAGGCGGCTTTTAACTTTTGCCA
AATTATTTGAAATATCTCGAGAACGCTTGGTTATTTCAGCCTCTTGTTCTGAGGCATACTTTATGTTTGC
CGCGCTAGTTGAGTAGTCGATCTCTTTTGTTGCAATATTTTTGAGTACGTTTAAAAGTCGTTCTGGCTTA
AGTTGGTATATATCCTTATCACTATTGACTAGTCCTAGTTCCATAGCTTTTATAACATATGCTTGCGCAG
AAGAAAGCCAATCTTCGTTTTGACGTTTAAGTTTTAAGAGTCTTCTTTCAACTTTTCTATACTCTTCTTC
AAGATTCTTAATTCTATGTTGGTTCTCTATATCTGTGTTACTTAGAGCGCCAAGCACATATGGAAGTATA
GTGACTAGTTTACTTTTATGCTCGAAAGAATCTGTTTTATAGAATAGTGCATTTGGATTAGCAATTATAT
TCTGCGGTTGATAGTTAAATGCAGATAAATCTCTAGTACTGGTTCTTTTTTTATCTATTCGTCCGGTGTC
GTAGAAATCAAAACTAATATTAGATACGCCACTAATTTCATTTAGTCTATTTTTTACCGTATCAATGTTT
ACGTTATGCTTTTCTATGTTTTGAGGTATTTCAATATTCTCAGCTTCAACAAAAAAAGCATTCGATGTAG
ACAGTTGATTACTTGGATCCCTTCTCGCTATAAGTAGCCGAGAGTGTTTTGTTTTTATCTGTACACCATA
CCATGCTGTTGTATCTCGTATAGTATTTACAGGGATGCTACACTTAGACGATCCTAAACAATAATCAATG
ATGGGGATGAGAGAGGATTTTCCGGATTTAGACGAGCCTGTAATTAAGTTGACTTTATTTAAAGCAAACT
CAATCACACGTGGTTTATGTTTAGCTTCTTTTGACCAAAGAACAACCTTTTCTATTTGAAAAAACATCTA
AAAAATCACCTTTAAATCTCGAGCTAGATCTTGATTAGTCATTTCTGATAACCAACGCCCAATTTTTGTT
GAACAATAGACAAGTTCTTTTATCGTATCTGTTAGCTTACTGTTGGGTAGAGGCTTTATTGAAACGTTTG
GTTTAATTAATCCTGAATCACTATCTATAACAAGCAACCCAGAATCAAATGCAACTATGAGAGCGTCTAA
GGTCTTATTCTTTTGAATATCAATTCGGAAGTGAATGGATAGGGGAATATCTCCTGAAATAGCTTTAGAG
TTTGAAAATTTGGCTAAGTAGGATTTTAGCGAACCTTTTGAACTTAATAGTACGTTTCTGGTATCCGAGT
ACAAAATAAATGGGAATAGGCAGAATAGTCTGCTTGGGTGAATTGGCTCTTTTTGTTTTTGATAGTAAGC
TAAGGTAGCTATCCAAAGCATATAACTACACATCGCCGGATTATTGATTTCCCATGCTTCTTTTTCTAAA
TTATTTTCAGGTTTAAGCATCTGGATCTCCAAGTTTTTTATCAAATTCTGGATGCCATCCTATAGTTAGC
TTATCGGCCATTGAATGAAGGGTACCGTGAGCAAAAAAATCGCCAACCTTTTTGTTCTCAAGATAGTAAC
GAGTCACATTGTTTAAGCACTCGATATATAGCCTTTGTCCCACTTCAGTTTCAGGACGCCCGTTAAAGTC
TAAATGAATTTTTTGTTTCTGGATTCCCCAGCAGCGACGTAGTTCTCTTTGATAGTATCGATAGCTATAA
TCTTGTACATCGCCATTTAGAGTCCATTCAACAACTGCATCTTTTGTTTCTAAATTTGCTATGGCTGCTT
CCTCTAGCTCAGAATCATCAACGTTAATTAAATTTAGCTGTTTGATATAATTGGGAGCATCTTTGATCGT
ATTTTGTACATCCTCACTCTCACTACTTCTATTACAGAAGTAGTTTAAGATAGTTTTCTGCCTGTATTTA
CTCTCAATTTCTCCAAGTCGAGCACCAAAATCCTTGGCTCTGACTATGGTTGGTTGTCTTTTCTCTGCTG
CTAAGGTTAGAACATCGCTGACCCATCCTAGGATCTCATACATTATTTCGTCTAAATGTTCTTCTAGAGC
ACCTAACCGATGTAATTTGTATGACTCTCGTAAATCATGAGGAGCAGAACCTGAACCGTAGATATATGTA
AACTTAGAAATTAATCTGCATGCATCTGTTTTGGATTTTGAAAAGTTATTGAGATAATTGGCAATAGATG
GAGAGGGGTGGGATACAATTTTCAGAATTTCATCGAAGGCTTTGCTAGCCTCTTCTGTTGCTTGGGATGT
CGACAGTAATTGCAGCACTTCACTGTGACATCTTTTATTAGTAAAAAGAAGGAAGATAGTGTTATCTACA
TCGATTTCCCCTGAATCTATAAGATCCATCCAGTTTGATAAGGTTTTCCATAAGTCTTTGCTGTGATTGC
TGACTATATTTCGTCCTGTTGTTGAAATTTTATCTTGTTCAAAAGTTGATGTACTACCTGTGTGTTCTTC
CAAGTCGTCAAGTATCTCAAACCCAATACAACTGCTATTGTTAGCCTCTAAAAGCCTTTGGGTAAGCCTA
TATTCTTGTATTTTATAACCAAGCCAAGAAGAAACTGCACTTGTACTGTTGTCTTTCATTCAACCTCTTA
TGAAATCATACCAATAGCAACTCGATTCTCTATATTTTTGTGAAGGAAAATCAACAAAAATGGACTTAAA
TGGTATGAATTTACTGGTTTATGTCACGTTTTTGGCTTAGATAGACCGCTCGATGAAGTTTCCATGATTG
TTGTTTATTAATAGTTTTGTCGGTGTGATTGTGGCTTCCAGAGTGTGGATGAGTTGATACCTACCAAGCT
AACCACCAACGATTTGCTTGTCTCTTTAAAGAGACTACAAAACTTTAAAAATCTGCTGTAAGACGACAGG
AGGTATTGGTTCTTCACTATTCACGATGAAGTTCTTTAATTCCAGTCGTAGATCGTTCAAACTTTGCAAA
AATTGAAAATAATGCTTCTCAGGGGGGTCTTGTGGTTGATGCTCAGAACCCTGTTTTTGCTTTTCCTCAG
ACTCTCCCACGATCTTTTTTGGGGGCAAAAATTGTGACGAAAAATTTTCTGTTACCTGTATAAAAGTGCC
AAGACTTAGTTTCCCACGTTTGGCTTTTTCTGTATATCGTCTCACATAACCGAGTTGCTCAAGTCGATTT
AAAGTATCTGATACTCGGCGAAGACTCATTCCCAATACAATCGCAATCTTGCTTTGGCTTATCCCTAAAC
CGTGGGTATTGCGATCAATATTTTGGGCTAAAAATGAGCAAACCAGAATCGATGCTTCCGCAGCATCATA
ATGCAGTTCGAGCTTGCTTTTCCAAAAGGTGTTGATGATTTTTGTTCGATTAATCTCTCTCTCGGAATAG
TGACTCGTTTGCATATGGCTTTTTGAAATTGAAGAATACGGTAGCAGAATAATCCGCTTTTGTTTTTTTA
GAAATGGGTGATCTTTGAATAGGCGAGTCTTATGGAGTTGCCTTATGGTTCGAGCTTCTTCTAGCTCTTT
CATTAGGCTAATCCTCTTTCTATCATCAGGTCGGAGAAGTGTCGAAACCAGCTTTTCTTCCCCTTCATGG
TATAGATAACAATTCCCTTTAACATCGAAAGTGTTAATGAAATTGATGATTTCCACTTTAGCGTTCAGAT
CGAGTGTTGGTGTTTCCGTCATGGTTGTAGTTTCTACTGATGTATCTTCATCTATGTCGATTGATGGCAT
GACTTTTACTCTAATTTACGTTTGGTAATGTGTAATCCGATGATATATCTGGATATTTTAAGTTATTTTT
TTCACTTTTTATGTGAGTGAACTCCAGAAGTAAAAATGCATGAGCCGTGATTTTTGATAAAAAAATGAAG
GTTAGCTGGTTGGATTTAGCCGATGTGATGGCTCAGTAATCATCAAAAAATAGGTGGAGAGCAAATCGAG
GTGGATCGGTAATTAATAATATATATACCCATCTACTCATCTAATCCCACACCTCAACCAACGACCTCAT
CACTCGATATCTTGGTAGGGGATGGGTTCCCCTACCCAAAGAGAGACTTAGAAAATAACGTCACTATCAG
TACCTATGTCATTAACAAAACATAGGTCTCTATTATGTCTAAAAATTTAACCATCACACACGAATCCACT
TTCAACGGAAACAAGGTATACATCGACAAGGAGGGTTTGGTCGTTGAATACCTAGAAGGGATAGAGTCAG
TCCTTGAGAACGCTCTAGAGCAATACGCAAGACTTTTTATCGTTCGAGTGGACCTTAACTTACCAACAGA
CTTTAGAGGGGATGATTCAGCAGTGATGACTCGTTTCTTCCGCTCTTTGAAATCTCAGGTAGCGGCATAT
CGAAGACGTAGTGCTCGGTTAAATCGCAAACCCTATCGAGAGACCACTATTCGTTATGTGTGGGCTAAAG
AATGTGATACCTCAACGAGCAGTCATTACCACGTTGCACTTATCTTTGACCGGAACATCTTTCGCTCTCT
GGGGGATTTTGGAGAGTATCAGCAAAGTTTGGCTAACCGTATTCGTAATGCATGGAAGCGTTCAGTGGAA
GCCATGTACTCAGGTAAAGAGAAACCAGCTATCCATTTCTCCAAACAAGGTCAGTATCACTTGCTACGGA
ACTCAGAGGAGTTTGGGGAGGTGTTTCAATCTGTCTTTTATCGACTGAGCTATCTAGCGAAACGAAGAAC
GAAGCATTTTGGAAAGCGTATGAATAATTTCGGTCATAGTCATAAGTAGCTTAAAAAGTAACGGTAGTAC
CAGTTCCTGTGGGAATCACAACAAACCACAGGAACCAATCATGACTCATCAACTCAACGTGGCTCATCAA
AGAGCCCACACTATCACTCATGACAGAACCTTCAATGGGAAACCACTCTACTACTTTGAGGATGGTCTCG
TTCTCGAATACCTAGAGGTGTAGTGGTCAACTAAAATTGGCCACGGTTTTAGAGTTTTCCCAATATAATC
GTTCTGATTCATTGGGAGTTAGACCACCGTTATACTGATGTGGCCTGAGTTGGCAGTAATATCCGATAAT
GTAGCGGGTGATCTCTTGTTGAGCCTCAGCGAAGCTACGATAACCCACAGTTGGCACCCATTCCGTCTTC
AGACTTCTAAAGAAGCGCTCTATCGGCGCATTATCCCAACAGTTTCCTCGGCGAGATAAACTCTGTTTTA
TTTGAAAGCGCCACAGTAATTGACGGTATTTACGGCTAGTATAATGACTGCCTTGATCGCTATGGAACAT
GACACCTTTTGGCTTTCCGCGAGATTCATAGGCCATAGACAGCGCTTTACCTGTCAACCGACTATCAGGC
GACAAAGACATTGACCAACCGATCACTTTGCGGGCAAAAAGATCGATAACGACCGCTAAATACATCCACC
GATTACCAGTCCAAATATACGTAACATCGCCAGCCCAGACTTCATTTGGAGCCGTAACAGCAAATTGACG
ACTTAAGTGATTTGGAACGTCAATATGTTCTTGTGAAGCCTTTCTGTAACGATGCTTTGGTTCTTGGCAG
CTTACTAAACCAAGAGTTCTCATTAGCTTTGTTGCTCGGTATCGGCTCAGCTTTACACCCTGATTTGTGA
CTATATCTGCAATGGTTCTCGCTCCCGCAGAGCCATTGCTTGCGGCGTGAGCCTCGCTAATCAAGCTGCG
CAGTTTTATTGTTTCCGCATTAATTAACGCTGGGCGTTTAAGCCAATAGTGATAACTACTTCGATGAACA
TTGAAGACTTCGCATAATATTTTTACGCTGTGGCTCTGCTTGAGTTTCTTGATTATCAAGAATTGTTCAG
TGAGTCCGACATCAAGAGAGCCGTGGCTTTTTTTAGTATTTCATTATGCTCTTCAAGGCGAGCCAGCTTC
TTTTTCAATTCCCGAATTTCTATTTGCTCAGGGGTCATAGGTGAAGCTTTAGGTGTTTTCCCTTGGCGTT
CTTCTCTAAGCTGGCGAACCCATTTATCCATCGTGGACTTGCCCACATTCATGGCTTGGGCTGCTTCCGT
CACTGAGTAATTTTGGTCTAAGACTAGCTGCGCTGCTTCTAACTTAAATTCTGCGCTAAATAGTCGTCTT
GTACGTTTTGTCATAATGTCACCTGTTAACTTATGAGGTGATGATATCACCTCTAACTAAGTGACCAAAT
TCACTATGCCACTACAGTATCTGACTTGATAACCATGTAGGTGGATAGTTGTTAGTTCGGCCTGCGCAAG
TGTCACCAGTTTTGAGCAATGGACAAAGTATTATCGAGTCTTGCTTACCGGCTCGGTTTTTATCGTAGAA
AAGCCCAAGTTGACCACTCGTGATAAGAAATAAGGTATTAAAGGTGTTACCTACGGCTTGTTAATCCGAA
ACCGTCAGATACCTAATAGTTCCGATATGGATGCCTCAGACTGAAATGAGCCTGATTTTATGAGAAATCA
AGCATCTTCAATGATTACAGATATACCCAATTTATATCGTTAGTAACCTCATATATTTTACTGTTAGCGT
GGGTATGCTCCTATGAGTAAAAAGACAATTTAGGATCACTACTTGATAAGGCTGATAAGGCTTTGTATAA
GTAAAAATGAAGGAAGGAGCCGAGTAATCATTTATAATGCATGAGATACTTTATGAAAAATACAGAATAT
AAATACTGAAATAATATCTGAGATTAAAATAAAAAACTTACTCGGTAAGTTTAGGATAAATAAAGTGTAT
TAAATTAACCCAATTAGCGTGTGCGATAATAATTGAACCTAAAGTACCATGGAATATATTTATTATCCAC
AAAGATAATAAGTCTTTAAGTGTTATGTTATAACATAACGTTATAATTCCGAGAGTTGTTATTATTCAAT
GGAATATAGATCTTTTCTAGTAAGTCTGGATGGAGAGTAAACTTGAAAAGATTTTAATCAGATTATGGGT
CTAAGTATCAGTTGTTGGGGTTTTGCTTTTCTGTTGATACTTTTGGGTGTGGTTAAGGCGATAAATGGAT
TGTAATATAATATAAATAAAGTTTTACTTGATGTGGTTCTGAGGTGTTATATGTTTCGTATTATTAAAGT
TAATAATAAAAAAAATGACGTCAAGTATATAACATTTAAAAAGCCATTCATAATTTGGATTGAAAAAGGT
GAGTGTGAAGTATTATATAGAAATGAGTCTAGAATTCTTACTTCTGGTGTTATATTGGCATTCAATAAAA
ATAAAAGAATTAGAATAACAAACAAATCTTGCGATAATATAATAAATATTATTTCTTTAATAAAGGTTCC
TGATGTAGATGTTCTTAGCTCATCTTACCGGAATAGCAGTGGAGGGAGTGTTCGTTGTTTCAGTGTTAAT
TCCAATTTTAAAAATATGGTTGTAATGCTAGATTATATAAATGATTTAAAATTTGATGCGTTAGGAAGAG
AGTTTATAGTCGATATATTTTATAAGTATTTAAAAGATTTTGGTTTATTACATACAATGTTCGACTATAG
AGAAAACAAAGATACATTTCTCGGTACAGATGATAGAGTGTATGATTATCTCTTAAGTTTATTACCAGAA
GAACAAGTGATAAAGAATACTTGCTTATACTTTAACATAAGTCGATCCACGCTTATTAGACGACTGAAAA
AATGTAATACAACCTTTAAGAATATTGTCAGGGAATGCAGAATGGATGTTGCAAAGGAAATTATTGAAAC
CAAAAATTTAGATATAGATTATGTATCTATGATCGTAGGTTACCAATCTAAAAGTAAGTTTTCAAATTAT
TTTTTTGAAAAGTATGGTGTTACACCTATGGAACTGTCAGGAAATTTGAATAAAAAATATGAGGTTATTA
TATTATGAATGTAGGGTTTGTAAAAAAATTAATATTTATATCTTCTTTTATCTTATTAGTGACTGTAGCA
TTTGTTGTTTGGGAAGGGTACACAACTGCGAAGAAGGAAGTTTCAGTTGTAATAGAAGATGGTATAAATG
AAATAATTAATAAAACAGAAAGATTTGTTTCATTAAAACTAGAAAGCGATATTAGTTTGGCTAGTTCAAT
TGTGGATAGTATTTCTTTACGCATAAGCGATGAACAGTATATCAATGACATTATTAATGGTAATGCAATA
AAAAAAGCGTTCCTTTCTACAGGGTTTGGTTTTGATAGTAATGGTAAAGTTATAGAAAATGATCCTAATT
GGGAACCTGAGGATGATTATGATCCAAGGAGTAGGGGATGGTATCAAGAAGCAAAGAAAAATAAACGTAT
TTTTATAACTGAGCCATATCTGGATACAGAAGGAAAAAACTTTTTAGTATCAATTAGCTCCCCAGTTGCT
GATACAATGAATAATTTTATTGGGGCTATGTATTTTGATGTGGATCTGTCTAGGATACAAAAAAACGTAG
ACGATATAAATCTGTTTGAAGCTGGCTATGTGTTTATTACATCTAATACAGGTAAGGTAATTATACATTC
AAATACAGATGAATTAGGTAAAAATGTAAAGGATATATATAATGGGTTCAGACTAGATAAAGGAAAGGTA
GTGCTTTCCGTAAATGGGGTTAATAAATGGTTGTATACTAGTCCTATTTTGGGTGGGGACTGGTTTATTA
TCGCTGTTATAGATGAAAGCATTGCAATGCAAAGTATAAATAAAATGAAGTATGAGCTTATATTTTATTC
TGCAATTGGTTTGGTTTTCGGTGGGTTAATTTTAGTTTTCATACTACGAAGACTAATGTCGCCGCTTAAA
ACTTTAGACTCAGCAATTAAGGATATTGCCTCTGGTGGTGGAGATTTAACTAAAAAACTTGATACAAATC
TTGATAAAGAATTCTCTGAGTTAGCATTGGGGTTTAATTCATTTACTGAGATGTTGGGGAGTCAGATTAG
ACAATTAAAGACTATAGCTAGTGGTGTACTTGATGGAGCGGAGAAAACGGCCAATGAAGCAGAGGTTTCT
CGCTTGGTTGTGGAGCAACAGCTTCAGGAGTTAGAACAACTGGCTACTGCGATGAATGAAATGGCAATGA
CTGCCTCAGAGGTTGCAAATAGTGCTCAAGTTGCAGCGGACGCTGCAAAAGAAGGCGAAAGTGCATCTTT
AGAAGGGAGCTCTGTCGTCCATGAAACGACAGATGCAATTCAGCGACTTTCTATTAGGATTGGTAGCTCA
GTAGAAGATGTTAAGGAATTAGTGAAAGCTACAGACCGCATAGAAACAGTTCTTGATGTTATAAATGATA
TTGCCGACCAAACTAATTTGTTGGCATTAAACGCAGCAATAGAAGCGGCTAGAGCTGGAGAGTCAGGTAG
AGGTTTCGCGGTGGTAGCTGATGAGGTTCGTACCTTAGCTCAGCGTACTCAGCAGTCCACTATGCAAATT
AGTGAGATTATTGAACAACTTCAAGAAGGTGCCAAAAACGTTTCTCGTTCTATGGATGAGAGCAAACTGG
AAACAGATATTGTTGTAGAAAAAACAAATCAAGTTAATGAGAAAATATCGCTAGTTCAACAGGCTATTCA
TCGTATTTCTGATATGAATTTACAAATAGCTTCAGCGGCTGAAGAGCAAAGCTTAGTTGCCGAAGAAATA
AATAATAATACAGTTAATATAAAAGATCTTTCAATAAAATTATCTGAAGCAGCATCAAATGCAGGAACTG
AAATGAACGCTCAGGTTAGCAAAGTAAAAGAACAAAATGAATTATTAAATGAGTTTAAAATATGAGGCGT
TTTGTTGATTCAAGATTAGAGTTTAACTGTGTTGGTTTGATTAGTTAATATTGGTTTGCTAGTTATAGTA
ATATTATTGTTAATAGCGGTGGTGCTGCATGGATAGTTTCATAGCAAAACAGGCGATTACAGATGAGAAC
TTAACTATCGTTGGTTATGAGTTGCTGTTTAGGAATAGTGAGAAAAATAGATATCCTGAAGGTGTTTCTG
AAAGTTTAGCCACAAAAAAAATCATTTGGCAACAGTTTGTTGATGATACTATAGATAGAGTGGTTGAATC
TGATAAGCTATGTTTTATTAACTTTCCTGAAGATTTGCTAATAGATGGCTACGCGGAAATCTTGCCTAAA
GATAAGGTGGTTATAGAGGTACTAGAGAATACTATTCCTACTGAAAAGTTGCTTTCCGTTATTCGGGGAT
TAAGAGAAAAGGGATATTTATTCGCGTTAGATGATGTTACTCGTACTGTTTTTGAAAATTGGCATGATTA
TCTATCATTATTTGACTTTGTTAAAATCGATACTCGCCGTATAGACGACGATTTTCTCAAGTTGTTTTTC
AGCCTTAAACCTATTTGTTGTATTGCATTAGCTGAGAAAGTCGAAACCAATGAACAGCTAGAGAGCCTTA
AAAAAAATGGTTTTCTATTGTTTCAAGGTTTCTATCTCGATCGCCCTAAAGTTCTCAGGTGTGCAACAAC
TGAGTATGCAAATACTGAGTCTTTTGAGCTGCTTATCGAAGTAATTAAAAGAGATTTTAACCCTAGTAGA
TTGGAATTAATTTTAATCCGAAATCCTAAGCTTACGGTAGGGTTATTGAAGTATGTCAACACAATTGGAA
AGCCATTAAAACCTATTTCATCTATTCAGCATGCAATTGTATATCTAGGTCTTGAACAATTAAGAATGTT
TGTTTTTCTACTTTGCAGTTCTACGATACATGATAAACTTGACTTGGATAAATATGTTTACGTTTTAACA
CGAGCAAAATTCTGTGAACTAATGATGGGTGAAATAGATCATAAACTTAGCTCAATGGCATTTATTTCAG
GTATGCTATCGCTTAGTCATCTATTCTTGCCAAATGATAATAGTGAGTTATTATCAAGCCTTCCAATATC
TAACGATATGCGAGATGCCGTATTATGTCGAGCCGGAATACTAGGTGATGTCATATCAGCTTCTGAAGCA
TACCAGAATGCTAAATGGTGTGAGGCTTTAGATTTTTTAAATAAATATAAAATTAAAATAGATGGTGGAT
TAAGTAAGTTGTATATGGATGCCATAGAATGGAGTTCAGAGTGTCGAACTTTAATGAAAGAAGTTAAATA
GTATAGTCTTTGGTTAAATTTATCACACTAATAACTATTTTAGTGAAACATAACTATATAAATAAGTGTG
TAAATATATCACTTTGATTATTGATTTCATATGAGGGTAATCTATTTGTATTACTTTTACTCTAACATGG
ATTCGACTTTTGTAGGTTTTTTTATTTTAATCTGAAAAAATTAAGATTGATCTTGTGAATAGGTTTTCTT
AATTTTGAAAATTATAGCTTCGAGCATGCGAAGGTTAGATATCCTTGAATATTAATGTTAATCTAGGTTA
GTGTTTTATCAAAAAAATAGCTGTTACCTTTATGATACAAGGTAACAGCTATTTTTTACTAAGGTGTCAG
GTTCGGTTGGGAATAATGGCCTTAGAATTGTTTATTACTACTAACCAGCTAGCTTAAGCACTTTTCTTTC
AGCAAGAGATGTATTGCAATTAGATGCTGAGGTTATATGGCTACTCCACCAACTCATGAGTTTTCTGCGT
TGTTCGAGATACTCTGCTCTGTTGTATGCTTTCCTAACCTCATTCTTGTCTACATGAGCTAGTGCTGCTT
CAATAATGTCTGGATTGAAACCTTGTTCATTAAGAGTTGTACTCGCTAATGCTCTTAGACCATGAGAGAC
CAATTGTCCCTTATACCCCATTCTCTTTAGCGCCATATTCGCACTCTGGCTATTAACATGGCTCTTTGGA
TTTTTATTACTTGGAAAAATGTATTCTCTATGGCTACTTATTGGTTTCATTATTTCCAAAAGTGCCAAAG
TTTGCTCAGTAAGCGGAATTGTATGGGGGCGCTTCATCTTCATTCTTTCTGCTGGTATTACCCATACCTT
ATTTTTAAAGTCGATATCCTGCCAACGTGCTGTAGCACTCTCGATAGGTCTTGTCATTGTATGCAGTTGC
CATTCAAGTAAGCATCGTGTAGCGAGTGTAATATTTGCATTTGCTATAGCTTGCATGAGCTCTGGTAGTC
TTTCTGGTTCGATAGTTACCATATGCTGGCGTTTAGGGGCCGGAAAGAGCTTGGTGATGTCTGCTAAGTA
GTTTACTTCAATGTCACCTGAAGCTACAGCAAGACGCATAACCTCGTTGATTATACGGCATAGTCTTTTA
ACTGTTTCTAGAGTTCCTTGTGCTTTTACTGGCTCAAGAATACTTAGTACCGTTCTGGGTTTGATGTCTT
GAATGGGGACATTCCCAAGTTTAGGTAGGATATGTTTCTCAAGAGCACGATAAGCTTTATCCGCTGTTTC
TGGCTTTACGCTCTCTCTCTTGAGTGTCAACCATCTATCAGAATATTTACCAAAGGTATTTTCAAGCTCC
GCTCTTTCTTTTAAGAGCTGTTCATCTTTATGCTGTTTTGGGTCGATATTGAGAGCTAAGAGAGTTTTTG
CTTCAGAACGTCTTTTCCTTGCCTCGGCAAGAGAGACATCAGGAAAACAACCAAAGCTTATGTTGTTTCT
TTTTTTGGTTATTGGATGAGTGTATTTCAGAATCCATAACTTTGTGCCATTCGTTTTAACACGTAATTGA
AGGCCATCACCATCAGAGAGAGTGTATTCTTTGTCGGATTCTTTAGCTTGTTTTACTTGGGTGTTAGTTA
AAGGGACTACTCTTTTTGCCATGATGTACCACCAAAATAGTCGATATTTAGCTGTTGGTACATTCGATGG
TACATTAAAACGTGGATGTTACAAGATGAGCATCGACAGCTATAGACAAAGATTGCTTGCTAAGTATTGA
TTTTACTGGGGTAGATAGACGTTGGTAGACATATGTAGAAGAGAAAGTGGTGGCCCCTCCCAGGTTCGAA
CTGGGGACCAAGCGATTATGAGTCGCCTGCTCTAACCACTGAGCTAAGGGGCCAAATTAGGTGTCAGATT
ATATTGGAAGGGGGTAGATGTGTCTAGCCAAAGCGGGTTCAATAGTGCTTACAATTTATTCACTTAGCTT
GTATAAAAAAGAAAAGGTGAGCTCAGCTCACCTTTTTCAGTTCATAACCAACTTGAATTATTCATCCAAG
AAGCTGCGCAGAACTTCTGAGCGGCTTGGATGACGCAGTTTACGCAGTGCTTTTGCTTCAATCTGACGAA
TACGTTCACGAGTTACATCAAACTGCTTGCCCACTTCTTCCAGAGTATGGTCGGTATTCATATCGATACC
GAAACGCATACGTAGCACTTTCGCTTCACGAGGTGTTAGGCCTGCTAATACATCGCGAGTGGCAGCTTTA
AGGCTGGTTGCGGTCGCAGAATCCAGTGGCAGCTCGAGGGTGGTATCCTCGATAAAATCACCCAGATGCG
AATCTTCATCATCACCAATCGGTGTTTCCATGGAGATGGGTTCTTTGGCAATTTTCAGCACTTTGCGGAT
TTTGTCTTCTGGCATTTGCATGCGTTCTGCCAATTCTTCAGGCAGTGGCTCACGACCCATCTCTTGCAGC
ATTTGGCGCGAAATTCGATTCAGTTTATTGATCGTCTCGATCATGTGTACTGGAATACGAATCGTACGTG
CTTGGTCAGCAATAGAACGAGTGATTGCCTGACGGATCCACCAAGTCGCATAAGTTGAGAATTTATAACC
ACGACGGTATTCAAACTTATCGACGGCTTTCATCAAACCGATGTTACCTTCTTGGATCAGATCCAAGAAT
TGCAGACCACGGTTGGTGTATTTCTTAGCAATCGAAATTACCAGACGTAAGTTTGCTTCAACCATCTCTT
TCTTCGCACGGCGAGCTTTCGCCTCACCGATTGACATACGACGGCTGATGTCTTTGATGCGTTCAACAGA
CAGTGATGTCTCTTGCTCGATCATTTGTAGTTTCTGAATTGAACGGCGGATCTCTTCTTCTTGCTCACGG
ACTTTCGCTACGTAAGGCTTGTCAGAAGCAAGGACTTTATCCAGCCACTCTTCATTCGATTCATTGCCTG
TAAATAGGGCGATGAACGATTTCTTCGGCATCTTCGCGACTTCAACTACCGCTTTCATTACCAAACGTTC
TTGGGTGCGAACACGATCCATTGAAGTGCGCAGAGTTTCAACCAAGTGGTCGAATTGCTTTGGTGTTAGG
CGGAATTCACGGAAGATATCCAGCACTAAGTCTGACGCTTCAGAAGCTTGATGACTGTCACGACCAAATT
CATTAACCGCTAATTGCAGGTTTTGGAACTTACCGCGCAGTTCATTGAATTTCTCACGAGCCAGTTCAGG
GTCGATACCGACTTCTTCTTCGCTGTCGCTGCTTTCACCGTCGCCATCTTCGTCTTCATCTTCGTCTTCA
TCTTCGACGACAGCATCATCTTCATCCGCGAGATCCGCTTCAGAAAGCTCAGAACCGATGTGAGTCGCGG
TTGGCGCTTCGGTTTCCATGTCGTTAGGGTCAACGAAACCTGAAATCAGGTCAGTGAGACGTAGCTCTTC
GGCCTGAACACGATCAAACTGCTCAAGAATATAAGGGATGGTTCCAGGATACTCAGCAATCGCACTTTGA
ACTTGGTTAATACCATCTTCAATGCGCTTGGCAATATCGATTTCACCTTCACGTGTCAAAAGCTCAACCG
TACCCATTTCACGCATATACATACGTACTGGATCGGTGGTGCGGCCAATCTCACTCTCTACGCTAGAAAG
TGCCGCGGCGGCTGCTTCAGCAGCATCTTCGTCAGTGATGGTAGTATCATCGCTGAGGGCAAGATCATCG
GCATCAGGTGCGGTTTCCACCACCTTAATGCCCATGTCATTAATCATCTGAATAATATCTTCCACCTGCT
CTGAATCAACGATTTCAGCAGGCAAGTGGTCATTTACTTCGGCGTAGGTCAGATAGCCCTGTTCCTTGCC
GCGAAGGACAAGTTGTTTAAGCTGTGACTGCGGATTTTGATCCATAGACGGTATCCAACTTCGTATCTGG
TGAAGGAATAAGTATGCGCAATGCAAACCACGTATACTAACAAATTTATTCTTTGCTGACTATCTCAACA
GAGTTACGCTTTCAAGCCTTTTAAGATCAAGTCTTGTAGCTCTCTTTTCTCTTCGGTTGATAAACCGACA
CTTCGCTCTTTGGCCTGCAAATTTTCAATTTGTTTTTCTACGCACTGGGCAAGAATTTTGTCCAATGAGT
CTAAAAATAGTTCTTCTTGATTGTCTTCGACAAGGGGAATTTCCCAACTTGCCAGACGAGACAGAAGTGT
CTCATTTTTTGAGTCTCGCCAATGTTCGAGTAATTGACCCGTAGTGATATGGGGATATTGACGACATTTC
TCAAGTACTTCACTGAAGGTATCGAGACCAGGGATCATCAAATGACGCACGCTCGCTAGGTCTGGTACCA
ATTCAGCATAGCTCGGATTTTGTATCAAGAGCGCGATAACATCACGCATTGGGGTCCGTTTTATTGCTTT
ATGTGGTGCGGGTCGATTTTCTGTCTTACGTGCTTTTTTACGGCGCAGTTGGTGATCAAAGCCTGTCCGT
TCATCGAGTAATTTCTCTAGGATCTCTTGTAAAAAAGGATCCGGAATTTTGTCGATAAGTGGTGTTGCAA
CGGCGCGCAGTGCCGATTTACCTTCATGGCTACCCAAGTTAATTTGGTGCAGTTCAATCAAGTTCTCAAA
TAAGTACTGCGACAGTGGTGTAGCATTGGCAACCTGTTGTTCAAAATCGGCTTTGCCGTATTTACGCACG
TAGCTATCGGGATCTTCACCGTCCGGCAGAAACAGAAACTTTAAGATATTGCCGCTTTTGAGGTAGCTGA
GTGCATTTTCTAATGCGCGCCATGCGGCATCACGTCCAGCTCGGTCACCATCATAACAACAGATGACATG
GTTAGTTTGGCGAAACAACAGTTGTAAGTGATCGCCTGTGGTTGAGGTGCCCAGAGAGGCTACAGAGTAA
TCGACACCATATTGAGCGAGTGCCACGACATCCATATAGCCTTCCACCACTAGGATTTGTGGTGGTTCAC
GGTATGCCTGCAGGACTTCATAAAGGCCATACAGCTCTTTGCCTTTATGGAAAATCGGGGTTTCAGGCGA
GTTCAGGTATTTCGGTGTACCTTGCTCTGTAATACGGCCACCAAAACCAATGACTCGACCTCGACGATCG
CGAATTGGGAACATGACTCGTCCGCGAAAGCGGTCATAACGGCGGCCGTTATCGTTTTCAATCAGCATAC
CTGCGGTGACAAGCATATCTTCACTGCTGCGCTGCTGACCAAAATTGCGCCGTACAAGATCCCATTCATC
CGCTATGTATCCAATGCCAAATTTCTGGACGATTTCTCCAGATAAACCACGATTTTTTAAGTATTCAATC
GCATGCTTGTTGGCAGGAACTTTAAGCTGCTGACGATAAAACTGGGCGATGCTGCCCATCAAGTCATACA
GGCTGCGCTTATCTTCACTTTTGACGGCTGGCGTATTTTTCGCAAAGGGGCTGGAAGGCGTTCTTTCTTC
ACGCTGAACTTCAAGACCTATGGTCGACGCCAGCTCTTCAATGGCCTCAGGAAACTCCATGCGTTCATAT
TCCATGACAAAATCGATGGCATTGCCATGAGCACCACAGCCGAAGCAGTGATAGAACTGTTTTTCCTGAC
TGACACTGAATGAAGGGGTTTTTTCGTTATGGAAAGGGCAGCAGGCGCTGTAGTTTTTGCCTTTCTTCTT
CAGTTTTACGCGTGCGTCAATAACGTCGACAATATCGAGTCGAGCAAGGAGGTCATCAATAAAACTGCGG
GGGATGTGTCCTGCCATAAATCTTTGCATGCACCGAAAGATAGGGTCAAATACAAACAAGCCGTGCTTTC
CAAAGGATTGCACGGCTTGCTGTAATTGGGTTGGGATTAAGCCAGTTTAGCGCGGACCAAACCGCTCACT
TTACCCATGTCTGCACGCCCTTGAATATGCGGTTTAAGTACAGCCATCACCTTACCCATGTCTTGCATGC
CTGCGGCGGCTGATTCAGTGATTGCGCTGTCAATCAGGGCTTTCACTTCATCATCGCTCAGAGGTTGAGG
CATAAACTCCTCAAGTACGGTGATCTCTGCTTTTTCCGCATCAGCCAAGTCTTGACGACCTGCTGCTTCG
TATTGGCTTACAGAGTCGCGACGCTGTTTCACCATCTTGGTCAGCACTGCAACAATGTCGTCATCGCTCA
GAGTGATCTGCTCATCGACTTCACGTTGTTTAATAGCGGCCAACACTAAACGGATAGCGCCAAGGCGTGG
TTTATCCTTGGCTTTCATCGCTAGTTTTTGCTCTTCTTTGAGATTCTCAATCAGAGCCATAACAAATTCC
TTAGTTTAGGAAGCTGTTATTAGTACAGACGAACGCGACGTGCGTTTTCGCGAGCTAGCTTCTTAGCGTG
ACGCTTTTGAGCAGCTGCTTTAGCGCGTTTGCGAACGGTAGTTGGCTTTTCGTAGTGCTCACGACGGCGC
ACTTCAGAAAGGATACCTGCTTTTTCGCAAGAGCGTTTGAAACGACGCAGAGCTACGTCGAACGGTTCGT
TTTCACGTACTTTAACTACTGGCATATGCCTTTCACCTCGGGGGTTAATTCGTTAATGCTGATATTTTGA
TGACCAGAGCAGCAAGAACCCTTGTGCGCCAAGTCGATAACCAGCCAGATCAAAATGGTGCGGAATTTTA
ATCCGATCGTCCTTCCTTTGTAAAGCACTTTGTCGCTTACATTCTGGACAAGGTTTGTTTGTCGCGCCAA
GGCGAGGTAACATGACGTCATATTTGATTTTAGATGGCAGCGTGCTGAGAAAACTATGCGCATTATTGGT
ATTGAAACCTCTTGTGACGAAACGGGTATCGCGATTTACGATGACGAAAAAGGACTGCTGTCTCATAAGC
TTTACAGTCAGGTAAAACTGCATGCCGATTATGGTGGTGTGGTGCCTGAGCTGGCTTCGCGTGATCATGT
AAAAAAAACCATCCCACTCATCAAAGCGGCGATGGCAGAGGCAAACGTGACGCCGCAAGATTTAGACGGT
GTGGCTTTTACCGCAGGCCCCGGTTTGGTTGGGGCGCTCTTGGTTGGCGCTACGATTGGGCGCAGTTTAG
CGTACGCTTGGGATGTGCCAGCGGTGCCGGTTCATCACATGGAAGGGCATCTTCTTGCTCCGATGCTGGA
AGAGAATCCGCCGCCGTTTCCGTTTGTCGCTTTGCTGGTATCGGGTGGTCACACCATGCTGGTGGAAGTG
AAAAACATTGGTGAATACCGCATTTTAGGTGAGTCTATCGATGATGCGGCTGGCGAAGCCTTTGATAAAA
CGGCCAAATTGATGGGATTGGATTATCCAGGTGGCCCGTTATTGGCCAAGCTGGCGGAAAAAGGGACTCC
GGGACGCTTTAAATTTCCCCGTCCTATGACGGACAGACCGGGGCTCGATATGAGCTTTTCCGGTTTAAAA
ACTTTTACTGCCAATACCATTGCTGCAAATGGCGACGATGAACAGACCCGTGCGGATATTGCTTACGCCT
TCCAAGAGGCCGTGTGTGACACTTTAGTCATTAAATGTAAACGCGCATTGGAGGAGACAGGACTTAAGCG
TGTGGTGATTGCGGGTGGTGTGAGTGCCAACAAGCAGTTGCGTGCTGATTTGGAAAAACTCGCGAAAAAA
ATCGGTGGCGAAGTGTATTACCCACGTACTGAATTTTGTACCGATAACGGAGCGATGATCGCTTATGCGG
GCATGCAACGTTTGAAAAATGGTGATGTGTGTGAACTTGGCTTGCAAGCTCGCCCGCGTTGGCCGATTGA
TCAGTTAACGTCAATTCAGAAATAAGTACGACGAAATGGTATTGAAACGGTCGCGCTAGTGGCCGTTTTT
TCTAAACAAAAGAATGAATTAGATAATGCTGAATTTCTGCTCAGAGTTGTCTGCTTGGCATCTCATGTTA
CAGTCAGCGTCTACTTTATTGATGGATAAATAACTAAAATGAATTCGATGCTGATTGATGGCCAAAAAAT
GGCTTACCTTGATGTCGGGGAAGGCGAAGTGTTGCTCTTTGGGCACAGCTATTTGTGGGATCACCAAATG
TGGGCTCCACAAGTGGCTGCGTTAAGTCAACGCTATCGTTGTATTGTGCCGGATTTTTGGGCGCATGGCG
CTTCAGAGGCCGCCCCTACTGCGATGAGCAATCTCAAAGATTACGCTCAGCATATGTTGGCGCTGATGGA
TCATCTGCAGATTGAGTATTTCTCTGTGATTGGCTTGTCGGTGGGAGGAATGTGGGGCGCAGAGCTGGCC
TTACTTGCGCCAAAGCGAGTTCAATCTCTGGTTATGATGGATACTTTCGTGGGTCTTGAACCGGAAGTGA
CCCACAAAAAATACTTTACCATGTTAGATACCATTGCTCAGCTGCAAGCGGTGCCCGCTCCGATTGTGGA
GGCGGTTGTTCCTATGTTTTTTGCATCTAACACGTTGAAAAACGAGTTGCCTGTTGTGGCGCAATTTCGC
TCGGCTCTGCAAGGTTTGAGCGGCGAGCGTGCTGTTGAAGTGGCGCGTTTAGGGCGCATGATTTTCGGGC
GTCGTGATTTGATGGATGAGATCGAACACTTAACTCTGCCTGTACTCATCATGGTCGGCAGTGAAGATAC
TCCTCGCCCAGCGTTAGAGTCTTACCTGATGCAAGATACGATTCGAGGCAGTCAACTTGAAGTGATTGAA
GGGGCGGGACATATCAGTAGTTTGGAGCAGGCAGAATCGGTGACACACCACCTGCAAACGTTCTTAGCAA
CCGTATATTGATTTTTCTGCCATTGATGAAATGGCGATCACCTATTGAGCCGCGCACGGTTACACGACGC
GGCTCTCTTCATCATCGCTCGGCTTCTTATTCTTTTCACCGACCTTGGGCTCGGTACCCGCAAACAGGCG
CTTCACGTTTTGATGATGGCGCAGCACAATCAAACAGCACAACATGGCAACTGGAAGCGTGTACTGTGGC
TTAATCAGCCAAGTGTAGAGGGGCGCGAGCAACACAGTGACTAAGGCTGCAAGCGACGAGTAGCGAAACA
GTACGACAACGACAAGCCATGTGGCCATCACCATAGCGGTTAAATCGAGCCCAATCGGTGCGATTGCACC
TAACGCGGTTGCCACGCCTTTTCCACCTTTGAAATGGAAAAAAATCGGGTACATGTGACCAAGGCAGGCG
GCGATTGCCACCAATCCCAACATAAAAGGTTCAATATTGAGGAAGTAGCCGCCCCAAACTGGGATGGTGC
CTTTGAGCATGTCACACAATAAAACGGCCACTGCGGCTTTTTTGCCGCCGATGCGCAGTACATTGGTGGC
TCCGGGGTTTTGTGAGCCCACGTTACGCGGATCGGGGAGACGCAGAACACGACAAATCAACACCGCACTG
GAAATTGACCCCAGTAGATAGGCAAAAATGATCATGCTGAGCGCCAATGGAGTCATAACAGCCTCAAACT
GCGTGTTTCGAAAAGTTATCTCGAATAAGTATTTGTATTCCCTGTTGAATAAGAAAAAATCTTTTAGGAT
TTAGCATCTTGAACAGGTTTGGGTATATCATATCGCGATTGAGCGGATAGTACGATTTTTTCATCGGTTT
GGGTATCCGACCTGTGAACAGGAAGCGATTGAGCATGGATAAAGTGTTTATTGAACAGTTGGAAGTGATC
ACGACGATTGGGGTCTACGACTGGGAACAGCAGATCAAGCAGAAATTGGTGCTCGATCTGGAAATGGCGC
ACGACAACCGTGCAGCGGGAAAAAGTGATGATGTAGCGGATGCTCTGGACTATGCCCAAGTCAGCCAAGC
TGTGCTGGAGCATATCGAACAAGGGCGTTTTTTACTGGTAGAGCGTGTGGCTGAAGAAGTGGCTGAACTG
ATCATGACTCGCTTTGCTGTGCCTTGGCTCCGCATCCGCTTGACCAAGCCGGGCGCAGTGCCGCAAGCCA
AAGGAGTCGGCGTGATCATCGAGCGAGCGCGTGGATGATCACCGCTTATATTGGTGTGGGCTCAAATCAG
GATCGCCATCAGTCGATTGAAGCTGGCCTTCGTGCATTAGCCGAGCTGGCGAGCCAGTGGCGTCTGTCCA
CGATTTATGAGTGTCCATCCGTTGGGTTTGCCAGCCATCCTTTCTTCAATCTGATGGTTGAGATGGAGAC
AGAGCTCGCGCTGCCTGAATTGATGAAGCAGTTAAAAGCGATCGAGCTGCGTTGTGGCCGTTTGCCGAAT
GCACAAAAGTATCAGGATCGAACACTGGATCTTGATATTGTGCTGTATGGCGATTGTGTATCGGAGAATG
ATCCAGTGCTGCCTCGACCGGATATCTATCGCTATCCGTTTGTGATTCAACCTTTATATGAGCTCTGTCC
GCAGCGAGTGATTGCTGGTGATGGTCGAACTGTTGAGCAGATTTGGCAACAAGCGCAGGATTTAGCATCA
CTCACCCCAGTACCGATCTGGTTTTCTATTAACGAGAAGAAACAATCATGAGTTATTTTGAGTCGTTCAT
TCTGGCTTTAATTCAAGGCTTTACCGAGTTTTTACCGATTTCTAGCTCCGCACACCTGATCTTGCCTTCG
GCTATTTTAGGTTGGGAAGATCAAGGCTTGGCCTTTGATGTGGCGGTACACGTGGGAACGCTCGCCGCGG
TCGTGCTCTATTTTCGAAAAGAAGTGGTTTCGTTATTAAGTGCTTTTTTTGCTTCGATTTTTAAAGGTGA
TCGCAGCAAAGAAGCCAAATTGGCGTGGTTGATCGTGCTGGCTACGATTCCGGCTTGTCTGTTCGGTTTT
GTGATGAAAGATATTGTTGAGCTCTATTTGCGCAGCGCTTGGGTTATCGCGACAACGACTATCGTGTTTG
GCCTTTTACTCTGGTATGTCGATAAACATGCAGAGCTCAAAGCCGACGAATATCAAGCGGATTGGAAAAA
AGCGCTGTTTATTGGTTTGGCGCAGGCCGTGGCTATTATTCCTGGCACTTCACGCTCTGGTGCAACCATC
ACTGCTGCGCTCTATCTTGGCTTTACCCGTGAAGCGGCGGCGCGTTTTTCATTCTTAATGTCGATTCCAA
TTATCGTATTGGCGGGCAGTTATCTCGGATTGAAACTGGTGACCAGTGGTGAACCCGTACACAGCGGTTT
CTTACTGACAGGCATCATCACTTCATTTATCAGTGCTTACATCTGTATTCACTTCTTCCTGAAGCTCATC
TCTCGTATGGGCATGACCCCGTTTGTGATTTATCGCTTAGTGCTTGGTGTAGGCTTATTTGCGTTTTTAT
TAACTCAATAATCACCTGCCAGCAAGCGCCTTTTCTAGGCTTTATGGTATAAATAGGCAGCATTCGAGCA
AGTGACCAACGCCACGATTTTGTGGCGTTGGTTTTGAAAGAAAGATGGATTGGTTATGCGAGTATTTGCT
TTGACCCTAAGCCTGCTATTGGTCTGGCTGCTTTATACCCTGATGTGGGGCAAAAACGGTGTGATGGATT
TTCGCGCTGTACAAGCGGAAATTGAAGTGCAGCAGCAGGTGAATGCCAACCTTCACCTACGCAACCAAGA
GATGTTTGCTGAAATTGATGACCTGCGCCAAGGGCTAGATGCGATTGAAGAGCGTGCCCGTAACGAATTG
GGTATGGTCAAAGATGGAGAAACCTTCTATCGCATCATCGGTGAGGAGTCGCGCCAATGAACAACATGAC
AGCGATTGTCCCCGCCGCGGGTGTGGGTAGCCGCATGCAAGCGGATCGCCCTAAGCAGTATTTAACCTTG
CTCGATAAAACGGTGCTCGAACACACCGTTGAACATCTTTTAGAACATCCTCTCATCGAACACGTGGTAG
TGGCGGTGAGTGCTGATGACCCCTATTTTGCGAATTTGCCTCTGGCGCATCATCCGCGTGTGATTCGTGT
CGATGGCGGCAAAGAGCGGGCGGATTCGGTATTGTCGGCACTGGAGTATGTCTGCCAGCATCGCCTCAGT
GAATGGGTATTGGTGCATGATGCGGCGCGTCCGTGTGTGACTCACGCCGATATCACTCAGCTCATCACCA
CGGCTTTAGCTCATCCGATTGGTGCGATTTTGGCCTCGCCCGTGCGGGATACCATGAAACGTGGCGATCA
CTTACAGCAGATTGTGCATACGGTCGATCGCACTGCGCTCTGGCATGCGCTGACACCGCAAATGTTTCGT
GCCCAATCACTGCGTGAGAGGTTATTCGCCGCTTTACAGCAGCAAGTCACGATTACCGATGAAGCCTCAG
CCTTTGAATGGCGTGGTGAAAAGCCTGCTTTAGTGGCAGGACGTGCCGATAATCTCAAAATTACTCAACC
TGAAGATCTCGCGTTGGCCGAGTTCTATTTAAGTCGTAATAAGGAAAAATCATGATCAGAATTGGCCACG
GCTTTGATGTACACCGTTTTGGCGGCGAAGGTCCCATCATTATTGGTGGAGTGAAGATCCCTTATGAACA
AGGATTGATCGCCCATTCTGACGGTGATGTGGCACTGCACGCATTAAGTGATGCCTTGCTCGGCGCGATT
GCTGCCGGAGACATTGGCCGCCACTTCCCGGATACCGATGATAAATGGAAAGGGGCAGACAGCCGCGAGC
TCCTCAAAGATGTGTATCGCCGTGTCAAGGCGCAAGGTTATGTGCTTGGTAATGCGGACGTCACTATCAT
TGCCCAAGCGCCGAAAATGGCCCCTTATATTCAGGCGATGTGCGCGGCGATTGCCGAAGATCTGGAAACC
GATCTGGGCAACATCAATGTCAAAGCGACCACGACAGAAAAACTCGGCTTTACCGGACGTAAAGAAGGTA
TTGCCTGTGAAGCGGTTGTACTTTTGCGCAAAGCTTAACTCAGCCTATAAAAAATTTTGGAATTAAGATG
ACTGATATTCTCTCTCCTCTGGCTTATTTGTGCGGTAAACCGACTGCGAAGGCCAAACTCAAAGCGCTGC
CAGAACACTTCCAAGTCAATGAAGTGTTGGGCTACTCCTTAACGGGACACGGCGAGCACTTGATGGTGCG
TATTCGTAAGACAGGGGAGAACACCAGCTTTGTGGCCAATGAATTAGCCAAAGCCTGTGGCGTACCTTCA
CGCGCGGTGAGCTGGGCGGGTTTAAAAGACAGGCATGCCGTTACCGAGCAGTGGTTGAGTGTGCATCTGC
CGAATGGCGAAACGCCGGATTTCTCTGCGTTTCTAGCACAATACCCTAGCATTGAAATTCTTGAGGTGAC
TCGCCACGACAAAAAGCTTCGTCCGGGTGATTTGCAAGGCAATGAATTTGTCGTCACCCTATCGGAAGTA
AGCGATGTTGCAGCGGTATTAAGCCGTTTAGAAACGGTTGCTGAATTGGGCGTTCCCAATTACTTCGGTA
GCCAGCGTTTTGGACGTCATGGCAATAACCTCAGTGAGGCGCGCCGTTGGGGGCGTGACAATGTCCGTTC
GCGCAATCAGAATCAGCGCAGCTTATATCTGTCTGCGGCTCGTTCGTGGATTTTCAACCAGATTGTCTCA
AAGCGAATTGAGCAGGGCTGTTTTGCCCGCTTTATTGAAGGTGATATCGCTTTAGCTGAGCAGCAAATGT
TTAATGTTGATGGTGATTTAGCCCTTTGGGATCAGCGTTTGCAAGCTGGAGAAGTAGCGATTTCAGCGGC
TTTGGCGGGCGATAATGCCTTGCCGACTTCTGGTCAAGCCTTGCCACTGGAACAAGCTGAATTGGATGCA
GAGCCCGATTTAATGGCGCTGATCCGGGGGAATCGTATGCGCCATGATCGCCGTGCGATCGCCTTAAAAG
CGCAAAACTTAAGCTGGCAAGTGCAAGAAGATCAAATCACTCTGCGTTTCTCATTGGATGCGGGTAGCTT
TGCCACTTCCTTAGTGCGTGAATTGATCGAAGAGATCCCAGTGGTGCGTCATTACGATCAAGGCCATGAA
CAAGAGAGCCGCGATTCAGAGAGCGAAGATTAAGATGAAGATTCTACTCAGTAACGATGATGGCGTTTAC
GCACAAGGCATTCATGCTTTGGCGGATGCATTGCGTGATTTAGCGGAGATTGTGATTGTCGCGCCGGATC
GTAACCGCAGTGGTGCCTCGAATTCACTGACCTTAGAGCATCCATTACGAGTGTCGCAAATTGCCGAGAA
TACCTATTCCGTGCAAGGTACCCCGACTGATTGCGTGCACTTTGCGCTTAATGAACTGATGAAAGACGCG
CTACCGGATCTGGTACTGAGCGGAATCAATCACGGAGCTAACTTGGGTGATGATGTGCTCTATTCCGGTA
CGGTGGCGGCGGCAATGGAAGGGCATTTTCTTGGCGTGCAGTCGATCGCCTTTTCTCTGGCGGGAACTAC
TCATTTTGCTAGTGCTGCTCACTTTGTGCGTCAATTGGTCGAGCAACATCTGGCTAACCCGATTCCGACC
AATCGCTTACTTAACGTGAATATTCCGGATCGACCTTTAGAACTCATTCAAGGTATTGAAGTCACACGCT
TAGGTGCGCGGCATCACGCCGAAAGCATGATAAAGCAGAAAGATCCGCGTGGGCATGATATTTATTGGCT
TGGTCCTCCGGGTAAAGAGCAAGATGCCGGTCCGGGAACGGATTTTCATGCGATTGAACGTGGCTGGGTG
TCACTCACGCCGCTACAAGTTGACCTAACGGCACATGAGTCACTGCGTAGCATGGATCATTGGTTAAAGG
AAAAGGTGAATGGCTAACCCAAAAGCCGACAGACTGATTCAATTTTTAACTGAGCAGGGGATTACCTCAC
CACAAGTGTTGGCGGCAATCCATGCACTGCCACGCGAGTTTTTCGTCGCACCGGCCATGATGCATCAAGC
TTATGACAATAATGCCCTGCCCATAGGTCAAGGCCAGACCATCTCGCAACCCTATATCGTGGCGAAGATG
ACAGAGCTACTGGCGTTAACCCCAGAAACCAAAGTGCTAGAAATTGGTACGGGCTCTGGTTATCAAACCG
CAGTGCTCGCCAAACTGGTTAATCATGTGTTTACTGTTGAGCGGATCAAAACCCTGCAATGGGATGCGAA
AAGACGCTTGAAACAGTTGGATATCTATAACGTGTCGACGAAACATGGCGATGGCTGGCAAGGTTGGCCC
GCTCGTGGACCTTTTGATGCGATCCTTGTGACGGCTGCTGCGGCAAAAGTGCCGCAAAGTCTATTGGATC
AGCTTGCTGAGGGTGGTCGTATGGTGATCCCTGTGGGCGAAGACGAGCAATATCTGTACAAAATTGTGCG
TCAAGGTGGGCAGTTTATCTCTGAGCGGGTTGAAGCTGTGCGTTTTGTGCCACTGGTCGCGGGAGATCTT
GCCTGATGACGCTTTACTCTTTCCGACTGGGCTTATTATTGTTTTGCAGCTTATTATTCGGCTGTACTGC
ACCTACGCCAGCACCAGTCTCTGGATTGGGTAAAGATTACAACAAAGTTGAGCGTGGTAGTTACCGCGGA
AGTTACTATGAAGTTAAAAAAGGCGACACGCTCTATTTTATTGCCTACCTCACAGATAAAGATGTAAATG
ATCTGATCAGTTACAACGATCTCGCTCCACCTTACACCATTCATCCTGGGCAAAAAATTAAGCTCTGGTT
ACCTAATTATACTCCTCCTGCTTATGGTGGAACGGGCGGTGCAGCTACCGTGGCTGTGGCTTCAAGCACA
AGTGCAAGTGTTGCCAAAGCGGCGACGACGGCAACAGTTGCTCAAACCGTGAGCAAAAGCTCTAATACCA
AAAATGTACAAAATGGGTCAACGAATAGTCAAAATTTGACTAAAAAAGATCCAGTTAAGACGGTTGATCA
AACAAAAACAAAGGAGTATGTTGAACCTGTCGGTAAACAAAATGTTAATGTTAATGTAGCAAAAGCTAAA
CCTTCGGATGAGAAGATAGCGAAGTGGCTATGGCCGACAAAAGGTAGAGTCATAAAGAACTTTTCTGCGG
GCGATCAAGGCAACAAAGGGATAGACATTGCTGGCCAACGTGGTCAGGCTGTCGTTGCTACTGCAGATGG
AACCGTAGTGTATTCGGGCAACGCATTACGTGGTTATGGCAACCTAATCATCATAAAACATAATGAGCAC
TATTTAAGTGCCTATGCCCACAATGATCAGCTGCTAGCAAAGGAAGGACAAACTGTGCAAGCAGGCCAGA
AGATCGCCACCATGGGAAGTTCTGGTACCAACAGCGTACGCTTGCACTTTGAGATCCGTTATCAAGGGAA
GTCAGTGAATCCTAAACGCTACTTACCTTAACTCATATTGCTAAGGTCATACTGCAAAGGTTGTAAATCG
CAATGACTCGCAAAGTTGCCAGGGGGAGGCCGCTATGAGTGTCAGCAATACCGTAACCAAAGTAGAAGAG
TTCGATTTTGAAGATGAAGCACTGGAAGTGCTAGAAACTGATGCCGAGCTCACCAGTGATGAAGAATTAG
TTGCTGTTGAAGGGGCAAGTGAAGACGTTCGTGAAGAGTTTGATGCTTCTGCGAAAAGTCTTGATGCGAC
CCAGATGTATCTCAGCGAAATTGGTTTTTCACCGCTCCTTACTGCCGAAGAAGAAGTGCTTTATGCTCGT
CGTGCCTTACGTGGTGATGAAGCCGCACGTAAACGCATGATTGAAAGTAACTTGCGTCTGGTGGTAAAAA
TTTCACGCCGTTACAGCAACCGAGGATTAGCACTGCTCGATCTGATTGAAGAAGGTAATCTTGGTCTGAT
CCGTGCGGTTGAGAAATTCGATCCAGAACGCGGTTTCCGCTTCTCTACCTACGCAACATGGTGGATCCGT
CAAACCATTGAACGTGCGCTGATGAACCAAACACGCACCATTCGTCTACCGATTCATGTCGTCAAAGAGC
TGAACATTTATTTGCGTACTGCTCGCGAATTATCACAGCGCCTTGACCACGAACCTACACCAGAAGAAAT
TGCTCTTGAGTTAGACCGACCTGTCGATGATGTCACTAAGATGCTGCGTCTTAACGAACGGATCAGCTCA
GTGGATACGCCAATTGGTGGGGATGGAGATAAGGCACTGCTGGATATTTTGCCAGACTCTCACAATGCCG
ATCCTGAGTTTTCAACTCAAGATGATGACATTCGTGAATCGCTGCTCAACTGGTTGGATGAACTTAATCC
AAAGCAAAAAGAAGTGCTTGCGCGTCGCTTTGGGCTTCTTGGCTATGAACCATCGACCTTGGAAGAAGTG
GGTCGTGAGATCAATCTCACTCGTGAGCGTGTTCGCCAAATCCAAGTGGAAGGTCTACGTCGTCTGCGTG
AGATTTTGGTGAAACAAGGTTTGAATATGGAAGCGCTGTTTAACGTCGAATACGACAACTAATTTTTCCA
GACTCATCCAAAACTAAGGCACCCGGTGGGGTGCCTTGTTGTTTCTGGAATCTGTAGATTCCATGCTTGA
GATATGGGCAATAACTAGAGCAGCTTTTTCAATTGATAGAGCATATCTAGAGCTTGGCGAGGAGTGAGCT
GGTCAGGATCTACGCCTGCCAAGGCTTGCTCAACAGCACTCGGCTCAGGAATTAAGCTCAGCTGGTTGGC
AATATCGACGCGGCTTGGCTTACGAGTCTCGGCAGGTTGTGAGCTTAATAGCTCAAGTTGTTGTAATTTG
GCGCGCGCATTTTTAATCACGGGCTTGGGTACGCCAGCCAGTCCTGCTACGGCTAAACCATACGATTTAC
TCGCGGCACCCTCTTGCACTGCGTGCATAAAGGCGATGCCATCACCATGTTCAACCGCATCTAAATGAAC
ATTCGCTAGATGAGGTAACACATTCGGCAGTTCGGTTAACTCAAAATAGTGAGTAGCAAACAGCGTCATG
GCACCAATCTCTTTGGCAAGCCACTCGGCACTCGCCCAAGCGAGCGAGAGTCCGTCATAAGTACTGGTAC
CGCGGCCAATCTCATCCATCAACACCAAACTGTTACGGGTCGCATTGTGCAAAATATTGGCGGTTTCCGT
CATCTCCACCATAAAGGTTGAGCGGCCGGACGCAAGATCATCGGACGCGCCGATACGGGTAAAAATACGA
TCTAGTGGGCCGATTGACGCACTTTCAGCCGGCACATAACTACCGATATGCGCCATCAGTGCAATCAAGG
CGGTTTGACGCATGTAAGTCGATTTACCGCCCATATTCGGACCAGTAATGATCAGCATGCGTCGCTGTGG
ATTAAGTTCGATCGGGTTGGCGATAAACGGCTCATTCATTACTCGCTCTACCACAGGGTGGCGACCACCT
TGGATGTGAATGCCCGCTTCTTGAACCAGCGTTGGGCGACAATATTCCAAGTTTTCTGCGCGCTCTGCGA
GGTTTTGCAGCACATCCAATTGAGCAACGGAAGCCGCCAGTTGTTGCAGCTGCTCAAGATGCGGCATCAG
CAAATCGAACAACTCTTCCCACAGCTGTTTTTCTAACGCTAAAGCACGAGACTTAGAATTGAGCACTTTA
TCTTCATGCTGTTTAAGTTCTTCGATGATGTAACGCTCAGCATTTTTTAAGGTTTGACGGCGTACATAGT
GGGGAGGCACTAAATGGCTCTGACCCCGGCTCACTTGAATGTAGAAACCGTGCACATTGTTATAACCCAC
TTTCAGGGTATCAATGCCGTGACGATCGCGCTCTTCGGCTTCCAAGCGTTCCAGAAATTCGGTTGCGCCA
TTGGCTAAATCGCGCCATTCATCGAGTTCGGCACTGTAACCATCGGCGATCACGCCACCATCGCGGATCA
CCACGGGTGGGTTTTCTTTGATCGCACGTTCGAGTAAATCGCACAATTCATCCATTGGCTCGGCATGGGT
GCGTAGCTCGGTAAGGTGAGGCTGCTTAAGCTCGCTCATGACCGAGTGCAATTCAGGTAACTGCTGCATG
GCATGGCGTAGGCGAGCTAAATCGCGCGGCCGCGCTGAACGCAGCGCTAGACGGGCGAGGATCCGTTCAA
TATCGCCAATCTGTTTGAGCACGGGATGCAGTTCCCCATACAAAGCGGTTTCTTTGAGCTCAGTGATCGC
ATCTAAACGCTGATTGAGAGTGGCGTTATCGCGCATCGGTTGGTGGATCCAACGTTTGAGCATGCGGCTG
CCCATGGGGGTAGCACAATGGTCGAGTACTTCTGCAAGCGTGTTATCTGTTCCACCCGCCAAGTTATGAG
TGAGTTCAAGGTTGCGCCGCGTCGCGGCATCCAAAATCACCGATTGATCTTGGCGATCCCAAGTCAGTGA
ACGAATGTGTGGCAAAGCGGTACGCTGAGTATCTTTGACGTATTGGATCAAGCAGCCTGCTGCGCACAAG
CCAAGTTTTGCTTGCTCAACCCCAAAGCCAACCAGATCGCGCGTGCCAAATTGCTGGTTGAGCTGCTGTT
TCGCGGTATCGAGTTCAAATTCCCAAATCGGGCGACGGCGGTTGCCTTGGCGGCTTGCCATTAGATGCAC
TGGCGAAAAATCTTCAGGAAACAAGAGTTCACGAGGCGAAGTGCGTTGCAGCTCGGCGGCCATCTCTTCT
TCGGTTTGCGGCTCACTGAGCTGAAAACGACCGGAGGTGATATCCATGGTTGCATAACCAAAGCGGCCGT
TATGGTGATAAATCGCCGCGATCAGGTTATCGACTCGCTCTGAGAGCAGGGCTTCATCGGTCACCGTTCC
CGGTGTCACAATCCGCACTACTTTGCGCTCAACGGGGCCTTTGCTGGTGGCTGGATCGCCAATCTGTTCG
CAGATCGCGACCGATTCCCCCATCTGGACGAGTTTCGCCAAATAACCTTCCACGGCATGGAAAGGCACAC
CCGCCATAGGAATGGGTTCACCCGCCGATGCGCCGCGTTTGGTTAAGGAAATATCTAGCAGTTCAGAGGC
GCGTTTGGCATCGTCATAAAACAGTTCGTAAAAATCACCCATGCGATAGAACAGCAGAATGTCTGGGTTT
TCCGCCTTGAGTCTTAAATACTGTTGCATCATCGGGGTGTGGTGCGAAAGAGACTCGCTCGGTGAGGCGT
TCGATTTCATCATAATCTTATGTCGCTGCTTATCATCATCTGTGCAGGCCTTGCGGCATTTCATCACAAG
GCGGGCATGGGTCACTTAAAAACGGTTACAGAGAATAGCAAACCTGACTAGGGCGGGGCAATTGAGCTCT
TGCTTTGCATGGTGATGACCTTAAGGCTCATCAGGCCATCGCCGCAAGAGGTTTACCGAAAAGCGCGTAG
GGAGCGTGATATGGATACCAAGTCAAACCGGTTTCGACACTCAGCCTAAGCCGAGTGTCGGAAAGCTCGG
TTAGGAAAATAATCCTGAGGATAAATAACGGTCGCCACGATCGCACACAATCGCTACCACTACGGATCCC
GGATTTTGTTGGGCAATCTGCAAAGCGGCAAACACGGCTCCGCCAGAGCTGACGCCGGCGCAAATTCCTT
CTTCACGCGCAAGGGCGCGAGCGGTCTGTTCGGCGTCAGTTTGAGTTACGTCCAGCACCTGATCGACTCG
TGCAGCATCAAAAATGCCGGGGAGGTAGGCTTGCGGCCAACGGCGAATACCCGGAATCGCGCTGCCTTCC
GAGGGTTGTAAGCCGATGATCTGAATCTGCGGATTTTGTTGCTTCAGATAACGAGAGACGCCCATTATGG
TGCCTGTGGTGCCCATGCTTGAAACAAAATGAGTGATTTTGCCTTGGCTTTGCTGCCAGATTTCCGGCCC
GGTTGAGCGATAATGCGCGTCAGGGTTATCCAAGTTATTGAATTGATCCAATACCTTACCTTTGCCTTCT
TGCTGCATCTGTAAGGCTAAATCGCGTGCGCCTTCCATCCCTTGTTCTTTGCTAACCAAAATCAGCTCAG
CGCCATAGGCGCGCATCGAATCTTTGCGCTCTTGAGTGGCGTTATCGGGCATGATCAGAATCATCTTGTA
GCCTTTGATGGCGGCAGCCATAGCCAACGCTATGCCAGTATTACCACTGGTGGCTTCAATAATGGTATCG
CCGGGCTGCAAACTGCCGCGCGCTTCGGCTTGCACAATCATATTAAGCGCTGGTCTATCTTTCACGGAAC
CCGCTGGATTATTGCCTTCGAGCTTCACCAATACTGTAGAGCGGCCTGCATTGAGGCGCTGTAAACGCAC
CAAGGGCGTTTGACCTACATAATCTTCAAGAGTGGGGAAATCAGACACAGAGCGATCCTTCTATTCTAAT
AGTGACAACCGATATACCCTTCCTACTTGAAGCTGCAGCGGTGTTGGCTACGTTTGTTCACCCCAATCAC
ATAGTCTATCTATGCTCATGGGGACTCACTCACTTGCCGCCTACCTGCAACTCCAAGTTGTTTGGGTATA
AAGCTTCTGTTGATTGACGGCGCAAGCGTAAGACGACTCTTTGCAAGCGGCGTTATTTTCATGTCAGCAG
TATAAGAACGACTTTATCTTCGGCATACAATTTATTGCTAGAAATTATTCCAAAACGTTCTATTAATGTT
CTTTTTTATAAACGATTTTCCTCATAATCTAGCAGCATAAAGGAAGCCATCTTGGCACTTGTGATTCTGG
AGTAGAACAACATGAACCGAATTAAATCGACATTAACGGCGTTACTGCTAGCAGGCTCGTTCCAAGCCTC
TGCGGCCGATCAAACCATTCTCAACTCATCTTATGATATTGCTCGTGAGCTGTTTGTGGCTTACAACCCT
GTGTTTGCTGAGCATTGGCAACAAAAAACAGGGAAGACGGTCGAAATTAAACAGTCGCACGCTGGATCAT
CGGCTCAAGCGCGTTCTATTCTGCAAGGCCTAGCGGCAGATGTGGTGACGTTTAACCAAGTGACTGATGT
GCAAATTCTGCACGACAAAGGCAAGCTGATCCCAGCAAACTGGCAAACCCTGCTACCAAACGCGAGCTCG
CCTTATTACTCCACCACCGCATTTTTGGTGCGCAAAGGCAACCCAAAGAACATCCAAGATTGGAGTGATT
TGGTACGTGATGATGTGAAAAGTGTGTTCCCGAACCCGAAAACCTCAGGTAATGCGCGTTACACCTACTT
GGCAGCGCTAGGCTTTGCACAAAAACAATTTGGTCAGGATAACCAAGTGCAGCAAGATGAGTTTTTGAAG
AAGTTTCTGGCTAACGTCGCGGTATTTGATACTGGCGGCCGTGGTGCAACCACATCATTCGTTGAGCGTG
GGATTGGCGATGTGCTGATCACCTTTGAATCGGAAGTGAATAACATTCGTCAGCAATACGGTGCGGATGA
TTACCAAGTGGTGGTGCCGAAAACCTCGATTTTGGCTGAATTCCCAGTCGCGGTAGTGGAGAAAGTGGCA
AAACGTAATGGGACTTATGATGTGGCGACCGAATACGTTTCATACCTGTACAGTGAGCCAGCACAGCGTT
TGCTTGCAGAATTTAACTACCGTGTGCACGATGCCAAGGTACAAGCTGAGTTTGCTGAGCGTTTTCCCGC
CGTTGAATTGCTGACTGTGGAAGGGATCGCCGGTGGCTGGGAGCAAGCGATGCAAACCCAGTTCGCCAAT
GGGGCTAAATTGGATCAACTGCTGCGCCGCTAATCTTGTCTGACATTTCTCTAGGTTGCCCAATGGATGG
GCAACCTTAATTCCACCCTGATGTATCGAAAGAGGTTTTATGGGTCAAACGCTTGCACACTCTCGCCCGC
GCCAGCAACGGGTTTTACCCGGTTTTGCGTTGAGCCTCGGTGTCTCTTTGCTGTTTGTCAGCTTGATCCT
GCTGCTGCCTGCCACTGGGCTTATCATGCAGACCAGCAACATGACCTTTAGCGAGTATTGGCAAGTGATT
GCCGACCCTCGTGTGGTGGCAAGTTATAAAGTGACGGTTGGCTCGGCCTTGATTGCTTCACTGTTTAATG
GCTTGTTTGGTTTGCTGCTTGCTTGGGTGTTGGTGCGTTACACTTTTCCCGGCAAACGTATTCTTGATGC
GCTGGTCGATCTTCCTTTTGCGCTGCCCACCGCGGTGGCTGGGATTACCTTGGCAACGCTGTATTCGGCC
AATGGCTGGATTGGTAGTGTACTTGCTGAGTTAGGCATCAAGGTCGCTTATACGCCACTTGGTATTATTG
TGGCGATGGCTTTTACCAGTATTCCCTTTGTGGTGCGCACGGTTCAGCCTGTGTTAGAAGAAATTTCCCG
TGAAGAAGAAGAAGCGGGCATGACGTTAGGCGCATCCGACGCTGCTGTGTTTTGGAAAGTGATTCTCCCT
TCACTCAAACCCGCTTTATTGGTCGGAACGGCGTTGTCTTTTACGCGCAGTTTAGGGGAGTTCGGAGCGG
TGATCTTTATTGCCGGCAACATGCCCTACATCAGCGAAATTACCTCGTTAATGATCTTCGTGCGTCTGCA
AGAGTTTGATTTCCCAGCGGCGAGTGCAATTGCCTCGGTTGTGCTGCTGACCTCACTTTTGTTACTGCTG
ATGATTAACCTCTGGCAAGGCGCTTATCTGCGTAGCATTCACGGACGATAGGAATCAGTTTATGGCACAC
TCTCAGCCTTTACGTGTCGGTGAAAAGCCGTGGGTGAAATGGAGTTTGATCGCATTGGCTCTGTTATTGG
TGGCCGTACTGCTGCTGATCCCACTGCTGAGCATTTTCCAACAAGCGTTCGCCAACGGTATTAGCGCTTA
TTTTAGTTACTTTAATGACCCCGATACGCGCCACGCGATTGGGTTAACTCTGGTGGTGGCGCTACTGACA
GTGCCAATCAATCTGGTGTTTGGTGTGCTGCTCTCTTGGCTAGTGACCCGCTTTGAATTTGTTGGTCGCA
AGTTTTTGATCACTTTGATTGATATTCCGTTCGCTGTTTCTCCGGTGGTGGCGGGGCTACTTTACCTGCT
GCTCTATGGCACTAGTGGCTGGTTGGGCGAATGGTTGTATGAGCGCGATCTGCAAATCATGTTTGCTTGG
CCGGGCATTGTACTGGTGACTGTGTTTGTGACCTGTCCGTTTGTGGCGCGTGAGCTAATTCCACTTATGC
AGCAGCAAGGACGTTCGGATGAAGAAGCCGCGGTGATTTTGGGCGCATCATGGTGGCAACTGTTTCGCCG
AGTCACTCTGCCTAACATTAAGTGGGCGCTGATTTATGGCGTGATCCTCACCAATGCTCGCGCGGTGGGG
GAGTTTGGCGCGGTAGCGGTGGTTTCAGGCAACATTCGTGGTGAAACCAATACCTTGCCTTTGCATGTAC
AGCTTCTGTACGAGGATTATCAATCGCAAGCGGCCTTTGCTAGCGCTTCGCTACTGGCGTTTATCGCCCT
ATTAACACTATTACTGAAAGCTTTGGTCGAGTGGCGTCAAGAGCGCCTTCAGGCGGTCGAGCATAATGAG
CAGGGAACCTTATGAGCATTCGTCTAGATAATATCTCTAAACATTTTGGCCAGTTTCAGGCGCTTGCCCC
GCTTTCTCTCAAGATTGAAGATGGTGAAATGATTGGTTTGTTAGGGCCATCTGGTTCCGGCAAAACCACA
TTACTGCGTATTATTGCCGGTTTGGAAGGAGCGGATTCCGGTACGATTCATTTTCGAAATCGTGACGTAA
CGAATGTGCATGTGCGCGATCGTCGAGTTGGCTTTGTGTTCCAAAACTATGCGCTGTTTCGTCATATGAC
GGTGGCCGATAACGTAGCGTTTGGCTTGCAGGTGATGGAGCGTGCTCAGCGTCCAAATCCGGCGGAAATT
CAAAAGCGTGTGAAGCAACTGCTTGAAATCGTACAGCTTGGCCATTTGGCGCATCGTTATCCAGAGCAGC
TTTCTGGTGGTCAAAAACAGCGTATTGCACTTGCTCGCGCACTGGCCACCCAACCTGAAGTGCTACTGTT
GGATGAACCGTTTGGCGCTTTGGATGCCAAAGTGCGTAAAGAGCTGCGCCGTTGGCTGCGTAGCCTGCAT
GACGAGTTAGGTTTTACCAGCGTGTTTGTGACCCACGATCAGGATGAAGCCTTAGAGCTTTCCGATCGCG
TGGTGGTGATGAGTAATGGCCGCATTGAGCAGATTGATTCACCCGTTGAGCTTTACGCTCAGCCCAATAG
CCGCTTTGTGTTTGATTTCTTTGGGAACGTTAATCAGTTTGCGGGTGAGTGGCAAAATGGCCAGTGGGTC
AATGGCTCTGCCTTTATTCAGCCACCAGAGAGTGACGCGACGCGTCAAAGTGGTTTGCTGTATGTGCGCA
GCCATGAGTTGGCGCTGTCAGATAAAGAGAACAGCCAAGCCTCATTGCCGTTTGAAGTGGTCTCGATTAA
CCCGGTTGGGGCAGAAGTGCGCGTTGAGTTAGCGTCTGTCGGTTGGCAAAGCCAAGAGCTGTGGGAAGCC
AAACTTTCACATCGCTCTTTAAGCGAAAAGCGCTTGAGTCGCGGCGATCAAGTCTTCGCCACACCACAAG
TGGGCTATTTCTTTGCCAGTGAAGGGCAAAGTAGCCCGAGCGTCCTACGCTGGCCATTCTTGGCTCCGGG
TAGTTTGATGTTTGAAATCTGATGCTTGAAATACGAGGGTTGAAATTAGACCGAGAAAGAGTGCCCAAGG
GCACTCTTTCTATTTGGGACGATTGCAATTAACGTCTAATTCGGTAGTTTAGCCTGCAGTTTTACCGAGC
AAAATGAAACACTAGTGACACAATGAAACAGAAGCGAGAGGCAAGCGTATGAAAACACTGCATTCCTTGA
GTGAGCAGTTAGGGGGGCTACTGGCTAACCAGCAGCAGATCCTCGCTAGCGCAGAATCTTGCACCGGCGG
TGGTGTGGCTTATTGGGTGACTGAAGTGGCCGGAAGTTCGGCATGGTTTGATCGTAGTTTCGTGACTTAC
AGTAATGAAGCCAAACAAGAAATGCTCGGTGTTCGGCAAGCAACATTACAACAATTTGGTGCGGTTTCTG
AACAGACCGTTGAAGAGATGGCGCTTGGTGCGCTCTTGCATTCAAAGGCTACGCTAGCGGCTGCGATTAG
TGGCATTGCTGGCCCCGGTGGCGGTAGTGCAGAAAAGCCAGTTGGCACCGTCTGCTTTGGCTTTGCTAGT
GTTCAAGGTTGGCTCAAAGTGGAAACGTGCCACTTTACGGGTGATCGCGAACAAGTGCGTCAGCAAGCCA
TAGCGCATGTGTTGCAAAGCTTGATTGAGCATCTCGCAGCAGATCAGGTTCAAAACGTTAACTGAGCCAA
ACTTTTTTCTATACAGGGGTGGACACTGTACAAATCAACAGTATAATAAACCCCAACATGACAAATCAGC
GTCGACCCGATTTCGACACAATTACCTATCACCTGAGAGTGACTATCCGGAGAGAGTAATGGACGAGAAT
AAACAGAAGGCACTTGCGGCCGCCCTCGGTCAAATTGAAAAGCAATTTGGTAAAGGCTCCATCATGCGCT
TAGGCGACAACCGCGCGATGGATGTAGAAACCATTTCGACCGGTTCTCTGTCTCTGGATATCGCGTTGGG
TGCTGGTGGTCTACCAATGGGACGTATCGTTGAGATCTTCGGCCCTGAATCTTCGGGTAAAACGACACTG
ACTCTGGAACTGATTGCTGCTGCACAACGTGAAGGTAAAACCTGTGCGTTTATCGATGCCGAGCACGCAC
TGGATCCGGTTTATGCCAAAAAATTGGGCGTGAATATCGATGAGCTACTGGTTTCTCAGCCAGATACCGG
CGAGCAAGCACTGGAAATTTGTGATGCACTGGCTCGCTCTGGTGCTGTGGATGTCATCGTTGTTGACTCA
GTAGCGGCTTTGACACCAAAAGCGGAAATTGAAGGCGAAATGGGCGATAGCCACATGGGTCTGCAAGCGC
GTATGTTGTCGCAAGCAATGCGTAAACTGACGGGTAACCTCAAGCAATCCAACTGTATGTGTATCTTCAT
CAACCAAATTCGTATGAAGATTGGTGTGATGTTTGGTAACCCAGAAACTACCACTGGCGGTAACGCACTG
AAATTCTACGCTTCTGTTCGTTTGGATATTCGCCGTACTGGCGCAATCAAAGAAGGCGAAGAAGTGGTGG
GTAACGAAACCCGTATCAAGGTTGTGAAGAACAAGATTGCTGCGCCGTTTAAAGAAGCGAACACTCAGAT
CATGTATGGCCAAGGTTTCAATCGTGAAGGTGAATTGATCGATCTTGGTGTGAAACACAAAATGGTTGAG
AAGTCAGGCGCTTGGTACAGCTATAACGGCGATAAAATCGGCCAAGGTAAAGCGAATGCCTGCAAGTATC
TGAAAGAAAACCCAGAAATTGCGAAAACTCTAGATAAAAAACTGCGTGAAATGCTGTTAAACCCAGAAAA
CATGCAGCTGATCGCTGAAACATCTTCTGCGGCGGATGACGTCGAATTTGGCGCGGTGCCAGAAGAGTTT
TAATCGGCAGGCTGAATGCAAAGAGGTTCAGCCTCTCAATCTCGATGTTGATGAAGCCCTGCAATGCAGG
GCTTCTTTTTGGCTGCCAATTGAGTGAGTGACTCAAAACTCACCGTTAGCCTAATAGGGAGTTCCATGAG
TTTCGACTTAGCCACTTGCCGACAAAGTGCCTTACAACTTCTGAGCCGTCGCGATCATAGCGAATATGAG
CTATACCAAAAATTAGCCCTCAAAGGTCATCCTGCTGAAGTGATTGATGAGGTTGTGAAGTACGTTTTAG
AGCTAGGGTATTTGAGTGATGCCCGTTACGCAGCGAGTCAGGCTCGACAAATCGTTCATAAAGGTTACGG
TGAGCAGCGTTTGCGCCAGCAACTCAAAGAAAAGCGGGTTGCGGAAGAGGTGATTGAGCAAGCCCTCGCC
GAGCAAACGATAGATTGGTTTGAACTAGCGAAAGAGGTCGCACACAAGAAATTCAAAAGCGGCATCAGCC
ACGAGCGCTCGCAATACGCCAAACAAGTTCGGTACTTACAGTACCGTGGTTTCAACTTTGAGCAAATTCG
TTATGCGCTTCAAGCCAGTGAGAGTGATGAGTAATCGCTTTCACCCTCTACATTCCGCTTATTAATCTCG
CTCTGGATTTTATGCATCTTGGTTGAGCTGCCGCTCGCCACACATTCAGTTTGCGGAAGAGAAGAAACTA
GGCGAACTGTTATCCTTGCTTTACAATAGCGCAAAATTCTAACTTGAGTATTTCAGGAAGAGCTGCATGT
TTATGAGCACGGATGAGGTGCGCCGCGCGTTCCTCTCATTCTTTGAAAGCAAAGGTCACCAAATTGTAGA
AAGTTCTTCTCTGGTGCCTGCTAACGATCCGACCCTGTTGTTTACCAACGCAGGGATGAACCAATTTAAA
GACTGTTTCTTGGGCTTGGAAAAGCGCGCCTACACTCGCGCCACGACCGCTCAACGTTGTGTCCGCGCGG
GCGGTAAGCACAACGACCTAGAAAACGTCGGTTTCACCGCACGTCACCACACTTTCTTCGAAATGCTGGG
TAACTTCAGTTTCGGTGACTATTTCAAAGAAGATGCGATCCAGTATGCATGGGAGTTTCTGACTGACGTT
CTGCAACTGCCGAAAGAGCGCTTGTTAGTCACGGTTTATGAAACCGATGACGAAGCCTTTGATATTTGGA
ATAAAAAAGTCGGCATTCCTGCTGACCGCATTATTCGTATCGGCGATAAAAAAGGTGGCAAGAAGTTCGA
TTCGGATAACTTCTGGCAGATGGGTGACACCGGTCCTTGCGGTCCATGTACTGAAATCTTCTACGACCAC
GGTGACCACATTTGGGGTGGACCTCCAGGCTCACCTGAGGAAGATGGCGATCGTTTCATCGAAATCTGGA
ACAACGTTTTCATGCAGTTCAACCGTCATGCGGATGGCACGATGGAGCCGCTACCTAAGCCGTCTGTGGA
CACGGGCATGGGTATTGAGCGTATTTCCGCGATCATGCAAGGCGTGCACTCCAACTACGAAATCGACGTA
TTCCAAACGCTGATCAAAGCAGCCGCAGACGCAATTGGTTACCAAGATCTGACTAATCAGTCTCTGCGCG
TTGTCGCGGATCACATCCGTTCATGTGCCTTTTTGATTGTGGATGGCGTGATGCCGTCTAACGAAGGTCG
TGGTTATGTACTGCGTCGTATCATTCGTCGTGCCGTTCGTCATGGCAATAAGCTCGGTGCGCAAGGTGCA
TTCTTCCACAAGTTGGTGGGACCATTGGCGGAAGTGATGGGTACTGCAGGCGTTGAGCTGAAAAAGCAGC
AAGCTCTGGTTGAAAAAGTGCTACGTATCGAAGAAGAAAACTTTGGACGTACGCTGGATCGCGGCATGAG
CATTCTGAATGACGCGCTGGATCAACTATCAGGCCAAGTGCTGGATGGTGAAACCGTCTTCAAACTCTAC
GACACCTACGGCTTCCCTGCGGATTTAACCAATGATGTGGCGCGTGAGCGTGGCTTTAGCATTGATGAAG
CGGGTTTTGAACAAGCGATGGAAGAGCAGCGTCAACGCGCTCGTGAGGCTGGCCAATTTGGTACGGATTA
TAATTCGCTGATCAAATCCGCCACCAATACCGAATTCTGCGGTTACACGGCGAGTCGTGGCCAAAGTGTG
GTTCGCGAAATGTTCGTGGAGGGCGCGGAAGTTTCTACGCTGTCAGCTGGTGATAAAGCCATCATCGTAC
TAGACAACACGCCATTCTACGCAGAATCAGGTGGTCAATGCGGCGATACTGGCGTTTTGAAAACCGACGC
AGGTATTTTCCATGTTGAAGATACTCAAAAATTAGGTAACGCGATTGCGCATCACGGTGTGATCGCCCAA
GGCGTATTGGCGACAGGCGATCAGGTGGATGCCATCGTCGATGAAAAGCGCCGTGCGGCAATTTCGCTGA
ACCACTCGGCGACTCACTTGTTGCATGCTGCACTACGTAAAGTGCTGGGTGAACACGTGGCGCAGAAAGG
CTCTCTAGTGCGTGCTGAAACACTGCGTTTTGACTTCTCACATCTGGAAGCGATGACCGCTGCAGAGATT
AAAGAAGTAGAACGTTTAGTGAACCAAGAAGTTCGTCGTAACCACAGTATCGAAACCAACATCATGAATA
TTGATGAAGCGAAAGCGAAAGGTGCGATGGCGCTGTTTGGTGAGAAATATGACGACCAAGTTCGTGTGCT
CTCAATGGGAGATTTCTCAACTGAGCTGTGTGGTGGTATCCACGCGAGCAACACGGGTGATATTGGTCTG
TTTAAGATCATCTCTGAAGGTGGTATTGCTGCGGGTATTCGCCGTATTGAAGCGGTGACTGGTGAAGGCG
CATTAGATTACCTCGATGCACAGCAAGCACAGCATGATGCCAAAGTGTCTGAAATGGCGGCAAAAGCCAA
ACTGCTGGAGAAAGAGATCCAACAGTTGAAAGATAAGCTGGCGGCGAAAGAGAGCGCGGGTCTTATCAAC
CAAGTTAAGCAGATCGCGGGTGTTAACGTACTGGTTGCGCAGCTCAACGGTGCAGACAACAAAGCGCTAC
GTGGCATGGTAGATGATCTCAAAAACCAATTAAGCAGCGGCATCATCATGCTGGGTAATGTGGCTGAAGG
CAAAGTTGGCCTAATTGCGGGCGTAACCAACGATTTGACCAATAAAGTCAAAGCGGGTGAGCTGGTCAAC
ATGGTCGCACTACAAGTCGGTGGTAAGGGTGGTGGCCGCCCTGACATGGCTCAAGCTGGAGGGACAGATG
CTCACGCTCTGCCATCGGCCTTAGAGTCTGTCGACGCTTGGATTGCCGAGCGTCTATAACAGTGATAAAT
AGATTACGCTCAATCAATATTTGTTGATTGAGCGTAATTTTATCTGGTCTACCAAGTGGTTTAATTGGCG
CAAATATAGACTAAGCCAATTAGCCGCTTGGTTTTATTTTGGTAACGATCAAACCTTGTTCGACATGTAA
GTTAAACAAGTTTGATCCCGATGAGACTTTGGTCTTGGGAAGGTGAATACTGGTGAAAAAGCCCCTTATC
GTGCAAAAGTTCGGCGGAACTTCGGTGGGTTCAATAGAAAGAATGCAAACCGTAGCCGAACACATCATTA
AGGCGAAGAATGATGGCAATCAAGTTGTCGTAGTGGTCTCTGCCATGGCAGGGGAAACCAATCGACTGGT
GGGTTTAGCTCAACAAGTAGATAGCGTACCAAACGCTAGAGAACTTGATGTTTTGCTCTCTGCTGGTGAG
CAGGTGTCAATGGCCTTAGTGGCAATGACACTGCACAAAATGGGCTATGCCGCCCGCTCACTAACCGGAG
CTCAAGCGAATATTGTGACGGACAATCAACACAATGACGCGACGATTAAACATATTGATACTCGAACGAT
TACCGAGTTGCTAGAACAAGATTTTATTGTGATAGTCGCGGGTTTTCAGGGCATTAATGAAAATGGGGAT
ATCACTACGTTAGGCCGTGGTGGCTCAGACACCAGTGCTGTGGCATTGGCTGGGGCACTGAATGCCGACG
AATGCCAAATATTCACTGATGTCGATGGGATATACACTTGTGATCCACGCATTGTACCAAGTGCTCGTAA
GCTGGATGTGATTGATTTTCCTTCCATGGAAGAGATGGCGCGCAAAGGCGCAAAAGTGTTGCACCTACCG
TGCGTGCAGTATGCTTGGAAGCATGCCGTGCCACTCAGAGTGCTCTCTACCTTTGAAGTGAACCAAGGCA
GTTTAATTAAAGGCAGTGCCGCAACTCACGCAGTATGTGGTATTGCTCTTCAGCGCGATATGGCGCTGAT
AAGAGTGGAGAGTGAATCTTTCCCAAGCATCATCAAGCAGTGTCAAATGCTCGGCATTGAAGTCTGCACA
ACCATTGATGAGCCTACCCATAGTGCATTTGTGATTAAACGCGATGCTTATGCCAAGCTACAATTAGTCG
GCGCAGATAAAATTCGTGGTTCAGAGCCCGTGAGCCTTATCACCAAGGTCGGTATACAAGCCGGGGCATT
AGTTGCCCATGCACGTCAGACCTTAGCGCAACATGGCATCGATGTGCGTTATGTCTCGGCCTCGGAACAA
TCATCTATGCTAATGTTAGACCCTGCAAATGTGGATCGTGCGGCAAATATTTTGCACGAGACCTATGTGA
CGTCGGAAATCCCTCAAGAGTTTGGTCTAAAACAAACCTTTTTAGGTTAAACGGGCACCATTGAGAGTTT
ACGATGTCATAACTTTTGATGGATAATAGTGTGGTTGCAAGAAAATACAGAGATTACTCAAGGAGCTAAG
AATGCTTATTTTGACTCGCCGTGTTGGCGAAACCCTGATGATCGGTGACGAAGTGACCGTGACAGTATTA
GGTGTAAAAGGTAACCAAGTCCGTATCGGTGTAAACGCACCGAAAGAAGTGTCTGTGCACCGTGAAGAAA
TCTACATGCGCATTCAAGCTGAGAAAGGTAATGGTGGCGTTGCGTCTGGCAACTACTAATTATCGAAGAA
AGGTCGGCCGTTAACGCCGACCTTTTTGTTTATCCCCGTGTTTTTATTTAGAAAGTGCAAATTCTCAGCG
CTTTGGTTAATTTGCCAACGGTTGAGTTGTTTTGCCGAGTTTTCACCAAGAAAGTGTTTGACATATTTTT
GGTAAATCGTAATATGTGCCTCCGCAAGACGGTGAGGTGGCCGAGAGGCTGAAGGCGCTCCCCTGCTAAG
GGAGTATACGGTTTATAGCCGTATCGAGGGTTCGAATCCCTCCTTCACCGCCATTTCTTGCAATGCTTAT
TTCGATAAGCCACAGCGCGTCCGTAGCTCAGCTGGATAGAGTACCTGGCTACGAACCAGGCGGTCAGAGG
TTCGAATCCTCTCGGACGCGCCATATTCTTCTGGAATATGAAAGTGGTGAGGTGGCCGAGAGGCTGAAGG
CGCTCCCCTGCTAAGGGAGTATACGGTTTATAGCCGTATCGAGGTTCGAATCCCTCCTCACCGCCATTTA
TTGGCCTATGGTCATTTTTTTGTTCTAGAAGAAAATATTTGTGATATAGTTCACAACCTGCGCGCTCGTA
GCTCAGCTGGATAGAGTACCTGGCTACGAACCAGGCGGTCAGAGGTTCGAATCCTCTCGAGCGCGCCACT
ATTTAAAGCTCCTGAATGTTCGGGAGTCGATTGTGAAAACAATCAAAGCCTGCGCGTCCGTAGCTCAGCT
GGATAGAGTACCTGGCTACGAACCCAGGCGGTCAGAGGTCGATCCTCTCGGACCGCGCCACTTTATCTCG
TCAAGAGAGAAGGGTAATACCCTGGATACTGGATTTTCGGTATCGAACCATTAAAACACTGCGCGGCTCG
TAGCTCAGCTGGATAGAGTACCTGGCTACGAACCAGCGTCCAGAGGTTCGAATCCTCTCGAGCGCGGCCA
CTATTAAGCTTCCTGAAATGTTCGGAGTCGGATTGTGAAAACAATCAAAAGCCTTGCGCGTCCGTAGCTC
AGCTGGATAGAGGTACCTGGCTACGAACCAGGGCGGGTCAGAGGTTCGAATCCTCTCGGACGCGCCACTT
TTATCTCGTTAAGAGAGAAGGGTAATGCCCTGATACTGAGATATAGGTATCGAATCATTAAGCATTGCGC
GCTCGTAGCTCAGCTGGATAGAGTACCTGGCTACGAACCAGGCGGTCAGAGGTTCGAATCCTCTCGAGCG
CGCCATATTAGAAGCCCTGCATGAAAATGCAGGGCTTTTTTACATTTCGCAAACACCTCATTTACCCTTG
CGCTACAACTTATTGTTTTGTGAAGGATATTCCCCGCTATATTAACTTCATCGCAGTATTTGCCCCTCTT
TCGCGCTAAGTTAGCTTCAGTCGGTCAAAAAGCAGCCTCTTGGCCTTGCACTTGTGCTGGTTTTCAATCT
CAGGTGATGATTTATTGTTCCAGTTTGTGCCAGAGCTAAAAGAGTGCTTGTAACCAAATTGACAATTATT
GTTCAGTCGAGATAATCCCACTTCTTCTGCGTTAAGCGCAAAAAATGTGCACAAACCGAAGAATGTCAGG
ATGACACGCAAAGGAAGCAACATGACACATATTGGAAGTCTCTTATTGGATGCCGCCACTCTGATGGTCA
CCGGAATGGCTGTGGTATTCCTATTTCTTACTCTTCTCGTTTATCTCGTTCAGTTTATGTCCCGTGTGAT
ACCGCAAGAGGTACCCGAGGCTGCTGCAACGCCCAAGAAAAGTCAAAAAGTTCAACCAGTCACTGATTCC
GTTAGTCCACAAGTCGTGGCGGCAATCGCCGCGGCTGTGCATCAGCACCGCAGTGCGACAGCGAAACAGT
AGTCTGGATTACAAGGATTAAAAGGAGTTAATGAGCATGTCTAAACCATTAGCCATCACCGATGTCGTCC
TACGTGACGCCCACCAATCGCTCTTTGCTACGCGTATGCGTATTGAAGATATGCTGCCGATCGCGGCTGA
GCTGGATAAAATCGGTTACTGGTCGTTGGAAACTTGGGGTGGAGCGACGTTTGATGCTTGCATCCGTTTC
CTTGGCGAAGATCCATGGGAACGTCTACGCGCTTTGAAAAAAGCGATGCCGAATACCCCAATGCAGATGT
TACTGCGCGGCCAAAACTTACTCGGTTATCGTCATTACGCGGATGATGTCGTCGAGAAATTTGTCGAGCG
CGCCCATGTCAATGGCATGGATGTATTCCGTATTTTTGATGCGATGAACGATGTGCGCAATTTTGAAAAA
GCGGTAAAAGCGACGATTGGTGTGGGCGCTCATGCGCAAGGAACACTCTCTTACACGACGAGCCCTGTGC
ACAACACGCAAACTTGGGTGGATTTAGCAAAACGTCTTGAAGATCTCGGCTGCCACTCTTTATGTATCAA
AGACATGTCGGGTCTGCTCAAACCTTATGAGGCCGAAGAGTTAATCACGCGTATTAAGCAGTCTTGCGCG
GTGCCTTTGGCGCTGCATTGTCACGCGACAACAGGTTTATCTACGGCTACGGCAGTCAAAGCGGTGGAAG
CGGGGATTGATATTCTTGATACCGCGATTTCCTCAATGAGCCAGACTTATGGCCATACGCCCACGGAAAC
CGTGGTCGCTATGCTGCAGGATACACCACGTGATACACAACTCAAATTGGAGCAACTTGAACCGATCGCG
GCTTACTTCCGTGAGGTTCGTAAAAAATACGCCAAGTTTGAAGGTCAGTTAAAAGGTGTTGATTCGCGCA
TTCTGATTGCTCAGGTGCCCGGCGGCATGCTGACCAATATGGAAAGCCAGTTGAAAGAGCAAGGTGCCGC
GCACCGTATCGATGAGGTATTGGAAGAGATCCCTCGCGTTCGTCAGGATCTTGGGTTTATTCCGTTAGTG
ACTCCTACCTCGCAGATTGTCGGCACTCAAGCGGTGATCAACGTGTTAACCGGTGAGCGCTATAAGAGCA
TTACCAAAGAAACCGCAGGCGTTCTTAAAGGTGAATACGGTGCAACGCCTGCTAGCGTGAATGCTGAGCT
GCAAGCACGCGTATTAGAAGGTGGACAAGCGATTACTTGTCGTCCTGCTGATCTTCTGCAAGATGAACTT
GACCATCTCACTAAAGAGCTGCTTGAAAAAGCGCAAGTAGAAAAAATCACCTTAGCGGATGCGAAGGTCG
ATGATGTTCTGACTTATGCGCTGTTTCCACAAGTTGGCCTGAAATTCCTGAAAAATCGCCATAATCCAGA
GGCGTTTGAACCTGCGCCGGGCAAAGAGCCCGCTCCGGTGGCTACCGCCCCTGCGAGCACCAAACCTGCA
GCAGGTATCGAGAGCTACAGTGTGAAAGTGGACGGCGTGGTGTATGACGTTGAAGTGGGTTCACAAGGTC
AATTGACCTCAGTGGTACCCGCTGGCCAAAAAGCAGCACCAAAACTGGCTGTTGCAACACCCACTCAAGG
CGCAGAAGCGGTTGCTGCCCCTTTGGCGGGGACCATCTTTAAAATCCAAGTTGAACAAGGCGATGAAGTG
GCAGAAGGTGATGTGCTTATCGTGTTAGAAGCGATGAAGATGGAAACTGAAATCCGTGCAGCGCGCAGTG
GTGTGATTCAGGAACTGCATGTCAAAGAAGGCGACAGCGTTCGCGTTGGCGCCTCACTGCTGAGCTTGGC
ATAAGGGAAAATCATGGACGGATTAATTACCCTATGGCAAGAGACGGGGATTGCCAATTTTGAGCTAGGG
CAGATCATCATGATCTTGGTCGGCTGTACGCTACTGTTTCTGGCCATTCGTAAAGGCTTTGAGCCGTTAT
TGCTGCTGCCGATTGGTTTTGGTGCAGTGTTAGCCAATATTCCTAATGCAGGATTTACCGAGCCCGGTGG
CTTGCTGTACTACGTTTACCATATCGGTATTGAGTCAGGCGTTTTCCCATTGCTGATCTTTATGGGCGTG
GGAGCGATGACGGACTTCGGTGCACTGATTGCCAACCCGAAAACCTTGTGGTTAGGCGCTGCGGCTCAGT
TAGGCATTTTTGCTACCTTGTTTGGTGCCATTTTGCTCAACTTTGTACCGGGCATGGAATTCTCTATGGC
TGATGCCTCGTCGATTGCAATCATTGGTGGAGCGGATGGTCCAACGGCCATTTTCCTTGCCAGCCAGTTA
TCGCCGGATTTGCTCGGGGCAATTGCGGTCGCTGCGTATAGCTATATGGCGCTGGTTCCGATTATTCAAC
CACCGATCATGAAGGCCTTGACGACGCCGGAAGAGCGTAAAATCAAGATGGCTCAGCTACGCCACGTGGG
TAAAACCGAGAAAATCGTGTTTCCACTCGTGGTGCTGCTAATGACCATTCTGTTTTTGCCTGCGGCAACA
CCCTTGGTCGGCATGTTCTGCTTGGGGAATCTGATGCGTGAAGCGGGTGTGGTGGATCGTTTGTCCAAAA
CCGCGCAAAACGAGCTGATCAATATCGTCACCATTTTCTTAGGCTTGGGGGTCGGCTCTAAATTGCAAGC
CGAGACTTTCCTCAATTTGGAAACCTTAGGTATTTTGGCACTCGGCGCGGCTGCTTTCAGTATTGGCACG
GCGGGTGGGGTGATTATGGCGAAGATCCTCAATAAATTTTCCAAAGAGGATATCAACCCACTGATCGGTG
CTGCGGGTGTTTCTGCGGTACCTATGGCCGCTCGAGTCGTCAATAAAGTGGGCCTAGAGGCCAACCCGCA
AAACTTCTTATTGATGCATGCCATGGGGCCAAATGTGGCTGGTGTTTTGGGCTCAGCGGTAGCGGCAGGT
GTGTTGCTGGCTCTAGTGGGTTAAGCATGAGTTGGTTGCACTTTGCGCAAAATGGCGATGCAAAGTTAAC
GACTTAAAAGAAATTGGTATATATTCAAAGGGATGCTTCGGCATCCCTTTTTATTCGCGCGATAGGGATA
GTGGAAATGGAAAACAAACGAATCGTCATTACCCAATTTGGTACACCGGATGTGTTGGCCATGCAAAGTG
CGCCAATTCCTACCCCCAAAGCGGGTGAAGTATTAGTGAAAGTTGCTTTCGCGAGTGTTAACCCTATCGA
TGTGAAAACCCGGGCGGGGTTAGGATGGGCGGCAGCACAAAATAAAGACAAACTGCCGTGGACACCCGGT
TACGATATCTCCGGACGAGTTGTGGCGTTAGGCGAGGGAGTTAGCCGCCTTAAAGAGCGGGATAATGTGG
CGGGATTTATTGGTTTCCCATTGCGCGGTGGTGGTTACAGTCAGTATGTTTGTGTGCCTGAGCAGGAATT
GAGTTTGGTTCCTGATGCAGTAACGCTCGAAGCGGCTGCCGCACTGCCCCTTGCGGGGCAAACCGCCGCG
CAAGCCTTGAGCAAAGCGCAAGTCCAAGAAGGTGAACGTGTGTTAATCCTTGCAGGGGCGGGTGGCGTTG
GGCATATCGCGGTGCAAATTGCACTCGCCGCTAAGACTGAAGTATTTACCACTTGCAGTGAAGCGAATTT
AGACTATCTGGCCACGCTTGGCGCTCATGCGATCAATTACCAATTTGCGCCCGTCTCTCAGCGTTTAGAA
GAGGTGGATGTGTTGATCGATCTGGTGGGGGGAGAGGCGGCGTTGGATGCGCTTAAATGCCTAAAAGATA
ACGCTCGCGTCATTACTGTACCGACGTTAACCGCCGAGCTTATCTGCGAAAAAGCCAAGCTACTCGGTTT
TGAAGCTACGGGCATGTTGGTAGATCCGAATCCAGAGCAGCTCGATACCATGCTGTATATGGTCAGTGTC
GGGCTACTGAAAATCGAAATTCAGCACATCTATTCACTGTTAGACGCCGCGCAAGCCCATGAGCAGATTG
AATCCGGACACACGCGAGGCAAGTTGCTTCTTGATATGAAATGCTAGATTGGTGGAATGACTCTTCTGCG
CTACTCACTTCTCTCTTTGCTGAATCGCCGCTGAGCTTACTGTTCTGGAGTGGTTTTCTCAGTGCAACAT
TATTACCGGGCGGCTCAGAAGCGGCGTTGTTGGCGAGTTTATCGCTCGCTCAACATCCGGTTTGGCTCAT
CGTTGCGGTGTCAACGGCCGGGAACACTTTAGGTGGCATGACCAACTACGCGTTAGGTTTATGGCTGCCG
CATCGAACTGATTCACAAAAACAAGGTCATAAAGCCAAGCTCTGGTTGCAGCGTTACGGTTATTGGGCGT
TGCTTGGGAGTTGGTTGCCGATTATTGGTGACCCACTCTGTTTAGCGGCAGGTTGGCTGCGTTTAAACGT
ACTCCCTGCATTTTTGATGATTTTGATAGGTAAGGCGCTGCGTTATTCATTGCTTGCTGCGTTGTATTAC
GGTTTGTTTTAAGGAGATGTGATGAGAAAAGTCGCGTTGTTTGGATTTTCTCTTTTGTTATTAGCGGGAT
GCAGTAGTTCTGACTCATCGTTGCCGCTGTTTTCTTCTTTGCCGAAAGGCGTCACCTTGGTCGAAGAGGT
GAAAGCCGAACCGGGTAAAGTCATGATCCCGTACTCGAAGTATCGTTTGGATAATGGACTGACCGTGATC
CTTTCACCGGATGACTCCGATCCCTTGGTGCATGTTGATGTAACCTATCACGTGGGTTCCGCTCGTGAGG
AGATTGGTAAATCGGGCTTTGCTCATTTCTTTGAGCACATGATGTTCCAAGGCTCTAAACATGTCGGCGA
TCAGCAGCATTTTCGTTTGATCACTGAAGCGGGCGGCTCGCTCAATGGCACCACCAACCGCGACCGTACC
AACTATTTTGAAACGGTTCCGGCCAATCAATTAGAAAAAATGTTGTGGCTTGAGGCGGATCGAATGGGCT
TTTTGCTCGATGCGGTTTCGCAGCGCAAGTTTGAGATCCAGCGTGATACCGTGAAAAATGAGCGCGCTCA
GAATTATGACAACCGCCCTTATGGCTTGATGTGGGAAAAAATGGGTGAAGCGCTTTATCCCGAAGGGCAC
CCTTATTCTTGGCAAACGATTGGTTATGTCAGTGATTTAGACCGAGTTGATGTCAATGATTTAAAAGCCT
TTTTCCTACGTTGGTATGGCCCAAATAATGCGGTGTTAACCATAGGTGGCGATCTGGATGTTAAACAAAC
CTTAGCTTGGGTTCAAAAATACTTTGGCTCGATTCCGAAAGGCCCAGATGTGGTAGATGCACCGAAGCAG
CCAGCACGGTTGAGTGAAGATCGTTTTATTACGTTGGAAGATCGTGTGCAGCAGCCGATGCTGCTCATAG
GGTGGCCAACGCAATATTGGGGCGCAGAGGATCAAGTCGCACTGGATGCTCTAGCCAGTGCCCTAGGCAG
TGGCAACAACAGCCTGCTCTATCAAGAGCTGGTGAAAACTCAAAAGGCGGTTGATGCGGGCGCATTCCAA
GACTGTGCTGAACTCGCCTGTACCTTTTATGTGTATGCCATGGCTCCCTCGGGAGCCAAAGGTAAGCTCG
CCCCACTGTATCAAGAAACCCTGCAAGTGCTGGAAAAGTTTAAGCAGCAGGGTGTCTCTGCTTCGCGTCT
AGAACAGATCATCGGCTCAGAAGAGGCCAGTGCTGTATTTGCGCTAGAGAGTGTCAAAGGTAAAGTCAGC
CAATTGGCGGCCAACCAAACCTTTTTTGATCAGCCAGATCGCATTGAAAGTCAGCTAGAGAAAATCCGCG
CAGTGACACCAGAGTCGGTGAAGCAGGTGTTCACTCGCTATCTGGATGGCCAGCCGAAAGTGACACTTAG
TGTAGTGGCAAAAGGCAAAACGGACTTTGCGGTACGTCCGGCAACCTTTATCACTCCGGAACGTCAACTG
CCGGAATATCAAAAAATTGGTGATGAGCAGCTTGCCTATCGCGAAGTCAAAGACAGCTTTGATCGCTCGC
AGATGCCGCAAGTGGCACAAGCGGTTCAGCCACGTTTACCTAAACTGTACGATGTCTATTTTGACAACGG
CGTACAACTGCTTGGCACGCAAACTCGTGAAACTCCGACAGTACTGATTGAAATTCAATTACCTGCGGGC
GAGCGTCAAGTCGCGATGGGGAAAGAAGGCTTGGCTAACTTAACCGCCAGCCTGCTGCAAGAAGGCAGCC
AAAACCGTAGCGCCGAAGCCATTCAAGCGCAACTGGATAAGCTCGGCTCAAGCATTCAAGTCGTGGCGGG
AGCCTATTCAACCAGCATTGTGGTATCGAGTTTGAAGAAAAACTTGCCGGAGACGTTGCAAATCAGCCAA
GAGATGCTGCTCAAACCTGCTTTCAAACAGAGTGATTTTGCACGTTTACAGCAGCAAATGTTGCAAGGCG
TGGTTTACCAACACCAGCAACCGAGCTGGTTAGCATCGCAAGCCACCCGCCAAGTATTATGGGGGGAGAG
TTTGTTTGCCCGCTCCGGTGATGGTACGCAAGCTTCTATCTCTGCCTTGACCTTGAAGGACGTGAAGCAA
TTCTACCGTCAACATTACACCCCGCATGGTGCACAAATTGCGGTAGTGGGGGATATCAGTGCGCGAGAAA
TTCGTCAGCAGTTACAGTTTATTGCCGATTGGAAAGGCGAAGCGGCCCCGCTGATTAACCCACAAGTAGT
GCCAACGTTAACTAAGCAGAAAATCTATTTAGTGGATAAGCCGGGAGCGCCGCAAAGTATCATCCGTATG
GTGCGTAAAGGGCTTCCTTTTGATGCCACAGGTGAGCTGTACTTAACTCAATTGGCGAATTTTAACTTAG
CAGGTAACTTCAATAGCCGGATAAACCAAAATCTGCGTGAAGACAAAGGATATACCTACGGCGCAGGAAG
CTATTTTGCCAGTAACCGTGAGATTGGAGCCATTGTATTTAACGCTCCAGTACGTGCGGATGTGACCGTT
GAAGCGATTCAAGAAATGATCAAAGAGATGCATCATTTCAGCCAAGCGGGGATGAGCGAGGAAGAGATGA
AATTTTTACGTCTCGCTGTCGGTCAACAAGATGCGCTGATGTATGAAACACCCGCGCAGAAAGCTCAACT
TGTCTCCAGTATTCTGACGTACAGTTTAGATCGTGATTATCTGCAGCAACGTAATGAGATAGTGAAAAGC
GTTGATCGCTCAACACTCAATGAGCTGGCGGCCAAATGGTTCAATCCTGAGGATTACCAAATTATTGTGG
TGGGCGATGCCAAGCGACTCAAGCCGCAGTTGGAAAAGTTAGGCATTCCGCTAGAAGAGCTTGAAATCAT
CCGTTAGAGTACACATTTAATAGTGGGGCGGATTGCGCCCCAAACTCGCTATGCTGCTTAAGCACTACGC
TTAACAGGCGGCGTGCGACTGGAACCACCTACATAAGCGAAGCGTATTTTGAGTAAATTTGCCGAGCGAC
TACAAACAGTTGCAAACAAACCAGAAGTATTTCAAAAGTTTAGCCGTGGATTGGAGCGCGAATCGCTGCG
TTACACGCCGGAAGGTGCTCTCACGCAAACGCCACACCCGAAAGCACTGGGAGCGGCATTAACTCACCGT
TGGATCACCACAGATTTTGCGGAGTCCTTGCTGGAGTTCATCACCCCTGTCTCGCATGAAGTCGATACTC
TGCTGGCGCAGATGTCGGATATTCACCATTTCGCGCAGACCAAGCTGGGCGATGAAAAACTTTGGCCTCT
CTCCATGCCTTGCTACGTTGGCAGTGAAGAGGGGATAGTGCTGGCACAATACGGTTCGTCGAACACTGGA
AAAATGAAAACCTTGTACCGTGAAGGGCTCAAGCGTCGTTATGGCAGCCTGATGCAGATTATTTCCGGAG
TACATTTCAATTTTTCATTCCCAGAAAGTTTCTGGGATGCCTTGTTTGGTGAGCAAGAAGAGTCTGCTCG
TCAAGCGAGTAAATCTGCGGCCTATTTTGGTGTCATTCGTAATTACTACCGTTTTGGTTGGCTGATCCCG
TATCTGTTTGGCGCTTCCCCCGCACTCTGCTCATCTTTTTTACAAGGTCGCAAAACCGATCTGCCGTTCG
AGTCCATTGGTAAAACCTTGTATCTGCCTTATGCCACCTCGCTGCGTCTAAGCGATTTGGGCTACACCAA
CAGCGCGCAAAGTGTGCTGCAAATTGGTTTCAATAGCATAGAGCAGTATCTGCAAGGGTTGAATGAAGCG
ATCCGCACCCCCTCAGCCGAGTTTGCCAAACTGGGTGTGAAAGTAGAGGGAGAATATCGCCAGCTCAATA
GCAACGTACTGCAAATTGAAAATGAGCTGTATGCGCCGATTCGTCCGAAACGTGTGACACAAAGTGGCGA
GCGGCCTTCGCAAGCCCTAGCGCGTGCAGGGGTGGAATATATTGAAGTGCGCTCGCTCGATGTGAACCCA
TTTAGCCCGATTGGAATTAATGAAGATCAGGTTCGTTTCCTCGACCTATTCTTAGCATGGACAGCGCTGT
CAGATTCTGATCCTATGGATGGCTGTGAACTGGCTTGTTGGCGCGACAACTGGCGTAAAGTGGTACTGGA
AGGTCGCAAGCCTGGCTTAGAACTGCAAATTGGCTGCCATGGTGAAGTGTTGACCTTGCAAGCGTGGGCG
AAGCGTGTGTTTGCCGATCTGCGTGTGATTGCTGAAACTATGGATGCGGCTCTCGGCGGCGATGCCTACC
AAGCGGTGTGTGCCAAACTAGAGACTTGGATCGAAAATCCTGAGCTGACGCTCTCGGCACAAATCCTAGC
AGAAATTAAACAGCACGGCGGCTTAGGTAAAACAGGCTGCGCGTTAGGTAACGAGTACCGAGCGGTCAAT
TTACAGCACCAATACCAGTTCTACTCACAAGATGAGATGGAGCAGGAAGTGCGCCGCTCAACTCAAGCCC
AAGCCGACATTGAAGCGAAAGAGACGCTCAATTTTGATGCTTACCTAACGCAATATTTTGCCTACCTACA
GGCGGTGAGTTAATTTAGTTTTAGTGGTGCGCAGTAAGCGAGCCAGAAAGGGAGAAAGGAAATGCCATTA
TTAGACAGTTTTACCGTCGATCATACTCGTATGAATGCACCGGCGGTGCGTGTTGCCAAAACCATGCAAA
CCCCAAAAGGGGATACGATTACCGTATTTGATTTGCGTTTTACTATGCCAAACAAAGATATCTTGTCTGA
GCGCGGTATCCATACTCTAGAGCATCTCTACGCGGGCTTTATGCGCAATCACCTTAACGGCAGCCAAGTG
GAGATCATCGATATTTCACCAATGGGTTGCCGTACAGGTTTCTACATGAGCTTGATTGGTGCGCCGACAG
AACAGCAAGTGGCACAAGCATGGCTAGCCGCAATGCAAGATGTGTTGAAAGTTGAAAGCCAAGAGCAAAT
TCCTGAGCTGAATGAGTACCAGTGCGGCACTGCGGCGATGCACTCGCTCGAAGAAGCCAAAGCGATTGCG
AAAAACGTGATTGCGGCAGGCATCTCGGTTAACCGTAACGATGAGTTGGCGCTGCCCGAATCTATGCTCA
ATGAGCTGAAGGTTCACTAAGTCGGTTCTGTAAACGTTAAAAATACAAAAGCCCGAAGTTGAGTTCGGGC
TTTTGTTTGAGTGCTTAACTTAAACCAAGCTGACTTTGGTTTTTCTTGGGTAAACTTTGACCAACTTAAT
CCGATTCTCTTCCAGCTCGAGGATTTCCATTTTGTGCTGTGCCACTTTCACACTCAGATGGCTCGCTGGG
ATCTCTTCAAGGTGCTCCAAAATCAAACCGTTTAAGGTTCGTGGTCCATCGGTAGGAAGCTTCCATTTCA
GGCTCTTGTTAATGTCACGAATATTGGCGCTGCCTTCAATCAAGAAACTGCCATCACCTTGTGGAGTAAT
TTCATCGGCCAAGCTTGGAGACATGGATGTGGTAAATTCACCGACAATCTCTTCCAAAATATCTTCGAGC
GTGGTTAAACCAATGATTTCACCGTATTCATCCACGATTAAACCAATGCGTTCTTTATTACGTTGGAATT
TGAGCAGCTGAACGTTAAGCGGTGTACCTTCAGGGATAAAGTAAATCTCATCCGCAGCGCGCAGCAGCAT
CTCTTTGTTAAAGTCGTTCTTCTCAAGCATAAAGCGTGAGGCTTCACGTAAACGCAAAATCCCGACCACT
TCGTCAATCTTGTCACGGTACAGTACGACTCGCCCATGTGGTGAATGGACTAACTGACGCACAATCGACT
TCCAATCATCATTGATATTGATCCCCGTTATCTCATTACGCGGGATCATGATGTCGTTGACGGTGACGTG
TTCTAAATCGAGGATCGACAGCAGCATATCTTGGTGGCGGCGAGGGATGAGTCCTCCCGCTTCATTAACC
ACAGTACGTAACTCTTCTGAGCTTAAATGATCGCCTTTGCCATGTTTCGGTGAGATGCCGAGAATGCGGA
TCAAGCCATTGGTCATCAAGTTAACGAACAGCACCAAAGGTGAAAGCAGCTTCATCAAAATCGTCAGTAA
CACGCTGCTGGCGTAAGAGACTCGCTCTGGGTAAAGCGCGGCTAGAGTTTTAGGCGTGACTTCGGCAAAC
ACCAGAATCACTAAAGTTAAGGCCCCCGTGGCAATTGCGACACCTAAATCGCCATACAGGCGCATACCGA
TAATGGTGGCAATCGCAGAGGCGAGGATATTGACGAGGTTGTTACCAATCAGGATTAAGCCAATCAAACG
ATCTGGACGATCCAGTAGCTTTTCAACACGTTTAGCACCTTTATGGCCGCTGTTGGCCAAATGCTTTAAA
CGGTAACGGTTGAGAGCCATCATGCCGGTTTCAGAACCGGAGAAATAGGCGGAAATAATGATGAGACACG
CGAGTAGCGCAAATAAGATACCCGTTGATATGTCGTCCAAAACGCGAATTTTCCTTATGACAGAGTTCTA
ATTAAAGGCTGAATGTATTGCGAGTGTCAAATGACAGCTCGATGAATCTTGTTCAGCGCAGAATGATTTC
ACGTACAAAACGGCTACCGAAGTAAGCCAAGGTGAGTAACGTAGCGCCTGCGACCGCAAACCAAGTCACT
TTTTTACCGCGCCAGCCTTTACGGTAATGACCCCAAAGCAAAATAGAATACACAATCCATGCGACAAACG
AGAGGATGCCTTTATGGGCTTTGCCTTGGGCAAACATATCTTGCACAAAGATAAAACCAGTCAACAAGGT
ACCTGTGAGCAGCAAGTTACCAATCAAAATGATCTTAAATAACTGACGCTCAACCAGCAGCAGAGGCGGT
AAATTAGGATTGATAGAGAAGACTTTTTTACTTTTCAGCTTATGGTCGAGCCAAGCAAGCTGCAGTGCAT
ACAAGGCTCCGATGCTCAACGTTGAGTAAGAGAATAGCGCTAAAGAGATGTGCAGCAGCAGTTTGGGATC
ACTTTCCAAATGGGTAATAAAAGTTCCCGGTAAGAATGTGGCTGCAGAAAGGTTAATGGCAGAAAAACTG
TAGGCAACAGGCAGCAAAAACCAGAGGCGAGTTTTGAACATGGCTAAGCTCATCGCTAAAGAGATGATGA
AGCTAATCAAAGAAGCCACATTAAGGATACTCAGGTTTTGCCCACTGCTGTGTAGGATCAAATCACTCAG
TAACCAGCCATGAAACAGCAGTGCAATCGCTGCACTGATAAACACGGTTTTTGCTCGGATCCCGGTTTGA
TTGACCAGCCCGGGTACGATGGTCGCAATCGACAAGAGATATAACATCGCCGCGGCAATCGCGATTAAGT
TGTCCATACCTGCCACATAGATAAGGGTTAAGTGGGCGAATTATACCTTGCTCTGTGCTAATGGGCTACT
TTGTATCACCTTCGTTTTTGAGAGGTTAGAGCACAAAATATGGCTCAAAATGATATTCGTGAATGTGAGC
ATTGGGTAACGGGTATGCCTGTCCGTTTGTCTAAGGTATACTCACGCTAATTTATCGCCGCTTAGCGAAG
AGAAAAAAGATGTTTGAGAATTTAACCGATCGATTGTCCAAAACGCTGAAAAATATCAGCGGCAAAGGTC
GTCTTACTGAAGACAACATTAAAGATACCCTGCGCGAAGTGCGCATGGCGCTGTTAGAGGCGGACGTTGC
GCTGCCTGTCGTTCGTGATTTCGTCAATCGCGTTAAAGAAGGCGCGGTGGGGGTCGAGGTTTCCAAATCT
CTGACTCCGGGTCAAGAGTTCATCAAAATCGTCCGCCAGCAACTTGAAGCTGTGATGGGCGAATCCAACG
AAGCGTTGAATCTTGCCGCTCAGCCTCCAGCGGTTATTTTGATGGCTGGTTTGCAAGGTGCGGGTAAAAC
CACATCCGTAGGCAAACTCTCTAAGCTCCTAAAAGAGCGTGATAAGAAGAAAGTGTTGGTGGTTTCCGCC
GACGTGTATCGCCCAGCGGCGATCAAGCAGCTCGAAACATTAGCCAATGATTTAGGCGTTGATTTCTTCC
CGTCCACACCGGATCAAAAACCGATTGATATCGCTAACGCTGCAATTGATCACGCTAAGAAGAAATTCTA
CGACGTACTGATTGTCGATACCGCAGGTCGTTTGGCGATTGATGAGCAGATGATGGCGGAGATCCAAGCG
CTGCATAAAGCGATCAATCCGGTTGAAACCCTGTTCGTGGTCGATGCCATGACGGGTCAAGATGCCGCCG
ATACCGCGAAAGCGTTTGGTGATGCATTGCCACTGACCGGGGTGATTCTAACCAAGGTCGATGGTGATGC
CCGTGGCGGTGCGGCGTTGTCGGTACGCCATATTACCGGTAAACCGATTAAATTTATCGGTGTCGGCGAG
AAAACCGATGCCTTAGAGCCTTTCCATCCGGATCGTATTGCTTCACGCATTCTTGGTATGGGCGATGTAC
TGTCGCTGATCGAAGATCTGCAGCGCAATGTTGACCAAGAGAAAGCCGAAAAACTCGCGAAAAAATTCAA
AGAGAAGAAAGGCTTTGATTTAGAAGACTTTCGTGAGCAGTTAGGTCAGATGAAAAACATGGGCGGCATG
ATGGGGATGCTCGATAAACTGCCCGGAATGTCTCAACTGCCTGCGGATATGAAAGACAAAGTGGATGATC
GCGTTTTCAAACAGATGGAAGCCATCATCAACTCAATGACCATGAAAGAGCGTCAAAACCCAGACCTCAT
CAAAGGCTCACGCAAAAAGCGGATTGCTGCGGGTTCCGGTACCCAAGTGCAAGACGTAAACCGCCTGCTC
AAGCAATTTACCCAGATGCAGAAGATGATGAAGAAAATGCAACAAGGTGGCATGAAAGGCATGATGCGTA
ACATGCAAGGCCTGATGGGCGGCGGTGGCCGTGGTGGTTTCGGCGGCGGTTTCTTCGGTCGTTAATTCAC
TCGCACGCAACCGCTTGAGTGTTCAGTGAACTTTCCAATTTGTTAACTGAATCACGGTAATTTGTAGCGC
TTTAAGCTGGCGAAAAAGTAGCTAAACCCCTTGCAAAGCCTCGGAATAAGAGTAAAATCCCGAGGCTTTA
TTTTGGCACGAGACCCTAAACTGATTTTGTGAATTTTTTGCAAAGTGGTTTTCGGGGTTAATTTTATTTT
TGAAAAGCAAAGAGGACGACATGGTAACCATTCGTTTGGCACGTCACGGCGCGAAAAAGCGTCCATTCTA
TCAAATCGTTGTAGCTGACAGCCGCAACTCAGCAACTGGCCGTTTCATCGAGAAAGTAGGTTTCTTTAAC
CCTACTGCTACTGGTCAAGAAGAAGGCCTGCGTCTAGACCTAGATCGCGTGAACCACTGGGTTTCACAAG
GCGCATCTCTGTCTGATCGCGTAGCACAGCTAGTTAAAACCGCTCAAAAAGCGGCTTAATTATTACTGTT
AAGTAGTAACTAGTTTATGTCGATGAAAGGTAAAGAGACGATGAGCAAGCAAAACGAAAAATTGGTTGTG
GGAAAATTAGGTTCTTCTTACGGCATTCGTGGCTGGCTTAAAGTTTTTTCCTACACAGACAATCCAGAAA
GTATTTTTGATTACAGCCCTTGGTATATTGACCAAAAGGGCGAGTGGGTGGAATACAAAGTAGAAGGCTG
GAAACGCCACAACAAAGGTTGGGTGGTAAAACTTCAAGGGCTTGATGTCCGCGAAGATGCACATCTGCTG
ACTAACTTTGAAATTGCCATTGACCCCGCATCACTACCAGAATTGTCAGAAGATGAGTTCTACTGGCGTG
AATTGTTTGGAATGCAAGTAGTGACCACTAACGGCTACGACCTTGGCGTGGTAACCGATATGATGGAAAC
AGGCTCCAACGATGTTCTCGTGGTGAAAGCGAATCTGAAAGATGCTTTCGGCCAAAAGGAACGGTTAATT
CCGTTTCTTGAAGAGCAAGTGATCAAAGTTGTTGATCGCCAAGCTCAACGGATCGAAGTTGACTGGGATC
CTGCGTTTTAACTCTTAAAATCGAATAAGCGAGGAAACATGTGGGTTGGCATCGTTAGCCTATTTCCTGA
AATGTTCCGCAGCGTTACCGATTTTGGAGTAACAGGTCAGGCGGTTAAAAAAGGGTTGTTGTCAGTTGAA
GCGTGGAATCCTCGTGATTTCGCTCATGACAAACGTCGCACTGTCGATGATAAACCCTACGGTGGCGGTC
CCGGCATGTTGATGATGGTGCAACCTTTGCGCGATGCCATCCATGCTGCGAAACAAGCGTCACCGGGTAA
GACGAAAGTCATTTACCTCTCTCCGCAAGGTCGAAAACTCGACCAACAAGGTGTGGAAGAGCTGGCGCAA
AACCAGAATCTGATTCTGATTTGCGGTCGCTATGAAGGGGTAGATGAACGCATTATTGAATCTGAAGTTG
ACGAAGAATGGTCAATTGGTGATTTTGTAATGACGGGTGGGGAACTCCCAGCCATGACGTTGATTGATTC
TGTCTCGCGGTTCATTCCGGGAGTATTAGGGGATTTCGCGTCAGCAGAAGAAGACTCTTTTGCCAATGGT
TTGCTGGATTGCCCTCACTACACGCGTCCCGAGGTATTGGACGGAAAAGAAGTGCCAGCGGTACTGAAAT
CCGGCAATCATGAGGACATTCGTCGTTGGCGACTCAAGCAGTCGCTTGGCCGTACCTGGCTTAGAAGACC
GGAGCTCCTGGAAAACCTAGCTCTGACTGACGAACAGGAACAATTACTGACCGAGTACATTAAAGAGACT
CGTCATCAGTAACCTATTAAATTTAGTATCAGTTTATTCTAGGAATTTAGACAATGAGTAACATCATCAA
GGCTCTAGAACAAGAGCAAATGAAACAAGACCTGCCTCAATTTGCACCAGGCGACACTGTTGTGGTTCAA
GTTAAGGTAAAAGAAGGTGACCGTGAGCGTCTACAGGCTTTTGAAGGCATCGTAATCGCAATCCGTAACC
GTGGTCTGCACTCAGCATTCACCGTTCGTAAAATCTCTAACGGCGAAGGTGTTGAGCGTACGTTCCAAAC
TCACTCTCCAGTAGTTGATAGCATTGAAGTTAAACGTCGCGGTGCAGTACGTCGTGCCAAACTGTACTAC
CTGCGTGACCTATCTGGTAAAGCTGCTCGTATCAAAGAGAAGCTGGCTAAGAAGTAATGCTAGAACTCTC
GTTCTCGTAGTAAAAAGCGGAGCCCAAGGGCTCCGCTTTTTTGTGCTCCATTTTTTAACGTCGAGGTCTC
ATCGTCGATGAGTGGAACCTTTCAGAATCACACTCGTCTAATCACGAGTGTCTTCACCAATCGTAACTGG
GAGTACAATCTCTTCACCCTTACGCAGTAGGGTGAAATCCACCACAGTGCCGGGGCGAAGATCGGTGACG
GTATCTGTGACATTCTGGCGACCATTAATTTTTTTACCGTCGATTTTCAGCAAAATATCTTGCTCCAGAA
AGCCTGCTCGGGCTGCGGGTCCATTCGGGTCAACCCCTAAAATAATGATCCCACCGACATGCTCATTCCC
CAGCAAACGTGATGTCATCGAGTTAATATCTTGACCGTCGACGCCAATATAACCGCGGATCACGCGGCCA
TCAGCAATGATTTTGGTCATAATTTTACTGGCCAAAGAGTAGGGAATCGCAAACGAAATCCCGTAAGTTT
CGAGATCGGTGGCTTGTTGAAAAGAGGCGGTATTGATGCCGACCAGTTCACCTTGGGTATTGACCAATGC
ACCACCTGAGTTGCCGTCATTGATTGCGGCATCAGTTTGAATAAAGGCTTGGCGACCATCAGCGCTGATG
GATGAACGTCCGGTAGCCGAGATAATTCCGAAAGTCGTGGTTTGCCCTAAGTTGTAAGGGTTACCAATCG
CCAACACCACGTCCCCCACTTTAGGATGGTAATCTGGATTGAGTGGAATCACTGGTAAACCCGTGCCTTC
TACGCGTAATACGGCAATATCGGTACGGCGATCTTTTCCCACCAATTGTGCTGCTGCGGCTCGCCCATCT
TGTAGAGCAACGACAATTTGATCGGCCTGCGCGACGACGTGGTAGTTGGTGATGATGTAGCCTTTTTCGC
TGACAATGACACCGGATCCTAAACCTTGAATCGAGAGTTTACGGCGATCATTTTCGCTGTATTTACGGTT
ATAAATATTGACGACGGCAGGGGCGGCTTTGCGTACCGCTTCATTAAATGAGATTTGTAGAGCGCCGATG
TTGCGTGGTTGTTCGACAACGGGCATTAATTTGGCGCGTAGTGAGGGTGTCACCATAATAATGGCAATCG
CAGCCAACAACCCAAGGCTGATTGAGCGAACCCAAAATTTCAGCATAGTTTCCCCAACTCAATATTGACT
AAATTCCTCACTGCGAGTGGGCAAGTATAACACTGGAAAGGCATTTCGCCAAAGTTGCATCTGTAGCTTA
TGAATAAGTTTTTGTGCAAGTTTGGGGATTTTTGAGGGAAAGAAAGCGTTACCGCTCAATGAGCGGTAAC
GCTGAGTGATAATTAACGAACAACCAAGTAAAGCGTTCTCTCTCCACGTTGGATATTTAATGCCAAAATA
TTCGGTGATTTTTCCATAATCGCACGCAACTCGGCGATATTTTTCACCCGCTTACGGTTAACGCCAATGA
TAATGTCGTCTTTTTGTAGCTGGTAAGATTCAGCGGCAGAGCCTTTTTGAACCTCAGTAACCTTAACGCC
CTGAATAGGATCGCTGTCAGTGGTGTTGCTTAACTCCGCGCCGCTCAAACCTTGATGCAGTGATTCTGCT
TTGGTCTTGGCATTTTGCTGCTCCCCAAGCGTTACATCAATATTTTGATTCTTACCATCACGCAGCACTC
CAAGGGTAATGGTTTTTCCTGCGCCTAGGGTCGCGACTTTCGCGCGTAGCTCAGAGAAGGTATCGATTTT
TTTACCATTCAGCGACGTAATGATGTCACCCGCTTTGATGCCCGCTTTGTCCGCAGCACTGTCAGGAACC
ACTTGGCTGACAAAAGCACCTTTTGAGGATTCATAGCCGAGCGCATCAGCCAGTTCGGAAGTGATTTCAC
CGCCTTGTACACCCAGCATGCCGCGTTTCACTTCACCAAACTCAAGAATTTGATCGGTCAGATTTTTCAT
CATATTCGATGGGATGGCAAAACCTATACCGACGTTGCCACCGTTTGGACCAAGGATCGCGGTGTTGATA
CCGATGAGTTCACCATTAAGGTTAACCAGAGCTCCTCCTGAGTTGCCGCTGTTGATGGCGGCATCGGTCT
GGATGAAGTTTTCAAAGTTTTCGATATTCAAACCACTACGCCCTAAGGCTGAGACAATGCCAGAGGTCAC
AGTTTGCCCTAAGCCAAATGGGTTACCGATGGCCACTGCAAAATCACCGACTCGCAGTTTATCGGAGTCC
GCGATACGGATCTCAGTGAGGTTTTTCGCTTTGTTTAGCTTGAGCAAGGCGACATCAGACATCTCATCAC
CACCGACAAGTTCTGCATCAAACTCGCGACCGTCATACAGTTTGACGCGAATTTTTTCAGCACCATTAAT
GACATGGTAGTTAGTGACGACATACCCTTTATCAGCGTTAATGATGACCCCAGAACCTAAGCCACGGAAA
GGTCGCTCTTGGAGTTGTTCGGTCGGAAAATCCGGTCCGAAGAAAAAACGAAACTGATCCGGCAGACGCT
GTCTTGAAACTTGAGTCCCTTCCACAGCAATGCTCACCACGGCGGGTGTGACTTTTTCAAGCATGGGGGC
TAGGCTAGGAATCTGCTCTCCATTGACTGAGAGAGGAAGCGCTGCAGTTGCAGGCAAAGGCGAGAGAATC
GCGCTCAAACTAAGAGACAGAGCAGTTAAAACAAGTAAAGGTTTTTTCATCATAAGCTCCTCAACAAATT
AACGTCCGGTTGAAGTAGAAAATATGTCCATTTCAAGAAACTTCAACTGACAGTCTGCGAGTTATGACTC
AAAAACCTTTACAAAGTTCACCGTAAAGTAGCGGGAATCGATTAGCTGGCTTTGGCGTTAAGCAAATCCG
CTGAGCGAATGATTGCTTTTTCTTCACCGCGCAAAAGTCCTGTGGCACCCAATGCGTAATCTTTAGGTGG
TTGTTCGAGCTCTTCTGGCTGTTTGCTCTCTTCTTTTTGCTGAGCCAATTTACTGAATGGGTTATCTTGC
TCAGGTAAATTGGGGATCAAATCGGTAGCGGTTTTCGCCATGTGTTGATACAGCTTAGTGTAATCTTTTC
CTAGGGTATCGAGCATTTCTGCTGTCTGCGCAAAGTGATCAGACAGTTCTTGGCGCTGCTGCTCTAAGGT
GAATTTTGCGCTCTCGAGTTCTTTTTGCAGGTTCTTCTGCGTCTTATATTGAGGGGTAGTCAAACGAGCA
ATCAGCATCCCGACAGCAATCCCCACTAGCAATCCAGCAATGGCATAGATCCAAGGCATAACAGCTCCTT
ATTGTTGTTATTTAACATGTTTTTTACCCATCGGTTACACATGTACGAGGGACATGTTACTATGAGACCC
AAGTTGGATAAAGCAAAATGCACGTCAGCTATTTTGCGTTTATGGCTCTCCTTGTAACTGTAGTAGACCA
AGATGACTCCGAAGCAGCGATACGAAAAAGATTTACAACGCACTGATTTTTATAGTGATGAAGCACAGGC
ACGTGCCGTCGATGCCTTAGATAATTTGTATCACCAATGGCTAAATTACCTCAATCAGCCAGTGGTACGA
CCTTCTGTATGGCAAAAGCTCATCGGTAAGAAGCCAACAGTGACGCAACCGCCACAAGGTCTCTATATGT
GGGGAGGTGTCGGACGCGGTAAAACCTATCTTATGGATACTTTTTTTGAAGCCTTGCCGACAGAAAAGAA
GCTTAGGGTTCATTTTCATCGCTTTATGTATCGGGTGCACGATGAATTACGCACTTTATCAGACGTCAGT
GATCCGCTTGAAATTGTGGCTGATCGCTTTTGTGCTGAGGCAAACATTATCTGTTTTGATGAGTTTTTCG
TCTCGGATATTACCGATGCGATGATCCTTGGAACTCTGTTCGAGGCCTTATTTAGACGCGGTATCGTATT
GGTAGCCACTTCGAATATTGCCCCCAAGGATTTGTACCGCAATGGGTTACAGCGAGCCCGATTCCTACCT
GCAATTGCGTTGGTGGAAACGCATTGTCAGATCCTAAATGTAGATAGTGGTGTCGATTATCGTTTGAGAA
CCTTACAGCAAGCGGAAATTTATCATTACCCTTTAGACAGTAAAGCGACCGATAACCTACAGCGTTACTT
CCAGCAGTTGATCAGCTCAGAGCAGACTCCAGAGACGCAGATCGACGTGAATCACCGAATGATTACGGTT
GAAGCGGCAGGAGACGGAGTATTGTATGCGACCTTTGCTCAGTTATGCCAAACGGCACGTAGCCAAAATG
ACTATATTGAGCTGTCGAAAATTTATCACACCGTGCTGCTGGCGGATGTCAAACAGATGAACAAAAGTAG
CGATGATGCCGCGAGGCGCTTTATTGCGCTGGTGGATGAGTTTTATGAGCGACATGTAAAGTTAATTATT
TCTGCTGAAGTGCCCCTTACCGATCTGTATACCGATGGTTTGTTAGAATTTGAATTTAAACGCTGCCAAT
CACGCTTAATTGAAATGCAAAGTCATGATTACTTAGCGAAGGAGCACTTGGGCTGAGCACAAAATGGCTT
CCCCAGTAAGGCGTGGATTTTTTTTCTCTTTTCATGCAAAAAAAGGTGATTTTTTCTGCGCCCTTCTCTA
TAATCCTGCGACCCACCGTTACTGCAGGTCCTTTGTGGCCGAGAGTGCCACCCACTCGAAGGGGTGATGA
CTGGGCTCTTAGACAGTGGGAGCGAAAGCTCCTTGAAGTGTAAATTTAAATTAACGGGTTATTATTAGCA
TGAAAACTTTCGTTGCTAAACCAGAAACTGTAAAACGCGACTGGTACGTTGTAGACGCTGAAGGTAAAAC
TCTTGGCCGTCTAGCAAGTGAAATTGCATCTCGCCTACGTGGCAAACACAAAGCTGAATACACTCCACAC
GTTGACACTGGTGATTACATCATCGTTGTTAATGCGGAGAAAGTTACTGTTACAGGTAACAAGGCTAAGA
ACAAGATGTACCACCGTCACTCTGAGTTCCCAGGTGGCCTGAAGTCATTCAGCTTCGAGAAGCTGATTGA
GCGTAAGCCAGAAATGGTACTTGAGTTAGCGGTTAAAGGTATGTTGCCAAAAGGTCCTCTAGGCCGTGCT
ATGTACCGTAAGCTGAAAGTTTACGCTGGCGCTGAGCACAACCATGCTGCTCAACAACCAAAAGTACTGG
ACATCTAATCGGGGATTTCGGAAATGGCAGAGAATCAATACTACGGCACTGGCCGTCGCAAAAGCTCAGC
TGCTCGTGTTTTTATTAAACCAGGCAGCGGCAACATCGTAATCAACAAGCGTAGCCTTGAAGAGTACTTC
GGTCGTCCAACTTCTTGCATGGTTGTTAAGCAACCTCTTGAACTGGTTGACATGGTAGAGAAACTGGATC
TGTACATCACTGTTAAAGGTGGTGGTATTTCTGGTCAAGCAGGTGCTATCCGTCACGGTATCACTCGCGC
TCTGATGGAATACGATGAGTCTCTACGTCCTGTTCTACGTGCTGCTGGCTACGTTACTCGTGACGCTCGT
CGCGTTGAACGTAAGAAAGTGGGTCTACGTAAAGCACGTCGTCGTCCACAGTTCTCTAAGCGTTAATTTT
TCCTTTTGGAAAAATACGCTCCAGTGTTACTGGATGTGGTTCAAAAACCCGGCTTTATGGCCGGGTTTTT
TACATCTCAAGGTCTGCTTGGCAGATTCCTAATTCCCCTCTTCTCAATACTCGATAAATAAGTTGTTCCT
TTTGTGATGCCGCGAGCGATTTGAATTGACAAATGTTACAGAAAGGTAGCTTTATCTTGTCAAAAAGTAG
GGTTTTATTTATCATTTGCTATCAAATAAATACAAAATAAACTCGTGTTTGTTAGCCTTGCTCTTTAAAC
GGAATAAGCAGGATCCATAAGGAGCAAATGGGAGAATGTCTGGATGAGTAATGCGCCTCTAAATCAAGGC
CGCAGACGATTTCTGACCGCTACAACGGCCGTTGTGGGTGGTTTAGGAGCCGTTGCGGTTGCCGTACCTT
TTATAAAATCGTGGAACCCGAGCGCGAAAGCAAAAGCGGCCGGTGCCCCTGTCGAGGTTGAAATCAGTAA
ACTCGAAGAAGGGCAGATGGTTCGTGTTGAATGGCGTGGTAAGCCTGTTTGGGTGGTTCGTCGTTCACAA
GCTGTCGTTGAAGGTTTGAAAAGTCACGAAAACCAACTTCGTGATCCGAATTCTGACGAGCTACAACAGC
CTAATTATGCTCAGAATCCTTATCGTTCGATTAAGCCTGAGTACTTTATCGCAGTCGGTATTTGTACTCA
TTTGGGTTGCTCACCAACTTATCTTCCAGATTCTTTTTCTGAGCAAGTCCAAGGGGTTAAGTCTGGATTC
TTCTGTCCATGTCATGGTTCAAAATTTGATATGGCAGGGCGAGTATTCCAAGCTGTTCCGGCACCACTAA
ATCTTGTTATCCCGCCGCACATGTATCTCAGTGATACGCGGATCGTGATTGGTCTTGATGAGACAGGGGA
GGCATAATGCAAGCTCTACTTGATTGGGTAGAAAAACGCCTACCTGCCATGAATGCGTACAAGAAACACC
TTTCAGAATACCCAATGCCAAAGAACTTTAACTTTTGGTATCTGTTTGGTTCGCTTGCGATGTTGGTTTT
GGTCAACCAACTCCTGACCGGTATTTGGTTAACCATGAACTATGTGCCATCGGGAGAGGGCGCTTTTGCT
TCGATTGAATACATCATGCGTGATGTGGAGTACGGCTGGTTATTGCGTTATATGCATTCAACCGGGGCTT
CTGCATTTTTCGTGGTAGTTTATCTGCACATGTTCCGTGGCTTGATTTATGGATCATACCAAAAGCCTCG
TGAGCTATTGTGGATCTTCGGTATGCTGATTTTCCTTGTGTTGATGGCAGAAGCCTTTATGGGCTACTTG
TTACCTTGGGGACAGATGTCTTACTGGGGCGCACAGGTAATCATTTCGCTGTTTGGTGCAATTCCGGTTA
TTGGTGATGATCTCACGCTGTGGATCCGTGGTGACTATGTCATTTCTGGTGCCACACTAAACCGTTTCTT
TGCTTTGCATGTGATTGCGTTGCCAATCGTATTACTGCTTTTGATCGTGCTGCATATTCTGGCTCTGCAC
GAAGTTGGCTCAAATAACCCTGATGGTATTGAGACTAAATTGCCAAAAGGTTCAATGGGTGAAGGCTACG
AATCACAGTTTAAATTCCATGAGTACTACACTAAGAAGTACGACATTATCGATTCGATCCCATTCCATCC
TTATGGCACGGTGAAAGATTTAATTGGTGTTGCGGGATTCTTATTCTTGTTCTGCTATGTGTTGTTCTTC
AATCCAGAGATGGGAGGATACTTCCTTGAGCCGCCCAACTTTGAAGCAGCTAACCCACTGAAAACACCAG
AACATATTGCGCCTGTTTGGTACTTTACGCCGTTTTACGCCATCTTGCGTGCGGTTCCAGATAAGCTGCT
AGGGGTTATCGCGATGGGGGCATCGATTGTTGTATTGTTCCTGTTACCTTGGCTGGATCGTTGTAAGGTT
CGTTCTTACCGTTATCGTAGCAAATTCCATTTATTCAATATTGCCCAGTTCACTGTTAGCTTTATTGCCT
TAGGGATTTTAGGCGCGCTACCTGCAACTCCAACCTACACACTGTTGGCTCAGATATTTAGCTTGTGTTA
CTTCATGTTCTTTGTGTTGCTGTTCTTCTACAGCAAAAACGAAGCCACTAAGCCATTACCAACAAGGGTG
ACATACAAATGAAAAAATGGATTGTAGTTTTGTTTGCTATGCTGCCTTCACTGGCGATGGCGGCTGGAGC
AAATGTGCATTTAGATAAAGCGAATAACGATTTGACGGATCAGGCTTCGCTACAAAATGGTGCCAAGCTG
TTTATGAATTACTGCTTTGGTTGCCATTCTACTCAATATCAACGTTATGAACGGGTTGCCAATGATCTTG
GCATCCCAGCTGATTTAATGAAGGAAAACCTGATTTTTGATCCTGAGACCAAAATTGGTCAATTGATGGA
AAATGCGATTCCCGATAAATCGGCAGCGAAATGGTTTGGTGCGCCACCACCAGATTTGACACTGGTTGCT
CGTGTGCGTGGAACCGATTGGTTGTATACCTATTTGCGCTCATTTTACACGGATCCTTCACGTCCTTTTG
GCGTGAATAACATTGTGTTTCCAAGCGTAGGTATGCCCCATGTTCTTGAAGAGCTTCAAGGTACTCCTGA
GCCTATTTTTGAAACCAAAGTCGTCGATGGCAATGAGGTTCAACATGTGGTTGGCGTGAAGTCACGTGGA
AACGGTGAATTGAGTGAAGGGGAATATAACCAAGCAGTACGTGACTTGGTGAATTTCTTGGAATATTCCG
GTGAGCCGATGAAGCTTGAGCGCCAAAACTTAGGCTGGTGGACAATGGGTTTCTTAGTGATCTTCACCAT
TGTCGTTGTCGCACTCAAGAAAGAGTATTGGCGTGATGTGCACTAATTGTGCTATTATGCTGCGCTAATT
CCCGATTGTTAACTCATCAGTGGAGGCTCTAGCCTCCATTGATTTTTTGTACCCGCATCTGTACTGGAGG
GCTCCATGGCTGTAGCTGCCAACAAACGTTCTGTGATGACTCTATTTTCAAGTGCATCTGACATGTATAG
CCATCAGGTTCGCATTGTGCTAGCTGAAAAAGGCGTCAGTTTTGAAGTTGAGTTGGTTGATGAGAACAAC
CTTCCAGCGGAACTGATTGAGCTAAATCCTTATAAAACAGTTCCAACACTGGTTGATCGCGAGCTTGCTC
TGTATGACTCAAAGATCATCATGGAATACTTAGATGAGCGTTTCCCTCATCCGCCACTTATGCCTGTTTA
CCCAGTTGCACGTGGTAACAGCCGTCTGATGATTTATCGTATCGAAAGAAACTGGTATTCATTGGCAGAA
AAAGTAGTGAATGGTTCTCCTGAAGTTGCTGAAAATGCACGTAATAAGCTACGCAATGATCTGTTAACTT
TAGGGCCTGTGTTTGCTGAGTTTGAATACTTCATGAGTGAAGAGTTCAGTCTGATCGATTGCTATCTTGC
TCCACTGTTATGGCGTTTGCCTGTGCTGGGCATTGATTTAATTGGCCCTGGCTCAAAAGAGCTGAAAGTG
TATATGAACCGTGTATTTGAACGTGATTCATTCTTGGCTTCACTGACTGAAGCTGAACGCGAGATGCGTC
TGGCTCGCTAATGGATGCCGGAATGGATATTGGTCACATGACACCACGCCGACCATATTTGCTACGTGCA
TTTTATGATTGGTTACTGGAAAATGAATTAACGCCGCACCTCGTCGTTGATGCCACTTTACCGGGCGTGA
AGGTACCACTTGAATACGTTCAAGATGGTCAAATTATTCTGAATGTTGCTCCACGAGCAGTGGGAAACCT
AGAGTTGGGCAATGATGAAGTGACCTTTAATGCCCGTTTCGGTGGTCGTCCTCATTTGGTTATCGTGCCT
ATTTATGCTGTGCAGGCCATTTATGCCCGTGAAAATGGCGCAGGCACTATGTTTGAGCCGGAGCCTGCTT
ATCTAGATATGATGGATTTTCCTGAAGAGATTGATTCAGATGACTCCTTGATTGAGCTGGAAAGCGATGT
TGCGGTTGAGCACACTGAAGAGACTCCACGCCCTAGAGGCAAACCGAGTTTACGTGTCGTGAAGTAAATA
AATCTCATGAAATCAAAAAGGCAGTGGTCATCGCTGCCTTTTTCATATCCCACTCTCAAAATCGTTACTG
AGCGTAATCAAACGCCTTCACAACCTGTTTCACACCTATGATATTTCTTGCGACACCAATGGCCATCTCT
GCGTGTTCAGGAGAAACGTATCCAAACAGATAAACGACGCGATCCTCTGTCACCACTTTAATTTTAATGC
CGTTGAGCTCAGATTTCGTTAAAAGCGCCGATTTTACCTTGGTGGTTATCCAACTATCGTTGCTGATTTC
ACCAACGGAGAGTGGCGCTTTAATTTGCACTTGGTTATGCAGCTCTTTGACACCTTTGAGTTGACGAGCC
TGAGCAATAAATTGCTCTAAGATCGCTTCATTGCGTGACTGTCCCAATAAAACGACGGTTCCACGGTAAG
CAACGGCAGAAATGCGCGCATCTTTGCGGTAAGGTTCTTTATTGGCAAGGCCTGCAACTTCAAGTTCAAC
ATTGTTATCTTGCCAGATCTCTTGCGTGCTGCGCGGATCGGTCACAATATTGGCTGTGGTTGCGGCACCC
GCGATAAACAGTCCGGCACACCCTGTTAGAGTGGCGAGCAAACCGGAAACGATAAGAAGTCTAATGCTTT
TCATATTTACTCTTCATGGGCTGGGAATAACACTTGATCAATCAAATCACATAGGCAGTGTAGCGTTACC
ATATGAACTTCATGAATGCGAGCGGTACGGTGTGATGGGATCCGAATTTCCACGTCATTTTCACCAAGCA
GTCCGGCCATTTCACCGCCATCTTTGCCTGTGAGAGCAATGATCGTCATGTCGCGAGTTACGGCCGCTTC
CATTGCTTTGATGATATTTTTACTGTTACCGCTGGTTGATATTGCAAGCAAGATATCACCGGGTTGGCCA
AAAGCTCGAACCTGTTTTGAGAAGATTTCTTGATAGTGGTAGTCGTTAGCGACGGCGGTGAGCGTCGTGT
TATCTGCAGTCAGAGCCATTCCCGGTAAGCTTGGGCGTTCGGTCTCAAAGCGATTTAGAAGGCAAGAAAC
AAATTGTTGTGCATTGACCGACGAGCCACCGTTACCGCAGCAGAGAATTTTATGACCGTTAAGTAAACTC
GCCACCATGGCTTGTGCGGCATGCATAATGGCATCGGGTAACGCCTCCGCTGCGGCGATTTGAATTTGAA
TGCTTTCGGTAAAACTGTCTTTAATGCTATCGAGCATTGTTTATCCTTCAGTAATAGCGTTTTTTAACCA
ATCAATATGTTGCCCTTGTTGATGAATGGCAATCACATCAAAACGAAAATCCGCACTGTGACTATTCATC
TTGTTGGCGAGCATCCAACAATTTGCGGCTTTGATCAAGCGAGCACGCTTGGTTCTTGTGACGGTTTCCG
CGGCGTGACCATGTTGAGTGTTGTTTCGATAGCGTACTTCGACAAACACTAATGTGTTTCCATCACGCAT
GATTAAGTCTAATTCGCCAAAACGGTAGTTCACATTTTGTGTGACTAGAGTAAGGCCTTGGCGGCGAAGA
TAGTCCGCCGCCATTTGTTCATAATGATTTCCTTGGTGCCTAGAATTAACGAACACCATGCTCTGCCCAG
CTGATTTCACGCTGAACCACACATTGTTCATCAATACTTAGCACACCCGTTTGTCCATCAATCGTATAGC
CTTCGACGATTTTCATCTGTGGAAGTTCCACCATCAAACGGTAGGCATCCATCCCCAGAGCTTGCAAGCG
GCGCTCTGCATTTGAGCTTTCGGGCCAGATTTGGGTTAGCTGCTCTTTGATACTTGGCGCTGGCTGTATC
AGCAGTGGAATATCACTGTAAGTCACGCCTGACAAATCTTCGTATTGGCGACCACCTGTGTTGCTGTTCG
AGTTCGAGAACAGTTTTGGTGGACGGGTATCAGGGTTGATAGCCACTTCAATAAATGGCTTGATCAAGGT
GAGTTCTGAGCTGTTTGCGACAATATACACAGCATCGATATCACGGCGGCTACGAGGTTGGCTCTCTAAG
CCCATACCAAGCAGAGATTCCATCTGCGCGATGTTTTGTTGGCTATCCTGTAAGCCAAAAATGGAGTTGA
TATTGCGTTGTAATTGACGCTTGTCGCCAAAAAGATTCACTGCCACTTTGTTTTTGCTGTAACGACGCCA
CTCTTCATTAAAGGCTTCAACCACACGTTCACCATAAGCGTTTTGGGGCGCGAGGATCAGTGGGTAACGG
TAGCCTTGAGTGAACAGATGTTTCGCCGCTTGTGCGACTTCTTGTTCAGGTGATAGAGCGAGATAGCAAG
CGCCCGCCGTCGTATCAATTTGATCCGGGATGTTCAGCGCCAACGTTGGGATCATTTGACCACGGCTTTG
TTGGAATTGCTGCAGTTTTTCGATATTACCTTTGATCAGTGGACCCACAACAAAATCAATTTGTTTGCTG
GTCAGAATCGCATCAACAGATTCGAGCGTTTCGGCATTGGTATCGATGATTGTCAACGTCGCGTTTGTTT
GGCGATCGGCATCGTTCATCATGGCAAACACAAATCCATCACGAATAAATTGGGCCTGCTTAGCAAATTT
ACCAGTCAAGGGTAACAGTAAAGCGGTGTTAGTCGGCTTGACGATTTCTAAAGCCAAAATATCGGTAATG
GCTTTAGGGGTATAAATTGCCGCTGGGTGCTGCGGATTTTCAGCCAGCCATTTTTCTAAGGTATTTTTCA
GTTGTGGTAGATCGCTACCCAGCGTTTTCATATAGATCGCAAGCTGTAGCCAGCCATCCAACTGCGCTTC
ATCGGGCTCAGTAGAAAGCTTGATAATTTTGCTGGCGGAGTAGTGATTGAGGTTTGCCCAGATTTGATCC
GCTAATGCTTCTTTGTCCTTGTTGGATGAAAGGCCGTACAGCGCCACTAACTCACGAGTGGAGTCAAAAG
AGCGATCCAGAGCCGTGAATATGTCCGCACGAAGCTGGTGATATTGCTGCCATTGAACTTGAGGTAACGA
CCAATTGGCTTGGAAACTCAGTTGCTCTAGAGCTTCTTGATATTGTTCGGTATTAGCTAATAACTGAGCG
CGCAGCAGTTGCCACTGCGCCTGCTGAGTTGGAGTCAAGGGCTGTTTCGCCAAGCGCATGATCAGAAGTT
GGGCTTGATCGGGATTGTTTTCCTCTATGGCGGCTTTGAGAGCCATGATCAGCCAATCATTTTGCTGATT
ACCTTGGCTGGCATCGGCTCGCATCAAATACGTCTGCGCCGTTAAGAGTGGTTGAGCGGTAATATCGACC
ACATCCGGTGACGAAGGTTGAGTCGAACAGGCCGATAAAACGATTGATAATGCAATCGGAGTGAGTAAGC
GTGGTACACTGCGTCGCTGATGGTGGTTCATAGCCATGAGTTCTTTCGTTAGTCCGTGTAAAATTGTCTC
TATATTAATCGTTGATGTGATGGTAAACAAATGACAGATAATAAAACCGTGCCAAATGGTGCTCCAATTC
TTTATATTGTCCCAACCCCGATTGGTAATCTGGGTGACATCACACAACGCGCTCTGGATGTATTAGCCAG
TGTCGATATGATTGCCGTTGAAGATACGCGTCATACCGGAAAATTATTAGCTCACTTCAACATCTCGACC
AAAACGTTTGCTTTGCACGATCATAATGAGCAGCAGAAAGCCCAAGTCTTAGTGGATAAACTGCTCTCTG
GTCTATCGATTGCCTTAGTGTCCGATGCTGGCACGCCTCTGATCAGTGATCCAGGTTATCATTTAGTCAC
TCAATGTCGTCAAGCAGGCGTTAAAGTTGTGCCACTTCCAGGGCCATGTGCGGTGATCACAGCGCTGAGT
GCATCAGGCCTGCCATCTGATAGTTTTAGCTTTGAAGGTTTTTTGCCGGCAAAAAGCAAAGCACGTAAGG
ATAAACTATTAGAGATCGCGAAAGTGAGCCGTACCTGTATTTTTTATGAATCGCCACACCGGATCTGCGA
GTCACTGCAAGATATGTTAGATGTACTTGGTGGCGAGCGTGAAGTGGTACTTGCCCGTGAACTCACCAAA
ACCTTCGAAACAATTCAAGGTATGCCTTTGGCTGAGTTGATTACGTGGATTGCTGAAGATGATAACCGTA
AGAAAGGCGAAATGGTGCTGTTGGTGCATGGATATCGGGATGCGGGTGAGCAGCAACTGCCAGATGAGGC
TCTACGCACCTTAACGATTTTGACTAAAGAGCTGCCATTGAAAAAAGCTGCTGCCTTAGTGGCTGAAATT
CACCAGTTGAAAAAGAATGCATTGTATAAATGGGGCTTGGAGAATTTAGGCGAATAATTTTCTCTTCTAT
CCATTTCCTACTTGAAGCTGTAGCGGTGTTGGCAGAATTTGCTCACCCCAATCACAGAGTGTATCTATGC
TCGTGGGGATTCACTCATTTGCCGCCGGCCTGCAACACCAAGTCGTTTAGGTATATTTATTACCGCTGGA
AGTGATACCCATCTGAAAACAAAAAAGGGCGCGGATGCGCCCTTTGTGCTGCCCAAGAAACTAGTTCTTA
TAGATACACAGCATATTGAGGTAGCTATCGGCCAACTTATACACTGCTTCTTGTTCACCTAAACGGTTCA
CTTGTAAGAAGATGGAGTAGAAGATGCCGTGGAACAGGCTGGCCATGTTATCGACATCGTGTTTCTCACA
CAATTCGCCACGCTCCATCGCTTTCATAAACATGTTTCTGATCAGCAGTTGGTTAGTTCGGTTGGTGGAA
ACAAACAGTGGCCAAACTTCGTCACGGGTTGAAGCACTCCACTCAAACCAGACTTTGAGCCAGTGACAAT
CGGTCATCGCCAATTTCACCATCTCTTTGCACAGAGTTTGTAGGTTGGTTTTCACATCCAAATCAAGATC
GATGTGATCGGTCAAGAAGTTGGAGTACTGACGAACCACAAAATTCAGCACATCGTCAACCAAGTCTTCA
CGAGTTGGGAAGTAGTTGAACACTGTTGCAACGGAGACTTGCGCAATCTCGGCAATATCTGCGTGACCAC
CACGACCAATGCCGCGTTTAGCAAACACTTCCAACGCGATTTCCATCAGTTGTAGTTTGCGTTTTTGAGG
CGATAGCCGAGTTCGAGGGCGTTTTTCGATTGATGCGTCCATAGGGGTATATCCTTGCCAATTGAGTTGT
TGATTGAGCATTTTGCTCTAATGATTATTTTGTTATTTGCTACTTAAAGCCCTATGAGTGTAATGGTGCA
TATATTCAAGGTCAATCTCTGTTGGGTGAAAAATGTGCAACTATGTTAATTATTTGTCGTTTCAGCTTGT
TTTATTGAGTGGGTACATAACAAAGCGAGGATGAGTAGGGAAACGATTAACAGGATTTGAGTGAAGTGGT
ACTATACGCGCCACCAAAGTCAGCGATACTGACATCGCCCAACACAACGAGAATGGTATGAAACACACAG
TTGAAGTCATGATTTCTGAGCAAGAGGTCGCCCAGCGCATTCGCGAATTAGGTCAACAGATCACTGAGCA
TTATCAAGGGAGTAGTGATTTAGTTTTGGTTGGATTGCTGCGTGGTTCTTTTGTTTTTATGGCGGATCTT
GCTCGTCAAATTCATCTGACTCATCAAGTCGATTTTATGACCGCCTCTAGCTATGGCAACAGTATGCAAA
GCTCACGTGATGTGCGCATTCTGAAAGATCTCGATGATGACATCAAAGGTAAAGATGTATTGCTGGTGGA
AGATATTATCGATACAGGGAATACCTTAAACAAAGTGAAAGAGATTCTGGCGCTGCGTGAGCCTAAATCG
ATCCGTATTTGCACACTATTGGATAAGCCAACCCGTCGTGAAGTGGACGTTGAAGTGAATTGGGTCGGTT
TTGAAATTCCTGACGAATTTGTGGTCGGTGTCGGTATCGACTACGCGCAGAAATATCGTCACCTACCTTA
TATTGGCAAAGTGGTGCCTTTGGCGGAATAACCTAAGCTCACGATTGACAATAAAAGATTGCCGACAACG
CCCACGCACTCGTGGGCGTTGCTCTTTGGAGAGAATTAACGACACAGTAGGCGATGATTCGGATTGAGTA
TCTTCTCTAACGCTTTGTGGTAATTATCTTCCACTGCACTGCGTGACGCGCAGCGTACACCGAGATATTC
CAGTCGGCCATCCTCGATACCGTAGACAAAACCGTGTACTTCTACTGCTTGTCCACGCTCCCAAGCATTC
TGTAACACGGTTGAGTTAGCCAAGTTGTAGACTTGCTCGGCGACATTGATTTCTGCCAGTTTATCGGAGC
GATCTTCGGCAGGCATCTGATCGAGATATTCACGATGTTTAAGGTAGTAATCGCGAATATGCAGCAACCA
GTTATTGATTAAGCCAAGTTGTGGATTATCGATCGCCGCAGTAACCCCACCACACCCATAGTGGCCGCAC
ACAATGATGTGTTTGACTTGCAGCACATCGACCGCATACTGAACGACAGAAAGACAGTTGAGATCGGTAT
GGATAACTTGATTGGCAACGTTACGGTGGACAAATAATTCCCCCGAGTAAAGGCCAGTGAGCCGTTCGGC
TGGCACTCGGCTGTCTGCACATCCTATCCACAAAAAATCCGGGTTTTGCCCTTTAGCGAGTTTGGCAAAA
TATTCCGGAGTTTCTGCTTTGATCGATTCAGACCATTTTGAGTTGTTCTCAAAAAGTTGTTTAATTTCTG
GCATCTTACTTCCCTTAAATAATTGCCAACAATATACACAATGTTACAAATTCAAGCTCATCTAATTTAC
TTTCTGCTTAACTCATCTGACGTGTTTTTACAACATTGGTTTTAAACTAGGGTCATTCGATGACACCTTA
AGGAATAGTGCGTGTTTCAGGCTAGATTTGCGGATCTTAATTTACGTTGTGACCTGTTTGGTGGGGTAAC
CACCGCCATCATTTCACTGCCATTAGCGTTAGCGTTTGGGGTCGCTTCCGGTGCAGGAGCAGAGGCGGGT
CTGTGGGGTGCCATTTTAGTCGGCTTTTTTGCCGCCTTATTTGGAGGCTCCTCCACTCTGATTTCAGAGC
CAACAGGGCCGATGACGGTGATCATGACGGCGATTTTAACCGCCATGGTGGCACGTTACCCTGAATCGGG
CGCGGCGATTGCCTTTACCGTTGTCATGATGGCCGGTGCATTTCAGATTTTGCTCGGTACTCTCAAGCTC
GGTAAATACATTACGCTGATGCCATACAGCGTGGTTTCAGGCTTTATGTCCGGTATCGGGGTGATCCTGA
TTATCCTGCAACTCTCACCACTGCTCGGGCACCCTTCTCCTGGTGGCGGTGTGCTTGGGACTTTATCTGC
GTTGCCCGATTTGCTCGCCAATTTAAAATTCAGCGAGCTGTTTTTGGGCTTACTCACCCTCGGAATTTTG
TTTTTTTTACCACAAAAATACCGCAAGCAAGTTCCTGCGCAGTTGGTCGCCTTGGTCGTCGTGACTCTGT
TTTCGGTGATTTTCTTTGATACTGATGATATTCGCCGGATTGGTGAAATCCCTGCAGGTTTACCGAGTAT
CGTCGTCCCTACTTTCACTGGCGATATTGTCGTGACCATGGTGATTGATGCCCTTGTACTCGGTACGCTG
GGTTGTATTGATACGCTGTTAACGGCAGTCATTGGCGATTCTCTCACGCGTAAAGAGCATGATTCGGATC
GCGAGCTGCAAGGGCAGGGAATTGCCAATATGGTCGCGGGATTATTTGGTGCTTTACCCGGTGCGGGAGC
CACCATGGGCACAGTCACCAACATTCAAGTGGGCGCTCGTTCGCCATTGTCTGGTGTGACTCGCGCTTTA
ATGTTGGCGCTGGTGGTGTTAGTCGCTGGTGGGTTGACTGAGCCAATCCCCATGGCGGTATTGGCCGGTA
TCGCGGTGTATGTTGGGGTGAATATCCTCGACTGGGCATTTATTCAACGTGCGCACAAAATCAGTCTGCA
AGGTATGGCCATCATGTATGGCGTTATGTTGCTGACCGTTTTTGTCGATCTGATTGTGGCGGTTGGCCTT
GGTGTGTTCATCTCCAACATTCTGGTTATTGAACGTTTAAGCCGTGAGCAGGCACGCCAAGTCAAGGCGA
TCAGTGACGCGGATGACGATGATGTGCCACTGACGGAGAGTGAACGTAAGCTGCTGGATAAAGCCAATGG
TAAGGTGCTGTTTTTCTACCTATCAGGGCCGATGATTTTCAGTGTCTCGAAAGCCATTACGCGCCAGCAC
AGCAGTGTCGATCAATATCAAGCGATGATTCTCGATCTAACCGATGTCCCTATGATTGATGTCACCGTTG
GCTTGGCGTTAGAAAACGCGATTCGTGATGCGCAGGAAGCGCATTGTGAAGTCTATTTACTCTGTCCTAA
TGAAAAAACGCGTGCCGAATTAGAAAAGTTTAAGGTCATAGATCTGGTTCCGGATCAGAATATGTTTACC
TTCCGTTATGAAGCGCTTAATGCGGCAGTCAAACAGGTGAATACGTAACTCGGCGTTGATGGTGATGGCC
GAAATGCCGCAGTCATGCGGCATTTTTGTCTCTGATCTTTGAATGCAGGGCAAGCCTATAATATTAGCTA
TTTCTGTATTAATCATTGCCCTTAGCCAATATCCCCTTCCTACTTGAAGTTGCAGCGGTATTGGCTACGT
TTGCTCACCCCAATCACACAGTTTATCTATGCTCATGGGGATTATGAGAGCCATCCTTGGCTCTCACCAA
AGGCCAGCCGATGGCTGTGCAAATTTGTTCCAGACAAATTTGTCACTTACTTGCCGCCTAGCTGCAATTC
CAAGTAGTTTTGGTATAAAGGGTTGAAAAAGCGCCATACAAGCGCAACATCCTTGTTGTTATTGATAACA
AGGTTCCTACCATGTACGCACTGGAAATAGAACAACTTAGAAAAACCTATGCCGGTGGCTTTGAAGCCCT
CAAAGGCATTAGTCTACAAGTCAAAAAAGGCGATTTTTACGCTCTGCTGGGACCCAATGGTGCGGGGAAG
TCGACCACCATTGGCATCATCTCATCGCTGGTCAATAAAACCTCCGGCAAAGTCACAGTATTTGGTTACG
ATCTCGATTCTCAACTGGAACTTGCCAAACAGAAGCTTGGTTTAGTACCGCAAGAATTTAACTTCAACCC
GTTTGAAACGGTCGAGCAGATTGTTTTGCAGCAAGCCGGTTACTATGGCGTACCGAAAGCGTTAGCCAAA
GAGCGCGCGAAAAAGTACCTGACTCAGCTCGATTTGTGGGAAAAACGCAGCGAACGAGCAAGAAACCTCT
CTGGCGGCATGAAGCGCCGTTTGATGATTGCGCGTGCATTAATGCATGAGCCGCAACTGCTGATTCTTGA
TGAGCCAACCGCTGGCGTTGATATCGAACTGCGCCGTTCCATGTGGGAGTTTCTCAAGCAAATCAACGCG
CAAGGTGTGACGATCATTCTCACCACTCACTATCTCGAAGAAGCGGAAATGCTCTGTCGCCATATTGGCA
TCATTCAACGCGGCGAGCTGATTGAAAACACCACCATGAAATCTCTGCTTGGTAAGTTGCACGTTGAGAC
GTTTGTTCTCGATGTGGATGGCAACGCACCCATTGCACCGCTGCAAGGAGTGGTTAAACAGCAGATGGTG
GAAGGCTCGCTGGAGATTGAATTAGAAAAAAGCCAAGGGATCAACCATGTGTTTACCCAACTTACCGAAC
AAGGGGTGAAAGTGCTGTCGATGCGCAACAAAGTGAACCGTTTGGAAGAGCTGTTTGTCAGCATAGTCAA
CAGTGGTAAGCGAGGTTAATCAGCATGTATCAAATTTATTGGACGGCATTTTGTAGTCTGCTCGGCAAAG
AAATTAACCGGTTTACCCGTATTTGGGTGCAAACTTTGGTTCCACCCGCCATCACTATGACGCTGTACTT
CATCATCTTCGGTAATTTGATTGGCTCTCGAATCGGCCAGATGAACGGTTTCAGCTACATGGAGTACATC
GTACCCGGTCTCATTATGATGTCGGTGATCACCAACTCTTATTCCAATGTGGCATCCTCTTTCTTTAGCT
CTAAGTTTCAAAAGAACATTGAAGAGCTGTTAGTCGCTCCTGTGCCAAACTATGTGATTATCGCAGGTTA
CGTGATGGGCGGCGTCGCGCGTGGATTGTTGGTGGGGGCTATGGTGACAGCGGTTTCACTATTGTTTGTC
GATTTGCAGGTCGATCATTGGGGCATCATTATTGCGACGGTATTTTTAACCTCGGTGGTGTTTTCACTCG
GTGGATTGATTAACGCGGTGTTTGCCAAAACGTTTGATGATATCTCAATTGTTCCGACCTTCGTGCTGAC
GCCGCTGACTTACCTTGGTGGGGTATTTTATTCGATTAGCTTGCTGCCGGAGTTTTGGCAAAGTGTCTCG
AAGATCAATCCGATTGTCTACATGGTCAATGCGTTCCGCTACGGTTTCCTTGGCGTGTCGGATGTGGATA
TCATGACTTCGTTTGCAGTGTTAATGGCATTTGTGGTGGCGCTGTACTGTGTGGCGCATTATTTAGTGAC
CAAAGGCAAAGGGCTGCGCAGCTAATCAGACAATCGATATAGAAAAGGTCAACCGAGGTTGACCTTTTTT
GATCCAGAGACAAGAGGATTATTCTTCTTCGCTACTGGCTTTGGTGTCGGTTTGCAGATCGAGAACTTGG
TTATCAATCAAACGCACTTTACCGAGGAAAGCGGACATCAGGATCACGGCTTGCTTACTCTCACTGCTGA
TAGGTAGCAGAGTGCGTGCATCACGGATGAAGATTTCATCTGGCTCTAAATCGGCCGCACGCAACTGATC
CACTGCATCTTCAATGATTGATGGATAATCATCGCGACCACCACGAATGGCGCTACTGATCCAGCGCATA
GTGCGCGCCAAAACGGGCGCACGTTGGCGCTCATCCAGCGTCAGCAAATTATTACGTGAACTCATGGCAA
GGCCATCTAACTCACGTACGGTCGCTACGCCTACAATCTCAATATCCATGCACAAGTCTTCTACCATTTG
ACGGATCACCGCCAATTGCTGGAAATCTTTTTCGCCAAAGCAAGCGACATCTGGCTGCACAATATTAAAC
AGTTTAGTGACAATGGTCGCGACGCCACGGAAATGTCCCGGACGCGATGCGCCTTCGAGCATGTAAGAGA
GCCCTGGCACTTCAACAAAGGTCTGCTTATCCAACCCTTGTGGGTACATGGTTTCGGGTGTCGGCGTTAA
AACCAGATCAACCCCTTCGCCGTTGAGTTTGCTTAGGTCTTCTTCAAGCGTACGTGGGTAATTTTTCAAA
TCTTCTGCGCGATCAAACTGCATCGGATTGACGAAAATACTCACCACGACGACGTCAGCGAGCTCACGAG
CTTTACGAACCAGGGTTAAATGGCCTTCGTGTAAATTACCCATGGTCGGTACAAAAGCGACGCGGCGACC
TTCGCGCTTGATCTGTTTGATCTGCTCGCGAAGAACGGCGATGTCAGCAAAAACTTGCATGTATGACTCC
TTAGGCAATGGTGTGGGCGAGATCGGGAAACGCGCCACTGGCAACATCTTCGATATATTTGGCAACGGCT
TGGCGAATATCGCCAGTCTCAGCCAAGAAATTTTTCGAGAATTTTGGCATGTAGTTCGCCGAAATTCCAA
ACATATCGTGCATCACCAAAATTTGGCCGTCAGTACCATTACCCGCGCCAATACCTATTACGGGAACATC
CAAAATTTGAGTAATTCGGTTGGCGAGTTCGGCTGGAACGCACTCTAGCAGGACAATTTGTGCGCCCGCT
TCTTGCAGAGCCAACGCATCACGTACCATGCGATCCGCTTTATCTTGCTCGCGGCCTTGTACTTTGTAGC
CACCAAAAATATTGACCGACTGCGGCGTTAAACCGAGGTGAGCACACACAGGCACTGCACGTTCAGTCAA
CATTTTTACGGTGTCGACTAACCAATCGCCACCTTCAATTTTCACCATGTTTGCACCGGCGCGAACCAGT
TTGGCCGCGTTTTCACACGCTTGTTCTGGTGTGGCGTAGCTCATGAAAGGCATGTCAGCCATCAGCAGAC
AATTGGGGCTGCCTTTACGCACACAGCGGGTGTGATACGCAATGTCATCCACCGTCACGGGTAAGGTGTC
GGTTTCTCCTTGTAACACCATGCCAAGTGAATCACCGACCAATAAGACGGGCATTTCTTGGCTCTCAAAT
AACTGAGCAAAACTCGCATCATAAGCGGTTGATGTAGCAAATTTGCGACCTTCCTGCTTCCATTTCATCA
GGTCGTTTATGGTAATTTTTTTCATGTTTAGTCCTTACTCGACGTTGGCGAGTGCCAAATGCTGAGCCCA
TTGAGCGGTACTTGTTGCAATAACGCTTGGATTTCAGTCCCGTCTGGGAGGGTTAAATTTGGTGCGATTT
CCGCGAGCGGGTAAAGCACGAATTCACGTACTTTCATTCCATAGTGAGGAATGGTGAGGCGCTCGGTCTC
TATCACCTCATTGCCGTAAAGCACAATATCGAGATCGAGGGTTCTCGGTCCCCATCGTTCGCTTTTACGG
ACACGCCCCTGTTCTAGCTCAATGCGTTGTGTGCAATCGAGCAATTCCAGTGGCGTTAATTCGGTTTCGA
TGGCGGCGACAGCGTTGATGTAATCAGGCTGATTTTGCGGCCCCATCGGAGTGCTGCTATAGAGCGATGA
AGCCGCGATAAGGCGCGACTTCGGTAAGAGAGTAAGCTGTTGTATGGCCAGCTGTGCTTGGGCGACAGGG
TCGCCCAAATTACTGCCAATCGCAATGTAGGCAAGCATCATTCGCTGGATTTACTCTTGGATTTGTTGCG
GGATGGTTTACGGCGGCGAGCGCCAGATTTGCTGCTGCCCGTTGCATTACCGATATCACCCACCATGGCT
TGGCGCATATTGCGTCCCGCGCTTTGGAAGGTGGCCCACCATTCCGCTAATTGTTTGGTTTCACCGCCTT
CAATTTCGCCACGCATTTCGAGGAAATCAAAGCCTGCACGGAACTTGTTCAGTTCAAGTAGACGGAAGGC
CCTTTTACCACTGCGACGGGGTAAGCGCTGTTGCAACTGCCAAATATCACGAACTGTAGTGGTGTGGCGG
CGCGGAATAGCGATACGCTTGACCACTTCATCTAAGATGCGGTTGCTGGCTTCGGTAATGGCATCAAACT
CATTGAGATCGAGCGATTCCATTAAGCGATCCGCGAGATCAATCATCGGATACCACAGCATGGCGGCAAA
CATAAAGGCCGGATTGATGCGCAGATCTTCTTCAACCCGAATGTCGGTCGCATCCAGCACCAAATCCAAC
ATCTGCTCAGTTTTTGAGCTGTGATCGGCAGTAAAATGCTCGGCTATAGTTGGGAAAAGTTGCTGGAACA
GATTGTATTGACGCATTAAGTGGTAGGTTTCTAAACCATGACCCGCTTGCAGCATTTTGAGCGATTCTTC
GTAGAGACGAGCCGCAGGGATGTCACGCAGCAATGGCGCAAGTTGCTCAATCGGCGCCGCGGTATCTTCT
TCGATATCAAAATCGAGTTTGACCGCAAAACGTACCGCGCGCAGCATGCGTACCGGATCTTCACGATAAC
GCGTTTCCGGATCGCCAATCAGGCGCACCAAACGATCTTCCAGATCTTCCATGCCGCCGGCATAGTCGTG
GATGCTGTAGTCTGCAATGTTGTAATACATGGCATTGATGGTGAAATCGCGGCGCTCGGCATCTTCATCA
ATCGTGCCGTACACGTTATCACGTAGCAGCATACCCGCTTCGGATTGTGCAGCGATATTTTGGCTCTGAC
TCGACTCTTGATGATGGCCACGGAAAGTGGCGACTTCGACGATGTCGCGTCCAAACATAATGTGCGCGAG
ACGGAAACGGCGACCAATCAGACGGCAGTTGCGAAACAGTTGGCGTAACTGCTCGGGGGTTGCGTTGGTG
GCCACATCAAAGTCTTTCGGCTTGCCACCCAGAAGTAAATCACGCACACCGCCGCCGACCAGAAAGGCCT
CAAACCCCGCACCATGCAGACGATAGAGCACTTTCAGCGCATTTTCGCTGATCTGCTGACGCGAGATAGG
GTGTTCCTGACGCGGAATGATGGTCAAAGCTAAGTCTGGATATGTGCGAGTGTTGCTCGGTTCAAAATCG
TTATTATTCATGTGCTTCTGACAATGATTGCTGTTGCCGCTGTAAGCGCTACGCTGCTTAATTTGACGCT
CAAACGGACGGAATTTGGCGCTAATAATAGCTTAAGCAGGACCATTTGAGAATCTTGGTGTGATCTCGAT
CGCTTCCGGTAGCTGGCTCACCTGCCAATGTTGGCAGCCCCAAGCCAGCATTTGCTCTGCGCTGGCATCG
GAAAAATCCGTGGGCAGCGTAAAGCCTAAAAACTGCATCGCATGGGAAATGGTCTGCCGAGGCGCGGTTG
GGTCAATGGCCGGAGCGTGATTCTGTTTCGAGAGTTTATTCCCGTTCCCATCCATCGCCAAAGGCAAATG
TAAGTAGCTGACCGGCTTTTGTTTTAAAGTGTGATACAAGCTGATTTGCCGCCCTGTCGGTTCTATCAAA
TCGGCGCCGCGTACCACCTGAGTCACGCCTTGATCAATATCATCCAGCACCACAGCAAGATTGTAAGCAA
ACAGACCATCTCGGCGTTTAATAATGAAATCTTCTTCTGCTAATGCCTTGGGTATGGTGATGGTGCCGTG
TTTCAAATCAATGAATTGTTGCACCTGATTATCCATTCGTAGCCGAATCGAGCAGTCTTGCTGCCGCGCT
GGCGGATGGATTTTGCAGTGGCCGTTATAAAAGCCGCCCATGGCTTTGATGGCTTTTCGGGTGCACTGGC
AGTAGTAAGCTTGACCTGTGCTTAGCCAAGCATCGATTTGATCTTGGTATAAGGCGTGACGCTGGCTTTG
GTAAACCACAGTGCCATCCCAGTGCAGGCGGTAGGCTTCTAATGTACGCAAAATGTGCGCGGCTGCTCCC
GGCATTTCCCGGGGCGGATCGAGATCTTCAATACGGACCAGCCAAGTTCCTTGTTGTGCTTTGGCTTGGA
AATAGCTTCCCAACGCCGCAATCAAAGAACCAAAATGTAATGGACCAGAAGGAGAGGGGGCGAAGCGACC
AATATAGTTCATAGGGCGATTTACCTTTCAAATGCAAAGAAACAAGAAAAGGGAGCTTGTGCTCCCTTTT
CCTTACTGTTCCATCTTAGCCAAGCATTTGCTTTTCTTTGATTTCAGCCAGTGTTTTGCAATCGATACAG
AGATCGGCTGTTGGGCGCGCTTCTAAACGGCGAATACCGATTTCCACACCGCACGATTCACAGTAACCGA
AATCCTCCTCTTTGATCTTGTCGAGGGTCTTTTCGATTTTCTTGATCAAACGGCGCTCGCGGTCACGGTT
ACGCAGTTCTAAGCTGAACTCTTCTTCTTGAGAAGCTCGGTCAACAGGGTCTGGGAAGTTGGCTGCTTCA
TCCTGCATGTGGTGAACAGTACGGTCCACTTCTTCTCTCAGTTGGTTGCGCCACGCTTCCAAAATCTTTG
TAAAATGTGTGATTTGCCCAGGTGACATATACTCTTCACCCGGCTTCTCCTGATATGGCTCAACACCAGC
AATGGCTAGGATGCCTAGCGTTTTCTTTTTAGACTCTGTCATACAGATCTCCTACTAACCCTAGTCAACT
GCGAGAGCAGTTAAATTTAAGGCGGGTATCTATAGCAAAAAGAAGTGGGGGAGGCAAACAATCGAAGGTA
AAGTTATCGTCAATGTGAAGACACCATCAATTTTTTGTCACTTGATGGGCAAATTTGACCTCAGATACCA
TTCGGATCTCGTGTTTTGAAAGTGACGCTTTGTAGCACAACACTTCCACTCCGGCTTCTTGTGCCGCTTT
TAGTAACTGTGAATAGTTCGCGTCTATATGGAGAGCGGGAGCGACTTTTTCAATCCCTGAATGCAAAACG
GCAAATAAAAGTATCGACCTGCTTCCATCTTTAGCGACTTCCGCCAGCTCACGCAGATGCTTCTGACCAC
GGGTTGTCACCGCATCAGGAAAGTAACCTTGCCCTTTATCGCCTTGAATCTCATCCAAAAGAGTGACGCT
TTTTACTTCTATAAAGCAGTGTGGTTGAGAATCTGACTTTAGCAAGATATCGATACGGCTATTTTCATGA
CCGTACTTCACCTCCGTACTGAGTGCGTCATAACCCCGCAGTTGTGGGATCTCTCCTGCCAAAATCGCTT
CGACCACCAATGCGTTGGCTCGCGCGGTATTCACGCAAATCCAGTGACCTGCTTGGGTCTGCGTCAGTTC
CCAACTGTGGGCGTATTTGCGTTTGGGATTATCCGATGTAGAAAACCACACCGTACTGCCCGGCTCGGCG
CAGCCAGTCATGGCGCCTGTGTTCGCACAATGCATGGTGATCACCGAACCATCTTCCAGCGTGACATCGG
CCAAAAAGCGTTTGTAACGTTTGAGTAAGGTTCCTTTTTGTAGAGGTGGGGAAAAGTGCATGTTTCTCTT
CTTATTCATAGCCAATGGCGAAGGCATTTAAACATACCCTAGTGGCTTTTGTCACAATCGCAATCCCCTT
CCTATTGGAAGCGGTAGCCATGGTGTTTCAAGCTGTTAAAGGTTGATGCCATCGAGAGGTTAGCGGCAGG
TGAGAAAGTCCCTCATTCAGCCTCTGGTGAAGCATTGAAGTTGAACATATAATGGCCGCCCGCCCGAGTC
TGGGTATCTGTTTTTTGGTAAGATTCCTTGCGTAAGTTTTTGAAAAATATAGCCATGTTTAAGGTTGTAT
TGCTGGCTGTTCTCGCGTTGTCAATTTGGTCTACCCGTATTCCCGATATGCCCTATCATCAAGTCACGCC
TGAGTTGAGTCGGTCTGATTTCCATGTCATTGAATTTAATGATGAGGGTGAAATGCACCTGCCTGGGCAA
TACGACATGTTGAAGGCGAGGTTAGCCAAAAACCCTGGAGCAGAACTGCTGATTTTTATTCACGGTTGGC
ACCATAATGCGGCTCCCACTGACGATAATTTTGTCGCTTTTCAACGTTTTCATCGCCAGATGGCGAAGAC
CAATCCTGGCCTCATCGGGCTGTATATCGGTTGGCGGGGGGATCAGTACGATCCCTTGTGGTTGGATGGT
TCAGACGATCCTGAAAGTCGAGTTGAAGCATTGGATTTTCCGACCATATTAACCAGCAAGCAGGTGGCGC
GAAGAGTTGGCGAGCATGGGGTGAGAAAGCTGCTGAGTTCGCTGGATGAATTGCATCGTCAAGGAACGCT
AGGGCGCTATATTTTAGTTGGGCACAGCTTGGGTGGTGTGGTTGCGCTGCACGCCCGCAAACAGGCGATG
TTGGATAATCTGGCGGCAGGTCGCGGTGAAACCCATTTAACGGTGCTTTTAAACCCCGCTGCCTCTGCCA
AAGAGTATCAGCCGCTGGATAAGTGGTTGAGTCCAGAAGGTTTTGGTCCATCCATGCTGGTGTTGCAGTC
CAAAACCGATTTTGCGGTACGTGAGGCCTTTAACTGGATCAAAGATGGCGAGCGCGCCGTGGGTAACTCT
TGGGCAATCACTCATGATGTGGACCCGTGCTCGGGGCGTGATTGTAATAAAGTGGTCAAAATCCCTCAGT
GGCTGCTTGAGCACGATGCGAAACCCGGTTGCATGCAGGTATTGCAAGGGGCTGGCTGGAAAATTCGCGC
CAGATTGCACGCCCGCAAAACCGTACAAAGTTGCGAAGATGCCAACCGTCAGGCTGTGTGGGTACTTGCT
GTGGCCGATGGTGTGATTGCTGGCCATAACGGCATTTTAACGGATGATCAGGCATTAGCTTTGAATGCTT
GGATGAAGTCTAAGCTCACGGCAGCAACCGAAGTTGTTCCTGCTGAAGCCGTGGTGGAGCCCAGTGTTAT
CTCTCCCCATCTTAGCGATGAGCCTGTGCTGCCGAGCATGGAAAACATACCCACAGAGGTTGCAACTGAG
CCGCTTTCAAGTGCGGTAGAGCTTGAGCCACAAGAGAGCGAGAGTGCTGTGCCAGCGATTTCTGAACCCA
CGCTTGAGGCACCTTTGGTTGCTCAACCGGAAGAGAGAGCACCACAGTAAGTTTTTTGTCTGCTGCGCCT
CTTGATAGGAATGCACTTTGGGCACGGACTCCGTTTTATGTACAATGGCGCGGCCATTTAACCTTGTAGG
AAGCGCCCTTGTCACCACTGCCCATTATTGAGGTGATGCCGAAGCTGTTGTCCGGTATCACCAACTCTCC
ACAACTCATCCTCAAAGCCGCGCCCGGTGCCGGTAAGTCCACCTACTTTCCGTTGCAGTTACTGCAAGCG
GGAGGGTTCCACGGCAAAATCATTATGCTGGAGCCACGGCGTTTGGCTGCGCGTAACATTGCCCGCTATT
TGGCGCAGCAACTGGGGGAAGAGGTTGGGCAGCGTGTAGGGTATCGGGTGCGCGGTGAAAACCGAGTCAG
CCGTGCCACTCAGTTGGAGATTGTGACGGAAGGCATTATGACGCGCATGCTACAAAACGATCCGGAACTG
GATGGCGTAGATGTGCTGATTTTCGATGAGTTTCATGAGCGCAGCATTCACGCTGATACTGCCTTGGCGT
TGGCGCTCGAAGTGCAGTCTGCGCTGCGGGAAGATTTAAAAATCGTGGTGATGTCGGCCACACTCGATCA
GCAAGCTTTGCAAAACTTACTGCCGCAAGCGAGTTATGTCGAATCACAAGGGCGCGGTTTCCCGATAGAG
ATTCGCTATCAACCTCTGCGCTCTGATGAGCCTTTGGTGACGGCGATGCAGCGACAAATTCGTCATCTTC
TGCAGCACGAAACGGGCTCATTGCTGGCCTTTTTGCCCGGTGCCGCCAGCATCAACCAGTTAACCGAACA
GTTAAGCGATTTGGCTAGCGAGGTTGAAATCTGCCCTTTGTATGGACAGATGGAGTTCGCCGCGCAGCAG
CGCGCAATTGCTCCCACGGCGGCGGGGCGGCGCAAAGTGGTCTTGGCGACCAATATTGCTGAAACTTCGC
TGACCATCGAAGGCATTCGCATAGTGCTTGATAGTGGGCTTGAGCGCAGTGCGCGTTTTGATCTCAAAAC
CGGCATTACTCGCCTTGAACAAGTGCGGATTGCTCAATCCTCTGCCGAGCAGCGCGCAGGGCGTGCCGGA
CGTTTAGAGCCGGGGATTTGCGTGCGCTTATACAGCGAAGCGCAGCTTAAGCAGCAGCCTTGGGTGCCGG
AGCCCGAAATGCTACATACTGACTTAGCGCCACTGGCATTAGAACTCGCGCAATGGGGCGCGCAGCCGAG
CGATTTGGCTTGGTTGAATTTGCCACCGAGCAGTGCGTTTGCGCAGGCGCAGCAATTGTTGCAGCGTCTT
GGGCTTTTGGATGCACGCACGCAAATCACTGCGGCCGGTAAAGAGGCACATTTGCTGGGCGTTGAGCCGC
GGATTGCTGCGATGCTGCTGAGCGCCGATCGCTTAGGTGAGTCGGCCTTGCAAAGCGCTTTAGCGTTGAC
GGTGTTACTTGAAGAGCCGGAACGGCAAGTGATTGATGTACAACATAGCTTGCACCGCTGGCAGCAAGGT
CGTCATCCCAAACAAAAACTGCTGATCCAACGCGCCCAATCTTTGGCGCACAAACTCGATACGGCATTTT
CACTTTCCTCGGTTGATTCAGCATGGCTGCCTTTAGTGGCGTGTTTGGCCTTTCCAGATCGGATCGCCCA
GCAGCGCGGCCAACAAACAGGGCAATTTTTACTCGCCAATGGCCATGGCGCTTGGCTGGCGGTGGAAGAT
CGTTTGTCCGCCGCCGATTATCTGGTCGCCTTGGATTTGATGCGCGGCCAAACTCAAGCCAGTCAAATAT
TCAGTGCCCTTGAGCTGGATATCCACGCGCTTGAACGCGTATTACCAGCGCTGATTTCTCGGGTTGAACA
AGTGGATTGGGATGAAAAAGCCGGCCGCTTGAGCGCGGAAGCGCAGTGGCGAATCGATCAATTGGTGCTT
CGTCGTGAAAAGCTGCCAGAACCCGATAAACAAAAAATGACACAAGCTTTGCTGAGCTATGTACGGCGCA
AAGGCTTAACAGTGTTACAGTGGAGCGAAGACGCGAGCGAGTGGCTTGCCCGTGCACGCTGCGCTGCCGA
ATGGCTGCCAGAAGAAGCGTGGCCAGCCTTGGACGATGAAACGCTACTGGCGCGCCTCGAACTGTGGTTA
GAGCCTTATTTGGCTGGGGTGACCTCAGTGAAAGGTTTGCAGAGTGTCTCCGTGTTGCAAGCGCTGAAGC
ACTATCTTGGCTGGGAGCTCAGTCAGCAGCTTGACGAGTGGCTGCCAACCCATCATCTGCTGCCAACGGG
GAATCATAAAAAAATCCGTTATCAGTTAGGGATGGAGCCTACGCTCTCGGTGCGCATGCAGGAAGTGTTT
GGCGAGCAAAGTTCGCCACGCGTTGCCAAAGGGACGCGCGCCGTGGTGATGGAACTGCTTTCCCCCGCGC
AGCGACCGTTGCAAGTTACCCGCGATCTCGCCAGTTTTTGGGCGGGCGCGTACAAAGAAGTGCAAAAAGA
GATGAAAGGCCGCTACCCGAAACACGTGTGGCCGGATGATCCTGCCAATCATGTGGCAACCAGTAAAACC
AAACGACAATTGAACGCATGACGAGAAAAAGTAGTAACAGATCGCGTGGCCGTAAAGCGCGCAGTGGTAA
AAGTGCCTCTTCCTCCAAGCTGCAAATCTGGCTGGGAAGGATTTGGAGTATCGGCTGGAAATTAGCGCTG
ACGCTGGCCGCAGTGCTGGTTTTTATTGGTATCTATCTCGATTCGATGATCAAACAGCGCTTTGAAGGTC
AGCTGTTTGATCTGCCGACCGTGGTCTATGCCCGTATTTTAACGCTTGAGCCCGGCAACGGCCTCAGTTT
GCAAGAACTGCGCAATGAGCTGGATGTCCTCAATTACCGCAAAGTGGCACAGCCCCGTTTCCCCGGTGAA
TACGCGTCTTCTTCCAGTCGAATTGAGCTGATCCGCCGTCCGTTTGAATTCGCGGATGGTCCAGAGCCGG
ATCGCCGAGTGATGCTTACCTTTGATGGCAGTGGTTTGAACAAAATCGAATCATTAGAGCAAAAACGCGA
GCTAGGCTACCTGCGTTTAGAGCCAAAACTGATGGGCATGCTGGAAAAAGATTCGCCGGAGCAGCGACTC
TTTTTACGTCGCGATCAATTCCCCGAAGTGTTGGTTGATGCACTCTTAGTCACCGAAGATCGTGATTTTT
ATCAGCACGATGGCGTATCACCACTTGCGATTGGTCGCGCTATGGTGGTCAACCTTAAAGCGGGGCGCAC
GGTGCAAGGGGGCAGTACCTTGACCCAGCAGCTGGCTAAAAACATCTTCCTTTCTAGCGATCGCACCTTG
TGGCGTAAGCTGCGCGAAGCCTATATGGCGCTGATCATCGATTATCGTTACAGCAAAGATCGTATTCTTG
AAGCCTATCTTAACGAAGTTTATTTAGGGCAAAGTGGCGCAGATGCGATCCACGGTTTTGGTCTGGCTTC
ACGGCTCTATTTTGGTCAGCCGCTGCAAGAGCTACGGATTGATCAATTGGCATTGTTGGTTGGCATGGTT
AAAGGGCCTTCTTATTACAACCCGATGCGTTATGCCGAGCGCGCTCGCGAGCGGCGCGATCTGGTGCTGA
AACTGATGATGGAGCACGATATTCTGACGGCGCCAGAGTACCAGCAAGCGGTAACTCGTCCGTTGGATGT
GCAGAAAACCGCGCAAATCGCTAGCCGTCAGCCAGCGTATTTCCAGCAAGTTTCTATTGAGCTGAAAGAA
AAACTGGGCGACAAATTTAAAGCGGATTCAGGATTGCGGGTGTTTACCTCGCTCGATCCGGTTTCGCAGT
CCAAACTCGAGCAAGCGATCCACGATCAGATCCCGCAATTAGCGAAAACCGCAGGCAAAGATCTCGAAGC
CGCTGCGATCGCTGTGGATCGTCATAGTGGCGAAATTCGTGCCATGGTCGGCGGTAAGCGAACCGGTTAC
GATGGTTTTAACCGCGTGCTCAATGCCAGTCGACAAATTGGTTCACTGGTGAAACCAGCGGTGTATCTCA
CGGCGTTAGCGCATCCCGATCAGTACAACCTAGCCACTACACTGGAAGATAAACCACTCACCTTAAAAGG
CAGTGAAGGCAGCGCGTGGACTCCGCGAAACTACGATCGTCAATATCGTGGAGAGGTGCCCCTTTATTTG
GCGCTCGCTCAATCGCTTAATGTGCCGACCGTGGCTTTGGGGATGAAGCTTGGGATTGATCAAGTCTCAG
CAACCTTGGGTAAGCTCGGCGTGAATCGCGACGAAATTCGCCCTGTCCCTTCGATGTTGCTCGGTTCATT
CTCACTCACGCCATATCAAGTGGCGCAGATGTATCAAACGTTGACCAATTCCGGCAAAAAAGCCCCGCTG
TCAGCGCTACGTTCTGTGCTCGATTTGGAAGGCAATGTGCTGTATGAATCTCTGCCGAGAGTGTCACAAG
CGGTGGATCAGCAAGCCGCTTGGCTGACGACTTACGCGATGAAACAAGGGGTGCAAGAGGGGACTGGACG
TTACTTGAATGCGCAGTTCAGCAGTGCAGCACTGGCGGGGAAAACCGGGACCACTAACGATAACCGTGAC
AGTTGGTTTGTGGGGGTCGATGGCCGTGAAGTGACCACCATTTGGCTTGGCCGCGATGATAACCAGCCAA
CGAAGCTCACTGGCGCGAGTGGGGCATTACGTGTTTATGCGCAGTATTTGAAATATCGCATTCCAGAGAA
ATTACAGTTACCTTGGCCAGAAGGCATAACGACCTTCGGCTTTGCCAAGCAGACGCAAGGTGGATTGAAA
CTCGACTGTGATAATGCGTTTAAACTGCCTATTTGGGACAATCAACAGCAGTTAAAACAGCAGTGTGAAA
ACCGTCCGACCGAGTGGATCAAAAAGCTGTTTGAGTGGTAACACCCTCTTGGGCGCGGCGTTGTCGTTGC
ATTGACGACAACGTCTGCCTTGCTTGTGTGGGCATAGTTTTCTCTTTTCTTGCTACTTGCTGCGGCAGCC
GTGTTGGCGAGGTTTCTTCACTCCAATCATAGCGACTGTCTATGCGCTTTGGATGTGCTCACTTGCCGTC
TGCCTGTAACTCCCCATAGTTTGGGTATATATTGGTCTGATTCTTAAGGATTTCGAGGATAACTCACGTG
ATGAAATGGGCGGTATCATTCAGCGTAGTCGTAGGGATAGTGTTTGCCCCATTGGCCTTGGCACAAGAAG
CTCAAGCTCAAGTCGCCAAACGACCTAAAATCGCGTTAGTTCTGGCGGGGGGCGGTGCCAAAGGCGCCGC
GCACATGGGGGTTTTGCGAGCCTTGGAAGAGATGCACGTCCCCGTCGATATCATCACAGGTACCAGTATG
GGTGCTTATGTGGGTGGGTTATACGCAACAGGAATGAGCGCAGAGGAGATTGAAGCGCTGATTTATAGCG
TGGATTGGAACCGAGGCTATCGAGATCGTGTCGATCGTAGCCAGCGCCGAGTTCGTGACAAAGAGTATGA
AGATCGCTACCAAATCACCACAGATCTTGGCCTACACTGGGGGGAAGTGCGCGCGCCAAAAGGCGTAGTG
CAAGGACAAAACATGCTGCGCATGTTGCGTGAAACCACAGGCAATCTTCCCGCCTTCGATTCTTTTGATC
AATTGGTGATCCCGTATCGCGCGGTAGCGACCGACATTATTCACCTTCAAGAAGTCGTGCTTGATAAAGG
CTTTTTGGTGGATGCCATGATGGCCAGCATGTCAGTACCCGGCGCGTTGCCACCTTATGAAATTGATGGG
TTATGGCTGGTGGATGGTGGTGTCACCAATAACATGCCCGTTGAGGTCGCGCGTGCGATGGGGGCCGATA
TTATCATCGCGGTCGACATCAGCACCGACTACAAAAGCCAAGAGGACTTCACCAATCTCTTTACGGTTGC
AGACCAGCTTTCGAACTATTTGGTTCGCCGCAGCACGGAAAGACAGAGCGATCATTTGACCTCGCGCGAT
CTGCTGCTGCGTCCACCCGTGGGCAAAATGGAGACCATGGAGTTCGACAAAATGCCGGCGGCGTTTGCGA
TGGGCTACCAAGAAGCGATGGATAATCAGGCTTTTTTCAAGAACATTGCTCTGAGTTCAGCGCAATATCA
AGTGTATGTGGATGAGAAAGAAGAGCGGCGTAAAACCTTGCGCTATGGTGATAATGTTCAGGTGGACGAA
ATTGTTCTGCAAAACAACACCCACTACAGCGATCTGCTATTACTGAACCGACTCAATTTAGAACCCGCGC
AAAAGCTCAGCACCGAAGAGATTGAAGCCAGCATAGAAGATCTCTATGCCCTAGATCGCTTCGAATTGGT
GCGTTATCAATACGAACAACGCGATGACCAACAACAACTGGTGGTCGATGTGCGTGAAAAGTCTTGGGGG
CCCAATTACGTCAATTTCCGCTTCTTTTTAGAAGATGATTTTGATACGGAAAGTCAGTATGCCCTTGGCG
TTTCCACCAATTTTACAGACATCAACTCACACGGTGCTGAGCTGGCTCTGAATATGGATATGGGGACCGA
CAAGCTGATCGAAGCTGAGCTTTATTCGCCACTGTTATCGGGACAAAAAACATTTACGACGGCACTGCTG
CATTTCAGTAACGAGCGGCGAAATGCGCCTTTGGCAGGCTTTGATGACACCTCTCTCGCGGCTACGGAGA
ATTACTTACCCGTCACTTATTCCGAATGGGTTGCCGAACTGGCGCTCGGCTATCAAATCGAGTTATGGCG
AGAAATGAAACTCGGTGCACGCTACAGCAAAGGCAATGGCGAAGCTTCTTCATTACCGGTTTTTGGGGAT
TTTTCCTTCCAGCGTCGCGGGGTGTTTTTTGATTATCGACACGACACCTTGGATGACTTTAGCTTACCTC
AGCAAGGCATCTATTTTGACTTGGAATATCTGATCTCTAAAGACAGTTTTGACGGTAGCAATCCCCTTTC
TGGAGATGCCCTCTCTTCCGATACCGTATCGGAGCTGTCTGGGCGATTGATCGCTGCGCACACCTTTTCA
CGCCATACTTTAGTCGCAAACTTGGATATGGGGGTGGTGAAAAGTAAACACTCATCTACCCCGATTGATC
CGAAAAGCATCGGTGGTTTTCTCAACTTGTCGGGCATCCCCCGCAATAGCTTGATTGGTCAAAACAAGCT
GTATGGAAACCTCGTTTACCGTTACCGCTGGTTTGATAATGACTTTGGTATGTTCACGTCCCCCGTCTAC
TTAGGGGCATCGATTGAATACGGTGGCGTCTGGTCTGATCCCGATTTGCGTTTGCAAGATGCGCCTTTGT
ATGGCGCAGGTTCGATCTTCGCTGGGGTCAATTCGCCGATTGGGCCGATTATGTTTGGCTATGGTCGCAC
CGAGCAGAATTATGACTCGATCTATTTCATTATTGGTACCACATTTAAATAGCGAGAGCTTGAGATGGGT
GGGGTTTGCGCGCTTTTCACTCAGTGAGAAAGCTAAAACTTTAGTCTCAAGTTGCTATGTTGGTCAAAAT
GATGAGATTTTAATTTATCGTTAAACTTGCTATTCTGACGCCCACAGTTTGGCCTCTATGGCGCTGTTTC
TCAGTCAATTTGAGTGAAAACAAGGGCTAGGGAGAGCCAAGTTTCCAAGGATGTTCGCTCGTATTTTTAT
AATCAACTGGGTGAACCGCAATGAGAGGAAAAAGTCGTGCTTGAAGCCTACCGTAAACACGTCGCAGAGC
GTGCCGCTGAAGGAGTTGTACCTAAACCCCTAGACGCAGAGCAAGTCGCAGGACTTGTCGAACTTCTGAA
AAATCCCCCACAAGGTGAAGAAGCTTTCATTCTTGACCTACTTGAAAATCGCATTCCTCCGGGTGTCGAT
GAAGCGGCTTACGTGAAAGCAGGTTTCTTGACGGCCGTTGCGAGAGGCGAGGTCGCATCTCCGTTGGTGA
GTCGTGAAAAAGCGGCTGAGCTACTCGGTACCATGCAAGGCGGCTACAACATCGAACCGCTGATTGAATT
ACTGGACGATAGCGCGCTGGCTCCGATTGCCGCGAAAGCGCTGTCTCATACCCTCTTGATGTTTGATAAC
TTCTACGATGTGGAAGAAAAAGCCAAAGCGGGCAACCCATTTGCGAAACAAGTGCTGCAATCTTGGGCTG
ATGCAGAGTGGTTCCTATCTAAGCCGGCACTGCCTGAAAAAGTGACCTTAACCGTATTTAAAGTGACGGG
GGAGACCAACACGGACGATCTCTCTCCAGCGCCTGATGCATGGTCACGTCCTGATATTCCTGTACACGCA
TTAGCCATGCTGAAAAACGCGCGCGATGGCATTGAGCCGGATGTACCGGGTAAAGTTGGCCCGATCAAAC
AGATCGAAGCACTTAAAGCCAAAGGTCACCAACTGGTTTACGTGGGGGATGTGGTCGGTACCGGTTCATC
ACGTAAATCGGCAACCAACTCAGTGTTGTGGTTTATGGGAGACGATATTCCTAATGTGCCTAATAAGCGC
ACGGGCGGATATGTGCTTGGCGGTAAAATCGCTCCAATCTTCTTTAACACCATGGAAGATGCTGGCGCGC
TGCCGATCGAAGTGGATGTCTCTAAGCTCAATATGGGCGATGTGATCGACGTTTACCCATTTGAAGGCAA
AGTGTGTAATCACGCGACGGGCGAAGTGCTTGCGACTTTCAAACTGAAAACCGATGTCCTGTACGATGAA
GTGCGTGCGGGTGGTCGTATTCCGCTGATCGTTGGACGTGGCCTGACGGATAAAGCGCGTCACGCATTAG
GTCTGGAAGCGTCAAAAGAGTTTCGTCGCCCTGTGGCGGTTGCAGATAGCGGTAAAGGTTATACGCTGGC
TCAGAAAATGGTGGGTAAAGCGTGTGGTGTACAAGGCATTCGCCCAGGCACTTACTGTGAACCTAAGATG
ACGACTGTCGGTTCGCAAGATACCACTGGCCCAATGACGCGTGATGAATTGAAAGATTTGGCCTGTCTTG
GTTTCTCTGCCGATTTAGTGATGCAGTCTTTCTGTCATACCTCGGCTTATCCAAAGCCTGTCGATGTGCA
GACTCACCACACATTACCTGATTTCATCATGAACCGTGGCGGTGTTTCACTGCGTCCGGGCGATGGTGTT
ATCCACTCATGGTTAAACCGCATGCTACTGCCAGATACAGTCGGTACTGGTGGTGACTCGCATACTCGTT
TCCCATTGGGTATTTCTTTCCCAGCAGGTTCTGGTCTGGTGGCGTTTGCTGCCGCGACTGGGGTAATGCC
ACTGGATATGCCTGAATCGGTTCTGGTGCGCTTTAAGGGTAAGATGCAACCGGGGATCACGTTGCGTGAT
CTGGTGCATGCCATCCCTTATTACGGCATCAAGCAAGGTCTGCTCACAGTAGAAAAAGCAGGTAAGATCA
ACGAATTCTCCGGTCGTATCCTAGAGATCGAAGGGGTTGAACACCTGACGGTTGAGCAGGCGTTTGAGCT
TTCTGATGCATCCGCAGAACGTTCTGCGGCGGGTTGTACGGTGAAACTGTCACAAGCATCGATTGAAGAG
TACCTCAACTCGAATATCGTGATGTTGAAGTGGATGATTGCTGAAGGTTATGGCGATCGCCGTACTATTG
AGCGCCGTATTCAAGCGATGGAAGCTTGGTTAGCTAACCCAACACTGATGGAAGCGGACAAAGATGCCCA
GTACGCGCATGTGATTGAGATTGATCTTGCTGAGATCAAAGAGCCAATCCTATGTGCGCCAAACGATCCA
GACGATGCTCGTCTGCTTTCTGAGTGTGCGGGTGAAACCATCAATGAAGTGTTCATCGGCTCTTGTATGA
CCAACATCGGGCACTTCCGCGCGGCGGGTAAATTGCTTGAAAAATTCAATGGCCAATTGAATACCCGTTT
GTGGGTCGCACCGCCAACCAAGATGGATCGTGACCAGCTGATTGAAGAGGGTTACTACGGTATTTTCGGT
CGTGCTGGCGTGCGTATCGAAACGCCGGGATGTTCGTTGTGTATGGGTAACCAAGCACGCGTAGCGGACA
AAGCAACCGTGATGTCGACTTCAACGCGTAACTTCCCGAACCGTTTGGGCACAGGGGCTAACGTTTACCT
CTCTTCTGCTGAATTAGCGGCAGTGGGAGCGATTTTGGGTCGAATCCCAAGCGTAGCGGAGTACATGGAT
TACGCGAAGCAGATTGATGCGGCGGCCGCGGATACCTACCGTTACCTCAACTTCCACCGTATGGGTCAGT
ACACCAGTAAAGCAGATTCGGTCATTTTCCAAGAACCTGCATAAGCAGAGTGATTGAATCCTCTTTTAAA
GCCGCGCTTGTCGCGGCTTTATTGTGGGTATTTTTCGGTCGGTTTACTTCGCGGGTCATCACTTGTCTAA
GTATCGTGAAGGGGTTTGCGATATACTCGCGCCATTGTGGATCGGTGGAGTGTTCACCATGGAATTTGAA
TTTATTAAAAATACCCTGCTCGGTGAGTATGCGGTGCGATGCAATATGGAGCACCAAATCGTCGGACGAT
GGCTACAAGAAGAGATTGGCCAAGACCTAGCCAAACTTAAACACGTATTAACGCTGATCGATAAGGCAGA
ACAATCACCAGCCCAAGAGTTTTTATGGACGGGACGTGAAATCTCATTACTGGTGCAAGGCGATGAAATC
ACAGTACAAGAGAATGCGCTGGCTTATGAGAGTGAGCATGAATTGGAAACCGATTTTGCTCTCTATGACA
GCGAAAGTATTGCCGCCTGTGGGCGAGAAGACTTTGTGGCCTTACTGACGCAGTGGCAAAGCTTTATTCA
AAATCAGGGTAGGTTCTAATCCATCCTGCTCATACGTTGTGCGTTATTGTTGGGAAAAGGCTGCACCGAA
TCGGTGCAGCCTTTTGTTTTTTTACTCAGCAAATGCCTATATATCCATAAAAATCATTAAGTTAAAAAGT
TGGCACGCCCCTTGGATAATGAAGAGTAAATGGACGACTGCTTCAGAGAGGAAGAGATGAAACTGATCAA
CGCAATCATTAAACCATTCAAATTGGATGATGTTCGCGAAGCGCTGGCGGATGTTGGGATTGAGGGGATG
ACGGTGTCTGAAGTGAAAGGCTTTGGACGTCAAAAAGGACACACTGAACTGTACCGAGGTGCTGAGTATC
AGGTCGATTTTCTCCCTAAAGTCAAAATTGAAATTGCGACTCAAAGCGACAATGTCGATCGCGTAGTTGA
AGCGATCATTAAGGCGGCACACACCGGAAAAATCGGTGATGGCAAAATTTTTGTGTATGACCTAAGCCAA
GCGGTACGTATCCGTACTGGCGAAATGGATTCAGAAGCCCTTTAAATTCAAGGATGAGATTTGATTATGG
AACTATCAATCACAGTTACTGAGCTGCGTTACGCACTCGATACATTTTTCTTCCTGATCTCAGGAGCGCT
CGTCATGTGGATGGCGGCAGGTTTCGCTATGTTGGAAGCGGGTTTGGTTCGCTCCAAGAACACCACCGAA
ATTTTGACGAAAAACTTTGTTCTGTATGCGATTGCTTGTACCACCTATTTGATCGTCGGCTACAACATCA
TGTATGTCGATAACACGGAAGGTGGCTGGTTGCCTTCGTTTGGTGCGCTGATTGGCTCACAGGCCGATGG
TGCTGACCACTCGCTCGAATCGGACTTCTTCTTCCAAGTGGTGTTTGTGGCGACCGCGATGTCTGTCGTC
TCTGGTGCCGTCGCGGAACGGATGAAACTCTGGGCATTTTTGATTTTCTCCGCAGTATTGACCGCGTTCA
TCTATCCCGTTGAAGGTTACTGGACTTGGGGCGGTGGCTTCCTTTCAGCGGCAGGATTTAGTGATTTCGC
AGGTTCCGGCATTGTGCATTTAGCGGGAGCTTCAGCGGCATTAGCAGGCGTTCTTCTGCTCGGGGCTCGT
AAAGGCAAATACGGCAAAAACGGCGAAATTTATCCAATTCCCGGTTCCAACATGCCATTGGCCACACTCG
GTACGTTTATTCTGTGGTTCGGCTGGTTTGGCTTTAACGGCGGCTCACAGTTGATGGTGTCGGATTTTGA
AAATGCGACGTCTGTGGGCAAAATTTTCCTCAATACCAATGCGGCTGCGGCGGCAGGGGCTATCGCTGCG
CTTTTAGTGTGTAAAACCACTTGGGGTAAAGCGGATCTCACCATGGTACTGAACGGTGCATTAGCGGGCT
TAGTAGCGATTACGGCCGATCCTCTCTCTCCTTCACCGCTTTATTCGGTAGCGATTGGCGCAGTATCTGG
CTCTCTGGTGGTGTTTAGCATTATTGGTCTCGATAAGCTGAAAATTGATGATCCAGTGGGTGCGATTTCC
GTCCATGGCGTGTGTGGTTTCTTTGGTCTGATGGTGGTACCACTGAGCAACGCTGATGCAACCTTTGGCG
CACAATTACTCGGTGCTGCGGTGATCTTCGCATGGGTGTTTGGTGCAAGTCTGGTGGTTTGGGGCGTGCT
TAAAGCGACGATGGGGATCCGCGTCTCTGAAGAAGAAGAGATGGAAGGGATGGACATGCACGATTGTGGT
GTCGGTGCTTACCCAGAGTTTGTTACTGTTAAGTGAAATATCATTTTACAAATTGAACCGAACAAAACCT
GCCGTAAAGGCGGGTTTTGTTTTTTTGCCAATTGTTTTCTTATTGAACATTCCTATAATACATTGCGATT
GATAAAGGTTATCATTACTAGTCAAAAGGAATACTCAATGAAAAAACTGCTCAGCCTGTCAGCGATAACG
CTCAGTGTGCTTGCCCCTTCTGCTTTTGCCGCTCAAGAAGTCAATGTTTACTCTTATCGCCAACCGTTTC
TGATTGAGCCGATGTTTGCTGAATTTACGAAAGAAACTGGCATTAAAGTTAACGTAAAGTTCGCGAAAGA
AGGTATCGCTGAAAAGCTTGCTCAAGAAGGCGAATACAGCCCAGCAGATGTGATCTTAACCTCTGAATTC
AGTCGTCTGTTTGAGCTGACCGAAAAAGGTTTGACTCAGCCGCTGGATAGCAAAGTGATTGAAGAGAACA
TTCCGGCTCAGTATCGTGACAGTGGCGATGAGTGGTTTGCCCTGACTCAGCGTACTCGCAGTGTCTATTC
TTCACGTGACCGCCTAGGTAAGCTCGGTGATGATTTTGACTATATGGATCTGGCAAAGCCTGAGTTCAAA
GGCAAAATCTGTACTCGTAGTGGTAAGCATCCTTACAACATCGCATTAGTTGCTTCCATCATTGCTAACC
ACGGTGAAGCTGAAGCAAAAGCTTGGCTAGAAGGCGTTAAAGCGAACCTAGCACGCAAACCGCAAGGCAA
CGATCGTGACCAAGTTCGCGCGATCAAAGAAGGTCTGTGTGATGTCTCATTGGGTAACAGCTACTACCTA
GGCGCCATGCTGAATGATCAAGAGCAGAAATCTTGGGCTGAAGCGGTGTACATCAACTTCCCAGGTCAAA
ATGTGCAAGGAACACACGTTAACGTGAGTGGTATGGCGATGGCTAAATACTCACCTAACCGTGAAAACGC
GCAGAAACTGATGGAGTTTTTGACTGGTGAAACGGCTCAGAAAATGTATGCAGAAGTGAACTACGAATAC
CCAGTCAAACCGGGTGTACAACGTTCTGCATTGGTGGAGTCTTGGGGCGAGTTTAAAGCCGACAGTCTGC
CACTGGAAAAAATTGCAGATAACAATGCTGCAGCGATCAAATTGATCGATGAAGTCAAATTTGACCTGTA
AGTAAAATCAGGGGTATAACGTACCCCTATTTTATTTGAGGGATGCAGTATCTGCTTGCTGTTCAAGCCT
TATACTGATAGGCGATGAAAGAAAAATATTTTGCCTGGAAAGCCAGCAGCCTAGTGTTAACCACTCTGCT
GGTTTTACCGATCTTAGCGATCTTCTATACCGCATTCGGCAACAGTGATGAGGTTTTTGCTCATCTTCTG
GCGACTGTGATGCCCACCTATATTTTCAATACCTTGGTATTAACCTGCTCGGTATTGCTCTTGGCTTTAC
TGTTTGGGGTACCGTCAGCTTGGCTGATTGCCATGTGCAAACTGCCCGGTGAGCGTTGGCTGCAATGGGC
GCTTGTCCTCCCTTTGGCGATGCCTGCTTATATCATTGGGTATTTATTTACCCATTGGTTTGATTACGCA
GGTCCCATCCAAATTGCCTTGCGCGATTGGACCGGTTGGCAAGCGGGCAGCTACTGGTTTCCCGATATCC
GTAGCCTAGGCGGTGCGAGTGTGGTGCTGGCGCTGGTACTTTATCCTTATGTGTATCTTTTGTGCCGTGC
GGCGTTTATGGAGCAAAATGTCACTTTGCTTCAGTCTGCGCGCTTACTGAAATGTTCACCGTGGCAAAGT
TTTCGACGTATTTCTCTGCCGTTAGCACGACCTGCGATTGCGGTGGGTTTGTCTTTGGTGGCCATGGAAA
CGATTGGTGATTTCGGCACGGTAAGCCTGTTTGCGGTGAATACCTTAACCACAGCGGTTTACGATACTTG
GCTCGGTTATTCCAATCTCAATGCGGCTGCAAAAATCTCGGCCATTATGCTGGTGATGGTGCTGCTGCTG
CTCAGTAGTGAGCGTTATAGTCGTCGCCGACAAAAACTGTATCAAACCCAATTTAATAGCCATGAAGAGT
ATCGTTATACCTTAAAAGGCTGGCGCTTATGGGCCGCTTTAATCTGGTGCTGGGGCTTAGTGGCGGTGGC
GTTTATTCTGCCTCTGCTACAACTTATCAGTTACGCGTGGACCTATTTTGCCCAGAGCTGGACCACCCAA
TTTAAAGAGTACGCGATCAACAGTTTCACTGTCTCGATCAGTGCTGCTGTCGTAGCGGTCTTAGTGGCTT
TAGTGGCTAACTTTTATGCCCGTTTACAAAATAATCGTACAAGTGTTGCCTTGATGCGCCTCTCTTCGAT
GGGCTATGCGGTGCCGGGAACCGTTCTGGCTATTGGTATTTTAGTACCTGTGCTCGCACTGGATCATCTG
ATCAACGATATCGCTAAAATGATGGAGTGGGGACGCCCAGGGCTTGTTTTCTCCGGCAGTTTATTTGCGA
TTGTGTTCGCGCTGGTGGTGCGTTTCTCGGCGGTAGCGATTGGCAGCATCGAAAGTAGCCTCAGTAAAGT
ATCACCTTCGTTGGATATGGCGGCGCGCACCATGGGTTGTCATGCCAATCAAATGCTCAAGCGTGTACAT
TTGCCACTGATCCGCCGCGGCGCATTAATCGCAGGCTTGTTGGTGTTTATCGAATCGATGAAGGAATTGA
ACGCGGCGATTTTGCTGCGCCCATTTAACTTTGAAACTCTCGCTACTTACGTCTATAACTACGCTTCAGA
TGAGCGCTTAGAGTTGGCGGCGCTACCCGCCATTTTACTGGTGTTGGTCGGGCTTATTCCTCTTGTTATG
GTTAACCGTTCTTTGGAGCAAAAGCACTAATGAGCTGCGCACTGCTGATTGAAAATCTCACTTGCCAATA
CGATGCACAAACCGTATTGAAATCTCTCTCTTTGCAAGTCAATCCGGGCGAAATTGTCTGTCTGCTTGGC
GCAAGTGGTTGTGGTAAAACCACCTTGCTGAAAGCGATTGCCGGCTTGCTGCCTTTGGCTTCTGGTCAGC
TTAGCCTTAACTGTGTCACCTTGGATGACGGTAAACGCTGGTTGCCCCCTGAGCAGCGCAATATCGGAAT
GATTTTCCAAGATTACGCATTGTTTCCCCATCTTACCGTGGCGCAAAACGTTGGTTTTGGGTTAGATGCG
ATGCCCGCGAAGCAAAAGGAGGCCAAAATTGCCGAGATGCTGGCTCTGGTTCATCTTGACGCTTTCGCAG
AGCGTTATCCGCACCAACTGTCGGGTGGTCAGCAGCAGCGTGTCGCCATTGCTCGTGCCTTAGCGTATAA
GCCCGATCTGTTACTGCTTGATGAGCCGTTTTCCAATATCGATACTCAAGTGCGCCATGAGCTGATCATT
GAGATTCGTAAGATCTTTAAACAGCAGGGAGTCACGGCGATTTTCGTCACTCATTCGCGCGAAGAAGCGT
TTGCCTTCGCTGATAAAATGGCGGTGATGAATCGTGGTGTGATTGAACAATACGGCACCGCCGCAGAGCT
TTACTACCAACCATCGAGTCAGTTTGTAGCCGATTTTCTGGGCGGGGGCAGTTATTTAAGCGCCAAGCGG
ATCAGTGAAACTCAGTACCAAACGGCGCTTGGGGTGGTCGAAGCGATTGCGCGCCAACCGATCGCGGTAG
AGGCGGAGTGTAAGTTACTGCTGCGTCCACAACAGGTGCAAATTCGCGCGGAAGAGGAGAGCAGTGTGAC
GGTCACGGAGCAGCAGTTTATGGGCGATCATTGCCGTTATCTGATTGATGCGCATGGCACTCAGCTTATC
GCGACCTCTTCGCAACCGCTGGAGTTAGGGCAGGCAGTCTCGGTCAATATTGATACCCAAGGCGTGCTCG
CTTTCGCCTAATGCTCTCACCAAGCGTCTTGGATTGCCAAACTATGTTACCTGCATAAAAAAGCCCGACG
TCGAGCGTCGGGCAAGTGTTCTTCTCCGCTGAGGGGACTTAACCTCAGGGGATGATTTGACAAGGCGATG
ATTACAACGCCAAGAAAGCTTTCATCTGTTGAAGAACACGCTCCGCAGTATCTTTGTCGGCCATTTCGGC
GAAAATACGTAATAAAGGTTCAGTACCGGAGAATCGGGCAATTACCCAGCCACCGTTCTTGAAGTAGACT
TTCGCCCCATCTTCATAGCTGACTTTATCGATGTCGAATTCAAACTCAGGCAGTTTTTTCTCAATGTAGA
CCTTGTTGTAGATCTCATCACGCTGAGCGGGCTTAAATTTGCAATCGCCTTCCGCAGTGTAGGCATAGCC
GTAACGATCATAGATCTCGGTTAACAGCTCAGAGAGTTTCTTGCCCGTCACGCTGATCATTTCCACCAAT
AGGCTAGAAGCGAACACGCCATCTTTCCCCTTGATGTGACCACGAATCGTGAGGCCGCCAGAGCTCTCCC
CGCCAATCAGAGAGTCGTCCGCTTCCATTTGTGAAGAGATGTGTTTAAAGCCCACAGGCACTTCAAAGCA
CCGCTCACCATGATCGGCGGCGATCTTATCCAACAGATGTGTGGTTGCGATGTTACGCACCACAGAACCT
TTCCAGCCTTTGTACTCCAGCAGGTAGTAGTAAAGCAGGATCAGCACTTCGTTCGGGTGAATAAAGTTGC
CTTTTTCATCGATGATGCCAAGGCGGTCCGCATCGCCATCGGTGCCGATACCGATGTCATAACCTTCGTG
TTTCACCAGATGCTTCAAGCGATACAAGGTGGCAGCGCTAGGCGAAGGCATCAAACCACCGAAATCAGGG
TTTTTGCCATCGTTGATCACGTCCACGTCGCAGCGGCCATTGATCAGTACCGTTTGCAGCGCGTTTTTCG
CCACCCCGAACATCGGGTCGATCAACACTCGCAGATTGGCTTTTTTGATCGCTTCAATATCGATGAAGTT
GATGATGCTGTCGACGAACTCGTTCATCGGGTTGATGATGTCGATCAGTTTGTCGTTGACGGCTTGATCA
AAGTCGATCGATTTCACGTCTTGTAAAGTCAGTGTGGCAATTTGCTGCTCGATCTTCTGAGTGATCACTT
CATCTGCATCACGGCCACCACGAATAAACACTTTGATGCCGTTGTAGTCGGCCGGGTTGTGCGAGGCGGT
AATACAGGCTGAGTAAGCACAATCCATCGCTTTGGCTTTAAACATTACCACCGGTGTTGGCACAAACTTG
TCGATAAAGCTCACCACAACGCCATTCGCGGCTAACACTTCGGCAAACCAGCGTCCCGCTTTGTCTGACA
GAAAACGGCGGTCGTAACCAATTACGAAGCCTTCGTTTGCGGCTTGTTCATGATGGATGATGTTGGCTAA
CGCTTGAGCCACCAAGCGCACATTATCTTTAGTGAATTCTTCACCAATAAACGCACGCCAGCCGCCAGTA
CCAAATTTAATCATTTTCTCCCCCTATCCCTTTTCTACTGACGCTGCAAGAGTCTTGGTTGCAACGACAA
GTGGTCTGGGCATATAAAACGCTTAGGTATTAGCAAACGGGCACTCAGCGAGTGCCCGAAAATGGATTAA
CCTAGAACAACCACGACTTGGTTAACGCTGCCTGCGGCTTGCACAGGAACGGCACCTTCAATCGCTTGAC
CATTCAGGGTGATGGATTTCACGCCTTTTGAAACGCCTTGCGGGTTTTCCACTTTGATCTGATAAGTCGC
ATCACGCCATTCGCGAGTCACTTCAAAACCCGGCCATGACGTTGGGATACAAGGATCGATCTCCAGTGCA
TCGAAGCCCGCTTTGATACCCAAGATATAGTTGGTGGTCGCATGGTATGCCCAGCCAGAAGTACCGGTTA
ACCATGGGTGGTTAGCGCGGCCGTGATCTTGGTGGTCACGCCCCATGATGAACTGTACGTAAGAGTAAGG
TTCAGCAATACGGGTTTCGATGATGTCGTTTTGGTTGTATGGGTTGAGTGCGTCATACAGCTCCATCGCA
CGATCACCACGGCCCAGTTTCGCTTCGGCTACCCATGCCCATGGGTTTGGATGCGAGAAGATCGCGCCGT
TCTCTTTCACGCCTTGGTAAACGCGAGTCACGAAACCGATGTCATCATTTGGCGTGGCAAATGATGGAGC
GTTCAGGTGTAGACCGTATTTGGAGAACAGGTATTTGTAGACCGCATCCATTGCTTTGATGCCGCGTTCA
TGGCTAACCGTGCCAGACAACACTGCAAGCGAGTTAGACTCTAAATGCACTTTGCCTTCCACTTGTTCGA
AGGTTCCGATCTTGTCGCCATTTTTGGTCAGGCCACGGATGTACCATTCGCCTTGTTCATCCCACAAGTG
AGTTTCACACGCTTCGCGTACACCATCGGCCATCGCTTGGTACTTGTCGGTTGCCGCTTCATCATTGCGA
TAGCGTGACAGTTCAAGGAAAGATTCCAACGCCCAGAAGTGTAGGAAAGAGACCATAGAGGACTCACCAC
CACCGAGGTTCAAACAGTCGTTCCAGTCGGCACGCAGACCCTTACAGATACCGGTTTGACCCACATATTC
TGCAGAGAAATCTAGCGCTGCCATCATGTGCTCGTACACAGTGGCGTTGCCGCCATCCGCGTAAGGGATC
ACTTCGTCGATAAAGGCGAAGTCACCGGTCTCTTTCACATAGTTGAGGATGGTTGGCACAATCCACAGGT
GATCGTCAGAACAGGTATCTTTAATGCCGTGGATCTTATCTTCATCCGATGGGGTTGGTACCACTGTCGG
TGATTTAGACGGTTTAACATCCGCTTTTTCTGGATCGAACCAGTCAGGATCAAACAGGTGCAGACCGTAA
CCGGCTTTCACTTGACCACGCAGTAGGTCAACGAGGCGCTTACGAGTCATCGCTGGGTTAGTGTGTGGTA
CGGAGATCGCATCTTGCGCAGTATCACGGTAGCCAAGACCTGTACGGCCGCCGACTTCAATGAAAGAGGC
GAAACGGGACCACACCACACACGTTTCCGCTTGGTACAGAGTCCAAGCGTTGATCATGGTATCGAGACCT
TGGTTGGGTGATTTCACTTGGAATTTCGCACAACGCTCATCCCAGTGTGCTTTGATACCTGCAAAGGCCG
AATCCACTTTGCTCAGGTCTTGGTATTTTTCACGCAGTTTTGCGCCGTTGCCTTTACCTACACCTAAGAT
CACCGCAAAGCGCACTTTCTCGCCCGGTTGCAGCACGAATTGCTTATGCAGTGCACCACAGTGGTTGTAA
CAGGTTTGCGCACTGTTAGAGCACTTACCTTGCGCCACGGCGATTGGGTTGGCTTCATCGCGGTACATGC
CAAGGAATTGGTCACGTTGGCCATCGTAGCTGTCGGCATCGAAAGTTGCAGTCAGGTAGTAGAAACCGAG
GAAATCATCGGTGTTGTAGTACAGGTCATACTCAATCACGCCATCTTTGAACGCTGTTCCCGCAGAGTAG
AGCGACATCTGATGGTTTTGGTTGTCTGACTTGATGTGGCTGAAAGAGAACTCAACATAGTTGAACGCAC
TGATGGTGCGCACTTCGTTGGAGGTATTTTCGATCACTACATCCCAAACTTCGGCATCTTCGCCTTTAGG
AACAAACAGAGTTTTGGTGGCGTGAATGCCGTTGTATTCACACTTGAATTTTGAGTAGGACAAGCCGTGG
CGAACTTCGTATTTCGCTTGTTCAAGGCTTTTCGCAACGGGTTGCCAAGAGATAGACCAGAAATCGCCTG
TCGCATCATCGCGCAGGTAAACATAGTGCCCGGGACGATCTTGGGTAAAGTTTGGACGAAACTTGGTCAC
GCGGTTGTACTCAGGTGAGTGATAGAAGGAGTAACCCCCTGCGTTGTGTGAAATCACCGTACAGAATTTT
TCAGTACCGAGATAGTTAGTCCAAGGTGCGGGTACGTCAGGGCGAGTGATGACGTATTCACGATTATCAT
TATCGAAATAGCCGTATTTCATTGTGCTTTCCTTTTAAACCAGCTGCCCTATGGCAGCTAAAAATTTTGC
TAGTGAAAACCAGCGTGAGTTCCGTCACGCCGTCGTTACGATTTCCGGAAGAATTACTTTCAAGGCAGAA
TTACTTCCAAGGCGCGCGATAAGGTATTTTCTGCTTATCCAGCAGTGGTAAATGGCCTTTCAAACGCGCT
AGATAATCCAACCAGTCACGCTGGGATTTCTCTGTCCAACCGCCTTCTGCTAATGCCGTGAGACGTGGAT
AGAGCATGTATTCCATGCGTTCTGAGTTATTGATCAATTCACACCACAAGGCGCATTGAATACCTAAAAT
GCGTTTACGCAGTGGGTCATTGGCCGGAACGTCGGCTAACGGTTCATAACCGTAAGCACGCTCTAGCGGA
GTAACACCCGCCCAATCCACGCCCGGTTCTTCAGGAGCGTAGTCTTGAACGATATCGAGATAGGTAAATT
GTCCCGGCTGCAAAATCACGTCAAAGCCTTGTTTGGCGCAATCCAAGGCGGCTTTTTCCGATAGCCAAGA
GTAAATCACCGTATCTTTACTCACTTTGTCGCCGTGATGAGCTTCTTCCCAGCCGACCATACGCTTACCC
AAGCTCTTGAGTTTTTTCTCGGCGTAGCGCAGTAAGTGGCCTTGCAGCTCTTTCGGGTCGGTATAGCCTT
GCTCTTGCATTAAGGCTTGGCATTTCGGGCTATCTACCCACACACCGTGTGGGACTTCATCGGCACCGAT
ATGAATAAATTGGCTTGGAAACAGCGCAGCCACTTCTTCCAATACGATGTCGAGGAATTGATAAGTGCCC
GGCAGTGCAGGGGAGAGCACGTTGTCGTTGTAGTACTGAATACTGCGATATTGCGAGCAATCTTCCTCAT
CGACCAGCCATGCCGGCAGCGCTTTAATCGCGGCGCGGCTGTGCCCTGGTACGTCAATTTCAGGGATGAC
AGTAATGCCACGATCGCTGGCGTACTCAATCACTGCACGGATCTCATCTTGGGTATAGAAACCGCCATGA
CGCTCCGTGAGTAAGCTGTACTGAGGTTCCAGCACTTCATCCATGCCACGCCATGCACCAATGTCTGTCA
GTTGCGGCAGGCGTTTAATCTCAATACGCCAACCTTCATCATCAGTCAGATGCCAGTGGAACACGTTAAA
TTTGTAGTGTGCCAGTTGATTGATCACTCGTTTGACCTGCTCAAGCGAGTGAAAATGGCGGGCGCAATCG
AGCATCATACCGCGATACTTAAAGCGCGGTGCATCGACAATGTTGACCAGAGGAAAGCGCAATGAGCCTT
GATGCGCTTGCGCCAGTTGCAGCAAAGTCGCGCTGGCATGCATAAAGCCACTGTGGCTGCCTGCTTCAAT
CTTGATCCCTTGCGCTTCGATATTGAGTTGGTAATGGCCCTCATCGAGCGTGGGATTACTGCGGTAGACG
ATATCGCTATGGCCAACCGTATTCAGTTTGAACTCATGCAGTGCATGCAATTCTTGCTCTAACCAGCGTG
CAGCACGCGCGGCCGAGTCCGATTGCAGCGAGATCTGGCTGGAGTGGTTGACCACAAACTCACCTTGGAA
ACGTTGCAGTGAGTTAGGTTTGGGGATGAGACAGAGCTCAGCCGCAGTCACTTCAGGGATCTGGCTACGC
TCGCGAAATGGTGACGCGAGAACGATAGGGTTAACCGCGACGTTAATACGTTCAACAGGCTGTTTATCAT
TAAGTTGGACAAACGCGTGCTTTACCCCATCGGTGTAGAAATGGTAAGGCGCGGTTTTGATGATGAACTC
ACAATAAAAGTGGCCATTAGCTTGCAACACTTTTTCCGTTGGAACAATCGAACATAAGCTGCCGACTTGG
GTCAGTTGACCGTTGGTCACACTCATGGGTTGGATGTAACGATCAATCACAAAATACAGCGACCAATCAT
GCAGATCTTGATCGCTCAAATTGTGCAGGGTTAAACCAAAACGGCAATCCGGTTTTTGTTCCGAGAGCAC
CGCAAATTCAATTCGATAACTCATAAACCATCCTTATACAGGTTGTGCTCAGGCTTACCGGCAAACATTA
ATGCACCTTCGATAGCATCCGATTGCGGTTTGACAATCCACTGCTGTACCGGTGGGGAGAGCCAATCTTG
GATACGCTCAGCAATGCTGCCCATTAAACAGATGCGTTCTGCGCCTTTGTGGTGTAAGGCGATCAGGAAC
ATTTCAATGTCTGCGGCGGTCTGTTTGAGTAATTCAATCGCGAGAGGATCGCCGCAATAGGCATGGCTGA
AAATCTGAGGTGAAAATTGCCCATAGTCGCGAGGTAGAGCGGTTTTAGACCAAGCAACAATGGAATCAAT
ATCATGGTTAAAGTGGTTCATCACCACATCACACAGCGGGGTATGGGGACGGATGCCATCTTGTGCGAGC
AGCACTTGTTGAATCAGGCGTAAGCCCATGACGGCGCCGCTGCCTTGATCGGAGATTGGGAACTCACGAC
CGCCAACCACGTACTGTTTGCCACCTTTTAGCAAAATGCCACACGATCCGGTTCCGGCGATCATGATCGC
GCCCTCTTCACCAAGGTGCGCGCCAAGACAAGCGCCATAAGCATCGGTGTTAAGCGTGATGGAAGCGAAA
GGGTGCGCTTGCTGCATAAAAGCGTGCCACGCCTCTTTTTGCTCCGCACCAGCCAAAGCAAGACCTACAT
GCATACTAGGGAAGTCGTCTGGTGATAACCCGCCTTGCTCTGCCGCTTGGGTGATCGCATCGACTACGGA
ACGCAACGCCACCTCAACACCGAGCATGATGTTGGCGCTGCCACTTTTGGCTTCGCCAACCCATTCACCT
TGCTGATTACGAATGCGAGCACGGCAGGATGTACCGCCGCCATCAATGCCTACGTAGTAGTTCATTGGTT
CTCCTCCCCGTGAGCGGTAAAGTGAGCAAATTGGCTGATGATGGCAAGCAGATACCAAGCGCCATGCGGG
ATCCATTGTTCTCCCCAACGCCAGTTTTGCAGCATGTCATCTTTTTGCCCTGCTGGGTTAAACGCGATAT
CTCTTGGGTCATCAAAGCCCGCGGTTATGCCGTTACACACACCGCCTTTGGCATTGAAAAAGCCTAAATG
AGGTAAGTAATCGGGATTATTGTGCCCATGTCCATCGAGCATGCACATGTTGTAAGGATTGAGCCCGACA
ATCCAGTTCAGGGCATTTTGTGACCACTGTTCAAGCGGTTTAGCGATAGCGGTACTCAAATGAGGCTGAG
CAAGATAGGCCATGCTCGCCAACGAGGCGAGACGGGCATTTTCACCTTGCCACCAGTAACCACTTTCGTT
GTCTTGGGCGATAAAGAAACTGGTGCGTTTGGCGCTTTCCACCCCTTTGACATACTGACGCGGGTACCCA
AACGGGTTGGAGACTTGTTGAGTTATCGCTAACTCGAATTGACAGGCTTGCTCGACCACTCTTTGGAGTT
GAGCGTAGTTAGCCGTATCCGTTTCAATATTCAGATACTCGCAAAGTGCAATGACAGGCAGACCAGCATC
ACTGGCGTGGAAGTATGGGCGCTCACCGTTGCTGGTGGCAGACCAGTAGTGCGCAATTTGTTCATCGCTG
CATTGGCGCTTGGCTAAACGCTGTGCCCACTCACGAGCTTGAGCCAGATATTGGTCATTCTCTGTCGTGC
GGTAAAGTTCGCAACACGCCAAGAGTGCGCAGTACTCATCAATGATGTTTTCAACCCCATCATTGAGGTA
GGCGAGGTTATGCTCTTTGAGGTGCCAGTAGCCATTTTCTGCCGCTTGTAAATAGTCAGCTTGTGTGAAC
TCGCCGTGCGTATCCAAACGCGCGGCTGCGGCAAGTGCCGCAATCGCCATGCCCCCACCTTGGCGAAAAC
CCGCTTGATAATCATCGGATTTATGGCCTTGTTGGGTCGCGTAGGCACAAATCTCCCGTTGTTTGGTGTC
TTTGCTCCATTTGTCAAAGACGGTCATATAAAAAAATCCCTCGGAGTTTTGCATACGGCGTAGAAAATCA
GCACCAAACAACGCTTCATCCTTGAGGCGAGTGCGAGAAAACGATGCAAAACCCGAGTGATGTTGTAAAA
CCGCTAACCCTTTGAGCATGTTCCAGACCACCAAAGGTGTTTGTTGTGGGTTCAAATAGTTAGCGTAAGA
AAGGTGACTGAGATACTTGCTAACGTCACCTGAAGCGTCGTACCAGCCACCGTGCACATCGGCAGTGGTT
GATGTGCTCAGCAGCGGTACTTGCTTGTCTTGTTGATCAAACTGCCCAGAGCAGCGTTGCGATTTAAAGT
AGTGCAGCACATCAGAAAATGTGCGTTGCATTAATACGCCTCGCGCAATAGTAAAAGTGGCAGAATGCGT
GTGTTCCAGGCGCAGATAATAGTCGCCTGGCGTCGTGAAATCGGAAAAATCGATACGATGAAATTGTCCC
TGATGCCAGTTGTCGACCTTGCCGTGCCACTCAATAGCGAGCTTGGCAACGGTTTGGTGACTACGAGCGC
AAACCAAAAGCACACAATCGTCCATGAGTTGTGTTTGTCCACACAGCAACACCGCCTGTTTAGGGCCTTG
GGTTTCATAGCCAATGTGGTTGGTCAGTAACAGCATTCATTTTCTCCGCAGTATGGATTGAGCAAGCTCC
CTACGAGAGGGAGCTGCTGGTTTTATTTTTCAAACAGATAACAACGAACAAAGTGGTTGTCAGACAACTG
AGTGACTTCTGGCAAGGCTTCGCGACATTTCGCGGAAGCGTACAAACAGCGTCCTGCAAATGGGCAGCCG
ACAGAATTCGGAGTCCACAGTGGGATCTCGCCTTTGTTGCCTTCCAATTTTTCGTGGATCGACTTTTTCG
GATCAGGTACCGCAGAGACTAACAGCTTGGTGTAAGGGTGCTGTGGATCGTGAATGATCTCATCGGTATC
ACCCCATTCCACCATGTGTCCTACGTACATAACGGCTAAATCTTCAGCGATGTAGCGAGCGGTCGCGATG
TCGTGCGTGATGTATAGCAGAGACATTTGACGCTCAAACTTCATCTCTTCCATCAGGTTGAGTACGCCTG
CACGGATTGACACATCGAGCATTGAAGTGGGTTCATCAGCCAGAACAACCTCAGCACCAACAGCAATGTT
ACGTGCTAAGTTAACGCGCTGACGCTGACCACCAGAAAGTTGGTGCGGATATTTCGCGGCCGTAGCTTTT
GGTGGGATGAGGCCGACTTGTTCAAGCAGTTCGTAAACACGCTCTTCCAACTCTTTTTTGTTGCCCGGCG
TAACCTTTTTGTGGATCAGCAGCGGGCGAGCAATGTGGTGGAAAATGGTATGGGTCGGGTTGAGTGAGCC
AAACGGATCTTGCCATACCATCTGTACGCCTTCGCGGTAATGCATCAGGTCGTCACGAGAAACGATGTCC
TGAATATCACGGCCTTTGTACTCGATAACCCCAGAGGTCGGCGCGTACATTTTGGCGATCATCTTGGCGG
TGGTGGATTTGCCTGAGCCAGACTCACCCACCACAGATAAACCGCGACTTTTGTACATTTTGAATGATAC
GTCGTTGATGGCACGCATCATGGGTTGTTTGAGTGCGTTACTGTTGATGGCAAAATCTTTAACCAGATTT
TTTCCCTCAACCAGTAATTCGCCATGTGGTTTGCTCATAATTGTCTCCAGAAATTCTTTGCTACTGCTTT
GTCGTACGCCTTAGCGTTTTATAGTGGCGTTCGATTGCGTATAGAGATGGCAGTTAGAAAAGCGGCCATG
CTCGATTTGGCGCAGTACGGTCGGTACCTTAGTACAAGCTTCATGAACTCGGTCACAGCGAGCTTGGAAA
CGGCAACCTTGAGGAATGTCCAACAGGTTGAGTGGGTTTCCAGGGATCCCTGTGAGTTTTGTTTTTGGTC
CAGTTAATGGTGGAAAAGAACTTCCCAACCCTTTGGTATAAGGGTGGTAAGGGGTTTCCAGAATTTGTTT
TGAAGGAGCCACTTCAATCAATTCACCGGAGTACATGATGCCGATACGGTCTGAGAACTCGACCATCAGT
GACAAGTCATGAGTAATGAACAGAATAGAGAAACCAAACTCTTCTTTGAGTGCGTAGATCTTCTGCAGAA
TTTCACGCTGAACGACAACATCTAGCGCGGTCGTAGGTTCATCCATAATGATCATTTTTGGATTGAGCGC
GAGCGCAATTGCAATCACCAAGCGTTGACGCATACCACCCGAGAACTGGTGCGGATAATCGTTAAGACGG
CTTGGGTGAATATCCACAATTTCTAACAGCCCTTCAGCACGACGTTTGGCTTGTTCACGCGTCATATTGG
TATGGCGCGTGATCACATCGCAAAATTGCTCTTCCATGGTCAGAACTGGGTTCAGCGCGTTCATCGCACT
TTGAAATACCATCGACATTTCTTTCCAACGGAACGCTTGCATGCGCTCATCACTGTATTTCAGGATGTCT
TCACCGTTGAAGATCACCTCGCCACCAGTGATGAACGCGGGCGGCTTATGCAGGCGCATCAGCGAGAAGG
CAACGGTGGATTTACCACAGCCGGATTCACCCGCAAGGCCAAACACCTCGCCGGGGGCTAAATCAAAGCT
CACATTGTTACAGGCACGGACGTCACCAGCATCGGTAATGTAGTCCACGCATAAGTTGCGGATTGAGATT
AATGGCGTAGTCATGATTATTTATCTCCGCTCCAAAGTGCATTTTGTGGTGGTACGTTTGGCTCACGCGC
TTTTTGGTCTTGCTTGGCAAGGTTTTTCCAACGCTTCATGCCTTTATGTGAACGCAACTGTGGGTTAGCA
ATTTCGTCAACCGCAAAGTTCAACAGCGCAAGGCCTGTGACCAGCAGAGTCAAAGATAAACAAGGTGCCA
GCAGTTCCCACCAAGCGCCGATCAGCATCGAAGATGAAGTTTGTACGTTGTAGAGCATGATGCCCCAGCT
GATAGTGTTTGGATCGCCCAAGCCTAGGAAGGAGATCGTCGCTTCCATCATGATCGCGTACATCACCGAA
CCGATAAAACTTGCGCCGACAATCGAAATCAGGTTTGGCAGAATCTCAATAAAGATGATGCGCCATGAAG
ATTCGCCTAGTACTTCTGCGGCTTTCACAAACTCTTTCTCACGCAGTGCCATGGTTTGCGAGCGAACCAC
CCGCGCACCCCAAGCCCAGGAGGTACAGCCAATAATCAGCGCTATGGTGAGAGGTCCCGCTTCCCCAATA
AAGGCAGCTAATACGAACAGCAGTGGGTATTGCGGAATGACCAGCATGATGTTCATTGCGGCGGTGAGGA
AATCGTCGATTTTCCCGCCAAAATAACCCGCAGAGACACCGATGACGGTGGCTAAGAAACAGACCGTGAT
ACCAGCGCCGAAGCCCACAGCTAAGGATACGCGAGCACCATAAGCCACTTGTGACCACACATCACGACCC
ATACGTGTGGTGCCTAGTATGTGGTCAGCTTTTTTCGACATCGCTAGAGTGCGGCGATCTGTCGCTAGGT
TTTCGGCAATCCAGCCATCAGGATTCGCTTTAGCCGCTTTTACGACAAAAGCGGGGTATTCGTGCGGATT
ACCCGTGCGCTTGTCTGGCTCATGAGAGGTAAGAAGTGGTGCGGCGACCGCGAGCAGAAAAAACAGGCCT
AAGATGGTGACACCAATCATCGCCATACGGTTGCCGCGTAAGAGTTTCCAAAGTGCTTTCATGATTATTT
ACCTCCCTTGCGTAAGCGAGGGTCAAGAACAACGTATAACATGTCCGCCAGCAGGTTAAAGAACAGCATG
AACAGCGTCATGATCAGCAGCTGACCTTGCAGAACTTGGTAGTCACGTGCGGTAATCGCGTTGAACAGTA
CAGTGCCTAAACCTGGGTAGTTGAAGATGATTTCGATAATCAACTGACCACCAATCGCCATACCGAGCGA
CATAGAAAGAGCGGTCACACTTGGCAGTAGAGCGTTACGTGCTGCGTAGTTAAATACCACGCGGTTTTCG
CTCAGGCCTTTGCCTTTTGCCATGGTGATGTAATCTTCAGCGAGCAGGTTAATCATGTTGTTACGCATGT
TGACCAAGAAGCCACCGATCTGCACGATCGAAGCACAGAACAGAGGAAGAACGGCGTGATAACCGACGTC
TTTGATGAATGCCCAACTCGTCCAATCTGGAGTGGTACCTGCTGTGTATGCGTAGCCAGTTGGGAACCAA
CTTAAACCGATAGCGAAAGTGAACATGGCGAGCATGGCAATAACCACTTGTGGTACAGCCTGAATCACCA
GCATTCCCGGAGTAATAAAAGTGTCGTAACGGCTGCCCCGTTTCCATGCGGCAAAAATCCCCAGCACAGA
GCCGATTGAGAAAGAGATGATAACCGCCGTTCCCGCAAGGAACAGTGACCAACCAAATGCACCACCAAGC
AGCTCATTCACACTTAAAGGGTAGAATTTGATTGAAGTGCCCAGCTCCCAAGTCAGGATGCTTTTGATGT
ACGTCAGATACTGCACATACCAAGGACCTTCAACAAAGCCAAGTAACTGTTTCATGGCTTCGATACGTTC
TGGAGTAACTTGTGCGGTTGCGTGAGCAAACATCATGGTGACCGGATCACCAGGCATGGCACGCGGAATA
ATAAAGTTTAATGTTGCTGCGACCAGCAACGCGGCAAAATAGAACGACAATCGTCTTAAAAAGTAACCCA
TAACTTACACCTTACTCACCCAGTTTTGTCCTGTCTCTGGTTTCAGGTCTCGCCCCTAGCGAATTTGAGA
GCGAGAAATCCCCTGACGACGAGCGCCATATGTCTGCTTAACAACATGAGGGGATTTAGATAGGCGGCGC
ACAGCGTGCGCCGCAAGAAATGAACGTGTATTACTTAACTGGTTTCAGATCCAGTACGTGTAGTAGACGC
TCTGGGATACCAGCCCAAACGCTTGGACGGCCCTTCGGATTTTCTTCGCTCCACCAGCCAGTGAAACGAG
TGGTGTTGTACTGATACATCCATGCACCAGACATTACAGGGATAGTCACTTGGTTTTCAGCAATGATCTT
CTGAATACCGTGAGCGATCGCTAACTGCTCGTTCTTGTCCGCTGTTTTGTAGAAGCTGTCTAGCAAACCA
TCAAGCTTCTTATCGGTGAAGTAGTGCATCGCAAAGCGTGGCATACCGTCGCCAGATTGTAGAGCTGAGT
TGTAGCCGCTGTTCCAGTAAGTGAATGGGTCAGCGCCGTGGAAGTAGTTGGTATACGCAACGTCGTAAGT
ACCTTCTAGCATCGCTTGGTTATAAACCGCGAATTCAGGAGTACGTGCTTTCGCTTTGATACCCACTTCT
TGTAGCTGCTCAACCGCCAGTTGAACTGTGTTGTTAAAGTCAGTCCAGCCGTTTGGAGATTGGATCAGCA
GTTCAAAAGATTTGCCTGATGGAGTTTCAACGAAACCGTCACCGTTCACATCTTTGAAGCCCGCTTTTGC
CAGTAGCTTCTTAGAGCCTTCAACGTCATAAGTGTTGAAGCCTTTGTACTTTTTGTGGGTCGCTTCATCA
GACCATGCTTCGAATGCGTAGCCAAGGCCAGATGCGAAGTCGTTCACAGTACCGCTGCCGTAGAAGGCGA
TATCAATGATGGTTTGACGATCCAGAGCCATAGAGAACGCACGACGGAAATCTACGTTATCCAGTGCTTC
TTTTTTCGCAGGATCTGGGTTTTTGAAGTTCACCATGAACGCCTGAGTACCCGCTGCTGGATACCAGTAG
TGGTGGTTAGGGTTCGCTGCGGCGTAAGTACGGTCGATATCTGGAACGAATGAAGAAGTCCAGTCGAGCT
CAGAGTTAACGATTTTGCCCAGTAGTTGGTCGTTGTTTGCGATTTGTGGAACACGCAGACAGTCAACTTC
TAGGTTAGCGGCATCCCAGTAGTTCGGGTTACGACACTGGATGTACAGTTGTGGAGTGAAAGTGTCGATC
ACGGTGAAAGGACCAGTACCTACTGGATTTTCGTTAGTGAAGGTGGTTGGATCTTTCACGTCTTTCCACA
CGTGCTCAGCAACGATAGGGATCAGAGAAATTTCATAAGGTACGTTTGAGTTTGCTTCAGACAAACGGAA
ACGCACTTTGTATTCGTCAACTTTCTCAACGCTGGTAACCCACTTGTTGATACCACGTTGATCAAGTTCT
GGTTTCGCTTTCAGCAGGCCGAAAGAGTAAACCACGTCGTCAGCTGTGAATGCTTCACCGTCAGACCACT
TAACGCCTTTGCGGATATCGAAAGTCACGCTCATCAGGTCGTCAGCCATTTTGTAGCTTTCTGCCAGACG
GAAAACAGGCGTATTACCTTTCATTTCATTGAATACAACCAGAGGTTCATAGATAAAGTCGGTGGTTGTA
CGCAGGTTAGTCGCTAAGTACGGGTTGAAGTTACGTACCATTGTAGGGTAGAAATCTGGCACGATGGTGA
GCTCACTACGTGCAAACGCTGGAGCTGAAACACTGGTTGCTGCTGCGATTACTGCGGCGGCTAGTGCTGT
CTTTTTAATATTGGCAAGCATAGCTGTTCCTTACTAGTTGCTTTCATTTCACTAATGGATGGAATGTCAT
CAATTGATAAACACTCTCCAAGACCTACCTCATCACTTTTACCCCGTCGGAGGGTGGGGAGTCATGAGTG
GCCTGTAGGCCTTTGGCAGGAGTAAGAAAACACCTAGCCAAGAAATTTATCAATTGCAATTCCCGTTAAA
AACGTCAAAACCTAGATGCCCTACGTCATTAACGTCAAAATACCTTCTGATGTGTGATTTTTGTACAAAA
AACGCGAAGTGATTCAACTCGCAAAACGGGTACGGTTTAGCTAGGTTTGTTAGTGTTTACTTACTTATTT
GGCCTTGTTTGATAATGGCTCTTTGCCTGAGTTATATTTGCGAGATCTCGCTCACTAGCCTGATTTTACG
TTAATTTAATCGATTAAATTAAATCTGGCGAATTGTTGTGACTCCCTTCGCAATCTCAAACAAAGGCTGA
CTGAATCAGGAATTTGCTGCCCTTTCTTACCGTTTTATCCCGACTTTTTGAATACAAGAAGAGGGGAGTA
ATATGCTTTTTTTATCTCTTGAATCAAGTCTGAGTGTGTCACTCTAGTGCTCAATATGAAGGGACGAATT
CCTCTGCGATTGGAAGCTGCGTGGTATTGGTTTTGTTGCTTCACCCCTATCACATAGTTTGCCTAGGCTC
ATGGGATTCACTGACTTGCCACCTACCTGCAACTCCAAGTTGTTTGGGTATAGTGCATCTAGAATGGTTT
ATCTGTGCTCATGGAGATAAATTCAGTTGTTGCCTAGCGGCAATTCAAGTTGCTTGGGTATGTCACTTCA
AGACCCTGATTAACCGAGTTGGGAAAGCGTTTTGTTATGGACATAAAAAAACCACCCTGCGGTGGTTTTT
ATGGCTCGCTTGCGGATTGCTTTATTCACTGGTCAGGAGTTTTTGCAATTTATCGCGCTGCATTTCGATG
TGAGTGCGTTCAGGGCCTGCTTCTTTGCAATGCTCAAGAATGTAGTCGAGCGAGTTCAGTACGGTTCGCC
AACGCGGTGTTTTAGGCAGTGTCTCAATTCGTAAGTATTTGTCTAGGGTACGAGTTTGTAGGGTGCTGCG
GTCAAGATAAACGCGCCACAAGCCACTTTGTTCGGCAAACGTGAACTTGCTTTGCCCTGAGACTCGTTCC
CAATAGTTCAAGGCACTGGTCATGGCTTCGACTAACACGGCACGCATCAAATCTTGTTTCGATTGATACT
CGCCCGAGGCTTTATCTGCAAGACGAGTAAACTCACCACCCAGTTCCTTGAGTTTTTGCAGCTTGTCTTT
ATCGCCTTCGAAGGCATAGCTAGACAGGGCTTCTACCGCGGTTTCGAGGTTATGAATCCGCGCGGCATTG
ACGCTGCCGCCGACATTAAAAATGTACATCGCTTGTAAGCCAGAACCTTGCGGCAAGCGAAGGACATCGG
CAGAGAGGTGCTGGCGCACATCATCTACGTAAACATCAATATTGCCGCAGTAATGCTCTTGCTCAATATT
CAAGAATTTAGGAGCAATCAGTTCTTCGGCGTTGGAGCGTTTGAGCTGCTCAGGGGTACGTCTAAATAAA
CGTGCTGCCGCTTCGTTAGCAAAACGTACTTTATTGCCCTCTTTAACGCACAAAATCGCTTCTGGCGCAG
ATTCTAACTGTTCCAATAATCGGCCTTGGGTTTCCAATAGGCTCGCTTCTACCATAGCGCGATGTTTCAA
CTCTTTTTGCAGTTGGGCATTCTCAATGCGGCGCAGTTCGGCTTTGCTCGCCGTGAGGTGAGCGACAATG
CGCGCGGCCAGCTCTTGTTTGTTGAATGGTTTGGATAAGTAGTCATTGGCTCCAGCTTCAAACCCTCGTA
CCCGGTCATCAGACTGGTTGAGAGCCGTCAGCATAATAATAGGCAGTTCAGCGTGGTCGTAAGTTTGTCG
AAGTTTTTCACACACTTGATAACCGCTCATGCCTGGCATCATGATGTCGAGTAACACCAATTCAGGTTTT
TCACGTTTAATTGCTTCAAGTACTTGATGGCCATCTTGCGCGGTATGTACGCGATAACCTTCAAGACGTA
AAAAGCTGTCCAGCACACGCAGGTTGACTGGTTCATCATCGGCGACCAACAGAAGTGGGCCATGTTCATT
TTCGGGTAAGTTGCTTTGCTCGGGCAGTTCAGAATCCAACACTTCCGGTGCTTGGAAGTGGGGGAGTTCG
GTCAAGCGCGCTTGAGCAATCTCTTCTTCGCTCGCCAGAGGCAGCGTGAAGCTAAAGGTAGTGCCAACCA
TCGGCTGACTACTTACGTAGAGAGTGCCGTGCATCAATTCGATTAACTGACGACTGATGGAAAGCCCGAG
TCCTGCGCCTTGGCGATAGCGACTCGCATCATGGCCCGCTTGAATCAATGGCTCAAAGATGTGCTCCAGT
TGTTCTGCCGGAATCCCTTGACCTGTATCCACCACCTGCACGCGCACTTTATCGTCAATATAGGTTGCGG
AGATAACAATTTTGCCTTCGGAAGTGTACTTAATGGCATTGCCGATCAAGTTATACAGGACTTGCTCTAA
GCGTTGAGGATCCGCAGAAACCCAGACCGGTTGTTCTGAGACTTGATTAATAATGCGCAGCGTTTTCTTG
CCAAGTAAATGGTGAGAAAGCTCCAAGACTAAGCGCGTAGCGCTCGATAAATCGACGGCACACCTTTGAA
TATCCAGCGCGCCATAGCGCATTTTGTGGTAATCGAGTAGATCATCAACCAGAGTCGCCAAGCGCTGCCC
ACTGCTGATAATGATGTCGAGTTGATACTTGTGCGCTGCTGAAATCGGGCCATTTGCCCCCGAGATCAGG
GCTTCGGCAATACCAATCATGCCATGCAATGGGGTGCGTAATTCATGTGATGTGGTCGCGAGGAACTCAT
CTTTTAGCTTATTCGCTAGCTGTAACTCATCGTTTTGCTTACGAATGATCAGTAAGTTGCTCTCTAACTC
TTTATTTTGCGATTTGATCAGCGATATTTTTTCGCGAATGGAACGCTGCATACGCTCAAAACTGACCGCC
AAGCGGCCAATTTCATCTTTGCGTTCGGTATTGATCATGGCTTCATCAAGATCGCCTGCCGAAACACGTT
CGGCTGCCCATGTCAGCTTCAAAAGCGGTGAGGTAATGAAATTGGAAAGGTAATGCGAGGCGATGACCAC
TAAGACGATAGCCGTCAACATCGCAAAAACAAACAGTTTCTCTAACTGACGAACGCGAGCAAACGCTTCT
TTCTCTGGCAGTTCAACCACCAGAGCCCAATGGATATTTTTCAAATTGATCGGTGCGTAGGCCGCGATGA
TCTGTTCACCATCGGTATTGGTGTAAGTGCCTACGGCGCGTTTGCCCGATAAGGCTAAATCGACCACAGC
TTTACTTTTTTCAACCGCAATTTCGGCGGAAGTTAAGGTTCTTGAGCGGTGATCTTGTCCCACTAGAATG
GTTTGCATCGAAGGATTGCTACTGCCTTCTGCGATGAGTTTGGTGATCGCATTGCTTGGTAAGCGGAACA
TCGCGTAACTATGCAAGTAGCCTTGCTGAATAATCGGTGCGCCAAGCCAAGCGTATTGTTTACCATCCTC
TTGTACGAAATCAGAAATCACGACAGGGGTGAAATCTTCGTTGGTTTTGCGCTGTTCATTGACCGTTTGT
TCTAAACGCTTGAAGGTATGGCCTAGATTGGTGTCTTGGTATTTGCCCGTTAATAAGTTGGTGCCAAAAT
TGTCGTATTTATAAATCGAATAAACGACGTTGCCATCAATATCGACCAATAAAATGTCATCAAAGTCCGA
CCGTTTCAGCAGTTCTAAGTAAGCCCAGTGGTAGCGTTTATGCAGCAGTCGATAGCGTTCACTGCCCACG
TAGCTGCTTGATTGGGGGAGCACCGAGGTTTTTATTTGGTCACCCGATCCGGTGATATAGCGCTGCTGAG
CATGTTCACGAGCCGCTTCAATACTGACGTCTAAACGCTGGAAAGCATTCACCAGACCATAAAAACGCCC
GCCACTGGCATAAGCCAGCTCGGAGCGAACAAAACCCATCACTTCCGACTCTTTGGCCATCATGTAGTCG
ATGACCTGTTGCTGTTTATTATCCCGAACAGAAACGAGGTAAGAAGTGCTCTGCTGCTCCAGATCTTTAC
TGTGTGAATGTAGGAAAAACAACGCAGTAATGGTCAAAGGAATAATGCTGAGGGCCAAAAACGCAGCCAT
CAAGGTATTTTGCAGGCGTTTGAATTTTTGTTTTCGATAGAACCTAAACATAATTAAGGTGTTACTTTCG
GTGAAACTCTGCGGCGATCGCCAAGCATGAGTGGGTGATAGACAAGAAAAACCTAAAGTAACGAAATTAA
CGAGTTTTTTTACTTTGACAAGTAAGTCCAAGCTAAAGCGTGGGCATAGACGCAAAAAACGTGAGGAGAA
TGCCGCTTTTGAGGCTGATTTACGTTAAAAGCGGCAAAATGTAACGAGTTATTTTTTTGCGTGATAGATG
GCAAATTTATTGGTTTTAGCGGCGATATCGCAGTGACCAAACGCTTGCTCAAGAATTGGCGGATATTTCA
AAAAGCTGTTTGCCACCACCCAGATGGAGCCTCCCGAAGCAAGATGATCTACAGATTCGGCAAGAAGACG
CTCTGTGGCGCTATAGCTGGTCTCCAATCCCGAATGGAATGGTGGATTGGTCACAATATAGTTGTAGTGA
TGCCCGGTGTCGGAAAACATATCGGATGGATAAACGTGGCCGTGCAGTTGGTTAGCCACTAGGGTTTCTT
GGCTAGAGCGAATCGCCAGAGCGCTGATGTCTGTCATCTCTAACTCAATATGAGGGTTGAGTTTTGCCAT
CACACAGCCCAAAACACCGGCACCACTGCCAATATCGATTACCTTACCACTCAGGGGGGGTAAGGTATCG
AGCAGTAAGCGACTTCCCAGATCAAATTCGCCATGGCTAAAAACTCCCGGTAAGCTGCGGATCGTCAGCT
CATGACCTTGATAGTCTACCGCGTAAGATTTAAACCATTGCTCAATATCAAAAGCGGCTGGAGTATGAAC
ACAGTGTCCCCAATAAAATGAGCAGCGGCGTGCAGAGTCGTATTTGTGGATTGGGCCATAAGCGGCGAAC
ATTTTTTCAATGCTCTTCACCCCAGAGCGGTTTTCACCGACCACCACAATTTCAGTGCCTGTACCGAGCT
TTGCCAGCAGCATCGCGAGTAAGTATTCCGCTTCTTGCTTGGCTTTAGGCCAGTAAAGCAAAATCAGATC
AGCATTGAGATCTGCTGTTAATTGCTCACCAAAGTAGCGAGTAATCTCAGGGTAAGCTTTGAGCTGAGAG
TAGTAGCCGTAGTGCGTGGTAAACACCGAAACGGAAGCGCAATATTGACGAAGTTCGATAGGAAAACGAT
CTTCAACTTCGCCCGCGACCAACACATGCTTATCAGCAAAATAGTCGAGTTGACGAAGGGCGATTTCACT
CGGGGCAGTATAAGGTTGCATGACACGCTCTACTCAAGAAAAGGGGGCAGATTTTCGCACACTCTGCCCC
TTGAATGAAACCCTAACTTGGACTTAGCTTCGGTCTTGCTGATCTAAAAAGCTGCGAAACTCTTCTTCGT
AGATATTAAACAGCACCATGGTGATGGCAAAAATCAGCGGGCCATAAATTAAGCCAATTAAACCAAACAA
CTGAATACCGCCGAGCAGGGAGAAGAAAATCATCAAGGTATTCATCCCTGCACTGCCTTGCATTAAGAAG
GGGCGGAGTAAGTTATCAATCGAGCCCACAACCGCAACACTCCAAATGGCGAGGAAAATCGCCCAAGTCG
TATCACCGGTTAAAAATAGATAGAGTGTCGCAGGGATCCAAATTAACGCAGTACCGACGACGGGGATAAA
GGACGCAAAGCCCATCATGGTTCCCCAAAACAGTCCCGGGAAACCCGCCAGCCACATGCCAATTCCGCCT
GCCACACCTTGCGCGATGGCGGTTAAAAAAGAGCCCATCACCGCTGATTTGGAGACATTTTCTATCTCGC
TGAGCAGGCGATCTTCTTGGCTGCGAGAGAGGGGCAGAATATGGCGAATCGCACTGATGATTTTGTCGTG
ATCGCGCAGTAGGAAGAACAGCACAAACAGCATCAGGAAAAAATGCATCACGAAGCTGGTGGCATCCCCG
AGAATTTTTGCGCTAATACTGACTAAATTACTGCCGAATGTGGTTGCAAACTGACCAATGCGTTGTGCGA
TTTGTTGGGGGCTGATCTCTTCAAAAGGCAGATAGTGATTGGCTAAGCTGAGCCCTTTGACCACCCAAGG
ATGGTTAAAGAGAGCCTGAATTCCGCCTTGTGTAACCCATGCGTAGAGGTTTTGTGAGAACTTAGAGCCT
TGTTGAACGATGGCCCCAAAAATAAACAGTAGGGGAATAACGATGATAACGGTTAGCACAACACAAGATA
AAAAGGCCGCTAAATTGTTGTGTGAAGGCAGTTTCTTTTCAAACCAATCATGGATTGGAAACATTAAGAG
CGAAATGATGAAGGCCATTATTATCGAGTTGATGTAAGGCTCGACCAACCAGTAACACGCGAGTGCAGAA
GCGAGCAGCGCCACAACTAATACGCGATGACTGGATGCTAATTTGATTTTTTCTGACACAGGAGTTGTCC
ACCTAAAGGAATTTGAAGCGTTATAATGACGCCAATTCAGCTGCTTAGCAATCCGGAGGTCGAGATGGGC
TGTTGTGATAAAAATGAATGTTGTGACAAGAAAGCGAAACGTAGACCGATTCCGTGGTTTGGCGTAGTGA
TTTGTGCTCTCGTGCTACTGAGTCTCTATTATTGGCAATAGATCTGCACTCAATGAAAAAGGCAGCCGAG
GCTGCCTTCGCAAAGTGGTGACCCACAGTAGGTTACGCTTTCGCTTCCGCTGCCAAAATCGCAAAGCTAC
GATCTGCGGCTTCCAACGTGGCTTCAATCTCTTTTGAACCGTGCGCCAGTGAGGTAAAGCTTGCTTCAAA
GGCAGAGGGGGCGAGATAAACGCCGTGTTGCAGCATCAGATGGAAGAAACGTTTGAAACGCTCTACATCG
CAACGGGCGACATCTTCATAGCAAGTCACTGTCTCTTGTTCGGTAAAGAAGAAACCGAACATGCCGCCAA
CTTGGTGTACTAAAAGTGGAATACCATGTTGATCGGCCAGAGATTTAAAGCCATCAGCCAGTTGCTTGGT
TTTGGCGGCTAAGCGCTTTTCATTGCCTTCTTCACGCAGTAGATTCAGACAGGCATAGCCCGCTGCCATC
GCGATTGGGTTGCCTGATAGTGTACCAGCTTGGTAAACCGGGCCTGTTGGGGCAATGTATTGCATCACTT
CACGGCGACCACCAAAAGCGCCGACTGGCATACCGCCACCGATCACTTTACCAAGTGTCGTCAAATCGGG
TTTGATGTTGTAGTGCGCTTGAGCGCCGCCCAATGCGACACGAAAACCAGTCATCACTTCATCGAAAATC
AGTAATGCACCTTCTTGGTCACAAATTTCACGCAGCCCTTCGTGGAAGCCTTCCACTGGTGGGATACAGT
TCATATTGCCAGCTACGGGTTCAACGATAATGCAGGCGATTTCACCTTGATTGGCCGCAAACAGCTCACG
CACTGAGTCTAGATCGTTAAAACGAGCAGTTAAGGTGTGCTTGGCAAAATCAGCAGGAACGCCGGGTGAA
CTTGGTTGGCCTAGAGTCAAAGCCCCAGATCCCGCTTTAACGAGTAAGCTGTCGGCATGACCATGGTAAC
AGCCTTCAAACTTGATGATTTTGTCACGGCCTGTATAACCACGCGCAAGACGAATCGCACTCATCGTCGC
TTCAGTGCCCGAGTTCACCATCCGCAATTGTTCCATTGAAGGAACGAGCTCAGAGACCAACTCTGCCATG
GTAATTTCCATCTCGGTGGGTGCACCGAAACTTAAACCGCGTTGTGCTGCTTGAATCACCGCTTCACGAA
TTACCGCATGGTTGTGGCCGAGAATCATTGGTCCCCATGATCCCACGTAGTCAATGTATGCTTTACCATC
GGCATCAAAAATCAGCGCGCCATCGGCACGATCAATGAAAATCGGTGAACCACCCACTCCGTTAAAGGCT
CTAACAGGAGAGTTAACTCCACCCGGAATCGTGGTTTGCGCCTTTTGATACAACTCGGCTGATTTGGTCA
TGCTAGTTTCCTCTTATGATGAATCGGACCAATTTTGGGGCGCATTGTACGCCTATGCTCCAGTGGGTGA
AATGTTTTCGCTACATTTTGATCGATTTTCCCTATCTGCATCCGCAAAATAGCGAGCAAGAAAGCGAATT
TATCCGCCAAGTTGATTCGGATTAAGGCTAATACTTGAACGGCCAACTCAGGTATTAGATAATCGCCGCC
ATTATCATTATTAGATCGGCAGCACATCGGATTTTGCGGTGTTGTTGTATTTTCCACGACTGAGAGAGGT
CATCGTGAGCGAAGTTAATGTTCCATTATCCTTTTCTGATGCGGCAGCAAAACGTGTTAAAGCGTTGATC
GCAGAAGAAGAAAATCCATCGTTAATGTTGCGTGTTTACATCACTGGTGGTGGTTGTAGCGGCTTCCAAT
ATGGCTTTACTTTCGATGAAACCGTCAACGAAGGTGACACCAAAATTGAGAATAGCGGCGTCATTTTGGT
GGTTGATCCTATGAGTCTGCAATATTTGATCGGCGGAGTGGTCGATTATACCGAAGGTCTCGAAGGCTCA
AGATTCTTCGTTAACAACCCCAATGCAACGACCACGTGTGGTTGCGGCGCATCATTTAGCGTCTAATCCT
GAGATTTTTCAGGAAAATAAGGCCAGTCGATAAACTCGATTGGCCGACGCTGCGTATTAGGATGTCACGC
AGCGATAACAATAAGGAATAGTTATGTTTCCGCTCAAAACTTCTTCACGTCAAGCGCGCGACTACTTTCT
GCATCAACCTTGGCTGATTTCTTTTTCCTTCATTATTCTGTTAGCACTCTGGTTAGGCTTAGGCGATTCC
AACGCCGAAGAGCCGCAAACGGCGATGGAAATACAAGTCCCTTTAGCCAAAGTCGGTTATCAAACGTTTA
GCGCAACTCAAACCGATAAAGTTATCGAGCTGTACGGACGCACTGCGCCGGATCGGCAGGCTAAAATTGG
TGCTGAAATTGCTGGGCGGATCGCCGAGGTGAAGATTGCGAAAGGGCAAATGGTCACCAAAAACCAGATA
ATCGCCTTGATTGATAAAGGCGATCTGGATGCCCAGTTAGAGCGAGCGAAAGCGCAGCTCAAAGTGCGAC
AACAAGAGTTTAATGCGGCTAGTGCACTGAAAAATAAAGGCTTACAAGGCGAAGTTGCTTTTACCAATGC
TGCTGCTGCTCTCACAGATGCACAATCCTCGCTCAGTACTGTGCAACGTTTACTGGATAATACCCAAGTT
CGCGCCCCCTTTGATGGTGTCGTGGAGACTTTACCTATCGAAAAAGGCGATTTTGTTGGGATTGGCGATC
CGGTTGCCTCCATTATCGATCTGCACAAATTGGTGATAGAGGCTGATGTCAGTGAGCGACACATTCAACA
TGTACAGCTTGAACAAGCGGCGCGGATCCGCTTTATCGATGGCACGCAAACACAAGGTAAAGTCCGCTAT
ATTTCAAGGCTCTCATCGCCTGCAACCAATACCTTTGCCATTGAAGTTGAGGTCGATAACCCACAACAAG
CCATTCCTGCAGGGGTAAGCGCAGAAGTTGAGTTGAGCCTAATGTCTCAAGCCGCGATCAAAATCACCCC
CGCCATGCTCGCGCTCGATGAAGAGGGCAACCTTGGCGTGAAAACGTTGCAAGGTGAACACGTCAAGTTT
GTGCCAATCCAACTGGTGAAAGCAGAACAAGATGGCGTCTGGTTAACCGGACTTGGCGAGCAAGTGGATA
TTATTACCCGTGGACAAGGATTTGTTCGCGATGGAGATAAGGTTCTCGCCACTCAACTCAGCGCAACCCA
CTAGGAGCCGCACCATGTTCACTCTGATTGATGCGGCGCTGTCTCGTACGCGCACCATGTTGACCTTACT
GGTGTTCATTTTGGTTGCGGGTGTGGCGACTTACCTGACCATTCCCAAAGAATCGAGCCCCGATGTCACC
ATTCCTATCATCTACGTTTCGGTGAGCCACCAAGGTATTTCTCCCAGTGATGCGGAAAGATTGATTGTTC
GTCCTCTTGAGCAGGAAATGCGCTCGATTGAAGGGGTGAAAGAGATGACGGCCACCGCGTCAGAAGGGCA
TGCTTCTGTTGTGCTGGAATTCAATGTAGGCGTCGATTTAGCCAAAGCGATGGCCGATGTGCGTGATGCG
GTCGATTTGGCTAAACCCAAATTACCGGCGGACAGTGATGAGCCGACGGTGAATGAAGTGACGCTGGCGG
CGGAACAGCCTGTTTTATCTGTTGTGCTCTACGGTACAGTACCGGAGCGAACGACAGTTCTGATAGCCCG
TCAATTACGCGATAAATTGGAAAGCTTTCGACAGATCTTGTCTGTTGATATCGCAGGGGATCGTGAAGAG
ATTGTGGAAATCATCGTTGATCCACTGCTTATGGAGAGCTATGGACTGGATCAAAGCGACATCTACAATC
TGATTGCACTCAATAACCGAGTGGTCGCCGCCGGATTTGTCGATACCGGTTATGGCCGCTTTTCGGTCAA
AGTGCCTTCCGTGTTTGAATCACTGAAGGATGTACTAGAGCTGCCGATTAAAGTCGAAGGTAAGCAAGTG
ATTACGTTCGGTGATGTGGCTACAGTACGCAAATCTTTCCGTGATCCTGAGAGCTTCGCTCGCTTAGATG
GTAAACCCGCCATTGTTTTGGATATCAAAAAACGTTCTGGTGAGAACATTATTGAAACCGTTGAGCTAGT
CAAAGCGGTGTTAGGCGAAGCTCAAGCTCGTGATGATTGGCCTAATAATTTATTGGTGAAAACGATTTGG
GATGAGTCGGAAGATGTCAAACTCATGCTCAATGATCTACAAAACAATATTCTGTCCGCCATCATTCTCG
TAGTGGTGGTTATCATTGCGATTCTGGGCGTACGCACTTCGCTATTGGTTGGGGTTTCGATTCCTGGATC
TTTTTTGACTGGGTTATTGGTACTGGCCGTTTTCGGTCTGACGGTCAATATCGTTGTGCTGTTTGCTCTT
ATCATGGCTGTTGGCATGCTGGTGGATGGCGCAATCGTGGTGACTGAATTTGCGGATCGACGTATGCAAG
AGGGAATGCATCGAAGTGAAGCCTATCGTGATGCGGCGAAACGTATGGCTTGGCCAATCACCGCCTCTAC
CGCGACCACGTTGGCCGCTTTTGCCCCACTGCTGTTTTGGCCAGATGTCACTGGCGAATTCATGAAATAC
CTTCCGCTGACTTTAATGGCGACGCTCACTGCCTCTTTAGTGATGGCGTTGCTCTTTGTTCCGGTATTGG
GAAGTTTGTTTGGTCGTCCGCAGAAAGTGACCCAAGCCAATCAAGCGCGGATGGTGGCGCTGCACAATGG
TGATTTTTCACAAGCGACGGGGATCACCAAAGCCTATTACAGCACGCTTGCCATAGCGATTCGCCACCCG
ATCAAAATTTTGTGCGGTGCGCTGCTGATGTCTGCGGCGATTGCGTTTGCTTATGGCAAAGCAGGGTTAG
GTGCAGAGTTTTTTCCTGAAGTTGATCCGCCCTTTTTCTCGGTCAAAGTGCGCTCTTATGGCGATCTGTC
GCTGAATGAAAAAGATCGTATCATGAGTGATATTGAACAGGTGATGTTAGGCCACGATGAGTTTGAAAGT
GTCTATACCCGTACGGGGGGCGATGATGAAATCGGCGTCGTACAGATAACCCCCGTTGATTGGCAATATC
GTCGCAGTGTTAAAGCGATTATTGAGGAACTGGAGCAAGTCACCGATACCTTCCCAGGGGTTGAAATCGA
ATACAAATTTCCAGACGCAGGGCCCCCTGTTGAGCATGATCTGGAGATTGAAATTTCAGCTCGCGTTGCT
GACGATCTCGATAAAGCCGCTCAGCAAGTGAGGTTATGGGCAGAGGCCAATCCGGCACTGACCAATTTAA
GCGATAATGGCAGCAAGCCGGGGATTGATTGGAAAATTGATATTCGACGTGATGATGCATCACGTTTTGC
GGCCGATGCTACTTTGGTGGGCAATACCGTACAGTTTGTGACAAATGGCCTCAAAATTGGCGATTATCTT
CCCGATGACAGCGATGAAGAAGTCGATATTTTGGTACGTTATCCGAGTGAATATCGCGATATTGGACGTT
TTGACCAACTACGCGTAAAAACCGCGCAAGGTTTAGTGCCACTCACTAATTTTGCGCAAATTATTCCAGA
GCAAAAGCAGGATACGATTCATCGGGTGGATGGTCGACGGGTAATTAGCGTGATGGCCGATCTCAAGGAA
GGGTACAACCTAGCGCTAGAACTCCCAGCCATTGAACAGGCACTACGTGAGCTCAATTTACCGAGTAGTG
TGGAGTTTCGTATCCGTGGTCAAAACGAGGAGCAAGAGCATTCTGCGGTTTTCCTCGAAAAAGCGTTTAT
GGTTGCACTCGCGGCGATGGCGATCATTTTGATCACCCAGTTCAATAGTTTCTATCAAGCCTTCCTGATT
TTGACCGCGGTGATTTTCTCTACCGTAGGGGTTTTTGCTGGATTGCTGATTTTCCAAAAACCGTTTGGCA
TCATCATGTCTGGCATCGGGGTGATTGCTCTGGCAGGGATTGTGGTGAACAACAATATCGTATTGATTGA
TACCTATAATCAATTGCTTAAGCGTGGTTTGAGCCGAGAAGAAGCGATACTGCGCACGGGAGTGCAGCGT
TTGCGCCCAGTGCTGCTGACGACGGTGACGACGATTTTAGGTTTGCTGCCCATGGTGCTTGAGATGAATA
TCGACATCATCAATCAGAAAATTGAGTTTGGAGCACCGAGTACCCAGTGGTGGTCACAGTTGGCGACGGC
GGTGGCCGGAGGATTAGCCTTTGCTACGGTACTGACCTTAGTGCTTACCCCTTGCTTGCTCATGTTAGGG
CGGCGTAGAAAAGGGGTAAGTGAAGACGAAGCTCCTCAAGATGCGCAGAGTTAAATATGTCATAGCGACA
GAGTGAATGTTGATAAAAGTTAGGCCAGCAATTGCTGGCCTAACTTTTTGTCCGCCACGAGATGATTATT
GATTGGCATACAGTAACTGGCTGTAACGCTCAAGCTTTTCCATTCGTTGCTTCGCATTCGCAATAAAGGT
CTCTTTTGCTTTACCAGTCAGTGACTGTGCTTGTGGTAATTCAACCGTGCGTGGGTTTTTGTGGATGCCA
TTAACCAAGAATTCATAGTGTAAGTGAGGGCCGGTAACTCGTCCTGTGCCCCCCAATGTACCAATAGTCT
GGCCTTGTTTTACTCGCTCTCCGGTTTTAACTAGGCGGCGCTGTAAATGTAGGTACTTGGTAATGTAGGT
ATTGCTATGGCGAATGTAGACATAGTTACCATTAAATTGGTTATAGCTGGATTTCTCAACCACACCATCA
CCCGCAGCCCAAATCGGTGTTCCTACTGGTGCCACATAGTCAGTACCACGGTGAGCTTTAATTTGCCCGG
TCACTGGATGGAGTCGGCGAGGATTAAAGTTAGAAGAGACGCGACGAAAATCGAGCGGCGAACGCAAGAA
GGCCTTTTTCATCGCACGGCCATTCTGATCGTAATAGTTACCTGTATTGTCATCCAAAATCGCAGTAAAG
GTTGAACCTTGGTTGATAAAAGTGGCAGCAATAATATTACCGCGACCAATCACAGAGCCTTCGACGATTT
TTTCTTGGTAGAGCAATTTGAATTGATCGCCTTCGCGAATATCGAGCGCGAAGTCGATATCCCAGCCAAA
CATATTGGCTAACTCAATGATCTGGTTAGCACTTAACCCTGCGGTGACACCCGCATTCCAGAAATTAGAG
GTGATTTTGGCTTCGGCATAATTGAGTTGGAAGGTGACTTCTTTCTTATCAAACTCAGAGGTAAAACCAG
AATCTGAACGGGTTACCACAAAGGTTTCATAAGGGCTAATGGTGCGTTTTAATTGAACTAATTGATTATC
TTTGTCAAAGCCAAATTTCAGCTCGTCTTTAGGCATTAACTTCGACAGTTGATTGTTGATATCGCTATTG
CTTGAGGTCAATTCGTAGAGCACGCGTGATGAGAGTCCTGCTCGCTGGAAGAGTAAGGCGGCACTCTCAC
CGTTGGCAACTTGGTAGGTTTCCCAGCGCAGCATAACAGAGGGCGGAGCGATCACTTCTTCCTCTGGTGT
GGAGACCAGTTGGTTATCGAGAGTGACGGGATAGTGGCGTCCTACTTCTCGCTGAGCATCCGGTTTACGT
AAATCTTCAGAATTGGGCAGAAAAAAAATGGCGAAGACAATAATGGCGCTAAACGCGGTGATTAACACTC
GATGCAGCCAAGGAAGACGATTGAAAAGAGAAAGCATGTTCAGTTCAAATTCATTTAATTATTAACAAAA
TCGCTGTCGGGTAGTCTAACTGGTTTCAAAATGCATCGCTATTCAAGTAATATGTCCCACTATCATATTT
TTGCCAAATCTGTGGGAGTGAACAAGAATGGCGAGTATTGAAGCCGCTTTAGCCGAGATTAAACGTGGTG
TTGAAGAGCTGATCCCCGAAGAAGAGCTCATTGCCAAACTCAAAGAAAATCGTCCGCTACGAATTAAGTT
GGGGGCGGATCCAACGGCTCCGGATATCCATCTAGGCCACACGGTAATCCTCAATAAGCTTCGTACTTTC
CAGGATTTAGGTCATGACGTGACATTTTTGATTGGTGACTTTACTGGAATGGTGGGGGATCCAACAGGAA
AAAACACCACACGCCCACCTTTGACGCGCGAAGATGTATTGCGTAACGCGGAAACGTACAAGCAGCAAGT
GTTCAAGATCCTCGATCCTGCCAAAACCAAGATCCAATTTAACTCAGAGTGGTTGTCAAAACTGGGAGCG
GAAGGGATGATCCGTCTGGCTTCAAACCAGACCGTCGCTCGTATGTTAGAACGTGATGACTTTAAAAAGC
GTTACAACAATGGTCAGCCGATTGCGATTCACGAGTTTATGTACCCATTGCTACAAGGCTACGACTCTGT
TGCGATGGAGACGGATGTTGAGCTAGGCGGTACTGACCAGAAGTTTAACTTGCTGATGGGGCGTGAGCTA
CAAAAAGCCAACGGCCAAAAACCACAAGTGGTATTGATGATGCCTCTGCTGGTGGGATTGGATGGCGAGA
AGAAAATGTCCAAATCAGCGCATAACTATATTGGTGTGAGCGAAGCGCCGAGCGAAATGTTCGGTAAAAT
CATGTCAATTTCTGATGATTTGATGTGGAGCTACTACGAGCTGCTCTCTTTCCGTCCGTTAGAAGAAGTG
GCCCAATTCAAAGCAGAGGTTGCTAATGGTGCTAACCCGCGTGATATCAAGATTTTGCTAGCAAAAGAGA
TCATCGCTCGTTTCCATTCTCAAGCCGACGCTGACGCAGCAGAACAAGAGTTCATCAACCGTTTCCAAAA
AGGGGCGATGCCTGAGGAAATGCCAGAGTTTGAATTCGAGTCTGGAATCGCTATCTCCAATCTGCTTAAA
GAGGCGGGACTTGTGGCTTCTACTTCTGATGCACTGCGCATGATTAAACAAGGTGCGGTGAAGCTTGATG
GCGAGAAGTTAGAAGATGCGAAGCTGATTCCTGCTTGTGGTACATCGGTTTACCAAGTGGGTAAGCGTAA
GTTCGCTCGAGTGACCATCAAGTAATGGTTTTCAAACCTGAGCTAAAAATAAATAAAAAGCGCCAAACGG
CGCTTTTTATTTTTCAGGTAGCCTAGTTTGGCTTAGATGCCAAACGATTAAACTGAATAAGCTCTTGATA
GAGCTGAGTTTCAAACTGGATAATCGGCGGCTCAACCGCTACCTCAGGATTGGATCTCGGAGGGAAATAG
TCGGTGACGAATTGAACAAACAGAGTCTTAGGGCGCTGATTTTCGTCCATCACAAAGCCCGCCATATTGT
AAGTGCCATAAAGTGAACCACTTTTCGCTTTAATTTGGCCACTGATTTGCGGCGCACGCATACTGCGTCG
ATATTGCAAAGTGCCCGATTCTCCCGCTGAAGGCAGCATAGCAATTAAACCAAGCTCAGCTTCGTGCTGA
TAAAGGTAGCGAAGAGTTTCCAGCATCACTTGTGGACGCATCCGGTTATTACGTGAAAGGCCAGAGCCAT
CGGCGAGCTGAGTATCTTCTAATGAAATGCCCGTGCGCGAGTAAAAAATCTGTTTAATGGCTTGTGTTCC
GTTGGTAAAGCTACCGGGTTGAGAGTAAAAACGGTGTCCCAAGGCTTTGGTCAAGGTATCGGCGATCAGG
TTGTCGGACTCTTGCAACATGGTTTTCAGTAACACAGGCAGCGGCTGGGAGTGATGAGAAGCGATTTTCT
GCGCTTGTTTGGTATTTGCTTTACCGACTTTTATCTTCCCTTTGAGCTCGATGTTTAGCTGGCTGAGGAG
ACGATAGACCACTCGCTGGGTGTAGATCCCAGTATCTTGCACCGCAAATTTTAGTGGTAAGGGTTTGTCT
CGTAGGGCTAAACAGCCATCCAGCGTATAGTGATTCTCAGGCGTTGCCGTCAGTTCTAAGTCACACAGTA
AACTCTCTTGTTCGCTCTGTGTCACGCTGATGGCTTGCGACTGAACATGCACAGGGTAGTGCTCTGGTAC
ATAAACGCGCGTTTTACCTTGTGGTTCGGTATAAATAGACGCCTGGATACAGTTAGCATCGAGGTTGATG
GCACTGGCTGGGGCGCTATAGCAGACGCCTAAAATATCCCATGGCCAGCCTACCGCACGCTCATATCCAC
TAAATACACTATTATCCAGCCACAAATCGCCCTCAATCCTACCGCCACTTTGCGCTTTCATCGCTTTGAG
CAATGTCGTTAAATCTGCGGTGGTCAGGGTGGGGTCGCCTGAAAAGCGAATGATCCAATCTTGCCCTGAA
CGCATTAAATCAGTGTGAAAGCGAAACTTATCACCCAGTTCTAATTTTGCGGCGAGTGCCGTCAAAATCT
TCTGGGTGCTAGCGGGGGGATAGTACAGATGAGTATTGAGTTCGAGAGTGTTCTGCTGTAATGCGACATC
TTCAATCAATAGGCTATAACGTGCCCCTTGAGGAAGTTTAGTCGTTGCGGCAGTCAATGGTGTTTGTGCG
TAAATCGGAGAGGCTATTAGAAAACCGCTAATAGAGAGTAACCAAACAGGTATGAAGCGAAAAAGCATAG
CAATAACATCCACCAAGAAACGTTGCTGCAGTATAACGAGATAGAAAAACGCCTGCTAGTGAGCAGGCGT
TTGGCGTGTGACCTGAAGTCAACAATTAGAAGTCGTAACGTAGACCGATAGCCAGTTCGTCTTCTGATGC
TACTTTACCAACTTTGTCTGAATCTAGCAGATTGAACTGGTAAGAGATGTAAGAGCGGAAGTTTGGCTTG
AAGTAGTAAGTTGCGTCGATAGCAAAATTATCTGCTGAAGTTTCTTTCGCTGTTTCTGCATTGTTGTATG
TCGCAGTAAACGCAGCTTGACCTAGTTTGTAACCAGCAGCTAGCTCGTAGCCAGTGTAGTCAACGTCTTT
CGCTAGCTCACCGTCAGTGAACAGTCCTGCGAAGTACAGGTTTTCCATGCGGTAAGAAGCGGCTAGCATG
TATTCGTTTTGATCGTCTTGATCTGCGTAGCCAGCACCTACGTTAAAGCCAGTGTCACCGAAAGTGTAGA
TAGCAGACAGAGAGTAACCATCTTCACCGTTGTCAGAGTACTTGGCAGCGTTTGTTTCAGTTACAACATT
ACCCATTGCGTCAACAGCGTTACGGTCAGCAAAACGGTAGCTTGCTTTTACGCCTAGGTCACCAAATTGG
CCTTTGTAAGCCAGCATGTTGTCAACACGGTCTGCTACAGCAATTTTTTCTGCGGCTGTGTTACCGTGGT
AAGACATGATATCGGTGAAGTCAGTGATTACGCCCAATGCGCCATCGTTTTTACCGTAAGTCACTTCACC
GTAAGTGCCACCGATACCAGCGTAGGTATAACGGTTGTCTAGGCTGTTGTTAGACGCGTTTTTACCTTGA
TCATTAGTAGTAAACTCGCCTTCGTAGAAACCAACACCGTATAGGCTGTCATTGATTTCTGCTTTACCCA
AGAAGTTTAGACGTACGCGAGAGTTGTCTTGTGCCTTACCATCTTTCAGAGATAGGCGAGCTTCAGCACG
GCCACCAACTTCTAGAGAAGTACCTTTCGCGCTGTAAACGGTTGAACCTGCTTTGTCACCGCTTTGGTTG
ATTCCGTCAGCGTAAGCGCCAGTAGCCACTGCAGCAGCTGATACAGCAAGAGCAATCAGAGTCTTGTTCA
TCTTATTAAGTCCTAATTTATTGTCCATAAATTTGATTTTTGTGCGACGTAAGCCACGTCAATCGAAATA
GGTGATGCATCAAGCTTCATTGGTCATTGTTGTGTTCAACCATAAAGCATAAAGATTTGATGGCTCAGCC
ATTTTCGTGGCTATTTTTTTACTCCCAAAGTTCCGCTATCAGTTAGTAAAATGATATAAATCCAACTTAT
GAACACTGTTTTATTGTTGGTAAAAATTTATCAAGTTATTGTTTTTAAATGATTTTAATGTTTGTTGGTA
AGTGTTTTTTTTAATTTAATTTGTTGTATTTTTTATTTTTTTTTATCGAGATTGAGCAAAATGCACGCAA
TCTAATTGTGCTAAAGATCACATATAAAAAGCGAAAATGGGGATTCAACTAAATTCGCCTCGCAAATCTT
GAATTTGGATGATTTAGCTCTTAACTTTGTTTACACTTTTGAGTAATCCAAATGGTTCAACCCTAACCCG
ACCCGATTTAGGATGTTGGGAAATTTTTTATTGTCCAAAGAAACACTTTGGCGCAGAGGTAAATGATGGA
AAAAGTTCCAATGACAGCGCGTGGTGAAAAGCTACTGCGTGAAGAACTCGATAGACTATTAAAGCTCAGA
CCTAAAATTACAGAAGCGATTGCCGAAGCTCGTGAGCTTGGCGATTTGAAAGAGAATGCGGAATACCATG
CTGCACGTGAAGAGCAGGGGATCTGTGAAGCGCAAATTCGTGATATCGAATACAAGCTATCAGTGGCGCA
GGTTATTGATGTCACTAAGATGGAAAACAGTGGCAAAGTCATTTTTGGTGCCACGGTGACGGTGATTGAT
GTCAACAGCGACGAAGAGAAGACTTACCAAATCGTTGGTGATGATGAAGCGGATATCAAATCAGGTCGTA
TTTCAGTCAATTCGCCGATTGCTCGTGGTTTGATTGGTAAATTTGAAGGCGATGAAGTCTCGATTGCGAC
TCCAGGGGGCAATAAGGTCTTTGAAATTGATCGCGTGGAATATCTATAGCTTCGCAAATTAGCCAATCAT
TTTAGGAAAAAGTAAAAAAGGTCGCAGTCGCGACCTTTTTTCATCCATTGGCTGATTATTTGCGTGGCAA
TTCGATTTTGCGTTGCTGAGACTGGCGATAAAGTACTAGGACTTTACCAATTACCTGTACTTTCTCGGCA
CCAGTTTCGCGAACAATTGCGTCAACGATCAATTGCTTAGTTTCACGATCTTCAGAAACGACTTTCACTT
TAATCAGTTCATGGTGATCGAGCGCAATTTCGATTTCCGCCAGCACAGCTTCTGTGAGTCCGTTAGCTCC
CATCAACACAACAGGTTTTAAGTTGTGTGCCAAGCCTTTCAGATGCTGCTTTTGTTTGTTGCTTAGGTTC
ATTACGCGGCCAAATTTATTTAATATTAGGGTTGAAAACCGTCATTTTAACGCCATCTATGCTAGAAGAC
TATATTTTCTACCAGACTTTCTTGGATAGTGGTGACTTAGTTAGGAACAAAATGAGTAAACAGAAACACT
CGGCCAGCTCAACTCGCTGGTTAAAAGAGCATTTTGACGACAAATATGTTAACGAAGCAAAGAAGAAAGG
CTATCGTTCACGTGCTATCTTCAAAATAGAAGAGATCCAAAACAAAGATAAACTACTAAAAGCTGGTATG
ACAGTTGTCGATCTTGGCGCTGCACCTGGTGGATGGTCGCAATTTGCGGCCAAAGTAGTTGGCGAAGGTG
GGCGTGTTATTGCATGTGACCTTTTACCTATGGAGTCGATTGCGGGGGTGTCTTTCTTGCAAGGTGATTT
CCGTGAGGAAGCGGTGCTCAATGCATTGCTCGATCGAATCCAGCCAGATATGGTTGATGTAGTGATGTCT
GATATGGCACCTAATATGGCGGGTAACTTGTCCGTCGATCAGCCTCGCGCCATGTATCTTGTCGAATTGG
CACTGGATATGTGTCGACAAGTTCTGGCTCCCAATGGTAGTTTTGTGGTGAAAGTGTTTCAAGGAGAAGG
CTTTGATGATTATGTCAAAGCAGTAAGAGACCTGTTTAAAGTGGTTAAAATCCGTAAACCGGACTCCTCT
CGATCACGTTCACGAGAAGTTTTTATCGTAGCGACTGGTTACAAAGGTTAACTATTTCACTATTTGGTGC
CTAAGTAGACCCTATAGCCGCTAGCTACAAACTGTAGTACCCTACCTTTTAATTACAATTAGTTATCGCG
AGGCTTACACCTTGAGTGACATGGCAAAAAATTTAATCCTGTGGCTTGTGATTGCTGTCGTTTTGATGTC
TGTATTCCAGAGCTTCGGCCCCGGTGAGAATAACGGCAGAGCAGTCGACTACACCACATTTGTAAAGGAA
GTTGGTCAAGGCCAGATTCAGGAAGCTCAATTCAACAACGGTGAAATTACTTTCATGCGTCGTGGAGGCG
GCAGCCGTTATGTAACTTACATGCCGGTTTATGATCAAAAGCTCCTCGATGACTTGATCAATCAAGACGT
GAAAGTACAAGGTACGCCTCCTGAAGAGCAAAGCTTGCTGGGTACCATTTTCATCTCTTGGTTCCCAATG
ATTCTATTGATTGGGGTTTGGATCTTCTTCATGCGTCAAATGCAAGGTGGCGGTGGCAAAGGTGCCATGT
CATTTGGTAAGAGCAAAGCGCGTATGATGAGTGAAGACCAGATAAAAACCACTTTCAGCGACGTTGCGGG
CTGTGATGAAGCAAAAGAAGATGTGAAAGAACTGGTCGATTACCTGCGCGATCCGAGCCGCTTCCAAAAG
CTGGGTGGTAAGATCCCAACGGGTGTACTCATGGTTGGTCCTCCTGGTACAGGTAAAACCTTGCTTGCCA
AAGCGATTGCTGGTGAAGCTAAAGTGCCATTCTTTACTATCTCTGGTTCGGATTTCGTTGAAATGTTTGT
CGGTGTCGGTGCATCTCGTGTGCGTGACATGTTCGAACAAGCGAAGAAAGCCTCTCCATGTATTATTTTC
ATTGATGAAATTGATGCAGTGGGTCGTCAGCGTGGCGCGGGTGTTGGTGGTGGTCACGATGAACGTGAGC
AGACACTAAACCAAATGCTGGTTGAGATGGATGGTTTTGAAGGCAATGAAGGCATTATTGTCATCGCGGC
AACCAACCGTCCTGACGTGTTGGACCCAGCATTGCTGCGTCCGGGACGTTTTGACCGTCAAGTCGTGGTA
GGCCTGCCAGATGTGCGTGGTCGTGAGCAAATTCTTAAAGTGCATATGCGCAAAGTGCCTCTGGCGAATG
ATGTAGAGCCATCATTGATTGCGCGTGGTACTCCTGGATTCTCTGGTGCGGATTTAGCGAACTTAGTTAA
CGAAGCGGCGCTGTTTGCTGCTCGTGGCAACAAGCGCAACGTCTCTATGGTTGAGTTTGAACTTGCAAAA
GACAAAATCATGATGGGTGCAGAGCGCCGTTCAATGGTGATGTCTGAAGAGATAAAAGAGTCTACCGCTT
ATCATGAGGCTGGTCATGCGGTAGTAGGTCGCCTTGTACCTGAGCATGATCCGGTTTACAAAGTGTCGAT
CATTCCTCGCGGTCGTGCATTGGGTGTCACCATGTACTTGCCTGAGCAAGATCGCGTGAGTATGTCTAAA
CAGCATCTGGAATCAATGATCTCTAGCTTGTACGGCGGTCGTCTTGCTGAAGAGTTGATTTACGGCAAAG
AGAAAGTTTCAACAGGCGCATCAAACGATATCGAGCGTGCAACAGAAATTGCTCGTAAGATGGTGACCCA
ATGGGGCTTCTCTGAAAAGCTAGGCCCTATGTTGTATGCGGAAGATGAAGGTGAAGTGTTCCTTGGGCGC
AGTGTGACACAGACGAAACACATGTCTGATGACACCGCGAAGCTGATTGATGACGAAGTGCGTCAAATCA
TTGATCGTAACTACGAACGAGCTCGCCAAATCATTATGGATAATATGGATATCATGCATGCGATGAAAGA
TGCATTGATGAAGTATGAAACTATCGATGCAGGTCAGATTGATGACTTGATGGCGCGTAAGCCTGTGATT
CGTGAACCAGCAGGTTGGGGTGAACAATCGAAAACTCCGTCTGCACCTGAAGTAAAAGCTGAGCCTGAAG
CTAAGGCGGAAGAATCTACAGCAGAGACTGCTTCATCGGATGTCGCGACAGCAAGCGAGAAAAAAGACGC
TGAATAACATCACTTTTAACTTTAAACCCCGACTTGTTCGGGGTTTTGTGTTTGCAGGGAATATATTTTT
AGAATGCTGAAAATCAGTCATGCCGATAAGCAGCTTGAGCTGCATTCACCCGTTGTGATGGGTATCTTAA
ATACTACGCCAGATTCCTTTTCCGATGGCGGCCGTTACGTTGACCTTGATGTCGCGTTGGCAAGAGCACA
GCAAATGATCGACCTTGGCGTCGCGATTATTGATATTGGCGGTGAGTCAACTCGACCAGGCGCTCCTGAT
GTTGCTTTAGAAGAGGAATTACAGCGCGTCATCCCACTTATCAAAGCGATTCGAAAACAGAATGCTGAGG
TATGGATTTCGATTGATACCAGCAAAGCGGAAGTGATGCGCCAAGCATTAGCTGCGGGAGCCGATCTGAT
TAATGATGTGCGTGCTTTGCAAGAGCCGGGAGCTCTTGAAGTAGCAGCGCAGGCTCAAGTCCCGGTTTGT
ATTATGCATATGCAAGGTCAGCCGCGGACGATGCAAGCTAACCCACACTACTACAATATTATTGAAGAGG
TTTGCCAGTTTTTAGCTGAGCGAATTGCACAATGCGAAGCTGCGGGTATTAAGCGTGAGAATATTATCTT
AGATCCCGGTTTTGGTTTTGGAAAATCGGTGCAACACAATTATCATTTGCTCGCCCATTTAGAACAGTTT
CATCGTTTTGGATTGCCAGTTTTAGCTGGAATGTCACGTAAATCAATGATTTTTAAAACACTGAATAAGC
AACCAGCTGAATGTGTGGCAGGAAGCGTTGCGTGTGCCACATTGGCTGCGCAAAAAGGCGCACAAATTAT
CCGTGTTCATGATGTAGAGCAGACCATTGATGCACTCAAAATGGTGCAGATGATGCATAACAATTTGTAA
AAACAATAATGTAAAGGAAACACAAATGTCTGATAAGAGACGTTATTTTGGCACTGATGGGGTTCGTGGC
AAAGTTGGCCAGTACCCAATTACTCCTGATTTTGTACTTAAGCTTGGCTGGGCGGCTGGACGTGTACTGG
CAAAACAAGGCACGAGAAAAGTCATTATTGGTAAAGATACCCGTATTTCTGGCTATATGTTGGAGTCTGC
ACTGGAAGCTGGGCTTGCAGCGGCAGGATTAAAAGCGACCTTCACCGGACCAATGCCAACGCCAGCTGTG
GCCTATCTTACCCAAACGTTTCGTGCAGAAGCGGGGATTGTTATTTCTGCATCGCACAACCCTTACTACG
ATAACGGCATTAAGTTCTTCTCTTATGAAGGAACCAAACTGCCGGATGACATTGAGTTAGCGATTGAAGC
TGAGTTAGATAAAGACATTGAATGTGTTGAATCGGCTGAGCTTGGTAAAGCTTCACGCATGGTGGATGCG
GCGGGGCGTTACATCGAATTTTGTAAAAGCACTTTCCCTTCAAAACTCAGTCTATCTGGTTTGAAGCTTG
TTGTGGATTGTGCCAATGGTGCCACATACCACATTGCGCCCAATGTTTTCCGTGAGTTGGGAGCGGAAGT
CATTGCGATGGGCGTTGAGCCTAATGGTTTGAATATCAATGACCAAGTCGGTGCAACCGACGTTCGCGCA
CTGCAAAAACGCGTTGTTGAAGAGCATGCTCATCTTGGCCTTGCTTTCGATGGTGACGGCGACCGCATCA
TCATGGTTGATCACCTAGGTAATAAAGTCGATGGTGACCAAATCGCTTACATTATTGCCCGTGATGCACT
GCGCCGTGGCGAGCTCAAAGGTGGCGTTGTTGGGACATTGATGACGAACCTTGGCATGGAGAATGGACTT
AAACAGTTGGGCATTCCATTTGTACGCGCTGCGGTCGGTGATCGCTATGTTATGGAAAAACTTCTAGAGA
AAGGCTGGAAGATTGGTGCGGAAAATTCAGGTCACGTCATCTTACTCGATAAAGTGACTACGGGGGATGC
GATTGTCGCTGGCCTACAAGTGCTGGCTTCAGTAGTGGGTAGTGAAATGACCCTGCATGAATTAGCGAAA
GGTATGACGCTTTACCCACAAGTGTTGGAGAATGTCCGTTTTGCAGGAGATAACAATCCACTTGAAGCGG
ATGCGGTGAAAGCGGCGGTATCTGAGGTTGAAGCTGAGCTAGGTTCGAAAGGCCGTGTATTACTGCGCAA
ATCGGGTACAGAACCTCTGATCCGTGTGATGGTGGAAGGGGAAGATGAAACCTTAGTGAAGCAATCTGCA
TTAAAAATTGCTCAAGCTGTAAAAGATAACTGCTAATTTGGGCGCTGGTTTCTACAATTCCTAGCTGATT
GATTTCGCGCTAGGAATTGTAGAAATGCTCGAAAAAACGCTGTTGTGCGAGTTTTTTGAGCGATCAAATC
GTAAAGTGATTTTTTTTAGAAAATACCTCTTGTCAGTCTCGGAACCATTCGTTAGTATTGCGTCCGCTTT
CGGAGAGAAAGGTCGCTGGCCTTGTTCGAGTCTGATGATACGAACGGCGCTAGCTCAACAAATATGAACA
TAGGTGGAAGTAATGTTTACAGTTCTACTTGTGATTTACCTGTTGGCAGCGGTTGCTATCATTGGCCTAG
TGTTGATTCAACAAGGTAAAGGCGCAGACATGGGAGCCTCATTCGGTGCTGGCGCGTCAAACACAGTGTT
TGGTGCTAGCGGCTCAGGTAACTTCCTAACCCGAATGACTGCGATTTTCGCAACAGTATTTTTTGTTATC
AGTCTTGTGCTTGGCAATATGTCAACTCACAAAACTGAATCACAATGGGTTGACCCTTCACAAGGTCAAG
TGATTCAGCAAGCTGGTGACTCAGTGAGTGAAGCGCCTGCTAAAAGTAGTGACGAAATTCCTCAATAAAA
GATATGCCGAGATGGTGAAATTGGTAGACACACTAGCATGAGGTGCTAGCGCCTTAGGTGTGAGGGTTCG
AGTCCCTCTCTCGGCACCATATTTACAAACTTGTAAATCATCTTGTGAGCGTATAATGCTCGCAAGTCGG
ACGCGGGGTGGAGCAGCTTGGTAGCTCGTCGGGCTCATAACCCGAAGGTCGTTGGTTCAAATCCGCCCCC
CGCAACCAATCTCTCTTAACGATTAGAGAGACAAGTTTGGCAGTGTTAACCTCACTGCAGTTGAGAAGCG
ATTCTCAATTTATCAGGGTCCAGCAATAAAAAACCCCGACTTAATCGGGGTTTTTTATTATCTAAATTTC
CTTTTTAAGGGTTTTAGGTATTTGCTTGGTATTTAAATTGGGCTCTAAGCCCTTTTTTTGTTTCTGGAGT
GGTTTAGATGACTGGTTTAGAAAGACAACTTACTGAAATGCTTGAAGCTCCGGTGGTTGCTGCAGGTTAC
GAGTTGGTTGGATTAGAGTTCGTCCGTGCAGGGCAACATTCCACACTACGTATCTTTATTGATCACGAAA
ACGGTATCACAGTGGAAGACTGCGCAGAAGTAAGTCGCCAAGTGAGTGCTGTTTTGGATGTTGAAGACCC
TATTTCGGTCGTTTACAACCTCGAAGTGTCTTCTCCTGGTCTAGAAAGACCACTCTTTAAAGCAGCACAT
TACGAGCAGTTTATTGGTCACGAGGTCAGCATCGTTTTGAAGATGGCTGTTGGCAACCGTCGCAAGTGGA
AAGGGGTCATCCAATCAATTGATGGTGAAACCGTAGCCGTGATGGTTGATGGGCAAGAAGAACACTTTGC
CTTAAGCAACATTTCAAAAGCTAACCTGATCCCTAAATTTTAAGTCTTTGAGGCTAGAACAATGAGTAAA
GAAATTTTAGCGGTAGTTGAGGCGGTTTCTAACGAGAAAGCGGTACCTCGTGAGCGTATTTTTGAAGCGC
TGGAAACTGCGTTAGCGACTTCAACCAAAAAGAAGTATGAAATCGAGATCGATGTGCGCGTAGCCATCGA
TCGCAAAACAGGTGCGTTTGAAACGTTCCGCCGTTGGTTAGTGGTTGAGAATGTTGAGCACCCAACCAAA
GAGATCTCATTTGAAGCGGCGAGCTTTGATGATGACTCGGTTCAACTGGGTGACTATATCGAAGATCAGA
TCGAATCAGTAACCTTTGACCGTATTACCACGCAAACTGCGAAACAAGTGATCGTACAAAAAGTGCGTGA
AGCAGAACGTGCACAGATTGTTGAACAATTCATCGATAACGAAGGTGAATTGGTGACTGGTGTAGTGAAG
AAAGTGAACCGTGAAACCGTGATCCTCGATCTGGGTAACAACGCTGAAGCGGTTATCCTACGTGAAGATC
AACTGCCACGCGAAAACTTCCGTCCTGGCGATCGTGTTCGTGGTTTGCTGTACAAAGTGGCTCCAGAAGC
ACGTGGTTTCCAACTCTTCATCACTCGTTCTAAGCCAGAAATGTTGGCAGAACTGTTCCGTGTAGAAGTT
CCAGAAATTGGTGAAGAGCTGATTGAGCTGAAAGCGGCTGCGCGTGATCCTGGTTCACGTGCCAAGATCG
CGGTAAAAACCAATGATAAGCGTATCGACCCTGTTGGTGCGTGTGTGGGTATGCGTGGTGCACGTGTACA
AGCGGTTTCTGGCGAACTGGGTGGCGAGCGTATTGATATCGTTTTGTGGGATGATAACCCAGCGCAATTC
GTCATTAATGCCATGGCACCAGCCGATGTGGCATCGATCATTATGGATGAAGATGCACACTCAATGGATA
TCGCTGTTGAGGCTGATAACCTTGCGCAAGCGATCGGTCGTAACGGTCAAAACGTACGTTTGGCTTCTCA
ACTGACCGGTTGGGAACTGAATGTGATGACGGTTGCGGATCTACAGAAGAAACACCAAGAAGAGTCAATG
GCATCCATCGAGAACTTCATGAAGTATCTCGATATTGAGCAAGATTTTGCTGAGCTGCTGGTTGAAGAAG
GCTTCTCTACGCTAGAAGAGATCGCTTACGTACCAATGAATGAGCTGCTTGATGTTGATGGCATGGATGA
AGATCTGGCAGATGAGCTACGTAGTCGTGCGAAAGAAGCGCTGACGACGATTGCTTTGGCAAAAGAAGAG
TCGTTCGAAGGCCTTGAGCCTGCAGAAGATCTGCTTGCATTAGCAGGACTGGAACGCGACATGGCATTCA
AACTGGCAGCGAAAGGTGTTGCGACACTGGAAGATCTGGCTGACCAAGGTGTGGATGATTTAGAAGGTAT
TGAAGGTCTGACCGAACAGCGTGCGGGTGAGCTTATTATGGCGGCTCGTAACATTTGTTGGTTTGGTGAA
GACGCATAATTTTCAGCAAGGGGAGGAAGCGGCATGACACAAATTACCGTTAAAGCACTGAGTGAAGAAA
TTGGAACACCAGTAGACCGCTTATTAGAGCAACTTGCTGATGCAGGAATGAACAAGGCTGTTGCGGATCA
CGTATCTGAGGATGAGAAGCAGAAGCTGCTGGCTCATTTACGTAAAGAGCACGGCGATGCGACAGGCTCT
GAGCCAACGCGTTTGACACTCCAGCGTAAAACCCGTAGCACACTGAGCGTGAATGCCGGTGGCGGTAAAA
GTAAGAATGTTCAAGTTGAAGTGCGCAAAAAACGTACGTATGTTAAGCGCAGTTCTGTTGAAGATGAAGC
GACTCGTGAAGCGGAAGAAGCCGCAATGCGCGCCGCAGAAGAGCAAGCAAAACGTGAAGCTGAAGAAGCT
GCACAACGTGCGGCAGAAGAAAAAGCCAAACGTGAAGCAGAAGAAGCCGCCAAGCGTGAAGCAGAGGCAA
AACGTATGGCTGAAGAGAAAGCGAAGCGTGAAACGCAAGCGGCTACACAACCACGTTCTGACGAAGAAAA
ATTGAAGCAAGAAGCAGCGCGCAAAGAAGCCGAGGCGCTAAAACGTCGCCAGGAAGAAGAAGCAAGACGT
AAGGCCGAAGAGGAAAGTCGCCGTCAACTTGAAAAAGTACGCGAATTGGCTGAAAAAAATGGTGAGCGTT
GGTCTGCTGATAAAGAGACTGTAGGTGATATGCAAGAAAACACAGATTACCATGTAACGACTTCGCGTTA
TGCACGCGAAGCGGAAGATGAGGCTGACCTCCACGAAGAAGGTGCTCGTCGTCGCTCGACAAAAGCGAAT
AAGAGAAAGATGTCCTCTCGTGACGATAACCAAGAGCGCGATTCTCGTCCTCGTGGTGGTAAAGCGGGTC
GTAAAGGTCGCATCAACAAGCCAATGTCTATGCAACACGGTTTTGATAAAACCGCTGTCGTCGCGAAAGC
GGATGTTGTGGTTGGTGAAACTATCGTTGTTTCTGAACTGGCACAAAAAATGTCAGTGAAAGCGACAGAA
GTCATCAAAGTGATGATGAAAATGGGCGCGATGGCGACCATTAACCAAGTGATTGACCAAGAAACTGCTC
AACTGGTAGCGGAAGAAATGGGTCACAAAGTGGTTCTGCGTAAGGAAAATGAGCTGGAAGAAGCGATTCT
GTCGGATCGTGATGACAAGTTCGAAGAAGTTTCCCGTGCGCCAGTCGTGACCATCATGGGTCACGTTGAC
CACGGTAAAACCTCAACGCTGGACTATATCCGTCGTACCCACGTTGCTTCTGGTGAAGCGGGTGGTATTA
CTCAGCACATCGGTGCTTACCACGTTGAAACGCCAAACGGCATGATCACCTTCCTGGATACTCCTGGACA
CGCGGCGTTTACCGCTATGCGTGCTCGTGGTGCACAAGCAACGGATATCGTAGTACTGGTTGTTGCAGCG
GACGATGGCGTAATGCCACAAACCGTCGAGGCTATCCAACACGCGAAAGCGGCGGGAGTTCCTCTGATTG
TTGCAGTAAACAAGATCGATAAAGACACGGCTAACCCAGATAACGTTAAAACTGAACTGTCACAGTACAA
TGTGATGCCTGAAGAGTGGGGCGGTGACAACATGTTTGTTCACATCTCTGCGAAACAAGGTACTAACATT
GACGGTCTACTGGAAGCTATTCTGCTGCAAGCTGAAGTTCTTGAGCTGAAAGCGGTGAAACAAGGTATGG
CGTCTGGCGTGGTCATCGAATCTCGTCTGGATAAAGGCCGTGGTCCGGTAGCAACTGTTCTGGTTCAATC
GGGCACTCTGCGTAAGGGTGACATTGTTCTGTGTGGCCAAGAATATGGCCGCGTTCGTGCAATGCGTGAT
GAAGTCGGTAACGAAGTTGAAGAAGCGGGCCCATCGATCCCAGTTGAAATCCTGGGTCTGTCTGGTGTTC
CAGCGGCCGGTGATGAAGCAACCGTAGTACGTGATGAGCGTAAAGCGCGTGAAGTGGCTAACTACCGTGC
AGGTAAGTTCCGCGAAGTGAAACTGGCGCGTCAACAGAAGTCTAAACTGGAGAACATGTTCTCTAACATG
ACTGCAGGTGATGTCGCTGAGCTGAACATTGTACTGAAAGCTGACGTACAAGGTTCAGTGGAAGCGATTG
CGGACTCGTTGACCAAACTTTCAACAGACGAAGTGAAAGTCAATATCGTCGGCTCTGGTGTCGGTGGTAT
TACTGAAACGGATGCGGTTCTGGCGGCGGCTTCTAACGCTATCGTGGTTGGCTTTAACGTACGTGCTGAT
GCGTCAGCTCGCCGTATGATTGAAGCTGAAAACATCGATCTGCGTTACTACTCCATCATTTACCAATTGA
TCGATGAAGTGAAACAGGCGATGAGCGGTATGCTGTCTCCTGAGTTCAAACAAGAGATCATCGGTCTGGC
GGAAGTTCGTGACGTATTTAAGTCACCGAAACTGGGTGCGATTGCAGGCTGTATGGTCACTGAAGGTGTG
ATCAAACGTAATGCTCCAATCCGCGTTCTGCGTGATAACGTAGTTATCTATGAAGGCGAACTGGAATCGC
TACGTCGCTTTAAAGATGACGTTGCAGAAGTGAAGAATGGTTACGAGTGTGGTATCGGCGTTAAGAACTA
CAATGATGTTCGCGTCGGTGACCAGATCGAAGTATTCGAAACGATCGAAATCCAACGTACCATCGACTAA
TCAACTACTGTTGCATTAATCAAGGCAATATAGGTTGTTGAATACACCATGGGGGGCTGGCCAAGACCAT
CCCCCCATTCTTTCTATCAGTGAGAAACGATATGCCGAAAGAATTTAGCCGTACACAACGTGTGGCACAG
CAATTACAAAAAGAACTGGCGATGATCCTGCAACGCGAAGTGCGTGATTCTCGCCTAGGTATGGTGACCA
TCTCTGATGTAGAAGTATCACGCGATTTGGCTTATGCCAAAGTGTTCGTGACCTTTCTGTGCATCGGTGA
GCAAACCCCAGAATCTTGTCTGGCAGCATTGCGTGAGCACGAAGTGCAGATCCGCATGATGTTAGGTAAG
CAGATCCGCTTACGTTTGACGCCAGAAATTCGCTTCTACTACGACAACACCTTGGTTGAAGGTATGCGTA
TGTCAAACCTCGTTACCGAAGTGATCAATAGTGACAAGCGCCGCAAGCATGAAGCGGGTCGTGATGAGGA
CGAAGCGTAATGGCTCGTCGACGTAAAGGTCGGGTTATCCACGGTGTGATTCTGTTGGATAAGCCGACAG
GTATCTCTTCCAACGACGCTTTGCAAAAGGTTAAACGCCTCTATGGCGCTGAAAAAGCGGGACATACTGG
CGCGCTTGATCCTCTGGCGACGGGCATGTTGCCAATCTGCCTCGGTGAAGCCACTAAGTTTTCCCAATTT
CTGCTCGATTCTGATAAACGTTATCGTGTGATCGCCAAATTGGGTGAACGTACCGACACCTCAGATTCTG
ATGGTCAAGTGGTACAAACGCGTCCTGTTCACGTGGATTACGATACGCTGCTGGCCTGTATCGCCAAGTT
TCGCGGTGAAACGGATCAAGTTCCATCCATGTTTTCAGCGTTGAAATACCAAGGTCGTCCACTCTACGAA
TACGCCCGTCAGGGTATTGAAGTGCCGCGTGAAGCGCGCAAGATCACTGTGTATGAGATTGAGCTGCATC
GCTTTGAAGGTGATGAAGTGGAGATGGAAGTACACTGCTCGAAAGGCACTTATATTCGTACCATAGTCGA
TGATCTGGGTGAAATGCTGGGCTGTGGAGCGCATGTGACCATGCTGCGCCGTGTGGGTGTCGCTAACTAT
CCGTATGAGCGAATGGTGACGCTAGAGCAACTCAACGCTTTGGTTGAACAAGCCCATCGTGACGAAAAAG
CGGTGGCGGACGTTCTCGATCCGCTATTACTGCCGATGGATACTGCCGTGGAAGCTTTACCCGAAGTCAA
CGTGATCCCAGAACTGATGACACTTATTCAGCATGGGCAAGCAGTACAGGTTTCGGGGGCACCATCCGAC
GGTATGGTGCGCATTACTGGCGGCGAGCAGAAGCTATTCCTTGGCGTTGGCGAGATTGACGATAACGGTA
AGGTCGCGCCGAAACGCTTGGTGGTGTACGGCGAATAAATTCGTGGAAGGGCTCGCTGTATGGCGAGACA
TTCCGCTTGTGCGGATTAGGAATATTCCCTATAATCCGCGCTTCTCGTGTCGGCTGAATCAGAGATTGGC
TGACACAAACTTAAACCTCAAACTCTTTAGGAGAGAATTATGTCTCTGAATGCAGAAACTAAAGCAGCAA
TCGTTGCTGAATACGCACGTTGCGAAAATGACACAGGTTCACCAGAAGTACAGATCGCTCTACTGACTGC
TTCTATCAACCACCTGCAAGGTCACTTCCAAGCACACAAAGGCGATCACCACAGCCGTCGTGGTCTGCTA
CGTATGGTTTCAAGCCGTCGTAAACTGCTGGACTACCTGAAAGGTAAAGATCTGTCTCGTTACCAAGATC
TGATCAAACGTCTAGGCCTGCGTCGTTAATTCGTCGCTGCAAAGCACAGTTTGTACAAAAAGGGGCGTAA
GCCCCTTTTTTGCAGGCTAAATTTGCACTCTAAATTAGCTATCCTTCCTCTAAGTAGTTTATACTATCCG
CCGTTCAGTCTACGTGGCTGAACAAGTTTGTGCTCATGGCATTACAGTCACCGTAGTCGACCAAAAGGTC
GCGGCTATTAAAAACAGATTGCTCTTACAAATAGATCGCTCTTAAAAACAGATCGCCATTAAAACCGATT
GTTTCTCGAACGTACTCCCAAGTTGTCAGTCTATTTTTACTAGTCGCGATTAGTAGTGCTCTGAGTATTA
ATGATTTGATTTCAGGCTTGTCCTGAGAATAAGGAATACTCATGTTCGAAAAACCAGTAGTAAAAACGTT
TCAGTACGGTAACCACACCGTTACTCTCGAAACGGGTGTAATGGCTCGCCAAGCAACGGCAGCAGTAATG
GCTACCATGGATGACACTGCGGTGTTTGTCTCTGTGGTCGGTAAGAAAGAAGCGGTAGTGGGTCAAGATT
TCTTCCCTCTGACTGTAAACTACCAAGAGCGTACTTACGCGGCAGGTAAAATCCCTGGCGGTTTCTTTAA
GCGCGAAGGTCGTCCTTCTGAAGGCGAAACGCTGATTGCTCGTCTGATTGACCGTCCAATTCGTCCGCTG
TTCCCTGATGGTTTCACTAACGAAGTGCAAGTGATCGCGACTGTGGTTTCAGTAAACCCAGACGTGCAAC
CTGACATCATCTCGATGATCGGTACTTCTGCAGCACTGGCGATTTCTGGACTCCCATTCAATGGTCCAAT
CGGTGCGGCTCGCGTAGGTCACATTGATGGTCAATTGGTTCTGAACCCAAGTGAAAAAGAGCTGAAACAG
TCTCGTTTGGATCTGGTGGTTGCGGGTACTGACAACGCAGTACTGATGGTGGAATCAGAAGCACAAATTC
TGACTGAAGAAGAGATGCTGGCTGCCGTTGTGTTTGGTCACGATCAACAACAAGCCGTGATCAAAGCAAT
CAATGAATTCGCAGCGGAAGTTGCAACACCAGCATGGGAATGGGTTGCACCAGCCGAGAACACTGAGCTG
AAAGCGAAAGTGGCTGCTCTGGCAGAAACTCGTTTGGTGGAAGCGTACCAAATCACTGAGAAAATGGCGC
GTTATGATCGTATCCATGAAATCAGTGCAGAAGTCACGGCGGCTCTGCTGGCTGAAAACGAAGCTTTAGA
CACCAAAGAAATTCACACCATTTTCCACGATCTGGAAAAAACCGTTGTTCGTCGCAGCATCATCGCGGGT
AACCCACGTATCGATGGCCGTGAAAAAGACATGGTTCGTGCTCTGGACGTTCGTACTGGCGTTCTGCCAC
GTACTCACGGCTCTGCTCTGTTCACACGTGGTGAAACTCAGGCTCTGGTTACCGCAACTCTAGGCACTCA
GCGTGATGCGCAAATCATCGATGAGCTGACTGGCGAGAAGAAAGATCACTTCCTACTGCACTACAACTTC
CCTCCATACTGTGTGGGTGAAACGGGTTTTGTGGGTTCTCCTAAGCGTCGCGAAATCGGTCACGGCCGTT
TGGCGAAGCGTGGTATTGCTGCGGTTATGCCATCACCAGAAGAGTTCCCGTACACAGTACGTGTCGTTTC
TGAAATCACGGAATCTAACGGTTCATCTTCAATGGCTTCTGTGTGTGGTTCATCGCTTGCTCTGATGGAT
GCCGGTGTTCCAATCAAGGCTTCTGTTGCGGGTATCGCAATGGGTCTGGTGAAAGAAGAAAATGATTTCG
TGGTTCTGTCTGACATCCTAGGTGATGAAGATCACCTTGGCGACATGGACTTTAAAGTCGCGGGTACCGC
GACAGGTGTTACTGCACTGCAGATGGACATCAAGATCGAAGGTATCACCAAAGAGATCATGCAAATCGCT
CTGAACCAAGCGAAAGGTGCTCGTCTACACATTCTGTCTGTGATGGATCAAGCGATCTCTGCAGCGCGTA
GCGATATCTCTGAATTTGCGCCACGTATCCACACGATGAAGATCAGCGTTGAGAAGATCAAAGACGTGAT
CGGTAAAGGCGGTGCGGTAATTCGTCAGTTGACGGAAGAAACGGGTACCACCATCGAGATCGAAGATGAC
GGCACGATCAAGATTGCTGCGACTGACGGCGATCAAGCGAAAGAAGCGATCCGCCGTATTCAAGAGATCA
CCGCCGAAGTTGAAGTGGGCGTGATCTACACTGGTAAAGTAGCTCGTTTGGCAGACTTTGGTGCGTTTGT
AACGATTCTTCCTGGTAAAGATGGTCTAGTACACATCTCTCAAATCGCTGACAAGCGCGTAGAGAAAGTG
TCTGACTACCTGACTGAAGGCCAAGAAGTTCAAGTTAAAGTGCTGGAAATCGACCGCCAAGGCCGTGTAC
GTCTAAGCATGAAAGAAGCGGTTGAAACTTCTGATGCTGCAGCAGCAGAAGTGGCACCACAAGCGGAATA
ATTTTCCGTTGCTGGAGCAAAAACAACACGGCTTTTACTTTTCATAATAAAAGCGTGCTATAAAGGGAGC
GTTATTCGCTCCCTTTTTTATGCGAAATCCCACAGGAGTATGATGAGTGAAATGGTTTCGATTCCCGATA
GCGGTGATAGGATTGGTTCTGCTGTCAGGGTGTGCCACGCAGAATGAATCTGCAACCCAATGGCTTTACC
CGCCAATGGCGGTGCCGCTGCAAGCGTCGATTCAACAAGAAGTGCAAATCGCCCGCTTAAGCCAATTATT
ACAGCGCACGGATCTTGAGCCTGAGATACGCGCTAAAATGCTGTTCGAACGTGGCAATTATTACGACAGT
GTCGGTTTACGTGATTTGGCTCGGCTCGATTTTACTCAATCGCTCTCGATTAACCCTGCGCAGCCCGATG
TGTTTAACTTGCTAGGGGTGTATTACACCGAAGCGGGCGAGTTTGACGCCGCGTATGAATCCTTCGATTC
GACGTTAGAATTGGATCCTAGTAACGAGTATGCCGTGCGCAATCGCGCCATCGCGCTTTACTATGGCGAG
CGCCCACAACTGGCACTCGAAGAGATCACTAAGCACTATCAGCAAGACCCACAAGATCCTTTTCGGGCGC
TGTGGCTGTACATCATAGAAAGCGATATTGACCCGACAAAAGCGCGTACAGAATTGCTTGAACGCTATCA
GCAGCACGATGAACAGTGGGGCTGGGTGTTGGTAGGACTGATGCTGGATCAACTCTCGGAAGAGGTCGCA
TTCAAAGCCATTATTGCGGGCTCTCGAGAAAATGAGCTATTAGCACAGCGTCTCACTGAGGCTTATTTCT
ACCTAGGTAAGCGTTATCAAATGCAAGGAGAACTGGCCCATGCTCTCTCTTTGTATAAGCTCGCGATTTC
CTTTAATGTGTATGAATATGTGGAGCATCGCTATGCTTTTCTTGAGCTAGGGCGCATCTATCAACAAGCC
CGTGAAGAGCAGTTAGCGCGCGCGAAAGCCGAAGCAATGACACAATAGTTTCACCTCTCTCTGATAAAAA
AGCCGCATCTTGCGGCTTTTTTTGTTGCTAGGACTCTGGCAGAATAGTTAGCCTTGCTAACTATGTGTTA
TCGAATATGCTCGATGTTAATTTAGAAAAAATGGAACGCTTTGCCGCCAAAGTTTGGCGTAAATATGGCA
AAGAAGATCCTCTTGCTCAGCTCAGTTTTAATGAATATGACTACCTGAAAGTGATTCAAAGCGCCCCTCA
AGCGATCCGTTTAACCGATTTAGCACTGGCGTTAGAAGTGAGTAAGCCCTCTGCCTCTAACATGCTGAAG
AGGCTTGAACGGCGAGGTTTAGTGAAACGCGTTCAGTGCCAATCTGATGCGCGTTCTCAATTGTTTGAGC
TGACGGAACAAGCGGAGTTACATCTGGCGAGTGAAGCTAAGGTTTATCAGATTTTGGCAGAACAAGTCGC
GCAGAATTTATCTTCTGAAGAAGCGATGATGCTGGACTTGTTATTGGGTAAAGCCCTGCGCTAGTCAGGT
TTTTATTAGATAGGCTAACTAACTAAATAGATATGTTTGTATGATGAATCGATCGATTTACCGACAGTTT
GTTCGCTACACCATTCCTACGGTGGCTGCGATGCTGGTTAATGGTCTGTATCAAGTGGTGGATGGCATCT
TCATTGGCCATTATGTGGGCGCTGAGGGATTAGCTGGCATTAACGTGGCTTGGCCTGTGATCGGTACCAT
CCTCGGGATCGGTATGCTGGTTGGGGTGGGCACTGGAGCTCTGGCTTCAATCAAACAGGGGGAAGGCCAT
CCTGACAGTGCTAAGCGTATTCTGGCCACTGGGTTGATGAGTTTGCTGCTACTTGCCCCTATCGTGGCTG
TGATTTTGTGGTTTATGGCGGATGACTTCTTGCGTTGGCAAGGCGCTGAAGGAAGGGTGTTTGAATTAGG
CCTGCAGTACCTACAAGTGTTAATTGTTGGCTGTTTGTTCACCTTAGGCTCGATTGCGATGCCGTTTTTG
CTACGTAACGATCACAGCCCCAATTTGGCTACGTTATTAATGGTGATTGGTGCACTGACCAATATCGCAC
TTGATTACCTGTTTATCGCTTGGCTGCAATGGGAGCTGACCGGTGCAGCGATCGCCACCACTCTTGCGCA
GGTGGTGGTCACGTTATTAGGCTTGGCGTATTTCTTTTCTGCCCGAGCCAATATGCGTTTAACTCGTCGT
TGCTTAAGGTTGGAGTGGCACTCGTTACCCAAGATCTTCGCGATTGGCGTCTCAAGCTTTTTTATGTACG
CCTACGGTTCCACCATGGTCGCGCTGCACAACACCTTGATGATCGAGTACGGCAACGCCGTCATGGTCGG
TGCTTATGCGGTGATGGGTTACATAGTGACGATCTACTACCTGACCGTTGAAGGTATTGCGAATGGTATG
CAGCCGCTGGCCAGCTACCATTTTGGGGCGCGTAATTACGATCACATCCGTAAGTTATTACGCTTGGCGA
TGGGGATTGCCGTACTGGGAGGGATGGCGTTTGTGCTGGTGCTAAACCTCTTCCCTGAGCAGGCGATTGC
GATATTTAACTCCAGCGACAGCGAATTGATCGCCGGAGCGCAAATGGGCATTAAGCTGCACCTGTTTGCG
ATGTATCTTGATGGTTTCTTAGTGGTGAGCGCGGCGTATTACCAATCCACCAATCGCGGTGGCAAAGCCA
TGTTTATTACCGTGGGGAATATGTCGATCATGTTACCCTTCTTGTTTATTTTGCCGCAGTTTTTTGGGCT
GACAGGGGTATGGATCGCCTTACCCATCTCCAATATTGTGCTGAGCACTGTGGTCGGCATTATGCTCTGG
CGCGATGTGAACAAAATGGGGAAACCTACCCAAGTTTCCTATGCATGAAAAGGAAAAGGCAAATAAAAAG
GGTTGCTGATGAGCAACCCTTTGGTAAACCTTAGCTATTTTTAACGGCCAAACCAGCTAATTGATGCCAG
TAACCGTTGCACTGATGGCTGGTAATCGGCTGCGGCTTCAGCCCTTGTTCATTGGCTTTGAATTGCTCAA
GATGTTGGAACGTCTCAACGCCGAGTGGGCTTAAACGCACCACATCGACCAATCCGGCCATACTTGGTAA
ATCGTTGACCAAGTTGTAGCAGTAACCCGACTGGGTTTGAATACCATTGAGATTAAATACCGATTGCCCC
TCTTGGCTCGCGACTTGAATGCCCGTCGGGTAGCGAATACAGCAGGTCTCACATTCGTCTTTAGCGCGGT
TTTCGGCGCGAGCGGTAAAGCAGCGCGCCGAATAAGCCAGCGGTAAATAGCCGTGGCTAAACACTTCTAC
TTCAAATTGTCCGCGAATATTGAGCTCATCACACTGTTGTAAGGTGTTGATTAGCCAGTCTCGTGACAGC
TCAACTGGCATACACCAACGGATCATGCCTTGTTTTAAAAACAGCTTGAGAGTGTGTGCGTTATAGGTAT
TGACGGCCGGCCCGACGATAAAAGGAAGGCCTTTTTCGTGCGCCATCTGAATAGCGGAAACATCATTGGC
TTCAATCGCGAAGTCACCGTTATCGATGTACTTCTTCATCACATTGATTTCACTTGGCGCTTCAAGCAGT
GCCATAGTAGAAAGCACCACTTGTTTGCCAGCAGCAGAGAGGGATTTGGCAATCTCAAACCAGTGTTGTG
GTTTCATTTCACGGCGCTTCGAGCAGACGGTTTCACCAAGATAAATGACATCCGCCATGCTGGCGGCGGC
TTGAGTATAGAAACTTTCAACGTCCTGTTTTGGCCAGAAATAGAGTAGTGGACCTAAAGCATATTTCATG
ATCGTTGCCCTTATTGCCATTGACGGTGATAGGCACCAAGTGTGGTTTGGGTACCTTCTGAGACATTGGC
CAGTGCCGCATTCCATTTGGGTTCGACATGGTATTGCGCAGGATTGGCTAAGTAGCGATCAATCGCGGCA
CGCCAAGTGCGGGTGACTTGTTCGACATACGCAGGGCTTCGTTGACGCCCCTCAATTTTTACTGAAGCCA
CATTGGCGGCAAACAGCTCTGGCAGCAGTGACAAGGTATTTAAACTGGTTGGCTCTTCAAGAGCGTGATA
GCACTTTCGTTCACCTTCAATATCCGTGATGAAGCGCCCTTTACACAGGGTTGGATAACCTGCATTTTCC
CCCGCCGCATACTTATCAATCAAAATTTCGTTCAAGCGAGATTCAAGCCCTGATTCTGTCTCTTGCCAGC
GTACATATTTGGCGGGAGAGCAAGCTCCAACCGTATTAGGCGACTCACCCGTCATGTAAGAGGAGAGATA
ACAGCGGCCTTCCGACATGATGCACAAGCTGCCAAAAGCGAACACTTCCAGCTCGACACCTTGTGGAATA
TTACGCGAAAGCTGCTTCACCTGATGAATGGAAAGCACGCGCGGCAGAACGACACGTTTGACGTTAAAAT
TCTGATGATAAAATTCAACGGCTTTCACGTTGGTGGCTGATGCTTGCACGGAAAGGTGCAGTTCAAGGTG
TGGGTAGTGGCGCGCCGCATACTCCAGCACGGCAATATCGGCAATGATCAAGGCATCAACCCCGAGATCG
GCCGCTTGATCTACCGCGTTAGTCCAGCGCTCGAAACCATTAGGATGGGCGAAGGTGTTGAGTGCAATAT
GAATTTTTTTATTGTGGTCGTGCACGTAATCCACCGCTTTTTCGAGCTTTTTGCCGCTAAAATTAAGGCC
GGCAAAGTGGCGAGCGTTGGTATCATCTTTGAAACCGATATAAACCGCATCGGCACCACAATCAATCGCT
GTTTTCAGGGCCGGCAAATTTCCGGCCGGACAGAGAAGTTCCATAGCGTAAGGCTCTGAATTCAGGGAAT
AGTGAACGCATTTTAGGAAGGATTGAGTCTCCCCGATTTGATGTAAGGCAGGTTTCCACCAATCAGAGTA
AAATTAACCCCTTAGAGGGATTTGCGATGGCGGCGATTTTGCGCAAACAACTCTTCCACTTCGTGCTTCG
GTTGTGGGCGATAAAAATGGAAGCCTTGGATGGAGTGGCAATTTAGGTTGGAGAGTAAAGTGGCTTGTTG
CTGAGTTTCTACTCCTTCTGCAACTACGGTCAGGTTCAGTGAGCGCCCCAAATTAATGATGTTTTCAATC
ACCGTGAGCTGTTTGGGTAGAGTGTCGATATTACTGATAAACGCGCGGTCGATTTTGAGCTCATCGATCG
GGAAGCGAGCTAAATAAGCCAGCGACGAGTAACCTGTACCGAAGTCATCAATTGACAAGGTGAAGCCGAG
TTTCTTGATGGCATTGAGCATTTGCTGGGTATGTTCACTATCGCTCATCACCGCACTTTCGGTCAGTTCA
AATGTGATGTTGTTGGGATCTAGCCCAGTTGTTCGCAGTAGTTTTTCTAAATAATCAATCAGTTGAGGAT
TGCCAAACTGCTCGGGGGAGATGTTGATCGCCACACGTCCGGGTAAAATGCCTTGTAGCTTCCAGCGCTT
GACGGTCGCGAAGACTTCACGCATAACCACGCGACCCAAATGTTCGATTAAGCCGGCTTTTTCCGCAACG
GGAATGAAAGCACCTGGGCTGATATAGCCTTCAACGGGATGTTTCCAGCGTACCAAGGCTTCTGCGCCAT
TGATGCTAAAATCACGCGCGTTGACTTTCGGTTGGTACCACACTTCTAGGCCGTTTTGTTGTAGCGCTTT
TTGCAGTTCAATTTCCAACCAAAGGCGCATCCGCGCTTCTTTGTTCATCTGATCATTGAATTTGATCAGG
CGATTGCGACCGCGCTCTTTAGCCTCATACATCGCGGTATCGGCATTTTGCAGTAATACGCGAGCATCAT
TGCCGTCACCGGGATAACGCACGCTGCCAATCGAACAAGCTAAACGCTTACTGAAATGGTGCAGGTCAAA
AGGCTGATTAATCAAAGAGATAATGCGATCTGCCAACATTTCTGCAGAGCGGTTGTGTTCTGGCTCCGGC
AAGATCAAACCAAACTCATCACCGCCCAAATGGCCAAGTACGGCTTGCTGTGGCAGTAAGCGTTTTAAAC
GTGCCGCCACCTCTTTAATCACTTTGTCACCGATGTGATGGCCGAGAGAGTCATTGATGTTTTTGAAGTT
ATCAATGTCCAGATAGAGCATAACCAAAGGCGTCTCATTTTGGATGCACTGCTCTAAGCGCTTGGTAAAC
CCGTGTCGGTTATACAGCCCAGTGAGGCTATCAATATGCGCATCGACTTGAGTGGTCGCAGAAAACTGTT
TTGGGGCTTCATCGGCATCTTGCAATAAGATCAACTGCGACTGATTACCGAGTAAAGAGGTGCAACCTGC
GTGTAACTGGATTTTCCGTTCAAACCCACACCTTGGCCCGGTCAAGCACACCAAGGGTTTTTCTGTCAGT
AGCGAAGCCAACTGCGATGAAAAAACGGTTTTGGTCTTTTCATCAATAAACAGTCTGGAGAGATTTTCTC
CGAGCAGTTTTTGTGCGTCGTCAAAACCGAGTAAACGTGCAGCGGAAGGGTTGGCAGAAATAATGCAGTC
ATTTTCCACCATCATTAAACCATCAGGTAGCAGTGTCGTGAGGAGTGCGTATTTGCTTTCCGATTCTTCC
AGAGAGCGCACTAAAATCTGCTTTTCTGAGGTATCAATCGCGTGGAATACAAGGTATTGCACCCGATCGT
TGATCATGATGGGGGAGAGAGAAAAGTGTAAGCTGGTTTCGAGGTCGATTTCGCTGAGGGTCAGCTCGGA
CTCAATATGCTCGTTGTTAAACGCACGTTCGTAAAACGGTTTGAGATGGCGATAAAAATGTTCGCCCAGA
ACCTGACTATCGCTCATCCCGACCATCTCTTCGCTAGAGAGACCGGCGATATCACAATAGCGCTCGTTGA
CCATCACGTATTGGTGTTGATCATTGAGGATTGCAAAAAAGAACGGACTGTGTGACGTAATTTTTGCAAA
CCAATGCTTGAGCTGAGATGAGGTTTGAGCAGGCATTTAAAATACTACCAACTGTCCGTGCGCGACGACG
TTTATAATATCCCCTTTAACAGCGTATGTCGTTGGGGTATAGCGTTACCAATTCGGTAACATGATTAACT
ATAACTGTGATTTCCACAGTAGAAAAGGATCTTGGCCTGAAGTTATTTTTTGATACATAACAGGAATCCA
GGTGCTGACATCCAGTATGATGGGCGCAGATTGACTAACAAGGTAACGGATAACGCTCGTGTTAAACAAG
ATTCGCACTCAACTGGTTCAGAACGCTGCTTCAATTTTGCGATCTCCAATCCACTTATTGCCCCAAAACG
TTCAAAAAAAAGCCTTGCTTGATGCAATGGGTTTAGTATTCCGCGAAGCCTTACAGGACGGAGACTTCGA
ATTCCTCGAAGATAAATGGCTGAAAGTCGAAGTAAAAGACATGGAATTGCGCTGGTTTATCAGTTACCAA
AACGACAAGTTAGTCGTCGCAGATAAACCCGTCGCTGAAGATGTGAGTTTTAGCGGAAATCTGAATGATT
TGGTTTTAATCGCCGGACGTAAGGAAGATCCAGATACGCTGTTCTTCCAGCGTCGACTCTCCATCGAAGG
GGATACCGAACTCGGTTTGGAAGTGAAAAACCTGATGGATAGCGTGGATCTACAACAATTGCCGAAAGCG
TTACAGATTTTGCTTCACCAACTGGCCGATTTTGTGCATAAAGGGATGCAAACGCCGAATTCATCCCACG
AGGTTATTAATGCTTATTCGAACTGAAGCGCCTGCTGATATTTTGGTGGTCGATCAACTGTTGAAAAACG
TCTTTGCTACTGAGGCAGAGGCGGATTTAGTGATGGCGCTGCGTGAAAATGGCCAGCGCACTTTGTCACT
GGTGGCTTGCGATGATGAAGGTGAGATTGTTGGGCATGTGATGTTCAGTCCTGTCACGTTAGAAGGCGAG
GATCTCAACTGGCAAGGTCTTGCACCTCTCGCGGTAAAAGAAGAATACCGTCGCCAAGGCATTGGTGCCG
AGTTAGTCAAAGAAGGGTTAAGCTCGCTTGGGGAGCTTGGCTATCCTGCTTGTGTGGTGCTTGGCGATCC
GGCCTACTACTCACGTTTTGGCTTTGAAGATGCCGCGCGTTATTCGCTGCGTTGTGCTTGGGATGTACCG
CAGGGAGCATTTCAAGTGGTGGCGCTATGGGAGCGTGAGTTAGATGGTCGATGTGGAGTGATTGAATACA
GCCAAGAGTTTGCGGCTTTATAAATCCAATCCATACTGAAAAGGAGCCTTTCTGCTCCTTTTTCTCTCTA
GTCCTTGAGTCGTCTATCACCAGTTTGTTAGCATTGCCGCTCAGATAGGCTGCGAGTAACACCATGCTTT
CTTCTTCACACTATTTGTCCGCGATGGACATTCAACAATGGGAATTGATCCATCCAGAGCGTTTGGCCGG
ATTTCAGCCGCGCACACAAACGCTGGATCACGATTGCCGACTCTTGTTGGTGGCCAATCAACCGCCACAA
GGCGCGGAAATTCTGTTGCTGGAGAGAATTCTCAAAAGCTTTCAGCTTGAGCTGTCGATGGTTCGCTACA
TCGCACCGATTCAGCTCAGTCAACTTGCCTATACTGGACTCGAGTGGATCTGGTTTGCGGGCTGCGATCC
CTTATCTCATCAGGCTCAAAAACAGCTGCATTCACCGCGGTTGAGTGACATTGATGGCAATACTCAATAC
CGCCGCGCGTTGTGGCAGCAAATTTGCGCTCATCAAGGAATCGCATCATGACGACTGTTTTTACTGCAAT
GCAACCGACCCATCTGGATGCTGTTTGGCGCATTGAATGTGCAGCGCATTCCCATCCTTGGGCGGAGTCC
TTAGTGCGTGATTTAACTAGCCGTGGAGCATGCCATCAAGTCATGTTGGTGGATCAACAGGTTGTGGGGT
ATTTCTATGCCCAGAATATTGTTGGCGAAGTGACCTTATTGAATATTGCGATTGATCCGGCGCAGCAAGG
CAAAGGTTATGGTCAGCAGCTTTTGCAGCACTTTATTGCGTTGTGTGAACAGCAAAAAGCAGAAAGCGCA
TGGCTAGAAGTGCGCGAAAGTAATCAGCGAGCTTTTGCGCTGTATCAGCGAGCGGGGTTTAATGAAATCG
ATCGCCGTGTTAACTATTACCCCGTGGCAAAGGGTAAAAGTGAAGATGCGATCATCATGAGCTACCTATT
TTTGTAAACTGTTTGTCGCAACGGGTAAGGTTTGAATTTTGCGATAACTGTTGCTGACAAAACGCTGTGC
AATCTCTTCGGCTCGCAGCGGTTTATCAAACAGGTAGCCTTGGAATTGGTTACACCCCAGTTTTTTGAGT
GCGGCCAACTCAGAGGTGTCTTCCACCCCTTCGGCAATCACTTCTAAATTCAGTTTTCTGGCAATCGCTA
AGATTGTGTCGACGATCGCTTGATCGTTATCATCAAGGTGCAGTTGATTGACAAACGAGCGGTCAATTTT
CAGCACATCGACCGCAAGATGCTTGAGGTAACGCAGCGAAGAGTAGCCTGTTCCAAAGTCATCAATCGAA
ATACTGATTTGGCTCTCTTTCAACTTGGCCATTTTTTCTATGGCGCTCTCAACGTTTTCCAGCAGTAAGC
TTTCAGTTATCTCTAATTCTATCGGCTCCCCCGTGATCCCTGCTTGGCGTAAAGCGTGGTTCACCTGCTC
AATAAAAGACTCCTGAGCAAACTGTAGTGGGCTGATATTGATCGCCAAACGGCGAAAATGGGGCGGTAAA
ATGCCTTGTTTTTTCCACTGGGCATATTGATAACACGCTTGCTCAATGATCCAGTTGCCTATCGGTAAAA
TTTGTCCTGTTTCTTCTGCGATCGGCATAAAAACACCGGGAGGCAACAACCCTCGTTTAGGATGGTTCCA
GCGGATCAGCGCTTCGACACCAATAATGTTGTGCTGCTCGTCGACCTGAGGTTGGTAGAAAAGCTCGAGT
TGGCGCTGATTGAGCGCTTCATGCAAGCCTTTTTCAATTTCAAGGAAAGACTCCACCTGCGCCTGCATTT
CCGGCTCATAGAACATGAACTTGTTACGCCCACTGGCTTTGGCGCGATACAGTGCGGTATCCGCTTGACG
TAATACATCAATATTACAGCTTCCTACGGAAGGGAAAACCGAAATCCCGATACTCACGGTACAGTAGAAC
TGGTGATCGTCCACCGCATAAGGGTTGGAAATCAGAGTGAGTAGCTGCTTGGCCACTTCCTCAGCTTTCG
CAGGCGAGAGATAAGGGATCAGCACTGCGAACTCATCGCCACCAATTCGTGCTGACAGGTAGTCGTTTTT
AGTCCATGCCTCCATACGCAGCGCCACGGCTTTAATCAACTGGTCACCGATGGTATGACCGAGTGAGTCA
TTAATAGTTTTAAAGCGATCCAAGTCGAGATAGAACAGTACGCCTGTGCTATGCGAGTTTTGCGCAGTTT
CAATCGCATCACTCAATTTTTGCAGCAACAAACTGCGATTGGCGAGGCCTGTGAGGCTGTCATAATAAGC
CAATTGATTGAGTTTCGATTCTGCCAGCTCTTTGCCTTTCCACATCGATTGAAACGTCGACGCGAGCTCA
CTGAGTTCATCGTCATGAGTAAGACGAAGAGGCAGAGGTGAGCGCTGTGTGTCATTGAGTGAGTTAACCC
AAGTGATCAGCATGGTGATTGGGCGAGAGAGCTTTTGGTAGAAAAACAGCAGTAAAATGGTCGTCAATAG
CGTATTACGTAATAGGTCGAAGAGCAGTACGCGAGTGGTTTTGGCGATGAACACTTTGGCTATTGACGAG
CCATCGATATAGAAGCTCAGTTTGCCGACCACCACGTTGGAGTTAGGCTGATGCAGCTCGGCACTAAACA
CGGAAACCGCAGGAGTAAGATAGCTGGCGAGTACACTGACTAATTGACTCTGTTCACTGATTGCTTTTTC
TTTACGGGTCATCACATCGCCAAAGTCATCCACAATCTCCACTTTGAATATGCCGGGGTCGAGCATCAAG
GTGGTGGCGACTTGCTCGGCGAGTAGATTATTAAGATGGTAAGCCGCTTGACTGGCGTTTTCATAACTCT
GCACCAATTTAAAGTTATAGTGCTCCTGCACCTTGCTCTGCTCTTGGTGCAGGTCGGACAAGGTGTGGTA
AAAACTAAAACAGAGTCCCAACAGTACAGAGACTAAAAACACGCTTTTGGCTTGCTTAAAGGCCAAAGAA
TGAATCTTGCGAAATTTGGTCATAGGCCCGACTTCATTTTTTTCTACTCTCTACAGTTATAGTCCAAATT
TATTGATAAATTAATTAAAACTGCCATGAGAAAATATGAATTCACTCATTGAATACAGTGAAGTTGCTCC
CTGCGCCAAGATAGGGGAGAATACCGCGCAAATTTGAACCGAAACGCTCGCTAGCTTATGTTGGGCTGAT
TGAGCACAAAGAGAACTTGTTGATGTCAACTACACCCTATTTCGGCGAAGTATCAAAGCGCCGTACTTTC
GCGATCATCTCGCACCCTGATGCCGCCCAGCCTTTCAACGCTTAAAACCACCTTTCATTGCACACCACAA
TCACATCTCTACGTACTGAATTTAAAGGCTTTTTGTCTTTTTCTCGTTTCTTTGCTTTTCAATGATGTTC
AAGCGTAACCTCGGAAAATGTGTACAAACTTGAGTACAAATCGCCATATTTACCGTTTTTAGCCAAATTC
CATGACACAAACCTAGCTGTAGGCCTTGTTCCTACTGGGTTTTAGCCAAAACTTGCCTATATTTTTTATG
CCAAAAATCGAGAAATGATGGTAAGACGTTCGCGATTATCTCTAATTGTTTGCCGGTTGAGTTGGTTACC
GGTTGCTTTCTTGCTGTCCTAAAAGTTCATTTGTATGGGCCTGATCTTCTGAACAAATCATGCATCTTTC
TGACCATCAACAAGTGATGAATCAGGCGATGATAGCTTTACATTGATTTTCAGGAGAATGCAGATGACAG
CAGTAGCGCACCAAGTAACCCCTTTTCTAACGTCTTACGAAGTTATGGCTCGTTACCACATTAGCTATAC
GACGCTCTGGCGAAGAATAAAAGATGGCAGCTTGCCGCAACCTCGTATCAACCGAAATACACGAAACAAG
CTGTGGCACATTGAAGACTTGGAGGAGTATGAGAAGAATTAGGAATAGATAGCGTAGCTTAGTTTTTCTG
TTGGAGCTTGGACTAACGCTTTGAAACGCCGGCTTGTGCCAACAATATAGTTAATATGTACACCAACTTA
GGCTAAGATAGCAGCATGGATTTTTTATTGATTGGATGGATAGGTAAGTGACGACTCCTCAAGAACGGAC
AACAGGTATTACAAATGCGTCGATAAAAAAACGTTTCGGCTCAATTCCCGCTTGGAAGATGTTGAGTGAA
TATATCTGGAACGGTTTGGATGCTGGTGCATCAGATATTGATGTCATTATTAACACCTGTGATCTCGGCG
GGGTGGAGTCAATAGAGATCCATGATAATGGTGAAGGAATTGACTTTCATAACCTAGACCGAAATTTTGA
TAATTGGGATGACTCATCCAAAAAACAGGTTACCCAAAAAGGCAGTCAAGGCAGAGGGCGGTATTCATTT
CATAAATATGCTGCAACAGCAACCTGGCTTACGAGAAGACAATCTGAGAATGCACGTATTACCATAGACT
CGTCTCGTATTAAAACGTACAAAGTTGAGTTGATCGACGATAAAGAACAGCATAGTAGTATTCTTTCAAA
TGGAAGTGGGACATCAGTATTTCTTACGGGCATTACGAGTGAAAAATCTCAAAAAATCCCTAATATTGAA
AATATCATGGAGGAGCTTTCAAATGAATTTGGTTGGAAGCTAATAGTTTTTTCTAACCTTAAAATATCAG
TTAATAGAGTCCGAGTGACGCCTCCCCAACATAGGTTGTTTCAAGAGCTTATAGATGTTGATGGAAATAT
ATTTAGTTCAAGTATCATTCAGTGGATAAAAAAACCATCTGGTGAAAAGTCATACAATTATTTTAGAGAT
TCAAAAGAACATCAGAAGTATAGAAATCTGACTGGTTTTAACTACAAAAACAATTTTTTCATAAGTGGAT
ATATACAATCTGAGTGGTTCGATAATTTTCAAGATACCTCATCTCCAAATGCTGATCTCTTCATTAGTGA
AAAGAGTGATGGGAATAAAGTTTTAGCTATGCTGCTAAAAGAACTGCGCAACAAAACAGCCGAGATTTAT
CAGGGGTTCCTTAGAGAAAGAGCTGTTCAGCTTGTCGATTCTTTCGAAGAAAAAGGATATTTTCCTGTTT
ACAATTGGGAGTCTGACGAAGATCGTTCCTTTAGAATTGCACATACGAAGAAATTAGTAACTAGTATCTG
CGTTGCTGATCCAGCAGCTTTTAATGGGCTAAAGGCTAAGCAAACAAAAATTATAATCGGTTTGCTTGAT
AGGCTATCTACATCAAGTGAAAATGATAGTTTGATAGATATATTGGAAGGCGTTTTAGACTTAAATAAGG
AGCAAATGGATGAATTTGCATCTCAAATAAGTAAATCTAAACTTGATTATATAATTAGCACGATTGGACA
CATTCATAAGCGAGATCTAGTCGTACAGAAAATGAAGTACCTTTTTAAAGAGCACGCTAAAGAAGTTCTA
GAAACACCAGACTTACAAGGTATTATTGAGGCTAATACATGGTTGTTTGGCCCTCAGTACACAACTATAG
GTGCCGAAGAGGATGACTTTTCTAATACAGCTAGAAATCTTCGGAATTCAGATATTGAAATATTGGATGG
GGACGATATCAGTACCAGTGATCTTATTGAAGGCGCTACCATAGAGGGGGCAAAAGGCCAAGTAGATTTG
TTTCTTGCACGCAAAATGGTCACAATTGATCATTCTACACAAGAAGAATTTATTAAATGTACGATCATTG
AAATAAAAAGACCAAGTGTAGCATTGAATAAGAAACATTTAGCTCAAGCTGAACGTTATGCTGAGGTACT
TGATAAGCATCCTGCCTTTAATGATGAGAGAATGAGATTTGATGTTGTTCTTGTTGGAACTAAAATCTCC
CAGAATGATACTCAAATTACAAGGCGGTTGAAAGACCTTGCTGGTAAGGGCGGCGCGGGCCTTGTTTCCG
GGGCGGATGAAAGAATTCGAGTATACGTTAAAAGTTGGTCTACAATTTTTAATGATTTCGAGGTGACTCA
TAGTGCTTTATTACAAAAGCTAAAAATAAAGAGAAGCGAGCTAGAGTATAAATCTAAGCAAACCCTTGTG
GATGAATTGCAAATACCTCTCTCTGAGGCGTCGTGAGACTTATAATAATTATTCGATAAGTTGTTTTTTT
GTAACTGGAAAAACAACTAATCTAAACCGAGCCAAATGCACTACTTGACTCGGTCATTTGTACTAGCTCA
GTCTCTTCCTTAATTCAGCTACCCCTTATTGTCCGAAACGCCAGTTGAATGGAAAGCCTGTCGGCTCGAT
GATGGTTTCTAGTTGTTGATACCAAACGTCGTAAGCATGACGCATTTCGTCCAGGTACTGATATTGGTTG
TAGATAGCATCCAGCCCTTTTTTGCTGTGGCCAATCATCAACTCGGCAACTTCTTGCGTCGTGATGGCAG
ACATTCGCGTTCGCATCGTTCTGCGAAGATCATGCATAGACCAGTGTTCCATCTCAATACCAAGCGATCT
GCGAGCCCAGATTTTCACATTGTTAGGAATAGTGGTATCAAAGCCATTTGTGGCAAGCTCTTCTTGTCCG
TTCGCGGGAAACAAGTAAGTTGATTTGCTCATCTGCATCGCCAGTTCAATCAGCTCAATAGCTGGCTTAA
TCAATGGCCGCATGATCGGCGCTCCAATTTTCTCACCTTGTTTGCGGATCTCTATGGGCACTGTCCACAT
TGCAGATTGCAAGTCAAAGTGATGCTTTTCAGCTTGAATGAGTTCGCCCTTGCGCCCTCCCAATAAGAGA
AGCAGTTTTATGTAGATGCGATTCTTCTCAGTGATTTTTGACTCATGCAAATAGCGCCAAAGTATCCTGA
TCTCGTTGTCATTTAGCACCCGAGTTCGTTTTCCTTTTTTACCGCCAACCTTTTTTGCTGTGATCCCAGC
GGCAGCGTTAATTTCCAAAATTTGTTCATCAATCAGCCAGTCATAGAACTTATGCAGTACAGACACTAGG
CGCTCTGTGTTTGACGGAGACGATTCCGAAACCTCACGAAGACAGTTTCGCAAGGACAATTCAGTGATGT
CAGTTAATGGATACTTGCCAAGTCGGGGCAGCAAATATATTTCACTGCTGCGTTTTTGGTAGTGCCACGT
TTTCTCCTTTAGCCCTTGCTTACCGGCAGAGTCTATCCAGTCTCGAAAAATCGATTCGAAGCTTTGATTA
GCAGAATACTTAGCCCGTTCCTGCTGTAGGTAAAGCTTGGGGTTTCGGCCTTGATCAAGTACTGCCCTTA
ACCTATCCAGCTCATTCCTGGCTTCAGCCAGCTTCATAAGGGGGTAAGTACCTATGTCTACCCGCTGTTG
CTTGCCATCGAACCGATAACGAAACTGAAAAACAATTTTGCCCTTGGGCGATACCCGAGCACTTAGCCCA
TCTCGGTCGGCTTTTACTACGGTTTCTTTTGCTTCTTTATTTAACCTGGCATCGAGCCAGCTAACTGATA
ACGCCATGTTATAAGCCCAGCCCTAGTTTTGATTTTAATGATTGTTTACGTGTTTCTGCTTTGGGTTCTG
GCGCTGTACTCATAGAAGTAACTTCACCATCTGGTGCAAGGCCATCCACCGGTACAGATGTCGTGGATAG
ATTGGGTTGGCTCATTTGAATTAACCCAAAGGTTGCCAGCATCCGCAGACGCTCAGCGCGTTCCCGTGGT
GGCGTCTTTTCCAATTCTTTGAGTAGTTCTGGGTGGCTCCCTGGGGGAATGTTGACGACAACTCTCATGA
TCATGCCCCATAAAACCAGAAGCCTCGGACGTTCGCCAAAACAGACTGCTCAGGCACGATGATCTTGCTT
CGTGAAAAAATCTCCTTGGCCGCTTCCTTATAAGCCAAGGCTCCACCTCCGGCGATCAATACCAAGTCCG
CATTAATGCTTTCGTCACGCATGGATTGACGCATGGCTGTAAGAGCAACAGGCGCTACCTTTTTCATGGC
AGCATTCAGATAAGGTGAAATATCGACTTTTTCTCCAAATAGCAGGACCTGTAAGTCGCCGGTTCTCATG
GCTTTTTCAAGTCGATCCATTCCGACTTTGGCACCATGATCTTCCGAAATCAGCTTATCGATGGTTTCCA
GTAGCACGGACATTGCCTGAAGACTGGTTCCTGATGAGCTGTAGCGAATTTCTCCGGCCTCAAGGGCAAC
CCAATCAACAGAAAAGAAGCCGGGATCAATGACGACGACACGACCTTCTTCAATCAAGCCCAGATCACCA
CCCGTTTGAACCAGATCCATATAGGCACCGGCAGGCTGTGGTAGTACTTTGACGTCATGAACGGTGATGC
TGCGCTTAGGCGTCACTTGATGGACACCTTTTAAACGCTGCACAAGGTCAGACTTACGTTGTGGTTCATG
AAACTGGGAAACCGGTAATCCAGTGACAACCAAATCGATGGATTCTGTTTCAGCCATTAACAAGGCGGCA
TGAAAAAGTGCCTTATAGGTTTTTGTGGTGGGATATTCCGGGTGAAGCTCTCGTTCCCAGCCTTGAAGGC
GTCCAGCAGGAACACCAGCGGCCCAGCGCTCATTATCGACAGAGACATACAAACAAGTTTCATCATCGCC
TCCACCGATACGCTCCGGCATACGATCCGCTGGACCGGCACCCGCAGGTAGAATAATGGTTTTCGGTTCA
CTACCTGATTGGCCAATTGCCAGCTTCAGGTTTGAGTAACCGATATCTACGCCTAGTACAAACATACTTA
TCTCCTGTGCACTCAAAGTGCTCTAACGGTTTTCAATCAACCGCGCTGTTCACGCTTGGGCATTTCCAAG
TGCTCTGGCGGTTTACTCAAATGTCATTATCAGGATTCGGTGCACTGGCGGTGGGCAGAAAGGTGACAAA
TCCTTTCATCTATCTGCCTATTGCATTTTTGCAAAAGTATGAGAATAGGCTCTGTTTGGCGGCTGGTGAC
CTAGCCAAAAAAATTGAGACGCCAAACGTCGTTTGCATTCTGGCCTGAACTTGCCAAACGGTTTGTATCT
TCATGGCGATACGTCTTTTTAGGTGTTTTTAAGTGAAATCAGCCTGTATCCCTTGTCGGGTATGGGATTG
AGCGAGTCGATTTATATCGAGACGCCAAACAGTGATTGTGACGGCAGTTTTACGTTTGGCGTTTCGATCC
AAAAGCCAAACGGATAGTGGTTTTGGCTTTAGGGGTTAATTGGATGGGGAAATTGGTTTGGTAGAAATCG
TCAATGAACAATGGAAAGCAGATGTATCAGATTTACTTCAGCAAGAAACGGACAGGCTAAAAGCGCTGGC
ACGAGCTGAAGTTGATGACTTTTGGGTTACCCATTACAAGGTTCGAGAGAATGAGCCCTTTAAAGACTGG
GGTCTGCTTGGTGTCCGTATCAGAGACTTTAAGTATGGCTTTGGCATAGAGTGGTATATCAACAGTTTTC
ACGGTCAACGAGGCAAACGCGTGGTCTTTAGCAAGGGGCTGCGTATCTCAAAGACGAAGCTGAGATACGC
ATTTTTAGACTGCCAAGGTTTGGCCAAAGAATGGGAGCTAGCGCTGGCCATGGAGAAAGAGGAATTCTTC
AGTGATATTCGACGCCAGGTTGATAAGCTCAACATGCTGCGTCGCAGAGTGAATGCGTATTGAGTCAACT
GCGCTACTTCACTCGCGGTAACTGGTCCCAGCGTGTTGTATAAGCGGGAGACAAATGCTCTCGCTTCATC
GACCAATCTTTCTTGAGTCCTTGTCCAGCAAAGAAAACCTTTCCGGCACCGCTTTGGTTAATGGTGTCCA
ATACAGACATTAGCTGCTGGCTATTAGAGCGGGTCGATACGTCATCGAATAGTCCTGGTTGAAACATGCC
AGGATCGTAAAAGTCAGACAGCATGACGCCCGCTTTGGCATAACGAAAACCATCCTTCCATATCCGCTTG
AGTAAGTGATTGGCCAGCTCGATAAAATCCCGCGTGTCGCAACTGGGGATTAGCAATTCACCCGATGCAG
AGTTGCTGTACTGCGGCTCGTTGTCCTTAAAGGGGCTGGTACGTATGAACACGGTCAGCACTTTGGCTTG
CTGCTGTTCTTTGCGAAGTTTCTCAGTGGCGCGGGTTGCGTATTCGCATACGGCTTCACTTAAAAATTCA
AAGTGCGTCACTTTTACGCCAAATGAACGGCTACAGACGATTTGCTTCTTAGTTGGCGGGATCTCTTCAA
GTTCAATGCACGACTCACCATTGAGCTCTCTGACGGTTCTTTCTAAAACCTCTGAAAACTGGTCTCTGAT
GGCTCTAGGAGAGGCATTGGCGAGATCTAAGGCTGTGGTGATACCCAACGCATTTAAACGCTTAGAAAGC
CGTCTACCAACGCCCCAAACATCATCAACCGGGACTAATGCGAGCAATCGACGTTGCCGATCTGGATTGG
TCAGGTCTACAACCCCCTGAGTAGCTGGATATTTTTTGGCGGCATGGTTAGCCAGTTTGGCGAGTGTTTT
AGTCGGTGCAATGCCTACACAGACGGTGATCCCAATCCAGTGGCCTATGCGCTCTCGCACTTGTTGTCCG
AACTCGACAAGAGATATGGCAGACTCAATACCGGTTAAATCCAAAAACGCTTCGTCAATAGAGTAAACCT
CTACTCGTGGTGCCATCTCCTCCAAAGTGCGCATCACTCGACTGCTTAAATCTGCATACAGCGCGTACAG
TTGGCTAAGAATTCCCGCTAAAAATAGACGAGTAAGTGAGCAACCATTCTGCCGCATGGGTTGCTGGCGT
CTAACACCAGAAAAATCACCCAGCCCAACCCGCTGTCTATTTTTTAAGGTGGGCATTCATCTACATGTCT
AATTTTTTACCAATTTGATCGCTAAGATGTACTAATTTGATTACCGAGGGAGACTGACGGACTAATTACT
TAGGGGCTTAATCGTACAATCTCCACTCGACACCACACAACTCACTTCTGGACATTTCTGAGTTGCATTT
TAGCTAATTTAGAAAAACATGAATTAGATAAAGTATGGAAATTTCAAATCAATATGAGGCGGACATGAAG
AAATTGAAAAAAGTAGCTTAACTGGGTTGGTCAATTTTGGTTGACCACGTCATGTTCCGGTGAGTACGCA
AGTCATTGGCGCTAACGAATATGAAGGTCACTTTGCTTTTGACTTACTCTATAACAACTCTTCAGATATA
CAGCCTAATACCTTATCGACCGATACGCATGGTACCAATAATGTTAACTTCGCTATATTAGATTTCTTTG
GTTACACATTCGCCCCTCGATACGCGAAAATGAAAAAGGTGTTTTTTGAGCTATTTGAAGTGACTGAAGA
GAACGGAGGCCGTATTCAATTAAAGAAAGATATTAATCATAAGCTAATTGCTGAAGAATGGGACAATATT
CAGCATATTGTTTGTTCATTGAGTCGTAAAACCACCACTCAAAGCACAATCATTAGAAAGTTGAGTAACG
GCAAGAGCCGAAGATTGTCAGCATTGCATGAGTACGACCGTTTAATTAAATCTATTTATGTTTTGGAGTA
TGTTGATAATTCAACGTTGCGTCATTACGTCCAGCAAGCCTTGAACAGAGGTGAAGCATACCATCAGTTA
AAACGTGCTATTACTTCAGTTAATGGCAATAAATTTCGTGGGGGGAATGATTACCAAGTATCACAATGGG
GTTCTAGGGATTTTCCCCTCTAAAAAGACTTAATCCTCTGTAGACCACACCAATAAATGGCTGCGGAGGT
GGGTTACTACTTATAAGTGTGGCAAATTAGGTAAATATCGTACATTTAATACGGAACAGCCCTGATATGG
CCATCAAAAACGAAATTACTATTCTCACGAGAGCAGAACAGGCAGATCTTTATTCCCCACCCATTTTTTC
AATCGAAGAACAACGTCTGTACTTTTCTCTGAACGATGCGGAATTGGCAGTTTTTCGGTCAATTCGTCTC
AGAGCTCATAGATGTTACTTTGTCGCGATTTTGGGATACTTCAAATCAAAGCCCGTCATCCTAGATATCG
CTTACTCGCAGGTTTCTAAGGATTTAATGTTCATCAGTAAAGAGCTGCTTGGCGGCAAGGGGCTCAGACC
ATTCACTCCCTCACAAAAACAAAAAGATCGACTCTACGCAAAAGTATTAGACCTTGCTGGTTATCACAAA
TGGGACGAAAGTCAGCACTTCAATTCTCTTTTCGACCACCTTGTTCAGGTGGGCAATGCCTGGCTGGAGC
CGCGTTACCTCTTTGATACTGCTATTGAATTCCTAACCAGTCACAGCATTGCTATCCCTAGGTACACCGT
ACTCCAGAGACTGATAAGCAGAGCGATGCAGCAGGTCAGAAAAGACCTGGCGCACCAACTTAATCAACTC
ACCAGTCCTGAACTTCACGTCTTTCTGGACAGCATAACAGCCATTGATGACGGACTAAGCCTGAACCAGC
TCAGAGGCGGTGCAAAAAGTCTGACCGTACCTGAACTTAAAAAAGAGCTTGCCCTTTATCATCAGTTAGC
GCCATGGCGCACGCAAATCAATGGCGTTATCGATGGGCTTAATCTGTCTCTTAAAAATCGACAACACTTC
GGTGAGCTCATCAACTATTACGGTAGTAAACTCAAACGATTCAAACGCGCACAGCAGCATCTATGGTTGC
TATGTCACCTGACAGAGCGGATACAACTGGCACTGGAACGGTTAACTGATGGGTTCATTTACCATATCCG
CAAGCAACAAGAAGCTGCCAACACCTTTGCACAACAAGCAGTGTTCCTGTCCTGGCAGTCAGCCGCGGAC
AATGTCACGAAAGCGGCAGAGTTACTGCATCTGTTTGTGGATGAGAACATTGATGATAATCAACCCTTCT
CAGTAGTCAGACAACAGGCATTGAAGGTCATGAATGACAGGGATATCCAGACCCTCTGCCTTTACCTGAA
AAAACAGAAACGGACCGTGGAAGAGTACCAGTGGCAACATTACGATGAACAATGCAATCTCCTGGAGCAA
CTGTTAAGGCAGGTGTTCTTGTGCCTTGAATGTGAGGCCGGTAAAGGCTCAGAAGCCGTCGTCGCCCAAC
TTCAACAGATGCAGACGGAAATCGCATTCGGTGGACCACTGAAGACGATGGATACGTCGCTCATCCCGAA
AAAGCACCTCCCATGGTTGGTTAAACAGGATAACGTTAACCCGCAACGTTACGAATGGCTGCTCTACCGG
CAGTTAACCTCACGACTGAATGGACGCATTTATTTGCCAAATGTTACCAAATACCGCGCACTGGAAGACG
ACCTGATCCCCCAGACATCGCAGGATACCTTGCTGGCCTCATCAACACTGGACAGACTAAAACAGCCCGC
AGAGTTATTGTTACAGGAGAAACAACACCGGCTGGAAAGTGCACTCAAAGACGTTGCTCTCCATATTGAT
GAGGGAGACAATCGAAATGTGATCATGAAAAATCGTACCGGTACCCGCTGGCGTCTGCCGACCAAAAGCG
CTACATCTCTGGTCAACAATCCCTTTTTTAAGCGAATGCAACCGGTCGGTATCGCGGATGTACTGCGGTA
TGTAGAGCGCGAAACCGGGTTCATGAAATGTCTGACTCATGTACTTCCGATACAAAAACAAGGGTTCACT
CATCAGGATGATTTACTGGCCATTCTGATTGCCAACGCCACTCACCGTGGTGTGTATGGCATGGCGCAGA
TCTCCGATCGAAGCTATGAACACCTGAGTACGGTGCAGGCCAACTATATCCGGCCTGAAACGCTGCATGA
CGCCAGCGACGTGATCAATAATGCGGTTGCAGCGCTACCCATCTTCCGCCACTACCATATTCAGGAGGAC
CAGCTGCATGCCAGTGCGGATGGTCAGAAATTCGAAACCCATCTGGAAACCTTTAAAACCCGGTACTCCT
CTAAGTATTTCGGCACCAACAAAGGGATCACGGCCATGACACTGGTGGCCAACCACAGCGCCCTCAATGC
TCGGATCATCGGTTCCAACGAGCACGAATCACACTATATTTATGACCTGTTACAATCCAACAGCAGTGAA
ATCAAACCTGACGTACTCTCGACAGATACACACGGTGTCAATCATGTTAACTTCGCCTTACTGGATCTAT
GCGGTTACAGTTTTGCACCGCGATACGCGCAGTTCAGTAGTGTCATCAATGATCTGTTTGATGTGACTGA
AAGTGAACAAGGCAGCACCATACTGGCGCTAAAGAAGCCTATCAGAACGAATGTTATTACAACGGGATGG
CAAGATATCAGGCGTATTGTTCTGTCACTTCAGACAAAGCGGACGACACAAGCAATGCTGGTAAGAAAGT
TGTCTGGTTACCCTTCTGGACACCCAATATTACAGGCTCTGACGGAGTATAATCGACTGGTTAAAGCGCA
ATATTTACTTGACTACATCGACGATGCCAGTTTGCGGCAGTATGTGCAACGTGCCCTGAACCGGGGAGAA
GCATGGCACTTCCTTAGACGAGCCATTGCGTCGGTGAATGGTGATCAGTTCCGTGGCAAAAACGAGTCTG
AAATCGCTATCTGGAATGAATGCGCAAGATTGCTTGCCAACGCGATCATCTACTTCAACTCCGCGATACT
GAGTCATCTTCTGGGACACTTTGAAGCGAGAGGAGATGAAGAGAAAGCGGGTATCACTCGTGCTGTTTCG
CCCGTTGCGTGGCAAAATATCAACTTAAGCGGAACGTATAACTTCACTAATACTGGGAAATTGCCCAATA
TTGGCGAAATAACAAGGCCGATAGTGGATGATTAGGCTCCAAGCTGAAAGTAAACCACCTCCGCAGCCAT
TTATTGGTGTGGTCTACAGAGGATTATGTCTTTTTAGAGGGGAAAATCCCTAGAACCCCACCTTGAGACA
GAACGCGCCTTGGTCAGAATCCCAGTCGCTGGGCGGGTTTGCGCCTACGCTCTTGACCCCCACGAGGTCT
GGAAAGGGTACGACAACGCCAAAGAATACGCGGCCTTCGTGACCAAGACGCTGGTCAACAAGGACGGCGA
TATTAAGCGCCGGATCATGTCGATGTTTAGCCCAGAGGAACGCCCAGACGACAGGGAGTGACGGGCACTG
GCTGGCAATGTCTAGCAACGGCAGGCATTTCGGCTGAGGGTAAAAGAACTTTCCGCTAAGCGATAGACTG
TATGTAAACACAGTATTGCAAGGACGCGGAACATGCCTCATGTGGCGGCCAGGACGGCCAGCCGGGATCG
GGATACTGGTCGTTACCAGAGCCACCGACCCGAGCAAACCCTTCTCTATCAGATCGTTGACGAGTATTAC
CCGGCATTCGCTGCGCTTATGGCAGAGCAGGGAAAGGAATTGCCGGGCTATGTGCAACGGGAATTTGAAG
AATTTCTCCAATGCGGGCGGCTGGAGCATGGCTTTCTACGGGTTCGCTGCGAGTCTTGCCACGCCGAGCA
CCTGGTCGCTTTCAGCTGTAAGCGTCGCGGTTTCTGCCCGAGCTGTGGGGCGCGGCGGATGGCCGAAAGT
GCCGCCTTGCTGGTTGATGAAGTACTGCCTGAACAACCCATGCGTCAGTGGGTGTTGAGCTTCCCGTTTC
AGCTGCGTTTCCTGTTTGCCAGCCGGCCCGAGATCATGGGGTGGGTGCTGGGCATCGTTTACCGCGTCAT
TGCCACGCACCTGGTCAAGAAAGCGGGCCATACCCACCAAGTGGCCAAGACGGGCGCGGTCACCCTGATC
CAGCGTTTTGGATCGGCGCTCAATCTGAATGTTCACTTCCACATGCTGTTTCTCGACGGTGTGTATGTCG
AGCAATCCCACGGCTCAGCGCGTTTCCGCTGGGTCAAGGCGCCGACCAGCCCAGAGCTCACCCAGCTGAC
GCACACCATCGCCCACCGGGTGGGTCGCTATCTGGAACGGCAAGGCCTGCTGGAACGGGATGTCGAAAAC
AGCTATCTGGCCTCGGATGCGGTGGATGACGACCCGATGACACCCCTGCTGGGGCACTCGATCACTTACC
GTATCGCTGTCGGTTCACAGGCGGGGCGAAAGGTGTTCACTTTGCAAACTCTGCCGACCAGTGGTGATCC
GTTCGGTGACGGGATTGGCAAGGTAGCCGGGTCCAGCCTGCACGCCGGCGTGGCGGCCAGGGCCGATGAA
CGCAAGAAGCTCGAACGGCTGTGCCGGTACATCAGCCGCCCGGCGGTATCCGAGAAGCGGCTGTCGTTAA
CACGAGGCGGCAACGTGCGCTACCAGCTCAAGACGCCGTACCGGGACGGCACCACGCACGTCATTTTCGA
ACCATTGGATTTCATTGCAAGGCTGGCCGCCCTGGTACCGAAGCCCAGAGTCAACCTAACCCGCTTCCAC
GGGGTGTTCGCACCCAACAGTCGGCACCGGGCGTTGGTCACGCCGGCAAAACGGGGCAGGGGCAACAAGG
TCAGGGTGGCTGATGAACCGGCAACACCAGCACAACGGCGAGCGTCGATGACATGGGCGCAACGGCTCAA
GCGTGTTTTCAATATCGACATCGAGACCTGCAGCGGCTGCGGCGGCGCCATGAAAGTCATCGCCTGCATT
GAAGACCCTATAGTGATCAAGCAGATCCTTGATCACCTGAAGCACAAAGCCGAAACCAGCGGGACCAGGG
CGTTACCCGAAAGCCGGGCGCCACCGGCTGAGCTGCTCCTGGGTCTGTTTGACTGACGAGCCTGAAGGCC
AACGATACCAATCAAAATGCTGCGTTCACAGCGCCGCGGCAGGGATCCGCCGTGCTGGTTGTCGGAAAAG
GAGCCGCTAGTGGGAAAGAGGAGGGTAAATTTTCAGCGTTGCTGGCTCCCCGTCAGCCGGATTGGGTTGC
ATCGCAGGGGTGTCGAAAGAGTCAACTGCGGTCCAAAGCTGTTGGACTTGGGTGAAAAGGGCGTTTATTC
TTCCTATACGTGCCGCGTTCCAGGCGGCGACTATGAGGGCTATGTCGATGCCCATGTGCGCCGGCTGGAG
GCGCTACGCCGGGCCGGTATCGTCGAGCGGATCGACGCCGACCAATGGCGCATCCCCGATGATCTGGTCA
GCCGTGCCGCCGCCCATGACGCCGGCCGAGACAGTCAGGCCAGCGTTCGCGTCCTTTCCCCGGTCGATCT
GAACAAACAGATCGGATCGGACGGCGCGACCTGGCTGGACCGGCGGCTGATCCACGGCGAGACGGCCGAC
CTTGCGCCAACCGGCTTCGGGCAACAAGTCCGCGAAGCCATGGACCAGCGCCGCGAGCACCATATCGAAC
AGGGCGACGCCACCCGCAGCCGGGACAGCCGCGTCTTCTACCGGCGCAACCTTCTCGCCATCCTGCGGGA
GCGCGAGGTAGCCGGCGTCGGATCGGATATGGCTTTGAGTAAGGGCCTGCCGTTCCGCGCCGCCACGGAC
GGCGAGAGCGTCAGCGGCAAGTTTACCGGAACCGTGCATCTATCGAGCGGCAAGTTCGCCGTGGTCGAGA
AATCCCATGAGTTCACCCTTGTCCCGTGGCGGCCGATCATCGACCGCCAACTCGGCCGCGAGGTTATGGG
CATCGTGCAGGGCGGGTCGGTGTCGTGGCAGTTAGGGCGGCAGAGGGGGCTGGAACGCTGAGTGCGCCCA
TGCCGCATTGCGAAGCAAAAGATAATCGGATAAAATGTAGCAATTCATATTCGTAAGCGTGGAGTAATCA
GATGGGAAATTCCAAGTCAGCAGACAAGTAAGCCGCAACAACCAGTATTGTTGTTGCGGCGCTCTGTAAG
GCTAGTCTCATCTGATTGCTGACGAGCAGACGTCGCCCGGTATTCCTTAATCGAGGGTTGATTCGTCATG
ACCACCACACGCCCCGCGTGGGCCTATACGCTGCCGGCAGCACTGCTGCTGATGGCTCCTTTCGACATCC
TCGCTTCACTGGCGATGGATATTTATCTCCCTGTCGTTCCAGCGATGCCCGGCATCCTGAACACGACGCC
CGCTATGATCCAACTCACGTTGAGCCTCTATATGGTGATGCTCGGCGTGGGCCAGGTGATTTTTGGTCCG
CTCTCAGACAGAATCGGGCGACGGCCAATTCTACTTGCGGGCGCAACGGCTTTCGTCATTGCGTCTCTGG
GAGCAGCTTGGTCTTCAACTGCACCGGCCTTTGTCGCTTTCCGTCTACTTCAAGCAGTGGGCGCGTCGGC
CATGCTGGTGGCGACGTTCGCGACGGTTCGCGACGTTTATGCCAACCGTCCTGAGGGTGTCGTCATCTAC
GGCCTTTTCAGTTCGATGCTGGCGTTCGTGCCTGCGCTCGGCCCTATCGCCGGAGCATTGATCGGCGAGT
TCTTGGGATGGCAGGCGATATTCATTACTTTGGCTATACTGGCGATGCTCGCACTCCTAAATGCGGGTTT
CAGGTGGCACGAAACCCGCCCTCTGGATCAAGTCAAGACGCGCCGATCTGTCTTGCCGATCTTCGCGAGT
CCGGCTTTTTGGGTTTACACTGTCGGCTTTAGCGCCGGTATGGGCACCTTCTTCGTCTTCTTCTCGACGG
CTCCCCGTGTGCTCATAGGCCAAGCGGAATATTCCGAGATCGGATTCAGCTTTGCCTTCGCCACTGTCGC
GCTTGTAATGATCGTGACAACCCGTTTCGCGAAGTCCTTTGTCGCCAGATGGGGCATCGCAGGATGCGTG
GCGCGTGGGATGGCGTTGCTTGTTTGCGGAGCGGTCCTGTTGGGGATCGGCGAACTTTACGGCTCGCCGT
CATTCCTCACCTTCATCCTACCGATGTGGGTTGTCGCGGTCGGTATTGTCTTCACGGTGTCCGTTACCGC
GAACGGCGCTTTGGCAGAGTTCGACGACATCGCGGGATCAGCGGTCGCGTTCTACTTCTGCGTTCAAAGC
CTGATAGTCAGCATTGTCGGGACATTGGCGGTGGCACTTTTAAACGGTGACACAGCGTGGCCCGTGATCT
GTTACGCCACGGCGATGGCGGTACTGGTTTCGTTGGGGCTGGTGCTCCTTCGGCTCCGTGGGGCTGCCAC
CGAGAAGTCGCCAGTCGTCTAACCGACGACTGGTAGCAGGCCCGCTCCGATGCGGCGCACTAACCATCGA
AACCTCGTGAATGTCGGTATCCTGTCTGGCAGGATACCGCTCATTTCCCTTGTTCAGTTCATCGCCGTCG
CCGAGCATCTGAATTTTCGGCATGCGGCCAAGGCACTTGGTATCAGCCAGTCGAGCGTCAGCGCGCGTGT
GAAAGCGCTGGAGGATAACCTTGGTGTCCTGCTATTTGAGCGCCATGCGCGGGGCGTTCGGCTAACAGAC
GCAGGCAGGCACTTCATGGAGCGTGTCACGGCGGGTGTCGATCAACTCGATCACGCAGTGAAGACCGCGG
AGTGACGGGCACTGGCTGGCAATGTCTAGCAACGGCAGGCATTTCGGCTGAGGGTAAAAGAACTTTCCGC
TAAGCGATAGACTGTATGTAAACACAGTATTGCAAGGACGCGGAACATGCCTCATGTGGCGGCCAGGACG
GCCAGCCGGGATCGGGATACTGGTCGTTACCAGAGCCACCGACCCGAGCAAACCCTTCTCTATCAGATCG
TTGACGAGTATTACCCGGCATTCGCTGCGCTTATGGCAGAGCAGGGAAAGGAATTGCCGGGCTATGTGCA
ACGGGAATTTGAAGAATTTCTCCAATGCGGGCGGCTGGAGCATGGCTTTCTACGGGTTCGCTGCGAGTCT
TGCCACGCCGAGCACCTGGTCGCTTTCAGCTGTAAGCGTCGCGGTTTCTGCCCGAGCTGTGGGGCGCGGC
GGATGGCCGAAAGTGCCGCCTTGCTGGTTGATGAAGTACTGCCTGAACAACCCATGCGTCAGTGGGTGTT
GAGCTTCCCGTTTCAGCTGCGTTTCCTGTTTGGGGTCGTTTGCGGGAAGGGGCGGAATCCTACGCTAAGG
CTTTGGCCAGCGATATTCTCCGGTGAGATTGATGTGTTCCCAGGGGATAGGAGAAGTCGCTTGATATCTA
GTATGACGTCTGTCGCACCTGCTTGATCGCGGCCGCGATAGCTAGATCGCGTTGCTCCTCTTCTCCATCC
GCGTTCCAAGCTGCGGAAAGGCACCCATAAGCGTACGCCTGGTCGAGCAGGCGACGCGGATCGACGTCCA
GCGCACGAGAGAATGCGTCCGCCATCTGTGCAATGCGTCTAGGATCGAGACAAAGGTCGTCTCTGTCAGC
CGGATCGTAGAACATATTGGCGGCGCCAAAGCCCACTTCACCGACCAGACCGACGGGATCTATCACCAGC
CAGCCGCGACTGGAGAACATGATGTTTTCATGATGCAGATCGCCATGTAGCCCACGCAGTTCCGAGGCAT
TGCTCATCATTTGATCGGCTATAATCGCCGCGTGGACGTAGTCAGTTTGACAACCTGCGTTTTGATCATC
GCGCGCCCGCTGAAACAAAGCTGCAAAGCGATCCCGGATCGGGAGAAGGGCAGAAGGCAGGGGTTCCTCA
GATGCGGCATACAGCTTCGCCATTAGTTCCGCTGCAATTTCGGTCGCCTGGTAGTCGCCGTGCTCGGCAA
CGATGTGAGAGAGCATTCGCTCCCCGGCATATTCGAGCAACATCAGATTGTTCTCACGACCGAGCAACCG
GACTGCTCCCCTCCCATTGCGCCATACCAGATAGTCGGCCCCGCGCAGTTCATCAGCAATGTCTTCTATA
GGTTTCAATCCCTTGACGATTGCAGGAGTCCCGTCTGGCAATGAAACTTTCCAAACGAGGCTGGAAAAGG
TGTCCGCAATGAGAACAGGTTGCGAAACGTGCCAATGAGCAGGAAAAACAGGCGGCATGAACATCAACCC
CAAGTCAGAGGGTCCAATCGCAGATAGAAGGCAAGGCGTTCGCGGTCGGGGGCTTCGATCCCCAATACAT
TGAATAGGACAGCGAAGGCGCGCTCTGCTTCATCTGGCGCTGCCCAGTTCTCTTCGGCGTTAGCAATCAT
GAGTGCCAAATCGGCATAGCGATCTGCTGTTCCGAGCCGCCCAAGGTCGATCAGACCCGTGCATTGAAGA
GTTTTAGGGTCCACCATGAAGTTCGGCATGCAGGGATCACCATGGCAAACAACCATATCGGTGCGCTCTT
GGTCGAGCCGCACCGGTAGCTCTCGTTCGACACGAGCCAAAAGATCGAGCTGCGGCGTACTCTTGTCCTC
GTCCGGTAAGAAGTCGGGATTGACGGCATTGCGGGACACCACATCAACGGCGCGTCCGAACATTCGCGAC
AGCCTGCGCTCAAACGGACATTGATCAACCGATAGGCTGTGAATAGCGCCAAGTTGCTGCCCCATTGACG
GCCACGCTTTGAGCAAATCCGCTCCAGACAGATCAGCCGCCGGTACTCCCGGAATTGCCGTTATCACCAA
GCATGCACCCTCCTGTTCCTCCTGCCAGTTGATGACCTCGGGGCAAGCCACACCTCGACCTTTGAGCCAA
ATGAGGCGGTCACGCTCTCCAGCGAGCTCACCGCGGCGGGAAGCAGGTGCGATTTTCGCGAAGGCATGCC
CGTCACCACGTCGAAAAACAAAATCACCAGATTCTCCGCCTCTGACAGGCAACCAGTCAGAATGCGATTC
ACCAAAAAAAATATTAGTTCGATTCAATGGAGGTTCCTTCAGTTTTCTGATGAAGCGCGAATATAGAGAA
ATATCCCGAATGTGCAGTTAACGAATTCTTGCGGTTTCTTTCAGCGCCGCCAATACCGCCAGCCCGTCGC
GCAAGGGGCGCGGCTCGTGTGTGCGGATGAAGTCAGCTCCACCTGCGGCGGCGGCAAGCTCTGCAGCGAG
TGTCGCGGCCCCGACATCCCCCGGACCACGGCCTGTGAGCGCGCGCAGAAAGGATTTGCGCGAAACAGAC
AGAAGCACCGGCAAATCGAAGCGCAGCCGCAATTCATCGAACCGCGCCAGCACCGAGAGCGAGGTTTCGG
GAGCAGCCCCCAGAAAAAACCCCATGCCGGGATCAAGGACAAGGCGGTTGCGTTTGATACCGGCACCCGT
CAGCGCCGCGATGCGCGCGTCAAAGAACGCCGCAATGTGATCCATGATGTCGCCAGCGGGTGCCTCGCGC
CGATCTGCCTGCCCGTCTTGCACCGAATGCATAACGACGAGTTTGGCAGATGATTTCGCCAATTGCGGAT
AGAACGCAGCGTCTGGAAAACCGCGAATATCATTGAGATAGGCCACACCACGCGACAAGGCATAGGCTTG
CGTCGCGGGTTGATAACTGTCGAGCGAGACGGGAATGCCATCTGCCTTGAGCGCGTCCAGCACCGGCGCG
ATACGCGCGATTTCTGTGTCGGACGAAACAGGCGCGGCGTCGGGATTGCTGGATGCCGGACCGAGGTCGA
TCACATCTGCCCCCTCGGCCATCAGCTTACGCGCCTGCGCAATGGCTGCGTCTGGCGCCAGATACCGGCC
TCCATCGGAGAAACTGTCCGAGGTTATGTTGACGATGCCGAAAATGATGAGCGATTTATTCATGGGGGCT
TCTATAATAATAATAATCGAGCATGAGTCTCATACGGATGCTCGGGTCGAAAGGGAATCCCCAGGCGAGT
AACCTGTTTGCGGTGATCCATTAGCTGCAGGAGCAGAATAGCATACATCTGGAAGCAAAGCCAGGAAAGC
GGCCTATGGAGCTGTGCGGCAGCGCTCAGTAGGCAATTTTTCAAAATATTGTTAAGCCTTTTCTGAGCAT
GGTATTTTTCATGGTATTACCAATTAGCAGGAAAATAAGCCATTGAATATAAAAGATAAAAATGTCTTGT
TTACAATAGAGTGGGATACAGACACGCTTGATATGTTTGGAGATGGGGTTCTAGGGATTTTCCCCCTCTA
AAAAGACTTAATCCTCTGTAGACCACACCAATAAATGGCTGCGGAGGTGGGTTACTACTTATAAGTGTGG
CAAATTAGGTAAATATCGTACATTTAATACGGAACAGCCCTGATATGGCCATCAAAAACGAAATTACTAT
TCTCACGAGAGCAGAACAGGCAGATCTTTATTCCCCACCCATTTTTTCAATCGAAGAACAACGTCTGTAC
TTTTCTCTGAACGATGCGGAATTGGCAGTTTTTCGGTCAATTCGTCTCAGAGCTCATAGATGTTACTTTG
TCGCGATTTTGGGATACTTCAAATCAAAGCCCGTCATCCTAGATATCGCTTACTCGCAGGTTTCTAAGGA
TTTAATGTTCATCAGTAAAGAGCTGCTTGGCGGCAAGGGGCTCAGACCATTCACTCCCTCACAAAAACAA
AAAGATCGACTCTACGCAAAAGTATTAGACCTTGCTGGTTATCACAAATGGGACGAAAGTCAGCACTTCA
ATTCTCTTTTCGACCACCTTGTTCAGGTGGGCAATGCCTGGCTGGAGCCGCGTTACCTCTTTGATACTGC
TATTGAATTCCTAACCAGTCACAGCATTGCTATCCCTAGGTACACCGTACTCCAGAGACTGATAAGCAGA
GCGATGCAGCAGGTCAGAAAAGACCTGGCGCACCAACTTAATCAACTCACCAGTCCTGAACTTCACGTCT
TTCTGGACAGCATAACAGCCATTGATGACGGACTAAGCCTGAACCAGCTCAGAGGCGGTGCAAAAAGTCT
GACCGTACCTGAACTTAAAAAAGAGCTTGCCCTTTATCATCAGTTAGCGCCATGGCGCACGCAAATCAAT
GGCGTTATCGATGGGCTTAATCTGTCTCTTAAAAATCGACAACACTTCGGTGAGCTCATCAACTATTACG
GTAGTAAACTCAAACGATTCAAACGCGCACAGCAGCATCTATGGTTGCTATGTCACCTGACAGAGCGGAT
ACAACTGGCACTGGAACGGTTAACTGATGGGTTCATTTACCATATCCGCAAGCAACAAGAAGCTGCCAAC
ACCTTTGCACAACAAGCAGTGTTCCTGTCCTGGCAGTCAGCCGCGGACAATGTCACGAAAGCGGCAGAGT
TACTGCATCTGTTTGTGGATGAGAACATTGATGATAATCAACCCTTCTCAGTAGTCAGACAACAGGCATT
GAAGGTCATGAATGACAGGGATATCCAGACCCTCTGCCTTTACCTGAAAAAACAGAAACGGACCGTGGAA
GAGTACCAGTGGCAACATTACGATGAACAATGCAATCTCCTGGAGCAACTGTTAAGGCAGGTGTTCTTGT
GCCTTGAATGTGAGGCCGGTAAAGGCTCAGAAGCCGTCGTCGCCCAACTTCAACAGATGCAGACGGAAAT
CGCATTCGGTGGACCACTGAAGAGAGACTGTAAGATCTTCTGTGTAAGTGGCTGTTTATCATATTGATAC
ACGGTCACTATTCATAATCATAAACTGACTCATGGCCGCTTTCCAATCTCTTATTGGCATTGTCCACTTC
TTCGATATCTGGTGAAGCGCCAGATACAGTATTTTCATCACTGAATCGTCAGTCGGGAACGACCGTCTGG
TCTTGGTGATTTTACGCAGGCTCGCGTTCAGGGATTCGATGGCATTCGTGGTGTAAATGACCTTACGGAT
TTCCGGTGGATAGTCGAAGAAGACACTTAGACGTGCCCAGTTATTACGCCATGACAGGCTAATCGTTGGG
TGTTGGTCATCCCATTTTTCAGCGAACTCTGCCAGAGCCAGTTCCGCTTCGGCCAGTGTGGCTGCGCCGT
AAATTCGTTTAAGGTCAGCGGCAATAACCTTACGTTGTTTCCAGTTAACATAGCGCAGCGAGTGACGAAT
TTGATGTACGATACACAGTTGCACCTGTGTTTTCGGGTAAACCGCCTCGATGGCTTCCGGGAAGCCTTTC
AGACCATCGCAGCAAGCAATGAAGATATCCTGTACGCCACGGTTCTTAAGTTCGTTCATCACAGACAACC
AGAACTTAGCGCCTTCGGTCTGAGCCATCCACAAGCCTAACAGCTCCTTTTCACCATCAGTGTTGATACC
GAGCGCCAGGTAAACCGATTTGTTCTGTACCGCACCGGAATCGCGGCTACGTACCACCAAACAATCCAGG
TAAACGACGGGATATAATGCATCCAGCGGACGTTGCTGCCATTGCTTTACCTCATCCATCACTTCATTGG
TAACTTGAGAGATAAAGGTTGGAGAGACTTCTACACCATACGATTCCTCGAAGTGCGCCTGAATATCACG
GGTTGTCATACCTCGCGCATACAACGAGATAATCCGGTCATCAAAACCGTTGAGCTGCTTCTCGCCCTTT
TTAATGAGCTTGGGTTCAAAGCTACCATTGCGATCACGAGGGATATCCAGCTCTATTTCGCCGTGAACTG
AGCGAAGTTTTTTACTGGATTTACCATTTCTGGAGTTGCCGGAATTCCTGCCTTCCGGTGCATGTTTAGC
GTAACCAAGATGTTGCTCCATCTCGGCGTTCAACGCTCGCTCGGCAACCTTTTTGGTGAGCTGTTTTAGT
AATCCGGCTTCGCCGAGGATGTCATCGGGGGAATCATAGCCTTCTAGAAGCTGATCGATAAGTTTGTCTG
ATATTGGCATTCTGTATTTCCTTTCAACAGGTTAAGAATGCCACTTACACAGATATTTTTACACTCTCTG
AAGAGAAGACTGTAAGATCTTCTGTGTAAGTGGCTGTTTATCATATTGATACACGGTCACTATTCATAAT
CATAAACTGACTCATGGCCGCTTTCCAATCTCTTATTGGCATTGTCCACTTCTTCGATATCTGGTGAAGC
GCCAGATACAGTATTTTCATCACTGAATCGTCAGTCGGGAACGACCGTCTGGTCTTGGTGATTTTACGCA
GGCTCGCGTTCAGGGATTCGATGGCATTCGTGGTGTAAATGACCTTACGGATTTCCGGTGGATAGTCGAA
GAAGACACTTAGACGTGCCCAGTTATTACGCCATGACAGGCTAATCGTTGGGTGTTGGTCATCCCATTTT
TCAGCGAACTCTGCCAGAGCCAGTTCCGCTTCGGCCAGTGTGGCTGCGCCGTAAATTCGTTTAAGGTCAG
CGGCAATAACCTTACGTTGTTTCCAGTTAACATAGCGCAGCGAGTGACGAATTTGATGTACGATACACAG
TTGCACCTGTGTTTTCGGGTAAACCGCCTCGATGGCTTCCGGGAAGCCTTTCAGACCATCGCAGCAAGCA
ATGAAGATATCCTGTACGCCACGGTTCTTAAGTTCGTTCATCACAGACAACCAGAACTTAGCGCCTTCGG
TCTGAGCCATCCACAAGCCTAACAGCTCCTTTTCACCATCAGTGTTGATACCGAGCGCCAGGTAAACCGA
TTTGTTCTGTACCGCACCGGAATCGCGGCTACGTACCACCAAACAATCCAGGTAAACGACGGGATATAAT
GCATCCAGCGGACGTTGCTGCCATTGCTTTACCTCATCCATCACTTCATTGGTAACTTGAGAGATAAAGG
TTGGAGAGACTTCTACACCATACGATTCCTCGAAGTGCGCCTGAATATCACGGGTTGTCATACCTCGCGC
ATACAACGAGATAATCCGGTCATCAAAACCGTTGAGCTGCTTCTCGCCCTTTTTAATGAGCTTGGGTTCA
AAGCTACCATTGCGATCACGAGGGATATCCAGCTCTATTTCGCCGTGAACTGAGCGAAGTTTTTTACTGG
ATTTACCATTTCTGGAGTTGCCGGAATTCCTGCCTTCCGGTGCATGTTTAGCGTAACCAAGATGTTGCTC
CATCTCGGCGTTCAACGCTCGCTCGGCAACCTTTTTGGTGAGCTGTTTTAGTAATCCGGCTTCGCCGAGG
ATGTCATCGGGGGAATCATAGCCTTCTAGAAGCTGATCGATAAGTTTGTCTGATATTGGCATTCTGTATT
TCCTTTCAACAGGTTAAGAATGCCACTTACACAGATATTTTTACACTCTCTAGTTAGAGGCTGTACTTGG
AGAACCACCGACTTTTCCAGTTTCATCCTTGGTATAAAGGTTTTCCAATAAATAGTCTCGATATCTCACG
ATTGGACTTTCCTCTACCTTCTCGGTGCAGTCATATATTGTTAACGGAGGTTTTTCATCAACCAGAAGGC
CAGTCCTTGGGTGTGTATGTTCGGGGATTTCCGTGCTCAACCACCGATAGAAGCTCAATAACGCAACTGC
ATGGGATTGAATCGTCTTATCGGAGGATATATCTGGATCTGCCAACAAAGAGTGAAGATATAGATTCACT
GGCACCACATTGATACCATCGGGGTCTATTAAAATTGGAAGTTTATGAGCAAATGGTTTTGAGTTGTCCC
TAACGTCATGGATGATCTCGCCACTGTCAGGGTGTGGCCTACTTATAAATGAGGGATATTTCTCCGTACT
AATCCACATAAGACAATAGTCAAAGCCGAAGTCATCTGGAAACGACCTATTTTGTTCAATCACATTAACA
CCTAAATCATCCGTTATTCACACTGCTAAGCCTTCCCCCAGGGGGTTACGCGTTCATACATCTACTTTTT
CAAGATATTTCTTAACCAATAGTAAAAATTGTAACCACCCCTCATCTCGACGTCTAATTTATACAACCTG
AAACATTACAACATGTGATGTCTAAAGTATTTCCCAACTGTAAGCGCATAGTTAGAGGAGAATGCCAAAA
TGCCATGGCGCTGCATTTCGGCTTTGATCTGAAAGACGGGTACGCCCATTTTAATACCGAGTAACTTAGC
TTCACGCGAGCGTGCAACCACGCAGCCGTCATTGTTGGACAGCACCACAACCGGCGTATCTTTTAAATCA
GGACGAAACAGCTTCTCACAACTGGCGTAAAAGTTGTTGCAGTCCACCAAGGCAAATACAGGCATGGGAC
AGTCACGACTTACGGCGCATGTTTCGCACCACATTGGTGACCACACCAAATATCTCTAACTCTGCCCCTT
CAGGAATATGAATGGGCTCATACGCCTGGTTTCTTGGGATCAGCTTGACGCACGGCCTTAGTTGAAGCTC
CTTTACCGTGAGTTCTCCATGGATGCCAGCGATGACAATGTCACCGTGTTCTGCTTGAACAGAACGATCA
ACCACCAAAATATCATCTGGGTGAATCCCAGCATCAATCATTGAATCACCTTCAACACGCACAAAGAACG
TTGCAGCCGGTCGCTTGATGCACAGCTCGTTGAGGTCGAGCGTTTGCTCAACATAATCCTGCGCTGGTGA
GGGAAAACCAGCAGAAACACGTTCCATGAACAATGGAATACGAAGGCGCTTGGCTTTGATGAAGGCAAGT
GCGCCGCTACGGCCTATCAGCGAGACACTCATGACGAACCTCGAAAAAATAGAATTGATACTGTTTGTTT
ATACAGTATCTGATGCTATGCTGATTTCTACAAGTAAAATTGTAGGTAAAACTGTAGTTGTTCGAGTAAG
ACGTTGTGTCGTGGGTGATTTCTTTTTTGTGTTGAAAAGCTTGATGTGGGGATTGCTCGCCCTCGTCAAA
GCCTGCAAGGCTTGGACAATACTGCTTCTGCCTACTGCTCTTGTTTCTGTTACTGATCCTGTTACTGCTA
CTGGTTAACGCATGGGTCAAGTAACCGTCAAACAAGGCTTGTTGAACCCTTTGCAAAGGGTTTAAAAACA
GTTAGTAAAATTCTGCTTCGTATTGAATTTACTGGCTTAAAGCGAAGTTAGGAGCACCATTAAAATGCTC
AGTCGAACTCAGTTCAAGCCTTTTGCAACCGTTTGAAAAGGGGTTGGCTAAGCCATACGTAAAGGGTATC
GGAAAGGGTTACCTAAACGGTTTAGCTAAGGCTTTCTGAAAGGCTTAGTCAAAGCCTTCATATATGGGTT
CACCCAGTAGAAAGATTAAAAAAACGCTGAGGTATCCAAGGTGCATTTAGAAAAACCTGTGGCACAGTGA
AATAACCCAAAGCGAATAATAGAATTGAAGAGGAACCATCAATGACAAGAGCCCCAGCGCCATTTCCGCT
AGAGCGCCTCGCGGATATCCCAGAAAGACCAGAAGATTTTAGATTGCTGGAACGGATTCCATTAACGCGT
GAACCGCAGACTTGGCCACTTGAACTTTCTCCTATGGTCGGTGATGAACAGCCAATGGTGCTGCTCGATA
CAGAGACAACCGGACTGTCTGCCGATGATGAGTCCATTATTGAGCTTGGTATGGTTAAGGTGCTTTACAG
CCCCTCTGCTCAGCGGATTGTGTCGATTGTTGATGTGATCAGCTTGTATGAAGATCCCGGCAAGCCAATC
CCCGAACTGATTACCGAGTTAACCGGTATCACCGATGAGATAGTGCAAGGCCAGCGCATTGATGATGCAA
TGGTAGCGAGTTGGTTATCCGATGATCCGCTGGTGGTTGCACACAATGCACAGTTTGATCGTCCTTTCTT
TGAAAAGCGGTTTGCCGCATTTGGCCATCTATCTTGGGCCTGTTCAGCCAGTGGCATAGATTGGAAGGCG
CTGGGTTTTGAAAGTCGAAAGCTTGAGTACCTGCTGCTTCGCTTAGGTTGGTTCTATGAAGGACACCGAG
CTGCAACCGATTGTTTGGCGATGGCCTGGTTGTTTCATTTGTTGCCCGAGTCCGTTGCAAACTTGTTGTC
TGAAGCAGACAGGCGAACTGTGTTAGTTCGTGCGTTTGGTGCGCCGTTTGACGTAAAGGACTATTTAAAA
GAGCGAGGTTACCGCTGGCATGACGGTGTTAAAGGTGCCAACAAACATTGGTGGCGCGAAATCAGCGAAG
ACGAGTTGCCGCAGGAACAAACTTACCTGGATGATTTGTATCATCGTGGCTCAGAACATGCCCATTATGA
CTACAAAGATGCCCGCAATCGATTTAAAGCTTTGTAGCCCTCTACAAGGTAAGCCTTGCATATTTGAAAA
CCTCTGGAAAATGGAAAGTGAACTCATGGTTTAACCAACAAGAGGAATCTTTCCATGTACCAAGACACCT
ACATTGAATACTGGGGCGAAATCTTCGTCTCTGCCCGCATCATTGAATTTGGCATCACGTTCGAGCGCTT
TCTTAAAGATCCATGGAAGCATTTGATGTCCTGTGGCCAAGAGTCTGCCCCAGACGCGATTGCTGAAGGG
ATGCTGCCATTGCTACCAGCCCAGGCAGAAGTTGCCAGGCGTGTTCGAGAGAGTGAGCAACGAGCCCTGA
CCTCTACAGAGTCGGACAAAGGGGTATCGCATCGCGGTAACATCGTGGTGCCACTGGTTCGGGTAGCGCA
TTGATAGCGGCTATCAGCATTGGCACAAAACAAGGTCTTCACGCTCATGACTCAGCGGCAATTGTAATCC
AGATCAAAAAGTTGCCGCTTAGTCTTCCCTACAAAATAATTTGTGATAGGATGATACCTAATAAATTTAA
TTAGGTTGAAGCCTATTCAGTGTTCTATGGCCATCTGTCCAGCTTCAACCGGTAGAGATTGCTAAGTCAT
TGCGGATTAAGAGCTGCATTGAGTGACACTATTCAATGTGATTACGCGATGACGGTCCTTACTTTATAAG
CAGAGTATTAAGAATCTGGTTGAATTGGATAAACAAGACGCATGACAAATGATGGTCTGAAACAAACGGT
AGTGGCGAAGTCAGATAGGCTTTCGCAGATAGCGCAGTTGCCACAAGCAACCAGGGATCGCATTGCCCAC
ATCGATTTCACTTTATTGTTTAAGGGCGAAGCGGTACGGGCGGATTTAGTCGATCGCTTCAGCATAGCCG
CTGCACAAGCAACGAAAGACTTCACCATGTACCGAGAGCTTGCGCCAGGCAATATTGAATATGACCAAAA
GCTCAAATTGCATAAGCGTGGTGAAGCTTTTGAACCCTTGTTCGACTACGACGTTGTGAGAACTCTGGCA
ACCATTAGCCAAGGCTACGGAGATGGCTTCACTGGAAAGGTAAAACCACCTCTTGCGTGTGAAGCGCCTT
ATCACCTTAACAAGCCGAGCTTATCGATAGTAGCGAAAGTCACCGAGGCCATACACAAAGGCAAAGCCTT
GAGTATCACCTATGTGTCGTTATCGAGCGGTGAAACCACGCGTGAAATTGTGCCGCATACGCTGGTGGAC
AATGGCCTGCGCTGGCACGTTCGTGGTTTTGACCGCAAGCATAGTGAATTTCGTGACTTTGTCCTGACTC
GAATTAAAGCAGCTGTTGTGCTTGAAGACTCTACGTTATCTGAGGCTGAACTTGAAGCACAAGACCGGCA
ATGGAACAGATTTGTTGAACTTGAGTTAGTGCCGCACCCACGTATTGAGCACAGCGAAGCGATTGAGCTG
GATTATGGCATGACGGGGGGCGTTCTAAAGGTTGAGATTAGAGCAGCAACCGCTGGGTATTTGCTTCGTC
AATGGCATGTGGATTGTTCTAAAAAGTCCGAATTAGAGCCAAGAGATTTTCAACTAGCGCTTAAAAATCT
AGGTGCCTTATATGGTGTGGGAAATTTAAAAATAGCACCTGGTTATGAATAATAAATAAGATATTACAAA
TGAAAGATTTAATAGAGAAAATGAGTGTGCAAGATTATAACACTGCAATTAAAGATATTGCGGGCCTGAA
AGACTATACGCTTGTTTTCAATATAATTAGCGCCTATTTTTGTGAGCCTAATTTGACTGACTCGAAGATA
ACTGATGAAAATGAGTTTGACATTAGAACTTCAAAAACTCGCAATAAAGTAAGTTGGGCGATTAATAAGG
CGATTCTAAAGTTTATAAATCAAGATCATGAGCTTTTAATTAAAAAAATTTATCTTTCAGATGCGCCTTT
AATAGATAAGAAGTTTTGCTTTTTATGGCACCTATGTCTAAATAATCGGTTGTTCAGAGAAGTCACAACA
CAAGTGTTCAGTAAAGTGTATTTCACAGGAAGAGCACAGATTTCACAGGACGACATCATTGCCTTTCTAA
AAGATAAAATGTCTTCAGAGGGTCCTGATTTTCCGCAATGGTCAGAAGATACTTTATATAGAGTTGCTAC
AAAGTACCTCAGTTTAATGACCAAGTTTGACTTTGTCACGGTAGGGCGGGGGAAGTCTTTCAATCATATT
CGCCCAACACCTGAGGCATTAGTGCTTTTCGTATATTTCTCTAATTTATTCTCACCTGAGATAAAAAGCA
TTTTTGAGCATGAATTGCTCCCTGCAAGTTTTATAGCCAAAGAAGATATTCAAGACCGATTCAAAAAGCT
TTCAATGAAAGGCTTCTTTGACATGAGTTTCAATGGTGTAGCGCTCAATGTCGAATTAACTCATACCTAT
AAGGATATATGCGATGCCCTTTATAGCTGATCACAAACAAAAGTTTGCTGACCTAGACTTTAATATTGAA
AACCAAGATCAGCTTCGTCGGCAAGCCAATGGTGGTAACAGTATATTGTTTTCCTATTGTCCAGGTGAGG
AAAATTTATACATTGACAAAGCGAGAGATATTTATGAAGAGAAAGCGGAATTCATAGATATCAGCCAATT
ACTTGTCAGATTTATAGATTCCGATGGCTGGGATGCTTTCTCCGAGTACTACAGAGATTTCATTAACACT
CCACATGTTGTTTTCAAATCTGACGATCCAGAACAAGACCTTTTTGACATGATTATTTCAGCCATTAAAC
AGGCTTGTGAAAAGGATAAGATTCCATTTCTTATTCGAAGTGGTTGCTTGTATGGCACGGGTATAGAGAA
TGTGAACATAATGGAGCACAAAGATGTTATGCAGCTAAAGCATCCACTTGTCATTTTCTATCCATCGAAA
ATATCAGAAGACAACATTTTATTCTTGAATTTTAGACCAGCATCAAAGTATCGCTGTACGTTAGTGAAAT
AGGGACTAATTTAAATGACAATCATAAATGACATACTAACGTTAGATCTTAAAGAAGATATTAAAAACGT
TATTGACCTTGAAGACCGTTCAGAGACAGAAATTCAACACGAAATCGAGTCATACATCGTAACCGAAGGT
ATTGGGCGGCACCTCTACGAATTTACAAACCAATTCACCTCTAATATTAAAGAGACAGGGGTTTGGTTAT
CAGGTTTTTATGGCTCTGGTAAGTCATATTTCGGAAAGATGCTGGGTTATATAATAGATAACCAGATTAT
AAATGGTACTCCTGCACGTGAGCGTTTTATACCACGCTTAAAAGGTGTAAGTGATGCAGGTCTTATTGAA
AACGCCCTACGTAATCTTGACGCAATTAACAGCCGCGTAGTGTTCCTTGATGTTGCTAAGCAAAATACTG
AACGTGGATTGGCTTTCACCTTGTTTGCTAATCTGCTTAAAAATCTTGGTTTTCGTGATGATATTTACGG
TTATATGGAGTTTGATCTGCTCCTAGATGGTAAATACGACGAGTTTAAATCCATTGTCCAAAAACTAGAG
TCGAAGGATTGGGATGAGCTAAAGAAAAGTAATCGGCATGTCGCTAGAGTTATGCGAAAGGTCTTTTCAG
AAATGGGCTACAGCGAGTCAGATTATGAAGATACTAAAAGCGTCTACAGTGCTTCAATAGAGGATTTTTC
TGCCAGTAAATTTAAGACGGAACTGGAAAAATACCTTAAGTTTAATTCAGAAGAAACACTGGTCTTTGTT
TTCGACGAGGCGAGTGAGGCTATTAGCCAAAAGAAATTTACCCTTTTAGATTTAGAAGGGATTAGTGAAT
CACTATCGAGTATAAGTAATAAAGTTTGGACCATAGCGATTGCACAAGAAAAGCTCGACGACGTGATTAA
CAATGCTAACGTTAGTCGCAGTAGTTTGACCAAGGTTACTGATCGTTTTAAAACCAAGATTCACCTTGAG
TCTACAGAAGTAGACGTTATCATTCGTAGTCGATTACTTCAAAAAACAGAACAGGCAAAACAAGATTTAG
TTGCTTATTACCAAAAGAATGAAGGCCTAATCAGCGACGCCACCAACCTGAAGTCATCGTTCCCTACGAA
AACGGAAACAGCTGAAGATTTTGCGGTCTATTATCCTTTCCACAAATATCAATTCGATATTTTGCAAAAG
TTCTTGTTTAGCTCAAACGCTTTAGTTGCTACCCAAATTGCAGCTCGAGGCATGATTATCACAACATTTG
ACGTACTACGTAAGCAAATGCGTGACAAAGAGCTGTATAGCTTTACGCCAGGGTTCGCGATATGTGATGA
AGCCCAAACCGCACCGCCAGTTGGATTGGTCAACAAATACGATACTAGCCGCAAAATATTAAAAGAAAAT
GGCAGCAGCATTGACGGCGAGAAACTGCTCAAAACCATGCATCTATTAGCCGACTCTGAAGTAGTAGCTC
CAACGGTTGAAAATATAACCAAAAGCTACATTACGGACATCACGTCGTACTATGAAGTAAAACCAGCAAT
TGAAGACGCGCTTAAGCTACTGCTTGAAGCAAAAGTACTACTACTATCAAACAACAACTACAAAATTACC
TCAGATCTTGAAGGCAAACTGCTCGAAGAAATGAAAGATTTTGATGTCGAACTTTTCAGCAAGAAGCGTG
AGTTAATTAAGTATTTGAAGGACTACAAAACCTTTAACGCAGTTGCATCCTACAATGATGGCAGTGATGC
ATTCAAATTTAGCGTGCTGTCAGACCAAGACGATGAGTTAGCACCTGTAGGAAGCAAACACTTAAAGATC
ACAGCCTATAGCTTGTTCAATATCAGTGATGATCGTCAGGATTTTATTGAACAACTGAAGCTTGATACTC
AGTATCAGAAAGAGCTTATTACCTTGGTGCCAGATACTTCAGAGTTCTCCCAGATTGATAAATTGATAGG
CGAAGTTATGCGCTACGCCTACATGGAGGAAAAATACTCGAATGAAAAAGATGCCGATAAGCGTCAAATT
ATTCGTGAATTTGAAGTTATACGAGAAGAGAAGCAACGAACTTTAAGAGGGCTAATTCAAGACGCATATC
ACAATGCATCCCTGATCTACATGTTCGACGAGCATCTGTTGAACGTTGATACATTTAAGGGAACCATTGC
CGACAACCAGCGAAAAATGGTGAAAAACATCTACACCAAGCGTTTATCAAGTCAACTTTCTGATAGCCTG
GTCTCGAAGATTTTCAGCACACATAAAGAAAGCCTGAATAAGTTATTTACCGCTAATGATTTTGCATTCT
TCGACGGTCACGGCAATTTTACTGGCGATCACCTTAAAATTGTTGAAGAAATCAATGCTAAGATAAAGTC
GCGCTATATGGATGGTAAATCTCTAGAAGCTGACTTGTCAGGTGCTCCATGGGGCTATAGCTACGGAACA
TTAGTAACGACTCTTGCAGTACTATTCCGTGCCGGTCGACTATCGGTTAAGTTTAACGGCGACACCTATT
TTTCTCATGAGCAAAAAGCGGTTCACGATGCCTTTACGAATACCACCAAGTTTAAATCTGCGTCGTTCAA
ATCGATTACTGCAACGCTAACCGCTGTGCAGAAGAACCAGGCAGTACAACTACTGATGGAACTCGAAACA
CAGGACCATATCGGCAAAAAGGTAGATTGGAATACAAACGATTTTGACTTGGCTGACAGTATTCGTTTGA
TGGCTGAACATTTTATCAGTGCCATTACCAACCTGAGTGATACTGTTCAAGATTTTGAAGAACTATTCCC
CAAAGTGGTAGGTTTAAAACAAGACTTGCAAGGTTTTGCGGGTAAAGTTACCGAGAGTAACTATATCGAA
AAGGTTGAGTATCTACTTAATAACAGCGATACGTTCAGCGATGCGGTTCAAGCCATATTAAAAGCTCAGA
AATTCATTAAAAAGAACTTTCCAAAAGTTAAAGAATTTAAGCGCTTTATTGACGATGTTCGAAGCGAGCT
GATTAAAGCTGATCGCAGTGACAATAACATTGATGAAGCCTATGAAGAATTCGAGCGCTTATTCAAACAG
GATCTGGTGAAAAACTTTGCCAATCTCCAGCAACAAGTACAAGTTGTAAAAGATGCTTATTACAAGTTAG
TTAAGACAGCATCTATAGGTATGAGTCACGAGTACAAGGTCCTGAGCGGTAAAATTGAGGCTGCTTTTCG
TGAACTTAAGAACTACCCCGCGGCGCCGAACCGATTAAATCAGCAAAAGCTTGATGCCTTAAAAGCCTAC
GCAGAAAAACGAGTAGTTGGTGAACCAGTACTTGCGTTCAGCATTAGTTGCTCAAATAGTGGTTTTTCTC
TCTCCGATATTTTGAATTACACAGCTCAAGCACCGCTAAAAGATAGCGAGCTGCTTATCGTGCAAAGTAG
TTTTATCACAGAAGAGCCACAGCCCGAGCCTGTACCCACACCGCAGCCTACACCTAATCGTGGTCCCGAT
GGTGGCGAGCCTGCACCAGCCCCGACTCCAGTTCAATCACCAGCACCGAAACAACCCCGCAAAGTTGCTT
TTAAAGTTTCTAGTAAGGTGATGACAGTGCAAGAGTATAAAACCTTGCTGACTACGCAGCTAACGGCGCT
TGCTGCGGCCAAGCCCGATGAAGAAATCGAACTAACTGTAGATATTAATAGCGAAGGACTGTAAGCCCAT
GAAATTAGTTGACCACGTAGACCATTTAAGAGAGCTGATTGAAGCCGCCTTCGATAAGCAATTTGCTAGA
CTGGGTTTTAGTAAGACCAAGCAAATGGACGCCACCCAGGTAGAAAAACTACCAGAGGAAGTTAAAACCA
AGCGCGAGCGCTTCGCCGTGATGCTGGAGAACCATATCGGTGAAACCGGTGGCTATGAAAGTGCCCGTGA
AAAGCTACTGGATGAATTAACGTTTACCTTATTCAACCGCCTTGCCGCCATAAAAGTGATGGAGGCAGCC
AGCTTATTTCCGCCCATATTAACAAAGCAAAAGGAGCATGGTGATCGTTCATTCGGCCATAAAGCCTGGC
TAGAAATGAATCCGCACATGCGTGATGAAGAGCTGGAAGGTATTCGCGATTATTTAAAATCAGCGTTTGA
CGAACTTGGTCAAACGTTGCCGTTGTATAGCAAAGCCTACCCTTATGCGCTTTTACCTGATGCTATTAGT
TTAAATGATATTATTGACGCCTTTAATGTGGTTGATACTGACGCGCAAGCTAATGACTCATCAGAAGAGA
CCATCTGGCAAAGTGATGATGTTCTCGGTTGGATGTACGAAAGCTACAATAACGCCAAGAAAAAGGCCCA
CAAAGACAGCGGTGATAAAACCGAATATAACAAGGTATCACTGCAATCACAGGTGTATACGCCGCGCTGG
GTGGTACAATTCTTGGTCGAAAACTCTCTGGGTAAAATGTACCTCGAGATGTACCCGCACTCTGAGATAA
AACAGCGTTATAAAATTGCCAATGCACCAACAACACAAATACGAGCACCTAAGCCTTTACATGAAGTGCG
CACCATTGATCCAGCTTGCGGCTCGGGCAACTTTTTATTGTATGCCTTTGACTTCTATTACGAGCTTTAT
CTGGACCAAATTGAAAACTATGGTGCAGACTATGATGAAAAAGACATCCCTAAACTCATCATTGAAAATA
ACCTGCATGGCATAGATTTAGACGATCGTGCTATCCAGTTAGCACAGCTTGGCTTATTTATCAAAGCTAA
GAAAAAGCGCCGTACAGTCGGTGAGTTGCATTTCAAAGTGGTATCGTCCGATTTCTATTTGCCTGAGTAT
GTGGCAGTAAAGCACATCTTCGAACAGGGCAATTTGGTGTCGGCTCAGCAGCGGGAGTTTATAGAGAAGG
TATGGGGTGATCTCATGCAAGCCTATAAGTTTGGCTCGCTGATTCATATTGATAAAGAGTTAAAAGAACA
GCTATCTCAAGTAAAAGAACGTGCGCTTGGTGAAACGTTTGATTCGACACAAAAGTTAAAAAAGAAAATT
GTTGAAGGGGATCTCTTCGCAGCAGCAGACTATGCCGAGCACCAAGAATTCGCAGAAAACTTCTTTGCAA
ACTTATTCGCTGCGGTAGAGCAGTATGCTCGAACAGAACGCAATACTTTCTTAAGCGGAAAAACGCGAGA
TGCGATTACATTCTTAGAGCTGTTAACCACTGAATATGATCTGGCGACTGCTAATCCGCCGTACACGGAT
AGTGCGGACTTTGGGCCAGACCTAAAAGAATTCATAGAAGACAACTATAAAAAACCTCACAAATTTAATA
CCAACTTATATGCCACCTTTATCAAGCGTTGCTGCGAACTTACAGATAAGGACGGTAAGGTCGCCATGGT
TCATCCGCCAACATTTATGTATATCAAGACATTCGAAGATGTCCGAAAGTATATGATTGAGAAAACGAGC
ATCGATCTATTCGTGGAGTGGGGCTATTTAGGAATGTTCCATCAGTCAGCTCGAGTTGATGCTGCGATGT
ATGTCCTTGATAAAAATAAACAAGAGAAAGACTCAACCTTTATAAAGTTGAACCACATTTATGAAGGCAA
ACGTTACAACGCTTTTGTTGAGGCCTATGATAATTTGATTGATGGTGTAGCTTACCAAAATAATTACACC
ATCCCACAATCCAAACTAAAAATCATCAAATCATGGCCATTTATCTATTGGATTTCCGATGATTTTAGAG
CGAAGTTTGGGGAGGAAGCTTTAGGCGATAACAACAAAGCTCTTACTGGTTTGATGACTGGTAACAATAA
CAAATTTCTTCGTTTTTTCTGGGAAGTTAATCCGGCCAATTTATCAGATCATTACCCCTCTGACAGCAAA
AGGTGGGTAGGATACCAAAAAGGTGGACCGTTTGTACGTTGGTACGGAAACAACTGGTGTGTTGTAGATT
TTTCAAGTAATGGTGAAAAACTTGCCACAACAGACAATCGAGAGTTTTATTTTAAAGAAGGCATTTCCTA
CTCAGCATCTGGCTCTAAGGGAGTTAGTTTCCGACAAATAGAAAATAAATACTCTTTTGATAAAGGCGGT
CCTTGCGTATTCAACATCCAGCAGAAGTTTACCAATGAATATTTGTTAGGGTTCATGAATGCTAAACTTT
GTGGATATATAGTCGACTGCCTTAATCCAACGGTAAATAGACAGGTCGGTGATATTAGGAGAATTCCCAT
AGCGATACCTACGAAATCACAGGACAGTGGTATATCGATACTCGTAAAGACAAATGTCGAAATAAAGAAA
AGATTGTGTCAGTTCTCTATAGTCGAATCTCTGTATCTCTATTCACCTTTCATATTTTTCACGCAGGGTG
AATTTAAATTCAGATTATCGGGATTTTATAACCTAGAAAACCACCTTATCACTCAAATCCTCCTAAACGA
GGCTATCATCAATGAAAAGATATTCGAGGTCTATGACCTAACTGAACATGACAAAGCGATGGTATTGGCC
AAAGAAGGCGTAAGCATTGGTGGCCTGCCGATTACCCTTGAGGCTCGCGCTGCCTATCTTTCTGAAACTG
AAGCTACCAAGGAATTCCCTCTTGACGCTATTCGTGAGTTTATCGAAGCATTACCTCTCAAAAAGTTTAG
TGCCGAAGAGCGTGAAGCCATTGAAAGTGGATTTGGAAGCCTTTACCAGAGCAACAACGATCTGGAGGAG
TTCTGTATCCGACATCAGGTCAACCCGATTAACGTTTGGTATTGGTTCAAACAAAGCAAAGTAATCCCTA
AGCAACGTATGCAAACGTTAGCCATGGAATTTTTGGCTAATATGATTCGTGAAATTCTAATGGAAGATGA
AGATGGCATTATCCCACTAGTGCCTAATGCCGGTGAGAAAGTGCTTCTTGATCGTATCGAGGAGAAGTTT
TTCGAAAAAGGGTTTAGTACTGCTCAATACTCAAGCTTTGATTCTGTTTTAGGACGGCCAATCCATGACT
ATCTAAATAAATATTTCTTTGCAGAACTTTCAGATCACTTAAATCTGTTTATGTATTTGCCTAAAACCCC
ATTTATCTGGCACTTAACCAGCGGCCCTGAACAAGGCTTCGATTGTTACATCATCATCTATAAATGGAGC
CGCGATAACTTGTTACGCTTGCGCTCTGTGTATATCGAAAACCGTGAACGCGCTTTGCAAAACCGCCAGA
GTGATATTGCTGGCAATGAAAGCGCTGAAGCGCAAAACGAGAAAGAGCGCATCTTTAAGCAATTGAAAGA
AATCGACGCCTTTAAAAAGAAAATCGACGAACTATTGGCTGAAGGTTACAACCCGATTCTTGATGATGGT
GTAGGCAAAAATATCGCGCCGTTACAAAAAAAGAAAATGCTGGCTTATGACGTGTTAAATGCGGGTCAGC
TAAAAAAATACTTGAACGCTGATTGGTAAGGATGCCCGACTATGATTGATACCTGGTTTAAAGAGGATTT
AGCGCGCATCTTGGAACAGCACCCTGTGGCCATATTTATTGATGAAAGCGGTGAGGCGGAGTTTCTATTG
AAGAGCTTAAAACGAGATTGTGATGTGTATCGCACCAATGGAGAACTCGAAGAGTTGGAAGCGAAATATC
GCGTTGAAAAGGCCTTACAAGAGCATCCTAAATCTGAGCACAAGTACGTTATCTATACGCAACTCAGCAA
AGAAGACTTAACCTTCGTACGCGAGTACTGTGAGACCAATGGTTGCATCGAAATTCGTTATTTGCAGAAC
TACATCAAAGATAAAGTTCACCGGACCTTAAACTTAAATATTAACTTGCCGAAAGACGAGTTGATCGCTG
CTGCAAAAGTGAGTGTGGGTAAGGATCGTACCTACTGGATGGACTTAAGCCACAAAGGGGCCTCTGAAAT
CTTTGATTTAGACAAGGAACTGCTGCCCTTTGTTCATGATCCCGAAAACTATGTCACTGAAAAATACGAC
GCACAGTTGCGTGAAACCTTTTACCGCAAGGTTAATGAGCTGCTAGGCCAAGAATATATCGATAAACCTG
CATCTACCCTGGCGTCTGAAGTTGTATCTGCGATGTTAAAGGGCTTGGCGGATAATGACTGTGATAAAAC
GTTGTTATCAGTTTACAACAGTTGGCTTGATTCGGTGAGTTATCGCAATTCATTTGGCTCATACCTCACC
AAACATAAGTTGGATTCAGCGTTTATTAACAGCAGTGCTATCTGGCAGGTCAATCCCGACCACCCATTTA
GGCAGGTGGATGAAGCTTGGTTAAAGGAATTAGGCAATAAACTGGCTAATAAATCTTTGTCTAAAGTAGA
GTCAGCACAACTAGTTGCTAGGCTGAAACAACGCCATCAAAGCAAACAGGCACAAGCGCTGGGCATTGTG
TTTTGGAACGACATTATTGCTTTGCTCGAATTTGATCCGAAGGATATGTCCTATTTAAGCAGCTTTGCTG
AATGTGTTGAATTTTACAAAAAGCATTTCTGCCCGCTTGATACTGCCATACGTAATTTGTACACCGAATT
TATGCAACAACGTGACAGCCTTGAGCCTTTCCAAGAGCTTTACAAAGAGTACGTTACGCTGTTTTTAGAT
AAGTGGTTCCAGTATTTCAGTCAGTACCGGGAAGATCAAACTGGCATTTTACAAGCCATTATTGACCGCG
ATATCCAAATTGATCGCCCAGGAAAGAACAGCAAAATAGCCGTGATTGTAGGCGATGGCGTAGCCTATGA
GATTGCAGAGCAGGTTGCTATCAAGGTTAAGCAGCTTAGTAACCATAGTACACTTACTCGCCGTCATATT
TTGGCTGATTGTCCATCCGAAACTGAAAACAACATGAGTCATATCTACATGGCAAATGGTGTGGTTGAGC
CCGTTCAAAACAAGCGAGAAAAGTATCTTTCAGCCCAAAATTCACACATTGATATCGATTACATTCGTCT
TGATGAGGTAAGTGATCAGCCTCTTTCGGGTCAGGTGCTAATTTGTACCTATAAAGATATTGATGACATG
GGTGATAAGCTCAATCACAAGGCGCTGAAATATTTCCCAGAATCTATCGATTTTTTTGCTGAAAAGATTA
ATCAGTTGCTCAATATCGGCTATGGAAAAGTGTATTTAATCACCGACCATGGTTTCGTGTTGACTGGCTT
GCTAAGCGAAGCTGATAAAATAGTGGTTAAGCCTTCAGGGCAAAACTACATTGACGAACGCTTTATCTGG
ACCAGTGACAAGCAAGAAAGTTTAATCCCTCAGTTTATTGAGGTGGCAAAGTCCTACAAAGATTACAACT
ATCTTTACTTCGCCCGCAGCATGAACCCGTTCAAAACCCCTGGCACTTATGGCTTTGCGCATGGCGGTTT
AGCACCTCAGGAGTTGGTGACGCCTTATTTTTGTTGGGAGCAAGAAAGTGATGTTATGGGAGAGCTGCCT
GTAACTATTGCGAACAAGCATGACTTGGTCAGTGTAACTGGAGAGCTGTACCAGCTAAAACTGCGGGCTG
AATCGGGTGAAGGAAATATGTTCACGCTAGACCGTAAAGTGATGTTGTTGTTCTTTGCTAACAAAGCCCA
AGTGAACAAGAGCGATGTTATTACCGTGCAGAGTAATGGTCAGGTTACTAAAGAGTACACCTTTGATGGT
CATAATGAGATAGAGGTGCAACTGGTAGACGCGATGACAAAGCAGCAGCTTGACCGTGTTCTTATTAAAA
AGAATAACGACCGCGACCTTGGCGGATTATTTTAAGGCCAGTTATGTTAAAGAATGCGATAGAGGAATAG
GCGATGGCTGTTTTGAACGATTTAGATCACAAGCTGTTAGAGCACTTTCGAGGCTATGTGGTAAAGAAAG
ACTTAGTGCGTATGGTAAAAGTTGGTGCCAACGTACCGGTATTTGTATTGGAATATTTGATTGCTAATTC
TTGCTCTACTGATGATGAAGAAAAAATTAAAGTAGGCATGGAAAACGTTAAGAAAATTCTTAGCGAGCAC
TACGTTAACCCTGAAGAAAGTTCTCTAATACATTCTAAAATAAGAGAAAAAGGTCGATTTAAAATAATCG
ATAAAATTTCTGTCAAACTGGATTCGAAAAAAGATATCTATTGGGCTCAGCTTCAAAATAGCAACATTAA
CAACGGTAATATCCGTGATGGCCTTGTGAAAGAGCATGAGAAGATGTTGATGGGTGGTATTTGGGCCATT
ATTGACGTTGAATATGACCCCGACATAAGAATCGGTCAAAACATATATCCGTTTGTAGTGACAAATATAA
AGCCTATTCAACTGTCGACTTTTGATAACAGTAAGATTATCCAGAAAAGAAATGAGTTTTCGAGAGATGA
ATGGCTGAATGTATTGCTACGTAGCTGTGGATATGAGCCTGATGCTGAAGGGATGACAACCCGCGTAAAA
ATGCTGTTACTTGCACGTCTGCTGCCAATGGTTGAGAGTAATTTTAACTTTGTAGAGTTAGGTCCGCGGT
CAACAGGTAAGTCGTTCGTTTTTAAAGAGCTTACACCTTATGCCGTGCTTATATCAGGTGGTCAAGGAAC
AGTTGCCAAGCTCTTTGTTCACGGTTCTACTGGCAAAGTTGGTGCCGTTGGTCAATGGGATGCGATATGT
TTCGATGAGGCAACGGACAAGATCTTCAAAGAAAAGGATGCTGTTCCTTTAATGAAGGACTATATGGAGT
CTGGCTCGTTTTCGCGAGCTGGTGCAGGAGGTGAAATCACTGGTGTTGCTTCAATTATCCTAAACGGCAA
TATAAATCAACCAGTTGAGACGGTATTGCAAACATCTCACTTATTTAGTCCTCTTTCTGATGAAGTGAAT
AACGATACTGCATTCCTTGATCGTATTCATTTTTATCTACCTGGGTGGGAAATGATCAAGTTTGCTCCAA
AACACTTCACATCTAATTTTGGTTTCAGTACAGACTACTTCTCAGAAGCATTGAAGTCGTTTCGTCGCGT
TACATACACTGATGCTCTTGAAAACTTTTTTTCGCTAGGTTCACACTTAAAACAACGTGACACCAAGCCA
GTAAAAAAGACGGTATCAGGTCTGATTAAATTGCTTCACCCGAATGGTGAATACACCAAGGAAGATGTGC
GTGAATACCTCGAGATAGCTCTTGAAATGCGACGTCGCGTGAAAGAACAGTTAAAGCGAATCGGTGGAAT
GGAGTTTTGGGATACGAATTTTTCTTACATAGATAAAGAAACGCAGGAAGAGCACTTTGTTGGCTTGCCT
GAGGAAAAGGGATCTCACTTAATCGAAAATACGCCACTGCCGCCTGGTGTTTGTTACACCAGTACAAGTG
ATGGTGACAATGTCGCGCTCGTTCGTATTGAAGCTGTTACTACCTCGGGTTCTGGGAAACTCAATATTTC
TGGTGTAAGTAACACCGGAGTCAAAGAAAACATCAAGAACACTTATCAGTATATTAAAGCCAATGAAAAA
ACAATTTTAAGTGAGCAGCATTCGCTTAAAAATTACGATATCACTATCCAAGTGACCAATATGCTGGGGG
CTTCAATATCAACGGGAATTGGCTCGGCTGTTTATATCGCAATCGTGTCTGCTCTTTACAAAAAGAACCT
AAAGGCTGGCCTTGCAGTGTTGGGTAATATATCCGTTGGCGGTGCGATTGAAAGGTCAATTAACTTTGCT
GACAAGATAACAATGTTGTCTGAGAATGGCGCGAAGACGGTTGTTGTTCCAATGGATAATCTAGTTGAGC
TAACAAATGTACCACCAACAGTTCTTGGAAATACGGATGTTCCGTTTTATCAGAATAATCAGATGCTTAT
GCAAAAAAGCATACTGCTTGACTGATTTTAAATATTGTTGGGGTAAGATGATTGACTATCGTTAACAGCA
AAGAATTCATTCGTGAGGTTAAGCGCACACCTCAGAATTTCTACATTATTCACTATTCTTGCCAAAGCTT
GAATGATGATAACGATGGCTTATCTCCTCGAATTACGTCGATTGCAATACTGCACCTGTCTACAGACCAG
ACAGTGAGTTTTTCTATTCATGCTATTGCTGAAGAACTTGGTATTAGTCGGGACAATATCCATCAACGTC
TCGATGATATTGAGCGTGCGTTACTAAGTAAATTCAATGAATTCGTCCGTGATCGTCGAGATAGATACTG
GATTCACTGGAATATGCGTAATCTGACTTACGGTTTCGAACATTTAGAGCATCGATACCGAGTGCTTGGT
AAAACCGATATGGCGGTAATTCCTGTTGAACGACGAATTAATCTCAATGATATCTTGTCTGACCGTTATG
GCAGCGGTTACGTTGCAGATCCTCGATTAAAGTCATTGATGAATTTGAATGGTGGCATCCATCGGCATTT
TCTAACTGGTGAGGAAGAAGTAGAAGCGTTCAAGAGCAATGAGTTCATCAAAATGCACAACTCTACGCTG
TGTAAGACTGGGTTTTACAGGAAAGTAATCGATAAGCTAGCTCATGGAAAACTTAAAACGAACTCAAAGG
GTATGGGCGTTCTCATTGATAGGCTTTTTGAAAGCCGGTTGGCTAAGACAATTGCATTGGCTAGTGCATT
AATTTCAGTACCCATATCTGCTTATCAAGGCTTTATTTGGCTAACAACATGACGGGACAGTGTTGTATGG
TCAGGGAGGATTACTCATGCCAAAACTAAAAGGTTCTGAGATTAGAACAATAGATAAAATTTTCGAGATG
TCAGATGGCTATCTGTTAGATTTTTCAGATAGGACAATGGCTGAGTATTTTGAAGATGAGTTTAGCATTG
ATATTACCCAAGAGAAGTACCAGATTAATGGGGGCTCAAAGGCTAAACGTTTAAGATCTTTTATTGAGCT
AGAGGATGGTTACTTGGTTGGCCAAGTACTCAGAAAACTTTGGCAGTATAAATGTGATTACAAACCCGAA
GACCCGCAGGAGAAGGCAAAACTGTTTGAAATTTTAGCTAAAATTGAAACAGGTGTTAGTGCTTCAGTGT
TAGCAACGCTCTCAACCAAAGCCGAAGTTTTGAATATGGATACGGTATCTAGGGACCTTGATAGAGCCCT
GGAAAGCGCCTTTCGTGATCCGGAAAGTGCAGTCACATCGGCTTGTTCTACGTTAGAGAGTGTGTGTCGT
TCGATCATAATTGAACTTGGCTTTGAACTTCCTAAGAAGAAAGATATTAAGGGATTGTTTGACTCAGTAA
AGCGACCACTAGGGTTGTCTCCTGGTGAAATTAATGTAAATCCAGAAATTGCTGATGACGTAAGAAAGGT
CCTATCTGGATTGGCAACCATTGTTGAAGGTATCGGAGCTCTGCGAACACATGGTGGTGATGCTCATGGT
CGAGAGCGTGGATACACCCGACTAGATGCCCGTATAGCCAAGTTAGCTATTCACTCAGCAAGCACCGCAG
CGTTATTTCTAATTGAAACATGGCAACTAAAGTATCCATCAAAAGAACTCGTAAAACATTAATAGCAGGC
TATTAACCTCTTGGTGGCCTGAAAATGACATGGCAGTTTGATGCAAGATTCTTGAAGCTATCGAACTAAA
CAACTCTGTTTGAACCTTCACACTATCGTGTCGGAGGTTCACTATGTTCAAAAACCTATTTTTTCAAGCC
AAAGCATTACCAGATCTGTCATCTCAACTCGATGCAGAAATTCCGCGCTATCCGCCATTTCTAAAGGGGT
TGCCAGCAGCGTCACCCGAGGATTTGCAGTCCACACAAGACGAGCTAATTGCCAAGCTGCGCCAAGTACT
TGGCTTTAACCTGCGTGATTTTCAAAGGCTAATTCAGCCCTGCATTGACCATCTGGCTGCTTACGTTCAC
TTGCTGCCAGCTTCTGAGCATCATCATCACAGTGGTGCTGGTGGTTTATTACGTCATTCGTTGGAAGTTG
CTTTCTGGGCGGCACAAGCAGCTGAAGGGATCATCTTTGTTGCCAGTGGCACACCGGTTGAGAAAAAAGA
GCTGGAACCAAGGTGGCGTGTTGCTGCGGCTCTTGGCGGTTTGTTCCATGATATTGGTAAACCTGTTTCA
GACCTGTCCATCACAGACGAAGATGGACGCTATCAGTGGAACCCATTTTTAGAAACCTTATCCCAGTGGG
CCACTAATAACAGCATTGAACGCTATTTCATTCGTTGGCGCGACGGACGGTGCAAGCGGCACGAGCAATT
TTCAATTCTGGTTTTAAACCGGGTGATGACACCTGAGTTGCTCGCCTGGTTAACCCAGCCGGGCCCTGAG
ATTTTGCAAGCCATGCTGGAGGCAATTGGCAATACTGATCCCGAGCATGTCCTGTCTAAATTGGTCATTG
AAGCTGACCAAACCAGTGTCCAGCGAGACCTGAAAGCTCAACGAATTTCCGTTGACGACAATGCCCTTGG
TGTCCCAGTCGAACGCTATCTACTTGATGCCATGAGGCGATTACTTGCCAGTTCCCAGTGGCTGGTCAAT
CAGCGAGACGCCAGAGTCTGGTTACGAAAATCGAATCAATCAACCCATCTTTACCTGGTTTGGAAAAGCG
CGGCTAAGGACATTATTGAGCTGTTGGCCAAAGACAAGATACCTGGCATTCCAAGAGATCCCGATACCCT
TGCGGACATCCTTATTGAGCGAGGATTGGCCACTAAATCCGCCTCGAATGAGCGATATGAAAGCCTTGCC
CCTGAAGTGCTGATCAAAGACGACAAGCCCATCTGGTTACCCATGCTGCATATATCTGAGGCCGATTTAT
TGTTCAGCTCGAATGTACCAAGTAGTGTGAGACTGTTTAGCAAATCTGAGTGGGAAGCAACACAGCAAAC
ACAAGCAGAGCCACAGAGTCGCTCCAGTGAGCATTCAGACTTGCCTGAAGCGTCATCATCAATCGAACAT
AGAAAATCGACTGAGTCACCATCGACAAACTCGTCCGAACAAGATGATGAACTTCGTCATGCCAGTGATG
TTAATCACCTTGAGGAAAATGAAAACGTTCCGGGTGATGGATATGAAAAGCCTAACAATTCATATGATGG
CGCTATCTCAAATAACGTAAACCAGCACGATGCAGAAGCATTGAATCTCCCTGAATCTTTGGTGTGGCTC
CCAGAGGCCAGCAGTGCGTTGGTTATGGTTGGTGAGCAAGTCCTGATCCGCTATCCCGATGCCGTAAGAC
ATTGGTGTGCTCCCCGAAAACTGCTTGCTGAACTCAGTCGATTAGATTGGCTTGAATTAGATCCCGCAAA
CCCGACACGAAAGGCCAGAACTGTGACTACGAAAGGTGGCGTTCAGGAGCAAGGCTTGCTGCTGAAAGTA
TCGATTTCTAAAGGGCTTACTTCACTGATTGACCTTCCTAAACAAGACGCAGAATCAGCGGCAGCAATTC
AGAACGAAGAGGCTTCACAGCGTCCGAGTCGAACTAAGACAACCAATGCCCAAGCAAGAGAGCCCGCCAA
AAGAGCGGAGCGTAAGCAAAAGCCGATTGCGCCCAATGCGAACTCAAGCACAGACCCCAAACACGCGCAG
CGGCAACAGATGGTTAATTTTGTGAAAGATTTGCCCATCTTACTGACCGATGGCGATTACCCAGACGTGG
ATCATAGTGCCGATGGTATTCGCGTCACGATTCAAACCTTACGCCAAGTCGCCAAGGAGCATGGCATTCC
AGCCGGACAGCTGCTTCGGGGGATCTCGGCCAGTGACCAATGCCAGTTTGATGAGGGGGAAACGGTTCTG
TTTACCGCTCACGCTGAACGTTAATCCATTTGAAATTAATCGGATTGCAAACGGTTATTTTGCGGAGCAT
GAATGAAAGAAAACGCATACGAGATGCCTTGGCGCACGAACTATGAAGCCATGGCCGCAGCAGGTTGGCT
GGTTGGTGCAACTGGGGCAATTGCCGCAGAAATGCTGACTGAGCTACCACCTGAGCCATTTTGGTGGATG
ACAGGGATTTCCTCGGGCATGGCGTTGTACCGCCTGCCTGAGGCTTATCGCCTTTATAAGTTGCAGATGG
GGCTAAAAGGTAAACCATTGGCATTTATGGAGCTGTCGCATTTGCAAAAGGTGATGGCAAAACATCCTGA
TGAATTGTGGTTAGGGTATGGCTTTGAGTGGGATCAACGTCATGCTCAACGCGCTTATGAAATCTTAAAG
CGGGATAAGAAAACCTTGCTTAACCAAGGTCACGGCAAACAAATGGGTTCGACCTGGATTCATGGTGTTG
AGCCCAAAGAAGAAGATGTGTACCAGCCAGTTGGTCACACCGAGGGGCATACCTTAATTGTCGGAACGAC
CGGTGCCGGAAAAACCCGATGCTTTGATGCGATGATCACTCAGGCCATTTTGCGTAATGAAGCCGTGATT
ATTATTGACCCCAAAGGAGACAAGGAACTTAAGGATAATGCGCAGCGAGCCTGTATTGCCGCCGGTAGTC
CTGAGCGCTTTGTGTATTTTCATCCGGGTTTTCCTGAGCATTCGGTACGGCTTAATCCCCTGAGGAACTT
TAACCGGGGTACTGAAATCGCCAGCCGAATTGCGGCCTTAATCCCATCCGAAACCGGTGCTGATCCATTT
AAAGCCTTTGGCCAAATGGCACTGAATAACATCGTGCAAGGTTTGTTGCTTACGTCACAACGTCCTGATC
TGAAAACACTGAGGCGTTTTTTGGAAGGTGGCCCAGAAGGCTTGGTAGTAAAAGCCGTCACAGCCTGGGG
GGAGCAGGTGTATCCCAATTTTAGTGTGGAGATCAAGCGCTTTACCGAAAAGGCCAATACCTTGGCTAAA
CAAGCCATGGCGATGCTGCTTTTCTACTACGAACGCATTCAGCCCGTTGCCGCCAATACTGATTTGGAGG
GCCTTTTGAGTATGTTTGAGCATGACAGAACCCACTATTCAAAGATGGTGGCCTCATTGATGCCGGTGCT
CAATATGCTCACATCAAGTGAACTAGGTCCATTGCTATCACCGATTGCAAACGATGTGGATGACAGCCGG
TTAATTACGGATTCTGGCCGTATTATCAACAATGCCCAAGTGGCGTATATCGGCTTGGATTCATTGACCG
ACGCCATGGTTGGCAGCGCCATTGGTTCGTTGCTTTTATCCGATCTCACCGCCGTGGCCGGTGACCGCTA
TAACTATGGTGTTGAAAATCGTCCCGTAAATATCTTCATCGATGAGGCGGCTGAAGTCGTCAACGATCCC
TTCATTCAACTGCTCAACAAAGGCCGTGGCGCAAAAATGCGTTGTGTGATTGCTACTCAGACCTTTGCTG
ACTTTGCAGCTCGAACAGGCAGTGAAGCTAAGGCTCGCCAGGTGTTAGGTAACATCAATAACTTGATAGC
CCTTCGGGTGATGGATGCCGAAACGCAGCAGTACATTACCGACAATCTGCCTAAGACTCGGTTGCAGTAC
ATCATGCAAACGCAAGGTATGTCGTCCAACTCGGACAGCCCCGCGTTGTTTACCGGCAATCATGGCGAAC
GCTTGATGGAGGAAGAAGGCGATATGTTTCCACCGCAGTTATTAGGCCAGCTTCCCAACCTGGAGTACAT
CGCCAAGCTTTCAGGTGGCCGCGTGATCAAAGGCCGCATTCCTATTTTAACCAGCTCTACACAGGCAGCA
TAAGGAGTCTGTATGCATCATTCTGTCTGTCTGAAAATGACAACACTTACCAGTAAAGAAATGCTCGCTC
AGTGGCAGCAACATAACCCCCAGTTCAAGGAAACCTTAAGACTGCTTGAAACCGACTGGCCTCATGCTTT
GGCCTCGGTGTATTGCTTGGCGGACTACTTAACGGATGCGCTCACGTTAGATGGCCATTCCATCTTTGAT
TTGTGTCTGTGCAATGGCTTGGGTAGTTATGAAGAAGTCAGTTGTGATGATGACAGTGTTCGCCTTTGGT
ATTTCATTGAGGCACTGACCTGGACTGCCGCCAGTGCTTTAACGGGGATTCGCCTGCGTGATCCTGACCA
TTTCGAGTGGGCTGCCGTAGATGGTGTGTATTTCCACACCTGGATTCGTAATCGTCCAAATCGGATGGCG
AATTTGGCTGAAGGACGCATCGACGTGCGTTATGTCAGTGGCCATACGACGACAAAGCGGCTTCAACAAG
TGATTAAAGCCCGGATTATGACGCCAACCGTTGCTGCCATGCTGGCCCGAGTAGAAGAGGATGTTTGGCA
TGAGCAAGCATAAGTCGGTTTGGCTACTGTGTCTGGCACTGATGCTAGAGATTATTGCCATTGGTGTGTT
AGTGCCCGGTGATTGGACTGGCCGGGTCATTAGTAAAGAGAAGCAGATGCTCCAAAACCAATTGGGCGCA
CAAACAAGCTATTGGATTGGTCAAACTAGCCATGGCTGGTATCAGTCATGGATTGTGGATACGCAGATGG
AGCAATCTGTGCGTGATTTTTTAATCCCCACTGAAGAGCAACGACAGCGTTCTAAAGGGATGGAGAACAT
GGGAGGCTTTTGGTTTGTGTGGGTAGAAGACCGTATTCAGGCATTTTTTGATGTGTTGTACCAAGTGTTT
ACTCGATTTGCTTTACTGATGGTCTGGTTACCCTTTGCGCTTATTCTCATGTTACCGGCGCTGTGGGACG
GCTTGATGACCTGGAAGATTAAGAAGACAACCTTTGATTTTTCGAGCCCAATCATTCACCGCTACAGCAT
GATTATCCTGGGCTCAGGTGTCATTTTGCTGTTTATGGGATTGTTCGCCCCGCTGGCTATTCCACCGGTG
GTGTTGCCGTCGCTGATCATCGGTTTGGCATTGATGGCGGGGTTGGCGTTAAGTCACTTGCAGAAGAAGA
TATGAGGCCAGTTAGGCCTCATCTTGTAGAGCTAAAACCTGACGCCTACGGCATTGCCATTCTCGTCTTC
CGCTGGCAAATGATAAGTATCAATAAGGTGACCTTGAAGCCAAATATATTGCGGCATCCAAAATGAGTAC
TGTCGTATAAGAGCCAATACTTCTTTTAACGGTTTGTTTGCATGAGACTCGGCTAGGCGAAAGTACATGA
ATGAGCAATCATCTCGAAAATACTCATGAAGCTCTGAATCCGATAGCGTTTCTTTTAGTGGCCTGTTTTG
CTCATCTTCCTCATCAGGGGAATTGGCATAAATTTCAAATAGCTGCTTTTCAGTGAGCATTTCCAAGAAG
TGGTCTTCAATTAAAACCCCATCACTGGTATCGACATCCATACCATCTTTGACATCAAAAGCCATGACAC
ATCCAGAAGATAACGCCACTTCTGATGGTTTAAGTAGGTCATTAGCTTGCACAACTTGATGCCAATGATT
AAAACCAGCAGATACTGCAACTTCATCAAGTGCTTGAGTGTGTGTAATGGGTTTTTCACGTTTAAGCTTT
CGTGCTTTTTGCTTTAAACGTTCAACCGTGGCAGAGGAAATGATTTTAGTAATTTGCATTGAGTTTCTCC
TATTAGCGAATACGGTGCCCACTGCCGAGGTCGCAGAAAAAACCTAAGCAAAAAATAAATTTGATTTGCA
TGTCGTCCCGTCCGGGTTTGCTAAAGTGGGCAGCTGGTCTCGACACGACCAATATCCTCATCATATCAAC
CGCATCAAAAAGATCAATTGTTAGTATTGTCTGAATAGAACCCTCAAAACATTCAAGAATTCGGCATCTA
GCTGACCACTGAACCTGACAATCCCAAGGCATTCTTCACTTCTCAATTCAAACAACGAGGAGTGACTATG
GAACCTGTGAGTATTCCATCCTATATCGATGACCCGCCGCACTTCCTGCTTTGGAGTGCCGATGAGATGG
CTCCCATTCTGTTGGGGCTAGTGATCGGCATTTTTACCGGTAATGCCTTGGTTTTATGCCTGTTGGGGTT
GGTGACAACCAAGCTCTATCGGCGTTTTCGTGATGGTCGCCCAGATGGTTTTATTCTTCACGCCATCTAC
TGGGCCGGGCTGTTGCCAACCAAAGCCAAGACAATCCCTAACCCATTTATCAGGAGCTATCTGCCGTGAA
GTTCGACGTGTTTTTAAAATCATGGCAAGGCACGCAATTAGAGAATCGATGGCAACGGTTCCTGATTGCG
GTGCTGGTGCTATCTAACTTGCTGCTTGCGGTAGCGGCATTTTCTCGCAATACCGTGGTAGCCATTCAAC
CGCCAACTTTGTCTGAAACGGCTGAAGTGTCACGAAACCAAGCTACTCAGCCTTACTTGGAATCCTGGGG
GCTCTACCTGGCTGAGCTTATGGGCAACGTGACGCCGGGTAATGTGTCTTTTATCCGGGTTGCCATTGAG
CCGCTACTTTCTCCAGCGGTTTACCAGCAAGTGGTCGATGCACTGGAGATTCAGGCAAGACAGATCCGTG
AAGACCGAGTCACGCTCAAATTCCAACCCAGACAAGTGGAGTATGAGTATGAAACCGGCCATGTCTTTGT
GACCGGTTATTCCTTGGTCTCTGGACCATCTGGAGATGAACAGCGCCAAACTCGCACTTATGAGTTTGAC
ATCGATATTGAGCAATACCGTCCAAAGCTCAGTTGGATGGATACGTATGAGGGGCAAGCTAGAACGAAGC
GTGTTCGTGAAAAGTTGACCCAAGAGCAAAACCGGAGGGTGAATGATGCGAACCAAAATTAGTCGATGGA
TGACACCAAGCTTAATCGCAATCAGCTTGAGTGGCGTCCTGTTATCTCAAGCGTCGTATGCAGACGTGGA
ATTGCCGATTGTGCCAGCCAGTGTGATGAAGCAGTCTGCTACAGCAAATCCACCTGTTCAAACCAATCCG
GTTTCAACGGATGTGCCAACAATGCTACTGATGACACCGGGGGTTAATGAACTGATCCCTGTAGCTCTTG
GGCATCTGAATCGGATTGTGACGCCGTTTGAATCGCCTCAGGTGAGAACAACCAGTGATGCTCAGACGCA
AATCAAGGGGAATGTTGTATATGTGGCCACGGACAAAGAATCACCGGTTTCACTTTACATCACTCCGCCT
GGTCAGGAAGCGCCCGCATTATCAGTCACCTTAGTGCCTCGTCGTATTCCACCGCGTGAAATCACCTTAG
CTATTGATGGTCAGCAGTGGCCTATTAAGGGCGTCGTGAACCGCAAAGCCGCCACTTGGGAAACGGCTCA
GCCATACGTCGATATCTTACGTGATTTACTCAGACGCCTTGCACTAAATGAGTTACCACAAGGCTATGAC
ATCCGTTTAGCTGGCCAAACTGACACAAGCCCGAAATGTTTTCAGCCTGGCTTAAAGTTTGGTTTTAAGC
AGGGGCAAATTGTGACGGGACATTACTTCACCGTCTATGTAGGACTGGTTGAAAGCTTTGCCGATGAGCC
GATAGAAGCCAGTGAAATAGCTTGTCATGCACCAGATATAGTGGCAAGCGCCTACTGGCCTCGCAATATC
TTGTTACCGGGTGAAAAGACTGAGTTGTATGTGGTTGTTCGCAATCATCGTGAAGAAGCGGTGGAAAGTC
AGCGACCTTCGCTTCTTGTGGGAGGTGAATAACGATGAAAGCACAATGGGAACAAATGAGCCCGAACATG
AAGCGGGGCCTATCGGTTGCCGGTATTGCTGGTGGTCTCATTCTTATGGTGATGGTGTTTTCACCTAATC
CTGATGATGGCGCGAGCAGTCGGAACCGACAGGAAACGATCCGGCACATTCTTACGGATACCAATACTCG
TGATGTTGGGGTCGATAGTTTGGCTGCGAACGTAAAACTACTCAGTGAGCGCAACGAGCAGTTACGCCGT
GAAGTTGAACGCTTGCGTCGTGACGTCGATTCAGGACGGCTAAGCCCAGGTTCGCCTTCTATACCAAGTG
AGGTCAATGCGGAGTTGGCTCGCCTTCGAGCGGAACTTGATGATGTTCGCGCTGGAGGTGATGCAGCAGT
TGAAGGCACAAATAGCCGTTTTGAAGTGCCTTTATCTGCCATGGAATTGCCTAAAGACGAAAAGCCACTG
CCGTCTAACCCAGACGACTATTTTGCCAATGCGCCGCTGCCTGATCCGCTCTATCAGCAGCCAGTCAATG
GTCAAGGTACACGAGCACGAGATGTTCCATTGCCGCCAATCACGATTCGTATGATTGAGCCTGAAGTGGT
TGCTGAACCAGAGGTTGTTGTGCAAGAAGCGCCGCCTTTGTATCTACCGGCGGGCAGCATTATCTCGGGT
ACTTTGATCACGGGTTTGGATGCACCTACTCACGAGTCCGCAAGACGCGAGCCTTTTCCTGCATTGCTGA
GGATTCAAAAGGAAGCCATTTTACCCAACCGATTTAGAGCGGATATCAAAGAGTGTTTCTTGATCGCCGC
AGGTTACGGTGATTTGAGCTCTGAGCGTGCTTATTTGCGAGGCGAAACCATTTCATGTGTGAGAGAAGAT
GGTGGCGTCATTGAAACACGGCTGGATTCTTATGCCGTGGGTGAAGACGGCAAAGCCGGTATTCGTGGCC
GATTAGTGTCGAAACAAGGTCAGCTGGTGGCCAAATCGATGATGGCCGGATTCCTTCAGGGCTTGGCAGG
CGCATTTGATGTGAATCCTGTTCCGACGATTCAGACGGGTAATGCCGGTGATACTCAGCTGTATCAGCAA
GTCATGAGCCAAGAAGCATTACAAGGCGCTGCGATTAAAGGCACAGGTAAAGCATTGGATCGAGTGGCCA
AGTTCTATTTGGACATGGCTGAAAATATGTTCCCAGTCATAGAGGTAGACGCTGCAAGGAAAATTGAAGT
CATAGTCACTCGTGGGGCCTCGTTGTCATTGGCCACTTCACAAGGGGGAGGTGCAAGAAGATGAAAAAAT
CCTGCATGTTGCTAACCGATCGAAGTCCGCTTCAGATAATAAGATGTGTATCCAGAGGAGAGTTAACCAT
GACGACATCAATGCAGAACAACCCAAAGCACCAGTCAAAACAGTGGTCTAAAGCTGGATTACTTTTATTG
GCAGTCGGCTCAACCTTATTGTCTGGCTGTAGTTCATTGGGTCTTGGGAGTAGTGAATATGGATGCCCAG
GTATGCCTGACGGTGTGCGCTGTTTATCCGCTCGTGAAGTCTATGAGCTTACCAGTAATGGCGCTGCACC
CAAGACGATTGATGCTGTGGCGACTCGAATTGGTTCTCCCTCTGGGTATTCACAATCTGATTTAGAAACA
GGACTGTTGAGCCATCCAGCATTACCTGAGACGCAGCAATCTGCACCTATTCGCATTCCTTCAAGGGTGA
TGCGAATTTGGATTGCGCCTTGGGAGGATGACCGTGGAGATCTGAATTTATCCAGCTACGTGTTTACCGA
AATTGAACCGCGCCGGTGGGATATTGGGGTGTCCGCACCTCGAACGGTTTCGCCAGTGCTACGTCCACTT
CAGACTCAAAGCGATTCAGCCTCAGCGGGAGCTGATGGTAAGCGCGATAACTTGAGTATCTACGGAGAAA
CTAACGAATGACAAATGCAGTTCGCAGCATTCAGACTTTGCGCCTAATGACCATTGGTGCGCTTGGTTTG
ATGGCGTTAATGATTTCGGAGCCCTCATTTGCGGGCACCGGTGGTGATGCTTTCACTGATGTGTGGGATA
CCCTAAAAGATTGGACCCAAGGTACTTTGGGACGGATCGTAGCGGGAGCCATGGTTCTGGTGGGTATTGT
GGGCGGTATCGCTCGCCAAAGCTTGATGGCTTTTGCCTTGGGCATTGGTGGCGGTATGGGTCTCTACAAT
ACGCCAACAGTCGTTGAAAGTGTTATGTCTGCAACTTTACCTGTTGTTGCCAGCACTCAAGAAGTCATTG
GCACAACAGTTCCAGCAATCAGCGTCGTCTTACTGGGCACCTGAATGTGAGCCATATTAAGCAGTTCACT
TAAGGCAATCAAACTTAGGTATACACAACATCGGGTTATTGGTGATGTTGTGTAGACCTTTTCATTTCAG
CGACGCCACATTAACGAACTTGGTTTACATTATTTGGTATATTAATACCTAAGGTGTTAAAATTCCTATC
GTAATAAACTATATGGTTTATACTGTTCGTGATATTCATACTTTGGATGTTAAAATGTCATCTAAAATAA
ACTGGCTTGTTGCTCATACTTCTCCTGGTGCGCTAGTACTTCAGCAATGGCTGACTGAAAACGGCGTGAG
CTACTCGTTGGCTCAAAAGTACGCGCAGAACGGTTGGCTGAAGAAGCTTAGTTCTGGTGTGTACTATCGT
CCAAATGCGCAGGGCGATATAAAGCCAACTTGGGTTGATGCCATTCAAGCATTGGATGTGCAATTGGGCG
TTCCAGTTCATTTGGCTGGATTGAGCAGCTTAACTCACCAAGGACTGAGTCACTATTTGCAGCTGAACAA
AGAGCAAGTTTGGATTTGCGTTAAAAACAAGTCGTCCTTACCGAAATGGTTTCGTGAATTCCCTTATCAA
AATTGGTTTTACTGCGGAAACCATAAGCTTGAAGTGAATCCCGAGAAAGATTTGAAAAGGATCACGGTTA
AAGAGAAAGAGCTCACTGTCAGCTGTGCAGAACTTGCTGCCTATGAAGTGGTAGATGCGATTGGAAAGCT
GATTTCATTTGAGCATGTCGCAGAATTATTTCAGGGTTTAGTTAATCTTAGCCCTAGAAAAGTACAAGAT
ATTCTTGAACGAAGCAGCTCTGTTCAGGCAAACCGAATATTTCTATTTCTGGGTCGATACTACGATCACC
AGTGGGTCAATCGCGTAGATGAAACAAGAATTAAATTGGGGGCAGGAAAGCGGCAGGTTGTCGAAAAAGG
ACGTTTTGATGAGCGATATCAAATCACAGTGCCAGAGATATTAAGCGTCAAAAAAGGTGAACAACATAAT
GGATAAAGATAGCCCATATTACAAACAGGTTTCCTTGCTCATAAGAATGCTTCCTGTGGTAGCAACAGAG
ACGGTTTTTGCACTTAAAGGTGGCACCGCCATTAATTTATTTGTGAGAGATTTTCCTCGGTTATCTGTAG
ATATTGATCTTGCTTATCTTCCACTTGAACCAAGAGATGAGGCTTTGATTAATGTCAGGGCTGCATTGCA
GCGCATTACAGACAGAATCAATACTCAACCAGATATCAGAGCGGCATTTCAGGATAATAAAGCTGATGAA
CTGAGAATAGTTGTATCAAGTCCGGTTGCGACGATCAAAATTGAAGTGTCGCCCGTCGCCAGAGGTACAT
TGCATAGTGCAGAAATAATGCCAGTTCAAGAGTCTGTTGAAGACGAGTTTGGTTATGCTGAGATTCAGGT
AGTCAGTCTTCCCGATCTGTATGGTGGGAAATTGTGTGCTGCAATGGATCGCCAACATCCTCGCGACTTA
TTTGATGTGCGTATGTTACTTGGCAGTGAAGGGATTTCGAGAGAGATTTTGGTGGGTTTTTTAACCTATA
CATTAAGTCACCCTCGGCCTATTAATGAAGTCATGTCGCCAAACTGGCAGCCTCTGAATGAGAAATTTCA
GGCAGAATTTGACGGAATGACTTTTGAAAAAGTTGAATGCGAAGACTTAGCCTCTGTTAGGCCCATGATG
TTAATTGAACTGCAAAAACATTTCACAGAAAGGGATCATGCTTTCCTTATGTCATTCAAAAGAGGGCAAC
CTGACTGGGCATTGTTTGACTATCCTAATGCAGCAGACTTGCCAGCGATTCGTTGGAAATTGCAGAACAT
TAACAAATTGGCAAAGAATCAAGCAAAACACCAAGAGCAATTAGATAAATTGAAGCAAGTGCTTGATGAT
TGGCTTGTTAACGCAAACGCCGAGTAATTCGTTTATAACAAACCTCAACGAGCTATAAGCCCCCTAGTTA
GATTGCGATTTCTTCAATCTATCTAACCGAGTCCACATAGGACAACTGCATAGACTGGAGCCTCGATTTA
CATTAACGAGGACTCCTCATGCGAAAACTATCTCCAATTATTCTGGCGCTTGCGCTGTCTCCATTGGTTC
AAGCTGAATCTGTGTCTGAAGTGTCGCCCGTTGGCAAAATTGACGGCATGGTTTCTTTGCCGGTCACGGG
TATGAAAGCGGTCGAAAGCAATGGCCGTATTGTTTTCATGTCAGACAGTGGCCGGTTCGTCATTGATGGC
ACGCTCTATGATGCCTGGTCGAAAAAGCCGCTTACCAGCCTTGAAGAAATTCGTGAAGCGGGTAACACGC
TGGACTTAAGTCGTCTTGGCTTAAAAATGGATGATTTGAATCCACTGACGCTGGGTGAAGGCAAAAAGAA
AGTGGTGGTCTTTGTTGATCCCCGGTGTCCGCATTGCCATGAGCTTTTGAAACAAGCCCTACCGCTAACC
AAGGAATACACCTTCCAAATTCTCCCTGTGCCAGTGCTTGGTCCTGATTCAGAGCGTCAGGTTCGCCAGC
TTGGCTGTGCGCGTGACAAGAAAGCGGCCACCGATGCATTGCTCAATGGCCGGATTGGTAACCTAGAACA
GGATGATGCCTGCAACTTGGAGCCAATGCAGCGTACTTTGGTGACGGCTCAAATTCTGGGCATTCAAGGT
GTACCTTTCATTGTCGCCAATGATGGTCGCATCAGCAGAGGTCGTCCTTATGACCTTTCTGCTTGGTTGG
AGGGGCGTTAATGAAAGCCTCTCTGTATTCAGGGCAACGCGCTTCTGAGCTATTGCCTGTGTTGGCCTAC
TCAGACGATGAGCAACTGTTTTTCATGGAAGACCAGAGTGTTGGTTTTGGTTTTCTATGTGACCCCTTGC
CCGGTGGTGATGAGTCTGTTGCAGACAGGGTTAATGTTCTACTCAACAACGACTGGCCAAAAGACACTTT
ACTGCAATTTGGCCTGTACGCCTCGCCTGATATTCAAACCGACCTTCAGCGCATGATGGGCTTACGGCAT
CGTCAATCCGATCCATTGCTTAGGGCGTCGATACGCAAACGTGCGGATTTCCTCGATGGCGGCACGGTTC
AACCGATAGAAGAATCGACCCAGACTCAGGTACGCAACTTTCAACTGATCGTCACCTGCAAATTGCCTTT
GGAAAGTCCTATACCGACTGAGCGTGAGTTGAGTCGAGCATCCGCGCTTCGGGCTTCTTTCTCGCAGGCG
CTGGCAACGGTTGGTTTTCGAGTTAATGAGATGACTGACCGAAATTGGCTCGCAGCATTAAGTGCGCAGC
TTAACTGGGGAAAAGATGCTTCCTGGCGTAATCCATCACCAGTCCGCAGTGAGGCTGATAAACCACTTCG
AGAGCAAGTGTTGGATTATGACCGAGCTATCAAGGTGGATAGCCAAGGTCTGATGCTGGGCGATTACCGA
GTCAAAACCTTATCATTTAAGCGCCTGCCTGAGCGGATCTGGTTTGGTCATGCCGCAAGTTTTGCGGGCG
ATATGATGACGGGCAGTCGAGGTTTACGCGGCAGCTTTTTGCTGAATGTCACCATTCACTTTCCTTCAGC
CGAGGCCATGCGATCTCGTTTAGAGACGAAGCGTCAATGGGCGGTCAATCAGGCCTATGGCCCGATGCTC
AAGTTTGTGCCGGTGCTTGCAGCCAAGAAAAAGGGATTTGATGTCCTTTTTGAAGCCTTGCAAGAAGGTG
ATCGTCCTATTCGGGCAAATATGACTTTGACGCTGTTTTCACCAACGGAAGAAGCGTCGATCAGCTCTGT
TTCAAATGCTCGAACTTATTTCAAAGAACTCGGATTTGAGCTGATGGAAGACAAGTACTTCTGTTTGCCC
ATTTTCCTGAATGCCTTGCCATTTGGTGCTGACCGCCAGGCGATGAACGACTTGTTTCGATTCAAGACCA
TGGCGACACGGCATGTCATCCCTCTGTTGCCTTTGTTTGCGGATTGGAAAGGCACGGGTACGCCGGTGAT
TAACTTTGTTTCCCGCAATGGCCAGATCATGAGTGTATCCCTTTATGACTCGGGCAGTAATTACAACTGT
TGCATCGCGGCGCAATCGGGATCGGGCAAGTCTTTCCTGGTGAACGAAATCATCTCTTCCTACTTATCTG
AAGGTGGGCAATGCTGGGTGATTGATGTTGGCCGCTCCTATGAAAAGCTGTGTGAAGTCTATGACGGGGA
GTTTTTACAGTTCGGGCGGGACAGTGGCATTTGCTTAAATCCGTTTGAAATCGTTGAGGACTATGACGAA
GAAGCGGATGTACTGGTTGGGTTATTGGCCGCAATGGCCGCACCTACGCAGTCATTAACCGATTTTCAGA
TGGCCAACCTAAAACGTCAGACCCGTGAACTGTGGGAGAAAAAAGGTCGTGCCATGTTGGTTGATGATGT
GGCAGAGGCTTTAAAAAATCATGAAGACCGACGTGTGCAGGACGTGGGTGAGCAGCTCTATCCGTTTACG
ACACAGGGCGAATATGGCCGCTTCTTTAATGGTCACAACAATATTCGCTTCAAAAACCGTTTCACCGTTC
TGGAGTTAGAAGAGCTCAAGGGGCGTAAGCATCTGCAACAAGTGGTGTTGCTTCAGCTTATCTACCAAAT
CCAACAGGAGATGTACTTAGGTGAGCGGGATCGTCGCAAGATTGTGTTCATTGACGAAGCCTGGGATCTG
CTGACTCAAGGTGATGTCGGTAAGTTTATCGAGACGGGTTACCGTCGATTTCGAAAATATGGCGGCAGTG
CTGTAACAGTAACGCAGTCGGTCAACGATTTATACGACAGTCCTACAGGTAAAGCCATCGCTGAAAACTC
GGCCAATATGTACCTGCTTGGCCAAAAAGCCGAAACCATCAACGCGCTCAAAAAAGAAGGCCGTTTGCCA
TTAGGTGAAGGCGGCTACGAATACCTGAAAACGGTTCATACCGTCACGGGTGTCTATTCCGAGATTTTCT
TTATTACCGAGATGGGCACCGGGATTGGCCGCCTTATCGTCGATCCGTTTCACAAGCTGTTGTACTCGTC
CCGTGCAGAAGATGTAAACGCGATTAAGCAGTTAACGCGCAAAGGCCTTTCTGTTGCTGATGCCATCTCC
CAGTTGTTAAAGGAGCGAGGCTATGAATAAGACCACGCTTTGGCCATTTATGGCCTCTATTACTTTGTCT
ATTGCTGGTAGCGGTTTAATGACCAGTTGGCTCTTAATGAAAACACTCGAACCCATCCACAGCCAGTTGG
CGTTAAGTACGCCCATTGCAGTCGTGGATTTTGGGGAGGCGGTGTTGTCACTGGGCCCCAATGCCAGCGA
ACAAGACATCGAATCTAGGTTGCTTCAGACCAATCAGCAAATTGAAAAGCTAAAAGCAGCCGGTTTTATC
GTGCTGGATGCCCAGGCGGTGGTGGGTGCTGATGATTCCGTATTTGTGCCAGTAGGCTCAAAGGAGGTGT
CTCATGCAGATACTCCGTAAAAGAATGCCTTGGCGGCCATATCTCATCCGGTTGACCGTTCTTGCGTTAA
TCATGGCCTTGGTAGGCACCTACGCCATGATGCGCTACCGAATAGGTATTGATACCCAGCAAGAGCGATG
CCTGCCTGATACCACGGTGTATCTGATTGACCTATGGAATAAAGAGCCCGTTAAGGATGGTTTGTATGCC
TTCCACTCAAAAGGACTTGCTCCGTTATATAACGACGGTACTCGTATGCTGAAACGCCTAACAGGGATGC
CTGGGGATGAAGTCAATGTGACGCCTGAGCATGTGCTAGTGAACGGTGCTGAAGTCTCTACCGGCATGGA
ATTAGCCCAGCGTCTTGGTGTGGCGGAATCACAATTTAGCCGCTCATTGACGCTGCAAGAAAACGAATAT
TGGTTTTCCGGCGAGGCTGCTACGAGTTTCGACTCCCGCTATTGGAATGCCGTTAAGCGCGAGCAGATTG
TCGGTCGCGCTTGGCCGCTTTGGTAGGAGGTAGATGATGCAAAGACTATGTCTCTTATTTTTGTTGGTTG
CTCCATTGTCTTGGGTTCAAGTTTCCTGGGCACAAGAGCCTTTTCCGTTGTCTGACGAGGACAAAAAGAT
CGTCGAAATGAGCCGCAGCATTTTACAAAGTGCTGTGGATGGTTCATCTGAATTTATCGAGCCTTTTTCA
CCGATTGAACAACCTGCGTCGCTCAAACACAACGATGAATGGTTGATATTTGCGTCGTCCTCATTGGGGG
ATTCGTCACTGAAGCAACTATTTAAAGAGGCCAGTGTTACCGGTGCTATTGTGTTGTTTCGGGGAATTCC
TGAAGGAAAGACCTTGGGGGCGGCTATCCGTGATTGGCATACCCTGATGGCGGGACTTGATCCTGTTCCT
CAGGTTCGAATCGATCCGAAAGCCTTTGTGCACTGGCGGGTGACTAGCGTGCCTGCCATTTTTCGCATAG
ACGATGACAAGGTGACTGCAAGTGCACTAGGGGTTTACAGCAAGGACTGGTTGCAACTCCAAATTGAAAC
CGGCAATACCGGTTCATTGGGTCAACGCGGTCCGATTCATTCGATTTTAGAACCGGATTTGATGCAAGTG
GCGATGCAGCGTTTACAGTCGATTGATCTGGGCGCGTTAAAGAAAAAAGCCATTGAGCGTTTCTGGTCTC
GCCAAACATTTACTGAGTTACCCAAAGCCACGCAGTATCGGATAAGAATGGTTGATCCAACCATCGTCAT
GCAGCGACCACTATTGGATGCCAATGGCCGAACATTGATCCCAGCAGGAACGCGTATTAACCCGCTAAAA
GCCTTGCCGTTCACTCAGCAGCTTGTGGTGTTTAATGCGTTGAACGCTGAAGAAGTGGACGCAGTAGCGC
ATTGGCTTGAGACGCAAGATAGGACACTGCGCCGCATTACGCTTATCACCACGCAGCTCGACCGTGCCCA
AGGCTGGAATCGCCTCAATGCGCTCGAAAAGACATTGGATAGTCCGGTTTACCTTCTCAATGCCTCGCTA
AAGCAGCGCTTTGATCTGCAAGTCACCCCATCGTTTGTTCAAGCGAAGGGGCTCGCGTTTGAAATAGAAG
AAATTCCAGCAAAGGAGCTTGTTCATGAAAAAGCTCAATAATACGTATCGTCTGTTGCTGACTCTCGTTG
TCATGTTTGTCCTTGGCGCATCTATTCCTGCAAAAGCCGAACTGACCTGCCCAGACGCGGGTTTATTGTC
CGGTAAGTTGCTGACGGATGTTTGCTGGTCATGCATTTTTCCTATCCGAGTGGCGGGTCTTCCTCTTGGC
TCTGGTAGTGTCCCAAGCGGCGCATCAAACAAGTCATTTTGCTTATGTGAAGATAACTTAGGCGTGCCAA
GGCCAGGTATTGTTACCAGCATGTGGGAGCCAGCGCGTCTGATTGAACTGGTCAGAACGCCGGGTTGTTC
GCCTTCCCTGGGAGGGATTCGTTTACCGTTAGGTGATAGACGACTGCAAGGTGGTCATGGCGAGGGTGAA
TACGACACCGGTGATCTTGCTTTCTACCATTACCATTATTACGCCTTTCCGCTATTGGTCATGCTCGATT
TATTCATGGATGGCAATTGCAATGCCGATGGTTACATGGACTTTGACTTGATGTATTTGTCGGAATTGGA
CCCAACATGGCTGAACGATGAACTGGCCTTTTTTACTCAGCCTGAAGCGGCTGCCGTTGCCAATCCATTG
GCTATATCTGCTTGTACCGCTGACGCTGCTTCATCAACGCTTGGTAAACCCATCGACCAGTTGTTTTGGT
GTGCTGGCAGTTGGGGCCATCTCTACCCGTTATCTGGCCACACCTTAGCCTTCGGCTCATTAGCAGAAAA
CACCAGCCATTTAGCGGCGCGTGCAATCGCGGCTCAACACAGGCGTGGTCTTGCTAGACGAACAATGGGG
AACAGTGCGCTATGCCGACCTGTTATCGAACCCATGCTACCGAAATCCCAATACAAGATGAGTATGTTCT
TCCCTGTACCAGAAACTGAAAGTGCGCATGTCATCGGTGAAAGCACCATGAAATGGGGAGAGTGGCGAAC
GATCCCCGGTGCCGGTGAAGATGCGCTCTACATTTTGTGGCGCTGGCAAGACTGCTGTAACTCGGGAGGT
TAACTATGAAACCAACATTTTTTACCCGAGTGTTAGCGGGTATTTTATCTATCACTATGGCGTGCTTGCC
CTTACATGGTGTGGCCGCTGATGTGCAGCGCCAATCCGGCTTAAGCGGACAACAAGAAGGTAAGCAATTG
CTGCAAAACTGGACGATGCCCGCACTCAATGGCAATACATTGTCGGTGCCGAATGGCAGTGGTCATGAGT
CCATTAACTTGCAAGAGCTTTTCCCTGGTATGGATCAGGGCTCATTGGATGTCTTAACGGGCGTTTATGG
CTCTGATACCAGCATGAATCAATTGGGGACGCAGCGCCAAGAGAGCATGGCATCCGAAAGTAGCGCTACG
GGTGAGGCGTTTCGCTCGCTACAGCAAATCAAAGACAGGTCTCGGCCAGATATGGTCAATGATCCGCTTT
GGGCATTAACTGATGCGGTTCAAACTGACCCCAATCTATTAACCCAAAGCTTCCCAGGCTGTGAGTCTCA
AGGTGAAGGTAGCCCAAATTACCAGCAATGCGACAGGCTCAATACAGCGGTTAACAGCTGCACTATTACT
CACGATTACACGGCAGGCATTATTGAGCATGTTTCAGGACCAATGAACCTTCGCTCTTGTGGTGAGGGAT
GTCTTGAAGTTTGGATTGGACGAATAGGCGACAACTACTGGAGTGGTAGTTGTAAAGTGTTCGAACAGGC
CATCACACTCAAAGTCGTGAACCCCGATGCGATTACCTCAGCCGTTCTCGAGTACGCCAAATGGGATGAC
TACATGCAGGTGTGGCTTGGCGATCAGAAAGTCTGGTCTGGGCCGAACAATAACTTTCCACCAGAAACGG
CAGGTCGCTGCGAGCTTAGTACCAGTTGGGAGCGCAATCCAAATACCGATCTCACTGCCAGGCTAAAAGC
GGTAGAACCAGGTTTAGAAGTACTGGTAAAAATTCGCGTATCGGTTACGGGTAGTGGTGAGGGCTATGCA
CGCATCAAGGTGCGCTTTGATCCAACCAAGGTGGTGATGAATGATAGTTGGTCACCACAGTCCTGTATCG
AACAAGCAGCGGATATCCCGACGAAGTTTTCAGACTACAGTATTCAATGCACGGATCAGCCGTCTTCAAC
CAACGGATGTACGGTGGTCAATGGTGTTTCAGTTTGTGAATCCTACTTTGCCCTAAGCCCAGTGGCTGGC
ATATCGCCTTTGTGTCGGCGTGTTCAAGTGAGTGTGGATGATGAAAGCTATAAGGGGATTGAAAACCAGG
CCTGCCAAGTGCTTGAAGCGAATCCTTCCTGTGGATTCATGTCGTCAGAATGTGCCGAGACCAATGATAA
AGGTGAATGCATTCGTTTTACCGATACCTATGACTGTGGATTGCAAACCAGCGATCCAAAGTGCGTGGTA
TCCAATCTTATGCCGAGTAGTTTTGAGGCCTGTGAGCCTACTCAGACGATTACGCCATTTACTGAAACCA
AGCATGTACCGGATTTCCAGGTGTGCGAGAAGATCAGCACGCTTACTCAGTGTCAGTTAGAGCGACGTGT
ATCTGCTGAAACCCATCAACAAAGCTGGTCCATTGAGCGCGGTTGCTTTAGCTCTGAAACGCTCAGCTTT
GTTCCACAGCACAGCAGTACTATGCAAACTGGAAACGCGACACTGAGGATTTTTGATAATCAAAATACTG
AGATAAAAATCACCGAGTCGCCATCTAAGGCAAATGGTTGGAAAACGACACTCTCATTGACGGGCAACAA
GGAGACGGTGACTGAGACGAAGTCATCCATTAAATACCCTGAAATGACGTGTCCAAAAGGAACCTTGGTT
GGTTCATTGTGTAAAGTCGTTAATGGGTCGATTATTTCGTGGCATGAACCCCAGGAGGTCACTCGTTCCA
GATGTGAGTCCGGCTGGAACAAAGTCGATTTCGATACTTGCAGCCGAGAAGTTCAGAAGTGTTTGGCTCC
TGCGAAACTGAGTGCCTCCTTGACCTTCTCCGGCAAGTACTTAGAGCAAGACGTTGTTCATCAATCAAGT
GATCCAGGCATAGACCAATGCTTGATGCAAACGGATCAGTTTACTGCGGTGCAGTGGCAGTGTTTGGATA
CGGGCACAAAACGAATCGACGGGTTAACGGTTGGTAGTGGCGAGTTGGCCAATCTTGGAAGCCTTTATCC
GGCGGTTGTTTCGTCTCCTGCTCATTTAACCAGTCGTGGCAGCTCTGATGGACTGGGGCTCTCATGCTGG
AGAGCAAGAGCGACCTACAATGCTTCGACTGCTCATCCAGAGTTCAACATGGGCAGCTCAGATAGCTGGG
TAGATGCCAATGGTAATACACAAACCATCGTTAATAACGGACAAAACACGACCACCAATACGTGTGCCGC
GCTGGAGCAAAACCCGGCCTGCCAGTATGTCAGAACCGAATGCACTGAAGGCGGGGCTGGTCATGAAGGT
TTCTGCTATATCCAAAGTTTGGTGTATGACTGTGGACAAAGCGTTGAAGTGCAAAATGCACGAATGGAAA
CTCAATACAACTGTGAGGGGCCAGTTCGCTGTATGGGCACAGATTGTTTAGAGCCAGAGTCAATCAAGCA
GGCTAACTTTGCAGAAGCCGCAGCGATGCTTAATGCGGCGCAGTTTATGACCAATGATATGTCTTGTACG
GGAGCTGATGGCCAAGATAACGTTGAGTGTACGATCTTTAAAGGTAATGCTGGCCAGTGCAAAAAAGCCG
TTGGCGGCATAGTGGATTGCTGTGAAAAGCCAAGTGGCGTGTCGTTATCGGATTACATCACGATGATAGT
GGCGGTTAACAAGCTTGATACGGCAGTCATGGCCATGAATCCGTCGTCAGCTATCTATGGTTCGTGGAAT
ACGCTCAGGGAGCCAATCACGAGCACTTGGAGTGCGGTCAAAGAGCCTTTTGTGTCTGCATGGGACTCTC
TCATGGGGGCTGGGCCATCAACGGCTGCTGGCGCGGGAGCGGAGCAAGCTGCGACTGGCTTTATGCAGGT
GTTGACCAACAAAACGGCTGAGTGGGTAGGCACGACCTTTGGTTCGGGGGCGCAATCGGCACTGTTTAGT
AACGTTGGTGGCGCAGTTGGAGCCGATGGTGTCGTTTCGGGTGGTAACTTTGCGCTGGGTGGCGCTGCGG
GCGCGGTTCTGAGTACGGTTATGACGGCCTACATGATTTACTCAGTCACCATGATCCTCATTCAACTTAT
CTGGAAATGTGAGCAGAGTGAGTTTGAAATGAACGCCAAGCGGGTATTGAAGAGTTGCCACTATATAGGT
TCTTACTGCAAGTCTAAGTTCTTAGGTGCCTGTGTTGAGAAACGGCAATCATATTGCTGCTTTACTTCGC
CGCTTTCACGGATCATTCAAGAACAAGTTCGTCCGCAGTTGGGCCTTGGCTGGGGCAGTGCAAAGTCACC
AAACTGCGAAGGTTTGACCGCAAGTCAGTTAAACCTGGTAGATTGGAGCCAAGTCAATCTGGATGAATGG
ATAGGTATTTTGTCGATCACGGGCAACCTACCCGAAGTACCGTCACTGGATCTGGAAAGACTCACTGGCT
CAGGAAGTACGCTAAACGTGGATGGAAACCGTCAAAGTGCCACAGAAAGAGCCATTGAACGGCTAAACGG
AATGGATGCCCAGAAACTGCGTCAGGAGGCGACGGAAGAAATTTCGGGGAATAATTAATAGAAATTGAAC
ATCCTCACTAGCCCAGCAAACGCCGGGCTAGTTGTATTAGTGTTTCCACCAGTTTTCCAGCAAAGCTTTA
TCTGCAACCTAGTGGCCAAGCAGTGCTTTATCAAGAGCGTCCAAAGATGAAACTATTGTTTCAACAGTCC
CATGTTCAAACTCATCTCTATCGGTTTCTTCGTGTGTTCCCTTATTCAAATACAGCCAATGAGGATCTTG
CCCGTTGACCCCAAGAAGTAATTCAAATGCTTCTACAATTTGTAACTTGTTAGGAATGTCTGCTTTAGAA
CGACTAATCTTAGCCTTTAAATTTTCAGTAAGGGCCCTTAAGTCGTGAGGCAAGTTTGGAGCTCTCTTGG
AAACACTTATCATATCATCGCGTTTATCACAGTACTTACTGTAATGATGCCAAGCTTTTTCACTTAAGTA
CTCTAAGGCACGTCGTGAGGAGGCTAATGCATTACGATATTCTGCACTTTCAAAATGAGTAGTTGCTGCA
AGCACATAATTAGGTGGGCAAGAGAAAGATGCGACCTGAATGTGTGATTCCCCACGTTGTGGTAAAAATT
TGTATGTTGCCGACTCTCTGGCTGCCTTTCTTCCAATATCTTGATGAATGTTTTTGAGGAATTCTTCACC
ATGACAGGCCAAAATGATCTGCTTCTCTTTGAAAAATTCATCCTTGTATAGAGTTTCTCGGATTGCTTTA
CGGTGCTCATCATCAATCGCATTAACAGGATCATCAAAGATGAGAAGCGGACTGTTAGTTTTCAAGTTTT
TAGCCAGCAGGATAGATAGGCCAATACAGCGAATATGGCCTTCACTCAGCACGTGTAAAGCATCAAAGAA
CTTTGTTGGCTCAGACTGATAAGCAATTTCAATACGTTCGCCTGAAACCAACGGTAACTTTATTCCAGCT
AGTTGATCTTTAGGTGCATCATAACGATTAAAGGCATTGTATAACTGCACAACAAGTTCACCTAAATCAG
CAACAAGTTTACTGGGTAGCTGATCTTTATAATCAAAGAGCATATCGACGAATTTTTTGTAGCTGACTGC
TATTTGTTTATTCGTTTCTACAACTACTTGCTCTGCTTCAGCTTCAGTAATTAGTTCTTTGTTTTCTTCA
TCGAAGGTATTGATCGCTTTTTGCGCTTTCTTTATCGCATCTTCATAAGTAGTTCTCTGAACTTGTAACT
TTGTTGCCTGATCTTTAAATTCACGAAGTTTTTTAAGCTTTTCCTGTTTAAGCTTTCTATCCTCATTTGC
TTGTTTGACTTCAACATCGCGCTGTTCAAGATTTTTAACTTGTTCAGCTAACAGAGCCCACGGTGATACC
ACTTCTTCACGTTCTTGAGTCAGAGCCTCCCACCAAGACCAATCTAATTTAATACTGTCGTCAACAATGT
GAGCAAGAAGAGGATTTTCACCGTCTCCATTATATTTTACACAAGCAGAAACTATGGTATGAACCGATTG
AATTGCTCTAGAAAACTCAGATTTTGCCTGAGCCTGCTCTGTCTCTAATTTCGCTAAGTAGCCGAGTTTC
TCTAATTCGGATGTGGCTAACACAAAAGGGTTCTGTGTGACCTGCTCTAGAGGCGTTTTACAAGCTGGGC
ACTGGTTTTCACTCGTACCTCTTAAGTCAAGCACAGCGCCATATAGTTGCTTAAAAGATAGACTTTCGTG
TTGATTTGCAGGCAAAACTGATCCACTGTTTGCATCGAATTTTGATCCGCTTTACTCAGCCATTATGGGC
ATGAGATTTGGGTTTTCTCAAGCATCACCTCCTCGCTGTTTTAGCCTTTCTGCTTGATTCTTTAAACCGA
TAACTATTGTTGCCTGTCTCGATGATATGGCAGTGATGGGTCAGGCGGTCTAATAGCGCGGTCGTCATCT
TTGCATCTCCAAACACTTTGGGCCATTCGCTGAAGCTTAGGTTTGTTGTGATGATGACACTGGTTTTTTC
ATACAGCTTGGCCAATAGATGGAAGAGCAGCGCTCCACCATGTTGACTAAAGGGTACATACCCCAGTTCA
TCCAGAATGACCACATCCACACCGCTCAGTCGTGAGGCTATCCTGCCGGTTTGGTCTTTGCGTTTTTCCA
GCTCCAGTGCATTCACCAGCTCTAACGTCGAGATAAACCGAACCCGCAACTGATGATGTTGAATGGCTTG
GACGCCCAGTGCTGTTGCCAGATGGGTTTTACCAGTACCGGGACCACCCACCAGCACGATATTCTGGCTA
CTTTGGATAAAGTCACAGCGGTGTAAGTCCTGTACCAATCGTTCATCCACTTCGCTTTCCTGGAAGTTAA
AACCGTACAAGTCCCGGTACGCCGGGAAGCGGGCTGCACTCATTTGATAAGCGACGGAGCGAACTTCGCG
GTCAGCCACTTCGGCTTTGAGCAAGATATCCAGTATGGGCAGTGCGTGTTGCCAGGCCGGAGCGCTTTGT
AAACTTAAGTCCTGCACGCTTTGACGCATCCCATAGAGTTTTAGCTGTTTCAGTAGTGCTTGCAGGGCCT
CAATGTGCATAACCACCCCCTAATTGCTCGTAACGGCTGGTATCGCTTAAAGGCTCAATGCTCAGTTGCA
GATGGGCAGCTACAGGCACGGGCTCAGGGGGCGGCGCTTCAATCAACCGGTGCAGGCAGTTGATGACATG
GTCTTTGGAGGCGCAGCCACTTTGTAGTGCTTCCGTAATAGCTTGCTCCACCAGTTCAGCTTCATGATGC
AGCACCAGAGCCAGCACATCGACCATCTGTCGGTCACCACCGATTTTACGCAGCAGCACCTGCTGCAATT
GCTTAAAGCTCTCTGGCAAGGTTTGGAAGGGGGCGCCGTTTCGCAGTGAACCCGGTTTACGCTGTGCCAC
CAGTAAGTAATGCCGCCAGTTGTAGAGCACCTGACCCGGCGCATTGTGGTCTCGCGTAAACACACGCAGA
TGCTCTGTCACCTTCCTGCCTTCGGCAATGATATGGAGCACGGCCGGATAGACCCGAAGGCTGACTCTGC
GGTTAGCAAAGCTTGCAGGCACGCTGTATTTGTTGTTTTCGAAGGTGATGAGGCAGGTCGAGGAGACCTG
TTTGCTGTGTTCGATAAAACCGTCAAAGCCACTGCTGATGTGCATCAGGTGCAAACGCTCTTCCTGCAAG
CACTGCCAGAGCGTGTGAGGTTTAAACTCCGGGTGCTGTTGTTGTTGCCACACCGCTTGGCATTCTTGTT
CCAGCCAGTCATTGAGCGCTTCAAGCGAGTTAAATCCAGGTGCTTTATGCCACAGTGCATACCGACCATC
CTGCACCGCTTTTTCCACCTGACCTTTTTCCCAACCGGCTGCCGGATTACAGAAATCAGCTTCAAACAGA
TAATGACTGGCCATCGCCTGGAAGCGTTTGTTCACCACCCGTTCTTTGCCACGACCAATTTTATCGACAG
CCGTTTTCATGTTGTCGTAAATACCGCGCTCAGGAACTCCACCAAACACCCGGAAGGCCTGCGTGTGCGC
ATCAAACAGCATTTCGTGGGTTTGCGTCCAGTAGGCCCGTTGGTAACTGACTTTACTGTGACAGAGCTTA
AAGTGCGCGACTTGTACTTTCACCTTCTTGCCACCAATGGACACCCAGTTCTCGCCCCAGTCAAACTGAA
ACGCTTCACCTGGCGCGAACTGTAGCGGCACATACACTTGTTTGCTGACCGTCTGCTGCTGACGCCACAA
CCGGGCAAAGGCTGCCACCCTGTCGTACGAACCGGTGTAGCCTTGTGGCACCAACTCGTGATACAGCTGT
TTCACCGTTTTACGCTGTTTGCGTGGCTTTTTCACCTCTCGCTCAAGCGCTTCTGTGAGCAGAGTTTCAA
ATGCATCCAGCTTGCTGACACAAGCTCGCTGGGGATACGCAGGCTCGACCTGCTCTTGGCTTAAGTATTT
CTTCAGGGTATTTCTGGATAAACCAGTACGTCTGGCAATCTCCCGTTTCGACAATCCTTCACGGAAATAC
CATCGTCTTATAACGCTTAAAAGGGCCACATCTAACACTCCACATTCTCCTGCCAGAACCGGACAGGATT
GATTAAAAATGTGGATCAGTTTTCGATGCAAATCTGGGGGGTTAGTGGATCACTTCTGGGTGCAATTCAA
CAACTTTCGCTTGCTTTGGCAATTTCAGTAGATTTTTCTATCAAGTTTTGATTTGCTGTCTCAAGGTTTC
TTTTACATTCATCTAACTTTTTAACAGACAGGTTAGTAATCTCTTGCTGCTTTTTCTGCAACTCTGCATC
TAAGGCTTGAATTTCACCTGGCTTTTCCTCGCTTCCCAAAGTCACGAGCATTTGCTGAAAATCAATTTTA
GGGTCAAGTTTTGTTGCCAGATCTTGCTCATGAACAGTCGTTACTTTTAGATTTTCTTGATTGTCTTTTA
TAGTCTGATGATGAACTGCTAGTTGCTGTTGTTTTTCTTTTAGCTGAAGACCTTTTTTTCCAACTAAATC
GATATGGCGTTCATCAAGCTCACGGCTAAAATCTTTGACAAAGATGTTAAAGCTTTCCAGACCGAACAAG
CTTGAAATCAACTCTGTTTGCTTGGCAGGTGATTGTGCCGCAATGCGAGAAAAGCTATCAATACGGTTCT
TCTCAACAAAACAGAAGCGAAATCGAGACTCATCTGGTGAAACAACAACCGTTTCGTCTTTACTGTTCAC
TCCCTCAATGACAGGAGCGATATAGCGATTAACATGAGCATTTTTTAAGTATTGCGCGGGAGTAAAACGT
TTGCTTTGAGCTTCTTCTACAGCCCCCAGCAAACCAAATTCTAGCGCCTCACAAAAACTTGATTTGCCAG
CACCATTTGGGCCATAAATTAGCACAAGAAGATTATTGAGGTTTAATATCTCTTCTTTAGCAAATCCGCG
AAATGGACCAACGCTAATTGATTTAAGCAGCTTAATGGTATTTTCGCTGCTGCTATCCTCAGTAGCAGCT
TCCGCGATCACATCAGATAGTTTATCCCAATTGTCTGAAGTTAAATCTACAACCTTCTTTGCGCGTCGGC
TTTGCGCTGTACCTAAAGGCTCCAACGTATCCAAATGGTCAAGAACGAGGTTGGCGATTTTTCGTATTCC
TATCGCTACATCATCACCAGTTAACGTTTGCATAAATCTTATGAGTTCATTCTTAATCAATATTAATTCC
CTTATTTTTTTGACGGTTCCACTCATTCATGAACATTGATAGCCGCCGTTCCTCTCAAAGTCGCCATAGA
TACGTTGCTAATTACAAACCTTTTCTGGGCGAGACTCAATACATCTTAATTGTCTAAAAAACCTGGTGAC
AATTTACAATTACGTGGTCTGAATAAAAACTTGAGTTAGGTTGTGGATACATGCTAGCAGCTGCCTGATA
CATAGCAATTAGACTTACCTTGAATGCCTCTAATCCTCAAATCACGTAATTTTTCCCACTCATCAACAGG
GTCCATTCTTGACCAAGCTTCAAATAGCTGAGTTTGTTGTCTGCTTAGTCTTAGGCCGTATTGATCTCGC
ATGTAGAAATAAATTCTAGCAATATCACCCTGACGGTTAGCTGGTGGTTCTGCTCGGCGGTCTTTGAAAT
CAACTTCGAAATCACATTGACCATAGGCCCTTGATTCGTTCGGAATCATTCCAAATCGAAAATTTGATCT
ATCCCCGTTGAGCTCACCTACTGATGGTACGAGGTTATGGAGATCCGAAACCATTTTAGAAAACTCAGGA
TCATTCTTTTCGCAGTTCCGACGTCCACCGTTTTGCCAGCATTGGCGTTGATGGCCAATTTCCCAAGCTG
AGACAACGTGCTCCCACTCTAAGCGTTCTCCTCGTTTCGGTTGCTTCCTTGGTTCATATCCGCAAGATGC
AGCATCAATCGCACCATCATTGTTATAGCTACATCCACAGTAAAACGTACTCTGGTTGTCTTGGTAAATT
TCTCGGGCAAATCGTTTTGCCTGGCTGAACGATGTTGGGTGTTCTGCAAATGCAGGGATAGCGAACAACG
CTATTAAGAAGGTAACGAGAAAATTAGTTCTATTCATGTAAATTGGCCAAAAATGACAGTTAAATTCATT
TTAATGATTTTGATAGAAAATACAGCAAGATGAAGAGCCCCTTCGAGAGGGGCTGGTTGATGGGAGCCTA
GTTGGCTAGTTGGCGGGGGTATCTGTTTCCTTTTCAGTGATATCGTCATCGGTTGACGGCACCGCTTGCT
CAACTTCTGCTTCTTTACCCTTAGCTTGGGCTGATTTTCGTGCTCGAATTTCGATATCTATAATGCGTCG
AGCTAGTTTGATAATGCGCTGTTGCCATGCGTAGTTGCCATCAACACGTTGCTTGTTGCTAAGCACGCTA
GACAACCAGAGAGTGTCCATTGAGATCATCAACGCATCGAGTTTGCGCACTAAGCCGACAAACTGGCCAA
CCTGAGGCGAGCTGATTTTGGCGTTGAAGGTAATCGGGTCGGTGTAGTCAGGTACTTCATCGATGCCGTT
GGTCTCCATCAGTTTGTCCAAACGAGCTTGTTCGTTGTCTACCGCCTTAGCGCAATCCTCGATCAACTGG
CTAATGATCTGCTCCACTTCATCAATTTCGTTATCATCGCCAATGATGCGCAGGATGACATCGATTCCGT
AAAGCGCACTGACCGTCCGTCTAAAAACACGGTCAACGACACGTTGCGCCTGTAAGCTATTAATTGTGAA
TGATTGTTCAAAGATGGGCTTCGAGTAATTGGGTTTTGCTTGGGCCATAAGTTTGCTCCTGATATGACAA
TAATCAGTCCCTAGCCTAATCCTCTGTGAGGTAATGGCCTTTCAGCTAGGTGGAAGAATTGAGCATCTTT
CTAACTATCCTGTCTGGATAAGACGGTTACACTGACTATCAAATATTGCTGATCTGTTTCAGTGATATCT
GCGCCTGAGAGCATGAGCTCAAAGGAAGCCCGCCGCTGAGTTTTCTCAGTGGTACTAAGAGGTAGCTAGC
CTCCTTAAACAAATAGCCTGCATGTTTTTACATGCTCAACCATGCGTTCCTTGCGGTTCGCCTTTTCACC
ACCCAACTGGGGGAGTTTTCCCCAGTTGGGGGTGACTCCTTCACAACCTAATTAAGGAGTCACCAATGGA
ATATATCTTCGGATTTATTATCCAAGTCGCAGGCATTATGTTGCTTGCAAAACTGAGCTGGTCGCTTTTG
CGATTGGTTGCTCGTCAAAGCGTGCGCCCGTTTCGATTTGTACTTACTCAAATCAAGCGATTGCTCACAC
CAACACCAAAACGTCGTCCAATGGCGGTGCCTAAAGCTCCTGGTATGCCACGTTTGACACCTGCGTTTTA
CAAAGAGCCACATCAGTACGACATGGCTTTGCTCGAAATACCAACCTATCTGCGCCGTCAGTCTTCTTTG
CCTAACCTGGCAGAAACGACTGTGTGCACAGAGTTCAACTAAGACGAGGAGAACATCATGAAAAACCAAG
TAACACTCATAGGCTACGTTGGCTCTGAGCCAGAGACACGAGCCTATCCATCAGGTGATTTGGTGACCAG
CATTTCGCTGGCCACTTCTGAGAAATGGCGCGACCGTCAATCCAATGAGCTCAAAGAGCATACGGAATGG
CATCGGGTCGTTTTTCGAGATCGTGGTGGATTTAAGTTAGGGCTCAGGGCAAAAGATTTAATCCAAAAAG
GAGCGAAGCTTTTTGTTCAAGGGCCTCAGCGCACGCGCTCATGGGAGAAAGATGGCATTAAGCATCGATT
GACCGAAGTGGACGCGGACGAGTTTCTGCTTCTTGATAGTGTGAACAAAGCATCTGAGCCATCAGCGACG
GATGATGCGGGCTCCCAAACTAATTGGGCACAAACTTATCCTGAACCAGATTTTTAACCGAGCAAAAACG
CTTTAACCCAGCCGGGAGTACTTTCCCGTCAGGGGCAGACTCCCACTTTGATTGTCGGAGTCCAAAATGG
AAAAACCAAAGCTAATCCAACGCTTTGCTGAGCGCTTTAGTGTCGATCCAAACAAACTGTTCGATACCCT
AAAAGCAACAGCATTCAAGCAACGTGACGGTAGTGCACCGACCAATGAGCAGATGATGGCGCTCTTGGTG
GTTGCAGATCAGTACGGCTTGAACCCTTTCACCAAAGAGATTTTTGCGTTCCCTGATAAACAAGCTGGGA
TTATTCCAGTGGTAGGTGTCGATGGATGGTCTCGCATCATCAATCAACACGACCAGTTTGATGGCATGGA
GTTCAAGACTTCAGAAAACAAAGTCTCACTGGATGGTGCGAAAGAATGCCCGGAATGGATGGAATGCATC
ATCTACCGGCGCGACCGTTCGCACCCAGTCAAAATCACTGAATACCTGGATGAAGTCTATCGACCGCCTT
TTGAAGGTAACGGCAAAAATGGCCCTTACCGTGTGGATGGTCCATGGCAGACGCACACTAAGCGAATGCT
AAGACATAAATCCATGATCCAGTGTTCCCGCATTGCGTTTGGCTTTGTGGGAATTTTCGATCAAGACGAA
GCGGAGCGAATTATCGAAGGCCAAGCAACACACGTTGTTGAGCCATCTGTGATTCCACCCGAGCAAGTTG
ATGATCGAACCCGAGGGCTTGTTTACAAGCTTATCGAGCGGGCGGAAGCTTCAAACGCTTGGAATAGTGC
ATTGGAATATGCCAATGAACATTTTCAAGGTGTTGAACTGACGTTTGCGAAACAAGAAATATTTAATGCA
CAGCAACAAGCAGCCAAAGCGCTCACACAGCCTTTAGCTTCTTAGCGCCTCGCATTCATTTTACTAACCC
TGGCGGGATTATTCTCCCGTCAGGGGGAAGGTCTCGTCTTTTTTTGGAGATCTTCCATGACTAAATCAGC
CTCACTCATTCGCTTCGTATTGGTTGTTGCCCTTGTCTTAGGTTCGATTCAAGCCGGTAAAGCGGCAATT
GATTCGGTTCAAGCAAGTGTTGTTCAGCACCAAACAGCGTTAGCACAAGCTGCAAAGTAACCACTTAACC
CTGAAGGGGAGTTCTCTCCTTCGGGGGAGTCTCCCCTCAAAGGAGGCAATATGAAGGTTATCGACCTATC
ACAGCGTACTCCTGCATGGCACCAGTGGCGCATTGCAGGGGTTACGGCATCTGAAGCCCCAATTATTATG
GGGCGTTCACCCTACAAAACACCTTGGCGATTATGGGCAGAAAAAACCGGACTCGTATTACCGGAAGACC
TGTCGAATAATCCAAATGTGCTTCGCGGTATAAGGTTGGAGCCTCAAGCAAGGCGAGCATTTGAGAATGC
GCATAATGACTTTCTTCTGCCGTTATGTGCAGAAGCCGATCATAACGCAATCTTTCGAGCCAGCTTTGAT
GGCATCAACGATGCGGGCGAACCCGTTGAACTGAAATGTCCTTGCCAGTCAGTTTTTGAGGATGTGCAAG
CTCACCGAGAACAAAGCGAGGCGTACCAGTTGTATTGGGTGCAAGTACAGCATCAAATACTGGTCGCCAA
TAGCACGCGAGGTTGGTTGGTTTTCTATTTTGAGGATCAACTGATTGAGTTTGAAATACAACGAGACGCG
GCGTTCTTAACTGAGTTGCAAGAAACAGCGCTTCAGTTTTGGGAGTTAGTACAGACCAAAAAAGAACCGT
CAAAATGCCCTGAGCAAGATTGTTTTGTTCCCAAGGGTGAAGCCCAATACCGTTGGACATCGCTGTCTCG
ACAGTATTGCTCAGCACATGCCGAAGTGGTCCGACTGGAAAATCACATTAAATCTTTGAAAGAGGAAATG
CGAGACGCTCAGTCAAAATTGGTCGCCATGATGGGTAACTACGCTCATGCCGACTATGCTGGGGTCAAAC
TCAGCCGCTACATGATGGCGGGCACGGTGGACTATAAGCAATTGGCCACCGATAAATTAGGCGAGCTGGA
TGAACAGGTTTTAGCCGCTTACCGAAAAGCGCCACAAGAGCGGTTGCGTATCAGCACCAATAAGCCAGAG
CAGCCCGTTGAAACACCAATCAAAATCAGTCTTGAGCAAGATAACTTGGTTCTGCCAGGTGACTCGCCGA
GCTCATTTTACTTTTAACGTTCACTTGGAGCCGATTTCGGCTCCTTTCTCATGCGCTTACATCGAGTGCA
TCAGAAAGCAGTTTCACTCGTAGCCAATGCTGGGTACGAATGATAGAGCGAGCTGAACTCTTACATACAC
AGCCATACCACAATCAACACACCACCCGACGGGGACTTCATTCCCTGTTGGGGCATGGGGCCTCGTTAAA
ACTGATGAGGTTTACCATGACTGAACAATCCCCATTTTTGGTTCAAGTGAATCAAGCGTTCAATGTCCCG
GCTCCTGATGCTTTCGTTCTGGAAGGATATGGTGCCGACACTACCCATCCAAACATTCCCGTTCGCAAGG
ACGAGTATGTTTTTAGAAAAGAAGACTTACGTGACGTATTGGCGTTCTTGTCTCACCCAGACGGTGACGG
TTTGTATATTACAGGCCCCACTGGATGCGGTAAGACCTCGCTAATTTGCCAAGTTGCTTCTCGATTGAAT
TGGCCTGTTCAGCAAATTACTGCGCACGGTCGATTGGAGTTGTCCGATCTTATCGGTCACCACACACTGG
TTAATGGCAACATGACCTTTGTGTATGGGCCGCTGGCACTGGCTGTCAAGCATGGCCATTTGCTGATCAT
TAATGAAATGGATCTTGCTGAGCCTGCTGAACTGGCTGGGCTCAATGACATTTTGGAAGGTGCCCCGTTG
GTCATCGCACAAAATGGCGGAGAGATCATCATGCCACATAACAAGTTTCGTTTTATCGCTACCGGCAACA
GTGCGGGCAGCGGTGACCAGACGGGCTTGTATCAAGGTGTGCTTCAACAGAATTTGGCTTTCCTTGATCG
CTTTAGAATCATTGAAGCTACCTATGCAGAGCCATCTGTAGAGGAAGCCATTCTGGAGAATGTTGCGCCG
GGCTTGCCAGAAGTCTTTCGCCAAAAAATGGTGAAAGTAGCCGGTGACATTCGTCGTCTTTTTATTGGGG
GCGCGGATGGCGGAGCAGAGCTTAGTATCACGATGTCCACTAGGACCTTGGTGCGCTGGGCAAAGTTAAC
ACTTGCTTTTAAAGGCGCTCCTAACGCAGTGGAGTATGCACTGGTTCGGTCTTTGACGGCTCGTGCTGAG
TTGGAGCAACGAGAAGCCATTCACCGTATTGCCGCTGATGTCTTCGGTGACCATTGGGAGGATTGATGAT
GGAAAAGTGCTTTGCTCTTTACCGTTACAGTCATTCTGATGGGACAGCCAAAGAATGGGCCATTTACGTT
GGATCAGATACCAAGGAGATTGAAGTTCGGTTTGGAAAAGCCGGTCAATTATCGCAGCAGCGATTGATTG
ATTCGACTGATCCTAACGCTGAAGCAGACCGACGAATCAATGAGAAAATCAACAAGGGTTATCGATTTGT
TGGACACGTCGGTATTGATCATCAAGGGCGGCCATTTGAACTCTCAAATGCGCTAGATAGTGTCGCGTGC
GCCAATAACGTCAGTTGGGAGTTTCGTACTCGCAAGGACGTCAATGGCCAAATATCGCTGGCGCAAAAAG
CGTTGTTCGATATGGCAAAGCTGCTTGAAGCCTATGGCTTGGCTGTTATTGATGATAACCAGGTCAGGAT
TGGAGAATGGTCATTAGGGTTTTGCAAAAGCGGATTACCTAGTACCAATCAAATCAGCATGGTGTCAGGT
GAAGGCGCTGGCATTGTTAACACGGATGATGGCCCGTGGCCATTGTTGCTGTTACTGGCCTTTAAGCGTC
AATTACCACCACTGTGTTCGCTCACAGTAGCGAGTCCTGAAGGGATAGAAGTATCCGACCAACTGAAGTT
GGAAAAAGATGTATTGCGGTTGCTAGGCAGTGATTTAGAGCGGGTTCGCCCGATAGCTGAAGCACTGGAC
TTAATGCCTGTGAAAATCGATCTCAACCAATCGTCGCCAGATTCGCAAAATTACTATTTCTGATAGTGAT
GTTGCCATTAGCGCGTCAACTACTACCACCCAAATGGGGGCCATTGCTCCTGTTGGGAGTGGTGCGTCCC
CATCTCGCATGAGGAAGCACTATGAGTATTCAAACCCTCGACAAACTTTTGATTTGTCACATCGACTGTT
CCATCTGGAGCGGTAGAAAAAAACTAAGGCCTGAAGATTTCAGACTAGCCAATGGCAGCCAACTTCCACC
GAAGGATGTTGCCAGCTTAGGGAGTAAAAAAATTTGCGACCCTGAGGCATTGGCGAACTTTGAAAGGCTT
AAGAAAGAAGCGCAGCGCTTGTGTGAGCAAGTCGGTGTGCGGTTTTTAGGTGGCTATGCCGTCCCTGAAG
ACCGAATTGATCAGATTGTTCCAGAGCTTGACCGGATCGGTCAGGAGTTTGCGCAGTGTAAGCAGTTGTT
CTTGGACAACTATGATCAGGTGACGTTTGACTGGGTTGCGAAACACCCGGAATTTGCAGATGCAATCCGA
CGTGCATTATCGCCCATCGAAGACGTGGAACAACGGCTTCAGTTCGATTATGCCATCTATCGAATGCAAC
CGGCTGAACAAGCTGGAGGCTTAGATGACAAGGTCAATGGTATGGGACACACCCTCTTTAGGGAGGTGGC
TCGTGATGCCAATGAACTGTTTGAGCGTTCCGTTGCAGGCAAGAATCAAATCAGTCAGCGAGCCCTTAAT
CCGCTCAAGCGATTAAGAGACAAGTTGGATGGTTTGTCCTTCCTGGATCATCGAGTTCAGCCGATGGTTG
AAGCGATGGACAATTTATTTGTTCGTCTGCCGAAGACCGGCCCTGTGACAGACAATCTCTATCACGAACT
GATGGCGACCATTTTAATTTTGTCTGATCCAGACAAGATGAGAATGCACGGTGAAGGTCAATTGGATATC
AGACAACTGATGCCCAAACCTGAACCTAAACCCGCACAGCCAGTATCTGCTCAGGCAGATAACTTACGTG
CAATACCACAACCAACCGTCAGACCAAACCTTGGTTCGACTGTACCAAACTCATTTTATTTCTAACGTCC
TTGAGGGCATGTTGCCCTTAAGGGCGCATGTCCTCTGAACTATGTAAGAGGAAATTATGCAATCAACCAT
CCATAACTCCAGCCAACTGAACCAGTTTGAAGCACATTTTCGTGGTGTGACTGATGCGGTTGAAAGTGAA
TCGATACCAGAAGTGGCGTGTTGTCGAACGTTAGTACAACGGTCGTACTCAACACATAGTGTCTTGATCC
CCAAGAACCCTGTTTTGATCGCAGATGCGGACGCACAAGGAGTTTGGGTAACGGCCATGGTATTTGTTCC
AAACATGGCATTGCAGCAAACCGCTTTTGAGCGGGACTGGCTGCAATATCAACACGAGGTGTCTACTCAG
TTACAAGACCAGTACGGTCTGACATTGGATGACATCCTGAGTTTAGACCAGCTTAAAACGTCATTTGAGC
AGCACGAGAGTCCAGCTCAATTGGTGGCTTGGTTAGGTCAAAAATACGACCTGGATAAGCTAAAAGCACA
GGTTTAAACATCCACATTCCCAGCGGGGAAACGCTCCCGCTGAGGGAGTATTCCCCCTAATGATTAGGAG
ACTCCCATGAATCATCCATTAAAAAACGCACTGCCAATCGTTGCCGCCGCTTATGGCGAAAAGTTTGGTG
TGAAGGTGCTTATTCAAGGACAAGATGCGTTTACCGATGGTGAGCGGATTGTGATCCCAACAGCAAACCC
AGACGACCCACACTATCAACAGATAGCTTGGGGTTATCTGGCTCATGAAGCGGCGCATATTCGGCATACC
AATTTTGACATGGTGAAGAAGGCGTCGTCTAAGCCGATCCGTAAGGCACTTCTCAATATTATTGAGGATG
TGCGCATTGAAAACGAATTGGCAAAGGATTACCCCGGAACCCGGCGCAGTATTTCGCAAGTGATTGAGTA
CATGGTGGACACACAGCAAATGTGTGTACCTGAACAGCCTGAGCCTGCATCTAACTTGCAAGCCTGGTTG
TTGTTCCGCTTGAGATGCCATTTTCTGGGCCAGAAAGCGCTGACGCCTTTGTATCAAGCTGTTGATGAAA
GAGTGAGACAACTCTTTCCTGCCGCAGCGATGAGCCGGTTAAGCGCCATGCTGACAGCAGTGCCTAGCCT
GGCATCTACAGGTGAAGTGCTGAAACTTGTCGATGCCATCGTTGCCATGTTGGAAGAAGAATCTCGTCCA
CCACAGGATGAGTCTGATTCTGATGGGGGTGATGACATTGGACAATATGCGAGTAATGACAGCAATAACA
ATAGTGACAGTCAAACCCCAGAAGCAGCATCGTCTGCAATGGGGGATGCTGCTGAAACGGGGGATTCAGA
TAACTCTGATCAAGCTGACAATTTGCGACAAGCCTTAGAGGCCAGTGCCGCTCAGTTTGAACCCGATACC
TTTGCCCAAGTGGCAGAAGTGTTGTCGGAACAAGCTGAAGGACATCAGGGCGTCACACCACTCAGTTTGC
CTCAAGCAGAGCAGGCTATGTTGGGTGATGAGGCTATCTTGACCTTATCGGCGTCTGAGTCGGCTCAAAT
TCGAGCCCGTCTTAGAGGTATGATTCAGTCCAGTCAGGACAATCGGAATCATGCCAAACGGCACGGTCTT
CGAGTTGCAACCCATCGTCTTGCCGCCTCACAAGCAGGTGAATCGAGATTGTTTATTCAAAGGCAGCCGC
GTATTGCGCCCAATGCTGCTGTGCACTTGCTGGTCGATATATCGGGCTCAATGGGTAAGCCCATTGGCGA
AGGTAATCGCAAGTACTTTCATGTTGCCAATGAAGCCGCTTTGGCTTTGGTCATGGCACTGGAAGGCATA
CCGGGTGTTGTACCTGCGGTCAGTTATTTTCCTGGTATTCATCAGGAAGTTTCTGTCGCGCTATTGCCCA
AGCAATCGGTTCGACATCGGGCCGCCTATTTTGACCAAAAACCACGAGGTTGTACGCCTATGGCACAAGC
AATGTGGTTTGCGGCAAACAGTTTGTTAGCGCAAAAACAGAAGCGAAAGCTAATGATAGTGCTAACGGAT
GGTGACCCAGATGATTGGGCTGCCACGCATGACATTGTTGACCGGTGCAGACGCAGTGGCTTTGAGCTTC
TGGGAATAGGGATTCAAACACGCAGTGTTGAGAGATTCTTTCCACAAAGCATCGTGATTAACGACGTCAA
AGATCTAAAGCGTGAGTTATTTGAAGTAACACAACAACTGTTAATTCAGTAACCACATCAATTTTACCAC
CCTGCGGGGACGATTCCGTCCCCGTCTGGGCATGGGTTCGTCTCCGCTTTTTTTTGGGAGACTCCTATGA
AAAACAGAAAGTTCTTAGCTGGCGAAGATGCCGGTACTTATATCGTTCCTGAGCAAGTGACTGAAGCGGA
TATCTTAGATCTGGCGCTTAAGCTTGCCCGTGGTCGATTAAGTAAAGGTCGCAAAATTGAACAGCCATCG
TCGGCGTTCTCATACCTGCAAACACTGATGCACGAGTATGAGCACGAGGTTTTTGGTGTGCTGTTTCTTG
ATACAAAGCATCGCGTCATTCGATTTGAAGAGCTGTTCAAAGGCACTTTAGATGCGGCGAGCGTGTATCC
AAGGGAAGTAACAAAACGAGCGCTAGAACTTAATGCGGCAGCAGTGATACTGGTTCATAACCATCCATCG
GGTGATCCTGAACCCAGTGAAGCTGATAAACGCATTACTCATCGACTTCGTGACGCCTTGTCACTTGTTG
ATATTCGAACGCTTGACCATGTCGTGGTCGCATCCGAGGGCTGCGTTTCGCTTGCCGAACGCGGTTATCT
TTAATGAATAGGCGCATTGCCCATTATCCTTCATCACAAAAGCAGTCCCATCAACACACGTCATCACAGC
TCGAATTTCTATTTGAGTTTGATGATGCCCCAGTCACTTGGTCTGACACGGAAATCTGGCAGTTACGCGA
AGGCATTCTATTGGATGCGATCCGTGTATTGCTAGACGGTCGTGTCAGTACTCGATTGCGAAAGGATGTG
TTGTCGTGGATTCAAAATGACGAATTAACGCCATTTTGCTTTCGTGTTTGCGCAATGGCTGCGGTTGTCG
ATCCTGATGTGCTTCGTGACTCCATCATGTGGCTATTAAGACGACATGGTATCCAGCTTGACTAACGTTC
CTGTATTAACCGAACGGCTAATGCAGGACCTAAGCTGACTTTTATCACTTGTGGTAGGAGTCGGCTTTTT
ACTTAAGGAGGTTATATGGCGTTACCTTTACAAATTGAAACAGTAAGGCCATATCTTAATGGCCAATGGC
TTCAAATACTGGCGGCGTTGGTGCCAGAACTTGATGCCGCTATTGCTCGAAAAGGCCGTCATGTGGCTTG
CCCTGTTCATGGCGGTCGTGATGGCTTTAGGCTGTTCAAAGATGCTGAATATACCGGAGGTGGCGTTTGT
AACACCTGCGGTATCTTTCATGATGGTTTTGAACTGTTGTCTTGGGTTAATGGGTGGAACTTTGCTCAGT
CTATTGAAGCAATCGGCCAGGTTCTTGGTATTCAACCCGGACAAATACAAGCACCTTCTCGGGCAATAAC
GCGTAACGCTGTTGATTGGAAGGCTAAAAAGCAGGAAGAGGACAAAGCGATTATCCATCGCTTGAATCAA
ACCTGGGGAGAAACGTTTTCTCTTGCAGATACTCGTGCGCAACCAGTTTGGAACTACTTGCATCGTCGTG
GCATTGTGACGCGGCTTCGTCCTGAATGGGATTCGGTGCTGAGGTTTCATCCAAGCTTGCCTTACCATGA
TGAAGATGGTCTGTTTATCGATAGCTACCCAGCGCTGCTAGGTAAAATCGTTACTCAGCAAGGGCGTTCG
GCCACGTTCCATCGGATCTACCTAAGTGAAGATGGATTCAAAGCGCCGGTTGAAAAGCCTAAAAAGATGA
TGCCGATACCAAGTGACCGAACAATCACAGGTGGTGCCATTCCGATAGGTGAGCCGGGTGAAGTACTAGG
TGTTTCTGAAGGTATAGAAACGGCCCTAGCGGTAACCAGAGCAACGGGGCAAACATGTTGGTCGGTTGTG
AATGCTACGCTACTGGCTAGGTTTGAACCACCAAGTAATGTGAAAATGCTGTACATCTGGGCAGATCACG
ATCTCTCTGAGACCGGCCTGAATGCAGCGAATGAACTCAAGAAAAAAGCCTGGCAAAAAGGCATTCTGAC
ACAAGTCTTGATCCCTCCGATACCAACGTCACTCGGCGTGAAAAGTTGGGATTGGAATGATGTGCTGAAT
GTTTACGGTGCCATGGGGTTTCCGAAAGTTCATATCTGATCCAAGGGGCTTCGGCCCCTTTTTTTGCGTC
TTGCATATTTGAAAAAACATGGAGAATGAAAAATAGATAATCAATAGGAGAAACAAACATGATGGTATTA
ACCCTGTTAACAAAGCAGATTGATGGTGAGTTTACGGTTTACTGGAAGACCGGCCTTCGAAGAGGTGGTG
AGCTAAAGGTCAATTTAGGTGAGCAATACGACAAGCTACCTGAGCAGCAAAAGCCAATTGCAGCTGAGCT
TTATGCTATTCATCACCTACTGTCAATGAAAGAGGTGATGGGGAGTAACCGAAGCGGTAATGGGCTTCAA
ATCCGGGTCAGTAAAGGAGCCATCAAAAAGTTACAGAAACAACGCTCAACTCAGCATTCACTTTACAGCC
TGACTAGGTTCTTGCTCACCCGTTACCAGGAAGCACAGATCTCGGTAGAGAAACGGGAAGATTGGCTCTC
ATATTCCTTTGAAGAATACAGCGTCGATAATGCTACTGTGAGAGAAATCGATGAGGTAATAAATGTTCCG
AACATTGGACCTGTCGTGGTGACTCGTCATGCACTAGAAAGATTCGTGGAAAGGCTTTCAGACGGTGTAC
CTAAGCATCCTTGGAAGGCTTTGTGCACAAAGCTGTTATGTTCTGCGCTAACTAAAGCCGAGTTACCAGA
AAGCGTCGCTACTAAAAAAGCAAAAAAATATGCACAAGAGGCCGAATTCTGGCAGCACGTGGAGAGCAAG
ATGTACTTTGTTATGATTACGGGTGACTCAATGAAGACATTGGTTACGGTTTTTGCAGTAAAGTAAGCTA
ATGTAGTATTCGCACTTTATGAATATTACTTATGTGCCAATTGCAGACATTCCAACTTTAAGGCTGTAAA
GTCCGCTTTTAGGTGTTAGCAGAACGCCGCACTCTGCGGCAAATTTGGAGCGTAGCGGAAAATTTGTCCG
ACAGCAGTGCCTTGTTGGGCATTATCGTCTCAACTTTGGCCGAATTATTCAAAACAAGAACTCCCCCACT
GAGTTAAGCTCCGCATTTGATGTTATCCCGTTCAGCGATAAATAAATTGGAGAAATTATGTCGATAAAAT
CTGCGAGCATGACCATCGTCACACAAAGCCTTCCCGATACGCGGAAGTTCTATGAAACTTACTTTAATGC
GCGCCCCATTTTCGACTGTGGCTGGTACGTAATACTTAGGTTGACTACTCGTCATCAGGAACCGGAAATC
TGCCTGATGAGTCCACAAGAAGGAATGCAACCATTCTCTGGTGGCGCCTTTTTTAACCTGCTCGTGGAAG
ATGCTGATGAGCTTCACTCTCGACTAACCCAAGCAGGCCTGACACCAACGGTGCCACTGGAAGATCATCC
CTGGGGCGATAGAAGATTCGGTCTGCTTGATCCCTCTGGCGTCATAGTTTATTGCTATCATCCTATTGCC
CCAAGCCCCGAGTTCGAAAAGTACATCATGAAAGAAGGCTAAACGTTCTGGAATACATTGGGAGCAGACA
GCCATTCAATGATCTGCTCCCGATTTTTCCGCAGCGTTACCGGTGTTACCCCAAACCAACGCCGGATTTC
CCGGTTCATATGCGCTTGATCCGAAAACCCATGATTTGTGGCGACCGATACCAGCGAAACTTCAGACCGC
ACTATCTCCAACGTGGCCTGGCGAACGCGAGCCAGAGACTTCCAGAACCGTGGCGGGGCTCCGGTAATGT
CGGCAAGTTTTCTTCTTATGCTGCGTTCACTTAACGACATAGACTGCCGCACTTCACCGATCCGCAACTC
ATCAATACATTCCGATACCCAAGAAGGCGCGGGGCTCGCAAAGTCATTAACCACGCCAATCAGCTTTCCG
AGGATTTCATCACAATCACTTTCAGATTCCCATCCGTGGCAACTGGAAAACGAACTTTGTGAAAGAACCT
GATCATCATGCTTTATGCACGAATCCTTCATATCCCATGGAAAGGTTACCCCCGCTGCCAACCGAACTCC
AACAAATAGAGTGTCATCATCGCATACTACTTGCCGGGGGGCGGAATCCAAACCACTGCAAATAACGGTG
ACAGGACTTTCTTTCGAAACTATCGCGATCAGATCACGACAGCCATCCGGCCAAACAGAAAAGCGTCCCT
CCGGTAGATTAGTGACCCACGAACACACAATCAAGCTCATAAGTACCCCGAACTACAAACTGCCCAACGC
CAACAGCATGCGCGGCTGCGGAATGGAGGCGCAGCCGCAATGTAGTAGACGTCGCCGTGCCTGTGATTGT
TAGGAATCTGCTCTCGCAGCCTCTAATGCTAAAGGAATATAGTGAGCTAGATGTTTGGACTCAATGTCGT
TGACGGAGTACAGCTTCACGTGCCGACGGCCTTTCCCGCCACCTTCGAGATGCCCGAACTCATCCGCGAC
TTGGGCGCCTTTGTTAAACTCCACTGAAACATGCTTCTTGTATGCAAAGACACCGCAAAACTGAACGTCT
GATGTGAACAGTATGCCGCCATACTTGACCTCTTCCGAAAGCGGCGAAACGACCGCCTTCACCAACTTGC
GAACACCTTCAACCATCGAATGTTGTTCGTGGCCCAAATGGTAAATGTCGTCTACCAGTGTTTGAACATC
CTTCGTAGCCATGGCCAAAATTCCTAACGCTCAAAGCAGCCGCGCGCTGTTAAGCGTCGGCTGCCTTTGT
TTGTTATGCTGTTTACCAAACCTTTTTAGAATCAGCAGTATTTACTAGCTTGCTAATTAAATAAGCAATT
AGAAAAAACGCAGGGGTGGCAAACATATTTGCATGTAAAACCCAGCTAAATAGTCCCAGCACAATGCTGA
GATACTCAATCAGAACAAGTTTACTTCTTTTATTCACACCAAGAAGGCTGAACTTGAACCAACCTGGTTG
TTCTTTCCAGTATTCAGAATCTTTATCAATCACGGTTATCTCCTCCAATAGCTTCGAAATATCAACTTCG
AACACAGAAGCCAGTGATTTAAGAGACTCAATACTTGCTTTGTTGCCACTTTCAATGCGTTGAATAGTTC
TAACGCTTAAACCTGACATTGTTGCCAATTGCTCTTGAGACCAATTTTTTCGCTCTCGCAATTTTTTTAT
CATCCCATTTCTCCTGACCTATGTGTTCAGGCCAAATGATGACTTAGTTAACTTATTGTCGGTCACGACA
TCTACCTGACAGACCAGCGACACGGACGCTTTGACAGGCATAACGCATTACTAATGGGCTGCCGAAGCAC
AGCGTAGGCAGTCCCGTGGAGGCCACGCTGTTTGTGGCCGGAACGAAATTAAGTAACTTGTTATATGCCA
TTCAATTTATTAAACCTAAACCCTAAAAGTAACCCTACGCCCGCAGACAAATAATAATAAATAACACGAT
CTAAGTTATTTAGAATTGATACCGTACTTGGCGCGGTTACATAAAGAATGTCTGGGAAAGATGCTAACAA
GACTACAGGCACAGACAGAGAAATAGCACATGCAGCCTTATGCCAAATTTTGACTCCCTCTTTGTTTGCA
AATCCTACAGCAAAAAAGCATGCAGAGAATACTCCAATATGTTTAACAAGCTTAACTATGTTCAACCCGA
TGGATGCCGATTCATAATCCATTTCTGCGTAAGGTTTGAAGTAGTACTGGTTTGCCAAATAAATCGATAG
CAAATGAAATAGCAAAAAAACACCTAACGACGACATTGTCGCAGCAAAGAAAGCAGAAATTCTCAAATGG
ATGCCCCTAGCATATAACGCCTGGCACAGCGGATCGCAAACCTGGCGCGGCTTTTGGTGCAAAAGGCGTG
ACAGGTTTGCGAATCCGTTGCTGCCACTTGTTAACCCTTTTGCCAGATTTGGTAACTATAATTTATGTTA
GAGGCGAAGTCTTGGGTAAAAACTGGCCTAAAATTGCTGGGGATTTCAGGAAAGTAAACATCACCTTCCG
GCTCGATGTCTATTGTAGATATATGTAGTGTATCTACTTGATCGATCAGGCTTTTGTATATCTCCCCACC
ACCTGAAACAATGACATGATCCGTTATTTTCTTTAGGTTGGTTAAAGCATCTTTAATTGATGGAAAGATC
AATACGTTCTCATTGTCAGATGTAAAACTTGAACGTGTTACGACCGCATACTTTCGGTTGGGTAATGCTC
CCATTGATTCAAAAGTCTTGCGTCCAACCAACAGCCATTGGTTATAGGTAATAGCTTTAAACAGGAGCTG
TTCACCTTTGGCACTCCATGGAATATCAGGGCCATTCCCGATAACTCCATTCTTCGATATAGCTACCATT
AGTGATAGTTTCACAATTCTTCCTCAGAGGTTAACAGTTATTATGTAGACCTCTCAGTAACATCCGAAAG
GCAAAACAAATATATACCTATGAGTTTACTGAAAATCAATAACTTAAGAAGCTAGTTAAGGACTTAATTT
ACTTTTAATTTACGACATTACTGAGACTTCTCAGTAATGTCTCCACCCCAAAACGGGGTGATATTATTAA
TATCAATGCCTTATCTTGATTTAGCCTCCTTATCATCAGGTGTTACTAAGAAGTCTCAGTAACACACTCG
ATAATCAACAAAGGAGCTTACATGACTCGTTCACCTTTCCTTGAAAGCATCAGACAGGTTATGCGGACCA
AGCATTACTCAATTCAGACTGAAAAAACCTATTTACTTTGGATAAAACGCTTCATTTTGTTTAACAAAAA
ACAGCATCCTAAGAACATGGGGGAACAAGAGGTAACTAATTTTTTGACATATTTAGCCGTAAACCGACAA
GTTACGGCGTCTACTCAAAACTTGGCGCTTTGCGCTATCGTCTTCATGTATAAACATATACTTCAGAGAG
AACTTACTTTACTACCTGATACGATAAAAGCACGCGCACCTAAACGGGTTCCATCCGTCTTATCTCATAA
CGAAGCAATGAGTATCATCAATCAGCTATCCGGTAGCTATAAACTGATGTTTTCGCTTTTATATGGTTGT
GGGCTAAGGAAAGCAGAACTATTAATGCTAAGAGTTAAAGATATCGATTTTGAGTCAAGGAATGTCTATG
TATTTCGTGGCAAAGGCGGTAAAGATCGAGTCAAGATGTTACCTGAAAAGCTTGTTGAACCCCTTAAATT
GCATATTGAAAAGGTTCGTGATCTTCATGAAAAGGATCTTTGCGAAGGTGAGGGTAAAACAAGTCTCCCG
TCAGGGCTCGCTCGAAAATACCCTTACGCAATTTCTGATTTTAAGTGGCAATTTATATTCCCATCATCTG
TCAGGTGTAAGCATCCAGTGGATGGATATGTTTGCCGCCATCACTTGCATTGGACGTCCCTAACAAAGAA
ATTAAGGAGCGCTGTTATACGGTCAGGTGTTCAGAAACACGTTACCGCACACATATTCAGGCACTCTTTC
GCAACGCAGCTTTTAAAAGCGGGAACAGACATTCGTACAGTTCAAGAGCTGTTAGGGCATTCGGATTTGA
AGACAACTCAAATATATACACATGTCATCGGTCAACATTCATCAGGGACAATTAGCCCTATAGACCGATA
ATTTCGTTTTAAATAAACCGGGCTTCATGTCCGGTTTTGCGGTAAAAGCGGTCATTCGCATGCGGATTGT
GTTGAGGTGCTGAATCTCTGCTTTTCGCTCAAAGCGGTCCAATCATAAATTTGGCTCGTTAAAATTAGCT
GTTGTTACTGGTCACAACAGCTAGTCAGAAAAACACACGATTCATTCATCTATCTGGCCAATCGCTCTTA
CCGGGATCATTAGCATGTTAGCTCTATGAAATTTTCTGGAGCTGACAATGAGAACCCCCTTGTTCCCTTG
GTTCATCCTATGGGTGACCATCCCAATCATTATTTTCTTTCTATTCATCCTGCCCGCCCATGCTAGTGAT
GGGCAATTCTATCAGCGTGGTCAGGAAGGCTGGTTTTGGTATCAGGTCATTCCTGAGCCAGCGGAGGATG
AAGAGCCTATAAAGCCGGAATCAGGTGCGGCAGAGTCGAGTCAGAGCGGGCTAAAGCCTTTCAGTGCTGC
TTGGTTTCGTGAGCACATGCAGTCGTTCATGGATAAGGCAATTGATGAGCCGACCACTGAGAACGTCCGA
GCCTATCTGTATCTTCAGCGCGTTATGATGGATAAGGGCTCACTATTTGCTGATGTTAGTCAGCAGGTTG
TCATGGGTGATCCTGTTTTGGATGAAATCAGTCGCAGACCCTTGGCTACCTATGCTGCCAATCGGATGGA
TCGAGAAGCTGGCGCTCAACGAGATATTGCTTTAGGTGAAGTAGCAAAACGGGCTGGCTTGTTCTTCTTC
TATCGTTCGGATTGCCCTTACTGCCATGCTCAAGCGCCTATCATCGAATCCATGGCTTTGAACTATGGTT
TCGAGGTGTTTGCTATTGCAGTCGATGGCTTGCCTTTACCTGGTGGAGAGTTTCCTAATTACAAAGTCGA
TTCAGGACAAGCTCAATCCTTGTCCGTTACGACTGTCCCTGCCGTGTTCTTAGTTGATCCGCCTAATGTC
ATCACTCCGATTGGCCAAGGCGCAATGAGCCTTGATGAGCTCAATAATCGAATCATTCTTGCAGCCCATC
AAGCCGGTTGGATTGACGATCAAACTTACTATGCCACCAGACCTGTTCAACCCGGCGTGTCACTCGCGAT
GTCAGCCCAAGAGCTTAACGAAAAGATATTACAGGACCCTGAGTTCCTTGTTCGCTATCTGCGTGCACAA
GGAGGGTTATAACAATGAAAAAAGTATTCCAAGTATCGCTAATCGCCTGTGCGATTGGTTTTTCGTCTAT
GAGCCAAGCAAGCTTGCAACAGGAGATGAATCAGTTGTTTGGTTCAATGACCAACAGCACTGCGCCTGGT
GTATTCGAGAGTCAGCGGCGTGGCGTTATATCTGGCGGAAGTGTTGTTGTTCGTAACAGGATCATGAACG
AGAACCTCGTCTCTATGGTGCCTCCGTCATTCCAAGCCGGTTGTGGCGGCATTGATATGTTCGCTGGAAG
TTTGTCATTTGTTAATGCAGATCAGTTCGTTCAATTGCTTCGCTCTGTAGCGGCAAATGCCAAGGGGTAC
GCATTCCAATTGGCGCTCAGTGCTATGTGTGAGAAATGTTCCCAGCACATGGAGACTCTGCAAAAGAAAA
TCCAGCAGTTGAACGAGTATTTTGGCAATTCCTGTCAAATGGCTCAGGGAGTCGTGAACGATACCTTGGC
TGCTTTTGGTAAAAAGGGGCAAACAGAAGCCAGCATGTTGAGCTCACTTAAAGGGGCTGGAGACGTTTTT
ACCAGTTGGAGTGAGTCCAATGGTAAGAACCCATACGAGAACGCTTCGAGTGTCGCGGCATCTGATGTGA
ACAAAACGATTAAAGGCAACTTGGTTTGGCGAGCACTGAAACGTCACTCGGCATCAAGCTGGTTTGCATC
TGGGGATGACCGTTTTCTTGAAGCGGTTATGTCGGTGACTGGTTCGATCATCGTTGGTGATTTAGCCAAT
GCCGCTGATGGTCAAGGAAAAGCCCCGAAACTGACCAGACTGAATGGCAATAAAGTGACTATTGAGCATC
TAATTCATGGTGGTAACGTCGCTATGTACCGATGTGACACAGTGACACAAGACGGCTGCCTTAATCCAAC
AATCACTAACGTGACCCTTACCGGGTTATCAACTCAGGTAGAAAATTTACTTCTTGGTACAGGTTCTAGT
CACGGCATTATTTTTAAGTTTGCTCGAAATACAGGGGCAGCTAGCACCACCGAAAAGGCTTTTATGACCT
CGGCTCCTGCAAGCATTGGCGGCATGATTCGAACTCTTTCTGCATTAAATGAAGGGGCTGCTAGGTCGTT
TGCTTCTAGAGCTGCACCATTTATTGCTGTTGAGATGGCCCGAGCATTGGTTGAAGACATGCTCAACGCA
GCTAGAAGCACATCGGGTGTGGAAGATCATGCCTATGCGAAGTTGTTAACGGAAGATCTTGAACGTGCAC
GTCGCCAAATCAATGAGGAGTACGCCGCGTTGCAGCGAAGATACGGCTCAGAGCAAGAATTGCTGGCGCA
CTTTAATCAGGTGATTCAGACCATTCGCAAGCAGCGTTATTACACCGTTAAATCTACGGCACTGGGGGAA
TAGGTCATGTGGGAGATCTATTCCATCGGGGATTCGGCATTTTTAGAGCAGGTCTTGAACGCTGTCGCGA
TGATCACTGGTACAGGCGATTTTACTTCAATGGTTCGCATTGGCTTGCTCATTGGGGTATTGATGGTCTC
TGTTCAGGCCTTAATGCAAGGTGGTCGTGGGATTAACTTTCAACATGTTTTAGTCTCATGGCTAGTCTTT
GCAACCATGTTTGGGCCCAGTACCCGAGTGAGCATTGAGGATGCGTACACGGGACAAGTTCGAGTGGTTG
ATAATGTGCCCATCGGTGTTGCTGCCGCAGGCAGTACGATTTCGACTGTTGGCTTTCAAATCACGCGATT
GTTTGAAACCGCCTTCTCAACTCCCGCCATGACGGAATACGGCTTTGCATCCAGTTTACAGTCACTGATT
AAAGTGAGAAAACAGGTGATGGATCGCTCTGGGTTGGGTGATGCAAATCGTGTCGGCGGCTCGGACATCG
AGCAATCGTGGTTTAACTACATCAAAGAGTGCACCTTGATTGGTATCGACATTGGCCAAAAGAACCTCGA
TCAGGTGCTGAGTGATCCTAATCCGATGACTGCGATTAGGTTTGATTCGCGTATTTATGGCACACGCATC
ATGCTTAGTGGTAGCAGTAGCGATCTGGACTGCACCGATGCCTACAGCCAACTGAAACTCATGACAGAAT
CAACCTTCATACCAAGGCTTAAACAGGTTCTGTCGGCCTCATTGGGGACTTCGTCAGCAACGGACACTGA
TGACGTGATCCGAAATGCACTGAATAACCTTGGTTTGGCTTCGGTTAACACCCAAGAGTACATGACCGCG
TCGGTGCTTTTGCCTATTTATGAGCAAAGCGTGACGGGCAAATATATGGATGACCAAGCTTTCACCGCAG
CCGTGATGGTTAACCAAGCGATTGAGCAGCGCAATACGCAATGGGCTGCGGAGCAGACCCTGTTCCAAAG
TATCGTTCGTCCGATGATGACGTTTTTTGAGGGTTTCATTTACGCCATCACCCCATTGATGGCCTTTGTG
ATTGCCCTTGGCCAAATCGGGATGCGAATGGCCGGGAAGTACTTGTTAATCCTGCTTTGGATTCAACTTT
GGATGCCTGTCATGGCCATCATTAACCTGTATATTCATTTAACCGTTGCAGGGAAAATGTCGTCGCTTGA
TGCCTTTGCAGGTACAGAAGTGCCATCTTTTGCTGGGATGATGCAGATGGATTCAGTGCTGCAAACCTGG
ATAGCTACTGGCGGCATGTTGGCGTCGAGTGTTCCGGCAATTTCGCTCATGCTCGTGTATGGCTCAGCAA
TAACCGCTACCCACTTGGCTGGACGTCTTCAAAACGGTGATGCCATTGATGAAAAGATGGCAAGTCCAGA
TGTCGCGAAAAATGCCCCGGTAATGCAATCACAGTCAATGTTCCAAAATTCAGCCCTCACAGGTTCTGCA
ATGACCGGTGCGTCAAACTTACTAAGCAGTTTCTCTGTCGGAAATGCGGTGGGTTCAATGGTCGGTTCTG
CAAAAGAATCCATGACTCAGGCAACTCAAGCCTTTAGCCGTCAAGTTGGCAATACCATGAGTCGAACTTT
TGGTGAAAAGCTAAGTTACGACAACCTTTCTTCGGTTGGACGTCAGATCGGTTCTTCTAATTCCGCATCT
AGCGCCGTTGTTAATCAGGTTACTGATGACCTGCAAACACGGTATGGTTTCGGAGACGATAAAAAAGACG
CTGTACGTGGCTTGGTATCGGGCGTGTTATCGGGAGGCCTTAGGGTCGGTGGAGATGGAACCATTACAAA
TACCGGTGATAAAGAAGTAGCAGATAAAGGGTTCTTGGGAAGATTACTTAGTACAGGAGGGAATGACTCC
CCACAAGGCAACCTACCAGGAGTGGATAAGCCTGAATCATCAAGAGTGCCAAAAATATCACGGTTACGAG
CAGGCTTGGATTTAGGTGGTAACTTTAGTGGCCAAGTTGAGTCATCAGAGGGCAGTTCTCGGTCAACGAC
CGCAAATACGCTCACTGGGGAGATGCAAAGCTTGGCATCAAGTGATTCACGACGTGCTGAGTATCGCGAT
GCAATGGTTAAGGACCTTTCAGATTCAAGACGCTCTGGCGTTGAGATGTCGTTGTCTAATCAAGACTATC
AGTCACTTCAGAGTTCAGCACAAGACGTTATCACGGCATCAAACCGCTTTAGTGAGCTTGATCAGGCCAG
CTACAGTCTATCAGGACAAAGGAACACGGATGGTGCGACGTTAACTCGATTAGCAGCGGATAATCCTGAA
GTCATGGATTATTTAGGTCGCTATATGAACCAGCATGTTGAAGCAGGTAACCGATTACGTGAAAACCTTC
CAATGTATCAGCGCTTGCTACCTGATGATAATCAGGCGTATGTGGCCGCAGCTATGGAGTCTTTAACCTA
TAGCAACTCCTCGACGCCCGCTGAACGAGACAATGACTATCAAGCAGCAATGACTGTTATGGCCATGGCT
ACCGGAGCCGATTTACGATCTATTCAGCCACGCTCTAATGAAGGCTTGTCATCAACTGCACCTACTTTTG
GTGGCACTCAAAGCCAAGTGGAATCGGGTGTATTGGGCGGCTACGAGGATGCTGCAACTGTTCAAACTCA
GTTCAACGCAGCTCAATCAGCTTACCAAACTAATTTGTCTGGTGTTGATGGACAACTAAATGCGCATCAA
CAACAAGCCCAACAGGCCGTAGTTTCTGACACAAGTACCTATCAATCTGGACTAAACCGTGAAGCTGGCT
CTCAGTGGCGATCTCGCATTATGGCTGATGATAGCGGAGTTTCTGGTGCTGAAATGTTCTTCAACAGCGC
CAGTGCTATTGGTGACTTCAGTGGCAAGCATACTGATGCAGCACTGCATACCTTGAATCACTTTGGCGAA
GACTATGAGAGTTACAAGGAGCAAGCACTTGAAGACCCTAGCTCACGAGGTTTCTTGCACAATGCAACGG
TGGCCAGTAAATCAACCTGGGATGGCTTAAAAGCAGCCGTTGACGCCGGAACCTCTTTGGAAAACCCATT
GACGGCGTTTAATGATGCATACAGTGGATCGAGTTCGCAGTATGCCTCCGAAGTAAACTGGGGCACTAAG
TCTGAAGCCATGTTGGCTGGGGCATTCGGTGCGGCAGTTAACAATCGATATGGTGAGTTCTTAGAACAGT
ATGCCGATGATTTTAAACAGGAAGCATACAGCGAAGGGCAGAGAATGGGATTGACCCCGATTCAAAGTCA
AGTGTTCGCTCAAGCTTTCAATGAAGGTTTGGCGGGGCGCGTTTTCAACTCTGAAGACTCATCGAGTTGG
TCGCCTGAAATGCTTGGTCTAAGGGAGCAAATGCTAAATGAGTATCGTCAAAAAGATGAGAGCGGTGCTT
ACATCCCCGACAGTGTGTCCGAAGAAGATAAAGCATTTGTGGATAAGCAGATTGCAGTGATCTCAAATGC
ATCCCTTGCTGGAGATTATGCTCAGAACAACTTGATCGATATTAGGGCCTATAACCAGGCTTCAGGAAGG
AACTAAAAACAGAAGGTAGCCAGCTTGTGATGGGCTGGCTATTTTTTTGGCCTTTTGGGGAGGATAGATG
AGCGACCGTCTGCAAATTCGTTTACCCAGTACCAATATTTTTTTTCGCTCAGGCTTAGTTCTCGACCGGT
ATCTTTCAGTTGTCTTTGAAATAAATGGATTAGTCCGCTTAAGCCTAAGAAAGCTAAACCGACACATAAA
ATTGCCCAACTCGCTTGCCAATATGCGATTGCTAAACACATAGTGGTGATGGTTATAAGGCCGATAGGAC
TAGCAGTTGCTTTGAATCCCAAGTAGCTGAAAAAAACGATGGTGCAAATCAGAAATGGCAAAGCCGCTAA
CTTGGCAGATGCCGTAAATATTTCTGATGGAAAAAAATGAGCCGCTGCCAAAGTCGCCAGAAAAAGCCCC
AGTGATATAAACCAGCAGCGTGCTGGTAAAGATTTAAGTAAGTTTGTCATCTTCTTAGTACTCTCAAAGT
GCACAGACGGTGCACAATCAAATCATGCATCAGCATGTTAGTTCTCAAAAAGTGCTCTAGTGGTTTGCTC
GGCCATAATTTCGCACACAGGACATTTAAGCTGAATGCGCTGTTGAGATACCGTCAAATACAGACTACCG
CATCGACACCGGTGTAAGGATGCAAGCTGTGATCTTAAATCACGAGCTAGAACCCAACCTTCATTGATGG
TTAGTTTTTTCCAGGGGATTTCAGCTGGAAGATCTGCTTCTTTTCTTGCAACCAAGTACGCATCGTAAGC
CTTCATCAAAGCATCAATATTTAATTGCTTGTAGACATTGTCACCACCAATATTGACATATAGCGCCATC
AGCAGGGAGCCTTCAACCAAGGCTCTTCTACTTTTAACGATGGCATCAGATTCTGGCAATTGACCAGGAC
AAGGTGACTTGCCAGTCACTTCTTTGTGGAGCCTTCTGATAATGTGGATTGGCAAACCTGTATCGAGCGC
GATAATGGTTGTTCGAAATCCGTATTTAATAAGCAGCGAAGCTCGGGTAAACAGCTCACTTTTGGACAGG
TTATCAATCATGCACCCCCCTTGTTGTTTAAGGTTGATAATAAATAAGCGATTCTTGGGATACCTGTGCC
TTTGCTCTTCACCATCTCAATCAGTTGGCTCTGGTTTCCCCTTGGTTGAAACAGCATGAATGATGAGGTC
GCCACTCGTTGCAGGTCGTCAACACCAGCATTAATCAGCGCATCAACCACATCGCGTGTAAGTCCAAAGC
GCAAGACCGCCTCTTGCGGATCAATGCGCGCCAATTCCCGTGCTGCGTGTAGGTATGCCAAATTTAATTG
ATAGAAGTCTTGTTGATTGGTTGTCATTGACGGACCTCCAGTTCATGTAAAATATTGCGATAAATAGAAA
GCACTCTTTGCCCATACCAGCGAGCACGCTCTTCGTTCCAGCTGTGATAGCGGCCTATGCCAAGCTCTAA
ATCGTTTGGTGAAGATTTGATTGCTTCGGCCAAAATACTGGAGCCGACAGTTAGGTTGGTGATGGGGTCT
AGCAGTTCTGCTGCTGAGCTCACCCGATGTCCGTGCCAATGCAAATTGATTTGCATAAGGCCAATATCGA
GCTGGTATTTTTCACTCTCTTGCAGTGCTTGGTTTAACAGTTGCTCTGCTTCTGTCTTAGATTTGGCGTA
GGTTGCATTTGAACCATTGCGAATTGCGTATGGCCATGGGCTGGTCATGTTGAGACCACGATGTGAGGCG
GACTCAGCCAAGGCAACGGCGTAGAGCATGACAGGATCAATACCAACGCTTTGTGCTGCTTTTTCCCACT
GATAGCCCGGAAACGCATAGACTGAAGTGCTTGCGGACATGGCTATCACTAAGGCAACGGTTTTTGCTTT
AATCGTTTTCATTTTTGTCCTCTAATTGATTTCCGAGAAGCGCCTGAATGGCTTTCGGGCTTATTCTTTT
CAAAGGCACTGCGCTAAAATTGGCGATGCCTCTCGTGTAAACTTGTGCCGCTTTTGACCAGTCACCCACG
GCAACAGGCGCTTGCATATCAAATCCTTTTTGCTGGTTCTGATGGTCTGCAATACCCTGTAATAGCCTTG
GGTATTCACCCACTTCGTCCCGCAGCAAGTAAGCCTGGTAGCGTGTTAAAAACTCTTTTTGCTTAAAGGG
GTATTCCCTGTCATCAACCTTGCAGAGTTCAACCCATCCACCCATATCTGAAATCACGCGGTGGATAAGC
GCATCGTCAAACATCACTGATGTCCAAGCGCCAACCTGACGAACAGCCTTGTCAACTTTGTTCCAAGCAA
CCATGGCTCTTGAGCCCGAGTTGCCGTCGATATGCTTGATGACGTCAGCGGGCTTTGGAAAAAATTGCCC
AGTATCCGGTGATTGAATATGCCGAGTCAGACCGATTCGCACTTCTTCAATGCTATAAGCACGAAGGGCT
TCAAATGCGATGGATAGCAATTGCGGTGATACGCTTTTGCCATACATGGCCCAAGCGGCTCCCCAAACCT
CAGCAAACTCGCGTTTATCAACCTCCTGCACTTGAACGAACCTCCCGAATACCTGGTCCGGCCCAGCTTT
CAGCGATGCGGCGATTGCTTTCTTCAATATTCAATTGGTGATTGCTGCCCTTTAGGCTCGTCGATGATTG
CTGTACTTCATCAATGCGAACGTACTCGTCTTCCCATTGCCGGTTTAAAAGCCAGTTATGTGGCATAGGG
GTCTTAGTCCGATCTTGATACTGCAATCGGTTGTCTCGTTGCTCTTTCCAGCGTGTTAGCACTTCCAAGG
CGAGTTCATGGTCTTCATTGAGGCCCATGCGAAGCCATTCTTCTTTGGCTTTCGCTTTTTTTTCTTTGCG
TATTTGTACATCCCAGAAGTCTTCGAACTGTATCTGGTTAACAGTTTTAACTGTTGGCTTATTGCTTCTC
TCAGAGTCATCCGACCGTTGAGAGTCCCTTACCGGGTTGCCATCAGGCATAAACAATGATGAAAATTCTT
CTGGAAGCCGAGCTTGAAAAGCGGCAAGAGATTTCAAAAGCGATGCCATACCAATGAAGTCGGCAGGTAC
ATCTTTAAGCAACCGAAAGGCTGCTTTACCTTGGTTTGGGTTTTCGATTGGGTTGTGCTTCAGAAAGCTC
CGAATCAAAGTCCAACCGGATTCCTCGCAACGAATGAGGAACTGATCTTGTTCTAACTCATTTAGAGCTT
TGGCAACCTGTTGCTCATCCCAATTCAAGTCAGAAGCAACGTAACCAATCGGCAATCGAAAGCAGCCAAG
CAAATTACAATGTGGGCATGTAAGCAAATACAGTCCTAGCAACTTCGCTGAGTCACTCCAGGACAAAACG
TTTTGCTTTAGCCAAAAGCGGGTATAGACCTTGCCATAATCACGCATGAAGGAACTCGCTTTTGTGTTTA
CGTAAAATGCTGACCATTATTTGCCCTTAATCCTACTGGTTACTGGCTTTCAGCTCACTTGGGCATTCGG
GATAGATGTCCGGTCTTAACTGAGATCGGGTTACCTGTCCTTGCGTAGCTTGTTCGATGGGTAAAACGAA
TTCAGCGGGAACACGCCCTGATTTATTCAACCAAAACCAGACGTTTTGCTGTTTTGAGTTGATGGCTCGT
GCTAATGCTGATTGCCCGCCGACCAAGTCAATGGCACGGCGGAGATGTTTTTGTGTTGTGTTGAACACTT
CCATACCGTCTCCTGTTACAATAATAACTGTTACAAGATTGAATGTTACAGTTTAAACTGTAGATTAGTC
AACAGTTAAAATTGTTGAAAGGCTACAGTTTTATTTGTAGAATACGGGCTTATGAAAACTTTATCCGAAC
GACTAAACCATGCCTTGCAGCTTACTGGGGTGACTCAGTCTGAGTTGGCTCGCCGCATTGGTATCAAACA
GCAGTCGATCAGCCAGATTTGCTCTGGTAAATCGGCTAGGTCTCGTTACACCATGCAGATCGCGGAAGCG
CTTCGCGTGAATGCTCATTGGCTCGCCACAGGTGATGGCGAGATTGGCTTGGGGGTCGGTAATGTAGAAG
TTGGGCCTGACATTAAGGGAAGAATTCCTCTCATTAACTGGGTTCAGGCCGGTGATTGGACTGAAATAGC
GGAGGGATTTGCCCATGAAGATGCTGAAGAGTGGCGTGAAGTCACAGGGAAAGCACATGAGGGTTGTTTC
GCACTTCGCGTAAAAGGCGACAGTATGGAAAATCCAAGCGGAAAAAAATCCATACCTGAGGGAGCAGTGA
TCGTTGTTGATCCTGAGTTACCTTACTCTTCAGGTTCATTGGTTGTTGCGCGTTTGGATGATTCGAAAGA
AGCAACCTTTAAGCAGTTGGTTATTGATGGTGAACAGAAGTACCTAAAACCTTTGAACCCCCAATACCCG
GCAATACCGATCAACGGCAACTGCACCATCATTGGTGTAGTACGACAAGCTATCATCGATTTCTGGTAGC
GAAGGAATTTGTGGTTTAGCCACAGTTGTTCATGAGCTGAAGAAGCAACGATTGCAAACAGCTACAACTG
AGCATTGGCGCACGCTGAGAGTAAATGGTAACAGATCAGATAACCATTGATTGTTTATAAAGTCAAGATC
AGCGAAAATAGCGGCCAATTACGATTAACACGACGGATTTGACAAGCGAAGAACTGAAAAGAGAGTACTT
CCAAAAGTGTGTACAAATCCGTGTACAAACTAAAAGAATTTATACATGGCAAACCAAGATTTTCTCAATG
AAATCAATAAGCGAAGGACCTTTGCTATTATCTCGCACCCTGACGCGGGTAAAACCACGATTACTGAAAA
AGTCCTGCTTTTCGGACGTGCGATCCAAGTAGCCGGCACGGTAAAAGGCCGTGGCTCAAACCAGCATGCA
AAATCTGACTGGATGGAAATGGAAAAAGAGCGTGGTATTTCGGTGACCACCTCTGTTATGCAATTCCCGT
ACGGCGATTGTCTGGTTAATCTTTTGGATACTCCGGGACACGAAGACTTCTCGGAAGATACTTATCGCAC
TCTGACCGCAGTTGACTCTTGTTTGATGGTAATTGATGCGGCGAAAGGGGTTGAAGATCGTACCCGTAAG
TTGATGGAAGTGACCCGTCTGCGTGATACGCCGATCGTGACCTTCATGAACAAACTTGACCGTGAAATCC
GTGACCCGATGGAGTTGATGGATGAAGTGGAAAATGAGCTGAAAATTGCTTGTTCGCCGATCACATGGCC
AATCGGTTGTGGTAAAGAGTTTAAAGGTGTTTACCACATTCATCGTGATGAAACCATTTTGTACACTTCA
GGCCAAGGCCACACCATCCAAGAAGAACGCATTATCAAAGGCTTGGATAACCCTGAGCTGGATCAAGCAG
TCGGTGCTGACTTGGCCGCGCAGCTGCGTGAAGAGTTAGAATTGGTACTCGGCGCGTCACATGAGTTTGA
TCGTGAGTTGTTCCTGCAAGGCGAACTGACTCCGGTATTCTTTGGTACAGCACTGGGTAACTTTGGGGTT
GACCATATGCTGGACGGCCTGACCCAATGGGCACCATCACCTATGCCTCGTCAGGCGGCTGAGCGTGTAG
TTGAGGCGAGCGAAGAGAAATTCACTGGCTTCGTGTTTAAAATTCAAGCCAACATGGATCCTAAACACCG
CGACCGGATTGCTTTCGTGCGTATTGTATCGGGCACCTACAAGCAAGGCATGAAGATGAACCATGTGCGC
CTTGGTAAGCAGGTTAATATTTCTGATGCGGTAACCTTTATGGCGGGCGACCGTGCACGCGCAGAAGAGG
CATTTGCTGGCGATATTATCGGCCTACATAACCACGGCACGATCCAGATTGGCGATACTTTTACCCAAGG
TGAAACGCTGAAATTTACTGGTATTCCGAACTTCGCGCCTGAACTGTTCCGCCGTATTCGTCTGCGTGAC
CCACTCAAGCAAAAGCAACTGTTGAAAGGCTTAGTACAGCTTTCGGAAGAGGGCGCGGTGCAGGTTTTCC
GTCCGCTCCAAAACAACGACCTCATCGTGGGTGCGGTGGGGGTGCTGCAGTTTGATGTGGTGGTATCGCG
TCTGAAATCGGAATACAACGTTGAAGCCATCTATGAAGGCGTTAACGTTGCGACCGCGCGTTGGGTTGAG
TGTGACGATGTGAAGAAGTTTGAAGAGTTCAAACGCAAAAACCAGAGCAACCTTGCGCTGGATGGGGGCG
ATAATCTTGCGTATATCGCACCCACCATGGTGAATTTGAACTTGGCGCAGGAGCGTTCACCTGAGGTGAA
ATTCCGCGCGACTCGTGAACATTAAGGATTAACAGAAACGCGCGCTCAATTTAGTGCGCGTTGCTCTAAC
CAAATAAAAAAGCCGATGAAAATTCATCGGCTTTTTCGTAACTGGATTGCCTATCTTACTTAGGCTTTGG
TTGCGCTTAGGCTTTGGTCGCGGCTTTCTTCTTGGTCGCTTTTGCTTTTGGCTTGCTGGTGGTTTTCTTT
TTCACCGCGCCTTTGTCTGCGGTTTTCTTGATGTCTTTTTTCTTTTTCTTAAACACAGGCTTTTTGTGCT
TAGGGCGTAAACCATCAATAAAGCGCTCTTTGACTTCTTCTTTGATGTAACGTTCAACACGCGCCATCAT
CGGCTGGTCGTGCGCTTCAACCAGTGAAATAGCAATACCTTTTTTCCCTGCACGTCCGGTGCGACCAATA
CGGTGTAGGTAAACGTCAGCACTGCGTGGCAAGTCAAAGTTGATCACATGGCTAATGTCTGGCACATCAA
TACCACGCGCCGCCACATCGGTAGCCAGCAGAATATTGACATCGCCTTCACGGAAACGGCTGATCGCATT
GTTACGGCGATCTTGCGGCATTTCACCTTGAATCCAAGCACAAGGGATCTGGGCTTTCTCCAGCTCAGCA
CGCAGGTCTGCGAGACGCTCACGAGTTTTCAAAAACACGATAGAACGTTCAGCTTGCTCGGTTAGGATCT
TTTTCAGCAGTTCCACTTTGTGTGGCATATCATCGGCGCGGTGGTACCACTGCGAAATTTTCTTACGCTC
ACGACGGGGTGGCTCGGCATCGACATGGGCGGGATCTTTTAACAGATCGGCAGTAAAGCCTTCCACACCG
CGGCCTTCTAGGGTTGCTGAAAAGAGCAGTGTCTGTTTACGCCAGCGACACTCGGTCGAAAGGCGATCAA
CGGTTGGGCCAAAGCCCATGTCCAACATGCGGTCCGCTTCATCGAGGATCAGCCACTCAATCGCACGACA
ATCAAAGCGCTCGGCGTCAATGTATTCCAGCAGACGTCCTGGTGTGGCGACCACGATATCTTGAGTCGTG
GCCAGAATATCGGCGTGCTCTTGGTACTGAACACCACCGGTAATGGTGAAAATGTTCAGACGAGTATTTT
TGGCCAGCGCCTGTGCTTGTTCAGCTACTTGCATCGCCAGTTCACGAGTCGGAGTGAGGATCAAAATCCG
CGCAGGACCCGCTTTACGGCGTGGGAAATCGAGCAAATATTGCAGCGCTGGGATCACGAAAGCCGCCGTT
TTACCCGTGCCTGTTGGGGCTGAGGCTAAGACATCGCGACCATCCAGTGCTTGCGGGATTGCTTCAGCCT
GAACTTGGGTTGGGCGGCTAAAGCCCATTTCTTCGATCGCTTCAAGCAAAATTGGATCGAGTTCGAGGTC
GGCAAAGGTTTTAATCACAAATAATTACTCCACAAGCGTTGAAAGGCTCTGTCTTAAAACAGGGCGCACA
TTATAGATGGATCACGCTTTAGATCACATCTTTAATTACGACATCTTCAGATAAAAATCGCGAGTTAACT
GGCAAAACGCCTCACTGTAACCCTGCTGCTCACGGATCACCAGTCTTGTCTCTACTGGTAAACAAGGGGA
TAGGTGCAGCTCAAATAATAGACGATGCACAGGTTTGTCCGTGGTTGGTTGAACCTGACAATAGCGCCCC
ACAAAGAGCCCAGCTTGTCTGGCTAGGGCGATGAAATCTTCACCTTCCGCTTTAGGCAGAATAAAACTCG
CTACGCCATCGGGTTCGAGAAGCTGAGGTAAGCGCTCAATCAAGGCTTGGTGCTGCAAGCTGATAGTGTG
GCGTGCCGTCGCTCTGACTTGGTGTTGAGCGGTTTCTCCGCTGTTGAAATAAGGAGGATTACAAATGATT
GCGGCAAAGCGTTTGCTGGGCTGCCAGTGCAGAATATCGGCATGTTGGCATTCGATGCGTTCAGCCCAAG
GGCTCTGCTGCCGATTGTGCTCTGCCGCTAGATATGCAGTTTGCTCAATATCCAAAGCGGTGATGTGGGC
ATGAGGGAAGCGCTGCGCGCACATTAAACTCAAAAGCCCTGTACCACAGCCAATATCTAAAATCGTCGTT
GGAGAGAGGCTAAATGCCCAGCTACCGAGTAAAACGCCATCGGTACTGATTGGCATGCCGCATGTGCCTT
CTTCTATAGAGAATTGTTTAAAGCGAAAGCTTTTATTGATTAATTTATTGGTTTTCATCGAGATTCTAGG
TCAAACGAGAGTTAAGCGAAAAGCTCTCTTCTGAAGATAGTTAATAATATTTTATTCTGTTGACTGGTGA
AAAAATGAGCTTATAAAGCAGGTTGTAATTCTGTATTTTTACAGTCAGCTAGCATATGACACTGCATAAT
TGTTGTGATTATAAATTATTGTTGTGTTTTTTGCTTTGCGGTTGCGAAATACAAGCGCATTCGTCATTAT
TCGGCCATAAGCCGCTTGGCATCACATTTTTCTAAGCAGCGAAATGCATACACAACATTCATTACTTTAA
TAAATAAGGGTTATCTGTGAAGCAGACGTTAAAACTAGCAGATATTTTAGCTTTGGGCTTTATGCTGTTC
GCCTTCTTCTTAGGCGCAGGCAATATCATTTTTCCACCTCTCGCTGGCCAGTTGGCGGGTGAGAACATTA
CTCCTGCCATGTTCGGCTTTTTGCTGACCGCTGTGGGTTTGCCGCTGATCACTATCATCGCGATTGCCGT
TGCGGGTGGTAGCTGGGAGCATCTCACCAAAGATCTGCCTGTAAAAGCTTCTGTGCTGATGGCTGCACTG
ATCCTGATCGTCATTGGTCCTGCATTTGCAGCTCCTCGTACGGGTCTGGTGGCTTACGAAATGGCAGTAA
AACCATTTTTTGCAGAGAGCACTCAATCTTATCTCACGCTTTTCTCTGTGCTGTTTTTTGCAGTTGCGAT
GTTCTTCTCATGGTCGCAAGGCAAACTGGTTGATTTGATTGGTAAACTGCTGACACCAGCGCTCTTTATC
TGTCTGATTATCCTTGCTCTGGGCGTGTTCATGAACCCACAAGGTGAGATGATTGCTGCGCAAGGTGAGT
ACCTAAGCCAACCTCTGACCAAAGGCTTCTTGGAAGGCTATAACACCATGGATACTTTCGCATCGTTGAT
GTTTGGTATCTTGATTGTCGATGCACTGCGTAGCAAAGGGATTACCGATCGTGCGGCGACTACCCGTTAT
CTGATCACTTCAGCGGTGATTGCGGCAATTGGTTTGGCGTTGGTTTACGGCTCACTCTTCTATCTTGGTG
CAACCAGCTCAAGTGTGGCGGCGGGGGCTAACAACGGCGGCGCGATTTTAAGCCAATACGTACAAGCTCT
CTTTGGTAGCTATGGTCAGTTGGTTCTCTCGGTTATCGTTATGCTGGCTTGTTTGACCACGGCGGTTGGC
TTGATTTCAGCGTGTTCTGATTTCTTCAGCAAACACACGTCGCTATCTTACAAACAGTGGGTAGTGATTA
ATGGTGTAGCGTGTGGTGTGGTGGCGAACGTTGGTTTGGCGCAGCTCATCACACTCTCGATTCCTGTACT
GTTTGCTCTGTACCCTGTGGCGATTGCTCTGGTCGCATTGACTTTCGTGCGTCACAAACTGCCAAACCCA
CGGGTAGCATACCGTGCTGTGCTGTCCGTTTCTCTGCTGGTGGCGTTACTGGATGCGGCAAAAGTTGCGG
GCTTTGATGTTTCTGCGTTCAGCTTCCTACCTTTCTTTGAGTACGGTATGGGCTGGTTGCTACCGACGTG
CGCTGCGATGATCTGCATGTTCTTTATTCCTTCAGCATCATCCCCTGTTTTAGAAGAAGAGCTAGCATAA
CGCTCTTCAATAGCAGATTAAGCGGGAGCCTTGGCTTCCGCTTTTTTATAGGGATCTTTTGCGGTTTATT
CTGTTTACTAAGGCGGGATAACGTATTTTTTCCTGTATCTTCATCACATTTTTCAGTAGAATTCCGCGGT
TAATTTCTATTCATAACCCGTAAGCCAACATGTTTGAAATCAATCCTATTAAAAACCGCCTGCAGGATGT
GTCTGAACGCACAAATATCCTGAGGGGGTATCTTTGACTATGACGCCAAGAAAGAGCGTCTTGAAGAAGT
CAATGCCGAATTAGAACAACCTGATGTCTGGACCCAACCTGAGCGTGCGCAAGCCCTCGGTAAAGAGCGT
TCAGCACTTGAAGCGGTTGTGGATACCATCGATCAACTGGATCGTGGTGTCGACGATGTCGAAGGTCTAC
TAGAACTGGCCATCGAAGCGGAAGATCAAGAAACGTTTGATGAAATTGGTCCTGAATTGGATGAGCTAGA
AGCGAAACTTGAACAGCTCGAATTCCGCCGCATGTTCTCTGGCGATCACGATTCTTCCGATTGCTACCTT
GACCTACAAGCCGGCTCTGGCGGTACAGAAGCGCAAGATTGGACGTCGATGCTGCTGCGCATGTACTTGC
GCTGGGCAGATGCTAAAGGCTTTAAAACCGAAGTGATTGAAGTGTCGGAAGGCGACGTAGCAGGATTGAA
ATCTGCGACAGTGCGTATCATTGGTGATTACGCGTATGGTTGGCTACGTACGGAAACCGGTGTACACCGT
TTAGTGCGTAAATCACCGTTCGATTCAGGTGGCCGCCGTCATACGTCGTTTGCTTCGGCGTTTATCTACC
CTGAAGTAGATGAAAACATAGATATCGAAATTAACCCTGCCGATCTGCGTATAGACGTGTATCGTGCTTC
TGGTGCCGGTGGTCAGCACGTTAACACCACCGAATCGGCTGTACGTATCACTCACGTACCGACCAATACG
GTCGTGCAGTGTCAAAACGATCGCTCACAGCACAAAAACAAAGACCAAGCGATGAAGCAACTTCGCGCCA
AACTGTTTGAATTGGAGCTGCAAAAGCAGAACGCCGAGAAACAGGCTAACGAAGATGCTAAATCCGACAT
TGGTTGGGGTAGCCAAATCCGTTCTTACGTGTTGGATGATTCACGAATCAAGGATTTACGTACAGGTATT
GAAAACCGCAACACGCAAGCGGTACTCGATGGTGACTTAGACAAATTTATCGAAGCTAGCCTGAAATCAG
GCCTGTAAGCTTTTTACCGACAAACAAGGTACATGCAAATGACTGATGCTGTTCAAAACGAGATTAATCA
AGAGCAAATCGCGCAAGAAGAAAACAAACTGATTGCAGAGCGTCGCAGCAAGTTGGATCACATCCGCAAG
AACTGTAAAGCAAACGGGCACCCAAACTCGTTCCGTCGCGACAGCCTAGCGGGTGATCTGCAGAAGAAGT
TCGGTGAAAAGAGTAAGGAAGAACTGGAAGCGCTCAATCACGTGGTGTCTATCGCTGGTCGTGTGATGGC
AAAACGTGGCCCATTCTTGGTGATTCAAGAAACCTCTGGCCGCATTCAGGCTTATGCATCGAAAGAAGTG
CAACAAGAGCTGAAAGATAAATACCAAGGTTTGGATATCGGTGACATCATCGGTGTGCAAGGTGCCCTGC
ACAAATCCGGTAAAGGCGATTTGTACGTCAACATGGAGCAATTCCAACTGCTGACCAAAGCACTGCGCCC
GCTGCCAGAGAAATTCCACGGTCTGACTGACCAAGAAATGCGTTACCGCCAGCGTTACGTTGACCTGATC
GTCAACGAAAACTCTCGCAACGCTTTCATTGTACGTTCTAAGGTGATGTCAGCCATTCGTAACTTCATGA
TCTCAAAACAGTTCATGGAAGTGGAAACGCCGATGATGCACGTGATCCCTGGTGGTGCTAGTGCGCGCCC
ATTCATCACGCACCACAACGCGCTCGACATGCCGATGTACCTGCGTATCGCGCCTGAGCTGTACCTGAAG
CGTCTGGTTGTCGGTGGTTTTGATCGTGTATTCGAAATCAACCGTAACTTCCGTAACGAAGGTCTTTCTC
CACGTCACAACCCAGAATTCACCATGATGGAATTCTATATGGCGTACGCGGACTACAAAGATCTGATGGA
TCTGACGGAAGAGCTGCTCAGCTCTGTGGCGTTAGAAGTTCTCGGTTCAACCTCCATGCCTTACGGTGAG
CATACCGTTGAATTTGGTGGTAAATACGCGCGTATGAGCATGTTTGATGCGATCAAGCACTACAACCCAA
ATCACGCGCAGATCCAAGCTCTGACCGAAGAAGACATCCAAAACCGTGACCTCATGGTTTCTATCGCGAA
ATCCGTTCACGTTGATGTGGAGCCTTTCTGGACCTGTGGTCAGCTTCTCGAAGAGATCTTTGGTGAAACG
GCTGAGCCGAAACTGATGCAGCCAACTTTCATCACTGGCTACCCAGCAGATATCTCTCCACTGGCACGTC
GTAGCGATGACAACCCGTTCTTCACTGACCGCTTTGAGTTCTTCATCGGTGGCCGTGAAGTGGCAAACGG
CTTCTCAGAGCTGAACGATGCTGAAGACCAAGATGCGCGTTTCAAAGCCCAAGTGGAAGCGAAAGAGTCT
GGTGATGATGAAGCCATGTTCTATGATGCCGACTACATTACCGCTTTAGAGCACGGCTTACCGCCAACAG
CGGGTCAAGGTATTGGTATTGATCGTCTGGTTATGCTCCTGACCAATACTCACACTATCCGTGATGTGAT
TTTGTTCCCAGCGATGCGCCCTCAGCAATAATCACTGTAGATTGATTAAAAAGCCGCTCTATTGAGCGGC
TTTTTTTATTTCCTCAAGAAATAATCGTGCCAAGTCGGTGCAATCTAAGTCATTCTTTTTACTGAATTAT
GACTTTCTCCCATAAGTTGATTAGAAAAATGGGCATTTGTTGGCTAGTCTTATCTGTGAGACAGATTCTA
GTGCAAAGTCTCGCTAATGTAACGTCCGTAACCATGTAGTGGGTGCGAATAGAATAATCCGCATCGTAAC
AATAAAAATAAGGAATATAGGTTCATGAGCACTCAATTCCGTATGGATTCAGTACCTGGCTCTCTTGTTG
TGGTGGGAGGTACCTATGAACCCTGGCTGGCTGTGTTGGAAAAAGTGGGTTGGCGCTGTACTCAAGTAGC
AGATTTGCGCAAAGCCGATGCGTTATTTGTCGAGACTGGGCCATGTATTGGTATTGTGGATTTAAGCCAT
GATGAATTTAGCCTTAACGGGATTGCGAATTTGGTGAGTAGCCATAAGCAAGTCCGTTGGCTGGCGTTCA
TTCGTGAGGCGCAGCTCAGTTCAGATACCATTTGCCAATTTATCGTTAACTTCTGTATCGACTTTTTTAC
TGCGCCGATCCCTGATGCTCAGTTGTTGAGCACCATTGGTCACCAACTTGGCATGCTGAAGTTGGAAAAG
AAAGTTTGGCCACATTTTGGCTCGGCCGGCAACATGGGCTTGATTGGGGAATCTATGCCTATGAAGCGTT
TGCGCGATCAGATCAAACGCATTGGCCCGACCGATGTCAGTATTTTGATCTATGGCGAAAGTGGTACTGG
GAAAGAAACGGTGGCTAAGGCGATTCACAAAACATCGTCGCGTGCACAAAAACCTTTCATTTCAGTTAAT
TGCCGAGCTATGTCAGAAAAGCGCCTTGAAAGCGAGCTGTTTGGTCTTGGCGAAACGGAGGAAGGCCAAC
AACCCTTTTTGCTGCAAGCGGATGGTGGCACACTGCTGCTAAACGATATTTTGACCTTGCCTAAAAGCCA
ACAGTTGAACCTACTGCGTTTCTTACAAGAAGGGACTGTGGAGACGCGCCAAGGGGTTCGTGCAGTCGAT
GTGCGTATTCTGGCCGCCAATTCGTCAGACATCGAAAAAGCGCTGATCGATGGTGATTTTAACGAAGAGT
TGTACCACTACATTAACGTATTGCGGATTAATGTGCCTAGTTTGAAAGAGCGCGCATCGGATATCGTGCT
ACTTGCTAAACACTTTTTGCAAGAATACTCCAAAGAGTACAACGCCCAGGCGCGTAGCTTCTCTGATGAT
GCCGTACGTGGGTTAACTCGCTACCATTGGCCGGGTAATGTGCGTGAGCTGATGAACCAGATCAAGCGTG
TGGTATTAATGTCAGATACTGTGGTGCTGGATGAGTCTCAGCTCGATCTTCCCAAGCGCAGTGATGGCCG
TCGCAGCCTGAAAAGCATTCGGGAACGCTCCGAGCGTGATGCACTGCTGCTGGTGTTGGAGTCGCACTCT
GGGCAAGTTTCAACGGCAGCCAAAGAGCTGGGAGTATCGCGTGCAACCATGTATCGCTTACTGAATAAAC
ACAACTTGATCACCGATGAAAACTTCTAAGTTTTGCTGATTTACCTTGTACTCATGTTCAGCCACTTGGT
TAAGTGGCTGAATTTTTTGTAGTACAGACTGTTTTTGGGACGTCTTTCTACAGCGAATTTCAGTGTTATG
GCTTATTCCGAGTATCAATCTTTGGATGCATATAGCGCCTTGTGTTTATTCCTTGGCTGAATATTTTATT
CATAAACGCGATAAAAACTCTGACTTAGCGAAAAACGCTGTTTTTTCGAGCATGTGTAATAAGATGTTGA
ATATTGTTACCTGAGTTGTTTAGAATTTAATCGTAAGTTTCACTTACTCAATATCACCTTTCTTTTGGAT
TAATTGACTTTGCTTGGAGGCGCATCATGGCACATTTCGTATCTGCATCATTGCTTTGCGCTTCTGATCT
TGATTCAACCCAAACTGCACTCCGAGATTTTCCCGTGTGCGCAATGGGCAATGATTTGAGCAAAGATCAC
TGAATTAATCCGTAACCTCTTATTAGGCTGCGGAAAATGGCAGCTGAGTAGGAGTGTCTTCTGACTTTTC
CCTTTCGATCGTCATTTTCCCCAGCAAAACCACTGGAGAAAATACCATGCGTCAATCTATTTACTTACAA
TTAGCTGTGTTACTGGTTCGTGCTGAGCTGCGTCGTGAGGAGCGAGTGTGGAAGCGTAAAGTGCGCAGAA
GTAGTTACCATCTACCTTGGAATAATCCGCATTTGTTGCGTGATATTGGCTTGGAAACGGATGGTCGTCC
AATCGGCTTGAGTTTACCGGATGCTGTTGTCGCGGAACGCCGTGTGAGACATATTCGTCGAGTGTTAGCT
GCGCGAATACCGACGTAATGCTAAGGGGCTGGTCTGTGCACCAGCCCCCACATCACTAAGGACAGGGATT
GGAATAAGTGGTTCCAATCTCCTGAATTTTTTGCAGAAGTTCTGCATTTAATGAAATATCCAAACTATCC
AAATTCGATTTTAACTGCTCCATCGTTGTGGCTCCGATAATATTCGAGGCCACAAATGGGCGCTGATTAA
CAAACGCCAGTGCCATTTGCGCAGGATCGAGCCCAAATTGCTGGGCTAATGCGACATAGGCTTCTGTTGC
AAGAATGCCTTGTTCTGTAAAGTAGCGTGAGAAGCGTTGATGCAGTGTACAACGCGCACCCGCAGGACGA
GCACCATTGAGATATTTACCACTTAAAGCACCAAAGGCGAGTGGCGAGTAAGCGAGTAGCTTAACGCCCT
CCAGATGACTTATTTCGGCAAGTCCCACCTCAAAACTGCGGTTGAGCAGATTATAAGGATTCTGGATCGA
GACAATTCTTGGCAGTTCATGCTTTTCTGCAAGACGCAGGTAGCTCATCACTCCCCACGGCGTTTCATTA
GAGACTCCGATATAACGCACTTTACCCATGCGCACCAAATCATTGAGCGCTTCCAGTGTTTCAATCAGCG
TTACTTCTTCTTGCTTGTCTGGATAAGGGTAGTTGAGCTGACCGAAAGTATTGGTTTGGCGCTGCGGCCA
GTGAAGTTGATACAGGTCGATATAATCCGTTTGCAGACGACGTAGGCTATCATCGACCGCTTGATGGATA
TTGCGATGATCGAGCGCCATTTTGTCGCGAATGTAAGGCACATTGCGTGGACCAGCGACTTTGGTGGCGA
GCACGATTTTCTCTCGCTTACCGGATTTAGCCAGCCAATTGCCAATAAACTCTTCGGTTTTACCTTGGGT
TTGTGCCGTTGGCGGAACCGGATACATCTCCGCCGTATCGATAAAATTCACTCCACGCTCGAGAGCATAA
TCGAGCTGTTGAAAGGCATCAGCTTGCGAATTCTGTTCACCAAAAGTCATGGTACCTAAACAGATCTTGC
TGATTTCGAGGCTGGAATGAGGCAGCTTGGTATATTGCATAGCACTTCCTTGTCTTAGAGCCAAAGAACG
AATGATATTCCCTTGTATTGGAAGTTGAAGCCGAGTGATGGTGGCGACTTCGTTACATTCGAAATAAGAA
AAATCACAGAGGTTTGCGCTGTCGCCACAAAGAGAACCCAGTCACGAGGGAGACAGTTTTTTCACTATAA
GCGAGTCACGACACTGCGAAAACAAAAAAGATCGTTGTGAAGATAACTAGGCGTAATAGCGCTGCAGAAT
TTGCGCAGTAAATTGGGTACGCAGATAAAAACCACGTGGCAGGGCTTTGATTGGGCGTCCGTTGGCCCCA
TAGGCTTCAGTGAGCGCTCGACCGTTGGCGGCTTTAGGGCGCAGTTGCAGCACTTCACCGTGTTTAGCGG
TAATTTGTGCCACTTTACCCAGCACAATCCATTCCATTAGCTCTTCCCAGTCCGCTTTGAGCCGCGCTTC
TTCTTCGGGAGAAGGGCTCCACAGCAAAGGAGAGCCCACACAGCGCTCAGCGAGCGGGATCTCGCGCTCA
CCTTGTACCGGGATCCAGAGCACCTTAGAGAGCTTATTGCGCACATGACTTTGCTCCCATGTTAAGCCAT
GAACTCCGGTGAGTGGGGCGACGCAAACGAAAGTGGTCTCCAACGGTTTTCCGGTGTAACTGATGGGAAT
GCTCTTTAACTCAATCCCGAGATGTTCAAAATCTTGTTGTGGACGACTGCCTGCTGTCGCCCCTAAGTGC
CATTCCAGTAACTGGCCTACCCAGCCTTTGTCTTTACGCAGATCTGGCGGTACGGTCATGCCTGCTTCAT
CGGCGAGTTCAGCAAAACTTAGCCCTGCAATTTGTTGGGCTCGCGTGAGTAATTCTTGTTGAGTCGTCGG
[truncated: 3,747,660 more chars]
