# Supplementary material for: Chromosome assembly of large and complex genomes using multiple references
Source: Genome Res. 2018 Nov;28(11):1720–32. doi: 10.1101/gr.236273.118 (PMC6211643; doi:10.1101/gr.236273.118)
Supplement: Supplemental Material [file supp_gr.236273.118_Supplemental_Code.zip › Ragout-2.1.1/examples/V.Cholerae/references/O1_biovar.fasta]

>gi|12057212|gb|AE003852.1| Vibrio cholerae O1 biovar eltor str. N16961 chromosome I, complete sequence
AGGGTCATTAAATATATATAAAGATCTATATAGAGATCTTTTTATTAGATCTACTATTAAGGAGCAGGAT
CTTTGTGGATAAGTGAAAAATGATCAACAAGATCATGCGATTCAGAAGGATCAGATCGTGTGATCAACCA
CTGATCTGTTCAAGGATTAGCTGGGATCAAAAACCTATGTTATACACAGCCACCTTGGGATCTAAAACTT
GTTATATGGATAACTATAGGAAGATCACCGGATAATCGTATAGTTATCCACATGAGATTTGATTGAAAAA
GCATCAATCAATTTTTTCACTACCGTTAAATTTATCCACAATCCAAAAAAAAGAGCGGCATTAAGCCGCT
CTGCATGGAATAGGTCATTATTTAGAAGCGATTGATGACGCGTTTGAGCCAAGCTTCAGCGGCATCTTCA
GGCACTGGGTGCTCTTGTACATCGATGGTAAAGCAGTTGGCCAGAGGTTTAGCACCAATATCCCCCAGCA
GCTGATAGGCATGTTTACCTGCCGCGCAGAAAGTATCGTAGCTTGAATCACCAATCGCGACCACGGCATA
ACGTAGTGCAGAGGTATTCGGTGGTGTATTCTGCAGAGCCTGAATAAAGGGCTGGATATTATCCGGGTAC
TCACCAGCCCCGTGGGTTGAGGTGATGATCAGCCAAGTCCCTTTAGCAGGGATCTCACTCATGTTGGGCT
GGTTATGAATTTTGGTGTCAAAGCCTTGTTCTTGCAGTAAATCACTCAGGTGGTCACCCACATATTCCGC
ACCGCCTAGGGTGCTGCCAGTAATGATATGAATCATAGCGTTACTCTATTTCCCAATACAGAATGATGAA
AAAATGCGGCCAAGCAGATCATCGGAGCTGAACTCGCCCGTAATTTCGTTAAGGTGTTGCTGGGCTATAC
GCAGCTCTTCGGCGAGGATTTCTCCGGCCATATAGCCTTCAAGTTGTTGCTGGCCAATCGCTAAGTGCTC
TGCGGCTCGCTCTAGGGCATCGAGATGACGGCGGCGTGCCATAAAGCCACCTTCCTGATTGCCTGAAAAA
CCCATGCACTCTTTGAGGTGCTGACGCAAGGCATCGACCCCTTGGCCTGTTTTGGCTGATAGGCGGATCA
AGGTGGGTTGATTAACATGGCAGATCCCAAGGGGCTCACCAGTTTGATCGGCTTTATTACGGATCACAGT
GATCCCAATATTCTCTGGCAGTTTGTCAACAAAATCAGGCCAGATGTCCTGTGGATCGGTGGCCTCTGTG
GTGGTGCCATCGACCATAAACAGTACGCGATCGGCTTGGCGGATCTCTTCCCATGCGCGCTCAATACCAA
TTTTTTCTACCGCATCAGAAGCGTCTCGTAGTCCCGCAGTATCGATGATGTGCAGCGGCATCCCATCAAT
ATGGATATGCTCACGCAGAACATCACGGGTGGTACCGGCAATGTCGGTAACGATGGCAGACTCTTTACCT
GAAAGCGCATTGAGTAGGCTCGATTTACCCGCATTAGGACGCCCAGCAATCACCACCTTCATCCCTTCGC
GCATAATGGCGCCTTGGTTGGCTTCACGGCGCACTGCGGCAAGATTATCTATGATGGTTTGCAGATCAGC
GGAAACCTTACCATCGGCCAGAAAATCGATCTCTTCTTCTGGGAAATCAATTGCGGCTTCAACATAGATG
CGCAGGTGAATCAGCGATTCCACCAAGGTATGGATGCGTTTAGAAAACTCGCCTTGCAGTGATTGCAGCG
CGGATTTCGCGGCTTGCTCAGAGCTGGCATCAATCAGGTCTGCGATGGCTTCCGCTTGGGTTAAATCCAT
CTTGTCATTGAGGAAAGCGCGTTCTGAGAATTCACCGGGACGGGCTGGGCGCACTCCTTTAATCTGCAAA
ATACGGCGGATCAGCATATCCATGACGACCGGGCCACCGTGACCTTGCAGCTCAAGCACATCTTCACCGG
TAAATGAATGAGGATTGGGGAAAAACAGCGCAATGCCTTGATCGAGCTGTTGGCCATCTTCATCGGTGAA
AGGCAAGTATTCGGCATAGCGGGGTCTGAGCGTGCGTCCAGTGACTGTCTGCGCGACGTGGGCAGCCAGT
GGGCCTGATACACGAATAATGCCGACACCACCACGGCCGGGTGCCGTAGCTTGCGCGACAATGGTATCTG
TTGTCATAGTGTTACCTGAACAGGATTGAATTAGCGCCATTGTAATCAGCAGCCAACAAAAAGGCGACCT
TTTGGCCGCCTCTTTATTACTCAATCAAACTTACTTGGAGTGTAAGCCTTTTTTCTCTAGCGCTTTGTAG
ATCAGCGTTTGCTGGATTAGCGTTACGATGTTCGACACCAACCAGTACAGAACCAGACCTGATGGGAACC
ACAGGAAGAAGAAAGTGAACATGACTGGCATGAAGGTCATGATCTTCTGTTGCATTGGATCGGTGATCGT
GGTCGGGCTCATCTTCTGGATAACGAACATGCTCGCACCCATCAGCAGTGGCAAGATGTAGTAAGGATCT
TGCGCGGACAAGTCATGAATCCAACCAAAGAATGGAGAGTGACGCAGCTCTACCGACTCCATCAGTGCCC
AGTACAGCGCAATGAAAATCGGCATTTGCAGAAGGATAGGGAGACAGCCACCCAGTGGGTTTACTTTCTC
TTTCTTATACAGCTCCATCATCTCTTGGCTCATGCGCTGGCGATCATCGCCAATCCGCTCACGCATCGCT
TGCAGTTTAGGTTGCAGCATGCGCATTTTCGCCATTGAGGTGTACTGTGCTTTGGTCAGTGGGTACATCG
CACCACGAACAATAAAGGTTAAGCAGATGATGGCCACACCCCAGTTGCCAACAAAGGTCTGAATCACAGA
CAGCAACCAGTGCAGTGGCTTAGCAATGAACCACAACCAACCATAATCAACCACCAGATCAAGATTAGGG
GCTGTTGCGGCCATTTGGTCTTGCAGTTTTGGGCCTACCCATAAGGTTGCTTCAAACTCTGCTTTATCAC
CGTTGGCAATGGTTTTGTTTGGTGTACGGATACCCATATCACCTAAATTATTGATAACGCGTGAGTAAAG
CTGTGCTTGCGGCTCATCACGTGGGATCCATGCTGAAGCGAAGTAGTGCTGGATCATCGCGACCCAGTTT
ACCGTCACATCGTTTGGTGCACTGAGGTTGCGATCTTTCATGTCGTCGAAGCTGTACTTCTTGTAACGCA
CATCGCTGGTTGAGTAAGCACCACCACGGTAAGTTGGCATGGCGAGGTTGCCACCAGAATCCAGCAGATT
TTGGCGCAGGTGAGCATACATACCTAGTGTGGCTTCGCTACCTGAATTATTGGCGACGTCAAACACCACA
TCCACGGCGTAGCTACCACGCTTAAGAATGAAGGTTTTCGTGTAGTCAATGCCATTGGCTTGATAGGTCA
TAGGAATGCGCAGTTCATCTTGGCCTTCGGCCAGAGTGAAACTATCCGCACTCACTTGGTAAGCGGGACG
ATTATTGCTGGTGACGTCAATGCCTTGTGGGCCGACTAAACCACTTTGAGCAATAAACTGATGGCCTTGG
GTGTTTTGCAACAAGACAAAAGACTCAGGCGAATTGAGCTCTTCTGAGTATTGATTCAGTTTTGCGCTAA
CCACATCGCCGCCGAGCGTATCAATAGACAGAGTCAGTACATCGGTTGAGACGGTAATGGTCTTGGCCTT
CGCCGCCACATTTTGTGCAGGCGTTGGATCTAACTCATCGGAAAATGAAGGAGCAGGAGCTGCGCCTGTG
GATTGGGCCTGCTGTGTCGCTTGCGGTGCAGGGTTCTTCGCTACTTGCCATTGTTGAAACAGTAGGAAAG
AAACCAGCGCCAGAGCGATTAACAAGATATTACGTTGAGAATCCATCGTTATTTATCTCTGTCTTGTTTT
TGGACTGGTGGAACGGGGTCAAAGCCCCCTTCGTTCAAAGGGTGGCATTTTAATAGACGTTTGGTGGATA
ACCAACATCCTTTTATAAAACCGTGAGCTCGCAGCGCTTCTATCGCATACGTGGAACAAGTAGGAGTGAA
TCGGCAGCGTGGGCCGATAAGTGGACTAATAAACCACTGGTAAAGTTTTACAATACCAATGGCTAACCAC
GAGAAGGGCGAGAGAGGCGTTGCCATAGTTTGCCAAGCAAGTTAAACAGTTCTTCATTGCTCAAATCTTG
CGCGCTCTTTTTGGCGATGACAACAAAATCTTTGTTAGCCAGTTGATTTTGATGTAAGCGAAAGCTTTCT
CTGCAAATACGTTTGAATCGATTACGGCCGACGGCAGTTTTGATCTGCTTTTTAGGAACCGCGAGTCCCA
AACGAGGATGAGAAAGGTTATTAGCGCGAGCGATGATTGTGAGATGAGGAGAACCAGCACTGTGAGCTTG
CTGGAAGACTTTTTGATAATGTTCGGGAGTTAACAAACGTAACTCCCGATTGAATGCGTACGTACTCAAA
ATAATTCGAGATTATTTTGACAGGCGCTTACGGCCTTTTGCACGACGTGCATTCAGAACTTTACGACCGT
TCGCAGTCGCCATGCGAGCACGGAAACCGTGAGTACGCTTGCGCTTCAGAACTGAAGGTTGAAAAGTGCG
TTTAGACATGATGTTACCTTTACTGATCAGTAGTTTTAGGTTCTTGGTTAACCCGGCGTGGGCATTAAGG
TCTTCACTGAAGACGCCGACGCCTCTCAACAAAGAGGCGGAATTGTAATCACTGTCACAAAAGGTGTCAA
TGATTGGGTTTTCCCCAGTCTGAACTCACTCAATGAGCTGGCTCATTCTGGTTGCCGCTTTATTTCCGGT
CGGCCGATTATACGGACAAACCGCAAAATCTCAAGGATCCTTAACGGATCCCGACTTGATTGAGGAATTT
TCTTAAGCGCGGATCCTGTGGATGGTCAAAGATATCCTGTGGAGAACCTTGCTCGACAATCTTTCCTTCG
GCCATAAAGATCACCCGATCGGCGACTTCTTTGGCAAACTGCATCTCATGAGTGACCACCAACATGGTTT
GATGTTGAGTCGCCAATTTTTTCATAAGAGCCAGCACTTCACCCACCCATTCAGGATCGAGGGCGGAGGT
CGGTTCATCGAACAGCAGCAGTTCAGGTTGCAGCGCCATCGCGCGGCCAATCCCAACCCGTTGCTGCTGG
CCGCCAGAGAGTGCTGCGGGATAGCTATCACCTTTATCGCCAAGGCCGATATCATCGAGAATTTGCTGTG
CTCGTTGGTGCGCTTGAGCTTTTTTCCAGCCGCGTACCGTGATCAAGGCTTCTGCAATGTTTTGTCGCGC
GGTTAAATGAGCGAATAGCGCATAGTTTTGAAACACAAAACCGGTTTTACGGCGCAGTGCCAGCACATCA
GCTTTGGTATGTTTTTGGGTATCGACGGTGAGTTCATCAATACGAATACTGCCCTGATCGGCTTGCTCAA
GAAAGTTCACGCAGCGCAGTAGAGTGGATTTACCTGTGCCACTGGAGCCGATGATGACCACGATCTCTCC
GCGTTGGATTTCAAGATCAATGCCTTTTAGTACTTCACTGGTACCAAACCTTTTGTGGATATTCTGCAAT
TTAATCATCGTGCGTACGCCTTATTGAGTTTCTGCTCTGCCCAAGATTGCAGGCGAGTGAGCACCAAAAC
CACCACCCAATAGATGAGGGCTACCGCCAAGAAGGCTTCGAAAAAACGGAAACTGGATGAAGCTTCCATC
TGCGCTTTAGCCATGATCTCAGCCACGCCAAGGGTAAAGGCGAGGGAGGTTGATTTGATCATATCAATGA
AATAGTTCATCAATGAAGGCAGAGCAACGCGTGTGGCTTGTGGCAAAATGATCCGGCGCATCGCCTGAGA
AGTGGTCATTCCGACGGATAAGCTGGCTTCCATTTGGCTGCGATCAATACCGATGATCGCGGCGCGAATG
CTTTCCGCCATGTAAGCGGCAAAATGTAGCGTTAAACCGATCACCGCAGCGCTGAATGCATCAAGCCCAA
CCAACAGGGGGAAGACTTGCGGTAAACCGTAGTAGAGCAAAAATAACTGTACAAGCAGCGGCGTTCCGCG
GAAAAAACTGATGTAGAGCTGGCTAAGGGGATCCAACACTGGCACTTTGAATACCCGAATATTGGCTAGA
AACAGCGCCAAAATCAGCGCGAAAACTAGCCCCCAGCTGGCCATTTCCAGAGTCGTACCCAGATATTTGA
GCAAGATTGGCAGCAGCTCAAGCATGTAGTGAAAGTCAAAACCCATCTGCTTTCCTTCCTAAAATAATCA
AAGGTGGGAAAGTCCCACCTTTATAGAATAGAGTCTAGCTTGGTGAAGCAGAATTATTGCGAGATATCGG
TACCGAACCATTTGAGCGCGATTTGGCTTAATGTACCGTCAGCACGCATGGCGGCGAGCGCTTTATTGAC
TTCACCTTGCAGTTGCTGACCTTTTTCGTTATTCACAAATGGCCACGCGTTTTCGATAGTTTCAAACGGT
GAACCCGCGAGTTGCAGTGGTAAACCGGTCTTTTCGATCAGCTCAAGCGCAGACAGACGATCCATCACAA
ACGCATCGGCACGGCCTAAAGCCACATCGTGTTCAATGCCGGTATCGTAGGTTTTGATGTTGATTTTGCC
GTCTTTATCATGGTTGCGCAGGAGCTGTTCAAAGTTAGAACCTAAATTAACCGCAACGGTTTTGCCCGCT
AAATCGTCAATGCCTTTAATCGCTTCATTGCCTTTACGCACCGTAATTTGTGCACCATCAATCACATACG
GATCGGAGAATAGATATTTAGCCTTACGTGCATCTGTGATAGTGATTTGGTTAGAAATGGTGTCGATGCG
CCCAGTTTCGAGCAGGCCAAGCAAACCGGAGAAGTTCGCAGTAACAAACTCGACCTTATAATCATTACGT
TTACCAATTTCATTCCACACATCCACTTCAAAGCCTTGCAGCTCGTCTTGTTTCACGAAGGTGAAGGGGA
AATAACGGCCCGACATGCCGACTTTCACCTCGGTAGCTGCCTGAACGGTGGCAGAAGAAAGGGCTAGGGC
AGCCAGAGCGATGTTAAACCAGTGTTTCATTGTGTGACTCCTGTATAATTTATGTTTATATCCTACTGGC
AATTAAATCATTAAAAGAAATAACCAGTAGTTATTAACAATAACTGATCAAAATCAAAAACATGGGGATA
ACTACTAAAGATCTTGAGATATGTGGATCTTTATGTGGGTAGCACGGGCAAAATGTGTGAGGATCTTAGT
TATCGGTCGAAAAATAATGTGAATAACTTAGATCTTATTCACTGGATCGACGATCCAGCGCTGGCGATCT
GAGTTATCAACAGGTAGAATTGTTCCTCTTTACCGATCGTTGATTTTTGAGTGAGGGAATCGTGTCATCT
TCGCTATGGTTGCAATGTTTGCAACGGCTTCAGGAAGAGCTACCTGCCGCAGAATTCAGTATGTGGGTGC
GTCCGCTTCAAGCGGAGCTCAATGACAATACTCTCACTTTATTCGCCCCGAACCGCTTTGTGTTGGATTG
GGTACGCGATAAGTACCTCAATAACATCAATCGTCTGCTGATGGAATTCAGTGGCAATGATGTGCCTAAT
TTGCGCTTTGAAGTGGGGAGCCGCCCTGTGGTGGCGCCAAAACCCGCGCCTGTACGTACGGCTGCGGATG
TCGCGGCGGAATCGTCGGCGCCTGCGCAATTGGCGCAGCGTAAACCTATCCATAAAACCTGGGATGATGA
CAGTGCTGCGGCTGATATTACTCACCGCTCAAATGTGAACCCGAAACACAAGTTCAACAACTTCGTGGAA
GGTAAATCTAACCAGTTAGGTCTGGCCGCGGCTCGCCAAGTCTCTGATAACCCAGGTGCGGCGTATAACC
CCCTCTTTTTGTATGGCGGCACCGGTTTGGGTAAAACGCACTTGCTGCATGCGGTGGGTAACGCGATTGT
TGATAACAACCCGAACGCTAAAGTGGTGTACATGCACTCTGAGCGTTTCGTGCAAGACATGGTAAAAGCC
CTGCAGAACAACGCGATTGAAGAATTCAAACGCTACTATCGCAGTGTAGATGCCTTGTTGATCGACGATA
TTCAATTCTTTGCCAACAAAGAGCGTTCGCAGGAAGAGTTCTTCCACACCTTTAACGCACTGCTGGAAGG
CAACCAACAAATTATTTTGACTTCTGACCGCTATCCAAAAGAGATCAGTGGTGTAGAAGATCGTCTCAAA
TCGCGTTTTGGCTGGGGCTTAACGGTGGCGATCGAGCCGCCGGAGTTGGAAACCCGCGTCGCGATCTTGA
TGAAAAAAGCGGAAGATCACCAGATTCATCTGCCGGATGAAGTGGCTTTCTTTATTGCGAAACGCCTGCG
CTCTAACGTGCGTGAGTTGGAAGGCGCACTGAACCGCGTGATTGCCAACGCCAACTTTACCGGTCGCCCA
ATCACGATTGATTTCGTGCGTGAAGCACTGCGTGACTTATTAGCGCTGCAAGAAAAGCTGGTCACGATTG
ATAATATTCAGAAGACCGTTGCCGAATACTACAAAATTAAAGTGGCGGATCTGCTCTCAAAACGCCGTTC
GCGCTCAGTCGCTCGTCCTCGTCAATTGGCGATGGCACTGGCTAAAGAGCTGACCAACCACAGCTTGCCA
GAGATTGGCGATGCGTTTGGCGGCCGTGACCACACGACTGTGTTACACGCTTGCCGTAAAATCGAGCAGT
TGCGCGAAGAGAGTCACGATATCAAAGAAGATTATTCGAACCTGATTCGTACGCTTTCCTCTTAATTTGC
GCTATGGTTAGCGCACTTGCGTATTTCGCTTTCACCCGTTTAAGAGAAGACTATGAAATTTACCATTGAA
CGTAGCCACTTGATTAAACCATTGCAGCAGGTGTCTGGCACTTTAGGTGGTCGCGCCAGCTTGCCGATCT
TGGGTAATTTGTTGCTCAAGGTGGAAGAGAATCAACTGTCGATGACCGCCACCGATTTGGAAGTGGAACT
GATCAGCCGTGTGACGTTAGAAGGTGAATTTGAAGCAGGCAGTATTACCGTTCCTGCGCGTAAGTTTTTA
GATATTTGCCGTGGTTTGCCCGATAGTGCGGTGATCACTGTGCTGCTTGAAGGCGATCGCATTCAAGTGC
GTTCTGGTCGTAGCCGTTTCTCACTCGCCACCTTACCTGCCAGTGATTTTCCGAACATTGAAGATTGGCA
AAGTGAAGTGCAAGTTTCGCTCACTCAAGCGGAACTGCGTGGCCTGATTGAGAAAACGCAGTTTTCTATG
GCCAACCAAGATGTACGCTACTACTTAAACGGCATGCTGTTTGAAATTGATGGCACCACCTTGCGTTCTG
TGGCGACTGATGGTCACCGTATGGCGGTGGCGCAAGCTCAGCTCGGTGCGGATTTTGCGCAAAAGCAGAT
CATTGTGCCGCGTAAAGGGGTGCTTGAGCTGGTGAAATTGCTTGATGCGCCAGAGCAACCTGTGGTGCTG
CAAATCGGCCACTCTAACTTGCGTGCAGAAGTGAATCACTTTGTGTTTACTTCGAAGCTGGTTGATGGTC
GTTTCCCTGATTATCGCCGTGTATTGCCGCAACATACCAGCAAAACACTACAAACGGGCTGCGAAGAGTT
ACGCCAAGCATTTTCGCGTGCCGCGATTCTATCGAATGAAAAATTCCGTGGTGTACGGGTTAATTTGGCT
GACAACGGAATGCGCATTACCGCCAATAACCCAGAGCAAGAAGAAGCGGAAGAGCTACTGGATGTGAGCT
TTGAAGGCGAGCCGATTGAGATTGGCTTTAACGTCAGCTATATCTTGGATGTGCTTAACACCCTGCGCTG
CGACAATGTGCGCGTTTCGATGTCGGATGCCAACGCCAGTGCCTTGGTGGAGAATGTCGATGATGACAGT
GCCATGTACGTGGTCATGCCAATTCGTCTGTAAGGTATAACCGAGTTACCATGCCGCTTTCCCGGTTAAT
GATCCAACAGTTTCGTAATATTAAAGCCTGTGATATTCGCCTATCAGCAGGCTTTAACTTTCTTATCGGG
CCGAATGGCAGCGGTAAAACCAGCGTGCTTGAAGCGATTTATCTGCTCGGCCATGGCCGTTCATTTAAAA
GCTCGCTGACCGGACGGATCATTCAAAATGAGTGCTCAGAACTGTTTGTGCATGGCCGGATTTGTGAGCA
TTCTTTGAGCTCTGATCAATTTGAGCTACCCGTTGGCATTAATAAGCAGCGTGACGGCTCAACTGAGGTT
AAAATAGGCGGCCAAACAGGGCAAAAATTGGCGCAATTAGCGCAGATTTTGCCACTGCAATTGATTCATC
CGGAAGGCTTTGAACTGCTGACCGATGGACCGAAACAGCGTCGGGCTTTTATCGATTGGGGCGTGTTTCA
TACTGAGCCCGCTTTTTTCGATGCATGGGGGCGGTTTAAGCGGCTCAGCAAGCAGCGTAATGCACTGCTA
AAAAGCGCGCAAAGCTATCGTGAACTCAGTTATTGGGATCAAGAATTAGCCCGTTTGGCTGAGCAGATTG
ACCAGTGGCGTGAAAGTTACGTCAATCAATTGAAAAATGTGGCAGAGCAGTTATGTCGCACATTTTTGCC
AGAATTCGATATCGACTTAAAGTATTATCGAGGTTGGGAAAAAGATCAGCCTTATCAATCGATTCTGGAA
AAAAACTTCGAACGGGATCAGCAGTTGGGCTATACCTTTAGCGGGCCTAACAAAGCGGATTTGCGGATTA
AAGTGAACGCAACCCCGGTGGAAGATGTGTTGTCGCGGGGACAACTGAAGTTGATGGTGTGTGCGTTGCG
CGTGGCGCAAGGGCAGCACCTGACCGAGTTGACGGGAAAGCAATGCATTTATCTTATCGATGATTTTGCT
TCCGAATTGGATAGCCTACGTCGCCAACGTTTGGCAGATAGCCTAAAAGGGACGGGGGCGCAGGTTTTTG
TAAGTTCTATTACCGAAAGCCAAGTGGCGGACATGTTAGATGAGTCCAGTAAAACATTTCACGTTGCCCA
CGGTGTAATAGAGCAAGGATAAACAGAGTGAGAGAGTAACTCATGTCGAACAATTACGATTCATCGAGTA
TTAAGGTACTGAAGGGTCTGGATGCGGTACGCAAGCGTCCGGGTATGTACATCGGCGACACTGATGATGG
CACCGGTCTGCACCACATGGTTTTTGAGGTGGTGGATAACTCAATTGATGAAGCGTTGGCAGGTTACTGT
AAAGACATCGTGGTCACCATCCACGAAGACAACTCAGTGTCAGTCAGCGATGACGGTCGTGGTATCCCGA
CCGAAATGCATCCTGAAGAGAAAGTGTCTGCGGCAGAAGTCATCATGACTGTACTGCACGCCGGCGGTAA
ATTTGACGACAACTCCTATAAAGTCTCCGGTGGTCTGCACGGGGTAGGTGTGTCGGTGGTTAACGCGCTT
TCTGAAAAAGTGCTGCTTACCATTTATCGTGGTGGCAAGATCCATTCGCAAACTTACCATCATGGTGTGC
CACAAGCACCGTTGGCTGTGGTAGGTGAGACAGAGCGTACCGGTACTACCGTACGTTTCTGGCCTAGTGC
ACAGACTTTTACCAATATCGAATTCCATTACGACATTTTGGCTAAACGCCTGCGTGAGCTGTCATTCCTG
AACTCTGGCGTGTCGATCAAGCTGACCGATGAACGTGAAGAAGATAAAAAAGACCACTTCATGTATGAAG
GGGGTATTCAAGCGTTTGTGACCCACTTGAACCGTAACAAAACGCCAATCCATGAGAAAGTCTTCCACTT
TAACCAAGAGCGTGAAGATGGCATCAGCGTGGAAGTGGCAATGCAGTGGAACGATGGTTTCCAAGAAAAC
ATCTACTGCTTTACTAACAACATCCCACAGCGTGATGGTGGTACCCACTTAGCCGGTTTCCGTGGTGCGT
TGACCCGTACTTTGAACAACTACATGGACAAAGAAGGCTTCTCGAAGAAAGCGCAAGCGGCAACCTCGGG
TGATGATGCGCGTGAAGGCTTAACGGCAGTGGTTTCGGTGAAAGTGCCGGATCCTAAATTCTCAAGCCAA
ACCAAAGATAAGCTGGTTTCTTCGGAAGTAAAATCCGCGGTTGAGTCAGCCATGAATGAGAAGCTGGCGG
ATTTCCTAGCGGAAAACCCAAGCGAAGCGAAAAACGTTTGTTCGAAGATTATTGATGCGGCGCGTGCGCG
TGAAGCGGCGCGTAAAGCCCGGGAAATGACTCGCCGTAAAGGCGCGCTGGATCTTGCTGGCTTACCCGGC
AAACTGGCGGATTGTCAGGAAAAAGACCCAGCATTGTCTGAACTCTACATAGTGGAGGGTGACTCAGCGG
GCGGTTCAGCCAAACAAGGCCGTAACCGTAAGAATCAAGCGATTCTGCCGCTGAAAGGTAAAATCCTCAA
CGTAGAAAAAGCGCGTTTTGACAAGATGTTGTCTTCACAAGAAGTCGCGACCCTCATCACTGCATTAGGC
TGTGGTATCGGCCGTGATGAGTACAACCCAGATAAACTGCGTTATCACAACATCATCATCATGACCGATG
CGGACGTCGACGGCTCGCACATTCGTACTCTGCTGTTGACCTTTTTCTACCGCCAAATGCCTGAGTTGAT
TGAGCGTGGTTACATCTACATTGCTCAGCCACCACTGTATAAAGTGAAGAAAGGCAAACAAGAGCAGTAC
ATCAAAGATGAAGAGGCGATGAACCAGTACCAAGTGGCACTGGCGATGGATGGTGCAGAGCTGCACGTGA
ATGCCGATGCGCCAGCGTTAGCGGGTGAACCGCTGGAGAAGCTGGTTCAGCAATATAACGCCGCGATCAA
GCTGGTTGAGCGCATGAGCCGCCGTTACCCTTACGCGATGCTGCATGAGCTGATTTACGTACCACGCATC
AATGCCGAGCTGTGTGCGGATAAAGCCGCGGTTGAAGCTTGGACACAGCGTTTAGTCGAACAGTTGAATG
CTAAAGAAGTGGGTGCGAGCCAATACAGCGTTCTGGTTGAACACAATGCTGAGCTGAATGTGTACTTGCC
AAAAATTCAGGTGCGTACTCACGGTGTGACTCATGAATACTTACTGAGCGCGGATCTGATCAACTCGAAA
GAGTACGCTAAGTTAGCCGATCTGTCGGAAGCGCTGGACGGTTTGATTGAAGCGGGAGCGTTTATCAAAC
GTGGTGAGCGAGTACAACCGATCAGCAGCTTTGCCGCCGCGCTGGATTGGCTGATCAAAGAGTCGCGCCG
CGGTCTGTCTATCCAACGCTATAAAGGTCTGGGCGAAATGAACCCTGATCAGCTGTGGGAAACTACGATG
GATCCAGAAACGCGTCGTATGATGCAAGTCACTATCGAAGATGCGGTAGGCGCGGACGAACTGTTCACGA
CGCTCATGGGCGATCAAGTTGAACCACGTCGTGCATTTATCGAAACCAACGCACTGAAAGTGGCCAACCT
CGACGTATAAGCGTTTGGTTGATTAACAATCTGCGATAAAAAAGCAGCGCTGTGGCGCTGCTTTTTTTAT
CTCTGCATTTTGTCCCTTCCCTCTGTTGGATGACGGCAGCCTCAAGCAATGACAAAAGGGAGCCATAAAA
ATTTTGTGTCGAATATCCTAGGTTGTTGGGCTAAAGCACCAAAATCAGAGGTTAACTAAGACTTTTCTAT
CCTGAAAACAGCTTTATTAGACTTTCCTTTTTTCTCTAAATTTCATGAGGTTGCATTCATTTTTTTAGTG
TCTATAGTGGTCTGTGAACCCTATCGTTATTCCTTATTTTTTTGACTGGAGGTCAGGATGGTCGCCTTTG
TGAATTGAACCGGGAGTGTATTTCACTCCCGGGCATACTCATCGATTTGTCACTGTTGGTAATGGAATGA
GCAAAGGAAGTATCATGCTGAATCGGTTATCTTTGAATATTCGGCGTTTTCTCGCCGGTTGGTGGCTACG
TAGCCGCTTTTTGACCTATCAATCTCCGCTGTTGCTGCTCGAATTGTTCGAGAAGCTGGAGCATCCTCGC
TCGCCCATTGAACGAGCGCCACAGCGCATTAAGCTTGGGGATACGGTGAGCCTTGTTGATGCTCATCGTC
AGTTGTCGTTTCAAGTCACTCTGACCACGTCTGAAAATCAGCACGAAGTCCAGGGTGGCGTGACGTGCGA
TTCCCTACTTGGTGCCGCTTTACTTGGCCGTCGTCAGCATGAAGTGTTTACCTTGTCGATTTGGGGACAA
CCCCATTGCTTTGCCATTACTCACGTTCAGCACTCAATGCAGGGTAAGCCAACCAAGCTTTGCCATGCTT
GTTATGTCAGTAATTAGGAGTTTGTCATGAGTAAACAAGAGATGAAAAAACCACAACTCAGCCTCAAAGA
GAAGCGCAAGCTGAAGCAAGAAAAAGCGCAAGAGAGCTCAGTGATTAAGCCACGCAAAAGCAAAGGCCGT
TAATTAAGGATAAAGTGCATTATCCAAATGACTAGCCCGACTCAATGTCGGGCTTTTTTTCAAAAAAATT
TTTGGGCAAAAACTTGAAATGGTTTTGAGTGACCTTATATCTAGAATTGAAGAGGATGCCGCTAGGACCT
CTGAATGAGACTAACACCCTTGCTCAATTGAGGAGTGTGTTACCTAACTGAAATCACGCCGATTCAGGTC
ATAAGAATGGATCGAGCGACTTAACAAGTCATTGTTAAGACTATTGCTTAATCAAAGAGGATAGGAATAT
GAGAACTGTAGATTTTACTCCACTGTACCGCAACGCGATTGGCTTTGACCGTCTACTGAACATGATGGAA
AACAGCGCGGCGAAAAACGCCCAAGGCGGATACCCTCCATACAATATCGAGCAAAAAGAAGACAACCAAT
ATCGCATTACCATGGCGGTAGCGGGTTTTGGCGATGAAGAGATCGATATTACTCAACAAGAGAATACTTT
GATTGTGCGCGGTGAGCGTAAACCTGAAGAGAGCAAAAACTACATCTATCAGGGCATTGCCGAGCGCGAT
TTTGAACGTAAATTCCAATTAGCGGATTACGTGAAAGTGACTGGCGCGACTATGGAACATGGTCTGCTGC
ACATTGATTTAGAGCGCGAAATTCCAGAAGCGATGCAGCCACGTAAAATTGCGATTAACGGCAAGCACCT
ACTGGAAAACAAATAACTCTGCGCAGCGTTTTAACGCACTGAACGCGAGATAAAACGAAGCCCGCGAATT
TCGCGGGCTTTTTGCATTGCTTAGTTTGGGTGTTTAGACGTTGGCTTGTTGATACGCTTTTTGTACTTCT
TCGGCGATGATGGCAATGCCTTGTTCCATCGCTTGCTCGTTCTGCACATAGTTCATACGCAAGCACTCAT
GAGCGTGTGGCCATTCTTGCGGCTGGCCGATAAAGAAATATTCGCCCGGTACAATCAATACCCCACGCGC
TTTCAAACGTTGGTAAAGCTCCATTGTGGTGATCGGCAGTTCATCAAACCACAGCCAGAGGAAGATCGCC
CCTTCGGGTTTATGGATGCGAAAACGCGGATCCGTAATCGCACTTTGCAGCAGCTCTACCGCATGTTGCG
CTTTTTGGCGATAAAACGGCTTGATCACCTGCTCGCTAAGTCTCAGCAGATCGCCTTTTTCTATCATGCG
TTGCACCAGTGCGGGTCCCATACTGCCGGGTGCTAAGCTAATGATGCCATTCATGTTGGTCAGCGCTTGA
GTTACCGCTTCATTGGCGATCACAATGCCGCAGCGCAGACCGGGCAAGCCCAGTTTGGATAGGCTCATGC
ACAAGATGGTGTTGTCATTCCAAAACGGTTCAATGTCTTCAAAAATGATATTCGGGAATGGCACGCCGTA
AGCATTGTCGATAATTAACGGCACACCGTTATCACGTGCCAGTTGGTCGAGTTTGTGGATTTCCTCTTCG
GTTAACACGTTACCGGTTGGGTTGGTGGGGCGAGACACACAGATCGCGGCCACCGATTCATCGACTTTCA
GCTCAGAAAAGTCCACATGGTATTTGAACAGTCCTTGATCGAGCAGCTCAATCTCCGGACGGTAGGAGAC
AAAAATATCGTCATCAATGCCAGCATCACCGTAGCCAATGTATTCGGGCGCGAGGGGTAGGAGGATTTTT
TTGTGTGCACCATCGGGCTGTTTACCGGCAAACAAGTTAAACAGGTAGAAAAAGCCACTCTGGCTGCCGT
TGGTCAAGGTGATGTTCTTTTCGCTGATATTCCAGCCATACGTCTCACGCAGCAGTGTAGCGAGCGATTT
TACAAACACATCTTTGCCCTGTGGACCATCGTAATTGGTCATGGCATTGAGCAGTGAACCATCGGCCAAC
ATTTCGGCGCTGGTGTTATGGAAATAATCGAGCATGGCAGGGATGGCAGCAGGATTACCGCCACCAAGCA
TGATCGCGCCTGGAGTGCGCAGACCATCGTTCAAATCATCCATTAACTGGGTAATACCGGAGTAGCGATT
AAACTTTTCGCCAAAAGAGGAATACTGCATTGCTCGACTACCTAATGATTGCTGTGTGTTTGCGAAACGA
TATACCGGTGGAATCTCCGCCGTTTAGAATAGTTCTTGAACATACCGCAATGTATTTGCGAGGCAAAGCA
ATATTTTTGTGTCCCCTTCCTACTTGAAGCTGCAGCGGTGTTGGCGGCGTTCGTTCACCCCAATCACATA
GTTTATCTATGCTCATGGGGATGAACTCACTTGTCGCCTACCTGCAACTCCAAGTCGTTTGGGGAGCGCG
AGCAAAAACAAAGCCCAACTCTTTTGAGTTGGGCTTAAAGTTTGTTGACGAAATTGTCGTGCTGCAGATT
ATTTTTGCAGCAGCGAAATGTCGGCAATTTGCAGGAACAGGTTACGCAGCTTGTTGAGTAGCGTGAGACG
GTTCTTCTTCAGTGCTTCATCGTCAGCCATCACCATCACGTTGTCGAAGAAGGCATCGACAGGCGCGCGC
AGGCCAGCCAGTTTGCTCAGAGCTTCTTGGTAGTTGCCGGTTGCAAACGCAGGTTCTAACGCTTCTGCCA
TGATTTCGACGGCTTCGGCTAAGGCTTTTTCCGCATCTTCTTGCAGCAGAGCGAGATCGATTTCTTCACC
CAATTCACCATCGTACTTAGCCAGAATGTTGCCTACACGCTTGTTGGCAGCAGCCAGTGCTTCGGCTTCT
TCAAGAGCGCGGAAGTGCGATACGGCTTTCACACGCTGATCAAAGTCGGCTGGTTTGGTTGGGTTACGCG
CCAGTACCGCTTGGATGATGTCGATGCTAAAACCGGCATCTTGGTACCAGGTTGGGAAACGGCCAAGCAT
AAACTCGATCACTTCCTGCTCAACGTTGGCGTTAGTCAGGCGGTCACCAAACAGTGATTTGGCTTTGGCG
ATCAAATCCACCAGATCCAACTGGTAGCCGTACTCAACCAGAATACGCAGTACACCCAGTGAAGCACGAC
GCAGCGCAAATGGGTCACTGCCTTTCGGCGCCTGACCAATACCAAATATACCGACGATAGTATCGAGTTT
GTCAGCCATCGCGACCGCAGCTGAAACACCACGGCTTGGCAGTTCATCACCCGCGAAACGTGGCATGTAC
TGCTCATTCAGCGCAACTGCAACTTCTTCTGCTTCGCCATCGTGACGCGCATAATGCATACCCATCACGC
CTTGGGTGTCGGTAAATTCAAACACCATCGAGGTCATTAGGTCACATTTTGCCAGTAGGCCTGCACGCTT
AGATTTCTCCACGTCAGCACCGATCTGCTCTGCGATGTAGCCAGCCAGTTCAGTAATGCGGTCGGTTTTG
TCTTTAATCGTGCCGAGTTGCTGTTGGAAAATCGCGTTTTCGAGCAGAGGTAAGCGATCCACCAATGGGC
GCTTGCGGTCAGTATTAAAGAAGAACTCTGCATCTGCCAGACGTGGACGAACTACCTTCTCGTTACCTTC
CACAATGTGGCGAGGCTCTTTCGATTCGATGTTCGAAACGAAGATGAAGTTAGGCAGCAGTTTTTTGCTT
GCGTCATAGACTGGGAAATATTTTTGGTCACCTTTCATGGTGTACACCAAAGCTTCTGCTGGAACTTTGA
GGAATTTTTCTTCAAATTTCGCCGTCATCACCACTGGCCATTCCACCAGCGAGGTCACTTCTTCTACCAG
CGCATCTTCCAGATCCGCGATACCGCCGAGCTGCTGAGCCGCTTGTTGTGAGCCTTCGATGATCATCGCT
TTACGAGTCGCGTAGTCAGCGATGACTTTGCCGCGCTCTTCAAGGATCGCAGGGTACTGCTCAGCCGATT
CGATGGTGAATTCCGCTTCACCCATAAAGCGGTGACCACGGAGGGTGCGTGCAGAAGCAACACCCAAGAT
TTCGCCTTGGATCAGTTCGCTACCAAACAGAATGGTCAGAGTTTTTACTGGACGGATAAATTGGGTTTCT
TTGTCGCCCCAACGCATCGGTTTCGCAATCGGCAGGTTAGCCAGCGCTTTGGCCGCCATCTCCACAACCA
CAGAAGCGGTTTGTTGGCCTTGCACTTGTTCTTTGAAGAGCAGCCATTCGCCTTTGTCTGTGACGAGACG
TTCTGCTTGCTCTACCGTGATGCCATTGCCACGCGCCCAGCCTTCAGCGGCTTTGGTTGGCTTGCCATCG
GCATCAAACGCAACGTTGACGGCAGGACCACGTTTTTCAACGACGCGATCCGGTTGGCTTTCTGCCAAAT
TGGCCACTTTCAGTGCCAAACGGCGTGGCGTGGCAAACCAAGTTACGCCTTCATGGGCGATGTCAGCTGT
TGCCAGTTCTGCCGCAAAATTCGCCGCAAAGGCTTCAGCCAGTGTGCGCAGTTGCTTTGGTGGCAGCTCT
TCTGTGCCTAGCTCAATTAAAAATTCTTTTGCCATGTGACGTCTTCCCCTTACTTCTGTTCTGACTTCTT
ACACATAGGGAAGCCCAGAGCTTCACGGGATGCGTAATAAGCTTCGGCGACCGATTTGGTTAGGTTGCGA
ATGCGCAGAATGTAGCGCTGACGCTCAGTCACTGAGATCGCTTTGCGTGCATCGAGCAAGTTGAAGGCGT
GTGCCGCTTTCAAAATACGCTCGTAGGCTGGCAGAGGCAGTGGCTTTTCAAGCTCTAGCAGGTATTTACA
CTCTTTTTCACACTGGTCGAAGTAAGTGAAGAGGAAATCCACATCCGCGTGTTCAAAGTTGTAAGTGGAT
TGTTCAACTTCGTTTTGGTGGAAGATGTCGCCGTAAGTCACTTTGCCCAGTGGGCCATCGGTCCAGACCA
GATCGTAAACCGAATCCACGCCCTGAATGTACATTGCCAGACGCTCAATACCGTAAGTGATTTCGCCGGT
CACAGGCTTACACTCAAGACCGCCAACTTGCTGGAAGTAAGTGAACTGAGTCACTTCCATGCCGTTTAGC
CACACTTCCCAGCCAAGACCCCAAGCACCTAAGGTTGGGTTTTCCCAGTTGTCTTCCACAAAGCGGATGT
CATGCACACAAGGGTCAACACCCAGTACACGCAGTGAACCTAGGTACAGCTCTTGGATGTTGTCTGGTGA
GGGTTTGATGATCACCTGGAACTGGTAGTAGTGCTGCAGACGGTTTGGGTTTTCACCGTAGCGGCCGTCA
GTTGGGCGGCGTGAGGGTTGAACGTACGCGGTTGCGATAGGTTCAGGGCCTAATGCTCGTAAGCAAGTCA
TCGGGTGAGAAGTACCTGCACCCACTTCCATGTCGAGAGGTTGCACAATAGTACAGCCTTGTTGGGCCCA
ATAATCCTGCAGCGCGAGGATCATACCCTGAAAGGTTTTGATGTCGTATTTTTGCATAGTCAGGTTCGCG
CGATTCTTCTGTCTGAATTGATAAAAAATAACACTGAAGTATACCCAGATATTCCCTGACAAAGTAGCGG
AAATCTTGCTGAATTAATCGACAATAATTTCTTTTACGCTCATTTTTCCCGACTTTTGTGCCAATTTCTC
TCTGAGTCATGGAAAAGTGGGTAACGAGGGTTGCGATTCTGGATTCCGGTGGTTAGAATTCGCTCCGTCT
TTGGGGAGTAGCTGGTCTCTAAGTTTTCAACTTGGTGATTCACACATCAACATATTTGGTACTCAATTAC
CATGGTGTGTGAGACCTGAGCCTTCAGGTTTAGCAAGACCTTAGACAAACAACGCGAACTGGGATAGGGC
GTGATTGTTTGTCTACGGTTCGATAATAAATCCCTGTCCCACAGAGCATGTCATGAGCGTTTTAGCTATT
TCGATTACTACTGTGGCTTTAGCCGAGATCGGGGATAAAACCCAACTGTTATCCTTGTTACTCGCCAGCC
GTTACCGTAAACCCATTCCGATTATTGCCGCCATTTTTCTTGCGACGTTAGCCAATCATGCACTGGCCGC
TTGGTTAGGTGTGGTGGTGGCGGATTATCTTTCTCCCGACATTTTAAAATGGGTGTTGGTGGTCAGTTTC
CTTGCGATGGCGGGTTGGATTCTCATCCCAGATAAATTGGATGGAGAAGAGTCTATCTCTACTCGCGGTC
CTTTTGTGGCAAGTTTTATTGCCTTCTTTATGGCTGAAATTGGCGATAAAACCCAAATTGCCACCTCGAT
TTTAGGGGCGCAGTATGCCGATGCCCTCAGTTGGGTGATTGTTGGGACGACCTTAGGTATGTTGCTTGCG
AATGTTCCAGTGGTGCTGATTGGTAAATTGTCCGCCGACAAAATGCCGCTGGGTTTGATCCGTAAAGTAA
CGGCAGGGTTATTCTTGCTAATGGCACTGGCTACGGCGTTTTTTTGAGTCGTAACGCGCGGATTTCGACT
GTGCAGCGTGACCTATCACCCATCCTGATGTGGATTATCATGCTAGGGTATGAGCAGGGTTCAAGAGTAA
GAGTACACCATTATGCTGACTCGTTACATGGGGATGACACCAAAAAGCCAGAGTTACTTATTCAGTTTTG
GCTTAGTGTTAACGTTACTCGGTATGGCGTTAACCGATTTATGGATGCCGATGGTGGTGGGCGCGATTGT
GATGACGGCGTTAGCGGTCGAATCTTGGATTCGCGTTGCCCATATTATTCCGCTGCACGATGAAGTGCGA
ACGCTGCAAAAACAACTCAATAGGTTGCAAGCAGAGCTGCGTAACCTCGAAGAAGAGTAAATCAGATTGC
TATCAAAAAAGACTGCCTCGGCAGTCTTTTTTATTGTCATCCCTAAACCACCGCTTTTAGCGGTAGTGAT
TGTTTGTTAGGCCAACCCTTTTTTAATCAGGTACTGATAAGGCAGTTGGTCGATCTGCGCACCGAGTAAT
TGGTGATCCATAAAGCGGCAGAAGCTGGGAATATCACGCGTGGTGGAGGGGTCATCGGCCGTAACCAATA
ACACTTCGCCGTCTAGCATCGTACGAATGGTTTTCCTGACCATCATCACTGGCTCTGGGCAGCGTAATCC
TTCTGCTTCTAAAGTATGCGTGGCAATGTTCGGATTGAAAGTCATGCTAAAACCTGTTGGGTGTCACAAT
TAAGGCGTAGATGATACTGGTGGAGAAAAATTATTCAATAATCGCTTGGCAAAAGGATCATTTTGTTATA
ACTTCCTTAACAAGTTAGTAACAAGTTGAGCGAGGGAATGATGTTAACCACACTCGATAGACTGACCATC
TATGCCGTTTTGTGTTTTATTTCCTTGTGTGCTTTGGGCTTGGGAGAGACCACACAAGCTCAATTGATGC
CAGTGTTAGGTACTGCTGCCTCCATCTTTGGTATTTGGCTAGAGATGCGTAGCGAACAAGACACCACTCA
GCAACCACATCGTTAACCAACGTGACTGACTACGCTCAATTACATTCCGACACTATCCCCATTTTTCTTG
GGCTTCCCCGCTGAAAGGCGGGATTTTTTTGCCTGCTATTTATAACCAGATAAGGTTCACAATGAGAAAC
CCGCCAACAGTGCGGGTTTCTTTCCATTCGAATCAATACGTTTTGGCTTAGAGTTTAACGACCACGCGGC
CTGTCACTTGGCCATTAGTAATCGCTTCGGCGTATTCTGGCACTTGTGACAAGCTGATTTCGTGGCACGC
TTGAGCGTAGTAGCTTGCAGGCAACAACTCCGCCAGCTTCTTCCATGCAGCAAGGCGTTTCTCGACAGGG
CAAGAGACGGAGTCAACGCCCTGTAAACGTACATTGCGCAGGATAAATGGCATGACTGTGGTCGGCAGAT
CAAAACCACCTGCCAGACCACAAGCGGCAACGACCCCGTTATAGTGCATTTGTGCCAGCACTTTTGCTAA
CACTTTACTGCCTACGGTATCGACCGCACCAACCCAGAGCTGTTTTTCGAGCGGTCTGGAGGCTTCACTA
AATTCTTGGCGATCGATAACGCGCGAGGCACCGAGTTGTTCTAAAAGAGGGCCATTCTGTGCTACGCGTC
CTGTCACCGCCACGACCTTATAGCCAAGCTGAGCAAGTAAAGTGACGGCGACAGAGCCGACACCGCCACT
GGCTCCGGTGACTAAGATTTCGCCATCTTCCGGTTTGATGCCACCGTCAATCAGCGCCTGTACACACAAC
ATGGCGGTAAAGCCTGCAGTACCAATCATCATGGCTTGCTGGCTGGTTAAGCCTTGTGGCAATTTCACCA
ACCAATCGGCATTTAATCGCGCTTTTTGCGCCATGCCCCCCCAATGATTTTCACCCACACCCCATCCGGT
CAGAACCACGGCATCACCGACTTGATAACGCGCATCGGCTGATTCCAAGACTGTGCCTGCAAAATCAATC
CCCGGAACCATAGGAAATTCACGGATAATTTTGCCTTTGCCAGTAATGGCGAGGCCATCTTTGTAATTGA
GTGAAGAGTAGTTGACCGCTACCGTCACATTGCCTGCGGGCAGCTGATCATCGTTAATTTGAGTGACCGT
CGCGTGAGTGATTTTGTCTTGTTGAGTAAGCAGCAACGCGTTGAACATATGGGATTTCCCTCTGTTATGC
CTTTTCTACCTGAATGGACAAGTAGTCGGGTATGGATGGTAAAGCCAAGCGAAAGCGAGGAGTATGCCAG
CCTATCTATAGAGCGGACTGGATATAGAACAAGTTTTAGCAAGAATTGTTCAGGAATGAAATGGTTGATT
TTTCAACACTTGACCTTGGCCACTTCGCTCGATGCTGATGGCTCGCCGGTAAAGAGAAAGAGCCCCACAT
AAGGTGGGGCGAAGATTATTTAGCTAGGAAGAAACGATACGCAGGGTTATCGGTTTCATCTTTATAGCGA
TAACCGAGTTCAACCAAATGCTCTGAAAAGCGCACTAGGTCTGGTGTATCCAGTTCAAAACCACACAGCA
CGCGGCCGTAGTCTGCGCCGTGGTTGCGGTAGTTGAACAAGCTGATGTTCCAGTGGGTGCCGAGCATGCT
CAAGAATTTGAGCAGTGCGCCGGGGTATTCAGGAAACTCAAAGCTGTACAAACGCTCGGTCAGTGGTTTG
GAAGGGCGACCACCAATCATGTAGCGAATGTGTAGCTTGGCCATTTCATCATCCGAGAGATCTTGCACCG
GATAGCCGGATTGGCGCAGCTCGTGAATGATCGATTTCAGCTCATCTGGGCCGCCGACTAAACGCACACC
GACAAAAATATTGGCCAGTTGATCATCATTGTAACGGTAGTTAAATTCGGTGACGGCGCGGTTACCAATA
ATTTGGCAGAAGTCGAAAAACGCCCCTTTGCGCTCTGGAATGGTCACCGCCAGTAAGCCTTCGCGTTTTT
CACCCAGTTCGCAGCGCTCCGACACATAACGCAAACCGTGGAAGTTGGTGTTGGCGCCAGAAAGTACCGT
ACCCAACTGTTTGCCTTTGAGCTGCTGCTGTTCGGCAAATTTCTTTAGTCCCGCCAGCGCCAATGCGCCA
GAAGGTTCAGCGATGGCGCGCGTATCTTCAAAAATGTCTTTCACCGCCGCGCAGATTTCATCACTGGACA
CCGTCACGTGGCCGTCAATGTATTGCTGGCAAAGGCGAAAGGTTTCATCGCCAATTCGTTTTACTGCCAC
ACCATCAGCAAACATGCTGACTTGATCCAGCACCACAGGTTTACCCGCATCTAAGGCTGCTTTGAGGCAG
GCTGAGTCTTCCGGTTCAACCGCGATGACTTGGATCTCCGGCATCAACTGTTTGACCAGAACCGCCACTC
CCGCCGCTAAACCGCCGCCACCGACCGGCACAAAAATGTAATCCAAATGACCGTTTTGCTGCAGCATTTC
CATGCCAATCGTGCCTTGACCGGCAATCACCAAAGGGTGATCGAACGGAGGTACAAAGGTGTAGCCTTGC
TCTTTGGATAAACGTTCGGCTTCGGCTTTGGCTTCATCGAAATTGCTGCCATGCAGCAGTACTTCGCCGC
CAAATCCGCGTACCGCTTCAACTTTAATGTCTGGCGTGGTGCGTGGCATGACGATGGTGGTTTTGATGCC
AAGTTTCGTTCCTGACAGCGCCATACCTTGGGCATGATTACCTGCGGAAGCGGCAATTACGCCCGCGGCT
TTTTGTGCTTCGGTTAGGTGCGACACCATGTTGTAAGCGCCGCGCAGTTTAAACGAGTGTACTGGCTGGC
GATCTTCACGTTTGATCTGCACTTGGTTACCAATCCGCGCCGAAAGACGCGGCATGGTTTGCAATGGCGT
GACGTTCGCTACCTCATACACCGGAGAGCGCAAGATCTGGCGCAGATACTCTGCGCCAGTTTGATTGGTT
AACCCCATGGCTTAGCCCTCAAGTTTGGACTTATCGCGCACTGCACCTTTGTCGGCGCTGGTTGCCATGC
TGGCATAAGCTTTCAGCGCCAAAGAAACGGTACGCTGGCGATCCACTGGTTTCCAGCCGAGTTTATCTTG
TTCAGCGCGGCGAGCTGCTAGCTCAGATTCGCTGACTTCGAGCGTGATCGAACGGTTGGGAATATCAATC
GCGATGCTATCGCCACTGCGTACCAAGCCGATCGTACCGCCATTCGCCGCTTCCGGAGAGGCGTGACCAA
TCGACAAGCCGGACGTACCACCGGAGAAGCGGCCATCGGTCAGTAGCGCGCACTGTTTACCCAGTCCCAT
CGATTTGAGGTAGGTGGTTGGGTAGAGCATCTCTTGCATGCCCGGACCGCCTTTTGGCCCTTCATAACGA
ATAACCACGACGTCACCGGCTTTGACTTGGCCGCCAAGAATGCCGTTGACCGCGTCTTCCTGACTTTCAT
ACACCACAGCAGGACCACGGAATTTGAGGATACTTTCATCCACGCCAGCAGTTTTTACGATGCAGCCGTC
AATCGCCAAGTTGCCTTTGAGTACGGCAAGGCCACCATCTTGACTGAATGCGTGCGCTTTATCGCGAATA
CACCCCTCTTGGCGATCGTCATCGAGCGTATCCCAACGGCAATCTTGTGAGAAAGCTTGAGTGGTGCGAA
TGCCAGCAGGGCCTGCGCGGAACATAGTATGTACCGCTGGATCTTGGGTTTGTTTCACGTCGTATTGCGC
CAGCTGCTCTTGCAGCGAGATGCCTAGTACGGTGCGGGTTTGATCCTTGAGTAGACCTGCACGTTGTAGC
TCACCCAAAATGCCCATTACACCGCCCGCGCGGTGTACATCTTCCATATGGTATTTCTGAGTGGAAGGCG
CGACTTTACATAAGTGTGGCACTTGGCGAGACATGCGATCGATATCGGTCATATCAAATTCCACTTCGCC
TTCCTGCGCAGCGGCCAACAGGTGTAACACCGTGTTGGTGGAGCCGCCCATCGCAATATCCAGCGCAATG
GCGTTTTCAAACGCTGCTTTGTTGGCAATGTTGCGTGGCAAAACTGAGGCATCATCTTGCTCGTAGTAAC
GTTTAGTCAGCTCAACAATCCGTTGCCCAGCAGTCAAAAACAGCTGTTTGCGATCGGCATGCGTGGCGAG
CAGTGAGCCGTTACCCGGCTGAGAGAGACCCAGCGCTTCGGTCAAGCAGTTCATTGAGTTGGCGGTAAAC
ATCCCCGAGCAAGAGCCACAAGTAGGACAGGCCGAGCGTTCAATCTGCTCACTTTGGGCATCCGATACTT
TGGGGTCAGCGCCTTGCATCATGGCATCGACCAAGTCGAGCTTGATGATTTGGTCAGAAAGCTTGGTTTT
TCCCGCTTCCATCGGGCCGCCAGAGACGAAAATCGCCGGAATATTAAGGCGCATCGCCGCCATCAGCATT
CCTGGAGTGATTTTGTCACAGTTGGAGATACACACCATGGCATCGGCGCAGTGCGCATTGACCATGTATT
CGACGGAATCGGCGATCAGTTCACGCGATGGCAGCGAGTAGAGCATGCCGCCGTGGCCCATGGCGATGCC
GTCATCGACCGCAATGGTGTTGAATTCTTTGGCAATGCCGCCCGCGGCTTCAATTTCGCGTGCGACCAGT
TGGCCGAGATCTTTTAAATGCACATGGCCGGGAACAAATTGGGTGAAGGAGTTGACCACCGCAATGATCG
GTTTACCAAAATCTTCCTCTTTGACGCCGGTGGCGCGCCATAATGCGCGCGCACCCGCCATGTTACGTCC
GTGTGTGGTGGTGGCGGAACGGTACTTAGGCATGGAAACTCCTTACTTCGCTGCTGGGTAAACGTAATCC
AACCAGCCCCACTTATCTTCTGTGGTGCCTTTGAACAGACCAAAGTAAGCATCTTGTACTACCTTGGTGA
TGGGGCCGCGCTTGCCTGCGCCTACGGTAATCTTATCCACGCTACGCACGGGAACCACTTCGGCGGCGGT
ACCTGTCATGAAAATTTCATCGGCCAGATAGAGCGCTTCACGGGAGATGTTGGCTTCGCGCACTTCATAA
CCCATGTCGCGTGCCAGCGTCATGATCGAATCACGGGTGATACCCGGCAGGATAGAGCTGGTGGTCGGTG
GGGTCAGGATCACGCCGTTTTTCACCACGAAAATGTTTTCGCCTGCGCCTTCAGAGAGATAACCATCCAC
ACTCAGCGCAATGCCTTCCGCGTAACCGTGGCGACGTGCTTCGCCACCAACCAGTAGAGAAGATAGGTAA
TTACCGCCAGCTTTTGCCGCGGTTGGAATGGTGTTCGGTGCCGCACGATGCCAGCTTGAAACCATGGCAT
CCACGCCATTTTCTAGCGCTTCTTCACCGAGGTAAGCCCCCCAAGGGAAAGCGGCAATCATCAGATCCAT
TTCAGTGCCGACTGGCGGGCACACGCCAAGACCCACGTTACCCACATACGCCAATGGGCGAATGTAAGCG
TTATCGAGTTTGTTGACGCGTAAGGTTTCGCGCGTCGCTTCCATGATGGTCTCGATCGAATAAGGGATTG
GAAAGCGGTAGATTTTGGCTGAATCAAGCAGGCGCTGCGCGTGTTCGCGATGGCGGAAGATGATAGGGCC
TTTTGGGGTGTTGTAGCAGCGAACACCTTCAAACACCGAAGTGCCGTAGTGCATTGCATGGGTGAGTACG
TGAACGGTCGCATTCGCCCATGGGATCATCTCGCCATTGAACCAAATATAATCAGCAGTTTTTGTTGCCA
TGATTGCCTTCCTTATGCGCAAATCTTTTGTTGTAAGTTGTTATTGGGCAGCTCGTCATTTCTGATCGCT
GTGACTTCCACAGTACGCACATCCCACAGTTTTTCAATTTGATTGGTCAGGGTCGTGATCGGTCTGTCAC
TGTCGACAATGATCTCAACGCTGGCGATTTTGCTAGCATGATTTTGGGTTGCCGCGACTTGCTTGATGAC
AAATCCACGATGACGCGTTACGCGCAATACGCGCTCTAATAACACCGGTTTATCGTCCGCTTTAATATCG
AGTAGATAACGTTGCATGTGGCCTCTCCTTAGGTGTTCTCAAGCATGTCAGTGTTGGATGCGCCCGGTGG
CACCAGTGGCCACACGTTCTCTTCTTCATCAATCAGCACGTGCAGCAGATAAGCGGTTTTGCTGGCCAGC
ATTTCACGCAGCGCAGGTTCGACTTCTTCTTTGCGGCTGATGGTTTTGCCGGGGATGTTGAAGGCTTTGG
CCAGCATCACGAAATCTGGGTTGTCATCCAAAATGGTTTCGCTGTGGCGACCATCAAAGAACAGTGATTG
CCATTGGCGTACCATGCCCAAACGTTGGTTATCCAGTAGCACCATTTTGACGGGGATCTGGCGACGCTTG
AGTGTGCCAAGTTCTTGCACGTTCATCATGAAAGAACCATCACCACTGATCAGGATCGATTGATCGTCAG
GACGCGCAACCGCAGCACCCATTGCCGCCGGTAAACCAAAGCCCATGGTGCCAAGGCCTGCGGACGAGAT
GAAGTTTTGTGGTGCGCGCGGTTGAATGTGCTGCGCGGCCCACATTTGGTGTTGGCCGACATCGGTCGAG
ACAATCGAAGAGTCCGGCATCATGTCCGACAGTTGCTTGAGCAGCAGTGGTGCGAAGATGTTGTCGCCCG
GATGATCGTAGCGCCATTTGAACCCGCTACGCAGGCTCTCACTATGATGCACCCAAGGGGAGATGTCGTG
GCTCAGTTCCAACTGCGGCAGGATGAGGTTGATATCACCGCGCAGTGCAGCATGGGCATGACGCAGTTTG
TTGAACTCGGCGGCATCAATATCGACATGAATCACTTTGGCATGAGGCGCAAAGGTATCGAGCTTGCCTG
TCACGCGGTCATCAAAACGCGCACCAACCGCGATCAGCAAATCACACTCTTGTACGATTAAGTTTGCCGC
TTTGGTGCCGTGCATGCCGAGCATGCCAAGATAGTGTGGGTCGTGACGCTCGATGGTGCCCAAGCCTTTG
AGTGTGCTCACTGAAGGCATAGGATTGAGGCGTAAAAACTCACGCACTGTGTCTGTGGCATTCGCCAGTT
GTACACCTCCACCCACATACAATACAGGGCGTTTGCTTTGTGCAAGTAAGGCTTGCGCATTCGCCAGATG
TGTTGCATCCACGTGTGGCATGGCGGGTGGAGTAAAGCTTGGCAAAGCGGAGACCGGCGCTTTGCCGAGC
TGTACGTCTTTGGCTATGTCCACCAGCACGGGGCCGGGACGACCGGTCTGCGCGACCTCAAACGCTTCGG
CTAACGTGGGTGCTAGCTCGTTGATGTCGGTGACTAAGTAGCTGTGCTTGGTACAAGAGAGCGACATGCC
GATCACATCCATCTCTTGAAACGCATCGGTGCCGATGTGTGAGCTGGCCACTTGGCCGGTGATGGCGACC
AGCGGAACCGAATCAAGAAAGGCATCCGCCAAACCTGTCACCAAGTTGGTGGCGCCGGGGCCAGATGTGG
CCATGCACACCGCCACTTTCTGCGTTGAGCGCGCCATACCAATCGCGGCCATCGCCGCACCTTGTTCATG
GCGGCAGAGGATGTGCTCAACACCTCCGTCATACAGCGCATCATAAATCGGCATGATAGCGCCGCCAGGG
TAACCAAAAACGGTTTTGATGCCCTGTTGTTTCAATGCGGCAACGACTAACTGTGCTCCGGTCATCGTGC
CTCCTTATGGCAACAATACGTGTCGCTGCCTTCCTGTGTGTTGTGTTTGCACTTCATGTGCCGCTCCCAT
TCTTCCTGCGTATTCTGGGGGTATTCCAACGGATAAGTACTGACCTGTATCTATCCGAGCTTGGGTATAA
CCTGTTCAGAATGTGCTTTTTTTAGTCTGTCTGAGTTGTAAAAAAACCCCCGGACTTTTCAGTGCGGGGG
TTTTTTTGGATTTGGTTACTTATTTTTCGCCCACTCGCCCCCGCGTCGTCACTAGAATGACCACGATAAT
TAGGTTAATTAGAGCGTTGATGCGAGCGTTCAAGTTCATAGTAAAGTCGTTTTTTAGGGTTGAACTAATA
TCTTACCAATGTGTTTGCGCTTCTAGTGTTAACACACATCTTCGTTACATGACAAGCAAAAACTCATTCT
TTTTTCACATTCCCGTTTTATCTCACCACGCTATATAACCCATTCTGTGCTTTTTATCGCCACTTATTCA
GGCGCTGAAGGCTTTTTGATCAAATACTAAGGGAAGCAATGGGACTTGCGATCATTCATAGCCGCGCCAG
TATTGGCGTGCAGGCACCTCCGGTCACGGTTGAGGTTCACATCAGTAACGGGATGCCGGGGTTTACCTTG
GTAGGATTGCCAGAAACCACAGTAAAAGAGTCGCGCGATCGGGTGCGCAGCGCGATCATCAATTCTCGCT
TTGAGTTTCCAGCGAAGCGCATTACGGTCAATTTAGCGCCAGCCGATTTACCCAAAGAGGGGGGACGTTT
TGATTTGCCGATTGCACTTGGCATTTTGGCGGCCTCGGATCAAATTGCGCGAAATAAGCTCGAAAGTTAC
GAATTTATCGGCGAATTGGCGCTATCGGGCGAAATTCGTGGCGTGAAAGGGGTTTTGCCTGCCGCGCTCG
CGGCTAACCAAGTGGAGCGCTGTTTGGTGGTGCCGCACAGTAATGGTGATCAGGCGGCTTTGGTCGGGGT
TGAGCGGCATAAGTCGGCGCAAAGCTTACTCGAAGTGTGCGCAGACTTGTGTGGTCAGCAAACTCTATCT
TTGTTTCAAAGTTCGCCCAGTGTGCAACAAGTAAGTCAGACCCGCGATCTGCAAGACATCATAGGTCAGC
AGCAGGGAAAACGAGCTTTGGAAATCGCTGCGGCTGGCAATCACAACCTATTGTTTCTCGGCCCTCCGGG
GACGGGTAAAACCATGCTCGCTTCACGGCTGTGCGATTTACTGCCAGAAATGAGTGATGAAGAGGCAATG
GAAACAGCTTCGATTGCCTCTCTTACGCAGCAAGAGATTAACCAACATAACTGGAAGTTACGCCCTTTTC
GTGCACCGCACCATTCAAGCTCAATGGCGGCTTTGGTCGGGGGCGGCACCATTCCGCGCCCCGGTGAAAT
TTCTCTCGCCCATAATGGACTACTGTTTTTGGACGAAATGCCGGAGTTTGAGCGTAAAGTGCTTGATTCA
CTGCGTGAACCGCTGGAATCGGGTGAGATCGTGATTTCGCGCGCGCAGGGGAAAACCCGTTTTCCAGCAC
GCTTTCAATTGGTCGGCGCGTTAAATCCAAGCCCCACGGGCTACTACGAAGGCAGTCAGGCGCGTGCCAA
TCCGCAGAGTATTTTGCGCTATTTGAGTCGGCTTTCGGGCCCTTTGTTGGATCGCTTTGATATGTCGATT
GAGATCCCAGCGTTACCCAAAGGTACGCTCGCCAATGGGGGCGATCGTGGTGAATCGACGGCGGCTGTGC
GCCAGCGAGTGTGGGTAGCGCGTGAGCGTATGTTGGCGCGATCGGGCAAAGTGAATGCTTTGCTGCAAAG
TCGAGAAATTGAACAGTATTGCCCTTTGCTTAAAGCGGATGCGGAATTTCTAGAAAGCGCGCTGCATCGC
TTGGGTTTATCAATTCGGGCTTACCATCGCATCATTAAAGTGGCGCGAACCATAGCGGATTTGCAAGGTG
AAGCGCAGATCGCTCGTCCACATTTGGCCGAGGCGTTGGGCTATCGAGCCATGGATCGCTTACTCAAACA
GCTCAGTGCGCAGAACGTCTAGTACTCTGACCTGCAGAGTTCATGTTTCATTACGATGACAAGTTTGTAT
AATCACACGCTGTTTTTTTACTCATCTTTGAACTGAGAACTATGTTGGCTTACTTGCTCCTTACGCTGAA
TGTGACCGTGGTGGTGTTAAATTCGGCCTTTCATTCGCTGCTGATCTGCTTGATTGCGTTGATTAAACTG
TTGCTGCCGTCAGCCGCATGGAAAGCGCAGGCGACGCAAGCGGCGAATTGGGTGATGTGGTCATGGGCGA
GTGTGAACGCTTGGGTTTTGCAGCTTTCCAACCGCGTGGAATGGGATATTCAAGGCGGTGAAACCCTGAC
TAAGCAGGGATGGTATCTGCTGATTTCCAATCACTTGAGTTGGACGGATATTGTGGTGCTGTGTTGCGTG
TTTAAAGACCGTATCCCAATGCCGAAATTTTTCCTCAAGCAGCAACTGCTGTATGTGCCTTTCATTGGTA
TGGCGTGTTGGGCGCTGGATATGCCGTTTATGCGCCGCTATTCGCGTGAGTATCTGCTGCGCCATCCGCA
CAAACGCGGCCAAGATTTAGCGACGACGCGCCGTTCGTGCGAAAAATTCCGCGCCGTTCCTACCACTGTC
GTGAATTATGTGGAAGGGACACGTTTTAATACACAGAAGCAGCAACGTAGCGGCGTGGGATATCAGCATG
TATTGCAGCCGAAAACCGGTGGTATTGCCTACACGTTAGCTGCCATGGGTGAGCAGTTCGAGCATATTAT
TGATGTGACTTTGGCCTATCCGGATAACCGTCAACAGCCGTTTCGTGATTTATTGATGGGTCGTATGCAG
CGCATTGTGGTGCACATTGATTTGCTACCGGTGGATGAACAGGTACAAGGTGATTACTTCAACGATAAAC
AGTTTAAGCGTCAGTTTCAGCTTTGGCTGAGCGAGGTGTGGCAGCGTAAAGATCAGCGATTAGAGCAGAT
TTACAAAGCCGATTAGCACTGAGAGGCTGATAAAGCGAAGGGAGCCATTGGCTCCCTTTGTCTTTTTTCT
CAATACCGAATCATGGGTTGAGATTACTTCAGCGTCAGCAGGTAGTTCACTAGGTCAAAATATTCGTCGA
GGGATTTGACGGACTGACCTTGTACCAAATAACGGTTGTTAACAACAACGGCAGGTACACCGGTTAGGCC
GCTATCTTGGAACTGTTTATCGAAACGGCGCACCATAGAATCCACGGCAAAGCCGTTGTAAGCTGCATCA
AATTTCGCCGCATCAATTCCTTCATCTAGGAAGATTTGGCGTAGTTCTTGTTCATCTTTCGGTGGCTTAC
GCAGAGTGTGGATGCGGTTAAACATCACAGGTACCATTTTATCTTCCACTTCCAGAGCAATCATGGTTGC
GTACGCTTTGCTCATCGCTTGACCCATGTTACCACCCATGAAAGAGACGTGGTTTTTCTGGAATTTCGCG
CCTTCAGGCAACTGCTGCTTCAACTGAGCAATGATGGGTTCGAAAGTGTTACAGTGCGGGCAGTAGAATG
AGAAAAACTCATTGACGACTGGTGAAGAAGAGGCGGGTGTTTTTAACACTTGGTAGTGTTCACCTTCTTT
AAATTGAGCCGCATAGGCTGACACGCTTAACATCAGAGTTGCAACCAGTGCAAACAGCTTTTTCATGACT
TTCTCCATTGGATTTATTGTGTTGGCTTACCACTGCGGCTGCAATGATAACGGGGGTTCTTGTAAAGTGG
CAATCTGCTCTTTAAAAGCGAGGATCTGATTCTCCCAGTATTTCGCGTCATTAAACCACGGAAATGCGAT
TGGAAAAGCCGGATCTTGCCAGCGTTTGGCGAGCCATGCCATGTAGTGCACCATGCGTAGACCACGTAAA
GGCTCGATTAGTTTCAATTGTTGAGGATTAAAATCGCAAAACTCTTGGTAGCCTTCCAAAACGATATCTA
ATTGGATCAGTTTGTCTTGGCGATCACCATGCAACAGCATCCAGAGATCTTGAATGGCAGGGCCGTTGCG
TGCGTCATCCAGATCGACAAACATCGGGCCATCGCGCCATAAAATATTGCCGGGGTGGCAGTCTCCGTGC
AGACGGATCTGAGGCTGGGTGGGTACCCAATGCTGCTTGATTTCAGCAATCAAAATATCGAGATCGTGAA
AAAACACCCGCTGCAAATGGGCAGGAATGCAGTGACTGTACTCCAAGGTATGTCTGGGTTGATGTAAGTA
TTCATCCAGCGACAGAGTTGGGCGGTGGAGAAAGGGTTTACTTGCTCCGACTTTGTGAATGCGCCCCAGA
AAGCGGCCAACCCACTCTAAGTGTTCCTCATTATCCACTTCGTATTGGCGACCGCCCATGCTGGTAAACA
GGGCAAAACGGTAGCCTTGGTAGTGGTGTAGTGTCGCGCCATTGAGTCTAAGCGGCGGGACGATCGGGAT
CTCTTCTTGTTCCAGTTCGAGCGCGAAATCATGCTCTTCTTGGATCTGCTCATCGGTCCAACGTTGTGGG
CGATAAAATTTCACCACAAAGCGGCGACGCTCTTCATCGGTAAACTGGTAGACGCGGTTTTCATAGCTGT
TGAGTGGCAAAAAGCCTGACTCAGCACGAATGCCGATACTTTCCAGCGCGTACCAAATCAGATCGGGAGT
TAAAGCATCAAAATGAAACGTGGCTTGGGTCATTGAATAAAAAGGGCTCATTACTGAGCCCTTTACCATA
CTGGTGAGTGTCAGAGCTTTTGAATAAATCGGCTCTCGACTTCAAGGGTAAATTGGTGGCTTTCGTCGTG
CAGTATAAACTGAATTGTCGTGACCGCAGAGCTGAGATTTTCTGGTTTGGCTCCGAGCGTCATCGGGAGA
TTGAGTACTTCACCCGGTTGCACAACCACACTTTGTTTGCCGTACCAAGAGACTGGATCCAATCCTTTAA
CCGACAGCTGATAGGTCTGTGGCTGCTGGGTTTTGTTGATCACTTTGAGGTTGTAAGTGTTTTCAATTTC
GCCCGAGCTGTTGGTTCTAAACAGTTGAGTGCGATCGCGAAGAACGGTTAACCCCGCGGGATCCACGGCG
GCCACTTGAGCAAAGAACAAGCCAATCATGACCAAGAACACCGCTCCATAACCGAGCAGTTTGGGTCGCA
TCACTTTGGTGTGTTTGCCAGATAGGCGATGTTCTGTGGTGTAGCTGATCAGCCCTTTCGCGTAGCCCAT
ACGTTCCATGGTGTTGTCACAAGCATCAATACACGCCCCGCAGTTGATGCACTCATACTGCAAGCCGTCA
CGAATATCGATACCGGTTGGGCAGACTTGCACGCAGAGATCGCAATCAATACAGTCGCCTAAACCGAGCG
CTTTGGGATCCGCTTTGCGAGAGCGTGGCCCACGTTGTTCGCCGCGCGCGACATCATAGCCGACAATAAA
GGTATCTTTATCGAACATGGCGGATTGGAAGCGCGCATATGGGCACATGTGGATACACATGATTGAGCGC
ATCCAGCCTGCGTTGCCGTAAGTACAAAGGGCAAAAAACAGTACCCAAAACACTGGCCAGAACGCGGCAC
TTAAAGTAAAGAAGTCGATCACCAGTGCGCGGATGGGCACAAAGTAGCCGACAAAAGTGAAACCAGTGAC
TAAGGCAATCGCCAACCAAGCGATGTGCTTTAAGGTTTTACGCGCCACGAGTTCTGCCGTCATCGGACTG
TTGTCTTGCTTACGTCTTTTGTTGGCATTGCCTTCGAGTTTTTCTTCAAACCAGATGTACATAAATGTCC
ACACGGTTTGCGGGCAGAGATAACCACACCAGACACGGCCTAAGAAGGTAGTGATAAAGAACAGGCCGAA
GGCGGCGATCATAAACAGCAGCGCCAATAAGGTCAGATCTTGCGGGTAGAGTGTGGTTCCGAAGAAGTTA
AATTGCTGGTTGCCAATATCAAGCAAGATGGCTTGCCGATCGCCATAAGAGATCCAAGGAACCAATCCAA
ACAACAGCAGCAGAAACCAGCCACCATAACGGCGCAGTTTCTGGTAGGTTCCTTTACTTTCACGAACATA
GATGCGATTACTTGGGTTAAAGCGATCCCCGCCTTGCCCTTTATGGGTCTTGGGATTGAACACTTTGGGA
GTCACATCTTTAACATCGATTTTATCCTGACTCATGACACTATCCTTTTCAGGCATTCGGTGTGATTTCT
TTTGTTCACACTCAAATACATTGCTCATTCCCTCTTAAAGGCTGATGTAAGAGGGGACTGATGGTTTTTT
AGGCCGTAAGTATAGCGTCAATCAAACGTTCATTTCTTTAAGGCAATCAACCTTTAACAACAAATTTCCT
TACAATTCTTCACCCTATTAACGACTTAATAAAAAAAGCGGCTTTCGCCGCTTGCTCATTTTGGGGTTGG
ATCTGGGCTGCCGAACGTTATACCTTTCCTACTTGAAGCTGCAGCGGTGTTTGCTACGCTCGTTCACCCC
AATCACATAGTTTGCCTATGCTCATGGGGATTCACTTACTTGCCGCCTACCTGCAACTCCAAGTTGTTTG
GGTATATCAGCAGAATTATTTGTCAGCAGAATTATTTGATGATGCCTCGTGCACGTAAAATGGCGGTTTT
GAAATCATCTTCATAATCTTTTTTAAGTCCTGGGATCACCGCATCTTTTGCGCTGTTACGCATCTTGAGA
TGGTAAATCAGTACATCATCGGTCAGATCTTCGAGAGCACCTTGGTAACCTGCTTCTTGAGCCAGTTTAA
GTAAGAATTGAATCAAGTTGAGCTCGGAATCTTTGTGCCATTCAGGCTCAAGCAGTTGCAGTAGTTCTTC
TACGCGATGACATTTCATGACTTTCTCCACAATTTTTATAGTGATTTGTGGCTAAAGGTACCAAAAGCGC
TGAGCAATACCAATTCGCGGGCAAGAAAAAAGCGCAGGTTTTACTGCGCTTTTCAATTAAGCTGCCTGAA
CCACTTTGGTTTCGGGGGATGCGGTCAACGCATTTCTTTCAACCAGCGTGGGGGCTGTTGCTGTTTTTTT
CGCAACGGGAGCCACTGCAAAACCACTGCGGCGACGCATTGCACTACGGTTTGTATTTGAAAACCTGACG
GTTGTTGGGCGCATGACATAACCTAACTGTCAGGCATATCCATTGCCGATGCTACACCCTGGCTCATTAT
GAGTGGCTCTTGAGTACAGGACGTAACCGAGATTCACTCTTTTGGCGATTGCCGATCCGAACAATGAGAC
AGGAATAATGATATGCGTTCATATCGCAAATAGAGTAGCACCAGTTACTAAAATGATCGATAGTTGACCA
ATTTTGCGTAACATTTATTTTCAACTGCGTGGATTGAGTGAGACAAGGGTTAGCCCTTACTATGCAATTC
TCACAACAGGAGGTGTCTATGTCGTTTATCAAGAAAACCCTCGCCAGTTTTGGGATTGGCTCTGCGAAAG
TCGATTCGGTGTTGCAGCAGGAAGTGCTCTATCCCGGCCAATCCGTTAAGGTCATCATCCATGTTTATGG
CGGTGCAACAGCGCAAGTCATTGATAACATCGAGCTCAAACTTTGTTGCTGTTATATTGCAGAAGTGGCG
GATGAGCGCGGTCAGCAACAAGGCCAGCCAATGCGCCGAGTTCCTCATACCTACACCTTAGCCAACTGGT
CTTTACCGTACGCCTTTACGATTGAGGCGGGTGAAACGCGTAATTTTGATATCGAACTCAGCATCCCTTG
GAATACCCCAGTGACGATAGGGGATGCCAAAGTTTGGTTAGAGACTGGACTCGATATTGCGTTAGCGCTG
GATCCTACCGATAAGGACATTCTCACCGTGCGCCCTGAGCCGATGATGGATGGTATTTTTAGTGCGCTGG
AAGCACAAGGTTTGCGTTTACGTCAGGTTGAGTGTGAGCAAGCCAAAGGCTTCGCACTGCCTTTTGTGCA
AGAGTTCGAATTTGTCCCTACCACGGGGCCATTTCAAGGTCGCTGGCGTGAAGTTGAAATCGTGGCTTAT
CGTGATCCTGAAGCCTTACAGCTCTGGTTTGAAGTCGATCGTTATCAACGAGGCGCATCCGGCATGTTGG
CCAGCTTGCTAGGGCGCGGTGAGCTCAAGCGACATCTCACTTTACCTGCGCGCACATCACCACAGGAAGC
CGGGGAGCAAGTGTTGGCGTTTCTTGATCGCAGCTGCTGATCACGCGGTCTGAAATTTTAGCTAACACCT
GTAAGCTCAATGTGCGATACTAAAGCCAAGTTTCAGACTCGGATTGAGTGAGTATGTCGAACAGTTATGG
CTTTAAAGAAGAAGTGGCCAATGCGATAAGTCATGGCGTTGGCCTTATCTTAGGGATAGTTGGTTTAGTG
CTGCTGTTGGTCAAAGCGGTGGATCAGCAAGCCGATGCATTGACTATTACCAGCATGAGCATTTATGGCG
GCAGTATGATTGCGCTATTTTTGGCTTCTACGCTGTACCACGCTATCCCTTATCAGCGTGCAAAGCGTTG
GCTAAAAACCTTTGATCACTGTGCTATTTATTTACTGATTGCGGGCAGTTATACCCCATTTTTACTGGTC
AGTTTGCGTACACCACTGGCGGTTGGTTTGATGATAGTGATCTGGTCGCTCGCGCTTATTGGCATTCTGA
TGAAAATTGCTTTTGTCTACCGCTTCAAAAAGCTCTCTTTGGTGACGTATCTGACCATGGGTTGGCTTTC
GCTGATCGTGATTTACCAGCTTGCCATTCATCTTGAGGTGGGTGGGCTCACTCTGCTGGCGGCAGGTGGA
CTTATCTATTCACTCGGGGTGATTTTCTACGTCGCCAAACGGATCCCTTACAACCATGCCATTTGGCACG
CTTTTGTGCTGGCGGGATGCGCATGCCATTTCTTAGCCATTTATCTGTATGTCGAGCCGATTTAGCTTTG
ACGGATAAGATGGGTAAAAGAGGAAACGCGCATTTAGCGCGTTTCAATCTGTTTGATGGTAGCGTGTAGT
GTGTACTGACTCTGCTCTGCGAGGTTTAACTCCAGTGGTTTGCCTTCCACTGAAGTGCGCGGGCGTAAAT
AGGTTTCCGCCATTCGTTTGATCGACTGCCAAATCGTCACTTCCTGTTCTTCACTCCACACGCCTTGTGC
ATCCTGTACTCGAATCGCGAGACGAACCGCAATCACTGACTGACTACTCTGGTTGGTGATGGCACTGCTC
AGCTTGAGCTGGCCATGCTCATAGCGCGGAGCGCTCAGTACCACATCGACGCCTGAATCACTGAGTTGCA
AAACAGGGCGATGATCACCCACAGTGATTGTCACACCACTCAATGTCGGTTGAGCGATCACCGGTGCAGC
GAGCACGAGAGGAGCCAGCTCGCTTGTCTGCTGGGGCTGAGTCTCTTGTGGCACATACTGCCAAGTAAAG
TCATCGTTGAGCTGAATATAGCGGCCATCCTTGAGCTGTAAGGTTTCGCTTGCCCAAGTGGATAAGCTCA
CTATGCTGGCTACCAATATGAGTTTTTTCATTATGTTTCCTTTTAATGACGCCAGAATGCAGGGAAAAAG
AGCACCAAAATCGTCAGAATTTCTAAACGTCCCATCAACATTCCAAAGCTCAAGAGCCATTTGGCGGCAT
CCGGTAGAGGGGCAAAGTTACCCGTTGGGCCAATGATGCTGCCCATACCTGGACCCACGTTAGCCACGGC
AGTGACCGCGCCAGAGATACTGGTCACCGAATCCAATCCCATTGCCGATAACGCGCCAGCCAGTACCACG
ATAGTGATGAAAAACGTCAAGCCAAAGGCGACTACGGAGCGGATGATCTCTTCATTGACCGGGCGCTTGT
TATAGCGCTGGATAAAAATGCCAGAAGGGTGGATGAGGTTCAGCAGTTGCTTTTTGAGCAGTGCCATCGC
GATTTGGAAACGAAAGACCTTAATTCCGCCAGAGGTAGAACCCGAGCAAGCGCCGGCCATCAATAGGAAG
GCAAAAATGGTTGAGGGGAGCGCGCCCCACGCGGTGAAATCATCCAGACCATAGCCCGTGGTTGTGACGA
CGGAGACAATGTTAAACATCGAAACTCGCAGCGCATCCAATATCGCGTAATCGTTTTTGAGCCACAACCA
ACCTGCGACCAGCAAACTGGAGATCATAAAGAGCCAGAAGAAGCCGCGTACCTGCTCATCTTTGAGTAGG
GCTCGTGCACTCTGTTTGCGCAGAGCCTGCACAAACAGTAAAAATGGCAGGCCACCAAGAAACATAAAGA
GTGTGCCAACCCAGTGCGCGCCGTGTGAGAAGCGGTTCATCGAGCTATCACTGGTCGAGTAGCCGCCGGT
GGAAAGCGTGGTAAAGGCGTGATTAATCGCTTCAAACGGCGTCATACCTGTGGCGATATAGCTCAAAAAA
CAGAGCCCAGTCAAAACCAGATACACCGCCACAATGTTTTTCGCGACGGTTTTCGCGCGCGGGCTGCTTT
TATCCGACCAATCAGACGATTCGGTTTGGAACAGCTTCATCCCCCCAACATTGAGCATCGGCAACACCGC
TACCGCCATCACGATAAAGCCCACGCCACCTAACCATTGCAAAATGGAGCGCCACAACAAAATACTGGGC
GGCATATCATCTAAGCCACTGAGTACCGTGGAGCCTGTGGTGGTAAGGCCGGACATGGTTTCAAAATAGG
CATCGGTAAAGCTGATGTGGTTAATAAACACAAAAGGCAGAGCAGCAAATGCGCTGGCAATCGTCCATAC
CAAGCTGGTGATCAGGAACATATCACGTACGTTGAGCCGAAAATGTTCAGTGCGACCGATACTTAAGCAG
AGAAACGCCACCAGATGGGTAATGATGACGGCTTGCGCGAAATCGAGAAAACCGCCGCTGCCAGTAAAAA
ATGCCACTAGAGTCGGCACGTACATGAATAGGGCTAGCTTAGACAGCACTAGCCCGATGATAAACGTAAT
TGGGCGTAAGTTGAGCATAGCGCCAACCTTTACAAGAAGAATGGGCTCGGCTGGAATAGCGTTTCCACGT
CGGGCACATATTTTTTATCGACCAAGAACATGACGACGTGATCGTCTTGCTCGATGACAGTGCGGTCATG
GGCAATCAGCACTTCTTCGCCCCGCACAATAGCGCCAATTGTCGTGCCCGGAGGCAGTTTAATATCGCCC
ACCGCTCGTCCTACTACCTTAGAGGTTGATTCATCGCCGTGGGCAATCGCTTCAATGGCTTCTGCCGCTC
CACGGCGTAATGAAGAGACGTTGACAATATCGGCGCGGCGCACGTGAGTGAGTAGCGCAGAAATGGTCGC
TTGCTGCGGGGAGATCGCTACATCAATCACACCGCCTTGGACTAAATCGACATAGCCGCTGCGTTGGATA
AGCACCATGGCTTTCTTGGCTCCCATGCGTTTGGCAAGCATGGCCGACATGATGTTGGTTTCATCTTCAT
TGGTGAGGGCGATAAACACATCGACCTGATCGATATTCTCTTCCGACAGCAGCTCTTGGTCCGCGGCATC
TCCACAAAAGACGATGGTATTTTCCAACTGTTCAGATAACTGTTCCGCACGTTGGTAATTATGTTCAATC
AGCTTAACGCTGTAAGTTTGCTCTAGGCGTTTAGCGAGGCTGGCACCTATGTTACCGCCGCCGACAATCA
TGATCCGACGATACGGTTTTTCAAGGCGCTGCAACTCACTCATCACCGAGCGAATATGGTTACTCGCGGC
GACGAAAAACACTTCATCATCCGCTTCAATAATGGTGGTGCCTTGCGGACGAATTGGGCGTCCCTGACGG
AAAATCGCTGCCACGCGAGTATCGATGTGCGGCATGTGATCGCGTAGGGCAGAAAGGGCGTTACCAACCA
GTGGACCACCGTAATACGCTTTAACGGCCACCAAGCTGACTTTTTCTTCGGCGAAACTCACCACTTGCAG
CGCGCCCGGATACTGGATCAAGCGCTCGATATAGCTGGTGACCAGTTCTTCCGGTGCAATCAGGTGATCG
ACCGGGACCGCGCCAGATTGAAACAGCGCTTCTTTTTCAGCGAGATATTGTGGAGAGCGGATACGCGCAA
TCCGGTTGGGCGTGTTAAACAGAGTAAAGGCGACCTGACAAGCGGCCATGTTGGTTTCATCGGTATTGGT
GACCGCGACCAGCATGTCAGCATCTTGTGCGCCAGCTTCGCGCAGCACATCAGGGTGGCTGGCGTGACCA
TTGACTACACGCAAATCATATTTATCTTGTAAATCGCGCAGTCGGTCAGCGTTTTTATCGACCACAGTAA
TGTCGTTGTTTTCGCCTACCAAGTTTTCAGCGAGCGTACCGCCGACTTGTCCTGCACCAAGAATGATGAT
TTTCATAACTTGTTCTCTTTGTTTGCTCACGCCCAAGGTGAGTTGTGGCTCACCTTGGTTGACCGAATCA
GTGTTGTTTGCTTAATACGGCGTAATAGAAACCGTCCATCGCTTCCTCTCCGGGAAGGATTTGGCGGCCG
GGCTGCGCGGGATCGGAACCCACTAAGCGCGCATCTGGCGTGCGTTCAAGGAACGCTTTGACCTGTAGGC
GGTTTTCTTGTGGTGTGATCGAGCACGTTGCGTACACCAAACTACCACCGGGTTTGAGTTGTTGCCACAT
CGCATCCAAAATTTCGCGCTGTAGCTCGGCTAATGCCGCGATATCGTCTGCGCGGCGCAGCCATTTGATG
TCGGGATGGCGGCGAATCACGCCGGTCGCCGAGCAAGGTGCATCCAGCAAGATGCGATCAAACTGTTCGC
CTTGCCACCACTGTTGCGGGTAACGCGCATCGCCACAAATCACTTGCGCAGTGAGCTCTAAACGCTGCAG
GTTTTCTCGCACGCGTTTGAGGCGAGTTTCATCACAATCAATCGCAACGACTTGGCTCTCTGGTGTGCGC
TCCAAGATGTGCGCAGTTTTGCCACCAGGGGCAGCGCAGCAATCTAAAATCAGCTCTCCTGCTTGCGGTG
CAAGGTAAGTCAGTGCTAACTGCGCAGCGGCATCTTGTACTGAAACCCAACCTTCAGCGAAACCCGGCAG
TTGGTGTACATCGCAAGGCGTTTCTAAGCACAGCGCATCTTCGGCTTGCGCATGAGGCGTAGTGACGATG
CCAGCTTGTTCGAGCAGGGCTTGATACTCAGCACGAGTATGGTGTTGATGATTGACGCGTAGCCACATCG
GCGCTTTGCTGTTGTTGGCTTCAACAATTTGTTGCCACTGCTCTGGGTAGCTCTCTTTGAGCAATTTCAA
TAACCAGCCCGGATGGCCGTAGCGCCCTGCGTCATGGCTGGTGGCTTGAGCATCTAAGCCTTCTTGGTCA
CGCTGATAGTTACGCAGCACCGCATTGATCAAGCCGCGCAGACGAGGGCCTTTCAAATCTTGCGCGCCTT
CGACGGTTTCCCCTACCGCAGCATGTGCGGGAATGCGCATAAAGCTCAGTTGGTATAAGCCGACGAGGAT
CAGGAAGTGGAATACGCGTTGTTTGCCTTTCAACGGTTTTCCCATCAGAGCTTGGCTGATGGATTCCAAA
CGCGGCAATTGGCGCAAAACGCCATAGCAGATCTCTTGCAGCAGGGCGTGATCACGTGGGCGAATTTGCT
GCTGAGCCGCAGGCAAAGCATTGGACAGTGAGTGCCCTAAATCAACCACTTGGTAAAGAGCCGACGCAGC
AGCGGCGCGAACATTCATAATAAAACCTAAACAAAAAGCCAAACCCTAGCCATCCATAGGCTAGGGTTCA
GGATTAACTGAGTTGGGAACCGACACTAAACCAGTCGGCACGCGCATTGAGAATATCTTGTACTGGCAAG
GCTTTCTTGCCCGGAATTTGCAGGCTTTCGAGCACTAGTACATCTTGCCCGGTTGCCACGTAAATCCCGC
TCTTATCTGCTTGGATAATGGTACCCGGAGTTTGAGTTACTGCTCGTGTTTCAACACGCGCTTGCCAAAC
CTTAATGCTGTTTTCTGCTACTTCAAAATGGCTCATCGGCCAAGGATTAAAGGCACGAATACAGCGCTCA
ATATGTGTCGCTGCATCACTCCAGTTAATACGCGCTTCTTCTTTGCTGAGTTTATGCGCGTAGTTCGCCA
ATCCATCATCTTGTTTGACCGCAACCGCTGTGCCTTGAGCGATATCTTGTAAGCACTCGAGCAGCGCTTG
TGGACCAAGTTCTGCCAGTTTGTCGTACATCGAGGCACTGGTGTCGCTCGCTTCAATCGGCAGCGTCGCG
ATTTTCAGCATATCGCCCGTATCAAGGCCGACATCCATCTGCATGATGGTGACGCCAGTTTCGCTATCAC
CCGCCCAAATGGAACGCTGGATCGGCGCAGCACCCCGCCAACGCGGCAGAATCGAACCGTGCACATTAAT
ACAGCCAAGTTTAGGTGTATCCAAAACTACTTTAGGCAGTAGCAAGCCGTAAGCCACGACCACCATTAAA
TCGGCGTTGAGTGCGGCAAGCTGTTGTTTAGACTCGTCTGATTTAAAGTTCTCTGGCTGATAAACCGGAA
CGTTGTGCTCAAGTGCAAGGGTTTTGACTGGGCTGGCGGTGAGTTTTTTGCCGCGCCCCGCTGGGCGCTC
CGGTTGGGTGTAGACCGCAATAATCTCATGCTCCGAAGACAATAACGCCGCCAAGTGACGGGCGGCGAAA
TCCGGAGTACCTGCAAAGACAATACGTAGTGATTGGCTCAAGGTTACCTCACAGTAATTTATTTTTTCTC
ATTGAAGCGTTTGATTTTCTCTAGCTTCTCTTTGATGCGGTTGCGTTTGAGTGGTGACAGATAGTCAACA
AACAGTTTGCCCGCGAGGTGATCGAGTTCGTGCTGTACACAGATAGCCAGTAGGTCATCTGCATCAAACT
GGTACTCTTGACCATTGCGATCCAGCGCTTTTACGGTCACTTCTGCGGCGCGAGGCACTAAAGCCCGCGC
ACCCGGGACGGACAAACAGCCTTCTTCAATGCCATCTTCACCGCGCTTTTCGATGATCTCTGGGTTAATC
AACACCATAGGCTGATCGCGAGTTTCAGAAATATCGATCACCACGATACGTTGGTGAATATCGACTTGGG
TCGCCGCTAAACCGATGCCTTCTTCGGCATACATGGTTTCCAACATATCATCGACGATTTGTTGGATTTC
TGGGGTGACTTGTTCGACCGGTTTCGCAACGGTACGCAGTCGATCATCTGGGAATGTTAATACTTGCAAT
ACAGACATATACACTCGAAATGTTGAACTGTGCCGAAACAGCTTAATGCGTGTTGGCTCAATTCTAGACA
TTTTATGACCCAAATGACAGCATCCGGACGTGATTTCTCCGAAACCCAGTCATTTTTTCGACCAAGGAAG
CAAGGTCATGGCACGATTAACCCGTTATATTACCTACGCTTTATTGCCTTTCACTCTGCTCAGTGGACAG
GTGACCGCCGATGAGCAAACGCCGCTGGCACTCAAACCAAATGCACCGACCACCTATACCGTGGTGAAAG
GTGACACCTTGTGGGATATTTCCGCTTTGTATCTCGACAGTCCATGGCTGTGGCCAAGACTTTGGCAAGT
GAACCCAGAAATTGATAACCCACATTTGATCTACCCCGGTGATAAATTGACGCTGTTTTGGCGTGATGGG
CAACCCGAACTCAGTCTAAAACCGATGCGCAAACTGAGCCCGCAAGTGCGTGTGTTGGAGAAACAAGCTG
TTCCGACTGTGCAAGAAGGCTTGGTGCTGCCTTATTTACAATCTGACCGTTTGATGGCGAAAACCGCCTT
GCAAGGTAGCGTGCGTGTGATTGGCTCCAGTGAGGGGCGTCAATATCTCACCAAGCAAGATCAGCTTTAC
ATCTCCGGTGTACACAGCGAGAAAAAGTGGGGGATTTATCGCGAGGTAGCACAGTATCAACGTGATGATG
AAGTCATGGTGGCGCTGCGTTTAGTGGCGGTGGGTGAATTGGCGATGACTGGGGGCAACTTTAGTGGACT
AAGCTTGCTAGAGCAAAATCAAGAGATTTTAGCCAATGATATTGCTTTGCCAGAAGTCGATCTTGAGGAG
CGCCAACTGTCGACAACCTTCTATCCGCAGCCAGCGCCTGCAGGGAGTGAAGCTCGCATTCTGGGTTCGC
TTGAAGGGAGTCAATACGCCGGACAGAATCAAGTGGTGGTGATTGACCAAGGCCGCAGTGATGGCGTCGC
GCAAGGCAGTATGTTTGAACTGTATCAAGCCGCAGTCCAAGTCAAAGCTAAGCAAGATTCGTCTACTTTC
CTGTCTGAGCGTTCGAACACGGACGTACAGTTACCAAGTGTAAAAGTGGGCGCTTTGATGGTGATTCGCC
CTTATGAGCGTTTTAGCTTGGCACTGATTACTAACAGTTCGGCACCGATCAGTGCTGAAGTGCACGCACT
GTCTCCGCAGGCAGAGCCTCAAACCGAGCAGCCAGATGTAGTGCAATTGTCTGAACAAATCGATTTGGTT
GATGATGCCAGTTAATGAAAGATCAGGATTTAGCGGCATGGTTGGCGCTCTGTTTTACTCCTAAACTAGG
CAGCAAAACCATTTCTCACCTGCTTGCGACCCGTTTGCCAGCCCAGTTGCAAAGTTTTACGCCTAAGCAA
TGGTTGGCCTGCGGGCTTAAGCCCGAACAACTGGTGTTTTTAACCACTCAAGCGGCTAAACAAGCCGAGC
AGTGTTTGCAATGGCGATCAGCAGCCAATAACCGCTATATCGTCACTCCTCATTGCCCGCTTTACCCTCG
TTTATTGAAAGAGATTAACTCATCGCCTCCCGTCCTGTTTATTGAAGGAATATGGGAAGCGGTGCATGAC
CCTGCGGTGGCTATCGTCGGTAGCCGCAATGCCAGTGTTGATGGGCGGCAGATCGCTCGCCAGTTTGCCA
CTGAGCTCGCGCAGTCAGGTTTAGTGGTCACCAGTGGTTTAGCGCTTGGTATTGATGGCTATGCGCACGA
TGGCGCTTTGCAAGCACAAGGGCAAACCGTAGCAGTATTAGGTTCAGGGCTGGCGCAGGTTTACCCCAAA
CAGCATCAAGGGTTAGCGGAGCGAATCATCGCCCAAGGGGCCTTGGTTTCTGAGTTTGCCCCTCACACAC
CGCCTAAAGCCGATCACTTTCCGCGCCGTAACCGAATTATCAGCGGCTTATCGCTCGGTGTTGTGGTGGT
AGAAGCTGCGGAGAAAAGCGGCTCACTCATCACTGCACGCTACGCGGCTGAGCAAGGGCGTGAGGTCTTT
GTGGTTCCCGGATCAATTTTTAATGCCGCCAGCCAAGGTAGCAACCAATTGATTCGCCAAGGCGCTTGTT
TGGTGCAAAGTGTGCAACAAATTCATCAAGAGCTCAAAAATGCGCTGACTTGGTCACTCTCTGAACAAGT
TCCTTATCAAGCAACACTTTTTTCTGCTGTACAGAGCGATGAAGAATTGCCATTTCCCGAGCTGTTAGCT
AACGTAGGAATAGAAGCTACACCTATTGATATTCTCGCAAGCCGGACCCAGATACCGGTGCAAGATATCA
TGATGCAGCTCTTGGAGCTTGAGCTCCTTGGGCATGTGGTTGCAGTACCTGGTGGCTATATTAGAAAGGG
GAGAGGCTAGCTATGATGATGGATATTTTGATGTATCTGTTCGAAACCTACGTCCATAGCGATGCAGATT
TGCAAGTGGATCAGGACCAGCTGGAAGATGAACTGCTGCGTGCTGGGTTTCACCAAAAAGACATCTACAA
GGCCCTCCACTGGTTGGAAGAGCTGGCGGCTTTGCAACAAACCGATGCACAAACTGCAATTGCGAAAAGT
GCACCCACTTCAATGCGTATTTACGCGCCGGAAGAGATTGAACGACTGGATCTCGAATCGCGTGGTTTCC
TGCTGTTTCTTGAACACATCAATGTGCTGACCCCAGAAACTCGTGAAATGGTGATCGACCGTGTCATGGG
ATTAGAAACCGATGAGTTTGAGCTTGATGACCTGAAATGGATCATCCTGATGGTGCTGTTCAATGTCCCG
GGTAATGAAAATGCTTACACAGTGATGGAAGAGCTGCTGTACAGCAAAGAACAAGGCATTTTGCATTAAG
CGTGTGATGTGTCTATGAGTCGTAAAATTGACCCGCAACTGTTTGCCGCTCATGAGCATGCGCTGCAATC
TTCCCCTTGTCCGCAATGTGGCGCAGCATTACAACTGCGCCACGGCAAACATGGTCCTTTTTTAGGTTGC
ACTGCATACCCAGAGTGTGACTACATCAAACCTCTGCATCAAAATGATGGGCATATCATCAAAGAACTCG
GTGTGCCTTGCCCTGAATGTGGACATGAACTGGTGCTGCGCCAAGGTCGTTACGGGATGTTTATTGGCTG
TAGCCACTACCCGCAGTGCCACCATATCGAGTCGATGGATTCCCCTTCGCAAGAGGAAACATCGCCAGAT
ATCCTTTGCCCGGAATGCGGCAAAGGCCACCTTATCGAACGCAAATCTCGCTTCGGTAAACTGTTTTATG
CGTGTGATGCGTATCCTAAGTGTAAGTTTGCTTTAAATAGTAAACCGATTGCTCAGGCTTGTGCTCAGTG
TGGCTTTACGGTGATGGTGGAAAAGAAAAGTGCAGCAGGCATGCGCTATCAATGCGCTAATCGTCAATGT
GGGCATATTCAGGAATGCTAGCTTCATCATGCTCATCGCATACAAAGTTAAAGCCGCGTTAGACGCGGCT
TTATTGCATTAGTGGGGTATGGATTAAGGCTGAATTTCCTTTGCTACGGCGTGTACGGCAGGAAAAGCCT
TTTCATCTAACACAGTCGCTAATTGGCATAATTTGCGTTGCAACTCACCACTGTAATCGGCGGTCACATT
GATATGCCCCATCTTGCGTCCTGAGCGCTTGGCCTTGCCGTACCAATGTACGTGGCAGCCTTCCAGTGCC
AATACTTCTGCGGGCAGCTGATCTTCACCAAGAATATTAATCATCGCGGTCTCACGAACCAGTTTGGTGC
TACCCAGCGGTAAGCCACACACTGCGCGTAAGTGGTTTTCGAACTGACAGGTTTCCGCACCTTGCTGAGT
CCAGTGACCGGAGTTATGAACTCGTGGTGCAATTTCATTGACCAGTAACTGGCCTTGTACTTCAAAAAAC
TCCAGCGCTAATACACCGACATAATTGAGCTGCTCGGCTACCGCTTTAAACATGGCTTTCGCTTGAGTTT
GTAGCGCAGGAGCATCAATGGCGGTAGAAAGGCTCAACACACCTTGGGTATGAACGTTCTCCGCTAAAGG
ATACACCACAACATCGCCGACTAGGTTACGTGCACCGACCAGTGACACTTCGCGATCAAAAGCGACAAAT
TCTTCTGCCACAATTGCTTGTTCGGGGTTGGCTGCCAGATATTGCGCAAGTTCTTGCCAAACCGATTCGA
TCTGCGTTGGTTCTTTCAAGCGCCATTGGCCTTTTCCATCGTAGCCTCCGAGTGCACTTTTCAGCACCAT
AGGCAATCCAATCTCGGCGATGGCTGAGGTTAGGTCGTCTCGGCTGCGGATCATCGTATAACGTGCATTC
GCCACTTGGGCGCGATCCAGCAAGGCTTTTTCTAAACGACGATCGCCGCCAGCTTTGATAGCTTCAGCGC
TTGGGTAAAGTTTGCCACTGCGTGCACAGAGATCGAGGATCGGATGCGGAATGTGTTCAAACTCAGCGGT
GATCACATCGACTTGTTCAATCGCTTGCTCCAATCCATGCCCAAGCACAGTTTGCGTTAAGGGGTGCACA
ATGTTTTCGCTACCCACATCAAAAGCGATCGTTTCAATATTGAGCGGTGCTCCGGCGAGCGACATCATGC
GCGCCAGCTGACCAGCGCCGAGAACCAACACACGCATCTGTTACTCCTCAGCCGGATTTGGGTTATCCAA
CACAGATTGAGTCTGCTTAGCGCGGAAAGCTTCCACTTTACTCATCACTTCTGGGTTATGAATGCCGATG
ATTTGTGCGGCAAGTAATCCTGCATTAGCGGCACCAGCTTCACCAATGGCGAGCGTACCCACCGCAATGC
CTTTTGGCATCTGCACAATGGAGTATAACGAGTCGAGCCCAGACAGAGCGCGAGATTGAACGGGCACGCC
TAACACTGGCAAGCTAGTGAATGCGGCGGTCATTCCGGGAAGATGCGCAGCGCCGCCCGCTCCAGCGATG
ATCACTTGTAAACCGCGTTCTTTGGCGCTAGAGGCATAGTCGGCCAAAAGATGAGGAGTTCGGTGCGCAG
AAACCACTTTAGTCTCGTAAGCCACACCAAACTGGTCAAGCATCTCTGCTGCGTGTTTCATGGTTGGCCA
GTCTGACTTGGAACCCATGATAATACCGACTGTCATCTCAAACTCCTTCAGTGTTATTTATCGGACAAGC
AAGCCCGCTTGCGGCGCATTATACGGGGATTTTTTTCTCAAGCAAACGTTTGCTTTTTCTGGTTGATGAG
AAGAACTGGTCAATTGCTCCACGATTTGTACACTGAGCACAAATGAAAGAGGAGTGGCTCTGGTGGAGAA
TCTACAACAGGCGGTGGATGCGCTGCGCAAAGGTTGCGTTATTGCCTATCCAACCGAAGGGGTGTTTGGT
TTGGGGTGTGATCCGGATAACCAAACCGCTATGCTGCGCTTATTGGCGATCAAGCAGCGCCCCGTGGAAA
AAGGGGTGATCTTAATTGCCGCTAGCTATGCGCAGTTGCGCCCTTATGTCGATGAAACGCAATTAACCGC
AGAGCAACTGACACAAGTGCTGGCTTCATGGCCCGCGCCACTGACTTGGGTCATGCCAGCCAGCGGTGAT
ACGCCAAGCTGGGTTCGTGGTCAGTTTGATACCGTTGCCGTGCGTGTTTCGGATCATCCGGTCGTTCAGA
AGTTATGTCTCGCCTTTGGGAAGCCACTGACGTCAACCAGTGCTAATCTAAGTGGCCAGCCCGCGTGCGT
AACTCAACAAGAAGTCATGGTTCAGCTAGGCAATCAGATTGCTGTGGTAGTAGAAGGGAAGACCAGTGGC
CGTCATGGACCGAGCGAAATTCGTGATGCTCGCAGCTTACAAGTGTTAAGACAGGGATAACCCTGCGCAG
GAGAGAATGTGGAGTCGATAGTCGATAAACAAGCAGTGAAGCACTTTTTACTGCAGCTACAAGATAAGAT
TTGCCAACAATTGGAAGCCACAGATGGCCAAGCGCAATTTATTGAAGATGCGTGGCAGCGTGAACCGGGT
GAGAAACTGGGTGGTGGTGGCCGTACGCGAGTCATGCGTGAGGGCGCTGTTTTCGAACAGGGTGGCGTGA
ACTTTTCCCATGTATTTGGTGAGCAGATGCCTGCCTCTGCGACGGCCCATCGTCCAGAATTGGCAGGTCG
CCGCTTTGAAGCCATGGGCGTTTCTCTGGTCATGCACCCGAAAAATCCGTATGTTCCGACCTCTCATGCC
AATGTGCGCTTTTTTATTGCTGAAAAAGAGGGCGAAGCTCCGATCTGGTGGTTTGGTGGTGGTTTTGACC
TTACGCCGTTTTATCCCTTTGTTGAGGATGGCCAGCACTGGCATCAAACTGCTAAAAATATCTGCGCCCC
TTTTGGGTCAGAAATCTATAACGAACATAAAGCATGGTGTGATCGCTATTTCTACTTACCACACCGCAAT
GAAACACGCGGCATCGGCGGATTGTTTTTTGATGATCTCAATGAATGGTCATTCGAGCAATGTTTCGCTT
ATATGCAGGCGGTCGGCGAAGGTTATACCCAAGCTTATGTGCCGATTGTCGAAAAACGCAAAAACACGCC
CTTTACAGAGCGCGAGCGCCAATTTCAACTCTATCGTCGCGGTCGATACGTTGAATTTAACTTGGTGTTG
GATCGCGGCACGCTGTTTGGCCTTCAAACCGGTGGGCGTACCGAATCAATCTTGATGTCGATGCCTCCCT
TAGCGCGTTGGGAATACGCATATCAACCGCAAGCAGGAACGCCAGAAGCCAAGCTAAGCGAGTTTTTAGT
GCCTCGTGAATGGTGACAGGCAAGGTTCTGAGTGATAGGGTCGCGCAAGTGACCCTTTTGATTGTTTAGG
CAAGGATATGGCTTCTCAAATCGATCAGTATGCCGTTTTTGGTAACCCCATTAATCACAGTAAATCCCCT
TTTATTCATACGCTGTTTGCACGACAAACTCAGCAGTCCATGATCTATACCGCACAGTGCGTGCCAGTGG
ATGGGTTTACTGAGGCGGCGAAACATTTTTTTGCGCAAGGTGGACGAGGTTGTAATGTTACCGTGCCATT
TAAAGAGGAGGCGTACCGCTTTGCCGATCGCTTAACGGAGCGCGCGCGTTTAGCCGGTGCGGTAAACACG
TTAAAAAAGCTGGATGATGGCGAAATACTCGGAGACAACACCGATGGTGAAGGCTTAGTGCAAGATCTAC
TCGCGCAGCAAGTGCTACTGAAAGGCGCGACGATTTTGTTGATTGGTGCTGGTGGTGCGGCGCGTGGCGT
GCTCAAGCCGTTATTAGATCAGCAGCCGGCCTCTATTACCGTCACGAATCGTACCTTTGCGAAAGCGGAG
CAGTTGGCTGAGCTTGTGGCCGCTTATGGTGAGGTAAAGGCGCAAGCGTTCGAACAGCTTAAACAAAGTT
ATGATGTGATCATCAACTCGACCTCTGCCAGTCTCGATGGCGAATTGCCTGCGATTGATCCGGTGATCTT
TTCATCTCGCTCCGTCTGCTATGACATGATGTATGGCAAAGGCTATACCGTGTTTAATCAATGGGCGCGA
CAACATGGCTGCGCGCAAGCGATCGATGGCTTAGGCATGTTAGTGGGACAAGCGGCTGAAAGTTTTATGC
TATGGCGTGGTTTACGTCCGGGCACGAAACAAATTTTGCGTGAACTGCGTAAAAATCTAGAAGGTGCGCT
ATGAACCAATCCATCTTGTTTCCCGATTTACAGCATTGGGATGAGGCAAAACAAGCTGTTGTATTTTTTG
CTCAGCAAAACGGAGCATTAATCGAATGTCTTGTGGCGCGACAAGTTCTACAAGAGCTCTCAGGTGAAGC
TTTAGCAGAATCGCAACACGTGATGACGGCCTTCAGTGAGTGGCGTTTTGACCTAGAGGAACTCGCCGAA
CAGGCGATTGAAAACGAAATGTTTAACTCTCTAGGCCAAATTGAGATCACTCGCGAACGGTTTTAACGTC
ATTCAGATAGTCATTCTTACTCTGAACATAATTACTGGACGATTTAACGAGAAAAGCACGCTCCTTATCA
TTGAGAGGACGTGCTTGCTTGACCGGGCTACCCATGTACAGAAAGCCACTTTCGAGCCTTTTCCCGGGCG
GAACTAAACTTCCCGCACCGATCATGACATCATTTTCAATCACCGCCCCGTCTAACACGATAGACCCCAT
GCCGACGAGAACTCGATCATGAATGGTGCAGCCGTGCAGCATAACCTTATGGCCAATGGTCACATCATCC
CCAATGCATAACGGATACCCATTCGGGTTTTCGGCATTTTTGTGAGTGACATGCAGTACCGAACCATCTT
GAATATTGGTGCGTTTACCAATCCGAATATGGTTAACATCGCCCCGTGCTGCCACTAAAGGCCAAATACT
GGCATCGTCGCCCAGTTCTATATCACCCACAAGCACAGCACTGCTATCTACATAAACCCCTTCACCAAGC
TTGGGCACTATGCCTTTGTAGCTACGAATTGAACTCATCATTTCACCCTTTTATAAGCAAGTGGTAGGTA
TAGTAGATGGCTTAATCATTAACAAATAGCCTGTTCTGCCTAAAACATCACCAAGTGCTCGAAAACTTTA
AAAAACTTCTAAAAAGTACTTGCCAATATAACTAGGTTCTCTATAATCCGCCCTCACTGATACGGCAGAC
GCAGTAAGCGTTAGCAGTGATTCAGCTCGGTGTTTTAGGTCGCGAAATCGCCAACGAAAATAAACTGAAA
AAAGTGTTTGACACAACAGTTTATCTCGCTAAAATGGCCGCCTCTTCTGAAGCAGACTGCAAAGAAGAAC
GCTCTTTAACAATATAAACCAATCAATCTGTGTGGGCACTCGTTGATGATAATCAAAAAGATTTATCAAT
GAACTGAGTGACCATTTGAATGAGCAATCATTCAGCACAGTCAATTCAACATTACTTCGCTTTTTAATTA
AGCAAAGAATGTAATCAGTATTCATTGAGCCGAAGCGAAAGCTTCAAAAAACTTTTAATTGAAGAGTTTG
ATCATGGCTCAGATTGAACGCTGGCGGCAGGCCTAACACATGCAAGTCGAGCGGCAGCACAGAGGAACTT
GTTCCTTGGGTGGCGAGCGGCGGACGGGTGAGTAATGCCTGGGAAATTGCCCGGTAGAGGGGGATAACCA
TTGGAAACGATGGCTAATACCGCATAACCTCGCAAGAGCAAAGCAGGGGACCTTCGGGCCTTGCGCTACC
GGATATGCCCAGGTGGGATTAGCTAGTTGGTGAGGTAAGGGCTCACCAAGGCGACGATCCCTAGCTGGTC
TGAGAGGATGATCAGCCACACTGGAACTGAGACACGGTCCAGACTCCTACGGGAGGCAGCAGTGGGGAAT
ATTGCACAATGGGCGCAAGCCTGATGCAGCCATGCCGCGTGTATGAAGAAGGCCTTCGGGTTGTAAAGTA
CTTTCAGTAGGGAGGAAGGTGGTTAAGTTAATACCTTAATCATTTGACGTTACCTACAGAAGAAGCACCG
GCTAACTCCGTGCCAGCAGCCGCGGTAATACGGAGGGTGCAAGCGTTAATCGGAATTACTGGGCGTAAAG
CGCATGCAGGTGGTTTGTTAAGTCAGATGTGAAAGCCCTGGGCTCAACCTAGGAATCGCATTTGAAACTG
ACAAGCTAGAGTACTGTAGAGGGGGGTAGAATTTCAGGTGTAGCGGTGAAATGCGTAGAGATCTGAAGGA
ATACCGGTGGCGAAGGCGGCCCCCTGGACAGATACTGACACTCAGATGCGAAAGCGTGGGGAGCAAACAG
GATTAGATACCCTGGTAGTCCACGCCGTAAACGATGTCTACTTGGAGGTTGTGCCCTAGAGGTGTGGCTT
TCGGAGCTAACGCGTTAAGTAGACCGCCTGGGGAGTACGGTCGCAAGATTAAAACTCAAATGAATTGACG
GGGGCCCGCACAAGCGGTGGAGCATGTGGTTTAATTCGATGCAACGCGAAGAACCTTACCTACTCTTGAC
ATCCAGAGAATCTAGCGGAGACGCTGGAGTGCCTTCGGGAGCTCTGAGACAGGTGCTGCATGGCTGTCGT
CAGCTCGTGTTGTGAAATGTTGGGTTAAGTCCCGCAACGAGCGCAACCCTTATCCTTGTTTGCCAGCACG
TAATGGTGGGAACTCCAGGGAGACTGCCGGTGATAAACCGGAGGAAGGTGGGGACGACGTCAAGTCATCA
TGGCCCTTACGAGTAGGGCTACACACGTGCTACAATGGCGTATACAGAGGGCAGCGATACCGCGAGGTGG
AGCGAATCTCACAAAGTACGTCGTAGTCCGGATTGGAGTCTGCAACTCGACTCCATGAAGTCGGAATCGC
TAGTAATCGCAAATCAGAATGTTGCGGTGAATACGTTCCCGGGCCTTGTACACACCGCCCGTCACACCAT
GGGAGTGGGCTGCAAAAGAAGCAGGTAGTTTAACCTTCGGGAGGACGCTTGCCACTTTGTGGTTCATGAC
TGGGGTGAAGTCGTAACAAGGTAGCGCTAGGGGAACCTGGCGCTGGATCACCTCCTTACACGATGGTTAT
CGTGATGAGTGTCCACACAGATTGATTCGGTTTAGATTTGAGCATTAAGTGGGGCTATAGCTCAGCTGGG
AGAGCGCTTGCATGGCATGCAAGAGGTCTGCGGTTCGATCCCGCATAGCTCCACCATCTTTAAGCGTTTT
CGCTGAGAATGTTTAAAAATGGTTTTCATCAGAAAATCTTGCTCTTTAACAATTTGGAAAGCTGACAAAA
CAACAATTTATTGTTGTTTGTAAAGTTCTCAATGTTTATCGAAAGATAAACACCAACAACACATTCAAGT
GTGCTTGGTATCGAATAAGACTTCGGTCTTGTTCAAATTTGAGTCCGGCAAAATCTGTCTCGCACTCATG
TAAATTAAACGCGAGACAACTTAGGTTGTTTAAACAGCAACCCGAAACTCCTTCGGGTTGTATGGTTAAG
TGACTAAGCGTACACGGTGGATGCCTGGGCAGTCAGAGGCGATGAAGGACGTACTAACTTGCGATAAGCG
CAGATAAGGCAGTAAGAGCCGTTTGAGTCTGCGATTTCCGAATGGGGAAACCCAACTGCATAAGCAGTTA
CTGTTAACTGAATACATAGGTTAACAGAGCAAACCGGGGGAACTGAAACATCTAAGTACCCCGAGGAGAA
GAAATCAACCGAGATTCCGGTAGTAGCGGCGAGCGAACCTGGATTAGCCCTTAAGCACTCGGTGAAGTAG
GTGAACAAGCTGGAAAGCTTGGCGATACAGGGTGATAGCCCCGTAACCGACGCTTCATCGAGCGTGAAAT
CGAGTAGGGCGGGACACGTGATATCCTGTCTGAATATGGGGGGACCATCCTCCAAGGCTAAATACTCCTG
ACTGACCGATAGTGAACCAGTACCGTGAGGGAAAGGCGAAAAGAACCCCTGTGAGGGGAGTGAAATAGAA
CCTGAAACCGTGTACGTACAAGCAGTAGGAGCACCTTCGTGGTGTGACTGCGTACCTTTTGTATAATGGG
TCAGCGACTTATATTCAGTGGCAAGGTTAACCGTATAGGGGAGCCGTAGCGAAAGCGAGTCTTAACTGGG
CGCTCAGTCTCTGGATATAGACCCGAAACCGGGTGATCTAGCCATGGGCAGGTTGAAGGTTGAGTAACAT
CAACTGGAGGACCGAACCGACTAATGTTGAAAAATTAGCGGATGACTTGTGGCTAGGGGTGAAAGGCCAA
TCAAACTCGGAGATAGCTGGTTCTCCCCGAAAGCTATTTAGGTAGCGCCTCGGACGAATACTACTGGGGG
TAGAGCACTGTTAAGGCTAGGGGGTCATCCCGACTTACCAACCCTTTGCAAACTCCGAATACCAGTAAGT
ACTATCCGGGAGACACACGGCGGGTGCTAACGTCCGTCGTGGAGAGGGAAACAACCCAGACCGCCAGCTA
AGGTCCCAAAGTATTGCTAAGTGGGAAACGATGTGGGAAGGCTCAGACAGCTAGGATGTTGGCTTAGAAG
CAGCCATCATTTAAAGAAAGCGTAATAGCTCACTAGTCGAGTCGGCCTGCGCGGAAGATGTAACGGGGCT
AAGCAATACACCGAAGCTGCGGCAATGTCTTTTAGACATTGGGTAGGGGAGCGTTCTGTAAGCCGTTGAA
GGTGAATCGTAAGGTTTGCTGGAGGTATCAGAAGTGCGAATGCTGACATGAGTAACGACAAAGGGGGTGA
AAAACCTCCTCGCCGGAAGACCAAGGGTTCCTGTCCAACGTTAATCGGGGCAGGGTGAGTCGACCCCTAA
GGTGAGGCCGAAAGGCGTAATCGATGGGAAACGGGTTAATATTCCCGTACTTCTGACTATTGCGATGGGG
GGACGGAGAAGGCTAGGTGGGCCAGGCGACGGTTGTCCTGGTTCAAGTGCGTAGGCTTGAGAGTTAGGTA
AATCCGGCTCTCTCTAAGGCTGAGACACGACGTCGAGCTACTACGGTAGTGAAGTCATTGATGCCATGCT
TCCAGGAAAAGCCTCTAAGCTTCAGATAGTCAGGAATCGTACCCCAAACCGACACAGGTGGTCGGGTAGA
GAATACCAAGGCGCTTGAGAGAACTCGGGTGAAGGAACTAGGCAAAATGGTACCGTAACTTCGGGAGAAG
GTACGCTCTTGATGGTGAAGTCCCTCGCGGATGGAGCTGACGAGAGTCGCAGATACCAGGTGGCTGCAAC
TGTTTATTAAAAACACAGCACTGTGCAAAATCGCAAGATGACGTATACGGTGTGACGCCTGCCCGGTGCC
TGAAGGTTAATTGATGGGGTTAGCGCAAGCGAAGCTCTTGATCGAAGCCCCGGTAAACGGCGGCCGTAAC
TATAACGGTYCTAAGGTAGCGAAATTCCTTGTCKGGTAAGTTCCGACCTGCACGAATGGCGTAATGATGG
CCACGCTGTCTCCACCCGAGACTCAGTGAAATTGAAATCGCTGTGAAGATGCAGTGTACCCGCGGCTAGA
CGGAAAGACCCCGTGAACCTTTACTACAGCTTGGCACTGAACATTGAACCTACATGTGTAGGATAGGTGG
GAGGCTATGAAGACGTGACGCCAGTTGCGTTGGAGCCGTCCTTGAAATACCACCCTTGTATGTTTGATGT
TCTAACTTAGACCCGTTATCCGGGTTGAGGACAGTGCCTGGTGGGTAGTTTGACTGGGGCGGTCTCCTCC
CAAAGAGTAACGGAGGAGCACAAAGGTGGGCTAATCACGGTTGGACATCGTGAGGTTAGTGCAATGGCAT
AAGCCCGCTTAACTGCGAGAATGACGGTTCGAGCAGGTGCGAAAGCAGGTCATAGTGATCCGGTGGTTCT
GTATGGAAGGGCCATCGCTCAACGGATAAAAGGTACTCCGGGGATAACAGGCTGATACCGCCCAAGAGTT
CATATCGACGGCGGTGTTTGGCACCTCGATGTCGGCTCATCACATCCTGGGGCTGAAGTCGGTCCCAAGG
GTATGGCTGTTCGCCATTTAAAGTGGTACGCGAGCTGGGTTTAGAACGTCGTGAGACAGTTCGGTCCCTA
TCTGCCGTGGGCGTTGGAAGATTGAAGGGGGCTGCTCCTAGTACGAGAGGACCGGAGTGGACGAACCTCT
GGTGTTCGGGTTGTGTCGCCAGACGCATTGCCCGGTAGCTAAGTTCGGAATTGATAAGCGCTGAAAGCAT
CTAAGCGCGAAGCGAGCCCTGAGATGAGTCTTCCCTGACAGTTTAACTGTCCTAAAGGGTTGTTCGAGAC
TAGAACGTTGATAGGCAGGGTGTGTAAGCGTTGTGAGGCGTTGAGCTAACCTGTACTAATTGCCCGTGAG
GCTTAACCATACAACACCCAAGGGGTTTTGTAGTGGACTCAAAGCTAAGCGCATAAGAATGTGTGTGAGA
ACGAAGACAGCTTTCCAGAATTGTTGGTTATCACTTTTTAAGAAAAAGTGAAATCAAAAACAGAATTTGC
TTGGCGACCATAGCGTTTTGGACCCACCTGATTCCATCCCGAACTCAGAAGTGAAACGAAACAGCGTCGA
TGGTAGTGTGGGGTCTCCCCATGTGAGAGTAGAACATCGCCAGGCTTTTAATTTGGTCTAACCAGACAGC
GGAGCGGTAGTTCAGTCGGTTAGAATACCGGCCTGTCACGCCGGGGGTCGCGGGTTCGAGTCCCGTCCGC
TCCGCCACTTATTCGAGCTTAAGCTCAAAAAACTACAGGGGTGTAGCTCCAATTGGCAGAGCAGCGGATT
CCAAATCCGCGTGTTGGGAGTTCGAATCTCTCCACCCCTGCCATATATCGAACCTCAGCAGAAATGCTGA
GGTTTTTCTTTACCTGCCATTTAATTAATCTCGTCCTAAGAGTTTTTGTGATTAAGTGACGCATGTAACT
TTTCTATTTTTCTCCTTATTGTTAACGGCAATCCGCCACATTGTTTTTGCTCAATCTATTATTTCGTTGA
AGTTTTGCGCTTTATACCGAGGAGTGTTTAGAATACCCTCTTAGTTGGTAGATAAAGGAATCGGCATGTC
ATTCGCGATATTGGGTTTTATTGCTTTAGGCGGCGCGGTTGGTGCTTGCGCTCGTTTCTTAGTGTCCGAA
ATATGCGTCACTTTATTTGGGCGTGGTTTCCCGATTGGAACACTGACCGTTAATGTGGTGGGGTCATTTA
TTATGGGGGTTTTGATCGCTTGTGTTGAAAATGAGTGGTTAAGCCCTTACCCATGGAAACAAGTGATTGG
CCTTGGTTTTCTCGGAGCATTAACGACTTTCTCGACGTTTTCTATGGATAACGTGCTTTTAATGCAGCAG
GGCGCTTTTTTTAAAATGGGGGCGAATGTACTGTTGAATGTCATTTTAAGTATTTCTGCTGCGTGGATTG
GTTTTCACTGGTTAATGAAAAGTTGATCAATGAAACAGCCATTTTACTTGGTTAACGAATAAGCTTTATC
TATAATGCTTCCACTTGTCGGAGTGCCATTGGGCTGAGACCGTTTATTCGGGATCCGTTGAACCTGATCA
GGTTAATACCTGCGAAGGGAACAAGAGAAGACTCTCTTAGGTGACCTATTGTTATTAATAGCGTACTTAC
CTGTCGACTCATCTCTCATAGCATCTTTCCGTCAAGCATTTCTCCCTCTTATTAAAAAGGAAATGCTATG
TCGAACCGTAAACAAGCAAGACTGGAAGCCAAGCGCTTTATTGATACCCTTTCTGTTGAACCCTATCCTA
ACTCTCAAAAATCTTACCTATTAGGCTCTCGCCCTGATATTCGGGTGCCTGTCAGAGAAATTACTCTCAG
CGATACTTTGGTCGGTGGCAGTAAAGATGCACCCATCTTTGAGCCCAATGAGCCTATCTGTGTGTATGAC
ACATCTGGCGTCTATACTGACCCTTCACATGATATTGATCTCTACAAGGGGCTTCCTAAGCTCAGAGAGG
AGTGGATTGAAGAGCGTCGAGATACGCACATTCTGCCTAGTATGAGCTCTCATTTCGCCCGTGAACGCTT
AGCGGATGAAACTCTAGATGAACTGCGTTATGGCCATTTACCGCGAATTCGCCGAGCGATGGGCCAGCAT
CGAGTCACTCAGTTACATTACGCACGGCAGGGAATCATTACGCCGGAAATGGAGTTTGTGGCGATCCGTG
AAAACTCTCGTCGTCTTGCTCATCAAGATCCAAGTCTACTTCAGCAGCATGCTGGGCAGAATTTTGGTGC
TCATTTACCCGATCTGATTACTCCTGAGTTTGTGCGTCGTGAGATTGCAGAAGGGCGCGCCATCATCCCA
TGCAATATTAATCATCCTGAATCTGAACCCATGATTATTGGCCGCAATTTCTTGGTTAAGGTGAATGCCA
ATATCGGTAACTCTTCTGTTAGCTCTTCTATTGAAGAAGAAGTCGAGAAGTTAGTTTGGGCGACCCGCTG
GGGCGCAGATACTGTGATGGATCTGTCGACAGGGCGAAATATCCATGAAACCCGCGAGTGGATCTTACGT
AATAGCCCCGTGCCAATTGGTACTGTACCTATGTATCAGGCGCTGGAAAAAGTGAATGGTGTAGCAGAAA
ACCTCACATGGGAAGTGATGCGCGATACCTTACTAGAGCAAGCTGAGCAAGGTGTGGACTATTTTACAAT
TCATGCGGGCTTGCTATTGCGTTATGTGCCGATGACAGCCAAGCGCGTAACGGGCATCGTTTCTCGTGGC
GGCTCGATTATTGCGAAATGGTGTCTTTCTCACCATCAAGAGAATTTCCTTTATACCCATTTTCGCGAAA
TCTGTGAGATTTGTGCGCAATATGATGTGGCTCTATCTCTAGGGGATGGACTTCGTCCTGGCTCGATTGC
TGATGCTAACGATGAAGCGCAATTTGCTGAGTTACGTACCCTTGGTGAGCTAACCCAAATAGCTTGGGAA
TATGATGTGCAGGTCATGATTGAAGGGCCGGGTCATGTACCTATGCACTTAATTAAAGCCAATATGGATG
AGCAGCTTAAGCATTGTCATGAGGCGCCATTCTATACCCTTGGTCCATTAACTACCGATATTGCCCCGGG
TTATGATCACATTACCTCCGGTATCGGTGCGGCCATGATTGGTTGGTTTGGCTGCGCCATGCTCTGCTAT
GTCACACCTAAAGAACATTTGGGGCTGCCAAACAAAGAAGATGTCAAAACAGGATTGATTACTTATAAGT
TAGCGGCTCATGCAGCAGATTTGGCGAAAGGGCATCCGGGAGCGCAAATTCGTGATAATGCATTATCAAA
AGCACGTTTTGAGTTTCGTTGGGAAGACCAGTTCAATCTTGCGCTTGATCCCGTCACAGCACGCGCTTTC
CATGATGAGACCCTACCGCAGGAATCGGGCAAAGTCGCGCACTTTTGCTCTATGTGTGGCCCCAAATTCT
GCTCGATGAAGATCTCGCAAGAGGTCAGGGATTACGCAAATAACCAGACATTAGACACCACCGTCATTGA
CTTGGTTATGCCTGCAGAATCTATACAGCTGGCGATGCAAGATAAGTCTCGTGAGTTTTTAGCCTCAGGT
GCTGAACTCTATCATCCTTTGGTGAAAGAGCCGATCGAGGAGTAAGTCATGGTACGTTTGGTTTTTCCAC
GTCACCTATCAGCCTTAATCGGTCACGTGCAATACGCACTGTTGCAAGCCAAGGAACAAGGGGTCGCTAT
TCAGCATATCCGTTTGGATGTGGGCTCTGAGGCTCAGTTTATTTTAGAGAAGAGTGAAGAGTCTTTGCGA
ATTGGCAGTAGTTTGTGCTCTCAAAAGGAGGGTTTTGAGCCTTGCGACTACTACCTAGACTATGTGTCTG
AAAACCGAGTGTTACCCGAGGCAATGATGTGTAACGCTCGCTGCACGGTGACTGTAGGTCTTCATGATGA
ATATGGTTTTACGCTGGATAAGTGGCAGTATGGGCATGCTGCAGAGCAACTTATTGTTTATCCATCAGAG
AACCATCGATTAAATAGTAAGGTAAATCAGCATCTTGCTTGGGTTTTAGCTACGTTGACCTTAGATTTTT
CGATTGGAGATGGTTTGTGCATTGCAAGAGCGGCAATCACTCAAGGGGATAGCGTTTCACGTGAAACATG
GCCAACGCAATTCGAGCGTTTCCCTGCAGTGCAATCTAACATTCGCTCTCTATCTACCCAAGTATTTCTA
ACCACCAGAGCATTTCCAACGATTGATAAAGCAAAATTTAATCTCTATCCCGTAGTGGATGATGTGAATT
GGATTGAGCATCTTCTGAAGCTCGGTGTTAGAACGGTTCAGCTGCGAATTAAAGATCCTAAGCAGGGTGA
TTTGGAAGCACAGATTATCCGAGCCATCGCGTTAGGTCGTGAATTCAACGCACAGGTTTTTATAAATGAT
CATTGGCAATTAGCCATTAAGCATCAGGCTTATGGTGTGCACCTTGGTCAAGAGGATTTGACGAGTGCGA
ATTTAACCGAGCTATTAGATGCAGGTATTCGATTGGGGCTTTCGACGCATGGTTATTATGAGTTACTGAT
AGCCGCAGGAATACAGCCTAGCTACATCGCCCTTGGGCACATTTTTCCCACGACCACTAAACAGATGCCA
TCAAAACCACAAGGGCTAGTGCGATTGGCCGCCTATCAGCGGTTGGTTAATCAAATGCCTTACCAAGGAC
AACATGGCATTCCAACGGTGGCGATTGGTGGTATTGATTGCAGAAACATTCGCGATGTTCTCGATTGTGG
CGTCACGGCGGTTGCAGTGGTGCGGGCTATTACCGAGTCACCGGATCCTAGCCTTGCAGTACAAGCGTTG
AGTTCTGCTTTTGCCGATTTTGTAGATGCGGAGTACAAGTTGATGCCAGCCAGCGAGTCATGCGAGCCAC
TCAGTTACTTGGCTATGGAGGTAGCGGATGCTCACAGATAAACAGTTTCTTCGCTATCAAAGGCAGATCA
GCCTTGCTGAGCTTGGAGAGGAAGGGCAGCAAAAACTGCTTAATTCACGTGTGTTGATAGTTGGCTGCGG
GGGGCTTGGTAATGTGGTGGCCCCTTACTTGGTTGGTGCAGGTGTTGGACAAGTGATTATCGCGGATAGT
GATAGGCTGGAGTTACACAACTTACACCGTCAGATTTGCTATCACGAGGCACAAATTGGTCACAATAAAG
CCGAGCTTCTTGCTCGGTACTTGCGTGAACTCAATTCAGAAGTACGAGTGCGGGTGATTGCTCGGGAAGT
AGATGAGCTGATCCTGAACTTAGAAATCAACCAAGTGGATTTGGTGTTGGATTGTAGTGATAACCTTCCA
ACCCGCCACGCAATTAATCGAGCCTGTTATGCAGCGCAGCGGCCACTCATCAGCGGTGCCGTCATTGGGT
GGGAAGGGCATCTCATGGCGTTTGACTATCGCCAATCTACACCTTGCTATCAGTGTGTCGTACCGGATAT
GGCAGAGCGCCAACGCTGCAGTGACCGAGGCGTTATTGGCCCTGTTGTCGGTATGATTGGTAACGGACAA
GCCTTAATCGCACTGCATGCTCTGATGGGGAGCGCCCATTTTCCTGCTAACCAATTACTGCGCTTTGACG
GTAAATCTATGAACTGGCAGAGCTTACAGCTTCATCCAGATAAGGTTTGCCCAGTTTGCAGCGTATCGTC
ACCTGCACAACCGAAGGAGCCGCAACCGTGCTAATGACTATCTACTTGAATCAGCAAGCTATCCAGACTG
ATATTTCTAGCTCATTATTCCATTTACATGCGCAGCTCAGCCTGCCTAGCCAAGGTTGCGTCTTCAGTCT
CAATGGGCAGGTTGTCCCAAGAAGTGAATGGCAACACACCAAGCTTAATTCAGGGGATGAGATTTCCCTT
TTCCAAGCGATAGCAGGAGGCTAAATCAGATGCTCAAGATTGCAGATAAAACGTTTCAATCCAGACTGTT
TACTGGGACTGGAAAATTCTCTAATCGCCATGTCATGGCTGAAGCATTGGCCGCCTCAGGTTCAGAGTTG
GTGACCATGGCGTTAAAGCGGATTGATTTGGCTCAGCGCGACGATGACATTCTTGCGCCGCTACTCAGTA
TGCAGATGAATCTCTTACCTAACACATCTGGAGCCAAAAATGCTGCTGATGCGGTGTATGCCGCCGAGCT
AGCCCGAGAAGCCTTAGCCACGAACTGGCTTAAGTTGGAGATTCATCCTGATCCCAAATATCTAATGCCC
GATCCCATCGAAACCCTGCTTGCGGCAGAACAATTGGTGAAGCAAGGTTTTATTGTGTTGCCGTATTGTC
ATGCTGACCCTGTCTTGTGCAAAAGATTGGAAGAGGTTGGCTGCGCTGCGGTTATGCCCCTCGGTTCACC
GATTGGCAGCAATCAAGGCTTGGCGTCGAAAACCTTTCTTGAAATCATCATTGACCAAGCCAAGGTGCCG
GTCATTGTCGATGCGGGGATTGGGTCGCCATCCGATGCTGCGCAAGCGATGGAGCTTGGCGCCGACGCTG
TGTTAGTGAATACCGCTATTGCCGCGGCGCATGACCCCATCGCTATGGCAAAAGCCTTTAAGCTAGCGGT
CGAAGCTGGGCGAATGGCTTATGAATCCGGCTTGCCATCACGAGTAAAAATGGCGACGGCATCAAGTCCA
TTAACTGGATTTTTGGATTTTGTATCATGAGCTTCATTACCCACTTCCAACAATTAGGCTGGGATGACAG
TCGGCTATCGATTTATGGTAAGACAGCGCGGGATGTTGAACGCGCTTTATCTTCACCTAAACGGACGTTA
GACGATTTCAAAGCGCTGATTTCACCTTCAGCAGAGCCTTATCTGGAAACAATGGCGCAAATGGCTTATC
AGGCCACTCGTCAACGTTTTGGCAATACCATGTCGATGTACATTCCGCTCTACCTCTCTAATCTCTGTTC
GAATTCCTGTACCTATTGCGGTTTTTCAATGGATAACCGAATCAAGCGTAAAACACTGAATGAAGTGGAG
ATTGAACGAGAGATCGCGGCGATTAAACGAATGGGTTTTGATAGCGTTTTGCTGGTGACCGGAGAGCATG
AAACCAAAGTGGGTATCGAATACTTCCGTCGGGCACTGCCTATCATCAAGCAAGCTTTTCATTATGTTGC
GATGGAAGTTCAGCCGTTGCAGCAAGAAGAGTATGCCGAGTTAATTGGGCTCGGGTTGGATGCGGTGATG
GTTTACCAAGAAACGTACCATCCTTCGACTTATGCGCAGCATCATTTGCGAGGCAAGAAAACCGATTTTT
GGTATCGACTCGAAACACCCGATAGGTTGGCTAGAGCGGGCATCGATAAAATTGGTATTGGCGCGCTGAT
TGGGCTTGAGGACTGGCGAACTGACAGCATTTTTGTTGCGGCGCATCTGGATTATCTTGAGCGACAATAT
TGGAAGACGCGCTACTCAATTTCTTTTCCGCGTTTACGCCCGTGTGAGGGCGCTTTACAGCCGAAATCAG
TGATGACGGATCGACAACTTGTGCAGTTGATTTGTGCATTTCGTCTGTTCAATAGCGAGGTTGAGCTTTC
TTTGTCTACCCGCGAGTCACCGATGTTTCGTGATCAAGTGGCTAAGCTCGGGATTACCTCAATGTCTGCA
GCGTCTAAAACTCAGCCGGGAGGGTATTCAGACCCTAAGGTTGAGTTAGAGCAGTTTGCGGTAAGTGATG
AGCGTTCTGCCGCAGAGGTGAGTAGCGCGTTAATGGAGCAAGGTTTACAAGTGGTATGGCATGACTGGCA
TCGAGCCTATTCAGGCTAATGTTTCACTCAAATTAATGTTTCACGTGAAACCCAAAGCTTGTATTTTACA
AAAACGGCATTTGAGATTCGGATAGAGCCTTTTCTGGGTTGAAACTTGGAGTAGAACTGCGATTTCTCGA
GGCTAAATCCCATCCACGATAGCGACAAAACAAATAGCAGCAACAAAAAGAAAACCGCCATACGACGGTT
TTCTTTTCTATTCTATGCGGATAACCAGCCAGTTTATACGTGACTCAAGGGTGAGGTGGCTTGTTGCAAC
CACTCACGGACGTGAGCCTCTTTGATAAGCGGACTCACTTCATCCCACACTTTTTGATGATACTGATTGA
GCCAATGGAGTTCCGGCTTAGTCAGCAAATTCACCTCAATCGCACGTTTATCGATAGGGCAACGAGTCAA
TGATTCAAAACCAAGTACAGAGAAATCGCCCTGAGTTGCAAACTCGGTGACCAGCTCTAAGTTCTCGATT
CGAATGCCGAACGCATCGGCACGGTAATAACCCGGCTCATTGGAAAGCACCATTCCGGGGCGCAAAGCCA
CACTATTGTGAACCTTCGCGATACGCTGTGGCCCTTCATGTACACTTAAGAAATGGCCGACACCATGGCC
AGTACCATGATCGTAGTCGTAACCTTGTGCCCATAAGTGCTGTCTGGCCAAAACATCAAGTTGTGAACCT
GTTGTGCCTTTCGGGAAGCGAGCGCGAGCCAAGGCAATGTGACCTTTGAGTACTAAGGTGAATTGTTGCT
TCATCTCTGCGCTGACCTGGCCAATGGCCACCGTACGAGTAATGTCTGTGGTTCCATCAAGGTACTGGCC
ACCAGAATCGACTAAATACAGGCTATCCATAGAAAGCTGACCCGGCTCAGGCTGATTTTGGTGGTTGTAG
TGGCACATAGCGGCGTTTGTACCAGCTGCTGAAATCGTATCAAAACTCAAGTCAACCAAGGTTGGGTCTT
GGCGACGGAAGGCTTCAAGTCGATCCGCCAGCTCGGCCTCATTATGCAGGCGACCATTAGCCACTTCATT
GTCCAGCCAAGCGAGAAATTGCACCATAGCTGCACCATCGCGAATATGACAGGCACGCATGCCTGCAATT
TCCGTGTTATTTTTTGCCGCTTTCGGCAGGAGGCATGGATCCGCTTCGTTGAGCAGTTCAGCGCCCGCAT
TTTGTAAGGTGAGTGTGAACCATGCATTGCTGGTCGCAGAATCGAGCATGACGCGGCGACCAGAGAGTTG
ATGCAGTTGAGCTTCAAGCTGATCCGGATGATGCACGCGAACCGTACCTGCTACATGGGCATCAAAATCG
GTTGCCAAGCGCGCCGGATCGAAAAAGAAATCCACACTGCTGTCGTTATGGACAATGGCGTGAGAAAGCA
ACACGGGTAAGCGAGATACATCTAAACCGCGGATATTGAGTAGCCATGCGATAGAATCTAGTTCGGTCAA
CACGACGCAATCGGCGTTTTTGTCGCGCAGAGTGCTGGCGATCGATTGACGCTTTTCAAGGCTGCTTTGT
CCAACACGATCAAGAGGTATTAAGCGCATTTCAGAGGCTGCGGGAACTGGACGATCCTGCCAGAGTAAAT
CAATCGGGTTACTGCTGACTGCACACAAGTTAATTTTTCCTGCGAGCTGTTTTTGTGCCTGTGTTAGCCA
GCTACCACGGTGCATGCGAGGATCGTAACCCACTTTCGCTCCTGCGGGCAGTTGAGTGACGAGCCAGTTT
AAATAAGGTTGTTCGATCAAGTGGCAATATTCGAATAGCTCACTAGACACTTGTTTGCGGACTTGAACGG
TATAGCGGCCATCAACAAAAATCGCTGCGCCGGAGAGGGTAACGATGGCGGCTCCCGCGGAACCTGTAAA
CCCAGTTAACCAGTGTAAGCGCTCATTATGCTCAGGAACGTATTCCCCAAGATATTCATCTTCATGAGGA
ACAATGAAGGCATCAAGTTGCTGGGTGTGTAGCCAGTGGCGAAAATCCGCGAGGCGTTGAGAGTGTAGGT
TTGACATCTGAAGTGATCCTTTTTCTAAACAGTCCTTGTTATCTCTTGTGTATGGATTATACGAACCACA
TACAGCAAGTGGACGAGAGCGAATAAGCTACTCTTTTTGTGTACGCTGCGCAAATATCCGACTATCAACT
CAGCGTAAATGAAGCGTATTGGTTTGTATCAGTTCTCGTAACCAGCGCAGCGCAGGGTCATTCTCTCGTT
CACGATGCCAAAATAGTGTGTATGCCATAGGTGGAAACTCCATCGGTAATGGTAATTCAACCAGATCCAT
CTGCTTGGCGACCCAGTGAGTAAAGTGGCTCGGTGCGGTAAAAATAAAGTCCGTATAGGTGCACAAACTG
GCTGCACTATTGAAGTCTGGTACGGTAATCGCAATGTCGCGCTCATAGCCGAGATCGGCTAATCGATAAT
CCAGCAGCCAGCGATCATTTCCATCACAGCGCACTTGTACATGACGGAGGTTGAGATAGCTGGATAAATT
CCAATCATACTGAAGTACCGGGTGGCCGCGGCGCACCACACAGCGCTGATTATCGCGGTAGATCTCTTGT
TCACAAATGTCAGCAGGAGGCAATAAGGTCAACTTCGCATCATTGATATCAATGTCTTTACCAGTCAGAC
CGAAATCCAGTTCGCCAACTTGTAATTTACGGAAGGTTTGTTCAGTCCATGCATGGGTGCTGATGCTCAG
ATGAGGACCGTGGCGAAAAATCGTCGGTAAAAAGTAGGGCATGATCAATGGATAAACACTTTCGACCGCC
GCGATCTGAAAGCGATATTCGCTGGATTGGGGGGAGAAATGTGCGGGCTGAGTTAGTAGCTCAAGCTGAT
TCACCAACACATCCAGTTTGGGTTTTAAGAAGAGCGCCTTCGGGGTCGCATTCAGTCCATAAGACGTGCG
AACAAACAACGGGTCGTCAAACTGCTCGCGTAGCTTGGCTAAGGATTTACTCACGGCCGATTGGCTCAGA
CATAAACGTGCAGCCGCGCGCGTGACGCTTAACTCTTCAATCAATACTTTTAAACAGACCAGTAGATTGA
GATCGATACGGGCCAATTTTTCAATTTGCATGAGTTTTTCCAAAATAGAATAACAGCAATGACGATATAC
CACTGTTTAGCATATCTTGAGCCACGTATCATGCACCGATCTTTAAAATTCAGTCGGAGTGTGAAGTGAA
ACAAGCAATGCCATCTCAGGTCAGTAAGCAGCAAATGGTGCTACTGACACTACTCGTTCTATTTAGCCCA
TTGGCGATCGATATTTATCTACCGGCATTGCCTCAAATATCACAAGCGTTTCACGTGGAACACGCTTTAG
CACAAGATACGATTACCTGGTTTTTGTTTGCGATGGGCGTCGGGCAGTTATTTGCTGGCCCATTAGCAGA
TAAGTATGGTCGACGAACTGTTGCATTAGGGGGCATTAGCATTTATGCCTTGAGCGCTTTATTGGCGTGG
AGTGCTCAAAGTATTGAATGGATGTTAATGGCTCGGTTGCTACAAGGCTTAGGAGCGTGTGCGACTTCCG
TAGCAGCTTTTGCAACAGTTCGCGATTTATTTGGGCCGCAACGCAGCGGTAAGATGATCAGTTACCTCAA
TGGAGCGATCTGTTTTATTCCGGCACTCGCGCCGATTCTGGGCAGTTGGTTAACTCAGCAATTCGGTTGG
CGAGCAAACTTCAGTTTTATGACCGGATTTGCGCTGCTGGTAGGGTTAGCCATGGCTCTACGTCTGCAGG
AGAGTAATCCGTACATGGGCAGTCGACCTGCCGTCTTTAAGCTCTCTCGTTATGCCGCCGTATTAAAAGC
GCCGACCTTCCTCTTCCACGCATCGCTGTGTCTGCTGGCGATGGCGGTGATTCTCGCTTACGTGACCTCC
GCGCCAGTGATTCTCATGGAGCGTTTACAGCTCAGCATGAATGAATTCACCTTCTGGTTTGGCGTTAATG
CGGTGATCAATATCATTGCCTGCATGACGGCCCCCAAAGTGATGGATAAATTGGGTACTCGTTGGTCTTT
GATCATTGGCATTACTACGTTAATGATCGCTGGCAGTCTAATGCTGGTGCTGCGTAATCAGGCAAGCGCA
CTGGCGTTCATGTTGCCAGTGTTTTTATCATCGATTGGTTTTGCATGGATACTGGGCGCAGCCGCCGGTA
AAGCGTTAGCTCCGTTTGGCGATAAAGCCGGTACGGCGGCGGCATTGCTCGGACTATTCCAGATGAGTGG
TTCTGGGCTATTGGTCGGTACGTTGCAACGCATTATGCCTGAGCCGCAACTACTGATCGGTTTGACCATG
TGGCTAGCGGCACCTGCGTTACTCATTTTATTCTCACCGCTTGGTTTTCGTTGGCACGCCAGTGTCTCTG
AGTGTTGATAGAACAAGATAAATTCACGCTGAGGCTATTTTACTCAGCGTGCATCCTGTGTATATTGTTT
GCCTCTTCGATACTGACTAACCGTTTGGAATCCAAAACACCATGTCTCTAACCACCTATGAAATGGCTCG
CATTCTGGAACAACTTGATGAATCTCCAGAAAAGGTGATGTATGGCAAGTTGCTTAATGAATTAGGCAAT
CAAAGCAGTGAACGTATTCGCAGTGCGGCCAAGCAAGTGCCACTGACCGTGCTACGCGATCTGGTTTACC
AGTTCCAGCAAGTGATCGAGTCACGCAAGGGCGAGCAAGTCGAAACCATGGCTAAAGAACTCGCTAAACA
GGGCATCTCTGCGGAAGAGCTTCTGAATTACTTACAAAAACGCTAATCGAACGCTCATTCCCTATATCGC
CTTGTTCGTGTACCACGATAAGTCAATGACAAGGCTTAGTGATACTCAGCGATCCGTTATACCGTTAAGG
ATTAACGTTACGGCTGATCGGGTTTTGCAGGGAAATCAGCGTTTCGGTGGATTGTACTTCATCGATGGCT
TGCAGTTTGTCGATCAATACATGCTGCAGTTCTTCAATCGAGCGGCACATCAGCTTGACGAAAATGTTAT
AAGCTCCGGTGGTGTAATAAGCTTCAACCACTTCATCCAGTGCATTCAGTTTGGCGAGCGCTGAATGGTA
ATCACGCGCGGCATTCAAATTAATCCCAATAAAACAACAGACGTCATAACCGAGCTTTTTGGTATTTACG
ACCACTTCGGTGCCTTGGATAATATCGGCCGCTTTCATCTTCTCTATTCGCACGTGAATCGTAGCTGGAC
TAACATTAAACTGTTTGGCCATTTCTGCGTAAGGCGTGCGAGCATCGTCCATTAGAATTTTCAGGATGGC
GCGATCCAATTCATCGAGTTTGGTGGTGGTTTGCATTGTCTTTCCTGACAGTCATGCCGACATGAAATTA
AAGTGTGCTTACTTTACCACCATTAAAACGATTGTTTAACCTTGGAGTCTGACTTGAGCCGATTGCGACA
CTGGTACAACAAATATGCGCTGCCTCTTGCTGTTGGGTTGGGCTGCTTTTGGACGGCCAACCTAGTCGCG
CAAGAACCAACCTTATCGAGCCAACCGTTAGACAATCTAGGAACGAGTCGCGTGCCATGGGACAGCGAGC
TTGCAGCAAACGCCATGTTGTGGATTGTGGCGCTTGTCGCCATCATGGTTTTAAGCATCTTAACAGTGCG
CCAGTACCACTATATTCAACGCTTACGCACCAACCAAAAATTACTGGAGTCGATCTTTGATCAAAGCACA
CACTACATCGGTATCTTTGACTTAGAAGGTCGGATTATTTCCTGCAATGGCAAGTTACAGGGACTGCTGT
ATCGACATGGTGAAAGTTTGCTAAGACCGATCTGGCAGCACAAAGGTTGGGAGGATTCAGCGGTCGAACA
CATTCAGAACTATTTCTCTGAGTCAGTGCCGCAAACTCGCCAGTTTAACGCCGAAATTTGGCATCCTGAG
CTTGGAGCCATCGTGCTGGAGTGTCAGTTTAAGCCGCTACCGACTCGCGAAGAGTCGCAAATTCTGCTTG
AAGCACAAGACATTACTTGGCGAAAAATTACCGAAGATAAACTCTTTCAGCGTGAAGCCAGCCTTCGCCA
TTATTACGATCAGCAGCCAGTGATGATGCTAACCTTGGATGAGCGTAACCACATTCAACAAGTGAATCAT
TTTGCTGAACAGCTGCTGGGTTATCCCGCCGATGTCATGCTTGGGCACCATATCCGCGATTTTTATCAAG
ATGAAGAGGTACTGACACCAAGGCAGATGCTACTGCTACCGAGCCGCCATGCTTCTTCTGTTTGGCGGCG
AGAAGTGTGTTATCGCCATCACTCCGGTGAAACGGTGTGGGTACGGGAGAACATTCGTCCGCTGGTCGAA
ACGGGCACGCTGTTAATCGTTGGGGAAGACATTACCGAAACCCGCCAGCTTGCCGACCAACTGGCGTATC
AAGCTCGCTATGATTTATTGACCCACACTCTAAACCGAAACCAGTTTGAGCTAGAACTGGCCAAGGCGCT
GAAAGAAACCGACAGTCAATTACGCACCCACGCCATGCTGTATCTCGATCTCGATCAGCTTAAAGTGCTC
AACGATACCGCGGGCCATGATGCAGGCGATGGCGCGATTCAGTTCTGTGCGAGCATGCTGGAAGATGTGT
TGCCCTTTAAAGCCACCTTGGCGCGTATGGGCGGCGATGAGTTTTCCGTATTACTGCGTGATTGCACCGA
GCGTGATGCAGTGTTGGTGGCGCAAAGTATTATCCATGCGCTCAGTGAAGTGGCGTTTGTCTGGGAGCAT
ATTCGCTTTAATCTGACCTGTTCGATCGGGATCCGTATGATTGACCATACTGCGACATCACCACAAATGG
TGCATGCACAAGCGGATACGGCGTGCCATGCCGCCAAAGAGGAAGGACGCAATCGCTTCAACCTCTATCG
ACAGGATGATGAGGATTTGCGCCGGCGCCAATTGGAAATGGAGTCGGTGAATCTAGTGCACGATGCGCTC
GCCAATGAGCGAATTGAGCTATTTGCTCAGCGCATTGTGCCGCTCAATCAACCCGATGTGTTGCTTCATT
TCGAAGTCTTAGTGCGAATTAAAAACGCCGCAGGGGAGTACGTTTCACCGGGCATTTTCGTTCCCGCCTC
TGAGCGTTATAATTTGGCGCACCGTCTGGATCGGAAAATTGTCGAGCAGACCTTTAACTGGTTGGAAGCG
CGTCCGCAAGTGTTAGATAAACTGGGGCGCGTTTCGATTAACCTATCGGGTAACTCGATTGGCAATCCAG
ATTTTGTGGCCTTTCTGCTCGAAAGATTGCGCGATAGCCGCATTCCATGCAGTAAAGTCTGTTTTGAAAT
CACCGAAACGGCTGCGATGCGCAATCTCAATCAAGCGATCAAAGTGTTATCTCAGCTCAAAAGCTTAGGT
TGCGTGTTGGCTCTGGATGATTTTGGCTCGGGGCTCTCCTCGTTCGGTTATCTGCAGAAACTGCCGGTCG
ATATCGTCAAAATTGATGGCATTTTTGTGTGTGATATGGACAAAAATGAGATGGATCGCTTGATGGTCCG
CTCTATCCATGAATTGACCAAGCAGATGGGCAAAAGCACCGTGGCGGAGTTTGTTGAAAACCAGCAGATA
CTTGAGGCTTTGCAGCAGATTGGTGTGGATTACGCGCAAGGCTATCTATTCAGCCGCCCACAACCGATCG
CTGATTGGGTTGCCGAGCAACTCAAAGAGAAAGCGTAGGGTTTGCCGATAAAATCCGCTACACTGAGCGC
CGTTTTATCTCGGTTTTCGGAGTTCCCTTGTTGATTCAACTGATTTGCCAAGCGCCTCAACGTGCGCAAG
AGTTGGAGCAGATTGCTGCGCGTTGGCAACTGCAAGCCAGTGATGATAGCCCATTTGCTTTGGTACTCAG
CGAAGAGCGCCTTGAGCTACGCAAATTAGATGAACCTAAACTGGGGGCCATTTACGTCGATTGGGTAGAA
GGTGCAGTCGCACACCGCCGCAAATTTGGTGGTGGTAAAGGGCAATCGATCGCCAAAGCGGCTGGGCTAA
ATAAAGGCGTCACGCCAGTGGTTTTAGATGCAACGGCGGGTTTAGGCCGTGATGCGTTTGTGTTGGCGTC
CTTGGGCTGTCGGGTACAGATGGTAGAACGACATCCTGTGGTTGCCGCCTTACTGGAAGATGGTTTACAG
CGCGCCAAACAAGATGATGAAATCGGTGCCTGGGTCAGTGAGCGCATCAGTCTGCTGCACGCCTCAAGCC
ATGATGCACTGCAGCAATTGGCCTCCGATCCGAATTTTACTTCGCCCGATGTGGTCTACCTCGACCCCAT
GTATCCACACCCCGAAAATAAGAAAAAAACCGCCTTGGTCAAAAAAGAGATGCGCGTATTTCAGTCTCTG
GTGGGGGCGGATAATGATGCCGATGCTCTGCTTGAACCTGCGTTGCAACTGGCGCAAAAACGGGTTGTGG
TTAAGCGGCCTGATTACGCGCCGTGGCTGGGTAATCGAAAACCGAGCATGGCGATGGAAACCAAGAAAAA
CCGGTTTGATGTTTATGTGATTGCCGCGATGAGTGGCGAATAGCGCGCTGGCCAATCAAGCCGCTTTGCT
CACGAAGCGAGGGCACACCACAATCTGACTTGTGTTTTTGGATGAAGGACGTAATATCTGCGTCTGAGAA
TAATTCGTATTTTAGCTGGAGTGGTTGTGGCTAAACGTCTATGCAAACTCAGTCGTCATGAGATTGCGAC
TTCCCTAAGTGAAATTGAGCGTCTGGTCGCTGAGCCGCAGTTTTTGTGTCGGGCTTGTGCGCGCGTGGCG
GGGGATAAAAAAAGCTTGTGTAAACCGCAAGCCATGAGTCTTCCGGCGCCCGTAGCGACTGTGGTGGCAC
TTCCTGCTCATGAAAGTGGGGTGGTCAGCCTGCTTCCCAAAGCCAGCCTTAAAAAGCAGCGCAAATTCCA
CAAAAAGCTGGAAAAAGTGCTTAAAAAGCAGCGTAAGTTAATGAAAAAGCAGCAACTGCTAGAAGGCAAA
GTTGGACAAAGGCATCCAACACCAGTGGTAGAGAGAGCGACAGCGCAGAGCATGCATTGAGCTGAATCAT
TGCGCTGAAGTGTCAACTATCGCAGACCTAAAAAAGCCCATCTCCGATGGGCTTTTGCGTCTCTTGATGA
GTCATTTCATCTCGGTTAGAGCAAACCTTGACGCTGATAATCCCTTTCTACTCGGCGTTTCACCCAAGTT
TCATTAATCCACAGCGAGCCAAGAATAATCGCACCACCTAGCGATAAGCGCACCAAATCGACTTCGCGGT
TCCAAATCAGAATATTTACCACCAAGCCTGCGGGTACCAAAGCGTTATTCATGATGGCTAACGCTCCCGC
GTTGACCATGCAGGCGCCTTTGTTCCAAGCAAAGTAACCAAGCCCAGAAGCAATCAGTCCCAAATAGACC
AAGATGCTCCATTGCACTGAGGTCGTCGGGAGCTTTTCCGGATTACCCAGCAGCAGAAAAGCAACGCTGG
CCACCAGCAAAGCGCCTAGATAGAAATAGCCAAATACCGTGTGTTGGGGCAATTCGGTAGACTCTTGTTC
CATCACATATTTGTAGCCGACTTGGCCAATCGCAAAGCAGAGGTTGGCTCCCTGCACGACAAGAAAACCG
GTCACGAAGTGTTCATTAATGCCAGCGAATTTAATGAACACGGCACCGAGCACAGCGATAAAAGCGGTCA
CTAAATACCAAGGCGAGAAACGCCCTTTAAGAAAATCGTAAATCAGCGTGACATAAATCGGGGTAAAAAC
GGTAAACAGTAAGACTTCGGGAACCGAGAGCAGCAAGAAAGACTGATAGTAGAAACAGTACATCAAGCCA
AGCTGAACGCCGCCAATCGCCATTAATTTGGCAATCAGGGCGCGCGGTACACCTTTGAAACGCAGAAAGG
GAATGAAGACTAAACTCGCGAGAGCCACTCGCATCCAAACGGCAAACCAAGAATCAACCTGACCAGCGAG
ATAAACGCCGATCAGGCTAAATGAAAATGCCCATAACAGGGTGACTGCTGAAAGATAAACCATAACGCTA
TTGAATGAGTGAATGGAAATCAGCAGTCTACCTGAGTATTTTCTGTTCGTCAGTCGTTGAGTGGAATGAC
TAACATATCCACTGGCGAGCTGTTGATCAGTTGCCGTGTGGAAGAGAGCAGTTTGCTCCAGAAATCTTGG
TGATGGCCACACACCAGTAAATCCACGTTAAACTCGCTGATGGTTTCGCACAGCTCATTGGTTAAATCGC
CGCTACCGACCAAGGTATGCTTGATGGGGTAATTGGCATGCTGCGCCAAATCCTGCAGTTGCTTTTGTGA
AGCTTCCATCGCGTGATGTTGCGTTTCGGCCAAATTAATGTCGATAAGGCCCGTGTACAGCTCGGCGTAG
TTCACGTCGATATGAATAAATGAGACTTCCGCATTGAGAGGTTTGGCCAGAGCCACCGCTTTTTCAACCA
GCAGTTTGCTGTCTTCAGACAGGTCGACCGCAACCAAAAGATGTTGATAACTCATTGTACTGACTCCTAT
TCGGGTGACTAAACACAGCGTAGCACTGGAGTGGCGATTTTTTTGTCGCAGCGATCTCAGTTTGATGGCG
ATGGGTTAGGTGATGACTACAATAACTACCGAACATGCTATAGTGCGTTCAAATAGTTAGAGTGAATCAG
GAGTTTTTTATGTTGTCGCAAGCGATGGTAGAACATCTCAATGAGCAAATTAACCTCGAATTTTTTTCAT
CCAATCTATACTTACAAATGAGTGCTTGGTGTGAAGACAAAGGATTTGACGGAGCTGCAGAGTTTTTACG
CGCTCACGCGGTAGAAGAAATGCAGCACATGCAGCGTCTGTTCACTTATGTGAGTGAAACCGGTGCATTG
CCAATCCTTGGTGCGATCGCTGCGCCACGCCACGATTTTGCTTCACTGGGTGAAGTGTTTCGTGAGACGT
ACCAACATGAACAGAAGATCACGCAACAGATTAATAAACTGGCTCATGTGGCGTTCACCTCCCAAGACTA
CTCAACATTTAACTTCCTTCAGTGGTACGTGGCTGAACAGCACGAAGAAGAGAAGTTGTTTAAAGGGATT
TTAGATAAGCTAGAGCTGGTCGGTGAAGATGGTAAGGCGTTGTTCTTTATCGATAAAGATCTAGCTGCAT
TGGCAAAAAAAGGCTCATCTTCTGTCATGGATGCCCCTGCTGAGTAAGATCAGCAAAAAGACAAACTGAA
GCGATCGTCTTTTTCTCTGGGCATTCTCAACACAAGATGTAGGGAGGAAAAGATGATCAGTGGAGATACC
ATTCTATTTGCGCTTATGCTCGTGACTGCGATTAATGTAGCACGTTATGTGACAGCGCTGCGCTCGCTTA
TTTACATCATGCGTGAAGCTCACCCGCTCCTTTATCAACAAGTCGATGGGCGCGGCTTTTTCACCACCCA
TGGCAATGTGACTAAGCAGGTGCGTTTATACCATTACCTGAAAAGTCGTGAGTATCACCACCATCATGAT
CCTGTGTTTACTGGTAAGTGCGATCGGGTACGTGAGCTGTTCATTTTATCGGGTTCACTGTTGGTGCTCA
CCACTGTCGTCGCGTTTATGCTTTAGTGCGCCGGAGAGCTTTTCGAATGCGGTTTGCCAACACGTGCATT
GCGTTGGCAGAGTAGCGATTTGCCGTTAGAATAGCCGCCCAAGTGAGTAAGGATGTGCACTCAGCACATC
CTTTTTTTATGCGATTAGGTGGCAGTGATGAGCAAAACAGTCGATGTGGTAATTATTGGCGCAGGTGCGG
CGGGATTGATGTGCGCAGCACAGGCGGCGCGACGCGGCCGTCAGGTATTGCTGCTCGATCATGCTAAAAA
ACCGGGGCGAAAAATTCTGATTTCCGGTGGTGGACGCTGTAATTTCACCAATTACGATGTCTCGGCGGCG
AACTACTTGTGCCAAAACCCACACTTTGTGAAATCGGCGCTGTCGCAATACACCAACTGGGATTTTATCT
CGCTGGTCAGCAAATACGGTATTGCCTTTGAAGAGCGCGATCACGGTCAGCTGTTTTGTCTTGATTCGGC
CAAAGAGATTGTAGACATGCTACTCAGCGAGTGTGACCAACCGAATATCGAGCAGCGCTATCAAGTTGAA
ATCAGCGCCATAGCCCACACCGAGCAAGGTTTTACTCTGCAAACCACCATAGGTGAGATTGAGTGCGCGT
CGCTGGTGGTTGCCACCGGCGGTTTATCGATGCCGAAACTGGGTGCCACGCCGTTTGGCTACAAAATTGC
AGAGCAGTTTGGCTTGCCCGTGATCAGTACCAGCGCAGGTTTAGTGCCATTTACGTTGCATGTGCAAGAT
AAGGAAGATTTCGCGCCGTTATCGGGTGTGGCGATTCCTGTTGAGATGCGCGCAGAATGCGGTAAAACCT
TCAAAGAAGCCTTGCTCTTTACTCACCGCGGCTTATCTGGCCCCGCGGTGCTGCAAATTTCCTCTTATTG
GACGCCAGGACAAACCATTACCACCAATTTAGTCCCCGACGTGGATTTGGCTGAGTTGTTGAGTAGTGAA
AAAGAAGCGCACCCGAACCAGAGTTTGAAAAATACCTTATCGAAAGTGTTGCCCAAGCGGCTGGTTGAAG
TGCTGATTGAACGCCAACTGTTTGCCGATAAACCGCTGAAACAGTATTCCCCCAAAGAGCTCGACGCGGT
GCAAACCCGTTTAGAGCAGTGGTCGATTGTGCCAAACGGTACCGAAGGCTATCGCACCGCAGAGGTGACG
CTTGGTGGCGTGGATACCGATTGCCTCTCATCCAAAACCATGGAGTGCAAAACCGTCAAAGGCTTATTCT
TTATCGGTGAAGTGATGGATGTGACTGGCTGGCTCGGCGGCTATAACTTCCAATGGGCTTGGTCGAGTGG
CTACGTCGCCGGCCAGTGGGTTTAGGGGTTAAGTTTTGCTTCGCTAGGTTGCGCTTTACGGCCTTGCCAC
TGCTGAACCACAAGTCCCGCAATAATCAGCACTAAACCGATCAAAGTGGTTGGGTGGATCGCTTCGCCAA
TGATGGTCGCGAGTAGAAACAGCGAAATAAAAGGCGAAGCAAAAATCAGGTTACTGATGCGTGCGGTGTT
CTGGGTATTTTTCAGTGCGCTGAGCCAGAGTACAAACGTAATGCCCATTTCAAACAGTCCCACGTAAGTG
ACCGCTAACCAACCTTGGGTGGTGATGCCTTGCCAATTGAGGTTTTCGTGCCAACACAGCGCCAGTGCAA
ACGGGATTGCCAGCAGAAAGCCGAGTAACACCCCAACGATCGGATCAGCTTTATTTTTGGTGTTGAGAAT
CCAATATCCCGCCCACAGCAGAGTCGACAGCAGGGCGAGACCAACCCCGAGTGGACTTTCAAATTGCAGG
CCGAGCAGATCGCCTTTTGTGGCGATCACCACCACACCGAGATAACTCATTGCACAGGCGATCCAATCTT
GTTTACGAATGCGTTGGCCGAGAAACAGTGCCGCCATCAAGGTGAGAGTAATCGCCCAACTGTAGTTGAT
GGCTTGCGCTTGTGAAGCGGGTAGCAGCGAATAGGCTTTAAACAAAATCAGGTAATAGGCGAGTGGGTTA
ATCAATCCAAGCAACAGGTAGTAAAACGGATTTGCCAGTAAAGTGGGGACGATCAGCTTAAGCTTGTCCA
TCGCAGCACAAATCACCAGTAACGCGAGTGCGGAGACAATGCTCGCCACGGTCACCATTTGCAGCGGGTT
TAACTCGGCCAGCGTCAATTTAAAGGCAGTCGCGACCGTTGACCACAACAGCACCGAAGCCAAGCCCAAA
CTCAACGCGCGTTTTTCATTCATCCTGAAACTCTCTTATCCTTGTTTTTCGCTAGTCTAGGGGAGAATAA
ACGCGCAACAAACTGGACATTTATCCAGTGCCGAAATACCATTTTGATCGAGATAAATCACAGTAAGTGT
TCAACATGCAATGGATTTTTGAAAATCAAAGCGCATTGTGGTCGGCGTTAGTGAGTGCAGGCGCCACTGG
GGTGGCGATCGGCTGGTGGGTCAAGCAGCGCTACCAACTGAAAACCCAATTGCTTGAGCAACAACTTGAG
CAGCAGAGCCACTGGCATGCGCAGCAAATTCAGCAGCTTAATGAGCAGCTCACTACCGCGCAGCAAGAGT
TGGATGAGCTGGATGCGTTACGTGACAAAAACGAATTTGAACTCAAGCAATCACACGGCAAGTTAATGGC
AGTGCTGGAAAAGCTGCGTTACTTTGAGGCGGTGAAACAAGAGCGCCAGCAGTATGCCGATGAGCTAAAC
CAAGTGCGCGCCGCGAAAGCCGAGTTAGAAAGCCAATTGCGTGAACAAGAAGCGCGTCATCAGCAGCAGT
TGGTGGCGAGCCAAGAAAAATTGCAGCTGCTTGAACGAGCCGAAGAGCGCCTAAAGCAGCAATTTGAGCA
TTTAGCCAATCAGGTGTTTGAGCACAAAACCGCCACGGTCGATGTGCAAAACCGCCAGAGTTTGGAAGGT
TTGCTCACACCACTTAAAGAGCAGCTCGAAGGTTTTAAAAAACAGGTCAATGATAGCTTTAACCACGAAG
CCAAAGAGCGTCACACCTTAGTGCATGAACTGCGTAACTTGCAGCGCCTTAATGAGCAGATGGCCAAAGA
AGCGGTCAACCTGACTCAAGCGCTGAAAGGGGATAACAAGCAGCAAGGCAACTGGGGCGAAGTGGTGTTG
GCGCGTGTGCTAGCGGAATCTGGGCTGCGCGAAGGGCATGAATACCAAACTCAAGTCAGCTTACAAAACG
AAGCGGGTAAGCGTTATCAGCCAGATGTGATTGTCCATTTGCCGCAAAACAAACAGGTAGTGATCGACTC
GAAAATGGCTTTGGTCGCGTATGAGCGTTACTTCCATGCGGAAACCGATAGTGAGCGAGATAGCGCATTA
CGTGAGCACTTACTTGCGCTTCGTAACCATATTCGTGGGCTAGGGCAGAAAGATTACCATCAACTCAAAG
GCATTCAGAGCCTCGATTACGTGCTGATGTTTATTCCGGTTGAACCCGCGTTTCAAGTCGCGATTCAAGC
CGACCCAAGCTTGGTCAACGACGCGATGGAGCAGAACATTATTTTGGTGAGCCCCACCACTTTGCTGGTG
GCGCTGCGCACCATTGATAACTTATGGCGCAACGAGCGGCAGAATCAAAATGCGCAGCTGATCGCCGAAC
GTGCTAGCAAGTTGTACGATAAGCTGCGTTTGTTCGTAGAAGACATGGAAGGGCTAGGCGGCGCGCTGGA
TAAAGCCAATCAGAGCTACCAAGGGGCGATGAATAAGCTGGTGACTGGGCGTGGTAACGCGATTCGTCAG
GCGGAAAGCTTCAAACAGCTTGGGGTGGAAATCAAACGTTCTATCCCTCAGCCATTGATTGAACGCGCAC
AACAAGCGCCGGATCAGGAAAATGCCCCTTTAGTAGAAAGACATCCGATTGAGGATAAAGTAAACTAATC
GCCCGCAGTCGCCGCAGTCATGACGGCCAAAGAGGAAAAATAATGACGGACACCAACGTGCTAGCAAACT
CTGCAACAGACAATCAGGAAACGACCCACTTTGGGTTTGAAACCGTACGTAAAGATGAAAAAGTGCATAA
AGTCGCGCAAGTGTTTCACTCGGTTGCGGCCAAATACGACATCATGAATGACCTGATGTCGGGCGGTATC
CACCGTTTATGGAAGCGCTTTACCATCGATTGTTCAGGCGCACGTCCGGGACAACGCATTCTCGATTTGG
GCGGCGGTACAGGCGATTTAACCGCGAAATTCTCGCGTATTGTGGGCGAGAAAGGCCATGTGATTTTGGC
CGATATCAATAACTCTATGCTCAATGTTGGCCGCGATAAACTGCGCGACAGCGGCGTGGTCGGTAATGTG
CATTACGTGCAAGCCAACGCCGAAGAACTGCCTTTCCCAGACAACTATTTTGACTGCATCACCATCAGTT
TCTGTCTGCGTAACGTGACCGACAAAGATAAAGCGCTGCGTTCGATGTTCCGTGTATTGAAACCCGGCGG
CCGCCTGTTGGTGCTGGAGTTTTCTAAGCCGATCCTTGAGCCGCTGTCTAAGCTTTATGACACTTACTCG
TTCCATATTTTGCCTAAGATGGGGCAACTGATTGCCAATGATGCAGACAGCTATCGCTATCTTGCTGAGT
CGATCCGCATGCATCCGGATCAAGAGACTCTAAAAGGCATGATGGAAGAGGCGGGTTTTGAACAAACCAC
TTATTACAACCTGACCGGCGGCATTGTGGCGCTGCATCGTGGTTACAAATTTTAAGGGCTGCTATGTCAT
TGCTTGCAACCATGCCACTGTCTCCTTTGCTGACCGCGGTGATTGAAACCACGCTCAATACGCTCATCAA
CGATGATCCGGCGTTAGGCCGCAAACTGCTGCGCCTGAAAGGCAAAGTGATTTCGCTGCATCTGCGAGAG
TTAAATCAATCCCTGACCTTTGTGTTCAGTCAGCGCATCGATGTGATGACCGGCTTTGAAGGCCAGCCGG
ATTGCTATCTGGCATTAAACCTCTCGATTCTTCCTCAGTTGCGTGAGCAAGCCAATATTACCCAGTTGAT
CAAGCAAGATAAGCTAGAGCTGGAAGGCGATATCCAACTGGCGCAGAAGTTTTCCGAGCTGATGACCGAT
TGCAAACCGGATGTGGAAGAGTGGTTATCGCGCATCACGGGTGATGTGGTGGCACACAGTGTCGTGCATG
GTGTGAAAAGCATCGTCGGCGCGCTAAAACAGCAAGCGCATAAGCATCAAAACCACTTGGCACAGGTGCT
CACTGAAGAGTGGCGGATTGCGCCGCCACCGTTGGAAATTGCCTATTTTTGCGATCAAGTGGATGACGTG
AAAAGTCACGCTGCGCGTTTAGAAGCGCGTTTGAACCAGTTACTGGAAAAAGCATGAAACCTGCAGAGCT
GAAACGTTTATACCGGATAGTTAAAGTTCAACTCGAATATGGCTTAGATGAGCTGTTGCCAGAGCATCAT
CTGACCCGAGCGCCGCTACTGGCGCGTAAATCTCTTTTTTGGCTGCGCAATCAACACGCCGATAAAGCGT
TAGGCGATCGTTTACGTTTGGCACTGCAAGAACTTGGCCCGGTGTGGATCAAGTTTGGGCAGATGATGTC
GACTCGCCGTGACCTATTTCCGCCGCACATCGCCGATCCCTTGGCTATGTTGCAAGATAAAGTTGCGCCG
TTTGATGGCCTACAAGCCAAGCAATTGATTGAAGAAGAACTCGGTGCACCGCTGGAAACTTGGTTCGATG
ACTTTGATATCAAACCATTAGCTTCCGCGTCGATAGCCCAAGTACACACCGCCAAGCTCAAGAGTAATGG
TCGTGATGTGGTGCTGAAAGTGATTCGTCCGGATATTCGTCCGCAGATTGATGCCGACATCAAGCTGATG
TATCGCGTGGCACGCATTGTGGCTAAAGCGCTGCCGGAAGCACGCCGCTTAAAACCGGTGGAAGTGGTAC
GCGAATACGAGAAAACCTTGCTCGATGAGTTGGACCTGCGCCGTGAAGCGGCCAATGCGATTCAGCTGCG
CCGCAACTTCGAAAACAGCGAAGAGTTGTATGTCCCTGAGGTGTTAACTGATTTCTGTAATGAAACTGTC
ATGGTTTCTGAGCGAATATACGGCATCCAAGTTTCTGACTTGGCAGGACTTCATGCCAACGGTACCAATA
TGAAGTTACTGGCGGAACGTGGCGTGAGTGTGTTTTTCACCCAAGTGTTTCGCGACAGTTTCTTCCATGC
GGATATGCATCCGGGTAACGTGTTCGTCAATCCTAACCATCCTGAAAACCCGCAATGGATTGGTTTGGAC
TGCGGCATAGTCGGGACACTGAATAGCGAAGATAAGCGCTATCTGGCCGAAAACTTCCTCGCCTTCTTCA
ATCGTGACTATCGCCGCGTAGCGCAACTGCACGTCGATTCCGGTTGGGTACCACTGGATACCAATGTTGA
TGAGTTTGAAGTGGCGATCCGCATGGTGTGTGAGCCGATTTTCGCCAAACCGCTGTGTGAGATTTCATTT
GGTCACGTGTTACTGAATCTGTTTAACACCGCGCGACGCTTCAATATGGAAGTGCAGCCGCAGTTAGTTT
TGCTGCAAAAAACACTGCTGTATGTCGAAGGCTTGGGGCGTCAGCTCTACCCACAACTCGATTTATGGCA
AACCGCCAAACCGTTTTTAGAAAAGTGGATGGCTAACCAAGTGGGGCCACAAGCTTTCTTGCATGCATTG
AAAGAGCGTGCGCCCTTATGGTTTGAAAAAATGCCTGAGCTGCCAGAATTGTTGTATGACAGCTTAAAGC
AAGGTCGTAACTTGAATCAGCGTTTAGATAATCTTTATCAAGGTTATCGCCAATCCAAACGCCAACAAGG
GACGGGAAAGTTTTTGTTTGGTGTTGGAGCCACATTAGTCGTATGCTCGGCGATATGGATCTCCAACCAA
TTAGAACCTTTAGCGATCGGTAGCGCGACCATTGGCGTGTTATGTTGGCTATTGAGTTGGCGAGCTTATC
GCCAGTAAGCGCCTTGTCGCGTCGATAAGTTCGAAGATTTGTTCACACATAACCCGAGGTAAAAGAGATG
GGTGGTATCAGTATTTGGCAACTTCTTATCATTGCAGTGATCGTGGTATTGCTGTTTGGCACTAAGAAAC
TGCGTGGTATTGGCAGTGATTTGGGCAGCGCGGTCAAAGGCTTTAAGAAAGCCATGTCGGAAGAAGAGTC
AAACAGCGCAGCAAATCAGAAAGATGCTGACTTCGAAACCAAAAATCTTGAGCAGGCCAAAACCAATGCG
TCTGCTGAAGTGAAAAAAGACAAAGAGCAGGCATAAGTCGTGTTTGATATCGGTTTTTGGGAACTGGTAT
TGATCGCTATTGTGGCGCTGGTGGTGCTTGGCCCTGAGCGATTACCCCATGCGATTCGCAGCGTGGCAAA
GTTTGTCTCTGCAGCGAAAAGCATGGCCAATAGCGTGAAGGATGAGTTAGCGCATGAGTTGAAAGTGCAG
GAGTTGCAAGAAAACCTGCGCAAAGCCGAGCAGATGGGGATGCAAAATTTATCTCCTGAACTGCAAAAAT
CGGTGGAATCACTCAAGCAAGCCGCGCAGGAAGTGCAGCGTCCTTACGCCGCAACGCCGAGCAGTGAAGC
TAGCTCTACCAGTAGCAACCCCAGTTCGGCTACAGAGCCCGATGTTCGCCTCGATAGCGCGTCGCAACCG
GCGGAAAAAAAGGCCGAATAAGCGTTTTTTAAGCTCTCTTTATCAAGAGTTATCCTAGGTTTCAGTACTG
ATGTGATAACTCTTTTTTGATCTGTTACATGAGGTTTGCATGTCTTCCGTTGAACAGACCCAACCTTTGA
TCAGCCATTTGTTGGAACTGCGTAATCGCCTACTCAAAGCGGTGGCGGCTGTGGTGGTGATATTTATTGG
CTTGATCTATTTCTCGAATGAAATTTACGAGTTTGTCTCAAAACCCCTAGTCGAGCGACTTCCCGCGGGC
GCAACCATGATTGCGACCGATGTGGCTTCACCCTTTTTCACGCCTTTAAAACTGACGTTGATTGCCGCGG
TGTTTCTCGCGGTGCCTTTCATTTTGTATCAGGTGTGGGCTTTTGTGGCTCCCGGTTTATATAAGCACGA
ACGGCGTTTAATCTTCCCACTGCTGGTCTCTAGCTCGCTGCTGTTTTACTGCGGTGTCGCGTTTGCCTAT
TTTGTGGTGTTTCCGCTGGTGTTTGGATTTTTCACCGCCATTTCACTCGGTGGTGTGGAGTTCGCGACCG
ATATCGCGAGTTATCTCGATTTTGTATTGGCGCTGTTTCTAGCCTTTGGTATCGCGTTTGAAGTGCCAGT
TGCGATCATTCTGCTGTGCTGGACGGGCGCAACCACGCCTAAAAGCCTATCGGAAAAGCGTCCATACATT
ATCGTTGGTGCGTTTGTAGTTGGTATGTTACTGACGCCGCCGGATATGATTTCGCAAACGCTACTCGCCA
TACCTATGTGCTTGTTGTTTGAAGTTGGTTTGTTCTTCGCTCGTTTTTATACCCGTGATGAAGCCGATGA
AGGACAAGAGGAAGAAGAATAAAGAGCCGTGCTTTGAGCGCTGCGTAAAGTCAAGAAGGGCACCTTATCG
GTGCCCTTTGTTTTTGGATCAGCACAAAGTTTGACCGACTTCGCTTTTTGATGATGTTGTCATCGCCATC
TTTGATTTAAAGCAAATCTATCTTGGTTAGTGTTCGCACCGCGGCGAATTTCTACTATTCATATAAGCAG
GCTCTAATTTAAAGCGATTCGTAAACGCTTAGAGCATAGATTCAGTTGCACATCAGGAGCCGTAACACAT
GTCAGCAACGTAAAGCCACAATAAAACCAATAACATAAAACAAGGAAGCCATTATGAAAGTCGTTCTTAC
CTCGCTGAGCTTAGCGATATCCCTCTCCCTCGCTGGGTATGCTTTTGCGGCATCGCCAAGAAACGAACCT
GTTTCCCCCATTTTACCTGCGCAGGAAATCCACATTGGAAAAGCCGAGTTGGGTAAAAAACTGTACTTTG
ATCCGCGCTTATCCAAGTCAGGGTTTATCTCGTGTAACTCATGCCATAACTTGAGCATGGGCGGCAGTGA
TAACTTAAAAACGTCCATCGGTCATAACTGGCAACAAGGTCCAATCAACTCACCGACTGTGCTCAATTCC
AGTTTGAATATCGCCCAATTTTGGGATGGTCGAGCGGCCGATCTGAAAGAGCAGGCGGGTGGGCCGATTG
CCAATCCGGGTGAAATGGCTTTTACGCATACGTTAGCCATTGATGTGTTGCAATCAATCCCAGCTTACGT
GAGTGAGTTTCGTCTAGTGTTTGGTAAGCCAACCCTCGATATCGATCAAGTGACTGAAGCGATTGCGGAG
TTTGAAAAGACCTTAGTGACCCCATACTCACGTTTTGACCAATGGTTAATGGGGGATGATAGCGCGATAA
CGGCTCAAGAGCTGGCAGGCTATGAATTGTTTAAAAACTCGGGCTGCGTGGCTTGTCATAACGGCAGTGC
GTTAGGTGGCAATTCGTTCCAAAAAATGGGTTTGATTGAACCGTATCAAACCAACAATAAAGTCGAAGGA
CTCAGTGCGGTAACCGGCGCTGACGCCGATCGCTTTAAATTTAAAGTCCCGACACTGCGCAATGTGGCGT
TAACGTATCCCTACTTCCATGACGGAGAAGCGGCCACGCTTAAAGACGCTGTGGATATCATGGGGCGTTT
ACAGCTAGGGCGTAAATTTACCGATGATGAAAACGGTAAGATAGTGGCTTTCTTGCATACCTTAACAGGA
GAGCAACCAAGCTTTGCTTTACCCATTTTACCGCCATCCAACGATAATACACCTAAGCCTCAGCCTTTTG
ATTAGTTGAGGTAAGCGCCTGCTGGCTCGGTGTTTTACCTGCCAGCGGGCTTTGCTATGTTTCGGGATGG
CGATATCTAAACAGCTGCTACTTAAACGATCGGAGGTGGTTTAAATGGAAAAGCGAGCCGGTAAAAAAGT
CCCCGCGCGCCATTGAGTATAAAAGGTAGCCCCTAAGGTAAAACCACGCAGTGCCATAAAGCTGAGCATG
GCTAGCCACAGAGCGTGATTACCGTAGTGTGTCATGAACCCGTAAATGGCAAAGAACGCTACGGCCGAAA
CAGCCATGCTATTTCGCATCTCTTTGCCTTTGGTCGCGCCGATAAACACACCATCCAATAGAAAACACCA
CACGGCGATTAATGGCATGGCGACCAGCCAAGGCAGATAATGTTCCGCCGTTGCTTGAACGCTCGGAATG
TTAGTGATCATTTGGATCAGATCCGATCCAAAACCTAAGAAGATCAGGCTTAACAGCAAACAGATCATGG
TAGCCCAAAAGGTACTGCTAATCATGGCAGTACGCAGTTGGCGATCATCCTTGGCACCAATTGCTTTACC
AACCATGGCTTCCATCGCGTAGGCAAATCCATCCATACCGTAGGAAATCATCATCAAAAAGCTCATCAAC
ACCGCATTAGCAGCGACGATGTCATCTCCCAACGCTGCGCCTTGAAAGGTCATAAAGCTAAATACGGCTT
GCAGACAGAGTGAGCGTAGGAAGATGTCACGATTGAGCGCCACTAAACGGGAAAGCTCTTTGGTGAGAGA
GGGGATGAAAGAGAAAGGGGCTGGGAGCTGATGCTGCCGCCAGTAACGCCCCACGCACAGGAGACCAAAC
AAGAGACCAGCATAATCGGCGATAACCGACGCAATGGCGGCTCCTTCGACTTTCAGCCCAAGCCCGAGTA
CCAACAGCAGATCGAGCACAATATTGGTGAGGTTGGTGATGATCACCATCCACATCGGAGCGCGGGCATT
TTGGGTGCCGAGTAACCAGCCAAGCAGTACAAAGTTAAGCAAGGCGGCTGGGGCACTCCAAGCACGAATG
TAGAAATAGGCTTCAGCGTAGGTTTTGACTTCGCTGCTGGCATCGCTGAAGTGAAAAATCAGTTCGGCGA
CAGGGCGGTGAAACAGTAAAAACAGTGCGGCTAAACCCAGTGCAATGACGCTGCCTTGCAGTAAAACTCG
AGCAAGCTGCTGTGAATTTTGCGCACCGTGCGCTTGGGCGGTTAAGCCTGTGGTCGACATGCGTAAAAAA
CCGAGCAGCCAGAATGTCACGCTAATCATAGTGCTGCCGAGTGCCACGCCGCCTAAATACCAAGCGTGTT
CGAGATGACCGATCACCGCAGCATCGACCAAGCCGAGCAGTGGAACGGTAATGTTAGACAGGACCATAGG
CAGCGCGATCGCCAGCACTTGGCGATGCACATTCGGTTGTTTCAACGTTTGCAAAATCAGTGACACACAG
AACACCTCAGTAACGACTTGCGGTTAGTGTAACTGAGTGGGGATAGTTGGGCTATGACATGACCGAGATG
GCGGGTTACCAATCTAGGTTAACAACAACAGGGGTTAAGCGTGTTTTGTAAATGCCGGAGCGTGCAATCG
CGCGTTGCCAAAATTTCCAGCGATCACAATGGCGATCCAGTGGTGAGAAAGTGCGTACCGATTTCGCCCA
CGGCAAGCAATTGATGATGGCATCACCTGCGCAGGTAAACCCGTGGGCATAAGCTTCACAGCCCAGTTTT
TGGCCTAGATAGCTGGAGGTTTTATCTCCCGCCACCACAAGGCAGGCGCTGGCTTTGGCAAAATGCAATC
CGATAGAGCGCACGAAACGCGCCACTTGCTGAGCATCGCAATCGAGCAAGGCATGTTCACAGACCAACAG
CACAGGAGCGAATTCGGGGATCGGCAGTTCGGCAAGTCCTTGTGGTTGCATCACATCACCACACACCAGT
TGATAACGCTCACTGCTGTGAAATAGCTTCTCACGCCATAAAAGGTTTTCAGTAATATCCCACTCAATCC
AGTGGCAGCGGCCGTTATCTACTCGATAAAAGCGGGTGTCGAGGCCTGCACCGACATTAATGATCCAGCC
ATCAGGATGAGTATCAAGAAAGTGGCGAACTTGTTGGTCACAAAGTTGAGTCAAAGTGACGTGGAGTAAC
TGCTTTTGAGCGATATCGCCCGTCAGGCAGTCTTGCGCTAAAGCGCAACGCCTACAGGCATTGGCTGCAA
TCGGATCATAGACCAAGCCATTATCGACCAAGCTTTCTCGGCTGCGCAGCCAAAGTGGCTGAACCAAATT
CGCAGGAACTTGGTATGAGTCTGAGGTGGGTGAATCTGAGTGGCGCATGCTCATCTTCCTATACTGGGAT
AGGAAGATGATAATGAATCTCAAATAAGAAGGCAAGTTGTTGAGAATTTATCTCAACAATCTTCACATCC
AAGTGCTGTTGCGAATGACGCCTACTGCAATGCCTTCAATGGTGAGCGATTGCGCGGCTAAATCGACTTC
GATTGGCGCAAACTCTTCATTTTCCGCATGCAGGAAAACTTTGGAACCTTTGCGCTCCAGACGTTTCACC
GTGACGTCATCTTCTACGCGCGCCACCACGACTTGGCCGTTGCGTACATCTTGTGTTTTGTGCACAGCAA
GTAAGTCACCATCGAGGATGCCGATGTTCTTCATACTTTCGCCATGTACACGCAGCAGAAAATCGGCTTG
CGGGCGGAACATGCTCGGATCGACTTGGTAGTGTGCTTCCACATGCTCTTGAGCAAGAATCGGTTCACCC
GCGGCAACGCGGCCAATCAAAGGCAAGCCAGTTTCGGCTTCTTCTTCGTTTGCGGCGTTATCGACGAGGA
TGCGGATCCCGCGTGAGGCGCCGGGCACCATTTCAATCACTTGTTTACGAGCCAGCGCTTTGAGGTGTTC
TTCAGCCGCATTGGCCGAACGAAAACCCAGCTCTTTAGCAATTTCGGCGCGGGTTGGGGGCATTCCGGTT
TCATCGATCTTACTTTTGATCAGATCAAACACTTCTTGTTGGCGAGGGGTTAACGGCTTCATGAGTCACC
TGTCTTTTTATACAGTTGACTGTGAGTATATCCAGTGCAATGAGAATTGCAAAGCCAATTGCTTGTTTTT
TGTGTGATTGTGAAGTTCGCCACTGGATTGCGTTCTCCATAATGGCTTCAAAGACGGTGTGGCTGCCTCC
CATTTCACTCGGAAATGCTGCGCATGTAAGCAATTAAATTAAAAGGTTTGACCAGTTTCTGGTATTCTTG
GCGCGCAAAAAACGATACCGCACGATGGTGAGCTCTCGCGTTGGCCGTGAAAGCAGACGTACTGTCGCGC
TTATTTCAAGAATCTTGAGGCTTTGAACTCTATGTCTTCAGGACACCTATTATCCCGTTCACTACTGAAG
TTGCCGATGTCGGTGCTGGTGAAAGGGACGGCGATTCCGTCTAATCCGATCCAAGATCTGGATATCGATA
CTCATAAACCGGTGATTTACGCCTTACCGTTTCGCTCCAACGTCGACTTGCTGACGTTGCAAACACATGC
CAAAGAAGCTGGGCTGCCTGACCCTTTAGAGCCTTTGATGCTGAATGGCAAAGCTTTCCAGCGCTATGTG
TTTATTGCTTCGCGCCCAACGCTGCTGAGTAGCGATCAACATGTGCCGAGTGACTCTATTGCGCTGTTTT
CTGAGCTGCTGACCGAACATAAGCTCGACAGTGAGTTGGATGTGCAGGTGATTCCAGCAACGGTTTTGTG
GGGACGTAAACCGGGCAAAGAAGGGCAAGAAAGACCCTATTTGCAAGCGTTGAATGGTCCGGAGAAAGCG
CTGGCCGTTTTGGCTTCTGGCCGTGACTGCTTGGTGCGTTTTAGTCCTGTGGTGTCGATGCGTTACATGG
CGGACACCCACGGCACCGATGCCTCGATTGCCCATAAATTGGCTCGTGTAGCACGCATTCACTTCTCTCG
GCAAAAACTGGCGGCGTCAGGCCCTAATTTGCCGCAGCGAGCACAACTGTTTGCCCGCTTGATGAATTCT
CCTGCGATTGAAAAAGCGATTGCGGACGAAGCGAAATCCAAACAGATCCCACTTGAGAAAGCGCGCAAAG
AAGCGCACGACATTCTGGATGAGATCGCGGCGGATTTTTCCTATTCGCTCGTGAAAAAAGGCGATCGCAT
TTTAGGTTGGTTGTGGAACCGCATCTACCAAGGTTTGAACATCAATAACGCCGCAACGGTGCGTCGCTTG
GCGCAAGATGGCCATGAGATTGTCTACGTGCCTTGTCACCGTAGCCATATGGATTACTTGCTGCTTTCTT
ATGTGCTTTATCATGAAGGCATGGTGCCTCCGCACATTGCCGCGGGGATTAACTTGAACTTTTTCCCGGC
GGGGCCGATTTTCCGCCGCGGCGGCGCGTTTTTCATTCGTCGTAGCTTTAAAGGTGCGCCACTTTATTCA
ACGATTTTCCGTGAATACCTCGCGGAGCTGTTTGCGAAAGGCTATTCGGTGGAATACTTCAGCGAAGGTG
GCCGCTCGCGTACAGGTCGCTTGTTGCCAGCGAAAACGGGCATGTTGGCGATGACCATTCAAGCCATGTT
GCGTGGCCTGAATCGTCCCGTCACGTTAGTGCCTGTCTACATCGGCTATGAGCATGTGATGGAAGTGGGT
ACTTACGCCAAAGAGCTACGCGGCAAACGTAAAGAGAAAGAAAATGCCGGTTTAGTGCTGCGCACGCTGC
GTAAGCTGCGCAATTTTGGCCAAGGTTACGTGAACTTCGGTGAGCCTATCCCACTCAACCAGTTTTTGAA
TGAAACCGTACCGCAATGGACGCAAGATATTGACCCGATGGGCGAGAGCAAGCCGCAATGGATGACTCCA
ACGGTGAATAAACTCGCGAACCGTATGATGACGCACATCAACGATGCGGCAGCGGTGAATGCGATGACCT
TGTGTGCGACGGCGCTGCTTGCTTCGCGTCAGCGTGCCTTGGCGCGTGACAACCTGATTAAGCAGGTGGA
TTGTTACTTATCGCTGCTACGCAATGTGCCGTATTCAGCCACATCAACGCTGCCGAGTGAGAGTGCAGAG
AAGCTGGTAGAACATGCGGAGTCGTTGGATAAGTTTGTGGTGGAAACCGATACCATGGGCGACATTATTT
CGCTGGATCGTAACCAATCGATCCTGATGACTTATTATCGCAACAACATTATCCACCTGTTGGCTCTGCC
ATCGCTGATCGCTCAGTTGTTGATTCGTCAGCAAAGCGTATCGCTGGAAAAGGTGCAAGCGACCGTTGCA
CAAATCTATCCTTTCCTGAAACAAGAGCTGTTTTTGCGTTTTGAGGCAGAAGAACTCAACGATCTGGTAC
TGCGTTATGTGGCGGAGCTAGCACGCCAAGGTTTGGTCACGGTGGAAGGGAAAACCGTCACCCTGAATCA
AGCGCAAACTCAAGTGCTGATGCTGCTGGGGCGCATTATCTCCGAAACGCTGCAGCGTTATGCGATTGCG
CTGAACCTGCTGGTGAGCTGCCCACATTTGGGTAAAGCTGAGCTGGAAGAGAAGAGTCAGGAAGTGGCGC
AGCGTCTTGGCCGTTTGCATGGCATTAATGCGCCTGAGTTCTTTGATAAAGGGGTATTTGCTTCGCTGTT
CGTGACGCTACAAGAGCAGGGATATCTCGATGATCAAGGCCGCTGCGTATTAGAAACAGCGAAGCCGCTC
TCTCGCCAGCTTTATGCGCTGATCTACCCAGAAGTGCGCATGACGATTCAAGAAAGCTTGTGTCAGGTTG
ACGCGTAACGATTGTGTTCTAGCCAATCGAACCGAATGAAAAAGGCATCCTGCGGATGCCTTTTCTTTTG
CCTTAAGCTGGGATTACCAAACGCTGAGCAGAATGCCTGCGGTGATGGCCATTCCTACATAGTTGTTATT
TAAAAACGCCTGAAAACAAGGCATACGTTCGCGATAACGGATCAAATGTTGTTGGTAAGCAAACAGCCCC
GCTGCGATCAGTAGACCCCAGTAGTAACTGGTGCCAAGCGCTAAACCTTGGCCTAGAGCGACCAGTAAAC
TCAAAGTGGCCAATTGCAGTAGGCCAATGATGCGTTTATCCCAACGCCCGAATAAGATCGCGGTCGATTT
GATGCCAATTTTCACATCATCATCTCGGTCGACCATGGCGTATTGAGTGTCGTAAGCAATCGTCCATAAC
GCATTAATCAAAAACAGTACCCAGACTTGTGGAGTCAGCGTATTTGCTTGAGCAGCCCAAGCCATAGGAA
TCGACCAACTGAACGCGAGGCCAAGCACCAGTTGAGGCAGGTGAGTGAAGCGCTTCATAAACGGGTAAAC
AAAGGCTAACAGAATACCGATAAAAGAGAGCTGGATAGTTAGGGTATTCATAGTCAACACGAGTAAGAAC
GAGCTGACAGCAAGAAGAACAAATAACAGTAAGGCTTCTTTGGCCGAAACTAACCCTGCGGGCAATGGAC
GTTGGCTCGTGCGCTTCACATGGCCATCGACATGGCGGTCGGCGTAATCGTTGATCACACACCCAGCCGA
GCGCATTAAAAAAACCCCTAACACAAACACGACTAAGACGCGAAGATCCGGCAAGCCTTGAGCGGCTAAA
AGCAGCGCCCACAGAGTAGGCCAAAGTAAGAGTAGGGAGCCAATCGGGCGATCCATGCGCATCAGTTGCC
AGTAAGCGCGCGCTTTTACAGCGGTCATTTACACTCTCTCCTTAGAGTAAATCGGGGATGTGGCGAGAAA
CAGCTCCGTCACTAACATGGGTTTGTTGTTCATCCATAAGCGAGAGCGACGGGCTAATAGTCGTCCGAGT
TCTGTCTCTACCCAGCCAACTTGCAGTGCATCTCGCTTAACATTATCCGCACTAAATACGGTGAGACCTA
GTGGAATTTTCCCTTGTTGGGTGAAATCAAACGGCTGATTGTGCATGGATGAGCGAGGGATCAAAGTATG
GCCAAATACCCAAGGTTGTTGGTCGCCATAAATAATCACTTGGCGTAGAAGATACTCTTCAGAGGCGAGC
AGTTGAGTTTCATCATAGCTCAGGGTGTCCGCCAGCATGATTTGGTTACTTAATAAATCTACGGTCAGAT
GCTCACACTGCGTCGCCATTCGGCGCGAAAGAGAGCCTTGTTCGAGTAGCCATTGCTGAGCTAAAGGGGC
TGGAAATTCAATGTCATCAGGCTGTTGCCAAGTGACGCGATTCAGTGCGGCTAAATAGAGCGAAGTTAAT
TGATTCATACTATTATTCAATTTGACGCTTTACCCGATTACCCTAGCTACCTGCAATACCACCGAGTTTG
GGTATACAATAAAGCTCAGATTTTGATTCCAAACCAAAGAGTTCGAACGCGGAAAGCATTTTATTTACCA
AATGGATGCTCTATTGTAACAAGACTCCGGCGGTTCGAGTATTGCGAACAGAATAAAGAGCAGACAGAAA
TATGCTAAAACGTTACGTCGTCCAAATAATGCTCGCTTTGAGCTTCATTGTTCCTTTCCATAGCCATGCG
GAAGAGAAATCTGCTGTACCTCAGTTGGCTTATTTCACTTTAGAACCTGATCTCACCACCAATTTTTTTA
CCAAAGGTAACAAATTGGGTTATATCCAAGTACGGATCGATATTATGGTCGCCAATGCTGCAGATCTCCC
CGTTGTGGAGCAGCATCAACCTTTGATTCGTGATGCCGTGGTTGAGCTGCTCGGTAAGCAAACCGAAGAC
ACCATCAAATCCTTAGCGGGCCGTGAGGATTTGCGTAAGTCGCTTGTCAATCGCCTCAACAACATCCTGT
TGCCAGAGGTAGGGCGTACTGTGATCGCGGATCTGCTGTTTACGAAATACATCTACCAATAATCGGATTG
TGTTGGGTGCATCGCTCAGCGACGAGTCAGTAAACAAAAAAGCGGCGGTTGCCGCTTTTTTACTCTCAGA
GTATCGATGTCTGCTGCATCATGGTTTCATCCAACCCAGGCTCAAAAACTCTCCCATTCTTCATCGTGCG
CGACCTGCATAACGGGTTGTGCCCTCGAGCTGGCTTTGGCCGTGATTTTTGCTGGCGTTTTAGCGATGTG
GCTGGCCGGATGTCGAGTCACTGGTGCGGATTGCGGGCGCTTATTGACCGCTTTCAACAGTGATGGGGCG
CTCGTGTCCTGATCTGGCAATCTGAACATAGCGACATGGTCATAGAGCTGCTCGGCCTGTGCTAATAGGC
TTTCTGAAGCCGCGGCTGCCTCTTCGACGAGTGCGGCATTTTGTTGGGTCATCTCATCCATCTGATTGAC
TGCTTGGTTCACTTCATTGATCCCCGTTGCCTGCTCGGCTGACGCTGAGGCGATATCGGCCATCAAATCA
TGGACTCGCTTGATCGACACGACTATGTCTTTCATGGTGCTGCCGGAGCGATCCACCAATTCATTCCCAT
TGCTGATTTTACTCACGGAATCTGAGATGAGCGCCTTAATATCTTTCGCTGCATTGGCTGAGCGCTGTGC
GAGTGAGCGTACTTCGGAGGCGACTACGGAAAATCCGCGGCCTTGTTCACCGGCTCTAGCGGCCTCTACC
GCAGCATTGAGTGCCAGAATATTGGTTTGGAAAGCAATACCATCGATCACACCTATAATATCGGCGATCT
TTTGCGCGGATTCGTTAATCGAGGCCATAGTCACTACCACTTGCTCAATCAGTTCTCCACCGCTGGCGGC
GATTTCCGTGGCTTTACCCGCAAGGATGTTCGCCTGCATGGCGTTATCCGAGTTTTGTCGCACCGTGCTG
TTTAGCTCTTCCATGCTGGAGGCCGTTTGCTCCAGATTGGAGGCTTGTTGCTCGGTTCGGCTAGAGAGGT
CGGTATTGCCATTGGAAATCTCCGTCGCTGCTAGCTTGATGGTCGCGGCGACGCTGTTGATGTCAGTAAT
GATTTGACGCAATGTGACAATGAATTGACTGATCACCTCACCGAGCTCAGCAAATTCACCTTCAAAAGGA
TGCGTGAGTTGTGCACTGAGATCGCCGCTGGAGAGCGCCGTCATGACGCGTTTGACTTCATTGACCACCA
TCTTACGCTGAGTCACGTTGGTGGCATATTTGACAACCTTATACGGTTTACCCTCGCTGTCCATAATCGG
GTTATAGCTGGCTTGGATCCAGATCTCTTTCCCCCCTTTGCCGAAACGTTTGTATTCGTCGACAAAGAAT
TCGCCGGAGCGCAAACGCTGCCAGAAATGTTGGTACTCTTGACTCTGTTTATACTGCTCATCAACAAACA
TGCTGTGGTGCCGCCCTTGGATCTCATCCAACTGATAGCCCACCGTTTGCAGAAAATTCTGATTTGCAGT
CAGAATGGTGCCATCGAGCGTAAATTCAATCACGGCTTGGGTGAGATTGACCGCATTCATTTGACCACTA
CGGTCAATTTTTTCCAGCTTGGCCGCAGTGATATCTTGCAACAGTACCACCACGTTTTGTAATTGACCGT
TTATCGCCTTGATGGGATACAGATCCGCTTTTATCCAGATTGCCTCTTGCGAGCGGCTGAGCTGTAATTC
GGCAGAAACAGGGTGTCCTTTTTTAGCATCCTGCAGCAAGCGCTGCACAGATGGCTGCTGATGAGTGCGC
CATAAGTTCGCAAAATCCGCTCCGACCATCGCTTCAGCCGATACCCGACAGAGATGAGCAAACGCATCAC
TGGCATAGCAAATCGTGCCGTTGGGCTCACATTCCAACAGTGCCAGATGTTCACGAATCACCTGAACAAA
AGCTTGATTGACTTGGGGTGTGAGGTCTGACTCTGGCGTGGTGAGCGCAAGGTCAGTTTGATAAGGCGCA
ACCTGTGGTTCTGGCTGTAATGCCGTCGTCTCGGTGGTTACCGGAGATTGCATCAGCGGGTCTGGCTTAA
CCTCCGCTGGTTGCGTCGGATGATGTGGTGCTGTAGAGAAAAGACGTGCCAATAAACCCATAACCTGCTC
TCCTTGGATGGGACCAACTGATGTTTTTATTTCCCTTTTCTACTTGAAGCGGTCACGCTGGATGCCGTGT
TCGTTTCGTCCAGTCACAGAGTTTATCTATGCTTGTAACGATGGTCTCACTGGCCCTCTGCCGTCGCAGC
AAGTTGTTAGGGCATGCGATCATTGATCGCGTGATCTTATGGCAACACTAAGGCACAACGCAGTCAGGAC
AGCACAGAACTGACAAGCATTATGTTGCACATTCGATACTAACTCATAGCAGAGGTTGGGTGATTAGTAC
AAGTCGGTGAGCCGTTTTACGATCAGCATACGTGCTGACCGTGATCGCGACTCAAAGAGAAGCGGCGCAA
GAAAGGAGGAAATGCTTAAGCTTGCTGGTCGCGCTGGCTGTCGAACCATGCCAGTACGACACCGCTGATT
AAGCCAGCTAAATGAGCGGTATTGGCAATCGCCATAAACGGCTGCACATAACCTAACACTAACCAGATCA
GCATAAAGCCCATCAAGGATCTTGGAATGGATAAACCCAGTTGGGGGGCGCGCTGACCAAGAATCCACAG
ATACCCAGCCAAAGCATAGACAACACCGGATAGGCCTCCAAAATTCGCGCCTTCAACCCAGTATTGACCA
GCTCCAGAGATAATCGCGGACACCACAAACAGCTTAATCAGTCTGACACTGCCAAGGCGCTGTTCAAGAT
CGCCCCCAAATTGCCACCACCAGAGTAAGTTAAAGGCAATATGCATGACGGAAAAGTGCAGTAAAGCATG
ACTAACCCAGCGCCAAATTTGCCATTGCTGGCCAGCAAGAGCGGGAAAATGTAATGCATTAAACACCTCA
TCTCCCGCACCAAACGTTTGCAGAGTAAAGATGATGATGCATAGCGCCATAATAAACAGCGTAAACACTC
CAGCTTTGGCTTTAATCAGACTGAGTAAATTGGGCGATGCGTAATGAAATTGGGGGCGCTTTTGATCAGC
GACTTCCCATGAGGCGGCTTGGTATTTTTCCGCATAAGGGTTCTCTAAAAACAGCGCGAGTTCAGCTTGT
GCGGTTTCGATGTGTTGATCTTGGATTACCCAAAGAGTGAACTGACCACCTGCATCCGGCATCATCTGAA
TTTCAATGTGGTGGGCGGCCATGTAATCGATAAAAGCTTGTGCCGCACGCGGATTGTTAAAAGTGGTCAG
TAAATGCATTAGTCCTTAACTCGCTTCGATGGGGAGATTGGCACGATGCCAGGCTTCAAAGCCGCCATCG
ACACTATACACCTCTTCAAATCCTTGGTTAACCAGATATTGGGCTGCGCCTTGGCTACTTATGCCGTGAT
AACACATGACTAAAACCGGCTGATCAAACTCAGCTTGTTCCATGAATTGCACCATAGACTGGTTTGTCAG
GTGGTAAGCGTTTTTAGCATGAGCGAGTTGAAAAGATTGTGGGTCGCGAATATCGACTAAATGAGCCTGT
TTCTGCTCCATCATGGCTTGTGCTGCATTAACGTCGATGTGTAAAAAATGGTCCATAGGTTTGCTCTCAT
TTGGCATGCCGAATCGGGCTAATTGTAACCTATTCAAGTTTAGACAAGTACTGGACAAGAGTAGGGTTAT
CCACTTGTGATTAAAATGACAGCACCTGTGGGTAATCCTGTGAATTGCGTTGATAAAGTGGTTTTGTGAT
TTTCGATCCACAATATGTAGCGATGATCCTGATTTTGCTGTGGGTAATTTTGAAAGTATCCCCAATCGAT
GAATTGTAATAAAGCCTTGAAATAGGCGGTTTGATGACAGTGAATAAAGAAATTTATCACAGAGTTATCC
ACAGGTAGATTTGCGCAACGAGATCCCGAGTGCGATCTAAAATCGGATCACTGCAGCGCAATTGAACGTT
TGAGTGGAGTCTTTCGTGGGAAGTCACAGGAAGGGGGAAAGGCACAAACCCAGAATGACCTGCACGGGCA
AGTCATTCGCTCACTTATCGAAGCTTGATTGACGATGAGCTTAGTGCAAAAGAGAGGCTAATAAGGCCAC
TATGCTCTCACAGCAAAGCAGCCACTATTTGATCTTGATGATATGTCCGCACTCTCTGCAGATGTAGACT
TCTTTAATACCAATCAGCTTTTGCCACAGTGTGCGCCGTTTACGTTGCAAATGATTCGTGTGAGTACAAT
TGAGCATAATATATAAGTTAACCATGAAAAATTGTTACGAATATTACATTTGCTGCATAGGAAATGAAAG
TGATCTTGGTTCAATAAAATGCTATGAAATTAAATTAATAAAACTGTCATTTATCCAGTCCAAACAATGC
CTTAGAATTGTTGTTGGTAATTTTGATAACCTCGCCGAGAGGGAGTGAACGAAGCTGTGCAACTTTCTCA
CTGATGAGATGGGTTAACATAGGTTCATTACGTTTTCCACGGTGGGGGACGGGGGCTAAATAGGGACAGT
CCGTTTCTAAAATCACGTAGTTGAGATCGAGTTGCGGGATCACTTGATCCATGCCGCTATTTTTAAAAGT
ACTGACTCCGCCAATGCCGAGATGAAAACCAAGATCATTGATCGCTTTTGCCTCGTCGACACTGCCGCCA
AAGCAGTGAAAAACACCGCGTAAGCGACCATCTTGCGCTTGCTTGAGTAATGCTAATGTCTCGTTGAGCG
AATCTCGGGTGTGAATGACCACGGGCAAATCCAGCTCTTTTGCCCAGTTGAGTTGGGTTAAAAACGCCAT
TTCTTGTTCGGCTTTAAAAGTCTTATCCCAATATAGGTCGATACCGATTTCGCCCACGGCAATAAAAGTG
TGGCGAGAAAACCACTCATAAATGGTCGCTAAAGTCTGTTTTACATTGGCATCCACATAGCAAGGGTGGA
GTCCCATCATCGAATGGCAAAGATCTGGGTAGGCTTTTTCTGTTGCCAACATGGGCGCAATGGAATTGAG
GTCAATATTAGGCATCAAGATTTTTTCAATACCGACTTGTCTAGCGCGAGCGATCACCTCATCGCGGTCA
TGGTCAAATTCACTGGCATAAACGTGGGCATGGGTATCAATCATCGGATCATCTCAACATTCGGTTTTGT
GGCGAGTATACGTGAGTGTGAGCACGAGGTCATTTTTGGCTTTTTCCTGCTTTGCCGCTAGCATGCCGAG
CCGAGAGTGATATGATTTTGCCCAGCACTTCCCTCAGCACCTGATTTTTCAGGCACTGACCACATAAGAA
GGAGAATAGAGTGTCGGTATCCATTCAAGGTCAATTTCCTGGGCGTCGTTTACGCCGCCTGCGTAAACAT
GATTTCAGCCGTCGCCTTGTGGCCGAAAACCAGTTGTCGGTGAACGATCTGATCTACCCGATGTTTATTT
TGATGGGTAAAGATCGCCGTGAAAAAGTCGATTCCATGCCGGGCGTAGAACGTTTATCCATCGATTTAAT
GCTGGAAGAAGCACAGTATCTCGCTAACCTCGGTGTGCCTGCGATTGCTCTGTTTCCTGTGGTCAATCAG
GATGCAAAAAGCCTATGTGCTGCCGAAGCTTACAACCCTGAAGGCTTAGTTCAACGCGCAGTGCGTGCGC
TGAAAGAGCATGTGCCGCAAATGGGCGTGATCACTGATGTGGCATTGGATCCATTCACAACTCATGGACA
AGACGGCATCATCGATGAGCAAGGTTATGTGTTGAATGATGAAACAACGGAAGTGCTAGTGAAGCAAGCA
CTGTCGCATGCTCAAGCTGGTGCGGATGTGGTTGCCCCTTCCGATATGATGGATGGCCGTATTGGGCGCA
TTCGTCAAGCATTGGAAGAGGCGGGGTACATTCATACTCAAATCATGGCTTATTCCGCTAAATATGCCTC
GAATTACTATGGGCCATTCCGTGATGCGGTCGGGTCATCTGCGAATTTAAAAGGTGGCAACAAGAAAAAC
TACCAAATGGACCCCGCCAATTCCGATGAAGCTTTGCATGAAGTCGCGATGGACATCAATGAAGGTGCGG
ACATGGTGATGGTGAAGCCCGGCATGCCCTATCTAGATGTGGTGCGCCGTGTCAAAACCGAGTTGCAGGT
ACCGACCTTCGCTTACCAAGTTTCCGGTGAGTATGCGATGCACAAAGCGGCAATCATGAATGGTTGGTTG
AAAGAGCGGGAAACGGTATTCGAATCTTTACTCTGCTTCAAACGTGCAGGTGCAGATGGCATTTTGACTT
ACTTTGCGAAAGAGGTGGCTGAGTGGTTGGCGGAAGACAGCGCAAAAGCCGCGCAGTTCTTACCTAAAAA
GTAAAGAATACACCGCGCTAATAAAGCAAAGCTCAAGGCTGACGTAAGTCAGCCTTTTTAACATCTCTAA
ACCACTGTTTTTAGCGATGGCGATTGTTTGAGGAAAAATGATGTTAATTCGTGAAGGTTCCCTGAGTGAA
ATTGTACAAATCGTTGAAAAAATTCATGAGTTTGCGCAGAAAGAGACGGAACAGAGCTTACAAGCTAGGC
TGAACGATAAGACTTGCTTAGTGCTCGTTGCAGAAAATGAGAGCGAATTGCTAGGTTTTAAAATGGGTTA
CGAGCTCGATAATAAAACGTTCTACAGCTGGTTTGGTGGTGTGACTCCTGCCGCACGAGGGCATGGTGTC
GCGCAGCGCTTACTTGACGTGCAAGAAAAATGGGCGTTAGAGCAGGGGTATCAACGTATCAAAGTGAAAT
CGCGTAATCAGTTTCCCGCCATGTTACGGTTGTTGATAAAAAATGGTTATCTCATTGAGGATTATGAGAA
AAAGGAATCCATCATCGAGAGCCGAATCCACTTTGTTAAAGTGCTCTAAAAAATAAATGAGATTTTTTCT
CATTTGGGTGTTGACTATTAAATGAGAACTATTATTATTAACCACGTCTTAGGGAACAAGTGAAGGTTCA
CCAGGACGTTAAGTCACCCTTTATCGAGTCATCGATATGCGGTAGCGAAACGGCCGAACTTGAGCAGGTT
CTTTTTGACACGACATTGCTCACATTGCTTCCAGTGTAATTTTTAGCTTTTTGGTAAAGCGAATCAAAAA
ATTGGCTTTGACCTCGTTTGCTAGGCGACATCTTCGGGTGTCGCTTTTTCTTTTTATGTTATGGTTCTCG
CTCTCGCTCATGAAGTTATCCACTGAAGCTTAATATTATCCCAGCAATGAGTGGACAAGTATGAAGTTTC
ACTGCACTCATCCACTGGCCAATCCATCACGTAAGCAGAGTGAGCAAAAGGGCAGCGAGTGTCTTTTCCA
CAATTTACGATCCGCAAAAGATCATTTTATTTTCAGTCGATCCTTTTTTTTATTGTTTAAAAACATTAAC
TTAAAAATTAATCATGCAGTAAATTTATCGGTTGTAAATCGACATAAATAAATCTATAAACAGAGTTATC
CACAGAATGTAGGGTTGGATAAGTGGGTCGGATATCCCCTGAATGAGCCAAAAACGGTAACAACATGGAA
TCCAAGCATTAGTCGTGGCATCCTAGGCTCATTTACTTACGTTTGGATAATCCTTCTATGGCTCATATAC
CTGACAATCCATTGATTTTGATCGACGGCTCCTCTTACCTTTATCGCGCATTTCATGCTTACCCGGGCAC
CATGAGTAATGGTGAAATCCCAACCAACGCCATCTATGGTGTGGTAAACATGATTCGCAGCATGATGCGC
CAGTTCGCTTCGGATCGCATGGCGGTGATTTTTGATGCCAAGGGAAAAACCTTCCGTGATGAGATGTACG
ATCAATACAAGGCTCATCGTCCTCCTATGCCAGATGAGTTGCGCTGTCAGGTTGAACCTTTACACCAAGT
TATTCGCGCTATGGGTTTACCGCTGTTGGCGATTGAAGGTGTAGAAGCTGACGATGTGATTGGTACGTTG
GCGCGCCAAGCCTCACAAGCTGGTATGCCTGTTTTGATCAGTACCGGCGATAAAGATATGGCGCAGTTGG
TGGATGATAATATTACCCTGATCAATACCATGACCAACGTCGTGCTGGATCGCGAAGGTGTGATTGAAAA
ATTCGGTATCCCGCCAGAGCTTATTATCGACTACCTCGCCTTGATGGGTGATAAAGTGGATAACATTCCG
GGCGTACCTGGGGTGGGTGAAAAAACCGCGACCGCACTTTTGCAAGGGATTGGCGGCTTAGAAGCGCTGT
ACGCCAACCTCGATAAAATCGCTGCTTTAGGCTTCCGTGGCTCAAAAACCATGGCACAAAAGCTGGAAGA
GAACCGCGGTAATGCCAAGCTTTCTTATCAACTCGCCACCATCAAATGTGATGTCGAGCTTGAGGAATCT
CCGCAAACCCTGCTAAAGCAAACGCCAGATCGAGATGCGTTGATGTCGCTCTACGGTAAGCTCGCCTTTA
AATCTTGGCTGACCGAATTGCTTGATGGTGGTACAGGTATTGTGACGGCGGACGAGCAAACGAAAACCTC
TTCAGTTACTGTTTCAACCGCAGCAACTCATGCGGCTGCGATTCCTGAAAGCCCTGCGGCCCACATCGAT
CGCAGCCAGTATCAAACCATCCTAAACGAACAAGACTTCCAGCTTTGGTTAGAGAAGTTAAAACAAGCCG
AGCTGTTTGCCTTTGATACGGAAACCGACAACCTTGATTACATGGTCGCCAATTTGGTGGGGATGTCGTT
TGCAGTTGCCGAAGGTGAAGCGGCTTATCTGCCAGTTGCGCACGATTATCTGGATGCGCCGCAGCAGTTG
GAGCGCGACTGGGTGATTGCCCAGCTAAAACCTCTGCTTGAAGATGAAAGCAAAGCCAAAGTGGGCCAAA
ACCTCAAATACGATGCGAGCGTGATGGCGCGCTACGGCGTTGAGCTGCGTGGTATTCGCCATGACACTAT
GCTGCAATCCTACGTCTATAACAGCGTGGGCGGCAAACATGATATGGATAGTTTAGCGCTGCGTTTTTTA
CAGCACAGCTGTATCTCGTTTGAACAAGTGGCAGGTAAGGGTAAGAACCAGCTCACCTTTAACCAAATCG
CTTTAGAAGAAGCGGCACAATACGCGGCAGAAGATGCGGATGTGACGTTGCGTCTGCATCAGCGAATTCA
TCCGTTGATTGAGCAAGACGCTAAGCTTGAGCAAGTGTATCGCGAAATCGAAATGCCGCTGGTACCTGTG
CTATCACGTATTGAACGTACGGGCGTGATGATCGACGACATGCTGCTCAGTGCCCAATCGCAAGAAATTG
CGTTACGTTTAGATCAATTAGAACAAAATGCTTATGAGTTGGCAGGTCAGCCGTTCAACTTAAGCTCGCC
GAAGCAGCTACAAACCATTTTGTTTGAGCAGATGAAGCTGCCTGTCTTGCAAAAAACGCCATCCGGTACC
CCTTCAACCAATGAAGAAGTGTTGCAAGAGCTGGCTTTGGATTACCCACTGCCCAAGGTTCTGATTGAGT
ACCGCGGTCTGGCCAAACTCAAATCGACCTATACCGATAAGTTGCCGAAGATGATTAACCCAAGTACAGG
GCGCGTGCATACTTCCTATCATCAAGCAGTGACGGCCACTGGGCGTCTCTCCTCCACTGATCCTAACTTG
CAGAACATTCCAGTGCGTAATGAAGAAGGACGCCGTATTCGCCAAGCGTTTGTTGCTCCGCATGGTTGGA
AAATCATGGCGGTCGACTACTCGCAAATCGAGCTGCGCATCATGGCGCACCTGTCGGGCGATCAGGCGTT
ATTGGATGCTTTCCGTGATGGGAAAGATATCCATGCGGCGACAGCAGCAGAAATCATTGGTGTGCCGATT
GATCAAGTGAGCAGTGAGCAGCGTCGCCGAGCGAAAGCGGTGAACTTTGGTTTGATCTACGGCATGAGTG
CGTTTGGTCTGGCAAAACAGCTCGGTATTCCACGCGGTGAAGCACAAGAGTATATGGATAAATACTTTGA
GCGTTATCCCGGCGTGATGCAGTACATGGAAGATACGCGTAGCCGTGCTGCACAATTGGGTTATGTCGAA
ACCATCTTCGGTCGTCGCTTACATTTGCCGGAAATCACCTCACGTAACGCTATGCGTCGCAAAGCGGCTG
AGCGGGCAGCGATCAACGCACCGATGCAAGGCACCGCGGCAGACATCATCAAAAAAGCCATGTTGTTGGT
GGATGAGTGGATTGAGCGGGAAGGTGATGGCCGAGTCAAATTGCTGATGCAAGTACACGATGAATTGGTC
TTTGAAGTTAAAGAGTCATCTTTATCCGAAATTGAAAGTAAAGTACAACAGCTGATGGAGTCAGCGGCCG
AGCTTGCAGTACCTTTAGTGGCCGAAGCCGGCCACGGCGACAACTGGGAGCAGGCGCACTAGCTCGATTT
TCCAGCGAAACTGAAGAAATACATGAGCCAGCGCACGTTCGCTGGCTTTTTTTATCACTAAAAAAAGTTT
ACCTAGCTCAGACAGTTATGTTGTTTAACTAAAATTTAATGAAAAAAAACTACAAAAAATATTTTCAATT
CTGACCAATTGTTGTACATTAGCTCGCGTAGGGTACAGAGGTAAGATGTTCTATCTTTCAGACCTTTTGT
TTCACGTTATTGGATTAGGCTGATTCAGCCGCCCCAGTCACCATTTGACTGGGGCGTTTTTTATTGGGCG
CTATTCCACGTTGGCACTCCCGCTTTTAGCCTATATCTCTGCTTATTTTGTGGTCGGTCGCTTATGTGCT
TTAAGCGGATTGATTCGACAAAAACACTCCATTCTGTAACTAAACACCATTCACACTTTTATTATTTCTA
ACGAGAAATCAAGTCTCTAAAACACAGCATTTAAGCCGTCGAACGATGCTGAAAGCCAAGAGCAGCAAGG
GTTAAGCTATCTTGAGTCATCTGATCTTGAGCATTTTGTGCCGACTTGAAAAAGAGCCGCGTTTGCGAAA
TGCTTGGGCCATAACAATAAAAACCGTTTTCTCTCCCGTTGCCCCACCAGGATGGTGGGGATTTTGTTGC
TTTCCCTCATATTTGTTGGCCTACCATCGACAGCCCTGAGTGACATCTCTGAATTGTGGTAATAAAAAAC
CCCGCATGAGCGAGGTTTGTCGTGACATAGTGTTAAGACTATTGGTCGGTAGACGATTCAGGCTGCTCGC
CTTCTTCTTGTTCGGCAAGAGCTGCCAACATCGGTGCATACCACTCATCCAGTTTGGCGCGCAGAGTATC
GACACCAATTCCGCTTAATGAAGAGAAAGCATCAACGGCCACATCGCCACCAAAGGTTTTTGCCTCTTCA
CGCACTTTCAATACTTGTGCTTTACGAGCGCCACTTTTTAGCTTATCCGCTTTAGTCAGCATCACCTGTA
CTGGAATTCCGCACTCTACCGCCCAGATGATCAGTTGCTGATCGAGGTCTTTCATCGGATGACGAATATC
CATCAGTACCACTAAGCCTTTTAGGCTTTGGCGCTTTTGTAAGTATTCACCAAGGGCTCGCTGCCACTTG
AGCTTCATCTCTAGCGGGACTTGAGCAAAGCCATATCCGGGCAAATCGACGATATGACAGCCGTCTGCTA
CTTTAAAAAGGTTAATCAACTGCGTACGACCCGGAGTCTTACTGGTTTTGGCCAGATTTTTCTGGTTGGT
CAGGCGATTAAGGGAACTTGACTTACCAGCATTAGAGCGTCCTGCAAACGCAATTTCGATACCTTCATCT
TCAGGAAGATGGCGAATATCAGGCGCACTGGTAATGAAATGCGTGTTTTGGTAATGAATTTTTACGCTCA
CTGTGTTAACTCCATCTCGACTTTGTGTAGTCGATTGATTACTTTTTTGTGAAATTGTGTAAAATAACCG
TGCTCGGCATAAGGTCGCCTATTGTACCATGAGAGGTACCCCAGAGTGGTACTGGAAGCTTGATAATTAT
AAATGGAATGTCATGAAGAAATTAGCGCTAATCTTGAGTGTTTTAGCCAGCTGCTCTGTATGGGCCCAAG
GTAGTATCGAAGCTGGTAAAGCCAAATCTCTAACCTGTGCTGCCTGCCACGGTGCAGACGGCAACAGCCC
GTTAACCATTTACCCTAAACTGGCAGGGCAACATGAGAAGTATCTTGAGAAACAACTCAAGGAACTGAAA
TTGGGTGCTTCCAGCGGCGGAAAACAGGGCCGTTATGATCCTGTGATGAGTGCAATGGCGATGCCACTGA
GCGATGAAGATATCGCTGACTTGGCAGCATACTATGCCTCTATGCCTATCTCTGGCAATACCACACCGGA
AGATGTCGTGGCCCAAGGTAAAGTACTTTATACCGCTGGGGATGCATCACGTGGGCTGACCGCTTGTATT
GCGTGTCATGGTCCGCGCGGTAATGGTACGGAGTTATCAGGCTTTCCAAAAATTTCAGGCCAGCATGCTG
ACTACATTAAAGCGCAGCTAGAAAAGTTCCGTTCCGGCACTCGTGCGAACGATATGAACGAAATGATGCG
TGATGTGGCACATAAGCTGACCGATGCGGATATCGATATCCTATCCAAATACGTAGGTGGCCTACACTAG
TTAGACAAAACGAGCAAAGATGACTAAACAGCCCTAGTGACCTTACTAGGGCTGTTGCTTTTTATGGCTT
GCCCACCTCTTTTGGGGTAACGCATCGAACAATTCAGCGTTTTTTGTTTAGGCTGATGAGAAAATCGCCT
TTTACACTCCACTCTCAAGGCAGTTTCTGGTATGTTGCGCATCCCGTTGGAGGAGGTCAGCATGCATCTA
TGCCCGTTATGTCACAGTGAAAATAGCCAAGCGTATTTTGCTGATAAGCAGCGCGACTATTTTCAATGTC
AGCAGTGCGAACTGGTGTATGTAAATCCTGAGCAACGCTTAAGTGCGGAGCGCGAAAAGGGCTTCTATGA
CTTGCATCAGAATATTCCGAGTGATGAGGGCTATCGACGCTTTTTATCACGCGTCTGTTCTCCTATGCTT
GAGAGAGTGCCTCCCCAATCACAAGGGCTAGATTTTGGCTGTGGGCCGGGTCCAACCTTGTCTCTCATGT
TAGAAGAGGCGGGACACAGCATGGCGTTGTACGACATTTTCTATCATCCAGATACGCAAGTGTTGAACCG
TCAATATGATTTTATGACTGCGACCGAGGTGATTGAGCATCTGCACGATCCGCACCGAGTGTGGCAGCAA
TGGTTAAATTTAGTTAAGCCAGGCGGCTGGATTGGTCTGATGACAAAAATGGTCAAAGACTTAGACGCGT
TTGCTGGTTGGCACTACAAGAATGATCTCACCCATGTGATCTTTTTTAGTCGTGCTACGTTTCAGTATCT
GGCGGAGCGGGATCAGCTCGAACTTGAATTTATTGGTAATGATGTAATTTTACTGAGGAAAACCCAGTAA
TGAGTCGCTCAAAAAAATCGAGAAAACCGGGTACCAACAGTAACGATCAACTGGTCGTGGTACGTACACG
CAGCGAATCCGAATTGGAAAGCCGCCTGCGTAAAAAACTGAAAAAGCGTAAAGGCTTAAAGTCAGGCAGC
CGCCATTCAGAAGGCAGTGAAAGCCAAGTGCGCCAAGCGGCGCAAAAGCGCGACCCGCGTTTGGGTAGCA
AAAAGCCGATTCCATTGATTGTGGCAGAGCCGAAGAAGCTCAATAAGCAAGAGCGCAAACTGGCGGCTGA
GCAAGAGCTAGCGATGCTAGAGAAAGACGCGCAACTCAACGTGCTGCTCGACCGACTCGACAACGGCGAA
AAGCTCGGGATTGGCTTGCAGAAATACGTGGATGAGAAGCTGGATCGCATTGAAGTGCTGATGGAGCAGT
TGGGCTTGCTCGACGATGAACCAGAGCCAGCGCCGGCACCACAGTCAAAACCGACTAAAAAGCGCAAAAC
TGAAGACGATCTATTGTCTGAGTTTGAGCAGCTGGATGTGGATAAGTACCAAGATTAAGGAGCGGTGATG
AACGGGATGCTACTGGCTAGTGTGGGCGGTGCCATTATCGTGGCATTGGCCAGCTATGCAGCTTACTTGC
TGTGGCAAGTGAAAAAGCAGCAGGCGCTACAGCGGCAACAGCAACAGTTAGCGATTGAAAAGCGTAACGC
CAACATCTTTGACAGCGTTAATATCCTTTGTATGGCGGGGATTCAGGGACAGTGTGATCTCTCTGAAATC
AGTATCCGCGTCTATTGCATTATGGATTACGTACAAGGTGAGCAGCGCATCAATTTTGAACAAGAGTATC
CCGCCATCAGCGAGCTGTACCATGTGGTGAAAAATATGCCGCGTGGTGAAGCGCGCCAACAACTCCCCAA
GCAAGAGCGGATGAAACAGAATCTGGAGCGCACCAAAGCAGAAAGTCGTCTGCAAGATGCGATCATTGTC
GAACTCACCGCTCTCAAGCAGCGCATTCAGCCGCTGAATAATCAAATCGCGATTCAGATGGTGTGAAACT
AACCCGAAAGGGGGAGTGATCGCGCTAGCAGAATCGAATATTTTGTTGCCAGATCCTGTTCTGCCGCCCG
ACGTTCGTCAATGTCGTGTGGCAGAATAGCCCGTCAAGAATTGAGCAAAACGGAAAGATTCATTATGTCG
TCGTATGTCGTACCCAGCCAACAGATCGTATGGGATCAGGCCATTCTGGATAAGTACAACTACTCCGGTC
CGCGTTACACTTCATACCCGACTGCGGTTGAGTTCCATGAAGCCTTTACCATCGCTGACTTTGATATGGC
CTGTACTCAGTACCCAGAGCGACCATTATCGCTGTACATTCATATCCCGTTTTGCCATAAGCTTTGTTAC
TACTGTGGTTGTAACAAGGTGATCACTCGTCATTCGCACAAAGCGGATGAGTACCTTGATGTGCTTGAGC
ATGAAATTCGTCAACGCGCCTCACTATTAATCGGAAGAAACGTCACTCAACTCCACTTCGGTGGTGGTAC
GCCGACGTTCTTGACCAACGCTCAAATCAGTCGTTTGATGACGCTGCTGCATAGCGAGTTTCACTTCGCC
GATGAGGCGGAAATCAGTATTGAAATCGATCCGCGTGAAATCCAGTTAGAGGTGCTTGATCACCTGCGCC
AAGAAGGCTTTAACCGAGTCAGCATCGGGGTGCAGGATTTCAATAAAGAAGTGCAGAAGCTGGTTAACCG
TGAGCAAGATGAGCAGTTCATTTTTGATCTGGTTGAACGCGCTAAACAGCTGGGTTTTCGTTCGACCAAC
CTTGACCTCATTTACGGCTTACCTAAGCAAACCGCAGTAACCTTTGCCCAGACGTTGCAACAAGTGCTGA
CCATGCAACCGGGGCGTTTGTCGGTATTTAACTACGCGCACATGCCGCAACTGTTCGCAGCGCAGCGCAA
AATTAAAGAAGCCGATTTACCTGCCGCCGAAGAAAAACTGGCGATTTTACAGCAGACAATCACCACGCTA
ACAGGCGCGGGGTATCAGTTCATCGGTATGGATCACTTTGCCTTGCCGGATGATGAGCTAGCGATTGCTC
AGCGCAGTGGTATCTTGCACCGTAACTTCCAAGGCTATACCACCCAAGGTGAATGTGACTTAGTCGGCTT
TGGGGTTTCGGCGATTTCCATGGTGGGCGATGCCTATGCACAAAACCAGAAAGAGCTGAAAAAATACTAT
GCGCAAGTCAATGAGATGCGTCATGCCTTGTGGAAAGGTGTGACACTAGATAAGGATGATTTACTGCGCC
GTGAAGTGATTAAGCAGCTGATTTGTAATTTCAAGCTTGATAAAACAGCGATTGAGCGTGAGTTTAATCT
GCGTTTCAATCACTACTTCCGCCAAGATTTAGCTCTGCTACAAACCTTTATCGACGATGGGTTGGTGACG
GTGGATGAACGCATGATTGAAGTGACGCTGCGTGGGCGTTTGTTAATTCGCAACATCTGTATGTGTTTTG
ATAAATACTTGCGTGAGCGGGCGCGTCAGCAGCAGTTCTCGCGAGTCATTTAAGACCGCATTCCACAACA
AGGCCACCGCATGCGGTGGCCTTGTTGTTTGTGCTCTGATTTTAATTCAGGATGACTGAGCGGAAGGTGA
CTCCAGCAAAGAGAGCGCTTTACGAGAAACATCGTGTGCGGCACGCGTGAAATTCTGCTTTTCCAGTGCA
TCAGCCAAATAGGCATAGTCGGAGACGCTAGAGCGCAGTGACAGCGCTTTTTCGAGATGTTTCTGCGCAT
CAGCCCAATGTTTCTCACGCAGATACAGTTGACCCAAAGCGCTATGTGCTTCGGCATTATTGCCATCCCG
ACGCAGCGCTTCTTGCAGCAAGGCAATCAGGGGATGGCGATCGCTGATATTGAGCTCCGGCAGTAGCGCG
TACAGCTCAGGAGTCGCTTGTTTCTTCAAGCTCTCTTTGATCATTGAGAAGGCCTCATAGTCAGCTTTGC
GTTGAATAAGCTGAGTGATAAAGCACATCAAAAGTTCCGGCTCCGCTTTCAGTTTACGTGACAGCTGAGC
CCAATGTTGCATCAAGCCTTCACTGCCTTTTGGGCTGGCAATGTCTTGCAAAATGCCACGCTGAGCGGTG
ATTTCCAGTTGCTGCGCTTCCTCATTGCTCAGACGTTTCGCTTTGACCAGTTTGGGCAGCAAGGCCAACA
GTGGTTGCCACTCGCCAAGGGCTTGATAACACTGCTTGAGCAAGTTGAGCACCACCGTATTGTGCGGGTG
ATTGCGCTGCAGTTGAGTTAAGGTTTCAAGGGCAGCTTGGTTATCGCCATCACCCAGTTGTTGTTTGGCG
CGTGTCAGCTCCACCGCCAAAGTCGAGTTATTTTGCTGAGCGGCCAGCGCTAAGTAACGATCGCGCTTAG
CTCGATCGCCCATACCATTGGCGGCTTCTGAAGCGACAAGATAGCAAAGCAGCGGCATATCGTGGTGATT
GGCCCAACGAGTCACTTTCTTCTCGGCTTGTGTCCAATCGCCTTCCAGCAGTTTGATGATCCCTTCATTG
GTATAACGGCGTGAGCGACGCTGCTTACGCACGCTAAACCAGTTCCAAGTGTGAAAGCTGGTGTAGAGGA
TTTTTTTCACCAAAAACTCTAGAGCGAACAGGGCAGCCAATGCTCCAATGATAAAAATCACTAAAGTGGT
GACACTCATTTCAATGGTGCGATTGGCGATCGAGATCAGCACATAGCCTTGTTGGCCAGCGTATTGCGTT
CCCACAAACAGGCCAAGTCCTAAGACAACAAAGAGGAATATGAGACGAATCATTGCTCAGCCCCCGTGGT
TAGTGGTGAAACACTGCGGCGCAAGCGTTCGTTGATCACATCGGCGAGCTGTTGCTGAGCCTGTAATTTA
ACGGGGTATTCCACTTGCACTTGCTGCTCGGCGAGCTGGGCCAACGCTGCGTTAAAGCTTTGTACGGCTT
TATCGTCTGGATTGAAGAACGATGTTGACCACTGGGCGGCTGTGTCGAGAGCGATGCGATAGAGTGTTTG
TTGTTCCGTGTACACCCCTTTGATCGCCGTTTCTAACTTGGCCTGCAGATTCTCTCGCAAATAAAAATGC
TGAGTAGGAGAGAGAAGAGGGATCACATTGCCATCACGTGAGCGGAAAGTGATGAAGTTATCGGCAAACG
CTTTGAGCGAATTTTTCAGGTTGGTTTGCCAGTCATCGATGTTTTCTGATACCGCTTGGCTTGTTTGTGG
CTGATCGGCAGGCAAGATGGCATTGGCCAGCGGTAAGCTATCGATCTGCTGTTGCAAGCTGATGAGGCGC
AGCACTAAGCCATCGCGGTCAATGAGCGGGATATTTTTCAGGGTAGTGATGTCATTGGCCATCGCTTTAC
GCAGCGCCGTGAGGCTAGGGTCATTAAGCGCAGCGATGCGCTGATCGGCACTTTCCATCAATTGAGTTGC
GGTTTCCACATCGTGCTCAAGAAACAGCTTGCGACCCGCGAGCTTGACCAAGTAATCCGCTTCTGCAAGT
AGCCAATCATTTGGGCGACGGCCTTTAATATCCGCCACGGCGAGCTGCAAGCTTTCAATACTTTTTTGTT
GCTGTTCCAGCACGGTTTCTGCGCGATGAGTAATCTCAGTGGCTTGTGACGTGGCTTTCGATACCGTTTG
TTCCAACTGCGCATTGAGCGCATCACGAGTCTGTTTCAGCTCTGCGCGTACGGCTTGCAACTGGTTGTTA
AATTCACTTTTTTGCTGCTGATGCACATAGGCAAAACCTGCGCCGAGCGCTAATACCAGCAAAAGCGCCA
CGCTCGCCAACTTTTTCCCTTGCGAGTTTGGTTGTGGCGGCTTGTCTTGAGCTGGTGTGCTGTCCAAGGT
TTTCTTGGCCGCCGGTTGGTTTGGCGCTGGGCTATCTTGTTTGTCGGGCGCGGTCGGGGGAGTCACCGCT
GCCGAGCTTGGGTTTACTGTGATTTCAGGTTCTTGTTGCGGTTTATTGTTGTTGGTCATTGCTCAGAGTT
CCTGTTGGTTTTTCGGGCATCAATGCCGCGACTAAATCGCGATTAGCAGCACTTAGCGTGACCACGATGC
GATGAAATCCTAGTTGGTGGGCGAGAGTGGCAATCCGTTGGCTGGGTACGAGCAAAGTTAACTGCTGCAC
CCATGGCAAGTGTGATGTCTCGAACTGACGGATAAAAAAAGCCAACTGCTCACTGCTGGTGATCACCAGT
GAGTCGACCTTCGCCAACTGCCATTTTTGGACACACTCGGCGGCGGCAAATGGCCGCTCGTGCCGACAAT
ACGCTTCTTGATAGCGCACAGTCGCTCCTCTTTCCACTAAGGTGGAATAAATCAGCTCACGACCACCATT
ACCACGTAAGATCAATACCTTCTTACCTGCGACATCACGCAGCATACTGAGTGCCAGCAGATGTTCACTA
TCGCTTATTTCTGGATAGTCTACTGATTGTTGGCAGGCTTTGCTGAAAACATGCGCGGTTTTTTGACCAA
CGGCAAGGTAAATAGCGTTATTTGGCCAACAAATTCGGCGATGTTGCAGAAATTGGTCACTGAAGATGAC
GGCATGTTGACTGACGGCAATGATGATATCGAATGAAGATAAATCTTCTGCCAGCGCAGCAAGTTGAGGG
CTGGCAGAGATGGCGAGTAGCGGATGGTGCAGGGCGGGGATGCCCTGCTGGTGCAGCAGCTGGCACAGCT
CTGCGCCTTGTTCATCAGGACGAGTGACCAGTACTGTCATAACACTCTCAATCAATGCGAGATAAGCAAT
CAGTCTATGCGTGCGGACATAGGCTTACCATTATTCGTGGTCACAGTAGAGACGCTCCAAGATCTCTTTG
GCTCCTTGGCTAAGCAGTTGCTCAGCCAGCGTGATGCCAAGTTGCTCAGCTTGTGTGCGAGGTCCGCGAA
TTTCGCCGCGCACGATTTGCGAACCATCGGGTTCACCCACAAGAGCGCGTAGCCAAATAGTGTCACCCTC
CAGCAGTGCATAGCTACCAATCGGCACCTGACAGCCACCTTGTAACGTGAGATTCATCGCGCGTTCGCAG
CGCACTCGATCGGCGGTATCAGCATGGTTAAGAGGTGCGAGTAGGGCGCGCACGCGTTGATCATTCACGC
GACATTCAATACCAACGGCACCTTGGCCAACTGCAGGTAGGGACTGTTCCGGTTCAATAAAGCTACGAAT
ACGGCTTTCGAGCTCAAGGCGTTTTAGGCCTGCTGCCGCTAAAATGATGGCATCGTATTCGCCCGCATCA
AGCTTACTTAGGCGAGTCCCCACGTTGCCGCGCAGCTCTTTAATCACTAAATCTGGCCGTGCCGCTTTGA
GTTGGCATTGACGGCGTAAACTGCAGGTACCGACGATAGCGCCCGAGGGCAGATCTTCAATCTTGGCGTA
GGTATTTGAGACAAACGCATCACGCGGATCTTCCCGTTCGCAGATGGTGACTAAGCCCAGACCGTCAGGG
AAATCGACCGGAACATCTTTCATTGAATGCACGGCTAAATCGGCGCGCCCTTCGAGCATGGCAATTTCCA
GCTCTTTCACGAATAAGCCTTTACCGCCCACTTTAGCCAGTGGAGTATCCAGAATCACATCGCCGCGCGT
GACCATAGTCACCAACTCCACCTGCAGTCCGGGGTGGGCTGCCATTAAGGCGTCTTTAACATAGTTGGCT
TGCCACAAAGCCAGTGGACTCTGGCGGGTTGCAATGCGAATCGGCGTCTCGGTCATTATGATGTTCCTAT
CCATCTGTTTTAAAATCGCCTAATCCTATCACTTGGGGCTTAAAATGCTTACAACTAGTTCGAGTCGGAA
CGATTTTGCGCAGAAGAATGTCGTTTTCCCGCTTGATTGTGTGATTCGACTCGCATTTATTATCTTGGCG
ATACTTACAAAACGGCAATTTGCAACAACACTGTAATCATTTATGCTGTTTTGTGTTGATAAGTGTTTAG
TTTGGTGTGATGTGCTTCCAAGAGCGCTTTACCAAACCGGAAAGAAGTGTTAGATTGATCACGTTTTGTT
GGCATGGTCGCGTAAAACATAACCAAAAAGCGGCTTTTATCTGTCATATCAGGGAAGCAAACTTGCAGGC
TTATACTCAGACCTTAATCCATAGACTTGATAAGCTAAACCGGCAACGTATTGAGCGTGCGCTGGCTCTT
ATGGATTTGCAAAGTCAACGTGTTTTCCACCTCATTCCCGCACTATTTCAATTTAATCATCCTCTGATCC
CCGGTTATTTTTCTGCTGATACGCCTTTCGGTATCCATCTGTTTGAAGCCAATCCTATCCAGCAGCAATT
CATCGATGATGCTCAGTTGACGCTCGGCGAGCCGTTAACGCCAGCTGACAATCCGGCGATTTTAGGCTTG
TATACGATGGGCAGTACCTCATCGATCGGTCAAAGCACATCGAGCGATCTGGATATTTGGGTCTGTGTCT
CTGCTCAAATGAGTTGTGAGGCGCGCGACAACCTCTCCAGTAAATGTCTGCTCATTACCGATTGGGCGAA
AAGTCAGGGTGTTGAAGCCAATTTCTTCATCATGAATGAAGAGCGTTTTCGCCATAACCATTCCGAAGCG
TTAAGCGGTGAAAACTGTGGTTCATCACAGCACTTATTATTATTGGATGAGTTTTATCGCTCTGCGGTGC
GCTTAGCGGGCAAGCGACTGCTGTGGCAAATCGTGCCACCAGAAATGGAAGAGTGCTACGACGAATATGT
TCACGAGCTCTGTTCAAATGGGTATTTGAACTGCAATGAATGGATCGATTTTGGCAAGTTAAACCGCATT
CCGGCTGAAGAGTACTTTGGCGCGAACTTGTGGCAACTGTATAAGAGCATTGACTCGCCTTATAAATCGG
TACTGAAAGCCATTTTGCTTGAAGCCTATTCGTGGGAGTACCCGCACACTCAACTGTTGAGTATCGACAG
CAAACGCCGTTTCTTTGCCGATGAACCGGATCTGTACGGCATGGACTCTTACTATCAGATGTTAGAGAAA
GTGACGCGCTATTTGGTGCGAATTGGTGATAGCACGCGCCTTGATTTAGTGCGCCGCTGTTTCTATCTCA
AAACCCATGAGAAGTTGTCGCGTGAGCCGGGCGTCGGCTCGATGCCTTGGCGTCGTGAAGCGTTACGGGA
ACTGACCAGCGAATGGCAATGGAGCGCAGATTTGATTGCCGAGCTCGATAACCGTCGTCACTGGAAAGTC
GAGCAAGTGAAGGTCGTGCACCACGCACTGCTTGATGCCTTGATGCTCAGCTATCGTAACCTGATCCAGT
TTGCGCGTCGTAATGACATCACCTCGGCCATTAGCCCACAAGATATCTCGATTTTGGCGCGTAAACTGTA
CGCGGCGTTTGAAGTGCTGCCGGGGAAAGTCACACTGCTCAACCCACAAATTTCCCCAGACCTGCATGAG
CCCGATTTAAGTTTTATTGAGGTTTGTGCTGGACGCACCAATAAGCCCGGTTGGTATCTCTACAAGCAGC
CGCTGCAGGCGCAGCGCTTGATTGGTCAGCCGTATCTTGAGCACAACGAATACTTGAGTAAATTGGTGGC
TTGGGCCTTTTTTAATGGCCTGATCACTGAGTCGACTCGTTTGCATGCGGTGGTGCGTGAAGCGCAGCTG
GACATCGACAAGTTCTACCAAATGGTCAGCGATCTGCGTAATACCTTTTCGCTGCGTAAGCGTCGCCCTA
CTATGCAAGCGCTGGCCAATCCTTGTGAGATTAGCCAGCTTGCCATGTTCATCAATTTTGAACACGACCC
AACCAGTGAATTGAGTGGGAAAGCGCTGAAAGTCGACCTGAAAAATATCGATATTTTTAGTTTTGGTGCT
GAGCAGAAATGCTTAGTCGGCAGTGTCGATTTGGTGTATCGCAACTCGTGGCAAGAAGTGCGTACCCTGC
ATTTTGAAGGCCAGACGGCCATGCTTGATGCGTTGAAAACCGTGCTTGGAAAAATGCATCAGGATGCGCT
GCCGCCAGAATCGGTGGATGTGTTCTGCTACAGCAAAAACTTGCGCGGCGTGATGCGTAACTTGGTTTAT
CAACTGTTGGCTGAGTGTATCGATTTGCGCCTCAAGCCGATGGAGCAAGAGAAACGTCGTCGTTTCAAAG
CGCTGCGCATGGGCGATCAGATGTATGGTTTGTTCTTTGAACGTCGTGGTGTTTCGGTTCAGAAGTTGGA
GAACTCGGTTGATTTCTATCGCAGCATCTCAACCAATAAGCTCAAGGGCTCGCCTTTACTGATGCTCGAT
CGCGATCAAGATTACCCATTGCCAGCGGTGGTGGATAGTTTTGCCAGTGAAGGTTTGGTGCAGTTCTTCT
TTGAAGATACCGAGAAAGGTTTCAACATCTATGTGCTTGATGAGGCCAACCGCGTTGAAGTCTATCACCA
GTTTAATGGCGAAAAAGACGAAATGATTGCCAGCGTCAACAGCTTCTACACCTCGATGTTGGATGACAGC
AATAAACTCGGCGCGAAAAGCATCAATTTTAACTTGCCGCAGTATTACCAAATCATCCACCCTGAAGAGG
GAGAAACGTACGTGGTGCCGTACCGTAACGACAGCGCTGTGTATTCCAAGCCTTCGCAAGTGGTCAATGC
CTAACTCGTTGACGTCTCAGGTTTTCTAAATCCTTATCAATAAAAAAGAGCACAATCGTGCTCTTTTTTA
TTATGCGTCAGTGGCAGCATGCCTAAGCGACTTTCGTGCTTAAACCCAATCAATCGGCTCATCGGCGTGC
TTATCACACTCTTGCTTGAGCAGAGTGAGCAGCTCAAGCCCAGTTTTTGAACAGATCCATTCGCCATCAA
TCGATTTGAAATGGTAGCCACCTGATTTGGAGGCCAGCCAGATTTCACGCATCGGTTCTTGGCGGTTAAT
GATGATTTGGCTGCCATCATCAAACTCGAGTGTCATCACATTGCCTGACGTTTCGTAGTCGATATCCGCG
CCGGCCTCATCAATCGCGGCCTCTATACGCTCTAGCTGGCTATCGACGAGTTGATGAAATTCAGTTTCGT
TCATCCTATCTATCCTATTGCTTTTCCTAATCGTGGTGCGATTATAGGGGGCATTGATTCAATAAGCACG
ATATGCAAAATGAAAAAGAAATTCACTGCACTGTTTTTGTTGTCGGCTCTCGCGTTAGCGGGATGCGGGC
AAACTGGGCCACTGTATATGCCTGATGATGCAAAACAAAGTGAGCAAAGTCAGTAAATCACGCTACTAAG
AATAAAAGGGAAAGCATTTTGGATTACTTCAATTATCAGGAAGATGGTCAGTTGTGGGCTGAGCAAGTTC
CACTCGCCGATTTGGCAAACCAGTACGGTACACCGCTTTATGTTTACTCAAGAGCGACACTTGAGCGCCA
TTGGCACGCGTTTGATAAATCAGTCGGTGATTATCCTCACCTAATTTGTTATGCGGTGAAAGCCAACTCT
AACTTAGGGGTATTGAATACTTTAGCTCGTTTGGGTTCAGGTTTTGATATCGTCTCCGTTGGCGAATTAG
AGCGTGTATTGGCCGCCGGTGGTGACCCAAGCAAGGTGGTATTCTCTGGTGTGGGTAAAACCGAAGCTGA
GATGAAGCGCGCCCTGCAATTGAAGATCAAATGCTTTAACGTGGAATCGGAGCCTGAGCTGCAGCGCCTG
AATAAAGTGGCTGGCGAGCTTGGTGTTAAAGCGCCGATTTCACTGCGCATCAATCCTGATGTGGATGCCA
AAACTCACCCTTACATTTCAACGGGTCTACGTGATAACAAATTTGGTATCACCTTTGACCGCGCAGCGCA
GGTATATCGCTTAGCGCACAGCTTACCCAACCTCGATGTACATGGTATTGACTGCCATATCGGCTCACAG
CTAACCGCTCTCGCACCGTTTATTGATGCGACTGACCGTTTACTGGCACTGATTGATTCGCTGAAAGCGG
AAGGCATTCATATCCGCCACTTGGATGTCGGCGGTGGTTTAGGGGTGGTTTATCGTGATGAACTGCCTCC
GCAGCCTTCGGAATACGCCAAAGCATTGCTGGACCGCCTAGAGCGCCACCGCGATTTAGAGCTGATTTTT
GAACCGGGACGCGCGATTGCGGCTAACGCGGGAGTATTGGTGACTAAGGTGGAGTTTCTCAAACACACTG
AGCACAAAAACTTCGCGATCATTGATGCGGCGATGAACGATTTGATCCGCCCGGCGCTATACCAAGCGTG
GCAAGACATCATTCCACTGCGTCCGCGCCAAGGCGAAGCCCAAACTTATGATTTGGTTGGCCCGGTGTGT
GAAACCAGTGATTTCCTAGGGAAAGATCGCGACTTAGTGTTGCAAGAGGGGGATTTACTGGCGGTGCGCT
CTTCTGGTGCGTATGGGTTTACCATGTCGTCGAATTACAATACCCGTCCGCGAGTGGCTGAAGTCATGGT
TGATGGCAATAAAACCTATTTGGTGCGTCAGCGTGAAGAGCTTAGCAGCTTGTGGGCGTTAGAATCGGTA
TTACCGGAGTAAAGTTATCTTCTATGCATTTCCATTTTTCTAAAATGCACGGTTTGGGCAACGACTTTAT
GGTCGTGGACTGTATTACCCAAAACGTCTTCTTCTCTCCGGAATTGATCCGCCGTCTGGCGGATCGCCAT
ACGGGAGTCGGCTTTGATCAATTGTTGGTGGTTGAAGCGCCTTACGATCCAGAATCGGATTTCCATTACC
GCATTTTCAATGCCGATGGCAGCGAAGTGGAGCAGTGTGGCAATGGCGCGCGCTGTTTTGCCCGTTTTGT
ACGCATGAAAGGGTTAACCAACAAGTACACCATCCATGTCAGTACCAAGAAAGGCAAAATGGTACTCAAT
GTGGAAGAGGAAGATCTGATCACCGTGAACATGGGTGTGCCGGAGTTTGAGCCGAACAAGATCCCATTTC
GCGCCAAACAGAGCGAAAAAACCTACATTCTGCGTGTCGGTGAACACACCTTGTTTTGCGGCGCGGTGAG
TATGGGCAACCCGCATGTAGTGACTGTGGTGGACGATATCCGCACTGCTGCGGTAGAAACCTTAGGGCCG
CTTTTGGAATCGCACGAGCGTTTCCCTGAGCGCGTCAACGCCGGTTTTATGCAGGTCGTGAGCCGTGATG
AGATCAATTTGCGCGTGTATGAACGTGGTGCGGGCGAAACTCAAGCTTGTGGCAGTGGCGCGTGCGCCGC
GGTTGCGGTAGGCATTTTGCAAGGTTTACTGGATGAGCAAGTTCGTGTCCATCTTCCCGGTGGTGAGCTG
GAAATCCACTGGCAAGGCCCCGGCAAACCGCTGTATATGACAGGCCCGGCTACTCATATCTACGATGGCC
AAATCTCTTGCTAATTGAGGTTCAATTTTGTCTCAGGTAACGGCGGATGCTCTGACTGCCCAAGTGGTGG
CAGAGTATCTTTATGAACATCCCGATTTTTTTCAGCATCATCCTCATCTGGTCGAACGTTTAGCCTTACC
GACCCAAACGGGCGCGGTATCGCTCGCTCATGTGCAGTTAGCGCGTCAGCGCCAGCGGATAGACTCTCTC
GAAGAGGAGATCACCGCCTTGATGTCGCTCGCGGCAAATAACGATCGTACTTTCCATGAGTTTATGGATC
TGCAAGAGCAGATTCTAAAATGCTCGTCGCTGCAAGCGGTGTTACACGCGATTGAAGCCAAAGCGCGTGA
ACTCAATCTGCGTGCTTACGTGCGCCTGCTGCAGCGTCATGATGAAAAATACGGTTTAGCCAGTGAGGAT
TGGCAGCGCTTTGCGACCAATCATTTTAATGGCAAATCGGCTTATTTAGGTCGCTTACGCCAAGCGGATC
GGCAACGTCTGCTGGGGGATAGGCCCGCGCCAGAAATGGGTTCGTATGTGGTGTTACCTTTGCAGCGCCA
AGCGCCGTTGGGAATTTTGGCCTTCGCCAGTGAAGATGGCGGCCACTTTCAGCCGAGTATGGATACCTTG
TTTTTGCGCCATCTGGCGTTAGTCTTAGCTCATCTGATCGAGACATTACCTTGGCAGTCACACGATGAAG
AACGACGAACGCACCCCGCTTCCTGATGCGTTGGCTCAACCGCTGGAGCGTTTTTACGCCTACCTGCATA
CGGAAAAAGGGTTGAGCCTGTATACCCAGCGCAATTATAAGCAGCAGTTGGAAACCATGACCCAGTACTT
AGTACAGGTTGGGCTCACCCACTGGACACAGCTTGATTCGGCGTGGGTGCGTCAATTGGTGATGCAGGGG
AAAAGGCAGGGGATGAAAGCCAGCAGTATCGCGACGCGTTTGTCTTCATTGCGCAGTTTCCTGGATTTTC
TGATTTTACGTGGCGAGCTTCAGGCTAACCCTGCGAAAGGCGTCTCTGCGCCGCGCAAGCAGCGTACTTT
ACCGAAAAATCTCGATGTTGATGAAATGGCGCAGTTACTGGAAGTGACCGATGATGATCCGCTTTCGATT
CGCGATCGGGCGATCATGGAGCTGATGTACGGCGCGGGTTTACGTTTGGCTGAGCTAGTTTCGATTGATA
TCAAAGACGTTAATCTAAGCGAAGGTGAGATCCGCGTCATCGGTAAAGGCAACAAAGAGCGCAAAGTGTG
GTTTGCTGGACAGGCACAAGAGTGGGTCGGTAAATGGCTCAAATTGCGCAGTCAATTGGCGGATAGCGCA
GAAACGGCGCTGTTTGTGTCCAAACTCGGTACCCGTATTTCACACCGTAGTGTGCAAAAACGCATGGCCG
AATGGGGCCAAAAACAGGCGGTTGCCAGTCATATCAGCCCACATAAATTGCGCCACTCGTTTGCCACCCA
TATGCTGGAATCGAGCAATAACCTGCGTGCGGTGCAGGAGCTACTTGGGCACGAGAACATCGCGACAACG
CAAATCTATACCCACCTCGATTTTCAACATCTGGCTCAGGTGTATGACCAAGCGCATCCTCGGGCGCGCA
AAAAGAATAAGGATGACTAACCATGCTGTTTTACCGCCCATTGGCTTCGATTCAAGCACTGACGTTTGAT
TTGGACGATACCCTTTACGATAACCGTCCGGTCATCAAACAGGTCGAGGAAAAAGTCACTGAGTGGTTGT
TAAGTGAGCATCCCATTACGGCGACGCGTCCTTTGGCTTGGTGGCTGGCGATGAAGCGTGATATAGCGCG
CCGCTTTCCGGAGCAGTGCCATGATGTGAGCCAATGGCGTTATTTACAGGTGCAGCATGGTTTACTGGAA
TTAGGCTATGCGCAGCCAGAGGCGGAGCAAGCGGCGAGCGAGACGCTTGAGCAAGTGATGCGCTGGCGTA
ATCAAGTCGATGTTCCTGCCGAAACGCATCGGGTGTTGGCTCAGTTAGCGGCTAAAGTGCCGCTGATTGC
GATCACCAATGGCAATGTCCAGATAGAAAAAATTGGTTTAAGTGGCTATTTCCAAACGGTATTGCGCGCA
GGGCCAGACGGCCGTGCCAAACCGTATCCCGATCTCTTTGCACAAGCAGCACAACAGCTTCAGCTTGAGC
CCCGTTCAATCTTGCATGTCGGGGATCATTTACAAACCGATGTGCTAGGGGCGCGGCAAAATGGTTTTCA
AGCCTGCTGGTTTAACGATCAAGGGCAGAGTATTCGTCGGCTCGCCAAAGCGAGCGTATTACCCGACGTG
GAGATCGAGCGTCTCTCGGAATTACTTCTGATAGTTAACTAGGTGCATAACATCGAGTCACAAAAATCAC
ATTGCATGGTTATTGAGTATAGTCTGCGGTAACGATTGCATTGCATAATGCCTAAACATTTCACTGGCTT
ATCAGCTCTTTATGTTTACGGTCTCGCGTCTCATCCCAGATTTAGCATCGGCCAATCAGGTGCTCGAAAC
GATGGATCTTCCTCATGGGCAATCCATCTTAGTGCAAATTTTCTCTCCTTTGAGTCGCGAGCATGTCGTG
CAGCTTGCGCGGCTCATCCGTAGTCGCCATCCACAAGCTTGCCTGCTTGGATGCAGTACCGAAGAGGTGA
TTTTCCAAGGGGAAGTGCACCATCAGGTGACGTTGCTGCAAATCACCGTGTTTGAGCAAACTTATCTTAG
CCGTGCTGTTGTGGATTACAGTGACGATGAGGCTGCCGACGCGGAGCGTTTAGCTCGCCAGCTCGAGCTC
ACTAGCATGTCTCGAGCAGTGGTCTGTTTTTCTTGGCAGATGGATACCTTGCAAGTCGCACGATTTGCCT
TACGCGACACGCAGGGTGCGCCAGTGCCCGTCGCTGGTGGAGCCGCCAAACAAACTCCCAGTGGTCGCTG
GGTTTTGCTCGATGAGGCTTGTTATCAAAACGCCAGTGTGGCTATTGCGCTGCATGGCGAAGCGCTTTAT
GTCGAGACGGGTGGTTACACTGAGTGGCAGCCTGTTGGGCGCACCTATCGGGTCACAGCCGTGGAGGGAG
ATCGGGTCTTACGTTTGGATGATGAGCCGATAGAGGCGATTTATCAGCGCAATTTGGGCGCGCAAGCCGA
CTTACCCCATGACTGGCTGATCAGTTTTCCACTGATGAAAGGGGAATGCCGCCACCAAGATCTTTATCTG
CCGCTCGGGCTGGCGGAGGAAGGCGGACTGAGGTTTAACCGCCCACTGGCGCTGCAAGATGAAGTGCGCT
TTTGTTTTGATCACCCGAGTTTAACCCTAGAGCGGGTCTATCTCACCGCGCAGCAACTACAAGCCAAGCA
GTGCCAACAAGTGTGGGTGTTTAACTGTGCGCTGCGTTTAAACTTCATGCATGAGAATCACGAGTTACAA
CCGCTTCAGGCGGTGGCGCCGACCGATGGTTGTTACTGTTGGGGAGAGCTGCTGTATGAGCATGGTCAGC
AGCAAGTGATGCATCATAGCATGACGTTTCTTGCCTTGCGTGAAGGGGCGGTGCGTGACGATCTTGTCCC
AATCCCCTTGCCGAGTTATCCGGAAGGGATGACGTCCCCTCTGTTTAATTTGATCCGCCATGCGTTTCAT
GATTTGGATGCCATGACGGACAATTTGGCACAGCAGATCCGCGCTCAAACCTCATTACTGACGGCGAGTT
ACCGGCGTGACCGACGTACCGGCTTACCCAATCGAGTGGTGTTACGTGAGCGATTGGCGAACTTCGCGGC
CAATGAGCACCTAATCGCCCTGAAAGTGACCAACTTCAATCAGATCAATGAGAAGTACGGTTATCCGGTA
GGCGATAAGCTGCTTCGTGATTTGAGTGAACAGTTTCAGGTCTTTTTGGATCAGAAATTGGCAGGGCAGA
GCGGTTTGTATGCGATTGGGGTCGGTGAGTGGGCAACGGTTTTTCGTGCCAAGCTGGACGGGAAAAGTAT
TCATAGCCATTTCTATCAGTTTGTGGAGCAGTTGGAGCACGTCAACTTCGAGCCCTACGGTTTACCGAAT
GTGGATTATCTGTCGATCTCGTTGTGCGCTGGGTTAGTCAGTCAGGGCGATTTTGCAGAGCATTCGCCGG
ATGAGCTATTGCTGCGTGCTATCGAAGCACGCCGCTACGCGTTTAACAACAACCACCATTTCTGTAATGC
AGCGCGTTTAAAAGTGCAAGAAAGTGTTCGTCAGGAGCGGCTGAATTGGCTATCGCGGGTTAGCCGCGCG
GTGGTACGTGATGATGTGGTGGTTTATGCGCAGCCGATTTGTCAGGCGCGTAGTCACATTGTGGCTTCCT
ACGAATGTTTAGTGCGGATTGAAGATGAAGGGGAAATTATCTTGCCTGGGAATTTTCTCCCGATCATCAC
CGATACTCACCTCTATACTCGTTTGAGCCGGCAGATGATAACGCATACCTTCAATATGATGCGTCATCGC
CCGGAGGCGTTTTCGATCAATCTTTCACCGCAAGATTTGATGAGTGAGCGCACCTTGCAGCATTTGGAAG
CGGCAATCAAATCGGTGGCCGATCCCGCCCGTGTCGGGCTCGAAGTGTTGGAGAGCGAACAAATCAAAGA
TTACGGGCGGATGATTGAAGTGTGTAACCATTTCCGCACACTGGGCGCGACCATCATTGTCGATGATTTT
GGCAGTGGTTATTCCAATATTGATGAGATAGTGAAGCTTGAGCCGCAGGTGATTAAGCTCGATGGCAGCT
TGATCCGCAATATTGATCAGGATGTGAAGCAGCGCCGGATTGCCGAGCAGCTCGTGAAATTGTGTCAGGT
ACTGAATGCGAAAACCGTGGCGGAGTTTGTCCATAACCAGACGGTTTGTCGCATCAGTGAAGATATGGGT
GTGGATTATTTACAAGGCTATTTCTTGGGTCGACCTTCACGCTTGGGTTAACGCAAGATAGACGCGTCAT
CCCATCTTGATATTTACCGTTCAATCCAACGATGACCGCTTTTGTCGGCTTTAAAAGCGTTCATCGAATA
GTGATAAAACTGCTCCAAGGCCTCAGCTGAAGCCTCGGCGTTGAAATGGCGCAGTAGCATTAATCCCACC
TCAAGGGTGCAGAGATTGCCCGGCTGTTGATTGCGCCTGAGCCGATACGCCGACACGTGATCGGTGGTAA
GGTGAACTCTCGGAACATCGGCTAGCCAAGGGCTTTTACGCTCCATTTTGCGCGCTTCCTGCCAAGTGGC
ATCGAGCACAATAAAATGCGCGATCTCATCTTCGCGCAGCGAGCGGAGTGCATCGGTTAATTCCACGCTC
TCTTCGGATGGGTAAACCAGAAACGAGCGAGCGTTGGGTTGGGTGAGGCGCGCTTGTAACTCAGTATTAG
CCGCGACTCGGCTCCATGTATAGGCTTGGCACTCGGCCATGGATTTCACCAGCCAGCGCCCAGTATTGGT
TTCGCGCTGCCACTCATTATCGTGAGTGAGCAGCGAGAGTTGAAACGGCGCGTGGAAGCTAGGGACGGCG
GAGCAGAGGCATTGAAATTTAAGCCCGCAGTCCGGACACGCCGCATTCATAGTTTAATGCCTGACTGTCT
TGGCGAGAGGCCATCGGCAAACAGTACCACTTGGCTGATTTGCTCGGCGTTGGCTTCTGGTGCCACACTT
GGGTTCGTCGGGTAGCTGATGCCGTTGTATTGTAAACGGTGTATAGCGGGTTTCGCGCCGCCGCCACTGA
CACTGAACAGTAAGTCTTGCCAGCCATGATGGGTCTGTTTACCTAAACGGATCGGGTTTTGTACGAGAGT
GATGCGGCTATTGAAACGCCACTGCTGATTGTGTTGATCGAAAATCAGCAAAGTACAGCCGCCAGTACCA
CACCAGTCTAGTTGCACCAGCAGTTCCGGTTGTTCATCACCGTTGAGATCGTACTTCAACCAGCGATATT
GCGTATTGTCTGGCGACGTTTGGTGCAAGTTAAAATAGCGGCGAATCGCCTGATCGACATCTTCTTCATA
GTCAGCGCGTCCTGCGATTTGCTGAGCGTGAATGGCCGCTTGTCCTACGGCAGGGGGCACAGCGCTTTCA
TTCAACTCGACCAGAGAGCGAAACAGCACTAAACCTCCATCGGCGATGTTATAAACCGATTGACCAACCT
TCTCTTGTGTCGCTGTTAGCTGATAACCCTCACGAGTGAAAATGCGCTCGGAGAGCAAGTACTGCTGCTG
GTGGCGAGTCATCACCACTTGGATCTGATTGGGGTTGAGCTGCTGCCAGTAGCCTTGCTCCACGACAGCC
GGTTCGCCATTGGCATACTCATAGCGAGTCTGCGCGGTGTGATCTTTTTCCAAGGTTAAGCTGACACTAA
AGCCCGTCTGTTCAGTCGAGCTGGCAAAGTAGACGCCGCTCCATTCAAGGGTAGGATCAAGATTAGCTAA
GGTCGCACAGCCTTGGTATTGGCCGCCTTTTAGGGTGAGTTTAGAGCGCCATTGGTAAAGGTTATCGCTC
ATACCATCGCGACATTGCCCTTGTTCTAACAGCAGTTCACCACCATCAAATTGGTAGCGTCGTTTATCTT
GGCTCAGTTGACTGCGTGTGATCGAAAATTGTTGCTTGTCACCGCCCATAGGTTGGAATTGTAGCCCGCC
ATCTACAAAGCGCATTGACCAAAAAGGCTCATTACCAAACGCACGGGTTGGGCTAAGAGGCTGCTCACAG
CCGCGGCTTTCATTGCTCAGTTGATTGATGCTCTGCACCTCAATTCGCGCCACATAATCACCGTTAAACC
CCGTTTGGCTTGGTGGCGTGAGTGTGCCGACAAGCTCACCATACAGAGGTTGGTAAGGACTACGATTCAG
CGCCATCGCTTCATTCAGTTGCTCTGGCGAGAGATTGAGCCAGTATTGCTGATGGCTGCCACAGGGCGTA
AAGCGTCGCACCTCATGGCCCACGACCACCTCGCCACGCAGCATAAAGCTCTGTGGTTGAATGGTTTCCG
GTTTATCGAGGGTCGCTGGAATAATTGGAGCGGAGTCAGGCTCGACACTGACGGAGGTGGTGTTGGTGCA
CGCTTGCAACAGCATAGCGAGCGACATGGCGCAGAAGGGCAAGGCTCTCATTGATCAATTCCTTTGGCTC
GAGATGGAATAGGGGATGTTTGGTCGCAAAAATTATCGCACAAACTGAAAGACAAGCTAAACCGTCACAG
GGTTCAATTGACAGAGTGCAAACAAAGGAACGTATTGTTTGAGAGCGGTTTCGCCATTTTGCGCGGTGAG
TGGCTAAGGAACGGTGCAGAAAATAGCCAACGGCAGCGTTAGGCTGCCGTTGAGTGATGCTCAGGTGATG
CGCTTTTACGGCTTAACCTGAGCGCAATAGGCACCGAGTGAGACGTGAATCGGGTTAAAACAGATGCTGA
TGCAGGTAATGCGCCACCGCATCATCGGCGTTACTGCCGATCACTTCATTATCCGGCAGGGCGTTAAACA
CTTTTTCATGGGCGGTGCCCATAACTAAGCCTTTTCCGGCCATTGAGAGCATTTCGACATCATTCATGCC
GTCCCCAAACGCGATACAGTTTTCAAGGCCAAGGTGAAGAGATTCGGCCACAGCTTGCAGCGCATCGCCT
TTTGATACGCCCGCACACATGACTTCTAGGCACCAAGGTGTTGAAAAAGCAACGTTGAGTTTATCGCCAA
AGCGCTGATTCAGTAAGGTTTCGTACTGCACCAAATGTTCATGATCTTGGTCTTCTTGAGTGAAGAAAAT
TTTCGCGATGCCATCGGTTGGGGCGTTATTGACATCAAAGACGCGATAGGTAAAACCAGAGTCTTCATGG
AAGTCGCGCAGGATCTCATCTTCTTTATTGAGCATCCATTCGTCATTACGGTACAGATGCACGAACAACT
GCTTATCGTGTTTAACGACATCGATGATGGCTTGCACCAAATCTTGCGGTACGTTTTTGCTGTACATCAG
TTGGTCATTCTGGTCATGCACTCGCGCACCGTTTGAGGTGATCATATACGCAGGAATCCCCGCGATTTCA
CGAATCCCCGCGACATCAATGTGGTGACGGCCTGTCGCGAAAATAAAGGTAAATCCTTTATCGTGCAGCT
GTTTCAAAGTCTGTTTCGAAAATTCGCTCAACTGATGGTTCGGGGCGAGTAAGGTGCCGTCGAGATCCGA
CGCCACGATTTTATACGGATGTTTGTGTGCTGAAGTGGTCATAAAACTCTCTGTTTCTCGGTTGGCCGGA
TGAGCCGTCACCCTTAGGTTGCCTAGTGTAGTGGAATTAAATGCGGAAAAAGAGGGTAAACCTCTCTTTG
CGCTTTTCCTCAATTTCTATGGTCGATGGTGCTGTCTTTTATGGTCGATAGTACTGTCGGCGAAAAAACG
CAAAATATGGTCTAACGTCTGATTTCGGTAGGCATCTTGTTCAAAAAGCAGTTCATGTCTGGCTCCTGCT
ATGCGGCATAAAGCGGCACGTTTTTGGGTGCGAGACAGCTTTTTGAAGAGCCGGATTTGCGCCCGATTAC
ACACAATCGCTTCTTCGCCAGCTTGTAAGATCAGCATGGGGATTTTGATTTGTCGGGTTAACTGCAAACA
CTGTTTGGTCGCCATTAAGCTCTGCCAAACCCAGCGGTGACTCGGCCCTCCAATTTGCAGTTCAGGGTGC
GCTTCATACAGTTCACGAAACAACTGATAGCGGGTTTCACTGTGGGTGAGCAGGTTGAGATGAAAGGGTT
TAGCGTGATAAGGGCCATAACCCGGAGCGTAACTGGGTTTTAGGGTAACGGCAGCCATAATTTGAGTGAT
GAGCAAAGCCCATGGCCTTAAATACCAAGGCATATTCACGCCAAACATCGGAGCACTCAGGGCCAGTGCG
CTAAAGGGGTGCGCTGGAGTGGTCTGGATATAGCGCGTAGCAATCGCGCCACCCATAGAATGGGCTAATA
AAAAGCGCTCTTGGTAGTGACCGAGATCGAAATGCTCGACTAAGGCTTTTAAGTCAGTCACGTAATCTTG
AAACTCATGTACATGGCCTATTTGTCTATCTTCAGTCAGACGTTCTGACCGTCCTTGACCACGGTGATCA
TAGGTATAAACATCAAAACCTTGGCGGAATAGGTCATAACACAGCTCTTGATATTTCCACGCAGATTCAA
TCCTGCCATTCACAATCACTACGGCTTTTTGATGCTCAGGATGCTTGAGACTACACCAATAAATGTGCGT
TTTATCAAAACTGCGATAGGTTCCTTCGCTTCGAGTGTGCCACACTTGAGCTATCTCAAAGTTGAGAGCT
TGCTCCAAACTCGACTCTTGCGTATAAGGATAAAGATTTTTTTCAGGGTTCATAAGTTGGCAATGGGGTT
GTGCGAATCAGTGTTTGACCTCATTGGGCTAGCATAAGTCAGGAATGAGGAATTGCAATGGATATCCATG
TTTGGCTTGCCTATCTACTGACCGCGGTGGTGTTTAGTCTGGCGCCCGGTTCAGGCACGGTTAACTCGAT
CAGCAATGGTTTAAGTTATGGTACACGCCACTCATTAGGGGCGATTATCGGCCTACAAATCGGTCTTGCT
TGTCATATAGTGTTGGTCGGCATTGGAATTGGCGCTTTGGTGGCACAATCTGCGTTGGCGTTCACTCTGA
TCAAATGGATTGGCGCGGCTTATTTAGTATGGCTGGGTATTCAGAAATGGCGAGATAGAGCCCCCCTAAC
GGCTACCACAACTTCTCATGAACTCTCACAAGCCGCCCTGCTGCGTAAAGCAGTACTGATTAACCTGACC
AATCCCAAATCAATCGTTTTCTTAGTGGCATTATTTCCGCAGTTTATTGATCCCACTAGAGATCATTGGC
CGCAGTTCTTGGTTCTGGGTATCACAACCGTTACTATTGATGCGATTGTCATGTTCGGATACACGGCACT
GGCTGCGCAGCTAGGTCGCTATATTCGTTCACCTAACATAATGACCAGAATGAATAAACTGTTTGGTTCG
ATGTTTATGGGCTGCGGAATGCTGTTGGCTACCGCCAAAGCGTAAGCAACCCTTTGAGGACACCATGTAC
ACAACTTATGTAGCACGCCAACCGATATTGAATGCAAAGCGACACACGCTAGGTTATGAGCTGCTGTTTC
GAGATGGAGAAAAAAACGCGTTTCCTGAGTACATGGATGCCGATCGTGCTACCTACCGTCTGATTGTTGA
AAACTTTTTATCCCTTGGTACCAACCCGAGAATTGCCCGCTCGCGCTGTTTTATCAACTTTCCCCATAAA
AGCTTAATTCGACGTTTGCCGCTGACTCTGCCGCGTGAGCAGATCGTGGTAGAAATTTTGGAAACGTGCC
AACCGACCGATGATCTTTTTGAGGCGGTACAAGAGCTGAGTCAGCGAGGTTATCTGCTCGCGTTAGATGA
TTTTGTGTATTCACCCGCTTGGGAGCGCTTTTTACCCTACGTACAGATAGTCAAAATCGACATCATGGCA
ATGGGGCTCGATAAAGCGTGTGAATTTGTGCGTGGTCGACTGGCTCAGGGAAGTCGTCGCCGATTTTTGG
CAGAACGAGTCGAAACCGAAGATGAGTTTCATCAAGCGCGTCATGCGGGTTTTACCTTCTTCCAAGGCTA
TTTTTTCAGTAAGCCAGAAATCATTAAACAGCGCTACGTCAGTCCAGAGCATGTGATTGCCATGCAGCTG
TTTCGCGAAGTCTGTCAGCCTGAAGTCGATTATGTGCGAGTAGAGCGCTTGGTCGCGCAGGACATTGCGC
TCTCCTACAAGCTGCTGCGTTTCGTAAACACTATGTCGGATCGGATCTCGGTCTCCATCTCCTCATTTCG
CCAAGCCTTGGTTTATCTTGGACAGGACAAACTGCGCATTTTCGTCTCTTTGGCGGTCGCGTCTTATATC
TCCTCCAAAAAGCCCAAGGAGCTTTACAACTTGTCGTTACAAAGAGCGCAGTTTTGCCAGTTGATGGCGA
CGCATACACATTTTAAAGCGCATCGTGAACAAGCGTTTCTGATTGGCATGTTTTCTGTGCTGGATGCCTT
GCTCGATACCTCAATTGAGCAATTGGTGGAGCAACTGCCGCTGGCCGATGATGTGAAGTTAGCACTGCGA
GAGCGTGAAGGGCCACTGGGTACTTTGCTCGATCTTGAGGAATGTTTTGAAAAAGCCGATTGGCAAGGTG
TGGAGCAGCACTGCCTAGAACTGGGTTTTGATCTGGAAGATGTCCGTCAGGAATTGATTGAAGCCCAGCG
TTGGAGCCAGGACATCAATCGATTAATTTAGTGATAAGTTAATGCACCTTTTCAACTTGACGCGGCAGCG
ATGTTGGCAGCAACGGCAAGTCATTTGGGGAGAGATGGTCGGCCAGCCCGACTCTGAGGGTGTAGGATGA
TAAAGGCTGACCGACCAAATAGATTAACCTTCCTGCACCTTAGATTTAGTGAGCGTGTCAGAGCGGTGAG
TTATTTCAGCCAAGCGTTAAGCATCCACACCAATTTCTCTTGCTCGCGGATGTAATCACTCATCAGCGCT
GACGTCCCTTCATCCCCGGTTTCGCCGGCAAGCTCAAGAATGTCTCGTTGTTGGTGGAGCAGAATGCTAA
AACCATCCACCAATCCCTGCATGCTGCTACGGCCATCAATTGAGTCGGTATGCTCTTTGATTTGCGCCGC
TTTGAGGTAACCGCTAAAGCTGTGCATGGGTCGAGCGCTCAGCGTTAAAATACGCTCTGCCAGTTCATCG
ATTTTTAGCTGTAAGTCGGTATAAATCTCTTCAAACTTAGCGTGCAGTTCGAAAAACTCCTTACCTTGAA
TATTCCAGTGGTAACCGCGAGTATTCATATAGAACACTTGATAGTTGGCCAGCAAGTTGTTGAGCGCATT
CGCCAGTTTTTGACTTTGTGTGGTATCAAGACCAATCAAATTCGTTGCCATTTTTACACCTCTCAGTTTT
TTATTTCCCCTATCGGGATGAACAAAGAATAGTGTAGTTCAGATATGGAAGAAATTTGGATTATCTGATT
TTTCTGATAGGCATAGACTATTAATCCATTATAAAGAGTATGGTTTAATCGTCTTAATGGCTGTTCTCAA
GAACCAGATTTTAACGCTTCAAGGCAAAGTGCAAAAAGCGTTGTCCTTGGTAAGTTAGTACGCCTTTGTC
TCCTGGATTGAGTGCATGATAGTAATGAATGCCAACCTGAAACTCGCGTTTTGGCCCTAAACGTCCTTTT
TGTACGTAAATCCAAAACTCTTGGTCATCTTGGCCGGGAAGAGGGTGAGGAATGTCGATCGCTTGCTTAT
CCAGTATGGTCACTTCGGCACTACGCTGTGGAGCATTTTCTCCTTGCATGTGGCGGCGGTAGAAGTGGCT
AAAAAACCAAACTGCCGCAATAATCAATAACGCTAAACTGATCAATAAAGTGAAGGGCATAACAGCCTCC
TATTCTGAATACGCCGCTATTTTAGCGAATGACGTATTTTTCCAAGCAGTTTGTGGTGAGAAAGAGATGT
GCGGCAGTAATCAAAGGGATTTTTTCGGCTTATCTCACACTTTATCAGCCATTGAACGGCTAACAATTGG
ATAATGTGACTCTGGCTGCTAGAAAATAAAGAGAGAAGGCGCAGGAGGGCGGAAATGTCAGAAATTGAGC
AAGTTGTTCTACGAACGCGCAAACTCGAAACCTTATTGCGCGAACAATACCATGCAGAAGGCAAGGGATT
GCATCAATTGATTACCAGTTGTGAAGAACGTTTACCCCATGACGTGATTAAAAAGCTGCGTTATGTGGCG
ACGATTCGTAACAAAGTGGTGCATGAAGATGATTATCGCTTAGATGATCGCAAAGCTTTTCTCGCGGTAT
GCCAAGAGTGCGAAGATGAGCTCACGCCAAGAAGTGGGAAGTTTGTGTGGCGGATTGCTTTTATGCTGAT
GATGTTGATGACCTTAGGAGCCCTATTTTTCTATTACTGGCATTGGGAAGAGTTATCTCAACATTTTCAG
TAATCGAACATTGAACCAATAAAAAAGGACGCGATGCGTCCTTTTTTATTTTAAAAACATTAACTTAGTA
CATCATGGGCAGTGTCATTAAACCAATGATTACTGCGATCATAACAAGTCCTTGTTTTTGAGATGAAGAA
ATCATAACACTGCTCCTTTGGTTGATTACTCATTCTGTAAAAAAAGAATAGATCATTTACCCAGCTTGAT
CAATAGATCGTTGATTAAAGTTTAAAAAACACAGTTCTTTTGCTCGTAGGGGGCTTTTTAACGTAAGAAA
AGTCACACTTTTACGCTGTTTTAATCATAAGCTAAATGCTGATTTTTAATTCAATATTGTATTTATTTTA
TTGATTTTATAGTGTTTTTTATTGTTTGTTGGTAGGTTGTTATTTGTTCTGGTTGTGGTTATTACGGTTT
GTTTTGGATCGATTGTCAGGTTTTAGTAAATTACCACTTTATGAGAATTATTTCCATGTTGTTGAGATTG
GTTATCAATTGAGTTGTGTTTTTATCCTTTATCTGTTTTTATATCTTTAAAAATGGCAGTTATTTTTCAT
TTATCTGTTTAGTTGGTTGTTTTCAATTTTTTGATTTTTTTGTTGTTGTTTTTATTGGGTTTTTGTTTTT
ATTTTGCAGTTTTGGTTTGGTGGATTTTTCGTTTTTTTATTTTGTTTTGATTGTGTTTCATTTGTTTGGT
GTTGATTTGTTGTCTTGGTTTGGTTGGTGGCAAGTTTTCTTGTTTTGTAATTTTATTGAGTAATTACTAT
TTTATATAGCAGCTCAAGTAAGGATTCGCTAGCAAGATCCAACTTTTTACTTTCATAACTGGACATCAAA
AGTCAGATCCCTACACTGGCGGCAGTTTGAGTTAGGGGTATGAGCATGTTGAGCTGGATTTCTGTCGTGT
TGTCGGGGTTTATCAGCATTTCTGCTTATGAAAATCAGAAGCTTAAGCAAGCGATATTCTTTCGAATCTT
CAGCCTCCTGTTACTGACAATTATTGTGTGGGAGCAGCACAGTCATGCCACGCCAGAGGTGATTTTTATC
TCTCTTGGTTTGGCGGTGTCGATGTTTGCGCATGGACTGCGGCTAAATCATCGCTACCACAAAGCCAGCT
TTGTGCTGTTTTTAGTCGCGCAACTGCTGTTTAGTAAAGCATTCTGGGTGCAATTGTCGGGGAGTATGGT
GTGGTGGTTGCCCGCATTACTGGTGGCGGCAAGCATAGTGGCGTTTTTTTTGTTACTGCCACAAATTGAT
ACCTTAATCTTCCCGGTCACCATTATGGGGTTGATGTTAGTACAGATGACGTGGGCTGCGGGTGAACTGT
GGCTACAAGAGGCCACCGTGGCTTCTGGCGCTGGTTTCTTAGGATGTCTGGTTTATATCCTCTCGGCCAC
GTTATTAGCCATCCACGATTATCGGCGTCCACTTCCTTGGGGGCACACTCTTATCTCCAGCTCCTACTTG
ATAGCCCAAGCCTTGATCTCAGCGTCGATCGTGTTTTAGTCATATTCACGGTCTATGATGTAAAAAAACC
GCCTCGCGGCGGTTTTTTTACATCATGTATTTACGGCGAATATCCAACAGGGCAAAAATGCCAAAGATCA
GAATTGACCACTTTTCCCAGCGCTTCAGTGGTACTTTATCGCCAAACGCGCCAATGAAAATCAACATCTG
TAAACCATGCATGAAGAGCAAAAATGCGGTCATGATGTAGAGTGCGATGGCGGCATTACCCGGAAAAGGC
ATCACGATGTTGAACAGCAAAACCAGCCATACAAAACCAATCGCCGCTTTCGCTAACCAGAGTAGTGCTT
TCATTGTTCTTCCCTTATAAACAGCCGATAACAGACTTGTCCGGCACTCTTTTCTCGATGTAGATGCCAA
TGAGGAGGCAACTCCGTCAGTGGCAGCTCTTTTTCGCACTCAATATAAATCATCGCTTGTGGCGCGAGCC
AACCGTTTTGCTCGAGTAACTGAGTGGTTTCCTGTAATAAACCTTGTCGAAAAGGTGGGTCAATAAACAC
CACGTCATAAGGTTTACCCGATTGTCGCAGAAAGGCGAGTGCATCCGTGTGAATAAGCTCAATATTTTCT
GCTTTCAGGCTCTGTACATTAGTTTTGAGTTGCTGAAAGGCGAGCGGGTTCAGCTCAAGCATGGTTACTT
GGTTGGCTTGGCGTGATGCACACTCGAAGCCTAGCCCGCCAGAACCGGCAAAAAGATCGAGACAGCGAGC
ATTTGGCACTTCTTGAGCAAGCCAGTTAAACAGCGTTTCTTTCACTCGATCGGTCGTCGGGCGCAGTCCT
TCGGCATCATGCACGGGCAATTTTCGGCCGCGCCACAGACCGCTGATAATCCGAACTTGCCCTGTAGGGG
CCTTTTTTTGTGATGGGTTTGGCTGGCGACGTCTTTGCATAGATTTTTTGACCGCTAATTAAGTGTTACT
ATACCTCGCTTGTCAGCCATTTGGCGTGACAACCCGAGTTAACATAAAAAACTGGGCAAAGTGTACCAAG
CGAAGCAAAAAGTTTTCACTGCTTTGTCATTTTTTCTTTTCGGGGCCGCAATAATGGCCAAGAAAAGTCT
GTATTAAAATAAAGCGATTCAGGATAGCTCCAGATGACGGAAAAAAAGAAGCGTGGCTTGTTGTCATGGC
TTGGATTTGGTGACGAAGAGAAAAGCCAAACCACTGCAACGGATACTCAAACGCAGGATGAACCACAAAG
CCAAGCCGATGTTGAAGCGGTGGCGATTCAAACGGAAACTGCGTTAACAGAAACAGAAACAGAAACAGAA
ACAGAAACAGAAACAGAAACAGAAACAGAAACAGCCACGGTTGAACCTGCACGTATTGTTGAACAAGAGA
AACCGACCGAAAGTTTCTTTGCGCGCTTAAAGCGCAGTTTGAGCCGCACCAAAGCGAATATTGGCGCTGG
CTTCTTTGGCCTGTTTAAAGGCAAAAAGATTGATGATGACCTGTTCGAAGAGCTCGAAGAACAACTGCTG
ATTGCCGATGTCGGCATGGATACGACCAGCAAAATCATCGCTAATTTGACCGCCAGAGCTTCTCGCCAGC
AACTGCGTGATGGGGAAGCGCTGTACGGTCTGCTGAAAGAAGAGATGGCCGAGATTCTCTCTCAGGTCGA
GCAGCCATTGGTGATCGACACTGAGAAAAAACCTTACGTGATCTTGATGGTGGGCGTGAATGGGGTGGGT
AAAACTACCACGATCGGTAAACTGGCTAAACAGTTCCAAGCGCAAGGCAAGAAAGTGATGTTGGCAGCGG
GCGATACCTTCCGTGCTGCAGCGGTTGAGCAGTTGCAAGTGTGGGGAGAGCGCAATCAAGTGCCTGTCAT
CGCTCAGCATACTGGCGCCGACAGTGCCTCCGTCATTTATGATGCGATTGAAGCGGCGAAAGCGCGCGGG
ATTGACGTGGTGATTGCGGATACCGCAGGCCGTCTGCAAAACAAAAGTAACCTGATGGAAGAGCTGCGCA
AGATTGTGCGCGTGATGAAGAAGATTGATGACAGTGCGCCACATGAAATCATGTTGACGCTGGATGCGGG
TACCGGACAAAACGCGATCAGTCAGGCCAAATTGTTTAGTGATGTAGCGCCCATCACGGGCATTACCTTA
ACTAAGCTTGATGGCACCGCTAAAGGTGGCGTGATTTTCGCGATTGCCGATCAATTCCAGATCCCAATCC
GTTATATCGGTGTCGGCGAGAAAATTGACGACTTACGTCCATTTGCAACACAAGAGTTTATCGACGCGCT
ATTTAGCCGCGAAGAATAAACCAATCTCAGTTGGCACAGTGTGCCAGCCTTGTCAGGGGGAGACGGCGTG
ATCAGGTTTCAGCAAGTCAGTAAAGCGTATCGAGGTGGACGACAAGCGCTACAGAAAGTGGATTTCCACT
TGCGGCGTGGTGAAATGGCCTTTTTGGGCGGCCATTCTGGGGCAGGGAAAAGTACCCTACTTAAGCTGAT
TTGTGCGATTGAGCGTCCAACCGATGGCAAAATCAGTTTCAATGGTCATGATATTACTCGGATCCCAAAC
AAGGATATTCCCTTTTTACGCCGCAATATTGGGATTGTGTTTCAAGACCATCGCCTTTTGATGGATCGCA
GCATCTATGACAATGTCGCGTTACCGATGCGCATTGAATCGATCTCGGAAAATGAAATTAAACGTCGTGT
TTCGGCGGCGCTCGATAAAACCGGATTGCTCGATAAAGCCCGCTGCTTACCAAGCCAGCTCTCTGGTGGG
GAACAGCAGCGAGTCGGGATTGCTCGCGCGGTGGTGAACCGCCCAACGCTACTGCTGGCTGATGAGCCGA
CAGGCAACCTTGATCCTGAGCTTTCCAGCCGAGTACTGCGTCTGTTTGAAGAGTTCAATCGCGCTGGGGT
CACAATACTGCTGGCGACGCACGATATTCATTTGGTGAATTCGCGTCCGCAATATCGTCATCTAGAACTC
AATCAGGGTTTTTTAAGTGAGGTAGCGGATTATGGCCGTTAAGCCGGGCAATCAAAAAATCAGCAAAACC
ACCAAAAGTACCAAAAGCAAACCGCGTGATGTGAAGCGAGCCAAAACCGACAGTTTTCTCGCCATTCATT
TCAAACAGGCGAAAGCATCGTTTGCCGCCTTGTGGCGACGTCCACTGGGCAACATTTTGACTTTGGCGGT
AATTTCTATGGCGTTGGCGCTACCCGCCAGTTTGTACTTGCTGAGTAAAAATATCGCCTCGGTGGCTGAG
CGAGTGGCTGAGCCTTCTCAGCTCAGTGTTTATCTGCACATCGATACACCAGAACCTCGGATCATCGTTT
TGAAAGATGATTTGGAGCGGCGTGATGAAATTGCCAAAGTGAAATACATCTCACCGCAGCAAGGTTTGGA
TGATTTAAGCCAGTATGCTGGCTTTGAGCAAGCGATCAGCCTACTCGATAACGCCACCTTGCCCGCGGTA
TTAGTGGTGACGCCTAAAGTGGACAGTCGAGAGCAGATCCAAACGCTTGCCAAAGCCCTACAAGCAGAAG
AGGGGGTGACCGATGTGCGCATGGATGAAGATTGGTTTGCCCGTTTAGATGCGATTCGCCATTTGGCGAC
TATCGTGGTGATTAGCTTATCCAGCTTGATGTTGATGTCGGTTTTTTTGATTGTGGGCAATACGCTACGT
TTTAACGTACAAGCCAACAAAGAAGAAATCCAAACCATGAAACTCATCGGTGCGACCGATGCGTATATTC
TGCGTCCTTATCTCTATTCAGGGATGTGGTTTGGTTTACTCGGCGCCGTGGCAGCCTGGCTATTAACGGC
CTTGATGACGATTTTACTCAATGGTGCGGTGGAAGCGCTCGCTCAATTGTATGACAGCCGTTTCCGTTTG
ATTGGCCTCGGCTGGGATGAATCATTACTGCTTTTAATGCTCGGCGTCTTTTTAGGCTGCGTGGCGGCGA
AAGTGTCGGCGAAACGCCATCTAAAAGAAATTGAACCTGTTTAAGTGATGGTGGTCATAAATGGGTGGCT
GATTCAAGGTTGAGGCAGTGCTTGACTTGAGTTGCCCTTTTGTTTATGCATAATGACAAGTCAAACTTGA
AACCTGTTCATTTTAGGTTCAAGCTTGTTGCGGTAAAACAGCGTATCCAGATCAGAGAATGATGAGGAAT
TGAATGACTAACCAAGCGTATCCAATGGCTCTTGTTTCCCAAGACAGCTTAGATAGCTACATCCGTTCAG
TAAACGGTTACCCGATGCTGAGTGCTGATGAAGAGCGCGAGCTGGCAGAGCGATTACATTACAAAGGGGA
TATCGATGCTGCGAAAGGCTTGATCTTGTCGCACCTACGATTTGTTGTTCACGTTGCTCGTGGTTATTCC
GGTTATGGCTTGCCAATGGCGGACTTAGTGCAAGAGGGCAATATCGGTCTGATGAAAGCGGTTAAACGCT
TTAACCCTGAGATGGGGGTAAGACTGGTGTCGTTTGCGGTGCACTGGATTAAAGCCGAAATTCATGAATA
TGTGCTACGTAACTGGCGTATTGTGAAAATCGCCACCACCAAAGCACAGCGCAAACTGTTCTTTAATCTG
CGTAAATCGAAAAAACGCCTTGGCTGGTTTAATAACGGCGAAGTCGAAACGGTAGCGCGCGAGCTGGGTG
TTGAGCCTGCTGAAGTGCGTGAAATGGAATCTCGTCTGGCAGCCCAAGATGCTGCGTTTGAGATGTCCGC
CGAGGATGACGAAAACGGCATGGCCTACACTGCGCCTGTGCTGTACCTCGAAGATAAGCACTCTGACTTA
GCTGATAACCTAGAAGCCGAAAACTGGGAAGCGCATACCACACAGCGCCTCAGCATGGCGCTGGCAAGTC
TTGATGAGCGTAGCCAACACATTGTGCGTGCTCGTTGGTTGGATGATGACAACAAAACCACACTGCAAGA
TTTGGCGGAAATGTATGGTGTTTCTGCGGAGCGTATTCGTCAGCTTGAGAAAAACGCCATGCGTAAGCTG
AAAGAAGCGGTGGGCGAGTTCTGATTTCACATTGCGTAACAGCTTGATAAGAAAAGGTCTGGTCAATGCC
AGACCTTTTTTGTCTCTATCTATATACCCTTCCTACTTGAAGCTGCAGCGGTGTTGGCTACGTTCGTTCA
CCCCAATCACATAGTGTATCTATGCACATGGGGATGAACTCACTTGCCGTCTACCTGCAACTCTAAGTAG
TTTGACTCTAGCGTATTAAAACAGTCGATTAAGACCATTTAAGGCTGCAACACGGAAGGCTTCGGCCATC
GTCGGGTAGTTAAAGGTGGTGTTCACGAAATACTCAATGGTATTGGCTTCCCCTTTTTGTTCCATGATCG
CTTGGCCGATATGAATGATTTCTGCGGCACGCTCACCAAAGCAGTGAATACCTAAAATCTCTTTGGTTTC
GCGATGGAACAGGATTTTTAAGCTGCCGATATCTTTGCCCGCAATTTGCGCGCGCGCCAAATGTTTGAAA
GAAGCGCGTCCCACTTCATAAGGCACTTTAGCCGCCGTCAGCTCTTGCTCGGTACGACCCACGGAGCTGA
TCTCAGGGATGGTATAGATACCGGTTGGGATATCTTCAGTCAACAAATGTGCCGCTTGGCCATGAATGAT
GGCTTGCGCGACAAACCGACCTTGGTCATAAGCGGCGCTGGCAAGGCTTGGGTAACCAATGACATCACCC
ACCGCATAAATGTGTTCCACTTGAGTCTGGTAATTGGCGTTGACGACTAACTGGCCTCGCGAATCGGCTT
GTAAGCCAACCGACTCTAAATTGAGCTTATCAGTATTACCAGTGCGCCCGTTGGCGTACAACAAGCAATC
GGCGCGCATTTTTTTGCCCGATTTCAGATGGACGATCACCCCATCGCTGGTGCCTTCCACCTTGTCGTAA
GTTTCATCATTGCGGATCACCACACCACTGTTCCAAAAGTGGTAAGAGAGCGCATCAGAGACTTCATTAT
CCAGAAACGACAGTAAGCGATCACGGGTGTTGATCAGATCCGTTTTGACATCCAAGCCGCGGAAGATAGA
GGCGTATTCACAACCAATCACCCCAGCACCGTAAATAATGATATGGCGAGGATCATGTTCGAGGTTCAGA
ATCGAGTCGCTGTCATAAATACGCGGGTGACCAAAATCGACATCTTTCGGATGATAAGGGCGTGAACCGG
TGGCGATAACAAATTTATCGGCACTGTAGGTGTCGATGCTGCCATCGGCTTTTTTGACTGCTACGGTGTG
AGCATCAATAAAGTGCGCAGCGCCAAAAATCAGCGTGCATTGATTGCGATCGTAAAAGCCTTGGCGCAGG
CGTGTTTGTTTATCAATCACGCTTTTGGCGTGACTTAAAATGGTCGAAAACGTAGCGTGAATGCTGGAGT
TGTTTTTGCAAAACAGCGGGTTGCTATTGAACTCAATAATGCGGCTTACCGCGTGACGTAGGGCTTTCGA
TGGGATGGTGCCCCAATGAGTACAACCTCCGCCTACACTGCTCTCTTTTTCTATGATAGCGACATTTTTT
CCCCCTTTGGTCAGCCCCATGGCTGCCCCTTCTCCGCCCGGACCGCTACCGATCACAATGACGTCAAAGT
GGTTTTTCTGTCCCATAGTGAATCCTTGTTATATTTGCTTAACATTGCTGTTGCGAGATTTTAACGCATT
CCCTGACCTGGAAACATGCTGCAAGGTGCAGAGAGTGGAGGGGATCACGCCTTCATTGCAAAACAGGTAC
TCAACCTTGCTTGATTCCAATCGCTTTTGATTACATTGAGTTAGCATCAGCACCATTATTATCTGGTATC
CGGTTGCGAAAATGGCTGCTGTCTCATACTGACGAGCTTTGTTGCTTAGACAAGCCAACCAATCAGGTTA
TAGTATGAACCACATTTTTCGACTTAGCTGAGAACTGATTGGAATGAAATCGTTGGGAATCCGAGCACAA
CAAAAAGAAAAGACGCGCCGCTCTTTAATTGATGCCGCGTTTAGCCAACTGAGCGCTGACCGAAGTTTCT
CTAACCTGAGTCTACGTGAAGTCGCCCGAGAAGCGGGCATTGCGCCGACCTCGTTTTATCGTCACTTCAA
AGACATGGATGAACTGGGTTTAACCATGGTGGATGAAGGTGGTCTGTTATTGCGTCAGTTGATGCGTCAA
GCTCGCCAGCGCATCGTCAAGGAAGGCAGTGTGATCCGCACTTCAGTGGAAACCTTTATGGAGTTCATTG
AGAGCAGCCCTAACGTATTTCGTTTGTTGTTGCGAGAACGTTCTGGCACTTCCTGCGAGTTTCGAGCGGC
GGTAGTGCGTGAAATTCAACACTTTGCGGCTGAGCTCACCGAATATCTGGTTGCCACAGGGATGACGCGG
GAAGAGGCGATGACTCAAGCAGAAGCTTCCGTCACCTTGGTCTTTAGTTCAGGCGCAGAAGCGCTCGATT
TGGATCGCCGTGAACGCGATGAACTGGCCGAGCGTTTGATCATGCAACTGCGCATGCTGGCCAAAGGGGC
ACATTGGTATCGTAAAGAGCGTGAACGTCATCGCCTGAAAGGCGCGTTGGAATAAGTGCAATATCCAAAA
TAAAAGAGGAAAAAGGAAAGAGAGATGTCGAGAGAAAACAACGTTCAGTCCACTCGCGCAGAGCGTAAAA
CATTAATACTGGCGCTGGTCGCGGGAATGTGCAGTGATGCTTTGCTTTCATGGCTCACCATGAGTTCAGT
GCCATTTTCTCTGTTTGCTTTGATAGCTTTAGTACTCTCAGCTCAGATGCTTTATCAAGAGTATTTGGCT
CATCCGGTGGCGGAAGAGGTGCCATTAGTCGGTCTCGCCTGTTTCTTCGTCGGGGCTTTTGGTCACTCGG
CTTTTATCAAAGCACAATACCCGCAAGAAGGGTCGAACTTTTTCTCCATCGTCATAGTACTGCTCCTGAT
CTTTTGGATTGGGCGTAAGCTCGGTTACATCGGTAAGCCACGCTAAACAAAAAACGAGCCATCTGGCTCG
TTTTTTATGCGGTTACTTTTTGCGCTCTAACATCACGCCCGCTTCCATGTGGTGGGTGTAAGGAAATTGG
TCGAAGAGAGCAAAGCGCACCACTTGATGGGTTTCCCCCAAGACTTGTAAGTTCTCTTGCAGCGTTTCTG
GGTTACAAGAGATGTACAGAATGCGCTCATAACCTTGCACCATTTTACAAGTGTCGATATCCATGCCTGA
GCGTGGTGGGTCGACAAAAATAGTGTTGCAACGGTAGCTTTGCAGATCGACTCCCGCATCCTTCAAACGA
TTGAATTCGCGTTTACCTTCCATCGCCTGAGTAAACTCTTCTGCTGACATGCGAATGATCTGCACGTTGC
CGATCTGGTTCGCGGCAATATTAAATTGCGCGGCTTCTACAGAAGGTTTGGCTAATTCGGTTGCCAGTAC
ACGCTCAAAGTTTTGCGCTAACGCGAGTGAGAAGTTGCCGTTACCGCAATACAGTTCAAGCAAATCCCCC
TTGCTCTCTTGAGTACAATCGACCGCCCACTCCAACATTTTTTCGGCGACCTTCGCATTAGGTTGGGTAA
AACTGTTTTCGACTTGCTTATATACATAAGGCTGGCCATTGACCTGTAAATTCTCCACCACGTAATCACG
ATCCAGCACTACTTTCATTTTGCGAGCACGGCCGATTAAGTTCAGGTTGAACCCTTCATCGTTTAGGCGC
TGTTTGAGTGCTTGCGCCGCAGTGATCCATTCTTCGCTGAGCTGTCGATGGTACAGCAGTGAAACCAAAA
TCTCGCCACTGAGGGTTGAGAGGAAATCAACCTGAAACAGTTTATGGCGCAGAATAGGGCTGCCTTTCAT
CGCATCCATCAGCAGAGGCATCAAATCGTTAATCAGGCGGCTCGCCGCTGGAAATTGATCCACGCGGTAC
TTTTCGCGCGTCTCTTGATTAAACATGATGTAGTACATGTCATCGCCTTCATGCCAAATCCGAAATTCAG
CACGCATACGATAATTCGCCACTGGCGACTCAAACACTTCCAGCTCAGGCATGGAGTAATCAACAAACAT
CGCTTTTAAACGGGCGATTTTGTCTGCCAATTGAGCTTGGTAGAGTTCAGGGTTTACATCAAGAGTCGCC
ATTCGGGTACCTTTTTATGGGCTATTACAGAAAGAGCGCAGATTTTATTCAATCTCGGCCGCTTGTCCAG
TTTTGCCCAAATATTGATTGGGATATTCAGTGTAAAGCCTAGCGGATCGGAATCTGTACTGGACAATTTT
TCATTCACTCAATACTATCAGCGCCAAGCTGGTGCTATTTAGATGCCTGGATGGCTAAAAATGGCTGAAA
AGGGAATCCGGTGTAACTCCGGAACTGACGCGCAGCGGTAAGAGAGAACGAACGCTCAAACGACACTGCT
TTTCGAGTGGGAAGTCGAGCCAGTAGGCCAACAGTGCTCTCAAGTCCGAAGACCTGCCAGCAACTGAGTT
ATGCAGTGGTATTGCACTCGGTAGGATTCACGCGATTTAGGACAACATAATGCAAAAATCAGCACTGGCG
ATCGCTCTAGCATCGCTGCTTACCCCTATCTCTTATTTACACGCCAACGAAGCACAACCTCAAGAAACGG
TTGTTGTGACGGCAAATCGTTTTGAGCAAAAGGCCAGTTCAACTTTGGCGGATGTGGAAATCATTACCCG
CCAAGATATCGAACAAACTCAAGCTAAGACATTGCCTGAGTTGTTACGTAGATTAACGGGTGTTCAGATC
ACGCAAAATGGTGGACGTGGTCAGTTAGCCTCTTTATTCGTACGTGGAACAAGTTCAGATCAAGTATTGG
TATTAGTGGATGGAATTCGTTTTGCTCGTGCTGCAAAAGGAGCGGTCGATTTCAACCAAATTCCACTAAC
TTATGTTGACCGTATTGAGTATGTGCGTGGCGCTCGAGCTTCGTTATATGGATCTGAAGCGATTGGTGGT
GTCATTAACATCATTACTAAAGCTCGTTCACAACAACAAGGCACAACCGTAAGTGCTGGACTGGGTTCAT
TGGATTACCAAGAACTCAGTATTGCTTCTGGGGTTGCGATTGGTGAAAAAGGCCAGATGAATGTGGCTTT
GGGCACAGAGAGTGATAAAGGGTACAACGTTCGTCCAGTTCCTGGAGTGAATGATGGTGATCGTCACGGT
TTCAGGTCAGATAATGCGTTGTTGGGTTACGTGCACCAATTTGATGAGTCTTGGTCTTTGTTTGCCAATG
CCCGCGCTTATGAAAATATTTATCAGTACGACAACAGCTATGGTACTCGTGACTATAAAGAGGCAGAAAA
GGATGACCTTTCTTTTACAATTGGTACTCAGTATCAAAGTGAACGTTGGGTATCTGAATTGCAGCTAACT
ACCCAGAAGCAAAAATCATGGGATTACACCCAGTCTAAGGGAAAATACTCGGACACATCGGATAATCTTG
AACAACGAAATATCCAGTGGATTAATCGCTATTTGGTCAATGATGTGTGGACGTTCGCTGGTGGTGTGGA
CTGGCGAGACGAGTCGTATATTGATAAAACAGCGGATAAAGAGTTTGACCGCAGCAACACTGCTGCATTT
GCTGTGGTTGCTGCTGAGTGGCAACAATGGCTGTTGGAGGCAAGTCTACGCTTTGATGATAACCAAGAGT
ATGGTTCGCAAACTACCCACAACATTGCTCTAGGGTATCAGTTTATCCCTGAGTTCGGGGTTAAAGCATC
TTATGGCTCAGCATTTAAGGCTCCCAATTTATATCAACAGTACGATCCGTCTTATGGCAATGTTAATTTA
CAACCGGAAGACGCAGATTCAGCAGAGTTGAGCTTCTACGGCTTATTTTCAGGTATTAAATGGTCTATCA
CTGGCTATGATTACAAAATCAATAACCTGATCGATTACAACTCAACAACGAAGAATTACCAAAACGTAAT
AGGTGAGAGCAATATAAAAGGAGTTGAGTTTACAGCCGAGTTTGCCACTGGAATTGTGCAGCACCAGTTA
AGTGTTGACCTCAAAGATGCCGATGATAGTAAAGGGAAAACATTACAGCGTCGTGCTGAGCATATGTATA
AGTGGAATGCGCTAGTGGCTTTCGAACAAGTGGATTGGTCAATTGGTTACCAATATGTAGGTAAACGCCC
AGATTTGGACTACAACACTTACCCCACTCAAAACATAACACTTGATGCGTATTCTCTCGTTGATACCTCA
GTTAGCTACTATGTCACAGACTCGACGACTATTAGCGCTCGAATTGATAACTTATTAGATAAAGAGTACG
AAACCGCCAATGGCTACCCTGCTGCTGAGCGCGCGTATTATCTTAATATTGGTTATCAGTTTTAAACTTA
GACACTGTCTTTAATCACAAAAGCCAGTCAGAACATCTGACTGGCTTTTATTGTTTAATGCGTCATGTTA
GTAGCGAGCCACCAAACTGACATTGTTAAACTCAGTGGTGCCATAGAGTGTAATGAAGTGGCGACCTTCT
CGGGTATTCGGGAAGGTACAAACTTCATTATTGCCGTTGCGATAAGATGCGCAATCCCAAGCAAACGGTT
CTGGCTCAATACCTAGACGAACATAGAGATCAAGATTACCCGTACCTCCGTTGGTCTCGATACTCAAGCG
ACGACCTGCAGGCACATCAATATAGAATTTTTTCAATTCACCTTGCTTGCCACTGATGCCTGTAACCACT
TTACCATTAGTCAATTGGCTGTCAGGCTGCGGTTGTGGCTCTGGTTGCGGATTTGGCTCAGGATTCGGAG
TGGTATTGTTATCGGTCAAACTATACAGCAGCTTATTTGGTGTTCCTTGAGTGTCGCTGACTTTGCCTTT
GGTTGATCGGTCGCTAAGCAGCGTTTTGATTTGATTCGGAGAGAGGTTCTTATTCTCTTGTAAGTACAAG
GCTGCGACACCAGCTACATGGGGTGAGGCCATAGACGTACCACTCATAGTCGTCGTGCCACCTTTATGCG
ACGCCGAAGTGACGTCAGATCCTGGTGCGAAGATCTGTACACAATTACCCCAGTTCGAGAAGTTAGAGCG
ACCATCATTATTGGTCGTTGAACCTACAGTGATACCACTTGGTTCACGTGCAGGGGATACTTGGCAAGCA
TCTTTATTATCGTTACCAGCAGCAATGACCGCCGTGACTCCTCTTTGGACGAGTCGAGCCACTGCTTGAT
CCATCGCCTGAGATATCCCTCCCCCTAAACTCAAATTGGCAACAGAAGGGCCGGACGCGTTTTGAGCCAC
CCAGTCAATACCACGGGCGATCGCTTCAGTTGAACCACTACCATCACATCCCAGCACTCGCACACCAACT
AAGTTAACGTTTTTAGCTACACCGTATTGAGCGCCCCCGATAGTGCCTGCCACATGTGTACCGTGGCCTT
GGCAGTCACTGGCATCATTATCGTTATCGATAAAGTCATAGCCGGATTTTGCTCGTCCACCAAATTCAGG
ATGGTTGAAAGCAATACCGGTATCGATCACATAAGCGGTAACGCCACTGCCATCATAGTTGTAGTTATAA
CTACGATTGAGCGGTAGATCGCGCTGATCGATGCGGTCGATTCCCCAGGTTACGTTATCTTGAGCCGCAT
TTGCTGATGCAGAGATGATCGGATTAACCGTAATAATTTGGTTTTGCTCGATATAGTCGACGTTAGGATC
GGCACGAAGAGCTTGTAGTTGCTCAGCCGTTAGCTCTGCAGAAAAACCGCTTAACGCACTATCAAAAACA
TTTTTGATTTCGAGTGCATGCTTATTGGCTAATGCATTGACAGATCGTTGAGTAAATTGTTGGAAAGCTT
GCAAATCATTACTCATGATTGTCGTTGGTTGCTTGAGTACAACAATGTATTGATTTTTAATGCCTTTCCC
TGAAGCGGCTTTCATCAATGGTGCTAATTGTTGAGGAGATGATTTGCCAACAAGCTGATTGGGTTGGGCA
AGTGCTGAGGTTGCTGCGACGGAAAACGTCGAAACAATGCATAAGCTTAAAAACTTTTTAAACATGATAA
GTTTCCTTAAAAAGTGAATAAAAATGGTTGGGTCGTGGCTCACAACAATCATGTTGAGCACACCAATAAC
GATCTCATCCTTGGATGAAAAGAAGTTATTCATGAAAACTACTTATGTTTCCACGTGGGGAGGTTAAGTT
TGTATTGTTCGTTTTTTGTTCTTCTTTTGTAAGATTAATGACAGGAAAGAAAGGTTCTTCTTATTGATAC
ATATAGAATTTTTACTCTAATGCTAATGTGGTTCAGGATTAAGAATTGAAATGTTGGTAATGTGTCAAAT
AATGAATTTTGAATTAGATTTTTTAATGCTATATATCTGGGGTGGATTGCCTAATGTAGCAGCGAGAGTA
TGATTTCTCCGTTTTTTCTAGTTAGGTTGTCGCACTCGTGTCATCTCCATCTTTTCCTCGTGTTCTGATT
TTCGATTCTGGTGTGGGTGGTCTTTCCGTATATCGAGAAATTGAAGCCCGCTTGCCGCAATTAAACTATA
TCTATCTGTTTGATAACGCGGCATATCCTTATGGTGAGCTGACCCAGGAAACACTGATCGCACGAGTTGA
TACGCTGGTTACTCGAATGGTTGAACAAGAGCGAATCGATCTTGTGGTCATCGCTTGTAATACCGCGAGC
ACCATAGTGTTACCCGTATTGCGCGCCAAACTCACGATACCTGTGGTCGGGGTTGTGCCTGCAATTAAAC
CCGCCTCCCTGATTGCTAGCAAGGCGATTGGGCTTATCGCGACGCCAGCCACAGTGAAACGGCAATACAC
TCAAGAACTGATCCGTGACTTTTCCGCCAACAAAAACGTTGAGCTATTGGGGTCTACACGCTTGGTTAAT
ATGGCTGAAGAGAAATTGCGTGGTAAGCCTCTCGATCTCGAAGAATTAGCCAGCATATTGCAACCCCTGA
AGAACACGATTGATGTCGCCGTTTTAGGCTGTACTCACTTTCCCCTGATTAAAGAAGAGATCCAGCAAGT
ACTTGGAGAGCAAGTGCAACTGATTGATTCTGGTTTGGCCATTGCGCGCAGAGTGCAGGAGTTGCTGGGA
ATAGAGCAAGCGGTTGGTGCAAAGCAAAAGCATCGAATTTATGCAAGCGCACCACCATGGGAGGAAAGTG
CGCTGAACATAAAGCTTGAACAGTTAGGTTTTAATCCTGTTCAGCCATTTCTTCATCCGATTTAGGATCA
TTCGCAATGCGAACTTTTAACGTTCGCTGCATATATTCCTTTTCGTTGAGTGCATCAATGGCTGTTTGAG
CTTGGCTTGCGGCTATCACCACAAATCCAAACCCTCGCCGTTTACCTGTTCGTTTGTCTTTCATTAAACG
CACCGCAAAGACCTCGCCAAACTCGGCGAACAGCTCTTTAACGTGCGATTCATTGGCTTTATAGGGCAGA
TTGCCCACATAGAGTGTTTTCGTGGTGGAAGACGCCTCTTCATCTTCGCTTGATGAAAGAGTGGGGTGAG
TAGAAAGTTTGCAAATTAAAGCCGTTGCAACCACACCAATTAGAAAAGCGAAAGAAGAGTGTAGAGTCAA
TTGCGATAAAATCCCGGCACCAATAACGGCAAGCAGGGCAATCCATAACATCGATTTGTCAGATTTCATA
TTGAATTACTACGCATCAGAGAGAAAGAAGATTCACGGTCTATCGATGAATTAACAAAATAGACACAGGA
ATCTTACGTATATGCTTGATATTTTTCCAATCGAATGGTGTGACCCCCCTCAAATGTTGAAATTTTATTC
GAAAAACATTCCATTGTTGTCTTTTTGAGCGAACGATTTTATTTGTCAAAAAAAAGCTTGTCATAAAACT
CTGTCTCCCTATAATGCGCCCTCACTGACACGGCGTGAGATTCAAATCACAAAGTGAAAGCAAAAGAGAA
GAAAAAGTTAGAAAATAACGTTTGACACTCAACTGAATAAGCGTAATATACGCAGCCCTAGCGAATTGAG
CTTAAAAGCGATTTCGATAGGAAAAGCTCTTTAACAATATAAACCAATCAATCTGTGTGGGCACTCGTTG
ATGATAATCAAAAAAGATTTATCAATGAACTGAGTGACCATTTGAATGAGCAATCATTCAGCACAGTCAA
TTCACTATCGAAAGATAGTATCAGTATTCATTGAGCCGAAGCGAAAGCTTCACAAAACTTTTAATTGAAG
AGTTTGATCATGGCTCAGATTGAACGCTGGCGGCAGGCCTAACACATGCAAGTCGAGCGGCAGCACAGAG
GAACTTGTTCCTTGGGTGGCGAGCGGCGGACGGGTGAGTAATGCCTGGGAAATTGCCCGGTAGAGGGGGA
TAACCATTGGAAACGATGGCTAATACCGCATAACCTCGCAAGAGCAAAGCAGGGGACCTTCGGGCCTTGC
GCTACCGGATATGCCCAGGTGGGATTAGCTAGTTGGTGAGGTAAGGGCTCACCAAGGCGACGATCCCTAG
CTGGTCTGAGAGGATGATCAGCCACACTGGAACTGAGACACGGTCCAGACTCCTACGGGAGGCAGCAGTG
GGGAATATTGCACAATGGGCGCAAGCCTGATGCAGCCATGCCGCGTGTATGAAGAAGGCCTTCGGGTTGT
AAAGTACTTTCAGTAGGGAGGAAGGTGGTTAAGTTAATACCTTAATCATTTGACGTTACCTACAGAAGAA
GCACCGGCTAACTCCGTGCCAGCAGCCGCGGTAATACGGAGGGTGCAAGCGTTAATCGGAATTACTGGGC
GTAAAGCGCATGCAGGTGGTTTGTTAAGTCAGATGTGAAAGCCCTGGGCTCAACCTAGGAATCGCATTTG
AAACTGACAAGCTAGAGTACTGTAGAGGGGGGTAGAATTTCAGGTGTAGCGGTGAAATGCGTAGAGATCT
GAAGGAATACCGGTGGCGAAGGCGGCCCCCTGGACAGATACTGACACTCAGATGCGAAAGCGTGGGGAGC
AAACAGGATTAGATACCCTGGTAGTCCACGCCGTAAACGATGTCTACTTGGAGGTTGTGCCCTAGAGGCG
TGGCTTTCGGAGCTAACGCGTTAAGTAGACCGCCTGGGGAGTACGGTCGCAAGATTAAAACTCAAATGAA
TTGACGGGGGCCCGCACAAGCGGTGGAGCATGTGGTTTAATTCGATGCAACGCGAAGAACCTTACCTACT
CTTGACATCCAGAGAATCTAGCGGAGACGCTGGAGTGCCTTCGGGAGCTCTGAGACAGGTGCTGCATGGC
TGTCGTCAGCTCGTGTTGTGAAATGTTGGGTTAAGTCCCGCAACGAGCGCAACCCTTATCCTTGTTTGCC
AGCACGTAATGGTGGGAACTCCAGGGAGACTGCCGGTGATAAACCGGAGGAAGGTGGGGACGACGTCAAG
TCATCATGGCCCTTACGAGTAGGGCTACACACGTGCTACAATGGCGTATACAGAGGGCAGCGATACCGCG
AGGTGGAGCGAATCTCACAAAGTACGTCGTAGTCCGGATTGGAGTCTGCAACTCGACTCCATGAAGTCGG
AATCGCTAGTAATCGCAAATCAGAATGTTGCGGTGAATACGTTCCCGGGCCTTGTACACACCGCCCGTCA
CACCATGGGAGTGGGCTGCAAAAGAAGCAGGTAGTTTAACCTTCGGGAGGACGCTTGCCACTTTGTGGTT
CATGACTGGGGTGAAGTCGTAACAAGGTAGCGCTAGGGGAACCTGGCGCTGGATCACCTCCTTACACGAT
GGTTATCGTGATGAGTGTCCACACAGATTGATTCGGTTTAGATTAGAGAAGAGTATCTTAGTGTCCCGTT
CGTCTAGAGGCCTAGGACACCGCCCTTTCACGGCGGTAACAGGGGTTCGACTCCCCTACGGGATACCATC
TTTAAGCGTTTTCGCTGAGAATGTTTAAAAATGGTTTTCATCAGAAAATCTTGCTCTTTAACAATTTGGA
AAGCTGACAAAACAACAATTTATTGTTGTTTGTAAAGTTCTCAATGTTTATCGAAAGATAAACACCAACA
ACACATTCAAGTGTGCTTGGTATCGAATAAGACTTCGGTCTTGTTCAAATTTGAGTCCGGCAAAATCTGT
CTCGCACTCATGTAAATTAAACGCGAGACAACTTAGGTTGTTTAAACAGCAACCCGAAACTCCTTCGGGT
TGTATGGTTAAGTGACTAAGCGTACACGGTGGATGCCTGGGCAGTCAGAGGCGATGAAGGACGTACAAAC
TTGCGATAAGCGCAGATAAGGCAGTAAGAGCCGTTTGAGTCTGCGATTTCCGAATGGGGAAACCCAACTG
CATAAGCAGTTACTGTTAACTGAATACATAGGTTAACAGAGCAAACCGGGGGAACTGAAACATCTAAGTA
CCCCGAGGAGAAGAAATCAACCGAGATTCCGGTAGTAGCGGCGAGCGAACCTGGATTAGCCCTTAAGCAC
TCGGTGAAGTAGGTGAACAAGCTGGAAAGCTTGGCGATACAGGGTGATAGCCCCGTAACCGACGCTTCAT
CGAGCGTGAAATCGAGTAGGGCGGGACACGTGATATCCTGTCTGAATATGGGGGGACCATCCTCCAAGGC
TAAATACTCCTGACTGACCGATAGTGAACCAGTACCGTGAGGGAAAGGCGAAAAGAACCCCTGTGAGGGG
AGTGAAATAGAACCTGAAACCGTGTACGTACAAGCAGTAGGAGCACCTTCGTGGTGTGACTGCGTACCTT
TTGTATAATGGGTCAGCGACTTATATTCAGTGGCAAGGTTAACCGTATAGGGGAGCCGTAGCGAAAGCGA
GTCTTAACTGGGCGCTCAGTCTCTGGATATAGACCCGAAACCGGGTGATCTAGCCATGGGCAGGTTGAAG
GTTGAGTAACATCAACTGGAGGACCGAACCGACTAATGTTGAAAAATTAGCGGATGACTTGTGGCTAGGG
GTGAAAGGCCAATCAAACTCGGAGATAGCTGGTTCTCCCCGAAAGCTATTTAGGTAGCGCCTCGGACGAA
TACTACTGGGGGTAGAGCACTGTTAAGGCTAGGGGGTCATCCCGACTTACCAACCCTTTGCAAACTCCGA
ATACCAGTAAGTACTATCCGGGAGACACACGGCGGGTGCTAACGTCCGTCGTGGAGAGGGAAACAACCCA
GACCGCCAGCTAAGGTCCCAAAGTATTGCTAAGTGGGAAACGATGTGGGAAGGCTCAGACAGCTAGGATG
TTGGCTTAGAAGCAGCCATCATTTAAAGAAAGCGTAATAGCTCACTAGTCGAGTCGGCCTGCGCGGAAGA
TGTAACGGGGCTAAGCAATACACCGAAGCTGCGGCAATGTCTTTTAGACATTGGGTAGGGGAGCGTTCTG
TAAGCCGTTGAAGGTGAATCGTAAGGTTTGCTGGAGGTATCAGAAGTGCGAATGCTGACATGAGTAACGA
CAAAGGGGGTGAAAAACCTCCTCGCCGGAAGACCAAGGGTTCCTGTCCAACGTTAATCGGGGCAGGGTGA
GTCGACCCCTAAGGTGAGGCCGAAAGGCGTAATCGATGGGAAACGGGTTAATATTCCCGTACTTCTGACT
ATTGCGATGGGGGGACGGAGAAGGCTAGGTGGGCCAGGCGACGGTTGTCCTGGTTCAAGTGCGTAGGCTT
GAGAGTTAGGTAAATCCGGCTCTCTCTAAGGCTGAGACACGACGTCGAGCTACTACGGTAGTGAAGTCAT
TGATGCCATGCTTCCAGGAAAAGCCTCTAAGCTTCAGATAGTCAGGAATCGTACCCCAAACCGACACAGG
TGGTCGGGTAGAGAATACCAAGGCGCTTGAGAGAACTCGGGTGAAGGAACTAGGCAAAATGGTACCGTAA
CTTCGGGAGAAGGTACGCTCTTGATGGTGAAGTCCCTCGCGGATGGAGCTGACGAGAGTCGCAGATACCA
GGTGGCTGCAACTGTTTATTAAAAACACAGCACTGTGCAAAATCGCAAGATGACGTATACGGTGTGACGC
CTGCCCGGTGCCGGAAGGTTAATTGATGGGGTTAGCGCAAGCGAAGCTCTTGATCGAAGCCCCGGTAAAC
GGCGGCCGTAACTATAACGGTCCTAAGGTAGCGAAATTCCTTGTCGGGTAAGTTCCGACCTGCACGAATG
GCGTAATGATGGCCACGCTGTCTCCACCCGAGACTCAGTGAAATTGAAATCGCTGTGAAGATGCAGTGTA
CCCGCGGCTAGACGGAAAGACCCCGTGAACCTTTACTACAGCTTGGCACTGAACATTGAACCTACATGTG
TAGGATAGGTGGGAGGCTATGAAGACGTGACGCCAGTTGCGTTGGAGCCGTCCTTGAAATACCACCCTTG
TATGTTTGATGTTCTAACTTAGACCCATTATCTGGGTTGAGGACAGTGCCTGGTGGGTAGTTTGACTGGG
GCGGTCTCCTCCCAAAGAGTAACGGAGGAGCACGAAGGTGGGCTAATCACGGTTGGACATCGTGAGGTTA
GTGCAATGGCATAAGCCCGCTTAACTGCGAGAATGACGGTTCGAGCAGGTGCGAAAGCAGGTCATAGTGA
TCCGGTGGTTCTGTATGGAAGGGCCATCGCTCAACGGATAAAAGGTACTCCGGGGATAACAGGCTGATAC
CGCCCAAGAGTTCATATCGACGGCGGTGTTTGGCACCTCGATGTCGGCTCATCACATCCTGGGGCTGAAG
TCGGTCCCAAGGGTATGGCTGTTCGCCATTTAAAGTGGTACGCGAGCTGGGTTTAGAACGTCGTGAGACA
GTTCGGTCCCTATCTGCCGTGGGCGTTGGAAGATTGAAGGGGGCTGCTCCTAGTACGAGAGGACCGGAGT
GGACGAACCTCTGGTGTTCGGGTTGTGTCGCCAGACGCATTGCCCGGTAGCTAAGTTCGGAATTGATAAG
CGCTGAAAGCATCTAAGCGCGAAGCGAGCCCTGAGATGAGTCTTCCCTGACAGTTTAACTGTCCTAAAGG
GTTGTTCGAGACTAGAACGTTGATAGGCAGGGTGTGTAAGCGTTGTGAGGCGTTGAGCTAACCTGTACTA
ATTGCCCGTGAGGCTTAACCATACAACACCCAAGGGGTTTTGTAGTGGACTCAAAGCTGAGCGCATAAGA
ATGTGTTGAGAGAACAAAGACAGCTTTCCAGAATTGTTGGTTATCACTTTTTAAGAAAAAGTGAAATCAA
AAACAGAATTTGCTTGGCGACCATAGCGTTTTGGACCCACCTGATTCCATCCCGAACTCAGAAGTGAAAC
GAAACAGCGTCGATGGTAGTGTGGGGTCTCCCCATGTGAGAGTAGAACATCGCCAGGCTTTTAATCTCGC
TGATAGTGTCACCACGCTATTAGCACACAATTTGCGGAGAGATGGCTGAGTGGTTGAAAGCACCGGTCTT
GAAAACCGGCGATGGTTAATAGCTATCCTAGGGTTCAAATCCCTATCTCTCCGCCACTATTAAGAAAGGC
CGCTGACAACTCAGCGGCCTTTTTGCATTCTGTCATCTTGATTTTCAATATCTAGATTATCGATACAGTA
CCGATAACCTATTCTTCTAAAGTTCTTTATTTATCAACAACGCTTTTCTTTGCCGAAACGACCCGCCACA
GTGCTTGGACAAGCGGATTATCTAACTGTGAACGCTTGCAGCAAACACCGAGCATAAAGGGTTTGATGGG
GGTGACGCTTAAGCGCTGGATCTTGTCACGCACAGGGCTGTTATTGATAACCACATCCGGAGCAATCCCT
ACTCCACATCCAAGAGCCACCAAGCTAACAATCGCTTCATGTCCTGCGATCTGAGCGTAGATATTGGGCT
TTATCTTCATTTGCTTAAACCAGGTATTGGCTCTATCGCGCGCGGTTCCCGACTCTGGGACAATAAACGG
AATTTCATTCCAATCAGGCTGCTCTTTTTGTAGCTCATCCATAAAGCTGCTGATCCCAAGTGGTGCGATG
ACGGAAAGAGGGATCTCACTGATTGTGGCGAATTCAATGCGGCTTGGCAGTTGTTCAGGCATCGCAGAAA
TTGCTATATCCGCTTCATCGTGCAGGATTTTATCGATCGCTTGTGCCGGATCGCCTGTTAGCAGTTTAAA
TTCGATATAAGGATGCTTGAGGCGAAATGAGCTGAGAAGCTCAGGTAAGTGGCTATAACTGGCCGTAACA
GAGCAGAATAGCTTTATCTCTCCTCGTAGTTCTTGGCTGTCATCGTTGAGTTCGGTAGTGAATTGTCGCC
AGTCGTGAATGATGCGTGCCGCAACGGGCAGTAATTGGTGGGCTGCGGGAGTGAGTTCAACACTGCGGTT
GTCGCGCAGAAAAAGTGTGTGACCTAAATCTTGCTCCAGCTTCTGTATCTGCCGACTGAGTGCGGAAGGG
CTGAGATGCATTGCAGAAGCGGTTTTACTGAAATTTTTGCAGTCACATAGATGCATGAATAGCTGCAGAG
TTTTGATGTTCACAAAAGTTCCTATGTTGCATTTGTTGCAATAACTAGTTGTGAATATATCACTTTGCGC
AATTTTGTCTCTGGCTTAGTATGAGTTTATTCGGTCAGATCGCACCGACTTAACGGAATCACTTATTAAG
GAGCACCCTCATGGCGAATTATTTCAATACGCTGAATCTGCGTGAACAGTTGGATCAACTTGGTCGTTGC
CGTTTTATGGCGCGAGAAGAGTTTGCAACCGAAGCTGATTACCTAAAAGGTAAGAAAGTGGTGATCGTAG
GTTGTGGGGCTCAAGGCCTAAACCAAGGCCTCAATATGCGTGATTCAGGTTTGGATGTTTCTTACGCTCT
GCGTCAGGCTGCGATTGATGAACAGCGTCAGTCATTTAAGAATGCCAAGAATAATGGCTTCAACGTGGGT
AGTTATGAACAACTCATCCCAACCGCAGATTTGGTGATTAACTTGACGCCAGATAAGCAGCACACCAGTG
TGGTCAATGCGGTGATGCCTCTGATGAAGCAAGGTGCTGCCTTGGGTTACTCACACGGTTTTAATATCGT
TGAAGAGGGCATGCAGATCCGTAAAGACATCACGGTTGTGATGGTGGCACCAAAATGTCCGGGTACGGAA
GTTCGTGAAGAGTATAAGCGCGGTTTCGGCGTTCCTACTCTTATCGCGGTACACCCTGAAAACGATCCAC
AAGGTGAAGGTTGGGAAATTGCTAAAGCGTGGGCTGCGGCAACGGGTGGCCATCGTGCGGGCTGTTTAGC
TTCTTCTTTTGTGGCGGAAGTGAAATCCGATTTGATGGGTGAGCAAACCATTCTCTGCGGTATGCTGCAA
GCGGGCTCTATCGTTTGTTACGAGAAAATGGTTGCTGATGGCATCGACCCTGGTTATGCGGGCAAGCTTT
TGCAATTTGGTTGGGAAACCATTACCGAAGCACTCAAGTTTGGCGGTATTACTCATATGATGGATCGCCT
GTCTAACCCTGCAAAAATCAAAGCGTTTGAGCTGTCTGAAGAGTTGAAAGATCTGATGCGCCCACTGTAC
AACAAGCATATGGATGACATCATTTCTGGCCACTTCTCTAGCACCATGATGGCGGATTGGGCGAATGATG
ATAAAGACTTATTCGGCTGGCGTGCAGAAACCGCTGAGACGGCCTTTGAAAACTATCCAACAACCGACGT
AAAAATTGCTGAGCAAGAATACTTTGATAACGGTATTTTGATGATTGCCATGGTGCGTGCTGGGGTTGAG
TTGGCGTTTGAAGCGATGACGGCTTCAGGCATCATCGATGAGTCGGCTTACTATGAATCACTGCACGAAC
TCCCACTGATTGCCAATACGGTAGCGCGTAAGCGTCTGTATGAAATGAACGTGGTAATCTCTGACACTGC
TGAGTACGGTAACTATCTGTTTGCCAATGTGGCGGTACCACTATTGCGTGAAAAGTTTATGCCGAAAGTG
GGCACTGATGTGATTGGTAAAGGATTAGGCGTGGTCTCTAATCAAGTTGATAACGCAACGCTTATCGAAG
TAAACAGCATCATCCGTAACCATCCGGTTGAGTATATCGGTGAAGAGCTGCGCGGTTACATGAAAGACAT
GAAGCGCATCGCCGTGGGTGATTAATCCCTAAATTGATTTCCAAAGCAAACACAACAACACACTATAATA
AAAACCAAGAAGGCTTAGTCGAATGACTAAGCCTTTCTTTATTGAGTGCTAAGTGGCGTGTTTACTGTAT
GAACTCAGCGCTTATTTATCCGCTAATTTGGCTTCAAGCTCAGCCATTTTCTGCTCTAACTCAGTGAGCT
TTTGGCGAGTGCGTAACAGCACTTGAGTTTGCACATCAAACTCTTCGCGGCTGACCACATCCAGTTTGTT
CAGTTGGCCTTGAATGACTTGACGCACTTTCTGTTCTACATCAGCACCCAGTTCTTTGACGGGTTGTGGC
ATGGCTTCATGGATTTGCTTGGCGATCTGCTCGAGTTTTTTGGCATCAAACATAGTAATTCTCCTGTTAA
GTTGCCAATATTCTATGCAATTCAGCTAGCGATGTCGTTAGATTGGATAATAAAAAAGGCCATCGAAATG
GCCTTTTGTGATGAGACTGAATATTGGCTTACAGCTGACGATGAGCCGCTTTGGCTTCATCAATGCGGGC
CAATTTCTCCAGATCTTTATCCTCAACAAACACCGGTAGTGGTTTGTGTTTCTCTGCAAGGTAGCTGTAA
ATCACCGGCAGTACAAACAGAGTAAACAAGGTACCAATTGCCAGACCAGAGACGATAACAATACCGATAC
TGAAGCGCTGTGCAGCCCCTGCACCGGTGGCGTACATCAGTGGGATCAGGCCTGCGATCATTGCTGCAGT
GGTCATTAGGATTGGGCGCAGACGCACTTTAGCGGCATGCATGACAGCCTCAATCCGGCTGAGTTTGTTG
TGTAACTGCTCCTCTTTGGCTACTTCACAGATCAAAATACCGTGTTTAGTGATAAGACCGACTAGTGTGA
TCAAGCCAACCTGCGAGTAGATATTCATGGTTGCCGTACCCCAAGCCAGTGCGATCAAGGCACCACAAAT
GGCGAGTGGTACAGAGACCATGATAACCAAAGGATCTCTGAGAGATTCAAACTGAATCGCCAACACCAAG
AAGATGATCGCCAGCGCTAGGCCAAATGTGGCATACAGCGCGCTACCTTCGGTCACATACTGACGAGCTT
CACCCATGTAGTCATGGCTATAGCCTTTAGGCAGTTTGCTGCTTGCCAAATTCTCAAACCAGTTGATGGC
ATCCCCCATAGCCGTGCCCGGAGCTGGCACCGCACCAACGGTGGCAGAGTTGAGCTGGTTGAAGTGGGGT
AGCGAGCGAGGCTCTGCAACCACATCAATCGTAACTAAGCTACCGAGTGGGATCACTTTGCCATCTGCTG
CGCGAACGTAGTAGCTGTTCATCGATTCAGGGTTGAGACGCCATTTACGTTCCACTTGCGGGATCACTTC
GTAAGAGCGGCCGTTGAGGTCGATACGGTTGACATAACCGTCGGCCATCATGGTGCTGAGCGTGATGCCA
ATATCTTGCATGGTCACGCCGTAGGCACCGGCTTTATCTTTATCGATATTGATCTTCATCGTTGCCGAAT
CGAAGTTCAGATCCAGATCCGAGTAGACGAACATCGGATTGGCTTTGACTTCGGTCAGCACATCGGTGGC
GATGGTAAACAAGCTTTCAAAGTTGCTTGGCGTGGTGATCACAAATTGGATCGGTAAGCCAGAGCCTGCA
CCAGGCAGTTCTGGCATCTGGAATGCCGTTACCGCCATACCTGGGATATCTTGTACCAAGGTACCCACGC
GGTTGGTTACTGTGGCTTGGCTAGCTTCACGCTGGCTCCATGGCACCATTGACGCAATACCAAACGCCTG
GTTTGAGTTAGGAACACCAGTAAACACCTGAGCGAACTGAACTTCTGGCTGATCAGACAGAATTTTATTC
ACATCATCCATCGTATTCGCCAGATAATCGAGGTTGGCATTCGACGGGCCTGTACCCATCAGCATGATTA
CCCCTTTATCTTCCGATGGCGCAAGCTCACTTGGAATGAACTTAAACAGCATTGGTAAACTTGCAAAAAC
GATAAACGCAAAGGCAATAACCACAGGGCGATGAGCCATTACCGCGGTCAGCATGCGTTCATAGCGTGCC
GTCATGCGATCCAGTAAATGGTGCACTTTCAGTTCAAATTTGTTCGGCGCTTCATTGGCTTTGAGCATCT
TTGAACACATCATCGGCGACAGAGTCAATGCAACAATACCGGATACAAAAACAGAACCAGCCAGTGTGAG
CGCAAACTCTTTAAACAGTGAGCCGGTGATACCGCCCATCAAAGCAATCGGCGCATAGACCGCACCCAAC
GTCAGCGTCATCGCAATAACTGGGATGGCAATTTCACGTGTACCGATGATCGCCGCGCGGAAAGGAGATT
CCCCTTCTTTGATATGGCGGTCAACGTTCTCTAGAACGACGATTGCATCGTCAACCACAAGGCCGATCGC
CAGAACCATCGCCAGCAGCGTCATTAGGTTCCAAGAGAAGCCCATCATCTGCATCACCATCGCAACACCA
ATCAGTGAAAGCGGGATAGTGACAATTGGGATGAGTACGGCACGCAGTGAACCCAAGAACAGAGTGATGA
CCACAAGAACGATCAGCGCCGCTTCTACGATGGTTTTGATAACCTCGTGGATCGATTCATTGATCGCAAC
CGTTGAGTCGTACAACACGTTCATTTCAATGTTGCTTGGCATGTTTTTCTGCAGCTCAGGCAGCATCTCA
AGCACATCTTTGGCGATGTTGATCGGGTTCGCACTTGGGGCCGCGTTAATCGCGGCAACGACCGCTTCAC
GGCCATTAGCACTCGCGCGATAGGTATCATGGCTCTTAGCCAAGGTAACTTTCGCGATATCACCTAGGCG
AGTCACGGTACCTTTCTCAGCTTTCACCACCAGACTTTCCAAATCTTCCACGGTGGAGACTTGGGTATCG
GCGCTGCCGTTATAAAGAACGAATTCACCAATCGCCTGACCGGTCGCTGACTGATAGTTGTTGGCATTCA
GAATGCTCATCACATCCGCTGCGGAGAGGTTTAGTGCCGCCATTTTGGCTGGATCGAGCCATACCCGGAG
CGCGTATTTCATACCGCCATACAGATCGATACTTGACACACCATTGACTGCGTAAAGCTGTGGATTAACC
ACGCGCTCTAGGTAATCAGTGATTTGGCTGGATGCCAATTCATTACTGGTGAAACCAATATACAGAACCG
CAGTGGTTGAACCGGTCGACATGGTGACGGTCGGATCTTCTGCTTCTTTAGGCAGCTGCGAGCGAACTGA
GTTGGTCTTGGCCAGAACGTCAGATAACGCGGCGTTGGGATCCGTATTCAATTTCATGGTCACTGTGATG
GTCGAGCGACCCAACACGGACTGTGACGTCATAAAATCAATGTTATCCGCCTGTGCTACCGCTTGTTCCA
AGGGTTGAGTAATAAAACCTTGAATCAAATCGGCACTGGCACCGTAATAGCCGGTGCTCACCGTAATTAC
GGTATTGGTCATTTCAGGGTATTCACGCACCTGCATTTTGAAAATGGCTTGTAGACCAAGCAACACAATC
AAAAAGCTGATCGATACCGCTAAAACTGGACGTTTTATAAAAACATCAGTAAAGCGCATGATGCCTCCGC
TTACAGCATTGGGGTTTCTGCTGGTGGTGTAGTCGCATCACTTTCGACGATACGAACTTTAGCACCGTTA
CTCAGACGTACTTGACCTGTCGTGACAACCACATCACCCGGTTTTACGCNTTCCAGAATGTGAGCAATAG
ATTCAGAGCGCTCACCCACTTTCACAACATGTTGCTGGACGCGCTTCTCACCATTTTCTTCGCTGACAAT
GTAAACATTGTCACCGTAGAGGGTATAGGTAATCGCGGTTTGCGGCAGAGTGACTTGGTTTTCCAGCTTA
GGCAGAATGATGTTGGCACGCGCAAACATGCCGCTTCGCAGTTTGCCATCACTATTTGGGATATCCGCTT
GTACTTGGATCAGGCCGCTTTGTACGCTTACAGCAGGTTCAATTGCCGAGATGGAGCCTTTAAATGAAGT
CTGTGGATAAGCATCCACAAAAATATCGACTTCTTGATCCAGTGAAATACGCGAAATATCTCTTTGTGGC
ACGGTAAAACGCAGACGCATCACGCTGGTATCTTCCAAGCGCACAATGTCTGTACCCGGCTGCAAATATT
GACCTAAGAACACATTACGAATACCGATCACACCAGCAAAAGGCGCTTTGATTTCACGGCGAGCAATGGT
GGCTTTTAGGCTTTCAATATCAGCGGAGAGCGCATAGTAGCTCGCTTCTGCTTCATCATAAGACTCTTTA
GAGATAGAACCTTTAGCGAACAGACCCTTGTAGCGTTCATATTTGGCTTTCGCTGCAGGCAGGCGCGCTT
CAGTGCTTTTTAAATTGGCTCGTTCTACCGCTGAATCCAGTAGCACTAGAGGTTGGTCTTTTGCGACTTG
CGTGCCCGATTCAAACGTAATTTGGTCAATCACCCCTGCCGTTTCGGTCGTTAATGTCACACCTTGATTC
GGCTCAATAAAACCGATCGCTTCAATCACGGGTACCCAATCAACCGGATTGGCGGTCACTACGGTAACCG
GAAATTCTGGCTCAGGACGATTGGCGAGGTACTCGGCAATTTTCTGTTGTTTGAAAAGATTGAAACCTAT
CACGCTGCCAAACAGCAGGATCGCGATAAGCAACATAAAAAATGTCCACTTTTTCATTCTGGTGCGAACT
CCAAATTAGTGTTGAGTAATTGCATCCCAACTGGCTTGAATCATTGCATCGAGAGTTGAATCATCCAGTT
GATAAAAACCTAAAGCGTATTGACGAGCAAGAGTGACGGTTGTTTCAAAACTCAACGCAGAAAGAAGATG
GTTATCGAGAGGTTTGAAAATTCCCTGCTGCTTTCCTTGGTCGAACAACAGTTCGACTTTGGCAAACATT
TTTTGCTCTAGTTCCCTTACATTGCAACAAGTTGTTGTTGGTAAAGACTCATACTGCACTCGATTACTAA
TAATGTCACGACAAGAGCCAGCCAACGTCCAAATATTCAGCCACATAGTACGGAAGCGTTCTTGCAAAGA
CATGTCATCTCTAAGATTAGCTTGTACGGCTTCGGCGATTTTTTGACTAACGTGCAAACGCACTTCAATC
AAGAGATGATCTTTATCGCGGAAGTAACGATAAATCGTTCCGGTTGCCATATTCGCTGCTTTCGCCACTT
TATGCATCGAGAGCCCTTGAAAGCCCTGTTCTGCAATCAGTTTTTCAGCCGCGATAAGGATTTGGAGCTG
TTTATCGCCGTACACTATTTCAGACATCACATTTCTCTGCAAATGAACGGTTGTTCATTATAGCGGCTAA
TACCCCCTGTTTTGCAATACACTTGTGCAGTAAATTTTTGTAAAGGCAGTTTCTTTGTTGGTAATCCTCG
GTGAGCGGATTATTATTGGCGGCTAAATAAAGAGGATTGAGAGCGCTATGAAGCTGAACCCAAGACAAGA
TGAAGCGGTCAAGTACGTCTCCGGACCCTGTCTGGTATTGGCGGGGGCGGGTTCGGGTAAAACACGCGTC
ATCACCAATAAAATTGCCTATTTGGTTCAGCAATGTGGCTATAAAGCACGCAATATTGCTGCGGTTACGT
TTACCAATAAAGCGGCGCGTGAGATGAAAGAGCGCGTAGCTCAAACACTCGGTAAAGGTGAGTCGCGCGG
CTTAATGGTGTCGACCTTCCATACTCTTGGCTTAAACATCATTCGCCGTGAGTTTAAAGCTTTGGGCCTC
AAAGCGGGTTTTTCACTGTTTGACGACCAAGATCAGCTCGCGTTACTTAAAGAGCTGACCGAAAAGCAGC
TCGACGGCGATAAAGATCTGCTGCGCTTGCTACTGAGCACCATTTCCAACTGGAAAAATGACATGCTGAC
TCCGCCGCAAGCCAAGGCAATGGCGAAAGGGGAACAGCAGCTGCTTTTTGCACACTGCTTTGAGCTTTAC
CAAAAACAGATGCAGTCTTACAACGCACTCGATTTCGATGATTTGATATTGCTGCCGGTGTTACTGCTAC
GCAGCAATGAAGAAGTACGCCAACGCTGGCAAAATCGGATTCGCTATCTGTTGGTGGACGAATATCAAGA
TACCAACACCAGCCAATATGAGTTGGTCAAACTCTTAGTGGGTGAGCGTGGCCGTTTAACTGTGGTGGGA
GATGATGACCAATCCATTTATTCATGGCGTGGTGCAAAACCACAAAACTTGGTGTTACTTGGGGAAGATT
TTCCGAGTTTAAAGCTGATTAAGCTCGAACAAAATTATCGCTCGACCAGCCGCATTTTGCGTGCGGCGAA
CATTTTAATTGCCAATAACCCCCACGTTTACCAAAAGGCGCTCTTTTCTGAGTTAGCGGAAGGGGAAAAG
CTCAAGGTCATACTGGCCAATAATGAAGATCATGAAGCAGAGCGAGTGATCGCAGAAATCATCGCCCATA
AGTTTCTCAATCGAACCGAATACCGAGATTACGCGATTCTTTATCGCGGAAACCATCAATCGCGACTGAT
TGAAAAATCGCTGACTCAAAACCGTGTGCCGTACAAACTTTCCGGCGGCACTTCGTTTTTTGCGCGCGCA
GAGATCAAAGACATCATGGCTTACCTGCGAGTGCTGGTGAACCCTGATGATGACAACGCATTTTTACGCA
TTGTGAATACACCGAAGCGTGAAATCGGCCCAGCTACGCTCGAAAAGTTAGGCAGTTACGCCAATATGCG
GGGCAAAAGCCTATTTACCGCCAGTTTTGAGCTCGGTTTAGAGCAGCATTTGAGCGGGCGAGGGCTTGAG
AACTTACGCCGCTTCACTGAGTGGTTGGTGGCGATTGCCGATAATGCTGAGCGGGGTAACACGGTGGAAG
CGGTGCGCGCATTAGTGCGTGATATTCGTTACGAAGATTGGTTGTATGAGACTTCCGCCAGTCCGAAAGC
GGCCGAAATGCGCATGAAAAACGTCTCCGATCTCTATTCATGGATCGTGGCCGATTTGGAAGGCGATAAT
CCCGATCAGCAAGAGAAAACTCTGAAAGAGGTGGTGCAGCGTTTAACTCTGCGCGACATGATGGAGCGTG
GCGAAGAGAACGATGACAGTGATGCGGTACAGCTGATGACACTGCACGCCTCAAAGGGCTTAGAATTTCC
GTACGTGTATTTGATTGGAGCTGAAGAGGGCATTTTGCCGCATCAAACCAGTATTGATGAAGAGAATGTC
GAAGAAGAGCGCCGCTTAATGTACGTTGGGATCACCCGAGCACAACGCGAGCTAACGTTTATCGTGTGTA
AAGAGCGCCGTCAGTTTGGTGAACTGATCAAACCTTCGCAAAGCCGCTTTTTGGATGAGTTGCCCCAGGA
CGATATCGAGTGGGAAGTAAAGAAAAAGCCCGTCACCCAGGAAGAGCGTATGGCCAAAGGCCAAGCGCAT
ATCGCTAATTTAAGAGCGATGTTTAAGAAGTAAATAAAGAAGGGCTTGTCAAAACAAGCCCTTCTTTATT
ATCAATTGATGGAATGGTAAGCCCGCTTATTACAGGCCTGCGATCATATGCTCAATCGCAGCAACGATTT
CATCGTCAGAACAATCCATACAGGTGCCTTTTGGCGGCATGGCATTGAAGCCGTTTAGCGCGTGGTTTTT
CAACACATCCTTACCTTGGGCGATACGCGGTCCCCAATCGGCAGCATTGCCTGTTTTCGGTGCACCAGAG
ATCCCCGCTGAGTGACAGGCAGTACAAAAAGTACCGTAAACCGTTGCGCCATCACGAGGACCTGTAGGAG
CGGCTTGTACTGGTTCGCTACCCGCCAGATACACATCACCTACCGGCTTAATGCGTTCAGCAATTGCATT
TTTATCGGCTTCAGTTAGAGCAAACGCTGCAGTAGAAAATGTTAGAGCAGCGAACAGTACGCTTAAGAGT
GATCGAGACATATCCATTAACTCACTTTACATTCCGAAGGTAAGTGCTGCTTACCTATTATTTTTAGAGT
GTTTCAATTTAACGGGCGGTAATTGCTGTTAAATCAATGTAAATTTCGGGTGATTATATCCTGAGAAGTT
GTTGCAATAAACAACAAGTTGCGATCTTCCGGCGGTGAGTCACATCCTTTATAAGGGAATAGTAGCAAGC
ATCTGATGAAAAAGGCGTCAAACAGTAAAAAAAGTAAAAAAAGTACTAGACGCCCTAATGTGATATACGT
ATTATTCCACTCCGCCGATAGGGCATGCGCCCGTAGCTCAGCTGGATAGAGCGTTGGCCTCCGGAGCCAA
AGGTCGAAGGTTCAAATCCTTTCGGGCGCGCCATTTCGCCCGGGGAATATCGGTAAAGAATTTCAGTGGT
GGCTATAGCTCAGTTGGTAGAGCCCCGGATTGTGATTCCGGTTGTCGTGGGTTCGAGCCCCATTAGCCAC
CCCATTTACTTCGGTGATATTCAATTATCTCCAGTCTTAAGAGAGACTCTTAAGCAAAACATAGTCGGTG
AATAGCGCAGTTTGGTARCGCATCTGGTTTGGGACCAGAGGGTCGGGGGTTCGAATCCCTCTTCACCGAC
CACTTATTGAAAGACTAGGCAAGAGCGTAGTCTGAAATAACGGCAGACAAGCGGTTATTACAACTTTCAG
TGGTGGCTATAGCTCAGTTGGTAGAGCCCCGGATTGTGATTCCGGTTGTCGTGGGTTCGAGCCCCATTAG
CCACCCCATTTATTTCGGTGATATTCAGTTATCCCCAGTCTTAAGAAAGACTCTTAAGCAAAACATAGTC
GGTGAATAGCGCAGTTTGGTAGCGCATCTGGTTTGGGACCAGAGGGTCGGGGGTTCGAATCCCTCTTCAC
CGACCACTCTTCAAAGCCTCAGCAAATGCTGAGGCTTTTTGCATTTTATCTCTTTAAAATTCATGTTTCC
TCGCCAAGTTGTCCTGCATTGACACTGTCTACCGATGGCCGCTTTTTCATCATTACGTTGTTGGGCATAT
TTCTCTCTAGTAAATTGCGATCTTACCGACAATTCATCGATATTTCCCCGCTAACACATCTGTTCACGAC
TATGGTTACTGAAGTGTTCAGTATGACTCAATGAACTATTTTTATGATTTATCTGAGTTAAATTGGGAGT
TTTTTGGTTTTTATGACTGGATAGATGCTTACCATCCAGAGTTTTACTTTGTTGTTTGCACTCAAAATTT
GGCAATTGTTTCTTATTTGTTAATTGTTCCATTTTTGCGTGGAGAAAAGTTATGCGTTGGTTGTTTTATC
TCCTGTTATGAATCACGTCGTTTACAGTAACAAATACCAACCATACTGAGATTTCTTCAATTTTTTAAAA
ATGGTAAGACCAATAATATATGTGATTTTTTTGCATATTAAGCGATTTGTGGAAATTGTTTCTGGGTTAA
GGCGCTTTTTTATCCTCTCTTTGTTGCTTTTGTGTGAAAGATTTGCCAAATTGAGAACCTTATAAATTGT
CAGAATATTGTTCTGATTGGAATGGATGCAAAATGTACATCAGTCTCGCCTTGTTCGCTGATGTGCTTCA
GACAGGGCAGAATGCTGCCACAGCAGTAGAGGTCTGATGGAATGTCACTTTTAGAAGTCAAAAATCTTAG
AATTGAATACCCTTCTCGTCACGGTGTGCACGCGGCGGTGAAATCACTCACCTTAGATATCCAACGTGGT
GAAATTGTCGGTGTGGTTGGGGAATCGGGCGCCGGAAAATCGACGGTCGGTAATGCGGTGATTGACCTGC
TCAGCCCTCCGGGAACTATTGCGGGCGGTGAAGTGTATTTAAACGGTGAGAAGATCTCTGGTCTTTCTCC
GCAAGCGATGCGTGAAGTACGTGGTAGTAAAATTGGCTTTATTTTCCAAGATCCCATGACCTCACTCAAC
CCGCTGTTTACCGTCGAGCATCAGTTGACCGAAACCATTCATGCCAACATGCAGGTGAGTGCCGAAGAAG
CGTATCAACGTGCTTTATCTTTGATGAAGCAAGTCGGTATTCCGCAGCCTGAAAATCGCCTTAAACAGTA
TCCTCACCAATTCTCTGGTGGCATGCGTCAACGGGTGGTGATTGCGATCGCGTTGGCTGGTGAACCTGAT
TTGATCATCGCCGATGAACCTACCACCGCGCTGGATGTGTCGATTCAAGACCAGATCCTGAATCTGATTC
GCGAACTGTGTAAGAAGAATAATGTGGGTTGCATGCTGGTTACTCACGATATGGGTGTGGTTTCTAACGT
TACTGATCGCGTAGCGGTGATGTACCGTGGTGATTTGGTGGAGTTCGGTCCGACTGCCAAAGTGCTTGGC
ACACCTGAGCACCCTTACACCCGTAGTTTGATTTCGGCGGTACCGCGCTCTGATCGCAAACTCGACCGTT
TCCCTCTGGTGAGCTATATCGAAGAAGCGAAAGAGCTCAAGCCGTTGGATGTGAAAAGCCATTGGTTGGG
GCAGAGCCAAGATCACCGCAAATACACAGGGCCGCTGTTAAAAGTCGAAAACGTCAATCTACGTTTTGTG
ACCAAAGATTCGCTGTTTGAAAGCCGCCGTGAGTATGTGCAAGCGTCGAATAACGTCAGTTTTGCAGTAC
ATGAAGGGGAAACCTTTGGTCTGGTCGGCGAATCGGGTTCAGGTAAATCGACCATTGCGCGCGTGATTGC
CGGTTTGTATCAACCCAATGCGGGGCGAGTGACTTTTGAAGGCATCGATTTAACCGCGCTGAAATCGGAG
CACGAACGTCGCCCACTGCGTCGTCAAATGCAGATGGTATTCCAAAACCCGTACACCTCGATGAACCCGC
GGATGAAGATTTTTGACATTATCGCCGAGCCGATCCGCTTCCATAAGTTGACACGAAGCGAGAGTGAAAC
CCGACAAATCGTTAATGATCTGCTCGAGCATGTCGGCTTAGGTAAGATGGCGGGGTTGAAATATCCCCAT
GAATTTTCAGGTGGTCAGCGTCAACGGATCTCGATTGCGCGCGCACTCGCGACGCGACCACGTCTTTTGA
TTTGCGATGAACCTACCTCGGCACTGGATGTGTCAGTGCAGGCGCAAATCCTCAATTTGCTGAAAGATCT
GCAAGATGAGCTCAATCTTACCATGCTGTTTATCAGCCATGATTTGCCTGTGATCCGCCAGATGTGCGAT
CGCGTTGGGGTCATGCAGATGGGGACGCTACTGGAAGTGGCACCCACTGAGCAGCTGTTTACCGATCCGC
AGCATGAATACAGCAAGAAATTGATTTCCTTAATGCCTGAATTTACAGGCTTACGCGAAAGCACTACGGC
AGCATAGCCGTTAACCATGGACCAACTTGGGTTGGCGATTGTTACAAAAGCAAATACAACAAACTAGGGA
TCTGGATTCCCGCATAAGGAGTTATGCAATGAAAACCATGAAAAACAAACTGGCGTTGGCTTTGATAGCG
GCTGGCTTGAGTTTTGGTGCGATGGCAGCGGATATTACCGTGGCTTACGACGCTGACCCGGTCTCAATGG
ACCCACATGAGCAGCTGTCAGGCGGTACTCTGCAACTGTCGCACATGGTCTTTGATCCACTTATTCGCTT
TACACAAAAAATGGAATTTGAACCTCGTCTGGCCGAATCTTGGCAGCGTGTGGATAACGAAACCATGCGT
TTCACTTTGCGCAAAGGCGTGAAGTTCCACTCTGGCAATGATTTTACTGCGGATGACGTGGTATGGACGT
TCAATCGTTTGAAAGAATCGGCGGATTTTAAAGGGATTTTTGAACCTCTGGTCTCTTTGACTAAGGTGGA
TGATTACACCATCGAAATCAAAACGGCTGGCACTTACCCGCTGATTGAAAACGTGGCGACCTACATTTTC
CCGATGGACAGCAAGTTCTACACCGGCACCACGGCGGATGGTAAAAACAAAGCAGAAATCGTTAAGCACG
GTAACTCTTTTGCCTCTGAAAATATCTCTGGTACCGGGCCATTTACGGTGACGGCTCGTGAGCAAGGCGT
GAAACTTGAGTTCCAACGCAACCCCAATTACTGGGATAAAGCGTCGAAAGGCAATGTGGACAAACTGACG
CTGGCAGTGATTAAAGAAGATGCAACTCGCGTTGCGGCACTGCTGTCTGGCGGTGTGGATATGATTGCAC
CGGTTTCTCCGAATGATTACCAACGCATCAAAGATGCGAAAGGTGTAGATCTCTTCACTATGCCGGGCAC
TCGTGTGATTACCTTCCAAATGAACCAAAACAGTAACCCAGCGTTGAAAGATGTGCGTGTGCGTCAAGCG
ATTGTCTACGCCATCAACAATGAAGGGATTGTCGATAAGGTCATGAAAGGGGCAGCTACCACGGCTGCGC
AGCAAAGCCCAGTCGGTTATGCCGGTTACAATGAGAACCTAAAGCCACGTTTTGATCTCAACAAAGCGAA
AGAGCTGATGAAAGAAGCAGGTTATGAGAAAGGCTTCAACCTGACCATGATCGCGCCAAACAACCGTTAC
GTGAACGATGAGAAGATCGCGCAAGCGGCATCGGCGATGTTGTCAAAAATCGGGATTAAAGTTGACCTAA
AAACCATGCCAAAAGCGCAATACTGGCCTGAGTTTGATAAGTGTGCGGCAGATATGCTGATGATTGGTTG
GCACCCAGATACAGAAGACTCAGCAAACTTTACTGAGTTCCTGACCATGACCCGTGATTCCAATACGGGT
AAAGGTCAGTACAACTGTGGTTACTACTCGAATGCGGAAGTCGATAAGTTAGTCAATGCCGCGAACGAGG
AAACCGATCTAGAAAAACGCAGCACCATGCTGAAGAAAGTGGAAGAGATCCTGTATAACGAAGCGGCGTT
TGTGCCTCTTCACTTCCAAGATCCGTCATGGGCAGCGAAAAATACGCTAGATATCGCACCTATCATCAAC
GGTATGGACTTCCCATACTTTGGCGATCTGGTGGTGAAAGAGTAATCTCGGACCACTCTGCTCTGTAGGC
GTTGGTCTACAGAGCTTCTCTTCGGGTACAGGGTTTTGTTTCAGTCGGGCCCCGTACCCTTTTTCAGACT
GAAAGGTTTTGGCGCTTCATCGCGCCCACAGATTCACATGGAAAGTTAAGGGGCAAGGAATGTTTTCGTT
TCTGGTCAAGCGCCTGTATCAGGCACTGATAGTGATGTTTGTGATCAGTTTGGTAGCGTTTGCCATTCAG
GACAACCTGGGTGATCCGCTGCGCGAGCTTGTGGGTCAGTCCGTTTCTGAAGCTGAGCGTCAAGCACTGC
GTGACGAATTAGGCCTCAATGATCCCTTCATTATTAAATATTCTCGTTTTGTAACTGCGGCGGTGCAGGG
GGATTTAGGGACTTCCTATTTCTTTAAGCGTCCGGCGCTGGAAGTGATCTTCGATAAGCTGGTGGCGACA
CTGGAGCTGGTGTTTGGTGCTACGTTGATCATCATAGTGTTTTCAATCCCGCTTGGGGTCTATTCGGCGA
TTCATCCGAAAAGCTTGTTTACCAAGATAGTGATGGCGGGCAGCAGCATCGGCATTTCGATCCCGGTCTT
TTTAACCGCGATCATGCTGATGTATGTCTTCTCGATTGAGTTAGGTTGGTKGCCGTCCTATGGTCGTGGC
GAAACCGTTAACCTACTGGGCTGGGAGTCCGGATTCTTTACCCTCGATGGCTTGCGCCATCTGGTATTGC
CCTCTATCGCACTGGCTTCCATTATGTTGCCGCTGTTCATCCGCCTCGTGCGCTCGGAAATGCTCGAAGT
ACTGAGCTCGGAATACATCAAGTTTGCGCAAGCCAAAGGTTTGCCACTCAACAAAATCTATTACCAACAT
GCGCTGAAAAACACCATGTTGCCGGTATTGACCGTGGGTGGGGTGCAGATTGGTACTATGGTGGCCTACA
CCATTTTGACTGAAACCGTATTCCAGTGGCCGGGAACGGGCTTCTTGTTTTTAGAGGCGATTAACCGTGT
GGATACGCCACTTATCACCGCCTACGTCATCTTTGTTGGGTTGATCTTTGTCGTGACCAACACGATTGTC
GACCTCTTGTATGGCCTGATTAACCCGACCGTCAACCTCACTGGCAAAGGAGCTTAACCATGAGTGCAGT
ATCGATCGCTCCTTCACGTTGGGAGCGCTTTAAGCAGTCCGATTTTCTCTATTATTTCCTGCGCGACAAA
GTGGCGATGAGCAGCTTTGCGGTGTTTGTGCTATTTGTCATCGTGGCAATCAGCGCGCCCTTGATTGCGC
CCACCAACCCGTACGATCTCTCGTCGATTGATATTATGGATGCAGAGCTTCCACCCTCATGGATGGAAGG
GGGCAATGAACACTTTTTGCTGGGCACCGATGAGCAGGGGCGTGACATTTTCTCGACCATTCTGTACGGC
TCACGCTTATCACTGACCATCGGCTTTTTGGCGGTGGGCCTACAACTGACACTCGGCATTGTGATTGGTT
TGTCGGCAGGCTATTTCGGTGGCCGAATTGATAGCTTTTTAATGCGTTTTGCCGATATTCAGCTCTCATT
CTCCACCATGATGGTGGCGATCATTGTGTCGGCGATCTTTAAAGCCAGTTTTGGTGGCGAGTTCTTCAGC
CAATATGCGGTGGTGATGTTGGTGGTGATCATCGGTGTGGCGGAATGGCCGCAATACGCGCGTACGGTGC
GTGCTTCGGTGCTGGCGGAGAAGAAAAAAGAGTATGTGGAAGCGGCACGCGTGATGGGCTTTAAAGCGCC
GCGTATCATGTTCCGCCATATTCTGCCCAACTGTTTATCACCGATCCTGGTGATTTCAACGGTACAGGTG
GCAAACGCGATCATGTCAGAGGCGGCACTCTCCTTCCTTGGCTTAGGTTTACCGGTCGATCAGCCGTCAC
TGGGCTCTCTGATCAGTATCGGTTTTACCTACATTTTTTCGGGTGCATGGTGGATAACCGCCTTTCCCGG
CATTGTATTGGTATTGCTGGTATTAGTGATTAACTTGCTTGGCGATTGGTTGCGTGATGTGTTTAACCCG
AAAATTTACAAAGGGTAAGTAAATCCGATTGATTTGCTTCACAAACTCTCCATAAACTAAGAGCCGTATT
TGAATGCGGCTCTTTTTTTGCATTTATTTTTGCTATACCGGATCCCAATAAGTGTTCGAGGCAAGATAAC
TTGCCTGATTCGAACCCTGATTTCAGTCACAGAGTATTAAGGAGACAAGCGGATGCCGAAATGGATTCTA
TGCTGCAACCTGAGTGTGGCTTTACTGTTATTCGCCCCCATTGCTTCAGCCGAGAGTGACTATTTGTGCG
ATGCGCAGCAGGCGGCGGTTAACCAATTACCTGTGCTGGATGCGGCTTGCCCAATTGGCGATGGCCTGTG
GGGCAAAAAGCCCAAGCGGGGAGACTCTCTGTTTTGGATCCAGTGTGGCATGTTAAGCAAACCGATGCCG
CTCGCCACAGTAAAAACCCTTTATGAACATATCTCGACCGATATTTGGGTTAAGCCTGAGCCCAAAGGCG
CGCGCTGTTTGATCGGCCCTTATAGCGATTTTGCTCTCGCCAGCAAGGAGCTGAAAAAGGTCAAAAAACT
GGCGACCTTTGAGCAAGCATTCATCCGCCAAGTGGTGAAAACCTCTGCGCAGCAGCCGGTGATGAAAGCC
AAACCCACAACCGCTGCGGTGGCTCCGGCTGCCAACACAGCGGTATCAGAAGCTTCAGCACCTAAGCCCG
CGAGCAAACCGAAAAGCGAAGAAAAATCCGCTCCCACAGTGGTACCTGCCGCCGTGCCAACCAAACCCGT
AGCAAAACTGATCAGCACACCTAAACCTTCGGGAAACAGTGGTTTTGTATTGCGCCAGCAAGTGAAAGTA
GGCAGCCAAACCTTTGCTCTGCCGTACAGCGACAACCCGAAAGTGCAGTTTTACATGGAGCATGATCAGG
CGTGGAATCGCCTCGATTATGATGCTGCGCAAATCGTGTGCCGAGATCTGGGTATGCGTCTCGCTACCGA
ACAAGAGTGGTCGGCGTTATTGCAGTCGAAACAGATGCAACAATATCAATGGCCTGTGCAATTACCGTAT
TGGGGAGAAGGGCGTAAAGGGATGTTCACCACTGGCAAAGTCAATGTGTTAAAAGGCTCATCACTGCTCA
ATGTGGTGTGTGTGAAGTAAAGTTTTTCGGCATGATTCTCTAAAAAAGAAAAATCGATAAAAAGAAAGCG
GCGATGGCCGCTTTCTTTTTGAGTAGAACGGAATCTCGATACCGCTACCGCATCGTGTGACCATACTCTT
TATATCCAAATCTAAAATAATTCTGGAAAGTCTTATGTATCAATGCCTCAGTATATTTTTCCAGAAAAAT
TAAATTTTTTGATAAAAATGAAAAAAATTAGAGTCTGGAAAAGTGAATTTTCCAGACTAAAGCTAGTCTT
GGATGCTCTCTTCTTCACTCGATGGAACGTTCAGCAATGCGTTTACTGACTGTGCAATTTTTGCTTCCAT
TTCTGCGTAATTATCTAAAAATTCAGAATCTGCGTGGTAAGAATCCTGGATATTGATGTTGAGTACTTTG
CCTGTTTTGTCGTCTTTCCTATCACCGTGCATTTGGAAAAATACTTCATAGCGTCGAGATGACACACCTT
CGAATGGTAAAAAGCACACTTTATTTTTTGCATCAGCATTATCACTAATAGAATCATCATGAAGTTTCAT
TGCTAAACTTTTCTCATAAGGTTCCACATATACGACTTTTTTTATTCCGGCAGCAACGATGTGTCGCGCA
CAGTTGTGACACGGATATGTCGTAACATATAATGTTTTATCTACAGATGTTTCTTTGTTGTTTCTTGCTA
ATGCTATAAGAGAATCCATTTCAGCATGAACCGCTCTTGAATATTCAATCAATGTTTTAATCTTGGTTTC
AGATGTTATTTGGTTGACGATTTCTTTTAGCTCAAGGGTATTTGTGATTGATTTCTTCAATATATCTGTA
ATTTCTTCTTTCAGAATATCTTTGTGTTTATCATTCGAGCATCTGCCAGTATGGACGCATCGAAAATCAG
CTAATGAGTTTGAATTATATAAACCGCCCCCAAAGCTTGGCACATCATTACAGCCAGTAGATATAATGTT
GCCTTGGTTATCAAGTATTGCGGCACCCACTTGTCTTGATAAGCATGCAGACCTGAGGGCTGCTGAATAA
GCAGCATGCATGCCGATTTCATCGATAGTAGGACTTATACCATTGATACCGTGAACGAGCTTTATGAACC
GTTCTACTGACTTATCCAACATTTGCTTTTGATTGTGAATGTTATGAATAAAATAATCAGCATTAAACAG
GCTTTTTTCTACTTGTTGTCCATGAGAAACATCTTTTCGATCCCTTCTCATCAGAGTATCTATTTCTGAT
GGAGAGATTTTTTCTTCCTCTAGATTTAACCTTCTTTCTCCTTCTGTACGGATCAAGCCAATAAGATAGA
AATTTCTAGGGTATACCGATCTAAGGAATTTGATTTCATCAGGGTGCTTTAACTGGTCGATGATGTATGC
GATCTTTTTTGTGGTTTTTATTAACGATGGTTCATTGTCATTTTCTTCTGAGGTTTCATCAATTTCATTT
TGACAGATTAATGTTCTTTCCAGCGCAATTTCTTCGATAGCACAGGCTGCTAAAATTGAGCTCTTATGTG
TTTCTCTTAGCGAGTTACCAAGATCTTGCAATCGGTTGTAACGCTTAAATGCCGACAATCCATCTAATGA
GGTTTGAGTTTTTTCTGAAATGATTTTACTTATCCGGATATCAACAACTTCATATCCATATGTCTCAAGA
GAACTAACTAAACTCTCTTTTAATGCCTTTACACCAGAGCCAATAGCCCCACAGAGGCCAATGACTAGTT
CTCTTGAACGTCGTTCTAGTATTCGTTTTTGGAGATCATTTGATGAGCTAGAATTTGATTTTGTTGGAGA
AGGAACTGTACTTAAGATCTTTTTTGCGGAGGACTTATTCATTGTAAACAACCTGAAATTATGAAACTTA
TTTCTATACTCTCAGGTTGCTATGTTGCTAATCAAGAATTAACGTGGTTACCAATGGATTTTTTGTGCAG
CACGCAAAAGATTGGCTCTAGCTTTCTCTTTTTTTGCGTCTTTCTGTGAAAAGAGCACAACATTACCGCT
AGTGTCTGATTTAGAGTTATGGGAGAGACGGTTTTTGTCGCTATTAGAAGCGTTTCTATATTCATGAATG
CTTGTAATCATTTGCTTTCCACCGAAATATCCATTCACTAAAGTATGATTTGCGAACAGTAAAGTGCGCA
CATTCTACTCATATTCCTTGAGCCTTCAAGTACAAGGTATATCAAAAAACGCATTTTTGCGACTAAATCC
AACTGATTTCATAATCTGTATCAAAAAAAATAATACCAATAAAATCAGGTGTTTGTATGTTTGGGGTGGT
ATGAAAGATGAGTGAAATACTATATGTTGATGTTTTTTGTTAATTAAACACTAAATATAGTGTCTCTATC
TATTTCTTACTAATTAAATCTTTTAGAAGGTTTTTCTTCTCTTCAGGGGACATTCGATGGATTAAACAAG
CTAGCTCCGCTGATTCATCATCCTCACAAAAGAAATAATTCAAAGGCACTCCAAGTTCATCTGCTATTAA
TTTTAAGGTCTGAACATCAGGTGTGTGTTTACCTTTCTCATACTGGTTCATTCGTGGACTTGCAGAACTT
TCGTCCATACCTATACGTACTCCCAAGGCTTTCTGAGAGAGTTTTGCTTTTTTACGTGCTTCTTTGAGAC
GCAGTGGGATTGGGTTTTGGAATGACACTTATGGCTCATAATCTTGAAGCTCAAATTAACTAAGATTTTC
TTAGTTTTGCTCATTTCTGTATACTAAGCAATCCTTAGTTTTTAGTGGTATTAGAAATACATGAGACGTT
CTATGAAGATCAGTGCAGAGATGTACAAGTTGTTGATTGAAAGAACATTAGATGGTTTTTCAGTAATTGA
ATTAAGAGATGAGTTTATTGTTATAAAAGACTCACTCATTGATCCTGATGAAGCGTATAAAAAAGTTTAT
CGGCAAATCTTACGGTTTATAAAGAAAGGTTGGCTTAACGGTGAAGGGAGTGGTCGTCAAAAACGATACT
TTCAGACAGACACTTTCAAGGCTCTTCATGCGGAGCCAAAGTCAGAAAATGTGGATATTGAGATTGTTTT
GAACCAGGACTACTCGGTATTAGTGAGTGAGCGTAATCAATATAAAGGAGAGTTAGAGATTGTTTTAGGT
GAGATTGACGAATACCAGTCTCTCAATATTCGATTCCCTGAACTGGAACCAAAATTAATCACGCTTCTTG
ATGAAGCAAAAGAACGTTCTGCGTGTCTACTGGGAAAGGTTAATGGGTTAACAAATGTTCTGAAGGTGCT
CTCTGGTCAAAAAATAGTGCACCAGAAGTTCAAAACTAAGGCCTTGCTTTTTGAAAGGACATAGAACGAT
ATATAACCAAAGATCAAGTGATTTTTATTTTTCTTAGTTATGTATTAGCTAGTTATGTGCTTGAGGTTTT
GAGAGTGCTTTTAGTTAAAAAGGTTATAGGTTAGCAGATACTAACAGGTGATGGCATTAAATGGAGTTAT
CCACAGTGGGTGTGTTATATGCAACTTGAAATACTGGCTTAGTAACATTATCTTGTTATCTGTAGTGTCA
AAGACACAATATGTAGTGTCTTTCTGTGGAGGAAAAACTAACAGGTATTAGATAAAGAAAACCCCCAACG
ATTGTCAGGGGCTCACTTAAAGACAATCATCACCTACTAGGATGGATGTTCATCTAAACGTCGAACACTT
AGCTTAGCATCCATCCTGGTGAACATGAAATAGTTATCACCAATTTTTGGAAGCTTAGTTATGCCTAAAA
ATATCAAACAGACTTCAAGTGATGTTGCTTCACTTGCCTCTCATATCCTAAAGAACCCAAATGCTTCAAC
GATCGCAAAAGCGTTTGCTGGTTCGGCTTTATCACAAACTTCAACCTCCAGGCAGACTAGCTCTGAAATG
GAAAGCAGAGCGTCTAAAGCGTTGCAGAGCACTAAATACAGTGAAGAAACGAAAACTCTCGCTGCTTCTG
TTTTATCTCAATCAAGCAAAGATCGGTAGGAAGAAGTATATGTCCCGTAAAGATTTACTAACGGATATTG
CTGACACTCTAAAAAGCATGGTGCAGTAACTCGTATATTCGAGATGCTCACCAAGAAGAGCTATGAGCAT
CTTCAATGTCCACGCTGCAATGGTCCAGGGTATGAGCCATGACTAAGCTAGTGAGGATAGGGTCGTAAGT
CGTGGTAAATCTATTGTCACAACTTATGCAAAGTGTACTTAGGTGATGGATTGAAAACGGAGGTTACATG
CCAAATCCACCTGAATATGAACACCTTAAAAACCAAGTCCGAATTCTTAGTTTGAATGGCGGTGGTGCAA
GAGGCTTGTTTACTATCAGCTTGTTAGCTGAAATAGAGCGAATCATCGAGGAAAAACAAGGTATTAACGG
TTTTAAAGTTGGAGATTATTTTGACCTGATTACAGGTACTTCTATTGGTGGAATTCTGGCTTTGGGTTTG
GCTTATGGAAAGAGCGCCAGAGAACTGGAAGATGTCTTTAGAAAACAAGCTGGGTATATTTTCCCAGAGC
AGAAATACCCACGATTTTTCCCAGTTTTTCGCAGACGGTATCGACTGGCCAGAGGTCCACTTTATGATAG
TAAGCCATTGGCTAAAACGATAGCCAGTATGGTAGGAGAAGAGAGCACTTTTAATGATCTGAAGTGTCGA
GTTCTAATTCCTACAGTTAATCTTTCTACAGGTAAACCTCAGTTCTTCAAAACGCCCCACAATCCTGAGT
TTCATAGGGATGGTCGTATAAAACTAATAGATGCAGCCTTAGCTACCTCAGCTGCTCCCACATATTTTGC
TCCTCATTACTGTGTAGACTTAGATTCGTACTTTGCAGATGGGGGATTGGTTGCTAACAATCCAAGTTTT
ATTGGCTTGCATGAAGTCTTTCGCGATATGGCAACAGACTTTCCTGAAGCAAAGGTTAGCGATGTAAAGA
TACTAAACGTAGGGACATTGGGAGAAGAGTACAGTCTTAGCCCTTCTAGTTTGGCCGGGAAGAGTGGATA
CCTAGGATTATGGGGAATGGGTGAGAGGTTAGTTCTCAGCGCCATGGCAGCGAACCAAGAACTCCATAAA
GCAATGTTATTGAGAGAGTTTGCGACACATGATGCTATAGGAAATTTCGTGCGCTTGGATAACAACATAC
CTCATGAAGCCGCTAGTGATATCACTTTGGACAACGCTTCTGCAAGCTCGCTCAGTAATTTAGCTAGCCG
CGGTAGGCAGTTAGCTACTGAAGAGTTCACTAAAAACAAAGCATTGGCAGATTTTTTCAAAGTACCTGCC
CGCAAATTTAAGTAAATCTTAGAGGAGAGTGAGAATGACTTGGAACTTTCACCAGTACTACACAAACCGA
AATGATGGCTTGATGGGCAAGCTAGTTCTTACAGACGAGGAGAAGAACAATCTAAAGGCATTGCGTAAGA
TCATCCGCTTAAGAACACGAGATGTATTTGAAGAAGCTAAGGGTATTGCCAAGGCTGTGAAAAAAAGTGC
TCTTACGTTTGAAATTATTCAGGAAAAGGTGTCAACGACCCAAATTAAGCACCTTTCTGACAGCGAACAA
CGAGAAGTGGCTAAGCTTATTTACGAGATGGATGATGATGCTCGTGATGAGTTTTTGGGATTGACACCTC
GCTTTTGGACTCAGGGAAGCTTTCAGTATGACACGCTGAATCGCCCGTTTCAGCCTGGTCAAGAAATGGA
TATTGATGATGGAACCTATATGCCAATGCCTATTTTTGAGTCAGAGCCTAAGATTGGTCATTCTTTACTA
ATTCTTCTTGTTGACGCGTCACTTAAGTCACTTGTAGCTGAAAATCATGGCTGGAAATTTGAAGCTAAGC
AGACTTGTGGGAGGATTAAGATTGAGGCAGAGAAAACACATATTGATGTACCAATGTATGCAATCCCTAA
AGATGAGTTCCAGAAAAAGCAAATAGCTTTAGAAGCAAATAGATCATTTGTTAAAGGTGCCATTTTTGAA
TCATATGTTGCAGATTCAATTACTGACGATAGTGAAACTTATGAATTAGATTCAGAAAACGTAAACCTTG
CTCTTCGTGAAGGTGATCGGAAGTGGATCAATAGCGACCCCAAAATAGTTGAAGATTGGTTCAACGATAG
TTGTATACGTATTGGTAAACATCTTCGTAAGGTTTGTCGCTTTATGAAAGCGTGGAGAGATGCGCAGTGG
GATGTTGGAGGTCCGTCATCGATTAGTCTTATGGCTGCAACGGTAAATATTCTTGATAGCGTTGCTCATG
ATGCTAGTGATCTCGGAGAAACAATGAAGATAATTGCTAAGCATTTACCTAGTGAGTTTGCTAGGGGAGT
AGAGAGCCCTGACAGTACCGATGAAAAGCCACTCTTCCCACCCTCTTATAAGCATGGCCCTCGGGAGATG
GACATTATGAGCAAACTAGAGCGTTTGCCAGAGATTCTGTCATCTGCTGAGTCAGCTGACTCTAAGTCAG
AGGCCTTGAAAAAGATTAATATGGCGTTTGGGAATCGTGTTACTAATAGCGAGCTTATTGTTTTGGCAAA
GGCTTTACCGGCTTTCGCTCAAGAACCTAGTTCAGCCTCGAAACCTGAAAAAATCAGCAGCACAATGGTA
AGTGGCTGAAAGTGAAGCAGGAATTACATCATACATTACTGGGATGCGGATTTCGTTATACGCCCGCTAA
ACAAATGCCTAAAGGCATTCTGTTGGATACAAAAAGCCGACGCAAAGGCTACTACGTAAAAGAGTACTCG
ACTAAAGGTGGGGTATTTGTAATTGCTTTGGTTCTGTGGAATGACCCGCACATACAGTTACCCTTTGCGT
ATATTCTGCAGCAACCTGAACAGTATAAAGGTCGACTACTGCCTCACATTAATTTCGGGTTTTGCCTGTG
CTATGTTACTCAAATGGAGGCTGATTGGAACTCCAATGATCTAAAGTCAACTTATCAAGATGTGGATGAG
CAAATACAGCTAACCTTGGATAACTCTGTCGCATCTGTCGAGAGTGGAACATCAAATGATGTTGAGCTTG
AAGGAGAGTTTAGTGCTTATTGGCAATCAGAAGAAGAGCTCTACCTGTTAGCTAAGCCATCGAGAAAAGC
TCAGTTAAAGGCTCATCTAGTAGAAGCTGAGCTAAGTAGTGGCTCTATCCGGAGAGAGTACGTAGCTGCT
TGCTCTGAGCAAAGTGAAGAGTTAGTAAAATGGTTGAACCAAAGAAAGTTCGATGAAAGCTCCCTGCAAG
AAGTGTCAATTACAACACATTGTATATCAGTAAAGCCGAACCGTTTGGCAGGTGTAAACTGGCCTCCATC
TTGCCTTCGTGAGGTGTTAAGTTGGTTGAAGCTCGTTGATTACTCTGCGCATGCTCGGACGGTTACTCTC
TTGATGGCCAAGAGGACAAAACGTCACATATTGTTGTTTGATGTGGAGGGGCAAGATGAATTGGCCGTTT
ACTTGGAGCTGAATTTAGATGTTATTGGTAAGCGGTACTTTGGTAGGAATGCCGCTAGAAAGCGGAACAT
AAATAATGAAGCGGCATTATTAGGTGGCAAGTTTGTGAGTGCCAACTTTAAGCGGCTAGGTGTGACCAGA
GCTGATCGAGACACTCTACTAAGTCGTAATCAATCGCGACCAGACGTTGGAAATTTAAGTCAGAAGCGTA
TTGCTCTTATTGGATGCGGGACTATAGGTGGATATTTGGCAGAACTGCTGCTGCGTAGTGGTGCTGGCTG
CGGAGAAAATTACTTCCACCTTTATGATAATGATTCTTTCAAACCACACAATTTTGCTCGGCATTCTCTG
ACAGCTCATAACTTTGGTCTAGCGAAATCTATAGCTTTAGCCAATAGCCTGAAGGAAGCCGTCCATATCG
CTCAGAGTATTAAAGGAATTGACAGACAGTTCCCTATCCAGGCAGATGTTCTATCGAAATATGACATTGT
TATTGATGCAACAGGTCGCCCACCTGTTTCCAAACGTCTTGCAGCAGTGGCTAGGACTCTAATTGCAGAT
ATTAGGCCTGTTCTTATTCATGCATTTAATGATGGTAATGGACGGGCTTCAAAGGTTTTGGTTGATGATG
GTCGCTGCTGTTATGGTTGTATGATGGCTGATCCAGCAGTTTATCGAAACAACATAGATCTTCGTTTTGA
GGGCATTGATCTGGCAAAAGAGAAGCACATAAGTTGTGGGAGTACATATACACCATATGATGCTGCAGTA
AGCCATATAACGGCGGCTTTAGCTCAGGAGGCCGTCTTGAATACGCTAGAGCATACACTTCCCTGGAACT
ATAGTGAGCATATGTTAGATGGTTCTCGTTCGAAAAAGCCGAGAACTCTAAAGCGCTTCTCAGGATGTAA
TATTTGTGATGAGTGATGTCGAACTTGTTTTCAAAGATGAGAGTGATTGCCTTGTTGTCATTATGGGACA
TGTAGTAACGCGGTTACTGTCTTATCGTCAGCTCCATCATCTTACCCCTGAGTCTGCTGGTGTCCTTATA
GGAGAGCGTAGAGGACAACATTTGGTTGTTTGCGATATCTCTGAACCTGGGTCTGGCGACATTCGTCAGA
GGTGCAGAGTTGATCGTCGAGGAGTTCACCATCAGTCACGAGTGAATGAGGCCTTTGAAAGATCTGCTGG
TACTCATCTGTACCTTGGGGAGTGGCACACACACCCGGAAGATAGACCATTCCCCTCCGCGACAGATAGA
CATTCTTGGAGAAGAAATATTGTCTCCGACGAGTCTATGCTCTTACTGATAGTTGGCCGCAAGGACTTTT
GGCTTGGTAAGAAAGAAAGAGAGTTAATTACTGTATTTAAGAAAATCGAATCTTAGGTATACTAATTCAT
TCACTGTACTTCGGAAGTTGTTCAATATCGGATTCAAATTCTGAAATTTTGTACTGATATTGCTGAATCA
TTAAGGTGAGCTGGTTATGTTGGCTCGCCATACTAGATAGTTGTTCTTTTAAATCTTCTACTTGCTCTCG
GTACTTTTCCTTCAATTTTATTTCCTTATTTAATCTATCTCTTAAGCTAGAAATCTTATCTTCATATGCA
TTTTGATTCCTTATTTTCGGTGAGTTCCGGATAGCGGACTCTTTGATTTTTTGTACTATATCTTTGTAGT
AATAGGCAGAGCCATCACCGAGTCCAGCTTCTTCTTCGACAGCCTTAACGGATATCTTCCTTGCAGGATC
TACGCGGTGAGTTTTTCCCGATAAAATTCTTCCTAGTGCTTGCTCTAGTTCAACCTTCGTAATTTGGGAT
TTGCTCATATCTATCGTTACCTATCTCAAATCTAGTGAATGGTATCTGAAATTTGTGGAGAACTTTTTCA
GCAGCTCTGATTTGGGTAATGAAATGTGAATACATGGAAGATGTTAGTGAACCTATAGCTTCCATGTCAG
TAACTTGTTTACATACCCATTGATAGCGTTTGTCCCAGTTTTCAGCTTTTTCTTTATCGATAAGCTGGTT
TTCACAACTCATACAGTTGGCTGGGGAACTAACCTTATGCATCTGGCATTCGTAGCCAGCCATACAGTAA
GAGTGTAGCGTGCCTACAAGGGTTAATCGACCAGCTTTTACATGCTCATTAATCGCATCCCATGATTTAT
ATTTTTTGTGAAGAGATATTCGGTTTTTATTGATTGAACCGGCCATATGCCCCATCAGTTGACCTGAATC
ACAGCCTTTATACCATTCATGAATTTTCTGTGTCGTAGACTCTTGGATTACGTCATTGAGGAATGATTGA
AGCTCTGTATCGATCTGTAGTGCTTTTATTTTGCTGGCAAGACCACCTTCTCCATACCATTCTGTTGTGG
GTAGATCTAGGTGTTTGAACTGTTCTTTTATCGCAATATCGTGACAAAGATTATGACGTTTTGAAAATAC
AGCGAAGGTTCGTCTTAGTTGGTGGGTCGTCAAGGGCCAGACATTTCCGACTTTTAAACGCTCATCCGCA
TTATTTGGTTCACGGTTTGGATTGATGACTCTAAACTCATCGAGGTCATCTTCGGTTATTAAAGCACCCG
CTTTCTCGCATATTTTTAAAAAATGGGTACGCATATTATTGTCTTGTCGAATAATGGGCTTTTGCGATTT
TCGTCCTTGGCCTAACCATAAGCAGCTAGAATTATGAACGCTCATTGGATCATCGTCTTCAAGTAATTGT
ATGCGCATATACCTTGATATTGCTTCTGCTAGTTCAATTGCTTTTTGAGTAAATTTTGTTGTTACCCATT
CCGCCATTTTCCCTCGACCTTGAGAAAATTTATGTTGTTCTGATTGAAGTGTGTAGTATTTTTTACCGTA
CATTTCTTTTTCTTTGAAACTATTTGAATGGAGACAAAAAAGCTCTGAACGGCGCATACCGGTTAATGCA
CCACAGACAATAAAGCATATGGTTTGAATTTCAATGATGGTTCCTTGAATGCGTAATGCACTTTTGGGGA
GTAAGCTTTCTAAGTGGGTATCTTTAATGTGGGCGTCAATAATGCTGCTGTAACTTGCTGGTTGATGTTT
ATTAACTTCAACTCGATATTCATTGGATTCTTCACTTATCCATTGCCATATACCGCTTTGTATTTTGTCG
TCTACTCTCCGTTTCCCTTCTTCATAGTTTTGCCTCATGTCATAGAGTAGTTCATGTATTTCTTCTTTAT
AGGGATGGTAAGTTTCTACTACATCAAAACAATATCGGTATATCTTTTCCATGAGTCTGGTCGGAATTGC
ATAGAACTGATTTTTTCCTTCATAGAGTCTCCCCGTTATTTCCCTACCAAATTTACACTGGGTGCGTCCT
TGTGGTATTTCAAATTGTATGGGGAGATACCTCGCTGCTTTTTTTACATGCATCAATGCATTGTAAATAC
CTTCGACTTGCCCAGAACTGTAGTTTTGCCCTTTAAGGTATTCACAAAATTCACTAAAAACGATTTCAGA
TGATAATGAGTTAATAGATTGGAAGCCTTTAGAATCAATAAATTTATAAAGAATGCTTAATTTGGAAAAT
CTAGCAATTAACGTTGAAGGCTTTATGACAGCACCTTTTCTATGATGTCCTGCAATATAAAGCCAGCAAA
AGCAAATTAGCTTCATCTCTCTAGCCAAATCATCACTAACTATTTTTGAGAAAACAATGCGTTTTTTATA
AACGATTCTTGCATCTAAATATGCACGGAAGTCCCATTCTTCATCACCAAAGTGGCTGTTGGGAGAGCCG
TCAAAATTCTTTGTTACTACAACATCATCGAGTTTTTTTAGTTTTCCGTCAGAATAAAGTTGAACAATGT
TTTTATATTCAGAAAGGTTCTCTTTGAGGATGTTTTTAGGCAGTTCAAACAATGGTGTCATAGGTTGTCC
TTAAAAATCGATGTTGATTCCTTCTGGCCATAGAGGGTGTCTTCCTTCATTCTGCAGTTTCTTTTCTGCT
AATCTTTTTACTTTGGGATGGATGGTGAAGACAATGCGATTGATCGAGTTTAAAAGGTCTGAATAGTTTT
TATTAAAATGCTGCTCATTGAGGTGGTGAACTTTTGAATCAATGATCGATTCTCGATAACTCAGTAGACA
CCAGATATCCTCGACACTTTCAATGATGACCTGATTTTCACAATCGAAGCAATTATGAATGTCAGAACAA
GCCAGGTGGTCAACATTAAAGTCTTTCGGGCTAAAGTGATTCCTCCTTCGATATTTGTCAGCCTGACTGG
AATAGACATTTTTACAGCCTGTTCCTATAATCGTTTTTTCGCCGTGCTTATCTGCATATTTTGCAAGGAA
CTCCTCGTACGGAAGAACTTCTACTCCCAACTCTTTTTTTGCAAATTCTTTTGCGGAATTAATATCTGAA
CACCGAGCTGCGCCTTCAATTGTGTGAGTTGCTGCAAGCAATTGTTTTTGGTTCTCAACCTGATTTCCGG
AAGAATAGTGCTTTGATAACGTGTATGGGGTGTTGCCTAAGAGCAATGCTGTTTCAGTTGTATTTCCCGT
TTTTGCTAAATAGCGGCAACTTCCACTGGCACGAAATTTCGAAGCCATTGGCCTTAGTGGCTCACCATCA
TCAGATTTTAGGTCAAACGTCTCATACAGCCATTTAGAGAAGGTTTGTATATGTCCTTGTTCCAAAGGTG
CAATATGGTCTCTTTTGGTTTGCCAGAGCAAATGGGGATCCGAAGAAATAAGGCTACTAAGCTGCAATAG
CTGCTCAAAAAATCTAAGTGCTATTTTGGGAACATGAAATGTACCGTTATCCCCAATCGATATAGATACA
TACTTATTTGCCCTAGGCTTTAAAACACTTTGCTCAAACCATTTACCACCGTCAAATATTTTTTCTTTCG
GCTTTGTCATGTTGAGAAGGACGGTTGTATTGCCCCAAGTGTAATAGGACAACATGAAGTAGGCGGCACT
AAAGCATTTTGTTATTGGTGAGGCGATTTCATGTGTATGGTTGTTGTAGGTAAAGGTCGCAGTTCTTTTA
TTGGTTGAGGCATTCAAATGTATGCTTGGGTTCTCCATGATTTGTTTGGATACCTGTCTGAAAAATGAGT
TAATAATTTTGATTAAGGAAGACAGCTCTCGATCTGAATAACCTTGAGTAGGATTAGGTTCAGAGCGAAA
CAATCCATAAGGAGAGAACCATTCTGAGCTTGGGTTACCAAGCATTTCCAAGCATTTTTTTGAACAAGAA
ATCATTTTCCGCGCAGAATTGACGTTCATTGAAGATATACGAACTTGCTCTATTAAGTGTCTCTCCCATG
ACTCAACTGCGGCAGAGCTTTCCGGATTAAGTCTTTTCGTATCACAAAAGCGAACGTATTTCGCAAAATC
TCTTAGGTAGCTTTGTTTTGTCAGATCAGAGTATTCGTTTGTCTCAGTAAATATTCTGTACCATCTCAGA
ACATCAGCATCTCGATGTGCAGGTTCTGCTCGCTGTAAATCTCTTTTAAAAGCAACTCCTTTGTAGAAAA
AACGAGTGAAGTCATAAGTGAACGTTTGTTTTATTCCTGTGCGAAGTTTGATTGTTAGCTTAGGAGGCGT
GTAAGTCATAGCATTGCTTCCTCCAATATTTGGTCAAGCATTACAATCGCATTTTGATTTGCTTTTTCTT
TTCTTAAATATCGAAGGTATTTCCATGTGGTTTTATCATCTTTGTGCCCCATCCATCCCATAATTAAAGC
TAAAGCATCACCAACTGGAAGGTGATCCAACAATGAATCCAAGCGATAGGTACCATAAGTAGCCCTTAAA
TCGTGAGTCCGATGACTAAAAACAATATTATGTTTATTTTGAATATGATGTCTTAATCGACGAAAATGTT
GTTGGATGTTATTGCTGCAAAGAGGGTTTCCAAGATTATTCAGAAGTAGTGTTTTATTTACACCATCTGT
TTTCTTTTCTCGCTTTAGTCGACGTTCACTAACCGAGTAATCATACATTTTTCGCATTAGCTGGTTGGGT
ATTTCGACTTTACGTGTTTTGTTGAATTTTGTGTGTACACCATTGTGAATACCAATTTCTACTTCATATC
TATGAATATGAGGGTTAGGCATCTCAACAATAGAAAATGGAAATGTACAAGCTTCTTCAACGCGCAATCC
AGACTGTATTTGGAGTAATTGATGAATGATAAATTCGTCGGAACATTCTTTAAGGCAGTCAGCGAAAAAT
AGTAGTTCTTGTTGAGATAATGGATTGAGTTTTTGTTGTTCGTTTCTTGCTGGTTTTCTGATTCTGAGGT
CAGTTGAACGTACTGTAAACCTAGGGTTGTTGTGGCTCATCATCCCTGAGTTAGCTATATGGACTATCTG
ATAATTAAATGGTTTGTTCTCTTCAGTAAAAGTTATAAATCTCTCATGAGCTGCCCATTCATAGAATTTG
ATGACATGAAGAATGTACATAGATGCTGTAGAAAAAGCGATCTCTCCGCTTCTTGCTGCTTTTAATAGGT
CATCATTTCTGAATCTATAGGTGGGTTTTAGATAATCGTTTGCTGGAAAATTATCCCAGGAATAATTATT
GGTTTCTAAGAACTGCCAATATCTCTTAAGGGCGCGAACACTTGCTGTTATATCGACTGCTTTTCGAATA
TTCACCAAGTAATTGAACCAGAGGTTCACCGGGAGCAGGTATTCGTGGTCTTTGGAGTAAAAGGTAGGAA
ACCCAGTTAGATGAATAGATGTTGATTTACTTGAAGGCGGATAGATTCGGGGAACGTCAAAATTGTTCGA
ATTTACGACAGTAACCATACCAGTCTCCAATGTATTTGATATACATAGAGGCTAGTATGGTTTCCAGAGT
TTACAAATCTACAGGGTGGATTTTCCAGACACCGATCTACATGGTAACGAACTCTTCCGAGCCCGTAGGG
TGAATTGCGACCACGGAGTCGAAATCGGCTTTGGTTGCGCCCATTTTCATCGCGACACCAAAACCTTGGA
TCATCTCATCAACCGCAAAACCGATGCCGTGTAGACCAACCACGGTTTCTTCAGGGCCAGCACAAACCAG
CTTCATTTTGCATGGTTGACGGTGAGAGGTGACGGCGGTGTACATAGCGGTAAAGCTGGATTTGTACACT
TTCACGTTCTCTGCACCGTACTGAGCAATCGCTTGTGGTTCAGTGAGGCCAATGGTGCCGATCGGTGGGT
GGCTAAACACCACGGTTGGCACTAACTGGTAATCCATCTTGGCGTTCAGTTTGTTGTTAAACAGGCGCTC
AGAGAGTTGACGACCTGCTTTTACGGCCACCGGAGTCAGCTCAATGCCGCCTTCCATGATGTCACCCACA
CAGTAAATGCCTGCAACGTTAGTGTTTTGGAACTCATCGACCTTGATGTAGCCTTGCTCATTGGTTGCAA
CACCCGTTGCCGCTAGGTTGATGGCATCGGTGGCTGGGTGGCGACCGATCGCCCAAATCAGGGTATCCAC
GTTGTACGTCTGACCATTTTCCAGATGCAGCGTCAGGCTACCATCGGCTTCTTTCACCACTTGTTTTGGC
ACGCTATGGGTGTGCAGTTGTGGCCCTTCGCTGTTCATCACTTCCACTAAGGTTTCGATGATCATGGGGT
CGAAACTACGCAGTGGAGACTCTTTGCGGCAGAACAGGTGGGTTTCTGTACCTAGCGCATTCAGCACGCC
GGCGATTTCTACTGCAATGTAACCAGCACCGATCACCGCCACGCGTTTTGGCTGCTCGCTCAGCTCAAAA
AAGCCGTTCGAGTCGATGCCGTATTCTGCGCCTGGAATATTTGGAATGCTTGGGCGACCACCTACGGCAA
TCAGAATATGGTCAGCCGTGTAAAGTTCGCCGTTCACTTCGACGGTTTTCGCATCCACAAACTTAGCGAA
GCCCTTAATCACGTGAACTTTGTTGTTGCCCAGAACACGATCGTAAGATTGATGGATGCGGCCAATGTAG
GCTTGACGGCTTTCCACCAGTTTTGCCCAGTTGAAGTTTTTCACATCGACATCAAAGCCGTAATCTTCTG
CATAAAGGTGCATCGCTTCTGCGATTTGCGCGCCGTGCCACATCACCTTTTTCGGTACGCAGCCAACGTT
GACACAAGTGCCGCCGAGATCTTTGGCTTCGATGAGAGCGACTTTCGCGCCATACATCGCCGCGCGGTTA
GCGGAAGCGATACCACCGCTGCCACCACCAATGCACAGGTAGTCAAAATGTGTTGCCATTACTTTCTCCA
ATTATGTCTGGCGAAGATGCTCTTCGCTCTTTTCTTGTATTCCTTATATCAGGGCTAGGGCGTCACAATC
CACCCGCCTTGATGAAAAAACAGCTTATTCTGGTACCACCCACTCGACTTTATAGTGTCCAGTAGCGGGG
GCAATCGCCTGTTTGAGGAAAGGCAAAATGGTCTGCATCTGGCTTTCCAGCGTCCACGGCGGGTTAATCA
CTATCATGCCCGAGGCGGTCATGCCGCGCTCATTGGTATCTGGCGCGACACCGAGTTCAATTTGTAAGAT
TTTACGGATCTCTAAGCCTTGCAAGCCTTCTAACATGTCATCGATATCGCAGCGATTGACCACTGGATAC
CAAATCGCATAAATACCCGTTGCCCAGCGTTTGTAACTCTGAGCGATAGCGCGCACCACATCGCGGTACT
CTTTAGCCAGCTCATAAGGCGGGTCAATCAGCACTAAACCGCGGCGTTCTTGCGGCGGCAAACTGGCTTT
CAGACGTGCGAAGCCATCTTCTTTATAGATAGAGACTTGGCGATCGCGGTGAAACTCTTGCTCCAGCAAT
GGGTAATCGCTTGGATGCAGCTCAGTCAGTACCATGCGATCCTGCTCACGCAGATGGGCGCGGGCGACTC
GAGGTGAACCCGGGTAGTAACGCAGTGTTTCCCCTTGATTGAGCTGGCGAATCGCATCCAGATAGCTATC
GAGCTCTGCCGGAATGTTGTCTTGTTGCCAAATGCGGGCAATGCCTTGCTTGTATTCGCCGGTTTTTTCC
GACCACTCATGGGTCAGATCGTAACGACCCACACCAGAGTGAGTATCATGGTAGACAAAAGGTTTCTCTT
TTTGTTGCAGAGAATTGAGGATCAGGCTCTGTACTATGTGCTTGAGCACATCTGCATGATTGCCTGCATG
GAAACTGTGTCGGTAACTTAACAAAATAGACTCTCAAACCCGCTTGAGGGGCGCTGTACTGACCGCTGAT
TGACTTGCGTCCAGTAATAGAAACAAAAATATTGGCTCGATTATATACCGATTTTACGTGCAGCGCGCAG
CGTAACGGCATGGTTTTTTAGGCGGCTTAAGGCGCGAGTGAGTCGTATTTTGCAACGCTTTTCCTTGGGT
CAGCTATTGAAAAATCGTTCTGCTACCTATATTTACTTATACAACTCACAGGTCAAAATTCGGCCTGTCT
CTATGCTGAAAAGGAATCTTTTTATGTCAAACCCACTTCTTACCTTTACGGATCTGCCGCCGTTTTCTGC
GATTAAACCGGAGCACGTAAAGCCAGCGGTTGAGCAGGCGATAGCGGATTGTCGCCACACCATAGATAAG
GTTTTAGCCGAAAATCCACAACCGAGCTGGGAAAGTGTGATTGCGCCGATTGAAGAGGTCGATGATCGCT
TAAGTCGTATCTGGTCACCGGTCAGCCATATGAATTCGGTGGTGAACAGTGATGAGCTGCGTGAAGCCTA
CGAAAGCTGCTTACCGCTGTTGTCCGAGTACAGCACTTGGGTTGGTCAGCATAAAGGGCTGTTTGAAGCC
TACAAAACCATTAAAGAGAGCGCGGAGTTTGCCAAGCTTGATCGCGCGCAGCAAAAAAACATCAGCGACA
GTCTGCGTGATTTTGAATTGTCAGGCATCGGCTTGCCACTGCAAGAGCAAAAGCGCTATGGCGAAATCAG
TAAGCGTATGTCTGAGCTTGGCTCTAAGTTCTCCAACAACGTGCTGGATGCCACCATGGGGTGGACCAAG
CAGATCACCGATGTAAACCTGCTCGCGGGCATGCCGGAATCGGCACTGGCGGCGGCACAAGCAGCAGCCG
AAGCCAAAGGTTTAGAGGGGTATCTGCTGACCTTGGATATTCCGTCTTATCTACCAGTGATGACTTACTG
TGATAACCAAGCACTGCGCAAAGAAGTGTATGAAGCGTATGTCACGCGCGCTTCGGATCGCGGCCCGAAT
GCGGGTAAATGGGATAACAGCGAAATCATTGCTGAGCAGCTCAAACTGCGCCATGAGATCGCGCGTATGC
TCGGCTTTAGCACTTACAGCGAAAAATCGCTGGCGACCAAAATGGCGCAAACCACTGACCAAGTGCTTGG
TTTCTTAAATGATCTCGCCAACAAAGCCAAACCACAAGGTGAGCGTGAAGTGGAAGAGCTGCGCCAATTT
GCCGAAAGTGAGTTTGGCGTCAAGCAGCTTGAGCTGTGGGATATTGCTTACTACAGCGAAAAGCAAAAGC
AGCATCTGTTTGAAATCTCCGATGAAGAGCTGCGCCCTTACTTCCCAGAACAAAAAGTAGTGAATGGCCT
GTTTGAAGTGCTGAGCCGTTTGTTTGGCATGCAAGTCAAAGAGCGCCAAGGGGTAGATGTATGGCACGAA
TCGGTGCGCTTTTTTGATATTTTTGATGCGCAAGGAACGCTGCGTGGCAGCTTCTATCTCGACCTGTATG
CGCGTGAACACAAACGCGGTGGCGCGTGGATGGATGAGTGTCGTGTACGTCGCACTACCGACAGTGGCGC
ACTGCAAACACCAGTGGCTTACCTGACGTGTAACTTCAACCGCCCAGTCGGCGATAAGCCTGCGCTGTTT
ACCCACGACGAAGTGACGACTCTGTTCCACGAATTTGGTCACGGCATTCACCATATGCTGACGCAAGTGG
AAGTGGGCGCGGTATCCGGCATCAATGGTGTGCCTTGGGATGCAGTCGAGCTGCCAAGCCAATTCTTGGA
AAACTGGTGCTGGCAAGAAGAGGCGCTGGCGTTCATTTCTGGTCATTACCAAACGGGTGAGCCACTGCCG
AAAGCCATGCTCGATAAAATGCTGGCGGCGAAAAACTTCCAATCGGCGATGTTTATTCTGCGTCAGTTGG
AGTTCGGATTGTTCGACTTCACGCTGCACACCACTTACGACCCAGAAGTGGGGCCCAAAGTGCTGGAAAC
CTTGGCGGAAGTGAAAAAGAAAGTAGCAGTGCTGCCGGGCTTGGAGTGGAACCGCTTCTCGCACAGCTTT
AGCCATATTTTTGCGGGTGGCTACAGCGCCGGTTACTACAGCTACTTGTGGGCAGAAGTGCTTTCGGCGG
ATGCATTCTCACGCTTTGAAGAAGAAGGCATTTTCAACCGTGAGACTGGCCAAAGCTTCCTCAACAACAT
CCTTGAGATGGGTGGCAGCGAAGAGCCGATGGAGCTGTTTAAGCGCTTCCGTGGCCGCGAACCACAAATT
GATGCTCTGTTGCGTCATGCCGGAATCGCCGCGTAATCGATAGTACTTTCAGCCCACCTCGTGTGGGCTG
AAATTTTTCCGGCCACCGCTGCGCCCATTCAAGACGTTTGGGTATCTGCGACACTTGGGGTTATAATCGC
CGCCATTATGTATAAATAACCAGTGGCGAAGTCATGATCGATCCCTCTCTATTGCTCGACGGTCTCAACG
ATAAACAACGCGAAGCGGTGGCAGCGCCACTGGAAAACTTACTGATTTTGGCCGGTGCTGGCAGTGGTAA
AACCCGCGTACTGGTGCACCGGATTGCGTGGCTGATGTCGGTGGAAGAAGCCTCACCGTTTTCGGTGATG
GCGGTGACCTTTACCAACAAAGCTGCAGCCGAAATGCGTGGCCGAATTGAAGAGCTGATGCATGGCACCG
CCTCTGGCATGTGGTGTGGTACTTTCCACGGTATTTGCCATCGTATTCTGCGCGCCCATTATCTCGACGC
TAAGCTGCTGGAAGATTTTCAGATCATCGACAGTGACGATCAGCAGCGTCTGCTCAAACGCCTCATCAAA
GCGCACAATCTGGATGATAAACAGTGGCCGGCACGCCAAGTCGCGTGGTGGATCAACAATCAAAAAGATG
AAGGATTGCGCCCGACGCACATCAACGCCTTTGATCCGGTTACTCAAACTTATCTCAAGCTGTACACCGC
TTACCAAGAAGCGTGCGATCGCGCCGGCTTGGTCGATTTCGCCGAAATTTTGCTGCGCGCCCTAGAGCTT
CTGCGTGGTAATCAGCACATTCGCGAGCATTATCAGGCGCGCTTTAAGCACATTTTGGTCGATGAATTCC
AAGACACCAACGCGATTCAGTACGCGTGGCTACGTATGATGGCGGGTGCTCAGTCGAACGTGATGATCGT
GGGTGACGATGACCAGTCGATTTACGGCTGGCGTGGCGCGCGAGTGGAAAACATCGAAAAATTTACCCGC
GAATTCCCGAGCGTGAATACCATTCGACTGGAGCAAAACTACCGCTCCACCAAAACCATTTTGGAAGCCT
CAAATACACTGATCGCCAATAATAGCGAGCGGATGGGCAAGCAGCTATGGACTGACGGTTTGGTCGGCGA
ACCCATTTCGGTGTACTCGGCGTATAACGAGCTCGATGAAGCACGCTTTGTGGTCAGCAAAATCAAAGGC
TGGCAGGAGCAGGGCGGCACACTGACCGATTGCGCGATCTTGTATCGCAACAACGCCCAGTCGCGGGTAT
TGGAAGAGGCATTATTGCAAGCGAGTTTGGCCTACCGCATTTATGGCGGGATGCGCTTTTTCGAGCGCCA
AGAGATCAAAGATGCGCTGAGTTATCTGCGTTTGATTAATAACCGCAATGACGACACCGCCTTTGAGCGA
GTGATTAATACGCCGCCGCGCGGTTTGGGTGATAAAACCCTAGAGACCATTCGCTTTGCCGCGCGCGATC
GTGGCTGCACCTTGTGGGATGCCAGTGTCGGTCTGCTCAATGACCAAGTGCTCACTGGGCGTGCTGCGAG
CGCGCTGAGCCGCTTTGTTGAACTGATCAACGCCTTGGAAGAGGAAGGCATCGACATGCCGCTGCATGTG
CTCACGGACCACGCGGTAAAAACCTCTGGTCTGCTGGAGATGTATCAGCAAGAAAAAGGCGAAAAATCCA
AAGCGCGGATTGAAAACTTGGAAGAGCTGGTGACGGCGACGCGCCAGTTTGAAAAGCCAGAAGAAGCGCA
AGAGATGACCATGCTGACCGCATTTTTGACCCATGCGGCACTGGAAGCCGGTGAAGGTCAAGCCGATGAG
CATGATGATGCGGTACAACTGATGACCTTGCACAGTGCCAAAGGATTAGAGTTTCCGCTGGTGTTTATGG
TCGGTGTGGAAGAGGGTATGTTCCCGAGCCAAATGTCTGCCGAAGAGGCGGGGCGTCTCGAAGAGGAGCG
TCGCCTGTGTTACGTCGGTATGACCCGCGCGATGCAAAAGCTCTACATCACCTACGCGGAAATGCGCCGT
TTGTACGGGCAAGATAAGTATCACAAACCCTCACGCTTTATTCGTGAACTGCCAGAAGGCTGTTTGGATG
AAGTGCGCATGAAGGCGCAAGTCAGCCGTCCAACCAGTACAGGGCGCTTTAGCCAAACCGTAGTCAAAGA
AAGCTTTAACGAAACCGGTTTTAATTTGGGCTCACGAGTCCGTCACCCGAAATTTGGTGAAGGCACCATC
ATTAACTTTGAAGGCAGTGGCCCGCAAAGCCGAGTGCAAGTGGCGTTTAATGGCGAAGGCATTAAGTGGT
TAGTCACGGCTTACGCGAGATTAGAGAAGGTGTAGATAGAATAGTGCGGCGACGTGGCTCCCCCTTTTAG
GGGGAGGTCGGGAAGAAATTGCCAATTTGCCCCTAGATACGAAGTAACGATTAACGTTTCTGTTGAGGAG
TTAAGTGGTGATGACTTTTCGGGAGAAAAAAGAAAACCCCGGGGGCAAGCCCACCGGGGTTAGAGTCTTA
CTCGCAGCATTCCAGCTACTAAAAGGTGCTCCCTGCATCTAATCCTTGATAGTACGCTGCAATCCGTCAG
CTCAATCCTTGCATCGCCATCCTAGCGGTGTCCTGTGTCTTCCATTACAACTCACAATCCTAGCGAGTTC
ACATCACTTGTTCCCTGAGCGGTGTCCCTGCCATCATCCTGATGTTCAGTCCTTGCCTCGTCCAGAGGTG
TCCATTTCCCATCCTTGTCGTTACCATCCTAGCAACGATTGCGTCCGTTCAATGTCCAATTACGCTTTCC
TTGCCGAGCATTCATCCTGAATGTTCGATTCTTCTTCCTGAAGATCACCAATCCTTGGTGCTTTCCTGTT
CCGTGTCAGTATCCTTCCGACGAGATTCATCTTACTGAGCTGAGCTTTCTGAACAAGCAAAGCGAAGCGA
TTTCTTGATGTTCGAAATGATGAAATTTTGAACATTTTATTTAAAAACAATTGCTTATGTTGTTTTTGTC
AGTGTTTTTTATCGCAGAAAGCGAATTTGTCCTACCGCTTTGTAAGAGATCTCGCACAGCATGATCGGCC
AAAGTCGGATCATAGCCATCCGAAGGTTTGTGCTATAGCGCGGCTTGCTTGCCATAAAATCACGCCACCG
GCCAAGATAAACACCGCAGCGCATATGCTATCGACGGATCGCGTAATGCGCTGCATGCGTTGTTGCATGG
CAGACGTGGTAAGCAGCCAAGCTAAACAGGAGAACCAAGTTAGGGATAAGCCAACCAAAATCGCAGCGGC
ACTCACCTTGCCAGACACAGACATGCTGGCTGGGATCAGGCTAGATAACAGGCTGACAAAAAACACGAGA
GCTTTGGGATTCAAGAGATTGGTCATCATGCCTTTTGTGAAGGCTTGACGGCGGTTGCCGAGAATGGAGG
GCGCAGGGCTGTGCGTCGGTGTGCTAGCGTTTTTTTGCGCCATCACTGATTGCAAAGCGCCGGCCCCTAA
ATAAAGCAAGTAGCTGCCGCCGGCCAGTTGTAACAGGTTAAACAGCATTGGCTGCTGTTTGACTAAGTAG
CTAATGCCGGACAGGCTCAAAATCAAATGGACTAAAATGCCGCACGACAAACCTAACGCGATCATCACGC
CAGTTTTACGCCCGTGCTGTGTAGCGTTTTGCACCACTAAGGCGACATCAGGCCCCGGGCTTAATAAGGC
AATAAAATGCACACCGGCTAAGGTGGCTAAAATGGACATTTCGTTCATGCTTTCTCCTCACATTATTCAC
CCAGTATGCCGCGCGGCGAGCGCGAGGAGCTTGTAAATTTTTGACAGCGTGGTTAAGAAAAGCGAGTGAT
CAAAGAAGGCGAAAGGCCATAAGTGGCTTTGAAGGCTTTACTGAAATGGGCCTGATCGTAAAAGCCGACC
TGATACGCGACATCTGTGCCTGGTTTGCCACTTTGCAGCAGTTTCATTGCTTGCTCTAGGCGTAGCCGTC
GTAACCAAGCGTAAGGCGTGAGCCCCGTTTGCGCTTTAAAATGGCGCTGAAATTGAGTTGGGGAGAGTTG
GCACAATTGCGCTAACTGTTCGAGCCGGATCGGTTGGTCAAGCTGGCTGAGTACCCACTCTTTGAGTAGG
GCGAGATTGTGTTGGCCAAGCGGTTTTACGGTGGGTTGTTTTAGGTAGCTATAACGCTCAAGCAGCGGAG
CAAAGCCTTGATAAGGTAAGCAATCTTTGGCGAGCTGGCTGAGGTTGTCCTGTCGCAGCAAATGGTGAAG
TTGCTGCAAGGAGTGAAATAGGGTCGGGTCTTGTACAATCAACTGCTCAAAGCCGATCACTTGCTCAATC
TGGTTGGCTTCGAGCGTCTGCTGTAACCATTCAGGTTCAATGGAGAACACTTGTACTTGATAGCCCGTAT
TACTGTGCGCGTGGCCATCATGCAATTCATCGGGTGACATCAGTACCACACCACCTTGTCCCACTTGATG
CCAAGCCCCTTGGTGATAAAAACGTTGTACACCTTGGGTGATGAGACCGATATGGATATCCAGATGGTAG
TGACGCTCAAACGCAAACTGGCGATAGTCGGCTTCAATCAGACTGATCGCGGGGTAAGCGCTGGGGCGAT
AATTCACTGTATCCATAGAGACCAAAAAGTAGGCTAAGTTACCAAAATCTTAAGCGGTGAGTCAGAGCTT
GTCTTGTAAAAAATGATCAGTGCCTCTTCGCGTGGGTGGGAAAAATGAGGTGCGAGTAAAAAATGATGGG
CAGACTCTGCCCATCACTTTTTGAGTTAACGCTTACTCGCCGATGGCGACGCCTTCACGGCGAGGGTCAG
CGGCTCCCTCAAGACCTTGTGCAGTAATACGAATGGCGTGCAGGCCAGAGTTGAGCTCTTTGATCCCGAC
CTTTGCCCCCAAACTTTCTAGCGCTGGCTTGAACTGCTCGGCGGAGGTGCCTTGTTCGAGCTCGATTTCG
CCAAAACGATTCAGCACATGCGGTTGATTGATCGCGGCTTGAATGTTCATGCCCCATTGGGTGTGAGCAA
CGATTGCTTGCGCCACATAGCCAATAATTCGGCTGCCACCGGGTGAGCCAATCGCCAAATAGGGTTGGTT
ATCCTGCAAGACAATGGTCGGTGCCATCGATGAACGTGGGCGTTTGCCCGGCTCTAAGCGATTGGCAATC
GGGCGACCTTCACTTTGCGTGGCAAACGAAAAATCGGTCAGTTCGTTGTTGAGCAAAAAGCCGCGCACCA
ACAAGCGTGAACCGAACGCGTTTTCGATCGAGGTGGTGAAGGAAACCACGTTGCCTTCACGGTCAACAAT
GTTGAAGTGGCTGGTGGAGGGCAGTTCTATCGACTGATCGGGGCTGCGTAGCTGCGCATGATGCCAAGGC
GGATTGCCTGCTGGCGCACTGGTCAGCGCTTTGCCGGGTTGGATCAGTTTAGCGCGCTCGGCCAGATAGG
TTTTATCCAATAAGCCTTGGGTCGGAACGGGCACATAATCTTGATCGGCCATGTACAAGCCGCGATCGGC
AAACGCCAGTTGTGAGGCATCCCCCAGCACTTGCCATGATTTCACATCCTGCGCGCCCCAACCTTTGAGA
TCGTATTGTTCGGTGAGGGCGAGAATTTGTCCCACCGTCAGGCCACCTGAGCTGGGTAACCCCATGCCGC
AGACTTGATAGCTTTGATAAGCCGCACACACGGGCGCACGCTGTTTGACTTGGTACGTATCAAAATCTTG
CTGAGCGAGCACTCCGGGATTGCCCGGCGCATTTTGCACCGTGGCGATGATGTCTTTGGCGATGTCACCT
TGATAGAAGGCGGAGGCGCCTTGCTGTGCGATGGCTCTGAGTGTGGCGGCGTAGTCCGGGTTTTTCAGTA
AAGTGCCGGCTGTGAGGGGTTCACCTTGTGCATCAAAGAAATAGGCTTTGGTGGCAGGAAAACGGCCTAA
ACGCTCTTTATCTTCTGCAATGAGTGCCGCGAGGCGAGGACTTACCTCAAAGCCTTGCTCGGCGAGTTTG
GCGACAGGTTCAATCAAGCGCGCCCATTCCAGCTTGCCGTATTGACGATGGGTTTCCCACAGCAGTTTGA
CCGTGCCGGGAGTACCAACCGAGCGACCGCCGACCACGGCATCGTAAAATTTCATTGGCTGACCTGTACT
ATCTAAAAATAGTTCAGGTGTGGCGTTGAGTGGCGCGGTTTCGCGGCCATCGAACGTAGTGAGCGCTTTT
TTCTTGGCATCCCAGTAGACCAAAAACGAGCCACCGCCAATGCCGGATGATTGCGGCTCAACCAAGCCCA
GCATCAGTTGTGTCGTCACCATGGCATCTATCGCATTACCGCCTTGGCGTAAAATCGAAGCCCCTGCTTC
GCTCGCCAGTGGGTTAGCCGCCGTGACCATCCAGTTTTTGGCTTTGACTAACGATTTGTGCTCAAAGCCA
GTGGCTTGTTCTGGCGCAACCGCATCGGTGGCTTGATTCGGGGTAGCTTGTGCAGCCATCGCAAACATCA
GCGCAGAAAGCGCCAAGGGGGTATGAGTCCAATTCATGCCCATCTCCATTTTCGTTGTTATGAAGAGGTC
ATGTTAACGTTGGGTTAAAGTTTTGTTCTAGCGGCTTGTTGGCTAAATCGATGATTTATGCAGCAATGTC
TCAGGATTGAACGAGTTAGACGAGGTGGAATAGGGAGGTAAGCCGGGATAGCTTACCTCGGTAGCGAGCT
CTAACGTGCACGCCGTGCGGCGTGTCCTGCTTTTAACCCATCAACACTGAAGATGACCAAGGCACTCCAA
ATAAAAGCAAAGGTGATCGCCTTATCGCTGGTAAAGGCTTCACCGTAGACCAAAACTGCGAGCAAAAACA
TCAAACTCGGGCCGATATATTGAAAAAAACCAAGCGTTGAGAGTTTGAGACGCGCTGCGGCTCCGGTAAA
ACAGAGCAGGGGCAAGGTAGTCACGACGCCAGCGCAAACCAAGAGCAGATTGAGCTGCCAAGTGTTGAGT
GCCATATCACTGGTTGGCGTATCGGCGAGCCAGATTAGGTAGATGGCGGCGGCAGGCAGCATAAACAGGG
TTTCAAGGAACAAGCCTGTTTGCGCATCGACTTGGATCTTTTTACGCAGTAGACCATAAAAACCAAAGCT
GGTGGCAAGGGCAATCGCCACAATCGGCACTGAGCCAAACACCACTAACTGAATGCCCACGCCAATCGCG
GCAAGCGCGACCGCAAACCACTGCAATTTACGCAGGCGCTCGCCGAGAAACAGCATGCCGAGCAGCACGT
TGAGTAGCGGATTAATGTAGTAACCCAAACTGGCATCCAGCATATGGTTAGCGTTGATTGACCAGATAAA
AATCAGCCAGTTACCCCCCACGAGCAAAGCGGTCACTAACAGCAGCCAAAATTTGCGCGGAGTGTGTACT
ACGCCAACGACGCTGCGCCAACGACGACCGAGGTGAATCAGAACCGCGAGCAACACAAATGACCACACCA
CCCGGTGGCTAAGGATTTCCAGCGCCGATACGGCGCCAAGTGCTTTGAAATAAATCGGCGCAATGCCCCA
CATGGTGTATGCGCTGATCGCGAGCAAAATTCCTTTTTTGGCATCTTGTTGGTCGGGTGTCATGAACAAC
TTCTCTGGTTATGGTGATGACCGCTTTGGCGGCGGTAGCAGCGAAGTATAACCTGAGAATCGTACACTGT
ACGTATTTTGCGGTTTTATTCACCGAGTAACCCCTCTACAATAGCCAGCTTGTTGGCGACCCATGACTCT
TACTTTGCACTCTATCGATATGACCGCGACTTTAATGGCTGAATCTTCTGCTCTCTTTGCCACTCCTGAA
CGTGTTTTGCACGAGGTGTTTGGCTATCAGCAATTTCGCGTCGGTCAGCAAGAGGTGATTGAGGCGGCGC
TGGCTGGGCGTGATAGCTTGGTCATTATGCCGACTGGCGGTGGTAAATCGCTCTGTTACCAGATCCCTGC
ACTGGTGCTGGAAGGGGTCACGTTAGTGATTTCTCCCCTGATTTCGCTGATGAAAGATCAGGTTGACCAG
CTTAAAGCCAACGGTGTCGCCGCCGAGTGTGTCAATTCCACCTTGGCGCGCGAGGAACTGATCGCGATTT
ATAACCGCATGCATGCTGGCCAGCTCAAGCTGCTGTATGTGTCGCCAGAGCGGGTATTGACCGCCGAGTT
TATCGAACGGCTCAGCCATCTGCCGTTAGCCATGATTGCGGTTGATGAAGCGCACTGTATTTCGCAATGG
GGACACGATTTTCGTCCTGAATACGCCTCATTAGGCCAGCTTAAGCAGCGTTTCCCGAATGTGCCAGTGA
TGGCGCTGACGGCGACTGCGGATGACGCGACCCGTCACGATATCATGCAGCGTTTGCAGCTCAATGAGCC
GCATCAGTATCTGGGCAGCTTTGATCGCCCGAACATTCGCTACATGCTGGTGGAAAAACATAAGCCGGTT
TCACAAGTGATTCGTTATCTGGAAACTCAGCGCGGGCAGTGCGGCATCATCTATTGTGGCAGCCGTAAAA
AAGTGGAAATGCTCACTGAAAAGCTGTGCGGCAACCACATTCGCGCCGCCAGTTACCATGCAGGGATGGA
TGCCGATGAGCGCGCTTGGGTGCAAGAAGCGTTTCAGCGTGATGACCTGCAAATTGTGGTGGCGACCGTG
GCGTTTGGCATGGGGATTAATAAACCCAACGTGCGCTTTGTGGTGCATTTTGATATTCCACGCAACATTG
AATCCTACTATCAGGAAACTGGTCGCGCAGGGCGTGATGGTTTGCCTGCTGAAGCCATGATGCTGTACGA
CCCTGCCGACATGAACTGGCTGCGCCGTATGCTCGATGAAAAGCCCGATGGCGCGCAAAAACAGGTTGAA
AGCCACAAGCTCACCGCCATGGGCGCGTTTGCTGAAGCGCAAACTTGTCGCCGCCAAGTATTGCTCAATT
ATTTTGGCGAATATCGCGATAAGCCATGTGGTAACTGCGATATCTGCCTCGACCCGCCCAAGCGTTTTGA
TGCCACGGAAGAGGCGCGCAAAGCCTTGTCGTGTGTCTATCGCGTCAATCAAAACTTCGGGATTGGCTAT
GTGGTGGAAGTGTTGCGCGGCATGCAAAACATCCGCATTCGCGAACATGGTCACGACAAAATTACCACTT
ATGGGATTGGCCGCGATCACAGCCACGATTACTGGGTGAGTATTTTCCGCCAACTGATCCACAAAGGCAT
GCTCTACCAAAACATCACGCGCAACTCGACATTGCAACTGACCGAAGAAGCTCGCCCTTTGCTGCGCGGT
GAAATGAATATTGAGCTGGCGGTACCGCGTTTAGATACCGCGGCGCGCGCGGCGAAATCCGACAAATTGT
CGGGCAAAAACTACGACAAAAAACTGTTTGCCAAACTGCGTAAGCTGCGTAAATCGATCGCCGATGACGA
AGGGTTACCACCGTATGTGGTGTTCAGTGACGCCACCTTGATTGATATGGCGGAGATCATGCCAACCTCT
TATGGCGAAATGTTGGCGGTGAATGGGGTTGGGCAGCGCAAGCTGGAAAAATACGCCGACCCGTTTTTGG
ATCTGATTCAGGAGCATTTGACCTATCATGGCTGAGTTCGGTTTAGGCGACTATCTTGCCGCGGAAGGGC
GCTTGATTGTGCGCGCCGAAAACTTCGATTTTGAGGCTTTTGCTGAAACCGCTTTGCGTTTGGTGAACCT
GCTTTCCGCTCGGGTGTTGGAAAAGCAGTGCGATGCAGATCTACACACTTGGCTAATTGATTTTGAAGGC
TGCCATTTGCTGCTGCGCGGCGAGCATTACAGCCAATCATTGTGGCTGGAAACCCTAACCGCAGGTCAGG
GCGATGAGGAGCTGGCGTTTATTGCCAAGCTCTTGCAGCGCATCTAAGCCAGTAAAGTCGAGCGTTGTTC
CATCGCGCGCAGTCTGTGCTTTCCTTTTATTTTTCGCCCCTTATGCTAAGACTCATGCACTTATGGGTTT
TAGCACTTATGGTTTTTCGCGCCTATAGGTCTTAGCACTTACGGATAATCCACCTATGACCAATGGAGGA
GAGGCGAATGCGTTTAGAGTCGATTCATCAAGAAGTCATTTCGTTTGAGCGATTTGTGTGGCGTTGCCTG
CGCTATGCGTTGATTGCTTTATTGGTATTGCTCGTTGGTCTGCTGCCAGGGGTGATTGGCTTTATGTTGC
TGGCGGAGCTGGCTGCTGCTCAAGCTTGGCTTAATGCACTCTCGATGGTGAGCGGCCTTGAGCTCCCTTA
TCCGGTGGCGGATTTCCACCAATCTGCAGCCTTACACCTCTTTTTGGCTTTTTATAGCTTATTCATTGAG
ACGGTGTTTTTTGTCTCCCTTGCTACTTTATTTGCCCCCGCTATTCACCGCGTGTTTCACCGTATGCACT
GTGCCGAAGAGGCGCAGTAAAAAGCCCCTTGCGGGGCTTTATCGTGTCTCAAGAATTAGGCTTCGCCAAT
AAAACCGCCGGTCTGGTGCGCCCATAACTGGGCATAAATCCCTTTGTGCGCCAGTAGCTCTTGATGCGTG
CCTTGCTCTACGATTTTCCCTTCATCCATCACAATCAGCCGATCCATCGCGGCAATTGTCGATAAACGGT
GCGCAATCGCAATCACGGTTTTGCCTGCCATCAAAGTATGCAGATTCTCTTGAATGGCTGATTCCACTTC
AGAATCGAGTGCGGAAGTGGCTTCGTCCATGATCAGGATTGGCGCGTTTTTCAATAGCACGCGTGCGATC
GCAATACGTTGACGTTGGCCGCCAGACAGTTTTACGCCACGTTCACCGACTTGAACATCATACCCAGTGC
GGCCTTGTTCATCTTGCAACTCCTGAATGAAATCATGAGCATGCGCTTGGCGAGCGGCTTCTTCGATGGC
GGCTTGATCGGCATCGGGGTTGCCGTACAAAATGTTATCGCGGATCGAGCGGTGCAGCAGTGAAGTATCT
TGGGTGATCATGCCGATATGGCGGCGCAACGACTCTTGGCTGACATGGCTAATGTCTTGCCCATCAATTC
GAATCTGACCGCTTTGCACATCATAAAAGCGCAGCAGTAGATTGACTAACGTGGATTTGCCCGCGCCAGA
GCGGCCGACAATGCCGACTTTTTCTCCGGCTTGAATTACCAAGTTGAGATCGTCAAACACGGTTTTTTGC
GCGCTGTAACCAAAACGGACTTGCGAGAAGCTCAGCTCACCAAATTTCACTTGGAGCGATTTTGCTTGTG
GGCGATCCTCAATTTCCACTGGGTTCGCTATGGTGTTCATGCTGTCAATCACGGTGCCAACGCTTTCAAA
CAGAGCGCGAATTTCCCACATGATCCACTTCGACATGCCTTGCATGCGCAGCGCGATCGTAATGCCAATT
GCGATCACCCCGACGGTGACCGTTTCCGCGAGCCATAACTGGATCGAGAGGGCTGCAATGCTAAACAGCA
ACAGATAGTTGATCAGATCCACACTGTAGAGAAGCGAGGTTAAGGTACGCATCTGGCGGTAAACCGTGTG
TAGAAACTGCTTCATACCCGATTTTGCGTAGGTGGTTTCGCGCTGAGAGTGGGAGAACAGCTTTACGGTG
GTGATGTTGGTGTAGGTATCAACAATCCGCCCGGTCATTTGCGATTGTGCGTTGGCTTGATCGGTCGAAA
TGGTTTTTAAGCGGGGTACGAAGTAGACCTGAATCGCGATATAGAAGAGCAGCCAAACGAGGATCGGCAC
CACCAAAATTTTGTCAGCCTCGGCAATCATCACCAGCATCGACACCATATACACCGCGATATAGACCGAC
AGATCGACCAATTTCAGCACCGTTTCGCGCACGCTATTCGCATTTTGCATCACTTTTGTCGCAACGCGCC
CAGCAAAATCACGTTGGAAGAAGCCGATACTTTGTTTGAGTAAATAGCGATGAGTCGACCAGCGGATCGA
CATCGGGTAGTTACCCAAAATGGTTTGATGCAGCAACATCGAGTGTACGAGTGCCAGAATCGGCATCACT
ACCAGTACCAGTGCCGCCATCGTCCACAGCCGTTCGCCGTGCATTTCCCAAAACTGGTGGCGCTCTTGAG
TGCTGAGAATATCAACAATCTCTCCCATGTAACGTACGAGAGTGACTTCTGCCATCGCTACGCAGGCGCT
GAGTAGCGACATCAATAACAGCGGTTTTTCAAAGCCTTGCGTGTAGTAACGACAGAAAGCAACCAAAGAT
TTAGGCGGTGTTTGCGGCTCTTGAGCCGGGAAAGGTTCGGTCAGTTTTTCAAACCATTGGAACATGAACA
AGGTGCCTTAATGAAAGTAATTGAGAAAGATTCGCAATTTTTTGCTTTTAATTAAGATAATTATCACTAA
AATTGCGTAAAATTAATACTAATAAAAACGATTCTCAAATCTATAGCAGAGGTTTTATCATGCGCAATAT
TCGCCCGAGTCAGCTCGGACAATACATTCGTCGTGCGCTTCGCTTGCACTTCATCCCTGTTGTTTTGGTT
GCCGCACCGAGTGTAATGGCCAATACCAACCAAGAAACTGAGCAGTTAGAAACCTTAGTGGTGACCGCTT
CAGCCTTGAAAGTGGAAACACCCGCACAAGAAACGCCAAAAGCGCTATCGATTGTCACTCAAGAAGAGAT
TGTGGCTCGCGCGCCACAAAAATTGGATGAAGCGCTGCGCTATACCTCCGGCGTCACCGCTCAACCTTAT
GGCGCGGACAATGATACTGATTGGCTCAAAGTGCGTGGTTTTGATGCCGCAACCTACCAAGATGGCAGCC
GCCTGTTCCGTGATGGTTACTACACTTGGCTTATCGAACCTTACGCTTTAGAGCGTATTGAAGTGCTGAA
AGGTCCCGCTTCGATTTTGTATGGTGAGGCACCTCCAGGTGGAGTGGTCAATGCGGTGCAGAAGAAACCG
ACCGACATTCCACAAGGTGAGGTTGGCCTACAAGTGGGTAATGATGCGCTGCGCACCTTAACCTTAGACA
TTTCCGATTACGCGAATCAAGACGGTTCCGTGCGTTACCGTTTAGTCGCGTTGATGAAAGAGAATGATGG
TCAGTTGAACGGTACGCAAACCAGCCGTAACTACCTTGCGCCAAGTCTCAGCATCGATATTTCTGAGCAA
ACCCGTTTAACCCTGTTGGCGAGCTTTTTGGAAGACAGCGGTGTGCCGACTAACCCATTTTTCCCTGCGG
CGGGCACCTTAATCGATTCCAACTTTGGTCATATCGATCCCTCTACCAACTTAGGGCAACCGGATTACGA
CAAGTATGAGCGTCGTCAGGTGTCATTGGGTTACTTGTTCGAACATGATCTTAATGATGTCTGGGCGCTG
TCACAGACCTTCAATTACGGCGATAACGATCTCTATCTGCGCAGCAGCTACGCTTTCTCGAATGATGACC
CAAGTAAAGACACATTAACGCAAGGCATAGTGTTCCGTGATGGTTCAACCGAAAGCTTGAGCTTAGATAA
CAAAGCGGTGGCGAAGTGGGATTCTGCCCGTGTTGAAAACACGCTGTTGATGGGCTTAGAGCTGCAACGC
CACCAGACTCAAGGTGTTGAGTTAGATAACTACAGCTTTGGCACCATCAATCCGTTCAACCCGAATTATG
GCAATTTCACGCCTATCGATGAATCTTCCGCAGCGGATCGCACCATTACCAAAGAGCAAGCGAGCCTGTA
CGCGCAGTACCAAATCAAGCTGGATCAGCAGTGGATTGGCCTGATTGGCGGCCGTATGGATTGGGTCGAT
ACTGAAAACGAAAGCCAAAAGAACATGCAGCGTAAAAGCCGCAGCGATGCGGAGTTTTCATTCAATGCGG
GTTTGATGTATCTGGCCAGCAATGGTGTATCACCTTACCTCAGCTATTCACAATCGTTTGATGTGCTCAG
CACTATCGATAGCGCGAAGGGTGAGTTGTATAAGCCACTGAAAGGCGAACAAACTGAGGTTGGCGTGAAG
TACCAGCCAGAGTTTTATGATGGTTACATCAATCTAGCTTGGTTTGATATCACCCAACAAAATGCGCTGG
TGACCAACCCAACGACTTTTGTGGCGACGCAAACGGGTGAAATGACCGCCCAAGGTATTGAAGTCGAAAG
CGTAGGTTATGTCACTGATAGCTTGAAACTGACCGCCAGCTACACCTTCACCGATGCCAAAACCGATGAA
ACGGGTGGCAAGGGGACGCAACAAGCCGGTTTGATCCCGAAACATCAAGCGTCAGCGTGGCTGGATTACG
ATGCGGCGCAGCTTGGTCTGCAAGGTTGGACGTTTGGCTCCGGCGTACGTTACATCGGTGAGTCGAAAGA
TAATCCGCGTTCGAGCGATCGTACGGTGCCGAGTGTAACCTTGGTCGATCTGATGGCGGGCTATGAAATC
ACTGAAAACTGGCAAGTGCAGCTCAACATCAACAACCTGTTTGATCGCGAGTTCGTTTCTGGCTGTGATT
ACTGGTGTTACTACGGCCAATCACGCAGCGCGGTACTCAGTGCTAACTATCGCTGGTAATCGGCAATTGT
TGTGAACTTGCCGTTTGGGGTCGCCGATTGTCCGTATTCTTGGATGATTGGCTGCAAGACAACTCCCGCT
TCTGGCGGGATTTGTTGTTTTTATTGAATGTCAATTATTAGGGGGATCAATGTTTCAGTTGGCTGATATT
CAAATGGTTCGCGGTGGGCGCACCATTTTGGCGATCGATCATTTGACCATTCCGACCCATGAGCTGACAG
TTGTGCTCGGTCACAACGGTTCTGGCAAATCCACCTTAGTCAGTTTACTGTCGGGCCAACAGTCGCCCGA
TAATGGTCAAGTGACCCTCAATGGTCAATCACTCTCATCGCTGCCGAGTAAAACCCTCGCCAAAGCCGTG
GCCTTTTTGCCGCAGAAATTGCCGACCAGCGCTGGATTAACCGTGCGTGAGTTGGTGCGTTTAGGGCGCT
TTCCGTGGCGCGGCACCTTGGGCCGATGGCGCAAGGAAGATGAGCTGATTATCGATGCGGCACTTGAAAA
AACGGGTGTGAGTGGTTTTGCGCATAACTTGGCGGATGAGCTTTCCGGCGGTGAGCGTCAACGCGCTTGG
GTGGCGATGCTGCTTGCGCAGCAATCTCCGGTGTTGATTTTGGATGAGCCGACGTCGGCGCTTGATGTGC
ATCACCAATATCAATTGATGGCGCTGCTGGCGGAGCTCAATCAAACCCAAGGCGTGGGTATTATCGTGAT
TTTGCATGATCTCAATTTGGCGCTGCGCTACGCGACCCACATTGTGGCGCTTAAGCAGGGGCAGATCGCC
TTTGAAGGCGGTGCTGAATTGTTGCTCGATGAGCAGCGGTTGTCGGATCTGTATCACTCACCGATCCGTT
TGATTGATCACCCGAATCCCATTTCCCACTCTTCTACTAATAAGGTTTCGATCGTATGTGCTTGATGAGT
CTATGGAATGTTCGTCTGCGGAACATTTGCCGACCAAAGGCCGTTTTTGGCTGGCTTGCCGCGCTTTGTC
TATTCGCACTGCCCGTGCAAGCACAAATTGTGCTGACGGATAGCCAAGGGACGCACACTTTTGCTGAGGT
TCCACAGCGAGTGGTGGTGCTGAACTGGGATCTGCTTGAACAAGTGCTTGAACTGGGCATTCAGCCCGTT
GGCGCGCCGGAATTGAGTTCTTACGTGCAGTGGGTTGTGCAACCCGAGGTGCCAAGTTCGGTGCAAGATA
TTGGCACTCGTACTGAGCCGAATTTAGAGAAAATCGCCGCACTTAAACCGGATGTCATTTTAGCCGCAGG
GCCGCAACAAGATTTGCTGGCCACCTTAGGGCGCATCGCGCCAGTGGTGTATCTACCCAATTTTTCCGAG
CAAGATAACGCTGCCCAAGTGGCGATTTCCCACTTTAAAACCTTAGCTACCTTGTTTGGTAAAGAGGCGG
TGGCGCAGCAAAAACTGGAGGCGATGTATGCCCGTTTTTCTGAGCTGAAAGCTTCGCTACAGCACGCCTT
TGGTGACACTTTACCTGCGGTGGTGACACTGCGTTTTGCCAACCCAACCTCGGTGTTTCTGTATACCGAA
AACTCCACGCCGCAATATGTGCTAGAACAGCTCGGTTTATCGTCAGCGCTGCCGCAGCCGCCGAAAGAGT
GGGGCATAGTGCAAAAACGCTTGAGTGAGTTGCAACACGTTGAGCAAGGCTATGTGCTCTATTTCTTGCC
GTTTGCGGAAGAGAAAAAAGTGCAAAAATCGGTGTTGTGGCGCGCGATGCCGTTTGTGCAGGCGGGGCGT
GTCAATTCCGTGCGTCCTGTGTGGAGCTACGGCGGGGCGATGTCGCTGCGTTATAGCGCAGAAGCGATCA
CCGAAAGCTTGCTGGCGGTGGCTCCGCAATCATGAGTGTGCTGCGTTTAACTGGTTTGGGGGCGCTGACT
CTACTGTTGGCGCTTGTTAGCTTACAGTGGGGGCACAATTTAACCCTCAATGAGCAGTGGCAATTGGTGC
TCGGTCATCAAGCCGCGCAAAGTTTCGCGCAGGTGAATTTTATCTACGCGCAGCTACCCCGTGCGGTGAT
GGCCATAGTGGTCGGCGCGGTGCTTGGGTTGGTGGGCAGCTTGATGCAGCAGTTGACCCAAAACCGACTC
ACCTCACCGCTGACGTTGGGAACCTCATCCGGTGCTTGGTTGGGGCTGATTATCGTCAATATCTGGTTCA
GTGATTGGGTGGCTGATTACAGCGCACTGGCTGCGATGGCTGGAGCACTGCTCGCTTTCGCACTGATAAT
CTCGATAGCGGGGCTACGCAATCTCACCGGATTACCGCTAGTCGTTTCCGGCATGGTGGTGAACATTTTG
CTGGGTTCGATTGCCACGGCCTTGGTACTGCTGAACGAAGAGTTCGCTCAGAATGTGTTTATGTGGGGCG
CAGGTGATTTAGCGCAAAACGGCTGGGAGTGGCTCACTTGGTTGCTGCCGCGTTTGGCTTTGGTGTTCCC
GTTACTGCTGTTTGCACCTCGAGTGCTGACTTTGCTTCGGTTAGGCCATGAAGGGGCGGCGGCGCGTGGT
TTAGCGGTATTGCCTGCTTTCTTGTTTCTGATGGCAGGCGGGATTTGGTTGGTCTCTGCTTCAATCACCG
CAGTTGGGGTGATCGGTTTTATCGGTTTATTAACCCCGAATATCGCCCGTTCACTGGGGGCGCGCACGAC
CAAAATGGAGTTGTACAGCAGTGCGCTGCTTGGCGCTTTGTTGCTGCTTGCCACTGACATGCTCGCCATG
GGGCTGAGCGTGTGGGCTGAGGAAGTGGTACCTAGCGGCATTACTGCCGCCGTGATTGGTGCTCCGGCGC
TGATCTGGTTTAGTCGTCGCCAGCTCCAAGCGCAGGATTCGCTCTCTATCTCCTTGTCTTCACATCGCCG
TTCGCCTTCTCGATGGGCGGTGATGCTCATTGCGGCAGCTTTGTTGTTGGCACTGAGCCTACATATTGGT
TGGCAGATGGAAAGTGCAAGCTGGGCGCTGCCGAGTGAGTTTCAATGGCCGCTTCGTTGGCCGCGCATGC
TCACCGCGCTGTTTGCTGGGGTGGGATTGGCGATCGCGGGAACGTTACTGCAACGGCTGATTTATAACCC
GTTAGCCAGCCCCGATATTTTGGGCGTCTCTTCGGGGGCTACGTTTGCTTTGGTGTTTGCTAGCTTGTTT
TTAGGGCAAAGTTTGCAGAGCACCCACTGGATGACAGCACTGCTTGGCAGCGCTGCGGTATTGGTGGCGC
TGTTGCTGCTTGGGCGGCGCCATCATTACGCACCATCTAGCTTGATCTTGACTGGGATTGCTATCACTGC
ACTGTTGGAAGCCTTGGTGCAATTTACCTTGGCTAAAGGAACGGGCGACAGCTATCAGATTTTGCTGTGG
CTATCGGGCTCAACTTATCGTGCCACGGGCGAGCAAGCTTTGCTGCTCAGCGTGGGTGTGGTGGGGTTAA
CACTGTTGGCGCTTGGCTTGTCTCGTTGGCTTACCTTGATCTCAATTGGGCGCGGCTTTGCTTCTGCTCG
CGGCTTGAGTGCGAGTCGCGCCAGCTTAGTGTTGCTGATCTTGGTCGCGCTGTTGTGCGCTTTGGTGACC
GCGACCATGGGCCCCGTCAGCTTTGTCGGTTTGATTGCGCCACACATGGCGATGATGCTCGGCGCGCAGC
GTGCTCCATCTCAACTTCTGCTGGCCGCCTTGGTCGGTGGTACTTTGATGTTGTGGGCAGACTGGTTGGG
GCAAGCCTTGTTATTCCCCGCGCAAATTGCCGCAGGCACGCTAGTGGCAATCATTGGTGGCAGCTATTTC
CTGCTGCTGTTACTCAGTCAGCGTGCACGCTAAACCCGAAGTTGAGAGGCGTTCGCCTCTCAACGCATCT
GGCGAATGTCGGAAGAAATGTCATCGATCAACTGCCGCGCGGACGTTTCACGCTGCTGAGTGAGGGTGAG
AAAAATCAGGTCGGTCAGCACGTTTTGCGCAGTTCGTGAAGCAATCGCGGAGCTGCGGTGCTGCGTTTCA
TCGGCAATTGTATCCAGTGCCAGATCGGCTATCTCACGTAAGCGATTTTTGTTCGGTGTGGTCAGGGCAA
TCACTTTCGCACCTTGCTGTTTGGCCGCTTCCGCTGCAATCAGAATTTCGCGCTTTTCTCCCGAAAATGA
AATCGCAATCAGCACATCTTGGCTATGTAAGGTGCGAGCGGTCGCGATCTGCACATGGCTATCTTGCTCC
GTGAGCGCGGTAATACCGAGCTTGAGCAGCTTAAATGCGAGATCTTTGGCGACCAGTGCTGAGCCACCAA
TCCCGATGATCTGTACCCGCACCGCTTGCTGAATCCAGCTGATCGCCTCACTAAACTCATCCAAACGCAG
GGCATTGGTCGTGTGAAACATCGCTTCGGTTTTGGTTTGCACCAGTTTTTGGGCAATCACGGCAACGGGG
TCATCGGCCAAGATGTTGCTGTGTAAAGGCTGGTTGACCATGACTTGTTTGCGTCCCAGCTCTTCGGTGA
GGGCGAGTTTAAATTCGCTGTAGCCTTTAAAACCAAGCCGTTGGGTAAATTTGACTATGCTCGATTGGCT
CACATTGGCCCACGCGGCCAAATCTTGGCTGGTCATTGCTGCCGCCTGCGCCGCATTGGCGAGAACCCAA
TCACCAATCTGGCGGCCACTCTCGGAAAGTTGGGTGCGACGGCTGACGATGCGTTGTAGTACGGACATTT
TTTACACTCCTCATGAATAAATTATTCCATTGTAGGAATAATGCCTGCCACGCTTCATGCTTTTTCAATC
AATGGTTTCATGGTTGAGCGTTTATTTTTCTCGATGCTTTTCACGATTATTCCAAAAAACGGCTGCTTAA
AGAATAACCTTAATTGTGATTCTTATCACCAAAATGGAATATTTTATTCCATAGAATCGCCTCAATTCGA
AATTTGCCGAGAAGCCTTATGAAGATTGATTTAACCCGCTTAGTGACCGAAAGCCGTAATCCGGCCAGTG
AGCAGATTGATACCTTACCCACTTTGGACATGCTGAAAGTGATTAACCAACAAGATCAGTTGGTTGCCTT
GGCGGTTGCACAAACTTTGCCGCAAGTGGCGCAAGCGGTGGAGGCAATTGCGACCGCGTTTGCTCAAGGT
GGACGCTTGATTTATATGGGCGCAGGCACGTCTGGTCGTTTAGGGATTCTGGATGCAAGTGAATGTCCAC
CGACTTATGGCAGTCAACCTGAGCAAGTGATTGGTCTGATTGCCGGTGGCCACACAGCGATTTTAAAAGC
AGTCGAAAATGCGGAAGACAACCGCGAGCTAGGCCAAAGCGATCTCAAGGCCCTGCATCTAAGTGAAAAG
GATGTGCTGGTTGGCATCGCGGCCAGTGGCCGTACCCCCTATGTGATTGCGGGTATGGAGTACGCACGCT
CAGTCGGTGCCACCGTAGTATCACTGGCGTGTAATCCGGGCTGCCCGATGGAAGCGTACGCCGATATTGT
GATTACCCCCGTAGTCGGTGCGGAAGTGGTAACGGGCTCGTCACGCATGAAAGCGGGCACTGCGCAGAAA
CTGGTGCTCAATATGCTGACCACGGGCGCGATGATCAAAAGTGGCAAAGTGTTTGGCAACCTGATGGTGG
ATGTGGAAGCAACCAACGCCAAGCTCATCCAACGGCAAACCAACATTGTAGTGGAAGCGACAGGCGTAAG
CGCCGAGCAAGCGGAAGCCGCATTGGCCGCGTGTGGTCGCCACTGTAAGACCGCCATTTTGATGATATTG
GGGGGCTTTAGTGCAGAGCAGGCCGCTCAAAAACTGACGCAGCACCAAGGTTTTATCCGTGCTGCGCTCA
ATCAAGAATAAAACAGGAAGAGACAAGACAAGGAGCCGATGATGGCCAAAATAACCCAAACCATGATGGC
ACAAGTGCTGTCTCTGGTGGGCGGCAGTGGTAACGTCGCCAAATGTGGCAACTGCATGACTCGCTTGCGT
TTAACGCTGAATAATTCTGCGCTCGCCGATCATGCGGCATTGAAAAAAATTTCTGGAGTGATGGGCGTGG
TTGAAAGTGACGCACAACTGCAGATCATCCTCGGTCCCGGTAAAGCACAAACGGCCGCGGATATGATGAA
TGCCTTGATTGAATCGGGCGACAACGTGGCACCTGCAGTGAGCGAGGCGGATCTCTCCACCATTGCCGCG
CAGCAGAAAAAGCAGATGAAGAGCAAGCAAACCAGTGCGGTACAACGCTTTTTGAGCAAGTTTGCCACCA
TTTTTACCCCGCTGATCCCCGGATTTATTGCCGCAGGCTTGCTGCTGGGCATTGCGACTCTGCTTGAGCA
AATCTATGTGGTTGGCCAAACCCCGAGCGAGTTTATGCTCGATCTGGTGGCTTATCTCAAAGTGTTTGGC
AAAGGGCTGTTTGCGTTTCTCAGCATCTTGATTGGCTATAACGCGCAGCAGGCATTTGGCGGCTCTGGCG
TGAACGGGGCGATTCTGGCTTCGCTGTTTGTACTCGGTTATGACCCAGAAGCAACCAAAGGCATTTACTC
GGGGATGAGTGAGTTCTTCGGCTTTGCAATTGACCCGCGCGGCAACATCATCGGGGTATTACTGGCGGCA
ATTTTAGGCGCGCAAGTGGAACGTAAAGTGCGTGAATACATGCCGGATGATTTGGATATGATCCTGACTT
CGGTGGTGACTTTGCTGATCATGGGCGCGGTGACTTTCCTCATCATCATGCCTATCGGCGGTGAGCTGTT
TAAAGGCATGTCATGGCTGTTTTTAAACCTCAATGATAACCCACTCGGTGCTGCCATCTTGGCCGGTTTA
TTCTTAATCTCGGTGGTGTTTGGTATTCACCAAGGTTTTGTGCCGGTTTATTTCGCGCTGATGGAAGCGC
AAGGCTTTAACTCACTGTTCCCGATCCTTGCTATGGCAGGCGCTGGGCAAGTCGGTGCCTCACTGGCGCT
ATACGCGAGAGCCAAAAAAGAGACCACCATTCGCACTCAAATTAAAGGGGCGATCATCCCGGGCATTCTC
GGCATTGGTGAGCCACTGATTTATGGCGTGACGCTACCGCGAGTGAAACCTTTTGTCACTGCCTGTATTG
GCGGTGCGGCGGGTGGCTTCTTTATCGGCCTCATCTCTTATTTGGGTTTGCCGGTTGGCCTCAATACGGT
GTTTGGCCCATCCGGTGTGGTGGCGATTCCCCTGATGACTTCAGCCGACGGTATTTTTGCGGGTATGGCG
GTATTTGTCGGTGGTTTGCTCATCTCTTATACCGTTGGCTTTGCTGCTACCTACTTCTTCGGTTGTAAAG
ACGTCGATCTGAGCTAAGTTGGTTCCCTGTAGGTTATCCCCTTAACGGACGGGGGGATAGTAAAAGCGCC
CAATCTAGGGCGCTTTCTTTTCAACGATTGAAGTTTTTCAACGATTCAAGACGCTACTTCTTGGTGATTT
TATCCAAGTAGCCCATCGCAAAAGCCGAGACCACAAAAGTAATGTGCAGCAGCAAGTACCATTTGATTTT
GTCACTTTCGATGTTTTCGGTGTTCATAAACACTTTGAGCAGATGAATTGATGAGATGGCCACAATCGAA
GCAGATACTTTGTTTTTCAGCGAGCTGGTATCAAGCTTGCCCAGCCAACCGAGTTTATCTTCACTCTCAT
CGACATCGAGTTTAGACACGAAGTTCTCATATCCGGAAAACATCACCATCACGATAAGGCCGCCCACCAG
CGACACATCAATCAAAGAGAGTGCGACTAGGATCAGATCCACTTCTTTGATAGTAAAAATGTTTGGCAGT
AGGTGGAAAATTTCTTGGAAGAATTTAATGCCCAGCGCGAGCAGCAGCAGGCTTAAGCCAAGATAAATCG
GCGCCATAATCCAACGTGAAGAATAGAGAAGTTTTTCGATCAAACGTTCCATAGGTTTCCAATTACTAAG
AAGTTAGGGGATTAAATAAAAGCCCCGAATCAACGAGGCTTTAAGGGTTATTCGATGTTTTGGATCTGCT
CTCTCATCTGCTCGATGAGTACTTTCAGCTCCACACCGGAGGCGGTGATATCGGTTGAGATGGATTTCGA
AGCCAAGGTGTTCGATTCACGGTTGAACTCTTGCATCATGAAATCGAGTTTACGGCCACATGAGCCACCT
TTTTTCAGCACTTCACGCGCTTCTTTGACATGAGAGTCGAGACGATCCAGCTCTTCGGCTACATCCGATT
TTTGTGCCAGCAGGATCAGCTCTTGCTCTACGCGGCTCGCATCAAGCTCGATTTTTGCCTCTTCAAATTT
GCTGAACAGACGCTCGCGTTGCCATTCCAGAATTTCTGGCATGCGTGCGCGTACTTTGACCACTTCGGCG
CTGATCGCTTGCAAACGCTGCTCAATCAGCGCTTTCATGTTATCGCCTTCACGGCCACGCGCGGCGATAA
ATTCGTCCACGCCTTCATCAAACGCACTGAGTAGTGCTTGGTTTATGGCGTCCATATCCTGCTCAGGCGT
TTCCATCACGCCCGGCCACTGCATCACTTGGAATGGGTTAATGCGGCTGAGTTCACCGGTCATGTGCATG
ATCTGGTTAGCGGCATTAATCACTTGCTGGGCGAGTCCTTCATTGATGGTGAGGTGGCTTTGCGCGGCTG
GATTCGCTTCAAAGCGCAAATGACACTCGATCTTACCGCGTGACAGGCGCTGACGAAAACGCTCGCGCAG
CAGTGGCTCTAAACCACGGAACTGCTCAGGCAGGCGGAAGTACGTTTCTAAATAGCGTTGGTTAACCGAG
CGAATTTCCCACACGGCGCTGCCCCAATCGCCTTTGACTTCTTTGCGTGCGTACGCAGTCATGCTGTAAA
TCATCAGGATGTCCTTTGCTTTCATCTCTTTGTGACTGGCGCTAATAGTAGCAAAGCAGGCAAAACGGCG
CTACCGTGCTGAATTCGTTAACCTAGCGCCTGTAGGGGCTTTGGGCTATAATCCTGCCCCAACCGAATTG
ATACAGCCACAAGAAGGTCGAGACCCTATGCGTCCAGATAACCGCGCTGCGGACCAAGTTCGCCCCATCA
AAATCACCCGTCACTACACTGCGTACGCAGAAGGCTCGGTGTTGGTGGAATTTGGCAACACCAAAGTGTT
GTGTAATGCCAGCATTGAAGAAGGTGTGCCACGTTGGTTAAAAGGCCAAGGTAAAGGCTGGGTGACGGCG
GAATACGGCATGTTGCCGCGTGCAACCCATTCACGCACGCGCCGTGAAGCGACCAATGGTAAGCAAGGCG
GTCGTACCATGGAAATCCAGCGTCTGATCGCGCGCAGCCTACGTGCTGTGGTGGATCTGGAAGCGATGGG
CGAAATCATGATCACCGTTGATTGTGATGTGATTCAAGCCGATGGCGGTACGCGTACCGCTTCGATTACT
GGTGCAAGCGTGGCACTGGCCGATGCTTTTGCCCATCTGATCGCCAAAGGCCAACTGAAGAAGAACCCGA
TGAAAGGCCATGTGGCTGCGGTTTCGGTTGGTATCCTAGGTGAAGATGTGCTGTGCGATCTGGAATATGT
CGAAGATTCTGCTGCTGATACGGATATGAACGTGGTCATGACCGAAGAAGGCAAAATGATTGAAATTCAA
GGCACTGCTGAAGGTGAGCCGTTCAGTCATGAGCAGTTGCTGGAATTGCTGGCTGTCGCGAAAAAAGGCA
TTGCCGATATTGTCGCAGTGCAGAAGGCATCGTTGTTAGATTGATTAAGTAGCTCCCAATTGGGGGCTAT
TTTTTTGCCTAGGAAATCCCTTTTTGGACGATGCCTGATCCTCATCGCCTTCTAGGGGGAATTAGCCTTA
AGTGTGATCGCTCTTTTAGGGGCGCTAGCCTTAAAACTCCTCCCCCTTTTAGGGGGAGGTTGGGAGGGGG
TAGATCACGAGTAGATGCGTTTGTTGCTGGTAACCCCACCCTGACCCTCCCCTAGAAGGGGAGGGGAAAA
AGACAACCCTACTCAAGAAGGGGGGAGCACAGAACATCCCCCCTCTTTTAAAAAGAGACGGAACAATGTT
TGAATTTCTCCCTGTGGGGAGGAAGTAAGTCCAAGTGTATGAGTTAAGAGAGAGAAATGATGAAAGCTTA
CCAGCGTGAATTTATTGAGTTTGCCCTAGAAAAACAGGTGCTGAAGTTTGGCGAATTTACTTTGAAATCA
GGCCGTAAAAGTCCTTATTTCTTTAACGCTGGTCTGTTTAATACTGGCCGTGATTTAGCGCGCTTGGGCC
GTTTTTACGCTGCAGCGTTAGTTGATTCAGGTATTGAATTTGATGTGCTGTTTGGCCCTGCTTACAAAGG
CATTCCGATTGCTACCACCACAGCAGTCGCATTGGCGGATCACCACGATGTGGATACGCCTTACTGCTTT
AACCGCAAAGAGGCCAAAAATCACGGCGAAGGCGGTAATCTAGTGGGCAGCAAGTTAGAAGGCCGCGTGA
TGTTGGTGGATGATGTGATCACCGCTGGTACGGCAATTCGTGAATCGATGGAGCTTATCCAAGCCAACAA
GGCTGATTTAGCCGGCGTGCTAGTGGCGATCGATCGCCAAGAGAAAGGCAAGGGCGAGCTCTCAGCGATT
CAAGAAGTGGAACGTGATTTTGGTTGTGCGGTGATTTCGATTGTGAGCCTGACCGATCTCATCACCTATC
TTGAACAGCAAGGTAACAACACTGAGCATCTAGAGGCGGTGAAAGCGTATCGTGCACAGTACGGAATTTA
AGCGTATTCATCCAACTAAGCCTAAAACGAAAAAACAGCCTCAAAATGAGGCTGTTTTTCTAGCATTAAG
CTCAAGAACAAAACGCTTAGCTTTGATCGCCATGATGGGAGTTGTCGTAAATTTCACTGCCATCACGCTG
AGTTTTCAGCAACGACAAGTTCCACATGTACTGCTCCGGCTGTGGCGTGACCAGGGCTTCAATCGCACGG
TTCATCGCCAGTGCATCGGCTTCTTCATCGCCAGTTGGGAAGTTTTGCAGCGCAGGCAAAATGTGCACTT
CATAACGGCCTGAATCACTGTTGTAGCATGACATCAAAGGTACTACATGCGCTTTGCACAGCTTAGCCAT
TTTGCCAAACCCTTTGAGCGTGGCTTTTTCGGTAGCAAAAAACGGTACAAACACGGAGTTTTGCGGGCCG
TGATCTTCATCCGGTACCCAGTAGCCAACATAGCCGGATTGAATGGAACGCAAGAAAGGTTTGATGCCCG
ATTCGCGAGTAAAAATACGGCCACCATACTGCATACGTTGGACGTGCATCAGCCAATCGGCAATCGGGTT
GCGCTGCGGTTTCATGATGTTGGCGACTTTGTAGCCGCGAGCCGCCAGCATAACGGCGGCGTAATCAATG
GCCCAAGAGTGCGGGACTAACAAAATCACGCGCTCGCCGCTATCTAGCAGCGGCAGCAAGTTCTCTTCGC
CAATCAGTTCGCCCCGTGCGTTGTTGTAGCGGGTCGAGCGCACCAACAGCTCTGAATAACCGAGCATAAA
CTGCGAGGCTTTCACAAACGTATCGTGCAGGATCTGCTCGCGCTCTTGCTCGCTTTTCTCTGGAAAACAG
TAGGCGAGGTTAACCCGAGCGCGGCGGACTACGCGGCCATTTTTCTTGATGATGAGTGGCACCAAAGGTT
TCGCCAGTCGATCACGCAAGCGCCAAGGAATAAAGGCTAACAGTGCTGCGAAAGCGATGCCAATCCAAGT
GCCCCAGTGTTTGGGGTGCAGAAAGCGCCACTCAAATTGCGGGTTATGTAGATGGCGTGCAATGCCGTTG
TCTTGATCGCTCACAAATTCACCTTTACTGATAGCGCGAGTTGGTCAGTTCATAGTCCGGCAAAGATTTG
AAGCGTTTGTGCAGCCACATCCATTGCTCGGGGGCGCGCAGTATAATCTCTTCGACAAATTTATTCATGT
AAGCCGCGGCAGCGGTTTCATCTTTTTGTGGGTAGTCCGCTTCAATTGATTTATCAGCCATGATCTCATA
ACGCCCTTGCGCGTTACGGAAACCGGAGCCGATGACAATCGCGCAGTGGCTGGTGTAAGCCAAAATACTG
GTGCCGGTGGTGGTACAAGCTTCTTCTACCGCAAAGAAAGGCACAAACACCGACTTATTGTGGCCATAGT
CTTGGTCTGGCAGGTAGAACAGACGCTCGCCTTGGCGTAACACGCGGATCATCTGCTTAATATCGGTTCG
GTTGATAAGCTGATTGCCATTGCGTGTTCGACCACGGTACTGAATGAACTCATAGGCAGGATTACTGTGC
GGACGATACACGCCATAGCCACCGATGCCTAGCACAGCAAAAGCGCGCGCGGTGATTTCCAGATTGAGTG
CATGTACGCAACACAGCAAAACCCCTTGGCCTGTTTTTGCATGTTGGCGAATGGCTTGGGTATCTTTATC
AATCAAAATGCGCTTAAAGCGCCAGGTTGGCCAGAACCAAGTGATCCCAGTTTCAATCAGGGCCGCACCG
GTGTTTTTGAAGTTTTCCAAAACAAACGCATCGATCTCGCTTTGGCTCATGGTTGGGAAGGCGAGTTCCA
GATTACGTCTGGCGATGTGGACACGCTTTTTACCAAAGCGCATCGAAAATTGGCCTAAACCGCGGCCGAT
TTTTAGCAGCACAGGATAAGGCAGCAGGTTAACCAGCAGGGCGAGTAGGCCAAAACCAAGCCAGACTCCC
CAGTATTTTGGGTGCAATAAAGAGAAGGAGAATTCAGGTTTGCTGTATTTATCTTGACTCATTGTACTCA
CTTAATCTGTGCACTTAGCAGCGCCCAGTATTCATCAAAATTCGCGGTTGGCAGATATTTGAAATCAGAA
CGCACAAAGCGATTCAAACTGCCTTCCACCTGACCGAGCAGCTGCGCGGCGAGGATATTTTCATCCACCG
GGAAGGATTTGCCTTCGCGGAGTTTACGTTCACGCAGAATTTGGCGCAAAGAGGTTTCAATCCGTTCAAA
CAACTGATTGATGCGATCGCGCAAGCGCTCATTTTCAAACATTAAAGCATGCCCAGAGAGAATGCGTGTC
AAGCCCGGGTTACGTTCGGCAAAGGCGAGCAGCAATTGCATCACCAAACGAATGCGATTGAGCGTGTCTT
TTTCTTCATCAAAGATGCGGTTGATACGCGACATCAAGGATTCTTCAATAAACTCAATTAAGCCTTCAAA
CATACGAGCTTTGCTCGGGAAATGGCGATACAGCGCGGCTTCGGACACGCCAACTTGCTTAGCGAGTTTT
GCGGTAGTGATGCGTGAAGCCCCTTCATTGGATTCAAGCATCTCGGCTAGAGCTTGCAGGATTTCTTCGC
GTCGATTGATTTTTTTATTGCCGGCCATGCCCCGTTTTTCCTTTTGGTTATCACTGCTGATGAACAACAA
CTACGTCGCAGACTCAGCGCCTGCGACAAAGATGAAACCTTTGAAGTGTAACTAAGCTCAGAGGTTGTTC
GAAGCGTGTTGATAAAAATGGTTGAAGTAGGTGGCGAAAATAACGCCTACATTTGCTCATGAATCAAATG
CATTACTGCGCTAGCGAGCGCGTCTTTACTGGTTAAAGGTAGGCTGTGTTGCCCTTCTTTCCAGAATAGG
GTCAAGGCATTGTCATTGCTGTTAAAGCCTTGGCCAGCAATCGAGACGTCGTTAGCGCAGATCATATCCA
GATTCTTGCGCACGAGCTTGCTACGCGCATAGGTCTCGACATCTTGCGTTTCTGCCGCAAAGCCAACGGT
AAACGGTCGATTCTCAGTCAGAGCCGCAACGGACGCCACGATATCGGGATTTTTCACCATCTCAATGGTC
AATGTGTCGTTATCACGGCTCTTTTTTATCTTCTGTTCGGCCACGGTTTGTGGGCGGTAGTCGGCTACCG
CGGCGCACGCGATAAAGATCTGGTGTGAGGTTGCCTCTTTCATCACCGCGCTGTGCATTTCTAATCCACT
TTGCACATCAATGCGATTGACGCCCACCGGCGTTGGCAGATGCACCGGACCGCTGACCAGCGTGACGTCA
GCGCCGAGCTGCGCGGCGGCTTTGGCGAGCGCAAAGCCCATTTTTCCTGAGCTGTGGTTGGTGATGTAGC
GTACTGGGTCGAGCGCTTCACGAGTGGGGCCCGCGGTGATCAGCACGCGTTTACCGACAAGAATTTTCGG
GGCGAAGAAGTTTTCACAGTGCGCCACTAATTCCATCGGCTCCAACATACGACCTGGGCCGACATCTCCA
CAGGCTTGTTCGCCAGCCGCAGGACCCCAAGTCAGATAACCACGGCGGATAAGCGTTTGTAGATTTTCTT
GGGTCGCGATATTGCGATACATCTGCTGATTCATGGCTGGCGCAATCGCGACTGGTGCGCTGGTGGCCAG
AATGAGCGTGGTGAGCAAATCATTGCCCATGCCTGCGGCCATGCGCGCGATGAGATCGGCAGTCGCCGGG
GCCAGCAGCACCAAATCGGCCCATTTAGCGAGTTCAATATGCCCCATCGAGGCTTCTGCCGCAGGGTCAA
GCAAGCTATCCGACACGGGACGTCCGGAAACGGCCTGCATGGTCAGCGGAGTAATGAATTCTTTGGCGGC
GTGGGTCATCACCACTTGCACGGTCGCACCGCGCTCCACCAATCGACGAGTCAATTCTGCACACTTATAC
GCTGCGATACCGCCACTGATACCGAGCAGAATCTTTTTGCCTGCCAATGATTGCATTTGGGATCCCTCAA
AAAATCTGCGCGCTATGTTAGCACAGCTCGAGCTAAAAGTTGGAGTCACAACCGCCGCTGTGCATCGCGC
CACTGGTCGAGCTGCAAAGCATCGGTCATTTCACAGACAATAGACCATGAATATGAGATAAGTCATTCAC
AAAGCTAACAATAATGAAAGGGAATCTTATGCTGTCTTCTCTACGAAGCCGTACCAAATTACTGCTATTG
ACGGTCATTCCTCTGATCGTCATTACCGCCTTGGTCATGGCGGTGAATTATCAGAGTGGGTTATCTACCT
TACAAAAAGAGCTAGAAAACTACCGCACCGATCTGATTGATGCCAAGAAAAAAGAGCTGCAAGCCTATCT
CATGATGGGGGTGACGGCGGTGAAACCCTTATATGAGAGTGATAAAGCCGGTGAAAACCAAGCGCAAGCC
AAACAAATCCTCAAAGCGATGCGTTTTGACAGCGATGGCTATTTCTTTGCTTACGACTCACAAGGGGTCA
ATACCCTACATGCGATTAAGCCTGAATTAGAAGGCAAAAACCTCTACGGCATGAAAGATGAAAATGGTGT
GGCGGTGATTGCTGGCTTAATTGATGCCTCGAAAACGGGCGATGGATTCCTCTATTTCTCTTGGCACAAA
CCGACGATTAATGCGCAAGCGCCGAAACTGGGTTATGCCGAATACCTGCCGAAATGGGATTGGGTATTGG
GGACGGGCATCTATATTGATGATGTCGATACCCAAGTGGCAGAGTTTCGCGCGCAGCGCGAGGCGGATCT
CTACGATCAAATGATCTCCGCGATTGGGCTTTCGGTTGTCGGTTTGGTGTTCACTATTATTGCGGTGAGT
GTTTTGGTGTCTCGCGGCATTGCACCACTGCAACATGTGGTGAGTTCACTACAGGCGGTGGCTGCGGGTG
GCGGCGATTTAACCGCGCGGATTAAAGTTGAGAGCCAAGATGAGATTGGCGATGTAGCGAAGGCGTTTAA
CGCCTTTATGGATAAGCTGCATCCGCTTATGACTGATATCCGCGCCTCGGCCAATACGGTCGAAGCGGCT
GCGCAGGAATTGGATCAACAAACCTCGCAAGCCAGCCATAAGATGGACGGTCACTGTTTAGAGACCGATA
AAGTTGTCGCTGCGGTGACTGAAATGAGCGCCACGGCGCGCGAAGTGGCGAGCAACACTTACTCGACCGC
GCAAGCGATTGAGTCGGCTAACAGCCAAATTGCTGTCGCGCAGAAAGAGGTGAATCTGGCGATTGATGGG
ATTGGTGAGTTGGTCAACGAAGTGAACCAAACCTCTGCTGCGGTAGGCGATCTCAGCCAACAGGCGGCGA
AGATCACCCAAGTGCTGAAAGTGATTGGCGATATTGCTGAGCAAACCAATTTACTGGCACTGAATGCGGC
GATTGAAGCGGCGCGAGCGGGTGAACAGGGGCGCGGCTTTGCTGTGGTGGCCGATGAAGTACGCTCACTG
GCGAGTCGTACTCAAAATAGCACTAAAGAGATTGGTGAAATGCTCAATGCGCTGCACCAAGGGGTCAGTA
AAGCGGTGCAGAGCATGAACATCAGCCAAGAGCGTGGTGAGAAAACCGCGCTGGAATCGGTGCAGATTAA
AGAGAGCTTAGCGGGGATCTCCAAAGCAGTAAGCCTAATTCATGATATGGGCATTCAGACGGCTTCTGCG
GCTGAGCAGCAAAGCGCCGTAGCAGAAGACATCAACCAAAATCTGGTCGCGATTCAGCAGATCGTCAATG
AACTTAGTGAAAGCTTTAAACAGACCGAAAGCGTTAGCGCAAGTTTGTCCCATTCTGGACAACAGATGGG
CACTTTGGTTGGGCATTTTAAGCTTTAATCAACAGTGAAATTGCATTGCCGCTTGAGGTGATTCGAAACT
TTATTAGGGCCGCTTGCGGCCCTTTGCTTTCTCTGTTTTGTGTAAGCAAAACCGACCCAGAGAAAAGATA
TGAGCCTAAAACAGTTACCCACCGAATCCATGCCGCGCGAAAAATTGCTGCAACGCGGTCCACAATCATT
AAGTGATGCGGAATTGCTGGCGATTTTCCTACGTACAGGCACCCAAGGCATGAACGTGCTCGCCTTAGCT
GATCTGCTGCTGCGCGATTTTGGATCGCTGCGCGCACTGTTTTGTGCCTCCAAGGAGCAGTTTTGTCGCC
ACAAAGGGTTGGGCGAAGCCAAATTTGTTCAATTACAAGCGGTATTGGAGATGACGCAGCGTTATCTCGC
TGAAACCTTAAAGCGCGGTGATGCCCTCACCAGTCCGCAGCAAACCAAACTTTATTTATCGAGCGTGCTG
CGCGATCGCCAACGAGAAGCCTTCTATATATTGTTTTTGGATAACCAACATCGTGTCATTCGTGATGAGA
TTTTATTTGAAGGGACGATTGATGCGGCGAGCGTTTACCCACGAGAAGTGGTTAAGCGGGCGCTGCACCA
TAATGCCGCTGCGGTAATACTGGCACACAACCACCCATCGGGTGTTGCGGAACCGAGTCAAGCCGATCGA
AGGATCACCGATCGCCTGCGTGATGCACTCGGTTTGGTTGAGATTCGTGTGCTGGATCATTTTGTCGTCG
GTGATGGGGAAGTGGTCTCTTTTGCTGAACGTGGCTGGATATAGTCAACACTTATGGTTTGCGGCATTTT
TAAGCTTGTGAGTTAGCGAGAATCTGCTAATATGCCCCGACATTTTTTAACCCTGATTCAGCTCGCACCG
TAAAAAGATCAGCAAATCCTGCGAAAAGGATCTGTTCGGGTCTTGAGCAATGTGCGGCAAGTTAGTATAA
TGCGCGACCTTTGATAGCCTTGTATGGGTATTCCATAACGGTTTTTAACCTCAACTTCTGATTTTGGAAA
GAGAGAGGTTCGGCCACCAAGGTTGATATCGAGCTGAAACGATTTGGAGAAGACATTCATGTCACGAGTA
TGCCAAGTAACTGGTAAGCGTCCTGCAGTTGGTAACAACCGCTCACACGCAAAAAATGCTACTAAGCGTC
GTTTTCTGCCGAACCTACAAACTCATCGTTTCTGGGTAGAGAGCGAAAAACGTTTTGTTAAACTACGTCT
AACTGCTAAAGGTATGCGTATCATCGACAAGAAAGGCATCGATGCTGTTCTTGTAGAGATCCGTGCACGT
GGCGAAAACGTTTAAGAGGAATTGAGCAATGGCTAAAGGCATTCGCGAAAAAATCCGCCTAGTATCATCT
GCAGGTACAGGTCACTTCTACACCACTGATAAGAACAAGCGCAATATGCCTGGCAAGTTCGAGATCAAGA
AATATGATCCTGTAGTTCGCCAGCACGTTGTGTACAAAGAAGCAAAAATCAAGTAATTGATTTAGCTCTT
GTTTACAGTGTTGTAAAAAAACCCAGCCTTTGGTTGGGTTTTTTTCTGCCTGTTATTTGGGTTTTGGCTG
CCAATAACAGAAAGCCCAAGGTATAGAGCTCCTCTTATACTCAAACTACTTGGTGTTGCAGCTTCAAGTA
GCAAGGGGATGACTAGGATCTCACTAAGCACTTTGTTAATCTCAAAACGTTTGCTTATCGCAAGGAGTGA
TTATGCGCGTTTCTCCCAATCGACGTCGCCGTTGGAACAACATTCTGATTTTGTCTGTGATTGCTTTTAT
CGCGGTGATTAATCTGCCGACCGTGATTAAAAGCTATTTATTGCCCGATCCGGCGAGCCAGTTTCCAAGC
TTACTGAGAACAGACGCCACCTTACAGGCGTTGTATTTCCCTGCGTTTTCATTAGAAAAAAGCCGCGAAG
AGTGGCAGTCGGAGCCTGAGTTGAGTGTTGATGGGCAAGAATTAGTGCAGCGTTGGCATGCACTCACTGG
GACAGAAGTGGATGAGGCGACGTATCGCGCCCTGCAACCAACGTTGCCAAACGCACAAACGATAGAAGTG
TGGTATGCCGATCGCGAAGAGCCACAAAGGATCACCTTCTATCAAACCCCACAATTTTGGTTGCTAAAAA
ACTGGCAAGATCGTTGGATTGCGGTCTCGGCCGAAGCGAGTTATCTATTCCCTGCGCCATTGTAAGAGGT
TGTCATGCCTGAATTACCTGAAGTTGAAGTCAGCCGTTTAGGGATCTCCCCACATTTGGTCGGTGGCACC
ATTCAATCCTTAGTGTTACGTACGCCCAAGTTGCGCTGGCCTATCCCTCAAGAGCTGAAACAGCTTGAAG
GGCAGACCATTCTCGCGATTCATCGTCGAGCCAAGTATCTGATTATTGAAACCGCCGTCGGCAGTGCGAT
TGTGCATTTGGGTATGTCTGGCTCGCTGCGTATTTTGGATGGCGATTTTCCTGCCGCGAAACACGATCAT
GTGGATCTGGTGATGACCAGCGGCAAACGGCTGCGCTATAACGATCCGCGTCGCTTCGGGGCTTGGTTAT
GGTGTGCGCCTGATGAGAGCCATGAAGTGCTCGGGCGTTTGGGGCCTGAGCCGTTGACCGAAGCTTTTAA
CGCTGAATATATGATGGACAAAGCGCGCAACAAACGCATTGCAGTCAAAGCTTTTATCATGGACAACGCA
GCGGTCGTGGGTGTGGGGAATATCTATGCTAATGAATCGCTGTTTACATCACGCCTCCATCCACTACGCC
CCGCTCATTCGCTGAGCTTAGAGGAGTGGCAAACCTTAGTGGCGAACATCAAACAAGTGCTGCAAGTGGC
GATTAAGCAAGGCGGCACCACACTGAAAGATTTTACCCAAAGCGATGGTAAGCCGGGCTATTTCGCGCAA
GAGCTGCAAGTGTATGGCAAAGCCAAACAGCCTTGCCCCCATTGTGGAGAGCCGCTTTGCGAGCAGAAAA
TTGCTCAGCGCAATACCTTTTTCTGCCCGCAGTGCCAGCATTGATATACCCAAACGACTTAGAGTTGCAG
GTAGCCAACATCGCTGCAGCTTCAAGTAGGAAGGGGATTGAGGGATGTGAGCTTGCATCCCTTTGAAGCG
CTAGATTTTTTTCTTTTGATGTAGAGCGTTAGCGACAATAGCGGGCACAAACTCATCCACATTACCGCCG
TGGATTGCCACTTCCCGGACTAAGGTCGACGAGATAAATGCGTGCTCTTCGGCGGGCGTTAAAAACACAC
TCTCTAAGCCCGGCATTAAACGGCGATACATATTGGTGAGACCAAATTCGTATTCAAAATCGACTGTGGT
ACGCAAGCCGCGGATCAATACATTCGCTTTTTCGGCTTTGGCAAAATCAACTAACAATCCGGAAAAGCCT
TTCGCGCTGACGTTATCCAGATGTGAGGTGACTTGGCGCGCGAACTCGACGCGCTCTTCGAGCGTAAACA
GAGTATTTTTACTCGGGCTGGCGGCTACGGCGATGATCACTTCATCAAACATTTGCGCGGCGCGCTCAAT
CAAATCCAGATGACCGTTAGTGATGGGGTCAAAAGTGCCAGGGTAAATCACTCGGGAAAGACGTTTTTGG
CTCACAATCCGTTACTCATCAATCAGGGAAGTGGCCTCATCCTAACAAAAAGCCTCACATTTACCTATGA
AGTCGGTATGATGAGCACGCAAAATTTCACACCTTATCGAGCACAATGAAAAAGTTACTGGTTATTCGCA
ACGATAAAATTGGCGATTTTATGCTGGCTTGGCCAAGTTTCGCCATGCTGAAAGCTTCTCTGCCGGATTG
TCATATCACCGCGCTGGTGCCGAAATATACCGCCGCATTGGCAGAGCTTTGTCCATGGATTGACGCGGTG
ATCATCGACCCCGGCCAACAGGCTGATAAGGCGCAGCATAAGCAACTGGTGCAAACAGTTAAAGCACAGC
AGTTTGATGCTTCCATCAACCTGTTTTCGACTATGTATAACGCACTGTTAGTGTGGAAAGCGCGCATTCC
TTACCGTTTAGCGCCGGCGACCAAATTGGCGCAGATTTTCTATCAGCACCGCATTAAGCAAAAGCGCTCG
CAATCGGCCAAACCGGAATATGAATACAACCTCGATTTGGTACGCGCTTTTTTGCGTGATATCGGCCAGC
CGATTATTGAACCTAATGCACCGTATCTGACCTTTCCAGCAGAGCAATTGGCAGCGCAGCGCAGCAAACT
TGCTGAGCAGTTAGACATTGGCCCCGACAAAGCGTGGCTTTTTGTGCATGCTGGCAGTGGTGGTTCAGCG
AATAATCTCTCCCTTGAGCAGTACTGTGAGTTAGTCACAGGAGTGATGGATGAGCACAAACAAGTGGTGC
TCACCGCAGGTCCCGGTGAAGAAGAGAAAGCGGCGCAATTGCAAAGTTTACTTGCTGAGCAAGGAGTATT
GGCAGCCTTGTACGCCAAAAATGACGGGTTGGTTGATTTCACCCGCTCACTGGCGTGCGCGCAGCTTTTC
ATTGCGGGCTCGACAGGGCCTTTGCATATCGCGGCAGCCTTGGATGTGCCGACGGTCGGATTCTTCCCAG
CCAAGCGTTCAGCAACGCCACTGCGCTGGCGACCACTCAACTCGCAAGGTAAGCACATCGCTTTTTGTCC
GCCGCCTGCAGACGATAAAGCAAACCAAGAGAACATGGGTCGGATTGATATGAAGAGCGTATTGACTGAG
CTTGCGCCTTGGCTGCGTAGTGTGCAGCTTTAATCATTAAAAAAGGGAGCTGCGGCTCCCTTTGTCTTTG
TTACTTTACTCGATAGATATCGACTTAGCGTTTGTAGTGCTCGTCATTATCACGTGCCCACAAGTCTGCG
TATTTTACAAAGGTAGAGTGTGCAGAGAGCAGTGCAATTAAAAATCCCTGTTTTCCATCTAAAAAACCGC
GCTTGAGCAGATACATTTTCAGAAAACAGCCCACAGCATGGACGATGCCTTGAGAAAGGGAAGCCTTCTT
GCCTTTCGCTTGACGTTGATCCGCCCACGCTTTGGCGTAACCCGCGGATTTCACCAGATAGTGATGCACA
TCGTTATAGGTGTAGTGAATCGCATCGCCCGCTAAAGTTTCGACTTTCATGCTTGGTTCAACGTGCACCT
TTTCATGCACTAATGCGTCATTGTAGCGAGTCAGTTGAGTTGGATAGAGGCGCAGTACGCGATCAGGGTA
CCAACCGCTATGGCGGATAAAGCGACCAAACACCCAACTGAGGCGTGCAAATTGATACAAGGTATCCGGC
TTATTGGCAGCAACGGCTTGCAAAATGCTCTGCTTGAGCTCCGGAGTCACTCGCTCATCGGCATCCAGCC
ACAGCACATAATCCGATTGGACATAAGATTGTGCCAATTGGCGCTGCAGGCCAAAGCCCGGCCACTTTGC
ATTCACGTAAAATTTTTCAGTGTAACGACGCGCGACCTGCTCGGTTTCATCGTGACTGCCAGAATCGAGC
ACTACGATCTCATCAACCCAGTCGTGCACGGTTTGTAAGCACTCATCCAGATGACGCGCTTCATTTTTTA
CTATCAATGCGACAGCAAGCGTTGGTTTACTCACGAAAAATCCTCGTTACGAATAAATCTGGGTATAAAA
GGTGTATCAATCGTTCACCTGTGTGGCCATGATGTCAGCAGCGGCACGCTCAAACATCGCAATCACTTGT
TGCGCAGTGATGCGCTGCATCGCATTGGGGTCTTTAACCCGAGTGCGCCAATCAACCTGCTGCGGCATTT
TACCGGTTTCCGCAAGTAAAGCTTCTTGGTAAGCGGAAACGACATAGTGGCGATAATGGTATGGACCTGT
GCGCTCAGGATTATGGTGAGCGTAGAGACCAATGATTGGTGTATGCATGGCGTTCGCCATATGCGCAGGG
CCTGTATCGGGGGCGATCACCAAATCGGCCTTTGCGAGCAGTGCGAGCATCTGTTGCAGCGTGCTTTTTC
CCACCAAGTTTAAGACGGGGTGAGCGAGTGCTTGCTCCACTTGCGCGGCCAGATCGCGCTCAACTTGTGC
TGGGCTTCCGGCCAAGATCACTTGCCAGCCTTGTTGTTGGGCATGTTCAATAACTGCTGCATAGCCCTCT
GCCGTCCAATTCTTATAAGCTTTGCTTGCTCCGGGCACCACAACTAAGCGAGGCTGCTCGGGCTGAAACT
GCGCCTCAGCCCATGTCAGATCGTCAGGTTGGCAGGTGAGTGACCACTTAGGCTCAATATCGCGAATACC
TAAGTGCTCAACGAATGCCAATAAACCATCTAAGACGTGCATTTTGTCCGGTGAGGGAACTTTGACATTG
GTAAACCAAGTTTGAAAATCTTGGCTGCGCGCTGCATCAAAACCCAGTTTATAGCGCGCTTTGATCCCCA
AAGTCGCAATGCTGGCGCGAAAAGCGTACTGCATGTGCAGCAGCGCATCAAAACGCTCGGACTTTAATTG
CTGCCAAAGCTGAGTATAAGCACGCCATCCGAGTTTTTTATCAAACACGATGACCTGAATATCGGGCAGA
GATTGGATAAGTTCTGCTTCCAGTTTACCCGTCACCCAAGTGATGCGTGTTTGCGGCCATTGGCGTTGAA
TCGCTTGTACGGCAGCTATCGTATTACAGACATCACCAATCGCCGATAAACGCAGGATACAGAGGGAGTG
TGGGGCTGATTGAAACAATGCCATAGCCAAGCCTATTCGATAAAACTATTCGATAATTGAGCCAGAATTA
TGCAGAGCTGACCAGAAAATGTAAAATGCAGCACGCCAGATGCAGAGCAAAACTGCAAAACTACCGGATA
ACGATAGGAATCGCCCCTTGATACAGACGTTCAACGACGCGCAGCAGAAAGTTTGGTTTGACGACGCGCT
TTTGCATGAAGACCCAAGTCAATGCTGCAACCCCGAGTTTTGGCAGCAAAATGGTAAAGTGCTCGGAAGC
GCGACAGGACGAGGCACTACGTGGTTTGTACAGTTGCAACAGACACAAGGTGCGTTGCGTCATTATCGCC
GCGGTGGTTTGTTTGGAAAGCTGGTGGCCGATTCTTACTGGTTCACCGGTTGGGAAAAGACTCGCAGCTA
TCAAGAATTTATGCTGCTCAATCACTTACGCGATGCTGGCGTCAACGTACCACGCCCGATTGCCGCTCGC
GTACAAAAACATGGACTGCTGTATAAAGCCGATCTCTTAAGTGAAAAAGTGCCGAATGCCCGCGATCTGG
TGAGTATCTTGCAAGAAAGCCCGATCAGCGATGAACTCTATCGTAAAATCGGCCGTGAGATCCGCAAAAT
GCACGATGCGCAAGTCAACCACACCGATCTTAATATTCATAACATCTTGATTGATGACCAAGAGAAGGTA
TGGATTATTGATTTTGATAAGTGTTATGTGCAAATTGGAGATTCTTGGAAACAAGGGAATCTCAAACGAT
TGAAGAGGTCGTTTGAGAAAGAAGTCTGCAAGCGAGGGATTAATTGGAGTCTTGAAGCGTTTGCTATTAT
TTCTAGCTATAAACATGAAGAGTAAAATATGCTATTCGATCAGATTACATTCGTAATTCAAGGACCTATT
ACACCGTCCATTACCTCCACATCTGTTCGACGTTTACGATCAATTTTCCCAGGCTGTCAAATTATCGTAT
CTACTTGGGAAGGAGAAAATACGCAAGATATTGAAGCTGATCTTATTATTTATAATAAAGATCCAGGTTC
AACTATATTTGTATATAGTAAACGAAATGATGCTATACCTGTTAATATAAATCGACAAATTGTGTCAACT
GTTTCTGGATTACGCCATGTAAAAACTAAATTTGCAGCGAAATTGAGAGCTGATAATATTTTAAACAAAA
GAAGGGTGTTAGAAATTTTTGAGCAATTTCCTTTACGTAAGGAGGGTTATGCAGTTCTGAATAACAGGCT
TGTTTGTTCTAATTATTTCGCGAAGGAGTTTGAGAGGGGGCTAAGTGTACCTTTCTTCTTCTCTGATTTT
TTCCAATTTGGTGAGGTTGAAGATCTACTTAAAGTATGGGATTGTGATTTATATAGTGATTATGATTTCA
AATCAACATTGAGCGGTAAGAAGCAGCACAAATATTATCCAAATGACAGTGTTAATGTAGAGCAGAAAAT
TTGGAGCAATGCAGCAAGAAAACTATATCCTTATGAATTAAAAGATGAACATGGTGATCATTTTGCAAGG
CAACAATCGTATAATTTTATGATAAATAATCTTATCATTGTTGACGGAGATGAACTTGGATTAGACGTAC
CACAACGTCTTCGACACTCAAATAGCTATCCCTACGATTTTTTTACGTTTCAAAGATGGAAATGGTTGTA
TGAAAACGAGTTTTTAAAAACTAAAAACACTCCATTAAACTTCAAATTTTTTTGGTATTTGTCACTTATA
ATTAAGACTATTAGGAAAGGAGTTAGGCTAAAATTAAGAAAAACCTTAACTCCTATTTTTATTAAAGTTA
GAGAGTGATATTTAATTAAAAGAATGGATCTTTTTGAGTATACGGCCTATTTGATTTCTATAGTAACGGT
ATAGACGTTTCTTATCATATGGTATTGATGTTATTTGATTAAGATGCAGCCAATCCTTAAGGTCATATTC
AAGCGCCAGATTACCTCGTTTATAGAAGCGCTCAGTGACATCCAATCCAATATTTTCTGGACAATCCATG
AGTAAGTTATTGGCCATAAACTGTGGCCAAAAGTTTTCACCTAAGCCTGCGTGATCGCAGGTTTTACTCT
CGATATGGTGCTCTTCATCGAGTAGTGCGGAGATCCAATTCAGACATAAAACTTGCTCCGTTGCTGGGTG
GCGTGCTTTGTAGCCCGGCTTAAGCGTGAAGTGTAATTCTGGTATCCAGCGATCAGACCAAATAGTCAGA
AGATCTTGGGTCAGTCCAAAATCAAACAGATCGCTTTTATGAAAATGCACCGGATGTCCGTAGTGGCTCG
AAATAAAAAACGTACTGCTGGTGAGCACTCGCTGAGTCAAAAATTGATAATTCTGAGCTCGGGGGAGATC
GGCATATCGTTCATACAACTCAACAAATTGGCGACCCGTCAGTAGGTTATCGGTACGTAACTTAACCGCA
TAAGGCGTTTTTACCGCTTTCAGCCCCATGTGGGTGCTGTACATCTGACGGTTATTATTGAGTTTAATTG
GCTGACCGTCATAAAAAACGGTATTTGCGCCGGGATCATCCAATTCCAACACTTGGTCGTAATCGAGCCC
ATCCAACGGCTGCCCTTTCCAAGTAGACAGAATGATGGTCGATTTAGGAAAAAAGCGTCGTATGGAGTTC
AAACATTGCTCTGTGATGCCCGCGATTTGCTGACGACTGGCGCTGGCTTGCACTGGCCCCTGTACAACAA
AGGTGATCGCTTCATCATCAATCTTGATCATGGTTGTGGCTGCCTCAAAAAGTCAGTGTACTCATCTGGC
ACGCCACAAAAAATGACCTCATGACGTGCGATCAAGTGGTAGTGAATATTTAACCCTTTTTGAATGAGTA
GGTTGTAGAGTGGCGCAATGTATAGCTCGCCTCGCTCCCATTCTTGGCTAGGTCTTGCAACATATTCGCG
ATACGCCTCCAAGTAATCCTCTTTACGATTAAAGTGATAAAGCCCGGTACTACAGAGATCGGAAATCGGA
TTTTTCTCGGCTGTCTGAATCACTTTGGTGCTGCCAGCATGTTCTGGTTTGGCGAAAGACCAGTTGTCAC
CACCGCCCTGAAACACTTCTAGGTAGCCATCGCTGTGTTGGCTAATGTCAGGAAATACAAAATTCGGACG
AAATGTGTCGATGTTAAACACCGTGATCGAGCCTTGGTAGTCCACGCCTTGCTTTGCTAATTCCTCTAAC
CCCAAAGTCACCGTTTCTGCTTGGCCGCGAGTTTCGGTATGCAATTCAGCAATGTAAAACTGTTTAATGC
CAAGTTGAGTCGCTTTTTCACGCACAAAGACCGCTGTGTCGTAAACATTGCGCACAATAAACAGAAACGG
AGTGCTAGCAAAATAGGCGGCAAAGCTGTTGACCGAGTGTTCAAACAGGGTTTGACCATGGGCTTCAAGC
ATATATTTAGGCTGGGTATAGCCGGCTTTAAAGAAGCGAGAACTCATTCCCGCCATTGGGATTACAATCA
TTGATCAAGCCTCAGTAAAATTTGATGGAGACGAAATGCATTCGCAAATAAGGCATCTTGGCGGCGACGA
TCATCGGCATGCAAAGGCAACATGGAGAGGAATAGTTGAATTTGCATCGCGTAGAGATTTTTCGCCGTGA
GACCGAAGGTCTGTTCAATAAGTTCGATAAAACCTTGTTGCGTCTCTTTATGATGGCTCTGTTCGGCAAT
CTTTAATTCGATCGCGTTATCGGCAATCTCAACATGGTAGTAACCGGCAATAATCCAGTCATATAAACCA
AGAATCGAATGACTCAGCTTAGCGAGATCGTAGCGGATATCACCATATAGTGTTTTCTGCCCGTCAGGCG
TCATCCCTCTAGGGTCAATTGTCTTAATCTTGTTGGCTCGGAAGTCATACAAAATGTTGCTAAAGCAAAA
GTCACCGTGTAAGACCCCTAGCAAAGGTTTGCCATCAGGCAGATGTTTTTGGCTATCACGTAGAATTTGC
GCTAGCGAAATATCTTGTCCAGCAAACTGCCATTGATCTTCTAAAGTGATGTGTCGCGCTGCACAGAATT
CGTTGAGGCGTAGAGCGGTTTTATCGGCAAACAGTATGTCGAGAGTATTGATAGGAGCATTGGGCTCGAC
TGCTTGCTCAAGGCATAGGCTTAAAAACTCCACCGCGCTAGCTAAGATTTTCTGCCAGATTTGGCTCGGT
AATCTGGAAAAAACGAATAACTCGTTCAGTGCTGTTAGGTAGAGATATTCTAAGCGATAGGAAATTTTCC
CCTCGCTGTTTTGGCTGCCTAAATATTGTGGAATGAAACCACGCATCGCCATCGGCAGATTGTCAAACCA
GTAAGCTTCAGCGGCGATTTTTTGGTTTTTGATGCTCGATTTTTCAATCCATTTAGCGGTGATGGTCAGT
TCATTAAAGGCGCGCTGAGTGGTGAATTCGGCTTTGGAGTGATAGTAAGTATTCACATGGCCAAAATCGA
GCCAACCGATGGAGTTGACCGCACTTAAGCCGACGCTTTTATGATAGCGATTGAGGCCTGCAATAAACTT
CCATTCACTCTGTGTGATACAACGAACCAGTTCCCGTGGGTGGCTGAATTTGAAGTAACCATCGATAATT
CGCTGACTTTCGTGACTCATGGGCGTATTGGCATCTTGTAGCCAATCGACGTCATCATTAGTTAATACGG
CCCAGTTATAGCTGTCTTTTGCCGTGGAAACGCTGACGATATCATCGCCAACGGGCAGTTGGTTAAATAG
CGTATCACCGTAGAGGATGTGCAGTGGTGCATTGAGTGAGTGCCCACTAATATTGAGTGCCGCCACCAGT
GATGCCCCTAAGCTGAGTCCATCTGGTGTAGCGATAATTGTCACCTGATTTTGTTCAAGCCACTGGAGGT
CAATCTCTGAGACCACATAAGACTCAGGTAAAGAGAGGTAGACTTTTACGCCTTGTGGTGCCAAAGCGAC
TTGATGCTGAAATAGGCGACGATTGCCTAACGGCAGAAAACTCGGAGGAATACGCCCAAATTCAGATTCC
AACTCTTGGCCAACATAGGCACCAGACATAATTAGGAACATGATTTTTCCTTCTCAAAGAGTTGGTGGAT
CTCTTCTAAATTCATCGAGGCAAATTCGGAAGGGCGCACGGCGCGATCATCAATGTAAAAGCCATCGTGC
CCACACCAAGGTTTTCCTACTAAAATTTCATCATAAGGCACTTGGTGTTTATCCAGCCACTCAGTAATGA
TAGGAAGCGTGTGGATATTGATTTTGCCGACGTTACCTTCATAAGTGCGCATATTACGCGCCGTCGAAAT
CACAATCTCAAACCCTAGTTGGTGATATTCGCGAAGTTGCTCAATCACATCAAGCCGAGGTAGCACGTTA
CGATAATCTGAAGTATTAGCTTGGGTGAGAGTGCCGTCGAGGTCGACGATCAATTTTTTCATTGGGCGAA
TTCCTTAGTAAAACCTAATTCGGTCAAGGTATTTTCGAGAGCTCCACGATTTTGCATTACAATCGCTAAG
GCATTTTTTCCGCATTGCTGCCGTTCTTGAGCATCAGAAAACCAATGGTTCACCTGCTTGGCAATGGTTT
CTGGTTGGTCAGCAATCACACAGGCATGTGCATTGATGAGTGCGTGGGTGATATCGGTAAAGTTGTAAAA
GCTAGGGCCTGTAACGATGGGTTTTGCCAGTGCAGCAGGTTCAAGCAAATTATGCCCGCCGACTTTTTTG
CCCACTAAACTGCCACCCATAAAACACACATCAGAAGCGCCGAGCAAGACCAGCATCTCTCCCATGGTAT
CGCCGAGATACACTTGAGTGTCGGAGGTTATGGTTTGTTGGCTGCTACGAGTTTGCACTGAAAAAAGGCT
AGCTGCGAGCTTATGCACCGCCGCAAAACGTTCAGGATGGCGCGGCACTAAAATCAACAAAGCATTAGGA
TGCTGCTTGAGGATTTCTTGATGTGCCGCAAGCACAATTTCATCTTCACCTTGATGTGTGCTGGCGGCTA
TCCAGACTGGACGATGTTTACCTAAAGCCGTTCTGAGCGCTTCACCTTGAGCAATCACCTCATAGGTGAT
GTTGATATCAAACTTAATCGAACCGGTAATTTTGATTTTTGTCTCAGCCACACCGAGCTGAATAAAACGC
TGCGCATCGTCTGCAAATTGACATAACACTAGGCTGAGAGGTTTCGCCATACTGTTAAAGAACGGGTGAA
TACGCTGATAGCCGCGATAGGATTTTTCCGAAAGTCGTGCATTCACGAGTGTAATCGGCAAACCCGCTTT
GGCAACGGTATGCAGAGTATTTGGCCACAGTTCTGTTTCCACTATGATCAATTGGCAAGGTCGTACACGA
CGCAAAAAGCCTCTCACCGCAAAGGAAAAATCAATCGGGGTATAACGATGCTCAACCCAATCCGCCAATT
TTTCCGCTTGTTCAGCACCCGTCGGGGTCGTGGTAGTCAGCAGAATTGGTGTATTCGGTGAACGTTGCTT
AATTTGTTTTATGAGTGGCGTTACCGCTAGGGTTTCACCCACCGACGCGGCATGGATCCAGATCGGTGGG
GTTGTGGTTTTTAGTGGTGGGGTAATGCCGAAATGCTCTTTCCAACGTTTTCCGACACTGGGTTTCCCCT
GTCTACGGCGATAGAGGCCATACAGTAAAAACGGTGCAGCTAAAGTGAGTAAAAGCGTATAAAGCGTACG
GAGCAGCATTATTTTTTCACGAGATCTTCGGGATTGATGTGTGTCCATTTACCACGAGGTTTATCAATGT
ACTGGAAGTGTTCATTGGTAAAGGTGCCCTGAATACATACGTATTTACGGTCTTGAGTGTGAATCACCGC
TTTAGCTGACAAGATGTTATTGAGTACCGTTGGTCCTGTGGAGTGATACACCCCCATGGAAGGCTCGTAG
TGATTCACGTTATAAACCACCTGTTCAATGGTGGCCTGTAGATCTGGATTGTTTGGTGCAGTTGCAATGA
AGTAGTTAGTGATCTCGGTATTATTTTTAATGCGAATATACAGCTCTTGTGAGTCGCCGAGCAGCTTATC
GAGCGGCCATACTAGCGTGGCATCAATATCCATATACACACCACCATAGGTATTGAGTACCACTAAACGC
CATAAGTCAGCTTGGGCTGCACCGTTAGTGAGGCGAGAGTAAGCATCATAAACTTCTGGTGATGTATGTT
CTTTTAAGAATTCCCCACGTGCTTCGGTACTCACATAGCGATAGTCACAGTTGAGCGACATGAGGCGGTT
AAACAGATAGTTAAGGTAAACCGGTAGTGAGGCTTGATCGGTAAAGTTGGTTTGCCAAATAGTGCGTGGA
ATGGTGGCATTGGCGCGCATTTTTAGCTTAGCTGGTGAGTAAGCGGGAATCGTAAAACGCAGCTTTGGAA
ACACCCAATGAAATGGGTAAGAGAGCATTTTAAATAGGTTGCCAGTCAGACGAATCAGTCGGTTGGCGAT
CAATACGGTTACTTTGCTCATATTCATTGTTCCTGTGTGTTTTTGGCTGCAGCCAAGCGCATTTTTAATG
TTGTATCAATCGCTGAGGTAATTTGCTCAGTAGACGGCTTTTCACCATTCGCATTCATCACGATAGTATG
CGCTTCATAGAGAGGGGTGTAACGAAAGGGAACCGTAGCATAAAAAATTCCCACCGTTGGTGTGTGAGTT
GATATTGCCACGTTTCGGATGCCCGTATCGGGGGCAATCACCAGAGTCGCTTTCGCAATGAAGGTGACTA
AGTCATCAAGAGGCAAACATGGTTGAATCGTTAACGAGCCATTGTCGGCTAGGTCTTGTAAATACTCACC
TTTTTCAAACTCATTCTTTCCTTCAAGAAAGACATGTTTCACATTCGGTTGTTGTTGAATGGTTTGCTCA
ATCACTGCCCGCATCTCAGGCTTAGTTAAAATTTTGCGCAGTTGGGAGGCACCACTGAAATAGACGATAT
ACGGAGCGGCATGATCGCAGATTTGTCTATTGTCAGGGTAAGCAAAATCAAGCGGATAACTCGGGTTGTG
GCCAAGGATTTTCAGCATGTCGAGCATGCATTCCACTTCCGGTTGAAAATCAGAGCGAAAGACTGCCAAG
TTATACAAAGTGCCACATAAAAAGGGTTTGTAAGGAAAGCCCACTTTGAGTTTCGCTTTAGTCAGTAATG
TCATCCAGTAAGAGCGATTCGTTCCTGCCACATCAAAGATAATGTCTTGTGCTTCCAGTTGGTTATAGTC
TTGCCATTTTTGCCTGAGTGACAGCTGTTTTGAATCATCGCGGCTTTTCATTATTACTGTTTTGTCCGCT
AGGTCTGAGGGGGTTCCATAGAGGTAGTTTGACACGGTGACCAAGGTGATTTCGGCATTAGGAAAGAACT
TTCTAGCCTCAACTAAAAAGGGGCGCACAATGACTTGGTCGCCAAGCGCTGCATGACGAATGACAGCGGT
TTTCTTAACTGCTAGAGGGTTAAAATGGTCATTTAAGTATTGGCGTGCCGCTTTCGAAGCATAAGCACCT
TTTTCAAACCAGAGGTGTTTCATGAATCTTTTCCAATAAATTTATCTAAAGCTTTAATGACTTGTGCAGG
TTTTAGTTGATTTAAGCAATTTAAATGTTCTAACGGACATACTCGCTTAAAGCACGGACGACATTCGATC
TCTGTATGTACGACTGCCAGTTTATCCGTCAGTGGTGGTGTATATTTGGGAGAGCTTGAACCATAAATTG
CCACAATGTTACAACCAACAGCGGCTGAAACGTGCATTAAACCAGAATCGTTACTGACCACAGTATGGCA
AGCTGCAAGAAGATCAACGGCTTCGATGAGGGAGGTTTCTCCGGCGAGATTGGCGCAGTATTCCCGCTGT
TCTTCACTTAAAGCCTGTTGAATTTGGGTGGTGACGGAGTGATCTTTTGCTGAGCCAAAAAGCCATACTT
GAAAACCTTGCTCAATAGCATAACGAGCGACTTCAGCGTAGTAATGATCAGGCCAGCGTTTCGCGGGGCC
AAATTCTGCACCAGGACAGAGTCCAATGACGGGACGTGATGAGACTAAGCTGAGTCGCTGTCGAGCGGCT
TGCTGCACGATGGCGTCGATGACGAGTTTAGGTCTTGGGCAATGTTCTAACGAAACATCGGCAAGCATTG
TGGCTTTTGGGTGAGCCAAAGCAACATACCTTTCCACCATATATTGGAAAACACGCTTATCTGGGCGCAA
ATCATTGAGTAAGCCGTAGCGAAATTCCCCTTTCCAGCCGGTACGTTTTGGAATGTTAGCAAACCAAGGG
ATCAAGGCTGATTTAGCTGAATTAGGCAGCACAATGGCATGGGTATACCGATTATCGCGCAGCTCACACC
CAATCGCACGTCGCCCAAGCAGATTGAAAGCACCGTGACCTATGGTCATTTCAATCGCTTGATTGACCTC
AGGCATGCGTTCCAAAATGGGCTTACACCAAGCAGGAGCTAAAACGTCAATTTGTGCATCAGGATGCTGT
TGTTTTAGGCGCTGGTACAAGCTTTGTGACATGACCATATCGCCAACCCAAGAAGGGCCAATAACAAGAA
TTTTCATCAATTTTTTGCTCTTTTGGCTGCGATGTAAGCATAAAAAATTGCCACCATAAAGCCATAAAAA
GTTCCAATAAGGTTGGCTTGTAGTGGTGCTTCAGTTAAACAGAAAATGATAAACCCAAAGGCAAAAAGGT
ATCCAGTTTGGCTGATTGGAGAGCCTGTTTTTCGATAGTCGTTTAAAAATACCCCAAATGGTAAGATAAG
CATCGCGAAAATCGCCAGAATTCCCAATGTTCCATTACTAGCTATAGCTTCAAAATACTGGCTATGTGCA
TGACCTCTGGGCACCGTGCTCGTCCATTCATCCACTTTTCCTTCTTTAAAAAGTTCAATATTTAAGCTTT
CTCTTTCCGAATACGTAGTACCCCAAATTGGATTGTGTTTAAATGCTTCAACAGCGGCATACCAGAGTTG
AAGTCGCCCCCCTGATGAAGCTGCAGCGTGAATATTGTTACTGGCAATGCTGGATATTTCAAAAATTGTA
AAATCAACCCGTTCTTGTATACGCGGTGAAAATTGATAACTGACTGAGACTAATAAAAAACTGATTAGAG
TAAAAACAAGGGTTTGCTTAAATTTTATTTTTCTTACATTGACGATAAAGAACAAGATGAAAACAAAGAG
TAGCGTTAAAATGGCTCCTCTTGTTAAGGTTAAGATTGTCGCCACTGTTGCAGCTACAACTGAGAGATAC
AAATAATATTTGAATCTTGTTTGTGTAAATGACAAGCCAAAAGATAAGATAGCTAAAGCTGCTGCGAGAT
AACCGAAGTTGATACTAAATAGAAAACCATCAACGCGTGGCATGTTTAATATGAAAAATTGATAAAAAGC
AAACGCTAAAGCACCAAAAGAAGCCAATATGGTTGATGTGCATAGTGTGTTATCTAAATTTGCGCCTTTG
GAAATTTCATTCTTAATGAAAAAGTACATAGGTATACATAACAGAGCACGAATGCCTGCATCTAAATATC
TTAAAGTATCACCATCAATAATGGTAATTGGTAAGTTTGACAAAAAATACGCACTCAGGGTTATAAGAGG
AATAATGTCGAATTTATTAAGGTTTAAGCCATTTTTAATTAATTTAACACTAGAGTAGAGAGTCAGTAAT
CCTACCGCTACAACAGAAAATCCCGGTGTAATTAAAAGTAGTGAGATAGTAAGGAAAATTGAGGTTTTAG
TTATTTTATTATTCATTTTAATAGCTCAGGGTCGTGTTCCAACTAATATTGTCTTTGATTTTTCTCGCTG
GGTTGCCCGCGGCAATGCAATACTGGCCAATCGATTTTGTTACCGTAGAATTGATGCCAATAATCGAACC
AGAACCGATATCCACTCCTTTTAAAATAGTGACGTTATCCGCAAGCCATACATGAGAACCTATATAAATA
CTTTTAGCCGGATTAATCCTTTTTCCATCACGTAAAATATCATGTCCATCACTGGTCATTAGTTTTACAT
TGCGCGAAAACATACATTCCTTACCAATCACTAATTTTGTTCCGGATTCTCGGCATGATAAAAAACAATT
TTCGCCAATCACGCAATTTTCGCCAATTTCTAAGAGGCAATTGTTGCCATTGAGCTCGATAGAGACGCCT
TTTAAATTTGCACCATTATGGATAATCAGTTGGTTATTATTACCATTAACATAAATGTCGCAATAGCGGA
TACGAGTATTTTTACCTATTTGAATCTTGTTGTTAGGTTTTACCCGAATTTTATTACGTAATTTTGCAAT
TAAACCAAAGCCAGCCATCTGCAACCTCTTATTATTTTTTGTTCATTTTTCTAAATAGATAATTCCCTTT
CACTTTTCGCCACAGACCAAAAGTGTCGGTTCTTGGAAAAATCGCAATCCGACGAATTTGATAGGGATCT
TGATGCATCAAAAGTGGACCACTGTTGGTCGCTACGGCAAATGGGTAACCCAGATCCTGAGCCAGTTGTT
TAGAGGTTGCATCATGGTCACCATAAGGATAAGCAAAGGAGGTCAGTGGCTCTCCGATTAGCGCTTCAAG
TTCGAGTTTGTTGCGCAATATTTCTTCGCGTTGTTCCGATTCACTGAGCTTACTCAAAAAGGGATGAGTC
ATCGTATGACCACCAATCTCTACTAATCCAGAGTCATGTAACGCTTTAACTTGCTCCGGTGACATCAAAG
GGACCACTTTTTCAGGGTTGTCACTCACTTCGACATCCCAGCGATTAAAATTCTCGCCAGTCACCACATA
CACCACGGCTTTAAATTGATACTTTTTGAGCAGTGGCAGTAACAAGTCATAGTTGTCGCGATAGCCATCA
TCCACGGTAATTATGATAAAACGCTTACCTGGTTGTAAGCGATGAATAAATCCCTTCTCAGAGAGATCTT
TGAAGGTCAGAGTTTCAAAGCCCATCTTTTTAAGCAACTGAAAATGTTTCTCAAGCTGCTGAACATGCAA
ATAAGTACCATGTACACCTTTTTCGCTGTCATCACGAATAAAGCGGTGGTACATGATGATGGGGACTTCT
CGTTGTAACTTGTTGACATAAAACGTTTGATAAAGGTTTTCAAGCTCATTCACAATCACTTGTAAATCAT
AGTTAAGCTTGATCTGTTCAGTGATCTCTTGAGTGCAGTGCGGTTGACTTAGGCCTTGCTCAATCAAAGC
GGGGATTTGCTGGAAATCTATCGCCAGATCGTGTGGACCGATGTCGCCAAAATTGGTTGCCATGGCTTGG
TTTAGATTATCCAGTTCGATAATCCCCACGCAGCTTGCTTCACCAATCGCAAGGGTCGGGCGGCCACATA
GGAGTGCCTCCATCGCGACTCGTCCTGCACCAATCACCAAATCTGATTGAGCCATGATCTGTTCAACGTT
GGCGCTGTAGCCGGGAAATGAGACTTTATCTTGCAGTGCGCTAAAACGCTCAGTTAACGGTGTACCTGTG
ATCACTTGTACTTGGTAGCGGTCGAGGTCTAAACACTCGGTTAGCAACCTATAGCAAAGTTCACCTTTAG
GGCCACTGAGTCGGCCAATGATAGAGATAACTGGCTTAGGATTATTGGGTGCTGCGCTGCGTTTAAAGAT
ACTTGTTTCTATCCCATTACGGCTTACGTGCAGTTGGCTCTCCGGTACATTGAGATCTTTGATTAATTGC
TCTCGTATCGCTTCACAAACCGGAAGCGCTTTATCTCCCATTGCATGGAATTTTTTGCGCGAAACATGTA
CCGGTTGACGACCATGGACCGTGGTCACCATTGGTGTATTAGTCAAGCGGCAGGCAATATGGCAACTCCA
GCTTGATGCTCGTGAGTGAGCATGGACTAACTGGATCTGATGTTTCTTGATCAGGTAAACCAGATAGGCG
ACATGCCAAAAGCGCCGCGGGATGCTGCGTTTATTAAAGCGCAGTTTAAAAAACAGGCCATCGTGAGCTT
TGGTGAGCGTATCGGAAACATAAAATACCTGATGGCCACGTCGAGTGAGCTCATTACCTACACTAGTGGC
ATACACCTCAGCTCCCGTTACTTCGAGTTGGGATAGGGCCATCAAAATATTCATCTAAACTCCAATTTCC
ACATCTGATAATACACCCCTTACAGGGCTAATTTCTTACATATTCTCTTTTGGAAGGTAATTCATCTATC
CCCTCTACAAAGAGGCAATCCCTTTGTTCCTCCCCCTTTAAGGGGGAGGTTAGGAGGGTTTAAGGGTTTC
CCTTACTTACGATTAATCAGCGCCATATATTCAGCGACACCTTCAGCCACGCTCTTGAACTGTACATCAC
AGCCAGCAGCGCGAAGTTTGGTAAGGTCAGCCTCAGTGAACTCTTGGTAAGCACCTTTAAGATGGTCTGG
GAATGGAATGGTTTCGACTTCGCCGCGACCATGGAATGCGATCACCGCTTTCGCCACTTCGTTGAACGAT
TCCGCTTTACCAGTACCACAGTTAAATATGCCGGATACGCCATGATCTAAAAACCACAAATTGACCGCAG
CGACATCGCCGACATAAACGAAATCACGTTTGAAGTTCTCGCTGCCAGCAAACAATTTTGGATTTTCACC
CGCGTTCATTTGATTGTTCAAATGAAAGGCAACCGAAGCCATCGAGCCTTTATGCTGCTCACGAGGGCCG
TATACGTTGAAGTAACGAAATCCCGTTATTTGCGATAGGGTTTCGTCGTGTTGTTTTGCATCTAGCCATA
GGCGGCGTACATAGTTATCAAATTGCTGCTTCGAATAGCCGTAAACGTTGAGTGCACCTTCGTATTGCGG
TTCTTCAATAAAGGTATCGGTTTCACCATAAGTGGCTGCTGAAGAGGCATACAGGAAGGGTATTTCACGA
TCTAAACAGTAGTGCAGCAGCTCTTTAGAGTATTCATAGTTGTTGAGCATGACATATTTGCCATCCCACT
CTGTGGTCGCAGAGCAAGCTCCCTCATGAAAAATGGCGTCAATGAACCCAAAATCATCACCGGCCATGAT
CTGAGCTAGGAAGTCATCTCGATCCATGTAGTCAGCGATCTGTAGGTCAACCAGATTTTTGAACTTACGA
CCATTTTTCAAATGATCGACGACCAGAATGTCTGTGATACCGCGCTCATTAAGCGCTTTGATAATGTTGC
TGCCAATCATGCCAGCGCCGCCAGTTACGATAATCATTATGAATTCCTATAGATGCGAACAGTTGCACGC
ATTATAGCCTGTCATTTTCTTACTGTAATCACAAAATCTAAGCTCCGCCTTTTGAGGGCTCGCCCTGTAA
GGGGTTTTGGTTTAGACTTCGTTGCAAAAGAGATCCTACAGAACGCTATTGGGAGCGAGACCCAAGGGCG
GTAGCATACTTGAATGATAACAGCAGGACTCTGATGTTCTTCACTCTGTCGGACCCAATAGCATAAGTTG
TTATTGATAATTAAGATGGCTATAAACTACCACTATATTATCAATAACCTGTGTTGCTTAATGCTCCTAA
CGTATCTATAGATTATTTTGTTGGCTAAGTATTTCCATTTCTATCAATGGTTTATCAGCTTTTCAACAAT
GCTCTAATCTAGGTTTGAGAACAAATAAAATCATAAAACTAATTGTTGTGAGAGAAAGATGTTTATACCT
GTAATTATGGCTGGTGGCTCCGGCTCTAGGCTTTGGCCCCTTTCACGTTCGGCTTTTCCAAAACAATTCT
TATCCTTAGATAGCAGTAGTCAGCATACTATGCTACAAGCCACTATTGAGCGTTTACAGGGGCTACCTAT
TGCTGAACCCATTGTTATTTCGAATGAAGATCATCGTTTTATCGTTGCGGAACAAATTCGTCGTTATGGC
AAAAAGTCTCGCATTATCTTAGAACCAGCAGGAAGGAACACTGCACCTGCGATCGCCTTAGCAGCATTTA
CGGCAATCGAACAGGAGGATGACCCCGTATTGCTAGTATTGGCTGCCGATCATTTTGTAAAAAATAAAAG
TGCATTTCAGGCTGCTATTTCACAAGCAGCTCAACAGGCAGAGGCTGGTAAACTTGCTACTTTTGGTATC
GTTCCCACCACTCCTGAAACAGGTTATGGTTATATTCACCGGGGTGAAGAGGTTACACAAGGCACTTATG
AAATTAACTCATTTGTTGAAAAGCCACAGTTAAATATTGCTGAGCAGTATTTAGCCAGTGGTGAATATTA
CTGGAACAGTGGTTGTTTTATGTTTAAAGCTTCCGTGTTCTTAAATGAGTTGAAGCAACATTCTCCAGAG
ATCTATCGCCAATGTGAACTTGCAATGCAAGGCCTTTCTCACGATTACGATTTTATTCGTGTCGGTGTAG
AAGAGTTCCTTAAATGTCCTGATGATTCAATCGACTATGCCGTTATGGAGCACACTAAACTAGGTGTGGT
AGTATCTATGGATGCCGGATGGAGTGATGTAGGTTCTTGGTCTGCATTATGGGAAGTATCTGATAAAGAT
GCAGACGGTAACGTATGCCAAGGTGATGCCATTTTAAGTGGCACCTCTAATTGTTATATCTACGCCCCAA
ATAAACTGGTTGCTGCGGTTGGCTTGAAAGATATTGTTGTGGTGGAAACTAAAGATGCCGTGTTAGTTGC
AGACAAAAACCAAGTACAAGAAGTCAAGAAGATAGTTGAACATTTGAAGGCAGAAAACCGAGCTGAATAT
CGAGAACACAGGGAACGTTATCGCCCTTGGGGTAAATCTGATGCGATTGATAAAGGCGAGCGTTACAAAG
TAAACCGTATTACGGTTGAGCCTGGTAAAAAGCAATCATTGCAGATGCATTACCACCGAGCAGAGCACTG
GGTAGTGGTCTCTGGTACTGCCAAGGTAACTTGTGAAGGTAATGTTAAAGTAATCACGGAAAACCAGTCC
TTGTATATCCCTATTGGTACAAATCATATGATAGAAAACCCAGGTAAGATCCCGCTAGAGCTTATTGAAA
TTCAATCCGGTTCATACCTAAACGAAGATGATGTAGTACGTTTCGAGGATAAATAAGAGTGAAAGAGTTA
ACTTGTTTTAAAGCCTACGATATTCGCGGACAATTAGGGAGTGAGCTTGATAATGAAATTGCCTACAGAA
TTGGTCGCTCGTATGGGCAGTTTTTAAAAAGCGAAAATGACGCAGATAAAACAGTTGTGGTAGGTGGTGA
TGTTCGTTTAACCAGCGAAGCGCTTAAACAAGCACTAGCTAATGGCTTAATGGATGCAGGTATTAACGTT
ATTGATATTGGCGTTACTGGTACCGAAGAGATCTATTTTGCAACCTTCTACCTTGGTGTTGATGGTGGTA
TTGAAGTTACCGCAAGTCATAACCCAATGGATTACAATGGTATGAAGCTGGTTCGTGAAGGTTCAAAACC
CATTAGTGGTGATACTGGTTTACGAGAAATTCAAGCTTTGGCTGAAAAGAATGAATTTATGGACGTTGAA
GTTAAAGGTAACTACAAAAAGGTTTCTTTACTTCCAGAATATGTAGATCACTTAATATCTTATATTACAC
CCGCGAAAATTAAACCAATGAAGTTGGTCATCAATTCAGGTAACGGAGCTGCAGGCCACGTGATTGATGA
GTTGGAAAAACGATTTATTGAATTGAGTATCCCGCTAGAAATTATCAAAGTGCATCATGAAGAAGATGGT
AACTTCCCGAATGGTATTCCTAACCCATTGTTACCTGAATGCCGTGCTGATACCGCAAACGCAGTAAAGG
AGCACAAGGCTGATATGGGCATTGCCTTTGATGGTGACTTTGATCGCTGCTTTTTGTTTGATGAAAATGG
CGATTTTATTGAAGGTTACTACATCGTAGGTTTATTGGCAGAAGCGTTTTTACAGAAAGAGCAAGGTGCC
AAAATTATTCATGATCCACGCTTAAGCTGGAACACCATTGATGTGGTGACTAAGTCGGGTGGCGTGCCTG
TAATGTCTAAAACAGGGCATGCATTTATAAAAGAGCGTATGCGCAAAGAAGATGCTATCTACGGTGGTGA
AATGAGTGCCCATCACTACTTCCGTGATTTCGGTTACTGTGATTCGGGGATGATTCCGTGGCTTCTGATT
ACAGAGTTACTTTCCTTAGCCCCGGATATTAGCTTATCTAAGCTGATATCTGCAAAAAGATTTTTGTTTC
CATGTAGCGGTGAAATTAATTTTAAGGTCAAGCAGGCAAAGCTAATAATGGAGCAAGTTTATTTACATTA
TTACGAGAATTCTATACATTTCTCTGCCATTGATGGTATCTCTCTTGAATTTGAAGGATGGCGTTTTAAT
CTTAGAGATTCAAATACTGAGCCCTTATTAAGATTGAATGTGGAATCTAAACAAAATATCGCGTTGATGA
ATGATAAAGTTGAAGAGCTTACTAAATTAATTAAGAAATTGGATATTTAACAATGAATAAAAAAGTTGCG
TTAATCACAGGCATTACTGGACAAGATGGTTCTTATCTAGCGGAGTTTTTGCTAGAAAAAGGGTATGAAG
TACATGGAATTAAAAGACGTTCATCTTTATTCAATACACAACGTGTTGATCATCTTTACAAAGACCCACA
TGAGGAAGATGTAAATTTCAAACTACATTACGGAGACCTTACGGATTCCTCTAACTTGACTCGTATATTA
GCGGAAGTACAGCCAGATGAAGTCTATAACTTGGGCGCGCAGTCCCATGTGGCGGTTAGTTTCCAGTCAC
CGGAATATACAGCGGACGTAGATGCTATTGGAACTTTAAGGCTACTAGAAGCAATCAGATTTTTAGGTTT
GACGAAAAAAACTAAGTTTTATCAAGCCTCAACTTCAGAGCTTTATGGCTTAGTACAAGAAATACCTCAG
AAAGAAACTACCCCTTTTTATCCTAGAAGCCCTTATGCTGTGGCAAAGATGTATGCGTATTGGATAACAA
TTAATTATAGAGAATCGTACGGAATATACGCGTGTAATGGCATACTTTTTAACCACGAATCCCCTAGACG
AGGAGAAACTTTTGTAACTCGCAAAATAACTCGGGGGATGGCAAACATTGCGCAAGGGTTAGAAAAATGC
CTTTTTATGGGAAATTTGGACGCTCTTCGAGATTGGGGGCATGCTAAAGATTACGTTAAGATGCAATGGA
TGATGTTACAGCAAGATGAACCTAGAGATTTTGTTATTGCTACAGGTGTACAGTATAGCGTAAGAGAGTT
TATTGATATGTCAGCACGAGAACTAGGCATTGAGTTAGAATTTGTCGGTAAGGGTGTAGATGAAAAAGCT
GTAGTGAAGTCAGTTATTGGAACGAAAGCTCCTGCAATCAAGGTTGGTGACATTATTGTAGCTGTGGATC
CTGCATATTTTAGACCCGCAGAGGTAGAAACGCTGTTAGGTGATCCTAGCCTAGCTAAGAAGGAGCTTGG
ATGGGTGCCAGAAATTACTTTACAACAGATGGTTTCTGAAATGGTAGCTTCTGATTTAGAACAAGCTCAA
AGTCATGCACTATTGAAAAAACATGGCTATAACGTAAATGTATCTGTAGAGTGAGGTCCTTTAAATGATT
CCTGTATACGAACCAAGTTTGGATGGAAATGAGCGTAAATATCTAAACGATTGCATTGATTCCGGTTGGG
TATCCTCAAGGGGGAAATATATTGATCGCTTCGAAACTGAGTTTGCGGAGTTTTTAAAAGTAAAGCACGC
CACAACAGTATCTAATGGAACAGTTGCGCTACATTTGGCAATGAGCGCGTTGGGAATAACTCAAGGCGAT
GAAGTGATTGTACCAACATTCACTTATGTTGCCTCGGTTAATACCATAGTCCAGTGTGGTGCGTTACCCG
TTTTTGCTGAAATCGAAGGTGAGTCTCTACAAGTGAGCGTAGAGGACGTTAAACGTAAAATAAATAAAAA
GACAAAAGCAGTTATGGCCGTTCACATATATGGACAAGCTTGCGATATTCAATCTTTAAGAGATCTGTGT
GATGAGCACGGCCTCTATTTAATTGAAGACTGTGCAGAAGCAATAGGTACTGCTGTTAATGGCAAAAAAG
TAGGTACATTTGGCGATGTGTCAACGTTTAGTTTCTTTGGAAATAAAACCATCACATCGGGCGAGGGTGG
TATGGTTGTGTCAAACTCAGACATAATTATAGATAAATGTTTACGCTTAAAAAACCAAGGGGTAGTGGCA
GGGAAGCGCTACTGGCATGACCTAGTTGCGTATAACTATAGAATGACGAATCTATGTGCTGCGATTGGTG
TTGCTCAGCTTGAAAGAGTTGATAAAATTATAAAGCGCAAGCGTGATATAGCTGAAATTTATAGGTCTGA
ACTCGCTGGACTACCAATGCAAGTGCACAAAGAGTCTAATGGAACTTTCCACTCATATTGGTTGACGTCT
ATTATATTAGACCAAGAGTTTGAAGTGCACCGCGATGGGTTGATGACCTTCTTAGAAAATAATGACATCG
AGTCTAGACCATTTTTCTATCCTGCTCACACGCTGCCAATGTACGAGCATTTGGCAGAAAAGACAGCTTT
TCCGTTATCAAATAGCTACTCTCATCGAGGTATTAATTTACCCAGTTGGCCAGGGTTATGCGATGATCAA
GTAAAAGAAATTTGCAACTGTATTAAAAATTATTTCAACTGTATTTGAATGTCATGACAGAAAAAAAGAA
GCTAGTAGTTTGGGTTCCCTTACCTCCTAATTCATCTTGGCGTGGAGAGGGAATTGCTCAAACAATTGAA
AATATTGTTAGAAACATCTCGCCAGAACGTAAAATTGAAATTGTAGTCTCGAGTAAACATGCCGAAATGT
TAGTGGGGCTGGAAAAAAGTAACCCTAATATATCTGTTCTCACATTAGGTTTTCGGGGTAAGTCTACTAA
AAAAACGATAGGATATGTATCACTAAATGAAGTTGAAAAAGATAGTTTATGGGATTTGGTAATTGCAAAA
CTGCCAATTATCCCAGCGATTTTCCGAAAGGTTGGGATGTATGTATCCCAACTTGAATATTTATTATCTT
TATATATCTACTCTCATCTACAAAGAAGGGGGCGATTCTCAAGCAATAACTGTAGGGTTTGGCTACCTAC
TCCAATCATCCCGTATACTCATCTTTTGGGTGGTGAAAAGTTCGTTTCATTCTGGGACCCGTTTGTTTTC
GAGTATAACAAAGAATTTCCTTTGACTGCTGAATATTTTGTAAAGAAACTGAGTAAGCATTTTTCTAACG
CGAGTGCCATTATTACTCAATCAAGAGCAAATAAAGACTATTTAGAAACAGTAATGGGAATTGAATCTTC
GAAGATAAATGTAATCTATAATGGTTCTCCAGATTATTCTGAGTTTAAAAAGCAACAAAGTAATCTTTCC
TTTTCAGAGGTTTGGAGTAAAAGCGAGTTTTCAGGAGCCTCTAAGAAGGCGGCATTTGAAGCTTTAGTTA
ATCATCAGCTGAATTTTTCTGTATTATGGAGACTCCTTACGAAAAATAAGGTTTCCAATAGAAAAATTGT
TCTCATATCAACCCAAAACCGACCATATAAAGGTTTTGACCAGCTATTCGTGCTAATCAATGAGCTTTGT
TTACGAAGAGATAACTACGATTTTATTTTTACTTGCAACGTTCCAACGAAACTAAAAGAGCGGTATCCAT
CACTTTATGAGAGAATCCATGAAGTTACACGTGTGGATAATTATTTACATGCCTCTCTCTATTTAATGTC
AGACATTGTATTGCATCCAAGTAATGTCGAAGGTGGTTTAGGCGCATATCCGCAATATGAGGCCTCTTCT
GTAGGAAAGCCATCTTTGATAAATACTGGTCGCCATGTCAATGAAATGGCGGAAGAAGGCTTTGATGTTG
ATTTGTTATCCTCAAATTTCGTAAATACGAAAGAAACAGTTGATAAAATTGAGAAATTGATAAACTCTGA
GGAATATATGAGACAAAATATAGATGCAATTAATAGATTGAAAATTAGTTGGAAAGAATCAGCAAGTAAC
TACGAAAATGTATTTTTTGGGAATGAAAATGCTTAAAGATATAGTTTCGGTTTTTTATAATTGGCGTATT
GTGCATCTATTGGGGGTTTCTACACTTAGAAGTAGATACTCTCGGTCTAAATTTGGACAAACTTGGTTAA
GCATCACAATGTTCGTACAAATTCTCTGTATAGGGCTAATTTGGTCTTTAATATGGAGAATGGGAGTAGA
TGATTATTTACCATATGTCGGTGTTGGACACATAATTTACTTGTTTTATACTCAAACAATTAACGAAAGC
ACAGGAATCTTCGTTGCAGATGCTCGAGTATACCTAAATGATAGGCAACCTTTTATGCTTTCAGTCGGTG
CTCACATATATCGGAACGTGCTGATTCTTCTTCATAATATACCAACCATATTTTTGCTTGTCATATGGTC
TAGCTCGGCAAACTTTGAATTTAGTTTTATGTTTGTCATTTCGTTGAGTTTAAGTCTGTTTTTCGTCCTA
TTTGCTAGCTATTTTTGTGCTGTTATTTCAACGAGATTTAGAGACTTAATCCAGCTGATTGGGCTTTTGA
TGCAGTTAGCTTTCTTTGTAAGTCCTGTCATGTGGAAAGTAAGCTTTCTACCCGAACAATATCAAAACTA
TGTGTACATAAATCCATTTGCTTCGCTATTGGAATTAATTAGAAATCCGATAATAGGAATCGACGTTAAT
CCTTTAGCATTTGTTTCGTTAGTAGCATGGACTTTTATAATTGGTATGGTCAGCTACTTCTCGTACAAAG
TACTCGATAAAAAAGTCATTTTTTGGGTGTAGTATGATAGAGCTATCTAATGTTAATTTGCACTACCCTG
TGCCAGGGCATTTCTCACATTCTTTGCAAACAACAATATCCAGCAAAATTGGTGGTGTACTGGGTTCTAG
TTCTGCAAAAGATAAAGAAATGAAGTATGTTCATGCACTAAGAGATATTAATCTAAAGCTAGAAGATAGC
AGTAGGTTGGGTATTATTGGGCATAATGGTGCTGGCAAAACGACTCTACTTAGGTTACTTTCTCAGGTTT
ATCCACCAACGTCAGGAAAGGTTACTATCGAAGGAAAGATTTCAGCATTGACTGACTTCACTCTTGGAAT
GGATCCCAATGCAACAGGTCTAAAGAATATCGAATTTAGATTAGTATTTATGGGATGTACATTTAAGGAA
GCGCAACAAGCAGTTGAAGAAATCGTTGCTTTTTCAGAACTCGGCGAATTTATCAATCTACCAGTCAGAA
CTTATTCTACCGGTATGTTCTTACGTTTGGCTTTTGCAATTTCTACACATTTCACTCCGGATATATTGAT
TTTAGATGAAGTTATTGGGGCTGGTGATGAAACTTTCCGTGAGAAAGCATTATCACGTTTGGAAAGTCTG
ATCAAGAAGTCAAGAATGGTTGTTTTGTCTTCTCATGATTTAAATGCTATTAAACAATATTGTGATCAGG
CTATTGTAATGGAGAAAGGTGAAATTGTTTTCAATGGAACACCACAATCATGCATTGACTACTATTTAAA
CAGTGTCAAAAAATAATCAACTAGATAAAAAATACAATCTTTTAACTATATTGGATGGTTTATATGTCTA
TCTCTGAAGAAAAAATTATCAATCTTATTGCAGGAATTCTTGAAGTAGAAATTGGTATTATTAATAAAGA
ACTTGCCGTTGGTGATATCCCTGAATGGGACTCGTTAGCTCACATGAGAATAATTGCGGCTCTTGAATCG
GATTTGGGAGTAGTTTTGGATATCGAACAAGTTCTTGAAATAGAAGATGTTGAAGATATTATCGATGCTG
TAATTAATAACGAGTAAATATTATGTCTGTGGTTGAGAGAATATTTAACCATTCCGAGTCAAGACCGGAT
TGTATAGCGGTCTATGAAAATGATCGAACAATTAGTTATGAAAATCTTGCTTCGGATATAAAAAAAACTG
CTGCCAAGTTAGTATCCTTAGGTGTAACATCTGAGGATGCTGTACTTGTAAGATCTAATAATAGCTATAG
TTTCATACTGCTTTATTTTTCTATTCACTATGTCGGTGCTAAATTTGTTAATGTTGCTCCTGACTCAGAC
GTAAGCTACGTGTCTTTTATTGAAGATAAAGTAAATCCAAAACTATTTATTGAAAAAAGCCAGGATTTTA
TTAGAAACATAGATAGTTATACATTTGATAATATATTTCCCCCTCAGGCGAGGGGGATCGCAGATATTAT
GTTCACGAGTGGTACTACTGGTGAGCCGAAGGGAGTTTTGTTAAGCCATAAAAGTTTAGTGTTAGCAACT
GAACACATTATATCTCATGTAAAAAATACCAATGAAGATGTTGAGCTTTTGTTAATGCCACTAAGCCACT
CATTTGCTATGGCTAGAATGAGGACTAGTTTATTTGCAGGTGGTGCTATCGTAGTTGGCTGCTCTTTTAA
GCAATTAAAGTCGGTATTCAAAGCTATAGAGTTTTACAAAGTTACAGGGCTAGGTCTCGTTCCTTCGGCT
TGGTCATATATTACTTTAATGACCAAAGACCTCATACGTAAGTATTCAGAACAGCTAAATTTTATAGAGT
TCGGAAGTGCACACTTCCCTTTCGAGGATAAAAAGCAGGTCGCAGAGTGGTTTCCAAACACTAATGTAGT
TATGCACTATGGCTTAACGGAAGTGTCTCGAGCAACTTTCATTGATTTTCATAATGATGATATCAACGCG
GTTGGTCATAGATATCGCGGAGCTGATTTTAAGATCATCGATAATAAAGGAGCGGAAGTAATTGAAGGAG
AAGAGGGTGAAATCGTTTTTAAAGCACCATGGATGTTGGATGGCTATTTTGAGAACAGCCAATTAACGTC
AGATTGTTTTGTAGAAGGTTACTTTAAAACAGGTGATTTAGGCCGTGTTGTTGGGGACTACCTATTTTTA
ACAGGCCGCTTAAAAGAAATAATTAACGTTGGCGGCAAAAAAGTAAGCCCTGATCAGGTGGAGAAAGTAT
TATCCGAAGCTCTAGGTGTTCAAGAATGTGCATGCGCTGCTTTATCAGATGCCAATATGGGTGAAGTGGT
TCAAGCCTATATTGTTGTAAAATCTGGTTGGGATTGCGAAAATGTAATTTCAAATATAAAAGAGACCATA
AATGGCCAGTTGCCGATGCATATGAGGCCTAAAAAATATAGTATAGTCAGTGCTTTGCCAAAGACCGTTT
CAGGGAAAGTGCAAAGATACAAACTGTCTTCTGAATAGGAACATTCATGCTAAAACTACGTTTCCCACTA
CCTGTATTCCGTAACGCCCGAGAAATCGCTAATGGCAGGAATGCCCGAATGGCGTTAAAAGGTTTAGTAG
CTAACCGAGCTGCACTTATTATTAGCCCTTCCTTTGGGAGTTCTCAGTACTTTGAACAAGTCGTTCGCCT
TATTAACGCACAAAGTGTCCGGGTGATAGAGCGCTCTTGGCAAGGAGAACCAAGTGTAGAGGAACTTTCT
GGAGTTATTGGAGAGCTTGAAGATTTTAAGCCAGACTATATTCTTGCACTTGGCGGCGGTTCTATCATTG
ATGGAGCTAAGCTCGCTTGGTTATTCTACGAATGCCCAACTCTTGAATCAGAACTTCTATATCGACCATT
TGCATTGCCATCCCTTCGTGGTCGCGCAAAATTTGCTGCAATACCAACAACGGTAGGGGCTGGCTCTGAA
GTTTCATCCGCTGCTGTCATGCTTGATAGTGTTACAAACAGCAAAAAGGCAGTTGTCACTCATGATTTTT
TACCAGACTTAGTGATCCTTGATCCTGACTTGGTTTCAGAAGTTCCACCTAAGGTATTGAAAACAACTGT
GGCCGATGCTCTCTCTCACGCCATTGAAGGTTATGTCTCTTTGATTGATAACCCTTTGATGAATACTTTT
GCTGAGCAGGCGGTATCAATAATCTACCGCTATCGACATCAATTTTCCAATGATAATTGGAGCAGCGAAA
TGCTTTCTGAACTGCAACAAGCTGCTATGTTTGCAGGGTGGGTTCAAAATCATTGCATAGTTGGTCTTTC
ACATGCCATTGCTCACCAGCTAGGTACGTTTAATATAGGCCACGGATTGGCGAACGGTTTATTAATGCCT
GCGGTGATCAACTTTAATTACCGCGAACATACAGCTGCAACTAAGTATGAACAATTGATCTATAAATCCG
GGTTACCTAATAAAGAAGCATTATTAGAACTTTTTGAAGTATTGGTAGGAGAACAGAAAACTGATATGCA
TTTTTCAGAACAACAGCTGACAACGATCGCTGAAAATGCTTTACTTGACCCTGCTGCTAAGTCAAATCCT
GTTCGATTTACAGAAAACGATGTGAAAGAGATTGTGAAGCAATGCCTGTAAATAACGAAAATCTGACCAG
TGTACTTGATGCTCGCCCTTTTGAATTATCAGAAGAGCAAAAATCTCCACTATTTAAAGCGAACTTACTT
GCAGAGTTAGTACATCATTATCAATGCAACGAGATGTATCGCAAATTTTGTCAAAAAAACAAATTTGACC
CTTTGGTATTTGATGGTGAGGTTGCAGATATTCCACCCATACCTGTGCACATCTTCAAAGCAATAGGACA
TAAATTATCTTCGGTAAGCGATGATACGATAAAAGCGAAGCTTCAATCTTCTGCTACCAGTGGCGTACCC
AGTACCATATTGTTAGATAAGGTAACCGCTCGTCGACAGACTCGAGCAATGGCAAGAGTTATGCAGGAGG
TGTTGGGGCCTAAACGTCGCCCGTTTTGCATTATGGATATTGATCCGACAAGCCCAAATGCCACTAACCT
TGGGGCTCGTATTGCGGCGGTAAAAGGTTACCTAAACTTCGCCTCAACATCGAAGTATTTTATAGATGCT
GATAGCCCAAGTGCTCCACTTGAATTTCTGGAGCAAAAGTTTGTTGAACATCTGAATTCACTTGCGAGTG
AAGAGCCGCTCATAATTTTTGGATTCACGTTTGTACTTTATCACACGGTTTTTAAGACCCTTAAAGACAA
GGGGATCTCGTTTCAATTGCCTAAAGGTTCTCAGGTTATTCATATTGGTGGTTGGAAAAAACTTGAGTCA
GAGAAGGTGGATAAAATTACCTTTAATCGAGATATCGCCTCAGTATTGGGTATTTCTCCTGATGATGTTG
TGGATATCTATGGTTTCACTGAACAGATGGGGCTTAATTACCCAGATTGTAAAGCAGGATGGAAACATAT
TCATGCCTATTCTGACGTAATTATTCGTGATGAATCGAACCTAGAAGTGTGTGGGCCAGGTAAAGTAGGC
TTACTTGAGTTTGTAAGCCCACTACCGCATTCATATCCGGGGAATGTTGTACTTACAGATGACCTTGGTG
TGATTGAAGAAAGTCTTTGTGAGTGTGGTAAAGCTGGAAAAAGATTCAAAGTCATTGGACGAGCAAAAAA
AGCAGAAGTAAGAGGCTGTGGTGATGTTATGTCTGAGAAATTGACTAAAAAGCCATCGTATAAGCCACTT
TCTCAACAAGAAGAGAGGTTGACTATCTACCACTCACCGATATTTCTCGATGATACTATGTCCGCATCTC
AGCAGCTTGATCAAATCTTTTGTTCTTTAAAGAGGAAGCAAAAATGGCTGGCTAACCAACCATTAGAAGC
TATTCTTGGTTTAATCAATGAAGCGCGCAAAAGCTGGTCGAGTACGCCGGAGCTTGACCCTTATCGACAT
ACTGGATTGAACTTCCTAGCTGATTGGTGTGAACCCAATCGTTTGAAAAACCTGCTTGATTCAGCATTGA
ATGGTCAGCGAGCTTTTTTGGATAATTTTTTACCTCGTAAAGATATTAGCCATAGCTCTCAAAAAGCAAT
GCCAAGAGGTATCGTATCTCACTGGCTGTCGGGTAACGTACCGTTACTCGGCATGTTTGCGCTGGTACAG
AGTATTTTAAGTAAAAATGCCAACATTCTGAAAGTTTCAGCAAGCGAATCGCAAGCTTTGCCAGTATTAT
TGGCGACTTTTAAAGGCCTTAGCTACACTACCCCAGGTGGTTACACTATCCACGGTGATGACTTATTAGG
GACTCTCGCTGTTGTATATTTTGATCGACACCAAACTAAAATTGCAGAGAAGTTTTCGGCCAATGCTGAT
GTGCGTATAGCTTGGGGGGGACGAGAGGCAATCGAGTCTGTAAGTGGCCTTCCAAAGAAATATAATAGTC
AAGATATCCTCTTTGGACCTAAGCTTTCTATGATGGTTGTTGGCAGCGATGCTCTAGACTCTGACAAGGC
AATCAGAAAGTTGATTCGTCGGGCTGCAACTGACTCTAGTGTGTTCGATCAGTTTGCTTGCGCTTCTCCG
CACACCATTTTTGTTGAGAAGGGCGGTCTAATAACACCTAAAGAGTTTGCAGAGAAGCTTGCCTCAGCAA
TGGATAAGGCTCTTGTACGCTTACCAACTCAAGTACCAGACATTGGGCAAGCAAATAAGATTCGCTCAAA
GATAGCGGAATATGCATTTATTGGCGAATATTGGCATGACAAGCACTTACGTTGGACGGTGTTGTTTGAT
GAAGGGATAGAGCTTGTTGAGCCGACATATCAACGTGTTATTACAGTAAAAGCAGTTGATAATGTATTTG
ATGTAGTCGACAGTGTACATGAAGATATCCAAACGGTCGGGTTGGCGATGAATGGTGAAAAGCGTCTTCG
TTTTGCTAACGAGATAATGTTAAAAGGTGCGATGCGATGTCCAGATGTCGGCTACATGACCCATTTTGAT
TCCCCATGGGATGGGGTTGTAGCGCTAGATAGAATGGTTCGTTGGGTAACTCTAGGAGGACCGCTGTGAG
TTCTCAACAGAATAGACTCAAGAAAAATTCGTTTCAATAAGTCGATGTTCCAAACTTAGGGTGTAATTAT
GAGCGGTAACGGTTACTACAGTGAAGATGTATTGAAACAAATGGGTTTTTCTTCTTTAGGAAAGAATGTA
AAAATTTCTGAAAAGGCTTCACTTTATGGCATCAGTCGAATTTCTATAGGTTCAAACGTTAGAATTGATG
ATTATGTCACGATATCAGCAGGTGTCGGCGGCGTCGAAATTGGCTCTCACGTACATATTGGAGTATACAG
CAGCTTGATAGGCGCTGGAAAAATAACCCTAGAAGATTTTGTAGGTGTATCAGGAAGAGTATCTATTTAC
TCTTCCTCTGATGACTACACCGGAATGGCTATGAGTAACCCAACTGTTCCAGAAGAGCTTACGAAAGTTA
CGTCACTCCCAGTTTTGATCAAAAAGCACTCAATACTTGGGGCTGGATGTGTTGTTTTACCTAAAGTCAT
TGTGGGAGAAGGTGTTTCAGTTGGAGCATTATCGTTGGTGAATAAGTCTTTGGATGATTGGCATATATAT
TCTGGTAATCCAATACAGAAATTTATCAGAAAGGCCCGTAAACCATTGGAGCTTGAAAAGAAACTTATTT
TGTAGAAAAGTATCAGAAGATACTTGATTTTTATTGTCATCCCTAAACCACCGCTTTTAGCGGTGGTGAT
TGTTCCTAGGGGCATTTTTCCCGAAAATGCGCCCATGTTAGAAGACAAACTCTTATTCACCATAAGTAAG
AGGATTCAAATAACATGGGCGACTACAGAAGTTCATCACACGTCTATTGGCGTTGCAAATATCATATCGT
TTGGACACCCAGGGAAACCGCATGAAGGTCGTTGATATATAAGGGCTGCGGTGATGCTTAGAATAAGTTA
CCAATGCTTCATTAATCTCAGTTTTTAGATGTAATCCGATGAAATTTAAGATCGCCTTGTAGATCATTTC
TGTTGTTTTGTAATAGCTCCTAGACAATATAGGAGCCTAAATATGAGCGAGTCAATCAACCCATTTATGC
ATTTCCAAATCATTAAAGACTATCGACAAGAAAGCAAAGTAGAACACAAATTATCAGACATTATTTTGCT
GACAATATGTGGTGTTTTGTCGGGTCACGATGGCTGGGATGGCATTATCGATTTTGGTCATGCTCGCTTA
GATTTCCTTAAACGATATGGTCACTTTTAAGCTGGAATGCCTTCTGCGGATACGCTTTCTCGTGTGATGG
GTATGATTAATCCTGTAGCTTTGCAAAGAAGCTTCATTACCTGGATGAAGGACTGCCATACACTAACGGA
TGGTGAAGTTATTGCCATCGACGGTGAAACATTACGCGGCTCTTATGACCGCTCGAAAGGCAAAGGAACA
ATCCACATGGTGAACGCTCTTGCTACAGCAAATGGAATGAGCATTGGGCAACTGAAGGTTGATTCTAAGA
GCAACGAGATTACCGCGATCCCCAAGCTACTTGACTTACTAGATGTAAAAGGCTGCTTGATTACGATTGA
TGCAATGGGCTGCCAAAAGAAAATAGCACAGAAAATTCTTGATAAAGAAGCGGATTATTTATTGGCGGTC
AAAGGTAATCAGGGAATGCTTGAGCAAGCCTTTGATGATTATCTTCGAATGGACATGCTTCACGACTTCG
ACGGTAGTTCTTATAGTACACAAGAAAAAAGTCACGGAAGAATAGAAACGAGAGTGGCTTTAGTGAATCG
CGATTTGTCGGTTTTGGGTGATATTGAACATGAATGGCCTGAGCTTAAATCAATGGGCACCGTGGCTTCA
ATTCGACAAGAATCGGCAGTCGCAACAGAGCAAGATGTGAGTATTCGTTACTACATATGCTCTAAAGAAT
TGGAAGCTCAAACGTTACTTGAAGCGACTTGTTCTCACTAGGGGGTAGAGGTCATGGATTGGTCACTTGA
TACCGCATTTTGTGAGGACAATTCACGCATTAGAGCGGACGATCGAGCAGAGGCCTTTGCAAGGATCAGG
CAGATATGTTTGAACCTATTAAAGAGCGAACCCACGTTTAAAGGTGGTATCAAACGTAAACGGATGAACT
GCGCAATGAACGAAAAGTACCTAAGTAAGGTTCTTGAAAGCCTTACGTGACGGTGATGTTCATGCGGTTT
CCGTGCTAAAGGCTTTGGATGAAATTCCTTCTAAATGTCAATAAAATGGCAAATCCATTATTGGTCAACA
ATGCCCTTTCAGGTCCTCAAACCTGCATCTGCAAGTTGATTCTGTATGTTATTTTTTACGCTAATATTAT
TTAAAATTGAGGTAGTAATGAAACATCTAATAAAAAACTATGTACAAAAATTAATTAAAACAGAGCTTGA
TGCTATTCAGTCAAAGTCTGTTCATGATAATCGAAACTTCATTTACAATGGAGAGTTTTTAATTCTTGAA
AGCGAATTTGGATGGCATTGTTTTCCCAGAGTGCAGTTGAACCATGCTTTAAGCTACAAAAACCCAAACT
GTAGTGGCATAGTGAATTTGGTCACTTAGTTAGAGGTGATATCATCACCTCATAAGTTAACAGGTGACAT
TATGACAAAACGTACAAGACGACTATTTAGCGCAGAATTTAAGTTAGAAGCAGCGCAGCTAGTCTTAGAC
CAAAATTACTCAGTGACGGAAGCAGCCCAAGCCATGAATGTGGGCAAGTCCACGATGGATAAATGGGTTC
GCCAGCTTAGAGAAGAACGCCAAGGGAAAACACCTAAAGCTTCACCTATGACCCCTGAGCAAATAGAAAT
TCGGGAATTGAAAAAGAAGCTGGCTCGCCTTGAAGAGCATAATGAAATACTAAAAAAAGCCACGGCTCTC
TTGATGTCGGACTCACTGAACAATTCTTGATAATCAAGAAACTCAAGCAGAGCCACAGCGTAAAAATATT
ATGCGAAGTCTTCAATGTTCATCGAAGTAGTTATCACTATTGGCTTAAACGCCCAGCGTTAATTAATGCG
GAAACAATAAAACTGCGCAGCTTGATTAGCGAGGCTCACGCCGCAAGCAATGGCTCTGCGGGAGCGAGAA
CCATTGCAGATATAGTCACAAATCAGGGTGTAAAGCTGAGCCGATACCGAGCAACAAAGCTAATGAGAAC
TCTTGGTTTAGTAAGCTGCCAAGAACCAAAGCATCGTTACAGAAAGGCTTCACAAGAACATATTGACGTT
CCAAATCACTTAAGTCGTCAATTTGCTGTTACGGCTCCAAATGAAGTCTGGGCTGGCGATGTTACGTATA
TTTGGACTGGTAATCGGTGGATGTATTTAGCGGTCGTTATCGATCTTTTTGCCCGCAAAGTGATCGGTTG
GTCAATGTCTTTGTCGCCTGATAGTCGGTTGACAGGTAAAGCGCTGTCTATGGCCTATGAATCTCGCGGA
AAGCCAAAAGGTGTCATGTTCCATAGCGATCAAGGCAGTCATTATACTAGCCGTAAATACCGTCAATTAC
TGTGGCGCTTTCAAATAAAACAGAGTTTATCTCGCCGAGGAAACTGTTGGGATAATGCGCCGATAGAGCG
CTTCTTTAGAAGTCTGAAGACGGAATGGGTGCCAACTGTGGGTTATCGTAGCTTCGCTGAGGCTCAACAA
GAGATCACCCGCTACATTATCGGATATTACTGCCAACTCAGGCCACATCAGTATAACGGTGGTCTAACTC
CCAATGAATCAGAACGATTATATTGGGAAAACTCTAAAACCGTGGCCAATTTTAGTTGACCACTACAAAC
TTTGATTTAGGTATGCGTCACTGGATTGTTAATCATTGTAAGCATGACACCACTTATATTGATATCGGTG
CAAACGTTGGAACTTTCTGTGGAATCGCTGCTCGTCATATTACACAAGGAAAAATTATAGCGATAGAACC
ACTCACAGAAATGGAAAATAGTATTAGGATGAATGTTCAATTAAATAATCCACTAGTTGAGTTTCATCAT
TTTGGCTGTGCAATAGGTGAGAATGAAGGGGAAAATATTTTCGAAGTTTATGAGTTTGATAATAGGGTGT
CATCATTATATTTTCAAAAAAATACAGACATAGCAGATAAGGTTAAAAATAGCCAAGTTCTGGTTAGAAA
GTTAAGTAGTTTAGATATATCGCCTACTAACTCTGTAGTTATAAAAATTGATGCTGAAGGCGCAGAAATA
GAGATATTAAACCAGATTTACGAATTCACAGAAAAGCATAATGGAATTGAATATTATATTTGCTTTGAAT
TTGCAATGGGTCATATACAGAGGTCTAATAGAACTTTTGATGAGATTTTTAACATAATAAACTCAAAATT
CGGAAGTAAGGCATATTTTATTCATCCATTATCATCCGCTGAACATCCTGAGTTTAATAAAGCAACGCAG
GATATTAATGGGAATATCTGTTTTAAATATGTATCATAAAATAATTTAATATATTCCGTATGTCATTGCA
AGTTCAACAGACATTTCCGAAGAGTTCACTATACAGTTTAGTATAGCTTTGTGCATAGCGATGTGCTGTG
AATTCCTGTTCAAAACGTTTGCGAGCATTAATACCTAATTTTTCACAAAGTTTTGTATCATGTTCTATTT
TTAACATTGCATCGGAAAAGCTTTGACTGTCAGCTGGCGGAACAACTAACCCTGTTTCGCCATTGATGTT
CACATAAGATGAACCTGTGCCAATATCACTACTAATAATGGCTTTACAGTACATTTGTGCTTCGATAAGT
GATATACCAAAAGCTTCTGAGCGTAGGTGAGATGGGAAAACAAAAGCTTTAGAAAGTAAATGTAATATGA
CTTTGTCTTCCTCAGAAATGAATCCTACTAGCTTAACGTTTTCAAGATTGTGTTTGGCAATATAAGACTC
TAGTTTTACTCTTTCCGGACCGTCACCAGCAATTATAACAGGTAGCTGGTTGATTTTTGCTGCTTCAAGT
AAGAAATCTAGACCCTTGTAGTACCGTAATACGCCAACAAATAAGAAAAAACCTTCCCCTACTTTTTCTC
GCCATTTATTAATATTATCGTTTGATGGGATAGGATAAGTATTCTCATCAACGGCAAGTGGAATTATTTT
TACCTTATTTTTATGCCTTAACAAATTCTCGCTTGTGTGTGCATATTGTGGTGATGTTGCCACAAGGATA
TTTGCTTGATTTAAAAAATGACTCTCAAGTGGTTGATATAATTTCTTTAAGCACTTTTGACGAATAATAT
CGGAATGATACGTTACAATACTTGGATTCGATGAGCCAAATAAAGAGAGAAAGTCTCCGGTTGGCCATGG
ATAATGGTAATGGATTATGTCAGCCCATTTTGAAAGTTTCTTGAATTGTCTAATTAGCTTCCACGAGAAT
CCATTTGAAGAGATTTCAATCGATTTTTTTACTGAGATTATTTCTGTTCCTTCACAATAATAAGAAGAAG
TTTGATTATCAGATAATGTAAGTATTTTAGTTTCTATTCCTAACGGTTTTGTTCCCGATGCTATAAATCG
AATAACTTGCTCAACACCGCCTTTTGTTTCAGGATAACAGGTTCTATATACATGCAATACTTTCATTTTA
TTCTCATTTTTGTGGCGAATAACCCGTAGGTGCATCAAGTAAAATTCGCTTAATACATTCAACATCAAAG
TTATGACAGCATACATCAAGTTCCGTGAGTAGGTCTTCCATGGCATCCCAACTCAGTTTTTCTTCACATG
CTGTCATGATCTTTTGATGGCTAGTGCCTTCCACATTCTCTCCGATAAGTAGCTCTTCATAGAGCTTTTC
TCCTGGGCGCAAGCCAGTAAACTTGATCTCGATATCGCCTTCATCACTTCTTCCATCGCAGAATTCTTTC
ATGCCCATAAGATGAATCATACGTTTGGCGAGATCGACGATTTTTACTGGTTCACCCATATCGAGGACAA
AGACTTGTCCATTATGACTCATCGCCCCAGCTTGAATGACAAGCTGAGCGGCTTCTGGAATCAGCATGAA
ATATCGGATTATATCAGGGTGAGTTACCGTTACTGGCCCACCTGCGCGGATCTGTTTTTTGAATAGAGGA
ACGACCGAACCTGAAGAGCCTAAGACATTCCCGAAACGTACCATGGTAAAAATGGTTGTACTGTTTTTAT
CGGCTAGGGCTTGTAGTACCAGCTCTGCCATCCGCTTGCTTGCTCCCATGATATTCGTTGGCCGCACGGC
TTTATCCGTTGAAATCAGAGTAAAGTTTTTTACGCCAGCTTCTATAGCTGCATTAGCACAGGCTAATGTT
CCAAAGACATTGTTGCGAATGCCTTCGATAACATTATCTTCAACGAGAGGAACGTGTTTATAAGCTGCAG
CATGGTAAACCGTTTCAACCTGATGAGCTTGCATGAGTTTTTTGACGCGGTTTTCACGTTGTACTGAGCC
AAGTGCTGCAACTATTTTCGTGTTGAGTTTTAAATTCTGTTTGATCGCTTGTAATTCCTGATCGATGGTA
TACAAGTTATATTCATTGAGCTCAAATAACACTAAGGTTTTAGGTTTTTGAGCCAAGATTTGTCTGCATA
ACTCTGAGCCAATCGAACCTCCCGCTCCAGTGACCATGACGGATTTTTCAGTAATGTTTTTTTGTAACAG
CGCTAAGTCGGGTTCAACCGGTGCGCGGCCAAGCAAATCTGCGATATCAAGATCTTGTACATCAGTCGCT
TTTGCGCGTCCCGCAGCAATATCTTCCACTGAGGGGACAGATTGAATCTCAATGGGCCAATGAGAGAGTC
GTTCAAGTAATTTTATACGTGTATTTTTACCGATATTATTTATGGCGATCAGCATCTTTACGGGTTCATA
AAGATTTCTGAGTGATTCAAAATCACTACTATGGTGCACTCGCAGCCCAAATATAATTTGTCCTGTTTTA
GCTGGATCATCATCTAAGAAGATTACCGGGTGGTACTCATCACCTTGAATGAGAGCATAGGCCAGATCTC
GCCCTGTTGAACCTGCACCATAGATAAAAACATTTGGTTTCTGACGCTTGTAATAATGGTAATAGATGGT
GCGAATAAAAATTCTAGGCCCACCTAAAGTCAGCGTTGCTAGGCCTGCATAAATAAAGGGGACACTGCGG
GGAATAAAGGCCTGAAAGAAAAAGCCGCTTAGTGCTAGCGTCACCGCAGAAATGATGACAGACAAAAAGA
TATAGCCGATCGCAGGCAGCATCATATAACGTAGCACTGCGCGATACATACCGAGTCGGACAAAGCAGTA
GAGAGTGACCCCTACCGTTGTCATCATGCTCAGAAACTCTGGGAAGCTAAACGTGAATGCTAAAGTATCT
AAGCGTAGTGCGATGGCAGCATAAAGGGAAAACATCAGCGCAAATACATCATATAGCAACGTTATCATAC
GCTTATGATGACGCTGTGCGCTTAAGAGCAGTTGAATAGGGGTAAACATTGCTTAGCAGCTCGCCTTATA
ATTAGCCAACCCAACGGGTTGATATTGTTATGCGTTATATTAGTATCGCCCGAATTGTAGTTTGCTTGAG
TAGCGTTTGCCAGACTCATGATGCTGATCGTTGGCATAGTTTTGTAAAAAGATAGGGTAAGATGGAACCA
GATAATCAAACACCATTAAAAATACTTGTGACTGGAGCATCTGGCTTTGTCGGTTTGCGAGTACTCACCC
AAGCGCAAAATATAGGGTATGCACTGGTTGCGCAATCGCGCAGCCAACAACCCTATTCATTTGAGCAGGT
ATTGCTTGATATCACACCAAATACAGATTGGGAGAGAGCTTTAGTCGGTGTCGATTGTGTAGTTCATTGC
GCCGCTAGAGTTCACCAAATGCAAGAAACAGAAGCGGATGCCCTTAAAGCGTATCGTGATGTGAATACAC
AAGGCACTCTGAATTTGGCGAAGCAAGCAGTATCTGCTGGAGTCAAAAGATTTATCTTTTTAAGCTCAAT
TAAAGTCAACGGTGAGCAAACCAAAGCTGGGTCTGCTTTTCAGCATGATGATCAACACATTCCCTCTGAC
CCTTACGGCTTAAGTAAATATGAGGCGGAACAACAGTTATTAGAGCTCGCAGCAGAAACTGGACTTGAAG
TTGTGATCATTCGTCCACCGTTAGTGTATGGCGAAGGGGTTAAGGCTAACTTCCTTTCTATGATGAATTG
GGTCAAAAAGCAAATTCCCTTACCTCTTGGTGCGGTGGGGAATATGCGTAGTCTGGTGTATTTGGACAAT
TTAGTCGATCTAATCTTAGTTTGTTGCCAGCACCCCAAAGCTGCAGGGGAGATTTTTTTAGTTTCAGATA
ACCACGACGTTTCTTTGACCACGCTTCTTAGAACTATCGCCCAAGCAATGCAGATTCGCCCCCGATTATT
ACCCATTCCACAAACCGGACTGCAGTGGTTACTGAGGCTATTGGGTAAGCCAGAGCTGGGGCAGCGCTTA
TGCGGTAACTTACAACTGGATATCGCTCATACCCAAAAAACACTACACTGGTCGCCACCTGTGAGTTTCG
AACAGGGCATAGCGCGCACGGTAAATTTCTACTTATCTCAATCATCTAAGTGATAAAGACATGGTTATTC
GATTTCTTGATTTTATTTTTGCTCTAGCTGGGCTGTTGTTACTCTGGCCTGTGTTATTGATTGTGTGCAT
TTTGGGCTATTTTGATACTGGCTCCCCTATTTTCTGCCAACAGCGAGTCGGTAAGAATCAGCGTCCATTT
ACCCTCATTAAATTTCGAACCATGCCAAAAAATACGGCGTCGGTGGCAACCCATTTGGTTGGTGCTTCTT
CTGTCACTAGGCTCGGTCAGTTTCTGCGCAAGACCAAGCTTGATGAGCTTCCACAATTAATCAATGTGCT
GAAGGGTGAAATGAGTTTAGTTGGGCCTCGACCTTGCTTGTTTAATCAACAAGATCTGATTGCTGAACGA
GAATCCCGTGGAGTGTTTACCGTTCTCCCTGGCATTACGGGACTGGCTCAAGTAAACGAAGTGGATATGT
CGACACCAGTAAAGCTTGCAGAGCTTGATCAACAGATGATTCAAACGCTGAATTTAAAAAACTACTTTAC
GTATATCATTCAGACCGTTTTAGGCAAGGGAGCGGGTGATCGTGTTAAGCCATAACAATCAAGCCGTCCA
GTTGGACGGCTCGATTGTTATGGCTTTTACTCTTGTCGATGTAGTTATTTACGCACTGATTTGTCGATGG
GCTGTTGCTTATCGCTGAGTTTGTGGTGATTGGCTCGCAGTTTGGTGGCTCGGTGCGTTGCTGAGGCGAG
CTAACCACGGCAAGGTGGCGCAAAACAGGAGAAACAACATGGAAGTGGTTCATCACGGAGGGAAGGCGAG
TGTCACGGGTTCATGCCATGAATTGCGAGCCGATGGGCAAGCGCTGCTGATTGATTGCGGCTTGTTTCAA
GGGGCGGATGAACGCCCGTTGGCTGTGGAGTTTGCGCTGGGGCATGTGGATGCTCTGATCTTAACTCATG
CGCACATCGACCATATTGGCCGTTTGCCTTGGTTATTGGCGGCGGGCCTTAAGCAGCCGATTTACTCTAC
GGCGGCAACGGCGGAGCTGGTGCCATTGATGCTGGAAGATGGTTTAAAGCTGCAGTTAGGGATGTCTCCC
AAGCAGAGTGAGCGCGTACTGACTGAGGTGCGCCGTTTGCTGCGGGTGCAAGATTACCAAAAGTGGTTTG
CAGTGCAGCCTAAGCGTGCTGATTCGCTCTGGGTGCGCTTTCAGCCTGCGGGGCATATTTTGGGCTCGGC
GTATGTGGAAATCCGGCGTCCGAATGGTGAGGTGGTGGTGTTTTCAGGGGATTTGGGGCCAAGCCATACG
CCTTTGTTGCCTGATCCGCAGTCGCCAGAGCGGGCAGATTATCTGTTTATTGAAACCACTTATGGCGATA
AGCAGCACGAGGATGTGCAGAGCCGAGGGCAGCGGCTGCGCGCGATGATTGAGCGCTCACTGACTGACGG
CGGTGCGATTTTGATCCCGGCGTTCAGTGTCGGTCGCACGCAAGAGCTGCTCTTTGATATTGAGCAGCTC
ATCTTTTCTCAGCAAATCGATGCTAACTTGCCGATTATTCTCGATTCGCCGATGGCGCAGCGAGTGACGC
GTTCTTATCGTCGCTTTAAGCAGTTATGGGGACGAGAAGCCAAAGCGCGGCTGCAAATGCATCGGCATCC
GTTGGCGTTTGAGCAGTGTATTACGGTGGAAGATCACCGAACCCATGAGCGCTTGGTCAACCGTTTAGCC
TCAACCGGAGAGGCGGCGATTGTGGTGGCGGCGTCGGGGATGTGTCAGGGCGGCCGCATTATGGATTATT
TAAAAGCGCTGCTGCCGGATAAGCGCACTGACCTGATTTTGGCCGGCTTTCAAGCAGAAGGCACGCTTGG
GCGCAGTATTCAAAGTGGTCAACCTTCGGTCTGGATTGAGGGGACTGAAGTGGAAGTCAACGCGCATATT
CATACGATGTCCGGTTATTCCGCTCACGCCGATAAGGCCGATTTGCTGCGCTTTATTACCGGCATTCCTG
AAAAGCCCAAGCAAGTGCATCTGATCCACGGTGAAGCCCCAGCCAAGCAAGCGTTCGCGGCTGAGCTTAC
TCAACTCGGATATTCGGTGCTTTGACTGGGAAGCTTGGTTTGATGTGAAATACCCCCTCCTGTCCTCCCC
CTAGAAGGGGGAGGTGCAAGAGCCATCTCTTTATCAATCAGCAAGATTAAGCTTGTTTCCCTCCCCTTTT
AGGGGAGGGTTAGGGTGGGGTATTTGGCGCTTGCGGATGCTTATATTGTGCATTTTCTGTTTGGCTTGGT
GTGAAATACCCCCTCCCGTCCTCCCCCCTAGAAGGAGGAGGGGTAAGATCGATGCGCGCGAATGGAGGGG
CGGTGTTTAGCCTCTCAGAGCGCGAAAGTCATTGCCTGTGGGGGCTTGCGAGACGCGCAGGTCAAACTCA
GGCAGTACCGCGTAAATATGATCAAAAATATCCGACTGAATACGCTCATACTCCACCCACACTGTGGTGC
TGGTAAAGCAGTACACCTCTAGCGAAATGCCATCGTGAGTGGGCGCTAACTGACGCACCATCAGCGTCAT
ATCTTGGTGAATATTGGGGTGAGTACGCAGGTAGCGCTCTAAATAAGCGCGGAAACTGCCGATGTTGGTC
AGGCGGCGGCCATTGATACGGCAGGCCAAATCCCAATGTTTTTGTTGGTTGTAGCTGCTGATCTCTTGCT
CTTTCTCGACCAAGTAGGGCTCAAGCAGTTGCGCTTTTTTCAGCGCTTGTTTCTCTTCTTCTGTTAAAAA
ATGCACGCTGGTGGCATCAATCAAAATGCTGCGTTTGATACGGCGACCGCCAGACTCTTGCATGCCTTTC
CAGTTTTTAAAGGAATCTGAAATCAGGGCGTAGCTTGGAATGGTGGTGATGGTTTTATCCCAGTTCTGCA
CTTTGACTGTGGTTAGGCTGATATCAATCACAGAGCCATCTGCGCCATATTTGGGCATTTCCAACCAGTC
ACCGACCGAGAGCATTTTGTTGGCCGAAAGTTGTACCCCTGCAACTAAGCCGAGGATCGGGTCTTTAAAT
ACCAACATAAAGACGGCGGTCATCGCACCTAAGCCGCTGAGCAGAATCACTGGCGATTTACCGATCAAAA
TTGAGGTGAAAAACAGCGCCGCGATAATAAACACAATCAGCTTGATGCTTTGCAAAATGCCGCGTGTCGG
CAGGTTTTTACCCACTTGGGTTCGGCTGATCAGCAGTTCCAGCACGTTGAGTACGGAGTAAGTGGCCAGC
ATGCCAAACACCACAATCCACAATGAGGTTAGGGTGTGCAGAACATCGTAAGCAAAGGTGTTAGGGCTTA
GCCACAACTGGGTTTGCACCGCAATCACCACACCTTGGATCAGTAAGGCAACGCGGCTAAATAGGTGCTC
TTTAAACAGAGCATTGCGCCAAACGCTTTGCTCATGGTGGGTATGGCGTTTGAGCCACAGCAGCACTCCA
CGGTGTAACACGAGATGAATGGCAATCGAAATGGCTGCGATCAGCCCGAGCGCTTCCGCAAGCTGGATCA
CGCGTTCAATTTCAATATCAAACTTCTGTAACCACAAGGTTAATGTTTCAAGCATGGCTTACTCCTTAAT
CAATCTGCGCGCCATACTACCTCAAACCCTAACGGCTTGCTATGTAAGTACTTGCTTCACTCGTTGGCGT
AGGTAGGGCACGATGTCTTGCTCAAACCAAGGGTGATTTTTCAGCCATAAGGTGTTGCGTGGAGAGGGAT
GCGGTAGCGGTAAGACCGAAGGCGCCCAGCGTTGCCACTGCTGTACCGTTTCGGTCAAGGTGCTGGGTTT
GTCCGACAGATAATAATGCTGTGCATATTGTCCAATCAGGAGAGTGAGTTGCCGATTGGGCAGTTGTTCC
AGCACTTTGGCATGCCACAGTGGCGCACACTCTTTACGTGGCGGTAAATCTCCGCTGCGCCCTTTGCCCG
GATAGCAAAGCCCCATCGGCATGATGGCGATGTTTTCTTCGCAGTAAAACGCTTCGCGATCTAAACCCAA
CCACTGACGCAGCCGCTCACCGCTGGCATCATTCCACGGAATGGAGGTTTGGTGCACCTTAGTGCCCGGT
GCTTGGCCAATAATTAAAATCTTCGCCGCCGGATGGGCGCGGATCACCGGATTCGCGCCCAAGGGTAAAT
GGGGTTCACACACTGTGCACTGGCGAATTTCCGTCAGCAGTGACTCAAGCATCAGTAGCCTTTTTCAAAA
TCAATCTGATTACGCAGTGGCAAGTTATCGCACCAACGTTGGTAGTTATCGGCGAAGATATCGACCACTT
GCTCTGGAAAGCTGACCGCCGCGATGTGTGGTGTGATGGTGATCGCCGGATTGTCCCAGAATGGGTGATC
TTGAGCGAGTGGCTCTTTGATAAACACATCCAAAAACGCGTGGCGAATGTGTCCTGCTGCAATTAAATCC
GGCAGACCCTGCTCTACTAACGTTTTGCCACGCCCGACGTTAAACAGCAGCGCTTGGTGGCAGTGGCGAA
GATTTTCTTGATTGAGCAGCCCTTCGGTTGCGGGGGTGTTGGGCAGCGTATTCACCAGTAAGTCGGCGCG
CATTAAAGCGGCTGGCAGCTCACTGATGTGATAAGTGGCATCAAAATGCCCTTCTTTGGCCGGAATGCCG
GTGCGATTGACGCCCACCACTCGCAGCCCAAACTGTTTAGCCACATGGGCTAAATGGCTACCAATCGAGC
CAGTGCCCAAAATCACTAGGGTTTGATTGGCAAGTGAAGAGTAAGGGCGCGGCTGCCAAAGGCGCTCAGC
TTGTTGGGTTTGATACAGGCGAAAATCGCGCTGATATTGGATAGCGTAACCCATCACATACTCGGCGATC
AGGTGCCCGAAGATGCCTTTGACGTTGGTCAGCAGATAGTTTTTGCGCAGTTTGGGGTCCATCAAGGTAT
CGACGCCGGCATAGGCGGAATGCAGCCATTGCAAGCGCGGAAACTCATCCAAACGGCGGGCGGCCATCGG
CGGTGCGGCCAACAAAATCGTGGCCTTGGCGCGATCTTCGGTCAAGGCGAGCCCTTCCAGTTGGCGCTCA
AGGATCTGCTCGCGGTAGTGTTCATCATGTTCAGTCAGAATATACAGCTGGTGGAAATTGTTCATAGGCG
CGTCTTTTTTCCCTTATGGTTATCCAGTACACTTCCGCTGTCTTTTTCCGCAACGATTTGAAGTGACTAT
GTTACAAAACCCTCTACAGCTTCGTCTTGAGAAGTTTGAACCTTGGCAACAGATTACCTTTATGGCCTGT
CTGTGTGAACGTATGTATCCGAATTACGCTATGTTCTGTGAGCACACGCAGTTTGCTGAGGCGCGTATCT
ACCGTGACATTCTCGACAGCGTGTGGGAATTGATGACGGTAAAAAATGCCAAAGTGAACTTTGAGCATCA
GCTTGAAAAGCTCGAAGAGCTGATCCCAACTTCGGATGCGTTTGATTTGTACGCCGTGTATCCCGCGATT
GATGCCTGTGAAGGCTTGGCAACCCTGCTGCATGGTTTGTTGGATCGTGATGATTTAGCGGAATCTATGA
TCAAAGTGAGCCAGATTTCGGTACAAACCGTCGCTCAACTGGAAGAAGCACAAACCGGTGAAGCCATCAC
CAACGATAACCAAAAAGAGAATGAAGCCGTGTGCGCCGAGTGGGATGTACAGTGGGCGATTTTCCGTCCG
CTGCGTGAAGCGGTTGAGCGTGACATTGACCTCATCAAAGACCTACGCAAAGAGCTGCGCGAAGAAGGGG
TCAGCAATATTGGGGTGGAGTTGTAATTTCCTCGCGATTGAAAAAGAATTCTCAGAGATAGTCCCCTGTC
TATTGAACACAATTTTTGTTCAATAGACAGGGGGGAAATTCTTATCCGTCAAGGATGGCTTACAATTTGA
GTCATCTTTCCCAAAGCGTCTTAGGCAGCTTTTTCGTTTATTTTACTATCTTTCCAACCTCCAAGTAGTG
TAATGATGTTCATAAGCCTATTTCTTTGTTGGTGTTTCGTTTGGAAGTAGTATCTTGATTTTTTTCTGCC
AAAGCAGTTTCTATATTTTAGGTAGGAATCTAAATGTTTTGATATTGCATGCTGTAATTGAATATGTGCA
GTTTATAATGCAAGTATTTTTTTGACTAGGGACCATATATGAACACCGCAATTCCAGCTCCATTTTTTAT
TATGCATAACGTTATCCAATCATACGCATGGGGCAGTATTGACTCAATAAACCAGTTGTTTGACATTCCT
AATCCAAAGGGAGAACCTCAAGCTGAAGTATGGATGGGTACTCACCCGAATGGTTGCTCATACGTCGAAT
TTTCTGGAGAAAAAATAAAACTCAGTACTCTAATAGAACAAAAAAAAACTGACTTTCTCTCAATCCAAAC
AGTAGAACAGTTTGGTGAGCTACCTTATTTGTTTAAAATTCTTGCTGCAAATCAAGCGCTTTCGATTCAA
GTTCACCCAAGCAAAGCAGAAGCAGAGGAAGGATTTGCTCGCGAAAATGCCCAAGGAATTTTGATAAACG
CTACAAATCGAAACTATAAAGATCCTAACCATAAACCAGAACTGGTTTACGCGCTTACCAATTATCAAGC
CATGAATGGTTTTCGTCCATTAAGTGACATTATTTCACTATTTAGCGCCTTGGCTATCGATGAAATAGCT
TCGCTATTGAGCCACCTTAAACGAAACCAAAACGAAACAGGGCTCGAACACTTTTTTACTAAATTACTCT
CACTCTGTGGTGAAAAAAAAAGACGCGTTTTAGAACAATTGCTTAGCTATGCTCGATCGCATGCAAAACA
ACCTATATTTGCCTTAATCGAAGAACTAGCGACACAATACCCAAATGACATTGGCCTTTTCGCGCCTTTG
ATGCTGCATGTTTTAACCCTTCAACCTGGCGAAGCAATGTTCTTAGATGCGCGCACACCTCATGCTTACT
TGAAAGGTACAGCTTTGGAAATCATGGCTAATTCCGATAATGTGCTGCGTGCTGGGCTCACTCCAAAGCA
TATTGATGTGGTAGAACTTGCTAAATGCACTCTATTTAAGGAAAAATCTGAAGCCACCTTATTGCTCACA
CCAATTCAACAAGGAGATATGCTCAGTTTCCCAGTGCCTGTAGCGGATTTTAAGTTCGCGATTTTCCCAC
GACCGCAGCAAGCTAATATCACAGTTAGTAGCGCCGAAATTTTACTGCCAATTGATTGCGATGCTACTTT
AGTTAGTCCTTGCGGCACCGTTCTTACAGTACACAAAGGGCAATCGGTCTTTATTCCCGCCTATACGGAA
AAATACTGCTTAAGTGCAGCAGGACGTGTCGCGCGAGCATACAATTAATAATGGTTCGAGCATGGCGGAC
CATGATGAGCATCCCATAGAGCAAAAGGAATTCTACATGCTGATTGGATTGGATATTGGTGGCACAAAAA
TAGAAATATGTGTGTTAGATAAGCAAGGTAGTATGCTCTATCGACAGCGTATCGCAACGCCAGATAATTA
TTCTCAGTTTGTCGATTGTGTCTGTAGTCTGATTGTGGATGCTGAGCAAGCCACCCAACCTGTTGATTCG
ATTGGTATCGGCCTACCTGGTGCAGTCAGTCCAGTTACTGGCCTGATCAAAAATGCCAATTGTACCTTCC
TCAATGGGCAGGACTTATCAAGTGACTTGCAGTACCGTTTAGGTCGCGAGGTCAAACTAGCTAACGATGC
AAACTGTTTTGCTCTTTCAGAAGCAATCGATGGGGCTGGTAAAGAAAGTATGGTCGTTTTTGGTGCGATA
CTCGGTACAGGTTGCGGGGGTAGCATTGTAGTTAATCGTCAGGTATTAGTTGGGCCAAATGCCATATGTG
GTGAATGGGGGCATAATCCACTCCCCGGATATCATCTCGAACAGGATGGGGCAGCACGGTACTGTTATTG
TGGTCGACAGAATTGTATTGAGAGATTTATTTCAGGAAGTGGTTTTCAGGATAGCTACCAAGCTTTAACG
GGTGAATGTATTACCGCTTCAGAAATCATGAAGCGGTATAAGCAACAAGAACCGGAAGCTATACATTGTT
ATACACAACTAATTGATCACATGGCACGTAGTTTTGCTGGATTAGTTAATGTGCTCGATCCAGATATAAT
TGTTCTTGGTGGCGGACTTTCTAATATTGATGAGTTGTATCGAGATTTACCCACTGCAACTGCAAGACAT
GTGTTTTCTGACTCAGCTCAAGTACATTTTGCAAAAGCAGTATTTGGAGACAGCAGTGGCATTCGTGGTG
CAGCTTGGCTTTAGCACTGAATAATTCGCAAACGCCCTGTTGATTAATGGGGCATTTACTGAGCAATAAT
CCCTCAAGCTTATTTCTGCTATTTTGCTTCTTTGTCGACGCCACATGAAATATTTTACGGTTTTCTTTTG
TCTCTGATGTTCTCCACATCGCGCCTTTACACTCAAAAACTTAATCCACACCAAGCTGGTCGGTATTGTG
GCGTAGCCTTGGCAAGATTAAGTGCGTTGGTAAGTTGAAAAATAAAGGCTCTAAGTGCTAATTCTAAGAG
CCTTTATCCGTCATTATTTACATCGTTCAACCGATCATTTTTTGCTTAACTGATCGGCATTAGAGCGTAA
GCTCCCGTTTTTTATTCCACTTCGTCGCGGCTTTCGATCATGCGATGCTGGCGCTTCCAGTGCTCCCAGC
GTTCGGTGGCTAGTTGCTGCATATCGGTTGTGCGGTCGGCTTCATCGATAATCTCTTCGCCGAGCAAGTG
CTCGAAGATGTCTTCTAAGGTAAGCAAACCCTGCACTGAGCCGTATTCGTCTACCACGACTGACAGTTGC
AAGCGCTTTTGCATCATCTGGTCGAAGGCTTTTGGTAAGCTCAAGGTGTTGAGCACCACATGGATTGGGC
GCATCACATCACCCAGTAGCAAGTTTCCTTGGCCATTTTGCTGCTCTTTAAACAACTCAAGGCGGTGCAC
AAAGCCGACAATGTTGTCTTTCTCTTCGCTGTAAATCAGCGGGCGCGAGAACGGCGTATCGCGGTGCTGC
TCGATAAATTCATCAATCGTTAGATCCGCGGAAACGCGAAACAGTACCGGGCGCGGCGTCATAACTTGCG
TTACTGGCACATTTTGAATCGCCAGTAAGTTGTTCAGCATTTTTGATTCGCCTTCTGCAAACTCACCGTT
TTCATTGGCCAACATCGCCATCGCGGAGATCTCGTCACGTAGCTTTGGCGCTTCAACTTTGCGCGCGAGG
CGCTTAGTGATCTGCTCTGAGAACCAGACGAACGGCGTCAGCGCCCATACCATCCAACGCAGCACGAGAG
AAGCTTGGGGAGCGAGTTCACGCCAGTAGGTCGCACCTATGGTTTTGGGCACGATTTCCGACAGCACCAG
AATGCCTAGGGTGAGCACAGCAGAGAACAGGCCAAGCCACTGGCTACCAAACACCACCGCCGCTTGTGCG
CCAGCCGTCGCAGCACCTATGGTGTGCGCAATGGTATTGAGGGTCAGAATCGAGGCGAGTGGGCGGTCGA
TATCCGCCTTTAGGCCTGCTAGGCGATTAGCCGCAGGGTGGCCTTGTTGGCGTAACTGGGCTAGATAGCT
TGGGGTAATACTTAAGAGTACCGCTTCTAATACTGAACAGATAAACGATACGCCAATCGCGACAGAGATA
TATATCGCAAGCAGAAACATAAAATTCCTTGGTTTTAAAGTGCACGTTCGAACTCTTTTCTTCTCACAAT
CTTCGCGGTAAAGGCCGCAAAGCACAGGGAGAATATGAAGAAAAATCGCTTCGCCTGAAGGAGCCGAAAG
TGCTTTTTTCAGTCACTAAATCGATTGAAATGACAGGCTTCCCAGTCGATTAGCCCTTTTTAAATAAGGT
TTCTCTCACTCAATTACAAGTAAACCTGTGGCTGGATTAGTAACAAATTGTGAGTTGTTACTCAGATTAC
GGTTAAAAGTGCGTCATAAAAGCGAAAGTTGCGCGACAAACCTTTGCCAGAGCGGGCATTTATGTTTTAG
AGTGAGCTCGATTCGATAACCTATTGAGAAGGGAAACCTAAATGAACAAGACCCAATTGATCGACTTTAT
CGCAGAGAAAGCGGACCTGACTAAAGTGCAAGCGAAAGCAGCTCTTGAAGCGACTCTGGGTGCGGTTGAA
GGTGCTCTGAAAGACGGCGACCAAGTACAACTGATTGGTTTTGGTACATTCAAAGTTAATCATCGTTCTG
CTCGTACTGGCCGTAATCCAAAGACCGGTGAAGAGATCAAAATTGCGGCAGCTAACGTTCCTGCATTCGT
AGCAGGTAAAGCGCTGAAAGACGCGATCAAGTAATTGCTTTATACTACGCCGAGATTGAACATCTCGGCG
TTTTTGTTTATGAAGCAGCAGTTATCCTTCCTCTTTTTGCTCTCTGGCTTATTGGCCGGGTGCTCGTCTA
CTCCTAATCCCAATCTTGAGCAGATCAATCAATTTACTGGTGGTAAAACGATTGGTGATGCGACCAGTTT
TTACTGGTATACCGAAAGCTTTCAAAAACCGAGCTCAGCCTCAGACTACGTGACCTCCGGTGACTACGGC
AGTTATCAAACCAGCTATCGCTGGGAAGAGGGACAAGTGCGTGAGATTCGCCGTGAAGGTGAGCATCTGG
ATGGTAAGAAGTTGGTGCCGTTTCGCGTCCATATTCGTTTTAGCAAAGAAGGCGAAGCTGTGTATCAGCA
GTATCGGTTGGGCGGAAAAGTACTGCCGATGAATGAAGAGCAACTGGCTCACTACGTTTTGCAAGCCAAA
GCGGTGGCAGAGGCAACCAAAGAGCAGGACAAACAAGGTTTAGAGCTGATCCAAGGCTACTGGAATGGTA
AAACCTTTGAGACTTGTCAGGGCGTTGAGTATCAGCGCGTCGAGTTTAATCAAAGTTTGCCCAGCTTTGT
GTTTAACCGCCTAGCTTCTATCGAAAGCTATGTGGCGTTTTTAGGCAAGATCCGTAACGGCAAAGTGCAT
ATCGACGAGCTGCTGTTGCTCGATGATGCGGGTCACGATTGTGTGAAAGAGCCGGAGTTGCTTGATTAAA
TCGGCCCATGTTTGCCAATCTAATCGAATAAAAAACCTATCGAATAAAAAAGCGCGAAGTTCGCGCTTTT
TTCTATTGATAAGAAGATGGATGCCCGCTTACTTGGCTTGCTCACGCGCAATCGCGCGATAACCGATATC
GCGGCGGCAGAACATACCATTCCAGTGGATTTGATCCGCCAGTTGGTAAGCGCGTTGCTGCGCTTCTAAT
ACGGTATTGCCGAGTGCAGTGGCACACAATACGCGACCGCCATTCGTCACCACTTGGTCGCCTTGGGTTT
CGGTGCCTGCGTGGAACACTTTTTGTCCTGCGCTTTCTTGAGTCGGTAGACCTGAAATCACCTCACCTTT
GGCGTAGTCGCCTGGGTAGCCGCCAGCGGCGAGAACCACACCGATCGAGGCGCGTGGATCCCACTTCGAT
TCCACCTGATCCAGCTTGCCCGCAATCGCTGCTTGGCACAGCTCAACCAGATCCGATTGCAGACGCATCA
TGATCGGTTGGGTTTCTGGGTCACCAAAGCGGCAGTTGTACTCAATCACTTTCGGTGCACCAGTGCTATC
AATCATCAAACCCGCGTAGAGGAAGCCTGTGTAGGTGTTGCCTTCGGCTGCCATGCCGCGCACGGTTGGG
TCAATCACTTCACGCATTACGCGATCATGGACGTCCTGTGTCACCACTGGCGCTGGTGAGTAAGCACCCA
TACCGCCGGTGTTCGGGCCAGTATCGGCATCGCCCACGCGTTTGTGATCTTGGCTGGTGGCCATAGGTAG
GACGTTTTCACCATCAACCATCACGATAAAGCTCGCTTCCTCTCCATCAAGGAATTCTTCAACCACCACA
CGGCTGCCTGCTGAACCAAACGCATTACCCGCCAACATGTCTTGAATTGCGTCTTCGGCCTCTTGCAGAG
TCATGGCCACAATTACGCCTTTGCCCGCCGCTAAACCGTCCGCTTTCACTACAATCGGCGCACCTTTTTC
ACGCACATAAGCCAGAGCTGGCTCAATTTCAGTGAAGTTGGCGTAAGCCGCGGTTGGAATGTTATGGCGA
GCGAGGAAATCTTTAGTGAAGGCTTTGGAGCCTTCCAGTTGCGCTGCGCCTTGGGTTGGGCCAAAAATCG
GTAAACCTGCAGCGCGAAACGCATCCACCACACCAATCACCAGTGGTGCTTCTGGGCCAACGATGGTCAG
CTCAATCGCTTTATCTTGAGCAAAGGCAACCAGTGCTGGAATGTCGGTGATGCCAATGTTGACGTTTTGC
ACCTTGTGCTCAAGGGCAGTACCCGCATTGCCGGGCGCGACGTAGATGGTGTCAACTTGTGGGTTTTGTG
CCACTTTCCACGCCAGTGCGTGTTCGCGACCGCCAGAGCCGATGATGAGAACTTGCATTGTGAAATCCTT
ACTTAAACAAGATGGGGCGCGTTGCACCCCATACCAATCATGCCAATTAATGACGGAAGTGACGCATACC
GGTGAAGATCATCGCCATACCGTGTTCGTTGGCGGCATCAATCACCTCTTGGTCGCGCATTGAGCCACCC
GGTTGGATAACACAGGTAATGCCCGCTTCGGCCGCAGCATCAATCCCATCACGGAAGGGGAAGAAGGCAT
CCGATGCCATCACGCTGCCCGCGACTTCCAAGCCTTCATCGGCGGCTTTGATGCCGGCGATCTTCGCGGA
GTAAACACGGCTCATTTGACCCGCGCCGATGCCGATGGTCATGTCGCCTTTGGCGTACACAATCGCGTTG
GATTTCACGTATTTCGCTACTTTCCAGCAGAACAGAGCATCTTTCAGCTCAGCGTCGCTAGGTTGACGAG
TCGAAACCACTTGTAGGTCATCTTGTGCCACCATGCCTTGGTCACGATCTTGCACCAATAAGCCACCATT
CACGCGCTTCAAATCAAATCCTGTGGTTTGGCCTTGCCATTCACCACACTCCAGCAAACGTACGTTTTGT
TTTGCTGCGACGATGTCGATCGCGGCTTGCGAGACTTTCGGCGCAATGATCACTTCCACAAACTGACGCT
CGATGATCGCTCTTGCGGTTTCGCCATCCAGCTCGCGGTTAAAGGCAATGATGCCGCCAAATGCCGAGGT
TGGGTCGGTTTGGTAAGCGCGATTGTAAGCTTGCAGAAGATCATCGCCCAGCGCTACACCACATGGGTTC
GCGTGTTTCACAATCACACAGGCTGGCTCGCTGAACTCTTTGACGCACTCTAGTGCGGCATCGGTATCGG
CAATGTTGTTGTAAGAAAGGGCTTTACCTTGAATTTGGCGCGCGGTGGCGACTGAGGCTTCTTGTGGATT
GGCTTCTACATAAAACGCGGCCGCTTGGTGGCTGTTTTCGCCATAACGCATATCTTGCTTTTTGATGAAC
TGCGCATTGAACGTGCGAGGGAATTTGCTCTCTTCATCCCCTTCTTTGTTATCACCATAAGAAGGTACGA
GTGTGCCGAAGTAGTTCGCAATCATGCCATCGTACGCCGCGGTATGTTCAAAAGCGGCAATCGCCAGATC
AAAACGCGTCGCTAACGTCAGGGAGTTGTGGTTGGCATCCATTTCGCGGATCACACGGTCGTAATCGTGC
GCATTCACCACAATGGCCACATCTTTATGGTTTTTTGCAGCAGAACGCACCATAGTCGGCCCGCCGATAT
CGATGTTTTCCACCGCATCAGCCAGCGTGCAATTTGGGTTAGCTACCGTTTGGGCGAAAGGATAGAGGTT
CACCACCACCATATCGATTGGCTGAATGCCGTGGGTATTCATCACCGCGTCATCTTGGCCGCGACGGCCT
AAAATACCGCCATGCACTTTCGGATGCAGGGTTTTGACGCGTCCGTCCATCATTTCTGGGAAACCGGTGT
AATCGGAGACTTCCGTTACCGTCAGGCCTTGCTCAGCCAATAGACGAGCGGTGCCACCGGTGGAGAGAAG
TTCAACGCCGCGCTCTGCAAGCGCTTTTGCGAACTCAACAATGCCGGTTTTATCTGATACGCTGAGAAGC
GCACGGTGAATAGGACGAGCGTTGTTCATGCTTCCATTTTCCTTTAAAAGATATTTGCCGAAAGTGATCT
GCTGTGCGGTGTTGGGGAAGCTCGCTGCAAAGCCTCACCGCGCAAAAAACAACAGAGCTATTTGGGGAAA
TACCTTATCCGCCGCGATTTGAATGGCGCGTATTCTAACCAATTTATTACAAAAGATCTCGCGCAATCGT
TTGGCATGGGAAAAATAATCGCTAAAAAACGGTTTTTCAAGCACAAATTTTAACGAAAGCTTAAATTTCC
CCAAACTACTCCAAGTAGTCAGGGAGGAGGAGGAGTGATGTTTCAGATTGGAGAGTTAGCCAAACGCTGC
GGCGTTTCCACCGATACACTGCGTTTCTATGAAAAAAATGAGCTGATTGCTCCGGCAACGCGCACCGAGT
CGGGCTATCGACTGTACGATGAAAAGAGCCAGCAACAAGTCACGTTTATTTTAAAAGCCAAAGAGTTAGG
GCTGAGCCTCGAAGAGATTAAAGAGCTGCTGGAAATTCGTTTGGAAGCGACCGAACACAGCTGCGCCGAG
GTGAAAGCGATCACCAGCGCTAAGCTGGCGGTGATCGACCAAAAGATTGAAGAGCTGACCCGTATTCGCA
GCGCGCTGAAAAAAATCAATGATGCCTGCTGTGGACATGTCGAAGATAATGCCAGCCACTGCTCGATTTT
AGCCGCGTTAGAGTAGAGAAATAACGCCTAATTTATATTCTGATTGATAAGGGTAATTTAGTTTTTACCA
CTAGGAATGACGTTGTCTGATGGTTAAACAACCTAAGTTTGCAATTTTTAGCCTTATCAATAGTAGGTGA
AATAGATTGGTGCACTTATAATTTCGCTCTTCATCGGTGTGTGGTGCTCGAGCATATTCTGCCTCTTACC
GATGCTATCTTCCTGATACAAAGAGCTATTCTATGATTGGAATCTGTTTTCAAATCAATGACTGGGTTCT
GTGCATTGATGAGAATAAGCTGTATCGCCAAGATAGGGAGGTCTCGGCCGAGCCGCGTCTTATTAACTTG
CTGCATTTTCTTGCGGAGCATGCCGGAGAGGTATTCGGCCGTGAGGAACTCATTCAACATGTCTGGGACG
GGGCGATTGTCACCGACCAAGTGGTCACTCAATCCATTTTTGAGTTGCGTAAGCTATTGCGCGATGGACG
CGAAGAAAACCTCAGCTATGTGGTGACGGTGCCTAAGCGTGGCTATAAGTTAGTCGCGAATGTGCAGCGT
CTCGATGGCAATCCCTATGTTTCTCGCCAAGAAGAGTCGACAGCCAGTGATGTCTGTTTGGCGGACGATA
TCGACGACGTGGAAGACGCCGTTCCCGAGATTGTATTTCCTGCCGGCCCGTTAACGCGCGCCGTGTGCCA
AAGTCAGCAACCGAAGAAATCAAGCAAGCCGAATGTGAGCCGTTGGCGCTTAAACCTGCTCAATGCGATC
TGGATTGGCTTAGTGATTGTAGCGATGGGCTTTTTTACTGTGCAGCAGTCGCAAGTGCGCATCACCCAAG
TGGTGGATACCCATCTGATTGAATTTAAATTCCAAGACGGTTTTCATGCTCAGGCGCTCACGCATGAGCT
TGCCGATGGTATCGCACAAAAGCTGATGGCCGATCTGACCCAAGTGAGTGATTATCGGGTCATTCTCGGT
AAAACGGCTTACAGCTCAGGCATTTTGCCCGGTAAGTCGATCATGGTGCGAGTCAATGACCAAGATGGCC
ATGAGTTTTTAGATCTTGAGCTTAAGAACAACTCTTCCGATGCGGTGCTGTTTAGTCGCCAATATCCGCT
CGATAGCCAGCATCTGGCCTCTGTGCTGAAAAGTGCCGAGTGGGATGTGATGCAAGCGTTGAAAATCCCG
AATGCAGAGCAGCAAGCACAGCGTTTATTGGTGGATTTTCCGCGTCAACCCGCGGCGTTAGGGCTGTATG
TGCGCGCCAATCATTACTTGAATGTTGCCGATCGTCCGCAGTTCCAAAAAGGCATTTACTTATTGGAGCA
AGTGCTGAAATTAGAGCCGGATAACCATTATGTCCAAGCCGAATTACTGATTGCGTACCATGTGCAGCAA
GCGATCAGCCCAGATCAGGCGCTCAATCAAGATCGGATGCTGGTGTTGAGTGAGCAGTTGCAGCAGGTGA
GTTACTCCCCTCAAGCGGTGGTGCAGCCACGCATTTATGAAGCGTTAGCACTGCAAGCAACAGTCGAAAA
CCAAGTGGAAACCGCCACGCACTATTTGGCGCAAGCTCAGGGTTTGCGGGAATCGGTGCTTTCATATGTG
CTGCAAGGCAAGCATGCTGAACTCAAAGGCGATCTGGATGGCGCAAGCGATGCCTACAGTGAAGCGTTTT
ATATGGACACATCGCTGGAAACTTATCTGCTGTGCGAAAACTTGGTGTTCCACTCTAACTTAAAATCCAT
TGATTACGCCATGTACCGCTCGGTGCATCCTTCGGTGGTTCGTTTACTGTAACGCTCGTCTACGGTCAAT
TTCATCTCTCTATCCCCAAATGACTTGGAATGACTGGTAAGAAGGGGATAGAGCGGACTTGTGCCTTCTT
TCTCCGAACTGGCTTTAGCACGGTTTAGAGGGGAGGGCGCGCCGCTTTATCTCTCGGAATCCTTCTGACT
GAAAAACGCCCGCTAATGACATCGAACTATGTCTATGTACTCACTAGTCGTTTAACTTCTACTCGCCATT
AATGGCCATTCGTTTGAGCCTATTCCCCAAGTCAAATTCAGTGAGCCTCATTGGCATTCTGTGCCGATGG
ATGTCGCTTCATCGAGCGGCTTGCCAGTGGAGTGACAAATCTTATGGCAAGACCAACCGTTTTTTGGCGA
TAAACCTCCCTCCTGATACCTCCGCAGAGCAGTATTTAGCGTGATGTTTTCACCTTGATATTTTTAGTTG
TCTCTCCTGATATTTTTAGGTTTTTTATTAATGATATGAAAATAAAGAGGTTTATTGGTGGTGTTTATCA
GGTTGATATCAAGAAAGTCATGCTTGGCTCATCATTTTATTGATAAGCGGAAGTTTATTTTTTTTCGTTT
TTTTGGGCGTACTCTGCACTTCGAAATTTAGCGAGGTAGCGCAGGTGATTGCACTCATGACATCTCGCTA
ACCCATTCAGTTTGAGTTTTGTAACTTAAGTAGAATCGATTTGGAGATGTTATGTCATCAAATGCAAAAA
AAATCGGCCTGATCGCCTGTACGGGTGTGGTGGCTGGCAACATGATGGGCAGTGGTATTGCGCTGCTTCC
TTCTACGCTTGCGAGCGTAGGTTCAATTTCCATTTATAGCTGGCTGATCTGCATTGTTGGCGCACTCAGT
TTGGCGTTTGTGTTTGCTCGTTTGGCAACCAAAAACCCGCAAGAGGGTGGCCCGATTGCTTATGCAGGGG
AAGTGTCACCGGTGTTTGGTTTCCAAACGGGCGTGCTTTACTACCACGCTAACTGGATTGGTAATTTGGC
GATTGCGATTACCGGTGTTTCTTACCTTTCGGTGTTCTTCCCGGTGCTGAATAACCCGATCCCTGCTGGT
TTAGCGACCATTGCTTCGGTTTGGCTATTTACCTTAGTCAACTTGCTTGGTGGTAGCTGGGTAAGCCGTT
TATGTACCATTGGTTTGGTGCTGATTTTGATCCCTGTAGTCGGTACGGCTCTGTTTGGTTGGACGCACTT
TGACAGCGCGCTCTACAGCCAAAACTGGAACGTGTCTGCCGGTAGCGATGGCCATGCGGTGATCACTGCA
GTGCTGATCTGTCTGTGGTCTTTCGTGGGTGTTGAATCGGCAGCGGTTTCTTCCGGTATGGTCGAAAACC
CAAAACGCACGGTGCCACTGGCAACCATGTTAGGTACTGGTCTTGCGGGCCTTATCTATGTGCTATCAAC
TCAAATGATCAGCGGTATGTTCCCTGCCTCTGAAGTGGCGGCATCGGGTGCACCTTTTGCACTGGCGACC
ACAGCACTGTTTGGTAGCTGGACTGCGCCATTCGTGTCTGCCTTTACTGCACTAGCGTGTTTCACGTCAC
TTGGCTCTTGGATGATGCTGGTCGGCGAAGCGGGCAAACGTGCCGCTAACGATGGCAACTTCCCGAAAGT
ATTCGGTGAAACCGATCGCAACGGTGTACCGAAAAAAGGTCTGCTGATTGCTTCCAGCATGATGACATTG
CTGATGCTGGTGCTGATGTTCTTCAGCTCAGAAACTGCGCACGCTTCCGATCTGTTTAACCAACTGACTA
CCGATGCGGTTCTGCTGACCATGCTGCCTTATTTCTACTCCAGCATTAACCTGATCCGCTTCGAAGGCAT
GACCACTCGCAATACGTTTGTGATGCTGTTCTCCGGTATTGCCAGCCTGTTCTGTATGGTGGCGCTGGCT
GGTGCAGAGGGTTCAACCCTGACTGCAACCTTCATCATGTCGCTGATTATTTTGATGTTCTACAGCAAAA
AAGCGGGTCTGGATAAATACCTCGAGACTCATCCACAACAAGCTTCGGCTCAGTTCTGATTGACCTTGCT
GGCGTCTGCCACGCCAGCTTTCTGAATTCACTATGGCGCTCGTCTTACTCACTGTGCAGTGCACAGAGAG
CGCCTTTTTTCGCCTTGGAGATGTCCAAATGAATATTTTCGCTATCTTGAACCACATGGGTGTGTTCTTT
AAAGAAGAGCCTGTTCGCCAACTGCATGCAGCATTAGAAAAAGCCGGTTACGACGTGGTTTATCCGGTGG
ATGACAAAGATCTGATCAAGATGATTGAGATGAACCCACGCATTTGCGGCGTGCTGTTCGACTGGGATAA
ATACTCGCTAGAGCTGTGTGAGCGCATCAGTAAAGTCAATGAAAAACTGCCTGTGCACGCCTTTGCTAAC
GAGCAATCGACGTTAGATATTTCGCTAACCGATCTGCGCCTCAACGTGCATTTCTTCGAATACGCTCTGG
GCATGGCCGACGATATCGCCATCAAGATCAATCAAGCGACTCAAGAGTACAAAGACGCGATCATGCCTCC
GTTTACTAAGGCGCTGTTCAAATATGTAGAAGAGGGTAAATACACCTTCTGTACTCCGGGCCATATGGGC
GGTACTGCGTTCCAGAAAAGCCCTGTTGGCAGCATTTTCTACGATTTCTACGGTCCAAATACCTTCAAAG
CGGACGTATCGATTTCGATGCCAGAACTGGGCTCACTGCTCGATCACTCCGGTCCACACAAAGAAGCGGA
AGAGTACATCGCGCGCACGTTCAATGCCGATGCTTCTTACATCGTGACCAACGGTACATCGACCTCGAAC
AAGATCGTCGGTATGTTCTCCGCGCCTGCGGGTAGCACAGTGCTGGTGGATCGTAACTGCCATAAATCAT
TGACTCACTTAATGATGATGACGGATGTAACGCCAATTTACTTCCGTCCAACCCGTAACGCTTACGGCAT
TCTTGGTGGTATTCCACAGAACGAATTCAGCCGTGAAGTGATTGCAGAGAAAGTGGCAAACACCCCGGGG
GCGAGCGCACCAAGCTACGCGGTGATCACCAACTCGACTTACGATGGCCTGCTGTACAACACTCAGTTCA
TTAAAGAGTCGCTGGATTGCAAACACATCCACTTCGACAGTGCATGGGTGCCTTACACTAACTTCAACCG
TATTTATGAAGGCAAGTGCGGCATGAGTGGCGAAGCGATGCCGGGTAAAGTGTTCTACGAAACCCAGTCC
ACGCACAAACTGCTGGCGGCGTTCTCGCAAGCCTCGATGATTCATGTCAAAGGTGAGTTTGACCGCGAGT
CGTTCAACGAAGCCTTTATGATGCACACCTCAACCTCACCGCAGTACGGCATTGTGGCATCGACGGAAAC
TGCCGCTGCAATGATGCGTGGCAACACCGGCCGTAAGCTTATGCAGGATTCGATTGATCGTGCGATTCGC
TTCCGTAAAGAGATCAAACGTCTGAAAGGCGAGAGCGAAGGCTGGTTCTTCGATGTGTGGCAACCCGAGA
ACATTGAGACCACCGAGTGCTGGAAACTCGATCCAAACCAAGATTGGCACGGCTTCAAGAATCTTGATGA
CAACCACATGTACCTTGACCCCATCAAAATCACTCTGCTGACTCCGGGAATGAGCAAAGATGGCGAATTG
GAGCAGAGCGGTATTCCGGCATCACTGGTCTCTAAATACCTTGATGAACACGGTATCGTGGTTGAGAAAA
CTGGCCCTTACAACCTGCTGTTCCTGTTCTCTATCGGTATTGATAAGTCAAAAGCGATGCAGTTGCTGCG
CGGCTTGACGGAGTTCAAACGCGGTTACGATCTGAACCTGACCATTCGTACCATGCTGCCTTCACTGTAC
CGTGAAGACCCAGTTTTCTACGAAGGCATGCGTATTCAAGAGTTGGCGCAAGGCATTCACGACTTAACTC
GTAAATACCAATTGCCAGAGCTGATGTACAAAGCGTTCGATGTGCTGCCAGAGATGAAAGTGACGCCACA
CGTGGCATGGCAACAAGAGCTGCGCGGTCAAACTGAAGAGATCCTGCTTAACGAGATGGTGGGTCGCGTG
AGCGCCAATATGATCCTGCCTTATCCTCCAGGCGTGCCATTGGTACTGCCAGGTGAAATGGTGACAGACA
GCTCTCGCCCTGTGTTGGATTTCTTGGAAATGCTGTGCGAAATCGGCGCGCATTACCCAGGTTTTGAGAC
CGACATTCATGGTTTGTATCGCCAAAAAGATGGCTCTTACACCGTAAAAGTGCTGAAGGACTAAGCCAGC
TTTACCCCATAAAGACAGCGTAACTCCCCAATGGACGCTGATACACAGAGAGAGCCTCACGGCTCTCTCT
TTTTTCATGGTGCAATTTAGGTGAAAAGCGTCGTCGCGGGATCAGATTTTAAACACCGCTAAGCTGCGAG
CCAGATGCTGGCCATTTTCCATCAACTGTTCACTGGCGGCTGCCACTTGGTTAGCTTGAGCTGAGGCTTG
GGTGCTGTGCTCGGCAATCTGGGTGAGGTTACGGGTAATCTCGTCGGTAGCCTCTGATTGCTGGGCGCTC
GCGCCTGCGATATGTTGGTTGAAGGACAAGATGGTTTTGATCTGCGCTTCAATCTCATTGAGCATCTGCT
GCGCTTGCTCGGCTTGCTGTTGCGTCACCCGTGATTGCTGCTGGGTTTGCGTCATGGATTGGCTGACGCT
CTGCGCTTTTTTCTGTAACTGAGCAATGATTTGCTCAATCTCATTGGTGCTGGCTTGGGTGCGAGTGGCG
AGGGTGCGCACTTCATCGGCGACCACGGCAAAGCCGCGGCCTTGCTCACCAGCACGCGCCGCTTCAATCG
CCGCATTCAGTGCCAGTAAGTTGGTCTGCTCGGCCACACCACGGATCACTTCCAAGACTGCACTGACCGA
TTGCGTTTCACTGGCCAGAACTTGAGTTTCTTGTTCGGTACGGGTCAATTGATCGCGCAAGCTCTGCATT
TGAGTCGAGGTGAGTGTGATCATTTCGCGCCCTTGGCTGGCCGCTTGATTGGCACTGTGCGCCGCTTGTT
CAGCCTGATGGGCAGATTGCGCGACTTCTTGATTGGACGCATGCAACTGATTCATGGCGGAAGCGACGGT
ATCCACCGCTTGGTGCTGGTCATACGCTTTGCTGGATGCACTTTGCGCTACTTGAGTCAGTTCATCGGCA
GAGCCCGTCACGCTCTCGGTGATTGGAGTAATTTCTTGAATAATATGTCGAATTTTATTGGTGAACAGGT
TAAAGGCTTGCGCGATTTGTGCCAGTTCATCTTTTCCCGTCACGGTTAATTGGCGAGTAAGATCCCCTTC
ACCTTGGGCGATATTTTTCAGCGTTGCGAGTGTCTCTTCGCAAGGTTGAGTGATGCTGCGCCCAATCAAG
CTGGCAAGCACAATCAATACCAGCAGCGTGCCCACAACCCAAACCAGTATTGAGCTCAGGCGCTGCATCA
CCAGCGCATTCACATCATCGACGTAGATGCCTGTGCCGATAATCCAGCCCCAAGGTTTAAACAGTTTGAC
GTAAGAGACTTTATCGACGGGTTGTTCGGCACCCGGTTTAGGCCACTGATACTCGACTACACCTTGCTGA
TTTCTTTGGGTGACATTGACCATTTCGACGAATAAAGCTTTGCCGTTCGGGTCTTTAAAGCTGCGCAGAT
CTTTGCCATTCAAATCCGGTTTCATCGGATGCATCACCATGGCAGGCTGCGCATCATTAATCCAGAAGTA
GTCGTTCGCGCCATAACGCAATTGAGCTATCGCTTGTTTTGCCGTGTTTTGCGCTTGTTCGGTCGTGAGT
GTGCCTTGGGTAGCTTGCTGAGCATAGTGCTCAAGTAGTGTGTAAGCACTTTCGACTAAATGCTGAGTTT
GAACTTGTTTTTCTAGCATCAGGTCGTGTCGATAATCTTTGACCATAATGGCAAACGGTATTGCCAGCAG
TACCAGAATCACCACAGTGAGCAGAAATAAGCGATTACGGATTGAGAGGTGGCGCAGGCTAACGGAAGTC
ATAAACATCACTCCTTGAGATATGACACGCATGATGAATATTTCATGGTACGCAAGACTGTAACAGATTG
TTTTCAGAGCGGTAAATGCGACTAAAGAGGCAAAGTGGTGAAGTTGTGCACGATGTCGAATTTCGCTTCA
AATCCTCAGCAGAAATGTGAAAGCGCGCAATCAGTGAGCGCCAGCGTCACCAAAGGTTGCAGCGACGTGG
GCTGCAACCTGTGTGGTTAGATTGTCGGGTGCGACGAGGTCGCCGTGGGGAGTCAATTAACCAAAGATGG
CGAACAGTGTGGTCGCGACACTGCCACCTATCAATAGCCATCCTGCTCGTTTCGGGGAGCCGTGGAGTTT
GGTCCACATCAGTAAACTGGTCAGAGCAAGCAGGAGCATAGCAACCGCCGCAAGGTCGGAAAACAACTGC
CAGCCAAGACCCGTTCCCATTCCGCGATGCAAGCGGTTAAGCACAGCGGCCCAGTTGGCTTTTTGATGCT
GAGCTTGAATGACTAAGGTGCCGGGTACGTATTGGGCGCTAAAGGTATCGGTCACGCTGGTGGCGCGCGC
TTCCCAGCGGGCTGGGATCAATAACGGCTGTTGTGGCGTGGGCAACTGCTGCGCGGCGATTTCGCGTATC
GTCCACTCATGTTCGCCATATTCGGTATTGAGCTGCGCTTGAAAAGTGCTGACTGAATCGATGGGTTCAG
TCAGCGAGAGTTGCCATTCACTTTTGCTGGTGTGTGGCCCGGGCAGTGGCCAGACAGCGCGGTGAGATAA
CCAAAGGCCAGTGAGGCCATACAACAGCATTAAGAGTAGGGTAAAGAAGCCGCACCACGCATGAAGGCGG
CGGATCCATTTATTGTTGTGTAGAGGCAGGCGTCGACGTTGCATAATCAAGCTGGCCGTTAGGCCAGCTC
TCCTGTGGTTATCCCCTTTGACTTGCCGCTGCATGCCAAATGGGGATCAATCGTTTAGAACTGGTAAGAC
GCTGTGAGGTAGAACTCACGCGGTGCACCCGGCTGAATTTGTGTGCTGCTGGTGGCACTCAGGTAGTAAT
CCTTATCGAGCAGGTTTTCTACGCTCAGTTGAGTGCGCCAAGCTTGCCATTGGTAGCCGAGACGTGCATC
GAAACGGGCATAACCGGGCAGTTTGGTGGTGTTAGTACGATCGGCATAGCGATCGCCGACCGCCACAAAA
CCGGTCTCACCAAACCAGCCATCGCTTGCCGATTGATAAGCGACAAACAGCTCACCATTGAGGCGCGATA
CGTTGGTTGGGCGTTTACCTTGCTCACTGGCATCAGCTTCGACGTATTTTGCATCTTGCAGGCCAATGCC
GCCACGCAGAGAAAATTCATCGGTGAGAAGTGCACGGCTGCTCAGCTCAATACCATCGGTACGTTGTAAT
CCGGTGAGAATAATACGCTCCTGATCATTCGGATCACGCATACGGCGGTTATACATTTCTAAGCGATAGA
CGGATAAAGTGGTTGAGATGCGTCCCTCTAGCCAATCGCTTTTGACGCCAGTTTAATACAGGCGTGAGTG
CTCAGGATCGAGGTGGTTATGTTTGTCTCCCGGCGTAATGCCAATAACGCCACCACCAACCGGAGAATAG
GTTTGTGAGTAGGAAGCGTACAACGCATGCTCTTGCACAGGGGTCCATACCACACCTAAACGTGGGCTTA
AGCTGTTGGATGAGATGGTCTCTTCTTTATTGGTATCGTGGCGATGAGTGGTGACGGTGAAATCATCGTG
ACGCAGACCTGCCAACACAATCCAATCTCCCCATTGCAGTTGATCTTGGACATAAATACCGTAGCTCCGC
ACTTTATGAGTGGCATCACTAAATACTGACATAGGTCCGTTGTAGGTCGGCAGTGACTCAGGTTGGTACA
GGTTACCACTCGGGATGCTGTTGGCGTTGCGATACAGTTTCGGCGAGCGCTCTTGCCAGCCTTGCTCTAG
ACCTATCAGAATTCGGTGAGCAATCGGGCCCGTATTGAAGGTGCCTTCGGTTTCGGTATTGCTGATCAGG
TTGTTGGCTTGCAGATCTTGTTGGAAGCGTTGACGCGTGACTTGGTCGCCACTGACGCGAGCTACGTAAG
TGTTATCAAACTGACTATCGAGCTTGGTGTAGCTCAGTTGTTGGCGCAGTTGCCATTCTGGGTGGAATGC
CCAAGTAATGCGTGAGCGCGTGGTGGCCACATCATCATCAATAAAGTCACGGCTGGTATCGCTGTAAACA
CTGCTCGCAGGAACCTCAGCAGGAGAGCCGTTCACCGCCGGAATACCACGATCTGGCACGCGATTATGGG
AGTGTTGCTCATACTGGATAAGCCAGCTCACATCATCATTGATGTCCCAGTTCAGAGACGGAGCAAGCAA
AGTGCGTTTGCCTTCCACGCCATGGCGGAAACTGCCGTAATCTTCTTGAGCAATATTGAGGCGAACTTGT
ACTTGCTGATTGACCTCACCATTGAGATCCGCGGCAAGGCGTTGGTAATCATGGCTGCCAATGCGTGCAG
AAACGCTCGCGGCATCACCTGCGTGTGGCACTTTGCTGACGCGGTTGACGATCCCCCCTGTACTACCACG
GCCATACAACACCGCCGCTGGGCCTTTGAGAACTTCGATACGCTCGATGTTGCCGAGATCGCGGGTGTAC
TGCATATCATCACGAAAACCATCGAGATAAAAATCGTTGCTGGCGGAAAATCCACGAATATTGATGCCGT
CAAAACGGGTATCGCCGTTGGCGTTGACCCCCGGTACCCCAGCTAAAGCTTCGCTTAGGCTGGGAGCGCC
AAACGCGGTCAACTCTTCCGCAGAAAGTGAATCAATGGTTTGCGGCACCAGTTTAGCCGGAGTGGCGGTG
CGGGTTGCGGTGGCGACTTCCGGCAGTTGGCTTTGTTGACTGGTGATGACCAAGGTTTCTTGTTCGGCAT
AGGCGGGGGCACAAGCGGCGAAAACGGCCAGACTGACCCAGGTTCTTGAGCGAGTAAAATGAGACATGAA
GGATTAACTCTATTTATTATTGACGAATAATGTCAGTGGCAAACATTCGCCACAAAAATGAATCACAAAT
GATAGTAATTTTCATTATTGATTCAAGTGTTATTTGTGCATTTCATCCTTGTAGGTGATATCTCATTCTG
CTCAACGAGTTAACGCGCAATATAAAAAAAGACCAAACGGAGCGTTTGGTCTTTGGTGGGGGAACGAGCC
GAAAAGGCTTATACGTTGCGTACGAGCTCGGCGAGGGTGTCCCAGTCGCCTTTGTCCATCAGGTCGGTCG
GTACCATCCAAGTGCCGCCACACGCGACAACCGATTTGAGCGCCAGATACTCTTGCGCATTGTTTGGATT
GATACCGCCGGTTGGCATAAAGCTGACTGGGTACACCGCGCTCAGCGCTTTCAGCATCGCAATGCCGCCA
GATGGCTCGGCCGGGAAGAACTTCAGGGTACGCAGACCCATTTCCATCGCTTGCTCAACCAAACTTGGGT
TGTTGACGCCCGGAATGATCGCGATATTGCGCTGCTGACAATATTTCACTGTGGTCGGGTTCAGACCCGG
GCTCACAATGAAATCAGCTCCCGCCGCAATCGCTTCATCCACTTGCGCTGTCGTGAGTACAGTGCCTGCG
CCAATCAGCAGGTCTGGATACGCCTTACGCATGATGCGAATCGATTCCGCGGCCGCAGCGGTGCGGAAAG
TGACTTCTGCACAAGGCAAACCGTTTTCAACCAGCACTTTGGCCAGTGGCAGTGCGTGGGCGACATCATT
AATCGCAATAACAGGGACAATTTTGATCGCTCGTAAGCGTTGTTCAATGGTCATGAGTCCATACCTCTAC
AGAATAAAGCTGAGTGTTGCCACAATCAGGAAGGCGATACCGCCCAAAAGGGTTTCCATCACAGTCCACG
TTTTTAGAGTGGTTTTCTCATCCATCTCCATCAAACGCGACACCAGCCAGAAACCAGAATCGTTAAAGTG
TGAAAGCACAGTAGCACCGCCGGCAATCGAAATCACGATAAAGCACAGGTCAAGATCAGACAGGCCTGTG
GTCGCCGCCACCGTCGGTGCAATCAGGGCGGCCGTCGTGGTCAGAGCGACCGTAGCCGAACCTTGCGCGA
CGCGTAAACAGGTCGCAATCACAAATGCGGCGACCACAACGGGCATACCGGTATCCGACAGCACGCCAGC
CAGTGCGCTACCAATGCCGCTCGCGCGCAGTACGCCACCGAACATGCCGCCCGCACCGGTGACTAAAATC
ACCGCGCAGATGGGGGCAAGCGAATCACCACACAGTTTTTCTAGGCGTGCCATGCCGTAATCTTTGGCGA
ACGCTGCGATACAGACGAGCAGAGTGATCAGCAGAGCAATCGGTGTTTTACCCAGCATACGCAGGAATTC
GACTGCGGGAGCTTTACCATCAATCATGCCCGCGACCGCAAGGGTGTTCAAACCGGTATCCATAAAAATC
AGCAGCACTGGCAGTACCAGAATGGTCATGACCGTAGCAAATTTGGGCAGTTTAGCTTCGTCAATGATCG
CATCGGTATTGAAGAAGGCTTTCGACAAAGGAATATCGAATTTCTTACCGGCATACAGACCAAATAGGTA
AGCGCCCAAGTACCAAGTCGGGATGGCCACAAGCAAACCAACAATCAGCAGCAAGCCGATGTTTGCGCCG
AGCAGTTCTGCCGCGGCAACCGGCCCCGGATGCGGTGGCACAAAGGCGTGCATGACCGCAAACGCACCTG
CTGATGGCAGCGCGTATTTAAGGGGTGAGCCACCAAAGCGTTTCGCGACGCTGAAGATGATCGGCATCAT
CACAATCAGGCCCGCATCAAAGAAGATGGGGAAGCCAAACAGCAGCGATGCCACGCCGAGTGCAAACGGT
GCGCGCTGCTCGCCAAAGCGGCCGATCAGCGTGTCTGCCAGCACTTTCGCACCGCCCGTCACTTCCAATA
TTTTACCAATCATAGCGCCAAGGCCGACCAGCAGCGCGACCGAAGCCAGCGTGCCACCAAAGCCTGTCAT
CATGGTCGACACCACTTTGTCAGACGCCACGCCAGTGGCAATGGCGGTGCCTAAACTGACTAAGGTCAGT
GAAGCAAAAGCGTGGATTTTAAAACGAATAATCAGCAGCAGTAGCGCAATAATGGCGACCGCCGCCACGG
TTAATAGATACGTAGGATCAGAGGTTTGTAGTAAGGGGTCCATGAGTTCACCGTCCAGATTTATAGTTTG
TGTTATAGCTCACATTTAGTGAAGTTACCGGTAACATGTTACCCATAACATGAATAAGATAAACCCATAT
TTCGAAGTGAATTTTAAAAATGCGATCACGCGCAAGTTTGGTTTTAAGGAGTCGTTATGGCCGGTAGTAG
CATCATTGTGATGGGGGTTTGTGCTTGCGGTAAAAGCACCATTGGTGAGTTATTGGCAAAGCAGACTGGG
CGAAAATTCATTGATGGCGATGATCTTCATCCGCGTGCCAATATTCAGAAAATGGCCTCCGGCCAGCCGC
TCAATGATGAAGATCGTAAACCTTGGTTAGAGCGCATTCGCGATGCCGCTTACAGCCTCGAAAGCAAAAA
CGAACATGGGGTGATTGTCTGCTCAGCACTCAAAAAGCAGTACCGCGACCAGATCCGCGAAGGCAACCAA
AACGTGACCTTCTTGTTCTTGGATGGCTCGAAAGAACTGATCATGGAGCGCATGCGCGCTCGTCAAGGCC
ATTTCATGAAAGAGAACATGGTCAACAGTCAGTTTGAAACCTTAGAGCGCCCTGATGGTGAGCCGCAAAC
CCTGATCATCCCTATTGATTGTTCAGTACAGGAAGTGGTGAGCTGTGCGATTCAAGCGCTGCAAGAGCAG
GAGGGTCTATGATTCATCCTATTTTAGCCAAGGTCACTCAAAACCTGACAGAGCGTAGCCGTGAAGCACG
TGCGGCCTTCATTGCACGCAGTCAAGCACAAGAAAAAGCCGGCAAAGGTCGCACCTCACTCTCTTGCGGT
AATTTAGCCCATGCGGTGGCGGCCTCTTGCAGCACAGAGAAAAAAGCGATCCTCGATTTCACGCGCAGTA
ATGTGGCGATTGTGACTTCCTATAACGATATGCTCAGTGCGCATCAGCCTTATCAGCACTATCCAGACCG
CATCAAGATGGTGTTAGCCGAGTACGGCCATACCGCGCAGGTCGCCGGTGGCGTACCCGCCATGTGCGAT
GGCGTGACCCAAGGTCAGCCGGGGATGGATATGTCGCTGTTTTCCCGTGATTTGATTGCGCAGGCGACCG
CACTTTCTCTCAGTCACAATGTGTTTGATGCCACTTTACTGCTCGGTATTTGTGACAAAATCGCGCCGGG
GCAATTGATGGGCGCGCTTTCTTACGCCCATCTGCCGACCGCGTTTATGCCTGCGGGTTTAATGGCAACC
GGCATCAGTAACGAAGAGAAAGTGGATATTCGCCAAAAGTATGCGGCGGGTGAAGTGGGTAAAGACGCGC
TGCTCAATATGGAGTGTCAGGCTTACCACGCGCCGGGTACGTGTACTTTCTACGGCACCGCCAACACCAA
CCAATTGGTGTTTGAAGCCATGGGGCTGATGTTGCCGGGCTCGGCGTTCGTGCATCCTCATTCGGCGCTG
CGCCAAGCATTGAACGATGACGCGACGGTAAAAATTGCCAGCATGACCCAAGGTTCAGCGCAGTATCGTC
CGCTCTATCAAGTCGTAACCGAGAAAAGTCTGCTCAATGGGATTGTCGCTCTGCTGGCTTCTGGTGGCAG
TACGAACCACACCATTCATATGTTGGCGGTGGCACGTGCCGCGGGGATTTTGCTGACCTGGCAGGACATC
AGTGATCTGTCGGATGTGGTTCCGTTGCTGGCGAAGGTTTACCCGAATGGCCCTGCGGATATGAATGCCT
TCCAACAAGCGGGCGGCGTGCCAGCCTTAATGAAGCGTTTGCATGAATCTAAATTGCTGCACTCGGATGT
TACACCAGTATTTGGTGAGTTTAGGGATCAACTGACGCTGCCTGAGTTGGTGGACGGGGAGCTATGTTGG
AAGGCGTGCGAAGGCACGCGTGATGCTCAGGTGATCGCGGCGAGTGGCGAGTGCTTCCAAACCACTGGCG
GCACTAAAATGCTGAACGGGAACTTAGGCCGCGCAGTGATCAAAGTCTCGGCAGTGAAAGAAGAGCAACG
CATCATTGAAGCGCCAGCGGTAGTTTTCCAGTGTCAGCACCAAGTGGAAGCGGCTTACCAGCGTGGTGAA
CTGAATAAAGACTGCATTGTGGTGGTGACCCACAATGGCCCCGCGGCGAATGGCATGCCTGAGCTGCACA
AATTGATGCCGATTTTGGGCAACGTGCAAAAAGCCGGATTCAAAGTCGCGCTGGTGACCGATGGTCGTTT
GTCGGGCGCGTCAGGTAAAATTCCATCGGCGATTCACGTGTCACCAGAAGCGGTACGCGGTGGTGCGATT
GGTTTAGTGCGTGATGGGGATTTGCTGCGCTTGGATTGCACAACAGGCACGCTTGAGAACTTAACCGACA
TGAGCCATCGCCAAGCTCTCGCTTTAGATACCGAGCGCGATCAGCAAATGTGGGGACGCGAATTGTTTAA
AGTGATGCGCCAAGCGGTCTCTTCCGCCGAACAAGGGGCGAGCTTTATTGTTTAACCTTGGGTAAGTTGA
AGCATCAAAAAAGGCGGTGTGTACCGCCTTTTTCAGCTTTATCCTTTGTGGAGTGCTGGTGTTACACACT
CTCACCGGCAGTAAATCGATAGCCCATATCGACGACTTGCTGCTCGGCACGTTCACCTTTGAGTGCGGCA
ATCAGTAGCTCAGCGCTTTTTTCTCCAATCGCATAACGTGGCGAATCAACGCTAGTCAGCTTTGGCGTGA
TGGTGCGGCCGATGTCCAGCGCGTTATAGCCAATCACTGAAAGCTGTTCTGGCACCCGAATACCACGCTG
CTGCGCCACCAGTAGAGTACCAATCGCGATGTCATCGTTGGTGCAGAACACACCATCCAGATCGGGGTAA
CGCGCGAAGGCTTCATCAAGCAACTGAGCGGCGAGAGAGAAACTGGAGTGTGAGCCAGTCAGCACGTGCT
TGATAGGCAGCCCGGCTTCTTGCATCGCTTGGTCATAGCCCTGCATACGCAGTTTGGTGCGGGTATCAAG
CCGTGCACCGAAATAGGCAATCGAACGTTTACCCGCCGCGATAATTTTTTTCACCGCTTGATATGAGGCT
TCAACGTGATCCATGCCTACTGCCATGTCAATTGGGTTGGCGGGAAGCTCCATGGTTTCGACCACGGGCA
CTCCAGAGCTGGCAATCATTTGCAAAGTGCGCTGAGTGTGATGACTTTCGGTGAGAATAAGACCATCGAC
TTGATACGCGAGCAGCGAAGCAATTTTGCGCTCTTCTTCCTCCTCATCGTAACCAAAGTGGGCGAGTAGG
GTTTCATAGCCATTGGCTTTGGTCACCGCTTCAATCCCTTGCACAAAAGAGGCAAAAATTTGGTTCGACA
AGGAAGGAAGTAAAATACCAATCGCCTTACTGGATGATTTAGAAAGCATCGCAGGGGCGCGATTTTCAAT
GTATCCCAAAGCCTCAACGGCGAGCGCTATCTTCTCCCGCGTGGCCGCAGCCACTGAATCCGGGCTTCTC
AGATAACGCGACACAGTCATTTTTGTTACGCCAACTTGATCCGCCACATCTTGCAATGTCGCGCGCTGTT
TTTTTGTCATAGGTTATTGAGTCTTTTATAAAATGTTATGAGTAACATTATGAAGAAGTGACGGTATGGG
TACAACCATTGTGTGTGGTGAATAAAAGGTAATAAAAAAGCCCTGACAAAGTCAGGGCTTAAAAAACGTC
GGTGAAGATTAGTTCATGCCGTATTTTTTCAGTTTCTTACGAAGAGTGCCGCGGTTGATACCCATCATAG
TTGCTGCGCGAGTTTGGTTACCGCGAGTGTATTGCATGATGGTGTCCAGAAGTGGTTGTTCAACTTCAGC
TAGAACTAATTCATACAGTTCAGTCACTTCTTGGCCATTCAGTTGAGCCAAGTAGTTTTTAAGAGACGCT
TTAACAGAGTCACGCAGTGGCTTTTGCGTGATTTGGTCTTGTGAAGTTACGGTAGTAACGGTTAAAGCTT
CTGAAGTCAGATTTTGTTCGAACATATTCGGTCTAGCTCTTCTCTTAATTATGATGCAACGTTATCAAAA
TACCCTTCGAGCGCATCGAGTTGCTGGTCAGCAGTCTCAATGGCGTTGAAGGTACGGCGAAACGCACTCG
CTTGTTCATGCTCTTGCAGGTACCAACTCACGTGTTTGCGCGCAATTCGTGGGCCTAAGTACTCTCCATA
AAACTGATGGAGTGCGGTTACATGACCAAGCATGATGTCTTTCACTTCCGAAATTGGAAGTTCTGGCATT
GTGGTGCCGTGTTCCAAAAAGTGTTGGATTTCCTGAAAAATCCATGGTCGTCCTTGGGCAGGACGGCCAA
TCATTAAAGCGTCTGCACCGGTGTACTCCAGTACGTAGCGTGCTTTCTCCGGGCTATCGATATCACCGTT
AGCGATAACCGGAATGCTCACAGCCGCTTTGACCGCTTTAATGCTGTCGTATTCCGCCTCACCTTTGTAC
ATGCAGGCACGAGTTCGTCCATGGAGAGCCAGTGCTTGTATGCCGCAGTCTTCGGCTAATTGAGCAATCG
AGAGACAGTTTTTATTGTCTGTATCCCAACCCGTTCGGGTTTTGAGTGTGACTGGCACATTCACTGCATT
CACTACCGCTTTCAAGATGTCTTCAATCACATCCGGATAGCGCAGCAGTGCAGAACCCGCGAGCTTTTTA
TTTACTTTTTTGGCTGGGCAGCCCATGTTGATATCGATGATTTGCGCACCGTTTTCAACGCTGAACTGCG
CGGCTTCGGCCATCAGCTGTGGATCGCTGCCCGCAATTTGTACTGAGCGAATGCCCGATTCGCCTTCATG
TACCATGCGGTTTTGCGATTTGGCCGTTTTCCACAACGCAGGATTGCACGACATCATTTCACTGACCGCC
ATTCCTGCCCCGTAGCGTAAACACAACTCTCGAAAGGGTCTGTCGGTGACACCCGCCATTGGGGCGACGA
TCAGATTGTTCTTAAGTTGATAGTTTCCAATTTTCAAAACGTCTTCACAGCTTCGTACCAGCAAGGGCGC
GCATTTTACGCATTTTTTTGATGCCTGAAAAGACTAATATTTGAGCATTGGCAAATTGTTTTGCCAAATA
GTCGATTTATCAGTCAATTAGGCCGCAAAGTCTTATCTAGCCTAGCTTGCGGCCAGAAATGCGACACCAT
TCGCTCTTTTCTGCGATGGGGTCAAGCTCCAGATCGTCACGGTAAAATTCCGCCACGCTTTCGGCTTGCG
TATCCAGAATGCCAGACATGGCCAGTTGGCCGCCGGGCTTCAGGAGTCCTTTGATGATCGGAGAAAGTTC
ACGCAGTGGGCCGGCCAGAATGTTCGCGACCACCACATCGGCCACCAAACCTTCGGGTTGATCTTTTGGC
AGGTAAACTTCGATTTGATCTTCCACGCCGTTACGCGCAGCGTTGTCTTTGGACGCCAGTAGTGCTTGTG
GATCGATATCAATCCCGATCACTTTCGCGGCACCAAGTTTGATGGCGGCAATCGCCAGAATGCCCGAGCC
ACAACCAAAATCGATCACGGTTTTACCGCTTAGGTCGAGGTTATCCAGCCACTCTAGGCACAGTGCGGTC
GTAGGGTGAGTACCAGTACCAAAAGCTAAGCCTGGGTCGAGCATCACGTTCACCGCTTGTGGGTCTGGCA
CTTCACGCCAGCTTGGGCAGATCCAGAGGCGACGGCCAAATTGCATTGGGTGGAAGTTATCCATCCATTC
GCGTTCCCAGTCCTTGTCTTCCACTTGCTCGACTTTGTGCGCAAAACCTTCCGCGAGCATGTTGCTGGCT
TTGATTTGCTGCAGGATCAGCGAGGTATCCATATCCGCTTCGTACAGTGCGACGACATCGGTATCGCCCC
ATAGGCGGGTTTCGCCCGGTAGAGGTTCAAATACAGGGGTATCTTTGGCATCGAGGAAAGTGACTGACAC
AGCGCCAGTTTCTTCCATCAGCATATCGCCAATTGCTTCTGCATTGTCGTTGGTCGCATTGAGTTTAATT
TGAATCCAAGGCATGGCTTAAGATCTCATCGGGTTTAGATTGGCGCAGAGTGTAGCAGATTTGCCACTGA
TGTTCAGGCCAGAAAGTGGGCGGATTTAAAACAAAAAGCAAAACAAAAAGCCCACCGGAGTGGGCTTTAT
CGTATTCCTAGTGCAATCAGCCAATCCAAGTAGTTTGGGTATGATTGATTGGGTTATGCGCGATGAGAGT
AAAAACGGCGGCTTACTTGATGCCGAGTTTTTTCTCCAGATAGTGGATGTTGGTACCGCCTTTCTGGAAG
TTCTCATCTGCCATGATAGCTTGTTGTAGTGGGATATTGGTTTTGATCCCTTCCACAATCATCTCATTGA
GTGCGTTACGCATACGAGCAATCGCCACATCGCGGTTCTCACCGTAAGTGATGAGTTTGCCGATCATCGA
GTCGTAATGCGCGGGTACGGTGTAGCCAGAGTAAATGTGTGATTCCCAACGCACACCCATGCCGCCAGGT
GCATGGAAGCGTTCAATCTTGCCTGGGCAAGGTAGGAAGCGCTCTGGATCTTCCGCGTTAATACGACACT
CAACGGCATGGCCGCGAATTTTGATGTCTTCTTGTTTGAAAGACAGCGGTTGACCCGCGGCGATACGCAG
CTGCTCTTTGATTAGGTCAACGCCAGTAATCATTTCTGTTACTGGGTGCTCAACCTGAATACGCGTGTTC
ATCTCAATGAAGTAGAACTCACCGTTTTCGTACAGGAATTCAAAGGTACCAGCGCCGCGGTAGCCGATTT
CGATACACGCACGGGTACAACGTTCACCGATGAACTTACGCATTTCTTCAGTGATACCCGGTGCGGGTGC
TTCTTCCACCACTTTCTGGTGACGGCGCTGCATTGAACAGTCACGCTCAGCGAGGTGAATTGCATTGCCT
TGACCGTCAGCGATCACTTGCACTTCAACGTGACGTGGGTTTTCTAGGAATTTCTCCATGTACACCATGT
CGTTGTTGAAGGCGGCTTTCGCTTCCGCACGCGTCATCTGGATAGATTTGGTCAATTCGGCTTCGTTACG
TACGACACGCATACCGCGACCACCGCCGCCGCCAGAGGCTTTGATAATAACTGGGTAGCCGATGCGTTTG
GCGTGCGCTTTGTTTTTCGCTTCGTCGTTATCCAGTGGGCCGTCTGAACCCGGTACACAAGGTACGCCCG
CTTTTTTCATCGCGTTGATGGCGGAGACTTTGTCACCCATCAAGCGGATGGTTTCGGCGCGAGGGCCGAC
AAAAATGAAGCCGCTGCGCTCCACTTGCTCAGCAAAGTCTGCGTTTTCAGACAAAAAGCCGTAACCCGGG
TGGATAGCTACTGCGCCCGTGACTTCCGCCGCAGAGATAATGCGTGGAATGTTCAGGTAACTGTCGATGC
TTTTGGCAGGACCGATACAGATAGACTCATCCGCCAGCAGTACGTGTTTTAAGTCGCGGTCAGCCGTGGA
GTGCACGGCAACCGTTTTAATGCCTAATTCTTTACAAGCGCGAAGAATACGAAGCGCAATTTCGCCTCGG
TTCGCGATGACAACTTTATCTAACATAAAGGTGGCCTCGATTATTCGATAACAACAAGCGGTTGGTCGAA
TTCAACGGTCTGACCATCTTCAACAAGAATCGCGGTCACAACGCCAGATTTGTCGGCTTCGATCTGGTTC
ATCATTTTCATCGCTTCAACGATACATAGGGTATCGCCAACAGAAACGCTTTGACCCACTTCGATAAACG
CTTTGGCATCTGGGCTTGGTGAACGGTAGAAAGTGCCTACCATTGGAGAAAGCACTTTATGGCCTGCTGG
CACTTTCGCGGCTGCTGGTGCTTCTGCTACCGCGGCTGCTTGAGCTACCGGTGCTGGTGCAGCCACTGGT
GCTGGTGCGGCTGCGTAGTGCACTTGAGGTGCTGGAGCTGGTTGGCCATAACGACTGATGCGTACTGACT
CTTCACCTTCAGAAATTTCCAGTTCTGCGATGCCAGACTCTTCAACTAACTCGATAAGCTTCTTGATTTT
GCGGATATCCATGTTTCTTTCTCTTTTATCTTGTGAATAAGACAGCCCGAATGGGCCGCAGAGTGTCTTT
ATTGCTTGGCCTGCAATGCTCGGATTGCAGCAGACAAAGCGAATTCGTAACCTTGGGCACCTAAACCGCA
AATCACCCCTTGTGCTTTATCAGACAAGTATGAGTGATGACGGAAGGGTTCGCGTGCATGAACGTTGGAC
AAATGCACTTCAATAAAAGGAATCGCCACCCCAAGCAGTGCATCGCGTAACGCCACACTGGTATGAGTAA
AGGCCGCCGGATTGATAATGATGAAATCCACTTTGCCGAAGGCTTGGTGAATGGCTTCAATCAACTCATA
TTCGCGGTTAGATTGCAGATGTTCTAACTCAATGTCTGCTTTTTGCGCTTGATCGCGCAATATTGCTACG
ATCTGTTCTAAGGTTTGTGAGCCGTAGTGGGTAGGTTCACGCAAACCTAATAAATTGAGGTTTGGTCCGT
TAAGAACAAGAATGCGAGATTTTGCAGTCATTGTGTAGTCATCTTCCTTTATTGTGTGGTGAATAAGCAG
TTTCCCACAAATTTACTTATTCGACATAAAGTTTTTGTCAAAAGTTCGCGGATTTTATTAAATTGCCCAC
GATTATAGCCAATTCATAACAAATGGCAGCAATTTACTGGTCTAATCACCTAGTTTCGGGCGTGAAATGG
GTAAGGAAGTGAGCCAAATAGGGGGCTAGAGGGATTTGCCATCGTCTAATCGGCTTGAACAGGAAAGTTC
AGCGCATGTTCCCAGAAGATAGACGAGAGAAAACAAAAACTCCGGCCATGAGGTGCGCCGGAGTTTGAAA
TCGCAAGCAAAGGTGTATTCCCTTGTGACTTGAGGCTACAACGTCAAGCCACAGGGTTTGTTATTTAAGT
TGGGCTTTTTCCGCAATCAGGCGGTCAACCACGCTTGGATCGGCCAGCGTTGAGGTATCCCCCAAGTTAC
TGGTATCGCCGGTGGCAATTTTACGCAAAATACGGCGCATAATTTTACCTGAACGGGTTTTCGGTAGCGC
ATCGGTCCAGTGTAGGACATCCGGTGTCGCGATAGCGCCAATCTCTTTGCGTACCCAATCTTTCACTTCT
TTATGCAGTTCAGCGCTCGGATACACCCCATCATTGAGTGTGATGTAAGCGTAAATCGCTTGGCCTTTGA
TATCGTGTGGAACACCGACCACGGCGGCTTCTGCAATCTTATTGAATGCCACCAGTGCGGATTCAATTTC
TGCCGTTCCCATACGGTGACCCGAAACGTTGAGTACGTCATCGACACGGCCTGTGATCCAGTAGTAACCG
TCTTCATCGCGACGCGCGCCGTCACCGGTAAAGTACATGCCTTTAAAGGTAGAGAAGTAGGTTTGTTCAA
AGCGGTCGTGATCGCCATACACAGTGCGCATTTGACCCGGCCATGAATCGAGCAGTACCAAGTTGCCTTC
AGTTGCGCCTTCCACAATTTCGCCCATGTTATCGACTAACGCTGGCTGCACACCAAAGAACGGGCGTGTG
GCCGAACCTGGTTTCAACGCCGTTGCCCCCGGCAGTGGCGTGATCAAGATACCGCCGGTTTCGGTTTGCC
ACCAAGTATCCACAATCGGTGATTTTTCGTTACCGATCGTGCGGTAGTACCACTCCCACGCTTCTGGGTT
AATCGGTTCACCCACAGAGCCCATAATGCGCAAGCTGTCACGGCTAGTGCCTTTAATCGCTTCATCACCT
TTGGCCATCAGCGCACGGATCGCCGTTGGCGCAGTGTAAAGGATATTGACCTTATGCTTGTCTACCACCT
CGCTCATGCGTGCGGTGGTGGGGTAGTTTGGCACGCCTTCAAACAGAATGGTTTTTGCGCCATTCGCCAA
TGGGCCATACACCAGATAGGAGTGACCCGTTATCCAACCCACATCAGCGGTACACCAGAACACTTCATTG
GGCTGATAGTCGAATACATATTTGAAGGTCATAGTCGCATAAACCAAATAACCGCCAGTGGTGTGCAATA
CGCCTTTCGGTTTACCGGTTGAGCCAGAGGTGTAGAGGATAAACAGCGGATCTTCGGCTTTCATCTCTTC
TGGTGGACAATTATCGGAGGCTTTTGCGGTTGCTTCATGCCACCAAATGTCACGGTGTTCATGCCAAGCG
ACATTGCCGCCAGTACGCTTAAGAACCATCACTTTACTGATGTTTTTGACTTCTGGATTGCACAGTGCTT
CATCGACGTTTTTCTTTAGGGGGACGGCGCGGCCGCCGCGAACACCTTCGTCGGCAGTGATCACTAATTT
GGCGTTCGAGTCGATAATGCGTCCAGCCAGTGCTTCTGGCGAGAAGCCACCAAAGACGATAGTGTGCACT
GCGCCAATACGGGTACAAGCCAACATAGCAACCGCCGCTTCTGGCACCATAGGCATGTAGATACAGACAA
CATCACCCTTGCGTACGCCTTGCTCTTTCAGCGCATTGGCAAAACGGCACACTTCTTGGTGCAGTTGCTT
ATACGTCAGAGTTTTGTCTTGAGTCGGGTCGTCGCCTTCCCAAATGATCGCGACTTGGTCGCCACGGGTC
GCCAAATGGCGATCAATACAGTTGGCAGAAACGTTTAACGTGCCATCTTCAAACCAGCGGATATCGATGT
GCCCTGGGTCAAAAGAGGTGTGTTTCACCTTGGTGAAAGGTTTAATCCAGTCGACGATTTTGCCGTGTTC
GCTCCAAAAGCCTTCCGGATCTTTGATGGACTGTTGATACATCGCCAGATAGGTGTCGTTATCGGCATGC
GTATGCGCTTTGATGTTCTGTTTGACCGGATAAATATGGGCTTCACTCATTACGGGTTCTCCTTGTGAAT
TCGGCAAATTTCCTGAAAGGGCGCGTTTCAAACACGAGAGGAGGAAATTCGTTTCGTTTATAACTCTCAG
TCAGAGCAGGGATTTCTACAATTAGACTTTAGGATGAAAGCCTGATGGGATATGTGTGCAAGGCGAATAA
GCGGCAAACAAGCGGGAGAGATCTCGCCGCCGACTTTCGGCGTTACACACCCGGTGCAATAAATTGTGGC
AGATCGCCTTTGGTTAAACGCACAAACACCAAAGCGGCGGCAATCGCATCTTGCAGCGCATCATGTTTGT
CTTGCAGTGGCAGATCCAGATGGCGGCAGATCGCCTCTAAACTGAGATCGAAATAGGCATTGGGCAGGTG
TTTTTCCAGTTTATCGTGATAGATCTGGCTCACCTCAATCAGTCGGTTGGGGAGTGGAAACCCGAGATGT
TTACGACAGGCGATATCCAAAATCGTCTTATCGTAACGAATGTGGTAGCCGACCAAGGGACGATTGCCAA
TAAACTCAATCAGTTGGAGAAGCGCCTCTTTTTCGCTCAGACCATCGTGCAGATCTTGGTGGCGGATACG
GTGAATCCGCACTGAACCCGAGTCGAGCGATTGTGGCGCGCACAGGCGCACCTCAAAGGGTTGACTGGTG
ATAATGCGGTTATCAACGATCTTGGTTGCGGCGATGGTCACTAACTCAGCGCGTTTAGGATCTAAGCTGG
TGGTTTCACAGTCGAGCGAGACGTACTCGTGATGGCGCGCGGTTTCAAACAGCCGTTGATAGGGAGAACC
TTTGAGTTTCGCGTGCCAATAACGGCGTAATAACCAGTTCATCAGCCACCTCAATCGCGAATTTGATAGT
GATAACCGAGCCACTGCTTAAATTTTTTCACCACATGCAGGCTATGGCGCAATAAATCGCGTTCAGTGCG
GTCGAGTTGTTTGAAGTCGAGTTGGTTGGTGCTGTGCTGATTGCCAAGCTGCTGGGCAAGGCGCAGTTTT
AAAAACAGCTTAAAGGCTTCACTTAAGTTATCGCCAGTCTCTTGTTCTAAAACTCGTTTTTTGACTAAAG
CTTCAATCCGATCAAAGGTGTTATTGGCATCAATCGCGTGCTCCAAACTTAAAGCGCGCACGCCGTGTAC
GATAGGGAAAATCCCGCCTTGCTTTATATCAATCCCTTGCTTGCTGCTTTTTACGTTACCAAACAGGGTC
AGCGGTACGGAAAAATTGAGTGCTGGGCGAGTAAATTCCGCCAAGATGAGCTCTTGACCGGCCATCAAGT
GCTGCAAATGCGCTTTCACAGGCGCAAGCAGCGCACGATTTCCTGCCACCGCATGCGCGTCAGCAAAAAT
GGCAATATCCATCACTTGTTCGGGGCGAGCGGCTTTTACCCAATCAGTCAGAGTGCGTTTCCAATCGCTC
TGGCTGCGCACCCATTTCGGGTTATTGACCATCACTTTGCCGGGACACAGGGGATAGCCGAGCTGCAGCA
GGGTATGGGTGAGCGTCTCCATGATGGGCTGGCACTGGTGCCATTCCAAACCATCTTGAATGATGAGCGC
GTTGTCTTGATCGGTTTTGAGGATCTGCTCGCCACGTCCTTCCGAGCCGAGCACTACTAGGCAGCACTGA
TCGTGCAACGCTGGAGGAACCACTAACTCAAAGGCTTTCTCGATGATCTGCTCATTGACTGCGGCAATCA
GTTCCATCACAAAACGGGTGCGAACCCCTCGTGACATCAGGCTTTCGACCAGTTCGCGCTGTTTGTTGGC
GGCAAGTGCCAGTTCATCAATCGAGGCTGCACGCGCAATCGCCAGTGTCAAAACATGAGAGTGAGTAGAG
AAGGCGCTCAGTATTTGAATCAGCGACAGTAAACCCACGGCTTGATTGCCCAGGCACACCATGACTCGCT
TGATGCGTTGGCGCGTCATCATCACCATGGCATTGAACAAGAAGTCACCCTCATCCACGTGCAATACCGG
AAAAGTGGCAATCTCGCCGACGGGCGTATCCAAAGGGCGGCCTTCAAGCATCACTGCATGCAGCATATTG
GTTCGCGTTACAATCGCATAAGGGTGAGCGTGGTTGTGCGCCAATCTTGGGTCGCTGGGATGGAGTTCGA
CTAAAGCCGCATCAATCCCGCGCTCTTTGAGTTGTTGTGTGACGCTGTGGATCGGCTGCTCCGGCGACAG
AATAAAAGGCGGGTGATAAATGGAACGGTCGACTTTGGTCAGAATGAATTCGGCAATGTTTTTCTGCTGA
GCCGCGGCTTCAATCAACTCTTGCCGTTTGGCGAGGTTATTATCGAAATAGGCGGCGAACTCGCCATTTT
GCTCGTACAGCTGCAAAAAAATCGATTTGGGCAGCAAGTAGGAGAGGGTGTCTTCGAGCGCCATATATTG
ATGTTTGCTCAGTTCTTCAAACATGGCGCGTACATCAAACAGATCATCATTGGCGTAGTGTGCAAACACC
TCTTTGCCGTCGGGGCTGCGTTCCTCTACCGTGCCTTTGATCAGAATATGCAGATGAGTCACAGGGTGCT
GCGCATCAATCAACACATCGCGTTGGCGGAAATAGGCGACATCCAAAGCACTGCGCAATTGATGTTGCTG
CTCAGCCGTCAGTCGATTAAACGGTGGTGACTGCATATTGAATTTATCAGGCATGAGGTGGCACTCATCA
TCGGGACAGGTTCACTAAGTGTGACAAATTTCCCCTGCCCCTCCAGACGACTTTGGTCTAATGCAGGCAA
CAAAGGCTTTTCTACGCTGCGATGATCCGCCGATTGGCACCGGTAACTTGACGGTGAATCTGTTGATATA
AGCAATCGGGAAACGATGAGTTGCGTAATCTTCCCTTTTTTAGACGCGAATCCACATGCATAATGTGCGC
GCTTTATACCTCCCTTTTTGATTAGGAACGATCATGTTTACCCCCACTCCCTATGGTTGGATTTCGCAAT
ATTTCATCGGTTTTTTCTTTGCTTACGGCGTGTATTTGCCATTTTGGTCACTCTGGTTTGAAGACCAAGG
CGTTTCAGCGACCGACATAGGTGTCTTGGTTGGGATAGGCTTTGCGACGCGCTGTGTAGCGAATTTGGTG
CTGACGCCGCGTTTACACCGTGTTGAGCAACTGATGCCCGCGCTGCGTTGGCTCAGTTTCGCGGCAATGC
TGTTTGTCGGTTTTCACTTTTTTACGGGCGGCAGTTTTTGGCTGATGGCGCTGGCCACTGTGCTGTTTAA
CTTATGCTGTGGCCCTGTGGTGCCGATTTCTGATGCCATGGCCAACTACTACGCCAAGCTGAAAATGCTC
GACTATGGCCGTACTCGTTTGTGGGGGTCGATCGCGTTTATTGCCGGATCGACTGTGGTCGGATTCTTGG
TCGCCAAGTGGGGCAGCTTGATGATTTTGTACACGGCGCTGGTGGGGGTCGCCGTCTCTTGGCTGTTGAG
TTTGCGCCAAATTACACCGATGCCAGTCACTGAGCACGAGGCTCATGCGGTGCGCCCGAAGCTGAAGGAG
CTTCTTACCGAGTGGCCTGTGGTGAAATTTCTGCTGCTGGTGGCCTTAATCCAAGGCAGTCATGCGGCGT
ATTACAGTTTCGGCTCGATTTATTGGAAACAAGCGGGTCACTCAGAAGATATCATCGGTTACTTATGGAG
CTTAGGTGTGGTCGCGGAAGTCTTGGTGTTTGCTTTCAGTAAGCGCTGGTTCGCGGGCTGGAGTTTGCGC
ACACTATTCTTCGTAGCGTCGTTGGGGGTTATTGCACGTTGGGGTTTAACCGCCTCCACGACCACCATTC
TGGCCTTAGTGGCGATTCAACTGCTGCATGGGGTCACGTTTGCTATCGCGCACATCGCCGCGATTCAGTA
CATCCAGCATGCGCCGCAAAATAAAATGGTGGCACTGCAAGCTCTGTATAACGCGATTCCACTCGGCGCG
GTGATTGCGGCGGTGACCACTCTCAGTGGTTGGGGCTATGAGCATTGGGGCGCAGCCGTATTCTGGGCGA
TGGCCGCAATGGGCGGATTGGCATTATTGATCCGCGTTGATACTCCGCCTTCAACGGTACAAGATGGCAA
TGCACTGAAAGCGGAGCCTGAAGCACAGAATTAAGTCGTGCTGATTGAGTTCAAAAAACAACCTCGTTTT
AATAGAAGCCTCTCAATCGAGAGGCTTTTTTCATTTCGCAACAGCAAGGATGTCTGATGCAAGGTTGGTT
GGTAATTCCCGTTTCGCTCGCGTATCTCGGCGTGCTGTTTTTGATTGCGTGGTATGGTGACAGGCAAACT
CGTTGGCTCGCCAATTGGCGGCCGTGGATCTATAGCTTGTCGATTGCGGTTTACTGTACCTCGTGGACGT
TTTACGGCACAGTCGGGCAGGCGAGTGTCAATCCTTGGTCGTTTCTGCCTATCTATATCGCCCCGATCTT
GATGTTTGTGTTTGGTTGGCGAGTTTTAGCGCGGCTGATTTTGATTGCTAAACGTGAGCACATTACTTCG
CTCGCCGATTTTATTGCCGCCCGTTATGGTAAATCGCAGGGTTTGGCCGTGGCGGTGACGGTGATCGCGG
TCTTGGGTATTTTGCCGTATATCGCGCTACAACTGCGCGGCATTACGATGGGATTGAACATTGTCGCTCC
CGATTTAATGACAGTGTACGGCTACCAAGAATCGCATGTATCTTGGTTTGTGGTATTGGCGCTGGCTCTG
TTTACCATGCTGTTTGGCACTCGGCATATTGATAATACCGAGCATCACCGCGGAATGATGATGGCGATTG
CGTTTGAATCGATCGTCAAATTGGTGGCCTTTCTCTGCGTTGGGGTATTTATCGCGTATCTGGCGTGGCG
TACCGATGGATTAGAGCTTTCAACAATTGCGGCCAGCACTTACCAAGCCCCAAACTGGCCGACCTTATTG
ATTCATACCTTGCTGACCATGATTGCGATTGTGTGTCTGCCGCGCCAGTTTCATACCATGGTCGTTGAAA
ACGAGCGCCCGCAAGATCTGCACACCGCGCGCTGGCTCTTTCCCGTTTATCTTCTCTTAATGAGCCTGTT
TGTGTTGCCGATTGCTTGGACGGGACAAGGTTTACTGCCAAACACCTCACCCGATACGTTTGTGATTAGC
CTACCTGTGTTTGCTGGGGCTCACGATATAGCATTGTTGGCTTTTTTGGGCGGAACATCGGCAGCTTCGG
GGATGGTGATTGTCTCGACCATTGCCCTTGCGATCATGGTATCCAATGATTTAGTGATGCCTTTACTACT
ACGCCGGATGCGCTTGTCGCAGCGCACTCATCGACATTTTTCCGGTTTGTTGGTGGTGATCCGCCGCACC
TTAATCCTACTTTTGCTGTTCGGTGCATGGGGTTTTTATCTGGTACTCGACAGCATTCCTTCGTTATCGG
CGATTGGGTTTCTATCGTTTTCAGCGATTACCCAGTTTGCCCCTGCGATTTTTGGCGGTATGTACTGGCG
AGAAGGCAATCGTAAAGGGGTTTATGTTGGTTTAGCGGTCGGTTTTACCCTGTGGCTTATCACCTTGATG
AGTGCCACCGATATGCTGGCGGGCGATGCCAGCAATAACGTCTTGCTGTGGGTGATCACTCCACCAGATT
GGTTGGTGGCTCTAGGGTTAAAAAGTGCGGATTGGGGCATGCTACTGAGCGTGACCCTTAATACCTTGTG
CTATATCGGTGTGTCTTTGGTGACGCGCGCCAGCTTAAGTGAGCGTTTGCAAGCCGCGGCGTTTGTCGGT
ACTCCGCTGCCCGAAAACGAAAACATGAGCCTTTACCAAAGTCGCGTGACTGTGGGTGAGCTTGAAATGT
TGGCCTCACGTTTTGTGGGGCGGACTCGGGTACGCAACGCCTTTGCTCAATACTGGAGTCAGCAGCGTGA
AACCTTGCTACCGAATCAGCAAGCCTCTTCCGCCTTGATCCGCCATACCGAACGCGTACTGGCTGGGGTA
TTTGGTGCTTCGTCCGCTAAGTTGGTGCTCACCTCGGCGCTGCAAGGACGTAAAATGCAGCTTGAGGAAG
TGGCGACCATAGTCGATGAGGCGTCCGAGCTGTACGATTTCAGCCGCGGCTTGTTGCAAGGGGCGATTGA
ACACATCGGCCAAGGTATTGCCGTGGTGGATAAACAGTTACGTTTAGTGGCATGGAACCAGCGCTATCTT
GAGCTGTTTGAGTTTCCGCCGGGATTGATTCAAGTGGGACGGCCGATTGCGGATGTGATCCGCCATAACG
CGCAGCAAGGTTTATGTGGGCCGGGCGATCCAGAAGATCACGTACGGCGACGGGTCTACCACTTAGAGCA
AGGGACAAGTCATACCTCCTCGCGAGTGCGGGCGGATGGGCGAGTGATTGAGGTGCAGGGGAACCCGATG
CCCGGCGGTGGATTTGTGATGAGCTTTACTGACATTACGGTGTTTAGAGAAGCGGAACAAAGCCTGAAAA
TGGCCAACGAAACGCTAGAAGAGCGTGTACTGCAGCGTACCTTGGAGCTAGAAAAGCTCAATAAACAGTT
AGTCACCGCGACCCAGCGTTCGGAGCGCGAGTCGCAATCCAAATCGCGCTTTTTGGCGGCGGTCAGCCAT
GATTTGATGCAGCCATTGAATGCCGCACGCCTGTTTGCCTCATCTTTATCTGAAGTGGCTAAAGAGGCGG
AGGTGCAGAAACTTGCCCACCATATTGAAAGTGCTTTGGGCGCGGCGGAGGATTTGATCAGCGATTTGCT
GGATATTTCGCGTTTGGAGTCCGGCAAAATCGATCTGCATCCGCACAGTTTTGCGATTATGGATGTATTG
TCGAATCTCAATGCCGAGTTCAGTGCCCTCGCCGCTAAACAAGGTGTGCAATTTAGCCTAGTGCCATCAT
TACTTTGGGTGCATTCAGATCCCAAATTGCTGCGCCGAGTAATCCAAAATTTCCTGACTAATGCGTTTCG
TTATAACCCGAACGGCAAAGTGATTCTCGGGGTGCGCAGAGTCGCCACCGGGCAAGTGCGTATTGATGTG
TGGGATAATGGGATTGGTATTGAGCAAGATAAGCAGCAGGAAATTTTTGAGGAGTTTAACCGCGGTGGGC
AGGTACGCTCCGACCAAGGTCTAGGGCTTGGGCTGGCGATTTCGAAAGGGATTGCCCATGTACTGGGTCA
TCACATTTCGATGCGCTCTTGGCCGGGGCAGGGCAGTGTTTTCTCGATTACTTTAGATCGCGCTCAACCC
ATGCCGTCGTCACTCACTCAGACGGTTGCGATGGTCAATGAGAAAGGTTCAGAGCTGCAACATCTGCGTG
TGCTGTGTGTCGATAACGAGCCAGATATTTTGGTTGGGATGCGTGATTTGCTGGAGCGTTGGGGGTGTGA
AGTCAAAACCGCGACCGATATTCATGGCAGCCTCAAAGCCTTGGAAGGGCAATGGATCCCCGATGTGATT
TTGTCTGATTACCGCTTGGATAACGGACGGACAGGGCTTGAAGTGCTGCAGCAGTGCCGCTTGCGTTTGG
GGGATTGTTTCGCTGGCGTGATCATCAGTGCCGATCGCAATCCCGATATCTTGGATGGGATTGAATCAAG
CGGTTTTCGCTTTATGGCTAAACCCATTAAGCCCCTCAAACTGAGAGCCTTACTGAATAGTCTGTCTTGA
GCCGATGGTCTGTTCAAAACAACCGTCTATACGCTGCCTACTTGCAACTTCAAGTCGTTTAGGAATATTG
AAGGTACAGTAAGTATTAAGCCCTCAGATGAGGGCTTAATACTTATGAGTGCTTAGTGGCATTCAATCGA
CAGAGGCCAGCCAATATCGGTTTGACGGTTGGCTTCTAACTCTAACTCTGTACGAGTCAGTGGATTTTTT
GCCAGCCATTCACCGTCAAGCGTGAGCGTCAGCTTGTCCTCTTGTGCGCTCAATTCTACCATCGGCTCTA
ACGCCGGGCTGCGTCGATGGCTTAAGAGGACAGCAAGGCGCAGCAAACGCAGTACGCGTTTACCACTGGT
GCCTGACAGTGCATATTGTTCAGGTAACGAAGTTAACTGTTCGCGATAGCGACGTACGATTTCACCTAAA
TAATGTTTTTGGGCGCGGGTATAACCGGGCAGATCAAGATGTTGGAGTAGGTAAGCGCTGTGCTCCCCCC
CTTTTTTGAAATCGATGGTGAGACCAATTTCATGCAACTTAGCTGCCGTACGCAGCAACATCTCTGCTTG
TGGTTCATTGATCCACGCTTCACCGCCACATTGCGCGAGCAGTTTACTGGCGAGAGTGGCGACTTGATCA
CCATAAGCGCTATCGATCTGATAACGGGTTTGTACACAGCGAATGGTGCGCGCTCGAATATCTTCTTGGC
GTAGGTCTTGAACCATCTCATAGACGAGACCTTCACGCAGAGCACCGCCCGCTAGCGTCATCGCTTCGAT
GTTCAGTGATTCAAAAATCGCAATCAGAATCGATAGGCCACTTGGGAAAACCAGAGCACGTTCCAGCGTT
AACCCTTCGATATCCAGCTCTTCGAGATGATCGGCCAGCATGGCTTGCTTTTGTAAACGCTTGAGTTTGG
TCAGCGTAATGACTTCATCCATGCCTTGCGCCAGCATGATCTCTTGCAGTGCTTGTACCGTACCACTGGC
TCCAACACACACATTCCAGCCAAGCTCAGTGTATTGAGTGAGGATCGGATCCAGCATCTGTTTGGCGGCT
AAAATGGCGTTATTAAAGTTGGTGGCCGTCAGCTGACGATCTTTGAAATGGCGCTCTAACCAAGTCACAC
AACCCATTTTCAAGCTGGTGAGGGCTTTGGCTTCAAAACCTTCACCGATAATCAGCTCGGTACTCGCACC
ACCAATATCCACTACTAAGCGACGCCCTAAACCTCCCGAAGTGTGCGCGACTCCTTTATAGATAGTGGCC
GCTTCTTCTTCACCGGAAATAACGTCGATCGGATGGCCTAAAATCTGGTTCGCTTTAGCGATAAATTCAC
CGGCATTGGTGGCGGTACGCAGGGTTGCGGTCCCTACAATTCGGATATTCTCTGCGGGAATATCTTGCAG
TCGCTCGGCAAAAAGGCTGAGACAATCCCACCCTCTTTGCATCGCATCTAAGCTCAAGGCGTTGTGTTCA
TCTAGACCGGCTGCCAGACGCACCTTACGTTTGATTTTTGCCATTGTCTGCACACTGCCATCGATATGAC
GCACGACCAACATGTGAAAACTGTTGGAACCTAAATCAATGGCAGCATACAAGGGTGAAGAAACGGCTTG
GCTCATAGCGAAATCAGGCTTCCTTTTTCGGGCGTGGTGCGCGTGGGCGGCGTTGCTGAGGTTTGCGATT
GCCACCATTATTGCTATTGCGAGAACCTGCGGTATTGGTGCGGCGCTGTTGTGGCGACGAACGTAGGCTC
AGAGGCGCAGGTAAGTCCGTCAGCAGAGCTGAAGGATCGTAGTCTGAGGTTGGAATCGCATGCTCAATGT
AGCTTTCGATCGCCGGCAAATTAATCGCGTACTCTTCACACGCAAAGCTTATCGAGTGGCCACTTGCGCC
CGCACGACCCGTACGGCCAATACGGTGTACATAGTCTTCACAATCGTCAGGCAAATCGTAGTTAAACACG
TGGGTCACTTGAGGAATGTGCAAGCCGCGCGCCGCAACGTCGGTCGCAACCAGAATGTCCACATCACCTT
GGGTGAACTGCTCTAAAATACGCTCACGTTTTTTCTGCGGTACATCACCAGTCAGTAGGCCAACACGGTG
GTTATCGGCCGCCAAATGTGCCCAAATCTGTTCACAGCGGTGCTTAGTGTTAGCAAAAATGATTGCGCGA
TCTGGCCACTCTTCTTCGATAAGAGTCTGTAGCAGCGCCATCTTGTGTTCGTTCGATGGGTAGAACAGCT
CTTCCTGAATGCGATGACCGGTTTTTTGCTCAGGTTCTACCACCACATGTTCAGGATTGTTCATGTGTTC
AAAAGCCAGCTCTTGCACGCGGTAAGAGAGGGTGGCAGAGAACAGCATGTTGAGACGATCTTTGGGCTCA
GGCATACGGCGGAACAAGAAACGAATGTCTTTAATAAAGCCGAGATCAAACATGCGATCTGCTTCATCCA
GTACCACTGCTTGAATGTGATTGAGGTTGAATACACGCTGTTTGTAGAAATCGATAATGCGGCCGGTGGT
CCCGATCAGAATATCGACGCCACTTTGCAATTTTGCGAGTTGCTTATCATAGCTTTCGCCACCATAAGCC
AAAGCTGCTTTCAGACCAGTGGAGGCCAACAAAGGCTCGGCATCATTAAAGATCTGAATTGCCAGTTCGC
GAGTCGGGGCCATAATAATGGCGCGTGGCTGAGTTTCTGCTCGGCCTTCAGCGGCTGGTGTGGTCAATAA
ATGGTTGAAGGTAGCAGTAAGAAACGCGAGCGTTTTACCAGTCCCTGTTTGGGCCTGGCCTGCGATGTCT
TGGCCGGAGAGCAGTACCGGCAACGCCAATGCTTGGATAGGGGTGCAGTAAACAAACCCCTTTTTTTCCA
GTCCATCAATAACTTGTGGCTGTAAACCAAAGTCGGCGAACTTATGCTCTGTGATATGCGTCTTTTTCAT
GGCTATAGAATATCAGCTTACGCTTGCAATACGGAAGTAAATACATTCCAATAGAGCATCTATTTACTGG
TTGAGTTATCACCAGTGCAGAAAATCACATTGGAGTGAAAGATGAGTGACAAAATTTTGCAGCTGACCGA
TGACGGTTTCGAGAACGATGTAATCAAAGCTGCAGGCCCGGTTCTAGTTGACTTTTGGGCGGAGTGGTGT
GGTCCTTGTAAGATGATTGCCCCGATCCTAGATGAAGTGGCTGACGAATACGCAGGCAAACTCACTATCG
GTAAACTGAATATTGACCATAACGCGGGAACACCACCTAAGTTTGGTATCCGCGGCATCCCAACACTGCT
GCTGTTTAAAGATGGCAGTGTGGTAGCGACTAAAGTTGGTGCGCTATCAAAGACTCAACTGAAAGAGTTC
CTAGACGCGAACCTGTAATGAGTCAGACCGCCAAGCCGTACATAGCAATATGTACGGTTTTGTTTTTGGC
AAAAAACAATTTCTAGACTAGGCTAATATTTAGTGCTAGTTTATCGCACGTTAATTAAACAGTTGTTCAC
TTCTTGGTCAATCCTGAGACCATATCCATCTTAACTTAACAACGATCCTTTTTGACTAACTAAGTATCCA
CCACAATGAATCTAACAGAACTGAAGAACACCCCTGTGTCTGATCTGGTTAAGCTTGGCGAAAGTCTGGG
CCTTGAAAACCTGGCACGCCTACGCAAACAAGACATTATTTTCGCAATCCTCAAAGCACACGCAAAAAGT
GGTGAAGACATTTTTGGCGATGGGGTTCTGGAAATTCTTCAAGACGGTTTTGGTTTCTTACGTAGTGCAG
ACAGTTCATACCTTGCTGGCCCTGACGACATCTATGTGTCACCTAGCCAAATTCGTCGCTTTAACCTACG
TACAGGCGACTCAATTGCCGGGAAAATTCGTCCGCCGAAAGAGGGTGAACGTTACTTTGCATTGCTCAAA
GTGAACACTGTAAACGATGACCGTCCAGACAACGCCCGCAACAAAATCCTTTTCGAGAACTTAACTCCTC
TACACGCCAATGAACGTATGGTGATGGAACGTGGCAATGGCTCCACAGAAGACATCACGGCGCGTGTTCT
CGATTTGGCAGCACCGATTGGTAAAGGTCAACGTGGTTTGATCGTTGCTCCGCCAAAAGCGGGTAAAACC
ATGCTGCTACAAAACATCGCTCAAAGCATCGCCAGCAATCACCCTGAGTGTGTGCTGATGGTACTGCTGA
TTGACGAGCGTCCAGAAGAAGTGACTGAGATGCAGCGCCTAGTAAAAGGTGAAGTGGTTGCTTCAACCTT
TGATGAGCCAGCATCGCGCCACGTACAAGTGGCAGAAATGGTGATTGAAAAAGCCAAACGTCTGGTTGAA
CACAAGAAAGACGTGGTGATCCTACTGGATTCAATTACTCGTCTAGCGCGTGCCTACAACACTGTGGTTC
CTGCATCAGGTAAAGTACTGACCGGTGGTGTGGATGCGAACGCATTGCATCGTCCTAAGCGTTTCTTTGG
TGCGGCACGTAATGTAGAAGAAGGTGGTAGCTTGACCATCATCGCTACTGCACTGGTTGATACCGGTTCT
AAGATGGATGAAGTGATTTATGAAGAGTTCAAAGGTACAGGTAACATGGAACTGCACTTGAACCGTAAGA
TTGCTGAAAAACGTGTTTTCCCAGCTATCGACTTCAACCGTTCAGGTACGCGTCGTGAAGAGTTACTGAC
TAAGACCGATGAGCTACAAAAGATGTGGATTCTACGCAAGATCGTTCACCCAATGGGCGAAACCGATGCG
ATGGAATTCCTGATTGATAAGTTAGCCATGACCAAAACCAACGATGAGTTCTTTGACGCGATGCGTCGAC
AGTAATTGAACGTTATCTCAAACACCACCCTTGCGGTGGTGTTTTTGTTTGCGTTCTAGACCAGTGGTGT
CCACACTGATGTAGAACGAACAAGGAGGAGTATATGCAACAAGGATGGTTGTGCCTCGTTCTTCTCTTTT
TGTTAGGTTTGCCGCCTTACGCGCTTGGTGGTGATATCACGGCAACAGAGCGTGAGCTTTGGCTTGCGGA
GCCACAGACCCAACAGAAAGCCGAAGAGCTTTATCTGCTCGCACTGCACAATGAAGTAGATCGCTTACAG
TTCAATTTGCAGCGTATCAGTTATCCCGCACAAGAAGTCGTGCGTTTTCTTCTATTGCAAAAATTTGAAC
AAGGCCAGTTGATCTTAACGGAGGAGCTTGCCGTATTCATTGCTGCTCAAAAATCACAGACACCCAATTA
TTTGATTGCTGAACGGGGCGACGGTTATGAGTTCTCTGTCCCCGCTTTTGATTATGCCGCTATCGCCCAT
CGACTGTTAAAACAAGCACAGCAGCAACAAGATATCATGATGTTTGTGTTACAAGCAGAAAATGGCGAAC
TCAATCTGCGTGAGTGGATTTCTGGTTCTTCGGCTCAATCAGTAGATGTTCGTCAGCGCTTATTACTCAC
AGAGTTGCATCGTTTATCACCGCAAGCCATGGAGCGTTTGATTGCCCAAATTACTACTGAGCAGGTGACG
AGTTGGCTGCCCTCGGCAACGGTGATGGTGCAATTTGCGCGGCGTAGTCAAAGCCATGCCTTGTATCAAA
GGCTTTGGTTAATGAAGGCTAATGATGAAATTAGGCAAGAGGTTGCTCGTTTAGGGGCGCAAGCCGATGG
TTTTGCTAAACAGCAATTAATGCTTGCTGTCGAAAATCCCAGCCTTAAGCAAGAGGCACTGCAAGCATTG
ATTGAAATACGCCCTATGTCGATGGAGGTTGAGCAATTCTTAATTGAGAAACTAGGACAAAGTGAAAATG
CCTCTCAGGTTGCGAGTATGCTTGCTCAATCGGGTTATCAAGGATGGTTGCATGAGTTAGTCAGCTCGAA
TCGAGCGGTGAAACAGCAAGCGATTTTAGCGGTACTGAATCCATAACCAACAAATGTAAGAAAATGGCGC
AGAACAATCTTGAGGTTTGTTATACTGCCGCTATCGCTGTCAACGAGTAGTAGACCTATGAATTTTAAGG
ACTTACGGGATTTTCTTGACTATTTAGAGCAACGTGGTGAGCTAAAACGTATTACCCATCCGATTGATCC
GCATTATGAAATGACCGAGATCAGCGACCGGACGTTACGTGCTAAAGGCCCAGCGTTGTTGTTTGAAAAT
CCGCTAGGTTACGACTTTCCAGTGCTAACCAATTTGTTTGGTACGCCAGAACGCGTTGCTATGGGCATGG
GGCGACAGCAGGTTCAAGAGCTGCGTGATGTCGGTCAGTGGTTGGCTTATCTTAAAGAGCCAGAACCGCC
TCGTGGTTTAAAAGAGCTGATTGAAAAGCTGCCCGTTTTTAAACAAGTGCTCAATATGCCAGTTAAGCGC
TTGCGTCGTGCTCCTTGCCAAGAAATCGTGTGGCAGGGTGATGCGGTTGATCTCGATAAAATCCCTGTGA
TGAGCTGCTGGCCGGACGATGTTGCACCACTTTTAACTTGGGGTTTAACCATTACGCGTGGCCCACATAA
AAAGCGCCAAAACCTTGGGATCTATCGTCAGCAAAAAATCGCCCGTAATAAAGTCATCATGCGTTGGTTA
GCCCATCGCGGAGGGGCATTAGACTTGCGGGATTGGATGGAAAAACATCCCGGAGAGCCTTTTCCTGTCA
GCGTGGCGTTTGGTGCCGATCCGGCGACCATTCTCGGTGCAGTAACACCCGTCCCAGATACCTTATCTGA
ATACGCGTTTGCTGGACTGTTGCGTGGCAGTCGTACTGAAGTGGTCAAGTCGATCAGTAACGATCTGGAA
GTGCCCGCAAGTGCTGAAATCGTGCTCGAAGGCTATATCGATCCTAACGAATTTGCAGATGAAGGTCCTT
ATGGTGACCACACGGGTTATTACAACGAGGTTGAGCGCCATCATGTGTTCACTGTCACTCATGTGACCAT
GCGTAATAAGCCGATTTATCACAGCACCTATACAGGGCGTCCGCCCGATGAACCCGCCGTGCTTGGTGTG
GCGCTTAACGAAGTCTTCGTACCTATCTTGCAAAAGCAGTTTCCTGAAATTGCCGATTTTTATCTGCCGC
CAGAAGGCTGCTCGTATCGCATGGCGATAGTGACACTTAAGAAACAGTATCCGGGACACGCTAAGCGGGT
GATGCTGGGTGTGTGGTCATTCCTACGTCAATTTATGTACACCAAGTTTGTGATTGTGTGTGATGAACAA
GTGAATGCGCGCGATTGGCCACAAGTGATTGCCGCTATGGTCAATCACATGTCGCCTCTGCGCGATACTC
TATTTATTGAGCATACGCCGATTGACTCGCTGGATTTTGCTTCACCAGTGGTGGGTTTAGGCTCAAAAAT
CGGTTTGGATGCCACCGCCAAATGGCCTGCAGAGCTGGCGGTTTCTAATTCTGACCAGAGTGACAAGACA
ACGGAACTTTCACTGGAAGCGCTAAAAGCCTGCTTGAGTGATGAAGCGGATGTGTTGGATGTTGCATTAC
CGGAGGCGGCGAATGATAAGTTGGTTCTTCTACTTATTAATAAGCAGGAAGCAGGGCAGGCACAGCAACT
GTTACAGCGTGTAGTCGATAAACTCAATGGTGACTCGCCGCTTAAGTTTGTGATCTTGTGCGATGATGAC
GTGAATATCCATGACTGGAATGATGTGATCTGGGCAATGACCACACGCATGGATCCGGCACGTGATAGCT
TACGAATCGTTGGCCAAGATTTGATCTGCTTTGATGCAACCAATAAACTGCCTGACGAAGTCGAACGTGA
ATGGGGTACTCCGATCCGAAAAGATCCTAAGCTAGTCGCGAAAATCGATTCGTTATGGGATGAGTTAGGC
ATTGTATGACCTATACCGTCCGCATCGTGCCTAATGATAGACAATTTATAATTCACTCAGGTGAAACGGT
GCTTGATGCTGCGCTCAACCAGCAAATAGCCTTTCCCCACCGCTGCCGAATCGGCGCCTGTGCCGCTTGC
TTATGTAAGTTGGTTGAAGGTGAGGTGGAGTATGAACTCGAACCGTTATTGACCGAACAAGAAAAAGCGA
CAGGGTGGATATTTGCCTGCCAAGCCTGCGCAATTACTGATTTAGTGCTGACTTTTGAAGAGTAAGCCAG
AGGAAGTTCAATGATAATTCAATGCCAAGTTAAGTCTGTGCAGCCGCTGGCGACGCATACTTACCAAATC
CTATTACAACCCGAGCACGCGGTGGCTTACCAAGCCGGGCAGTATTTAATGGTGGTGATGGGCGAAAAAG
ATAAGCGACCATTTTCACTTGCCAGTAGTCCTTGCCGTAGCAATGGCGAGCTCGAACTGCATATTGGTGC
GGCGGATCACAGCGCCTTTGCCCACCAAGTCGTGGAAAAATTTCAGCAAGCCCATCTTAATCAGACATGG
GTTGAAGTAGATGTGCCACATGGCAATGCCGCATTACAAGAGAGTGAGCGACCTCTACTCTTAATCGCTG
GCGGGACCGGCTTTAGCTATGTGCGTTCCATCTTAGATCATTGCCTCTCGCAAGGTAAAACTCAGCCTAT
CTACCTGTATTGGGGCGCGCGTGATGCAGCTCAGCTGTACGCACTGAATGAGTTGCAAGAGCTTGCCAAG
CAACATGCTCATTTGCAGGTTGTTCCAGTGGTCGAGCAAGCACAAGATGACTGGGCTGGAAAAGTTGGCA
ATGTACTGCAAGCGATTAACAACGACTTTGCAAGTTTAGAAGCATTTGACATCTATATAGCAGGTCGCTT
TGAGATGGCTGGAGCCGCACGTGAGCAATTTACTCAAAACAAACAAGCTCGACGCGATCGAATGTTTGCC
GATGCTTACGCCTTTATTTAACGCGCAGCTATAAACAAGATACAAGACAAAGCCCAACGCTAAATCGTTG
GGCTTTTTTATGACTTTCTCTTTATAGATAGACTAGAGCAAAAGCTTAAAAAGAATAACTCTGTGGATAA
GTTGTCATCAAACTCTGAGTAAAGTGGGATAAATAAGCCCTTGCGCGCAAATGCAGCGATTAAGCGCTAT
TTCTATAAATCTTCTCAAAAAACACTTGCCAGTGTGAAGCGGATCTCTATAATGCGCCCTCGTTGACGCA
GCAAGGGCTCACAGCCAAATCGATGCCTCAACAGGCCAGAAAAGAAAATTGAAAAAAGTGTTTGACACGA
AATCGATTCTCGCTAAAATGGCCGCCTCTTCTGAAGCAGATCGCCAAGAAGAGCGCTCTTTAACAATATA
AACCAATCAATCTGTGTGGGCACTCGTTGATGATAATCAAAAAAGATTTATCAATGAACTGAGTGACCAT
TTGAATGAGCAATCATTCAGCACAGTCAATTCAACATTACTTCGCTTTTTATTAAGCAAAGAATGTAATC
AGTATTCATTGAGCCGAAGCGAAAGCTTCACAAAACTTTTAATTGAAGAGTTTGATCATGGCTCAGATTG
AACGCTGGCGGCAGGCCTAACACATGCAAGTCGAGCGGCAGCACAGAGGAACTTGTTCCTTGGGTGGCGA
GCGGCGGACGGGTGAGTAATGCCTGGGAAATTGCCCGGTAGAGGGGGATAACCATTGGAAACGATGGCTA
ATACCGCATAACCTCGCAAGAGCAAAGCAGGGGACCTTCGGGCCTTGCGCTACCGGATATGCCCAGGTGG
GATTAGCTAGTTGGTGAGGTAAGGGCTCACCAAGGCGACGATCCCTAGCTGGTCTGAGAGGATGATCAGC
CACACTGGAACTGAGACACGGTCCAGACTCCTACGGGAGGCAGCAGTGGGGAATATTGCACAATGGGCGC
AAGCCTGATGCAGCCATGCCGCGTGTATGAAGAAGGCCTTCGGGTTGTAAAGTACTTTCAGTAGGGAGGA
AGGTGGTTAAGTTAATACCTTAATCATTTGACGTTACCTACAGAAGAAGCACCGGCTAACTCCGTGCCAG
CAGCCGCGGTAATACGGAGGGTGCAAGCGTTAATCGGAATTACTGGGCGTAAAGCGCATGCAGGTGGTTT
GTTAAGTCAGATGTGAAAGCCCTGGGCTCAACCTAGGAATCGCATTTGAAACTGACAAGCTAGAGTACTG
TAGAGGGGGGTAGAATTTCAGGTGTAGCGGTGAAATGCGTAGAGATCTGAAGGAATACCGGTGGCGAAGG
CGGCCCCCTGGACAGATACTGACACTCAGATGCGAAAGCGTGGGGAGCAAACAGGATTAGATACCCTGGT
AGTCCACGCCGTAAACGATGTCTACTTGGAGGTTGTGCCCTAGAGGTGTGGCTTTCGGAGCTAACGCGTT
AAGTAGACCGCCTGGGGAGTACGGTCGCAAGATTAAAACTCAAATGAATTGACGGGGGCCCGCACAAGCG
GTGGAGCATGTGGTTTAATTCGATGCAACGCGAAGAACCTTACCTACTCTTGACATCCAGAGAATCTAGC
GGAGACGCTGGAGTGCCTTCGGGAGCTCTGAGACAGGTGCTGCATGGCTGTCGTCAGCTCGTGTTGTGAA
ATGTTGGGTTAAGTCCCGCAACGAGCGCAACCCTTATCCTTGTTTGCCAGCACGTAATGGTGGGAACTCC
AGGGAGACTGCCGGTGATAAACCGGAGGAAGGTGGGGACGACGTCAAGTCATCATGGCCCTTACGAGTAG
GGCTACACACGTGCTACAATGGCGTATACAGAGGGCAGCGATACCGCGAGGTGGAGCGAATCTCACAAAG
TACGTCGTAGTCCGGATTGGAGTCTGCAACTCGACTCCATGAAGTCGGAATCGCTAGTAATCGCAAATCA
GAATGTTGCGGTGAATACGTTCCCGGGCCTTGTACACACCGCCCGTCACACCATGGGAGTGGGCTGCAAA
AGAAGCAGGTAGTTTAACCTTCGGGAGGACGCTTGCCACTTTGTGGTTCATGACTGGGGTGAAGTCGTAA
CAAGGTAGCGCTAGGGGAACCTGGCGCTGGATCACCTCCTTACACGATGATTATCGTGATGAGTGTCCAC
ACAGATTGATTCGGTTTAGATTTGAGCATCAAGTGGGTCTGTAGCTCAGGTGGTTAGAGCGTACGCCTGA
TAAGCGTAAGGTCGGTGGTTCGAGTCCACTCAGACCCACCACTAACGATGGGGTTATAGCTCAGCTGGGA
GAGCGCCTGCCTTGCACGCAGGAGGTCTGCGGTTCGATCCCGCATAACTCCACCATCTTTAAGCGTTTTC
GCTGAGAATGTTTAAAAATGGTTTTCATCAGAAAATCTTGCTCTTTAACAATTTGGAAAGCTGACAAAAC
AACAATTTATTGTTGTTTGTAAAGTTCTCAATGTTTATCGAAAGATAAACACCAACAACACATTCAAGTG
TGCTTGGTATCGAATAAGACTTCGGTCTTGTTCAAATTTGAGTCCGGCAAAATCTGTCTCGCACTCATGT
AAATTAAACGCGAGACAACTTAGGTTGTTTAAACAACAACCCGAAACTCCTTCGGGTTGTATGGTTAAGT
GACTAAGCGTACACGGTGGATGCCTGGGCAGTCAGAGGCGATGAAGGACGTACTAACTTGCGATAAGCGC
AGATAAGGCAGTAAGAGCCGTTTGAGTCTGCGATTTCCGAATGGGGAAACCCAACTGCATAAGCAGTTAC
TGTTAACTGAATACATAGGTTAACAGAGCAAACCGGGGGAACTGAAACATCTAAGTACCCCGAGGAGAAG
AAATCAACCGAGATTCCGGTAGTAGCGGCGAGCGAACCTGGATTAGCCCTTAAGCACTCGGTGAAGTAGG
TGAACAAGCTGGAAAGCTTGGCGATACAGGGTGATAGCCCCGTAACCGACGCTTCATCGAGCGTGAAATC
GAGTAGGGCGGGACACGTGATATCCTGTCTGAATATGGGGGGACCATCCTCCAAGGCTAAATACTCCTGA
CTGACCGATAGTGAACCAGTACCGTGAGGGAAAGGCGAAAAGAACCCCTGTGAGGGGAGTGAAATAGAAC
CTGAAACCGTGTACGTACAAGCAGTAGGAGCACCTTCGTGGTGTGACTGCGTACCTTTTGTATAATGGGT
CAGCGACTTATATTCAGTGGCAAGGTTAACCGTATAGGGGAGCCGTAGCGAAAGCGAGTCTTAACTGGGC
GCTCAGTCTCTGGATATAGACCCGAAACCGGGTGATCTAGCCATGGGCAGGTTGAAGGTTGAGTAACATC
AACTGGAGGACCGAACCGACTAATGTTGAAAAATTAGCGGATGACTTGTGGCTAGGGGTGAAAGGCCAAT
CAAACTCGGAGATAGCTGGTTCTCCCCGAAAGCTATTTAGGTAGCGCCTCGGACGAATACTACTGGGGGT
AGAGCACTGTTAAGGCTAGGGGGTCATCCCGACTTACCAACCCTTTGCAAACTCCGAATACCAGTAAGTA
CTATCCGGGAGACACACGGCGGGTGCTAACGTCCGTCGTGGAGAGGGAAACAACCCAGACCGCCAGCTAA
GGTCCCAAAGTATTGCTAAGTGGGAAACGATGTGGGAAGGCTCAGACAGCTAGGATGTTGGCTTAGAAGC
AGCCATCATTTAAAGAAAGCGTAATAGCTCACTAGTCGAGTCGGCCTGCGCGGAAGATGTAACGGGGCTA
AGCAATACACCGAAGCTGCGGCAATGTCTTTTAGACATTGGGTAGGGGAGCGTTCTGTAAGCCGTTGAAG
GTGAATCGTAAGGTTTGCTGGAGGTATCAGAAGTGCGAATGCTGACATGAGTAACGACAAAGGGGGTGAA
AAACCTCCTCGCCGGAAGACCAAGGGTTCCTGTCCAACGTTAATCGGGGCAGGGTGAGTCGACCCCTAAG
GTGAGGCCGAAAGGCGTAATCGATGGGAAACGGGTTAATATTCCCGTACTTCTGACTATTGCGATGGGGG
GACGGAGAAGGCTAGGTGGGCCAGGCGACGGTTGTCCTGGTTCAAGTGCGTAGGCTTGAGAGTTAGGTAA
ATCCGGCTCTCTCTAAGGCTGAGACACGACGTCGAGCTACTACGGTAGTGAAGTCATTGATGCCATGCTT
CCAGGAAAAGCCTCTAAGCTTCAGATAGTCAGGAATCGTACCCCAAACCGACACAGGTGGTCGGGTAGAG
AATACCAAGGCGCTTGAGAGAACTCGGGTGAAGGAACTAGGCAAAATGGTACCGTAACTTCGGGAGAAGG
TACGCTCTTGATGGTGAAGTCCCTCGCGGATGGAGCTGACGAGAGTCGCAGATACCAGGTGGCTGCAACT
GTTTATTAAAAACACAGCACTGTGCAAAATCGCAAGATGACGTATACGGTGTGACGCCTGCCCGGTGCCG
GAAGGTTAATTGATGGGGTTAGCGCAAGCGAAGCTCTTGATCGAAGCCCCGGTAAACGGCGGCCGTAACT
ATAACGGTCCTAAGGTAGCGAAATTCCTTGTCGGGTAAGTTCCGACCTGCACGAATGGCGTAATGATGGC
CACGCTGTCTCCACCCGAGACTCAGTGAAATTGAAATCGCTGTGAAGATGCAGTGTACCCGCGGCTAGAC
GGAAAGACCCCGTGAACCTTTACTACAGCTTGGCACTGAACATTGAACCTACATGTGTAGGATAGGTGGG
AGGCTATGAAGACGTGACGCCAGTTGCGTTGGAGCCGTCCTTGAAATACCACCCTTGTATGTTTGATGTT
CTAACTTAGACCCATTATCTGGGTTGAGGACAGTGCCTGGTGGGTAGTTTGACTGGGGCGGTCTCCTCCC
AAAGAGTAACGGAGGAGCACGAAGGTGGGCTAATCACGGTTGGACATCGTGAGGTTAGTGCAATGGCATA
AGCCCGCTTAACTGCGAGAATGACGGTTCGAGCAGGTGCGAAAGCAGGTCATAGTGATCCGGTGGTTCTG
TATGGAAGGGCCATCGCTCAACGGATAAAAGGTACTCCGGGGATAACAGGCTGATACCGCCCAAGAGTTC
ATATCGACGGCGGTGTTTGGCACYTCGATGTCGGCTCATCACATCCTGGGGCTGAAGTCGGTCCCAAGGG
TATGGCTGTTCGCCATTTAAAGTGGTACGCGAGCTGGGTTTAGAACGTCGTGAGACAGTTCGGTCCCTAT
CTGCCGTGGGCGTTGGAAGATTGAAGGGGGCTGCTCCTAGTACGAGAGGACCGGAGTGGACGAACCTCTG
GTGTTCGGGTTGTGTCGCCAGACGCATTGCCCGGTAGCTAAGTTCGGAATTGATAAGCGCTGAAAGCATC
TAAGCGCGAAGCGAGCCCTGAGATGAGTCTTCCCTGACAGTTTAACTGTCCTAAAGGGTTGTTCGAGACT
AGAACGTTGATAGGCAGGGTGTGTAAGCGTTGTGAGGCGTTGAGCTAACCTGTACTAATTGCCCGTGAGG
CTTAACCATACAACACCCAAGGGGTTTTGTAGTGGACTCAAAGCTAAGCGCATAAGAATGTGTGTGAGAA
CGAAGACAGCTTTCCAGAATTGTTGGTTATCACTTTTTAAGAAAAAGTGAAATCAAAAACAGAATTTGCT
TGGCGACCATAGCGTTTTGGACCCACCTGATTCCATCCCGAACTCAGAAGTGAAACGAAACAGCGTCGAT
GGTAGTGTGGGGTCTCCCCATGTGAGAGTAGAACATCGCCAGGCTTTTAATTTGGTCTAACCAGACAGCG
GAGCGGTAGTTCAGTCGGTTAGAATACCGGCCTGTCACGCCGGGGGTCGCGGGTTCGAGTCCCGTCCGCT
CCGCCACTTATTACGAAACCCAGTCTTAGGACTGGGTTTTTTGCTTTCTGGAAATCATTGAAAGCCAGAG
GTAATTACTGCTTATCGCCTATCCCAGTGCTCATCCTCTATGATGTTCAATCATCCCAAACTGTCCAACT
CTTCTTACTGCTCTTTTTGTCTTTGTCTTTTTGCGTTTATCCATCGGAATTTTTCAATAAAGCTTCTGTC
AGTGCATAGTCGTTTCGGATGGCTATATTGAGCAATAAAAAAGCCGATGCGAATGCATCGGCTGGTAGTG
TAAGCGTTGATTATAAGATTTGTTTGAGGACACGATCGGCTTTTAGACGCATGATTCGGCGTACTAAGCG
TTGTACCTTTTCTGGGTAGTGCTCGGGTTTTTCAATTTGCTTATAAGTACAGATTAACTGAGTATGCTGC
AGAATATTGTCAATTTCAGCTTCAAATTTGGTAGTAAGGTGATGGTAATCATCACGAATTAAAATTGCAT
TTTCGAGGTCGAGCTTCCAAGCGCGTGGATTGAGGTTATTACCTGTGATGAGCATATAACGTTTATCCAC
CCAAATTCCCTTGAGATGAAAGCTGTGATTTTCATGCTTCCAGAGGTGGATTGAGAGCTTGCGGCTTGCA
ATATGAGCTTCATTGGCTTTCGCAAAGCGGCGCAGATTAAGTTCATACAAGTAAGGTAAGCCACCGATAG
TCTTGAATGGCTCTTCTGGTGCAATGTAGAAGTCATTCGCGGTTTTATCGCCAATCACAATATGGACTTT
CACGCCACGTCGCAGTGCTTTTTTCACCTCTTTAGCGATACTCGGCGGGAAATTAAAGTATGGCGTGCAG
ATAAACACTTCATCTTTAGCAGAGGCTAACAATTGGATAATGCTTTGGTTCAACCGATTTCTGCGTCGAC
CGAGTCCAACCAAGGGTGTGACAGCGACTTGACCTTCATTCACTTTCTGTTTAGCAAATTGGTAATTGGC
TTGAGCAAGTGAAGCTCGGAATTGGCGGATATCAGACTTAATCTCTTTTGTGGTGGGTTTGCTACCACAA
GCGAGGTTATTGACAGCCGGGTGAGCCAGCATTTCTTGTTGGATAAAATGCACCATGCTGTCGGCAAGTT
CAGCATTTTCTAAGGTATGGTAGCGATCAAAACGATAGCGGCCATGAAACTGGAGATAGACATTATTGAG
GCTCGCACCGCTGTAGATGACTTGATCATCAATAATGAAGCCTTTTAGATGCAGAACGCCAAAGACTTCC
CGCCCTCTAACCGGTATGCCATAAACAGGAATACAGTGCTCATGTTGCTGAGCAAAGTCACGATACATGG
CTGCATTGCCTTCGGATTCTGCTGCACCGATCAAGCCACGCTGAGCACGGTGCCAGTCAACACAAATATG
TATTTCGAGTCCTGGGTTACGCTGCTTGGCGGCATAGAGTTCAGTAAGAATTTCACGGCCAGCATCGTCA
TTTTCTAAATAAAGTGCAACGAGGTAGATACGTTTGCGTGCCTGACGAATCGATTCAACCAAATGAGTTC
GAAATTCTGCAGCCGAGAGCAGTACGCCAAATTTGTCAGGATCTTGCGCAATCGCTGGTAGTTGTTCGAT
TGGGTTTCTTCGAGCAATCATTGGGATGCATTACCTTGTTGTGTGCAAAATTGCGAGCAGTGGATATTAC
CAAAACTGGTTAAGAAAAGGCTAGAAATGGCGACCATTCTTGACATTACTTCGCTTGATATTGCATCGGA
ATGAGATCCTTACCAGATCTCGAGTAACGCTCAAAGAGTAGATGGAGCTCGGCGGGTAAAGCATGAGGTG
CAATTTGAATAAAATGGCCTTGCTGATAGAAATGTTCGAGATGGGTATAAGCAAAACAAAAGGTTGCTGG
ATTGAGCCATTGCTTTTGGCAGTAGTCGAGCAGTTGCTTACCAATCCCTTGTTGACGGCTCTGGGCTTCC
ACTGCCATGCCAGTCAGTAGGCGATATTGACCAATCATACGAAAACGTACCACGCCCACGATCTCACGAT
CCTTGAGAGCAACAATCACCTGTTCATCACTTTTGGGTTTGCTCCCTGGATAGTGGTTTTTATAAAAACG
TTTGATAAGCGGGAGCTTAATGGGGGCAAATTGCTGAAACTCTAACATTGGTCTTTCGTGCTTGTCGGCC
ATCTGAGGTAGAATATGGCCAGTTTAAGTTATCCAAAGACGACCATGCAAATTCAACTCGGTGCGAACCT
CAAACCCTACCACACCTTTGGTATTGAACAGTTAGCTGCTCAATTGGTCGTGGCGGAATCGATTGACGAT
CTTAAGGCGCTCTATTGCTCAGCTGAATGGGCTAGCCTACCTAAGCTTATTATAGGCAAAGGCAGTAATA
TGCTTTTTACTTGTCACTATACAGGTATGATAGTGGTTAACCGCCTCAATGGTATAGAGCATCAACAAGA
TGATGATTACCATCGGCTGCATGTGGCCGGTGGTGAAGATTGGCCTTCACTCGTAAGTTGGTGTGTGGAG
CAGGGGATCGGCGGTTTAGAGAATCTTGCTTTGATCCCTGGCTGTGCTGGCTCTGCACCAATCCAAAATA
TTGGCGCGTATGGCGTTGAGTTTAAAGATGTTTGTGATTACGTCGAGTACTTATGCCTAGAGACTGGCAC
AGTGAAGCGTTTGACGATGGAAGAGTGCCAATTTGGGTACCGTGACTCCATTTTCAAACATCAGCTTTAT
CAAAAAGCAGTTGTGACTGCGGTAGGGTTAAAATTCGCTAAAGCTTGGCAGCCGATTATCCAATACGGCC
CACTAAAAGATTTGTCCTCGGACTGTGCTATTCATGATGTGTATCAGAGAGTTTGCGCTACGCGAATGGA
AAAACTGCCTGATCCTGCTGTGATGGGGAATGCGGGCAGTTTCTTTAAAAACCCTGTGATCAGTCAGCAA
GCCTTTGCTCGACTGCAAATTGAGCATCCCGATGTGGTGGCATATCCAGCTGAACAAGGGGTCAAGGTAG
CGGCCGGATGGTTGATTGATCAAGCGGGTTTGAAAGGTCACCAAATCGGAGGAGCGAAAGTTCACCCTAA
ACAAGCTCTGGTGATCGTTAATACGGGTGATGCGAGTGCGCAAGATGTACTCATGCTGGCGGCTGATATT
CAGCAGCGCGTGTTCAACTGCTATGGCATTGAACTTGAACATGAAGTGCGATTTATTGGCGAAAGTGAAG
AAACCAATTTAAAGCAATGGATGAGTGAACAAGCATGAAAGAGCACAGCGCTAAACTAGCCATACTCAAA
CAATTAGCCGATGGCGATTTTCACTCTGGTGAAGTGTTGGGTGCTCAGCTGGGGATCTCGCGAGCAGCCA
TCAGTAAGCATATTCAGGGCATCCGCGACTGGGGTGTGGATGTGTTTCGTGTACAGGGTAAAGGGTATCA
ACTTGCTCAAGCGATGACGTTGCTCGATCAATCGGTAATCCAATCGCAAGTGAATAATCCTGTCGAGCTG
CATCCGATTATTGGCTCGACCAATCAATATCTGCTCGATCATGTCGAGACGCTGGTATCGGGAACGGTCT
GTTTAGCAGAATATCAAGCCAGTGGTCGTGGTCGGCGTGGTCGGCATTGGGTTTCTCCATTTGGCGCTAA
TCTTTATCTCTCGATCTATTGGCGTTTAGATGCCGGTATGGCAGCCGCGATGGGGCTGAGTTTAGTCGTG
GGTGTGGCCATTGTTGAAGCGCTGGAAGCCATGGGAGTGGATGGCGTTAAACTAAAATGGCCAAACGATC
TCTATTATCAAGATAAAAAGTTGGCGGGCATTTTAGTCGAAATGTCTGGTCAAGCTGGTGCGGCAGCACA
TTTAGTGATCGGCATGGGGATCAACCTTGCTATGCGCGATAACGAGGGCAATATCGATCAGCCTTGGATA
AGTCTTGCAGAAGTGACTGGCCAAAGCCGGATTGATCGTAATGCTTTAGCGATTAATCTGATTGCTGCGC
TAGATCGCACCTTACGCCAGTATGAAATTTCAGGTATGCAAAACTTTGTTGAGCGTTGGAATCGTTGGGA
TAACTTCATCGGTCGTCCAGTTAAACTGCTGATGGGGGCGAATGAGGTGCGCGGTATTGAGCGCGGGATT
GATGAACACGGCGGCGTATTATTAGAAACCGAAGAGGGGTTGAAAAGTTTTATTGGCGGTGAGATATCCC
TACGTAAAAACGACTAGAGCAGAATTAAAGCCAAATAAAGAGGCGTCAGCCTCTTTTTCTTGAGCACTAT
TTACGGAGCAGGACTTCTTCTACCGTATGGTTAAGCCCTTTGCGTAAAATCAAATGTGCACGACCTTTGG
TCGGCAAGATATTCTCAACCAGATTTTTACCGTTGATGGTTTCCCAAATGGAACGCGCTTTCTGTTCAGC
TTGGGCTTCAGTGAGTGCAGTGTAGTGGCTGAAATAGGAGCCGGGCTTTTTAAATGCACCCTGGCGAAAT
TTCATAAAGCGCTCGATATACCACTTTTCTATCAGTTGACTATCGGCATCGACATAAATCGAAAAATCCA
GGAAATCAGAGATAAATACGCGGTGTGGGTCATGAGGGTAGTCCATACCACTTTGCAGTACATTTAAGCC
TTCAATGATCAGCACATCCGGGCGGTCGACCACTTTCATTTCATCGGTAATATCATAAGTGAGATGTGAA
TAAACGGGGGCGGTTACATTGGGCTGGCCAGCTTTAACCTCAGAAACAAATTCCACCAAACGGCGAATAT
CATAAGATTCAGGAAAGCCCTTCTTATGCATAATGCCACGTTCAGTCAGTACCTTATTGGGGTATAAAAA
GCCGTCTGTGGTGATCAGTTCGACCTTCGGATGATTCTCCCAACGTGATAAGAGAGCTTTCAGTAAGCGA
GCCGTTGTACTTTTACCGACGGCAACGCTGCCCGCTATGCCAATCACAAAAGGGGGTGCTGATTCGGTAT
TACCCAAAAACTGATGCAACACACCATTACGACTTTGACGCGCAGCCACATACAAATTCAGTAGACGAGC
GAGGGGAAGATAGATTTCAACCGCTTCGGTCATCGATAAATGGTCATTGATGCCCTGTAACTCTTTTAGA
TCGCTTTCAGAGAGCGTCATAGGTACTGAATTGCGCAATTGGGCCCAGTGTTGGCGATCAAAGGTTAAAT
AAGGGCTCATAATCGGTTCAATCATGCGGTTGAGAATAAGGAAAGCGAAAATACAATAAGCACAAGATAA
AACAAAATAGAAAGATGCGAGAATTAGCGATTGCGCTCTAATTTGACTGAAAAAACAACGAACAAGCAAA
ATCCTTTGAAAATTGAGTTTTTTTTCAAGATAAGGGTTGCAACCCCCAAGATCATTCACTAGAATGCGCA
CCACTTATGCCGACTTAGCTCAGTAGGTAGAGCAACTGACTTGTAATCAGTAGGTCACCAGTTCGATTCC
GGTAGTCGGCACCATTTTCTCCACTAGCAGTGAAAATGGTCAAAAATTTGGAGGGGTTCCCGAGTGGCCA
AAGGGAGCAGACTGTAAATCTGCCGGCTCCGCCTTCGATGGTTCGAATCCGTCCCCCTCCACCATATTCT
TAAGGAAATAGCTCTCAGAGTTACGTGTTGCGGGCATCGTATAATGGCTATTACCTCAGCCTTCCAAGCT
GATGATGCGGGTTCGATTCCCGCTGCCCGCTCCACTCATTTTAGAGTGCTGATATAGCTCAGATGGTAGA
GCGCATCCTTGGTAAGGATGAGGTCGGCAGTTCGATTCTGCCTATCAGCACCAGCTCTAAGCCTCTAAGC
AAAGTTTTCCTTTTGATATATACTTTACTACCGATATTTTTTGGTTGCGTGGTCATCTCAAAAGCCACCT
AAATCCGTACCTAGAGGGACAACTCATGTCTAAAGAGAAATTTGAACGTACGAAACCGCACGTAAACGTT
GGTACTATCGGCCACGTTGACCACGGTAAAACAACTCTAACTGCAGCTATCTGTACTGTACTTGCAAAAG
TATACGGCGGTAAAGCTCGTGACTTCGCGTCAATCGACAACGCACCAGAAGAGCGTGAGCGTGGTATTAC
AATCAATACTTCTCACGTAGAGTACGATACTCCAAACCGTCACTACGCACACGTAGACTGTCCAGGACAC
GCGGATTATGTTAAGAACATGATCACCGGTGCAGCACAGATGGACGGCGGTATCCTAGTTGTAGCGGCAA
CTGACGGTCGAATGCCACAAACTCGTGAGCACATCCTGCTGGGTCGCCAAGTAGGTATTCCTTACATCAT
CGTATTCATGAACAAGTGTGACATGGTTGACGATGAAGAGCTTCTAGAGCTGGTAGAGATGGAAGTTCGT
GAGCTGCTGTCTGAGTACGATTTCCCAGGTGATGACCTGCCAGTAATCCAAGGTTCAGCACTAGGCGCGC
TAAACGGCGAAGCACAGTGGGAAGCGAAGATTGTTGAGCTAGCAGAAGCACTGGATACTTATATTCCAGA
GCCAGAGCGTGCAGTAGACATGGCATTCCTGATGCCAATCGAAGACGTATTCTCAATCCAAGGTCGTGGT
ACAGTAGTAACTGGCCGTATCGAGCGCGGCATCCTGAAAGTGGGTGACGAAGTAGCGATCGTTGGTATCA
AAGAGACAGTAAAAACGACCTGTACAGGTGTAGAGATGTTCCGTAAGCTGCTTGACGAAGGTCGTGCAGG
TGAGAACGTAGGTGCACTACTACGTGGTACTAAGCGTGAAGAAGTAGAGCGTGGTCAAGTACTGGCGAAG
CCAGGTTCAATCACACCACACACTAAGTTCGAATCAGAAGTATACGTACTGTCAAAAGATGAAGGTGGCC
GTCATACTCCATTCTTCAAAGGTTACCGTCCACAGTTCTACTTCCGTACAACTGACGTAACAGGCAGCAT
CGAGCTACCAGAGGGCGTAGAAATGGTAATGCCAGGCGACAACGTGAAGATGGTTGTAGACCTGATTGCA
CCAATCGCGATGGACGAAGGTCTACGCTTCGCTATCCGTGAAGGTGGCCGTACTGTAGGTGCTGGTGTTG
TAGCTAAGATCATCGCTTAATTATTTGACTAAGCACTACTAAAAAGGGCATCATTTGATGCCCTTTTTCT
GCGCTGCGCAATAATGTGTCGATTTCTTGATCAAACGCAGCCAAAATTTGGGGTTGAGAGAGTATTTTCT
CGCTCTTTAGTATGGAATCAGCGCATTGCGTTGACCGAATGGATTTGCCCTGCAACAGCGGGGTCGTTGT
CGTCTAGAAGTCAGATATGTGACAGGTTGGTTTATGAAAGCAAACAACGCTGAAGCTCCTGATAGCTCAA
ATGCAGCAGACACTCTAAAGTGGGTAGCCACTTTTGTTCTGCTGGTTGCCGCTGTTGTGGGTAATTACCT
GTATGGTGAACTGTCTGTGGTGGCTCGCGCCGCAGGTGTAATTGTGTTGATTGCTGCAGCACTTGGTGTT
GCTGCGACAACAACAAAAGGCAAAGAAGCGATCGTTTTTGCTCGCGAATCTCGCATGGAAGTTCGCAAAG
TAGTTTGGCCAACACGCCAAGAAACTATGCAAACCACGCTGATCGTTTTAGCAGTAAGTATTGTAATGGC
TCTGGCGCTTTGGGGTATTGACGGCATTATGGTTCGTCTAGTGGCCTTTGCGACCGGAGTATAGTAGAGG
GTTTAATACATGAGTGAAGCTCCCAAAAAACGCTGGTATGTAGTTCAAGCCTTCTCGGGATTTGAAGGAC
GTGTTGCTCAGTCACTTCGTGAACATATCAAAATGCACGGTATGGAAGAGCTGTTTGGTGAAGTGTTAGT
ACCAACAGAAGAAGTGGTAGAAATGCGCGCTGGCCAACGCCGCAAAAGTGAACGTAAATTCTTCCCAGGT
TATGTGCTAGTGCAGATGATCATGAATGATGAATCTTGGCACTTGGTACGTAGCGTACCTCGCGTGATGG
GATTCATCGGTGGTACATCAGATCGCCCAGCTCCTATCACAGATAAGGAAGCGGATGCGATTCTGAATCG
TCTTGAGAAAGCCAGCGAAGCACCACGTCCTAAAACCATGTTTGAAGCAGGTGAAGTCGTGCGTGTTAAC
GACGGTCCATTTGCTGACTTCAACGGTACCGTTGAAGAGGTGGATTACGAGAAAAGCCGCTTGAAAGTGT
CGGTTTCGATCTTTGGTCGTGCAACACCTGTTGAACTCGAATTTGGTCAAGTGGAAAAGCTTGATTAAAA
AAGCATCTCTTTAGGCTTGTCTGGGGCGTGGATTATGACTATAATTTCGCGCCTTTTTACAGGTTCTTTA
TGAAAACCGGGGAGCTGATCAATCGATTAGCGTTTGCACCCATAATCTAGGAAATATCATGGCTAAGAAA
GTTGAAGCTTATGTAAAGCTGCAAGTTGCAGCTGGCATGGCAAACCCAAGTCCACCAGTTGGTCCTGCTC
TAGGTCAACGCGGTGTTAACATCATGGAATTCTGTAAAGCGTTCAACGCACGTACAGAATCTCTAGAGAA
AGGTCTACCAATCCCAGTAGTTATTACTGTGTACAGCGACCGTTCTTTCACGTTCGAAACTAAGACTCCA
CCAGCATCTGTTCTTCTGAAGAAAGCAGCTGGCATCAAGTCTGGTTCTGCACGTCCTAACACTGCTAAAG
TGGGCACAATCACTGACGCTCAAATCCAAGAAATCGCTGCGACTAAAGCAGCTGACATGACTGGTGCTGA
TATCGAAGCGATGAAGCGTTCTATCGCAGGTACTGCTCGCTCAATGGGCCTAGTGGTTGAGGGTTAATAC
AATGGCAAAACTAACTAAGCGTATGCGTACTATCCGCGCAAAAGTGGATGTAACTAAAGAGTACGACATC
AACGAAGCTGTTGCTCTGCTGAAAGAGCTGGCAACTGCGAAGTTCGTTGAATCAGTTGACGTTGCTGTTA
ACCTGGGTATCGATGCTCGTAAATCTGACCAAAACGTTCGTGGCGCTACTGTACTGCCACACGGTACTGG
CCGTGACATCCGCGTAGCGGTATTCACTCAAGGTGCTAACGCTGAAGCAGCTAAAGCAGCTGGTGCAGAA
CTGGTTGGTATGGAAGATCTGGCTGATCTCGTGAAAAAAGGCGAAATGAACTTCGACGTAGTTATCGCAT
CTCCAGATGCAATGCGCGTTGTTGGTCAACTAGGTACTATCCTAGGCCCACGTGGTCTGATGCCAAACCC
GAAAGTTGGTACTGTAACTCCTAACGTTGCTGAAGCGGTTAAGAACGCGAAAGCAGGTCAGGTTCGTTAC
CGTAACGACAAGAACGGTATCATCCATACCACTATCGGTAAGGTGACGTTCGAAGCAGACCAACTGAAAG
AGAACTTAGAAGCTCTGCTGGTTGCTCTGAAGAAAGCAAAACCATCTTCTGCGAAAGGCGTTTTCGTGAA
GAAGGTAAGCATCTCTACTACTATGGGTGCTGGCGTTGCTGTCGATCAGAATACTCTGAGCGCACAAGTT
TAATGCATTTGCTTAGGCGCAGAATTTGTGTATAATTCTGCGCCTAATATTTGTGGTTGGGGCTGAACTT
TTACCTCGTGGTGAAAACCCAGTCTCCGTCCAAGACCGTAGGCGTTATCCTCGGATAACTTAATAAAACC
TACGTAGATGGTGCCCGAACTGACAGAAAGATCTACTTTTTAAGTTACCTTTCTTCTGGGACTGCACCAA
AAAAGCTCTCACTGTTGTTGATAATAGTGAGCGGTGTAACGACAACCAGGAGTTAATCCAAGATGGCTTT
AAATCTTCAAGACAAAAAAGCAATTGTTGCTGAAGTCAACGAAGCGGCCAGTGGTGCACTTTCTGCAGTT
GTTGCTGACTCTCGTGGTGTTCAAGTTGCTGCGATGACTAATCTGCGTAAACAAGCTCGTGAAGCGGGCG
TTTACCTGAAAGTTGTTCGTAACACACTGGCACGTCGCGCAGTAGAAGGCACAGCTTACGAATGTCTGAA
AGACGTATTCGTAGGCCCTACTTTGATCGGCTTCTCTAACGAGCACCCAGGTGCTGCAGCGCGTCTTTTC
AAAGACTTCGCTAAAGAGAACAAAGCATTCGAGATCAAAGCAGCTGCATTTGAAGGTGTACTGACTGACC
CTGAAGTACTAGCGACACTACCAACTTACGACGAAGCGATTGCACGCCTGATGATGTGCATGAAAGAAGC
TTCTGCTGGCAAGCTGGTTCGTACAATCGCTGCTGTCCGCGATCAAAAAGAAGCTGCATAAGCAAAATCG
CTTTTGCTTTTTACTGGTTGCTAAATAAACTTATTGTTGACTTAAAAGAGAATTGTTATGTCTATTACTA
ACGAGCAAATCCTAGACGCTATTGCAGAAATGTCTGTAATGCAAGTTGTTGAACTGATCTCTGCTATGGA
AGAGAAGTTCGGTGTTTCTGCTGCTGCTGCAGTTGTTTCTGGTCCAGCTGCTGCTGCTGCAGTTGAAGAG
CAAACTGAATTCAACGTAATTCTGGCTGCTGCTGGCGCGAACAAAGTTGCTGTTATCAAAGCAGTACGTG
GCGCAACTGGCCTAGGTCTGAAAGAAGCTAAAGCTCTTGTAGACGGCGCTCCAGCATCTGTTAAAGAAGC
TGTATCTAAAGAAGAAGCAGAAGCACTGAAGAAAGAGCTTGAAGAAGCTGGTGCAACTGTTGAAGTTAAG
TAATTCCTACTTAATTTCTTAGCCGAAAGGCTAATGGCTGGTGGTTTAATAACCACCGGCCTTTTTGCGC
TGTAGGGTATGGACGAATTTTCCCGCTGTTTAAGCGTTCCATATTCATGCAAATGAGTTCATTTCAACGC
AATGAATTCACACTACAGTAAACAGCGATTAGTCACTGTCCTCACCCTTTTTAACCTGAAAGGTGGACAG
TTTGGGTCACTTATCAGCGAGCTGAGGAACCCCATGGTTTACTCTTATACCGAGAAAAAGCGCATCCGTA
AGGACTTTGGTACTCGTCCACAAGTGTTGGACATTCCATACCTGCTATCGATCCAGCTCGATTCGTTCGA
AAAGTTCATCGAACAGGATCCTGAAGGACAATACGGTCTTGAAGCCGCTTTTCGTTCTGTATTTCCAATT
CAGAGCTATAACGGCAATTCAGAGCTGCAATACGTTAGCTACCGTCTTGGTGAGCCAGTTTTTGACGTTA
AAGAATGTCAAATCCGTGGTGTAACTTATTCAAAACCGCTACGCGTGAAATTACGCTTAGTGATCTTTGA
TAAAGACGCGCCAGCAGGTACTGTCAAAGATATTAAAGAACAAGAAGTCTACATGGGCGAAATTCCGCTC
ATGACAGAAAATGGTACCTTCGTAATCAATGGTACTGAGAGGGTTATCGTATCCCAGCTGCACCGAAGCC
CAGGCGTGTTCTTCGACAGCGATAAGGGTAAGACCCACTCTTCAGGTAAAGTTCTGTATAACGCACGTAT
CATTCCGTACCGTGGTTCATGGCTCGATTTTGAGTTCGATCCAAAAGACAACCTGTACGTACGTATTGAC
CGTCGTCGTAAGCTGCCTGCATCGATCATCCTGCGTGCACTAGGTAAAACTAGCGCCGAGATCCTGGACA
TCTTCTTCGAAAAAGTGAATTTCGAAGTGAAAGATCAAACTCTAATGATGGAGTTGGTTCCAGAGCGTCT
GCGTGGTGAAACTGCGACCTTCGATATCGAAGCGGATGGCAAGGTTTACGTAGAGAAAGGCCGTCGTGTG
ACTGCACGTCACATCCGTCAACTTGAAAAAGATGGCGTGAACTTTATTGAAGTTCCGGTTGAGTACATCG
TAGGTAAAGTATCTGCGAAAGATTACGTGAATGAAGCGACTGGCGAACTGATCATTACCGCGAACCAGGA
AATCAGCCTGGAAGCGCTAGCGAACCTGTCTCAAGCCGGTTACAAAAAGCTAGAAGTTCTATTTACCAAT
GATCTGGACCACGGTCCGTTCATGTCAGAAACCCTGCGTGTTGATAGCACGACAGATCGCATCTCTGCAC
TGGTAGAAATCTACCGCATGATGCGCCCTGGCGAGCCACCAACGAAAGAAGCCGCGGAATCGCTGTTTGA
AAGTCTATTCTTCTCTGCAGAGCGTTACGATCTGTCGACTGTTGGCCGTATGAAGTTCAACAGCTCAATC
GGTCGTGAAGATGCGGAAGAGCAAGGCACGCTGGACGAAGTTGACATCATCGAAGTGATGAAAAAGCTGA
TCTCGATTCGTAACGGTAAAGGCGAAGTGGACGATATCGACCACCTTGGCAACCGTCGTATCCGTAGTGT
CGGCGAAATGGCAGAGAACCAATTCCGTGTTGGTCTGGTACGTGTTGAACGCGCAGTGAAAGAACGCCTA
AGCTTGGGCGATCTGGACAACGTGATGCCACAAGACCTGATCAACGCGAAACCAATTTCTGCTGCTGTAA
AAGAATTCTTTGGTTCTTCTCAGCTGTCTCAGTTTATGGATCAGAACAACCCGTTGTCAGAAGTGACGCA
TAAGCGTCGTATTTCTGCATTGGGCCCTGGCGGTCTGACTCGTGAGCGTGCTGGCTTCGAAGTACGTGAC
GTACACGTAACGCACTACGGTCGTCTATGTCCTATCGAAACACCTGAAGGTCCAAACATCGGTTTGATCA
ACTCGCTGTCTGCGTTTGCACGCTGCAACGAGTACGGTTTCCTAGAAACCCCTTACCGTCGCGTAGTCAA
CGGTGTTGTGACTGACGAAGTGGATTACCTCTCTGCGATTGAAGAAGGTCAATTCGTTATCGCTCAGGCG
AACGCTAAGCTGACAGAAGAAGGCGGTTTTGCTGATGAACTGGTTACCGCACGTCAAAAAGGCGAGTCAG
GTCTTCACCCACGTGAACACGTTGACTACATGGACGTTGCGACAAACCAAGTTGTATCGATCGCGGCATC
CTTGATCCCGTTCCTAGAACACGACGATGCGAACCGTGCTTTGATGGGTGCGAACATGCAACGTCAGGCG
GTTCCAACTCTGCGTTCAGAGAAACCACTGGTTGGTACGGGTATCGAGCGTAACGTAGCGGTTGACTCTG
GTGTAACAGCGGTGGCGAAACGTGGCGGTGTTATCCAGTCAGTTGATGCTTCTCGTATCGTAGTCAAAGT
GAACGAAGAAGAGTTGATCCCTGGCGAAGCGGGTATCGACATCTACAACCTGACTAAGTACACCCGTTCG
AACCAGAATACTTGTATCAACCAGCGTCCATGTGTGATGCCGGGTGAACCTGTAGCTCGTGGCGATGTAC
TGGCAGACGGTCCTTCAACTGACCTTGGCGAACTGGCTCTTGGCCAAAACATGCGTATCGCATTCATGCC
TTGGAACGGTTACAACTTCGAAGACTCGATCTTAGTGTCTGAGCGCGTAGTTCAAGACGACCGCTTTACT
ACTATCCACATCCAAGAGCTTTCTTGTGTGGCGCGTGATACTAAGCTGGGCGCAGAAGAGATCACGGCTG
ACATCCCTAACGTGGGTGAAGCGGCTCTGTCTAAGCTTGACGAATCTGGCATCGTGTACATCGGTGCAGA
AGTGAAAGGCGGCGACATTCTGGTTGGTAAAGTGACACCAAAAGGTGAAACTCAACTGACTCCAGAAGAG
AAACTGCTGCGTGCGATCTTCGGTGAGAAAGCCTCAGACGTGAAAGATACGTCTCTGCGTGTACCGAACT
CAGTAGCAGGTACGGTTATCGACGTACAAGTCTTTACTCGCGATGGCGTAGAAAAAGACAAGCGTGCGCT
TGAAATCGAACAGATGCAGCTGAAAGAAGCGAAGAAAGACCTGACTGAAGAGTTCCAAATTCTGGAAGGC
GGTCTTCTGGCGCGTGTTCGTTCTGTACTGCTGGCGGGTGGTTACACTGAAGCGAAACTGGGTTCAATCG
AACGTAAGAAATGGTTAGAGCAGACGCTTGAAAATGAAGAGCTGCAAAACCAGCTAGAGCAACTGGCAGA
ACAGTACGACGAACTGAAAGCAGACTTCGATAAGAAGTTTGAAGCGAAGCGTCGTAAGATCACCCAAGGT
GATGATCTGGCTCCTGGCGTACTGAAGATTGTTAAGGTTTACCTAGCAGTGAAACGTCGCATCCAGCCGG
GTGATAAGATGGCGGGTCGTCACGGTAACAAGGGTGTTATCTCTAAGATCAACCCTGTTGAAGACATGCC
ATACGATGAAAACGGTCAGCCGGTTGACATCGTACTGAACCCACTGGGCGTACCATCACGTATGAACATC
GGTCAGATCCTAGAAGTTCACTTGGGTCTGGCGGCGAAAGGTATCGGTGACAAGATCAACCAAATGATCA
AGGAACAACAAGAGCTGGCGAAGCTGCGTGAGTTCCTGCAGAAGGTTTATGATCTAGGCGATACTCGTCA
ACGCGTTGATATCTCAGAACTCAGTGATGAAGATGTTCGTACACTGGCGCATAACCTGCGTGCTGGTCTA
CCGGTCGCAACGCCAGTCTTCGATGGTGCTCCTGAATCGTCTATCAAAGCTATGTTGGAACTGGCGGATC
TGCCAGCTTCAGGTCAGTTGACTCTGTTCGATGGCCGCACGGGTGACGCATTTGAGCGCCCTGTTACCGT
GGGTTACATGTACATGCTGAAACTGAACCACTTGGTTGACGACAAGATGCACGCTCGTTCTACAGGCTCT
TACAGTCTGGTTACTCAGCAACCTCTGGGTGGTAAAGCTCAGTTCGGTGGTCAGCGCTTCGGTGAGATGG
AAGTGTGGGCACTGGAAGCATACGGTGCTGCGTATACCCTGCAAGAGATGTTGACCGTTAAATCGGACGA
CGTGAACGGCCGTACTAAGATGTATAAGAACATCGTAGATGGCAATCACGCGATGGAACCTGGTATGCCA
GAATCGTTCAACGTACTGTTGAAAGAGATTCGCTCGCTGGGTATCAACATCGAGCTAGAAGACGAATAAT
AAACCCTAAGGTTTCCCCGCAAGGGGAAGCCTACCGGTTTCGGTAGGAAGGTGCTCGTTGCCAATCGCAG
CGAGTTCCTTTTAACTCCTTACAGGAGCTGAATGTGAAAGACTTATTAAACTTTCTAAAAGCACAGCATA
AGACCGAAGAATTTGATGCGATCAAAATCGGTCTGGCTTCACCAGACATGATCCGTTCATGGTCTTTTGG
TGAAGTGAAAAAACCTGAAACCATCAACTATCGTACGTTCAAGCCTGAGCGTGATGGTCTGTTCTGTGCG
CGTATTTTTGGCCCGGTAAAAGACTACGAATGTCTTTGTGGCAAATATAAGCGTCTGAAACACCGTGGTG
TGATTTGTGAGAAGTGTGGCGTTGAAGTCACCCAAACTAAAGTTCGTCGTGACCGTATGGGCCACATCGA
ACTGGCTTCTCCAGTTGCGCACATCTGGTTCCTGAAGTCTCTGCCATCTCGTATCGGTCTACTGATGGAC
ATGCCTCTGCGTGACATCGAACGCGTACTTTACTTTGAAATGTACGTAGTGACTGAGCCAGGCATGACTG
ACCTTGAACGTGGTCAAATGCTGACTGAGGAAGAGTACCTCGACCGTTTGGAAGAGTGGGGCGATGAGTT
CACCGCGAAAATGGGTGCTGAAGCGATCAAAGATCTGCTGGCATCGATGGATCTGCCTGCAGAAGCAGAG
CAGATGCGCGAAGAGCTGGATACCACTAACTCTGAAACCAAACGTAAGAAACTGACTAAGCGTCTGAAGC
TGGTTGAAGCGTTCGTCGCATCAGGTAACAAACCTGAATGGATGATCCTGACTGTACTACCAGTTCTGCC
GCCTGATCTACGTCCATTGGTTCCACTGGATGGCGGTCGTTTCGCAACGTCGGATCTGAACGATCTGTAC
CGTCGCGTCATCAACCGTAACAACCGTTTGAAGCGTCTGCTTGAACTGGCGGCACCAGACATCATCGTAC
GTAACGAAAAACGTATGCTGCAAGAGTCTGTGGATGCGCTGCTGGATAACGGCCGTCGTGGTCGTGCGAT
CACGGGCTCGAACAAGCGTCCGCTGAAGTCTCTGGCTGACATGATCAAAGGTAAGCAAGGTCGTTTCCGT
CAGAACCTGCTGGGTAAACGTGTTGACTACTCAGGCCGTTCGGTTATCACCGTAGGTCCATACCTGCGTC
TGCACCAGTGTGGTCTACCGAAGAAAATGGCTCTTGAGCTGTTCAAACCATTCATCTACAGCAAGCTGGA
AACTCGTGGCCTAGCAACGACGATCAAAGCCGCTAAGAAAATGGTTGAGCGCGAAGAAGCGGTCGTATGG
GATATCTTGGATGAAGTGATCCGCGAACACCCAGTGCTGCTGAACCGTGCACCAACACTTCACCGTTTGG
GTATCCAAGCGTTTGAACCGGTCCTGATCGAAGGTAAAGCGATCCAACTGCACCCACTAGTGTGTGCGGC
GTATAACGCGGACTTCGACGGTGACCAAATGGCGGTACACGTTCCTCTGACGCTTGAAGCGCAGTTGGAA
GCTCGTACCCTGATGATGTCAACCAACAACATTCTGTCGCCAGCGTCAGGTGATCCAATCATCGTACCGT
CTCAGGACGTGGTACTGGGTCTGTACTACATGACCCGTGAAAAGATCAATGCGAAAGGCGAAGGTATGTA
CCTGACTGGTCCTGCTGAGGCTGAGAAGGCGTACCGTACTAAGACTGCTGAGCTGCACGCTCGCGTTAAA
GTACGTATTACCGAAACCATCAAGCATGAAAACGGTAAGCTGACCACTGAAACCAAGATGATTGACACGA
CCGTTGGCCGTGCCATGTTGTGGCAAATCGTACCGAAAGGTCTGCCATACAGCTTGGTGAACCAGAAGTT
AGGTAAGAAGCAAATTTCTAACCTGCTCAACGAGGCATACCGTAAGCTGGGTCTGAAAGACACCGTTATC
TTCGCTGACCAAATCATGTACACCGGTTTCGCTTACGCGGCACTGTCTGGTGTATCGGTTGGTATCGACG
ATATGGTAGTTCCAGCGGCTAAGTACACGGAAATTGCTGAAGCGGAAGAAGAAGTACGCGAAATTCAAGA
GCAGTTCCAGTCTGGTCTGGTGACCGCTGGCGAACGCTACAACAAAGTGATCGACATTTGGGCATCAACC
AACGATCGCGTAGCGAAAGCGATGATGGAAAACCTCTCTTCTGAGCAGGTGATTAACCGTCAAGGCGAAC
AAGAAAAACAAGAGTCGTTCAACAGCATCTATATGATGGCCGACTCAGGTGCTCGTGGTTCTGCTGCTCA
GATCCGTCAGTTGGCGGGTATGCGTGGTCTGATGGCGCGTCCAGATGGCTCGATCATCGAAACGCCAATC
ACGGCAAACTTTAAAGAAGGTCTAAACGTTCTTCAGTACTTTATCTCAACGCACGGTGCTCGTAAGGGTC
TGGCGGATACGGCACTGAAAACAGCGAACTCCGGTTACCTGACTCGTCGTCTGGTAGACGTAGCGCAAGA
CGTTGTGGTGACTGAACATGACTGTGGCACCCTAGAAGGCGTGGTGATGACACCGCACATCGAAGGTGGT
GACGTTAAAGTCGCACTGACTGAACTGGCACTGGGCCGTGTGGTATCAGAAGATATCCTCAAGCCAGGTA
CAGATGAAGTGTTGATCCCTCGTAATACACTGCTGGATGAAAAGTGGTGTAAGGTGATCAACGATAACTC
TGTTGACCAAATCAAAGTACGTTCAGTGGTAACTTGTGATTCTGACTTCGGTTGTTGTGCGCAGTGTTAC
GGTCGTGACCTAGCACGTGGTCACTTGGTGAACCAAGGTGAAGCGGTCGGTGTTATAGCGGCACAGTCAA
TCGGTGAGCCAGGTACACAGCTGACGATGCGTACGTTCCACATCGGTGGTGCGGCATCAACAGCAGCAGC
AGAAAACAGCATCCAAGCTAAGAACAACGGTTCTGTGAAACTGCACAATGCGAAGTTCGTAACCAATAAA
GATGGCAAGCTCGTTATCACCTCTCGTGCTTCTGAGCTGACCATCATTGACGAATTTGGTCGTACCAAAG
AGAAACACAAACTGCCATACGGCTCTATGCTGAGCAAAGCCGATGGTGATGCAGTGGCTGCGGGCGAAAC
CGTAGCGAACTGGGAAGCGCATACCATGCCAATCATCACTGAAGTGGCAGGTCGCGTACAGTTTGTGGAT
ATGATCGATGGCGTAACCGTTTCTCGTCAAACGGACGATCTGACTGGTCTGTCTTCAAGTGAAGTGACTG
AAGCCGCAGCGCGTCCTGCAGCAGGTAAAGATATGCGTCCAGCCATTAAACTGGTTGACGCAAATGGTAA
AGATGTCCTGATCCCAGGTACTGACATGCCAGCTCAATACTTCCTGCCAGGTAAAGCGATTGTGAACTTG
GACGACGGTGCTGAAGTGAATGTGGGTGATACACTGGCTCGTATTCCTCAGAAGTCTGGCGGTAACAAGG
ACATCACCGGTGGTCTACCACGCGTTGCTGACCTGTTTGAAGCGCGTAAGCCAAAAGAGCCTGCGATTCT
GGCTGAGCACTCAGGTACCGTATCGTTCGGTAAAGAGACTAAAGGTAAGCGTCGTTTGATCATCACTCGT
GACAGCGGTGACACTTACGAAGAGATGATCCCTAAACATCGTCAATTGAACGTGTTTGAAGGTGAGCGCA
TTGAGCGTGGTGATGTGATTGCGGACGGCCCAGAGTCGCCACATGACATCCTGCGTCTGCGTGGGATCCA
TGCAGTGACCACTTACATCGCGAACGAGGTTCAGGAAGTTTACCGTCTACAAGGCGTTAAGATTAACGAT
AAGCACATCGAGACTATCGTTCGTCAAATGCTGCGTAAGTGTACGATCACCTTCGCGGGTGACTCAGAGT
TCTTGCCTGGCGAGACAGTTGAGTACTCACAAGTGAAGATCGCGAACCGTAAACTGGTTGAAGAAGGCAA
AGAGCCAGCTCGTTTCGAGCGTGAGTTGTTGGGTATTACCAAAGCATCTCTGGCGACTGAGTCTTTCATC
TCAGCAGCATCGTTCCAAGAAACCACTCGCGTTCTAACGGAAGCAGCGGTATCTGGTAAGCGTGACGATC
TGCGCGGTCTGAAAGAGAACGTGATCGTTGGCCGTCTGATCCCGGCTGGTACAGGTTTTGCGTACCACCA
AGATCGTCAAGCCAAACGTGCACAAGAACAGCAAGGTCCATCGGCTGAACAAGCCACTGACAACCTCGCT
GCACTGTTGAATGCAGGTTTCTCTTCTGACGACGAGTAAGTCATAGTCATCAAGCTATGAAAAAAGGCAC
CTTAAGGTGCCTTTTTTATTGGTCTATTTTTTACATTCATCTTCGCAGCGGAAATCACCGATTGAAAACG
AGTGTTCTGCTAAGCACCCGGAGGTACAGCAAGGCTATCCGCAATTAACTGGATCAATTGATCTTCAAGA
GAAAAGCGTAGCTCAAGCACTTCGCCAACTTTTGATAAGTCACGATCTAGATCGAGCAGTTCATCGTATT
CAGTCACCGTTGCGTACTGATCATTAAAATTGAGCAGGGGTTCGGTGGTAGCGACGATTTTACCGTAGAC
TTGATTGATCTCATCGGTCGCTTTAAAACCGGTGGCGTGCCACTTATCCATGACCATGTCATAGATTTTG
AAATGGCCTTCAGAGATGTAATCCACTAATTCTTGGCAAAAATACAGCAGAGCCTGTGGAGAAGGGAGTT
CAGAAACCGCAGCTTTGGTTGTACAAGGTTGCAGTGCCGCCAGCTTACAATATTCAACGATCACATGCTG
TCGTTTATCCAGCCAATGGTCAATGATATCGCTCGAACCACCCCATTGTTCTTGGACGTTTTTGAATTTT
CTTAGCATGACCATGTCCTCATGATCGGATCGTCACTGACGATCGTTCCTTTGCCTTTTTAGTAATATCA
ATAAGATATCACTACTGCCCTCACAAAAAGTTATAGTCAATAATTCTTGTGCTGACAAATTGTGGTGTGA
ATTTAGATTGCCAGTAAAATGATCCGACTGCAAGCAATCAGGAGAAGCAGAGTGGAAAAGAGTGACGGCA
AGAACGCTTATTGGTGTGTTGTTTCAGGCAGCGATCTTTGGCTGGTGGATGGCCAAATTCCTTATGGCAG
CGCAGAGCAGTGGGATCTGCCACAAGAGAAGGCGATCTTGGTGGATCGTTACCAAAACTCCCCTGTCTAC
TGGCTGAATGCTGCAGATATTGAGCAGGATCGTCCGCTCACTTCATTACGTGAGTTATTGGGTGTGGATG
AGGCGCTGTTTCTTGCTGCAAGCAAAGCGGTGCAATATGGCCATATGAGCCAAACCATACGATTTTGTCC
GCAATGTGGGGGGCGTAACTATCTCAATCATCAGCAACTGGCAATGCAGTGCCACGATTGCCGAACCCTG
CACTATCCGCGTATTTTTCCCTGCATTATTGTTGCCGTACGTAAACAGCAGCAAATTTTGCTGGCGCAGC
ACCCACGCCATCGCAATGGTATGTACACCGTGATTGCCGGCTTTGTTGAGGTAGGCGAGACGCTTGAACA
GTGTGTTGCGCGTGAAGTGTTGGAAGAGACCGGTATCGTCGTGACCAATATTCGCTACTTTGGCAGCCAA
CCTTGGGCATTTCCGTCGAGTATGATGATGGCGTTTTTAGCCGATTATGACACTGGTGAGCTTAAACCCG
ATTACAGTGAATTGAGTGATGCCAATTGGTTTGGTATCGAAAACCTTCCTCCTGTTGCACCGCGAGGGAC
GATTGCCCGCGCTTTGATTGAGCAGACGTTGGCCGATATTGCCCAAGATCAGGCTTAAAAGGCAAAAAAA
AACCCTCCGGTTAAGGAGGGGGTAAGTAAGATGTCGTTATGAGATGCTGAGTCGAGGACTCAGTTTATGA
TTATAGTTTTCGCTAGCGAACAAATTTTTAACACCGTTAAGGGTTGGACGCAATTTAAGCATTGATTTAA
AAGTTAATAACTTGATCCCGCTTGCAAAGCCAACCGCTTTTGTGGGACAAACGATGTTAGAATACGCGCC
AAAGTAAAGAAGCCGAAAAAGTGGGAATCACCATGACTGAATTAAAAAATGATCGCTACCTGCGTGCTTT
GCTCAAGCAGCCAGTCGATTACACTCCTGTATGGATGATGCGCCAAGCGGGGCGTTATCTCCCTGAATAC
CGTGCCACTCGTGCTCAAGCGGGTGATTTTATGGCGCTGTGCAAGAATGCAGAGTTGGCTTCAGAAGTGA
CTTTACAGCCGCTGCGACGTTTTCCGCTTGATGCTGCGATCCTGTTTTCTGATATTTTGACGATTCCTGA
TGCGATGGGACTTGGGCTGCGTTTTGCGGCGGGCGAAGGACCGGTCTTTGAGCGTCCCATCACCTGCAAA
GCCGATGTCGATAAGATTGGTATTCCCGATCCTGAAGGGGAATTGCAGTATGTGATGAACGCGGTGCGTC
AAATTCGCAAAGATCTGCAAGGTGAAGTGCCGCTGATTGGTTTCTCTGGCAGTCCTTGGACGCTCGCCAC
TTATATGGTTGAAGGTGGCAGTTCAAAAGCCTTCACCAAAATCAAAAAGATGATGTACAGCGAGCCTACC
GTGCTGCATGCGCTGTTAGATAAATTAGCTGACAGTGTGATCAGCTACCTGAATGCTCAGATTAAAGCCG
GCGCACAAGCGGTGATGGTATTTGATACTTGGGGCGGCGTGTTAACACCGCGTGATTATCAACAGTTCTC
TTTGCAATACATGCACAAGATTGTCGATGGCTTGATTCGTGAAAACGAAGGCCGCCGTGTACCAGTCACG
CTGTTTACCAAAAATGGTGGCATGTGGCTGGAGCAGATCGCGGCTACAGGTTGTGATGCTGTGGGTTTAG
ATTGGACGATCAATATCGCCGACGCTAAAGCGCGTGTGGGAGATAAAGTGGCACTGCAAGGCAATATGGA
TCCTTCTATTCTGTATGCTCCTGCCCCACGAATTCGTGAAGAGGTGGCGAGTATTTTGGCTGGATTTGGC
CAAGGTGGCACAGGCCACGTGTTCAACTTGGGGCATGGTATTCATTTGGACGTGCCGCCTGAAAATGCCG
GTGTGTTTGTTGAAGCGGTGCATGAGCTTTCGAAGCCGTACCATCCATAGTAAACGTGAAAAGCGTCTGC
AGGTCAGACGCTTTTCACATCTTGAGCCCGACTGTTTTATACTTCGGTAATCCAGACAGAAAGACGAAGC
GAATCATGATGAAAACTAAGGATCGCATAGTGCATGCGGCACTTGAGCTGTTTAATCAGCAAGGTGAACG
TAACATCACGACTAACCATATCGCTGCTCATATTGAGATCAGCCCAGGTAATTTGTATTACCACTTTCGC
AATAAGCAGGAGATAGTGCGTGATATTTTTGCGCTCTACTCGGCGGAGCTGATTGAGCGTTTTACTCCGC
TACAAGGTCAGTATGAGAGCCTTTCTCTACTCAAGCACTATTTGGATTCGATTTTCACTCTGATGTGGAA
ATACCGTTTTTTCTATGCCAATTTGCCGGAAATCTTGCAGCGCGATGAAGAGTTGCATGCTGACTACATT
CGGGTTCAAGAACGATTACAGACCAATTTGATTGATATCGTGCGTAATTTTGTCAATCTGCAACTGCTGG
AGTTGAATGAGGATGAGATGCCGAAACTGGTGCGGACTCTGCATCTGATTGCGTCTAGCTGGCTTGGTTA
TCAATCGGCGATGTCACACAAAACTCAGATCACGGAAGAGGTGATTCATCAAGGCATGTTGCAGATGATC
TCGGTCGTTAAACCTTGTGCCACTAAGGCGGGGCGTGAACAGCTTCAACTGCTTGAAGAAGGTGTGCGAG
CTATGCATGCCTGAGCATGAGTTATAACCAATCTGTCTTGGGCATGGAGCCGATTCGTTGCTAACTTCCT
GAACATTTCCAGCCAGAAAGGAAGCTTTACGTGGATTACGATGTATTTAATGGGGATGCTGATGGCATTC
TTTCTCTTGTGCAATGGCGTCTAGTGCATCCTAAATCGACTCAGCTAGTCACGGGCGTTAAGCGCGATAT
TGCCTTACTCGAGCGACTGACGGTAACGGCTGGTGATGAGCTGGTGGTATTGGATATCTCCATGGCTAAA
AATCAGCTTGGCTTGCAGCGAGCTTTGCAAGCGGGAGCCCATGTATTTTATGCCGACCATCATCAGCCCG
GCGATATTCCTGCCCATTCTGCACTGCAAGCGCATATTGATACCGATGCCAATCTCTGTACGGCATTGAT
CATTGATCGGCTACTGAAAGGGCGTTTTCGTGACTGGGCGATAACAGCAGCGTTTGGCGATAACTTACAC
CGTGTGGCACACACTCTGGCGGAGGAAGCGGGATTCGATGCCGCACAAACCGATGCCCTTTGTGAATTAG
GAACGCTGATTAACTACAATGGCTATGGCCGCACCGTATCTGAACTGCATTTCGCGCCTGATACGTTGTA
TCAAACTTTACTCGCTTATCAAACACCGTGGGCTGTGCTGGCTGATCTCAACTCGCCTTTTTACCAATTA
CGCAGCGCTTATCAGCAAGATTTTGCTTTTGCCCTTGCGCAACCGGCTTATTATCGGAGCTCAAGTGTCA
CCGTGGTGATCTTACCCGATTGTGCAGCAGCGCAGCGCGTGAGCGGCGCATTTGCCAATCATCTTGCTAA
TCAGGATATGCAACGTGCGCATTTGATTGTGACGTATGCGGATGAGCAGCATTACACGCTCTCTTTACGT
GCTCCCTTGAGCGATAAACGAGGCGCGGGAGCTTTGTGTGCCCAGTTTCCTTCTGGTGGGGGGCGAGAAT
CGGCCGGGGGAATCAATCAACTCCCCTATGCGCTGCTCGATAACGTGATTGCGGTTGTTGAGGCGTTTTA
CGCCTCTTAGCGCTGTAACCACTGCGAAGGGTTTTCCGCGCGGCTATTACGACGGATTTCAAAGTAGAGG
GCAGGGCGTGATTGACCACCAGTATCACCCGCAAGAGCAATGGTTTCACCTGCGATAACTTTGTCGCCCT
CTTTCTTGAGCAGAGTTTGGTTGAAGCCATACAGTGTCATATCACCTTTGCCGTGGTCGAGGAGCACAAC
CAAGCCATAACCTCGCAGATACTCGGCAAACACGATCGTGCCCGGATAAACCGCTTTGACCTCTTGGCCG
TAATTGGCATCAATGACCAAACCTTTCCAATCAATCTGCCCAGTTTGGCGTTCACCGAAGTTATGTAGCA
CACGCCCTTTCAGTGGCCACGGTAGCTTACCGCGTTGGCTCGCAATGCCATTCATCAATACTGCATTGCG
TTTGGCGGCTTTGGCTATTTCAGCTTTGAGGCGCGTTTCGTTGCGCTGCAATTCGGCAAGGTAGACTTTG
TCGCCGGAAATGCTGCTCTCAATTTTCTTTACGGTTTGCTTACGCTCACTTTGCGTTTTAGCCAGTTTGT
CTCGCTGTTGGGTCTGCTCTGCCAGTAATTTCTCAATCTGTTCACGCTCAGCTTGTCTCTGCTGTTGACT
GGCATTGAGATCGGCTTGGGTTTTTTCTAAAGCTTCGATAGCTTGCGCGCGGCTTTTTGCCAAATGTTGA
TAGTACTGGCTGATGCGGTCTTCATCGGCACTGCGATGAAAAAATTGACCATTCGTCAGTGAGCGTTTAG
TGAGATAGTAGGTCTGCAGTAGGCGTTCGAGTTTATCGGCTTGTTGCTGTTTCTGAGTTTCCAGCGCCTG
AATATTACTATTGAGCTGAGCAATGTTGCGATTGGCATTCTCCAGATCGTTTTTGGTTTTCGTGATCTGA
TTTTCGATACTGTTGATGCCAAGCTCTTGTTGTTTAAGGGCTTGTTGTAGTTGGTCGAGCGATTTTTGTT
GTTCGGCCAGTGATTGTTGTTGGCGAGATATTTCACTTTTTACCCCCGTTAACTCCTGTTGCGTAGCCGC
AAAGAGCGACGGCGAAACCATAAATAACAGGCAGACCAGCAGACGTCGGGTCAAGGTTTTTCCTAGAAAG
TCACTGAAAATCGCGTGCGGATCCGTTGCTGTCATTGAGTTTGGTCTAGTGTTAGTGAATAAAAAACGGG
TGCTTCAGTATACCCAAAGCTTGGCATCAGGCGAGCCTGTGATGTCAAAAGTTTGCAATTCTCATCGCAC
TCGGTGGGAAATGCGTATAAAAAAGCCCTGAGTATTCAGGGCTTTCATCATCATCGAGTCAGCTTAGCTG
TACAGCACTTGGCCTGACATGTCTGCTGGAATATCCAGATCCGACAGCGCCAACATGGTTGGAGCTAGAT
CCGATAGCTTTCCGCCTTCTTTTAGGCTGATCGCTTTGTTGCCGACATAGATAAGTGGTACAGGTAGGCT
AGTGTGCGCTGTGTGTACGCCGCCCGTTTCTGGGTCAATCATCATTTCCGCGTTGCCGTGGTCAGCGGTG
ATCAGCAGTTGACCATCCACTTCTTTGATGGCTTCAACCACACGACCAATACACTCGTCTACGGCTTCAC
ACGCTTTCACTGCAGCTTCGTAAACGCCAGTGTGACCGACCATGTCGCCGTTTGGATAGTTACAGATGAT
CGCATCGTATTTGCCTGATTTGATCGCTGCAACTAGCTTGTCAGTCAGCTCTTTAGAGCTCATTTCTGGT
TGTAGGTCGTAGGTGGCTACTTTTGGTGAAGCCACCAGTTGACGCTCTTCGCCTGGGAATTCATTTTCAA
CGCCGCCGTTGAAGAAGAAGGTTACGTGCGCGTATTTCTCGGTTTCAGAAATACGTAGCTGAGTTTTACC
CGCTTTTGATAGCCACTCACCGTAAGTGTTTTCCAGTGACGCTGGACCAAACGCACACTGGAGTGGGATA
TCTGCTGCGTATTGAGTCAGCATCACAAAATCCAGCGCTGGGAAGGCTTTGCGGCTAAAGCCTGCGAAAT
CAGGCACGAAAGTACGGGTGATTTGACGCGCGCGGTCAGCACGGTAGTTCATGAACAGCAGGGCATCGCC
ATCTTGCATCGCGGCAGATTCTTGACCCGCTGCGCGGATTTCGGTTGCTTTCACAAACTCATCGTTTTCT
TCACGAGCGTAAGCCGCTTGCAGTGCTTCAACCGCTGAGTCATAAGTAAACTCACCTTGCGCCAGAGTCA
GCAGGTCATAGGCTTTTTCAACGCGATCCCAGTTGTTGTCACGATCCATGGCGTAGTAACGACCCACGAT
AGAAGCGATACGGCCTTTACCCAGTTTGGCAAACAGATCTTGGAAGCGTTTCAGTGACGCTTCTGCGCTA
CGTGGTGGTGTGTCACGACCGTCAAGGAAGCAGTGCAGGTAGATTTTTTCTGCGCCACGTGCGGCCGCCA
TTTCTACTGCTGCGTAGATGTGGTCTTCGTGTGAGTGTACGCCACCTGGAGACATCAGACCCATCAGGTG
AACCGCTTTGCCCGCAGCAACTGCTTTATCAATGGCTGCCACCAGAACTTTGTTGTGTTGGAATTCACCA
TCCATGATCGCTTTGGTGATGCGAGTTAGGTCTTGGTAAACAATACGGCCAGCACCGATGTTGGTATGAC
CCACTTCTGAGTTACCCATTTGACCATCAGGTAGACCTACGTCCATACCAGAAGCAGAAATCAGAGTGTG
AGGGTTGTTGGCCATTAGGCTATCCATCACAGGTGTACGCGCATTATTGATCGCGTTATTTGCGTTGTCT
TCGCGGTAACCCCAACCATCTAGGATCACCAGAGCCATTGGCTTCTTAGCTGACATAGTTCTAACCTCGT
CAAAATCAAAATAACTGAAACGTAAAATTAGCGTAATTTTACTACAATCTAGACGTTTTGCATCCGGTTA
AGATCAATGATTCTCTCTATCAATGCAAGTAAATGTAGCCTATTGATCAAAATCGCGTTTAAGACACCAA
CAAGCTGGTGCCCCCAACGGCAAGGATAGCCCCTAACCAAGCATAGCGGTTTGGACACTGTTTAGTGTAG
ATCCAAAGCAGTGGTAGTAGCATGATGGGTGTGGTGGAAGAGAGCAGTGCGACCATGCCGACATTCCCCT
CACGCAGAGCGTAGAGGATCAGCGTCATACCAACCGCCATGGCAATAAAGCCGTTGAGTGCCGTGACCAA
AAAGATATTGAGCGTGATGATTTGTGTAGGACGAGCAATGCGTGCGCCGGTTAAACGCAGTAAAGAGTGA
GCCGCAAAGGCGGTGATCATCCGCATCGCAGAGGCAGCAATCGGATCGATCTCTGTTTGCATCACGGGTT
TGGCAATAATGCCCCCGAGGGCTTGGCATAAGGCGGCGGTTAAGCCGAGTCCAATTCCAACCCACACACT
GCCATTGATGCTATCCAAACTAGGCCCAGTTTGCCCACGGCGACCAAAGAAAATCGCCATCAGAACGCCG
CTAAACACTAAAGTAGAGCCGAATAGCTCTTGCTTGGTCATGCTTTCACTAAACAGGAAATAACCGAGCA
CGGCAGAAAACACCGCATGACAGGAGAAGAGTAAGCCGGACTGCCTTGGCCCCATGCGATTCAGGCAAGC
AAAAAGCGCGGTATCACCGATGAAAATTCCAATAAACCCCGACAACATCATGGCTGGAATCGCACTGCTG
TGTACGGTTGACCAACCTCCGCTGAAGAGGGCAATGGTGGTTAAGATGACGGAGGTACACCCCATACGCC
AGCGGCTATAAGCAAAAGAGCCGAGGTGTTTCGCGGGAGTGATAGAAAGTAAACTGGCGATAGCCCAAAG
ACAGGCTGCGGCAAGTGCCAGCCATTCGTAACCCATTGCGTCATCCTTGCGGTTGGGAGTGATGAGGGCA
CTCAATATGCCATTAAGCAATCAGGAAAACAAAAGCAATTTCAGTGCGATTAGAAGGTTCACAGCTTGCT
ATCTCGAGAGTGATGACAAGCTGTGAAAGAGGGGAGGAAGAGGGAGTTTATCCGAGTAGGAACACCATCA
GATAAACGATGCCAAGCCCAATCCCCCCAATGACTAAACCCGTTTTTGCCATATCTTTGCTTTCGATAAG
CCCCGTTGAGTAAGCAAGCGAGTTGGGCGGTGTCGAAACGGGCAAAATCATCCCCAGTGACGCGGAAAAA
GCGACCACGACTAACAGCGCTTGTAAGCCGCCGACTTGCTCAAGGCTACTCATCGAAGTACCAATCGCAG
CGGCAATCGGCATGATCAAGTTGGCAGTCGCCGTGTTAGACATAAAGTTGGCCATTAGCCAGCACACCAA
CGAAAGAGCAATCACAATCAGCATAGGTGAGAGAGATTGATAGTCGATGGAGTGCGCTAACGCTTGGGCG
AGTCCCGTCTGTTCAAGGCCGATACCAATCGCGATCCCACCGGCAACTAACCACAGCACATCCCAGTTGA
TCTGTTTCAGCTCTTCTTTGCCCATGATGCCAGTGAGGGTGAACACGGCCAGTGGAATAATCGCCACCAC
ATAAGTGTTCATACCATGCCATGAGGTGGTCATCCACAGCACTATGGTTAAAGCAAACGTGATGTAGACC
AGCATGGCACGCCAGCCGCGTTGAAATTCGCCTTTGAGTTTCAAGGTCATTGTGGCTTGTGAGGAGGGGA
AAAGCTTTTGCAGTAAGAACCAAGCGATGGTCAGTTGTACCAGTACGAACGGCAATCCCATCATCATCCA
TGACAGAAAATCAATGCTGTTTTCGCCCGTTAGATACTGCAGTGCGATAGCGTTAGGTGGCGTGCCGATC
GGGGTTGCGATGCCCCCTGTGTTGGCCGCAATCGGAATGCATAGCACCAGAGCTTTGATGCCTAAATCCC
CTTTGGGGGCAGACGCAACAATAGGGCCAAGCAGCGCCAACATCATCACTGTGGTCGCTGTGTTGGACAT
AAACATCGAGAAAACTGAGGTGATCAGCATTAACCCGAGCATGATGTACTTAGGCTGGTGGCCAAAAGGT
TTGAGTAGCACTCGTGCTAAGTTGTTATCCAATTCGTATTTAGATGCGGCGATGGCTAAAGCAAAACCGC
CCATAAACAAAATGATAATGGGAGAGGAGAAGGCACTGAAAATATCGGTGTATTTAAGGAGTTCACCGAG
CGGATGATGCGGATCGGGCACTCGAAAGCCATGCAAGCCTTTATCGGAAATCATGACGAGTTCAAGGGCA
ATGATCAGGATCGACGTGGCAAACACAGGAACAGGCTCCAACACCCACAGCAGTGCAGCAAGAAGGAAAA
TGGCCAGTAAACGGTGTTGAACCAAGGTGAGATCTTGAATCGGGATTGCATCAATCGGCATCAATAGTAC
GCCCAACGGCAGTAAGAAACAGATCAGGAGTTTGACGAGTAGACCTCGTTCCAGTTGCGGCATGGGCTTT
CCCTCTTGGCTCAAGTGAAAGCTTAGAGTAAGCGACTGAAATCTATGGGTCTTAGAGGGCGGTTAAATTT
TTGGGTTTTGCTATCAGTGACAGTGCAGATGTGTGGCGAGCTTCAAAAGACAACATCCCAGCCGAAGCTG
GGATGTTGAGTCTTCCGACTTGAAGCAGCGTTGGTGTTGGCTGCAACTCTAAGTCGTATATTAAGCTTGG
TGTGCGTAGGGCTCGCCCATGCGGGTTGGTGCGCCCAGTGCCATGCTGTCATCAAAGCGAATAGCTTGTT
TGGCAAACAGGTTGATCACGGTGGAGCCCAGTTTAAAGCGACCCATCTCTTCGCCTTTTTTGAGAACCAC
TGCTTGGTTACCGTTGGCTGGGTAGTCCCAACGATAAACGGTGTTGCCACGCGGCGGAGTCACGGTGCCC
GCCCAAACCAGTTCAATACTGCCGACAATGGTGGCGCCAACCAGCACTTGTGCCATTGGGCCAAATTCTG
TATCGAAAATACACACCACACGCTCGTTGCGGGCAAACAAGTTCGGTACATTTTCCGCTGTCAGAGGGTT
TACCGAGAACAGATCGCCCGGTACGTAGATCATTTGGCGCAAAGTGCCATCACAAGGCATATGTACGCGG
TGATAATCACGTGGCGAGAGATACAGAGTCGCAAAATCACCATCACGGAATTCTTCCGCGAGCTTGGCAT
CACCACCGAGCAGCTCTTGGGCTGAGTAAGTGTGGCCTTTGGCTTGGATAAGTTTACCGTATTCAATCGC
ACCAAACTGACTCACGCACGCATCGGCAGGATGGGTGATCACCTTTTCGCCTTCAGCGATAGGGCGCACG
CCAGCTTTTAGCTCACGCACAAAAAATTCATTAAACGTCTTGAAGTGAGTCGGATCAGAGTGCAGAGCCT
CGTCCATGTTGACGTTATATTGCTTGATGAACCAGCGGATGATGGCCGTGGTCAGGCTGCCTGCACGCGC
AGACGCCAACTTGCCAACCAAGCGGGTCAGGGCATGTTGTGGAATCCAATATTGCAGTCCAACTTTAATC
TTATCCATGGTTTACATTCCAATAGAGTGGTGATGGGCGCGAGATGTTACTGAAAATCGCGCCTTCTGTC
AGTAGATGCTCTAAACTTGCTAACAATTTGCTCTTACAGATCGGCTTTTTGCTGCGCGAATACTGCCGAT
TGGCTTTGTTTTCCGTCATGCTTTGCACAATTCGATGATAATTATCAAAACGCAGTGCGCTGATTTCTCC
CTTGCTTACGGCCTCACGCAACAAGCAACCCGGGTCATCCCCATGTTTGCAATCACGAAATTTACAGCCG
CCTAAGTAAGGGCGAAATTCGACATAAGCTTTGGTGACATCATCGGTTTCTAAGTGCCACAAACCAAATT
CACGTACCCCGGGTGAGTCAATCAAATCACCTCCACTTGGAATGTGATAAAGCCGTGCGGCGGTAGTGGT
GTGTTGGCCTAAGCCAGACGTTTCAGAAATCGCCCCTTCTTCCACATCTTCTTCCAATTCTGGAAGTAAT
GCATTGACCAAACTGGATTTGCCAACACCCGATTGACCCACAAACACGTTGGTGCGATCGCGCAGTTTCA
CTTCAAGATCCGCAATCCCTTCACCGGTTTTCTTACTGACGTAGAGTACGTCATAGCCAATGGCACGGTA
ATCATTTAACCATGTGCTGTATTGCTCTCGAAGCTCTGGGCTGAGTAGGTCAATCTTGTTCAGTACGATG
AGTGGTGCAATCCCTAAGGTTTCAGAAGCAATCAAGTAGCGATCAATAATATTCAGAGAGAGCTCGGGTA
ATACCGACGACACGATCACCATTTGATCCACGTTTGCCGCAACGGGTTTGAGGCCATCGTAATAATCTGG
GCGCACTAATACAGAGCTGCGAGCTTCCACCGCTTCTACCACACCGGAAATGCCTGCGAGAGTCTCGGCC
CCAGGGCGCCACAGGACGTTATCGCCGGATACTAAACTTTCGATGCCGCGACGCAGGTTACAGCGATGAA
TTTCCCCCGTCACTGGATCTTCAATATCGGCATGTTGACCAAAGCGGGTAATCACTAATCCCGGTTGCGC
ACTGCCGAGCAAGGCCTCATCCCAAACGATAGACTCTTCTTGTTTGAGTTTTTTATGTTGGTTATTTCTA
ACCCGGCGTACTTGACCGTGTGTAAGCTTTTTCTTTTTTGTCACAGTGTTCTACTTACTCTCTGCTAGAT
ATAAGGCGTATCAAATCTCAATTTGATACGTATCCTGTCGATCTGAATTTGGGTATAGTACCTCTTTTGT
GAATAAACCCCTATAGGCGCACCATTATGTCTTTCAGCGACCAGAATCTGATTTGGATTGATTTAGAGAT
GACGGGACTTGATCCTGAAATGCACAAAATCATTGAGATGGCGACCATTGTTACTGACAGTGAGCTAAAC
ATTTTAGCTGAAGGCCCAGTGATTGCGATTCATCAACCCGAATCCGAACTCGCGAAAATGGATGAATGGT
GTACCACAACGCACACCGCAAGTGGCTTGGTGGCGCGTGTACGTCAAAGCCAAGTGAGTGAAGAAGAAGC
CATAGATCAAACGCTCGCGTTTTTAAAGCAGTGGGTGCCGGAAGGCAAATCTCCGATTTGTGGCAACAGT
ATTGGTCAAGACAGACGTTTCCTTTACAAACACATGCCGCGTTTGGAAGCGTACTTCCATTATCGTTATA
TTGATGTCAGCACCATCAAAGAGCTGACTCGCCGCTGGCAGCCTGAAGTGCTAAAAGAGTTCAGTAAAAC
AGGTAGCCATCTTGCTTTGGATGATATTCGAGAGTCAATTGCTGAGCTTCAGTTCTATCGTAAGGCGGTA
TTCAAGATCTAATATCGGGTATTCAATGCTATAAAAAGAGCAATTGTTCGACATCTTGCATGCTTTTTCG
GCAAGCGAAAAAAAAAAGAGTTTTTTTCACGAGAAGCTCTTGCATCACAAGAAAATGCTCTTATAATTCG
CAGCCCTAAACGACGGAAAACGTTGTTGATGCGACACTAGCTCAGTTGGTAGAGCGCAACCTTGCCAAGG
TTGAGGTCACGAGTTCGAACCTCGTGTGTCGCTCCAGATTGATAGTTGTCATCGTACTGAACGATGAAAT
GCGACACTAGCTCAGTTGGTAGAGCGCAACCTTGCCAAGGTTGAGGTCACGAGTTCGAACCTCGTGTGTC
GCTCCAAATTGATAGTTGTCATCGTACTGAACGATGAGATGCGACACTAGCTCAGTTGATGAGCAAACCT
AGCTAAGGTTAAGGTCACGCCTTTTTGTTTTAAAGAAGGGAACCTCGTGTGTCGCACCACATTAAAGTTG
TCACCGTACTTAACGATGAAGTGCGACACTAGCTCAGTTGGTAGAGCGCAACCTTGCCAAGGTTGAGGTC
ACGAGTTCGAACCTCGTGTGTCGCTCCAGTTTCATAGCCCTTATCGTGCTTAACGATAACACACGGACGC
GGGGTGGAGCAGCTTGGTAGCTCGTCGGGCTCATAACCCGAAGGTCGTCGGTTCAAATCCGGCCCCCGCA
ACCAAATCTTTCGTAGATGCAGTAGCATCACGACAAATGCGACACTAGCTCAGTTGGTAGAGCGCAACCT
TGCCAAGGTTGAGGTCACGAGTTCGAACCTCGTGTGTCGCTCCAAATTAATAGTTTCATCGTACTTAACG
ATGAAGTGCGCCACACTTGCTCATTTGATGAGTAAAACCTTGCCAAGGTTGAGGTCACGCCTTTTTGTTT
TAAAGAAGGGAACCTCGTGTGTTGCTCCAGTTTCTTGCCTACTACAGAAAACTGAAGAAAAGATTTATTG
CGTTTAGCGCTATATATGGACGCGGGATGGAGCAGCTTGGTAGCTCGTCGGGCTCATAACCCGAAGGTCG
TTGGTTCAAATCCAGCTCCCGCAACCAATTTCAAAGCTTTCACTGTGCTTAACAGTGACACAATACGGAC
GCGGGGTGGAGCAGCTTGGTAGCTCGTCGGGCTCATAACCCGAAGGTCGTCGGTTCAAATCCGGCCCCCG
CAACCAATTTCAAAGCTCTCACTGTGCTTAACAGTGACACAATACGGACGCGGGGTGGAGCAGCTTGGTA
GCTCGTCGGGCTCATAACCCGAAGGTCGTTGGTTCAAATCCAGCCCCCGCAACCAATTCTTTAAAGAGAG
ACTGTGCTCATGCGCAGATTTTTCTTTTTTAGGGTGTTTAGCATTTTGCTAAAGCTCTTTCTATAATGCT
GTGAAGCATCATCTCAGTGAGTCATTCATTGCGCGTCAGCTCAATAATATCGCTCCCATGTATCAAATAT
TCTCTTTTCAAGCAGCCGAAAGCGTACCCGCTGACTACGGATTTCGCTTACTTTGGCGTCTTCATTAACA
GAGTTATCCACAAAAAAAATCTGTGGATAAAACAGTTGATAAACTCTGTATCTTAGCTTTTCGAGTTGAC
TTATCTGAGGATCTTTGCTTGCTTCTAAGGCTTGGCTTAATGAGAGTTTTTTCTTAAGTTATTGTTTTTT
ATTAACTTGTTATTTTTATCTCTAAGCAAAAAATAGAGCACTAAGATCATTGCAGTCTAAAAACTTGATC
CTAGTCATTTACCTAGGTTGTGATTAACTTTTTTTAGCGATAGAAAACAGCGTCTGATTAAAAATGTTGT
CCACATAGCGCAAATTGGGATGGGCATCAAACAATCATTTCCTTAATTATGCAAGTTGCTCTATTCATGC
ATCCCTTGGCAGCCCCTTTTCAATAATGCGAATCAGGCGAGCATGCTGGCGAGGTGTGGCGGTCTTTTGG
GTTTGCTCCTCCAAAGCCCAATGAATATGCTCATCAAGTAATTCACTTTGCCCCAGATGACGTTGGAGTG
TATCAATAATCCGCGGAGAATAAGGAGCGTTGCCCATAGCAATGATCAAATTGCGCCGCCACTGTTGATG
ACCAATTCGCCGAATGGCTGAGCCTTCCATATTTTTCAGGAAAGTCGCCTCATCCCATTCAAATAACACT
ACTAAATCCGCATTGTTGAGACTTTGTCGGCGATGAAAGTCACTTTGCTGAGTTAAAGGGGCAAAGCGAT
TCCAAGGACAGACGAGTTGGCAGTCATCACAACCGTAAATTCGGTTGCCCATTGCGCGTCGAAACTCCAA
GGGGATAACCCCTGAATACTCAATGGTGAGGTAAGAAACACAGCGTCGTGCATCCACTACGCCTTCGGCA
ACGATGGCATTGGTTGGGCAGCTTGTTATACACGCTGTACACTTGCCGCATTGATTTTCGCTTGGTTCAT
CAACGGGTAAGGGAATATCAACCAGTAATTCCCCCAAGAAGAACCAAGACCCGTTTTCTTTATCTAAAAT
CAGTGAATGTTTTCCTGTCCAACCTAATCCCGCTTTTTGTGCCAGAGGGCGTTCAAGAATCGGGGCGGAG
TCGACAAAAGGACGGTAACCCAGTTTTCCCACTTCTTGTTCGATTTTTTCCCCCAGTTTTTTGAGCTGGT
TTCGAACAAGCTTATGGTAATCACGTCCTAAAGCGTAACGGCTGATATAAGCTTGGTTGGGATCGCTTAA
GTTGGAAGCAAACTGCGCTTGTGGTGGGAGATAGTTGATGCGAGCACTGATCACCCTAAGCGTTCCGGGT
AAGAGTTCTGCAGGGCGTGCGCGCATCATGCCGTGCCTCGCCATCCAATCCATTTCACCGTGGTAACCTG
CGTCTAGCCAAGCCTGCAATGCTGGTTCATGTTCACTTAAATCAACGTCGCAAATCCCGACTTTTTCAAA
GCCGAGTTCGATCGCCCATTGTTTGATCTGATTTGCCAGTTGTTGGTAGTCCATGTCGGGTACTCAGGAT
AAGGGGCGAGGATCTTAACGGATCTTTTTGCCCTCTTCTAGCGTTAATCCTTGTGAGAGCTTGCAGGATC
TACGATATTTTTCGCTTTGTTAACAGAACAGATCTTGTCTCTCAATTCCAACCCAGTTTACTATTCCAGT
TCTTTTGATTTCTTTATAGTCAACAAAGACCCTGTCGAGAAAAGCGTAATGAACAGCAAGATTTTTTCCC
TAAAAGATGAGCAAGCTACGATTGAATTAGGTCGTGCGCTAGCGCTGATATGCTCACAACAGACAACGCT
TTATCTGCATGKCGATCTTGGCGCGGGAAAAACGACTTTCAGCCGAGGTTTTATTCGTGCCTTGGGACAT
CAAGGTAACGTCAAAAGCCCAACCTACACACTGGTTGAGCCATATCAACTCGGTATGTGGCAGGTCTATC
ATTTTGATCTTTATCGTTTAGCGGATCCTGAAGAACTCGAATTTATGGGGATTCGCGATTACTTTAGTGC
AGATGCCATTTGTTTAGTCGAGTGGCCAGAAAAAGGGCATGGACTATTGCCAAATGCGGATCTTGATATC
GATTTGCGTTACGACGGCGATCAGCGAGTTGCTACGCTGACAGCCAATAACCATTATGGATGCGACCTTT
TGAGTCAGTTGGAGTTATGTTGAACGTTAGCCGTTTTGTATTCTTACTCTTTGGATTCGTTTTACTCGCG
ATCGCTCCTCAAACTTGGGCGAACGTTTTGGAAGGCGTGCGCGTGTGGCCTTCTCCTGATGAGACACGAG
TGGTATTAGATGTCAAATCCGAGGTGGATTACAGCTACTTTACCCTCAGCTCTCCTGAGCGCTTGGTGGT
TGACCTCAAACAGAGCACCTCTCGCGCTAAGTTACCGGTTAATGTCACTGAAAGTGGCATTTTATCGAAA
GTTCGCGCTTCATCTCCCCCTGAAAAAAGTACATTTCGTTTGGTGTTTGAGCTCAAACAAAAAACAACGC
CAACTTTATTTAAATTGGCTCCGACACCCGGTGGTCAATATGGCCATCGTTTAGTCATTGATATGCCACA
TGGCAAAGTGAGTGAGAGCTCTTCCGCCAGCACGCCGAGTTCACCCGCTCAAGTCAGTAAAGATGCCTCT
CAACTCTTAGGGAATGACGATATTGTGGTGGCGATTGACGCGGGACATGGCGGTGAAGATCCTGGTTCCA
TTGGTCCTACACGCAAATATGAAAAAGACATCACCTTGAGCGTGTCTAAAAAGTTGGCGGATCAACTCAA
TGCAGTGCCGGGAATGAAAGCGGTACTGACTCGCCGTGGTGACTATTTTGTAAATCTGAATAAACGTACG
GAAATTGCGCGTCGTAGCAAGGCGCACTTGTTGGTTTCGGTGCATGCGGATGCGTTTCATACTCCACAGC
CGCGCGGGGGATCGGTGTTTGTGCTGAATACCCGCCGTGCCAATACCGAAATTGCCCGTTGGGTGGAAAA
TCACGAGCAACAATCTGAATTGCTGGGCGGTGCTGGCGAAGTACTTTCGAAAACCAATAACGATCGTAAC
GTGAGTCAGACCCTACTGGATCTGCAGTTTAGCCATTCGCAAAAAGAGGGCTATAAAGTCGCGACGAATA
TTTTGCGTGAAATGGGCAAGGTGGCGCATCTGCATAAAACCGAACCCGTTAATGCAAGTTTGGCGGTATT
GAAGTCACCAGACATCCCATCGGTACTGGTGGAAACAGGCTTTATCTCTAACCCATCAGAAGAAAAATTG
CTGATTCAGCGCAGTCATCAAGATAAGTTAGCTCGCGCTTTAGCCACGGCGATTGTGCAGTACTTTGAAG
ATAATCCGCCAGAGGGCACACTGTTTGCCAACCGAGGTAAAGCTCAGAAACACAAAGTGCAGCGTGGAGA
ATCAATTGGTCTGATTGCTAACCAGTATGGGGTCAGTGTCGATGCTTTGAAAAAAGCCAACAACCTCAAG
TCTTCGACGATTTCGGTTGGGCAACTGCTGACTATTCCAGCTTCTTCAGCACCAAACCCAGTACCTGTTC
CTGTGATGGCAAATCCTGTAGAAACGGAAACTATTACCCATGTGGTAAAAACGGGCGATTTTCTCGGTAA
ACTTGCCACCACCTATAAGGTTTCAGTGGCTTCGATAAAAAAAGAGAACAATCTGAAATCGGATACTCTA
GTGCTCGGGCAGAAGCTGAAAATCACGGTGAGTTTAAAAGATAAGCCGCTGCGTAAGCACAAGGTGCAGC
GCGGTGAATTCCTGAGCAAAATCGCTGATCAATACAATGTTAGCGTTGATAGCATTCGCCAAGCCAACCA
GCTACGCACTGACCAATTGTTGGTTGGGCAGCAACTGATTATCCCGAATAAATAAGCGCTCATGACGATT
CGAATCCTACCCGCCCGTTTAGCCAACCAAATTGCAGCGGGTGAAGTTGTAGAAAGACCGGCTTCAGTAG
TCAAGGAGTTGGTGGAAAACAGTTTAGATGCTGGAGCCACTCGAATTGATATTGATCTCGAGAAGGGGGG
CGCTAAGCTCATTCGTATTCGCGATAATGGTTCGGGTATTGATAAGGACGAACTAGGGCTTGCGCTGAGT
CGTCACGCGACCTCTAAAATTCACACCCTCGATGATCTGGAAGCGATCATGAGCCTTGGTTTTCGTGGCG
AGGCCTTAGCCAGTATTAGCTCAGTCTCACGCTTAACCCTTACTTCGCGCACGGTAGCTCAAGAAGAAGC
GTGGTCTGCCTACAGTGAAGGCCGTGATATGGCGGTCAAGTTACAGCCCGCGGCTCACCCCGTGGGTACG
ACTGTGGAAGTGCTGGATCTCTTTTTCAATACCCCGGCACGGCGTAAATTTCTGCGCACCGAAAAAACCG
AATTTACCCATATTGATGAGCTGCTCAAACGAATTGCTCTGAGCCGTTTTGATGTCAGCTTTACTCTGCG
CCATAACGGAAAAATCGTGCGTCAGTATCGCGCTGCAACGACTTTACCGCAGCAGGAAAAACGTTTAGCT
GCGGTGTGTGGCAACCCGTTTGTGCAACATATGTTACGCATTGAGTTAGAGCACCAAGGGCTTAAACTGC
ATGGCTGGATCACCACACCCGAAGGAGCGCGCCAGCAGAGCGATCTGCAATACTGTTACGTAAACGGCCG
GATGATGCGTGATAAGCTGATCAATCATGCGATTCGCCAAAGCTACGAAACCAGCTTACGTGTCGATCAA
TTTGCTACCTATGTGCTGTTTATTGAACTCGATCCTCATCAAGTGGATGTCAACGTGCATCCAGCCAAGC
ATGAAGTGCGCTTCCATCAAGCTCGCCTCGTTCATGATTTCATCTATCAAGCCTTAAGCAGTGCGCTAGT
ACAAGGTGCGCAGGTGATGGCTCCGACCATTAATGAAGGGGCGTTTCATTTACCTCACTGCGCGGAAGAG
GTGAATCCTCCGGTTGTGCCGATGATCGATACCACGCAACAAGAAAGAGTGTGGCAAGCGGTGCAAAATA
CGCCAGATTATCCGCGCAAAGCTCCACGTGATAACGATAGGGATGAGAGCGATAATCCGCAGGTTAGAGA
GCGAGCGGTCAGTAATCCTTGGGTGGCTTCACCCAAGACTGCAAGTACTGGCAAAGAAAGATATGGTTCG
GCATCCGTCAGCAAAAAAGAGGCCGCGGTTTATCAAACCTTGATGCAAACTCCCGATTTATCGGATGAAG
AACCGAGTACTGCCAGTACCATCGTCTCATCAATTGAAGCCGTCAAGGCTAATATTGCTATCGAAAAACT
GGGTAAAGCGATCCAAGTGGTCGCGGGACAGTACCTGTTGATGAGTAGCCCACAAGGCTGTGTGCTTATC
TCGCTATACCAAGCTCAGCAACTCAAACTGCGTGGATTACTCAATGCTCAGCATGGTGCGCTGAAAGCGC
AGCCACTGCTGGTGCCACTCGCGCTAAAACTGAATGAATCTGAATGGCAAGTGGCGCAGCGTCATTCATC
GGCCCTGTTGCAACTGGGTATTGAGCTGAAATCGCGCACCAATCACAGCATTATGGTGATGGCGGTTCCG
CAGCCGCTGCGCCAGCAAAATTTACAGCAATTGCTGCCGGATCTGTTATCTTACGCGGCGAGTTGTTCGG
AAAGCCAAGCCTTGAGCCATCAAGCGTTGGCGGATTGGTTAACTCAACGCATCGTTGTAGAAAAAAGAGA
CTACACTTTAGCCGAGGCGATCGGCTTGATCGCAGAGCTGGAGCAGCTCTGGCAAGGCAACTTGCCTTTG
CAAGACCCGCATTTTATTACTTTGGTGGATTTTTCCGCCTCAATTACAGCATTACACTCATGACTCAAAA
GTTACCTCTCGCCCTCTTCTTAATGGGCCCAACGGCCTCTGGCAAAACGGATTTAGCCATTCGCTTACGT
CAGAAATATCCGGTGGAGATCATCAGCGTCGACTCGGCACTGATTTATCGAGGGATGGACATAGGCACCG
CAAAACCGGATGCTCAAGAGCTAGCACTCGCACCGCACCGTTTGATCGATATTCTCGATCCGAGTGAAGC
GTATTCGGCTGCCGATTTTCGTCGTGATGCATTAAAAGAGATGGCGGATATCGTCGCTCAGGGCAAAATC
CCACTGTTGGTGGGAGGCACAATGCTCTACTTTAAAGCCTTACTCGAAGGGTTATCACCACTACCTGCCG
CGGATCCCGTGATTCGCCAGCAGATCGAACTGGAAGCTGAAAAGCTTGGCTGGCAGGCGTTACACGATCA
GTTACAACAGATTGATCCCGTCTCAGCACAGCGAATTCATCCCAATGATCCACAAAGATTGTCGCGGGCA
TTGGAAGTTTATCGAATTTCAGGTAAAACTCTTACTGAACTGACACAAACCAAAGGGGAAGCAATTCCTT
ATCGGGTGCTGCAGTTTGCAATTGCTCCCAAGGAAAGGGCAGAACTCCATCGTCGGATTGAACTTCGCTT
TGAGAAGATGGTCGAATCAGGGTTTGAAGAAGAGGTCAAAGCATTATATGCCAGAGACGATCTTCATCCG
GATCTTCCTTCGATTCGCTGCGTCGGTTACCGACAGATGTGGGATTACTTAGACGGTCATGGAACCTTAG
ATGAAGCGATTTATCGCGGCATCTGTGCCACCCGTCAATTGGCCAAGCGACAGATCACCTGGTTACGCAG
CTGGGATGATTTAACTTGGTTAGATAGCGAAAACGTTGATCAAGCCGTTGAAACGCTCTCGAATGCGATA
GCTTCCAACGAAATAAGCTGTGTATAATGTGATCGCTTTTGCGTGATGTACCCCGGAAAGGATCCGCTAT
TGGTACTCTGTTGAGCATCGGTAGCAACGGGGATTTTGATTCGTTTAGCTCAGATGCAAGGCTGCATATA
ATTCTGCTGCACCGCTAGCTAAATAATTACTAGAAAAGACAAAATAAGGAAAAACAAAATGGCTAAGGGG
CAATCTCTACAAGACCCATTTCTGAATGCACTACGTCGTGAACGTATCCCTGTTTCTATCTACCTTGTGA
ACGGCATTAAACTGCAAGGTCAGATCGAATCATTTGATCAATTTGTGATCTTGCTGAAGAACACAGTAAA
CCAAATGGTTTACAAGCATGCGATTTCTACTGTGGTTCCTGCTCGTCCAGTTAGCCACCACAGCGGCGAC
CGCCCAGCATCGGATCGTCCAGCAGAGAAGTCTGAAGAGTAATTCTTTGCACAATTATTTAAGGAGTTGA
TCGCTTGTTTGACCGTTATGAAGCCGGTGAGCGAGCCGTACTTGTTCATGTCAACTTCACGCAACGGGGT
GAGTGGGAAGATCTGAGCGAATGTAAAATGCTCATTTCTTCCGCAGGGGTGACAACACTGCATGTGGTAA
CAGGCAGTCGTCAGACCCCTCACCCTAAATATTTCGTTGGTGAGGGCAAAGCCCAAGAAATCGCCGAAGC
CGTGCAAATGCATGTTGCTAATGTGGTGATTTTTAACCACGCTCTTTCTCCTGCCCAAGAACGTAACCTC
GAAAGACTGTGCCAATGTCGAGTCATTGATCGTACAGGTCTTATCCTTGATATCTTCGCTCAACGTGCTC
GTACCCATGAAGGCAAGCTACAAGTCGAGTTGGCTCAGTTGCGCCATATCTCTACTCGCTTAATTCGTGG
CTGGACGCACTTAGAAAGACAAAAAGGCGGGATTGGTTTACGTGGGCCGGGTGAAACCCAGCTTGAAACA
GACCGACGTTTACTGCGTGAACGGATTAAAGCGATTTTGCGCCGCTTAGAAAAAGTGGCCAAACAGCGTG
AACAAGGGCGCCGTGCTCGTAGCCGTGCAGAAATTCCAACCATCTCGTTGGTGGGTTATACCAACGCAGG
GAAATCTACCCTGTTTAACCGAATCACTGAAGCCGGTGTGTATGCGGCGGATCAATTGTTCGCAACACTC
GATCCTACTTTGCGTAAAATCGATCTGGTGGATGTAGGGCCGGCCGTTTTAGCCGACACAGTAGGTTTTA
TTCGCCATCTTCCGCATGATCTTGTTGCGGCTTTTAAAGCGACGTTACAAGAGACACAAGAAGCTGACAT
TTTGTTACATGTTGTTGATGCCAGTGACGAACGCTTTCGTGAGAATATCCAAGCGGTAGAGACTGTTTTA
CAAGAGATTGATGCTCATGAAGTCCCCACTTTGTTGGTGATGAATAAGATCGATAATCTCGAAGAGCAAT
CTCCACGTATAGAACGGGATGATGAAGGCGTTCCGAGAGTAGTGTGGATCTCTGCCATGCAGGGCGCGGG
TACTGAGCTACTCTTTGAGGCATTGAGTGAGCGTTTGGCTAGCCAAGTGGTGGAGCATCACTTACGTATT
CCGCCGCGACATCAAGGACGTATCCGTAGCACATTTTTCCAAATGAACTGTATTCAACAGGAAGAGTATG
ATCCGGAAGGCAATTTACTGATCACTGTGCGGATGCAACAGGTCGATTGGGCTAGACTAGAAAAACGAGA
GCAAGCAGATTTATGTGACTTTATAGTTACTTAAAGGACTGCTAGAGTATAACGTCATATCAAATGATGG
AGTTTTCTAATGGCGTGGAATGAGCCTGGTAATAATAACGGCAACAATGGCCGCGATAATGACCCATGGG
GGAACAACAATCGCGGTAACAAAGGTGGCCGAGATCAAGGACCGCCAGATTTAGACGAAGTGTTTAATAA
ACTGAGTCAAAAGCTGGGGGGCAAGTTTGGTGGCAAAGGTGGTAAAGGCCCTTCGTTTTCCGGTGGCGGT
GCGATTGGCTTTGGTGTCATTGCAGCTATCGCTGTTGCGGTTTGGTTCTTTACTGGTTTTTATACCATCG
GTGAAGCTGAGCGCGGCGTTGTGCTACGCCTTGGCAAATACGACCGCATTGTTGATCCGGGTCTGAACTG
GCGTCCACGCTTTATTGATGAAGTGACACCAGTCAACGTGCAAGCGATTCGCTCTCTGCGCGCCTCTGGC
TTGATGCTGACCAAAGATGAAAACGTGGTAACGGTATCGATGGATGTGCAATATCGTATTGCCGATCCAT
ACAAATACTTGTATCGCGTGACCAACGCGGATGACAGCTTGCGTCAAGCAACGGACTCTGCGCTTCGTGC
CGTAGTCGGTGACTCACTGATGGATAGCATCCTAACCAGTGGTCGTCAGCAAATTCGCCAAAGCACGCAG
CAGACACTCAACCAAGTCATCGATAGCTATGATATGGGCTTGATGATTGTTGATGTGAACTTCCAGTCGG
CTCGTCCACCTGAGCAAGTAAAAGATGCCTTTGACGATGCGATTGCAGCCCGTGAGGATGAAGAGCGTTT
CATTCGCGAAGCGGAAGCTTACAAGAACGAAATTTTGCCTAAAGCCACAGGCCGTGCTGAGCGTCTGAAG
AAAGAAGCGCAAGGTTACAACGAGCGCACCATCAATGAAGCGCTCGGTCAGGTTGCTCAGTTTGAAAAGC
TGTTGCCTGAGTATCAAGCTGCACCGAAAGTAACCCGTGACCGTCTCTATTTGGATGCGATGGAGCAGGT
GTATAGCAATACTTCAAAAGTACTGATTGATTCTGAATCGAGCGGTAATCTGCTTTATCTGCCGATTGAT
AAGTTAGCGGGTCAAGACAATAAAACGGCGCAGCCGCGTCCAAATAAGTCTTCATCAGCCTACGATCAAA
TTGAGCTTGAATCACAAACGACAGAAACGAATACCGACACTCAGTCGCGTAGCACCACACGTCAAGGGAG
ATACTAAGAATGCGTAAGTTATTAATCCCTAGTATCGTTCTGATCATCGCTGCTTTATTGATGTCGATGT
TCGTGATCCCAGAGGGCGAGCGCGGAATCGTGATCCGTTTTGGTCGAGTGTTGAAAGACAATAACGATCT
GGCGAGAATTTATGAACCGGGTCTGCATTTTAAAATGCCACTGTTTGATCGTGTAAAAACCTTAGATGCA
CGTATTCAAACCATGGATGGCCGTTCAGACCGTTTCGTGACGTCCGAGAAAAAAGACGTGATCATCGATA
CTTACGTTAAGTGGCGTATCGAAGATTTCGGCCAATACTACTTGGCAACCGGTGGTGGTAATGCGTTGAC
CGCAGAAGCCCTATTGGAGCGTAAAGTGACTGACGTCTTGCGTTCTGAAATCGGTGCGCGTGAAATCAAG
CAGATCGTTTCTGGCCCTCGCAATGTTGCCGTGTTACCTGAAAATGCAGATTCTTCTGAATTGACGACGG
AAGCGGCAAAAGAAGCGATGGAGATTGATGGTCAGCGTGATCAAATCATGTCTGAAGTACTGAACGATAC
TCGTGAAAGTGCGATGAAAGACTTAGGGGTATATGTGGTCGACTTCCGTATGAAGAAGATCAATCTACCG
GATGAGATCAGCGAATCTATCTATCGCCGTATGCGTGCGGAACGTGAATCGGTAGCTCGTAAGCACCGTT
CACAAGGTCGTGAAAAAGCGGAAGTGATCCGTGCGCAAGCCGAGCTTGAAGTAGCAACCATTCTTGCTGA
AGCAGATAAGACGGCGCGTGTGACTCGTGGTACTGCAGATGCAGAAGCCGCGAAGATTTACTCGGATGCT
TATAAGAAAGATCCTGAGTTCTTCAGCTTCCTGCGTTCACTGCGCGCCTACGAGAAATCGTTTAACAGCA
AAAATGATATTCTGGTATTGGATCCAAACAGTGAGTTCTTCCAATACATGAATAATGCGAAAGGCGCAGC
CGCCAAGTAAGCATGAGTTAACGTTATTAATTCAAGGCTCCGTAAGGGGCCTTTGTTATTTGGAGTCAAT
ATGTCGCAGACACTTTGGGTGGCACTAGGTTTAGTGTTGATCGTTGAAGGGCTAGGACCCTTATTCGCGC
CGAGAGGATGGCGTCAGATGGTGGCACAATTGAGCTTACAACCGGATAATCAGTTGCGGCGCATCGGCGG
TTGTTTGGTGGTGGCTGGTGCGGTGATAGCCTACGTTTTCGCTCGTTAAGATCGCGAATTACGTAGGCTT
CCAGTGGAAAATGATTCCATCAGTAGTGTGGAGGCGGCGTTTCGTGCGCAGGATCCGCTAGAGTGGAAGT
GTCCATATTTTTGACTTTACCGACCACGTATTTCATCTGATCTTGCATCTTACTGAGCAGCAGTTGCTGC
TGGGTTAATGCATCATTAAGAGTTTCGATGGTTTGCTCTTGAAAAGCTAATTTGCACTCTAAATCTTCAA
TGCGCTCTTGAAGTTGGGTTAGCGACATCTCTTGCATTTTCAGTTCTCCATTCGCCAAGCTTGAGCGATA
CCCGCAGAGCTGCCCGCTACGGCGCGCTGTTGGGCGTCAAAAGCCGCATCATACACGACAGCTTGGGTAG
GACCGTGATCTTTTTTGTTTTCAGATTCGAAGCTGGCGATTTTCTTACCATCTTGCGTATTCCATACTTC
GACTAATCCAGAGGGAGTTCCCGTGATCAGCTTTTTTCCATCATCAGAAAAGCGAGCGGTGGAAAAAATT
AGTTGGCGTCGAAAACTCTGTAACTGGATAGGTTTGCTGTCTGCGGTGAGATCCCAAATGAGCGCTTGAT
TGCCACCATCTGAAGTAAACGCCAGTTTACCTTCTCGTTGTAAAGTGACCCGATTGACTCGCTGCTCATG
TTCAAATTGGCGAACGATTTGCCCAGTCTTGGTATCCCATAAATAAGCGTGATAGTCATTGCCTCCGGTG
AGCGCATAGCGTCCATTGGCAGAGAGCGCGACAGAATTGACTTTTTCACGGTGAGCAAGGAACTCCATGC
GGCGGCCGCTGACTAAGTCAACGTAAATCGCTTTGCCATTGGTCAATCCGAGCAGTACCTGTTCGCCATC
ACTGGAGAGATCAACATCGCGGATCAGCCCATCGGTAATCGACCAAAGTCCTTTGCCTTGGGTCCAAGCG
AGATCCCAAACTGCAAAGTTATTCTGGCTTGCGGTGACTGCGAAACGTTCGCTATCCGCGATACGGATCA
CGGAAACAGGGTTAGCTTGTGGATCTTGCGCGCCAAGATCGGCAAGTTTCTTATCTTGCAACAGATCCCA
TAGTACTAACTGCTGCTGCTTGGAATAGATAAGAGCAAATCGGCCGTCACGACTTAAGCCAAAGGCGGTT
GAACCTTCAGGGGCTAAGTCCCATTGCTGCTCTGCTTGGTGGGTAAAAAAACAGCCACTTAACATTAAGA
TGACAAGCAAAGCGCAGAGTGAGTGATAAATTCTTCGCATCAAGTCGAATTATCCGTTTGTTGTGTAAAG
ACAATCATGAAACATATCGCTATATTGGTACAACTCTTTGTTGTGCACCAGTTGGTTGCTGGTTTTTGTG
CACAACGCCAAAAGGATTACCTCATAATTGGAGAACCCGATGAAATCACTTTTTAAAGTGTCACTGCTGG
CTGCGACGGTAATGCTCGCGGTTGGTTGTCAGAAAGAAGAAGCACCAAAAACCGAAACCACGCCTGCCGC
ACAAACCGCAGCAGCGAAAACGGTTGAGTTCAAGTCTGAAGATGATAAAGCGGCGTACGCAATTGGCGTA
TCGTTTGCAAACTATCTTAAAACCAGTATTGAGAAGCCAAGTGAAATTGGCATCGATCTGAACAAAGATC
TGGTACTGAAAGGTATTGAACATGTGTTTGCTGGCAACCCAGAAATGAGCGAAGAAGAGACACGTGCTGC
GCTTGAAGCGTTAGATAAGCGTGTGGCTGAAACCATGCAAGCCAAAGCCGCTGAAAAAGCAGCAGAGAAC
AAGAAGAAAGGCGATGAGTTCCGCGCCCAATTCGAGAAAGAGTCTGGTGTTGTAAAAACACAATCGGGTC
TGCTGTATCAAGTGATGACACCAGCAGAAGGTGATAAGCCAAAAGATACCGATACTGTGCAAGTTCACTA
CAAAGGTACCTTGATTGACGGTTCGCAATTCGACAGCTCTTATGAACGTGGCGAGCCTGCGACTTTCCCT
CTAAACCGTGTGATCCCAGGCTGGACCGAGGGTGTACAACTGATGTCAGTCGGTTCTAAGTTTAAACTGG
TTATTCCGCCTGAACTGGCTTACGGCGAGCAAGATACGCCAACCATTCCTGCCAACTCAACCTTAGTGTT
TGAAGTGGAATTGTTGAAAATTGAAAACGGCAAAGACGCTGCTCAGTAATCAATAATCCCGGGCTCGATG
TTGAAACGAGCAGAGGAATAGAAGAAGGCCTGACGTTGTGCAGGCCTTTTTGTATGCGCGGATTCTAATA
AGAACTTGTCCTAAATCACTTGTTGGTGATATTCAAGAATCGTGGTTTAAAATTTTCTGATAAACTTACA
GCAATTTGTTGATTTTTCATTCTAAGGTTTAAGCACAGTGACAATGACAGAAACCATGAATGTCGATTTA
CTGCTTGAGATGGAATCGGTGCACGTAAAGCCGTTTACGGAGCACGATAAAGTGATTCTGCGCTCTTACG
AGGCGGTAGTTGATGGTATCGCGAGCCTGATTGGCCCATTTTGTGAAATCGTTCTGCACTCGCTTGAAGA
TCTCAATACATCGGCGATCAAGATTGCCAATGGTGAAAACACAGGCCGTCAAGTGGGATCGCCAATTACC
GATATGGCCTTGAAAATGCTGCGTGATATAGAAGGATCTGAGCGTAACTTCTCCCGCTCTTATTTCACGC
GCGCCAAAGGTGGCGTATTGATGAAATCGATCACAGTTGCGATCCGTAACGGTGAGAATCGAGTGATTGG
TCTACTCTGTATCAACGTCAACCTCGATGCGCCTTTCTCACAAGTACTGAAATCGTTTATGCCAACTCAA
GAAGCGCAAGAGGCGGCCTCTTCGGTTAACTTTGCCAGTGATGTGGAAGAGCTGGTGGATCAAACCGTTG
AACGTACCATCGAAGAAATCAACGGTGATAAGTCAGTCTCGAACAATACCAAAAATCGTCAAATCGTGAT
GGCGTTGTTCGATAAGGGGATTTTCGACATTAAAGATGCGATCAACCGAGTCGCCGATCGGCTGAATATC
TCTAAACATACTGTGTATCTCTATATTCGTCAGCGTAAAACTGAGGATGATGAGAAGTGAAACCACTCAC
TTACACCTTAGTCGTGAACGGGCCACAATACGGTACGCAATCGGCTCGCAACGCCTATCTGTTTGCTAAA
GCGCTGATTGAGAAAGGGCATATTTTAAAAAGCGTGTTTTTTTATCAAGACGGTGTGCTTAATGGCTCGT
CAACGCATGTACCAGCCAATGATGAGTTTAACCTGCTACAAGGTTGGCAATCTCTTGCTCAATCCCATCA
AGTACAACTTGAAACTTGTGTTGCAGCAGCGCTGCGCCGTGGTGTTGTGAGTGAGCAAGAAGCGTCGCAA
CACGGCTTAGCGAGCCATAACCTCGCGGCTCATTTCACTCAAGCGGGACTGGGCAGTTTGGCACAAGCAT
TACTGGAGCAAGATAGGGTGGTGCAGTTTTGAATAAAGTCGCATGGGTATTTCATACGCCGCCTCATGGT
AGCACGGCAGGGCGAGAAGGCTTAGATGCCATTCTTGCAACGTCGGCCTACAGTGAAGAACAAGCCCTAT
TTTTTGTTGGCGAAGGTGTGTTGCAGTTGGTCAATCATCAGCACCCCGAATCGATTTTAAGTCGTGACTA
TATTTCAGCATTCAAGCTTTTGGATCTCTACGACATTGAAGCGCGTTATGTCTGCCAACAGAGTTTGGTT
AGCTGGGGGCTGAGTGAACAAGATTTACTGATTGAGGTGGAAGTGGTTGATGCTCAAGCTCTGGCGCAGT
TACTGCACCACTACGATCAGTTACTGACTTTCTAAGGAGCCCCTATGCTACATATTGTTAAGCACTTAGA
AAAACTCCCTTTGCTTAGTGCTTATTTACTCGATGGTGATGTTGTTCTATTGACGGAGAATGCTGTCTAC
GCGGCGGCAGTACATTCACCATATCAAGCGAGTATTAACGATCAGAACCTATGGTTGGTGCTTTATGAGG
ATCTGCATGCGCGTGGTTGGCTAGAAAAGTGCGATCCGCGTATTTCGGTTGTCACCATGAGTGACTTTGT
TGATTTGACAGTAACTCATGATAAATCAATAACCTGGTAGGTTGTATTTTTCTAATTATCCTGAGCAGAA
CAACGCTCACACAGGATCACTAAAAAAGATCTGTATATTTCTTGACACACATCCCACTGCTGCATAGAAT
TTTGCGTCCCTATTTGTGCAAACTGTTTGCATGGAAGGGATAGATTTTTCACAAGCTTACTTTAAGTAAA
TCAGGAGCTAGTTAATGGCAACTATTAACCAGTTGGTTCGTAAGCCACGTGCTAAGCAAGTTGTTAAAAG
CAACGTGCCAGCACTAGCTGCGTGCCCACAAAAACGTGGTGTATGTACTCGTGTTTACACTACTACACCT
AAAAAACCTAACTCAGCACTTCGTAAAGTATGTCGTGTACGCCTAACTAACGGTTTTGAAGTTACTTCAT
ACATCGGTGGTGAAGGTCACAACCTACAAGAGCACAGTGTTGTTCTGATCCGTGGTGGTCGTGTTAAAGA
CCTCCCAGGTGTTCGCTACCACACAGTTCGTGGTGCACTTGACTGTGCAGGCGTGAATGACCGTAAACAA
GCTCGTTCTAAGTACGGTGTGAAGCGTCCTAAGTCTTAATGCCCTTCTTCTTATGAGAGAAGCGTTAAGT
AAGGCCAAACACTAAAATTAAATTTTAATTTTGAAAAAACTGAAAAGTTTTGGATAACCTGAAGAAGACA
ACGGAGAATATTCCATGCCACGTCGTCGCGTCATTGGTCAGCGTAAGATCCTTCCAGATCCAAAGTTCAA
ATCTGAACTGCTGGCAAAATTCGTTAACATCCTTATGGTTGACGGTAAAAAATCTACTGCAGAGAAAATC
GTTTACACTGCACTAGACACCATGGCTGAGAAATCTGGTAAAGATCACTTAGCTGTATTTGAAGAAGCTC
TTGAAAACGTTCGCCCAGCGGTAGAAGTTAAATCTCGCCGTGTTGGTGGTTCAACTTACCAAGTGCCAGT
TGAAGTACGTCCAGTACGTCGTAATGCTCTGGCAATGCGTTGGTTGGTTGAAGCTGCGCGTAAGCGTGGT
GAAAAATCTATGGCTGCTCGTCTAGCTGCTGAAATGCTGGATGCGGCTGAAAACAAAGGTTCTGCTGTTA
AGAAACGTGAAGACGTTCACCGTATGGCAGAAGCGAACAAAGCGTTCGCTCATTACCGCTGGTAATACCT
TCTGTGCTGCGAGGTTCTCTCGCAGCACATTTCTATTTTCTAAGGTTGACCTTAGTAAGAGGATACAATC
GTGGCTCGTAAAACTCCTATTGAGCGCTACCGTAACATCGGTATCTGTGCTCACGTAGATGCAGGAAAAA
CAACCACTACTGAGCGTATTCTGTTCTACACTGGCCTCTCTCACAAAATTGGCGAAGTTCACGACGGTGC
TGCGACTATGGACTGGATGGTCCAAGAGCAAGAGCGTGGTATTACCATTACCTCTGCGGCCACCACCACC
TTCTGGCGTGGTATGGAAGCGCAATTCCAAGAACATCGCATCAACATCATTGATACCCCTGGACACGTTG
ACTTTACGATCGAAGTAGAGCGTTCACTTCGTGTGCTTGATGGTGCAGTGGTCGTATTCTGTGGCACATC
AGGTGTTGAACCTCAGTCTGAAACCGTTTGGCGTCAAGCTGACAAATACGGCGTTCCACGCATGGTATTC
GTCAACAAAATGGACCGTGCCGGTGCAGATTTCTTACGCGTAGTAGGCCAAATTAAACATCGTCTTGGTG
CGAACCCTGTTCCTATCCAACTCAACATTGGTGCAGAAGAAGAGTTCAAAGGTGTCATCGACCTTATCAA
GATGAAAGCCATCAACTGGAATGAAGCCGATCAAGGCATGAGCTTCACTTATGAAGAAATTCCTGCGGAT
ATGCTTGAGCTTGCCCAAGAGTGGCGTAACCACCTTGTGGAAGCCGCAGCCGAAGCCAGTGAAGAGTTGA
TGGAAAAATACCTTGAAGATGGTGAACTTAGCGAAGTAGAGATCAAACAAGCTCTGCGTCAGCGCACCAT
CAATAACGAAATTGTTCTCGCAGCTTGTGGTAGTGCATTTAAGAACAAAGGCGTGCAAGCAGTTCTGGAT
GCGGTGATTGAGTTTCTACCATCACCAACCGATGTTCCTGCGATCAAAGGTATTGATGATCGAGAAAACA
GTGTTGAGCGTCATGCTGACGATAACGAACCGTTTTCTTCACTCGCGTTTAAGATTGCTACCGATCCTTT
TGTTGGCTCGCTGACCTTTATTCGCGTCTACTCTGGAGTGGTTAACTCGGGTGATGCGGTTTATAACTCA
GTGAAGCAAAAGAAAGAGCGCTTTGGCCGTATCGTACAGATGCATGCTAACAAGCGTGATGAAATCAAAG
AGATTCGTGCGGGTGACATCGCTGCGGCTATCGGCCTGAAAGATGTGACTACGGGCGATACTTTGTGTGA
TCCGAATCATGTTGTGATTCTGGAGCGTATGGAGTTCCCTGAACCAGTAATTCAGATCGCAGTAGAGCCT
CGCTCTAAAGCTGATCAGGAAAAAATGGGTATTGCTTTAGGTAAACTCGCAGCAGAAGACCCATCATTCC
GCGTTGAGACTGACGCTGAGACGGGTCAAACGCTGATTTCTGGTATGGGTGAGCTTCACCTAGATATTAT
CGTCGATCGCATGAAACGTGAGTTTGGTGTCGATTGTAACGTAGGTAAACCTCAGGTGGCTTACCGTGAA
ACCATTCGTGGTAAATCGGAAGTGGAAGGTAAGTTCGTTCGTCAGTCAGGTGGTCGTGGTCAATACGGTC
ACGTATGGCTGAAAATTGAACCTGCTGAGCCTGGTCAAGGTTTTGTCTTCGTTGACGCAATCGCGGGTGG
TGTGATTCCAAAAGAATTTATCAACCCAGTTGCGAAAGGTATCGAGGAGCAAATGAACAACGGTGTGTTA
GCGGGCTATCCAGTGCTGGATGTCAAAGCTACCCTGTTTGATGGTTCATTCCACGATGTCGACTCCAGCG
AAATGGCGTTTAAAATCGCTGGTTCTATGGCATTCAAGAAAGGTGCGCTTGAAGCTCAACCTGTTCTTCT
TGAGCCGTTAATGAAAGTTGAAATAACCACTCCAGAAGACTGGATGGGTGATGTTGTGGGTGACTTAAAC
CGTCGTCGTGGCATCATCGAAGGTATGGATGAAGGCCCTGCGGGACTGAAAATCATCCACGCTAAAGTCC
CATTGTCTGAGATGTTTGGTTATGCAACTGACCTGCGTTCTGCCACACAAGGCCGTGCTTCTTACTCTAT
GGAGTTTGCTGAGTACGCTGATGTGCCGAAAAATATTGCTGACGCAATTATCGCAGAGCATGGTTAACCG
TTGTTTGGTTAATAACGAATCTATTGCGCTGACGTGAGTTGGCGCATAAAATAGCAATTTCTGGCGCGCC
TTGGGTACTGCTTACCCAAAGCGAATCATAACTAGGAAGGAACACGATCGTGTCTAAAGAAAAATTTGAA
CGTACGAAACCGCACGTAAACGTTGGTACTATCGGCCACGTTGACCACGGTAAAACAACTCTAACTGCAG
CTATCTGTACTGTACTTGCAAAAGTATACGGCGGTAAAGCTCGTGACTTCGCGTCAATCGACAACGCACC
AGAAGAGCGTGAGCGTGGTATTACAATCAATACTTCTCACGTAGAGTACGATACTCCAAACCGTCACTAC
GCACACGTAGACTGTCCAGGACACGCGGATTATGTTAAGAACATGATCACCGGTGCAGCACAGATGGACG
GCGGTATCCTAGTTGTAGCGGCAACTGACGGTCCAATGCCACAAACTCGTGAGCACATCCTGCTGGGTCG
CCAAGTAGGTATTCCTTACATCATCGTATTCATGAACAAGTGTGACATGGTTGACGATGAAGAGCTTCTA
GAGCTGGTAGAGATGGAAGTTCGTGAGCTGCTGTCTGAGTACGATTTCCCAGGTGATGACCTGCCAGTAA
TCCAAGGTTCAGCACTAGGCGCGCTAAACGGCGAAGCACAGTGGGAAGCGAAGATTGTTGAGCTAGCAGA
AGCACTGGATACATACATTCCAGAGCCAGAGCGTGCAGTAGACATGGCATTCCTGATGCCAATCGAAGAC
GTATTCTCAATCCAAGGTCGTGGTACAGTAGTAACTGGCCGTATCGAGCGCGGCATCCTGAAAGTGGGTG
ACGAAGTAGCGATCGTTGGTATCAAAGAGACAGTAAAAACGACCTGTACAGGTGTAGAGATGTTCCGTAA
GCTGCTTGACGAAGGTCGTGCAGGTGAGAACGTAGGTGCACTGCTACGTGGTACTAAGCGTGAAGAAGTA
GAGCGTGGTCAAGTACTGGCGAAGCCAGGTTCAATCACACCACACACTAAGTTCGAATCAGAAGTATACG
TACTGTCAAAAGACGAAGGTGGCCGTCATACTCCATTCTTCAAAGGTTACCGTCCACAGTTCTACTTCCG
TACAACTGACGTAACAGGCAGCATTGAGCTACCAGAAGGCGTAGAAATGGTAATGCCAGGCGACAACGTG
AAGATGGTTGTAGACCTGATTGCACCAATCGCGATGGACGAAGGTCTACGCTTCGCTATCCGTGAAGGTG
GCCGTACTGTAGGTGCTGGTGTTGTAGCTAAGATCATCGCTTAATCGCGTTAATCTTGCCGCGCAATGCT
GCATCGAAAAAGGGAAGCTTCGGCTTCCCTTTTTCATTTTTGGTTATAAGTCATCTTAGGCTTATATCTT
CTTTTGGTTTTATCCCGCTCATAATCAAAACAACACATTAGCCTCGACCAAATGACCAGAGCGTTGGCGC
TGCACTTTCAGTTGAGCATTTCTCTGTCTCATCGCCATTTTCTTATAACAATCCGATCTGAGCAAAATAG
TAAACGCAGTAGAAATAAGAGTGATTCTCTTTTATTCTTTGTTCATGAATGAAATGAGGTTGGGTTATGT
ACGTTTGTTTGTGTCATGGTGTCTCAGACAAAAAGATTAGGAGATTGGTTGCCGAACAGGGTATTACGGA
TATCAAGGGCATCAAGCGCTGTACAGCACTGGGTTCTCAGTGTGGTAAGTGTGTACGCCAAGCTAAAGAG
ATCATCGAAGAATCGCTGATTGCTCAGTTTAAACTGGCAAGTTAAGCACAGCTTCTTTTTGACTCTCCTC
TAATTGGTTCTACAGTTAATAGAGCCAAAGAGGAGGGCTATGCTATGAAAGGTGATCCAGTCATAATTCA
ACATCTCAATAAAGTACTGGCTAATGAGCTTATCGCCATCAATCAATACTTCTTACATGCACGCATGTAT
AAAGATTGGGGCTTGAAGCATCTTGCCGATAAGGAATACCACGAATCTATTGATGAGATGAAACACGCTG
ACCATATTGTGGAAAGAATCTTGTTTTTAGAGGGGATTCCCAATCTACAAGATCTTGGCAAACTGATGAT
TGGTGAAGATGTGCAAGAGATGTTGGAGTGCGATCTCAAACTTGAGTTGATTGCGATTCCTGATCTCAAA
GAGGCGATCGCTTACGCCGAAAAAGTACGTGACTACGTTTCTCGTGATCTGTTCCAAGAGATCTTAGAAG
ATGAAGAAGAGCATGTTGATTGGTTAGAAACTCAACTTGGTCTGATCGATATGACGGGTATCCAAAATTA
TCTGCAAGCTCAGTTTGTTGATGACGAATAATCCCCTGTACTAACACATATCATTCCTAGGCAGAAAACG
CGTTTTTCTGCCTAACCGCTTCCTGTTTCTCCCTCGATAATTTCCTTGCTAAAGCTGCTTCCTTTCTGTA
CTATTCCCGCTCCTTAATTCTCGGTCAATTATCATTAGTTCCTTGCTTCCTCTGGATGACCGGGCCAACT
CTGGAAGCTGAATAATCCGTAAGGAGCAAATAATGCGTCATTACGAAATCGTATTCATGGTGCACCCAGA
TCAAAGCGAGCAAGTTGCTGGCATGATCGAACGTTACACTGGCTCAATCACTGAAGCTGGCGGTAAAATC
CACCGTCTAGAAGATTGGGGTCGCCGTCAACTGGCTTACCCAATCAACAAACTGCACAAAGCTCACTACG
TTCTGATGAACGTTGAAGCTGACCAAGCAGTGGTTGATGAGCTAGAAACTGCTTTCCGTTTCAACGATGC
AGTTCTGCGTAACATGATCATGCGTACTAAAGCTGCTATTACTGAACCTTCAATCATGCTGAAAGCTCGT
GAAGAGCGTGTAAAGCGTGACGAGATGAAGTTCGACGCAGACGTTGAGTAATGGTTTGATGACCAATCGA
ATCGAGTTGAGCGGCGTTGTCGCAAAGGCTCTGGTTCGAAGCCAAAGTCCATCGGGTGTTAAACATTGCC
ATTTTTGGCTAGAGCATCGCTCTACGATGGTAGAAGCTGACCTCCCAAGACAAGTTTTTTGTCGATTACC
TGTGGTGGTGAGTGGGGCTAGGTCAGAAGCGTTAACTCAAAACTTAGTACAAGGCAGTAGCATTTTGGTA
AGTGGTTTTTTGGCTTACCAAACCAGCCGAAATGGCGTAGGTAAATTAGTGCTGCATGCCGACAAAATTT
CTCAAATATAGATCAGGAGATAGCCCATGGCTCGTTTCTTCCGTCGTCGTAAATTCTGCCGTTTTACTGC
AGAAGGCGTACAAGAGATTGATTACAAAGACGTAGCAACTCTCAAGAACTACATCACTGAAGCTGGTAAA
ATCGTTCCTAGCCGTATCACTGGTACAAGTGCTAAATATCAGCGTCAGCTAGCTCGTGCAATCAAACGCG
CTCGCTACCTAGCTCTACTGCCATACACTGACAAACATCAGTAATTGGCACCGTTTATTAAGAAAGAGGA
TTAAGCAATGCAAGTTATTCTACTTGATAAAATCGGTAACCTAGGCAGCCTTGGCGATACAGTAAACGTT
AAATCTGGTTACGCTCGTAACTTCCTTATCCCACAAGGTAAGGCAGTAATGGCAACTAAAGCTAACGTTG
CAATGTTTGAAAGCCGTCGTGCAGAGCTGGAAGCAAAAGTTGCTGAGCAACTGGCTGCCGCTCAAACTCG
CGCTGACCAAGTTAACGCTCTGGAAGCAGTTGTTATTGCTTCTAAAGCAGGTGACGAAGGTAAACTGTTC
GGTTCTATCGGTACTCGTGATATCGCTGATGCAATCACTGCAGCTGGCGTTAAAGTATCTAAGAGCGAAG
TTCGCCTACCTGAAGGTGCTCTGCGCAACGTTGGTGCTTACGAAGTTAGCGTTCAACTTCACTCTGAAGT
GTTCGCAACTGCAAAAGTACAAGTTGTTGCTGAGTAATTTCAGTTACTGACGAATACGAAAACACCAGCT
TCGGCTGGTGTTTTTTTATGGGTAGCATTTAAAACTCAAACAGTAGATTAACCGAAATCACGCTGTCTGC
TTTGCTTAATCCTTCCGGCATTCGGTTATGGTATTGGCGTGATTGGCGAATTTTTAAGGCAATGTGGTCA
GTGATGTCGTTGGTTAAACTGATATTGCTATCAAGACTGGTGTTACTTCGCCCTGAAACCATGGTCATTT
CTGCCTCAAATCTGAGGTTGTTTAAAGCTTGCCACTCAGCTTTAAGATTGCTACGAAATATCGCTTCCTG
AACGAGATCGGGAAAAACGATATCGTCATCATCAATTTCGTCTAGGTTGGGTTTTTGGTAGCGAAAGCCA
GGCCCTAACTCCAGCTCTAAAACCATCTCATCGGTATATGCGAATTGATAACCGAGCCCTCCTGATAGGG
TATGGTCTTTGAAATAAGCGGTGTAACGCGAGTTGGTGCCGTAAAAGCTGCCGTATAAATACGTCTTCGG
TCCGAGTTTATAGTCGCTTTGGAAGGCGAAGGTGGACTGGCGTTTATCTTCTTTGCCGTTTTTATCAAGT
TTATAAAACTTCCACTCCCCATAAGTACGGTGACGACCCATGGTATATTCCGATTTTAAGCGTGAATTGA
GTGACTCTGACTCGGTATTACCGGAGTGCGCCTGATAGCCAAACTCGACTTGATGTTTCCAAGGAGAGGG
AATGCTGATGTCCGTATCCTGATTAGAATTTTCATTGGCTTGCGCTACTGTTGACAGCATCAAGCTAATG
CCTAAAAGCCATTTGGTGGACACAACAACCTCTTTGATTAATATTGAGGTGGCATAGTAAAAATTCATTA
CTGAGTTTGGGTCAACCCTAGGTCAATTCTGGTTAGGCGGCGCACAAACTTTCGTTGCTTTAATTACAAA
TGACGGATTCTCGTTATAATGACGGACATTCAAACGTTACTTAAAGCGAAGTCATGGCAGATCCACGTAC
TGATAATCGAAACCGTAAAATTCCCGACGCACAAGTCGATGCAATTAAAGTCCCACCGCATTCATTAGAA
GCTGAGCAATCCGTCATTGGTGGCTTGCTGCTGGATAATGAGCGCTGGGATACGGTCTCAGAACACGTGA
TGACTCAGGACTTCTACAGCCGCCCGCATCGTTTGATTTTTGACGGGGTAAAATCGATTTTGGAGGCGGG
TAAACCGCTCGATCTCATTACCTTGTCCGAATATCTTGAGCAGCGTGAGCAGTTGGAAGATGTCGGTGGC
TTTGCCTATTTGGCCGATTTGGCCAAAAACACGCCCAGTGCTGCCAACATTAATGCCTATGCGGAGATTG
TGGCCGAACGGGCTTTGGTGCGTAATCTGATTGGTGTTGCCAATGAGATTGCCGATGCGGGATACGATCC
ACAAGGGCGCAACGCTGAAGATTTGCTGGATCTGGCGGAAAGTAAAGTTTTTGCGATTGCCGAAGCGCGT
ACCAGTGAAAATGAAGGCCCGAAAAACGTGGATAGCATTCTAGAGCGCACGCTAGAGCGGATTGAGCTGC
TCTACAAAACGCCGCAGGATGGGGTCACTGGAGTGAACACGGGCTTTACCGACCTGAATAAAAAGACGGC
TGGTTTGCAAGGCTCGGATCTGATCATCGTCGCAGCGCGTCCTTCGATGGGTAAAACCACTTTTGCGATG
AACCTGTGTGAAAACGCCGCGATGGAGCAAGATAAACCTGTGCTGATCTTCTCGCTGGAGATGCCCGCCG
AACAGATCATGATGCGTATGCTGGCCTCGTTATCACGTGTCGACCAAACCAAAATTCGTACCGGTCAACT
GGATGATGAAGATTGGGCGCGTATCTCTTCCACCATGGGGATTCTCATGGAGAAGAAGAACATGTACATC
GATGATAGCTCAGGCCTAACCCCCACCGAAGTTCGCTCGCGTGCCCGACGCATTGCTCGTGAACACGGAG
GCTTGTCGCTCATCATGGTCGACTATTTACAGCTGATGCGTGTACCGGCATTGACCGATAACCGTACACT
GGAAATTGCTGAAATTTCTCGCTCACTCAAAGCGTTAGCTAAAGAATTGAATGTGCCCGTGGTTGCGCTT
TCGCAGTTGAACCGTTCTTTGGAGCAGCGTGCGGATAAGCGTCCAGTCAACTCGGATCTGCGTGAATCGG
GTTCGATTGAGCAGGATGCTGACTTGATCATGTTTATCTATCGAGATGAGGTGTATCACCCAGATAGTCC
GCTAAAAGGCACGGCGGAAATCATTATTGGTAAGCAACGTAACGGCCCGATTGGTTCGGTGCGTTTGACT
TTCCAAGGTCACTATTCTCGTTTCGACAACTATGCTGGACCTGCATTTGACGATGAGTAATTCGATGAAC
TATATGAAGGCGGCCACCGCCTACATCAATTTAGAGGCGTTGCAGCACAACTTGCAGCGCGTTAAGCAGC
AAGCGCCAGAGAGTAAAATCATGGCGGTGGTGAAAGCCAATGGTTATGGACACGGGCTGCGCCATATCGC
ACGTCACGCCCTTGGGGCGGATGCCTTTGGCGTGGCGCGCATTGAAGAGGCTTTACAGCTGCGCGCCAGT
GGCGTAGTGAAACCCATTTTGTTGCTTGAGGGATTTTATTCTCCCGGTGATTTGCCAGTATTGGTTACCA
ACAACATCCAAACCGTCGTACATTGTGAAGAGCAGTTACAAGCGCTGGAGCAAGCTCAGCTAGAGACTCC
GGTCATGGTATGGCTGAAAGTCGACAGCGGGATGCATCGGCTAGGGGTTCGCCCTGAACAATATCAAGAT
TTCGTGGCTCGTTTGCACCAGTGTGAGAATGTGGCTAAACCACTGCGTTACATGAGCCATTTCGGCTGTG
CCGATGAGTTAGATAAATCGACGACGGTAGAGCAAACAGAACTGTTTTTATCCCTGACGCAAGGCTGTCA
GGGTGAGCGTTCGCTGGCCGCTTCTGCCGGATTATTAGCTTGGCCGCAAAGCCAGCTTGAATGGGTAAGG
CCGGGAATTATTATGTACGGCGTTTCTCCCTTTGTGGAAAAGAGCGCGGTTCAGTTAGGTTACCAGCCAG
TGATGACCTTAAAGTCGCACTTGATCGCTGTCCGCGAAGTGAAAGCGGGGGAGAGTGTCGGTTATGGCGG
TACTTGGACCAGCCAGCGAGATACCAAAATTGGTGTGATTGCGATTGGTTATGGTGATGGCTATCCACGC
ACTGCGCCGAATGGGACGCCAGTGGTTGTCAATGGGCGTCGGGTGCCGATTGCTGGGCGCGTATCTATGG
ATATGTTGACGGTAGATTTAGGGCCGGATGCTTGCGATCGCGTCGGTGATGAAGCCATGCTGTGGGGTAA
TGAGCTGCCCGTAGAAGAAGTGGCCGCACATATTGGTACGATAGGGTATGAGTTAGTGACGAAACTCACC
TCGCGAGTGGAAATGTCTTATTATGGAGCAGGCGTTTAGCCTGCTTTGTGTTGTCCGTGCATGACCACCG
CTTATCGCTGTGGCCATGCATGTCACTCTCTTCTCTTGCACTCTTTGGGCGTTACTCGCCTTGAATGGTC
GCGATCACCCTTCTTATTCCGCCGTGATTGCGATGCTCCCCCAAATAGATACCTTGCCAAGTACCGAGCG
CTAACCTGCCTTGTTGAATGGGAATACTGACGCTACATCCAAGTAGTGAAGACTTGATATGCGCGGGCAT
ATCATCATCGCCCTCATCAATGTGCCGATAATAAGGCGCCCCTTCAGGCGCAGCGTGGTTAAAATGGGCT
TCCATATCTTGGCGCACCGTCGGATCGGCATTCTCATTGATGGTGAGACTGGCCGAAGTATGCTGTACAA
ATAAATGTAATAAACCGACATTTAGTCTTTTGATTTGCGGCAATTGTTGTTCAATTTCATCAGTGATCAG
ATGAAAACCACGTGCTCGTGGGCGTAACTGGATGGTGTGCTGATGCCACATAAAGCCCGCTCCTTAAGTG
TATTGGCAAAGTGAAGGTTTAAGGGTAAGGTGAGCGACAGAAATTACCAGACAAAAATGAGTGACGGTCG
GTGTTTACGTGACCTATCGCAAAGTGGGTGTCAATGAGTTCGCTCATAATGATGCACTGAAAATTAATTA
CATGTGATTCCGGCGCGGAATACTCATTTTTAACCTATTCTTTTTGCTTAAATCGGGGATTCCAACGTTA
AAGCTCCGCCTTTAGCGTACTGGAATAAAACCACAGTAACATCGGGATAGATGCCATGTTGAAAAATATC
AATCCAACGCAAACCCAAGCTTGGAAAGCGCTGACCGCGCATTTTGAATCTGCTCAGGATATGGACCTCA
AAGCACTTTTTGCGCAAGACAGCGAGCGTTTTGCCAAATACTCTGCGCGCTTTGGTCAGGACATTCTGGT
CGATTATTCGAAAAACCTAGTGAATGCGGAAACGATGCAACACTTGTTTGCGTTGGCTAAAGAAACGGAT
CTGCAATCTGCCATCACCGCGATGTTTAAAGGTGAAGCGATCAACCAAACGGAAGATCGTGCGGTACTGC
ACACTGCGCTGCGTAATCGTAGCAATTCACCTGTGTTGGTGAACGGTGAGGATGTAATGCCTGCAGTAAA
CGCTGTGTTGGCTAAAATGAAAGCCTTCTCTGAGCGTGTGATTGGCGGTGAGTGGAAAGGTTTCACCGGC
AAGGCGATTACTGATGTCGTTAATATCGGCATTGGTGGCTCCGATCTCGGTCCTTACATGGTCACAGAAG
CTCTGGTGCCTTATAAGAACCATTTGACCATGCACTTTGTGTCAAACGTCGATGGTACACACATGGCGGA
GACACTGAAAAACGTCGATCCTGAAACCACCCTCTTCTTAGTGGCTTCCAAAACTTTCACTACCCAAGAA
ACCATGACCAACGCCCACACGGCTCGTGATTGGTTCTTGAAAGCGGCAGGAGATGAAGCACATGTTGCTA
AGCACTTTGCGGCGCTATCAACCAATGGTAAAGCGGTGGCTGAGTTTGGTATCGACACCGACAACATGTT
TGAATTCTGGGATTGGGTAGGCGGTCGTTACTCACTGTGGTCAGCGATTGGTCTTTCTATCATTCTGTCT
ATCGGTTACGACAACTTTGTTGAGCTGCTGGCGGGGGCGCATGAAATGGATCAGCATTTCGTGAACACGC
CGTTTGAAAGTAATATTCCGGTCATTCTGGCGCTGATTGGCATTTGGTATAACAACTTCCATGGTGCTGA
ATCTGAAGCGATCCTGCCTTACGATCAGTACCTGCATCGCTTCGCGGCTTACTTCCAACAAGGCAATATG
GAGTCTAATGGTAAGTATGTTGATCGTAATGGCAACCCAGTCACTTACCAAACGGGCCCAATCATTTGGG
GTGAACCCGGTACGAACGGCCAGCACGCTTTCTATCAGCTTATCCACCAAGGCACTAAGCTGATCCCATG
TGATTTTATCGCGCCAGCGGTGAGTCATAATTTGGTTGGCGATCATCACCAAAAGCTGATGTCTAACTTC
TTCGCGCAAACCGAAGCCTTAGCCTTCGGAAAATCCGCGCAAGCCGTGCAAGCTGAACTCGAAAAAGCGG
GTAAATCGGCGGCAGAAATTGCAGCGTTAGTGCCGTTCAAAGTGTTTGAAGGTAACCGCCCAACCAACTC
GATTCTGGTTAAGCAGATTACGCCACGCACGCTGGGTAACTTGATTGCGATGTACGAACACAAAATCTTC
GTACAAGGTGTGATTTGGAACATCTTCAGTTTCGATCAATGGGGCGTGGAACTGGGTAAGCAACTGGCGA
ACCAAATCCTGCCTGAGTTAGCGGATAGCGCAGCCGTGACGTCACATGACAGCTCGACCAACGGTCTGAT
CAACGCCTTTAAAGCGTTTCGCGCCTAATTACGCCGAATAACCAATTGATAGACAAGGTCTTACCTGTGC
AGTAAGGCCTTTTTCTTGTCTTTGAGTTTCTCTGTACGTGGCGAAGTCCCTTCTTTGTATTGCCATTGAA
AGTTCATTTTTCCTACCGATTTGGTCATAAAACAGACATGCAGCAGGGTTTAACTAAACGCACTGTCAGA
GTGATAGGGCTTATGCTGGTATGTCAGAAACGGCCATTCAGACTAAAACACAAGCACGTCAACGCAAGGT
GTTTGCTCACCACCATGTTCAACACTATCGCTCGCAGTTAGAGCGCCGGATCTCCCACTCACCTCAATTT
CGAGAGGGCAAAGTGATCAACGCTATGCCTCATATTACCGCTACACCATCATGGTGGCAGACAGCTTGGA
GTTACTTTGGGGGGAGAGCTCAGCTCAAGCCTAATGCTCAGTTGCCCGTAGCACCTCTCAACCTGCAAGC
GTTGCAAACACGCAGCAAGGCACTTCGAGTCACTTGGCTTGGCCACTCTAGTTTGTTTATTGAAGTCGAT
GGGCTACGAGTATTGACCGATCCGGTGTTTGATTACGCTTCGCCTTGGATTGCGAAAGCGTGGTTTGCCA
GAAACCTGCCTAATAGTGGTGTGCGGGAGCAGTTACCACTGCCGGATGTGATTGTGATCTCTCACGATCA
TTATGACCATTTAGAGCAGGCCAGTGTTGTCTATTATGCCGCGCATTCGGTCACCTTCTATGTTCCGCTG
GGTGTCGGGCAGCATTTGATTCGCTGGGGAGTCTCACCTGAACGAATTATCGAATTCGATTGGTGGGAGC
AGATAAAACGAGAAGGCGTCGAGTTTATTTGTACTCCAGCTAATCACAATTCAGGACGTTATTATCTCGA
TCATAATGCGACCTTGTGGTGTTCATGGGTCATAAAAGGCCATCAAGAAACACTCTATTTCAGTGGTGAT
AGTGCCTATGATACACATTTTGCAAAGATTGCTGAGCGCTGTGGGCCGATTGATTTGGCTTGTCTAGAAG
TGGCCGCCGATGTTAAGCAGCACCAAGGTTATCCCGTTGAAAATTGGGGACACATGCAGGCGAAACACAC
AGTTCAAGCCTTTCGCGACTTACAAGCTAAAAAACTGCTGCCGATTCACTGGGCGACTTATGAGTTGTTT
ACCCACCAATGGGATGAGCCGATTGCCGATCTGGTTAAGCATTGCCAAGAGCAGTCGATCACTTTGCTAA
CCCCTATGGCAGGAGAAAGCCTAACCATGGCAAACCACAGCGCAAGCCACGCTTGGTGGCAAGGTTTAGA
AACTGAGCCCATGAGTGGTGCTCGATATTGGCAAATGGGCTTAGCGTGTTCTTTATTATTGCTGCTGATG
GTGGTGTAAATGTCACCCCCAGTGCTCGGGGATAGCAGAGAAAACAAAACCGGACAAAAGTGTCCGGTTT
AATCAAGATCATTGAGAGCGATGAACTAACAGTGGCTGCCAACGTGAGCGCTGAATTACTCGAAACAGAT
TTCGATAAACGCATTGCCCCAAGGAGAAGAAAACGGCATCAGTATGATTGCCCCTTCACACTTATGACGA
ATTGTGTGTCCTCGGCCGGAGACGACAACGGGGGTGGCCATATCAAAATCAAAGCCGCTTTCTGCCAAAA
TTCGCTTCGCTCCACCTGTGACCATATTGGTGATCTCGCCGACCATATCAGTCACTTCTTCATTTAAACC
ATTCGGACGCTCACCCAGCATATTTTGCATGATTTCCAAAGCAAGGCTCTCGTCAAAAGTGATCGACATA
GAACCGCGCGTCGTTGGGCCAATCATGCCGATCAGACCAGAAACATCGCCGCGAGCGATTTCGTCTTTTT
TAATCCGTGGTTTTTGTGGCTTCAACTCAAGGGAAGCCATGGTTTTCAACACGTTCATCAAAGACGCTAA
AAACGGGTTTACAAATTCAGCGCGCATAACCTTCTTCTATTGTTGCTTCTTCTCTTTCGAGAGACAGGTC
TGACAAACCCCATGTGATTCGATGACATGGTTGCTTATCGTAAAACCGTGTTTCTCCGCGTTACTTGCTA
ACAAGGCTACCAGACTATCATCCCGAGATTCAATCACGTTACCGCACTGGTCACAAATCAACAGATGTGA
GAAGTGCTTATGAGCGTTACATGAACAGCAAGAGATAAAGCTGTTAGTCGACTCTACTCGGTGAATAAAG
CCTTGTTCTAGCAAAAAATCCAGTGCTCGATATACAGTTGGAGGTTTAGCTTGCGGTTCACTTTTTTTCA
GATCTTCCAGCAGTTCATACGCACTTGATGAGCGTTTACTGGCACAGATCAGCTCAAACACAGTTTTACG
CTGTGATGTGAGGCGAACCCCTCTTGCTGCACATATTTCTTCAATTTGCTTGGTTAGCTTGTTGTCCAAA
ACCATCACCATCACTGTTGGACTTTAGTAATAATATACTATGTCGAGATGAATATCGTTGACCGACAAAA
TAAAATCCACATGAAAGTAGATGCGAGGTCAACTCATCCTGTTGAATAGACGTAAATTACCTTATCTTGC
TCAAAAACGATACTGTTAAGCTTATTAGTTGTGGTAAGGAAATCGTGGCAAGCCGACTAGGATCAAGCTT
GTTCGGCTCACGAAGCCTGCTGGTCGCGCCCATTTACCGTAAAAGCGATTTACTGAACAAGGCATGGCGC
[truncated: 3,691,321 more chars]
