# Supplementary material for: Chromosome assembly of large and complex genomes using multiple references
Source: Genome Res. 2018 Nov;28(11):1720–32. doi: 10.1101/gr.236273.118 (PMC6211643; doi:10.1101/gr.236273.118)
Supplement: Supplemental Material [file supp_gr.236273.118_Supplemental_Code.zip › Ragout-2.1.1/examples/V.Cholerae/references/O1_Inaba.fasta]

>gi|448767448|gb|CM001785.1| Vibrio cholerae O1 str. Inaba G4222 chromosome I, whole genome shotgun sequence
CTTTATTCATCGAAGCGTTTTAGCCTCACTGACTAGCCTTGAGACCTTGTGGCGTCTGCCGTGTCAGTGA
GGGCGCATTATAGGGAGGTTTTGCGTTCTGGCAAGCAATAAAATGCTTTTTCTATGCTTTATTAGCTCAA
GAGAACAAATTAACAGCAAAACCACTAAAAAACGCACTTCATCGTTCAATTAACAAGCAAAAGAGCCACT
TTGAGTGGCTCTTTTGCTTATGATAGATAAGGTATCTGCTACTGGCTTGCGAAAATATTCCCGTCTTTTA
CCGATAGTAAAATAGGTGAACCAGGCAGGAACTTACCAGCCAGAATCGATTTGGCCAGTGGGTTTTCCAC
ATTTTGTTGAATCGCGCGTTTCAGTGGACGAGCACCATAAACCGGATCGAAGCCGACATGAGCAATCAGA
TCCAGCGCCTCATCATCAACCTCTAGTTGGTAATCTCGCTCTGCCAAACGTTGACGTAGGCGGGCCAACT
GAATAGAAGCGATCGACTTGATATGCTCTTGTCCTAATGGGTGGAATACCACACTTTCATCCACTCGGTT
CAAGAACTCAGGACGGAAGTGTTTGCTGACTACGTCCATCACTTGTTCTTTGATACCTTGATAATCCAAC
CTTGCAAAATTTTCTTGGATACGGCTTGAACCCAAGTTGGAGGTCATGATCACAACGGTATTTCGAAAAT
CGACCGTGCGCCCTTGTCCGTCCGTCAAGCGGCCATCATCCAAGACTTGCAGCAGAATATTGAAGACATC
TGGGTGCGCCTTTTCCACTTCATCGAGCAAAATCACCGAGTAAGGTTTACGGCGTACAGCTTCCGTTAAG
TAGCCACCTTCTTCATAGCCGACATAACCTGGAGGCGCACCGACTAAACGAGCAACCGAGTGTTTCTCCA
TAAATTCCGACATATCCACACGTACCATGGCATCTTCACTGTCAAACAGGAAGTTAGCCAAGGTTTTACA
CAGCTCGGTTTTACCGACCCCTGTTGGCCCCAAGAATAAGAAGGAGCCAATCGGACGATTTGGATCAGAA
AGCCCTGCGCGACTGCGGCGGATCGCATTCGCGACCACTTCCACCGCTTCTTTTTGACCAATCACGCGTT
TATGCAGCACGTCTTCCATGCGCAGCAACTTTTCTTTCTCAGCTTCGAGCATTTTTGATACTGGAATGCC
AGTCTGTTTTGAAAGCACTTCGGCAATTTCTGCATCCGTCACTTTATTACGTAGCAGAGTCATTTCCTGC
ATTTCGGCTTGCGCAGCCAGATCAAGCTGCTTTTCTAGCTCTGGAATGCGACCATATTGCAGCTCTGACA
TGCGGTTCAAATCCCCCGCACGGCGAGCGACTTCCAGATCCATCCGCGCTTGTTCAAGTGCCGCTTTAAT
ATGTTGCGTGCCGGAGAGTGCCGCCTTTTCAGCTTTCCACACTTCTTCCAACTCCGCGTAATCACGCTCT
TTCTCTTGCAGCTCTTCATTTAAGATCGCCAAGCGTTTTTCACTGGCTTCATCGTGCTCATTAGAGAGCG
CTTGCTGCTCGATTTTCAGTTGGATGATTTTGCGCTCAAGCTTATCCAGAGCTTCTGGTTTGGAGTCAAT
CTGCATCCGGATGCTTGAAGCCGCTTCATCGATCAAATCGATCGCTTTATCAGGCAACTGGCGATCGGAA
ATATAGCGATGCGATAGGCTCGCTGCCGCCACAATCGCTGGATCTGTGATTTCGACATGGTGATGCAGTT
CATAACGCTCTTTCAATCCACGCAAGATGGCGATGGTATCTTCCACCGTGGGCTCATCCACCAACACTTT
TTGGAAGCGGCGCTCTAACGCTGGATCTTTTTCGATGTATTGGCGGTACTCATCTAAAGTGGTTGCGCCG
ACACAGTGCAATTCTCCACGCGCCAAAGCGGGTTTGAGCATGTTGCCGGCATCCATCGAGCCTTCGCCTT
TCCCCGCACCAACCATGGTGTGCAGCTCATCAATGAAGAGGATGATATTGCCTTCTTCTTTCGCTAGCTC
ATTGAGTACTGATTTCAAGCGCTCTTCAAATTCGCCGCGGTATTTCGCCCCTGCCACTAGCGCGCCCATA
TCTAAAGACAACACTCGCCGTCCACGCAGGCCTTCTGGTACTTCATTATTAATGATGCGCTGCGCCAAGC
CTTCCACAATCGCAGTTTTACCCACACCGGGTTCACCGATGATCACCGGATTGTTCTTGGTACGGCGTTG
CAGCACTTGAATGGTGCGGCGAATTTCATCATCACGACCGATCACAGGATCGAGTTTGCCCTGCTCAGCG
CGTTCAGTCAGATCGATGGTGAATTTTTCCAACGCTTGACGCAGCTCTTCCGCATTCGGGTCATTAACCT
TTTGTCCACCACGAATCTTCTCTATTGCTTCAGAGACTTTTTTCTCGGTCAGTCCAAACTCTTTGAGTAA
GTGACCCAGTGGCCCTTTGTCCTCAATCGCAGCAAGTAGATAGATTTCAGAGGAGATGTAGGCATCTTGA
CGCTTTTGCGCAACCTTATCACACAGATTAAACAGCGAGCCAAGCGCCGAAGAGAGCTGTACATCACCAC
CAATACCACTGACTTTGGGTAAACGATCGAGCATTTCGCCAAGTTTGGAGCGCAGTTGCATCACATCCAC
ATTAAGCATGGTGAGTAATGGGCGGATCGGGCTGCCGTTTTGATCCAGCAGAGCCACCATCAGGTGCACA
GGTTCGATATATTGATGATCACGGCCGAGCGCTAATGACTGGGCATCGGAAATCGCGATCTGAAATTTGC
TCGTAAATCTGTCAAGACGCATACCAACCTTCCTAACCTCATCTGAGATAAATTGAATACGTTAGGAAAG
ATGGTTATCACGAACCAGATTTTCAAGGGAAGTTGAGGAAACTTTCTTGTTGTTTGATATGGGTATGGAT
GAAGGCTTACTCTTCAAGCCAAATAAAAGCGGCTTGGCGTCCTGTTACTCCATCGCGGCGGTAGGAATAA
AAACGCTCAGCATCCTGATAAGTGCACAAGCCACTATCAAAGACTTGTTCAATCCCAAGTTCTTGCAAAC
GCAGTTTGACTAATTGGCTCATATCCGCCAGCCATTTCCCTTGTTGTGCACGAGGAGTGAAAGCGTATTC
GGCTTGAGGATGGTGAGCAACAAAAGCGGCGAAAACATCTTCCCCCACTTCAAACGCCTGCGCGCCAATC
GCAGGGCCAAGCCACACCATGACATCGCCAGACATTCTTGCCGCTGTGTGTTCAACAATGCCATTGACCA
AACCACGCCAACCGGCATGTACAGCCGCGACTTGGGTACCAGTACGATTGGTCATTAATACCGGCAGGCA
ATCCGCCGTCATTGCCGAGCACACCACATTCGGCGTTGAAGTGATAAGGCCATCGGCATCCAACACTTGC
TCAGTCGGAGCATCAACATCGAGTACCACTGTGGAATGGGTCTGGTTTAGCCAAATGGGTGAACTTGGCA
TCGCTGACGTTGCCACCAACGATTGCCGATTACGCAGTACAAGTACAGGATCGTCCCCAACATGCATACC
AAGGTTTAACCCTTGATAAACGCCTTGCGAAAAACCACCGTGGCGAGTCGAACTAAACGCTTTGACTTGT
TTGGGTGCATTCCAGTTGGGGAGAATCATGATTAATACTCTTCAGTGCGGTTTAGCTTCGCATCTTCACG
CAGTGCAAGCGTCATCTCAACCATATCATCAGGCACTGGTGCATGGAATTCGAGCTCTTCCCCCGTAACC
GGATGCTCAAATTTCAACATCACCGCGTGCAGTGCTTGACGATCGAAGTCACGAATCATTTCCGTCAGTT
CTTCCGTCGCACCTTTCGGAATGCGTGCACGACCACCATAGGCCGTATCACCCAAGAGTGGGTGTTGCAA
ATAAGCCATGTGCACACGAATTTGGTGGGTACGACCCGTTTCCAAACGTAGACGCAAACGCGTATGTTCA
CGGAAATGCTCTGCCACACGGTAATGGGTCACGGCATGTTTGCCCATCGGGGAGACCGACATTAAAGTAC
GTTTGGTCGAGTGACGGCCAATCGGCTTATCAATCATGCCACCCGCGGTCATTGTGCCAATCACAATCGC
TTCGTACTCACGAGTCACGTCGCGCTTTTGTAGTGCACGTACCAAGCGTGTTTGCGCGGGAACCGTTTTC
GCGACCACCATCAAACCCGTCGTATCTTTATCGAGACGATGGACGATGCCTGCACGTGGCACTTCAGCAA
TCGGCGAATAATGGAACAGCAATGCGTTAAGCACGGTTTTATCCGCCTGACCGGCACCGGGGTGAACCAC
AAAGTCACGCGGTTTGTTAATAACGATAATGTCGTCATCTTCATACACAATGTTCAGTGGCAAATCCTGC
GCTTCCCAGCGCTGTTCGTCTTCCAGTTCTGCCTGAACGGTAATCACCTCGCCACCCATCACTTTGGTAC
GCGGTTTGGTGATGACATCACCATTCACGGCAATCTTGCCTTCCAACAACCACTCTTTTAAACGTGAGCG
GGAAAAGTCGGTAAATAATTCAGCCACAGCTTGATCAAGACGTTGACCAAGCTGGCTATCTTTTACTGTT
TGAGTTAATTCAATCTGATGAGCCATATCGAACTTTTTAAAAAACCGTGAGACTAATAGTCACTAGTATG
GAAAAATACGCCGACATTGTATCTGTTACTGCCAAGAAAGTAACGAAACGATTTGCGCGCGGTTTACGCA
CCTATTGAAAAGCAAGATTTGCAAGGAACTCCACCCTGACATGAAATACCAGACTTTATCAGGCCTACTC
GCGTTATCCCTGTTATTTGGTTGCTCTAGCAGCCCAGATGTGGTGCCAGATGTACCGCCATCACAGCTGT
ACTCTGAAGCGCAAACCGCTCTACAAAGCGGAACGTGGTTAACCGCTATCGAAAAACTAGAGGCGCTCGA
TTCACGCTATCCATTTGGTGCTTATTCAGAGCAAGTACAGCTCGATCTGATTTATGCCTACTACAAAAAT
GATGATCTGGCCCTTGGCCTCGCGACCATCGAACGTTTTACACGCCTTAATCCAACCCATGAAAAAATGG
ATTGGGTACTCTACATGCGCGGTTTGACGCACATGGCGCAAGATCGCAACTTCATGCATGACCTGTTTAA
TATCGATCGCCGTGACCGCGATCCTGAACCCGTGAAAGCAGCCTTTGCGGATTTTAAGAAACTGCTCCAG
CGTTACCCAAACAGCCCATACGCAGAAGATGCGCAGCGTCGAATGTTTGCGCTCAAGAACCGTTTAGCGG
AATACGATTTAGCGACCGCAGATTTCTACCTGCGCCGTGAAGCATGGATTGCAGCGATTAATCGCACTCA
AGAGTTACAAAAAACCTATCCAGATACCGAAGCGGCACGTAAATCCTTAGAAATACAACTCGAGGCTTAT
CAGCAGCTTGGTTTAACCGACGCGATAGAGCGAACTAAGCAGTTAATGCAGCTTAACCCTTTATAAGGCG
CTAGAACTCACCAACAAAAAGAGCCACAGCAATTGTGGCTCTTTTTGTTTTGATTTGTTATTGATTTGGC
GTAGCGATGTTTCTCTTAGACGCCCCATCACCAAAGTGACTTTTATCACAAAAGCAACATGGTGACTTTT
TATCCATCAAGCTTTTTTAGGTCGAAACAAAGCGCTAAAAAATCGGAAATTTTTAGTCTCTACTTACCTG
AATCTAGCGGTTTTATAAGAGATAACAAGCTTTTTCTTTACCTCTTCAGCACAAGCTTTGCGATAGATCA
CGTTTATTTCACATCAAGAAAAACCCTCAAGATAAGGTGATCTAAATCACATTATTTCCGCGATAGCGCG
CTAATCTGAACTCAACCCATAAGGGATGACACAGAGGAAAAAGCATTATGAAAATCAACATCACTGGTAA
AAACATCGAAGTCACCTCTGCAATCCGCAATCATATCGAGGGTAAACTCAAAAAATTAGAAAAATGGCAA
GTCGACATTATTGGCTGCCAAGCCAGCTTCAGCGAAGAGCCCAACAAACAGAAAAAATTTGAAGCAGTCG
TTAGCATTCCACGCGGTCAGTTAGTGGCTTCTGCAATTCACGAAGATTTGTATGCCGCCATTAACGAGGT
AGAGCAAAAACTCGAACGACAATTGAATAAACTACGCCACAAACCAGAAGCTCGCCGAGCGGATAAAACG
GAACTGAGCGAAGAAGTGGAATAAATAGAATGATGGGAGATAGCGCCTTAGGGCGCTATTTTTTTGCTTG
ACGCTCTCTAGGGGCTTGCTTATTGTGTGGTGACTTACTTGGATAAATATGCATTGATGACACCTCATTC
CCTGTACTTTTTTGACTTCTTTTTTCTCCAATAATGTTTGGAGGCTCGCTCGTTGTTCAAAGACAAGTCA
AAAACGAACAGAAAGCCTCCTCTTAAGGGGGCTTTTTTTATAAGGATAACTTTATGACAGACAAACAATA
CTCACTCGACGATATTCGCTTACGGCTAAACGAACTCGACGATCAACTGCTAAACCTGCTGTCAGAACGA
CGCAAAATGAGTATTGAGGTCGCCAAAAGCAAAGTCGAAACCGCGAAACCTGTACGTGATCCGGCTCGTG
AACAGCAGCTACTGGTAAAACTCATCAATGCTGGCAAAGAGAAATATCAGCTCGATCCTCAATACATCAC
CAAAATTTTCCACACCATCATTGAAGATTCGGTTTTGCTTCAGCAATCCTATCTGCAAAACCTTGCGAAT
CCACAAAGTCGTAAGCCATTGGCTAGAGTCGCCTTTTTAGGCGCTAAAGGCTCTTATTCACATCTGGCGA
CTCGCGAGTATTTCAGCCGCAAAAATACAGAGCTGATTGAGCTCAACTGCGACCATTTTAAAGAGGTGGC
AAGAACCGTGGAATCCGGCCATGCGGATTATGGTGTGCTACCGATTGAAAACACCAGCTCAGGCTCCATC
AACGAAGTTTACGATTTGCTGCAGCACACCACACTGTACATAGTGGGTGAGTTAACGCAGCCAATAGAGC
ATTGCCTGGTGGCCACGCAAGAGATTCGTTTGGAGGATCTGAAAGTCCTCTATTCCCATCCACAGCCTCA
CCAGCAGTGCAGCGAATTTCTTAGCCGCTTAAAAGGGGTCAAGTTAGAAAGTTGCGCCAGTACTGCAGAT
GCCATGAAAAAAGTGCAAGAGCTCAATCGTGCGGATGTAGCAGCGATTGGCAACTCAGCCAGTGGAAAGC
TGTACGGACTGCAACCGATTCAAGGAAATATTGCCAACCAAACCGAAAATCACACTCGCTTTATCGTGGT
GGCTCGTAAACCCGTCGACGTTTCACCACAAATTCCAGCCAAAACCACCTTGATTATGTCAACTTCACAA
GAGGCGGGCTCGCTGGTTTCGACCTTACTCGTGCTGCAACGTTACGGCATTAATATGACTAAGCTGGAAT
CGCGTCCGATTATGGGTAATCCGTGGGAAGAAATGTTCTACGTAGATTTAGAAGCGCACATTGACTCCGA
TGAGATGCAGCAAGCGTTGGCAGAACTCACTCAACTGACTCGACACCTTAAAGTGCTTGGCTGCTACCCT
AGTGAAAACGTCAAACCCACTCAGGTGAAATTCATTTAGCGTCAATAAATTGAACCTTTTAAGCTGACAG
CTTCACCCGCTCTGATTATAATGCGACCAAATTATACATAGAGTTAGGTGATCCAGGCTGTCAGCGTAGC
CAAAATATTGGCTTTTACGCTATTAGGTTATTTGTCGGATCGTGACCAATTTTTGTAACGAATGGGTATC
GTATTCACAAATGATCAAACGCTTTCTGTCGCTGATGGTATTGAATACTGTCTGTTATCAAGCCAGCGCT
TTGGAACTGAATGTCTACCTTTGGGAAGATACGATTGCACCAAGCGTAGTTGAGGCATGGCATAAAAAAA
CCGGCGTCTCCGTTAATCTCTTCCATTTCGATAATGATGATGAACGCAGTTTATTAATGCTCAAAAGCGT
ACAACTGCCCTTTGACATCATGGTTTTGGATAACGTCTCCGCGTTCATTTTCTCAAGGCAAAATGTTTTT
GAAGATCTGACCGCCCTTCCCAATCGTGCGAATAATGACCCTATGTGGCTACAAGCTTGTGGCACCCATG
CGGTACCTTATTTCTGGGGCTCAGTCGGCATTGCCTATCGCAAAAGCTTGTTTGATAAACCTCCAACGCA
GTGGAGTGAGGTCGTCGATATCGCTCCGGCGCATCGTGGACGAGTGGGTATGCTTAAAGACAGTGTCGAA
ACACTACTGCCTGCACTATACATGCTCAACGCCTCTCCCATTACCGATTCTATCGACACACTAAGGCAAG
CGTATCGTCTCTTAGACGCCGCCAATCCCCATATCCTGACTTATGAGTATGTATTGAGCTATGTACGCAG
CCACCCACAAACCGACAATCTACATATGGCGGTCTCTTACAGTGGCGATCACTATTCACTGAACCGCTTC
TTCAATACTCAAGACTGGGACTTTAGCGTTCCAGAAGGCCGCCCTTATTTGTGGGTTGATTGTATGGCCG
TAAATAGCGTTTCTCCCAACACAGTGCAAGCCAAAGCTTTTTTGGATTTCTTGATGAAACCTGACATTGC
CGCAATCAATGCCGAATATATTCGAGCTGCAAGCCCGAACTACAAAGCACGCGCTTTGCTCCCTGTAGAG
CACCGAGAAGATCTCTCGATTTATCTCCCAGAGCAGCGATTGGCGGAGGGGATAATCGACAGCGAACTCT
CGGCGAAAAACCTCAGTCTGCGTGCCAAAATCATCAGCAGTGTGACTTACCAATATGAAGCTAAACCATA
GAATTCTGTTACTGATTGCACCGGTGATCCTGCTCAGTGCAGCCGCATCAAGCTACATCATTTATACCAG
TCAGAAAAATGCGCTGCTAAAAAGAACCGACAGTTACCTGCAGTTGAATATTGAAAAGTTAGCCAGCCAC
TATCGACAAGCTCAGTCGCTCGTCAGCAGTTATGCCTTCACGCTGGCCAAAAGTGACATCATCCGCCACT
ACTTCTCTTTAGAAAAAAATCCTTACCGCGAACTAGAACTGGTGGATAACTTACGTGAAACCCTGCAAAT
TTTGCAGCCGAATGAAAAACAGCTCGTATCGTTATCGATCCTCAATGGCCATGAAGAGCTGCTTTATTAT
GCGGAAAATAGCTCCGATCCATTTGCCGAACTTGACCCTAAGGTGATGGCGTACATCAAACAGCGTTTTG
CATCCACACAAAAAAACTCTGATATCAGCTACACCGTCAACTCAGCGGGTGAAGATATTTTGGTTCGCTA
CGATATGCTGGATACTCAGACACTCTCAACGCCGCTCAGTTATAACCGCCAAGACGTGTTTTTTGTGGTG
GTGTATGTGGTGCTTGAGCAGTTCAGCCAACTGCGCAAAAAAATTGAATTTGATAACCAGAGCCCGATAT
TTTTTACGCACTCACCTCCGAGTTACCGCACGGGCTTGTTGCAATCGGTTGAATTACAACCGGGCTTTTA
CGCCATACTCGACCCTGCACCGAAACTGATTAACGCCCAGCTTCACTCCATTCAGCGCGAACTTTTACTC
TCTTTTGGCGTTTCGGCACTGGTGACGGTACTCATGCTACTGCTCCTTCTCTATCGCCATGTGATCAATC
CGATCCTGCATTTGGATAAACAGCTTGAAGAGGTGGAAAACAACCAACGTAAGAACATTGAAAAACTCAA
TACTGACGATGAAATTGGGCGGCTTTCCTCGCGTTTTTACGCCATGTACAGCGAACTTCATTCAACCTAT
CAACGCACGAAAGCACTTGCGGAAAACGATCACCTCACCAAGCTGGCTAACCGCTATCAATTTCAAGTTC
AAGCCGATCTGCTGCTATCACGTTGTTACGATACTCAGCATATCTGGGTCATGTATATCGACTTAGATAA
CTTCAAGTACGTTAATGATAAGTATGGTCACCAAATCGGTGATTCCCTACTGGTCAGCTTCGCGACCCAC
GTTCGCCAGTTATGTAAAAATTTTGAGGCCAGCCATAACACCTACAGTATTGCGGCCCGTTTATCTGGTG
ATGAGTTTGCTATTTTGCTCGTCTCCCCCAAACGGTTTAATGATTGTGCGAAGATCTTTGCTCAACGCTT
GTTGGCACCGATCCAAAATAAAGACAACTCACCACTTAGCCATTTTCCCATTACTGCCAGCATTGGTATT
GCGACCTTCCCTAAAGATGGCGAACACATTGAGAAATTGCTGCTCAATGCCGATACCGCCATGTATCAAG
CGAAAAATGCGGGCAAAAACCAAGTCGCTTACTATTCGCAGGCGTTAGATCAAATAGTACAGCGGCGCAA
TAATATTGAACGAGCACTGCGCTTAGGGTTATTTGATCAAGAGTTCAATTTGGCTTATCAACCTTACTTT
ACTTGCTCAGGGAAACGCTTAGTGGGCTTCGAAGTATTGCTGCGCTGGCAATCTGAATTGCTCGGTGAAG
TGTCGCCGGAAGAGTTCATTCCAATTGCAGAGCAAACTGGATTGTTTGGCACGATCGACCGCTGGGTCAT
TTCAAAAGCTTTTCAAGAGATATCAACTCTACAAGCCATAGTGAAAGAGCCGATCCAAGTGTCGATCAAC
CTCTCTTCGGCAGAACTCAATTCGCTGAAATTGGCTCAATTTATCCATCGACAGGCTGAGCAGTTTGGCG
TCTCCCCTGCATGGATCGATTTTGAAATCACCGAAACGTTTGCCGCAGATTCGCAAAGCTTCCCATTGCT
GCACGAACTCTCGCGTCTTGGCTATGGGTTAACGATTGATGATTTTGGCTCAGGCTATACCTCTATTACT
CAGTTGGTGCAGTATCCAGTACAAAAGATTAAGTTTGATCGCCATTTTTTGGATACACTCATCGCCACCA
ACAAACAAAATGTTATTCGTCCACTGATTGATCTCTGCCACTCTCAATCCATGAAAGTGACCGCTGAAGG
CATTGAGAGTGAAACTATGCATCAATGGTTGGCCGATTATGAGTGCGATTACATGCAAGGCTTCTACTTT
GGTTATCCAATGAGCCTAAGCGAGATCTCCCCATGGCTTCATGCCTCCAATCATAAAAAGAAGAGTTATG
CGCAAGATCATTATTGCTTCACAGAACCCAGCCAAAGTGAATGCCGTTAGAAGTGCCTTTAGCACCGTAT
TTCCAGATCAAGAATGGGAATTTATTGGCGTATCAGTACCGAGCGAAGTCGCCGATCAGCCCATGAGTGA
CGAGGAAACCAAGCAAGGAGCCCTCAACCGAGTCCGAAATGCCAAACAGCGCCACCCTGGTGCAGAGTAT
TATGTCGGATTGGAAGCAGGCATCGAAGAGAACAAAACCTTTGCGTGGATGATTGTGGAATCAGACCAGC
AACGCGGAGAATCACGCAGTGCCTGTTTGATGTTGCCACCACTGGTATTAGAGCGTTTACGCCAAGCTAA
AGAGCTCGGCGATGTGATGGATGAAGTATTTGGAACTGAGAATATTAAACAAAAAGGCGGAGCCATTGGC
CTTTTAACCCGCCACCATCTCACCCGCAGCACAGTTTATCATCAGGCCTTAATTCTCGCTCTGATCCCCT
TTATTAATCCAGAACATTATCCATCAGCTTAGTGAGTATGAGTTGAAGCTCTCATTCACTTCAACTCATC
GAGTTCTTCAAAAAACACTCGGCTTAGCCAGTGATGTCATTAGGCTTCTGAGGATGGAGGCGGCATAAGC
AGTTGAGCTAATGCCGCTTTCTCATCTTCACTCCGTGACTTGAGCTCATTCGAACCACGCGTGATGGTTG
CAATCCCGACCCCAAGCATTTGGCTTATTTGGCGCTGAGAGAGCTCGCCTTGCAGCAGCTCATGCACAAT
ATTCACTCGAGCGACTAATGCTTCACGCTCATCCGGCGTCATCAACATGGTCAGTAGCATTTCGTGCTGC
TCTTGCTGCACGGCTTGCTTAACCAGATCCAACACTTGCTGCCACTCACTAAAAGAAGGTTGCTGTACCA
TAGTTGTACTCGTTAAGTGATACACCGGCCTATTGTAGTGCAGCAAGTTGAGGAATCAATACTTTGTATT
TAACTCATGCTCATTCAAGAAGCGGCCTTGTACGCCCATCAAATCCCGATAGTAGGTTTCAAACATCAAA
ATGTTCTGCACATAACCGCGGGTTTCAGCAAAGGGGATTGCCTCAATAAAGCCATACGCATCCAGCTTAC
CTTGGCTACGTTTCAACCAACTATCGACCCGACTGGGTCCTGCATTGTAGGCAGCAAAAGCCAAGATTCG
GTTCTGGTCATAACGCTCAAGCAAACTGCTGAGATAACGGCTACCGATCTCAATATTCTTACCCACTTGA
TAGAGTTCGTCAGGATTGGAGTAGCTCAATTGGTATTTCCTTGCCGTGTAGCGCGCAGTATCCGGCATAA
TCTGCATTAAGCCCCGTGCGCCAACGGGTGATTGCGCATCTGGGTTAAGCGCACTTTCTTGTCTGGCTAA
AGACATTAATGTGATCGGATCTACACCATTTTTTCGACCATGCAAGGTAAACAAGTTCTGATGTACGACA
GGAAAACGCAGTTGATTGTTATCCCAGAGGCTGGCGGAAATGGTCGCCGCAATGGTCATCTGATACCAAC
CTGAATCTGCGGCATACGCTGCCAACATCTCTTTTTCTTTCTGAGAAACTCGATCAAGCAACCAACGCCA
TTCACTTTTTGCCGCCGGCACTTTATCCAAGGCAATCAGTTCATCAATTCTGGCCAACGCTTTTTTATGA
GCTTTAATCTGCTTCATATCCAGCGTTACTGTACTGGTCGGATAATTGACCGACTGCTGCAAAATTTTGG
CTGCCGCTACGCTGTAAAAACTGCGTTGTCCAAGCAAAGCTTTTAAGCGCTCGGTACCTTCTTTTTTCTT
ACCCAGCGCGATTTCACTGCGACCTTGCCAATATTGCCAACGCAGAGTTTTACGCTCTTGCTCTGGTAAC
ACCGCAATCCATTGACTCAAACCACGCCAATCATTCTCACGCAGTGCTAGTCGAATACGCGCTTCAATCA
AACGCACATCTTGGCTAGTGCGAGTCACCTCATCACGCCATTTAGCAATCGCAGCCTCTTCAGTATCCAT
CAAACGGATTGCAATAAAACGAGCTACTCGCCCTTTCTGCTCTTGATTCCAGCCTTGGGCTTTCGCGACA
TCATTGAAGACAGCTTGCGCTTCTTGAGGCTCTGATCTTGCCCACTTTTGTAACGCCAACTCTGCTAACT
TTTGATTAATCGGATCTTGCGATGCTTTACGGCTGTAAGCTAACACTCGCTCAGGTTTATCAAATAGCTC
AAGCATGCCTTGCGCTTTAGCTTGTGATTTTTTGCCATCCAGCTTCTTCTGTAGATAGACGATGAGGTTA
CGGTTACGGCCTTCAAAAGCGAGTAAAGCCCGTTTTAAAACCCAATCGTCACTCAAGCCCCCAACGCGAT
CCCACTCGGCAAATAACGGATCACAAGCATCGGCGATACTGGCACCGTTAAGCCACAGCTTTTTCGCACC
TTCAAACGCCTCATTACGCTTTCCGGTTTGCAGTTTGGCGTTGTAGTAATGGCATTGGTAAGTTTCGCCA
TTGGGCAGTTGAGTTTGAAATTGCAGCAATGCCGACCATTTTTTGCTGCGCGCTAAAGCGTCTAAATAGG
GCGCAGCGATCCGAGCTGAAAAAGGGTACTCTTTATGACTATCGATAAAATTGCGTACTGCGATCGGCGG
CTTACTGCCGAGATCGATAAGAAAAGCGCGATAATCGAGATAAGGGGTTAAGGGATAGCTATCGATCTGC
TTACGAATACATTGGTATTGAGCGACATTCTTTTCGTCCAACCAACGCTGCGCTTTATCATATTGAGCTC
TCTGCGCTTCCAAATCCAAAGTACTGGCGCTTGCTGAGCCCACTGCCCATACCGTGGTGAACATCAAGAT
CGAAACAAGGCTACGCGGCTTAAATACCGTCAGGCGCGTCATGAGATCTCATCCTTAAAATCAGTGTGAT
AACAAATTATTACGCGTAATCTCGCCATAAATGTAAAGGCAAGTGAAGTAAACTTAACGCAAATAATGCA
ACATTTTATTGAATTTCCCACTATCGCGAACGATGAAATAAAATCTTTGCATATTAATCGACTTATTCAT
CATTAACACCTTGGTGAATCAAGGGTAATTGTATTGGCTGAGTGCAAAGAGTTCGCGCTCAACTCTCATT
AGATAAGAAAGCGATTAAGAATTTTTTACACAGGCTGAAATGCGGGTGCTCTAGTAACAAAAAGTCTTGC
TTTGGTATAGAATGGCGACTTTATTCCGTTTGAAAGATTAGGAACGATCGGCAATGGCTGAATACGTATA
TACCATGTCTCGGGTGAGCAAGATTGTGCCACCCAAGCGTCAAATTCTGAAAGATATCTCCTTGAGTTTC
TTCCCGGGTGCCAAAATTGGTGTTCTGGGCCTTAACGGTGCGGGTAAATCGACCCTGCTGCGTATCATGG
CAGGCATTGACAAAGACATCGACGGTGAAGCTCGTCCACAACCCGGTTTGAAAGTGGGTTATCTGCCCCA
AGAGCCTAAGTTGGATGAGAGTAAAACCGTACGTGAAGTTGTCGAAGAAGCCGTTGCGGATGTGGCTTAC
GCGCTTAAGCGTCTTGATGAAGTTTATGCCGCGTACGCTGAGCCTGATGCAGACTTTGATGCTCTGGCTA
AAGAACAGGGTGAACTGGAAGCGCTGATCCAAGCGAAAAATGGCCACAACCTAGATAATGCTCTAGAGCG
TGCCGCCGATGCACTGCGCCTACCGGAGTGGGATGCGCAGGTGAAATACCTCTCTGGTGGTGAGCGTCGT
CGTGTGGCGATCTGTCGTCTTCTGCTGGAAAATCCAGACATGCTGCTGCTCGACGAACCCACCAACCACT
TGGATGCCGAATCAGTGGCTTGGCTGGAGCGTTTCTTGGTCGATTACGCAGGGACTGTGGTCGCGATTAC
CCACGACCGTTACTTCCTCGATAACGCGGCAGGCTGGATTCTGGAACTTGACCGTGGTGAAGGTATTCCA
TGGCAAGGTAACTACACTTCATGGCTAGAGCAAAAAGATGCTCGTCTGAAACAAGAAGCCTCTCAAGAAA
AAGCGCGCCAAAAAACCATTGAGAAAGAGCTGGAATGGGTTCGTCAGAATCCAAAAGGTCGTCAGGCTAA
ATCGAAAGCGCGTATGGCACGTTTTGAAGAGCTGCAAAATACTGAGCACCAAAAACGTAACGAAACCAAC
GAGCTGTTCATCCCGCCTGGTGAGCGCCTAGGTGACAAAGTGATTGAAGTGAAAAACCTCACCAAATCAT
TCGATGGTCGTGTTCTGATTGATGATCTTTCTTTCAGCATGCCAAAAGGTGCGATTGTCGGCATCATCGG
CCCGAACGGTGCCGGTAAATCAACCCTATTCAAGATGCTGAGTGGTGTAGAAAAGCCGGATTCAGGCACG
ATCGAGCTGGGTGATACCGTGAAACTGGCCTCGGTAGATCAGTTCCGTGACAGCATGAACGACAAGCACA
CCGTATTCCAAGAGATTTCTGAAGGTGCGGATATCATTCGCATCAACAACTTCGAAATCCCTGCTCGTGC
TTACTGTTCACGCTTTAACTTCAAAGGCGTTGATCAGCAAAAAGTGATTGGCGAGCTGTCTGGTGGTGAG
CGTAACCGTGTCCACTTGGCCAAACTGCTTAAAGCGGGCGGCAACGTGCTGTTACTCGACGAACCTACCA
ACGATCTGGACGTCGAAACCCTGCGTGCTCTGGAAGAAGCGCTACTAGAATTCCCGGGCTGTGCTATGGT
GATCTCGCATGACCGTTGGTTCCTAGACCGTATTGCCACCCACATCCTAGATTACCGTGATGAAGGTAAA
GTGAACTTCTACGAAGGTAACTACACCGAGTACATGGAGTGGCTGAAGCAGACTCTGGGCGCACAAGCAG
CAGAGCCTCACCGTATTAAGTACAAGCGCATTACCAAGTAAAATACTGTCGGGTATCACACTCAGAAAAG
GTCGCCATGCGGCCTTTTCTTTTGCTCCACAGAAACCGAGTTTGTGATTGAGTAAGCTTATTTCAGCATA
CATCCGGTGATTTGATGTACCCTTTGCTATGCTTGTCCTATCTATACGTCGTCTTTGTCAGAGAGAACGC
CATGATCGAAAAACGTCGCTTTTCACGCATCCTGTATCAAGCGCCAGCCACCCTAAGCCAAGGCGATAAA
CAACTGTCTACTTGCATTCAGGATCTATCGCTGCACGGGTTGTTGCTCTGGTCAGAAGATGAACCGGATT
TAGATACTCACGCTTTAGTGGATGTGGTTTTTAGCCTACCAGAAAGCGATGTAACCATATCCCTCAGCGC
AAAAATCATCAGCATCCAAGAGCGGATCATTCGAATGGCGATCAGCCATATTGATATTGAAAGCATTGCG
CACTTACGTCGCTTAGTGGAGTTGAATGTGGGCGATGACAGCTTACTGCACCGAGACTTAGAGCATCTTT
CTGATTTAGGACTGCATGAGTAATCCCAAGCCCAAATGGACTTGGGATGTTATTGACAGTGAGAGTGACG
GTGAGAGGCGAATGATGCATTAACCTCTGTGGATCGCATCATTCGCTTGTTTGAGCAAGTTTTGGCTCTC
ATGCATAAACTGCTGTGAATAATCACCAAACCACTGGCTAACTCGTTCAAATTGAGCCACAAAACTCGCC
TTATCGCCCGCGCTCACCAACTCAACCGCATCGCTTAAGCAGCGATGAAAACGCTGGATCATCTCAATAT
TTTCTGGTGATGAGAGAATAATATCGCCGTACAGATGGGGATCTTGCCCAAATAGCCGTCCGACCATGGC
AAGCTCTAAACGGTAAATCGGTGAACTGAGTTTCAGCAGTTGTGCCAAGTTCGGGTTCTCTTTGGTCAGA
TGCAAGCCATAAGCAAAGGAAGTGAAGTGGCGCAGTGCTTGAATAAGTGTCATACCACGATCATGTTCAT
CCGCATCAATCTGGCACAAGCTTGCGCCCCAAATAGCAAACTGTTGCAAGAGCCATTGGTAGTGTTCATT
GCCTCGACCATCACAGTAAACAATCACCTGCTTCGCCAAGCTTGGAACGTCTGGACCAAACATAGGGTGC
AGCCCAACCACTGGACCTTTGTGCACTTGTAGCATGGCGGCAAGCGGCTTGGCTTTGATTGAGGTGAGAT
CGCACAAAATGCAATCGTCCGGTAACTGGCGCAGCTTTTCGATAACACCGAGCGTCAAATGGATAGGTAC
CGTGACCACCACTAAGCCAGCATCACTGAGCAGTTCATCCGCTTTGTCCCAATCTTGGCTGCCCAGCACT
TTGACTTGATAGCCAGAGAGTTTAAACATACGGCCAAATAGTCGCCCAAGCTGACCGTTACCACCGACGA
TCACCACGGAACGTAACTCAGGATTAAGGCATTTAAAGCCGGAGTCCTTTTCACTGGCGTAGGATTCACG
CATGGTTCGGCGCAAAATATCTTCAATCAGTTGGGGCGGAACACCTTTGCTTTCCGCTTCCGCTCGACGT
GAAGCGAGCATTGCCGCTTCACGATCGGGAGCATAAATCGGTAACCCATATCGACTTTTCACTTGCCCGA
CCTGCTCCACCAATGCCAGACGGCGCGCCAGTAGCTCCACCATCTGCTTATCGACTTCATCGATTTGGTC
GCGTAACTGATTCAACTCTACGGCCATGTTCTATCCTTGTTATCCTTGCAAACGATTGTGCAAAAAGGGA
ATAAGTTCCTGATGCGCACGACGTAATAATGCCTCAGTCGTTGACCAATTTATACAGCCGTCAGTGATCG
AGACTCCGTATTGCATCTTTTCACGAGGCAGATCCGAAGACTGATTTCCTTCATTGAGATGGCTTTCAAT
CATCAGGCCAATGATCGAGCGATTGCCTTCACGGATTTGATGAATCACATCTTCTGCCACCAACGGCTGA
CGGCGGTAATCTTTACGTGAGTTCGCATGGCTGCAATCCACCATCAAAGAGGGTTCCAAACGCGCTTTTT
GCATCTCTTCTTCACATTCCGCGACAGAAACCGAATCGTAGTTGGTCTGTTTGCCACCACGTAAAATCAC
ATGCCCATTCGGGTTGCCTTGTGTCGTGAGCAGTGCCACTTGTCCTTCGCGGTTAATTCCCATAAAGCGG
TGACTGGATGAAGCGGCCTGCATGGCATTAATCGCCGTTGCCAAGTTACCATCCGTGCCATTTTTAAAGC
CGATTGGCATGGAAAGGCCACTTGCCATCTCGCGGTGAGTTTGTGATTCCGTGGTACGCGCACCAATCGC
CGCCCAACTAAAAGTATCCGCCAAGTATTGCGGGCTAATCGGGTCCAACGCTTCGGTTGCCAGTGGAATT
TCCATTTCGGCCAAATCGACCAAGAGTTGACGCCCAACATGCAGACCGTGTTCGATATCAAAACTGCCAT
CAAGATGCGGATCGTTAATCAGCCCTTTCCAACCGACCGTAGTACGCGGTTTTTCAAAGTACACGCGCAT
TACGATGTAGAGCTGGTCGCTCAGCTGCGCCGAGAGTGCTTTGAGTTTTTTGGCGTACTCTTTCGCCGCA
TCCACATCATGAATTGAGCAAGGACCACAGACGATCAGCAAGCGAGGATCGCGTTTGTGGATAATGTCCG
CCACCGTCTGACGTGACTCACGAATAAACTTACGCGCCTTGTCACTGAGTGGAATCTTGGCTTTTAAGGC
ATCTGGGGTGATCAATATCTGTTCATTACTGATATTCACATCACTCAATTCACTTTTTTTCATCTCATCA
CCTGTAATTTATTATTTACACACCTAACAAGGTAAGCTGCAAACTTAAACAGAAAACACGTTAACAGGCT
TTAAAAACAATGCAAGTGTAAATTTAAACCAACATTTAATGTAAATTAAAAATTACACCACTCATTTAAT
GACACTTGGCACACAAACTGGGGAATAAAGCGTGTTTTGTTCGCTTTGAGTATCTTAAAATAAGCCGTTT
TTCCGCTCAGACGATGGACAGGTTATGGATCTCATCCTCTCATTACTGCAACAGATGTGTGTTTACCTTG
TTCTCGCCTATATGTTGAGTAAAACGCCGATCTTCATTCCTTTGCTGAACATTTCTGGTCGGTTTGACCA
CAAAATCAGTGTTTATGTTCTGTTTTCGCTGTTTTGCATTATGGGCACCTACTTTGGCCTGCAGATCAAT
GATGCGATTGCCAATACGCGTGCCATCGGCGCTGTGATGGGGGGTCTGTTTGGTGGACCTGTGATTGGTT
TTGCGGTGGGCCTCACCGGAGGCTTACACCGCTATACCTTAGGGGGATTTACCGATCTCGCCTGCGCGAT
TTCCACCACCGCTGAAGGTTTAATTGGCGGCTTGCTACACACCTATTTGCTGCGCAAAGGCAAAGGGAAG
TTACTGTTTAGCCCAAGTATTGTCTTTGCGGTCACCTTATTTGCCGAAATTGTGCAGATGCTGATCATCT
TGGTCGTGGCGAAACCGTTTGAACAGTCTTACGCGCTGGTTTCCACCATCGCCGCGCCGATGATCATTGC
TAACTCAGTCGGTGCCGCACTGTTTATGAGCATCTTGCTCGATCGCAAAACCATTTTTGAAGAGTATTCC
GCGACGTTTTCACGCCGCGCTCTGAATATTGCCGAGCGTTCTGTTGGTATCCTTGCTGCCGGTTTTAACC
CAGAAAACGCCAACAAAATTGCCCGAATCGTGTATGAACAGACCAATGTCGGCGCGGTCTCGATCACCGA
TCGCGAAAAAATCCTCGCCTTTGTCGGGATTGGCGATGATCACCATAAACCGAATACACCGATCAGCTCG
CAAAGCACGCTCGATGCGATTAATCGCAACGCCATCATCTATCTCGATGGCAAAGAACATCCTTATCAAT
GTTCTTTGTCTCCGACCTGCAAACTGGGGTCTGCGTTAATCATTCCGTTGCGAGCTGGCGATCGAGTGAT
CGGCACCATCAAGCTCTACGAGCCAAAACGTAAGCTGTTTTCCACCATCAATATGTCAATGGCACAGGGC
ATCGCCCAACTGCTATCCAGCCAAATTTTGTATGGCGAATATCAGCAAAAACAAATCCTGCTCTCGCGAG
CGGAAATCAAACTCCTGCAAGCGCAGGTCAATCCGCATTTTTTGTTTAACGCACTCAATACCATCAGTGC
GGTGATCCGCCGTGAGCCAGATAAAGCTCGCGAGCTGATTTTGCATCTGTCGCAATTTTTCCGCAGCAAC
CTCAAACAGAACGTCGAAACCGTCACTTTGCGTGAAGAGCTTGCCCACGTGAACGCTTACCTCACTATTG
AAAAAGCGCGCTTTAGTGACAGGCTCGATGTGGAAATTGCGATTGATGATGCCCTGCTAGAACGCAATGT
CCCGAGCTTCACTTTGCAGCCTTTGGTGGAAAATGCCATCAAACACGGCACCTCTAACCTACTCGAAGCT
GGCAAAGTGCGCATTTACAGTGAAGTGGTTGAAGGGGGAATGCGCGTCGTGGTGGAAGACAACGCCGGGC
TCTATCAGCCTCCGAGTGAAGATTATGATGGTTTAGGGATGCAAATTGTTGAAAAGCGCCTCACCAACAA
ATTTGGTCTTAAGTCAGGGCTACAGATTGAGGTCGCGCCACAAGAGTACACGCGAATGAGCTTTGTCATT
CCACAGCAAGGCACTTACTAAGGGATTAACATGTTATCTGCACTACTCATTGACGATGAACGCTTTGCCC
GTGAAGAGCTCGCGGAACTCTTAGCGGAAAGTGGCCAGATTGAGGTCATCGGCCAAGCCAGCAATGCAAT
TGAAGGGTTGAAAAAAATCAATCAGCTCAAGCCAGATGTGGTGTTTTTGGATATTCAGATGCCGCAAATT
TCGGGCATTGAGCTGCTAAGTATGCTTGACCCAGAGACCATGCCTGAGGTGGTGTTTGTTACCGCCTACG
ATCAATATGCGCTGCAAGCGTTTGAAGATAACGCGTTTGACTATCTGCTCAAGCCGGTCGACACCGAACG
TTTAGCCAAAACCGTGCAGCGTTTGCTGCGCCAACATAAGAAAAGTGACTACTCACCACTGACGCAACCC
AGCTTAGACCAGATCCCTTGCACGGGTTTAAACCGAATTGTGCTACTGCCGATTAATGAAGTGGAATTTG
CCTACAGCGATATCAGTGGCGTCAATGTGCAGACTGCGCAGCAAAAAGCGACCAGTCAATTGACCTTGAA
GGTGTTGGAAGAGAAAACCGCGTTAGTGCGCTGCCATCGCCAGTACTTGGTGAATTTGAAAGCGATTCGC
GAAATAAAACTGTTAGAAAACGGGCTGGCGGAGATGATCACTCATGCTGGCCATAAGGTTCCGGTCAGCC
GCCGTTATCTTAAAGAGCTGAAAGAGATGCTGGGATTTTACTGATCCCAGCTCTACTTCTATGAGGAAAA
CTATTCGGAGAACTGCTCGATTAAGCGCTGCATATTGGCTGACGCTTGCTGCCAACGCTCTAAACGCTTC
AGCTCACTGTAGCTAAATTGCTGCTTTTTCAGCAGTGCTTCAGCTTGTGGTACTTCCATGATCGGAAGGT
TATCCAGCACTTCGACCGCCGCCTCACGCTTGTTACAGATCAAAATCATGTCACAACCGGCGACCAAAGC
TTGATGGGAGCGCTCAACTGGCCCCCCCATTACGGCTGCGCCTTCCATGCTCAAATCATCCGAAAATACG
ATGCCTTTAAAGCCGAGTTCTTCACGTAACACTTGTTTTAGCCAGTAGCTCGAACCGCTCGCAGGTTGAG
CATCGTAATGCGGATACACCACATGCGCTGGCATCATGGCATCTAGCACTCCAGCCTCAATTTGCGCACG
GAAAATCGCCATATCTTGCGCAATCGTCTCCCGCTCATCGTAAGGGGTCTCTAAATGCGAATCGGCAATC
ACCGCGCCATGGCCGGGGAAATGTTTGCCTGTGGTCGCCATGCCGACGGCTTTCATGCCGCGCAGAAAAG
CACTGCTGTGCTTAAGTACAGTTTGAACATCTTCACCAAAAGCACGGTTGCCAATCGCTTTACACGCAAA
GCCCATATCGAGCACAGGCGCAAAACTTAAATCAACATCGTGTGCAATCAGCTCTGCCGCCATCAACCAA
CCGCCCTGCTCAGCAAGCTCAACGCCATTCTCAGCACGCGCGTAATACTGCGCAGGGGGAATGCGAGAAA
AGCCTTCACGGAAACGCTGCACGCGGCCACCTTCTTGATCGACACCAATCAAAATCGGTCTTTTCGCCGC
TTGACGGATCGCTTTATTGAGTGCCAGCAATTGCTGGTTATCGTGATAGTTGCGACCAAACAGAATCACA
CCACCCACTGTAGGGTGCTGCAGAATTTCGCGATCTTCGGCACTCAGTTCGTAACCGGCCACATCCAACC
AAAGCGGTCCCATGCTTGCTCCTTGAAAAAATTGGCAAAATTGTCACAAGCCACGAGGTTATTCAGTTTA
TTTTTCAATTACAATGCCTTTGTTTGAATATGACAGAGGGATAACCAAATGGCAGAACGCGAACTCTATA
TCGGTGTGATGTCGGGAACCAGTTTGGATGGTGTGGATACCGCTTTAGTGGCGCTGCAAGACGATAACAT
CGAACTGCTGGCTCACCACGACTACCCTATTCCTGCCGACCTCAAGCAGCGGCTGCTCAATGTCTGCATC
GGCCAGCCAACCACCTTGATTGCGATGGGTGAATTGGAGCACGATCTGGGGCATTTGTTCAGTGATGCGG
TGCTGGCGCTTTTGCAGCACAGTGGCTATCGCGCCGAGCACATCCGTGCGATCGGCTGTCATGGACAAAC
CGTGTTCCATCAGCCTACCGGCACCAAACCTTTTACCATGCAAATTGGCGATGCCAACATTATCGCTACG
CGCACAGGCATTACGACTGTCGCCGATTTTCGGCGCAAAGATGTTGCGCTCGGAGGGCAAGGCGCACCGT
TAGTTCCCGCGTTTCATCGCACGATTTTTCATGCTGAGCAATCGACCGTGGTCGTGCTCAATATCGGGGG
GATTGCTAATATTTCGGTGCTCAAGCCCAATGGTGAAGTGGTGGGCTATGACACCGGCCCTGGCAATATG
CTGATGGATAGCTGGTGCCAAAAAGAACGTAACCAGCCTTACGATAAAGATGCCCTGTGGGCCAAACAAG
GCAGCGTGAATGCCGCATTACTTAGCCATTTAAAACAAGACCATTACTTTGCTCTGCCAGCACCCAAAAG
CACAGGCCGCGAGCTGTTTAATCTGCCTTGGTTAGAAACGCAGCTCGCCACGTTTTCGGTTGATGCCACC
GATGTGCAACGCACCTTGTGTGAATTCACTGCGCAAACCATTGTTGAGCAAGTCGCACCATTCGCCGAAG
GGCCACAACCACAGCTTTTAGTGTGTGGCGGCGGTGCGCAAAATCCTTTACTCATGGAACGCTTACAAGC
CTTGCTGCCAAGCTGGCAAGTTGCCCCGACCACCCAAATGGGCGTGGATGGCGATAATATGGAAGCCATG
GCTTTCGCTTGGCTGGCACAACGGCGTATACACGGTTTACCCAGTAATTTGCCCGCCGTGACGGGCGCAT
CACGTCTTGCGAGTCTTGGCGTGATTTACTACCCCGATTAATCGCTACAGGAATTTTTATGACCAACGAT
GCACTTATCGCCGCGCTTTCTCATCTGGTTTCCGAAGGTCGTAACCCCGATACGATGGATATTGATTTGC
TCTCATCGCAAGAAATTGTCGAGCGGCTTAATCAACAAGACAAACAAGTGCCACTGGCGGTGGAAGCGGT
ATTGCCGCAGATTGCCCAAGCGGTTGATAAAATCACTGCCGCCTTCAAACAAGGTGGCCGCTTGATCTAC
TTAGGGGCAGGTACCAGCGGTCGTCTGGGTGTGCTGGATGCCTCAGAATGCCCACCCACTTTCGGAGTGA
GCGATCAAATGGTGATTGGCCTGATTGCCGGAGGCAAAGAGGCGATGTTTACCGCACAAGAAGGGGCGGA
AGATAACGCCACGCTGGGCGCACATGATTTACAGCAAATCGACTTTAGCAGCAAAGATGTTCTAGTCGGG
ATTGCGGCGAGTGGCCGCACACCTTATGTGATTGGCGCGTTAGAGTACGCCAATGATTTAGGCGCGACCA
CCATCGCACTCTCGTGCAACCCTGATTCTCCGATTGCCGAAATCGCCCAGATTGCCATTTCTCCGGTCGT
CGGGCCGGAAGCGTTAACGGGTTCAACCCGACTTAAATCCGGTACAGCGCAGAAGTTGGTGCTCAATATG
CTCACGACTGCCAGCATGATCCGCCTTGGTAAAAGCTATCAAAATCTGATGGTCGATGTCCGAGCCACCA
ACCGCAAGCTGATTGCCCGAGCGGTGCGAATTGTCATGCAAGCGACCGATTGCCAACGCGAAGAAGCCGA
AGCACTACTCAAAGAGAGCCACAACAACGCAAAACTGGCGATTTTGATGCATCTGACCGGCATGAACTAC
GAGCAAGCGACGGCGAAACTCTCGCAATCGGACGGCTTCTTACGCCGCGCCATGGAAGAGCACGAAGAGT
AATTAGCCAGAGCAAAACGAGAGCCCTATGGGCTCTCGTGACTTTTGATCAGAGACACGACAATTTCGCC
CTCTTTCGGCGCAAAACTCGCCACATCCTGACACATCTGCACCCGCCCACGACTGTCGACTGAAAACAGC
GGCAAAACAAAACTCTCTTTGTGGATTTGCTGATAATCCTGATAAGTGAAGTTTTCGCTCAATTTGGTGT
GCTTCACTTCCGCACCTTGGCCGACCAAACTCGCCAGTTTTTTGTAACTCACTTCACCACCTAGAAACGG
CAAGCCATGATATTCCTGAGCGACGAGATGCTTTTCACTGACGTTATTGGTTGGATTATCGTTGAGGCAA
AACACACGCTTATCGCCAAAATCCGATAAAAACTGCATACAGGCCATGATGTTGAAGTGTTTGTCAGGGC
TCAGAGCTAACACATGCCCAATCCCAATCAAATTAAGGTAATCCTCGGCATGGCTGGAAATCGGGTTGCC
GTAATAGTGCTCAAGCCCGGTCATTCTTGCTTGGCGAATGTAGTCCCAGTTGGAATCCGTCACCACCACT
CGACAATCGTACTTAGCGATCGCTAAACCGACCTGACGCGCCACATCATTGGCACCGATGATCAAGAAGC
CTTTCGGCGCAGGTTCAGACACTTTCAATGCCAACGCCATTGGTCGAGCAGTCGCACTTTGCAGCACGAC
AGTGCCAATGATCACCATAAAGGTCAGCGGCACTAATAGCTTGGCATCAGCGATGCCAAACTCCATCAAT
TTGATGGCAAACAGAGAAGAGATCGAAGCGGCCACAATCCCGCGCGGAGCCACCCAAGCTAAAAAGGCTT
TTTCACGAACATTGAGCGTGCTGCGCAACGTTGAAATGAAGATAGACGCAGGGCGAGCCAGCAGTTGCAT
CACCACAAACAGCCCCAAGGCGCTCCAGCCCAACGCTTGGAAATCCGCCACTTCAATCCGCGCCGCGAGC
AGAATAAACAGCCCTGTGATCAGCAAAATCGTTAAGTGCTCTTTAAAGTGCAAGATGTGCTGAATATTGA
CCCCTTTGGCATTCGCCAGCCACATCCCCATGACTGTCACTGTCAGTAGGCCAGATTCGGACTCCAAGGC
ATTAGACGCAGCAAACACACCGAGCACAACACTCAGCACCGCAAACGGCTGCAAGTACTCCGGCAACAGG
CCTCTACGCAGTACCGCCGCCACCGCTACTCCAGAAGCGATACCAATGGAAAAACCGACCAATAAAATCA
GGCTAAACACTTCTAGGCTATGAGCATGGCTGCTGGATACGATAAATTCATACACCATGACCACAAACAG
TGCACCAAGTGGGTCGATTAAAATCCCCTCCCAACGCAGAATATTCGCTAAACGTGCGGTTGGGCGTACT
GTGCGCAGCAAAGGCACAATCACGGTTGGGCCCGTGACCACAGTCAAACTGCCAAACATCAGTGCTAACG
GCCATTCAAAGCCAAGCAACCAATGCGCAGCCGTGCTGGTGATCCCCCATGAGACGAGTGCGCCAACCGT
GACAATGCTCCACACTGTATTACTGACGCCGCGGATCTCTTTGAAATTTAGAGTGAGACTGCCTTCAAAC
AAAATCACCGCCACGGCAAGTGAAACAAGCGGAAAGAGCAAATCACCCATCAGGGCTTCCGGGTTTAACA
CCCCAAATACTGGGCCAGCTAAAATCCCCGCCAACAGCAAAAATAAGATGGCTGGCAGACGTAACCGCCA
GGCTAACCACTGACATCCTAAACCGACTACGCCAACCGCAGCGATAGTCAGAGCAATAGACTCTTCGTGC
ATCATTGCACCTCTTATCGGTTATTGATTGTACTCATTCCAACCGCGTTGCCACTCCATACGAAAACGCT
GCGCCTGCTCTGTACCTTCACAAATCCCTTCATAATATTGGCCGCTCAAGCCAATTTGGTAAGCCACATC
AGGGTTACAATATTGCTCTAATCCCTTTTGATAGCCTTGTTCATAATCACCCAGTTTGGCTGAGCCGAGC
TCCATTAAGCTTTTATAGCTGCGCTGGGTATGACCGGTCACGGCATCCTGATAACCGATTTGATACCAGT
TGCCCTCTTGTACTAACTGTGACTCACTCGCTGCACAAGCGGCAAGCAGCACAATACAGCCCATTACTAT
CCATTTTTTCATGTTTTACCTTGAGTTAGACGAACGCATTTTGTTGATGAAATGAGCATGCCATTGAATA
GCATAGCCTGCTACTCAATTTTCATGCTCGCGTCGCGGCTTCAAGTCAGAAGTGGGTATATTCAAAACCA
CTTATTTAGCTAAAACACCGCTTAATTCACCACACGACCACTGACTCGGAAAGCCAGTGAAGCTCGCTTA
TTGATAAATTACTATCCACAGTGAGCTTAATTCATTAACAAAAGGACAAACGCTATGTTGTGGTTTCTAA
CCTGTGTCGCAGCCCTCGTTGGCGGTTACTTTATTTACGGAGCTTTCGTAGAGAAAGTATTTGGCATCAA
CGAAAAGCGTCAAACCCCTGCCCATACAAAAACGGACGGCGTCGACTATGTACCGATGTCCACCCCAAAA
GTTTATCTCGTACAATTACTGAACATCGCCGGTGTTGGTCCTATCTTTGGTCCAATCATGGGTGCGCTGT
ACGGTCCAGCCGCCATGCTGTGGATCGTAGTTGGCTGTATCTTCGCGGGTGCAGTACACGACTACTTCTC
AGGTATGCTTTCTATCCGTAACGGTGGTGCTTCGGTTCCATCCATCACGGGTCGTTACTTAGGCAATGGC
GCAAAACACTTTATGAACATTTTTGCCATTGTGTTGCTGCTTCTGGTTGGTGTGGTGTTCGTTTCAGCCC
CTGCTGGCATGATCACTAACCTGATTAACCAACAAACTGACTTCACCGTCAGCATGACCACCATGGTCGT
GATCATCTTCGCTTACTATATTCTGGCGACTATCGTTCCTGTTGATAAAATCATCGGCCGTTTCTACCCC
CTATTTGGTGCGCTACTGATTTTCATGTCGGTTGGTTTGATGACGGCGATTGCGTTCTCTTCTGAGCACC
AAGTGCTGGGCGGATTTGAAATCAGCGATATGGTGAAAAACCTCAACCCGAATGACATGCCTCTGTGGCC
GGCTCTGTTCATCACCATCGCTTGTGGTGCTATCTCTGGCTTCCACGCGACTCAGTCTCCGCTGATGGCA
CGCTGTATGGAAAATGAGAAGAACGGTCGCTTCGTGTTTTACGGCGCGATGATTGGCGAAGGCATCATTG
CTCTTATCTGGTGTACTGTTGCTCTCTCTTTCTTCGGCTCACTGGAAGCTCTGTCTGAAGCGGTGAAAAA
CGGTGGCCCAGGTAACGTGGTTTACGGTGCTTCTTTCGGCCTGCTGGGTGTGTTTGGTGGTGTGATTGCT
TTCCTTGGCGTGGTGATCCTGCCTATCACTTCGGGTGATACCGCGTTCCGTTCAAGCCGTCTGATCTTGG
CTGAATACTTCAACATGGAGCAAAAAACACTGCGTAACCGCCTACTGATGGCTGTACCTCTGTTCGTTAT
CGGTGCAGTGTTGACCCAAGTCGATTTCGGTATCATCTGGCGCTACTTCGGTTTTGCGAACCAAGCGACC
GCAGTCATGATGCTGTGGACAGCCACCGCTTACCTGATGCGCCACAACAAACTGCACTGGATCTGTACGG
TACCTGCGCTGTTTATGACTACAGTGTGTATCAGCTTCATCCTTAACAGCAGCACGTTAGGTTTTGGCTT
ACCAATGCAGATTTCAACCATTGCAGGTGTACTGGCTTCTCTGGGTGCTCTGGCTTACGTAGCGAAAGTA
TCCAAAGGCAAAGGGGAAACCGATCTTGCCGATGAGGAGAAACCACAAGGCGTGACGAAAACCGCTTAAT
CTCGACGCTTCAATCACCTGATTGAAAACGAAAATGGCTCCCAATCTGGGAGCCATTTTTTTGTGCGATA
TTCCTTTGTAAAGAAATTGCAAAGAAACCATCCATTTTGGATTCACAAGATGGATGGAGAAATGACTAGT
CGACTTGCTTAATTTGCAGCTCTTTAGGCACTTCAAAGAACATGTTCTCTTCGCGGCCAAGCACCTCTTC
TACCGACGTTGCGCCGAGCTCTTTGATGCGATCCAAGATTTGGTTTACCAACTCTTCTGGTGCCGAAGCG
CCCGCAGTCACCCCAATTAACTGCGCATCAACGAACCACTCAGGGTCGATATCCTGTGGGCAGTCAATCA
AGTAACCGGGAGTGCCCAACTTCTCAGCCAACTCCTTTAATCGAGTCGAGTTCGATGAGTTTTTCGAGCC
CACCACCACCATCACATCGACTTGCTCAGCCAAGATACGCACTGCATCTTGACGGTTTTGGGTGGCATAA
CAGATGTCATCTTTACGCGGGCCTTGGATCTTCGGAAATACACGGCGCAGCTCATCAATCACATCCGCCG
TTTCATCGACTGACAACGTGGTTTGGCTCACATAGTGCAGGTTACTTGGATCTTTCACCTTAGCTTGCAG
TGATACGACATCTTCTGGCTTTTCGACCAGATACATGCCGCCTGTATCACTGGCATACTGCCCCATCGTG
CCTTCCACTTCAGGATGGCCAGCATGACCAATCAACACCACTTCCATATGTTTGCGACTGGCACGCGCCA
CTTCCATATGAACTTTTGTCACTAGTGGACAAGTCGCATCAAATACCGTCAATGAACGCTCTTTCGCTTC
TTGGCGAACCGCTTGCGACACGCCATGAGCCGAAAAAATCACAATGTTATCGTCGGGAACTTCATTTAAT
TCCTCAACAAAGCGGGCTCCACGCTGCTTTAACCCCTCGACCACAAAGCGGTTGTGCACCACTTCATGAC
GGACATAAATCGGCGGCTGATAAAGCTCCAGCGCACGCTCAACAATGCTGATCGCGCGATCCACACCCGC
GCAGAAACCGCGAGGGTTGGCTAACAGTATTTTCATTGGTTTGCTCATTGCTAGTCGTTATGGTTGGCTA
TTGTAAGGAAACTCACTCAACAGACAAGATCTCAACATCAAAGGTGATGTCTTGCCCTGCCAATGGGTGA
TTGAAATCGACAGTCACTGAGTCACCGGCGATCTCCGTGATGATTCCGGGAATTTCCATTCCGTCAGGGC
CACTGAAAGCCATAATGGTTCCGACCTCTAACTGCAGATCACCACCAAGAAACTTACTGCGATCCATGTA
ATGGACATGATCTGGATTGGGCGCGCCAAACGCATCTTGCGCCGCTAAAGCGACCGATTTTTTCTCGCCC
GGCAACATTCCGAGTAAACACTGCTCGAAATTGGGGCTCAGGCTACCATCGCCCATCACTAGCTTGGCCG
GTTTTCCTTGATTATGGGTACTGTCGGCAACAGAGCCGTCCTTAAGCTTGATCGTAAAATGCAGGGTAAC
TGCAGAGTTAGAGGCAATAGGGTTCACGTTATCACTACCTTGTTATTGTTTAACGAACGCCGCTTCACTT
TAGCGGCGACGAGCGGGCGCTGATGCCAGCCTTTATAGTAAAAAGCGCCCTCCGAATCAACGGACGGCGC
TTGTGGTTATTTGCCGCAGTGTCTTTGCTTTACGGCGCAATGCAGAGCACTAAGACTGACTTGGTGCACT
TTTCTTAGCGCGAAAACCATCGAGAATAATCATCGCTGCGCCGATACAGATCGTACTGTCGGCCAAATTG
AACGCTGGCCAGTGGTAGGTTCCCCAGTAAAAATCGAGATAATCGACCACAAAACCATGCACGATGCGAT
CAAACACATTGCCCACGGCACCGCCAATGATCAGCGCATAAGCAATATTGTTCCACTTATCACTCGCCGG
AAGACGACGCATCCAGTAAGCGAGCATACCGGTGACCACAAAGGCAATACCCGTAAATAGCCAGCGCTGC
CACCCTTCCTGATCGCTCAGAAAGCTAAAAGCCGCGCCATAGTTATGCACATACAGCAGGTTAAAGAAAG
GCAGCACCTCAATACGGTTTGCCCAACCATAGCCCATGTTATCCATCACAATTAACTTGATCGTGATGTC
AGCAATGAACACCAGAAGCGCCAGCCACAGCCAGCGCAATCCAGATTGTTTAAGAGCCAGAGACGAATTC
GACATGATGGTTAGCCTAAGTTACGCAAACTTGCGTACTTCGCCTTCACCCTCAACGTTAGACACGCAGC
GACCACAAATGGTGGTGTGACCTGCAATCGTGCCTACATCAGGGGTGTGGTGCCAACAGCGATCACACTT
CTCTGCTTCGGTTTTGTTCACTTGAACAAACAAGCCATCGATATCGGTCGCCTGTGCAGCCTCGCTCTTC
TCAGCCAGTGGCTTCACCACGGCTTTTGAAGTCAGCAGCACGAAACGCAGCTCATCGCCCAGTTTCGCTA
GCTTACTCGCCAATGAATCATCAGCAAACAGCACTAATTCTGCTTGCAGTGAACCACCGATCAGTTTTTC
GTTACGAGCGTTTTCCAGCAGTTTGTTGACTGAGCCACGCACTTTCTGAATATCATTCCAGAATGCGTTA
TTTAGCTCTTCGCCTTCTGCCAAACCAAACAGGCCATCAAACCATTCCGTGGTAAACACGAACTTGTCAC
GTGCGCTGCCGTCAGCTTGCTGCGCTGGCATTGCGTTCCAAATTTCATCAGCGGTGAATGACATGATAGG
CGCCATCCAACGAACCAGAGCTTCCACAATGAAGAACAGAGCGGTTTGACAGCTACGCTGTGCATGACCA
CCACGTTTGGCTGTGTATTGACGGTCTTTGATCACATCTAGATAGAAAGATCCCATCTCGATTGAGCAGA
AGTTCATCAAACGCTGTACCACTGCGTGCAGGTTGTAATCCTGATACGCTTGAATGATCTCTTGTTGCGC
GGCCAGTGCACGACCGACAGCCCAACGATCCAACGCCACCATGTCTTCAACAGGAATGATGTCTGTGGTT
GGGTTGAAGCCGTTCAGGTTCGCCAAGAAGAAACGTGCGGTGTTACGAATACGACGGTACGCATCCGCAG
AACGCTTGAGGATCTCATCTGATACCGCAACTTCACCAGTGTAATCGGTTGAAGCAACCCACAGACGCAG
AATGTCAGCACCCAGCTTGTTGGTCACATCTTGTGGAGCAACCACGTTACCGATCGATTTCGACATCTTG
CGGCCTTGGCCATCAACCACGAAACCGTGCGTCAATACTTCTTTGTAAGGCGCTTTGCCTTTCATCGCCA
CCGAAGAGATGAGGGATGATTGGAACCAGCCGCGGTGTTGGTCAGAACCTTCTAGGTACATATCCGCTTC
TGCGCCGTTGAATTCTTGACGTGCATCCACAACCGCAGAGTGAGTCACCCCTGAGTCAAACCATACATCT
AGCGTATCCAGCACTTTTTCATAGTTGGCCGCATCTTCAGCGCCAAGCAGTTCCGCAGTATCGAGATCCC
ACCATGCTTGAATACCTTTTTGCTCAACCAGTTGCGCCACTTTCTCAATCAGATCAGCGCTGTTTGGATG
CAGTTCGGCGGTTTCTTTGTGCACGAACAGTGCAATCGGCACGCCCCAAGTACGTTGACGAGAGATACAC
CACTCAGGGCGACCTGCCACCATACCTTCGATACGGCTTTGACCCCAATCCGGCATCCAATGTACGCCTT
TGATTGCCGTCAGAGCTTGTTCACGTAGACCCGCTTGTTCCATAGAGACAAACCATTGTGGTGTCGCACG
GAAGATGATCGGCGTTTTATGACGCCAGCAGTGTGGGTAGCTGTGCTCATACGCGTGATGATGCAACAAC
GCGCCTTTTTCTTTCAGCACTTCCAACACTGAATCGTTGGCTTTAAATACGTGTTGACCCGCAAACAGCT
CAGTGTCTGGCAGATATACGCCATTTGAACCTACAGGGTTTGCCACTTCCAAACCGTACTGTTGACCAAC
GGCAAAGTCTTCTTGACCATGACCCGGCGCAGTATGTACCACACCGGTACCAGAATCGGTCGTCACGTGA
TCGCCTAAAATGGCAGGCACAGTGAAGGAGTAGAATGGATGTTGGAACTGTACTAATTCAAGATCGGCAC
CAGTTGCGAAACCAAGGTTATGGAAGTGTTCAATGCCCGCGCGATCCATCACCGATTTTGCCAGCTCAGA
AGCCACGATAATGCGCTCTGGTTGCTCACCTTCAACTTGGATCAGTACATATTCTAAATCTGCACGCAGA
CATACCGCGCGGTTAGCTGGCAGTGTCCAAGGTGTGGTTGTCCAAATCACAATCGACACATCGCCTTTGC
CTTCATGGCCAGCAGCCAGACCAAACTTAGCCAGCACAGCGGCTTCATCAGCGGCTTTAAAACGAACGTC
AATCGAAGGAGAAACTTTGTTTTTGTACTCGACTTCCGCTTCAGCCAGTGCTGAACCACAGTCGGTACAC
CAGTGAACCGGTTTAAAACCTTTCAGCAAGTGGCCGTTATCAGCAATTTTGCCTAGTGCACGGATGATGT
TGGCTTCGGTTACGAAGTCCATCGTGCGATAAGGCTTATCCCACTCGCCCAGAATACCAAGACGCTTAAA
GCTCTCTTTTTGGCCTTCCACTTGGCCTGCCGCGTATTCGCGACACTTTTCACGAAATTCGGCCGCGGTG
ACTTTTTGCCCCGGCTTGCCCACTTTCTTCTCTACCATCAATTCGATCGGTAGACCGTGGCAATCCCAAC
CCGGAATATAAGGCGCATCAAAACCTGACAGGGTTTTCGATTTAATAATGACGTCTTTAAGAATCTTGTT
CAGAGCGTGGCCAATATGAATATCACCGTTGGCGTAAGGAGGGCCATCGTGTAATACGAAAGATTTTTTG
CCTTTTTTAGCCTGACGGATCGCACCGTACAGGTCTTCTTGATACCAACGTTGCAGCATTTCTGGCTCGC
GTTTGGCCAGATCGCCGCGCATTGGAAACCCTGTTTCAGGAAGGTTCAGGGTATCTTTATACTCACTCAT
CGATTCTTAATTCCGTTATATTGGGCGAAGTTAGACATGTTGTTGCTGGGTGGAATCAACCGAGCAACCC
TTAAGCTGACGCAGCCACACCCTTGCTGCTTCAGCATCCAATTCAATTTGTTGCTTTAGTGCCTCAAAAG
AGGCGAATTTGCGCTCATCACGTAGTTTATGTAACAGCGCGACTTCCAACTGCTTTCCGTACAGGTTGCC
TTGAAAGTCAAAAAAGTGCACTTCTAGCTGCTGGCGAACACCATCGACCGTCGGACGATTACCGATATTG
GCAACCCCACCGACTGGCGTTGGGCCCAAACCATAGGCTTCAACCACATACACTCCAGAAACCGGAGAAA
CACAACGTTTCAGTGGAATGTTGGCGGTGGGAAAGCCGATCGTTCGCCCGAGTTTTTGACCATGCGAGAC
ACGACCGCTGATGCTGTAATGGCGCCCCAACATAGCCGAGGCACTGCTCAATTGGTCAGCCGCTAACGCT
TCACGAATCGCGGTGCTACTCACGCGCAGTTGTTGCAAACAGAAGCTTTGGGTGCTCACCACCTCAAAAT
CTAGGGCTTGCCCTGCCTGTTGTAGCAGCGCAAAGTTACCTTGACGCTCTTTACCGAAGCAGAAATCATC
ACCAACCACCAGAAACTTAACACCCAAACGGGTCACCAACAAGTCACGAATAAACGTGTGGGCATCCAAT
TGGGCAAAATGATGGTTGAAATTAACGCACAGCAGGCGATCAACCCCGAGTTTGCTGAGTTGCACAAACT
TATCGCGCAGACGTGTTAAACGCGCGGGCGCTTGTTGTTTGGCAAACAGCTCTAGGGGCTGAGGTTCAAA
CGTCATCACTACCGAAGGCAAACCCATCTGCTGGGCACGCTGCACCACCTGACTGAGCACTTGTTGATGA
CCAAGATGAACACCGTCAAAGTTGCCAATCGTCAATACACAGCCGTGATGGCGAGATTGAATGTTATGAA
TACCGCGTATTAATTCCATCGGAAGATGCTTAAAACCTATATTTTGATTCTCATGGTGCGAAACTGGCGG
ATTATACCTAAAGCTCGCTACTCTGTCGCCGCTTTTAGATCTTTGAGACGAACACCCAGTAACAGCAAAA
TAGCCAGATAAGATGCCACGCCAAGGCCAATCAAGCCTGTCAGCGTCAATGCGCGCTGACTGATTCCCCA
GCTCAGCCATGTAGCCATAGTGTCTAACTGCCACAAAAGCGCACCAGTCATTACCGCTCCCGCCATCGCC
AGTCGCGCAACAAACCAGACGGTTTTGCGAGTCAGATGATAAACACCTTGTAAGTGCAAACCACGATAAA
GCAGTGCCATATTGAGGAAAGCGGACATCGAAGTCGCGACCGCCAAGCCAACATAGCCGTAAAACCACGC
AAAGATCGCGTTAAGCACAATATTGCTGACCATAGCGATAATTCCGTAACGTACGGGGGTTTTCGTGTCT
TGACGTGAGTAATATCCCGGCGCTAACACTTTGATCAACATAAAGCTGAGCAGGCCAGATGAGTAAGCGA
GTAACGAATAGGACGCTTGCTCTACATCGCTTGGAGTAAATTCCCCGCGCATAAACAGCACCATCAACAT
AGGTTTTGCCAGTACCATCAAACCCAGCATGGCAGGAATGCCGAGAAACGTGACCATGCGAATCCCCCAG
TCCATGGTGTGGGCAAAGCCATCACTGTGCGCATCAACATGTTTACGCGATAAGGCAGGCAAAATTACTG
TGGCAATCGCAATCCCAAATAAACCGAGGGGAAACTCCAGCAGGCGATCCGAATAATAGAGCCAGCTGAT
CGAACCGGTTTGCAGAAAACTGGCCACGAAGGAGTCAAATAACAAGTTGATTTGACTGACCGATACTCCA
AACAGTGCAGGAATCATCAGTGTGCGAATTTTCACCACCCCAGGATCTTTCCAGCCCCATTTAGGCCTAA
CCAGCACTCCAGCCTTGATCAAAAATGGCAGTTGAAATAAAAACTGGACTAAACCACCTAAAAATACGCC
TATTGCTAAGCCCACTTCCGGCTGTTCTAGATTTGGCGAGAGGTACCAAGCACACAGAATCATCATCACG
TTCAAGAAAACTGGCGTGAAAGAGGAGACGGCAAACTTACCTAAGGTGTTTAAAATTGCCCCAGACAAGG
CAACAAAGGTGATAAACCACAAATAGGGAAAAGTAATCTTGAGCAGTAAGCTCGCTAACTCAAACTTTCC
TGCTGCAGGCCCCCCATTCAGCCAGTCTAAGAACCAACCTGCGCCAAATAATGCGGTGACTGCGCCAGAG
CCGAGCACGCCAATTAGCGTCACTATGGTCACTAAAACACCGAGAGTTCCCGACGCTCGCGCAATTAAAT
CTCGAGTTTTATTGATATCACCCGAGGCGTGATATTCGGTTAAGACCGGGACAAATGCTTGAGAGAAGGC
CCCTTCTGCAAATAATCGGCGTAAAAAATTGGGAATTCGGTTGGCAAAAAAGAATACGTCAGCACTGGCA
CCTGCGCCCATCAAATTGGCCACAACCACATCGCGCACTAAACCTAAAACACGAGAAATCAAAGTCATAG
CACTTACAATGATGCCAGACTTGAGTAAGCGTTTACTCACGGTAACCTCGAACAAAGAGTCAAAACCACA
TTATCTGATTCGAAAGGATAAGAATGTCATAGTGAGATCAGATAAGTATTAGCATTGGTAAAAAAATGCT
GATAGAATCCCCGCCATCTTAACCGCGAAGGCTCTTCGATACCAAGTTTGTTTGGTCCAGTTGGGTTTTT
GCACAAATCATTTGACATTAAAGAGCAAATCGGGGATATTTCCCGCCCTTAAAATGTCACCGAACTAAGT
TTTTGGGAGTTAGACCCTTGGCAAATAACAAATCTGCTAAGAAGCGCGCTATCCAAGCTGAGAAACGTCG
CCAGCACAATGCTAGCCGTCGTTCTATGATGCGCACTTACATGAAGAAAACTGTTGCTGCAATCGCTGCT
GGCGACAAAGAAGCTGCAACTGCTGCATTCGCTGTAGTTACACCAATCCTAGACCGCATGGCGACTAAAG
GCCTTATTCACAAGAATAAAGCAGCTCGTCACAAGTCTCGCTTCTTTGCTGCTATCAACGCTCTGTAATA
GAGTTTGATCTTCAGCAACAAAAAACCGGCCTACGCCGGTTTTTTTATACCTTTTTTTCGACCACCCTAC
TGATTCGCCTGACAATAAAGACGGTGCAACAGTTCAATCATCGCCTTCACTTCTGTACTGCTCAACGTAT
AAAACACAGTTTGCGCTTCTTTACGTGTATTCACTAAACCATCACGACGTAGCCACGCTAGATGTTGAGA
AAGAGCAGATTGGCTGAGTTCCAAACGGCTACTCAATTCCCCTACCGACAGTTCATTGTCCAGTAACATA
CATAAAATTTGCAGTCGCCGCTCATTGGCCATCGCTTTGAGCAAAACTACCGCTTTGGCAGAATTTTTTT
CCATCTCTTGGAGATTCATTGGTGCCCCCTTTAAATACGGCATTTTAATTCCAACCCATTCATTCACTTT
TCTCTGTCGTTCTAATCACCGATGTCGTAATTCGGTTGAGTGATCATGATGGGTCGAAATGGTGAAAGCG
GAGAAAACTCGCTGATAATGATAAAAAACTAATCAAGAACGCTAGTTTATTGTTTTCACTTATCATTGGG
TAGTGATCAAAGACTTAACAGTGATAATTATTCACAAAAATAAGTTAGTAAAATCAGCATCACAGACATT
TTTTACTGCTGGGTGCTGGATCATGCGTTCAGCGAAGATGACATAATACTCCTCTTTAATCTCATCCACA
TGTCCGATGAGTTTCAATGATGATTCCGCATCCACTTCTGAGACATAAAAAGAGGGAGCCATAAACACGG
CATCACTGTGATAGATAGCAAACGCTTTCATTAAAGCAGAGTCATCAAATTCACCGAGAATATGTGGTTG
TAACCCTTGACGATCAAACCACTGCCGCACTTTACGCCCCATTGCGGTTCGACTGCCTGGAACTAACAAT
TTTTTACTCTGCAACACCGCGGGGAATGGCGCAAAATCCACGTCACCAAAGCTGAAAAAACTCATGCGAC
TCTCACCGAGTTTTTTACTAAATAAGCCGGGACTTTGGCTCGAATCCACTGGGCAATCAGATAAGATCAT
ATCCAACTTATGCTGGGCTAACTGCTCTAATAGCATCTCATGGGTTGATTCAAAGCAGCGTAGATGAATC
CGGTTATCACCGGGTACTGAGGTCAGCAATATTTTGCTCACCAATCTTTTGGATAAGGCGTCTGCCACAC
CCACATCAAACAACAAGTTTGAACGCTGGCTATAGTTAACGATATCCAACATTTCATAACTCAAGCCAAA
CATACGATCAGCGTATTTAAAGACCAACTGTCCCAATTCAGTCGGCTCAATACTGCGCCCATTACGTTTC
GTCAACTTACCATCAAGTCGATCTTCCAAAGCTTTGATCTGCCCCGTCACGGTTTGGGGCGTTAAAAACA
GAGCATCGGCCGCTTTGGTTACCGAGCCTTGTTTACACACCATCCAGAAATAATAGAGGTGGTTATAGTT
AAGATGAGACATGAAATCGACTACCCGCTAGAAATCCCGTTTTCCTTATAACAGATGCGATCTTTTACAA
CAATAAGTTCGGATAAACCGAAACAATAAACCGTTTAGTTAGGATTTTTCATAAACAAAAATACGAACTG
TCATAAACTGATAGCACCCGCGGCCTATCGACAAGCTCATTACACACTTTGTTACAACCCAACCACCAAG
TGGCACCGGTCACAAACCCATTATAAAACATAAAGTTAACAAAACCCTTGTCACTCATTTTTTAAGCATG
TTGCAATATTGACGAATAACTCATCAGTTACACCGAAATGTCATATTAGTGAAATATTTCCTCTCTACCA
TCAGCCTCGAATTCAACAATCGACCGAACCCTTAACAACGGTCCACGGAGAAAATAATGATAAACCAAGC
AACTTCCCCTGCAGCGCCGATTTCGCTGACCACGAAAGGCCTACGTTGGGCAAACTTGGCTTTCATGCTG
TATTTACTACTTCTTGCAGTCGCGATGGTCGGCAGCGGTTTTAAATGGGCAACCGGCGATCAAGCCAAAG
TTCTATTTGAATTTGCTTCCCACCCAATTGCAGGATTGATGATTGGTTTAGTGGCAACGGCACTGATTCA
ATCCTCAAGCACGGTGACTTCTATTATTGTTGGTCTCGTTGCCGGTGGGTTACCGGTTGAAACCGCGATT
CCTATGGTGATGGGTGCCAATATTGGTACTACTGTGACCAATACTCTCGTCAGCCTTGGCCATATGCGCT
GTAAAGAAGAGTTTCGCCGTGCTTTCGCCAGTGCCACCATCCACGATTTTTTCAATCTTCTCGCGGTGCT
GATCTTCCTACCTCTAGAAATGATGTTTGGAATTTTAGAGAAAGTCTCACACTGGCTCGTTTCGCCTCTG
CTTGCGACTGGCGATATGAGCATGAAAGGTTTTGACTTTATCAAACCGATTACCAAACCTGTCATAACAG
GTCTTGAAACCCAGCTTTCGGTATTGGGTAATACTTTCGGTGGTGTCGCACTTATCGTATTGGGTATCGC
GACCATTTTCGTCGCCATTACGGTGATGGGCAAACTGATGAAGAGTTTGATGGTTGGCCGTGCACGTGAA
ATTCTACAAAATGCGATTGGCCGAGGTCCACTACACGGTATTGCTTCAGGTACAGTGGTTACGGTATTAG
TTCAATCATCCTCGACCACAACCAGCCTAATGGTTCCTCTCGTGGGCTCTGGCGTGCTGAAAGTGCGTGA
AATCTACCCATTTACCTTAGGTGCGAACATTGGCACTTGTATTACTGCTCTGCTCGCCGCAACCGCTGTC
TCTGGTGAGTTTGCCGTGTTTGCTCTGCAAATTGCGCTGGTGCACTTAAGCTTTAACTTGATGGCTACGG
TCTTGATTTACGGTATTCCTTTCTTACGCGAACTGCCTATTAAAGGTGCTGAGCTCATCTCAACTTGGGC
TTGTAAGAGCAAAATGGTGGTGGTGAGTTACTTATTGGGTGTGTTTGTCGTCATCCCCGGCAGCATTCTT
GCCCTAACCGCTTAAGCGTTAAAGCATCATCTGTATAAAAAAAGCTCCCGACCTTCGGGAGCTTTTCCTA
TGTAAAACCCATCAAGCCATACCGCCTGAATACGGGATTAGACTGAAAACGGGTATTGAATAGGATCGTG
GAACTGATATCCGGTGACGTCAAAATCATCCAAAGTGACCCAAGTTTCCAAATCCTGCAGTGTTTTAATC
TTTGGATTGATATGGAACTGAGGCGCTGGGAATGGCTCACGTTTTAGCTGCACATCGCGCATCAATTCGA
GTTGATCTTGGTAAATGTGCGCATTGACGATCTTGTGATACGCCAAGCCCGGCTTTTTCCCTGTGATCTG
TGCCATCAGCGCAAGGAACACATAAACCTGCACCATGTTGAAATTCAACCCCAAGGGCACATCACATGAA
CGCTGAGTACTGTTGAGATACAAGGTATCACCCAGCAATGAAAAATGATGGCTGTACATGCAAGGGCGCA
AACACCCCATGTGAAATTCACCCGGATTGTAGAAGTTAAGAATTTCACCTCGGTCATCAACGCCACGGCT
CAAATCATCAACAATCTTTTTCAACTGGTCAATATGACCACCATCAGGCTTAGCCCAAGCTCTACCCTGA
ACTCCATACACGCGTCCCATGTCATCCTCACCTTTACGGTAAGGATTGTTGAGCCATGCTTGGTTTAAAT
TGGCATTAGCATCCCAGGTTTTGGTACCTAATTGGCGAAAATCCGCCGCATTATCGTAACCACGAATATA
GCCGAGCAACTCGGCCACGGCGGCTTTCCAAAAACTCTTGCGTGTAGTGACTAGAGGAAACTGATTGTTG
CCCACATCGTAGGTCAAATCGGCATTAATCACAGTCAAACAACGCTTGCCCGTTCGTTCATTTTCAACCC
AAACACCTTGATCGACGATGCGCTGACAAAGATCTAAATACTGTCTCACCTAACTACCCTATTTTGCTGC
TACACGGTCTTGATACAAACCGCGCTTGTAAGACCAAACCATCATCAAAATACCGATGATCACCATAGGT
AAGGAGAGGATTTGCCCCATTGAAATGAAACCACCAAACAGCCCCAACTGAGCATCTGGCTCACGGACGT
ATTCCACAAGGAAGCGGAATGTACCGTATCCAGCTAAAAACAGTCCGGATACGCTGCCTAGCGGACGAGG
TTTACCAATAAACCAATTAAGAATAAAGAATAGAACCACGCCTTCTAAGGCGAATTCATAAAGCTGTGAA
GGATGGCGCGGCAGTGGGCCACCATTAGGGAATACAAAAGCCCAAGGCACATCCGTTACTCGTCCCCAAA
GTTCACTATTCATAAAGTTACCGATACGTCCCATCCCCAAACCGAATGGCACCAAGGGGGCAACAAAATC
GGCCACACCAAAGAAGGTGCGTTGGTTTTTACGCGCATACCAGAACATGGCGGTGATCACACCCAATAAG
CCGCCGTGGAAGGACATACCGCCAGTCCACACTTTGAATAAATAAAGAGGGTCAGCAAGGAACAGATCAA
AATTGTAGAAGATCACATAACCAACTCGGCCACCGATCACTACACCTAAAAAGCCGGCGAATAACAAGTC
AGAGACTTGCTCACGCGTCCAACCACTGCCCGCGCGATCCGCTCGGCGATTGGCCAACCACATAGCAAAA
AGGAAACCCACCAAATACATCAAGCCATACCAGCGCACCGCTAGAGGGCCGATCGAAAACAATACGGGGT
CAATATTGGGAAACTGCAGATAACCCTGAGGCATAACAAACCTTCTCTATAAACAATGAGTATTACTGGA
ACAACATGGTCACAGCGACGCACATTAAAAAAATGGCAAAGAATCGCTTAAGCCTTGCTGTTGGCATTTG
GGTGGCAAGTTTAGCGCCAATTCGCGTGGTAAGCATCGATGTTGTAGCAATCGCTAACAATGCAGGTAAA
TAAACATAACCAAGGCTGTATTGTGGTAAGTTCTCCACTTGATAACCGTGCAAAATAAAACCAATCATGC
CCGATATCGCAATCGCAAAACCACAGACCGATGAAGAACCTATCGCCTTTTTCATTTCAATGCCATGTCG
ATTCAAAAAAGGCACCGATAAAGAACCGCCGCCAATACCGGCCAAACTTGAGATCACCCCAATTCCGGTA
CCGCACAAGGTGGTAATCCATGCACTTGGCATTGGATGATTTTGTAATGCACGTATCGAACGGTACATCT
GCACACTCAAACAGAGCACAATGACCCCGAACACTTTGGGTAAATATTGGCTTGGGATCCATTCTGCAAC
CACTGAGCCTAAAAACCCACCGACCACCACACCCGGCATTAACCATTTCACGACAAAAACATCGACATTA
CCCAGCTTTAGATGGTTTAGTGCCGATGAGCCTGATGTGAGTATGATCGTCGCTAACGATGTGGCCAGCG
CAAGCTGCATCACAATCTCGGTCGAGATGCCAGCATAAGGCAGTAAAAACAGTAGAGCGGGGACCACCAG
TAAGCCGCCACCAATGCCCAATAAGCCAGCAAGCACACCCACCACTGCCCCTAACAGCAGCAGTATAGCT
AAGAGTTCAATATTCACATTTGGTTCCTATTTTTTGCCTGCACGGACAAAACCTGCAAAACCGTGTTTTT
CGATATAGGCGAGCATCATATTGTAGATTTCTCGTCCATAAGGTTGGGTTAATGCCTGCTCAGCGAGCTG
GGTTAATTCCGCCAGTTCAGAGTGTCGCACCAGATATTTCACTTTAGCGACGTTAGACGTGTTCATACTT
AAGGTGGTGTAGCCTAACCCTATCAACAGCAAAGCACCAATCGGATCTCCGGCTAACTCACCACAGACAC
ACACGGGTATTTGATGGGTCGCGCAAGTCTGTTGGATCTGCTTCAGTGCCATCACCACCGCAGGATGCAT
AGATTCATACACATCCGCCACACGCGCATTGTTACGATCGACGGCAAGCAGATATTGGGTCAAATCGTTT
GTACCGACAGAGACGAAATCAATTTTATCGGCAATCAGTGGCAGCAGATACAGCATCGAAGGTACTTCGA
GCATGATCCCGATTTGCGGCATCACCACGCGTGGATCTTGTTGCGAAACTTCTTGATAGGCTTGATAGAT
AAATTTCAGCGCATCATCCAGCTCTTTGGCACCGGAAATCATCGGCAGCAAGATGGATAAATTCCCCGAC
TCCGCACTTGCTCTGAGCATGGCGCGCAGTTGGATAATAAAAATGTCAGGATGATCTAAGGTAAAACGGA
TACCACGCCAACCGAGAAATGGGTTGTCTTCTTCAATCGGCAAGTAAGGTAAAGGCTTATCACCACCGAT
ATCGAGCGTACGCATAACAACACGTTGATGAGGGTAAGTGTTCAGCACATGCCGATATTGCTGAGTCTGC
TCCTCTTCTGAGGGAAATCGGTGCTGCAGTAAGAAAGAGATTTCTGTGCGATACAACCCAACGCCATCCA
CCCCTTGATTGACGGCAATACTGGTATCGGCACTCAAACCGGCATTCAGTAACAATTCGATTCGTGCGCC
ATCAAGAGTACATGCGGGCTCACGAATCGCCTCATTGACCATGCGCGACAGCTCACGCTCTTCATTCGCT
AAGGCACGATACTCATTCAGAATTGTTTTCGAAGGCGAAATGAATAACTTACCGCTGTAGCCATCGACAA
TGCCTTTTTTGCCATTCAGATCGCGCAGGTTAATCGATACCCCCATCACCGCAGGAATGCCTAACGCGCG
CGACAAAATAGCCGCATGGGAGTTGGCCGCGCCTTCAAGAGAGACGACAGCCAGCAGCTTATCTTTGGGC
AGTGCGGCTAACACGCTCGCGGTCAGCTCTCGCACCACCAAGATAACCGGCTTATCAATTTTGGGCTGAT
TGGTTTCGGTATTGAGCAAGAAAAACAGTAAACGTTGTCCTAACTCACGAATGTCTTGCGCTCGCTCTCG
CAGATAAACATCCGACATGCGCGCAAAACGGTTCGAATAACTTTCGACCACTTGGCGCAGCGCCCAATCG
GCACGATCCCCTTTTTGGATCTGCGCTTTGAGATCTTTCCGCAGCATAGGATCGTTCAATAAGTGAGTGA
ACAGATCAAAAATGGCTAACGCTTCTTTGTTGATATCCCCATCGAGCTTTTTACGCATCCGACGAAAATC
GGCCAGCGCATTCTCTACTGCCAAGGCAATACGCTCTTGCTCAAAATCAGGATCCAGAGCTGAGGCGGGT
AGCACTTCGGACAGATCTGGCTGGGTATCATCCCACCAAAACTCACCAATCGCGACCCCAGAAGAGGCGG
CAACACCCGTAATGGCCTGCTGCTTTTTGGATAAACGCCAGTGACCTTGCGTTTGAGCATGCGCCACCAG
CACCGCGAGCTGCGCAGCAAGGGTAACTAAAAAGGAGACTTCCATCTCGCTAAATAAACGGGGAGATTTT
TGCTGCACCACCAGCACACCAAGCACCTGTTTGCGATAGATGATCGGTGTACCGAGGAAGGAGTGATAAA
CCTCTTCACCCAACTGCTTAAAATATTTAAAGCTCGGATGTTTTGAGGCTTCGGCTAAGTTAATCGGTTC
GGCAGAACGTTTAACCAACCCGACCAAGCCTTCATCAAAATCAATATGGATCTTATCGCCCTTGAACTTC
AGACCTTGTGTGGCCATCAATTCCAGACGGTGCATCTCTTCATTCGCTAAATAGACAGTACAACACTCTG
TGCTCATCGCCTCACAGGTCTGCTTTACAAAAATATCCAACGCCTGATAGACGTCTTCGACTTTTGAAAC
TTGTTCTACTATGTCCCTTAGCTGAGAAAGCATGCTTAACCTCTGTGAGTGTTGCGTTTGCCCTTCACTT
TCCGTTCTTTAAATGGCATCGCTAATGAGGCGAACTCTTTCATTGCGCGGCGATAAACATCACGCTTAAA
CGACACCACTTGCCTAACCGGATACCAGTAGCTTACCCAGCGCCAACCATCAAACTCAGGGGAACTGCCA
CGTTGCATGTTGATTTTCGACTCATCACATTCCAAACGCAGCAAGAACCATTTCTGTTTTTGTCCGATAC
AGACAGGTTGAGAATCCCAACGTACCAAACGCTTTGGTAACTTATAACGCAGCCAATGACGACTGGTTGC
AATCACTTTGACGTCTTTTTTGGTTAACCCAACCTCTTCGTATAGCTCACGGAACATGGCTTGCTCTGGA
GATTCTCCATCATCGATTCCCCCCTGAGGGAACTGCCATGAATGTTGCCCGTATCGTTTCGCCCAGAAAA
CCTGACCATGGTTGTTACAAATCACAATCCCGACATTTAGCCGGTAACCATCGCCATCGATCACTGGCAA
ACCTCTAGTAAATTCTTTAATTGCGTTGATTTTTCCACATATCCCCAAGCGGAGCAAACTTACTATTGTG
ATTAGCCCGATATTTATTAGTAAATGGGATAAAAAAGGATAAGTTCTGTGCCAGTTCTAAGTTATCAACA
ATTTTATGAGACATACCGCGCATTTATTCACGTTTTCTGTGAATAACCGTGTGAAGAAACTTGGGGGCTG
TGTAAAAAAAGGCATTTATCAACAATGACCAATCTAACAACCAGAAAGAAAAACAACAAAAAATAACTGA
AAAACAAAAGGTTAAATCAAATCATTCCATAATCAGAAACTTAACCTACCAGACCACATGAAGATCCTCA
CCAGAAGGTTAAAGATCCATCAATTCGTCATCCTTACACCTTTGTGGGTGCTCAATCGTCGAGAGAAGCA
TCAATCCAATCTCAGTAGGCCCTCTCTGGGTACTGTTTATTGATCCATACCTTAGCCTACTCTCAAGCCA
ACAAAATAAAGCTGTGGATAACCTCATCAATAGACCTCTTAATCTCATTTCAAGCATCAAAAATCGTTCA
TCCATGGCAAGCGCAAGCAAAATCAGTACAATCCCCACTGTGATTATCCAAACCGAAAGCCTTTATGAAA
CCAGCACCGACGACTCAACAAGAATTACTCACGCGAGCCCAACAAATTGCAGGGCTAAGTTTTGCTGAAC
TCGCCGATGAAGCAGGCATGACCGTACCGCCAGATCTGCGTAAAGACAAAGGCTGGGTAGGCCAGTTACT
GGAATGGCACTTAGGGGCGACAGCAGGCAGTCGTCCACAACAAGATTTTGAACATCTCGGGATTGAGTTA
AAGAGCATTCCCATCAGTTACACCGGAAAACCGTTGGAGACCACTTTCGTTTGCGTCGCCCCACTCACCG
GAGTTCATGGCTTAACATGGGAGCAAAGTCATGTGCGCAATAAGCTCTCTAAGGTGCTCTGGATCCCGGT
ACAAGGTGAGCGCGAGATCCCGCTCGCTGAGCGCTGTGTGGGCTCTCCTTTGCTGTGGAGCCCTTCTCCC
GAAGAAGAAGCGCGGCTCAAAGCGGACTGGGAAGAGCTAATGGAATGGATTGTGCTGGGTAAAGTGGCAC
AAATTACCGCTAAACACGGTGAAGTGCTGCAACTGCGCCCTAAAGCCGCCAACGGTCGAGCGCTCACTGA
AGCCTATGGGGCCAACGGACGCCCAATCAAAGCCCTGCCACGTGGTTTTTATCTGCGTACCCAATTTACT
GCGCAAATTCTGCAGCGCTATTACGCCTAGTTATCTTCACAACGATCTTTTTTGTTTTCGCAGTGTCGTG
ACTCGCTTATAGTGAAAAAACTGTCTCCCTCGTGACTGGGTTCTCTTTGTGGCGACAGCGCAAACCTCTG
TGATTTTTCTTATTTCGAATGTAACGAAGTCGCCACCATCACTCGGCTTCAACTTCCAATACAAGGGAAT
ATCATTCGTTCTTTGGCTCTAAGACAAGGAAGTGCTATGCAATATACCAAGCTGCCTCATTCCAGCCTCG
AAATCAGCAAGATCTGTTTAGGTACCATGACTTTTGGTGAACAGAATTCGCAAGCTGATGCCTTTCAACA
GCTCGATTATGCTCTCGAGCGTGGAGTGAATTTTATCGATACGGCGGAGATGTATCCGGTTCCGCCAACG
GCACAAACCCAAGGTAAAACCGAAGAGTTTATTGGCAATTGGCTGGCTAAATCCGGTAAGCGAGAGAAAA
TCGTGCTCGCCACCAAAGTCGCTGGTCCACGCAATGTGCCTTACATTCGCGACAAAATGGCGCTCGATCA
TCGCAATATCCATCAAGCGGTCGATGATAGCCTACGTCGTCTGCAAACGGATTATATCGACCTGTATCAA
CTTCACTGGCCGCAGCGCCAAACCAATACTTTCGGTCAGCTCAACTACCCTTATCCAGACAAGCAAGAAG
AAGTAACGCTGATTGAAACACTGGAAGCGCTCAATGATTTGGTGCGCATGGGTAAAGTGCGTTATATCGG
AGTCTCTAATGAAACGCCGTGGGGAGTGATGAGCTACCTGCGTCTTGCAGAAAAGCATGAACTGCCAAGA
ATTGTCTCGATCCAGAATCCTTATAATCTGCTCAACCGCAGTTTTGAGGTGGGACTTGCCGAAATAAGTC
ATCTGGAGGGCGTTAAGCTACTCGCTTACTCGCCACTCGCCTTTGGTGCTTTAAGTGGTAAATATCTCAA
TGGTGCTCGTCCTGCGGGTGCGCGTTGTACACTGCATCAACGCTTCTCACGCTACTTTACAGAACAAGGC
ATTCTTGCAACAGAAGCCTATGTCGCATTAGCCCAGCAATTTGGGCTCGATCCTGCGCAAATGGCACTGG
CGTTTGTTAATCAGCGCCCATTTGTGGCCTCGAATATTATCGGAGCCACAACGATGGAGCAGTTAAAATC
GAATTTGGATAGTTTGGATATTTCATTAAATGCAGAACTTCTGCAAAAAATTCAGGAGATTGGAACCACT
TATTCCAATCCCTGTCCTTAGTGATGTGGGGGCTGGTGCACAGACCAGCCCCTTAGCATTACGTCGGTAT
TCGCGCAGCTAACACTCGACGAATATGTCTCACACGGCGTTCCGCGACAACAGCATCCGGTAAACTCAAG
CCGATTGGACGACCATCCGTTTCCAAGCCAATATCACGCAACAAATGCGGATTATTCCAAGGTAGATGGT
AACTACTTCTGCGCACTTTACGCTTCCACACTCGCTCCTCACGACGCAGCTCAGCACGAACCAGTAACAC
AGCTAATTGTAAGTAAATAGATTGACGCATGGTATTTTCTCCAGTGGTTTTGCTGGGGAAAATGACGATC
GAAAGGGAAAAGTCAGAAGACACTCCTACTCAGCTGCCATTTTCCGCAGCCTAATAAGAGGTTACGGATT
AATTCAGTGATCTTTGCTCAAATCATTGCCCATTGCGCACACGGGAAAATCTCGGAGTGCAGTTTGGGTT
GAATCAAGATCAGAAGCGCAAAGCAATGATGCAGATACGAAATGTGCCATGATGCGCCTCCAAGCAAAGT
CAATTAATCCAAAAGAAAGGTGATATTGAGTAAGTGAAACTTACGATTAAATTCTAAACAACTCAGGTAA
CAATATTCAACATCTTATTACACATGCTCGAAAAAACAGCGTTTTTCGCTAAGTCAGAGTTTTTATCGCG
TTTATGAATAAAATATTCAGCCAAGGAATAAACACAAGGCGCTATATGCATCCAAAGATTGATACTCGGA
ATAAGCCATAACACTGAAATTCGCTGTAGAAAGACGTCCCAAAAACAGTCTGTACTACAAAAAATTCAGC
CACTTAACCAAGTGGCTGAACATGAGTACAAGGTAAATCAGCAAAACTTAGAAGTTTTCATCGGTGATCA
AGTTGTGTTTATTCAGTAAGCGATACATGGTTGCACGCGATACTCCCAGCTCTTTGGCTGCCGTTGAAAC
TTGCCCAGAGTGCGACTCCAACACCAGCAGCAGTGCATCACGCTCGGAGCGTTCCCGAATGCTTTTCAGG
CTGCGACGGCCATCACTGCGCTTGGGAAGATCGAGCTGAGACTCATCCAGCACCACAGTATCTGACATTA
ATACCACACGCTTGATCTGGTTCATCAGCTCACGCACATTACCCGGCCAATGGTAGCGAGTTAACCCACG
TACGGCATCATCAGAGAAGCTACGCGCCTGGGCGTTGTACTCTTTGGAGTATTCTTGCAAAAAGTGTTTA
GCAAGTAGCACGATATCCGATGCGCGCTCTTTCAAACTAGGCACATTAATCCGCAATACGTTAATGTAGT
GGTACAACTCTTCGTTAAAATCACCATCGATCAGCGCTTTTTCGATGTCTGACGAATTGGCGGCCAGAAT
ACGCACATCGACTGCACGAACCCCTTGGCGCGTCTCCACAGTCCCTTCTTGTAAGAAACGCAGTAGGTTC
AACTGTTGGCTTTTAGGCAAGGTCAAAATATCGTTTAGCAGCAGTGTGCCACCATCCGCTTGCAGCAAAA
AGGGTTGTTGGCCTTCCTCCGTTTCGCCAAGACCAAACAGCTCGCTTTCAAGGCGCTTTTCTGACATAGC
TCGGCAATTAACTGAAATGAAAGGTTTTTGTGCACGCGACGATGTTTTGTGAATCGCCTTAGCCACCGTT
TCTTTCCCAGTACCACTTTCGCCATAGATCAAAATACTGACATCGGTCGGGCCAATGCGTTTGATCTGAT
CGCGCAAACGCTTCATAGGCATAGATTCCCCAATCAAGCCCATGTTGCCGGCCGAGCCAAAATGTGGCCA
AACTTTCTTTTCCAACTTCAGCATGCCAAGTTGGTGACCAATGGTGCTCAACAACTGAGCATCAGGGATC
GGCGCAGTAAAAAAGTCGATACAGAAGTTAACGATAAATTGGCAAATGGTATCTGAACTGAGCTGCGCCT
CACGAATGAACGCCAGCCAACGGACTTGCTTATGGCTACTCACCAAATTCGCAATCCCGTTAAGGCTAAA
TTCATCATGGCTTAAATCCACAATACCAATACATGGCCCAGTCTCGACAAATAACGCATCGGCTTTGCGC
AAATCTGCTACTTGAGTACAGCGCCAACCCACTTTTTCCAACACAGCCAGCCAGGGTTCATAGGTACCTC
CCACCACAACAAGAGAGCCAGGTACTGAATCCATACGGAATTGAGTGCTCATGAACCTATATTCCTTATT
TTTATTGTTACGATGCGGATTATTCTATTCGCACCCACTACATGGTTACGGACGTTACATTAGCGAGACT
TTGCACTAGAATCTGTCTCACAGATAAGACTAGCCAACAAATGCCCATTTTTCTAATCAACTTATGGGAG
AAAGTCATAATTCAGTAAAAAGAATGACTTAGATTGCACCGACTTGGCACGATTATTTCTTGAGGAAATA
AAAAAAGCCGCTCAATAGAGCGGCTTTTTAATCAATCTACAGTGATTATTGCTGAGGGCGCATCGCTGGG
AACAAAATCACATCACGGATAGTGTGAGTATTGGTCAGGAGCATAACCAGACGATCAATACCAATACCTT
GACCCGCTGTTGGCGGTAAGCCGTGCTCTAAAGCGGTAATGTAGTCGGCATCATAGAACATGGCTTCATC
ATCACCAGACTCTTTCGCTTCCACTTGGGCTTTGAAACGCGCATCTTGGTCTTCAGCATCGTTCAGCTCT
GAGAAGCCGTTTGCCACTTCACGGCCACCGATGAAGAACTCAAAGCGGTCAGTGAAGAACGGGTTGTCAT
CGCTACGACGTGCCAGTGGAGAGATATCTGCTGGGTAGCCAGTGATGAAAGTTGGCTGCATCAGTTTCGG
CTCAGCCGTTTCACCAAAGATCTCTTCGAGAAGCTGACCACAGGTCCAGAAAGGCTCCACATCAACGTGA
ACGGATTTCGCGATAGAAACCATGAGGTCACGGTTTTGGATGTCTTCTTCGGTCAGAGCTTGGATCTGCG
CGTGATTTGGGTTGTAGTGCTTGATCGCATCAAACATGCTCATACGCGCGTATTTACCACCAAATTCAAC
GGTATGCTCACCGTAAGGCATGGAGGTTGAACCGAGAACTTCTAACGCCACAGAGCTGAGCAGCTCTTCC
GTCAGATCCATCAGATCTTTGTAGTCCGCGTACGCCATATAGAATTCCATCATGGTGAATTCTGGGTTGT
GACGTGGAGAAAGACCTTCGTTACGGAAGTTATGGTTGATTTCGAATACACGATCAAAACCACCGACAAC
CAGACGCTTCAGGTACAGCTCAGGCGCGATACGCAGGTACATCGGCATGTCGAGCGCGTTGTGGTGCGTG
ATGAATGGGCGCGCACTAGCACCACCAGGGATCACGTGCATCATCGGCGTTTCCACTTCCATGAACTGTT
TTGAGATCATGAAGTTACGAATGGCTGACATCACCTTAGAACGTACAATGAAAGCGTTGCGAGAGTTTTC
GTTGACGATCAGGTCAACGTAACGCTGGCGGTAACGCATTTCTTGGTCAGTCAGACCGTGGAATTTCTCT
GGCAGCGGGCGCAGTGCTTTGGTCAGCAGTTGGAATTGCTCCATGTTGACGTACAAATCGCCTTTACCGG
ATTTGTGCAGGGCACCTTGCACACCGATGATGTCACCGATATCCAAACCTTGGTATTTATCTTTCAGCTC
TTGTTGCACTTCTTTCGATGCATAAGCCTGAATGCGGCCAGAGGTTTCTTGAATCACCAAGAATGGGCCA
CGTTTTGCCATCACACGACCAGCGATAGACACCACGTGATTGAGCGCTTCCAGTTCTTCCTTACTCTTTT
CACCGAACTTCTTCTGCAGATCACCCGCTAGGCTGTCGCGACGGAACGAGTTTGGGTGCCCGTTTGCTTT
ACAGTTCTTGCGGATGTGATCCAACTTGCTGCGACGCTCTGCAATCAGTTTGTTTTCTTCTTGCGCGATT
TGCTCTTGATTAATCTCGTTTTGAACAGCATCAGTCATTTGCATGTACCTTGTTTGTCGGTAAAAAGCTT
ACAGGCCTGATTTCAGGCTAGCTTCGATAAATTTGTCTAAGTCACCATCGAGTACCGCTTGCGTGTTGCG
GTTTTCAATACCTGTACGTAAATCCTTGATTCGTGAATCATCCAACACGTAAGAACGGATTTGGCTACCC
CAACCAATGTCGGATTTAGCATCTTCGTTAGCCTGTTTCTCGGCGTTCTGCTTTTGCAGCTCCAATTCAA
ACAGTTTGGCGCGAAGTTGCTTCATCGCTTGGTCTTTGTTTTTGTGCTGTGAGCGATCGTTTTGACACTG
CACGACCGTATTGGTCGGTACGTGAGTGATACGTACCGCCGATTCGGTGGTGTTAACGTGCTGACCACCG
GCACCAGAAGCACGATACACGTCTATACGCAGATCGGCAGGGTTAATTTCGATATCTATGTTTTCATCTA
CTTCAGGGTAGATAAACGCCGAAGCAAACGACGTATGACGGCGGCCACCTGAATCGAACGGTGATTTACG
CACTAAACGGTGTACACCGGTTTCCGTACGTAGCCAACCATACGCGTAATCACCAATGATACGCACTGTC
GCAGATTTCAATCCTGCTACGTCGCCTTCCGACACTTCAATCACTTCGGTTTTAAAGCCTTTAGCATCTG
CCCAGCGCAAGTACATGCGCAGCAGCATCGACGTCCAATCTTGCGCTTCTGTACCGCCAGAGCCGGCTTG
TAGGTCAAGGTAGCAATCGGAAGAATCGTGATCGCCAGAGAACATGCGGCGGAATTCGAGCTGTTCAAGT
TTCGCTTCTAGCTCATCCAATTCAGGACCAATTTCATCAAACGTTTCTTGATCTTCCGCTTCGATGGCCA
GTTCTAGTAGACCTTCGACATCGTCGACACCACGATCCAGTTGATCGATGGTATCCACAACCGCTTCAAG
TGCTGAACGCTCTTTACCGAGGGCTTGCGCACGCTCAGGTTGGGTCCAGACATCAGGTTGTTCTAATTCG
GCATTGACTTCTTCAAGACGCTCTTTCTTGGCGTCATAGTCAAAGATACCCCCTCAGGATATTTGTGCGT
TCAGACACATCCTGCAGGCGGTTTTTAATAGGATTGATTTCAAACATGTTGGCTTACGGGTTATGAATAG
AAATTAACCGCGGAATTCTACTGAAAAATGTGATGAAGATACAGGAAAAAATACGTTATCCCGCCTTAGT
AAACAGAATAAACCGCAAAAGATCCCTATAAAAAAGCGGAAGCCAAGGCTCCCGCTTAATCTGCTATTGA
AGAGCGTTATGCTAGCTCTTCTTCTAAAACAGGGGATGATGCTGAAGGAATAAAGAACATGCAGATCATC
GCAGCGCACGTCGGTAGCAACCAGCCCATACCGTACTCAAAGAAAGGTAGGAAGCTGAACGCAGAAACAT
CAAAGCCCGCAACTTTTGCCGCATCCAGTAACGCCACCAGCAGAGAAACGGACAGCACAGCACGGTATGC
TACCCGTGGGTTTGGCAGTTTGTGACGCACGAAAGTCAATGCGACCAGAGCAATCGCCACAGGGTACAGA
GCAAACAGTACAGGAATCGAGAGTGTGATGAGCTGCGCCAAACCAACGTTCGCCACCACACCACACGCTA
CACCATTAATCACTACCCACTGTTTGTAAGATAGCGACGTGTGTTTGCTGAAGAAATCAGAACACGCTGA
AATCAAGCCAACCGCCGTGGTCAAACAAGCCAGCATAACGATAACCGAGAGAACCAACTGACCATAGCTA
CCAAAGAGAGCTTGTACGTATTGGCTTAAAATCGCGCCGCCGTTGTTAGCCCCCGCCGCCACACTTGAGC
TGGTTGCACCAAGATAGAAGAGCGAGCCGTAAACCAACGCCAAACCAATTGCCGCAATCACCGCTGAAGT
GATCAGATAACGGGTAGTCGCCGCACGATCGGTAATCCCTTTGCTACGCAGTGCATCGACAATCAAGATA
CCAAACATCAACGATGCGAAAGTATCCATGGTGTTATAGCCTTCCAAGAAGCCTTTGGTCAGAGGTTGGC
TTAGGTACTCACCTTGCGCAGCAATCATCTCACCTTGTGGGTTCATGAACACGCCCAGAGCAAGGATAAT
CAGACAGATAAAGAGCGCTGGTGTCAGCAGTTTACCAATCAAATCAACCAGTTTGCCTTGCGACCATGAG
AAGAACATCGCAACTGCAAAAAACAGCACAGAGAAAAGCGTGAGATAAGATTGAGTGCTCTCTGCAAAAA
ATGGTTTTACTGCCATTTCGTAAGCCACCAGACCCGTACGAGGAGCTGCAAATGCAGGACCAATGACGAT
CAGGATCAGTGCAGCCATCAGCACAGAAGCTTTTACAGGCAGATCTTTGGTGAGATGCTCCCAGCTACCA
CCCGCAACGGCAATCGCGATGATAGTGATCAGCGGCAAACCCACAGCGGTCAGCAAAAAGCCGAACATGG
CAGGAGTAATGTTCTCACCCGCCAACTGGCCAGCGAGAGGTGGAAAAATGATATTGCCTGCGCCTAAGAA
GAAGGCGAACAGCATAAAGCCCAAAGCTAAAATATCTGCTAGTTTTAACGTCTGCTTCACAGATAACCCT
TATTTATTAAAGTAATGAATGTTGTGTATGCATTTCGCTGCTTAGAAAAATGTGATGCCAAGCGGCTTAT
GGCCGAATAATGACGAATGCGCTTGTATTTCGCAACCGCAAAGCAAAAAACACAACAATAATTTATAATC
ACAACAATTATGCAGTGTCATATGCTAGCTGACTGTAAAAATACAGAATTACAACCTGCTTTATAAGCTC
ATTTTTTCACCAGTCAACAGAATAAAATATTATTAACTATCTTCAGAAGAGAGCTTTTCGCTTAACTCTC
GTTTGACCTAGAATCTCGATGAAAACCAATAAATTAATCAATAAAAGCTTTCGCTTTAAACAATTCTCTA
TAGAAGAAGGCACATGCGGCATGCCAATCAGTACCGATGGCGTTTTACTCGGTAGCTGGGCATTTAGCCT
CTCTCCAACGACGATTTTAGATATTGGCTGTGGTACAGGGCTTTTGAGTTTAATGTGCGCGCAGCGCTTC
CCTCATGCCCACATCACCGCTTTGGATATTGAGCAAACTGCATATCTAGCGGCAGAGCACAATCGGCAGC
AGAGCCCTTGGGCTGAACGCATCGAATGCCAACATGCCGATATTCTGCACTGGCAGCCCAGCAAACGCTT
TGCCGCAATCATTTGTAATCCTCCTTATTTCAACAGCGGAGAAACCGCTCAACACCAAGTCAGAGCGACG
GCACGCCACACTATCAGCTTGCAGCACCAAGCCTTGATTGAGCGCTTACCTCAGCTTCTCGAACCCGATG
GCGTAGCGAGTTTTATTCTGCCTAAAGCGGAAGGTGAAGATTTCATCGCCCTAGCCAGACAAGCTGGGCT
CTTTGTGGGGCGCTATTGTCAGGTTCAACCAACCACGGACAAACCTGTGCATCGTCTATTATTTGAGCTG
CACCTATCCCCTTGTTTACCAGTAGAGACAAGACTGGTGATCCGTGAGCAGCAGGGTTACAGTGAGGCGT
TTTGCCAGTTAACTCGCGATTTTTATCTGAAGATGTCGTAATTAAAGATGTGATCTAAAGCGTGATCCAT
CTATAATGTGCGCCCTGTTTTAAGACAGAGCCTTTCAACGCTTGTGGAGTAATTATTTGTGATTAAAACC
TTTGCCGACCTCGAACTCGATCCAATTTTGCTTGAAGCGATCGAAGAAATGGGCTTTAGCCGCCCAACCC
AAGTTCAGGCTGAAGCAATCCCGCAAGCACTGGATGGTCGCGATGTCTTAGCCTCAGCCCCAACAGGCAC
GGGTAAAACGGCGGCTTTCGTGATCCCAGCGCTGCAATATTTGCTCGATTTCCCACGCCGTAAAGCGGGT
CCTGCGCGGATTTTGATCCTCACTCCGACTCGTGAACTGGCGATGCAAGTAGCTGAACAAGCACAGGCGC
TGGCCAAAAATACTCGTCTGAACATTTTCACCATTACCGGTGGTGTTCAGTACCAAGAGCACGCCGATAT
TCTGGCCACGACTCAAGATATCGTGGTCGCCACACCAGGACGTCTGCTGGAATACATTGACGCCGAGCGC
TTTGATTGTCGTGCGATTGAGTGGCTGATCCTCGATGAAGCGGACCGCATGTTGGACATGGGCTTTGGCC
CAACCGTTGATCGCCTTTCGACCGAGTGTCGCTGGCGTAAACAGACACTGCTCTTTTCAGCAACCCTAGA
AGGCCGCGGTGTGGAAGGCTTTACTGCCGATCTGTTAAAAGATCCCGCCCATGTCGATGCCGAGCCACCC
CGTCGTGAGCGTAAGAAAATTTCGCAGTGGTACCACCGCGCCGATGATATGCCACACAAAGTGGAACTGC
TGAAAAAGATCCTAACCGAGCAAGCTGAACGTTCTATCGTGTTTTTGAAAACTCGTGAGCGTCTCGCAGA
CCTGCGTGCTGAGCTGGAGAAAGCCCAGATCCCTTGTGCTTGGATTCAAGGTGAAATGCCGCAAGATCGC
CGTAACAATGCGATCAGCCGTTTCCGTGAAGGCGATGTCAATATTCTGCTGGCTACCGATGTGGCGGCGC
GTGGTATTGATGTGCCAGACATTAGCCATGTGATCAACTTTGACTTGCCACGCAGTGCTGACGTTTACCT
ACACCGTATTGGTCGCACCGGACGTGCAGGGAAAAAAGGTATTGCTATTTCACTGGTTGAAGCGCACGAC
CAGCCGATGATGGCGCGTGTTGAACGTTACATCAAAGAAGAAGTCAAAGAGCGCTTTATTGATGGTTTAC
GCCCTAAGCACAAAAAGCCTGTGTTTAAGAAAAAGAAAAAAGACATCAAGAAAACCGCAGACAAAGGCGC
GGTGAAAAAGAAAACCACCAGCAAGCCAAAAGCAAAAGCGACCAAGAAGAAAGCCGCGACCAAAGCCTAA
GCGCAACCAAAGCCTAAGTAAGATAGGCAATCCAGTTACGAAAAAGCCGATGAATTTTCATCGGCTTTTT
TATTTGGTTAGAGCAACGCGCACTAAATTGAGCGCGCGTTTCTGTTAATCCTTAATGTTCACGAGTCGCG
CGGAATTTCACCTCAGGTGAACGCTCCTGCGCCAAGTTCAAATTCACCATGGTGGGTGCGATATACGCAA
GATTATCGCCCCCATCCAGCGCAAGGTTGCTCTGGTTTTTGCGTTTGAACTCTTCAAACTTCTTCACATC
GTCACACTCAACCCAACGCGCGGTCGCAACGTTAACGCCTTCATAGATGGCTTCAACGTTGTATTCCGAT
TTCAGACGCGATACCACCACATCAAACTGCAGCACCCCCACCGCACCCACGATGAGGTCGTTGTTTTGGA
GCGGACGGAAAACCTGCACCGCGCCCTCTTCCGAAAGCTGTACTAAGCCTTTCAACAGTTGCTTTTGCTT
GAGTGGGTCACGCAGACGAATACGGCGGAACAGTTCAGGCGCGAAGTTCGGAATACCAGTAAATTTCAGC
GTTTCACCTTGGGTAAAAGTATCGCCAATCTGGATCGTGCCGTGGTTATGTAGGCCGATAATATCGCCAG
CAAATGCCTCTTCTGCGCGTGCACGGTCGCCCGCCATAAAGGTTACCGCATCAGAAATATTAACCTGCTT
ACCAAGGCGCACATGGTTCATCTTCATGCCTTGCTTGTAGGTGCCCGATACAATACGCACGAAAGCAATC
CGGTCGCGGTGTTTAGGATCCATGTTGGCTTGAATTTTAAACACGAAGCCAGTGAATTTCTCTTCGCTCG
CCTCAACTACACGCTCAGCCGCCTGACGAGGCATAGGTGATGGTGCCCATTGGGTCAGGCCGTCCAGCAT
ATGGTCAACCCCAAAGTTACCCAGTGCTGTACCAAAGAATACCGGAGTCAGTTCGCCTTGCAGGAACAAC
TCACGATCAAACTCATGTGACGCGCCGAGTACCAATTCTAACTCTTCACGCAGCTGCGCGGCCAAGTCAG
CACCGACTGCTTGATCCAGCTCAGGGTTATCCAAGCCTTTGATAATGCGTTCTTCTTGGATGGTGTGGCC
TTGGCCTGAAGTGTACAAAATGGTTTCATCACGATGAATGTGGTAAACACCTTTAAACTCTTTACCACAA
CCGATTGGCCATGTGATCGGCGAACAAGCAATTTTCAGCTCATTTTCCACTTCATCCATCAACTCCATCG
GGTCACGGATTTCACGGTCAAGTTTGTTCATGAAGGTCACGATCGGCGTATCACGCAGACGGGTCACTTC
CATCAACTTACGGGTACGATCTTCAACCCCTTTCGCCGCATCAATTACCATCAAACAAGAGTCAACTGCG
GTCAGAGTGCGATAAGTATCTTCCGAGAAGTCTTCGTGTCCCGGAGTATCCAAAAGATTAACCAGACAAT
CGCCGTACGGGAATTGCATAACAGAGGTGGTCACCGAAATACCACGCTCTTTTTCCATTTCCATCCAGTC
AGATTTTGCATGCTGGTTTGAGCCACGGCCTTTTACCGTGCCGGCTACTTGGATCGCACGTCCGAAAAGC
AGGACTTTTTCAGTAATCGTGGTTTTACCCGCGTCAGGGTGCGAGATAATAGCAAAGGTCCTTCGCTTAT
TGATTTCATTGAGAAAATCTTGGTTTGCCATGTATAAATTCTTTTAGTTTGTACACGGATTTGTACACAC
TTTTGGAAGTACTCTCTTTTCAGTTCTTCGCTTGTCAAATCCGTCGTGTTAATCGTAATTGGCCGCTATT
TTCGCTGATCTTGACTTTATAAACAATCAATGGTTATCTGATCTGTTACCATTTACTCTCAGCGTGCGCC
AATGCTCAGTTGTAGCTGTTTGCAATCGTTGCTTCTTCAGCTCATGAACAACTGTGGCTAAACCACAAAT
TCCTTCGCTACCAGAAATCGATGATAGCTTGTCGTACTACACCAATGATGGTGCAGTTGCCGTTGATCGG
TATTGCCGGGTATTGGGGGTTCAAAGGTTTTAGGTACTTCTGTTCACCATCAATAACCAACTGCTTAAAG
GTTGCTTCTTTCGAATCATCCAAACGCGCAACAACCAATGAACCTGAAGAGTAAGGTAACTCAGGATCAA
CAACGATCACTGCTCCCTCAGGTATGGATTTTTTTCCGCTTGGATTTTCCATACTGTCGCCTTTTACGCG
AAGTGCGAAACAACCCTCATGTGCTTTCCCTGTGACTTCACGCCACTCTTCAGCATCTTCATGGGCAAAT
CCCTCCGCTATTTCAGTCCAATCACCGGCCTGAACCCAGTTAATGAGAGGAATTCTTCCCTTAATGTCAG
GCCCAACTTCTACATTACCGACCCCCAAGCCAATCTCGCCATCACCTGTGGCGAGCCAATGAGCATTCAC
GCGAAGCGCTTCCGCGATCTGCATGGTGTAACGAGACCTAGCCGATTTACCAGAGCAAATCTGGCTGATC
GACTGCTGTTTGATACCAATGCGGCGAGCCAACTCAGACTGAGTCACCCCAGTAAGCTGCAAGGCATGGT
TTAGTCGTTCGGATAAAGTTTTCATAAGCCCGTATTCTACAAATAAAACTGTAGCCTTTCAACAATTTTA
ACTGTTGACTAATCTACAGTTTAAACTGTAACATTCAATCTTGTAACAGTTATTATTGTAACAGGAGACG
GTATGGAAGTGTTCAACACAACACAAAAACATCTCCGCCGTGCCATTGACTTGGTCGGCGGGCAATCAGC
ATTAGCACGAGCCATCAACTCAAAACAGCAAAACGTCTGGTTTTGGTTGAATAAATCAGGGCGTGTTCCC
GCTGAATTCGTTTTACCCATCGAACAAGCTACGCAAGGACAGGTAACCCGATCTCAGTTAAGACCGGACA
TCTATCCCGAATGCCCAAGTGAGCTGAAAGCCAGTAACCAGTAGGATTAAGGGCAAATAATGGTCAGCAT
TTTACGTAAACACAAAAGCGAGTTCCTTCATGCGTGATTATGGCAAGGTCTATACCCGCTTTTGGCTAAA
GCAAAACGTTTTGTCCTGGAGTGACTCAGCGAAGTTGCTAGGACTGTATTTGCTTACATGCCCACATTGT
AATTTGCTTGGCTGCTTTCGATTGCCGATTGGTTACGTTGCTTCTGACTTGAATTGGGATGAGCAACAGG
TTGCCAAAGCTCTAAATGAGTTAGAACAAGATCAGTTCCTCATTCGTTGCGAGGAATCCGGTTGGACTTT
GATTCGGAGCTTTCTGAAGCACAACCCAATCGAAAACCCAAACCAAGGTAAAGCAGCCTTTCGGTTGCTT
AAAGATGTACCTGCCGACTTCATTGGTATGGCATCGCTTTTGAAATCTCTTGCCGCTTTTCAAGCTCGGC
TTCCAGAAGAATTTTCATCATTGTTTATGCCTGATGGCAACCCGGTAAGGGACTCTCAACGGTCGGATGA
CTCTGAGAGAAGCAATAAGCCAACAGTTAAAACTGTTAACCAGATACAGTTCGAAGACTTCTGGGATGTA
CAAATACGCAAAGAAAAAAAAGCGAAAGCCAAAGAAGAATGGCTTCGCATGGGCCTCAATGAAGACCATG
AACTCGCCTTGGAAGTGCTAACACGCTGGAAAGAGCAACGAGACAACCGATTGCAGTATCAAGATCGGAC
TAAGACCCCTATGCCACATAACTGGCTTTTAAACCGGCAATGGGAAGACGAGTACGTTCGCATTGATGAA
GTACAGCAATCATCGACGAGCCTAAAGGGCAGCAATCACCAATTGAATATTGAAGAAAGCAATCGCCGCA
TCGCTGAAAGCTGGGCCGGACCAGGTATTCGGGAGGTTCGTTCAAGTGCAGGAGGTTGATAAACGCGAGT
TTGCTGAGGTTTGGGGAGCCGCTTGGGCCATGTATGGCAAAAGCGTATCACCGCAATTGCTATCCATCGC
ATTTGAAGCCCTTCGTGCTTATAGCATTGAAGAAGTGCGAATCGGTCTGACTCGGCATATTCAATCACCG
GATACTGGGCAATTTTTTCCAAAGCCCGCTGACGTCATCAAGCATATCGACGGCAACTCGGGCTCAAGAG
CCATGGTTGCTTGGAACAAAGTTGACAAGGCTGTTCGTCAGGTTGGCGCTTGGACATCAGTGATGTTTGA
CGATGCGCTTATCCACCGCGTGATTTCAGATATGGGTGGATGGGTTGAACTCTGCAAGGTTGATGACAGG
GAATACCCCTTTAAGCAAAAAGAGTTTTTAACACGCTACCAGGCTTACTTGCTGCGGGACGAAGTGGGTG
AATACCCAAGGCTATTACAGGGTATTGCAGACCATCAGAACCAGCAAAAAGGATTTGATATGCAAGCGCC
TGTTGCCGTGGGTGACTGGTCAAAAGCGGCACAAGTTTACACGAGAGGCATCGCCAATTTTAGCGCAGTG
CCTTTGAAAAGAATAAGCCCGAAAGCCATTCAGGCGCTTCTCGGAAATCAATTAGAGGACAAAAATGAAA
ACGATTAAAGCAAAAACCGTTGCCTTAGTGATAGCCATGTCCGCAAGCACTTCAGTCTATGCGTTTCCGG
GCTATCAGTGGGAAAAAGCAGCACAAAGCGTTGGTATTGATCCTGTCATGCTCTACGCCGTTGCCTTGGC
TGAGTCCGCCTCACATCGTGGTCTCAACATGACCAGCCCATGGCCATACGCAATTCGCAATGGTTCAAAT
GCAACCTACGCCAAATCTAAGACAGAAGCAGAGCAACTGTTAAACCAAGCACTGCAAGAGAGTGAAAAAT
ACCAGCTCGATATTGGCCTTATGCAAATCAATTTGCATTGGCACGGACATCGGGTGAGCTCAGCAGCAGA
ACTGCTAGACCCCATCACCAACCTAACTGTCGGCTCCAGTATTTTGGCCGAAGCAATCAAATCTTCACCA
AACGATTTAGAGCTTGGCATAGGCCGCTATCACAGCTGGAACGAAGAGCGTGCTCGCTGGTATGGGCAAA
GAGTGCTTTCTATTTATCGCAATATTTTACATGAACTGGAGGTCCGTCAATGACAACCAATCAACAAGAC
TTCTATCAATTAAATTTGGCATACCTACACGCAGCACGGGAATTGGCGCGCATTGATCCGCAAGAGGCGG
TCTTGCGCTTTGGACTTACACGCGATGTGGTTGATGCGCTGATTAATGCTGGTGTTGACGACCTGCAACG
AGTGGCGACCTCATCATTCATGCTGTTTCAACCAAGGGGAAACCAGAGCCAACTGATTGAGATGGTGAAG
AGCAAAGGCACAGGTATCCCAAGAATCGCTTATTTATTATCAACCTTAAACAACAAGGGGGGTGCATGAT
TGATAACCTGTCCAAAAGTGAGCTGTTTACCCGAGCTTCGCTGCTTATTAAATACGGATTTCGAACAACC
ATTATCGCGCTCGATACAGGTTTGCCAATCCACATTATCAGAAGGCTCCACAAAGAAGTGACTGGCAAGT
CACCTTGTCCTGGTCAATTGCCAGAATCTGATGCCATCGTTAAAAGTAGAAGAGCCTTGGTTGAAGGCTC
CCTGCTGATGGCGCTATATGTCAATATTGGTGGTGACAATGTCTACAAGCAATTAAATATTGATGCTTTG
ATGAAGGCTTACGATGCGTACTTGGTTGCAAGAAAAGAAGCAGATCTTCCAGCTGAAATCCCCTGGAAAA
AACTAACCATCAATGAAGGTTGGGTTCTAGCTCGTGATTTAAGATCACAGCTTGCATCCTTACACCGGTG
TCGATGCGGTAGTCTGTATTTGACGGTATCTCAACAGCGCATTCAGCTTAAATGTCCTGTGTGCGAAATT
ATGGCCGAGCAAACCACTAGAGCACTTTTTGAGAACTAACATGCTGATGCATGATTTGATTGTGCACCGT
CTGTGCACTTTGAGAGTACTAAGAAGATGACAAACTTACTTAAATCTTTACCAGCACGCTGCTGGTTTAT
ATCACTGGGGCTTTTTCTGGCGACTTTGGCAGCGGCTCATTTTTTTCCATCAGAAATATTTACGGCATCT
GCCAAGTTAGCGGCTTTGCCATTTCTGATTTGCACCATCGTTTTTTTCAGCTACTTGGGATTCAAAGCAA
CTGCTAGTCCTATCGGCCTTATAACCATCACCACTATGTGTTTAGCAATCGCATATTGGCAAGCGAGTTG
GGCAATTTTATGTGTCGGTTTAGCTTTCTTAGGCTTAAGCGGACTAATCCATTTATTTCAAAGACAACTG
AAAGATACCGGTCGAGAACTAAGCCTGAGCGAAAAAAAATATTGGTACTGGGTAAACGAATTTGCAGACG
GTCGCTCATCTATCCTCCCCAAAAGGCCAAAAAAATAGCCAGCCCATCACAAGCTGGCTACCTTCTGTTT
TTAGTTCCTTCCTGAAGCCTGGTTATAGGCCCTAATATCGATCAAGTTGTTCTGAGCATAATCTCCAGCA
AGGGATGCATTTGAGATCACTGCAATCTGCTTATCCACAAATGCTTTATCTTCTTCGGACACACTGTCGG
GGATGTAAGCACCGCTCTCATCTTTTTGACGATACTCATTTAGCATTTGCTCCCTTAGACCAAGCATTTC
AGGCGACCAACTCGATGAGTCTTCAGAGTTGAAAACGCGCCCCGCCAAACCTTCATTGAAAGCTTGAGCG
AACACTTGACTTTGAATCGGGGTCAATCCCATTCTCTGCCCTTCGCTGTATGCTTCCTGTTTAAAATCAT
CGGCATACTGTTCTAAGAACTCACCATATCGATTGTTAACTGCCGCACCGAATGCCCCAGCCAACATGGC
TTCAGACTTAGTGCCCCAGTTTACTTCGGAGGCATACTGCGAACTCGATCCACTGTATGCATCATTAAAC
GCCGTCAATGGGTTTTCCAAAGAGGTTCCGGCGTCAACGGCTGCTTTTAAGCCATCCCAGGTTGATTTAC
TGGCCACCGTTGCATTGTGCAAGAAACCTCGTGAGCTAGGGTCTTCAAGTGCTTGCTCCTTGTAACTCTC
ATAGTCTTCGCCAAAGTGATTCAAGGTATGCAGTGCTGCATCAGTATGCTTGCCACTGAAGTCACCAATA
GCACTGGCGCTGTTGAAGAACATTTCAGCACCAGAAACTCCGCTATCATCAGCCATAATGCGAGATCGCC
ACTGAGAGCCAGCTTCACGGTTTAGTCCAGATTGATAGGTACTTGTGTCAGAAACTACGGCCTGTTGGGC
TTGTTGTTGATGCGCATTTAGTTGTCCATCAACACCAGACAAATTAGTTTGGTAAGCTGATTGAGCTGCG
TTGAACTGAGTTTGAACAGTTGCAGCATCCTCGTAGCCGCCCAATACACCCGATTCCACTTGGCTTTGAG
TGCCACCAAAAGTAGGTGCAGTTGATGACAAGCCTTCATTAGAGCGTGGCTGAATAGATCGTAAATCGGC
TCCGGTAGCCATGGCCATAACAGTCATTGCTGCTTGATAGTCATTGTCTCGTTCAGCGGGCGTCGAGGAG
TTGCTATAGGTTAAAGACTCCATAGCTGCGGCCACATACGCCTGATTATCATCAGGTAGCAAGCGCTGAT
ACATTGGAAGGTTTTCACGTAATCGGTTACCTGCTTCAACATGCTGGTTCATATAGCGACCTAAATAATC
CATGACTTCAGGATTATCCGCTGCTAATCGAGTTAACGTCGCACCATCCGTGTTCCTTTGTCCTGATAGA
CTGTAGCTGGCCTGATCAAGCTCACTAAAGCGGTTTGATGCCGTGATAACGTCTTGTGCTGAACTCTGAA
GTGACTGATAGTCTTGATTAGACAACGACATCTCAACGCCAGAGCGTCTTGAATCTGAAAGGTCCTTAAC
CATTGCATCGCGATACTCAGCACGTCGTGAATCACTTGATGCCAAGCTTTGCATCTCCCCAGTGAGCGTA
TTTGCGGTCGTTGACCGAGAACTGCCCTCTGATGACTCAACTTGGCCACTAAAGTTACCACCTAAATCCA
AGCCTGCTCGTAACCGTGATATTTTTGGCACTCTTGATGATTCAGGCTTATCCACTCCTGGTAGGTTGCC
TTGTGGGGAGTCATTCCCTCCTGTACTAAGTAATCTTCCCAAGAACCCTTTATCTGCTACTTCTTTATCA
CCGGTATTTGTAATGGTTCCATCTCCACCGACCCTAAGGCCTCCCGATAACACGCCCGATACCAAGCCAC
GTACAGCGTCTTTTTTATCGTCTCCGAAACCATACCGTGTTTGCAGGTCATCAGTAACCTGATTAACAAC
GGCGCTAGATGCGGAATTAGAAGAACCGATCTGACGTCCAACCGAAGAAAGGTTGTCGTAACTTAGCTTT
TCACCAAAAGTTCGACTCATGGTATTGCCAACTTGACGGCTAAAGGCTTGAGTTGCCTGAGTCATGGATT
CTTTTGCAGAACCGACCATTGAACCCACCGCATTTCCGACAGAGAAACTGCTTAGTAAGTTTGACGCACC
GGTCATTGCAGAACCTGTGAGGGCTGAATTTTGGAACATTGACTGTGATTGCATTACCGGGGCATTTTTC
GCGACATCTGGACTTGCCATCTTTTCATCAATGGCATCACCGTTTTGAAGACGTCCAGCCAAGTGGGTAG
CGGTTATTGCTGAGCCATACACGAGCATGAGCGAAATTGCCGGAACACTCGACGCCAACATGCCGCCAGT
AGCTATCCAGGTTTGCAGCACTGAATCCATCTGCATCATCCCAGCAAAAGATGGCACTTCTGTACCTGCA
AAGGCATCAAGCGACGACATTTTCCCTGCAACGGTTAAATGAATATACAGGTTAATGATGGCCATGACAG
GCATCCAAAGTTGAATCCAAAGCAGGATTAACAAGTACTTCCCGGCCATTCGCATCCCGATTTGGCCAAG
GGCAATCACAAAGGCCATCAATGGGGTGATGGCGTAAATGAAACCCTCAAAAAACGTCATCATCGGACGA
ACGATACTTTGGAACAGGGTCTGCTCCGCAGCCCATTGCGTATTGCGCTGCTCAATCGCTTGGTTAACCA
TCACGGCTGCGGTGAAAGCTTGGTCATCCATATATTTGCCCGTCACGCTTTGCTCATAAATAGGCAAAAG
CACCGACGCGGTCATGTACTCTTGGGTGTTAACCGAAGCCAAACCAAGGTTATTCAGTGCATTTCGGATC
ACGTCATCAGTGTCCGTTGCTGACGAAGTCCCCAATGAGGCCGACAGAACCTGTTTAAGCCTTGGTATGA
AGGTTGATTCTGTCATGAGTTTCAGTTGGCTGTAGGCATCGGTGCAGTCCAGATCGCTACTGCTACCACT
AAGCATGATGCGTGTGCCATAAATACGCGAATCAAACCTAATCGCAGTCATCGGATTAGGATCACTCAGC
ACCTGATCGAGGTTCTTTTGGCCAATGTCGATACCAATCAAGGTGCACTCTTTGATGTAGTTAAACCACG
ATTGCTCGATGTCCGAGCCGCCGACACGATTTGCATCACCCAACCCAGAGCGATCCATCACCTGTTTTCT
CACTTTAATCAGTGACTGTAAACTGGATGCAAAGCCGTATTCCGTCATGGCGGGAGTTGAGAAGGCGGTT
TCAAACAATCGCGTGATTTGAAAGCCAACAGTCGAAATCGTACTGCCTGCGGCAGCAACACCGATGGGCA
CATTATCAACCACTCGAACTTGTCCCGTGTACGCATCCTCAATGCTCACTCGGGTACTGGGCCCAAACAT
GGTTGCAAAGACTAGCCATGAGACTAAAACATGTTGAAAGTTAATCCCACGACCACCTTGCATTAAGGCC
TGAACAGAGACCATCAATACCCCAATGAGCAAGCCAATGCGAACCATTGAAGTAAAATCGCCTGTACCAG
TGATCATCGCGACAGCGTTCAAGACCTGCTCTAAAAATGCCGAATCCCCGATGGAATAGATCTCCCACAT
GACCTATTCCCCCAGTGCCGTAGATTTAACGGTGTAATAACGCTGCTTGCGAATGGTCTGAATCACCTGA
TTAAAGTGCGCCAGCAATTCTTGCTCTGAGCCGTATCTTCGCTGCAACGCGGCGTACTCCTCATTGATTT
GGCGACGTGCACGTTCAAGATCTTCCGTTAACAACTTCGCATAGGCATGATCTTCCACACCCGATGTGCT
TCTAGCTGCGTTGAGCATGTCTTCAACCAATGCTCGGGCCATCTCAACAGCAATAAATGGTGCAGCTCTA
GAAGCAAACGACCTAGCAGCCCCTTCATTTAATGCAGAAAGAGTTCGAATCATGCCGCCAATGCTTGCAG
GAGCCGAGGTCATAAAAGCCTTTTCGGTGGTGCTAGCTGCCCCTGTATTTCGAGCAAACTTAAAAATAAT
GCCGTGACTAGAACCTGTACCAAGAAGTAAATTTTCTACCTGAGTTGATAACCCGGTAAGGGTCACGTTA
GTGATTGTTGGATTAAGGCAGCCGTCTTGTGTCACTGTGTCACATCGGTACATAGCGACGTTACCACCAT
GAATTAGATGCTCAATAGTCACTTTATTGCCATTCAGTCTGGTCAGTTTCGGGGCTTTTCCTTGACCATC
AGCGGCATTGGCTAAATCACCAACGATGATCGAACCAGTCACCGACATAACCGCTTCAAGAAAACGGTCA
TCCCCAGATGCAAACCAGCTTGATGCCGAGTGACGTTTCAGTGCTCGCCAAACCAAGTTGCCTTTAATCG
TTTTGTTCACATCAGATGCCGCGACACTCGAAGCGTTCTCGTATGGGTTCTTACCATTGGACTCACTCCA
ACTGGTAAAAACGTCTCCAGCCCCTTTAAGTGAGCTCAACATGCTGGCTTCTGTTTGCCCCTTTTTACCA
AAAGCAGCCAAGGTATCGTTCACGACTCCCTGAGCCATTTGACAGGAATTGCCAAAATACTCGTTCAACT
GCTGGATTTTCTTTTGCAGAGTCTCCATGTGCTGGGAACATTTCTCACACATAGCACTGAGCGCCAATTG
GAATGCGTACCCCTTGGCATTTGCCGCTACAGAGCGAAGCAATTGAACGAACTGATCTGCATTAACAAAT
GACAAACTTCCAGCGAACATATCAATGCCGCCACAACCGGCTTGGAATGACGGAGGCACCATAGAGACGA
GGTTCTCGTTCATGATCCTGTTACGAACAACAACACTTCCGCCAGATATAACGCCACGCCGCTGACTCTC
GAATACACCAGGCGCAGTGCTGTTGGTCATTGAACCAAACAACTGATTCATCTCCTGTTGCAAGCTTGCT
TGGCTCATAGACGAAAAACCAATCGCACAGGCGATTAGCGATACTTGGAATACTTTTTTCATTGTTATAA
CCCTCCTTGTGCACGCAGATAGCGAACAAGGAACTCAGGGTCCTGTAATATCTTTTCGTTAAGCTCTTGG
GCTGACATCGCGAGTGACACGCCGGGTTGAACAGGTCTGGTGGCATAGTAAGTTTGATCGTCAATCCAAC
CGGCTTGATGGGCTGCAAGAATGATTCGATTATTGAGCTCATCAAGGCTCATTGCGCCTTGGCCAATCGG
AGTGATGACATTAGGCGGATCAACTAAGAACACGGCAGGGACAGTCGTAACGGACAAGGATTGAGCTTGT
CCTGAATCGACTTTGTAATTAGGAAACTCTCCACCAGGTAAAGGCAAGCCATCGACTGCAATAGCAAACA
CCTCGAAACCATAGTTCAAAGCCATGGATTCGATGATAGGCGCTTGAGCATGGCAGTAAGGGCAATCCGA
ACGATAGAAGAAGAACAAGCCAGCCCGTTTTGCTACTTCACCTAAAGCAATATCTCGTTGAGCGCCAGCT
TCTCGATCCATCCGATTGGCAGCATAGGTAGCCAAGGGTCTGCGACTGATTTCATCCAAAACAGGATCAC
CCATGACAACCTGCTGACTAACATCAGCAAATAGTGAGCCCTTATCCATCATAACGCGCTGAAGATACAG
ATAGGCTCGGACGTTCTCAGTGGTCGGCTCATCAATTGCCTTATCCATGAACGACTGCATGTGCTCACGA
AACCAAGCAGCACTGAAAGGCTTTAGCCCGCTCTGACTCGACTCTGCCGCACCTGATTCCGGCTTTATAG
GCTCTTCATCCTCCGCTGGCTCAGGAATGACCTGATACCAAAACCAGCCTTCCTGACCACGCTGATAGAA
TTGCCCATCACTAGCATGGGCGGGCAGGATGAATAGAAAGAAAATAATGATTGGGATGGTCACCCATAGG
ATGAACCAAGGGAACAAGGGGGTTCTCATTGTCAGCTCCAGAAAATTTCATAGAGCTAACATGCTAATGA
TCCCGGTAAGAGCGATTGGCCAGATAGATGAATGAATCGTGTGTTTTTCTGACTAGCTGTTGTGACCAGT
AACAACAGCTAATTTTAACGAGCCAAATTTATGATTGGACCGCTTTGAGCGAAAAGCAGAGATTCAGCAC
CTCAACACAATCCGCATGCGAATGACCGCTTTTACCGCAAAACCGGACATGAAGCCCGGTTTATTTAAAA
CGAAATTATCGGTCTATAGGGCTAATTGTCCCTGATGAATGTTGACCGATGACATGTGTATATATTTGAG
TTGTCTTCAAATCCGAATGCCCTAACAGCTCTTGAACTGTACGAATGTCTGTTCCCGCTTTTAAAAGCTG
CGTTGCGAAAGAGTGCCTGAATATGTGTGCGGTAACGTGTTTCTGAACACCTGACCGTATAACAGCGCTC
CTTAATTTCTTTGTTAGGGACGTCCAATGCAAGTGATGGCGGCAAACATATCCATCCACTGGATGCTTAC
ACCTGACAGATGATGGGAATATAAATTGCCACTTAAAATCAGAAATTGCGTAAGGGTATTTTCGAGCGAG
CCCTGACGGGAGACTTGTTTTACCCTCACCTTCGCAAAGATCCTTTTCATGAAGATCACGAACCTTTTCA
ATATGCAATTTAAGGGGTTCAACAAGCTTTTCAGGTAACATCTTGACTCGATCTTTACCGCCTTTGCCAC
GAAATACATAGACATTCCTTGACTCAAAATCGATATCTTTAACTCTTAGCATTAATAGTTCTGCTTTCCT
TAGCCCACAACCATATAAAAGCGAAAACATCAGTTTATAGCTACCGGATAGCTGATTGATGATACTCATT
GCTTCGTTATGAGATAAGACGGATGGAACCCGTTTAGGTGCGCGTGCTTTTATCGTATCAGGTAGTAAAG
TAAGTTCTCTCTGAAGTATATGTTTATACATGAAGACGATAGCGCAAAGCGCCAAGTTTTGAGTAGACGC
CGTAACTTGTCGGTTTACGGCTAAATATGTCAAAAAATTAGTTACCTCTTGTTCCCCCATGTTCTTAGGA
TGCTGTTTTTTGTTAAACAAAATGAAGCGTTTTATCCAAAGTAAATAGGTTTTTTCAGTCTGAATTGAGT
AATGCTTGGTCCGCATAACCTGTCTGATGCTTTCAAGGAAAGGTGAACGAGTCATGTAAGCTCCTTTGTT
GATTATCGAGTGTGTTACTGAGACTTCTTAGTAACACCTGATGATAAGGAGGCTAAATCAAGATAAGGCA
TTGATATTAATAATATCACCCCGTTTTGGGGTGGAGACATTACTGAGAAGTCTCAGTAATGTCGTAAATT
AAAAGTAAATTAAGTCCTTAACTAGCTTCTTAAGTTATTGATTTTCAGTAAACTCATAGGTATATATTTG
TTTTGCCTTTCGGATGTTACTGAGAGGTCTACATAATAACTGTTAACCTCTGAGGAAGAATTGTGAAACT
ATCACTAATGGTAGCTATATCGAAGAATGGAGTTATCGGGAATGGCCCTGATATTCCATGGAGTGCCAAA
GGTGAACAGCTCCTGTTTAAAGCTATTACCTATAACCAATGGCTGTTGGTTGGACGCAAGACTTTTGAAT
CAATGGGAGCATTACCCAACCGAAAGTATGCGGTCGTAACACGTTCAAGTTTTACATCTGACAATGAGAA
CGTATTGATCTTTCCATCAATTAAAGATGCTTTAACCAACCTAAAGAAAATAACGGATCATGTCATTGTT
TCAGGTGGTGGGGAGATATACAAAAGCCTGATCGATCAAGTAGATACACTACATATATCTACAATAGACA
TCGAGCCGGAAGGTGATGTTTACTTTCCTGAAATCCCCAGCAATTTTAGGCCAGTTTTTACCCAAGACTT
CGCCTCTAACATAAATTATAGTTACCAAATCTGGCAAAAGGGTTAACAAGTGGCAGCAACGGATTCGCAA
ACCTGTCACGCCTTTTGCACCAAAAGCCGCGCCAGGTTTGCGATCCGCTGTGCCAGGCGTTATATGCTAG
GGGCATCCATTTGAGAATTTCTGCTTTCTTTGCTGCGACAATGTCGTCGTTAGGTGTTTTTTTGCTATTT
CATTTGCTATCGATTTATTTGGCAAACCAGTACTACTTCAAACCTTACGCAGAAATGGATTATGAATCGG
CATCCATCGGGTTGAACATAGTTAAGCTTGTTAAACATATTGGAGTATTCTCTGCATGCTTTTTTGCTGT
AGGATTTGCAAACAAAGAGGGAGTCAAAATTTGGCATAAGGCTGCATGTGCTATTTCTCTGTCTGTGCCT
GTAGTCTTGTTAGCATCTTTCCCAGACATTCTTTATGTAACCGCGCCAAGTACGGTATCAATTCTAAATA
ACTTAGATCGTGTTATTTATTATTATTTGTCTGCGGGCGTAGGGTTACTTTTAGGGTTTAGGTTTAATAA
ATTGAATGGCATATAACAAGTTACTTAATTTCGTTCCGGCCACAAACAGCGTGGCCTCCACGGGACTGCC
TACGCTGTGCTTCGGCAGCCCATTAGTAATGCGTTATGCCTGTCAAAGCGTCCGTGTCGCTGGTCTGTCA
GGTAGATGTCGTGACCGACAATAAGTTAACTAAGTCATCATTTGGCCTGAACACATAGGTCAGGAGAAAT
GGGATGATAAAAAAATTGCGAGAGCGAAAAAATTGGTCTCAAGAGCAATTGGCAACAATGTCAGGTTTAA
GCGTTAGAACTATTCAACGCATTGAAAGTGGCAACAAAGCAAGTATTGAGTCTCTTAAATCACTGGCTTC
TGTGTTCGAAGTTGATATTTCGAAGCTATTGGAGGAGATAACCGTGATTGATAAAGATTCTGAATACTGG
AAAGAACAACCAGGTTGGTTCAAGTTCAGCCTTCTTGGTGTGAATAAAAGAAGTAAACTTGTTCTGATTG
AGTATCTCAGCATTGTGCTGGGACTATTTAGCTGGGTTTTACATGCAAATATGTTTGCCACCCCTGCGTT
TTTTCTAATTGCTTATTTAATTAGCAAGCTAGTAAATACTGCTGATTCTAAAAAGGTTTGGTAAACAGCA
TAACAAACAAAGGCAGCCGACGCTTAACAGCGCGCGGCTGCTTTGAGCGTTAGGAATTTTGGCCATGGCT
ACGAAGGATGTTCAAACACTGGTAGACGACATTTACCATTTGGGCCACGAACAACATTCGATGGTTGAAG
GTGTTCGCAAGTTGGTGAAGGCGGTCGTTTCGCCGCTTTCGGAAGAGGTCAAGTATGGCGGCATACTGTT
CACATCAGACGTTCAGTTTTGCGGTGTCTTTGCATACAAGAAGCATGTTTCAGTGGAGTTTAACAAAGGC
GCCCAAGTCGCGGATGAGTTCGGGCATCTCGAAGGTGGCGGGAAAGGCCGTCGGCACGTGAAGCTGTACT
CCGTCAACGACATTGAGTCCAAACATCTAGCTCACTATATTCCTTTAGCATTAGAGGCTGCGAGAGCAGA
TTCCTAACAATCACAGGCACGGCGACGTCTACTACATTGCGGCTGCGCCTCCATTCCGCAGCCGCGCATG
CTGTTGGCGTTGGGCAGTTTGTAGTTCGGGGTACTTATGAGCTTGATTGTGTGTTCGTGGGTCACTAATC
TACCGGAGGGACGCTTTTCTGTTTGGCCGGATGGCTGTCGTGATCTGATCGCGATAGTTTCGAAAGAAAG
TCCTGTCACCGTTATTTGCAGTGGTTTGGATTCCGCCCCCCGGCAAGTAGTATGCGATGATGACACTCTA
TTTGTTGGAGTTCGGTTGGCAGCGGGGGTAACCTTTCCATGGGATATGAAGGATTCGTGCATAAAGCATG
ATGATCAGGTTCTTTCACAAAGTTCGTTTTCCAGTTGCCACGGATGGGAATCTGAAAGTGATTGTGATGA
AATCCTCGGAAAGCTGATTGGCGTGGTTAATGACTTTGCGAGCCCCGCGCCTTCTTGGGTATCGGAATGT
ATTGATGAGTTGCGGATCGGTGAAGTGCGGCAGTCTATGTCGTTAAGTGAACGCAGCATAAGAAGAAAAC
TTGCCGACATTACCGGAGCCCCGCCACGGTTCTGGAAGTCTCTGGCTCGCGTTCGCCAGGCCACGTTGGA
GATAGTGCGGTCTGAAGTTTCGCTGGTATCGGTCGCCACAAATCATGGGTTTTCGGATCAAGCGCATATG
AACCGGGAAATCCGGCGTTGGTTTGGGGTAACACCGGTAACGCTGCGGAAAAATCGGGAGCAGATCATTG
AATGGCTGTCTGCTCCCAATGTATTCCAGAACGTTTAGCCTTCTTTCATGATGTACTTTTCGAACTCGGG
GCTTGGGGCAATAGGATGATAGCAATAAACTATGACGCCAGAGGGATCAAGCAGACCGAATCCTCTATCG
CCCCAGGGATGATCTTCCAGTGGCACCGTTGGTGTCAGGCCTGCTTGGGTTAGTCGAGAGTGAAGCTCAT
CAGCATCTTCCACGAGCAGGTTAAAAAAGGCGCCACCAGAGAATGGTTGCATTCCTTCTTGTGGACTCAT
CAGGCAGATTTCCGGTTCCTGATGACGAGTAGTCAACCTAAGTATTACGTACCAGCCACAGTCGAAAATG
GGGCGCGCATTAAAGTAAGTTTCATAGAACTTCCGCGTATCGGGAAGGCTTTGTGTGACGATGGTCATGC
TCGCAGATTTTATCGACATAATTTCTCCAATTTATTTATCGCTGAACGGGATAACATCAAATGCGGAGCT
TAACTCAGTGGGGGAGTTCTTGTTTTGAATAATTCGGCCAAAGTTGAGACGATAATGCCCAACAAGGCAC
TGCTGTCGGACAAATTTTCCGCTACGCTCCAAATTTGCCGCAGAGTGCGGCGTTCTGCTAACACCTAAAA
GCGGACTTTACAGCCTTAAAGTTGGAATGTCTGCAATTGGCACATAAGTAATATTCATAAAGTGCGAATA
CTACATTAGCTTACTTTACTGCAAAAACCGTAACCAATGTCTTCATTGAGTCACCCGTAATCATAACAAA
GTACATCTTGCTCTCCACGTGCTGCCAGAATTCGGCCTCTTGTGCATATTTTTTTGCTTTTTTAGTAGCG
ACGCTTTCTGGTAACTCGGCTTTAGTTAGCGCAGAACATAACAGCTTTGTGCACAAAGCCTTCCAAGGAT
GCTTAGGTACACCGTCTGAAAGCCTTTCCACGAATCTTTCTAGTGCATGACGAGTCACCACGACAGGTCC
AATGTTCGGAACATTTATTACCTCATCGATTTCTCTCACAGTAGCATTATCGACGCTGTATTCTTCAAAG
GAATATGAGAGCCAATCTTCCCGTTTCTCTACCGAGATCTGTGCTTCCTGGTAACGGGTGAGCAAGAACC
TAGTCAGGCTGTAAAGTGAATGCTGAGTTGAGCGTTGTTTCTGTAACTTTTTGATGGCTCCTTTACTGAC
CCGGATTTGAAGCCCATTACCGCTTCGGTTACTCCCCATCACCTCTTTCATTGACAGTAGGTGATGAATA
GCATAAAGCTCAGCTGCAATTGGCTTTTGCTGCTCAGGTAGCTTGTCGTATTGCTCACCTAAATTGACCT
TTAGCTCACCACCTCTTCGAAGGCCGGTCTTCCAGTAAACCGTAAACTCACCATCAATCTGCTTTGTTAA
CAGGGTTAATACCATCATGTTTGTTTCTCCTATTGATTATCTATTTTTCATTCTCCATGTTTTTTCAAAT
ATGCAAGACGCAAAAAAAGGGGCCGAAGCCCCTTGGATCAGATATGAACTTTCGGAAACCCCATGGCACC
GTAAACATTCAGCACATCATTCCAATCCCAACTTTTCACGCCGAGTGACGTTGGTATCGGAGGGATCAAG
ACTTGTGTCAGAATGCCTTTTTGCCAGGCTTTTTTCTTGAGTTCATTCGCTGCATTCAGGCCGGTCTCAG
AGAGATCGTGATCTGCCCAGATGTACAGCATTTTCACATTACTTGGTGGTTCAAACCTAGCCAGTAGCGT
AGCATTCACAACCGACCAACATGTTTGCCCCGTTGCTCTGGTTACCGCTAGGGCCGTTTCTATACCTTCA
GAAACACCTAGTACTTCACCCGGCTCACCTATCGGAATGGCACCACCTGTGATTGTTCGGTCACTTGGTA
TCGGCATCATCTTTTTAGGCTTTTCAACCGGCGCTTTGAATCCATCTTCACTTAGGTAGATCCGATGGAA
CGTGGCCGAACGCCCTTGCTGAGTAACGATTTTACCTAGCAGCGCTGGGTAGCTATCGATAAACAGACCA
TCTTCATCATGGTAAGGCAAGCTTGGATGAAACCTCAGCACCGAATCCCATTCAGGACGAAGCCGCGTCA
CAATGCCACGACGATGCAAGTAGTTCCAAACTGGTTGCGCACGAGTATCTGCAAGAGAAAACGTTTCTCC
CCAGGTTTGATTCAAGCGATGGATAATCGCTTTGTCCTCTTCCTGCTTTTTAGCCTTCCAATCAACAGCG
TTACGCGTTATTGCCCGAGAAGGTGCTTGTATTTGTCCGGGTTGAATACCAAGAACCTGGCCGATTGCTT
CAATAGACTGAGCAAAGTTCCACCCATTAACCCAAGACAACAGTTCAAAACCATCATGAAAGATACCGCA
GGTGTTACAAACGCCACCTCCGGTATATTCAGCATCTTTGAACAGCCTAAAGCCATCACGACCGCCATGA
ACAGGGCAAGCCACATGACGGCCTTTTCGAGCAATAGCGGCATCAAGTTCTGGCACCAACGCCGCCAGTA
TTTGAAGCCATTGGCCATTAAGATATGGCCTTACTGTTTCAATTTGTAAAGGTAACGCCATATAACCTCC
TTAAGTAAAAAGCCGACTCCTACCACAAGTGATAAAAGTCAGCTTAGGTCCTGCATTAGCCGTTCGGTTA
ATACAGGAACGTTAGTCAAGCTGGATACCATGTCGTCTTAATAGCCACATGATGGAGTCACGAAGCACAT
CAGGATCGACAACCGCAGCCATTGCGCAAACACGAAAGCAAAATGGCGTTAATTCGTCATTTTGAATCCA
CGACAACACATCCTTTCGCAATCGAGTACTGACACGACCGTCTAGCAATACACGGATCGCATCCAATAGA
ATGCCTTCGCGTAACTGCCAGATTTCCGTGTCAGACCAAGTGACTGGGGCATCATCAAACTCAAATAGAA
ATTCGAGCTGTGATGACGTGTGTTGATGGGACTGCTTTTGTGATGAAGGATAATGGGCAATGCGCCTATT
CATTAAAGATAACCGCGTTCGGCAAGCGAAACGCAGCCCTCGGATGCGACCACGACATGGTCAAGCGTTC
GAATATCAACAAGTGACAAGGCGTCACGAAGTCGATGAGTAATGCGTTTATCAGCTTCACTGGGTTCAGG
ATCACCCGATGGATGGTTATGAACCAGTATCACTGCTGCCGCATTAAGTTCTAGCGCTCGTTTTGTTACT
TCCCTTGGATACACGCTCGCCGCATCTAAAGTGCCTTTGAACAGCTCTTCAAATCGAATGACGCGATGCT
TTGTATCAAGAAACAGCACACCAAAAACCTCGTGCTCATACTCGTGCATCAGTGTTTGCAGGTATGAGAA
CGCCGACGATGGCTGTTCAATTTTGCGACCTTTACTTAATCGACCACGGGCAAGCTTAAGCGCCAGATCT
AAGATATCCGCTTCAGTCACTTGCTCAGGAACGATATAAGTACCGGCATCTTCGCCAGCTAAGAACTTTC
TGTTTTTCATAGGAGTCTCCCAAAAAAAAGCGGAGACGAACCCATGCCCAGACGGGGACGGAATCGTCCC
CGCAGGGTGGTAAAATTGATGTGGTTACTGAATTAACAGTTGTTGTGTTACTTCAAATAACTCACGCTTT
AGATCTTTGACGTCGTTAATCACGATGCTTTGTGGAAAGAATCTCTCAACACTGCGTGTTTGAATCCCTA
TTCCCAGAAGCTCAAAGCCACTGCGTCTGCACCGGTCAACAATGTCATGCGTGGCAGCCCAATCATCTGG
GTCACCATCCGTTAGCACTATCATTAGCTTTCGCTTCTGTTTTTGCGCTAACAAACTGTTTGCCGCAAAC
CACATTGCTTGTGCCATAGGCGTACAACCTCGTGGTTTTTGGTCAAAATAGGCGGCCCGATGTCGAACCG
ATTGCTTGGGCAATAGCGCGACAGAAACTTCCTGATGAATACCAGGAAAATAACTGACCGCAGGTACAAC
ACCCGGTATGCCTTCCAGTGCCATGACCAAAGCCAAAGCGGCTTCATTGGCAACATGAAAGTACTTGCGA
TTACCTTCGCCAATGGGCTTACCCATTGAGCCCGATATATCGACCAGCAAGTGCACAGCAGCATTGGGCG
CAATACGCGGCTGCCTTTGAATAAACAATCTCGATTCACCTGCTTGTGAGGCGGCAAGACGATGGGTTGC
AACTCGAAGACCGTGCCGTTTGGCATGATTCCGATTGTCCTGACTGGACTGAATCATACCTCTAAGACGG
GCTCGAATTTGAGCCGACTCAGACGCCGATAAGGTCAAGATAGCCTCATCACCCAACATAGCCTGCTCTG
CTTGAGGCAAACTGAGTGGTGTGACGCCCTGATGTCCTTCAGCTTGTTCCGACAACACTTCTGCCACTTG
GGCAAAGGTATCGGGTTCAAACTGAGCGGCACTGGCCTCTAAGGCTTGTCGCAAATTGTCAGCTTGATCA
GAGTTATCTGAATCCCCCGTTTCAGCAGCATCCCCCATTGCAGACGATGCTGCTTCTGGGGTTTGACTGT
CACTATTGTTATTGCTGTCATTACTCGCATATTGTCCAATGTCATCACCCCCATCAGAATCAGACTCATC
CTGTGGTGGACGAGATTCTTCTTCCAACATGGCAACGATGGCATCGACAAGTTTCAGCACTTCACCTGTA
GATGCCAGGCTAGGCACTGCTGTCAGCATGGCGCTTAACCGGCTCATCGCTGCGGCAGGAAAGAGTTGTC
TCACTCTTTCATCAACAGCTTGATACAAAGGCGTCAGCGCTTTCTGGCCCAGAAAATGGCATCTCAAGCG
GAACAACAACCAGGCTTGCAAGTTAGATGCAGGCTCAGGCTGTTCAGGTACACACATTTGCTGTGTGTCC
ACCATGTACTCAATCACTTGCGAAATACTGCGCCGGGTTCCGGGGTAATCCTTTGCCAATTCGTTTTCAA
TGCGCACATCCTCAATAATATTGAGAAGTGCCTTACGGATCGGCTTAGACGACGCCTTCTTCACCATGTC
AAAATTGGTATGCCGAATATGCGCCGCTTCATGAGCCAGATAACCCCAAGCTATCTGTTGATAGTGTGGG
TCGTCTGGGTTTGCTGTTGGGATCACAATCCGCTCACCATCGGTAAACGCATCTTGTCCTTGAATAAGCA
CCTTCACACCAAACTTTTCGCCATAAGCGGCGGCAACGATTGGCAGTGCGTTTTTTAATGGATGATTCAT
GGGAGTCTCCTAATCATTAGGGGGAATACTCCCTCAGCGGGAGCGTTTCCCCGCTGGGAATGTGGATGTT
TAAACCTGTGCTTTTAGCTTATCCAGGTCGTATTTTTGACCTAACCAAGCCACCAATTGAGCTGGACTCT
CGTGCTGCTCAAATGACGTTTTAAGCTGGTCTAAACTCAGGATGTCATCCAATGTCAGACCGTACTGGTC
TTGTAACTGAGTAGACACCTCGTGTTGATATTGCAGCCAGTCCCGCTCAAAAGCGGTTTGCTGCAATGCC
ATGTTTGGAACAAATACCATGGCCGTTACCCAAACTCCTTGTGCGTCCGCATCTGCGATCAAAACAGGGT
TCTTGGGGATCAAGACACTATGTGTTGAGTACGACCGTTGTACTAACGTTCGACAACACGCCACTTCTGG
TATCGATTCACTTTCAACCGCATCAGTCACACCACGAAAATGTGCTTCAAACTGGTTCAGTTGGCTGGAG
TTATGGATGGTTGATTGCATAATTTCCTCTTACATAGTTCAGAGGACATGCGCCCTTAAGGGCAACATGC
CCTCAAGGACGTTAGAAATAAAATGAGTTTGGTACAGTCGAACCAAGGTTTGGTCTGACGGTTGGTTGTG
GTATTGCACGTAAGTTATCTGCCTGAGCAGATACTGGCTGTGCGGGTTTAGGTTCAGGTTTGGGCATCAG
TTGTCTGATATCCAATTGACCTTCACCGTGCATTCTCATCTTGTCTGGATCAGACAAAATTAAAATGGTC
GCCATCAGTTCGTGATAGAGATTGTCTGTCACAGGGCCGGTCTTCGGCAGACGAACAAATAAATTGTCCA
TCGCTTCAACCATCGGCTGAACTCGATGATCCAGGAATGACAAACCATCCAACTTGTCTCTTAATCGCTT
GAGAGGATTAAGGGCACGCTGACTGATTTGATTCTTTCCTGCAACGGAACGCTCAAACAGTTCATTAGCA
TCACGAGCCACCTCCCTAAATAGGGTGTGTCCCATGCCATTGACCTTGTCATCTAAGCCACCAGCTTGTT
CAGCCGGTTGCATTCGATAGATGGCATAATCGAACTGAAGCCGTTGTTCCACGTCTTCGATGGGTGACAG
CGCACGCCGAATTGCATCTGCAAATTCCGGGTGTTTCGCAACCCAGTCAAACGTCACCTGATCATAGTTG
TCCAAGAACAACTGCTTGCACTGCGCAAACTCCTGACCGATCCTGTCAAGCTCTGGAACAATCTGATCAA
TTCGGTCTTCAGGGACGGCATAGCCACCTAAAAACCGCACACCGACTTGCTCACACAAGCGCTGCGCTTC
TTTCTTAAGCCTTTCAAAGTTCGCCAATGCCTCTGGGTCGCAAATTTTTTTACTCCCTAAGCTGGCAACA
TCCTTCGGTGGAAGTTGGCTGCCATTGGCTAATCTGAAATCTTCAGGCCTTAGCTTTTTTCTACCGCTCC
AGATGGAACAGTCGATGTGACAAATCAACAGTTTGTCGAGGGTTTGAATACTCATAGTGCATCCTCATGC
GAGATGGGGACGCACCACTCCCAACAGGAGCAATGGCCCCCGTTTGGGTGGTAGTAGTTGACGCGCTAAT
GGCAATACCACTATCAGAAATAGTAATTTTGCGAATCAGGCGACGATTGGTTGAGATCGATTTTCACAGG
CATTAAGTCCAGTGCTTCAGCTATCGGGCGAACCCGCTCTAAATCACTGCCTAGCAACCGCAATACATCT
TTTTCCAACTTCAGTTGGTCGGATACTTCTATCCCTTCAGGACTCGCTACTGTGAGCGAACACAGTGGTG
GTAATTGACGCTTAAAAGCCAGTAACAGCAACAATGGCCACGGGCCATCATCAGTGTTAACAATGCCAGC
GCCTTCACCTGACACCATGCTGATTTGATTGGTACTAGGTAATCCGCTTTTGCAAAACCCTAATGACCAT
TCTCCAATCCTGACTTGGTTATCATCAATAACAGCCAAGCCATAGGCTTCAAGCAGCTTTGCCATATCGA
ACAACGCTTTTTGCGCCAGCGAGATTTGACCATTGACGTCCTTGCGAGTACGAAACTCCCAACTGACGTT
ATTGGCGCACGCGACGCTATCAAGCGCATTTGATAGTTCAAATGGCCGCCCTTGATGATCAATGCCGACT
TGTCCAACAAATCGATAACCCTTGTTGATTTTCTCATTGATTCTTCGGTCTGCTTCTGCGTTAGGATCAG
TCGAGTCAATTAATCGCTGCTGCGACAATTGACCTGCTTTTCCAAACCGAACTTCAATCTCCTGGGTATC
TGATCCAACGTAAATGGCCCATTCTTTGGCTGTCCCATCAGAATGACTGTAACGGTAAAGAGCAAAGCAC
TTTTCCATCATCAATCCTCCCAGTGGTCACCGAAGACATCAGCGGCAATACGGTGAATGGCTTCACGTTG
CTCCAACTCAGCACGAGCCGTCAAAGACCGAACCAGTGCATACTCCACTGCGTTAGGAGCGCCTTTAAAA
GCAAGTGTTAACTTTGCCCAGCGCACCAAGGTCCGAGTGGACATGGTGATACTAAGCTCTGCACCGCCAT
CCGCGCCCCCAATAAAAAGACGACGAATGTCACCAGCCACCTTCACCATTTTTTGGCGAAAGACCTCTGG
TAAGCCCGGCGCAACGTTCTCCAGAATGGCTTCCTCTACAGATGGTTCTGCATAGGTCGCTTCAATGATT
CTAAAGCGATCAAGGAAAGCCAAATTCTGTTGAAGCACGCCTTGATACAAGCCCGTTTGGTCACCGCTGC
CCGCACTGTTGCCGGTAGCGATAAAACGAAACTTGTTGTGTGGCATGATGATCTCTCCGCCATTTTGTGC
GATGGCCAAAGGGGCACCTTCCAAAATGTCATTGAGCCCAGCCAGTTCAGCAGGCTCAGCAAGATCCATT
TCATTAATGATCAGCAAATGGCCATGCTTTACAGCCAGTGCCAGCGGTCCATACACAAAGGTCATGTTGC
CATTAACCAGTGTGTGGTGACCGATAAGATCGGACAATTCCAATCGACCGTGCGCAGTAATTTGCTGAAC
AGGCCAATTCAATCGAGAAGCAACTTGGCAAATTAGCGAGGTCTTCCCGCATCCAGTGGGGCCTGTAATA
TACAAACCGTCACCGTCTGGGTTAGACAAGAACGCCAATACGTCACGTAAGTCTTCTTTTCTAAAAACAT
ACTCGTCCTTGCGAACGGGAATGTTTGGATGGGTAGTGTCGGCACTAAATCCTTCCAGAACGAAAGCATC
AGGAGCCGGGACATTAAACGCTTGATTCACTTGAACCAAAAATGGGGATTGTTCAGTCATGGTAAACCTC
ATCAGTTTTGACGAGGCTCCATGCCCCAGCAGGGAATGAAGTCCCCGTCGGGTGGTATGTTGATTGTGGT
ATGGCTGTGTATGTAAGAGTTCAGCTCGCTCTATCATTCGTACCCAGCATTGGCTACGAGTGAAACTGCT
TTCTGATGCACTCCATATGAGCGCATTAGAAAGGAGCCGAAATCGGCTCCAAGTGAACGTTAAAAATAAA
ATGAGCTCGGCGAGTCACCTGGCAGAACCAAGTTCTCTTGCTCAAGGCTGATTTTGATTGGTGTTTCAAC
GGGCTGCTCTGGCTTATTGGTGCTAATGCGCAACCGCTCTTGTGGCGCTTTTCGGTAAGCGGCTAAAACC
TGTTCATCCAGCTCGCCTAACTTATCGGTGGCCAATTGCTTATAGTCCACCGTGCCCGCCATCATGTAGC
GGCTGAGTTTGACCCCAGCATAGTCGGCATGAGCGTAGTTACCCATCATGGCGACCAATTTTGACTGGGC
GTCTCGCATTTCCTCTTTCAAAGATTTAATGTGATTTTCCAGTCGGACCACTTCGGCATGTGCTGAGCAA
TACTGTCGAGACAGCGATGTCCAACGGTATTGGGCTTCACCCTTAGGAACAAAACAATCTTGCTCAGGGC
ATTTTGACGGTTCTTTTTTGGTCTGTACTAACTCCCAAAACTGAAGCGCTGTTTCTTGCAATTCAGTTAA
GAACGCCGCGTCTCGTTGTATTTCAAACTCAATCAGTTGATCCTCAAAATAGAATACCAACCAACCACGC
GTGCTATTGGCGACCAGTATTTGATGCTGTACTTGCACCCAATACAACTGGTACGCCTCGCTTTGTTCTC
GATGAGCTTGCACATCCTCAAAAACTGACTGGCAAGGACATTTCAGTTCAACGGGCTCGCCCGCATCGTT
GATGCCATCAAAGCTGGCTCGAAAGATTGCGTTATGATCGGCTTCTGCACATAACGGCAGAAGAAAGTCA
TTATGCGCATTTTCAAATGCTCGCCTTGCTTGAGGCTCCAACCGTATACCGCGAAGCACATTTGGATTAT
TCGACAGGTCTTCCGGTAATACGAATCCAGTTTTTTCTGCCCATAATCGCCAAGGTGTTTTGTAGGGTGA
ACGCCCCATAATAATTGGGGCTTCAGATGCCGTAACCCCTGCAATGCGCCACTGGTGCCATGCAGGAGTA
CGTTGTGATAGGTCGATAACCTTCATATTGCCTCCTTTGAAGGGAGACTCCCCCGAAGGAGAGAACTCCC
CTTCAGGGTTAAGTGGTTACTTTGCAGCTTGTGCTAACGCTGTTTGGTGCTGAACAACACTTGCTTGAAG
CGAATCAATTGCCGTTTTACCGGCTTGAATCGAACCTACGACAAGGGCAACAACCAATACCAAGCGAAAA
AGTGAGGCTGATTTAGTCATGGAAGATCTCCAAAAAAAGACGAGACCTTCCCCCTGACGGGAGAATAATC
CCGCCAGGGTTAGTAAAATGAATGCGTGGCTCTAAGAAGCTAAAGGCTGTGTGAGCGCTTTGGCTGCTTG
TTGCTGTGCATTAAATATTTCTTGTTTCGCAAACGTCAGTTCAACACCTTGAAAATGTTCATTGGCATAT
TCCAATGCACTATTCCAAGCGTTTGAAGCTTCCGCCCGCTCGATAAGCTTGTAAACAAGCCCTCGGGTTC
GATCATCAACTTGCTCGGGTGGAATCACCGATGGCTCAACAACGTGTGTTGCTTGGCCTTCGATAATTCG
CTCCGCTTCGTCTTGATCGAAAATTCCCACAAAGCCAAACGCAATGCGGGAACACTGGATCATGGATTTA
TGTCTTAGCATTCGCTTAGTGTGCGTCTGCCATGGACCATCTACCCGGTAAGGGCCATTTTTGCCGTTAC
CTTCAAAAGGCGGTCGATAGACTTCATCCAGATACTCAGTGATTTTGACTGGGTGCGAACGGTCGCGCCG
ATAGATGATGCATTCCATCCATTCAGGGCATTCTTTCGCGCCATCCAGTGAGACTTTGTTTTCTGAAGTC
TTAAACTCCATGCCATCAAACTGGTCGTGTTGATTGATGATGCGAGACCATCCATCGACACCTACCACTG
GAATAATTCCAGCTTGTTTATCAGGGAACGCAAAAATCTCTTTGGTGAAAGGGTTCAAGCCGTACTGATC
TGCAACCACCAAGAGCGCCATCATCTGCTCATTGGTCGGTGCACTACCGTCACGTTGCTTGAATGCTGTT
GCTTTTAGGGTATCGAACAATTTGTTTGGATCGACACTAAAGCGCTCAGCAAAGCGTTGGATTAGCTTTG
GTTTTTCCATTATGGACTCCGACAATCAAAGTGGGAGTCTGCCCCTGACGGGAAAGTACTCCCGGCTGGG
TTAAAGCGTTTTTGCTCGGTTAAAAATCTGGTTCAGGATAAGTTTGTGCCCAATTAGCTTGGGAGCTCGC
ATCATCCGCCGGTGATGGCTCAGATGCTTTGTTCACACTATCAAGAAGCAGAAACTCGTCCGCGTCCACT
TCGGTCAATCGATGCTTAATGCCATCTTTCTCCCATGAACGCGTGCGCTGAGGCCCTTGAACAAAAAGCT
TCGCTCCCTTTTGGATTAAATCTTTTGCTCTTAGCCCTAACTTAAATCCACCACGATCTCGAAAAACGAC
CCGATGCCATTCCGTATGCTCTTTGAGCTCATTGGATTGACGGTCGCGCCATTTCTCAGAAGTGGCCAGT
GAAATACTGGTCACTAAATCACCTGATGGATAGGCTCGTGTCTCTGGCTCAGCGCCAACGTAGCCTATGA
GTGTTACTTGGTTTTTCATGATGTTCTCCTCGTCTTAGTTGAACTCTGTGCACACAGTCGCTTCTACCCG
GCTGGGCAAAGAAGACTGACGACGCAGATAGGTTGGTATTTCGAGTAAAGCCATGTCGTACTGATGTGGC
TCTTTGTAAAACGCAGATGTCAAACGGGGCATACCAGGAGCTTTAGGCACTGCCATTGGACGACGTTTTG
GTGTTGGTGTGAGCAATCGCTTGATTTGAGTAAGTACAAATCGAAACGGACGCACGCTTTGACGAGCAAG
CAATCGCAAAAGCGACCAGCTCAGTTTTGCTAGCAACATAATGCCCGCGATTTGGATAATAAATCCGAAG
ATATATTCCATTGGTGACTCCATAATTTGGTTTTGAAGGAGTCACCCCCAACTGGGGAAAACTCCCCCAG
TTGGGTGGTGAAAAGGCGAACCGTAAGGAACGCATGGTTGAGCATGTAAGAACATGCAGGCTATTTGTTT
AAGGAGGCTAGCTACCTCTTAGTACCACTGAGAATACTCAGCGGCGGGCTTCCTTTGAGCTCATGCTCTC
AGGCGCAGATATCACTGAAACAGATCAGCAATATTTGATAGTCAGTGTAACCGTCTTATCCAGACAGGAT
AGTCAGAAAGATGCTCAATTCTTCCACCTAGCTGAAAGGCCATTACCTCACAGAGGATTAGTCTAGGGAC
TGATTATTGTCATATCAGGAGCAAACTTATGGCCCAAGCAAAACCCAGTTACTCAAAACCCATCTTTGAA
CAATCATTCACAATTAATAGCTTACAGGCGCAACGTGTCGTTGACCGTGTTTTTAGACGGACGGTCAGTG
CGCTTTACGGAATCGATGTCATCCTGCGCATCATTGGCGATGAGAACGAAATTGATGACGTGGAACAGAT
CATTAGCCAGTTGATCGAGGATTGCGCTAAGGCGGTAGACAACGAACAATCTCGTTTGGACAAATTGATG
GAGTCCAACGGCATCGATGAAGTACCTGACTACACCGACCCGATTACCTTCAACGCTAAAATCAGCTCGC
CTCAGGTTGGCCAGTTTGTCGGCTTAGTGCGCAAACTCGATTCGTTGATGATCTCAATGGACACACTCTG
GTTATCTAGCGTGCTTAGTAACAAGCAACGTGTTGATGGCAACTACGCATGGCAACAGCGCATTATCAAA
CTTGCACGACGCATTATTGATATCGAAATTCGTGCACGAAAATCAGCCCAAGCTAAGGGTAAAGAAGCAG
AAGTTGAGCAAGCGGTGCCTTCAACCGATGACGATATCACTGAAGAGGAAACAGATACTCCCGCCAACTA
GCGAACGGCTCCCATCACACAGCCCCTCTTGAAGGGGCTTTTTCAAGATACGACGCAAGGCTTGCGCTGC
ATATAACTATTCAAGCATTGGTTATATATGATTTTTGTAAGCGTGGTAGTTATCGAGTACTTGATGATAA
AGCATGGCCGACTTTTTTCTTGCGGCAGGATGGAAGGCATTGATGAAGACAACCCCGTCATTAACATGCA
CTCGTTCGCTAACTTTTTTAAGCTCAGGGAATACGTAACGTTTAACTTGATTATATGTGCCGCAAAGCAC
AACAATATCAGGGTTAATCAACTCAATTTGCCTTCGAACAAAAGGGGCAAATTCTTTGGCATGGGCGTCA
AATGATTTTTGGTCGGTTCGCGCACTTCCAGATGTTTTCCTTATATTTATGTATGCAATATTCTTAACTG
CATTTTTTTCATTTAATTTAGCATCTCTCAGTGACGGCACAGCCCCATCATATTTTTGAAGTCCGTAAGC
CCAACGCCCCACCCGACGAAGAACCTTTCCTCGCCACCATCCACTTGCCTTCACCTCAATAGCCCTATTA
ATAGCGTTGACAATATTTTGCTTTGCTTCATTTGTTTCCTTTAAAACAAACAAAACTTTTTTACCACAAC
TATCCCAGTCCTCAGTTGAAATCACTCCATCGTAGTTGAAATACCAATCCTTCGGGAATGCCTCTGACCA
TGCAACCATTAACTTATCAAGACAGTCTATTTCTGAAACATATTTATCATCCATAGGAAAACTCAGGCTG
GTTCTTATAAAACATCATTTGGATAGATGGGTAGTTCCATTAGGTAGCCATTCAATATTTAAAGTGCCAC
CACCAAAACGCACAATCCCTTCCTTTTTCGGCAGCTCGTTACATTGACCTCGGTATTCTATGAAATTATC
CAGAAGTTCAAGCAAGTGTAATTTGAAGCCTGATTCGGTGACCTGATCAAAAATGTCATCTTCAAGAGTC
CAAGATGTTCCGCTTAGGCGGTCTTCGTCATCTTCCGCACGAAACACCACCTCACCCGACACCTTCACAA
TGTCAGGGTGTTGTTTTGAAAGCATAGACAAACGAGTAGCTTCAAAGTTTTGATCGAAATTAGGCATTAT
TAATTTTCCTTTTATCATAAATTTTATATGTGCCAGACTATCAGCTTTTCCTTTTTGCAGCAGCCTCCTA
AGTCTGAAAATGGTAAAAAAATAAGAGCAAATTGCGCACACGCTGAACAGAAAGTATAAGAGGCCCAAAG
TGCCAAATTGGTTACCTTAAGGCGCAATAAGCTCATTAAAGTAACCATGATGGAACATTATTGGCAAAGC
TGTTTTAGATGGATACGCTCAATTATTCCCCGAAATTTCTTCCGTCGCCTCCTGACGCAGTTTCTGTGCA
TCCATTCCGTTTAGCCGTTCAATGGCTCTATCTGCGGCACTCTGACGATTTCCATCAACGTTTAGCGTAC
TTCCTGAGCCTGTGAGTCGTTCCAGATCCAGTGACGGTACTTCGGGTAGGTTGCCTGTTATCGACAAGAT
ACCTATCCATTCATCGAGATTGACTTGGCTCCAATCTACCTGGTTTAACTGACTCGCGGTCAAACCTTCA
CAGTTTGGTGACTTGGCACTGCCCCAACCAAGGCCCAATTGAGGACGTACTTGTTCTTGAATGATCCGTG
AAAGTGGCGAAGTAAAACAGCAATATGACTGCCGTTTTTCAACACAGGCACCTAAGAACTTAGACTTGCA
GTAAGAGCCTACATAGTGGCAACTCTTCAATACCCGCTTGGCGTTCATTTCAAACTCGCTCTGCTCACAT
TTCCAGATAAGCTGAATGAGGATCATAGTGACTGAATAAATCATGTAGGCCGTCATAACCGTACTCAGAA
CCGCGCCCGCAGCGCCCCCCAGGGCAAAGTTACCACCCGAAACGACACCATCGGCTCCAACCGCACCACC
AACGTTACTAAACAGTGCCGATTGCGCCCCCGAACCAAACGTAGAGCCTACCCACTCAGCCGTTTTGTTG
GTCAACACCTGCATAAAGCCAGTCGCAGCTTGCTCCGCTCCCGCGCCAGCAGCCGTTGATGGCCCAGCCC
CCATGAGAGAGTCCCATGCAGACACAAAAGGCTCTTTAACCGCACTCCAGGTACTGGTGATTGGTTCCCT
GAGCGTATTCCACGAACCATAGATTGCCGAAGACGGATTCATGGCCATGACTGCCGTATCAAGCTTGTTA
ACCGCCACTATCATCGTGATGTAATCCGATAACGACACGCCACTTGGCTTTTCACAGCAATCCACTATGC
CACCAACGGCTTTTTTGCACTGGCCAGCATTACCTTTAAAGACCGTACACTCGACGTTATCTTGGCCATC
AGCTCCCGTACATGACATATCATTGGTCATAAACTGCGCCGCATTAAGCATCGCTGCGGCTTCTGCAAAG
TTAGCCTGCTTGATTGACTCTGGCTCTAAACAATCTGTGCCCATACAGCGAACTGGCCCCTCACAGTTGT
ATTGAGTTTCCATTCGTGCATTTTGCACTTCAACGCTTTGTCCGCAGTCATACACCAAACTTTGGATATA
GCAGAAGCCTTCATGACCAGCCCCGCCTTCAGTGCATTCGGTTCTGACGTACTGGCAGGCCAGGTTTTGC
TCCAGCGCGGCACACGTATTGGTGGTCGTGTTTTGTCCGTTATTAACGATGGTTTGTGTATTACCATTGG
CATCTACCCAGCTATCTGAGCTGCCCATGTTGAACTCTGGATGAGCAGTCGAAGCATTGTAGGTTGCTCT
TGCCCTCCAGCATGAGAGTCCCAGTCCATCAGAGCTGCCGCGACTGGTTAAATGAACAGGAGACGAAACA
ACCGCTGGATAAAGGCTCCCAAGATTGGCCAACTCGCCACTACCAACCGTTAACCCGTCGATTCGTTTTG
TGCCCGTATCCAAACACTGCCACTGCACGGCAGTAAACTGATCCGTTTGCATCAAGCATTGGTCTATGCC
CGGATCACTTGATTGATGAACAACGTCCTGTTCTAAGTACTTGCCAGAGAAGGTCAATGAAGCGCTCAGT
TTCGCAGGAGCCAAACACTTCTGAACTTCTCGGCTGCAAGTATCGAAATCGACTTTGTTCCAGCCGGATT
CACATCTGGAACGAGTAACTTCCTGAGGTTCATGCCACGAAATAATCGACCCATTGGCGACTTTACACAA
TGAACCAACCAAGGTTCCTTTTGGACACGTCATTTCAGGGTATTTAATGGACGGTTTCGTCTCAGTCACC
GTTTCCTTATTGCCCGTCAGTGAGAGTGTCGTTTTCCAACCATTTGCCTTGGATGGCGACTCGGTAATTT
TTATCTCAGTATTTTGATTATCAAAAATTCTCAGTATCGCGTTCCCAGTTTGCATAGTACTGCTGTGCTG
TGGAACAAAGCTGAGCGTTTCAGAGCTAAAGCAACCACGCTCAATAGACCAGCTTTGTTGATGAGTTTCA
GCGGATACACGTCGTTCTAACTGACACTCAGTAAGCGTGCTGATCTTCTCGCACACCTGGTAATCCGGTA
CATGCTTGGTTTCAGTAAATGGCGTAATCGTCTGAGTAGGCTCACAGGCCTCAAAACTACTTGGCATAAG
GTTAGATACCACACACTTTGGATCGCTGGTTTGCAATCCACAGTCATAGGTATCGGTAAAACGAATGCAT
TCACCTTTATCATTGGTCTCGGCACATTCTGACGACATGAATCCACAGGAAGGATTCGCTTCAAGCACTT
GGCAGGCCTGATTTTCAATCCCCTTATAGCTTTCATCATCCACACTGACTTGTACACGCCGACACAAAGG
CGATATGCCAGCCACAGGGCTAGGGGCAAAGTAGGATTCACAAACTGAAACACCATTGACCACCGTACAT
CCGTTGGTTGAAGAAGGCTGATCCGTGCATTGAATGCTGTAGTCTGAAAACTTCGTCGGGATATCCGCTG
CTTGTTCGATACAGGATTGTGGCGACCAACTATCATTCATCACTACCTTGGTTGGATCAAAGCGCACCTT
TATGCGTGCATAGCCCTCACCACTACCCGTAACCGATACGCGAATTTTTACCGGCACTTCTAAACCTGGT
TCTACCGCTTTTAGCTTGGCAGTGAGATCGGTATTTGGATTGCGCTCCCAACTGGTACTGAGCTCGCAAC
GACCTGCCGTTTCTGGTGGAAAGTTATTGTTCGGCCCAGACCAGACTTTCTGATCACCAAGCCACACTTG
CATGTAGTCATCCCATTTGGCGTATTCAAGAACGGCTGAGGTAATCGCATCGGGGTTCACGACTTTGAGT
GTGATGGCCTGTTCAAACACTTTACAACGGCCACTCCAGTAGTTGTCGCCAATTCGTCCAATCCAAACTT
CAAGACACCCCTCACCACAAGAGCGAAGGTTCATCGGCCCTGAAACATGCTCAATGATGCCTGCCGTGTA
ATCGTGAGTAATAGTGCAGCTGTTAACCGCTGTATTGAGCCTGTCACATTGCTGGTAATTTGGGCTGCCT
TCACCTTGAGACTCACAGCCGGGGAAGCTTTGGGTTAATAGATTGGGGTCAGTTTGAACCGCATCAGTTA
ATGCCCAAAGCGGATCATTGACCATATCTGGCCGAGACCTGTCTTTGATTTGCTGTAGCGAGCGAAACGC
CTCACCCGTAGCGCCACTTTCGGATGCCATGCTCTCTTGGCGCTGCGTCCCCAATTGATTCATGCTGGCA
TCAGAGCCATAAACGCCCGTTAAGACATCTAATGAGCCCTGATCCATACCAGGAAATAGCTCTTGCAAGT
TAATGGACTCATTACCACTGCCACTCGGCACCAACAATGTATTGCCGTTAAGTGCGGGCATCGTCCAGTT
TTGCAGTAATTGCTTACCTTCTTGTTGTCCGCTTAAGCCGGATTGGCGCTGCACATCAGCGGCCACACCA
TGTAAGGGCAAGCAAGCCATAGTGATTGATAAAACACCCGCTAAAACTCGGGTAAAAAGTGTTGGTTTCA
TAGTTAACCTCCCGAGTTACAGCAGTCTTGCCAGCGCCACAAAATGTAGAGCGCATCTTCACCGGCACCG
GGGATCGTTCGCCACTCTCCCCATTTCATGGTGCTTTCACCGATGACATGCGCACTTTCAGTTTCCGGTA
CAGGGAAGAACATACTCATCTTGTATTGGGATTTCGGCAGCATGGGTTCGATAACAGGTCGGCATAGCGC
ACTGTTCCCCATTGTTCGCCTAGCAAGACCACGCCTGTGTTGAGCCGCGATTGCACGCGCCGCTAAATGG
CTGGTGTTTTCTGCTAATGAGCCAATGGCTAAGGTGTGGCCAGATAAGGGATAGAGATGGCCCCAACTGC
CAGCACACCAAAACAACTGGTCGATGGGTTTACCAAGCGTCGATGAGGCAGCGTCAGCGGTACAAGCCGA
AATAGCCAATGGATTGGCAACGGCAGCAGCTTCAGGCTGAGTAAAAAAGGCCAGTTCATCGTTCAGCCAT
GTTGGGTCCAATTCCGACAAATACATCAAGTCAAAGTCCATGTAACCATCGGCATTGCAATTGCCATCCA
TGAACAAATCGAGCATGACCAAAAGCGGAAAGGCGTAATAATGGTAATGGTAGAAAGCGAGATCACCGGT
GTCGTATTCACCCTCGCCATGACCACCTTGCAGTCGTCTATCACCTAACGGTAAACGAATCCCTCCCAGG
GAAGGCGAGCAACCCGGCGTTCTGACCAGTTCAATCAGACGCGCTGGCTCCCACATGCTGGTAACAATAC
CTGGCCTTGGCACACCTAAGTTGTCTTCACATAAGCAAAATGACTTGTTTGATGCGCCGCTTGGGACATT
TCCAGAACCAAGAGGAAGACCGGCAACCCGGATAGGAAAAATGCATGACCAGCAAACATCCGTCAGCAAC
TTGCCGGACAATAACCCCGCGTCTGGGCAGGTCAGGTCGGCTTTTGCAGGAATAGATGCGCTTAGGACAA
ACATGACAACGAGAGTCCGCAACAGACGATACGTATTATTGAGCTTTTTCATGAACAAGCTCCTTTGCTG
GAATTTCTTCTATTTCAAACGCGAGTCCCTTTGCTTGAACAAACGATGGGGTGACTTGCAAATCAAAGCG
CTGCTTTAGCGAGGCATTGAGAAGATAAACCGGACTGTCCAATGTCTTTTCTATCGCATTGAGGCGATTC
CAGCCTTGAGTACGGTCGAGCTGCGTGGTGATAAGCGTAATGCGGCGCAGTGTCCTATCTTGGCCCTCAA
GCCAATGCGCTACTGCGTCCACTTCTTCAGCGTTCGACGCATTAAACACCACGAGCTGCTGAGTAAATGG
CAAGGCTTTTAGCGGGTTAATACGCGTTCCCGCTGGGATCAATGTTCGGCCATTGGCATCCAATAGTGGC
CGCTGCATGACGATGGTTGGATCAACCGTTCTTATCCGATACTGCGTGGCTTTGGGTAACTCAGTAAATG
TTTGGCGAGACCAGAAACGCTCAATGGCTTTTTTCTTTAACGCGCCCAAGTCAATCGACTGTAAACGCTG
CATCGCTACTTGCACCAAATCCGGTTCTAAAATCGAATGAATAGGACCGCGTTGACCCAATGAACCGGTA
TTGCCTGTTTCAATTTGACGCTGCAACCAGTCCTTGCTGTAAACCCCTAGTGCACTTGCAGTCACCTTGT
CATCTTCTATGCGGAAAATAGCAGGCACGCTAGTCACCCGCCAGTGCACAAAGGCTTTCGGATCGATTCG
AACCTGAGGAACAGGATCAAGCCCCGTCATCAGCGTATGCCAATCACGGATAGCCGCCCCCAAGGTCTTT
CCTTCAGGAATTCCCCGAAACAACACAATAGCGCCGGTAGCACTGGCCTCTTTAAATAGCTGCTTCAGTG
AGGAATCTCCCAGTGAAGACGACGCAAAAATCAACCATTCATCGTTATGTTTGAGCGACGCAGGTTGTTC
AATCGGTGAAAAAGGCTCGATAAATTCAGATGAACCATCCACAGCACTTTGTAAAATGCTGCGGCTCATT
TCAACGATCTTTTTGTCCTCATCAGACAACGGATAAGGCTCTTGTGCCCAGGAAACTTGAACCCAAGCCA
ATGGAGCAACCAACAAAAATAAGAGGCATAGTCTTCTCATCATCCACCTCCTACCAAAGCGGCCAAGCGC
GACCAACAATCTGCTCGCGCTTAACGGCATTCCAATAGCGGGAGTCAAAACTCGTTGCAGCCTCACCGGA
AAACCAATATTCGTTTTCTTGCAGCGTCAATGAGCGGCTAAATTCTGTTTCCGCCACACCAAGACGCTGG
GCTAATGCCATGCCATTTGAGACTTCAGCACCGTTCACCATCACATGCTCAGGCGTCACCTTGACTTCAT
CCCCAGGCATCCCTGTTAGGCGTTTCAGCATCCGAGTACCGTCGTTATATAACGGAGCGAGTCCTTTTGA
CTGGAAGGCATACAAACCATCCTTAACGGGCTTTTTATTCCATAGGTCAATCAGATACACCGTGGTATCA
GGCAGGCAGCGCTCTTGCTGGGTATCAATACCTATTCGGTAGCGCATCATGGCGTAGGTGCCTACCAAGG
CCATGATTAACGCAAGAACAGTCAACTGGATGAGGTATGGCCGCCAAGGCATTCTTTTACGGAGTATCTG
CATGAGACACCTCCTTTGAGCCTAATGGCACAAATACGGAATCATCAGCACCCACCACCGCTTGGGCATC
CAGCACGATAAAACCGGCTGCTTTTAGCTTTTCAATTTGCTGATTGGTCTGAAGCAACCTGGATTCGATG
TCTTGTTCGCTGGCATTGGGGCCCAGTGACAGCACAGCCTCCCCAAAATCCACGACCGCAATGGGCGTAC
TTAACGCCAACTGGCTGTGGATGGGTTCGAGTGTTTTCATTAAGAGCCAGCTGGTCATTAAACCGCTACC
AGCAATAGACAAAGTAATAGAGGCCATAAATGGCCAAAGCGTGGTCTTATTCATAGCCTCGCTCCTTCAA
CAACTGAGAGATGGCATCAGCAACAGAAAGGCCTTTGCGCGTTAACTGTTTAATCGCGTTTACATCTTCT
GCACGGGACGAGTACAACAGCTTGTGAAACGGATCGACGATGAGGCGGCCAATCCCGGTGCCCATTTCGG
TAATAAAGAAAATTTCGGAATAGACACCAGTGACGGTATGAACCGTTTTCAGGTATTCATAGCCGCCTTC
ACCTAGTGGCAAGCGGCCTTCTTTTTTGAGCGCGTTGATGGTTTCAGCTTTTTGACCAAGCAGGTACATA
TTGGCTGAGTTTTCAGCGATGGCTTTACCTGTAGGGCTATCATACAAATCGTTGACCGATTGCGTTACCG
TTACAGCACTGCCACCATATTTTCGAAATCGCCGGTAACCCGTTTCGATAAATTTACCGACATCACCTTG
AGTCAGCAGATCCCAGGCTTCGTCGATGAACACAATCTTGCGACGATCCCGCTCACCTAAGTACATCTCT
TGTTGGATTTGGTAGATAAGCTGAAGCAACACCACTTGTTGTAGATGCTTACGCCCCTTGAGCTCTTCTA
ACTCCAGAACGGTGAAACGGTTTTTGAAGCGAATATTATTGTGGCCATTAAAGAAGCGGCCATATTCGCC
CTGTGTCGTAAATGGATAGAGCTGCTCACCCACGTCTTGCACACGTCGGTCTTCGTGATTTTTCAAGGCC
TCTGCCACATCATCAACCAACATGGCACGACCTTTTTTCTCCCACAGTTCACGGGTCTGACGCTTTAGGT
TTGCCATCTGAAAATCGGTTAATGACTGCGTAGGTGCGGCCATTGCGGCCAATAACCCAACCAACACATC
CGCTTCTTCGTCATAGTCCTCAACGATTTCAAACGGATTTAAGCAAATGCCACTGTTTCGCCCGAACTGT
AAGAACTCACCGTCATAGACTTCACACAGCTTTTCATAAGAGCGGCCAACATCAATCACCCAGCATTGCC
CGCCTTCTGATAGGTAGGAGGAGATGATTTCGTTCACCAGGAATGACTTACCCGATCCCGATTGCGCCGC
GATGCAACAATTGTAATTACTGCCCGAGTCATAAAGGGACACACTCATGATCTGGCCATTACGGGAAACA
AAGTTAATCACCGGCGTGCCAGTGCCTTTCCAATCCGCAAATAAAGGCAACAGAGGGATGACATGCCGTG
TCGCCATGGTCTTGAATCGAAACAAGTCGTTCATCGCCTGGCGGTCAGCACCAAATGGCAAGGCATTCAG
GAAAATGGGCAAACAGAAGTACTTGTCTTCCATCAGCTCAAATCCGAGTTCTTTGAAATAAGTTCGAGCA
TTTGAAACAGAGCTGATGGACGCTTCTCCCGTTGGTGAAAACAGCGTCAAAGTCATATTGGCCCGAATAG
GACGATCACCTTCTTGCAAAGCTTCAAAAAGAACATCAAATCCCTTTTTCTTGGCTGCAAGCACCGGCAC
AAACTTGAGCATCGGGCCATAGGCCTGATTGACCGCCCACTGACGCTTCGTCTCTAAACGAGATCTCATC
GCCTCAGCTGAGGGAAAGTGAATGGTGACATTTAGCAAAAAGCTGCCGCGTAAACCGCGACTGCCCGTCA
TCATATCGCCCGCAAAACTTGCGGCATGACCAAACCAGATCCGCTCAGGCAAGCGTTTAAACGATAAGGT
TTTAACTCGGTAATCGCCCAGCATCAGACCTTGGCTATCCACCTTGATAGCTCGGTCATAATCCAACACT
TGCTCCCGAAGTGGTTTATCTGCCTCACTGCGGATTGGTGATGGATTGCGCCAGGAAGCATCTTTTCCCC
AGTTAAGCTGAGCACTTATTGCCGCGAGCCAGTTTCGGTCAGTCATCTCAGTGACGCGAAAACCAACCGT
TGCCAGCGCTTGCGAGAAAGAAGCCCGAAGCGCGGATGCTCGACTCAACTCACGCTCCGTCGGTATAGGA
CTTTCCAAAGGCAATTTGCAGGTGACGATCAGTTGAAAGTTGCGAACCTGAGTCTGGGTCGATTCTTCTA
TCGGTTGAACCGTGCCCCCATCGAGAAAATCCGCACGTTTGCGTATCGACGCCCTAAGCAATGGATCGGA
TTGACGATGCCGTAAGCCCATCATGCGCTGAAGGTCGGTTTGAATATCAGGCGAGGCGTACAGGCCAAAT
TGCAGCAAAGTGTCTTTTGGCCAGTCGTTGTTGAGAAGAACATTAACCCTGTCTGCAACAGACTCATCAC
CACCCGGCAATGGGTCACATAGAAAACCAAAGCCAACACTTTGGTCTTCCATGAAAAACAGTTGCTCATC
GTCTGAATAGGCCAATACTGGCAATAGCTCTGAAGCGCGTTGCCCTGAATACAGAGAGGCTTTCATTAAC
GCCCCTCCAACCAAGCAGAAAGATCATAAGGACGGCCTCGGCTGATGCGACCATCATTGGCGACGATGAA
AGGCACACCTTGAATGCCCAGGATTTGAGCCGTCACCAAGGTACGCTGCATTGGTTCTAAGTTGCAGGCA
TCATCCTGTTCTAGGTTACCAATCCGGCCATTCAGCAATGCATCGGTGGCCGCTTTTTTGTCACGCGCAC
AGCCAAGCTGGCGAACCTGACGCTCTGAATCAGGACCAAGCACTGGCACAGGGAGTATTTGGAAGGTGTA
TTCTTTGGTTAGCGGTAGGGCTTGTTTCAAAAGCTCATGGCAATGCGGACACCGGGGATCAACAAAGACC
ACCACTTTCTTTTTGCCTTCACCCAGCGTCAGTGGATTCAAATCATCCATTTTTAAGCCAAGACGACTTA
AGTCCAGCGTGTTACCCGCTTCACGAATTTCTTCAAGGCTGGTAAGCGGCTTTTTCGACCAGGCATCATA
GAGCGTGCCATCAATGACGAACCGGCCACTGTCTGACATGAAAACAATACGGCCATTGCTTTCGACCGCT
TTCATACCCGTGACCGGCAAAGAAACCATGCCGTCAATTTTGCCAACGGGCGACACTTCAGACACAGGTT
CAGCTTGAACCAATGGAGACAGCGCAAGCGCCAGAATAATTGGAGATAGTTTTCGCATGAGGAGTCCTCG
TTAATGTAAATCGAGGCTCCAGTCTATGCAGTTGTCCTATGTGGACTCGGTTAGATAGATTGAAGAATTT
GTCGTCTTGCTAAGCAGCACCAACACCAAATCTTAATGAAAACAATCACACACTAAAATAACTCAGTTGT
CTCTCATATACTTTTGCAAAGTTTTTTGATCCACCTTCAATGCTTCCGCGGCTTTAACCCATGTACCGAA
TTGCTTTTTGGCAGCTGTTGCAAATTCCTTATGAAACGCTTTCGTTAACTCATCCTTAGTTGTCTTGGAT
AAATCACCAAATGCAAACCTTGTGTCAGGACTATCTTCCTGGATAACAGGCTCGCCCAACGCAGCTAATG
AGCTAGAGATTGCCGACTCTGTAGTTTGAGAGCTCAAAAACGCACAAGACATGTATGCCAGTTTTTTTAG
GTCACGTAAGTTACCTGGTAAATATGCCGAGTTAAAAAACTGGATTAATTCATTTGACACCGGAGCTTCC
GCAGGCAGATTGGGGTTAACATTAACTTCCTGCCAGATTCTTTGCCAATCCGACAGAATATCTTCTCTGC
ATGCACGAAGTGGAGGTATTGTTATTGTGAGCATGGATACACGATCAAAGAAATCAGCATCGAGTATCGT
TGCCAATTGCTCAAGTGATTTATTACTCGCACAAACTAGCTCGAAGTCAGATGCTTCCTCAGTGTCACTT
CCAACAGGGCGAAAACTGTGATGGTTATCTTGAAGCACTCGAACCAGCTTTCGCTGAACCGAAGTTGGTA
AATCTTGAATCTCATCCAAAAACAAAACTTTTCCATTTGCTTCTTTCAAAAGTCCATTGCGATCCTTTTC
CGCCCCAGTGAAGGCACCTTTTACGTGGCCAAACAACATACTATCAACCACTTGAGAATCTAGTCCTCCA
CATGCAAGCGTAACAACCTGCTTTTGCTTTACCTTACCGACAACGGTTTCAATTAGCCTCGTTTTCCCTG
TACCACGTTCACCCAGTACAAGTAACGGAGCTTTGGGAACACAAGAGAACTGCTTTAACGTTTGTAATGC
ATCCTGCCTTGCTTTTGATTTAGGGTCTAAATCGTAAAGGGCGTAACCGCCCTCTGAACTTGAAATAGCA
GAGATCTCTGCCAAATACGTATTTACACTGAAATCAACTTTGGCAATGCTGGTTCTTTTGGTATCGGGGT
TATATTGTGATGACCAGAGGATTGTTTCGCGTGGAAAATGCCCCCGAGCATGAAGAATCAACCAAACCGC
ATGCATCGCCGGAGTTCCCGGCGATACATTGATATGAAGATTCTGTTCAAGCTTTAGCTCTGGAATAATC
TCAGACTCTATTGCGTGATAAATTTCGTTGTGATCAGCTGGGTTCTCGATAGCTACAGTTCGAAAGGTAA
TCTGTATATCGCCAAATTCATGCTCTTTGTACAGACTGTTATCCCCAGCTGACTGAGTAAGAACAATTAC
TTTGCCAACATAAACTTTACGATTCTTAAGCCGCTTTAACGCTTCGTCTAATACCTCAACCCCAGCTCTT
TTTGAGTGCCAACAAAGCAGTGTGTTTTTGTTATCCAAAGTTACGCCTCCAATACAATTCGGGCGTTTGG
CAATTCACTTTGCTTCAGCCTTTTTGCCATGGCAAGTTCGTATTCTTGACGAACTGTAATAGCTAACTGT
TTTTTTGTCAGTCGAACAACCTTTGGCTCATAACTCTCTCTAGGCGATCCTGAATCCTGCTTCTTAGAAG
TTTCATCCTTAGCCGTTAAAGGTTTGAAATACTCTGGACTGGCGTTAGTGATAACTGGCGGCTCTATACG
CCATTTATACTCAATCTTGTGCGATGTTTTTTCCCGCCAGTTTGCATTGGGTATTTTTGGGTGCTTATCC
ATATCAGACAAACAATCTGCTTTTATAGGTGATAACTCAACAATGTCTACTTCGCTGACTGAGTACCTCT
TGAATGTATTATTTTCCCAAGCTTCAAAACCACCAGAAATCATCCCTAGACTCATGTCGATGCTCAATTC
ATTGTGGCTATTAGTTAAAAACATATCTAAGCAGTTCATCAGCTCTTTTACCTGAGTACCGGTGAGTTTT
ACGCCTAACTCAAAGCCTTGATCCATACCATGCGCTTGAAAATTGGCCGACATCACCATGCCATGCATTC
CATCTACTACAATCGCTTTGGCATGTAGCCATTTAAAACACATCACCGATGCACCAGCCTGTTTCATAGC
CAACAACGCTGGCATGGCTGCGGGTCTTTGGCGAGATAGAATGGTGACTTTTAGCCCCGACTTCGCACGT
TCACATATTGCTTTTACAAGCTGATGGTCCTCTTGCCATCCAAAACTCGATATGATGAGTTCATTTTCCG
CTTGATTTATCAACGCTAATGCGTGTTCCCTAATTCGAGCGTCTTCACTCGATGTGACCAGTATTTCAGC
TAATTCCCTTGGATATCTGACATTGCCCGGCGACTTATATGCTGAGAATTCACCACGGCTTGTCATATGG
TGCTGCGCACTCTCGAAGATTGCCCAACGGAACACATTCACGATCTCAGCTATTTGATGGCGTGAAAGCG
CGACCCCCAGCTCTTCATTTCGTAAAAGTGCTTCTTCTGTAAGGTTTGCCGTTAAAAGCAACCCTTTAGC
ATTACCAGTTTCATGTAATGCGTCTATAACAACGGCTTTTGCGTGGAAATGCGGCGCAGATGCAAAGTGA
ACATGTCCAGACAATTTGTTTAACATTTCCTTATGCTGCACAAGACACTTCTTACCAAAGTCATCGTCAG
GCACATCGCCATCAAGACGAGTCTCACATGCCAATAGTATGTACACACGAACTTTGCGCTTTGCAGCTTT
TAGGACAGCAGATTCGACATTCTCATCAGCAAGTAAAAACGTACTAAGAATAACCGAGTGCTCAGCATTA
TCGATTAATTCGACAACTCTTGATTGCAGCTCATTGCAGAACAAAGAGCTATTAATAGGTTGCGGATCAG
ATACCTGTTTAGGTAAAACAGGCAAAAGCACAGGGGGCAACTTGGTATTTGATTGATCAACAATCTTAGT
TTCAGTCTTAGTAAACTTTTCAATTAGATTCATCACTATTATTCCTTATAGGTTCCAATCATGGGCTGCA
ATGACATGCCAGGTATGCTGATTTTGCTGGTCTTCTTCAGTCCAAAACTGATTTGCCAACTCAGCCCTAT
CAGGTAGTGTGAAATTCCAACTTTTAAAAGGTTCGAGTGCTTTTTCTCTCCAAACTTGGTACTTGCTATT
AGTGGCATACATATTGATATTTTTCTCTAATCTCCATTCAGCCCACTTTTTAGCATCCAATTCAGTCAAT
GCTGATATAGAAATATTGTGTAACTTCATCGCATCAAACGAGCCCAACTTGTGAACAGATGGTCTTTTTA
CACTTACCGAGCGCTTCATATTGATTCGCTCAGATTCAGTAATATTTTCGAAAACCACTGACAAGATTTC
CGTTTGCTCATCCCATTGTTCAAGCAAGCCCTCACTATGCAGAAGTACTTTCAAAACTTGCTGACGACTG
ATTGGTTCAACCCGACGTGAAAATATAAGATCCTTTCCGCGCTTCACATCGACATTGCCATCAGTCACAT
TCCACTCGATGTAATACGGTTTTCCTTGAGGTGAGATGCGCTCACCTTTGAGTTCAATTTTGTCAACGCG
TACTTCCGAACCTCCACCTATTGGTTCAACCTTCAGTCCATGAACGTCTTTGACTAGTTGAGAAACCTCA
ACGAGTCGCTTTGCTCTTTCATTTAGCTCATTTCTGTTTTTTCCAAGTCCGATCGACGCTGCACTAGGCT
CTGTGTGCGCTTCAATAGCAAGAAGTGGATGAGGCAACAAAGGCTCATGACAAACGCAAAGGCTCCAACA
CCCATCTTCTGGCACTAGGATTTGATCTTTCTCAAGAGCAATCAGTCCTGATTCAGTGAGCCTGTATTGG
TCTCGATTAGACTCAGCAAGCCCATATAATCGACATATGTTTAGTAACCTATCAGCAACGACACGACGTC
CGATTTTGTCCCCAAATAAATGCTCGGAGCACTCAGCAGAACTCGCATTCGGATAATCTTGAAGGAATTG
CAGCACGCAGTTAATTTCTGGACGGCTATCTGCCAGCGCGATTTCACCCTGTATGAGCCAACTTTCAGTC
TTAATTTCTCGTTTTAGTATGATGTCCTGGCTCATAGTGCCTCCTGTGATTCAGTCTCGATTGTTGTAGA
CCAGTAAGAATTGCTGGCAAAAGTACCTAACACACCCGATGCCTTTTGCATTGCAGGGCGGTTTCCGTAC
ACAATGAGCTGATGCTTGGCCCTCGTAATTGCCACATTCAAGCGATTTGGGCTTTCAAGAAAACTCGTGG
GATGGTTATTTGCGAAACTAAGCATGACAAAATCAGCCTCATGCCCCTGAAAACGGTCTACGGTACATAT
CTGAATATCAATATACGGTGAGGATTTTTCACCTCGATAGAAATGCCTTACTCCGTGATGATTTCCCGTC
CACTTTCGTAAAGCTCGACGTATAGCTCGCTCTTGAGCCCGATAGAATGCCAAAACAGCAACTTCCCAAG
GCTTTTGTTGGTTTTTCTCAACATTTGGGTTTGATTTTGCCCAAGAATCAAAGCGACTTAATTCTTTTAA
TATTTCTTCTACTTCAGCGGTGATTTCACCTTCTTTGCCTTTTCGACCTTTAACATCGTGCCATATACAA
CGATGTGAGCCGCTTCGGTATCCCCAGTCCCGCTTTTCAGCTTGGCCATCAGGACTTTGCAGTGCTTTTT
CATGGTATATATGTACTCGGGAAAACTCGGCAATGTCTGGATGCATTCTGTGCTGGTAACTAAGCCGTAT
TTGTCGTTGTTCCAAAACACTGGCTGGAAGTCCATCAGACAGAGCGGTGCCTTGTTTCTGATACTCTGTT
CGTTCAAATCCAACTTGCAGTGATTCAAGGATAGAAGGCAGTGCGATCCTACGTACCCTGTCTATTGCAG
TGAACGTATCTTTTTCTGAGTCAAATGGTAGTAGCGCTTTGATATCTTCCTCTAACTTATTAACAGTTTT
AGAACTTCCGTTAGATTCTGTATTTAGGCGCTGTTCGTACATACGAGCCAGTCGCCACGCTAACTGGGAT
TCCCAGCTATCGGACTCGGTCTTGATTTTTGTACGAGTTAATCTCGAATGCGCTGAAAGTCGCATTTCTA
ACTTTTTCGGTAACGCAGGCAGCCCCCTTATGGTCGTCATATCCAGGGGAAGGTGATTAGCATTCTGAGC
GATGAACGCTGACGAACCAAGGACTACTGATGCGTAAGGGAGATCTGTCTTCGGACCTTTAGATGATGCG
ACCAATACATTTTTGGCCTTTGCTTGCTGATGATAAAATTCAATTGTCTTTTCATCGTCAGTGCAAACCA
AGGATACTTCTCGTTTCTGAATATTGATTTGTCGAGCAGAGAAAATATCTGCGCATGCTTCTCGCTGATA
ACTATCCTGTAAACATGGCTGCAAATTTACTTCGGTAGCTTCATCATCAACATAAGGTGAAAGCTGTTTT
GGGTCTCCCACCATGATCCAACGCTTGGCAAGTACCGCTGGCACCAAAAACTCTTGAAAAGTTGTTTTTG
ATGCTTCATCAATAATCATCACATCGAAGATTGGCGATGTTGATTGTTTATTTTTGATATCAGGGTGCTG
AAGCAAACCAATAGTTGTCCCGCAAACTAAATTCGCCGCTTCAAGAACAAGACGCTCAACAATATGTTTA
CCTTCACCGACCTTACTTTTAAGTAACTTCTGACTAACTGAAATGTGCGGTTGTTGCTGAAGATGTTTTA
GCAATCTTGTGCGTTCAGTTTTAACAAACTCTTCCAATTGCCATGGCTTTGCCTTTTGAGAAACGCTTGA
TTTATCTCCAATCCGTACAGGTAACACCATGTCGCGATAAATATTTTCTTCAGACATCATTCGCTCAAGA
ACATTGTCAACAGCAACGTGTGTTGATGCACAAAGTAAGATCCGCTTACCTCGCTTTATTAATTGAAGAA
TCAGTTCGCAAATGGCTGTAGTTTTGCCAGATCCTGGGGGGCCTTCAAGGAAGGCAAAGTCTGGTGTATT
GAGTGCAATATTTACAAACTCACGCTGCTGAGATGTTCCCTCTCTTGCTCCATCGGTAAGAACGTAGTAG
TCATCGTTAAATAAGTGCTCATCATAAGGAACATTCGGCCATTTAGCATGATCCTTGCCTTCAAACAGCC
TCAATAGCGGAAGATGGTGAATAGAAGGGGTGTCTTGTAAGCTTTGTAATGCATTAATCTGACACTTTAA
CTGGTATGTGTTTGGACGAATAACCAAATAGTCGTGGTCAGGTAAACGATCCAATAACAAGCTGTCATTC
TCTACATTTCTGTCTAGGACTGAAATTGCGTTGGATTTATTGAATCCAACATTGCTTTGTGATTTCCCAG
TCAAATGCCAACCATAACCGTCTGGACACTCATACGACGACAGCCCATTGCCTAATTCACTCGCAATTTC
GTCCGCGTGCTCCTCAGTTGCATAAGCCATTTTAGGTTTACCGTGACTTCTACAATTTGGGCATTCTCTA
GCGGCACTACCCACGGCTTTCCATCTAGCGGGGCTTGCTTCGTATACCGTGTCGGTACTTTCATCTAAAA
AGAGCTTTAAGTTCTTTTCGAAATCACCGCAGTTATCGGCAGGCTCAACTAATTGTATCCATACTCCACT
TTGAGCATCGTCCAGCTTTTCCCAAGCTATCGCTTTAACAGCCTTCGTACTTTCTAGGTATTTTCGAGTG
GTGTCTAAATACTTATAAAAGTCACCAAGACCACTCACTGCTTTACTAAGCAGGATGTCTGGCCTGTGAA
TTCCTAAGTTTGCGTATCTTAATAACGCCATGTTTCGTCCTTTGATCGAATAAGTTGTTCATCCTAAATA
TCAAGCATCGTGCCAACAACCTTCGATTTAAAGGCCTTATTAATTGCACACCATCGAACAAATAAAGGTT
TTTATAGGAAGGTATTTTTCACACCCTCTGGGTAAATTTATAACCCATAAGTACCATTTTGTACATCACA
TAACTCTCATGAAGCCAAGACAATGAAAAGAACCCAAACAACTTTACTTTGGCTACTTCTAATTGAAACG
CCGTCATGATAAACGGGTACGGGGTAGGATGACGCCCAAGCCCGCTTGGGCGTTTTTGTTGTTATAAGGA
GCCCAGTAAAACGGCGCTGATTGCTGGAACGGTTGTGCCAATGACTTCTTGAGTGCTGGCAACGATAGAT
AAGGTTGCGGACATAACACTTTTATCGCCTACTAGCGATGACAGAAGCGCCGTTGCTAGCCAACCGGTTT
AGCTGAGCCCGTTTTTTTACACCTATGTGGACTCGGTTAGATAGATTGAAGAAATCGCAATCTAACTAGG
GGGCTTATAGCTCGTTGAGGTTTGTTATAAACGAATTACTCGGCGTTTGCGTTAACAAGCCAATCATCAA
GCACTTGCTTCAATTTATCTAATTGCTCTTGATGTTTTGCTTGATTCTTTGCCAATTTGTTAATGTTCTG
CAACTTCCAACGAATCGCTGGCAAGTCTGCTGCATTAGGATAATCAAACAATGCCCAGTCAGGTTGCCCT
CTTTTGAATGACATGAGGAAGGCATGATCCCTTTCTGTGAAATGTTTTTGCAGTGCAGTTAACATGATAG
GCCTAACAGAGGCTAAGTCTTCGCATTCAACTTTTTCAAAAGTCATTCCGTCAAATTCTGCCTGAAATTT
CTCATCCAGAGGCTGCCAGTTTGGCGACATGACTTCATTAATAGGCCGGGGATGACTTAATGTATAGGTT
AAAAAACCCACTAAAATCTCTCTCGAAATCCCTTCACTGCCCAGTAACATACGCACATCGAATAAGTCGC
GAGGATGTTGGCGATCCATTGCAGCACACAATTTCCCACCATACAGATCGGGAAGACTGACTACCTGAAT
CTCAGCATAACCAAACTCGTCTTCAACAGACTCTTGAACTGGCATTATTTCTGCGCTATGCAATGTACCT
CTGGCGACGGGCGACACTTCAATTTTGATCGTCGCAACCGGACTTGATACAACTATTCTCAGTTCATCAG
CTTTATTATCCTGAAATGCCGCTCTGATATCTGGTTGAGTATTGATTCTGTCTGTAATGCGCTGCAATGC
AGCCCTGACATTAATCAAAGCCTCATCTCTTGGTTCAAGTGGAAGATAAGCAAGATCAATATCTACAGAT
AACCGAGGAATATCTCTCACAAATAAATTAATGGCGGTGCCACCTTTAAGTGCAAAAACCCTCTCTGTTG
CTACCACAGGAAGCATTCTTATGAGCAAGGAAACCTGTTTGTAATATGGGCTATCTTTATCCATTATGTT
GTTCACCTTTTTTGACGCTTAATATCTCTGGCACTGTGATTTGATATCGCTCATCAAAACGTCCTTTTTC
GACAACCTGCCGCTTTCCTGCCCCCAATTTAATTCTTGTTTCATCTATGCGATTGACCCACTGGTGATCG
TAGTATCGACCCAGAAATAGAAATATTCGGTTTGCCTGAACAGAGCTGCTTCGCTCAAGAATATCTTGTA
CTTTTCTAGGGCTAAGATTGACTAAACCCTGAAATAATTCTGCGACATGCTCAAATGAAATCAGCTTCCC
AATCGCGTCTACCACTTCATAGGCAGCAAGTTCTGCACAGCTGACAGTGAGTTCTTTCTCTTTAACCGTG
ATCCTTTTCAAATCTTTCTCTGGATTCACTTCAAGCTTATGGTTTCCGCAGTAAAACCAATTCTGATAAG
GGAATTCACGAAACCATTTCGGTAAGGACGACTTATTTTTAACGCAAATCCAAACTTGCTCTTTGTTCAG
CTGCAAATAGTGACTCAGTCCTTGGTGAGTTAAGCTGCTCAATCCAGCCAAATGAACTGAAACGCCCAAT
TGCACATCCAATGCTTGAATGGCATCAACCCAAGTTGGCTTTATATCGCCCTGCGCATCTGGACGATAAT
ACACGCCAGAACATAGCTTCTTCAGCCAACCGTTCTGCGCGTACTTTTGAGCCAGGGAGTAGCTCACACC
GTTTTCAGTCAGCCATTGCTGAAGTACTAGCGCACCAGGAGAAGTATGAGCAACAAGCCAGTTTATCTTA
GATGACATTTTAATACCCAAAGTATGAATATCACGAACAGTATAAACCATATAGTTTATTGTGACAGTGA
TTTTAACACTTTAGGTATTAATATACCAAATACTGTAAACCAAGCCCGCTAATGCGGCGTTGTTGAAATG
AAAAGGTCTACACAACATCACCAATAACCCGATGTTGTGTAGACCTAGTTTGATTACCTTAAGTGAACTG
CCTACTATGGCTCACATTCAGGTGCCCAGTAAAACGGCGCTGATTGCTGGAACAGTTGTGCCAATAACTT
CTTGAGTGCTGGCAACAACAGGTAAGGTTGCAGACATAACACTTTCAACGACGGTTGGCGTATTGTAGAG
ACCCATACCGCCACCAATGCCCAAGGCAAAAGCCATCAAGCTTTGGCGAGCGATACCGCCCACAATACCC
ACCAGAACCATGGCTCCCGCTACGATCCGTCCCAAAGTACCTTGGGTCCAATCTTTTAGGGTATCCCACA
CATCGGTGAAAGCATCACCACCGGTGCCCGCAAATGAGGGCTCCGAAATCATTAACGCCATTAAACCAAG
CGCACCAATGGTCATTAGGCGCTGAGTTTGAATGGTGCGAACTGCATTTGTCATTCGTTAGTTTCTCCGT
AGATACTCAAGTTATCGCGCTTACCATCAGCTCCCGCTGAGGCTGAATCGCTTTGAGTCTGAAGTGGACG
TAGCACTGGCGAAACCGTTCGAGGTGCTGACACCCCAATATCCCACCGGCGCGGTTCAATTTCGGTAAAC
ACGTAGCTGGATAAATTCAGATCCCCACGGTCATCCTCCCAAGGCGCAATCCAAATCCGCATTACCCTTG
AAGGAATGCGAATAGGTGCAGATTGCTGCGTCTCGGGTAATGCTGGATGGCTCAGCAGTCCTGTCTCTAA
ATCAGATTGTGAATACCCAGAGGGAGCACCAATTCGAGTCGCCACAGCATCAATCGTCTTGGGTGCAGCG
CCATTACTGGTAAGCTCATAGACTTCACGAGCGGATAAACAGCGCACACCGTCAGGCATACCTGGGCATC
CATATTCACTACTCCCAAGACCCAATGAACTACAGCCAGACAATAAGGTTGAGCCGACTGCCAATAAAAG
TAATCCAGCTTTAGACCACTGTTTTGACTGGTGCTTTGGGTTGTTCTGCATTGATGTCGTCATGGTTAAC
TCTCCTCTGGATACACATCTTATTGTCTGAAACGGACTTCGATCGGTCAGCAACATGCAGGATTTTTTCA
TCTTCTTGCACCTCCCCCTTGCGAAGTGGCCAACGACAACGAGGCCCCACGAGTGACTATGACTTCAATT
TTCCTTGCAGCGTCTACCTCTATGACTGGGAACATATTTTCAGCCATGTCCAGATAGAACTTGGCCACTC
GATCCAATGCTTTACCAGTGCCTTTAATTGCAGCACCTTGTAATGCTTCTTGGCTCATGACTTGCTGGTA
CAGCTGAGTATCACCGGCATTACCCGTCTGAATCGTTGGTACAGGATTCACATCAAATGCGCCTGCCAAG
CCCTGAAGGAATCCGGCCATCATCGATTTGGCCACCAGTTGGCCTTGTTTCGACACTAATCGGCCACGAA
TACCGGCTTTGCCGTCTTCACCTACGGCATAAGAATCCAGTCGTGTTTCAATGACGCCACCATCTTCTCT
CACACATGAAATGGTCTCGCCTCGCAAATAAGCTCGCTCAGAGCTCAAATCACCGTAACCTGCGGCGATC
AAGAAACACTCTTTGATATCCGCTCTAAATCGGTTGGGTAAAATGGCTTCCTTTTGAATCCTCAGCAATG
CAGGAAAAGGTTCGCGTCTTGCGGACTCGTGAGTAGGGGCATCCAAACCTGTGATCAAAGTACCTGAGAT
GATGCTGCCCGCCGGTAGATACAAAGGCGGCGCTTCTTGCACAACAACCTCTGGTTCGGCAACCACTTCA
GGCTCAATCATACGAATCGTGATTGGCGGCAATGGAACATCCCGAGCTCGTGCACCTTGGCCATTGGCTG
TCTGCTGATAGAGCGGATCAGGCAGCGGCGCATTGGCAAAATAGTCGTCTGGGTTAGACGGCAGTGGCTT
TTCTTCTTTAGGCAATTCCATGGCAGATAAAGGCACTTCAAAACGGCTATTTGTGCCTTCAACTGCTGAA
TCACCTCCAGCGCGAACATCATCAAGTTCCGCTCGAAGACGAGCCAACTCCGCATTGACCTCACTTGGTA
TAGAAGGCGAACCAGGGCTTAACCGTCCTGAGTCAACGTCACGACGCAAGCGTTCAACTTCGCGGCGTAA
CTGCTCGTTGCGCTCACTGAGTAGTTTTACGTTCGCAGCCAAACTATCGACCCCAACATCACGAGTATTG
GTATCCGTAAGAATGTGCCGGATCGTTTCCTGTCGGTTCCGACTGCTCGCGCCATCATCAGGATTAGGTG
AAAACACCATCACCATAAGAATGAGACCACCAGCAATTCCAGCAACCGATAGGCCCCGCTTCATATTCGG
GCTCATTTGTTCCCATTGTGCTTTCATCAAAGCTCACCTCCCACAAGAAGCGAAGGTCGCTGACTTTCCA
CTGCTTCTTCACGATGATTGCGTACAACCACATACAACTCAGTCTTTTCACCCGGCAACAAGATATTGCG
CGGCCAGTAAGCACTTGCCACTATATCTGGTGCGTGACAGGCTATCTCACTGGCTTCTATCGGCTCATCG
GCAAAGCTTTCAACCAGTCCTACATAGACGGTGAAGTAATGTCCCGTCACAATTTGCCCCTGCTTAAAAC
CAAACTTTAAGCCTGGCTGAAAACATTTAGGGCTTGTGTCGGTTTGGCCAGCTAAACGGATGTCATAGCC
TTGAGGTAACTCATTTAGTGCAAGGTGTCTGAGCAAGTCACGTAAGCTATCGACGTATGGCTGAGCCGTT
TCCCAAGTGGCGGCTTTTCGGTTCACGACGCCCTTAATAGGCCACTGCTGACCATCAATAGCTAAGGTGA
TTTCACGCGGTGGAATACGACGAGGTACTAAGGTGACAGATAATGCGGGCGCTTCCTGACCAGGCGGAGT
GATGTAAAGTGAAACCGGTGATTCTTTGTCCGTGGCCACATATACAACATTCCCCTTGATTTGCGTCTGA
GCATCACTGGTTGTTCTCACCTGAGGCGATTCAAACGGCGTCACAATCCGATTCAGATGACCAAGTGCTA
CAGGGATCAGTTCATTAACCCCCGGTGTCATCAGTAGCGTTGTTGGCACATCCGTTGAAACCGTATTGGT
TTGAATCGGTGGATTTGCTGTAGCGGACTGCTTCATCACACTGGCTGACACAATCGGCAATTCCACGTCT
GCATACGACGCTTGAGATAACAGGACGCCACTCAAGCACATTGCGATTAAGCCTGGCGTCATCAATCGAC
TAATTTTGGTTCGCATCATTCACCCTCCGGTTTTGCTCTTGGGTCAACTTTTCACGAACGCGCTTCGTTC
TAGCTTGCCCCTCATACGTATCCATCCAGCTAAGTTTTGGACGGTATTGCTCAATATCGATGTCAAACTC
ATAGGTGCGAGTTTGGCGCTGCTCATCTCCAGATGGCCCAGAAACCAAGGAATAACCGGTCACAAAGACA
TGGCCGGTTTCATACTCATATTCCACTTGTCTGGGTTGGAATTTGAGCGTGACCCGGTCTTCGCGGATTT
GTCTTGCCTGAATCTCCAGTGCATCGACCACTTGCTGGTACACCGCTGGAGAAAGTAGCGGCTCAATGGC
AACCCGGATGAAAGACACATTACCTGGCGTCACGTTACCCATAAGCTCAGCCAGGTAGAGTCCCCAGGAT
TCAAGGTAAGGTTGAGTGGCTTGGTTTCGTGACACTTCAGCCGGTTCAGACAAAGTTGGTGGTTGAATGG
CTACCACGGTATTGCGAGAAAATGCCGCTACCGCAAGCAGCAAATTAGATAGCACCAGCACTGCAATCAG
GAACCGCTGCCATCGGTTCTCTAATTGCGTGCCTTGCCATGATTTTAAAAACACGTCGAACTTCACGGCA
GATAGCTCCTGATAAATGGGTTAGGGATCGTCTTGGCCTTGGTGGGCAACAGTCCAGCCCAGTAGATGGC
GTGAAGAATAAAACCATCTGGGCGGCCATCACGAAAACGCCGATAGAGCTTGGTTGTTACCAACCCCAAC
AGGCATAAAACCAAGGCATTACCGGTAAAAATGCCGATCACTAGCCCCAACAGAATGGGAGCCATCTCAT
CGGCACTCCAAAGCAGGAAGTGCGGCGGGTCATCGATATAGGATGGAATATTTACAGGTTCCATAGTCAC
TCCTCGTTGTTTGAATTGAGAAGTGAAGAATGCCTTGGGATTGGCAGGTTCAGTGGTCAGCTAGATGCCG
AATTCTTGAAGGTTTTGAGGGTTCTACTCAGACAATACTAACAATTGATCTTTTTGATGCGGTTGATATG
ATGGGGATATTGGTCGTGTCGAGACCAGCTGCCCACATTAGCAAACCCGGACGGGACGACATGCATATCA
AATTTATTTTTTGCTTAGGTTTTTTCTGCGACCTCGGCAGTGGGCACCGTATTCGCTAATAGGAGAAACT
CAATGCAAATTACTAAAATCATTTCCTCTGCCACGGTTGAACGTTTAAAGCAAAAAGCACGAAAGCTTAA
ACGTGAAAAATCCATTACACACACTCAAGCACTCGATGAAATTGCAATCTCTGTTGGTTTTAATCATTGG
CATCAAGTTGTACAAGCTAATGACTTGCTGAAGCCATCAGAAGTGGCGTTATCTTCAGGATGTGTCATGG
CTTTTGATGTCAAAGATGGTATGGATGTCGATACCAGTGATGGGGTTTTAATTGAAGACCGCTTCTTGGA
GATGCTCACTGAAGCGCAGCTATTTGAAATTTACGCCAATTCTCCTGATGAGGAGGACGAACAAAACAGG
CCGCTAAAAGAAACGCTAACGGATTCAGAGCTTCATGAGTACTTTCAATATGATTGCTCATTCATGTACT
TTCGTCTTGCCGAGTCTCATGCAAACAAACCGATGAAAGAAGTATTGGCTCTTATACGACAGTACTCATT
TTGGATGCCTCAATATATTTGGCTTCAAGGTCATCTTATTGATACTTATCATTTGCCTGCTGAAGACGAG
AACGGCAATACCGTAGGCGTAAGGTTTTAGCTCTACAAGATGAGGCCTGATGGGCCTCATATCTTCTTCT
GCAAGTGGCTTAACGCCAACCCCGCCATCAACGCCAAGCCGATGATCATCGACGGTAGTACCACCGGTGG
AATAGCCAGCGGGGCGAACAATCCCATAAACAGCAAAATGACGCCTGAGCCCAGGATAATCATGCTATAG
CGGTGAATGATAGGGCTCGAAAAATCAAAGGTTGTTTTCTTAATCTTCCAGGTCATCAAGCCGTCCCACA
ACGCCGGTAACATGAGAATAAGCGCAAAGGGCAACCAAACCATCAGCAAAGCAAATCGAGTGAACACTTG
GTACAACACATCAAAAAATGCCTGAATACGGTCTTCCACCCAGACAAACCAAAAGCCTCCCATGTTCTCC
ATCCCTTTAGAACGCAGTCGCTGCTCTTCAGTGGGGATCAGAAAATCTCGCACAGATTGCTCCATCTGCG
TATCCACAACCCATGACTGATACCAGCCATGGCTAGTTTGACCAATCCAATAGCTTGTTTGAGCGCCCAA
TTGATTTTGGATCATCTGCTTCTCTTTACTAATGACCCGGCCAGTCCAATCACCGGGCACTAACACGCCA
ATGGCAATAATCTCCAGCATCAGTGCCAGACACAGTAGCCAAACCGACTTATGCTTGCTCATGCCAAACA
TCCTCTTCTACTCGGGCCAGCATGGCTGCAACGGTTGGCGTCATAATCCGGGCTTTAATCACTTGTTGAA
GCCGCTTTGTCGTCGTATGACCACTGACATAACGCACCTCGATGCGTCCTTCTGCCAAATACGCCATCCG
ATTTGGACGATTACGAATCCAGGTATGGAAATACACACCATCCACGGCGGCCCACTCGAAATGGTCAGGA
TCACGCAGGCGAATCCCCGTTAAAGCACTGGCGGCAGTCCAGGTCAGTGCCTCAATGAAATGCCACAGTC
GGACACTGTCATCATCACAACTAACTTCTTCATAACTGCCCAAACCATTACAAAGGCACAAATCAAAGAT
GGAATGGCCATCTAACGTGAACGCATCCGTTAAGTAGTCCGCCAAGCAATACACCGAGGCCAAAGCATGA
GGCCAGTCGGTTTCAAGTAGTCTTAAGGTTTCCTTGAACTGGGGATTATGTTGCTGCCACTGAGCGAGCA
TTTCTTTACTGGTAAGTGTTGTCATTTTCAGACAGACAGAATGATGCATACAGACTCCTTAAGCTGCCTG
TGTAGAGCTGGTTAAAATAGGAATGCGACCTTTGATCACGCGGCCACCTGAAAGCTTGGCGATGTACTCC
AGGTTGGGGAGCTGGCCTAATAACTGCGGTGGAAACATATCGCCTTCTTCCTCCATCAAGCGTTCGCCAT
GATTGCCGGTAAACAATGCGGGGCTGTCCGAGTTGGACGACATACCTTGAGTTTGCATAATGTACTGCAA
CCGAGTCTTAGGCAGATTGTCGGTAATGTACTGCTGCGTTTCGGCGTCCATCACCCGAAGGGCTATCAGG
TTGTTGATGTTCCCTAACACCTGGCGAGCCTTAGCTTCACTGCCTGTACGAGCTGCAAAGTCAGCAAATG
TCTGAGTAGCAATCACACAACGCATTTTTGCGCCACGGCCTTTGTTGAGCAGTTGAATGAAGGGATCGTT
GACGACTTCAGCCGCCTCATCGATGAAGATATTTACGGGACGATTTTCCACACCATAGTTATAGCGATCA
CCGGCTACGGCGGTGAGATCGGATAAAAGCAACGAACCAATGGCGCTGCCAACCATGGCGTCGGTTAATG
AATCCAAGCCGATATACGCCACTTGGGCATTGTTGATAATACGGCCAGAATCCGTAATTAACCGGCTGTC
ATCCACGTCGTTTGCAATCGGTGATAACAGTGGACCTAGTTCACTTGAAGTGAGCATATTGAGCACCGGC
ATCAATGAGGCCACCATCTTGGAATAGTGGGTTCTGTCATGCTCAAACATGCTCAAAAGGCCTTCCAAAT
CGGTATTGGCGGCAATGGGCTGAATGCGTTCGTAGTAGAAAAGCAGCATCGCCATGGCTTGTTTAGCCAA
GGTATTGGCCTTTTCGGTAAAGCGCTTAATCTCCACACTAAAGTTCGGATACACCTGCTCCCCCCACGCC
GTGACGGCTTTTACTACCAAGCCTTCTGGGCCACCTTCCAAGAATCGTCTCAGTGTTTTCAGATCAGGAC
GTTGTGAAGTAAGCAACAAACCTTGCACGATGTTATTCAGTGCCATTTGGCCAAAGGCTTTAAATGGATC
AGCACCGGTTTCAGATGGGATTAGTGCCGCAATACGGCTGGCAATTTCAGTGCCTCGGTTAAAGTTTCTC
AGGGGATTAAGACGTACTGAATGCTCTGGAAAGCCCGGATGAAAATACACAAAGCGCTCAGGACTACCGG
CGGCAATACAGGCTCGCTGCGCATTATCCTTAAGTTCCTTGTCTCCCTTAGGGTCAATAATAATCACGGC
TTCATTACGCAAAATAGCCTGGGTGATCATCGCATCAAAGCATCGGGTTTTTCCCGCACCGGTCGTACCG
ACAATTAAGGTGTGCCCCTCAGTGTGACCAACTGGCTGGTACACATCTTCTTCTTTGGGCTCAACACCAT
GAATCCAGGTCGAACCCATTTGCTTACCGTGCCCCTGGTTAAGCAAGGTTTGCTTATCCCGCTTTAAGAT
TTCATAAGCGCGTTGAGCATGACGTTGGTCCCACTCAAAGCCATACCCTAACCACAATTCATCTGGATGT
TTTGCCATCACCTTTTGCAAATGCGACAGCTCCATAAAAGCCAATGGTTTGCCTTTTAGCCCCTTCTGCA
ACTTATAAAGGCGATAAGCCTCAGGAAGGCGGTACAACGCCATGCCCGAGGAAATCCCGGTCATCCACCA
AAATGGCTCAGGTGGTAGCTCAGTCAGCATTTCTGCGGCAATTGCCCCAGTTGCACCAACCAGCCAACCT
GCTGCTGCCATGGCTTCATAGTTCGTGCGCCAAGGCATCTCGTATGCGTTTTCTTTCATTCATGCTCCGC
AAAATAACCGTTTGCAATCCGCTCAACTTCAAATGGATTAACGTTTAGCATGAGCGGTAAACAGAACCGT
TTCCCCCTCATCAAACTGGCATTGGTCACTGGCCGAGATCCCCCGAAGCAGCTGTCCGGCTGGAATGCAA
TGCTCCTTGGCGACTTGGCGTAAGGTTTGAATCGTGACGCGAATACCATCGGCACTATGATCCACGTCTG
GGTAATCGCCATCGGTCAGTAAGATGGGCAAATCTTTCACAAAATTAACCATCTGTTGCCGCTGCGCGTG
TTTGGGGTCTGTACTTGAGTTCGCATTGGGCGCAATCGGCTTTTGCTTACGCTCCGCTCTTTTGGCGGGC
TCTTTTGCTTGGGCATTGGTTGTCTTAGTTCGACTCGGACGCTGTGAAGCCTCTTTGTTCTGAATTGCTG
CCGCTGATTCTGCGTCTTGTTTGGGAAGGTCAATCAGTGCAGTAAGCCCTTTAGAAATCGATACTTTCAG
CAGCAACCCTTGCTCCTGAACGCCATCTTTCGTAGTAATAGTTCTGGCCTTACGTGTCGGGTTTGCGGGA
TCTAGTTCAAGCCAATCTAATTGACTGAGTTCAGCAAGCAGTTTTCGGGGTGCACACCAAGGTCTTACGG
CATCGGGATAGTGTATCAATATCTGTTCACCAACCATAACCAACGCACTGCTGGCCTCTGGGAGCCACGC
CAAAGATTCAGGGAGATTCAATGCCTCTGCATCGTGCTGGTTTACGTTATTTGAGATAGCGCCATCATAT
GAATTGTTAGGCTTTTCACATCCATCACCTGGAGCATTTTCAGTTGCCTGGGGGTTATTAACGTCGCTTG
CACGACTGAGTCCATCATCTTGTTCGGACGATTTTGACGATGGCGACTCAGCCGAATTACTGAGTTCAAT
TGATGTTGACGCTTCAGGCAAGTCTGAATGCTCACTGGAGCGACTCTGCGGCTCTGCTTGTGTTTGCTGT
GTTGCTTCCCACTCAGATTTGCTAAACAGTCTCACGCTACTTGGTAAATTCGAGCTGAACAATAAATCGG
CCTCAGATATATGCAGCATGGGTAACCAGATTGGCTTGTCGTCTTTGATCATTACTTCAGGGGCAAGGCT
TTCATATCGCTCATTTGAGGCGGATTTAGTGGCCAATCCTCGCTCAATGAGGATGTCCGCAAGGGTATCG
GGATCTCTTGGGATGCCAGGTATCTTGTCTTTGGCCAATAGCTCAATGATGTCTTTAGTCGCGCTTTTCC
AAACCAGGTAAAGATGGGTTGATTGATTCGATTTTCGTACCCAGACTCTGGCATCTCGCTGATTAACCAG
CCATTGCGAACTGGCAAGTAATCGCCTCATGGCATCAAGTAGATAGCGTTCAACTGGGACACCAAGGGCA
TTGTCGTCAACGGAAATTCGTTGCGCTTTCAGATCTCGCTGGACACTGGTTTGGTCAGCTTCAATAACCA
ATTTAGACAGGACATGCTCTGGATCAGTATTGCCAATCGCTTCCAACATGGCTTGCAAAATTTCAGGGCC
CGGCTGGGTTAACCAGGCGAGCAACTCAGGTGTCATCACCCGGTTTAATACCAAAATTGAAAATTGCTCG
TGCCGCTTGCACCGTCCGTCGCGCCAGCGAATGAAATAGCGTTCAATGCTGTTGTTACTGGTCCACTGGG
ATAAGGTTTCTAAAAAAGGGTTCCATTGATAGCGTCCATCTTCATCCGTGATGGACAAGTCTGAAACGGG
CTTACCAATATCATGGAACAAACCGCCAAGAGCCGCTGCAACACGCCACCTTGGCTCTAGCTCTTTTTTC
TCAACCGGTGTGCCACTGGCAACAAAGATGATCCCTTCAGCAGCTTGTGCAGCCCAGAAAGCAACTTCCA
ACGAATGACGTAATAAACCACCAGCGCCACTGTGATGATGATGCTCAGAAGCTGGCAACAAATGAACATA
AGCAGCCAGATGATCAATGCAGGGCTGAATTAGCCTTTGAAAATCACGCAGGTTAAAGCCAAGTACCTGG
CGCAGTTTGGCAATTAGCTCGTCTTGTGTGGACTGCAAATCCTCGGGGGACGCTGCTGGCAACCCCTTCA
GGAATGGCGGATAGCGTGGAATGTCTGCATCCAGTTGCGATGAAAGCTCTGGTAGTACTTTGGTTTGAAA
AAATAGGTTTTTGAACATAGTGAACCTCCGACACGATAGTGTGAAGGTTCAACTCTGAGCTTGATGGCTA
GATAGATTGATAATTCATGTAGAAGAATAACATACGAGCTAATTTCACGCCTTCAAAGAGGTGCGGAACC
TGATTCTTAGTGATTAATACCAAAATAGTGCTTTACACGAATCCATATTTCTCACGACGCTGATTGAATG
CACTTTTCCCGCCCTCTAATATATCTGCGGCTAAAGCCTGAACATTGGGAACATCGATCGCACCTTGTTG
TTCTGGAAGAATTAGCCCTTTATTATCCTCTACGCTCAAAACGCCAATCCATTCAGCATCACCGAAAACC
GGAATATTGGCATTATGTGTTGCAAATAGAAACTGACGACTCAGTTTAGCCCTACGTAGTTCTGCGACTA
TCCTCTCAGCTATAAATGCGTTATCCAAATTATCTTCAGGTTGATCAAGGATTAATGGGTCTTGATTATC
CAACAGCAATAAGTGCAAAACAGCAGTGCACTGCTGTCCCGTCGATAGTTCATCAATTGACCTAAATACA
GCTTCTCGTTCTCCATGAGTCACATTTAACTCAATCGCCATGGTATCCGGTAACTGCAATTCTTCCAGTT
CCATTAGTTTTACTTCTGAAAGACGAATTAAAGCTGAAACAACAGTGCCTGATATGCCAAACTTTCGTCC
TAGCTCCGACTCTCCTTGACGGATAGTCGAGGCTAAACTGCCTGGAGAGAAGTTACCTTCTAATACCCAG
GCGAGACGTTTAGGCCCAACCCCCTCTAAATTGCACCCGGTCAGAAAATTCACAAGTTCTTGGCGGCCAC
CTTCTGGCTGTAGGGTAAGCCGTACCTTCTGATCCAGTTTTCTTGTTAACCTTTTAACAGATTTAGTAAT
ACTACTCGCACGCGCACTTGTATGTTGTTCTAACTCCAGAAGCAGCTTCTTTCGCGAGTTGTACAATTCG
TCAATTTGTGTCTGGCGATCTTGCAAGGTGGTTTGTTTAGGGCGTATCTGCTCAATTTGTTTTAACAGAG
TCTGATATTCAGCACCAATTTGTCGGCCAGTTTTACCCTGGCTTGCAGGTATATCCTTAAAAGCCAACTC
AAGTTTTTGCTCTTCAAGTTGCTGCTTTTCTGATAAAGATTGCTTGACCGGTAACAACTGTTGATTTGCA
TTTAAAGTTAGCTGTTCTAACTGTTCTAATGTCTGTTGAACGCCCGTTTTCAGGGCATTCAAAACTTCAC
GCTGCTGCTTCAAGAGCTCAGCATGAGGTAAGCCATCCAAATTGGTATCACTTAAATACAAGGTATCTGG
CAAACTGTCTTTGAGCGCATCGATAGCCAGTTGGACGCTTGCAACATCCTCACGAATCTGATCATTCAAT
TGTTTTTCTTTTTCAAGTTTAGGAATAAGCTCCAGCTTTTCATCTATACCTAATGCTTGATACTGTTTTG
CCTGATCCAATAACTTAGGTAAGCGCTCGACCTCTGCTTCAATGTCATCTTTCTGACCTAGGACTCGCTT
GATGGATTCTCGATTATCTTTTAACTTTGCTAAAACGTCAGCGATATCTGCATCAAACTTTTCATGTTCG
CCCTCAAGAAAACGTTCGATGAGCTGATTACGACTTTGTTCATCTCGTGTCATTTCATAGATTTCGTTTT
GCCCGTAAAGCTCTATACCAGGCAAAAGATCCGTTGGAAGATAGGGGGATATATTTCCTTGGGAGTCAAC
CACTACCGGATCGCTACCGTGTTTTCGGCTTACTTTGAATCTGCGACCGTGCATAACTGATGAACGCAAC
GTAATTTCAACTAAACCTCGTTCTTTCCCAAGGTTAGTATCAATGACACTTTTGTGCTGTTTGATTGCGT
TAGGTGTTTTAGGTTCTAATCCGAAAGCATAGCGAATACATTCCAACAAGGTTGACTTACCAGTTCCACG
ACCACCAATCACAGCATTGAGATGGTCCGATAGTTCAATATCGACGCTATCCAGATAGCCACCAACAAAT
CGAATACGCTCAATTGCCGAAGCATAGCTTTCTGGCTTATCTGAGTTCAAACGAACCCTCGAACCTGCAT
CTAAAAAGGCTTGCTTAAAGGAAGCAAAGCAAGGGTTGGTCATTTTAATCAAACAAGAAGCACCCGATGC
TTTGATGTCCTCTGGTTTTGCAACGTCTGAGGAGTTAATAGCAGCCATTTCGCGCTCGCGCTTATAGTTA
GGATCTTTGTTGAGGAAGACCTTACGGTAGAAATCATTTTCTATTCCTTTAAGATCTTCAATCGACTTGT
CGCCTGGTATCTGAGCTGCCATCAACCCTTCATGTTTCCATACATGGTTCATCTTTCGACTGAGCACACC
ATCATCATTTATGCAGTGTGCTGCAAAGATAAATCCACCTATATCATTCACTTTATCAATCAGCTGAATT
GCTGTGAGGTTGGTCGGCAATATACCATCCTCTGGATCAAGTAAATCTAGACGCCCCAAAATCCGTTCAA
GTTCTTGCGAAGTTTTGTTTTCATCAAACAGACAAACAAAGTGAATTTTCTCGCTTGACGCAATCTCAAA
TCCGGGGAAAACAACAATCCCATTCTCAACAAAAAGATTGCGGATTTTATCAACACCATCTACTGAACCA
TGATCAGCTAATCCAATGACCTCTATGCCCGCTTCCAGTGATGCCGCAAGCAGATTTTGGTTATATTCAT
CTTCCGTGATGGTCTGCTGTTGCCCACGATATTTTATGTATCCTGCCGGATTCACCTGCAATGCACATTT
AAAGAAACGAGCTTTGGTAAACATACCTGTAATGACTCCATAAAATGGCGCGTCAAACGACACCTAATCA
ATTAACCCCAAGCGCCTTAAACACGGCATCGACGGGATCTGCATAAAAGCTGATCTGGAATTTTGAAAAC
AACTCAGCAGGAACCGTTGGGATATCTGAGGCTGAGGCCATTGGGAGCAAAATACGCTTTGCGCCACTGT
CCATAGCTAACTGAAGACTGCCTGCAAGATCTTGAACAGGATTGACGACACCACCTAAAGTCATCTCACC
CAAAACAACCATCTGCTCTTGAATCGGTCGGTTCATCAGAATTGAACAGAACGCAATTAATGCAGCGAGC
GATGACTTTGTACTTGGCCCCGTATTGTGGAGCTCAACAACATGGAGGTGATACTCATGATCAGAAAACT
TCGCCGACGCACTGATTCTATTCAGGTTACCTTTGAAATAATCAAAGCCAACACGCACAGCTTCTTTCGC
TGCGGTATTCGAACCAAGGCCAGATACTGAGTGTTTACCAGAACCAGCCATCATCTGGGTTTCATAGCGA
TATAACCCAAGCTGCCCAGTGCTTCCCTGAGTAACCAAGTGCACGACACCAGCACGAGGTAAGCCCTCAG
GAATTAGCTTGCTGCCACCTTGTTCCGGTACATTGACGAAGAATTCTTCTAATGACTCGTTATCGATGTA
GCTAAAGTGCACATCAAAAAATTCCATTCCGCCAAGCTTTTTCAATTGCTCTTTGACTCTACGTCTAGTT
TCCAGCGCATAGGTCAGGCAGGCTCTTACATCATCTTTTGTGTACTGTGCGTCGGGGTGTAGTAGCTTTA
ACAAGCCCGAAACCGTTCTGCGTACAGCAATTACATCACGCTGATTAAGGTTATTACCAAGTTTGAAGAA
CTTATCGATAGCGTCCGCAAAACTTCTTTTACGCATTTCACGCATGTATTCAGCAAGATAGTCTGTGATT
AATCCGTAACTATTGGTGAAAAACTCAGGACGCATCTTCGGTATTTCCCATCCAGGAATATAGGAATGGA
AACGGTCAAAAAAAGCAGTGTCAATCATGGCATCAGGAAAAGGTGCCAACAGATGACTGGTCTTCACCAG
TGTCTCAACGCTTTGATTGATGTTACCGACGAATACCATGGAAGCCTTCGCTTCGATTGAATCACGACCA
CGTGCAAAAGACCCTGACGCCATATAATCTTTCATTATTTGGACGCCGTCTTTGTCTTTAAAGTTAATAC
CCGCTACTTCATCAAAGGCGACAACATCCCACATTCCGACCAACCCAACTTGGCGCGAGCTCATGTTATA
GAACAAGTTCGCCACAGTTGTTTGTCCACCCGAGACAAGCAATGAGTTTGGTGAGCACTCTTTGTAGACA
TGGCTTTTACCTGTCCCTCTTGGTCCGAGCTCACAAACGTTGTAGTTGTTTTCAACGAATGGGATCATGC
GAGTAATAAGATGCCACTTCACCCGATGCTCTAAGTTGGTTGGCTCCATACCCACGGAACGAAGCAACAC
ATCCATCCACTGATCGGTACTAAAATGTCTTCTGGTTGAAAACACCTCATCCATGTTCATGGACGGCATT
TGTATCGGTTTTAAACTCATAATGGAGAAAGGTGATGTCTTCTGACCTTCCTCAAAGAAATACTGGACGG
TAATAATGCACCAGATACCGCCAGTTAATAATTTTTCGTTGTCTTGTACAATTTTGGTCGGTACAAGGGC
ATCCTTGATCCCCAGGTTCGACAACGCAGCTTCATAGACGTCTTTTTTCTGATTGAGCTTAACGCTTACT
TTGTCGATGATTTTAAACGTGCCGCGTTCACGAATCAGTGACTTCACTTTCTCCGCTTCATCTGGTCGAA
CATAGTTCTCAGCCAAGATTTTTTTCACATTATCAAGGCCTTGCATTACGACTTCGTCGTCATCGGACGC
ACAATACATGCCTAGTAAATACTCAAGCACATAGACAGGGACGTTAGCGCCTTCTTTCAATTGCTTTGTC
AGATCTTTTCGAACGACACGGCCTTTAAAATATTGATTGAGCAATGCGTCTAAGTCGGCGCTTTGCATCT
GATTTTTTTCGTCTTTATGATCTTGTGAAAAATCAGTTGTCATGTTTCACCCCAACGCCTTAGAAAAAAT
CATCTTGGAATGCCAAATCAATGGTTACCGCATATTGGCTATAGCGCGTTCTCATTTCCGCATTCTCAAG
AACTAATGTGTATTGAGCGTTCCTGTCGAACTGAGAGCCAATAAGCTTTAACCTAGCTTCGCGAGTACGC
TCATCCATAACTTTACTCACGCTATCAAAGTTAATCGTTTCACGACTGGATACTTCATTACCTTGTGCAT
CGACGATATAGACATCCAACAACCGTGCGACAAAACGCTCGCCTACAGGGTCTGTCTGAATAAATCTGAC
CTTGTCGATATTGTTTACTAATTTGATGGGCTGAGTGGCTGCAACAACACCTACCGGTTGTTTCTCATGT
TTTGCTGCTTGTTCTTTTTGCAGCTCTCGCACATGCAGTACCGGGACGCATACTTCCTGTAGCATCGCTC
CGCCATGCACAAACTTAGCACCACCAACAAAGTGGAAGCGTTGAGCCGCTTTTGGAAGCAGGAACTCGGT
ATCACTAGAGCCATGAGCCGTATCGTTTATTGAGCCTTTCCAACAGGCTTCATCTGAAGGCAAGTTATTA
CCAACGATATAACGTTTCTTGGCTTCTATCGCGCCAGCAGGTTTGGTTTTCAACGAGGTTTTGTCAGCCG
CTACAAGTGCTTTTTGTTGGAAGAGGAAGCCATGGTCAGCGGTGATCACAACTCGGCTGCCGTTTAGACG
GTTGATGACCCGCCCAACGAGATCTTTTAGCTCTTCAATGGCACTACGACAGGCTTCAAACGTTTTCTCT
TCAGTTGCAGCCTTATCACCAATCGCATCAATGGTATCGTGATAGATATAAACTACTTCTACGTCTCGAA
CCTTGTCACGCCCCTCCTGGTTACTCCAGCTCATCAGTTCTTTAGAACTCACCGCCATACCACCAACCTT
CTGTAGGATGGAGTTACGATTGTCTAAACCCTGTGAAGAAATACCATCCACATAAACAGCCGTGCCTTGC
TCTGGCTGGTAACTGAGCGCCTTATGAGGCAATAATGCCGCCATCCCAAGTTGGGTATAACTCGGCAAAA
CGCCCAACTGCGTAGACACCTCAGCCTTAAATCGCTTCTCGTTGTTAATGATAGCGCCAAGCTCATTCGC
AATTTCAAAACGCAGGGCATCAGAGATGATCACAAACACTCGTTTTGTCTGTTTCAGACTCAGTCGTGTG
CGAACTTCTTTTTCATAGAAGTCATACTGGTGCGGTACGCCAGAAATCTGCCACTTTTCAAGTAATTTCT
CATTGGCCAAGTGACGATCCCAGGCAAGGCCAAGCTCATATAAGTACCAGTTGGTATAAATGCTTTCGAC
TTCGTCGTCGAGCTGACGCAGTATGTCTGCACCTTTACTCAATACAGAGTGCACATGCTCATTGAACAAA
CGGTAAGCCTGGTCAAAACGATAAATGTCTGTGGTATAGGCGTCGTACATTGCTTTAGCGTTATCAAAGT
GGAACCCGTCCACATAGCGATTTCGCAAGTGCATTAACTCCTCAGCGTTGCGGATAGCTTCATAAATTGC
GAAGTATTCTTTGCGTGACAATGTCCAGTGGCTAGCAAGACGTCTTGATAAGACCGTATCAAACTGAACC
CGGTCTAGCGCTTTACTGCTATCGAGCAAATCACGAACTAAACCACGGATTATGGCCTGTTCCACAGCTT
CGAACGTTTCGCATTCGATAAGCTCAACCGGATGGTACTGGCCAGCACGAGTCGAAATTTCCAACTGTTG
GCTAAGCACCTTAGAGATGCTTTCGTAGTAAGCGGCGAAAGAGCGGCTGTCGCGCCAGCTCACCATAAAC
GCCAAGGCTGTCGCCCGGCCTGATGCGCTTTTTAGAACATTGTTAAGCAACCAATCGCGTTCAACACCTT
CAATTTGGCTCCAGAATTCAGTACAGAATAATTTCAACACGAAGTCTGAGAAGGTTGGCTCTTCGACTGT
ATAGCCAAAACCCTCACTCAGATATGCCCAGAGTGAGGTCTCAAGATCAAACTTTCCTAGCTGGCTCCAT
AAAGGTTGGCCAAGGCTTTCATCTTCGATATAAGCCGCATATTCGCGTAGTAACCCAAGCAGAATGTCCG
ACAAAGACGCAGAATCAGCTTTTACAACCACTGCCATCATCTTCCTGTCTAACGACAGTTCGTCTTCGTT
CTCAGTCACCCACTTTTTTAAACCGGCTATGCGCTGTTTATTGGCAAAAAAGCTCTGGCGCTTACGAATG
TGCGTGCGTAGCGCCATTTTAGGGATACCCAGCTCATTAAGCAGCATTGAGCTGTGATCAGCAAAAAACT
GCTCACTATACAAACGCACGTCTAGCAACCAATCGCGGTCAGGCTCTGGCTCAGCGCTTGGAAAATAGAT
AAGGAATTTAGCTTCACGCTCATCTACTTCAATGCGTTTTTTCACTGCTAATACAGACTCATTACCCATA
TTGAGGATGGTCAAATCATTTGGCAGAACTCTGGCAGTTATATCTGCCGCGCTATCGCCTACTTCTTTTG
CAATAGATAGGGCGTTAGCTAAATGCTCAAGCTCTTCAGTAAAGCTTTGCTCTGGGTCGTACCAAAACAC
AATGCGGCTTTGTTCAAGTTTGGCAGCAACGCCTTGTGCCAGTTCACTAATCTGCATTAGTTAACCTCCG
GGGCCGAACCGGTAATGGCCTTAACATCAGCCAACAGATCACCAAACTTGCCGTAATTCACTTTCACGCC
ATCATCAAGATCCAGTGAAATACGCATATCGGCGTAGTGTTTTAGCTTGTCATCAAACTCGCGTAGTTCG
ACCTGTTTCTTGATTAAAGCATCCAACTCTTTCTTGAAGCGGTTCGCTTCACTGGTTGAGTCTGCCGTTT
CAATCTGCTTCTCAAGTTGCTCTGCATAAGCATCGTATTTGCCTAGTAGCGGGGTGACATACTCAGTACG
CATACGAGAAAGCGTACCCTCGTTATAACGATGCAGGTAAACCAAACACTCAAATGCCTTTTGTTTGCCT
GAGCTAAACAGCCAATAAATAGGGCGTTTTTTGTATGTCTTCAGATGATCTTTGTAGAACTGAGTCGATA
AATAACGGCGGATCGTCTCCAGTGCTAATTCAGATTTCTTGGGCTTAATGGCATTTAAGCACAGTGACTC
GGCAACAAAATCGAGATTTTCTTGTAAGTGTTCTTCACCCCAAACAACTTGGACAAACTCACGGAAACGA
TTGGTTGCGTCATCTTTGAACCACTCTTTGTCGGTTAGAGGGATGATACCGTCTTCATCGATTTGGTAAA
AAATTTCTTCTTCTTTACTGTTGTAAAACTCTAAATTGAATTTGACTTTGTCTTGAAGGGCATCATTTCC
CTTTTTGAGCAAAAATCTGCCAAGCATACAACCAACTGAAAGAGATACAATGTTAACTGCTATATCGCAA
GCAGTTATTTTCTCGATTGAAATTTCTTTTTCATCTAGATCTGTACCGTAAACATCTAACAAACCACATG
CTTCTAGTGTTATTTCATTATTCTTCTTTTCTAAAGACTGGACTGAATTTATATGGAGTTCATTAAGCGC
TAGTTTATTCCGAAACCAATCCGAAATCTTTTCTGAATCGTGGGAAGCAAGGCACAAAGAAAACTCCCGA
CTCGTTTCCCTTGAGTCATAATCAAGCTTCATCAGTGTAATCAGTTCATCTACATGGGACAAATCAGCGT
CAATCAAATTTTGCACATAAGGAAGAGCATTAAAATAACCAATATGAAAATGTATTGTTGGATTCAAAGC
CGAGATCAGTTCAGAAGCCAATTTATTGTTACAAAATGCTAAAGCTATACGCTTCTCATTTTCATTCCAA
TTAAATGCTGAATGCCCTGTAGCATCATGAATAAAACCATGAGGGTAGTATCTAAACGAATTATATGACG
TATTAATATCAGACCAGCTTATACTAGGTTTAAAATAATATTTCGTATTCTGTGGTCGAGAAAGCAATTT
ACCGTTCTCACCAAAGAAATTACGAATTTCACAACCGTCACTCTCCCAATTTACAATGTACTCATGATTG
CCATACCATCTTTTAAATGATCCACCTTTATTATAAGGAAACCACTTGCAGCCAGAGGTCATTGATTCTT
CGATACTTTTTGCATCAAAAAATATTTTAGAGAAATCAACCTCCCACCAGTACCTTAGGAATTTATTATT
ATCACCCGTCGCCAAGCCTTGCCTTGCATCATATATATCACCAAAACTTTTATTGTTTTTAAAAAGTTCA
AAAACCTTTGAAGAAAGCCAATATGTCAATGGGCGTCCTGGTATAATTAGAAAATCTTCCTGTTGCACCT
CATCAAGGCGAGTCTGCTGTTCAATAAGGGCTAATTTCTTTTCTTGCTCGTTGCCATCCGTTAGTCTAAA
AAATACTGGCTGATGTCCCCTTACATAACCATTCTTAAATACCCATGCAGTTGTTTGAACAATTTCTCCA
CTTATTTGACCGAATGCTCTAGCGCCTAAGTGTGCCATCGTCAGTAAAGTCTGATTCTCTAGAAGTGAAT
TTCTTAACTTTTCATAACTCGAAAGAAACATCCAAGACTGCATATTTACTTGTGCATTAAAACCATCTTG
AGAGAGTAACGAGAAACCACGTTCCATGAAAATAGCAAACAAATCCGATTTACTATTTGGATATCGCTCT
ACTGCGAAGTTCTTCAGCTCGACATTCATGCCTTTTCCCCCCATATATGGTGGATTAGCAATCACAGCAT
CGTAACGAATCGACAGAACCAGTGCCTGATGTACAAATTCAATCAATTGCTTCGCCGCAGGCTTCTGCAT
TGAGTCTCCTGACTCTTGTAGCTCGACTAGAGTGCAAAGTAGCTCTTTTAGCTGCTCATGATCATCGTTT
GGAACATCAATCAAAGAACCAAAGGTCTTAGCCTGAGTAAATCTTGCCAACGTTCGCTTCAGCAGTTGGT
AGCGGTTGTCTGCGTTGAACGAGCTTAAATCTTGCTCATCATCTGAGAACAAGCCTTGTGATGTGCCGCT
TTGCCAACTTCCCGATAGGTTGAGTGCTTTCCACAACGTTGGCAGGTCGATATGGTTACTTTCCTGCAAT
GACAGTACATTAAGTCGCACGTTACGGGTAAAAATACGCTTATCGTCATCTCTAGCCATCATCATCAGCG
CAAAGCCAGATAACTGCGCTGCACGATCATCTATGTCTAGGCCGTAGAGGTTGTTCTCCAGAATCATCTT
TGGAATGTCACGAGAGCGGAAACCACGCTCTTCGTAGATGGCTTTTAGCACGTTATAGGCTTCAATCAAT
ATGTGGCCCGAACCACAAGCTGGGTCAAGTACTTTGATGGTTTCAGGTTCAATAGATTCTGGCGTAATAG
CCTTTAGCTGTTGGTTAACTTCGTCAGATTGTTCAGCAGGCTCAATGTAGTATTCCATCTGCGTTTTAAT
GGCAGAGTCTGGGTAGGTTTGCAGCCATTGGCGACCGACTGAGTTTTGTACCAGGTACTTCACAATCCAG
TTGGGTGTAAATAGCTGGGTGGCGGCAGGGATGTCTTCACTCTTGACCACCTTACCCATTACCTGATCTT
TCTTTTCAGAAATGTAAAACTGGTAAAGCCAACCAATCACTTCGACTTGTTGCCAGTCATCTTCAGGAAT
GCTGTCTACCAATCCACGCAGTATTGAGTCGGTACGTGTTAGGTTGTCTGGTAGCAGAAGTTCTGTTTCA
TCGTCCAATGCGTCAAATAAGAAAGGCATCGCTTCATGAAGCTTATGGCACTGGCCTAACAGCAGTTCAC
GATACAGCTCTTCGTCTTTGTTGCCCGCAAGCTTGAGTTCAATAATGCGAGCTCTATCTAATCCGAGTTC
ATCCGCAGCATCTTGCGCATGATCGATAATTTCAAAGCCTTTAGGATTGTCTGGATGCGACAAAACACGG
AAACCGTGGCCTAGATAGTCATGGATTTCCATATAGCGAATAGCACACAGACGGTTGAACCAGGTATAAG
CTACTTGTTCAATAAGTTGTGTATACCCAAGTTTCTGGCTTCTGGCTACTATGCGTTTTCTGGGCTCGGC
CAGTTTACCGTCAAAACTGTTACCGGCGATTTGAAGTACAGAACCTTGTAGATTCGCTTCTGCAATTTGT
AGCTCGCCCTTTTTATTCGCGGTGATACCAAAGGTATTTAATCGTTTAGCTACCGCATCCATAAATTCGC
GGCGCGCTTTTGGTGCGTATTTTTTAATGTTGTTCGTATTCATATGATCTTGCGCCTCTTATTCTGTCTC
TACGCTGCTTGCGGGTTGTAATGCAGTTCTAATGCGGGCAAGCAGTGTTTCCTGACGCTCGCGGTAAAAG
TCCATAAACTGGTTTAGTTGTTCAGGTAATGATGTTATGGCTTGCGATTGCAGATGTGCTTGTCTTGCAT
TCACATCAGGCCACTGCTGCGCATACCATTCATGGGGCATTTTTTGCCGCTTCTGGTTGTTGATTGTCCC
TTCCAACAGTTGAAGGTTTGGCAGCTTGTTAGATGCCTCGATGAGTTCATCTAGCTGTTCAGCTGGGACA
CCAACTTTTGCAAGCTTGTTACGCGTAAACAAACCTTTGGGGTAAATATGGTCCACATGAAAGTGTCGTG
AAAAATCGAATCCAGGGAACAACAAAGTCAACAAGGCAAAGGTACGCGGATTACCATAATCCAACTGGGC
TAGTTCACTAATTTCCTCTGGGTCAAAGCGCAACGATTTTCCACGTTGCTGCATGGTCGCTTCAATTTTA
GCTAGCGGGAAACTAGTATCACCCGATTGTTTGATGTCTGAGCGAAGCATAGTAAGCAGGGTATCCAAAC
CACTTCCCCAGATGCCTGACGCTTTCAACAACGACCTAATAAGCCAGTTTCTGATGCATTCTCTATCGAC
TGCATATTCAACCCTAGAAAGGTAGCTTGCCGTTAACTTTCGGTGGTGCAGGTAATAAGCCAACGGGAGG
ATGGCACTTGTTGCTCTGAGGTTTTGTGCATTAAAACCAAAACTTGCAAGTAACTGCATTGAGAGCAATA
ACGCATCACGAATTGGCGTCCAGTTCTTTTCCAGAATCGCCATGTTTTCCTTGTTAAAGTTCTCAACCTT
AAAGCCCACGCTACCGATGTCAGAGAGCATTAAGCCTGCTTTTAAGACGAGATCTTTTGATACGTTGAAT
CCATCACCAACACGGTTCATCTCATCCACTAATGCATGAATTTCTTCACGGGCATCTAACGAGCTCCACT
GGGCTACTGCAATTGAAAGTAGTAAATCTGAGTAGGACAAGGTAGTACCACCGCTATTCATGCGGATAAA
TATATTCAGAACACGTTCTAGGCTCTGATCACTTTCTTCGTAAAACGAAATCTTGTCTTTGTCATGGATG
GTTCGATACAAGTGACGAAGAGTTGAGCGAGCCTCTTTGCGTTGCTCCGAACTCAACCTGTCATCATCAG
CAACTTCATCGATAAGAGCATCCTCTTCCTCTTCCATAATCCGGCCTACACGAAACCAATATTGTTCAGA
TGCATCCAAAGAGGCTTTATCGTCGGTTAGGAACTCAAAGTCATACATAGACCCAGTTTCTAGGTCGGGC
TGGCTTAACAGATTTAAGTGAAGCCTGCGCACAGGGAAGGCGTCATCATTGCTCCACCATTTTCCTGTCA
GCTTCCACGCAAATGAGCCGCGTAGGCCGATGTTCAAAGCAGTAATCCGCTGCTGTCCATCTAGGACGGC
AATGAACTCACGTTCCGGTAACTGAGTGACATTTTCACAATGGTAGTTATCTCGCTCATGGTAATGCTGC
ATGAACTGATAAAACTGATAGCTATCCCGGTTCTCTGGTTTTATCTTCCAGAATAGAAAGGTCCCAAACG
GGTAACCTTGCAACAGGCTATCAAATAGACGACAGATCTGTTCTGGTCGCCATACAAACTCTCGCTGGAT
GGCAGGTAACAGGTATTCCTGCTCAGCAACCTTGTCGAGTAATGATCTTATTGTTCCACCCGCTTGATAC
ATAGCTATCCGTTGCCTCTTACTTAATTCTTACTCGGTCGCCAGCTTTGACCGCAGCAATCAGCTGCTCT
CTTAAAGCGGCAAGATAGGCATCAACTTCGGCTTCACTTTCAATGAATCCGGTTGTTACTGACTTAGCCA
TGGCATCGGTTGGGTTAATCGTTACGGTACGTTTTGCAACCGGCTGTGGCTGCACTGGTTCAGGGGCTGG
CTCAGGTGCTGGAGCTGCCTTACCGGCTTTCGCTGCTTCCTCTTCGCGTTTCTTCTGTTCGAGTTCACGA
CGTCTTTGCTCAGCTTCAGCTTTTTTGCGTTGATCTTCGATAAAGCCATTCAGCAACTCATAAGCTTCGT
CCTCGTAACCTTCCGCTTCAGTTTGCTCACTGATAATTTGTGGTATTGAAGAGGTTGCTTCAATGCGCTG
TCTGCACATTTGTAACGGGCGCAGTGCTTGGTTCTGTAGTTCAGACGGTGCATGAGCTTCAGCTAGCGCT
TCTTTTACACGTCCGATGCGCAGATCAACACGCTCTAAGGCATGAGTGCGTTTTTCTTCAACCAATGTTG
TGTTAACTTTTGCCACCTGCTCGATAAGCGGATTAATGTGGCGCAGCTGCTCATACGGTGAGGGCATATT
GTAAATGCGTTCTAATTCAGTGAGCGCTTTTAACGCTTCACTGTCTTTTTCTAACGCGGGTCTATTGGCC
TTAAACTTCTCGTTTAATGCGCCAGCAAGGGCTTGCCAAGTTTGAAATTGGCTATTGTAGAAGTCATCAA
GATCCTCAAAGTCCTCAGCAAACTCTTCAAGGGCATCAGCGTCTTCTAAGAATCGGGCGATAAGGGCGAA
GCTTGAAGTTTGCTCAAGAATACCCGCGACCAATGCAAGACCATCGTCAATTTGAGATTTACCTGGGAAA
TGGCCTGTCTGTGACTTGGTTCTGAATGATTTAAGCTCTTCATTCCAAGCCAGTAATTCATCGCGCACTA
ATTCGTAGAGCTCCTTTTCACCAGAGCCGGTAAAGGTTTTTGAAAAGATCTCTTTAACAAGACCAGCAGC
CTTTTTAATTTGGCGCTCGTCATGTTGCCTGATCTTATGTACACGGATCTCGCCGCGTTTACGCACACTG
GTAAACGGCTCGTAAGCTTTTTTCAACGCCAGATCTGTGCCTTGGGTACTAAAAGATACCTTTCCAGCCA
AGCCCAGCCTTGCAGTGAGCAATAAGATTTCATTGTCTGGCCAGCCATATGGGCGCTTGCCGAAGCGGGC
AACGATGTCACGTAGGTACACAGGCTCATTACGCTCGACTTTTAGCGTTACGTACTGCTCAACCTCACGC
GTAGCTTCTGGGTTACATTCATCCGCTTGAAGATCCAGTCCAATCTGAGCAATATCATCAGCAACAAGAA
CGGCCTGTAGCTCACGCAAAACTTCACCAGGCGTTGCCTTGAGCATATTCAATTTAGCGAAGGTGTTTTC
GATAACGTATTTGTATGCTTCTTCGACGATGGCACTTGGCGTTGCTGATTTCTTCGGTAGTTTTGTGCCG
ATAGCGTAAACGTCAGCCTCTGCAAACAAAGCTTCAAAATCCGTTCTTAAGCGCTTTTCACGCTCAATAT
TTTCCATCTGCTTTTCGCGGAGAAGGTGTTCTTGCTCTGGTCGCTGTCCTGAATTTTGTTTTAAGAATCG
GTCAGTTTTAATAAAGGTTGTCAGGTCATCCCAAAGACGCTTATGTTCGCCCAGCTTGACGAGCACGCAC
CCATCAGCCTCAAGCGTATGATTGATGCACGCTTGATCGTGGGAGTAATTTTCAAAGTGCGAATCCAAAG
GTGAAATGACTTTAATGACTAGGTCTTCCAGCGTGGTGCCATCTTTTGGATGACCATTGCAAAAACGGCT
CACCGCAAAGTCTTGCTTATTAATCGGGTATCGATAGGCACGATTACCTTTCAAAATACCGTCAAATACG
ATTGCTGAAAGCTTGTTAGAGACCTCTGACATTTCAACGTCAGTGTGGCGGATCTCGTTCTCGATCTCTT
TTTCTTCGTTGGTCAGGAAGATAAATTCATCACCATTACGGGCAATCAGCAATTGGCGTTCAAGACGATT
CAAGCTCTCTTCAATTTGTTTACGCAGCGCAATTTTATCTGCATCGATTCGATCAATTGACAGCGTCACA
AGGTTGTCTAGTGTGCTTTTGACAACGTCCACATAACGGATCAAGAAAAGAGTTTTTAGAATCTTGCCAT
CGAATTCTGTTAAGGAATCCAACTCACAGGCTTGGTCAATCGTTCGCTTAACCGCTGGCTCCAAAAAGCT
TTCAATCGGTGCATAGAAACTGTAAAACGGGATTAACACATCAAGGCCAGAGTCCTTCATCTGTTTTGCA
GCTGATTGGAAAGCATCAAGTAATGAACGCTCACCCATGGCTAAGTGCTTACCCGTCGCGCCTTTTGTTC
GAATTGACTCAAACACTTTTTGAACCAGCGTGTAGTGGTAAGGTACAAACGGATAGTTGTCCACGAAAGA
CGGAGCGTCGGTGTAGCCCTTTAGAGACGCGGTTGTCGTTTTATCAAATGTCAGCTGGTTACGAAGAATG
TCGCCCTTTTCAGCAAAGACATCGATGAGGTGTGTACGAGCTTCTTCCGTTTTGGACAACAAACGCTTTT
GAATAACTTCCGAGGTATTCGAGCTCGACAGCTGTAAGCGGGTACTAAAACGCCCTTGAATTTTAGAGAA
GTCCTCGCCATCGCGCTTATCCATACCACCAATGGCAGCATCAATGTCTGCCTGAGAGGTAACAACGACC
CAAGCTCTGCCACCACAATATGTGCCAAGATCTTCAGTAATGGTCTGAAGCTTCAACATCATTTGCGTGT
TCTTACCGATAAACTGACCGACCTCATCGACTAAGAAAAGAAGGTTACGATCCCCAGTTCGATCTAAGTA
TTCATTAACCCACTTACAGAAGTTTCGGATATCTAGCGGGAAATTGTTTTCAACCTGTTCAACCCACGCT
TTGGCAGACTCTAATGATTGCTCACTGGCATGAGCGAGTGCTTCTGAAAGTTCGTCTCGATAGAAGTCAT
AGGCGTCACGCTCCTTTTCCCAAGTTGATTGAGTCAACTCAGCAAATTTGTCCTTGAAAGACATGTATTG
ATTACGCTTATCAAGCTCGCGTTCTAAGTGCGCAATATGAGGAAAATCAGCGCAGTATCCTACACGCTCA
TTAAAGACTTTGAGGAAGACCTTAAGAATGGCATTTTCTCGGTCATCCGTATTGGCTCGTGAATCGATGT
TAAAAAGAATAACGTCTGTATCTTTGGTAACAGCGTTTTGGATATCGGCCAACAGCATGGCATCGTTGAT
TTTGTCTTTAAAAAACTCAAATGCTTGACGGCCTTGGCCATCCTTTTCGACAGACTTATTTTCGAGGAGG
TAAGACAAAATTTTCAGGAAGTGAGACTTACCCGAACCAAAGAAGCCAGAGATCCACACACCAATTTTTC
CTGACATTGATGCGCCACTTTGCGTCACAGATGGAACGTAAGCCTCAAAGAAAGCGCGAAAATGTCGATC
TAGCTCTCGGGTTACAACATACTCATCAAGTTCGACATACACACTGTCATTGTCTTTCTGTTCCGCTTTA
ACAACGCCATTAATGTCACGCGTCAACTTCTTGGAAAAAATCTGTTCAATTTTCATTCGGGAGGCTCCCT
GCTCTTAATTTTTTTTACCGTCTTCAGGCACAAGCTTGAAGGCGCGATAGTAGTTTTTAGATTCGATCAT
GCCGAAAGGATGCAAATCCCTTCCGCTATATTCACCCGGATAGAAAAGCACTAATGGCGTGCTACCCATA
ACGTCTTGCAGAGCACTAAGTAACTCATGCCCTCGAACAAGAGGCCACGCACTGCCTAAGCCTGACAGCA
ACACAAACTCAAGTTCTGATGGCTTATATTTGTCCGCGATATACCTTGCCACTTTCTCTTGGCTCAGAGG
CCCGGCTAGTGTTTTTCGAAGGCCATCAACACCGACTTGCAGTTCACGCTGGCAAGCTCGGTCGAAAAGG
CCTCGCTCCTCAAGCATATCTATCAAGACTTCAAAAATATTGAGATGGACAAAGCGGTAACCACGCTTGT
TGAGTTTTTCGTCAACGTGCTTAAGGTGCTCTCGTACAAGCAGTTCATACTTGGCTGGATAGTCAAATAC
CCAAAATCCAATTTCATTGCCCAAGCCATCGTTTTTCAAAAACTTAGGGCTTTCAATTCGTTCCAATATC
AGATCAAGCCTGGTCTGAAGAGCCTTCATATTGTGCACTCCATTACATCAATCAAATCTTCCCGGCCCAG
ACGAACTAACCAATCTTTAACTTCTGGCATTAGGTAAACAGGTTGTATTTTCTTTGTCCTGCTATCACTC
AAGTAGCCACTATCAACCAATGCCTTAATTGCGTTGTTACCCATTTTTTTGACAGTTGAGTCAGAAAAAC
CGCCAAGTTCGGCATATGCCCGCACTCTCGTGTCATAAAACTCAGACCATGCATCAGCGGTTAAAGAGGG
TTTATAGGTGCGACGAGCCTCGGCTAAGGTAAGTCTCATAAAATCAGCGACAACCGGAGAATGAATGAGT
AATGACATCATCAGCATTTGGACATAAGCGCGTTCACTCGCGGCTAAAAGATCAGTCATAAACTCATCAC
CCAGGCCTTCAATACGCCAACGGATTGTTCTGGCATAACGAATAGCCGTCTGACCGGATTTTTTCTGAAG
AACATTTTGCTCAACGATCAGCGACTTCCACTCATCTTCTGGAAGTTTTTTCAGTAGTGATTCTGCGATT
ATTCTAGATTCAGTTATCAATAAACTGCCTCCGATAAGATCGCCTAAATATTCTTTTATATTCATAAATT
CATCTCACGATTCGCTATATCCAGGAGCGAGTGCAGCATTGTCAACGCCGTATAGTGCTTCTGGATTTTT
AAGTGCTAAATGGAACTCTCGCCCATTGCTCTTACAATTCTTTGAACAATCGATATTCCATAAACGCAGT
AAATATCCAGCGAACGCAGCTCTTATCTCTACACGCAACCTATTGTTTTCCATTGCGTAGTCCATCGATA
CAGCTTCTGGATGTGCTAGTTTTGGATGAGGTATCAGCTCTAGCTCAACGATTCGGTTCCATTGCTTATC
CCACTGAAGAGTCTCAACTTCGTCGTTAACCTCATCCTCTAACAACTCAACTTCACTTATTCTGGTTAAA
ACAAAATCCCTAAATTCTCTATGCTTTCTATCGAATGCTCGGACATGCCATCTCAAGCCATTGTCAATCA
AGGTATGAGGAACTATTTGCCTGCTCCCATGACCACTCGACAATGAGGTGTACTCAATATTAATCACAGC
GCGCTTATGTATGGCTTCACTAATAGCCGCTACAACTTCCAATTTCGGCTTATTGAGATGGAATGGTGCT
TCACAAGCCATAGGTGGCCTGACCTTGCCAAGAAAGCCATCACCGAACCCTTGGCTTATCGTCGCAAGAG
TTCGAACAACGTCATAATCAAACAACGGCTGGAATGCACTCGTCTTCAAGTGCACTCTGCGCTTTTCGTC
ATACATAACGTTGTTAGGAGCCAACTCTTTGTACCGCGCAAAATCTTGTGTTGCCACAGACGGCGCTACG
CTAAATCGCTCGGTTAAATAACTACGCCCAGCTTCACCTTTAAATAACAAAGTGAAATCAATATGAGCGA
GTCGTTCTCTCTGTGCTTGGCTAAGCTCTTCAAGTCCAGTGTTGTCTTGCACTGTCAGCCTCTCAATCCA
TCTGGGACAAGCCCTAATCATTTAAAACTAGGAAGCCATCGATTGAATGCCATCAAGCAACCTACTTTTT
TTCATTAGGTCTCATAGTATCAACAAGTCGTCTTGTTGGCTATAAAAATTGGCTTGACATTGTTCGAATG
TTTCTTTTCTGGCCTTGATAGAAGCTCACGCTGGAATGCCAACTGACGCAATTCATTCTCTCGAACACGC
CTAGCAACTTCTGCCTGGGCTGGTAGCAATGGCAGCATCCCTTCAGCAATCGCGTCTGGGGCAGACTCTT
GGCCACAGGACATCAAATGCTTCCATGGATCTTTAAGAAAGCGCTCGAACGTGATGCCAAATTCAATGAT
GCGGGCAGAGACGAAGATTTCGCCCCAGTATTCAATGTAGGTGTCTTGGTACATGGAAAGATTCCTCTTG
TTGGTTAAACCATGAGTTCACTTTCCATTTTCCAGAGATTCTCAAATATGCAAGGCTTAACTTATAGAGA
GCTACAAAGCTTTAAATCGATTGCGAGCATCTTTGTAGTCATAGTGGGCATGTTCTGAGCCACGATGGTA
CAAATCATCCAGGTAAGTTTGTTCCTGCGGTAACTCGTCTTCGCTGATTTCGCGCCACCAATGCTTGTTG
GCACCTTTAACACCGTCATGCCAGCGGTAACCACGCTCTTTTAAATAGTCCTTTACGTCAAACGGCGCAC
CAAACGCACGAACTAACACAGTTCGCCTGTCCGCTTCAGACAACAAGTTTGCAACGGACTCGGGCAACAA
ATGGAACAACCAGGCCATCGCCAAACAATCGGTTGCAGCTCGGTGTCCTTCATAAAACCAACCTAAGCGA
AGCAGCAGGTACTCAAGCTTTCGACTTTCAAAACCCAGTGCCTTCCAATCTATGCCACTGGCTGAACAGG
CCCAAGATAGATGGCCTAATGCAGCAAACCGCTTTTCAAAGAAAGGACGATCAAACTGCGCATTGTGTGC
AACCACCAGCGGATCATCGGATAACCAACTCGCTACCAGTGAATCATCAATGTGCTGGCCTTGCACCATA
TCATCGGTGATACCGGTTAACTCGGTAATCAGCTCGGGGATAGGCTTACCGGGATCTTCATACAAGCTGA
TCACATCAACAATCGACACAATCCGCTGAGCAGAGGGGCTGTAAAGCACCTTAACCATACCAAGCTCAAT
AATGGACTCGTCCTCGGCAGACAGTCCGGTTGTCTCTGTATCGAGCAGCACCATTGGCTGTTCATCACCA
ACCATAGGAGAAAGTTCAAGTGGCCAGGACTGCGGCTCACGCGTTAATGGAATACGCTCCAGCAATCTAA
AATCTTCTGGTCTTTCTGGAATATCCGCGAGGCGCTCTAGCGGAAATGGCGCAGGGGCTCTTGTCATTGA
TGGTTCCTCTTCAATTCTATTGTTCGCTTTGGGTTATTTCACTGTGCCACAGGTTTCTCTAAATGCACCT
TGGATACCTCAGCGTTTTTTTGATCTTTCTACTGGGTGACCCATGTATGAAGGCTTTGGCTAAGCCTTTC
AGAAAGCCTTAGCTAAACCCTTTAGGTAACCCTTACCGATACCCTTTAGGTATGGCTTAGCCAACCCCTT
TTCAAACGGTTGAAAAAGGCTTGAACTGAGTTCGACTGAGCATTTTAATGATGCTCCTGACTTCGCTTTA
AGCCAGTAAATTCAATACGAAGCAGAATTTTACTAACTGTTTTTAAACCCTTTGCAAAGGGTTCAACAAG
CCTTGTTTGACGGTTACTTGACCCATGCGTTAACCAGTAGCAGTAACAGGATCAGTAACAGAAACAAGAG
CAGTAGGCAGAAGCAGTATTGTCCAAGCCTTGCAGGCTTTGACGAGGGCGAGCAATCCCCACATCAAGCT
TTTCAACACAAAAAAGAAATCACCCACGACACAACGTCTTACTCGAACAACTACAGTTTTACCTACAATT
TTACTTGTAGAAATCAGCATAGCATCAGATACTGTATAAACAAACAGTATTAATTCTATTTTTTCGAGGT
TCGTCATGAGTGTCTCGCTGATAGGCCGTAGCGGCGCACTTGCCTTCATCAAAGCCAAGCGCCTTCGTAT
TCCATTGTTCATGGAACGTGTTTCTGCTGGTTTTCCCTCACCAGCGCAGGATTATGTTGAGCAAACGCTC
GACCTCAACGAGCTGTGCATCAAGCGACCGGCTGCAACGTTCTTTGTGCGTGTTGAAGGTGATTCAATGA
TTGATGCTGGGATTCACCCAGATGATATTTTGGTGGTTGATCGTTCTGTTCAAGCAGAACACGGTGACAT
TGTCATCGCTGGCATCCATGGAGAACTCACGGTAAAGGAGCTTCAACTAAGGCCGTGCGTCAAGCTGATC
CCAAGAAACCAGGCGTATGAGCCCATTCATATTCCTGAAGGGGCAGAGTTAGAGATATTTGGTGTGGTCA
CCAATGTGGTGCGAAACATGCGCCGTAAGTCGTGACTGTCCCATGCCTGTATTTGCCTTGGTGGACTGCA
ACAACTTTTACGCCAGTTGTGAGAAGCTGTTTCGTCCTGATTTAAAAGATACGCCGGTTGTGGTGCTGTC
CAACAATGACGGCTGCGTGGTTGCACGCTCGCGTGAAGCTAAGTTACTCGGTATTAAAATGGGCGTACCC
GTCTTTCAGATCAAAGCCGAAATGCAGCGCCATGGCATTTTGGCATTCTCCTCTAACTATGCGCTTACAG
TTGGGAAATACTTTAGACATCACATGTTGTAATGTTTCAGGTTGTATAAATTAGACGTCGAGATGAGGGG
TGGTTACAATTTTTACTATTGGTTAAGAAATATCTTGAAAAAGTAGATGTATGAACGCGTAACCCCCTGG
GGGAAGGCTTAGCAGTGTGAATAACGGATGATTTAGGTGTTAATGTGATTGAACAAAATAGGTCGTTTCC
AGATGACTTCGGCTTTGACTATTGTCTTATGTGGATTAGTACGGAGAAATATCCCTCATTTATAAGTAGG
CCACACCCTGACAGTGGCGAGATCATCCATGACGTTAGGGACAACTCAAAACCATTTGCTCATAAACTTC
CAATTTTAATAGACCCCGATGGTATCAATGTGGTGCCAGTGAATCTATATCTTCACTCTTTGTTGGCAGA
TCCAGATATATCCTCCGATAAGACGATTCAATCCCATGCAGTTGCGTTATTGAGCTTCTATCGGTGGTTG
AGCACGGAAATCCCCGAACATACACACCCAAGGACTGGCCTTCTGGTTGATGAAAAACCTCCGTTAACAA
TATATGACTGCACCGAGAAGGTAGAGGAAAGTCCAATCGTGAGATATCGAGACTATTTATTGGAAAACCT
TTATACCAAGGATGAAACTGGAAAAGTCGGTGGTTCTCCAAGTACAGCCTCTAACTAGTGGTCCACCGAA
TGCGATTTCCGTCTGCATCTGTTGAAGTTGGGCGACGACGGCTTCTGAGCCTTTACCGGCCTCACATTCA
AGGCACAAGAACACCTGCCTTAACAGTTGCTCCAGGAGATTGCATTGTTCATCGTAATGTTGCCACTGGT
ACTCTTCCACGGTCCGTTTCTGTTTTTTCAGGTAAAGGCAGAGGGTCTGGATATCCCTGTCATTCATGAC
CTTCAATGCCTGTTGTCTGACTACTGAGAAGGGTTGATTATCATCAATGTTCTCATCCACAAACAGATGC
AGTAACTCTGCCGCTTTCGTGACATTGTCCGCGGCTGACTGCCAGGACAGGAACACTGCTTGTTGTGCAA
AGGTGTTGGCAGCTTCTTGTTGCTTGCGGATATGGTAAATGAACCCATCAGTTAACCGTTCCAGTGCCAG
TTGTATCCGCTCTGTCAGGTGACATAGCAACCATAGATGCTGCTGTGCGCGTTTGAATCGTTTGAGTTTA
CTACCGTAATAGTTGATGAGCTCACCGAAGTGTTGTCGATTTTTAAGAGACAGATTAAGCCCATCGATAA
CGCCATTGATTTGCGTGCGCCATGGCGCTAACTGATGATAAAGGGCAAGCTCTTTTTTAAGTTCAGGTAC
GGTCAGACTTTTTGCACCGCCTCTGAGCTGGTTCAGGCTTAGTCCGTCATCAATGGCTGTTATGCTGTCC
AGAAAGACGTGAAGTTCAGGACTGGTGAGTTGATTAAGTTGGTGCGCCAGGTCTTTTCTGACCTGCTGCA
TCGCTCTGCTTATCAGTCTCTGGAGTACGGTGTACCTAGGGATAGCAATGCTGTGACTGGTTAGGAATTC
AATAGCAGTATCAAAGAGGTAACGCGGCTCCAGCCAGGCATTGCCCACCTGAACAAGGTGGTCGAAAAGA
GAATTGAAGTGCTGACTTTCGTCCCATTTGTGATAACCAGCAAGGTCTAATACTTTTGCGTAGAGTCGAT
CTTTTTGTTTTTGTGAGGGAGTGAATGGTCTGAGCCCCTTGCCGCCAAGCAGCTCTTTACTGATGAACAT
TAAATCCTTAGAAACCTGCGAGTAAGCGATATCTAGGATGACGGGCTTTGATTTGAAGTATCCCAAAATC
GCGACAAAGTAACATCTATGAGCTCTGAGACGAATTGACCGAAAAACTGCCAATTCCGCATCGTTCAGAG
AAAAGTACAGACGTTGTTCTTCGATTGAAAAAATGGGTGGGGAATAAAGATCTGCCTGTTCTGCTCTCGT
GAGAATAGTAATTTCGTTTTTGATGGCCATATCAGGGCTGTTCCGTATTAAATGTACGATATTTACCTAA
TTTGCCACACTTATAAGTAGTAACCCACCTCCGCAGCCATTTATTGGTGTGGTCTACAGAGGATTAAGTC
TTTTTAGAGGGGAAAATCCCTAGAACCCCATCTCCAAACATATCAAGCGTGTCTGTATCCCACTCTATTG
TAAACAAGACATTTTTATCTTTTATATTCAATGGCTTATTTTCCTGCTAATTGGTAATACCATGAAAAAT
ACCATGCTCAGAAAAGGCTTAACAATATTTTGAAAAATTGCCTACTGAGCGCTGCCGCACAGCTCCATAG
GCCGCTTTCCTGGCTTTGCTTCCAGATGTATGCTATTCTGCTCCTGCAGCTAATGGATCACCGCAAACAG
GTTACTCGCCTGGGGATTCCCTTTCGACCCGAGCATCCGTATGAGACTCATGCTCGATTATTATTATTAT
AGAAGCCCCCATGAATAAATCGCTCATCATTTTCGGCATCGTCAACATAACCTCGGACAGTTTCTCCGAT
GGAGGCCGGTATCTGGCGCCAGACGCAGCCATTGCGCAGGCGCGTAAGCTGATGGCCGAGGGGGCAGATG
TGATCGACCTCGGTCCGGCATCCAGCAATCCCGACGCCGCGCCTGTTTCGTCCGACACAGAAATCGCGCG
TATCGCGCCGGTGCTGGACGCGCTCAAGGCAGATGGCATTCCCGTCTCGCTCGACAGTTATCAACCCGCG
ACGCAAGCCTATGCCTTGTCGCGTGGTGTGGCCTATCTCAATGATATTCGCGGTTTTCCAGACGCTGCGT
TCTATCCGCAATTGGCGAAATCATCTGCCAAACTCGTCGTTATGCATTCGGTGCAAGACGGGCAGGCAGA
TCGGCGCGAGGCACCCGCTGGCGACATCATGGATCACATTGCGGCGTTCTTTGACGCGCGCATCGCGGCG
CTGACGGGTGCCGGTATCAAACGCAACCGCCTTGTCCTTGATCCCGGCATGGGGTTTTTTCTGGGGGCTG
CTCCCGAAACCTCGCTCTCGGTGCTGGCGCGGTTCGATGAATTGCGGCTGCGCTTCGATTTGCCGGTGCT
TCTGTCTGTTTCGCGCAAATCCTTTCTGCGCGCGCTCACAGGCCGTGGTCCGGGGGATGTCGGGGCCGCG
ACACTCGCTGCAGAGCTTGCCGCCGCCGCAGGTGGAGCTGACTTCATCCGCACACACGAGCCGCGCCCCT
TGCGCGACGGGCTGGCGGTATTGGCGGCGCTGAAAGAAACCGCAAGAATTCGTTAACTGCACATTCGGGA
TATTTCTCTATATTCGCGCTTCATCAGAAAACTGAAGGAACCTCCATTGAATCGAACTAATATTTTTTTT
GGTGAATCGCATTCTGACTGGTTGCCTGTCAGAGGCGGAGAATCTGGTGATTTTGTTTTTCGACGTGGTG
ACGGGCATGCCTTCGCGAAAATCGCACCTGCTTCCCGCCGCGGTGAGCTCGCTGGAGAGCGTGACCGCCT
CATTTGGCTCAAAGGTCGAGGTGTGGCTTGCCCCGAGGTCATCAACTGGCAGGAGGAACAGGAGGGTGCA
TGCTTGGTGATAACGGCAATTCCGGGAGTACCGGCGGCTGATCTGTCTGGAGCGGATTTGCTCAAAGCGT
GGCCGTCAATGGGGCAGCAACTTGGCGCTGTTCACAGCCTATCGGTTGATCAATGTCCGTTTGAGCGCAG
GCTGTCGCGAATGTTCGGACGCGCCGTTGATGTGGTGTCCCGCAATGCCGTCAATCCCGACTTCTTACCG
GACGAGGACAAGAGTACGCCGCAGCTCGATCTTTTGGCTCGTGTCGAACGAGAGCTACCGGTGCGGCTCG
ACCAAGAGCGCACCGATATGGTTGTTTGCCATGGTGATCCCTGCATGCCGAACTTCATGGTGGACCCTAA
AACTCTTCAATGCACGGGTCTGATCGACCTTGGGCGGCTCGGAACAGCAGATCGCTATGCCGATTTGGCA
CTCATGATTGCTAACGCCGAAGAGAACTGGGCAGCGCCAGATGAAGCAGAGCGCGCCTTCGCTGTCCTAT
TCAATGTATTGGGGATCGAAGCCCCCGACCGCGAACGCCTTGCCTTCTATCTGCGATTGGACCCTCTGAC
TTGGGGTTGATGTTCATGCCGCCTGTTTTTCCTGCTCATTGGCACGTTTCGCAACCTGTTCTCATTGCGG
ACACCTTTTCCAGCCTCGTTTGGAAAGTTTCATTGCCAGACGGGACTCCTGCAATCGTCAAGGGATTGAA
ACCTATAGAAGACATTGCTGATGAACTGCGCGGGGCCGACTATCTGGTATGGCGCAATGGGAGGGGAGCA
GTCCGGTTGCTCGGTCGTGAGAACAATCTGATGTTGCTCGAATATGCCGGGGAGCGAATGCTCTCTCACA
TCGTTGCCGAGCACGGCGACTACCAGGCGACCGAAATTGCAGCGGAACTAATGGCGAAGCTGTATGCCGC
ATCTGAGGAACCCCTGCCTTCTGCCCTTCTCCCGATCCGGGATCGCTTTGCAGCTTTGTTTCAGCGGGCG
CGCGATGATCAAAACGCAGGTTGTCAAACTGACTACGTCCACGCGGCGATTATAGCCGATCAAATGATGA
GCAATGCCTCGGAACTGCGTGGGCTACATGGCGATCTGCATCATGAAAACATCATGTTCTCCAGTCGCGG
CTGGCTGGTGATAGATCCCGTCGGTCTGGTCGGTGAAGTGGGCTTTGGCGCCGCCAATATGTTCTACGAT
CCGGCTGACAGAGACGACCTTTGTCTCGATCCTAGACGCATTGCACAGATGGCGGACGCATTCTCTCGTG
CGCTGGACGTCGATCCGCGTCGCCTGCTCGACCAGGCGTACGCTTATGGGTGCCTTTCCGCAGCTTGGAA
CGCGGATGGAGAAGAGGAGCAACGCGATCTAGCTATCGCGGCCGCGATCAAGCAGGTGCGACAGACGTCA
TACTAGATATCAAGCGACTTCTCCTATCCCCTGGGAACACATCAATCTCACCGGAGAATATCGCTGGCCA
AAGCCTTAGCGTAGGATTCCGCCCCTTCCCGCAAACGACCCCTAATACCCCTCTGGAGGCCACGGACGGC
GCGGCCTCCAGAGCACTTTGTCGTTTTTGGACGGAAAATCCCTAGAACCCCAGATTGATAGCCAAAAAAA
AGCCTACCCCTTGAAGGAGTAGGCCGGCGCGCACTCACACGTTCAGTCAATCGTCGTTTCTGTCCTCCGA
AATGTGAACCGCCATGTCCTGCAGTACCTGGCTGACGTGCTGGTCGGCGATGCCGTAGAAGATGTGCTTG
GCCTGGCGCTCGCCGCGCACGAGGCGCGCGCCGCGCAACAGGCGCAGGTGATGGCTGACCAAGGATTGCG
ACAGGTCTAGCGAATCGGCAATGTCGCCCACTGCGACGGATCCGCGCATGCACTGCAACAGGATTTTCAA
TCGCGATTGGTCGCCCAGCAGGCGGAAGGTCTCGGCCAGAACAGCGACGTCACTTTGCGACAGTGCGAGG
ACATCAGTGGTCGCGCCGTGGCTGGAGGTCGAACAGTGAGCAATAGCGGAGCTGGTGGTTTTGCGTGATG
TCATGGATTCAAACCCTCAAGTGAACTGCGAGCCGGCTCGCACGGCCTCAATGCTTGTGACCAGGAGCGG
AGTGGTCATGGTCATGATTGTGCTCACTGTGGCCATGGCCGCTGTGGTCCTGACGGTCTGTCGTGGGTTG
CAGGCTGCAGATGTTCTCGTCAGCCTCCGAGTTCCAGTCGATTCCGACTGTGGCGTGTTCGATGCTGAAT
TGCTCTCGAAGCACCACCTCGACGCGCTTGACCACGGCTCGCGCCTCCTCGTCCACATTGGGTCGAACGT
GCAGTGTGGCCATCGTGCGACCGGAAGTGAGTTGCCACACATGAACGTGGCTGACAGCTGCCAGGCCGGG
TACAGTGCTCATCAGGCCTTGTTCCACCTTTTCCGGCGAAGCATCCTCTGGCGCGCCTTCCAGCAGGATA
TGGATCGACTTGGCCAGGAGCTTCCAGGCGCTGCGCAGAATCAACGCTGCCACCAAGACCGACAGAATGG
GGTCGATCGGCGTCCAGCCGGTGAAATAGATGACGATCGCTGCAACGATGGCGCCGACAGAGCCCAGCAG
GTCACCCATCACGTGGAGAATGGCACCTTTCACATTGACGTGATCGGTTTCGCCGCGGGTCATGATCCAC
AGCACGAGGACGTTGATCAGTAAGCCGAGCACGGCGACGATCATCATCGGGCCGGCGAGGATGACGGGCG
GCGCCTGCAGCCGCTCCCACGCCTCGTAGGCGATCCATGCGACGATCGCGAACAGGGTCACGGCGTTCAG
GAAGCCGGCGATGACCTCGAAGCGCAGGTAACCGAATGTGCGTTTGCTGTCGGCTGCGCGGCGACCGAAT
CGGAAGGCAGCGTAAGCCAGGGCAAGTGCCACGGCGTCGGTCAGCATGTGGCCAGCATCGGCAAGTAGGG
CTAGCGAGCCCGACAGCACGCCGCCGACAGCTTCCACGAGCATGAAGCCGAAGATCAGGAAGAAGGAAAC
CAGAACCTTGCGCTCGTTGGCGCTGGTCACTGTGGGGGTGTGGTCGTGATCATGGTCGTGACCATGGTCA
TGTGCATGGGATTGGGACATGGGCGCCTCTGCTGGTTGAGTGTTTGACTATGGTGAAAATATAACACATG
AATACATGTTCATGTGAAGTATTTTCGCTCACCCTTCCCAGCCGCCGAAGCCATACGTTGTGGTGCCGCA
ACGAGAAAATGTGCCTATCCTTTCGGCCAGATACGGTGCAGGTCATCCACAATCAGCTGGTGATGGTGCT
TGCCTCGGTCTGCGTGTGTGCGTAAATGAGGGTGATCCGGCGGCAAGCTGGGGTGGTCATGCACCACGTC
AGAAGGGTCGCTGGCCGGCCACAGCCAGAGCGCCAGCACCACGCCGGCCAAGCCGATCAGAGACATGACA
ATGAAGGTCGATGGTAAGCCCATGACCGCGCCGAAGCGGCCGGCCAGTGGGTAGCAGATGAGCCAACAGG
CGTGCGACAGCGCGAAGTGCGCCGCGAAGATCGCGGGGCGGTCCTCGGCATGGGCCGAGCGGCGCAGAAG
ACGGCCGGATGGCGTTTGCGCCAGGCTGTAGCCAAAGCCGATGACCAACCACAGCGGGGTTCTAGGGATT
TTCCGTCCAAAAACGACAAAGTGCTCTGGAGGCCACGCCGTCCGCGGCCTCCAGAGGGGTATTACTTTTT
TGGCGCTTCACATAGCCAGTCACAATAAATCAATCACTTAGCAGTCTGAATGTCGCATTTGGACGGAAAA
TCCCTAGAACCCCGATATGGTTGTTTGCCATGGTGATCCCTGCATGCCGAACTTCATGGTGGACCCTAAA
ACTCTTCAATGCACGGGTCTGATCGACCTTGGGCGGCTCGGAACAGCAGATCGCTATGCCGATTTGGCAC
TCATGATTGCTAACGCCGAAGAGAACTGGGCAGCGCCAGAAGGCCGCCAGAGAGGCCGAGCGCGGCCGTG
AGGCTTGGACGCTAGGGCAGGGCATGAAAAAGCCCGTAGCGGGCTGCTACGGGCGTCTGACGCGGTGGAA
AGGGGGAGGGGATGTTGTCTACATGGCTCTGCTGTAGTGAGTGGGTTGCGCTCCGGCAGCGGTCCTGATC
AATCGTCACCCTTTCTCGGTCCTTCAACGTTCCTGACAACGAGCCTCCTTTTCGCCAATCCATCGACAAT
CACCGCGAGTCCCTGCTCGAACGCTGCGTCCGGACCGGCTTCGTCGAAGGCGTCTATCGCGGCCCGCAAC
AGCGGCGAGAGCGGAGCCTGTTCAACGGTGCCGCCGCGCTCGCCGGCATCGCTGTCGCCGGCCTGCTCCT
CAAGCACGGCCCCAACAGTGAAGTAGCTGATTGTCATCAGCGCATTGACGGCGTCCCCGGCCGAAAAACC
CGCCTCGCAGAGGAAGCGAAGCTGCGCGTCGGCCGTTTCCATCTGCGGTGCGCCCGGTCGCGTGCCGGCA
TGGATGCGCGCGCCATCGCGGTAGGCGAGCAGCGCCTGCCTGAAGCTGCGGGCATTCCCGATCAGAAATG
AGCGCCAGTCGTCGTCGGCTCTCGGCACCGAATGCGTATGATTCTCCGCCAGCATGGCTTCGGCCAGTGC
GTCGAGCAGCGCCCGCTTGTTCCTGAAGTGCCAGTAAAGCGCCGGCTGCTGAACCCCCAACCGTTCCGCC
AGTTTGCGTGTCGTCAGACCGTCTACGCCGACCTCGTTCAACAGGTCCAGGGCGGCACGGATCACTGTAT
TCGGCTGCAACTTTGTCATGCTTGACACTTTATCACTGATAAACATAATATGTCCACCAACTTATCAGTG
ATAAAGAATCCGCGCGTTCAATCGGACCAGCGGAGGCTGGTCCGGAGGCCAGACGTGAAACCCAACAGAC
CCCTGATCGTAATTCTGAGCACTGTCGCGCTCGACGCTGTCGGCATCGGCCTGATTATGCCGGTGCTGCC
GGGCCTCCTGCGCGATCTGGTTCACTCGAACGACGTCACCGCCCACTATGGCATTCTGCTGGCGCTGTAT
GCGTTGATGCAATTTGCCTGCGCACCTGTGCTGGGCGCGCTGTCGGATCGTTTCGGGCGGCGGCCGGTCT
TGCTCGTCTCGCTGGCCGGCGCTGCTGTCGACTACGCCATCATGGCGACGGCGCCTTTCCTTTGGGTTCT
CTATATCGGGCGGATCGTGGCCGGCATCACCGGGGCGACTGGGGCGGTAGCCGGCGCTTATATTGCCGAT
ATCACTGATGGCGATGAGCGCGCGCGGCACTTCGGCTTCATGAGCGCCTGTTTCGGGTTCGGGATGGTCG
CGGGACCTGTGCTCGGTGGGCTGATGGGCGGTTTCTCCCCCCACGCTCCGTTCTTCGCCGCGGCAGCCTT
GAACGGCCTCAATTTCCTGACGGGCTGTTTCCTTTTGCCGGAGTCGCACAAAGGCGAACGCCGGCCGTTA
CGCCGGGAGGCTCTCAACCCGCTCGCTTCGTTCCGGTGGGCCCGGGGCATGACCGTCGTCGCCGCCCTGA
TGGCGGTCTTCTTCATCATGCAACTTGTCGGACAGGTGCCGGCCGCGCTTTGGGTCATTTTCGGCGAGGA
TCGCTTTCACTGGGACGCGACCACGATCGGCATTTCGCTTGCCGCATTTGGCATTCTGCATTCACTCGCC
CAGGCAATGATCACCGGCCCTGTAGCCGCCCGGCTCGGCGAAAGGCGGGCACTCATGCTCGGAATGATTG
CCGACGGCACAGGCTACATCCTGCTTGCCTTCGCGACACGGGGATGGATGGCGTTCCCGATCATGGTCCT
GCTTGCTTCGGGTGGCATCGGAATGCCGGCGCTGCAAGCAATGTTGTCCAGGCAGGTGGATGAGGAACGT
CAGGGGCAGCTGCAAGGCTCACTGGCGGCGCTCACCAGCCTGACCTCGATCGTCGGACCCCTCCTCTTCA
CGGCGATCTATGCGGCTTCTATAACAACGTGGAACGGGTGGGCATGGATTGCAGGCGCTGCCCTCTACTT
GCTCTGCCTGCCGGCGCTGCGTCGCGGGCTTTGGAGCGGCGCAGGGCAACGAGCCGATCGCTGATCGTGG
AAACGATAGGCCTATGCCATGCGGGTCAAGGCGACTTCCGGCAAGCTATACGCGCCCTAGGAGTGCGGTT
GGAACGTTGGCCCAGCCAGATACTCCCGATCCCGGCTGGCCGTCCTGGCCGCCACATGAGGCATGTTCCG
CGTCCTTGCAATACTGTGTTTACATACAGTCTATCGCTTAGCGGAAAGTTCTTTTACCCTCAGCCGAAAT
GCCTGCCGTTGCTAGACATTGCCAGCCAGTGCCCGTCACTCCGCGGTCTTCACTGCGTGATCGAGTTGAT
CGACACCCGCCGTGACACGCTCCATGAAGTGCCTGCCTGCGTCTGTTAGCCGAACGCCCCGCGCATGGCG
CTCAAATAGCAGGACACCAAGGTTATCCTCCAGCGCTTTCACACGCGCGCTGACGCTCGACTGGCTGATA
CCAAGTGCCTTGGCCGCATGCCGAAAATTCAGATGCTCGGCGACGGCGATGAACTGAACAAGGGAAATGA
GCGGTATCCTGCCAGACAGGATACCGACATTCACGAGGTTTCGATGGTTAGTGCGCCGCATCGGAGCGGG
CCTGCTACCAGTCGTCGGTTAGACGACTGGCGACTTCTCGGTGGCAGCCCCACGGAGCCGAAGGAGCACC
AGCCCCAACGAAACCAGTACCGCCATCGCCGTGGCGTAACAGATCACGGGCCACGCTGTGTCACCGTTTA
AAAGTGCCACCGCCAATGTCCCGACAATGCTGACTATCAGGCTTTGAACGCAGAAGTAGAACGCGACCGC
TGATCCCGCGATGTCGTCGAACTCTGCCAAAGCGCCGTTCGCGGTAACGGACACCGTGAAGACAATACCG
ACCGCGACAACCCACATCGGTAGGATGAAGGTGAGGAATGACGGCGAGCCGTAAAGTTCGCCGATCCCCA
ACAGGACCGCTCCGCAAACAAGCAACGCCATCCCACGCGCCACGCATCCTGCGATGCCCCATCTGGCGAC
AAAGGACTTCGCGAAACGGGTTGTCACGATCATTACAAGCGCGACAGTGGCGAAGGCAAAGCTGAATCCG
ATCTCGGAATATTCCGCTTGGCCTATGAGCACACGGGGAGCCGTCGAGAAGAAGACGAAGAAGGTGCCCA
TACCGGCGCTAAAGCCGACAGTGTAAACCCAAAAAGCCGGACTCGCGAAGATCGGCAAGACAGATCGGCG
CGTCTTGACTTGATCCAGAGGGCGGGTTTCGTGCCACCTGAAACCCGCATTTAGGAGTGCGAGCATCGCC
AGTATAGCCAAAGTAATGAATATCGCCTGCCATCCCAAGAACTCGCCGATCAATGCTCCGGCGATAGGGC
CGAGCGCAGGCACGAACGCCAGCATCGAACTGAAAAGGCCGTAGATGACGACACCCTCAGGACGGTTGGC
ATAAACGTCGCGAACCGTCGCGAACGTCGCCACCAGCATGGCCGACGCGCCCACTGCTTGAAGTAGACGG
AAAGCGACAAAGGCCGGTGCAGTTGAAGACCAAGCTGCTCCCAGAGACGCAATGACGAAAGCCGTTGCGC
CCGCAAGTAGAATTGGCCGTCGCCCGATTCTGTCTGAGAGCGGACCAAAAATCACCTGGCCCACGCCGAG
CATCACCATATAGAGGCTCAACGTGAGTTGGATCATAGCGGGCGTCGTGTTCAGGATGCCGGGCATCGCT
GGAACGACAGGGAGATAAATATCCATCGCCAGTGAAGCGAGGATGTCGAAAGGAGCCATCAGCAGCAGTG
CTGCCGGCAGCGTATAGGCCCACGCGGGGCGTGTGGTGGTCATGACGAATCAACCCTCGATTAAGGAATA
CCGGGCGACGTCTGCTCGTCAGCAATCAGATGAGACTAGCCTTACAGAGCGCCGCAACAACAATACTGGT
TGTTGCGGCTTACTTGTCTGCTGACTTGGAATTTCCCATCTGATTACTCCACGCTTACGAATATGAATTG
CTACATTTTATCCGATTATCTTTTGCTTCGCAATGCGGCATGGGCGCACTCAGCGTTCCAGCCCCCTCTG
CCGCCCTAACTGCCACGACACCGACCCGCCCTGCACGATGCCCATAACCTCGCGGCCGAGTTGGCGGTCG
ATGATCGGCCGCCACGGGACAAGGGTGAACTCATGGGATTTCTCGACCACGGCGAACTTGCCGCTCGATA
GATGCACGGTTCCGGTAAACTTGCCGCTGACGCTCTCGCCGTCCGTGGCGGCGCGGAACGGCAGGCCCTT
ACTCAAAGCCATATCCGATCCGACGCCGGCTACCTCGCGCTCCCGCAGGATGGCGAGAAGGTTGCGCCGG
TAGAAGACGCGGCTGTCCCGGCTGCGGGTGGCGTCGCCCTGTTCGATATGGTGCTCGCGGCGCTGGTCCA
TGGCTTCGCGGACTTGTTGCCCGAAGCCGGTTGGCGCAAGGTCGGCCGTCTCGCCGTGGATCAGCCGCCG
GTCCAGCCAGGTCGCGCCGTCCGATCCGATCTGTTTGTTCAGATCGACCGGGGAAAGGACGCGAACGCTG
GCCTGACTGTCTCGGCCGGCGTCATGGGCGGCGGCACGGCTGACCAGATCATCGGGGATGCGCCATTGGT
CGGCGTCGATCCGCTCGACGATACCGGCCCGGCGTAGCGCCTCCAGCCGGCGCACATGGGCATCGACATA
GCCCTCATAGTCGCCGCCTGGAACGCGGCACGTATAGGAAGAATAAACGCCCTTTTCACCCAAGTCCAAC
AGCTTTGGACCGCAGTTGACTCTTTCGACACCCCTGCGATGCAACCCAATCCGGCTGACGGGGAGCCAGC
AACGCTGAAAATTTACCCTCCTCTTTCCCACTAGCGGCTCCTTTTCCGACAACCAGCACGGCGGATCCCT
GCCGCGGCGCTGTGAACGCAGCATTTTGATTGGTATCGTTGGCCTTCAGGCTCGTCAGTCAAACAGACCC
AGGAGCAGCTCAGCCGGTGGCGCCCGGCTTTCGGGTAACGCCCTGGTCCCGCTGGTTTCGGCTTTGTGCT
TCAGGTGATCAAGGATCTGCTTGATCACTATAGGGTCTTCAATGCAGGCGATGACTTTCATGGCGCCGCC
GCAGCCGCTGCAGGTCTCGATGTCGATATTGAAAACACGCTTGAGCCGTTGCGCCCATGTCATCGACGCT
CGCCGTTGTGCTGGTGTTGCCGGTTCATCAGCCACCCTGACCTTGTTGCCCCTGCCCCGTTTTGCCGGCG
TGACCAACGCCCGGTGCCGACTGTTGGGTGCGAACACCCCGTGGAAGCGGGTTAGGTTGACTCTGGGCTT
CGGTACCAGGGCGGCCAGCCTTGCAATGAAATCCAATGGTTCGAAAATGACGTGCGTGGTGCCGTCCCGG
TACGGCGTCTTGAGCTGGTAGCGCACGTTGCCGCCTCGTGTTAACGACAGCCGCTTCTCGGATACCGCCG
GGCGGCTGATGTACCGGCACAGCCGTTCGAGCTTCTTGCGTTCATCGGCCCTGGCCGCCACGCCGGCGTG
CAGGCTGGACCCGGCTACCTTGCCAATCCCGTCACCGAACGGATCACCACTGGTCGGCAGAGTTTGCAAA
GTGAACACCTTTCGCCCCGCCTGTGAACCGACAGCGATACGGTAAGTGATCGAGTGCCCCAGCAGGGGTG
TCATCGGGTCGTCATCCACCGCATCCGAGGCCAGATAGCTGTTTTCGACATCCCGTTCCAGCAGGCCTTG
CCGTTCCAGATAGCGACCCACCCGGTGGGCGATGGTGTGCGTCAGCTGGGTGAGCTCTGGGCTGGTCGGC
GCCTTGACCCAGCGGAAACGCGCTGAGCCGTGGGATTGCTCGACATACACACCGTCGAGAAACAGCATGT
GGAAGTGAACATTCAGATTGAGCGCCGATCCAAAACGCTGGATCAGGGTGACCGCGCCCGTCTTGGCCAC
TTGGTGGGTATGGCCCGCTTTCTTGACCAGGTGCGTGGCAATGACGCGGTAAACGATGCCCAGCACCCAC
CCCATGATCTCGGGCCGGCTGGCAAACAGGAAACGCAGCTGAAACGGGAAGCTCAACACCCACTGACGCA
TGGGTTGTTCAGGCAGTACTTCATCAACCAGCAAGGCGGCACTTTCGGCCATCCGCCGCGCCCCACAGCT
CGGGCAGAAACCGCGACGCTTACAGCTGAAAGCGACCAGGTGCTCGGCGTGGCAAGACTCGCAGCGAACC
CGTAGAAAGCCATGCTCCAGCCGCCCGCATTGGAGAAATTCTTCAAATTCCCGTTGCACATAGCCCGGCA
ATTCCTTTCCCTGCTCTGCCATAAGCGCAGCGAATGCCGGGTAATACTCGTCAACGATCTGATAGAGAAG
GGTTTGCTCGGGTCGGTGGCTCTGGTAACGACCAGTATCCCGATCCCGGCTGGCCGTCCTGGCCGCCACA
TGAGGCATGTTCCGCGTCCTTGCAATACTGTGTTTACATACAGTCTATCGCTTAGCGGAAAGTTCTTTTA
CCCTCAGCCGAAATGCCTGCCGTTGCTAGACATTGCCAGCCAGTGCCCGTCACTCCCTGTCGTCTGGGCG
TTCCTCTGGGCTAAACATCGACATGATCCGGCGCTTAATATCGCCGTCCTTGTTGACCAGCGTCTTGGTC
ACGAAGGCCGCGTATTCTTTGGCGTTGTCGTACCCTTTCCAGACCTCGTGGGGGTCAAGAGCGTAGGCGC
AAACCCGCCCAGCGACTGGGATTCTGACCAAGGCGCGTTCTGTCTCAAGGTGGGGTTCTAGGGATTTTCC
CCTCTAAAAAGACATAATCCTCTGTAGACCACACCAATAAATGGCTGCGGAGGTGGTTTACTTTCAGCTT
GGAGCCTAATCATCCACTATCGGCCTTGTTATTTCGCCAATATTGGGCAATTTCCCAGTATTAGTGAAGT
TATACGTTCCGCTTAAGTTGATATTTTGCCACGCAACGGGCGAAACAGCACGAGTGATACCCGCTTTCTC
TTCATCTCCTCTCGCTTCAAAGTGTCCCAGAAGATGACTCAGTATCGCGGAGTTGAAGTAGATGATCGCG
TTGGCAAGCAATCTTGCGCATTCATTCCAGATAGCGATTTCAGACTCGTTTTTGCCACGGAACTGATCAC
CATTCACCGACGCAATGGCTCGTCTAAGGAAGTGCCATGCTTCTCCCCGGTTCAGGGCACGTTGCACATA
CTGCCGCAAACTGGCATCGTCGATGTAGTCAAGTAAATATTGCGCTTTAACCAGTCGATTATACTCCGTC
AGAGCCTGTAATATTGGGTGTCCAGAAGGGTAACCAGACAACTTTCTTACCAGCATTGCTTGTGTCGTCC
GCTTTGTCTGAAGTGACAGAACAATACGCCTGATATCTTGCCATCCCGTTGTAATAACATTCGTTCTGAT
AGGCTTCTTTAGCGCCAGTATGGTGCTGCCTTGTTCACTTTCAGTCACATCAAACAGATCATTGATGACA
CTACTGAACTGCGCGTATCGCGGTGCAAAACTGTAACCGCATAGATCCAGTAAGGCGAAGTTAACATGAT
TGACACCGTGTGTATCTGTCGAGAGTACGTCAGGTTTGATTTCACTGCTGTTGGATTGTAACAGGTCATA
AATATAGTGTGATTCGTGCTCGTTGGAACCGATGATCCGAGCATTGAGGGCGCTGTGGTTGGCCACCAGT
GTCATGGCCGTGATCCCTTTGTTGGTGCCGAAATACTTAGAGGAGTACCGGGTTTTAAAGGTTTCCAGAT
GGGTTTCGAATTTCTGACCATCCGCACTGGCATGCAGCTGGTCCTCCTGAATATGGTAGTGGCGGAAGAT
GGGTAGCGCTGCAACCGCATTATTGATCACGTCGCTGGCGTCATGCAGCGTTTCAGGCCGGATATAGTTG
GCCTGCACCGTACTCAGGTGTTCATAGCTTCGATCGGAGATCTGCGCCATGCCATACACACCACGGTGAG
TGGCGTTGGCAATCAGAATGGCCAGTAAATCATCCTGATGAGTGAACCCTTGTTTTTGTATCGGAAGTAC
ATGAGTCAGACATTTCATGAACCCGGTTTCGCGCTCTACATACCGCAGTACATCCGCGATACCGACCGGT
TGCATTCGCTTAAAAAAGGGATTGTTGACCAGAGATGTAGCGCTTTTGGTCGGCAGACGCCAGCGGGTAC
CGGTACGATTTTTCATGATCACATTTCGATTGTCTCCCTCATCAATATGGAGAGCAACGTCTTTGAGTGC
ACTTTCCAGCCGGTGTTGTTTCTCCTGTAACAATAACTCTGCGGGCTGTTTTAGTCTGTCCAGTGTTGAT
GAGGCCAGCAAGGTATCCTGCGATGTCTGGGGGATCAGGTCGTCTTCCAGTGCGCGGTATTTGGTAACAT
TTGGCAAATAAATGCGTCCATTCAGTCGTGAGGTTAACTGCCGGTAGAGCAGCCATTCGTAACGTTGCGG
GTTAACGTTATCCTGTTTAACCAACCATGGGAGGTGCTTTTTCGGGATGAGCGACGTATCCATCGTCTTC
AGTGGTCCACCGAATGCGATTTCCGTCTGCATCTGTTGAAGTTGGGCGACGACGGCTTCTGAGCCTTTAC
CGGCCTCACATTCAAGGCACAAGAACACCTGCCTTAACAGTTGCTCCAGGAGATTGCATTGTTCATCGTA
ATGTTGCCACTGGTACTCTTCCACGGTCCGTTTCTGTTTTTTCAGGTAAAGGCAGAGGGTCTGGATATCC
CTGTCATTCATGACCTTCAATGCCTGTTGTCTGACTACTGAGAAGGGTTGATTATCATCAATGTTCTCAT
CCACAAACAGATGCAGTAACTCTGCCGCTTTCGTGACATTGTCCGCGGCTGACTGCCAGGACAGGAACAC
TGCTTGTTGTGCAAAGGTGTTGGCAGCTTCTTGTTGCTTGCGGATATGGTAAATGAACCCATCAGTTAAC
CGTTCCAGTGCCAGTTGTATCCGCTCTGTCAGGTGACATAGCAACCATAGATGCTGCTGTGCGCGTTTGA
ATCGTTTGAGTTTACTACCGTAATAGTTGATGAGCTCACCGAAGTGTTGTCGATTTTTAAGAGACAGATT
AAGCCCATCGATAACGCCATTGATTTGCGTGCGCCATGGCGCTAACTGATGATAAAGGGCAAGCTCTTTT
TTAAGTTCAGGTACGGTCAGACTTTTTGCACCGCCTCTGAGCTGGTTCAGGCTTAGTCCGTCATCAATGG
CTGTTATGCTGTCCAGAAAGACGTGAAGTTCAGGACTGGTGAGTTGATTAAGTTGGTGCGCCAGGTCTTT
TCTGACCTGCTGCATCGCTCTGCTTATCAGTCTCTGGAGTACGGTGTACCTAGGGATAGCAATGCTGTGA
CTGGTTAGGAATTCAATAGCAGTATCAAAGAGGTAACGCGGCTCCAGCCAGGCATTGCCCACCTGAACAA
GGTGGTCGAAAAGAGAATTGAAGTGCTGACTTTCGTCCCATTTGTGATAACCAGCAAGGTCTAATACTTT
TGCGTAGAGTCGATCTTTTTGTTTTTGTGAGGGAGTGAATGGTCTGAGCCCCTTGCCGCCAAGCAGCTCT
TTACTGATGAACATTAAATCCTTAGAAACCTGCGAGTAAGCGATATCTAGGATGACGGGCTTTGATTTGA
AGTATCCCAAAATCGCGACAAAGTAACATCTATGAGCTCTGAGACGAATTGACCGAAAAACTGCCAATTC
CGCATCGTTCAGAGAAAAGTACAGACGTTGTTCTTCGATTGAAAAAATGGGTGGGGAATAAAGATCTGCC
TGTTCTGCTCTCGTGAGAATAGTAATTTCGTTTTTGATGGCCATATCAGGGCTGTTCCGTATTAAATGTA
CGATATTTACCTAATTTGCCACACTTATAAGTAGTAACCCACCTCCGCAGCCATTTATTGGTGTGGTCTA
CAGAGGATTAAGTCTTTTTAGAGGGGAAAATCCCTAGAACCCCATTGTGATACTTGGTAATCATTCCCCC
CACGAAATTTATTGCCATTAACTGAAGTAATAGCACGTTTTAACTGATGGTATGCTTCACCTCTGTTCAA
GGCTTGCTGGACGTAATGACGCAACGTTGAATTATCAACATACTCCAAAACATAAATAGATTTAATTAAA
CGGTCGTACTCATGCAATGCTGACAATCTTCGGCTCTTGCCGTTACTCAACTTTCTAATGATTGTGCTTT
GAGTGGTGGTTTTACGACTCAATGAACAAACAATATGCTGAATATTGTCCCATTCTTCAGCAATTAGCTT
ATGATTAATATCTTTCTTTAATTGAATACGGCCTCCGTTCTCTTCAGTCACTTCAAATAGCTCAAAAAAC
ACCTTTTTCATTTTCGCGTATCGAGGGGCGAATGTGTAACCAAAGAAATCTAATATAGCGAAGTTAACAT
TATTGGTACCATGCGTATCGGTCGATAAGGTATTAGGCTGTATATCTGAAGAGTTGTTATAGAGTAAGTC
AAAAGCAAAGTGACCTTCATATTCGTTAGCGCCAATGACTTGCGTACTCACCGGAACATGACGTGGTCAA
CCAAAATTGACCAACCCAGTTAAGCTACTTTTTTCAATTTCTTCATGTCCGCCTCATATTGATTTGAAAT
TTCCATACTTTATCTAATTCATGTTTTTCTAAATTAGCTAAAATGCAACTCAGAAATGTCCAGAAGTGAG
TTGTGTGGTGTCGAGTGGAGATTGTACGATTAAGCCCCTAAGTAATTAGTCCGTCAGTCTCCCTCGGTAA
TCAAATTAGTACATCTTAGCGATCAAATTGGTAAAAAATTAGACATGTAGATGAATGCCCACCTTAAAAA
ATAGACAGCGGGTTGGGCTGGGTGATTTTTCTGGTGTTAGACGCCAGCAACCCATGCGGCAGAATGGTTG
CTCACTTACTCGTCTATTTTTAGCGGGAATTCTTAGCCAACTGTACGCGCTGTATGCAGATTTAAGCAGT
CGAGTGATGCGCACTTTGGAGGAGATGGCACCACGAGTAGAGGTTTACTCTATTGACGAAGCGTTTTTGG
ATTTAACCGGTATTGAGTCTGCCATATCTCTTGTCGAGTTCGGACAACAAGTGCGAGAGCGCATAGGCCA
CTGGATTGGGATCACCGTCTGTGTAGGCATTGCACCGACTAAAACACTCGCCAAACTGGCTAACCATGCC
GCCAAAAAATATCCAGCTACTCAGGGGGTTGTAGACCTGACCAATCCAGATCGGCAACGTCGATTGCTCG
CATTAGTCCCGGTTGATGATGTTTGGGGCGTTGGTAGACGGCTTTCTAAGCGTTTAAATGCGTTGGGTAT
CACCACAGCCTTAGATCTCGCCAATGCCTCTCCTAGAGCCATCAGAGACCAGTTTTCAGAGGTTTTAGAA
AGAACCGTCAGAGAGCTCAATGGTGAGTCGTGCATTGAACTTGAAGAGATCCCGCCAACTAAGAAGCAAA
TCGTCTGTAGCCGTTCATTTGGCGTAAAAGTGACGCACTTTGAATTTTTAAGTGAAGCCGTATGCGAATA
CGCAACCCGCGCCACTGAGAAACTTCGCAAAGAACAGCAGCAAGCCAAAGTGCTGACCGTGTTCATACGT
ACCAGCCCCTTTAAGGACAACGAGCCGCAGTACAGCAACTCTGCATCGGGTGAATTGCTAATCCCCAGTT
GCGACACGCGGGATTTTATCGAGCTGGCCAATCACTTACTCAAGCGGATATGGAAGGATGGTTTTCGTTA
TGCCAAAGCGGGCGTCATGCTGTCTGACTTTTACGATCCTGGCATGTTTCAACCAGGACTATTCGATGAC
GTATCGACCCGCTCTAATAGCCAGCAGCTAATGTCTGTATTGGACACCATTAACCAAAGCGGTGCCGGAA
AGGTTTTCTTTGCTGGACAAGGACTCAAGAAAGATTGGTCGATGAAGCGAGAGCATTTGTCTCCCGCTTA
TACAACACGCTGGGACCAGTTACCGCGAGTGAAGTAGCGCAGTTGACTCAATACGCATTCACTCTGCGAC
GCAGCATGTTGAGCTTATCAACCTGGCGTCGAATATCACTGAAGAATTCCTCTTTCTCCATGGCCAGCGC
TAGCTCCCATTCTTTGGCCAAACCTTGGCAGTCTAAAAATGCGTATCTCAGCTTCGTCTTTGAGATACGC
AGCCCCTTGCTAAAGACCACGCGTTTGCCTCGTTGACCGTGAAAACTGTTGATATACCACTCTATGCCAA
AGCCATACTTAAAGTCTCTGATACGGACACCAAGCAGACCCCAGTCTTTAAAGGGCTCATTCTCTCGAAC
CTTGTAATGGGTAACCCAAAAGTCATCAACTTCAGCTCGTGCCAGCGCTTTTAGCCTGTCCGTTTCTTGC
TGAAGTAAATCTGATACATCTGCTTTCCATTGTTCATTGACGATTTCTACCAAACCAATTTCCCCATCCA
ATTAACCCCTAAAGCCAAAACCACTATCCGTTTGGCTTTTGGATCGAAACGCCAAACGTAAAACTGCCGT
CACAATCACTGTTTGGCGTCTCGATATAAATCGACTCGCTCAATCCCATACCCGACAAGGGATACAGGCT
GATTTCACTTAAAAACACCTAAAAAGACGTATCGCCATGAAGATACAAACCGTTTGGCAAGTTCAGGCCA
GAATGCAAACGACGTTTGGCGTCTCAATTTTTTTGGCTAGGTCACCAGCCGCCAAACAGAGCCTATTCTC
ATACTTTTGCAAAAATGCAATAGGCAGATAGATGAAAGGATTTGTCACCTTTCTGCCCACCGCCAGTGCA
CCGAATCCTGATAATGACATTTGAGTAAACCGCCAGAGCACTTGGAAATGCCCAAGCGTGAACAGCGCGG
TTGATTGAAAACCGTTAGAGCACTTTGAGTGCACAGGAGATAAGTATGTTTGTACTAGGCGTAGATATCG
GTTACTCAAACCTGAAGCTGGCAATTGGCCAATCAGGTAGTGAACCGAAAACCATTATTCTACCTGCGGG
TGCCGGTCCAGCGGATCGTATGCCGGAGCGTATCGGTGGAGGCGATGATGAAACTTGTTTGTATGTCTCT
GTCGATAATGAGCGCTGGGCCGCTGGTGTTCCTGCTGGACGCCTTCAAGGCTGGGAACGAGAGCTTCACC
CGGAATATCCCACCACAAAAACCTATAAGGCACTTTTTCATGCCGCCTTGTTAATGGCTGAAACAGAATC
CATCGATTTGGTTGTCACTGGATTACCGGTTTCCCAGTTTCATGAACCACAACGTAAGTCTGACCTTGTG
CAGCGTTTAAAAGGTGTCCATCAAGTGACGCCTAAGCGCAGCATCACCGTTCATGACGTCAAAGTACTAC
CACAGCCTGCCGGTGCCTATATGGATCTGGTTCAAACGGGTGGTGATCTGGGCTTGATTGAAGAAGGTCG
TGTCGTCGTCATTGATCCCGGCTTCTTTTCTGTTGATTGGGTTGCCCTTGAGGCCGGAGAAATTCGCTAC
AGCTCATCAGGAACCAGTCTTCAGGCAATGTCCGTGCTACTGGAAACCATCGATAAGCTGATTTCGGAAG
ATCATGGTGCCAAAGTCGGAATGGATCGACTTGAAAAAGCCATGAGAACCGGCGACTTACAGGTCCTGCT
ATTTGGAGAAAAAGTCGATATTTCACCTTATCTGAATGCTGCCATGAAAAAGGTAGCGCCTGTTGCTCTT
ACAGCCATGCGTCAATCCATGCGTGACGAAAGCATTAATGCGGACTTGGTATTGATCGCCGGAGGTGGAG
CCTTGGCTTATAAGGAAGCGGCCAAGGAGATTTTTTCACGAAGCAAGATCATCGTGCCTGAGCAGTCTGT
TTTGGCGAACGTCCGAGGCTTCTGGTTTTATGGGGCATGATCATGAGAGTTGTCGTCAACATTCCCCCAG
GGAGCCACCCAGAACTACTCAAAGAATTGGAAAAGACGCCACCACGGGAACGCGCTGAGCGTCTGCGGAT
GCTGGCAACCTTTGGGTTAATTCAAATGAGCCAACCCAATCTATCCACGACATCTGTACCGGTGGATGGC
CTTGCACCAGATGGTGAAGTTACTTCTATGAGTACAGCGCCAGAACCCAAAGCAGAAACACGTAAACAAT
CATTAAAATCAAAACTAGGGCTGGGCTTATAACATGGCGTTATCAGTTAGCTGGCTCGATGCCAGGTTAA
ATAAAGAAGCAAAAGAAACCGTAGTAAAAGCCGACCGAGATGGGCTAAGTGCTCGGGTATCGCCCAAGGG
CAAAATTGTTTTTCAGTTTCGTTATCGGTTCGATGGCAAGCAACAGCGGGTAGACATAGGTACTTACCCC
CTTATGAAGCTGGCTGAAGCCAGGAATGAGCTGGATAGGTTAAGGGCAGTACTTGATCAAGGCCGAAACC
CCAAGCTTTACCTACAGCAGGAACGGGCTAAGTATTCTGCTAATCAAAGCTTCGAATCGATTTTTCGAGA
CTGGATAGACTCTGCCGGTAAGCAAGGGCTAAAGGAGAAAACGTGGCACTACCAAAAACGCAGCAGTGAA
ATATATTTGCTGCCCCGACTTGGCAAGTATCCATTAACTGACATCACTGAATTGTCCTTGCGAAACTGTC
TTCGTGAGGTTTCGGAATCGTCTCCGTCAAACACAGAGCGCCTAGTGTCTGTACTGCATAAGTTCTATGA
CTGGCTGATTGATGAACAAATTTTGGAAATTAACGCTGCCGCTGGGATCACAGCAAAAAAGGTTGGCGGT
AAAAAAGGAAAACGAACTCGGGTGCTAAATGACAACGAGATCAGGATACTTTGGCGCTATTTGCATGAGT
CAAAAATCACTGAGAAGAATCGCATCTACATAAAACTGCTTCTCTTATTGGGAGGGCGCAAGGGCGAACT
CATTCAAGCTGAAAAGCATCACTTTGACTTGCAATCTGCAATGTGGACAGTGCCCATAGAGATCCGCAAA
CAAGGTGAGAAAATTGGAGCGCCGATCATGCGGCCATTGATTAAGCCAGCTATTGAGCTGATTGAACTGG
CGATGCAGATGAGCAAATCAACTTACTTGTTTCCCGCGAACGGACAAGAAGAGCTTGCCACAAATGGCTT
TGATACCACTATTCCTAACAATGTGAAAATCTGGGCTCGCAGATCGCTTGGTATTGAGATGGAACACTGG
TCTATGCATGATCTTCGCAGAACGATGCGAACGCGAATGTCTGCCATCACGACGCAAGAAGTTGACCGAG
TTGATGATTGGCCACAGCAAAAAAGGGCTGGATGCTATCTACAACCAATATCAGTACCTGGACGAAATGC
GTCATGCTTACGACGTTTGGTATCAACAACTAGAAACCATCATCGAGCCGACAGGCTTTCCATTCAACTG
GCGTTTCGGACAATAAGGGGTAGCTGAATTAAGGAAGAGACTGAGCTAGTACAAATGACCGAGTCAAGTA
GTGCATTTGGCTCGGTTTAGATTAGTTGTTTTTCCAGTTACAAAAAAACAACTTATCGAATAATTATTAT
AAGTCTCACGACGCCTCAGAGAGAGGTATTTGCAATTCATCCACAAGGGTTTGCTTAGATTTATACTCTA
GCTCGCTTCTCTTTATTTTTAGCTTTTGTAATAAAGCACTATGAGTCACCTCGAAATCATTAAAAATTGT
AGACCAACTTTTAACGTATACTCGAATTCTTTCATCCGCCCCGGAAACAAGGCCCGCGCCGCCCTTACCA
GCAAGGTCTTTCAACCGCCTTGTAATTTGAGTATCATTCTGGGAGATTTTAGTTCCAACAAGAACAACAT
CAAATCTCATTCTCTCATCATTAAAGGCAGGATGCTTATCAAGTACCTCAGCATAACGTTCAGCTTGAGC
TAAATGTTTCTTATTCAATGCTACACTTGGTCTTTTTATTTCAATGATCGTACATTTAATAAATTCTTCT
TGTGTAGAATGATCAATTGTGACCATTTTGCGTGCAAGAAACAAATCTACTTGGCCTTTTGCCCCCTCTA
TGGTAGCGCCTTCAATAAGATCACTGGTACTGATATCGTCCCCATCCAATATTTCAATATCTGAATTCCG
AAGATTTCTAGCTGTATTAGAAAAGTCATCCTCTTCGGCACCTATAGTTGTGTACTGAGGGCCAAACAAC
CATGTATTAGCCTCAATAATACCTTGTAAGTCTGGTGTTTCTAGAACTTCTTTAGCGTGCTCTTTAAAAA
GGTACTTCATTTTCTGTACGACTAGATCTCGCTTATGAATGTGTCCAATCGTGCTAATTATATAATCAAG
TTTAGATTTACTTATTTGAGATGCAAATTCATCCATTTGCTCCTTATTTAAGTCTAAAACGCCTTCCAAT
ATATCTATCAAACTATCATTTTCACTTGATGTAGATAGCCTATCAAGCAAACCGATTATAATTTTTGTTT
GCTTAGCCTTTAGCCCATTAAAAGCTGCTGGATCAGCAACGCAGATACTAGTTACTAATTTCTTCGTATG
TGCAATTCTAAAGGAACGATCTTCGTCAGACTCCCAATTGTAAACAGGAAAATATCCTTTTTCTTCGAAA
GAATCGACAAGCTGAACAGCTCTTTCTCTAAGGAACCCCTGATAAATCTCGGCTGTTTTGTTGCGCAGTT
CTTTTAGCAGCATAGCTAAAACTTTATTCCCATCACTCTTTTCACTAATGAAGAGATCAGCATTTGGAGA
TGAGGTATCTTGAAAATTATCGAACCACTCAGATTGTATATATCCACTTATGAAAAAATTGTTTTTGTAG
TTAAAACCAGTCAGATTTCTATACTTCTGATGTTCTTTTGAATCTCTAAAATAATTGTATGACTTTTCAC
CAGATGGTTTTTTTATCCACTGAATGATACTTGAACTAAATATATTTCCATCAACATCTATAAGCTCTTG
AAACAACCTATGTTGGGGAGGCGTCACTCGGACTCTATTAACTGATATTTTAAGGTTAGAAAAAACTATT
AGCTTCCAACCAAATTCATTTGAAAGCTCCTCCATGATATTTTCAATATTAGGGATTTTTTGAGATTTTT
CACTCGTAATGCCCGTAAGAAATACTGATGTCCCACTTCCATTTGAAAGAATACTACTATGCTGTTCTTT
ATCGTCGATCAACTCAACTTTGTACGTTTTAATACGAGACGAGTCTATGGTAATACGTGCATTCTCAGAT
TGTCTTCTCGTAAGCCAGGTTGCTGTTGCAGCATATTTATGAAATGAATACCGCCCTCTGCCTTGACTGC
CTTTTTGGGTAACCTGTTTTTTGGATGAGTCATCCCAATTATCAAAATTTCGGTCTAGGTTATGAAAGTC
AATTCCTTCACCATTATCATGGATCTCTATTGACTCCACCCCGCCGAGATCACAGGTGTTAATAATGACA
TCAATATCTGATGCACCAGCATCCAAACCGTTCCAGATATATTCACTCAACATCTTCCAAGCGGGAATTG
AGCCGAAACGTTTTTTTATCGACGCATTTGTAATACCTGTTGTCCGTTCTTGAGGAGTCGTCACTTACCT
ATCCATCCAATCAATAAAAAATCCATGCTGCTATCTTAGCCTAAGTTGGTGTACATATTAACTATATTGT
TGGCACAAGCCGGCGTTTCAAAGCGTTAGTCCAAGCTCCAACAGAAAAACTAAGCTACGCTATCTATTCC
TAATTCTTCTCATACTCCTCCAAGTCTTCAATGTGCCACAGCTTGTTTCGTGTATTTCGGTTGATACGAG
GTTGCGGCAAGCTGCCATCTTTTATTCTTCGCCAGAGCGTCGTATAGCTAATGTGGTAACGAGCCATAAC
TTCGTAAGACGTTAGAAAAGGGGTTACTTGGTGCGCTACTGCTGTCATCTGCATTCTCCTGAAAATCAAT
GTAAAGCTATCATCGCCTGATTCATCACTTGTTGATGGTCAGAAAGATGCATGATTTGTTCAGAAGATCA
GGCCCATACAAATGAACTTTTAGGACAGCAAGAAAGCAACCGGTAACCAACTCAACCGGCAAACAATTAG
AGATAATCGCGAACGTCTTACCATCATTTCTCGATTTTTGGCATAAAAAATATAGGCAAGTTTTGGCTAA
AACCCAGTAGGAACAAGGCCTACAGCTAGGTTTGTGTCATGGAATTTGGCTAAAAACGGTAAATATGGCG
ATTTGTACTCAAGTTTGTACACATTTTCCGAGGTTACGCTTGAACATCATTGAAAAGCAAAGAAACGAGA
AAAAGACAAAAAGCCTTTAAATTCAGTACGTAGAGATGTGATTGTGGTGTGCAATGAAAGGTGGTTTTAA
GCGTTGAAAGGCTGGGCGGCATCAGGGTGCGAGATGATCGCGAAAGTACGGCGCTTTGATACTTCGCCGA
AATAGGGTGTAGTTGACATCAACAAGTTCTCTTTGTGCTCAATCAGCCCAACATAAGCTAGCGAGCGTTT
CGGTTCAAATTTGCGCGGTATTCTCCCCTATCTTGGCGCAGGGAGCAACTTCACTGTATTCAATGAGTGA
ATTCATATTTTCTCATGGCAGTTTTAATTAATTTATCAATAAATTTGGACTATAACTGTAGAGAGTAGAA
AAAAATGAAGTCGGGCCTATGACCAAATTTCGCAAGATTCATTCTTTGGCCTTTAAGCAAGCCAAAAGCG
TGTTTTTAGTCTCTGTACTGTTGGGACTCTGTTTTAGTTTTTACCACACCTTGTCCGACCTGCACCAAGA
GCAGAGCAAGGTGCAGGAGCACTATAACTTTAAATTGGTGCAGAGTTATGAAAACGCCAGTCAAGCGGCT
TACCATCTTAATAATCTACTCGCCGAGCAAGTCGCCACCACCTTGATGCTCGACCCCGGCATATTCAAAG
TGGAGATTGTGGATGACTTTGGCGATGTGATGACCCGTAAAGAAAAAGCAATCAGTGAACAGAGTCAATT
AGTCAGTGTACTCGCCAGCTATCTTACTCCTGCGGTTTCCGTGTTTAGTGCCGAGCTGCATCAGCCTAAC
TCCAACGTGGTGGTCGGCAAACTGAGCTTCTATATCGATGGCTCGTCAATAGCCAAAGTGTTCATCGCCA
AAACCACTCGCGTACTGCTCTTCGACCTATTACGTAATACGCTATTGACGACCATTTTACTGCTGTTTTT
CTACCAAAAGCTCTCTCGCCCAATCACCATGCTGATCACTTGGGTTAACTCACTCAATGACACACAGCGC
TCACCTCTGCCTCTTCGTCTTACTCATGACGATGAACTCAGTGAGCTCGCGTCGACGTTTCAATCGATGT
GGAAAGGCAAAGAGCTGGCAGAATCGAAACTCAATCAATTGGCTTATTATGACAGCCTCACAGGCCTCGC
CAATCGCAGTTTGTTGCTGCAAAAATTGAGTGATGCGATTGAAACTGCGCAAAACTCGCATAGCACAGGC
GTACTGTTCTATCTCGACTTGGATCGCTTTAAAACTATTAATGACTCACTCGGTCATACCATCGGTGACC
AGTTGATTAAAGCCGTGGCGCTGCGTATGGAGGCATGGACTAAAAACGACTACCTGTCAGCACGAATTGG
TGGCGATGAGTTCGCAGTGCTGATCCCTTATCTCTCGCCTGCGAAAGCTGAGGAAGTGGCCAAGCAGCTA
CTCACTCTGATTTCCAACCCTTATGCGGTGGACGATCACCAGTTCTACTGTACCGTGAGTATCGGGATTT
CGGTTTTCCCTTCCGTAGGAAGCTGTAATATTGATGTATTACGTCAAGCGGATACCGCACTGTATCGCGC
CAAAGCCAGTGGGCGTAACAAGTTCATGTTCTATGAGCCGGAAATGCAGGCGCAGGTGGAGTCTTTCCTT
GAAATTGAAAAAGGCTTGCATGAAGCGCTCAATCAGCGCCAACTCGAGCTTTTCTACCAACCTCAGGTCG
ACGAGCAGCACAACATTATTGGTGTCGAAGCGCTGATCCGCTGGAACCATCCTAAACGAGGGTTGTTGCC
TCCCGGTGTTTTTATGCCGATCGCAGAAGAAACAGGACAAATTTTACCGATAGGCAACTGGATCATTGAG
CAAGCGTGTTATCAATATGCCCAGTGGAAAAAACAAGGCATTTTACCGCCCCATTTTCGCCGTTTGGCGA
TCAATATCAGCCCACTACAGTTTGCTCAGGAGTCTTTTATTGAGCAGGTGAACCACGCTTTACGCCAAGC
AGGGATCACGGGGGAGCCGATAGAATTAGAGATAACTGAAAGCTTACTGCTGGAAAACGTTGAGAGCGCC
ATAGAAAAAATGGCCAAGTTGAAAGAGAGCCAAATCAGTATTTCGATTGATGACTTTGGAACAGGCTACT
CTTCGCTGCGTTACCTCAAGCATCTTGCGGTCGATGTGCTGAAAATTGACCGCTCGTTTGTCAATCAACT
GCACCTTGATGATAACGATCAAGCGATCGTCGACACAATCTTAGCGATTGCCAGAAAACTGAATTTAGAA
GTGATTGCCGAAGGGGTGGAAGACACCTCTGAGTTGGCCGCACTCAAAAAACTGGGGTGTAACCAATTCC
AAGGCTACCTGTTTGATAAACCGCTGCGAGCCGAAGAGATTGCACAGCGTTTTGTCAGCAACAGTTATCG
CAAAATTCAAACCTTACCCGTTGCGACAAACAGTTTACAAAAATAGGTAGCTCATGATGATCGCATCTTC
ACTTTTACCCTTTGCCACGGGGTAATAGTTAACACGGCGATCGATTTCATTAAACCCCGCTCGCTGATAC
AGCGCAAAAGCTCGCTGATTACTTTCGCGCACTTCTAGCCATGCGCTTTCTGCTTTTTGCTGTTCACACA
ACGCAATAAAGTGCTGCAAAAGCTGCTGACCATAACCTTTGCCTTGCTGCGCCGGATCAATCGCAATATT
CAATAAGGTCACTTCGCCAACAATATTCTGGGCATAGAAATACCCCACAACCTGTTGATCCACCAACATG
ACTTGATGGCATGCTCCACGGCTAGTTAAATCACGCACTAAGGACTCCGCCCAAGGATGGGAATGCGCTG
CACATTCAATGCGCCAAACAGCATCCAGATGGGTCGGTTGCATTGCAGTAAAAACAGTCGTCATGATGCG
ATTCCTTGATGAGCGCAAATTTGCTGCCACAACGCGCGGCGGTATTGAGTATTGCCATCAATGTCACTCA
ACCGCGGTGAATGCAGCTGTTTTTGAGCCTGATGAGATAAGGGATCGCAGCCCGCAAACCAGATCCACTC
GAGTCCAGTATAGGCAAGTTGACTGAGCTGAATCGGTGCGATGTAGCGAACCATCGACAGCTCAAGCTGA
AAGCTTTTGAGAATTCTCTCCAGCAACAGAATTTCCGCGCCTTGTGGCGGTTGATTGGCCACCAACAAGA
GTCGGCAATCGTGATCCAGCGTTTGTGTGCGCGGCTGAAATCCGGCCAAACGCTCTGGATGGATCAATTC
CCATTGTTGAATGTCCATCGCGGACAAATAGTGTGAAGAAGAAAGCATGGTGTTACTCGCAGCCTATCTG
AGCGGCAATGCTAACAAACTGGTGATAGACGACTCAAGGACTAGAGAGAAAAAGGAGCAGAAAGGCTCCT
TTTCAGTATGGATTGGATTTATAAAGCCGCAAACTCTTGGCTGTATTCAATCACTCCACATCGACCATCT
AACTCACGCTCCCATAGCGCCACCACTTGAAATGCTCCCTGCGGTACATCCCAAGCACAACGCAGCGAAT
AACGCGCGGCATCTTCAAAGCCAAAACGTGAGTAGTAGGCCGGATCGCCAAGCACCACACAAGCAGGATA
GCCAAGCTCCCCAAGCGAGCTTAACCCTTCTTTGACTAACTCGGCACCAATGCCTTGGCGACGGTATTCT
TCTTTTACCGCGAGAGGTGCAAGACCTTGCCAGTTGAGATCCTCGCCTTCTAACGTGACAGGACTGAACA
TCACATGCCCAACAATCTCACCTTCATCATCGCAAGCCACCAGTGACAAAGTGCGCTGGCCATTTTCACG
CAGCGCCATCACTAAATCCGCCTCTGCCTCAGTAGCAAAGACGTTTTTCAACAGTTGATCGACCACCAAA
ATATCAGCAGGCGCTTCAGTTCGAATAAGCATTAATAACCTCGTGGGATGAATTCGGCGTTTGCATCCCT
TTATGCACAAAATCGGCCAGTTGGTGAAGCAAAATCTGTAACGCTTTCGGCAATTGTTGTAGATCCACGC
TATCCATCAGGTTTTTCACTTCCAAACCGAGTTCGGTATCCCCTTCGATGGAGAGTCGACGCTGGAAGAA
CAGCGTATCTGGATCTTCCTTACGTCCGGCGATTAAAACCAAATCATTCAGATTTCCGCTAAAACTCACA
TCTTCAGCGACGGGTTTATCTGCGACGACTAACTTGTCGTTTTGGTAACTGATAAACCAGCGCAATTCCA
TGTCTTTTACTTCGACTTTCAGCCATTTATCTTCGAGGAATTCGAAGTCTCCGTCCTGTAAGGCTTCGCG
GAATACTAAACCCATTGCATCAAGCAAGGCTTTTTTTTGAACGTTTTGGGGCAATAAGTGGATTGGAGAT
TGCAAAATTGAAGCAGCGTTCTGAACCAGTTGAGTGCGAATCTTGTTTAACACGAGCGTTATCCGTTACC
TTGTTAGTCAATCTGCGCCCATCATACTGGATGTCAGCACCTGGATTCCTGTTATGTATCAAAAAATAAC
TTCAGGCCAAGATCCTTTTCTACTGTGGAAATCACAGTTATAGTTAATCATGTTACCGAATTGGTAACGC
TATACCCCAACGACATACGCTGTTAAAGGGGATATTATAAACGTCGTCGCGCACGGACAGTTGGTAGTAT
TTTAAATGCCTGCTCAAACCTCATCTCAGCTCAAGCATTGGTTTGCAAAAATTACGTCACACAGTCCGTT
CTTTTTTGCAATCCTCAATGATCAACACCAATACGTGATGGTCAACGAGCGCTATTGTGATATCGCCGGT
CTCTCTAGCGAAGAGATGGTCGGGATGAGCGATAGTCAGGTTCTGGGCGAACATTTTTATCGCCATCTCA
AACCGTTTTACGAACGTGCGTTTAACAACGAGCATATTGAGTCCGAGCTGACCCTCAGCGAAATCGACCT
CGAAACCAGCTTACACTTTTCTCTCTCCCCCATCATGATCAACGATCGGGTGCAATACCTTGTATTCCAC
GCGATTGATACCTCAGAAAAGCAGATTTTAGTGCGCTCTCTGGAAGAATCGGAAAGCAAATACGCACTCC
TCACGACACTGCTACCTGATGGTTTAATGATGGTGGAAAATGACTGCATTATTTCTGCCAACCCTTCCGC
TGCACGTTTACTCGGTTTTGACGACGCACAAAAACTGCTCGGAGAAAATCTCTCCAGACTGTTTATTGAT
GAAAAGACCAAAACCGTTTTTTCATCGCAGTTGGCTTCGCTACTGACAGAAAAACCCTTGGTGTGCTTGA
CCGGGCCAAGGTGTGGGTTTGAACGGAAAATCCAGTTACACGCAGGTTGCACCTCTTTACTCGGTAATCA
GTCGCAGTTGATCTTATTGCAAGATGCCGATGAAGCCCCAAAACAGTTTTCTGCGACCACTCAAGTCGAT
GCGCATATTGATAGCCTCACTGGGCTGTATAACCGACACGGGTTTACCAAGCGCTTAGAGCAGTGCATCC
AAAATGAGACGCCTTTGGTTATGCTCTATCTGGACATTGATAACTTCAAAAACATCAATGACTCTCTCGG
CCATCACATCGGTGACAAAGTGATTAAAGAGGTGGCGGCACGTTTAAAACGCTTACTGCCACAGCAAGCC
GTACTTGGCCATTTGGGCGGTGATGAGTTTGGTTTGATCTTGCCGGAGCCAGAACACAACCGCTCTGCAG
AAATGTTGGCAGATCGCATTATCTCTTTGATTAATCAGCCTTTTGACCTGCACCATTTCAGTAAGCGTTT
AGCTTGTTCGATTGGCAGCGTGCGTTATCCCGGTGACGGCAATGATGCTCGCGTATTACTGCAAAATGCC
GATACCGCGATGTATGAGGCTAAAGAGCGCGGTCGCAATCGCCTGATCAAATTCAATGATCAGATGAACA
AAGAAGCGCGGATGCGCCTTTGGTTGGAAATTGAACTGCAAAAAGCGCTACAACAAAACGGCCTAGAAGT
GTGGTACCAACCGAAAGTCAACGCGCGTGATTTTAGCATCAATGGCGCAGAAGCCTTGGTACGCTGGAAA
CATCCCGTTGAAGGCTATATCAGCCCAGGTGCTTTCATTCCCGTTGCGGAAAAAGCCGGCTTAATCGAAC
ATTTGGGTCGCGTGGTTATGCGTGAAGTCTTCGCGACCGTCAAGCGCTGGAAGCTACAAGGCATTTTACC
CGGACGTGTGGCGATCAACATCTCCCCCGAGCAGTTTGGCAATCCTCAACTGATTGATTATTTAGAAAAA
CTACTGCGAACAACTGGGCTAGATCCCAACAACATCACATTTGAACTGACCGAAAGTGCGGTGATGAGCG
ATAGTGAACATACCCAGCAAATGCTCAATGCCATCAAGAAACTCGGCTTCACCTTGTCAATTGATGACTT
CGGTACAGGTTACTCGTCGCTGGCTTATTTAGCTCGCTTCCCGATCGATGAGCTCAAAATCGACCGCGCG
TTTATCAGTAATATCGACACTCTACCCAAACAGCTCACGGTGATTGAAAACATCATTAATTTGGGGCGCT
CACTGAACCTGACCGTAGTTGCAGAAGGAGTAGAAACTCAGCAACAAGCCACTTTACTCTCCAACCTAAA
TTGCCACTCCATCCAAGGCTTCCATTTTTATCGCCCACAACCGAAGCACGAAGTGGAAGAGTTGTTTGCG
CAAAATCGCCGCCATCGCAAATCCCTCTAAGGGGTTAATTTTACTCTGATTGGTGGAAACCTGCCTTACA
TCAAATCGGGGAGACTCAATCCTTCCTAAAATGCGTTCACTATTCCCTGAATTCAGAGCCTTACGCTATG
GAACTTCTCTGTCCGGCCGGAAATTTGCCGGCCCTGAAAACAGCGATTGATTGTGGTGCCGATGCGGTTT
ATATCGGTTTCAAAGATGATACCAACGCTCGCCACTTTGCCGGCCTTAATTTTAGCGGCAAAAAGCTCGA
AAAAGCGGTGGATTACGTGCACGACCACAATAAAAAAATTCATATTGCACTCAACACCTTCGCCCATCCT
AATGGTTTCGAGCGCTGGACTAACGCGGTAGATCAAGCGGCCGATCTCGGGGTTGATGCCTTGATCATTG
CCGATATTGCCGTGCTGGAGTATGCGGCGCGCCACTACCCACACCTTGAACTGCACCTTTCCGTGCAAGC
ATCAGCCACCAACGTGAAAGCCGTTGAATTTTATCATCAGAATTTTAACGTCAAACGTGTCGTTCTGCCG
CGCGTGCTTTCCATTCATCAGGTGAAGCAGCTTTCGCGTAATATTCCACAAGGTGTCGAGCTGGAAGTGT
TCGCTTTTGGCAGCTTGTGCATCATGTCGGAAGGCCGCTGTTATCTCTCCTCTTACATGACGGGTGAGTC
GCCTAATACGGTTGGAGCTTGCTCTCCCGCCAAATATGTACGCTGGCAAGAGACAGAATCAGGGCTTGAA
TCTCGCTTGAACGAAATTTTGATTGATAAGTATGCGGCGGGGGAAAATGCAGGTTATCCAACCCTGTGTA
AAGGGCGCTTCATCACGGATATTGAAGGTGAACGAAAGTGCTATCACGCTCTTGAAGAGCCAACCAGTTT
AAATACCTTGTCACTGCTGCCAGAGCTGTTTGCCGCCAATGTGGCTTCAGTAAAAATTGAGGGGCGTCAA
CGAAGCCCTGCGTATGTCGAACAAGTCACCCGCACTTGGCGTGCCGCGATTGATCGCTACTTAGCCAATC
CTGCGCAATACCATGTCGAACCCAAATGGAATGCGGCACTGGCCAATGTCTCAGAAGGTACCCAAACCAC
ACTTGGTGCCTATCACCGTCAATGGCAATAAGGGCAACGATCATGAAATATGCTTTAGGTCCACTACTCT
ATTTCTGGCCAAAACAGGACGTTGAAAGTTTCTATACTCAAGCCGCCGCCAGCATGGCGGATGTCATTTA
TCTTGGTGAAACCGTCTGCTCGAAGCGCCGTGAAATGAAACCACAACACTGGTTTGAGATTGCCAAATCC
CTCTCTGCTGCTGGCAAACAAGTGGTGCTTTCTACTATGGCACTGCTTGAAGCGCCAAGTGAAATCAATG
TGATGAAGAAGTACATCGATAACGGTGACTTCGCGATTGAAGCCAATGATGTTTCCGCTATTCAGATGGC
GCACGAAAAAGGCCTTCCTTTTATCGTCGGGCCGGCCGTCAATACCTATAACGCACACACTCTCAAGCTG
TTTTTAAAACAAGGCATGATCCGTTGGTGTATGCCAGTTGAGCTGTCACGAGACTGGCTAATCAACACCT
TACAACAGTGTGATGAGCTCAATATTCGCGGACAATTTGAAGTAGAAGTGTTTAGCCACGGCTATTTACC
GCTGGCTTATTCGGCGCGCTGCTTTACCGCTCGCGCCGAAAACCGCGCTAAAGACGAATGTGAGACCTGC
TGTATTCGCTACCCGACGGGCATTCAAGTCGCGAGCCAAGAGGGGCAATCGGTATTTAATCTCAATGGTA
TTCAAACCCAGTCGGGTTACTGCTACAACTTGGTCAACGATTTACCAAGTATGGCCGGATTGGTCGATGT
GGTGCGTTTAAGCCCACTCGGCGTTGAGACGTTCCAACATCTTGAGCAATTCAAAGCCAATGAACAAGGG
CTGAAGCCGCAGCCGATTACCAGCCATCAGTGCAACGGTTACTGGCATCAATTAGCTGGTTTGGCCGTTA
AAAATAGCTAAGGTTTACCAAAGGGTTGCTCATCAGCAACCCTTTTTATTTGCCTTTTCCTTTTCATGCA
TAGGAAACTTGGGTAGGTTTCCCCATTTTGTTCACATCGCGCCAGAGCATAATGCCGACCACAGTGCTCA
GCACAATATTGGAGATGGGTAAGGCGATCCATACCCCTGTCAGCCCAAAAAACTGCGGCAAAATAAACAA
GAAGGGTAACATGATCGACATATTCCCCACGGTAATAAACATGGCTTTGCCACCGCGATTGGTGGATTGG
TAATACGCCGCGCTCACCACTAAGAAACCATCAAGATACATCGCAAACAGGTGCAGCTTAATGCCCATTT
GCGCTCCGGCGATCAATTCGCTGTCGCTGGAGTTAAATATCGCAATCGCCTGCTCAGGGAAGAGGTTTAG
CACCAGCACAAACGCCATCCCTCCCAGTACGGCAATCCCCATCGCCAAGCGTAATAACTTACGGATGTGA
TCGTAATTACGCGCCCCAAAATGGTAGCTGGCCAGCGGCTGCATACCATTCGCAATACCTTCAACGGTCA
GGTAGTAGATCGTCACTATGTAACCCATCACCGCATAAGCACCGACCATGACGGCGTTGCCGTACTCGAT
CATCAAGGTGTTGTGCAGCGCGACCATGGTGGAACCGTAGGCGTACATAAAAAAGCTTGAGACGCCAATC
GCGAAGATCTTGGGTAACGAGTGCCACTCCAACCTTAAGCAACGACGAGTTAAACGCATATTGGCTCGGG
CAGAAAAGAAATACGCCAAGCCTAATAACGTGACCACCACCTGCGCAAGAGTGGTGGCGATCGCTGCACC
GGTCAGCTCCCATTGCAGCCAAGCGATAAACAGGTAATCAAGTGCGATATTGGTCAGTGCACCAATCACC
ATTAATAACGTAGCCAAATTGGGGCTGTGATCGTTACGTAGCAAAAACGGCATCGCAATCGAGCCTAAGG
TGAACAAACAGCCAACAATTAACACTTGTAGGTACTGCAGGCCTAATTCAAACACCCTTCCTTCAGCGCC
TTGCCAACGCAAGAAGTCATCCGCCATAAACCACAAAATCACAGCCACGATAGGGGCAAGTAGCAGCAAA
CTCATCAACCCAGTGGCCAGAATACGCTTAGCACTGTCAGGATGGCCTTCCCCCTGTTTGATTGAAGCCA
GAGCTCCAGTGCCCACCCCAACCAGCATACCGATCCCGAGGATGGTACCGATCACAGGCCAAGCCACGTT
AATGCCAGCTAATCCCTCAGCGCCCACATAATGGCCAATGAAGATGCCATCCACCACTTGATACAGACCA
TTAACCAGCATCGCAGCCACCGTAGGAATGGTGTAGCGAACAAACTGTCGGTAAATCGATCGATTCATCA
TACAAACATATCTATTTAGTTAGTTAGCCTATCTAATAAAAACCTGACTAGCGCAGGGCTTTACCCAATA
ACAAGTCCAGCATCATCGCTTCTTCAGAAGATAAATTCTGCGCGACTTGTTCTGCCAAAATCTGATAAAC
CTTAGCTTCACTCGCCAGATGTAACTCCGCTTGTTCCGTCAGCTCAAACAATTGAGAACGCGCATCAGAT
TGGCACTGAACGCGTTTCACTAAACCTCGCCGTTCAAGCCTCTTCAGCATGTTAGAGGCAGAGGGCTTAC
TCACTTCTAACGCCAGTGCTAAATCGGTTAAACGGATCGCTTGAGGGGCGCTTTGAATCACTTTCAGGTA
GTCATATTCATTAAAACTGAGCTGAGCAAGAGGATCTTCTTTGCCATATTTACGCCAAACTTTGGCGGCA
AAGCGTTCCATTTTTTCTAAATTAACATCGAGCATATTCGATAACACATAGTTAGCAAGGCTAACTATTC
TGCCAGAGTCCTAGCAACAAAAAAAGCCGCAAGATGCGGCTTTTTTATCAGAGAGAGGTGAAACTATTGT
GTCATTGCTTCGGCTTTCGCGCGCGCTAACTGCTCTTCACGGGCTTGTTGATAGATGCGCCCTAGCTCAA
GAAAAGCATAGCGATGCTCCACATATTCATACACATTAAAGGAAATCGCGAGCTTATACAAAGAGAGAGC
ATGGGCCAGTTCTCCTTGCATTTGATAACGCTTACCTAGGTAGAAATAAGCCTCAGTGAGACGCTGTGCT
AATAGCTCATTTTCTCGAGAGCCCGCAATAATGGCTTTGAATGCGACCTCTTCCGAGAGTTGATCCAGCA
TCAGTCCTACCAACACCCAGCCCCACTGTTCATCGTGCTGCTGATAGCGTTCAAGCAATTCTGTACGCGC
TTTTGTCGGGTCAATATCGCTTTCTATGATGTACAGCCACAGCGCCCGAAAAGGATCTTGTGGGTCTTGC
TGATAGTGCTTAGTGATCTCTTCGAGTGCCAGTTGTGGGCGCTCGCCATAGTAAAGCGCGATGGCGCGAT
TGCGCACGGCATACTCGTTACTAGGATCCAATTCTAACGTCGAATCGAAGGATTCATACGCGGCGTCAAA
CTCGCCCGCTTCGGTGTAATACACCCCTAGCAAGTTAAACACATCGGGCTGCGCAGGGTTAATCGAGAGC
GATTGAGTAAAATCGAGCCGAGCCAAATCACGTAAACCGACACTGTCGTAATAATTGCCACGTTCGAACA
GCATTTTAGCGCGTATCTCAGGCTCAAGATCCGTGCGCTGTAATAATTGGCTTAAGCGGGCGATTTGCAC
TTCTTGTTGAATCGACGCTTGCAGCGGCACCGCCATTGGCGGGTAAAGCCATTGGGTTGCAGATTCATTC
TGCGTGGCACACCCTGACAGCAGAACCAATCCTATCACCGCTATCGGGAATCGAAACCATTTCACTCATC
ATACTCCTGTGGGATTTCGCATAAAAAAGGGAGCGAATAACGCTCCCTTTATAGCACGCTTTTATTATGA
AAAGTAAAAGCCGTGTTGTTTTTGCTCCAGCAACGGAAAATTATTCCGCTTGTGGTGCCACTTCTGCTGC
TGCAGCATCAGAAGTTTCAACCGCTTCTTTCATGCTTAGACGTACACGGCCTTGGCGGTCGATTTCCAGC
ACTTTAACTTGAACTTCTTGGCCTTCAGTCAGGTAGTCAGACACTTTCTCTACGCGCTTGTCAGCGATTT
GAGAGATGTGTACTAGACCATCTTTACCAGGAAGAATCGTTACAAACGCACCAAAGTCTGCCAAACGAGC
TACTTTACCAGTGTAGATCACGCCCACTTCAACTTCGGCGGTGATCTCTTGAATACGGCGGATCGCTTCT
TTCGCTTGATCGCCGTCAGTCGCAGCAATCTTGATCGTGCCGTCATCTTCGATCTCGATGGTGGTACCCG
TTTCTTCCGTCAACTGACGAATTACCGCACCGCCTTTACCGATCACGTCTTTGATCTTCTCAACGCTGAT
CTTCATCGTGTGGATACGTGGCGCAAATTCAGAGATATCGCTACGCGCTGCAGAGATCGCTTGATCCATC
ACAGACAGAATGTGTAGACGAGCACCTTTCGCTTGGTTCAGAGCGATTTGCATGATCTCTTTGGTGATAC
CTTCGATCTTGATGTCCATCTGCAGTGCAGTAACACCTGTCGCGGTACCCGCGACTTTAAAGTCCATGTC
GCCAAGGTGATCTTCATCACCTAGGATGTCAGACAGAACCACGAAATCATTTTCTTCTTTCACCAGACCC
ATTGCGATACCCGCAACAGAAGCCTTGATTGGAACACCGGCATCCATCAGAGCAAGCGATGAACCACACA
CAGAAGCCATTGAAGATGAACCGTTAGATTCCGTGATTTCAGAAACGACACGTACTGTGTACGGGAACTC
TTCTGGTGATGGCATAACCGCAGCAATACCACGCTTCGCCAAACGGCCGTGACCGATTTCGCGACGCTTA
GGAGAACCCACAAAACCCGTTTCACCCACACAGTATGGAGGGAAGTTGTAGTGCAGTAGGAAGTGATCTT
TCTTCTCGCCAGTCAGCTCATCGATGATTTGCGCATCACGCTGAGTGCCTAGAGTTGCGGTAACCAGAGC
CTGAGTTTCACCACGTGTGAACAGAGCAGAGCCGTGAGTACGTGGCAGAACGCCAGTACGAACGTCCAGA
GCACGAACCATGTCTTTTTCACGGCCATCGATACGTGGGTTACCCGCGATGATGCTGCGACGAACAACGG
TTTTTTCCAGATCGTGGAAAATGGTGTGAATTTCTTTGGTGTCTAAAGCTTCGTTTTCAGCCAGCAGAGC
CGCCGTGACTTCTGCACTGATTTCATGGATACGATCATAACGCGCCATTTTCTCAGTGATTTGGTACGCT
TCCACCAAACGAGTTTCTGCCAGAGCAGCCACTTTCGCTTTCAGCTCAGTGTTCTCGGCTGGTGCAACCC
ATTCCCATGCTGGTGTTGCAACTTCCGCTGCGAATTCATTGATTGCTTTGATCACGGCTTGTTGTTGATC
GTGACCAAACACAACGGCAGCCAGCATCTCTTCTTCAGTCAGAATTTGTGCTTCTGATTCCACCATCAGT
ACTGCGTTGTCAGTACCCGCAACCACCAGATCCAAACGAGACTGTTTCAGCTCTTTTTCACTTGGGTTCA
GAACCAATTGACCATCAATGTGACCTACGCGAGCCGCACCGATTGGACCATTGAATGGGAGTCCAGAAAT
CGCCAGTGCTGCAGAAGTACCGATCATCGAGATGATGTCAGGTTGCACGTCTGGGTTTACTGAAACCACA
GTCGCGATCACTTGCACTTCGTTAGTGAAACCATCAGGGAACAGCGGACGAATTGGACGGTCAATCAGAC
GAGCAATCAGCGTTTCGCCTTCAGAAGGACGACCTTCGCGCTTAAAGAAACCGCCAGGGATTTTACCTGC
CGCGTAAGTACGCTCTTGGTAGTTTACAGTCAGAGGGAAGAAATCTTGACCCACTACCGCTTCTTTCTTA
CCGACCACAGAGACAAACACCGCAGTGTCATCCATGGTAGCCATTACTGCTGCCGTTGCTTGGCGAGCCA
TTACACCCGTTTCGAGAGTAACGGTGTGGTTACCGTACTGAAACGTTTTTACTACTGGTTTTTCGAACAT
GAGTATTCCTTATTCTCAGGACAAGCCTGAAATCAAATCATTAATACTCAGAGCACTACTAATCGCGACT
AGTAAAAATAGACTGACAACTTGGGAGTACGTTCGAGAAACAATCGGTTTTAATGGCGATCTGTTTTTAA
GAGCGATCTATTTGTAAGAGCAATCTGTTTTTAATAGCCGCGACCTTTTGGTCGACTACGGTGACTGTAA
TGCCATGAGCACAAACTTGTTCAGCCACGTAGACTGAACGGCGGATAGTATAAACTACTTAGAGGAAGGA
TAGCTAATTTAGAGTGCAAATTTAGCCTGCAAAAAAGGGGCTTACGCCCCTTTTTGTACAAACTGTGCTT
TGCAGCGACGAATTAACGACGCAGGCCTAGACGTTTGATCAGATCTTGGTAACGAGACAGATCTTTACCT
TTCAGGTAGTCCAGCAGTTTACGACGGCTTGAAACCATACGTAGCAGACCACGACGGCTGTGGTGATCGC
CTTTGTGTGCTTGGAAGTGACCTTGCAGGTGGTTGATAGAAGCAGTCAGTAGAGCGATCTGTACTTCTGG
TGAACCTGTGTCATTTTCGCAACGTGCGTATTCAGCAACGATTGCTGCTTTAGTTTCTGCATTCAGAGAC
ATAATTCTCTCCTAAAGAGTTTGAGGTTTAAGTTTGTGTCAGCCAATCTCTGATTCAGCCGACACGAGAA
GCGCGGATTATAGGGAATATTCCTAATCCGCACAAGCGGAATGTCTCGCCATACAGCGAGCCCTTCCACG
AATTTATTCGCCGTACACCACCAAGCGTTTCGGCGCGACCTTACCGTTATCGTCAATCTCGCCAACGCCA
AGGAATAGCTTCTGCTCGCCGCCAGTAATGCGCACCATACCGTCGGATGGTGCCCCCGAAACCTGTACTG
CTTGCCCATGCTGAATAAGTGTCATCAGTTCTGGGATCACGTTGACTTCGGGTAAAGCTTCCACGGCAGT
ATCCATCGGCAGTAATAGCGGATCGAGAACGTCCGCCACCGCTTTTTCGTCACGATGGGCTTGTTCAACC
AAAGCGTTGAGTTGCTCTAGCGTCACCATTCGCTCATACGGATAGTTAGCGACACCCACACGGCGCAGCA
TGGTCACATGCGCTCCACAGCCCAGCATTTCACCCAGATCATCGACTATGGTACGAATATAAGTGCCTTT
CGAGCAGTGTACTTCCATCTCCACTTCATCACCTTCAAAGCGATGCAGCTCAATCTCATACACAGTGATC
TTGCGCGCTTCACGCGGCACTTCAATACCCTGACGGGCGTATTCGTAGAGTGGACGACCTTGGTATTTCA
ACGCTGAAAACATGGATGGAACTTGATCCGTTTCACCGCGAAACTTGGCGATACAGGCCAGCAGCGTATC
GTAATCCACGTGAACAGGACGCGTTTGTACCACTTGACCATCAGAATCTGAGGTGTCGGTACGTTCACCC
AATTTGGCGATCACACGATAACGTTTATCAGAATCGAGCAGAAATTGGGAAAACTTAGTGGCTTCACCGA
GGCAGATTGGCAACATGCCCGTCGCCAGAGGATCAAGCGCGCCAGTATGTCCCGCTTTTTCAGCGCCATA
GAGGCGTTTAACCTTTTGCAAAGCGTCGTTGGAAGAGATACCTGTCGGCTTATCCAACAGAATCACACCG
TGGATAACCCGACCTTTACGTCGACGAGCCATTACGCTTCGTCCTCATCACGACCCGCTTCATGCTTGCG
GCGCTTGTCACTATTGATCACTTCGGTAACGAGGTTTGACATACGCATACCTTCAACCAAGGTGTTGTCG
TAGTAGAAGCGAATTTCTGGCGTCAAACGTAAGCGGATCTGCTTACCTAACATCATGCGGATCTGCACTT
CGTGCTCACGCAATGCTGCCAGACAAGATTCTGGGGTTTGCTCACCGATGCACAGAAAGGTCACGAACAC
TTTGGCATAAGCCAAATCGCGTGATACTTCTACATCAGAGATGGTCACCATACCTAGGCGAGAATCACGC
ACTTCGCGTTGCAGGATCATCGCCAGTTCTTTTTGTAATTGCTGTGCCACACGTTGTGTACGGCTAAATT
CTTTCGGCATATCGTTTCTCACTGATAGAAAGAATGGGGGGATGGTCTTGGCCAGCCCCCCATGGTGTAT
TCAACAACCTATATTGCCTTGATTAATGCAACAGTAGTTGATTAGTCGATGGTACGTTGGATTTCGATCG
TTTCGAATACTTCGATCTGGTCACCGACGCGAACATCATTGTAGTTCTTAACGCCGATACCACACTCGTA
ACCATTCTTCACTTCTGCAACGTCATCTTTAAAGCGACGTAGCGATTCCAGTTCGCCTTCATAGATAACT
ACGTTATCACGCAGAACGCGGATTGGAGCATTACGTTTGATCACACCTTCAGTGACCATACAGCCTGCAA
TCGCACCCAGTTTCGGTGACTTAAATACGTCACGAACTTCCGCCAGACCGATGATCTCTTGTTTGAACTC
AGGAGACAGCATACCGCTCATCGCCTGTTTCACTTCATCGATCAATTGGTAAATGATGGAGTAGTAACGC
AGATCGATGTTTTCAGCTTCAATCATACGGCGAGCTGACGCATCAGCACGTACGTTAAAGCCAACCACGA
TAGCGTTAGAAGCCGCCGCCAGAACCGCATCCGTTTCAGTAATACCACCGACACCAGAGCCGACGATATT
GACTTTCACTTCGTCTGTTGAAAGTTTGGTCAACGAGTCCGCAATCGCTTCCACTGAACCTTGTACGTCA
GCTTTCAGTACAATGTTCAGCTCAGCGACATCACCTGCAGTCATGTTAGAGAACATGTTCTCCAGTTTAG
ACTTCTGTTGACGCGCCAGTTTCACTTCGCGGAACTTACCTGCACGGTAGTTAGCCACTTCACGCGCTTT
ACGCTCATCACGTACTACGGTTGCTTCATCACCGGCCGCTGGAACACCAGACAGACCCAGGATTTCAACT
GGGATCGATGGGCCCGCTTCTTCAACTTCGTTACCGACTTCATCACGCATTGCACGAACGCGGCCATATT
CTTGGCCACACAGAACAATGTCACCCTTACGCAGAGTGCCCGATTGAACCAGAACAGTTGCTACCGGACC
ACGGCCTTTATCCAGACGAGATTCGATGACCACGCCAGACGCCATACCTTGTTTCACCGCTTTCAGCTCA
AGAACTTCAGCTTGCAGCAGAATAGCTTCCAGTAGACCGTCAATGTTAGTACCTTGTTTCGCAGAGATGT
GAACAAACATGTTGTCACCGCCCCACTCTTCAGGCATCACATTGTACTGTGACAGTTCAGTTTTAACGTT
ATCTGGGTTAGCCGTGTCTTTATCGATCTTGTTTACTGCAACAATCAGAGGAACTCCCGCCGCTTTCGCG
TGTTGGATAGCCTCGACGGTTTGTGGCATTACGCCATCGTCCGCTGCAACAACCAGTACTACGATATCCG
TTGCTTGTGCACCACGAGCACGCATAGCGGTAAACGCCGCGTGTCCAGGAGTATCCAGGAAGGTGATCAT
GCCGTTTGGCGTTTCAACGTGGTAAGCACCGATGTGCTGAGTAATACCACCCGCTTCACCAGAAGCAACG
TGGGTACGACGGATATAGTCCAGCGTTGAGGTTTTACCGTGGTCAACGTGACCCATGATGGTCACGACTG
GCGCACGGGAAACTTCTTCGAACTTGTCATCACGATCCGACAGAATCGCTTCTTCCAGCTCATTTTCCTT
ACGCAGAACCACTTTGTGACCCATTTCTTCCGCTACCAGTTGAGCAGTTTCTTGGTCAATCACTTGGTTA
ATGGTCGCCATCGCGCCCATTTTCATCATCACTTTGATGACTTCTGTCGCTTTCACTGACATTTTTTGTG
CCAGTTCAGAAACAACGATAGTTTCACCAACCACAACATCCGCTTTCGCGACGACAGCGGTTTTATCAAA
ACCGTGTTGCATAGACATTGGCTTGTTGATGCGACCTTTACGACCCGCTTTACCACCACGAGGACGAGAA
TCGCGCTCTTGGTTATCGTCACGAGAGGACATCTTTCTCTTATTCGCTTTTGTCGAGCGACGACGAGCAC
CTTCTTCGTGGAGGTCAGCCTCATCTTCCGCTTCGCGTGCATAACGCGAAGTCGTTACATGGTAATCTGT
GTTTTCTTGCATATCACCTACAGTCTCTTTATCAGCAGACCAACGCTCACCATTTTTTTCAGCCAATTCG
CGTACTTTTTCAAGTTGACGGCGACTTTCCTCTTCGGCCTTACGTCTTGCTTCTTCTTCCTGGCGACGTT
TTAGCGCCTCGGCTTCTTTGCGCGCTGCTTCTTGCTTCAATTTTTCTTCGTCAGAACGTGGTTGTGTAGC
CGCTTGCGTTTCACGCTTCGCTTTCTCTTCAGCCATACGTTTTGCCTCTGCTTCACGCTTGGCGGCTTCT
TCTGCTTCACGTTTGGCTTTTTCTTCTGCCGCACGTTGTGCAGCTTCTTCAGCTTCACGTTTTGCTTGCT
CTTCTGCGGCGCGCATTGCGGCTTCTTCCGCTTCACGAGTCGCTTCATCTTCAACAGAACTGCGCTTAAC
ATACGTACGTTTTTTGCGCACTTCAACTTGAACATTCTTACTTTTACCGCCACCGGCATTCACGCTCAGT
GTGCTACGGGTTTTACGCTGGAGTGTCAAACGCGTTGGCTCAGAGCCTGTCGCATCGCCGTGCTCTTTAC
GTAAATGAGCCAGCAGCTTCTGCTTCTCATCCTCAGATACGTGATCCGCAACAGCCTTGTTCATTCCTGC
ATCAGCAAGTTGCTCTAATAAGCGGTCTACTGGTGTTCCAATTTCTTCACTCAGTGCTTTAACGGTAATT
TGTGTCATGCCGCTTCCTCCCCTTGCTGAAAATTATGCGTCTTCACCAAACCAACAAATGTTACGAGCCG
CCATAATAAGCTCACCCGCACGCTGTTCGGTCAGACCTTCAATACCTTCTAAATCATCCACACCTTGGTC
AGCCAGATCTTCCAGTGTCGCAACACCTTTCGCTGCCAGTTTGAATGCCATGTCGCGTTCCAGTCCTGCT
AATGCAAGCAGATCTTCTGCAGGCTCAAGGCCTTCGAACGACTCTTCTTTTGCCAAAGCAATCGTCGTCA
GCGCTTCTTTCGCACGACTACGTAGCTCATCTGCCAGATCTTCATCCATGCCATCAACATCAAGCAGCTC
ATTCATTGGTACGTAAGCGATCTCTTCTAGCGTAGAGAAGCCTTCTTCAACCAGCAGCTCAGCAAAATCT
TGCTCAATATCGAGATACTTCATGAAGTTCTCGATGGATGCCATTGACTCTTCTTGGTGTTTCTTCTGTA
GATCCGCAACCGTCATCACATTCAGTTCCCAACCGGTCAGTTGAGAAGCCAAACGTACGTTTTGACCGTT
ACGACCGATCGCTTGCGCAAGGTTATCAGCCTCAACAGCGATATCCATTGAGTGTGCATCTTCATCCATA
ATGATCGATGCCACATCGGCTGGTGCCATGGCATTAATGACGAATTGCGCTGGGTTATCATCCCACAAAA
CGATATCAATACGCTCGCCACCCAGTTCGCCAGAAACCGCTTGTACACGTGCACCACGCATACCCACACA
CGCACCAACAGGGTCGATACGCTTATCATTGGTTTTTACCGCGATCTTGGCACGTGAACCAGGATCACGC
GCAGCCGCTTTCAGCTCAATCAGCTCTTCACCAATTTCTGGAACTTCTACACGGAACAGTTCTGCCAACA
TTTCTGGCTTAGAACGAGTGATGAAGAGTTGGAAACCACGTGCTTCTGGAGCCACTTTGTACAGCAAACC
ACGAACACGATCGCCAGGACGGAAGTTTTCGCGTGGCAGTTGATCTTCACGTAGGATAACCGCTTCAGCG
TTGTTACCCAGATCGAGGATCACGGTTTCACGGTTCACTTTCTTCACTACACCAGTCACCAATTCACCTT
CGTTATCGATGAATTGTTCAACAATCTGTGCACGTTCTGCTTCACGCACTTTTTGTACGATCACTTGTTT
CGCAGTTTGCGTGGTAATACGGTCAAAGGTTACTGATTCGATCTGATCTTCGATATAGTCACCCAGTTGA
ACCGAGTCATCATCAAAGCTCGCCGCTTCAAATGAGATCTCTTTGGTTGGGTGCTCAACATTCTCAACCA
CTAACCAACGGCGGAACGTTTCAAACGCACCTGTTTTGCGATCGATGGCTACGCGCACATCGATCTCGAT
TTCATACTTCTTTTTGGTTGAAGTCGCTAACGCAGTTTCCAGCGCTTCAAAAATACGCTCACGAGGTACC
GCTTTCTCGTTAGAAACCGCCTCAACTACCGCTAAAATTTCTTTACTCATTGTTCTAGCCTCAAAGACTT
AAAATTTAGGGATCAGGTTAGCTTTTGAAATGTTGCTTAAGGCAAAGTGTTCTTCTTGCCCATCAACCAT
CACGGCTACGGTTTCACCATCAATTGATTGGATGACCCCTTTCCACTTGCGACGGTTGCCAACAGCCATC
TTCAAAACGATGCTGACCTCGTGACCAATAAACTGCTCGTAATGTGCTGCTTTAAAGAGTGGTCTTTCTA
GACCAGGAGAAGACACTTCGAGGTTGTAAACGACCGAAATAGGGTCTTCAACATCCAAAACAGCACTCAC
TTGGCGACTTACTTCTGCGCAGTCTTCCACTGTGATACCGTTTTCGTGATCAATAAAGATACGTAGTGTG
GAATGTTGCCCTGCACGGACGAACTCTAATCCAACCAACTCGTAACCTGCAGCAACCACCGGAGCTTCAA
GCATTTCAGTAAGTTGTCTTTCTAAACCAGTCATCTAAACCACTCCAGAAACAAAAAAAGGGCTTAGAGC
CCAATTTAAATACCAAGCAAATACCTAAAACCCTTAAAAAGGAAATTTAGATAATAAAAAACCCCGATTA
AGTCGGGGTTTTTTATTGCTGGACCCTGATAAATTGAGAATCGCTTCTCAACTGCAGTGAGGTTAACACT
GCCAAACTTGTCTCTCTAATCGTTAAGAGAGATTGGTTGCGGGGGCCGGATTTGAACCAACGACCTTCGG
GTTATGAGCCCGACGAGCTACCAAGCTGCTCCACCCCGCGTCCGACTTGCGAGCATTATACGCTCAACAA
GATGATTTACAAGTTTGTAAATATGGTGCCGAGAGAGGGACTCGAACCCTCACACCTAAGGCGCTAGCAC
CTCATGCTAGTGTGTCTACCAATTTCACCATCTCGGCATATCTTTTATTGAGGAATTTCGTCACTACTTT
TAGCAGGCGCTTCACTCACTGAGTCACCAGCTTGCTGAATCACTTGACCTTGTGAAGGGTCAACCCATTG
TGATTCAGTTTTGTGAGTTGACATATTGCCAAGCACAAGACTGATAACAAAAAATACTGTTGCGAAAATC
GCAGTCATTCGGGTTAGGAAGTTACCTGAGCCGCTAGCACCAAACACTGTGTTTGACGCGCCAGCACCGA
ATGAGGCTCCCATGTCTGCGCCTTTACCTTGTTGAATCAACACTAGGCCAATGATAGCAACCGCTGCCAA
CAGGTAAATCACAAGTAGAACTGTAAACATTACTTCCACCTATGTTCATATTTGTTGAGCTAGCGCCGTT
CGTATCATCAGACTCGAACAAGGCCAGCGACCTTTCTCTCCGAAAGCGGACGCAATACTAACGAATGGTT
CCGAGACTGACAAGAGGTATTTTCTAAAAAAAATCACTTTACGATTTGATCGCTCAAAAAACTCGCACAA
CAGCGTTTTTTCGAGCATTTCTACAATTCCTAGCGCGAAATCAATCAGCTAGGAATTGTAGAAACCAGCG
CCCAAATTAGCAGTTATCTTTTACAGCTTGAGCAATTTTTAATGCAGATTGCTTCACTAAGGTTTCATCT
TCCCCTTCCACCATCACACGGATCAGAGGTTCTGTACCCGATTTGCGCAGTAATACACGGCCTTTCGAAC
CTAGCTCAGCTTCAACCTCAGATACCGCCGCTTTCACCGCATCCGCTTCAAGTGGATTGTTATCTCCTGC
AAAACGGACATTCTCCAACACTTGTGGGTAAAGCGTCATACCTTTCGCTAATTCATGCAGGGTCATTTCA
CTACCCACTACTGAAGCCAGCACTTGTAGGCCAGCGACAATCGCATCCCCCGTAGTCACTTTATCGAGTA
AGATGACGTGACCTGAATTTTCCGCACCAATCTTCCAGCCTTTCTCTAGAAGTTTTTCCATAACATAGCG
ATCACCGACCGCAGCGCGTACAAATGGAATGCCCAACTGTTTAAGTCCATTCTCCATGCCAAGGTTCGTC
ATCAATGTCCCAACAACGCCACCTTTGAGCTCGCCACGGCGCAGTGCATCACGGGCAATAATGTAAGCGA
TTTGGTCACCATCGACTTTATTACCTAGGTGATCAACCATGATGATGCGGTCGCCGTCACCATCGAAAGC
AAGGCCAAGATGAGCATGCTCTTCAACAACGCGTTTTTGCAGTGCGCGAACGTCGGTTGCACCGACTTGG
TCATTGATATTCAAACCATTAGGCTCAACGCCCATCGCAATGACTTCCGCTCCCAACTCACGGAAAACAT
TGGGCGCAATGTGGTATGTGGCACCATTGGCACAATCCACAACAAGCTTCAAACCAGATAGACTGAGTTT
TGAAGGGAAAGTGCTTTTACAAAATTCGATGTAACGCCCCGCCGCATCCACCATGCGTGAAGCTTTACCA
AGCTCAGCCGATTCAACACATTCAATGTCTTTATCTAACTCAGCTTCAATCGCTAACTCAATGTCATCCG
GCAGTTTGGTTCCTTCATAAGAGAAGAACTTAATGCCGTTATCGTAGTAAGGGTTGTGCGATGCAGAAAT
AACAATCCCCGCTTCTGCACGAAACGTTTGGGTAAGATAGGCCACAGCTGGCGTTGGCATTGGTCCGGTG
AAGGTCGCTTTTAATCCTGCCGCTGCAAGCCCAGCTTCCAGTGCAGACTCCAACATATAGCCAGAAATAC
GGGTATCTTTACCAATAATGACTTTTCTCGTGCCTTGTTTTGCCAGTACACGTCCAGCCGCCCAGCCAAG
CTTAAGTACAAAATCAGGAGTAATTGGGTACTGGCCAACTTTGCCACGAACCCCATCAGTGCCAAAATAA
CGTCTCTTATCAGACATTTGTGTTTCCTTTACATTATTGTTTTTACAAATTGTTATGCATCATCTGCACC
ATTTTGAGTGCATCAATGGTCTGCTCTACATCATGAACACGGATAATTTGTGCGCCTTTTTGCGCAGCCA
ATGTGGCACACGCAACGCTTCCTGCCACACATTCAGCTGGTTGCTTATTCAGTGTTTTAAAAATCATTGA
TTTACGTGACATTCCAGCTAAAACTGGCAATCCAAAACGATGAAACTGTTCTAAATGGGCGAGCAAATGA
TAATTGTGTTGCACCGATTTTCCAAAACCAAAACCGGGATCTAAGATAATATTCTCACGCTTAATACCCG
CAGCTTCGCATTGTGCAATTCGCTCAGCTAAAAACTGGCAAACCTCTTCAATAATATTGTAGTAGTGTGG
GTTAGCTTGCATCGTCCGCGGCTGACCTTGCATATGCATAATACAAACCGGGACTTGAGCCTGCGCTGCT
ACTTCAAGAGCTCCCGGCTCTTGCAAAGCACGCACATCATTAATCAGATCGGCTCCCGCAGCTAATGCTT
GGCGCATCACTTCCGCTTTGCTGGTATCAATCGAAATCCATACCTCAGCATTCTGTTTTCGAATCGCTTT
GATAAGTGGGATGACGCGCTGTAATTCCTCTTCTAAAGCAACATCAGGAGCGCCTGGTCGAGTTGACTCA
CCGCCAATATCAATAATCGCGACGCCAAGGTCGATCATTTGCTGTGCTCTTGCCAACGCGACATCAAGGT
CAACGTAACGGCCGCCATCGGAAAAGGAATCTGGCGTAGTATTTAAGATACCCATCACAACGGGTGAATG
CAGCTCAAGCTGCTTATCGGCATGACTGATTTTCAGCATTCTAAAAATATATTCCCTGCAAACACAAAAC
CCCGAACAAGTCGGGGTTTAAAGTTAAAAGTGATGTTATTCAGCGTCTTTTTTCTCGCTTGCTGTCGCGA
CATCCGATGAAGCAGTCTCTGCTGTAGATTCTTCCGCCTTAGCTTCAGGCTCAGCTTTTACTTCAGGTGC
AGACGGAGTTTTCGATTGTTCACCCCAACCTGCTGGTTCACGAATCACAGGCTTACGCGCCATCAAGTCA
TCAATCTGACCTGCATCGATAGTTTCATACTTCATCAATGCATCTTTCATCGCATGCATGATATCCATAT
TATCCATAATGATTTGGCGAGCTCGTTCGTAGTTACGATCAATGATTTGACGCACTTCGTCATCAATCAG
CTTCGCGGTGTCATCAGACATGTGTTTCGTCTGTGTCACACTGCGCCCAAGGAACACTTCACCTTCATCT
TCCGCATACAACATAGGGCCTAGCTTTTCAGAGAAGCCCCATTGGGTCACCATCTTACGAGCAATTTCTG
TTGCACGCTCGATATCGTTTGATGCGCCTGTTGAAACTTTCTCTTTGCCGTAAATCAACTCTTCAGCAAG
ACGACCGCCGTACAAGCTAGAGATCATTGATTCCAGATGCTGTTTAGACATACTCACGCGATCTTGCTCA
GGCAAGTACATGGTGACACCCAATGCACGACCGCGAGGAATGATCGACACTTTGTAAACCGGATCATGCT
CAGGTACAAGGCGACCTACTACCGCATGACCAGCCTCATGATAAGCGGTAGACTCTTTTATCTCTTCAGA
CATCACCATTGAACGGCGCTCTGCACCCATCATGATTTTGTCTTTTGCAAGTTCAAACTCAACCATAGAG
ACGTTGCGCTTGTTGCCACGAGCAGCAAACAGCGCCGCTTCGTTAACTAAGTTCGCTAAATCCGCACCAG
AGAATCCAGGAGTACCACGCGCAATCAATGATGGCTCTACATCATTCGCCAGAGGCACTTTGCGCATATG
CACTTTAAGAATTTGCTCACGACCACGCACATCTGGCAGGCCTACCACGACTTGACGGTCAAAACGTCCC
GGACGCAGCAATGCTGGGTCCAACACGTCAGGACGGTTGGTTGCCGCGATGACAATAATGCCTTCATTGC
CTTCAAAACCATCCATCTCAACCAGCATTTGGTTTAGTGTCTGCTCACGTTCATCGTGACCACCACCAAC
ACCCGCGCCACGCTGACGACCCACTGCATCAATTTCATCAATGAAAATAATACATGGAGAGGCTTTCTTC
GCTTGTTCGAACATGTCACGCACACGAGATGCACCGACACCGACAAACATTTCAACGAAATCCGAACCAG
AGATAGTAAAGAATGGCACTTTAGCTTCACCAGCAATCGCTTTGGCAAGCAAGGTTTTACCTGTACCAGG
AGGACCAACCATGAGTACACCCGTTGGGATCTTACCACCCAGCTTTTGGAAGCGGCTCGGATCGCGCAGG
TAATCGACCAGTTCTTTCACATCTTCTTTTGCTTCATCACAGCCCGCAACGTCGCTGAAAGTGGTTTTTA
TCTGGTCTTCACTCATCATACGCGCTTTGCTCTTACCAAATGACATGGCACCTTTGCCACCGCCACCTTG
CATTTGACGCATGAAGAAGATCCAAACCCCAATCAATAGAATCATTGGGAACCAAGAGATGAAAATGGTA
CCCAGCAAGCTTTGCTCTTCAGGAGGCGTACCTTGTACTTTCACGTCTTGATTGATCAAGTCATCGAGGA
GCTTTTGATCATAAACCGGCATGTAAGTTACATAACGGCTGCCGCCTCCACGACGCATGAAAGTAATTTC
ACCGTTGTTGAATTGAGCTTCCTGAATCTGGCCTTGACCAACTTCCTTTACAAATGTGGTGTAGTCGACT
GCTCTGCCGTTATTCTCACCGGGGCCGAAGCTCTGGAATACAGACATCAAAACGACAGCAATCACAAGCC
ACAGGATTAAATTTTTTGCCATGTCACTCAAGGTGTAAGCCTCGCGATAACTAATTGTAATTAAAAGGTA
GGGTACTACAGTTTGTAGCTAGCGGCTATAGGGTCTACTTAGGCACCAAATAGTGAAATAGTTAACCTTT
GTAACCAGTCGCTACGATAAAAACTTCTCGTGAACGTGATCGAGAGGAGTCCGGTTTACGGATTTTAACC
ACTTTAAACAGGTCTCTTACTGCTTTGACATAATCATCAAAGCCTTCTCCTTGAAACACTTTCACCACAA
AACTACCATTGGGAGCCAGAACTTGTCGACACATATCCAGTGCCAATTCGACAAGATACATGGCGCGAGG
CTGATCGACGGACAAGTTACCCGCCATATTAGGTGCCATATCAGACATCACTACATCAACCATATCTGGC
TGGATTCGATCGAGCAATGCATTGAGCACCGCTTCCTCACGGAAATCACCTTGCAAGAAAGACACCCCCG
CAATCGACTCCATAGGTAAAAGGTCACATGCAATAACACGCCCACCTTCGCCAACTACTTTGGCCGCAAA
TTGCGACCATCCACCAGGTGCAGCGCCAAGATCGACAACTGTCATACCAGCTTTTAGTAGTTTATCTTTG
TTTTGGATCTCTTCTATTTTGAAGATAGCACGTGAACGATAGCCTTTCTTCTTTGCTTCGTTAACATATT
TGTCGTCAAAATGCTCTTTTAACCAGCGAGTTGAGCTGGCCGAGTGTTTCTGTTTACTCATTTTGTTCCT
AACTAAGTCACCACTATCCAAGAAAGTCTGGTAGAAAATATAGTCTTCTAGCATAGATGGCGTTAAAATG
ACGGTTTTCAACCCTAATATTAAATAAATTTGGCCGCGTAATGAACCTAAGCAACAAACAAAAGCAGCAT
CTGAAAGGCTTGGCACACAACTTAAAACCTGTTGTGTTGATGGGAGCTAACGGACTCACAGAAGCTGTGC
TGGCGGAAATCGAAATTGCGCTCGATCACCATGAACTGATTAAAGTGAAAGTCGTTTCTGAAGATCGTGA
AACTAAGCAATTGATCGTTGACGCAATTGTTCGCGAAACTGGTGCCGAGAAAGTACAGGTAATTGGTAAA
GTCCTAGTACTTTATCGCCAGTCTCAGCAACGCAAAATCGAATTGCCACGCAAATAATCAGCCAATGGAT
GAAAAAAGGTCGCGACTGCGACCTTTTTTACTTTTTCCTAAAATGATTGGCTAATTTGCGAAGCTATAGA
TATTCCACGCGATCAATTTCAAAGACCTTATTGCCCCCTGGAGTCGCAATCGAGACTTCATCGCCTTCAA
ATTTACCAATCAAACCACGAGCAATCGGCGAATTGACTGAAATACGACCTGATTTGATATCCGCTTCATC
ATCACCAACGATTTGGTAAGTCTTCTCTTCGTCGCTGTTGACATCAATCACCGTCACCGTGGCACCAAAA
ATGACTTTGCCACTGTTTTCCATCTTAGTGACATCAATAACCTGCGCCACTGATAGCTTGTATTCGATAT
CACGAATTTGCGCTTCACAGATCCCCTGCTCTTCACGTGCAGCATGGTATTCCGCATTCTCTTTCAAATC
GCCAAGCTCACGAGCTTCGGCAATCGCTTCTGTAATTTTAGGTCTGAGCTTTAATAGTCTATCGAGTTCT
TCACGCAGTAGCTTTTCACCACGCGCTGTCATTGGAACTTTTTCCATCATTTACCTCTGCGCCAAAGTGT
TTCTTTGGACAATAAAAAATTTCCCAACATCCTAAATCGGGTCGGGTTAGGGTTGAACCATTTGGATTAC
TCAAAAGTGTAAACAAAGTTAAGAGCTAAATCATCCAAATTCAAGATTTGCGAGGCGAATTTAGTTGAAT
CCCCATTTTCGCTTTTTATATGTGATCTTTAGCACAATTAGATTGCGTGCATTTTGCTCAATCTCGAATA
AAAAAAATAAAAAATACAACAAATTAAATTAAAAAAAACACTTACCAACAAACATTAAAATCATTTAAAA
ACAATAACTTGATAAATTTTTACCAACAATAAAACAGTGTTCATAAGTTGGATTTATATCATTTTACTAA
CTGATAGCGGAACTTTGGGAGTAAAAAAATAGCCACGAAAATGGCTGAGCCATCAAATCTTTATGCTTTA
TGGTTGAACACAACAATGACCAATGAAGCTTGATGCATCACCTATTTCGATTGACGTGGCTTACGTCGCA
CAAAAATCAAATTTATGGACAATAAATTAGGACTTAATAAGATGAACAAGACTCTGATTGCTCTTGCTGT
ATCAGCTGCTGCAGTGGCTACTGGCGCTTACGCTGACGGAATCAACCAAAGCGGTGACAAAGCAGGTTCA
ACCGTTTACAGCGCGAAAGGTACTTCTCTAGAAGTTGGTGGCCGTGCTGAAGCTCGCCTATCTCTGAAAG
ATGGTAAGGCACAAGACAACTCTCGCGTACGTCTAAACTTCTTGGGTAAAGCAGAAATCAATGACAGCCT
ATACGGTGTTGGTTTCTACGAAGGCGAGTTTACTACTAATGATCAAGGTAAAAACGCGTCTAACAACAGC
CTAGACAACCGTTATACCTACGCTGGTATCGGTGGCACTTACGGTGAAGTGACTTACGGTAAAAACGATG
GCGCATTGGGCGTAATCACTGACTTCACCGATATCATGTCTTACCACGGTAACACAGCCGCAGAAAAAAT
TGCTGTAGCAGACCGTGTTGACAACATGCTGGCTTACAAAGGCCAATTTGGTGACCTAGGCGTAAAAGCA
AGCTACCGTTTTGCTGACCGTAACGCTGTTGACGCAATGGGTAATGTTGTAACTGAAACAAACGCTGCCA
AGTACTCTGACAACGGTGAAGATGGTTACTCTCTGTCTGCTATCTACACTTTCGGTGACACTGGCTTTAA
CGTAGGTGCTGGCTACGCAGATCAAGACGATCAAAACGAATACATGCTAGCCGCTTCTTACCGCATGGAA
AACCTGTACTTCGCAGGACTGTTCACTGACGGTGAGCTAGCGAAAGACGTTGACTACACTGGCTACGAGC
TAGCTGCTGGTTACAAACTAGGTCAAGCTGCGTTTACTGCGACATACAACAATGCAGAAACAGCGAAAGA
AACTTCAGCAGATAATTTTGCTATCGACGCAACTTACTACTTCAAGCCAAACTTCCGCTCTTACATCTCT
TACCAGTTCAATCTGCTAGATTCAGACAAAGTTGGTAAAGTAGCATCAGAAGACGAACTGGCTATCGGTC
TACGTTACGACTTCTAATTGTTGACTTCAGGTCACACGCCAAACGCCTGCTCACTAGCAGGCGTTTTTCT
ATCTCGTTATACTGCAGCAACGTTTCTTGGTGGATGTTATTGCTATGCTTTTTCGCTTCATACCTGTTTG
GTTACTCTCTATTAGCGGTTTTCTAATAGCCTCTCCGATTTACGCACAAACACCATTGACTGCCGCAACG
ACTAAACTTCCTCAAGGGGCACGTTATAGCCTATTGATTGAAGATGTCGCATTACAGCAGAACACTCTCG
AACTCAATACTCATCTGTACTATCCCCCCGCTAGCACCCAGAAGATTTTGACGGCACTCGCCGCAAAATT
AGAACTGGGTGATAAGTTTCGCTTTCACACTGATTTAATGCGTTCAGGGCAAGATTGGATCATTCGCTTT
TCAGGCGACCCCACCCTGACCACCGCAGATTTAACGACATTGCTCAAAGCGATGAAAGCGCAAAGTGGCG
GTAGGATTGAGGGCGATTTGTGGCTGGATAATAGTGTATTTAGTGGATATGAGCGTGCGGTAGGCTGGCC
ATGGGATATTTTAGGCGTCTGCTATAGCGCCCCAGCCAGTGCCATCAACCTCGATGCTAACTGTATCCAG
GCGTCTATTTATACCGAACCACAAGGTAAAACGCGCGTTTATGTACCAGAGCACTACCCTGTGCATGTTC
AGTCGCAAGCCATCAGCGTGACACAGAGCGAACAAGAGAGTTTACTGTGTGACTTAGAACTGACGGCAAC
GCCTGAGAATCACTATACGCTGGATGGCTGTTTAGCCCTACGAGACAAACCCTTACCACTAAAATTTGCG
GTGCAAGATACTGGGATCTACACCCAGCGAGTGGTCTATCGTCTCCTCAGCCAGCTAAACATCGAGCTCA
AAGGGAAGATAAAAGTCGGTAAAGCAAATACCAAACAAGCGCAGAAAATCGCTTCTCATCACTCCCAGCC
GCTGCCTGTGTTACTGAAAACCATGTTGCAAGAGTCCGACAACCTGATCGCCGATACCTTGACCAAAGCC
TTGGGACACCGTTTTTACTCTCAACCCGGTAGCTTTACCAACGGAACACAAGCCATTAAACAGATTTTTT
ACTCGCGCACGGGCATTTCATTAGAAGATACTCAGCTCGCCGATGGCTCTGGCCTTTCACGTAATAACCG
GATGCGTCCACAAGTGATGCTGGAAACTCTTCGCTACCTTTATCAGCACGAAGCTGAGCTTGGTTTAATT
GCTATGCTGCCTTCAGCGGGAGAATCGGGCACTTTGCAATATCGACGCAGTATGCGTGCGCCGCAAATCA
GTGGCCAAATTAAAGCGAAAAGTGGTTCACTTTATGGCACTTACAATATGGCGGGCTTTGTGATGGACGA
AAATCAGCGCCCTAAGACTCTGTTTGTTCAATTCGTCACCGACTATTTCCCTCCGAGATCCAATCCTGAG
GTAGCGGTTGAGCCGCCGATTATCCAGTTTGAAACTCAGCTCTATCAAGAGCTTATTCAGTTTAATCGTT
TGGCATCTAAGCCAAACTAGGCTACCTGAAAAATAAAAAGCGCCGTTTGGCGCTTTTTATTTATTTTTAG
CTCAGGTTTGAAAACCATTACTTGATGGTCACTCGAGCGAACTTACGCTTACCCACTTGGTAAACCGATG
TACCACAAGCAGGAATCAGCTTCGCATCTTCTAACTTCTCGCCATCAAGCTTCACCGCACCTTGTTTAAT
CATGCGCAGTGCATCAGAAGTAGAAGCCACAAGTCCCGCCTCTTTAAGCAGATTGGAGATAGCGATTCCA
GACTCGAATTCAAACTCTGGCATTTCCTCAGGCATCGCCCCTTTTTGGAAACGGTTGATGAACTCTTGTT
CTGCTGCGTCAGCGTCGGCTTGAGAATGGAAACGAGCGATGATCTCTTTTGCTAGCAAAATCTTGATATC
ACGCGGGTTAGCACCATTAGCAACCTCTGCTTTGAATTGGGCCACTTCTTCTAACGGACGGAAAGAGAGC
AGCTCGTAGTAGCTCCACATCAAATCATCAGAAATTGACATGATTTTACCGAACATTTCGCTCGGCGCTT
CGCTCACACCAATATAGTTATGCGCTGATTTGGACATTTTCTTCTCGCCATCCAATCCCACCAGCAGAGG
CATCATCAATACCACTTGTGGTTTTTGGCCGTTGGCTTTTTGTAGCTCACGCCCCATCAGCAAGTTAAAC
TTCTGGTCAGTACCGCCTAGCTCAACATCCGTCTCCATCGCAACAGAGTCGTAGCCTTGTAGCAATGGGT
ACATAAACTCGTGAATCGCAATCGGCTGACCATTGTTGTAACGCTTTTTAAAGTCATCACGTTCTAACAT
ACGAGCGACGGTCTGGTTTGAAGCCAGACGGATCATCCCTTCCGCTCCCAGTTTTGACAACCACTCTGAG
TTAAATTGGATCTTGGTTTTGGCAGGATCGAGGATCTTGAACACTTGCTGCTTGTACGTTTCCGCGTTAC
GCAATACATCTTCGCGCGTCAAAGGTGGGCGTGTGGTGTTTTTTCCTGTTGGATCCCCCACCATTCCAGT
AAAGTCACCAATCAAAAATGTCACGTCATGACCTAAATCCTGGAAAGTACGAAGCTTATTGAGGATTACC
GTGTGGCCTAGATGGATATCCGGAGCCGTTGGATCCGCCCCCAACTTAATTCGTAGCGGACGATTTTCTT
TGAGTTTGGCAATGAGCTCTTCTTCGGGGATCAGCTCTTCAACACCACGTTTAATCTCGGCTAAAGCGGC
TTCAATACTCGCCATTCTTGTTCACTCCCACAGATTTGGCAAAAATATGATAGTGGGACATATTACTTGA
ATAGCGATGCATTTTGAAACCAGTTAGACTACCCGACAGCGATTTTGTTAATAATTAAATGAATTTGAAC
TGAACATGCTTTCTCTTTTCAATCGTCTTCCTTGGCTGCATCGAGTGTTAATCACCGCGTTTAGCGCCAT
TATTGTCTTCGCCATTTTTTTTCTGCCCAATTCTGAAGATTTACGTAAACCGGATGCTCAGCGAGAAGTA
GGACGCCACTATCCCGTCACTCTCGATAACCAACTGGTCTCCACACCAGAGGAAGAAGTGATCGCTCCGC
CCTCTGTTATGCTGCGCTGGGAAACCTACCAAGTTGCCAACGGTGAGAGTGCCGCCTTACTCTTCCAGCG
AGCAGGACTCTCATCACGCGTGCTCTACGAATTGACCTCAAGCAATAGCGATATCAACAATCAACTGTCG
AAGTTAATGCCTAAAGACGAGCTGAAATTTGGCTTTGACAAAGATAATCAATTAGTTCAATTAAAACGCA
CCATTAGCCCTTATGAAACCTTTGTGGTAACCCGTTCAGATTCTGGTTTTACCTCTGAGTTTGATAAGAA
AGAAGTCACCTTCCAACTCAATTATGCCGAAGCCAAAATCACCTCTAATTTCTGGAATGCGGGTGTCACC
GCAGGGTTAAGTGCTAACCAGATCATTGAGTTAGCCAATATGTTTGGCTGGGATATCGACTTCGCGCTCG
ATATTCGCGAAGGCGATCAATTCAAATTGCTCTACCAAGAAAAAATCGTCGAAGGCTCTGTGATTGGTCG
CGGTAATATTATTGCTGCCACTTTTATCAACCAAGGTTCAACCTTTACTGCGATTTTGGATGACAATACA
GGTAACTATTACGATCAGAATGGCCGTGCGATGAAAAAGGCCTTCTTGCGTTCGCCGCTCGATTTTCGTC
GCGTCTCTTCTAACTTTAATCCTCGCCGACTCCATCCAGTGACCGGGCAAATTAAAGCTCACCGTGGTAC
TGACTATGTGGCACCAGTAGGAACACCGATTTGGGCTGCGGGTGATGGTGTGGTTGAGAAATCCAGCTAT
AACCAATTTAATGGTAACTATGTCTACATTCGCCATAGCAATACCTACATTACCAAGTACCTACATTTAC
AGCGCCGCCTAGTTAAAACCGGAGAGCGAGTAAAACAAGGCCAGACTATTGGTACATTGGGGGGCACAGG
ACGAGTTACCGGCCCTCACTTACACTATGAATTCTTGGTTAATGGCATCCACAAAAACCCACGCACGGTT
GAATTACCACAAGCACAGTCACTGACTGGTAAAGCAAAAGAGACCTTTATTGCGAATGCGAAGCAACGAA
TGGAAAAGCTTGAGCGTTACAGCCAGTTACTGTATGCCAATCAATAATCATCTCGTGGCGGACAAAAAGT
TAGGCCAGCAATTGCTGGCCTAACTTTTATCAACATTCACTCTGTCGCTATGACATATTTAACTCTGCGC
ATCTTGAGGAGCTTCGTCTTCACTTACCCCTTTTCTACGCCGCCCTAACATGAGCAAGCAAGGGGTAAGC
ACTAAGGTCAGTACCGTAGCAAAGGCTAATCCTCCGGCCACCGCCGTCGCCAACTGTGACCACCACTGGG
TACTCGGTGCTCCAAACTCAATTTTCTGATTGATGATGTCGATATTCATCTCAAGCACCATGGGCAGCAA
ACCTAAAATCGTCGTCACCGTCGTCAGCAGCACTGGGCGCAAACGCTGCACTCCCGTGCGCAGTATCGCT
TCTTCTCGGCTCAAACCACGCTTAAGCAATTGATTATAGGTATCAATCAATACGATATTGTTGTTCACCA
CAATCCCTGCCAGAGCAATCACCCCGATGCCAGACATGATGATGCCAAACGGTTTTTGGAAAATCAGCAA
TCCAGCAAAAACCCCTACGGTAGAGAAAATCACCGCGGTCAAAATCAGGAAGGCTTGATAGAAACTATTG
AACTGGGTGATCAAAATGATCGCCATCGCCGCGAGTGCAACCATAAACGCTTTTTCGAGGAAAACCGCAG
AATGCTCTTGCTCCTCGTTTTGACCACGGATACGAAACTCCACACTACTCGGTAAATTGAGCTCACGTAG
TGCCTGTTCAATGGCTGGGAGTTCTAGCGCTAGGTTGTACCCTTCCTTGAGATCGGCCATCACGCTAATT
ACCCGTCGACCATCCACCCGATGAATCGTATCCTGCTTTTGCTCTGGAATAATTTGCGCAAAATTAGTGA
GTGGCACTAAACCTTGCGCGGTTTTTACGCGTAGTTGGTCAAAACGTCCAATATCGCGATATTCACTCGG
ATAACGTACCAAAATATCGACTTCTTCATCGCTGTCATCGGGAAGATAATCGCCAATTTTGAGGCCATTT
GTCACAAACTGTACGGTATTGCCCACCAAAGTAGCATCGGCCGCAAAACGTGATGCATCATCACGTCGAA
TATCAATTTTCCAATCAATCCCCGGCTTGCTGCCATTATCGCTTAAATTGGTCAGTGCCGGATTGGCCTC
TGCCCATAACCTCACTTGCTGAGCGGCTTTATCGAGATCGTCAGCAACGCGAGCTGAAATTTCAATCTCC
AGATCATGCTCAACAGGGGGCCCTGCGTCTGGAAATTTGTATTCGATTTCAACCCCTGGGAAGGTATCGG
TGACTTGCTCCAGTTCCTCAATAATCGCTTTAACACTGCGACGATATTGCCAATCAACGGGGGTTATCTG
TACGACGCCGATTTCATCATCGCCCCCCGTACGGGTATAGACACTTTCAAACTCATCGTGGCCTAACATC
ACCTGTTCAATATCACTCATGATACGATCTTTTTCATTCAGCGACAGATCGCCATAAGAGCGCACTTTGA
CCGAGAAAAAGGGCGGATCAACTTCAGGAAAAAACTCTGCACCTAACCCTGCTTTGCCATAAGCAAACGC
AATCGCCGCAGACATCAGCAGCGCACCGCACAAAATTTTGATCGGGTGGCGAATCGCTATGGCAAGCGTG
CTGTAATAGGCTTTGGTGATCCCCGTCGCTTGTGAAAAATCACCATTGTGCAGCGCCACCATCCGCGCTT
GATTGGCTTGGGTCACTTTCTGCGGACGACCAAACAAACTTCCCAATACCGGAACAAAGAGCAACGCCAT
CACTAAAGAGGCAGTGAGCGTCGCCATTAAAGTCAGCGGAAGGTATTTCATGAATTCGCCAGTGACATCT
GGCCAAAACAGCAGTGGGGCAAAAGCGGCCAACGTGGTCGCGGTAGAGGCGGTGATTGGCCAAGCCATAC
GTTTCGCCGCATCACGATAGGCTTCACTTCGATGCATTCCCTCTTGCATACGTCGATCCGCAAATTCAGT
CACCACGATTGCGCCATCCACCAGCATGCCAACAGCCATGATAAGAGCAAACAGCACAACGATATTGACC
GTCAGACCGAAAACGGCCAGTACCAATAACCCAGTCAAAAAAGATCCAGGAATCGAAACCCCAACCAATA
GCGAAGTGCGTACGCCCAGAATCGCAATGATAACCACCACTACGAGAATGATGGCGGACAGAATATTGTT
TTGTAGATCATTGAGCATGAGTTTGACATCTTCCGACTCATCCCAAATCGTTTTCACCAATAAATTATTA
GGCCAATCATCACGAGCTTGAGCTTCGCCTAACACCGCTTTGACTAGCTCAACGGTTTCAATAATGTTCT
CACCAGAACGTTTTTTGATATCCAAAACAATGGCGGGTTTACCATCTAAGCGAGCGAAGCTCTCAGGATC
ACGGAAAGATTTGCGTACTGTAGCCACATCACCGAACGTAATCACTTGCTTACCTTCGACTTTAATCGGC
AGCTCTAGTACATCCTTCAGTGATTCAAACACGGAAGGCACTTTGACCGAAAAGCGGCCATAACCGGTAT
CGACAAATCCGGCGGCGACCACTCGGTTATTGAGTGCAATCAGATTGTAGATGTCGCTTTGATCCAGTCC
ATAGCTCTCCATAAGCAGTGGATCAACGATGATTTCCACAATCTCTTCACGATCCCCTGCGATATCAACA
GACAAGATCTGTCGAAAGCTTTCCAATTTATCGCGTAATTGACGGGCTATCAGAACTGTCGTTCGCTCCG
GTACTGTACCGTAGAGCACAACAGATAAAACAGGCTGTTCCGCCGCCAGCGTCACTTCATTCACCGTCGG
CTCATCACTGTCCGCCGGTAATTTGGGTTTAGCCAAATCGACCGCATCACGCACATCGGCCATCGCTTTG
GCTAAATCGACGCCTACATTGAATTCCAGCACAACAGAAGCATGCCCTTCTGACGCGGTGGCCGTCATCT
CTTTCACCCCTTCAATCGAGCGCATTTCCTGCTCAAGAGGACGAACAATCAATCTTTCCGCATCACTGGG
AGAAATACCTTGGTGGCTCACCGAAACGTAGATGATAGGAATGGTGACATCGGGGCTCGATTCTTTGGGA
ATGGTCAGGTAAGTCGCCACACCCGCAACCAAAATGAACACCAGTAAGGTCAACATGGTGCGCGTACGAG
ACAGCGCCGCATCAATCAGAGTGAACATGGTGCGGCTCCTAGTGGGTTGCGCTGAGTTGAGTGGCGAGAA
CCTTATCTCCATCGCGAACAAATCCTTGTCCACGGGTAATAATATCCACTTGCTCGCCAAGTCCGGTTAA
CCAGACGCCATCTTGTTCTGCTTTCACCAGTTGGATTGGCACAAACTTGACGTGTTCACCTTGCAACGTT
TTCACGCCAAGGTTGCCCTCTTCATCGAGCGCGAGCATGGCGGGGGTGATTTTGATCGCGGCTTGAGACA
TTAGGCTCAACTCAACTTCTGCGCTTACCCCTGCAGGAATGGCTTGTTGTGGGTTATCGACCTCAACTTC
AATGGCAAAGGTATTGGTTGCAGGCGATGAGAGCCTTGAAATATAGCGGACTTTACCTTGTGTTTGCGTG
CCATCGATAAAGCGGATCCGCGCCGCTTGTTCAAGCTGTACATGTTGAATGTGTCGCTCACTGACATCAG
CCTCTATCACCAATTTGTGCAGATCGATAATGGAGGCAACCGGATCGCCAATCCCAACAAAATCGCCTTT
TTCGATAGGTAAAGTCTCCACGACACCATCAAAGGGGGCGCGAACTTGGGTATTATCCAGTAAACGTTGC
ACAGTACTGAGCGAGGATTGTGCATCTGTGAGAGCAGCAGCAGCATTGGTAAAAGCAACTTCGCCTTGTA
AGCCTTTATTTTTCAGTGCACTAGCCGCATTAAACTCTTGTTGTCGCACTTTGAGCTGCGCTTTCGCTCG
CTCTAACTGGGCATCCAGATCGCCTTTATCAATCAAGGCGATTATCTGGTTTTTGGTGACCATTTGCCCT
TTCGCAATCTTCACCTCGGCGATCCGCCCAGCAATTTCAGCACCAATTTTAGCCTGCCGATCCGGCGCAG
TGCGTCCGTACAGCTCGATAACTTTATCGGTTTGAGTTGCGCTAAACGTTTGATAACCGACTTTGGCTAA
AGGGACTTGTATTTCCATCGCCGTTTGCGGCTCTTCGGCGTTGGAATCGCCTAAGCCTAACCAGAGTGCT
AACAGAATAATGAAGGAAAAAGAAATCAGCCAAGGTTGATGCAGAAAGTAGTCGCGCGCTTGACGTGAAG
AAGTTTTGAGCGGAAACATAACTATTCCTTATTGTTATCGCTGCGTGACATCCTAATACGCAGCGTCGGC
CAATCGAGTTTATCGACTGGCCTTATTTTCCTGAAAAATCTCAGGATTAGACGCTAAATGATGCGCCGCA
ACCACACGTGGTCGTTGCATTGGGGTTGTTAACGAAGAATCTTGAGCCTTCGAGACCTTCGGTATAATCG
ACCACTCCGCCGATCAAATATTGCAGACTCATAGGATCAACCACCAAAATGACGCCGCTATTCTCAATTT
TGGTGTCACCTTCGTTGACGGTTTCATCGAAAGTAAAGCCATATTGGAAGCCGCTACAACCACCACCAGT
GATGTAAACACGCAACATTAACGATGGATTTTCTTCTTCTGCGATCAACGCTTTAACACGTTTTGCTGCC
GCATCAGAAAAGGATAATGGAACATTAACTTCGCTCACGATGACCTCTCTCAGTCGTGGAAAATACAACA
ACACCGCAAAATCCGATGTGCTGCCGATCTAATAATGATAATGGCGGCGATTATCTAATACCTGAGTTGG
CCGTTCAAGTATTAGCCTTAATCCGAATCAACTTGGCGGATAAATTCGCTTTCTTGCTCGCTATTTTGCG
GATGCAGATAGGGAAAATCGATCAAAATGTAGCGAAAACATTTCACCCACTGGAGCATAGGCGTACAATG
CGCCCCAAAATTGGTCCGATTCATCATAAGAGGAAACTAGCATGACCAAATCAGCCGAGTTGTATCAAAA
GGCGCAAACCACGATTCCGGGTGGAGTTAACTCTCCTGTTAGAGCCTTTAACGGAGTGGGTGGTTCACCG
ATTTTCATTGATCGTGCCGATGGCGCGCTGATTTTTGATGCCGATGGTAAAGCATACATTGACTACGTGG
GATCATGGGGACCAATGATTCTCGGCCACAACCATGCGGTAATTCGTGAAGCGGTGATTCAAGCAGCACA
ACGCGGTTTAAGTTTCGGTGCACCCACCGAGATGGAAATTACCATGGCAGAGTTGGTCTCTGAGCTCGTT
CCTTCAATGGAACAATTGCGGATGGTGAACTCGGGCACTGAAGCGACGATGAGTGCGATTCGTCTTGCGC
GTGGTTATACAGGCCGTGACAAAATCATCAAGTTTGAAGGCTGTTACCATGGTCATGCCGACAGCTTACT
CGTTAAAGCGGGATCTGGGGCTTTGACTCTAGGCCAACCAAGTTCACCCGGCGTTCCTGCTGATTTTGCC
AAGCACACCTTAACTGCTCGTTTTAACGATCTAGACTCAGTGCGTGAGCTGTTTGCGGCCAATCAAGGTG
AAATCGCCTGCATTATCGTTGAACCCGTAGCTGGCAATATGAACTGTATCCCACCAGTGGAAGGCTTCCA
CGAAGGGCTGCGTGAAATTTGTGACCAAGAAGGTGCATTACTGATTTTCGATGAAGTGATGACTGGTTTT
CGTGTCGCATTGGGCGGCGCTCAAGCGCACTACAACATCAAACCCGATTTGACGACACTTGGTAAAGTGA
TCGGTGGCGGTATGCCAGTCGGCGCTTTTGGTGGTCGCCGTGAAGTGATGCAATACATTGCCCCAACAGG
CCCGGTTTACCAAGCTGGTACACTATCAGGCAACCCAATCGCGATGGCAGCGGGCTATGCCTGTCTGAAT
CTACTGCGTGAAGAAGGCAATGAAAAGCGCTTAGCCGCCAAAACCAAGCAACTGGCTGATGGCTTTAAAT
CTCTGGCCGATCAACATGGTATTCCACTTTTAGTACACCAAGTTGGCGGCATGTTCGGTTTCTTCTTTAC
CGAACAAGAGACAGTGACTTGCTATGAAGATGTCGCCCGTTGCGATGTAGAGCGTTTCAAACGTTTCTTC
CATCTGATGCTGCAACACGGCGTTTATCTCGCCCCCTCTGCCTTTGAAGCAAGCTTTACCTCACTGGCGC
ACGGTTCAAAAGAGATTGAAGCCACGTTGGAAGCCGCAGATCGTAGCTTTGCGATTTTGGCAGCGGAAGC
GAAAGCGTAACCTACTGTGGGTCACCACTTTGCGAAGGCAGCCTCGGCTGCCTTTTTCATTGAGTGCAGA
TCTATTGCCAATAATAGAGACTCAGTAGCACGAGAGCACAAATCACTACGCCAAACCACGGAATCGGTCT
ACGTTTCGCTTTCTTGTCACAACATTCATTTTTATCACAACAGCCCATCTCGACCTCCGGATTGCTAAGC
AGCTGAATTGGCGTCATTATAACGCTTCAAATTCCTTTAGGTGGACAACTCCTGTGTCNGAAAAAATCAA
ATTAGCATCCAGTCATCGCGTATTAGTTGTGGCGCTGCTCGCTTCTGCACTCGCGTGTTACTGGTTGGTC
GAGCCTTACATCAACTCGATAATAATGGCCTTCATCATTTCGCTCTTAATGTTTCCAATCCATGATTGGT
TTGAAAAGAAACTGCCTTCACACAACAATTTAGCGGCCTTTTTATCTTGTGTTGTGCTAACCGTTATCAT
CGTTATTCCCCTACTGTTTATTTTTGGGGCCATCGTTCAACAAGGCTCTAAGTTCTCACAAAACCTCTAC
GCATGGGTTACACAAGGCGGAATTCAGGCTCTCTTTAACCATCCTTGGGTGGTCAAAGGGCTCAGCTTAG
CCAATCACTATCTGCCTTTTGAAGAGATCAGCCCCCAACAAATCGCACAACGCATTGGTCAGTTTGCAAC
CACATTCGGCAGTAATTTAGTCAGTATTAGCGCAAAAATTCTCGGGGATGCCACCAGCTTCGTGATGCAT
TTTTTCCTGATGCTGTTTGTGCTGTTCTTCCTACTGCGCGATCACGACAAAATCATCAGTGCGATTCGCC
ATATTCTGCCCCTCTCTCGCAGCCAAGAAGATCGCCTGCTCAGCGAGATAGAAAATGTCTCCAAATCAGC
GGTGATGGGCTCTTTTTTAACCGCCATCGCGCAAGGTGTGGCAGGCGGAATTGGCATGTGGCTGGCGGGT
TTCCCGGGACTGTTTTGGGGAACCATGATGGGCTTTGCGTCCTTTATCCCCGTCGTCGGTACTGCGTTAA
TTTGGATCCCTGCGACACTCTATCTATTTTTAACCGGTGATACGACTTGGGCGATTTTCCTCGCCATTTG
GAGTGTTGCGGTTGTGGGCTCGATTGATAACTTACTCCGCCCCTTCTTAATGCAAGGCAGTGCAGGGATG
AATACCTTGATGATTTTCTTCTCCCTGCTCGGCGGTATTCAGTTGTTTGGTTTAATTGGCTTAATTTATG
GCCCGCTGATTTTTGCCATCACCATGGTGCTGTTTAATATCTACGAAGAAGAGTTTCGCAGCTTTTTAGA
TCAGCAAGACCGAAGCTAAGTCCAAGTTAGGGTTTCATTCAAGGGGCAGAGTGTGCGAAAATCTGCCCCC
TTTTCTTGAGTAGAGCGTGTCATGCAACCTTATACTGCCCCGAGTGAAATCGCCCTTCGTCAACTCGACT
ATTTTGCTGATAAGCATGTGTTGGTCGCGGGCGAAGTTGAAGATCGTTTTCCTATCGAACTTCGTCAATA
TTGCGCTTCCGTTTCGGTGTTTACCACGCACTACGGCTACTACTCTCAGCTCAAAGCTTACCCTGAGATT
ACTCGCTACTTTGGTGAGCAATTAACAGCAGATCTCAATGCTGATCTGATTTTGCTTTACTGGCCTAAAG
CCAAGCAAGAAGCGGAATACTTACTCGCGATGCTGCTGGCAAAGCTCGGTACAGGCACTGAAATTGTGGT
GGTCGGTGAAAACCGCTCTGGGGTGAAGAGCATTGAAAAAATGTTCGCCGCTTATGGCCCAATCCACAAA
TACGACTCTGCACGCCGCTGCTCATTTTATTGGGGACACTGTGTTCATACTCCAGCCGCTTTTGATATTG
AGCAATGGTTTAAATCTTACGCGGTAGACTATCAAGGTCATGAGCTGACGATCCGCAGCTTACCGGGAGT
TTTTAGCCATGGCGAATTTGATCTGGGAAGTCGCTTACTGCTCGATACCTTACCCCCCCTGAGTGGTAAG
GTAATCGATATTGGCAGTGGTGCCGGTGTTTTGGGCTGTGTGATGGCAAAACTCAACCCTCATATTGAGT
TAGAGATGACAGACATCAGCGCTCTGGCGATTCGCTCTAGCCAAGAAACCCTAGTGGCTAACCAACTGCA
CGGCCACGTTTATCCATCCGATATGTTTTCCGACACCGGGCATCACTACAACTATATTGTGACCAATCCA
CCATTCCATTCGGGATTGGAGACCAGCTATAGCGCCACAGAGCGTCTTCTTGCCGAATCTGTAGATCATC
TTGCTTCGGGAGGCTCCATCTGGGTGGTGGCAAACAGCTTTTTGAAATATCCGCCAATTCTTGAGCAAGC
GTTTGGTCACTGCGATATCGCCGCTAAAACCAATAAATTTGCCATCTATCACGCAAAAAAATAACTCGTT
ACATTTTGCCGCTTTTAACGTAAATCAGCCTCAAAAGCGGCATTCTCCTCACGTTTTTTGCGTCTATGCC
CACGCTTTAGCTTGGACTTACTTGTCAAAGTAAAAAAACTCGTTAATTTCGTTACTTTAGGTTTTTCTTG
TCTATCACCCACTCATGCTTGGCGATCGCCGCAGAGTTTCACCGAAAGTAACACCTTAATTATGTTTAGG
TTCTATCGAAAACAAAAATTCAAACGCCTGCAAAATACCTTGATGGCTGCGTTTTTGGCCCTCAGCATTA
TTCCTTTGACCATTACTGCGTTGTTTTTCCTACATTCACACAGTAAAGATCTGGAGCAGCAGAGCACTTC
TTACCTCGTTTCTGTTCGGGATAATAAACAGCAACAGGTCATCGACTACATGATGGCCAAAGAGTCGGAA
GTGATGGGTTTTGTTCGCTCCGAGCTGGCTTATGCCAGTGGCGGGCGTTTTTATGGTCTGGTGAATGCTT
TCCAGCGTTTAGACGTCAGTATTGAAGCGGCTCGTGAACATGCTCAGCAGCGCTATATCACCGGATCGGG
TGACCAAATAAAAACCTCGGTGCTCCCCCAATCAAGCAGCTACGTGGGCAGTGAACGCTATCGACTGCTG
CATAAACGCTACCACTGGGCTTACTTAGAACTGCTGAAACGGTCGGACTTTGATGACATTTTATTGGTCG
ATATTGATGGCAACGTCGTTTATTCGATTTATAAATACGACAATTTTGGCACCAACTTATTAACGGGCAA
ATACCAAGACACCAATCTAGGCCATACCTTCAAGCGTTTAGAACAAACGGTCAATGAACAGCGCAAAACC
AACGAAGATTTCACCCCTGTCGTGATTTCTGATTTCGTACAAGAGGATGGTAAACAATACGCTTGGCTTG
GCGCACCGATTATTCAGCAAGGCTACTTGCATAGTTACGCGATGTTCCGCTTACCAAGCAATGCGATCAC
CAAACTCATCGCAGAAGGCAGTAGCAATCCTTCGATGCAAACCATTCTAGTGGGACAAGATCACCGCTCA
AGAACCTTAACTTCCGCCGAAATTGCGGTTGAAAAAAGTAAAGCTGTGGTCGATTTAGCCTTATCGGGCA
AACGCGCCGTAGGCACTTACACCAATACCGATGGTGAACAGATCATCGCGGCCTACGCACCGATCAATTT
GAAAAATATCCATTGGGCTCTGGTGGTTGAACTGCCAGAGAAAGAAGCGTTTGCTCGCGTTCGTCAGTTA
GAGAAACTGTTTGTTTTTGCGATGTTGACGGCTATCGTCTTAGTGGTCATCGCCTCGCATTACCTTTCCA
ATTTCATTACCTCACCGCTTTTGAAGCTGACATGGGCAGCCGAACGTGTTTCGGCAGGCGATCTTGATGA
AGCCATGATCAATACCGAACGCAAAGATGAAATTGGCCGCTTGGCGGTCAGTTTTGAGCGTATGCAGCGT
TCCATTCGCGAAAAAATATCGCTGATCAAATCGCAAAATAAAGAGTTAGAGAGCAACTTACTGATCATTC
GTAAGCAAAACGATGAGTTACAGCTAGCGAATAAGCTAAAAGATGAGTTCCTCGCGACCACATCACATGA
ATTACGCACCCCATTGCATGGCATGATTGGTATTGCCGAAGCCCTGATCTCGGGGGCAAATGGCCCGATT
TCAGCAGCGCACAAGTATCAACTCGACATCATTATCAGCAGTGGGCAGCGCTTGGCGACTCTGGTTGATG
ATCTACTCGATTACCACAAAATGCGCTATGGCGCGCTGGATATTCAAAGGTGTGCCGTCGATTTATCGAG
CGCTACGCGCTTAGTCTTGGAGCTTTCTCACCATTTACTTGGCAAGAAAACGCTGCGCATTATTAATCAA
GTCTCAGAACAACCGGTCTGGGTTTCTGCGGATCCTCAACGCTTAGAGCAAGTCCTGTATAACTTGATCG
GCAATGCCATTAAGTACACTTCCGAAGGCAAAATTGTTATCTCCGCAACCTATATTGACGATAAAGTGCG
CGTGCAGGTGGTGGATACAGGTCAAGGGATTCCGGCAGAACAACTGGAGCACATCTTTGAGCCATTGATT
CAAGCGGGCCATGATGCGAGTCGCTATCGCCAAGGCGCAGGACTCGGGCTTTCCATCAGTCGTCAGTTAA
TCGAATTGATGCACGGCACTCTCTACGTAAGTAGTCAGCCGATGGTTGGCACTACCTTTAGCTTCACGCT
GCCTCTGGCGAGCGAAGAAGAGATTGCTCAAGCGCGCTTGACCGAACTCCCCCACTTCCAAGCACCGGAA
GTGTTGGATTCTGAACTGCCCGAGCAAAGCAACTTACCCGAAAATGAACATGGCCCACTTCTGTTGGTCG
CCGATGATGAACCAGTCAACCTGCGTGTGCTGGACAGCTTTTTACGTCTTGAAGGTTATCGCGTACATAC
CGCGCAAGATGGCCATCAAGTACTTGAAGCAATTAAACGTGAAAAACCTGAATTGGTGTTACTCGACATC
ATGATGCCAGGCATGAGCGGTTATCAAGTGTGTGAAAAACTTCGACAAACTTACGACCACGCTGAACTGC
CTATTATTATGCTGACGGCTCTCAACCAGTCTGATGACCGGGTACGAGGGTTTGAAGCTGGAGCCAATGA
CTACTTATCCAAACCATTCAACAAACAAGAGCTGGCCGCGCGCATTGTCGCTCACCTCACGGCGAGCAAA
GCCGAACTGCGCCGCATTGAGAATGCCCAACTGCAAAAAGAGTTGAAACATCGCGCTATGGTAGAAGCGA
GCCTATTGGAAACCCAAGGCCGATTATTGGAACAGTTAGAATCTGCGCCAGAAGCGATTTTGTGCGTTAA
AGAGGGCAATAAAGTACGTTTTGCTAACGAAGCGGCAGCACGTTTATTTAGACGTACCCCTGAGCAGCTC
AAACGCTCCAACGCCGAAGAACTGATTGCTCCTAAATTCTTGAATATTGAGCAAGAGCATTACTGCGGCA
ATATTGATGTTTACGTAGATGATGTGCGCCAGCACCTCTCTGCCGATGTCCTTCGCTTGCCGCAAGGTTC
TGGCTTACAAGCGATGTACATTTTTAATGTCGGCGGCAGCGTCAATGCCGCGCGGATTCATAACCTCGAA
ACCGCGGTAGAAGCCCTGTCTAGCTATGCCTTCGAAGGCGATAAAGACAAGCTGCAAAAACTCAAGGAAC
TGGGTGGTGAGTTTACTCGTCTTGCAGATAAAGCCTCGGGCGAGTATCAATCGAAACAAGATTTGATGCG
TGCCGTGTTAGTCGAAGCCATGACCAGTGCCTTGAACTATTGGGAACGAGTCTCAGGGCAAAGCAAGTTC
ACGTTTGCCGAACAAAGTGGCTTGTGGCGCGTTTATCTTGACCGCAGCACCCTACAAACTCGTACCCTAG
ACAAATACTTACGAATTGAGACACTGCCTAAAACACCGCGTTGGCGAACCGTACTGAACTCGCTCGACTA
CATTCTTGAGCATTGCAAAGAAGCAGGCCCTGAACGCACTCACATCGAAATGCAGCGCGATAAATTGCAA
AAACTCCTGACCAGTGAATAAAGCAATCCGCAAGCGAGCCATAAAAACCACCGCAGGGTGGTTTTTTTAT
GTCCATAACAAAACGCTTTCCCAACTCGGTTAATCAGGGTCTTGAAGTGACATACCCAAGCAACTTGAAT
TGCCGCTAGGCAACAACTGAATTTATCTCCATGAGCACAGATAAACCATTCTAGATGCACTATACCCAAA
CAACTTGGAGTTGCAGGTAGGTGGCAAGTCAGTGAATCCCATGAGCCTAGGCAAACTATGTGATAGGGGT
GAAGCAACAAAACCAATACCACGCAGCTTCCAATCGCAGAGGAATTCGTCCCTTCATATTGAGCACTAGA
GTGACACACTCAGACTTGATTCAAGAGATAAAAAAAGCATATTACTCCCCTCTTCTTGTATTCAAAAAGT
CGGGATAAAACGGTAAGAAAGGGCAGCAAATTCCTGATTCAGTCAGCCTTTGTTTGAGATTGCGAAGGGA
GTCACAACAATTCGCCAGATTTAATTTAATCGATTAAATTAACGTAAAATCAGGCTAGTGAGCGAGATCT
CGCAAATATAACTCAGGCAAAGAGCCATTATCAAACAAGGCCAAATAAGTAAGTAAACACTAACAAACCT
AGCTAAACCGTACCCGTTTTGCGAGTTGAATCACTTCGCGTTTTTTGTACAAAAATCACACATCAGAAGG
TATTTTGACGTTAATGACGTAGGGCATCTAGGTTTTGACGTTTTTAACGGGAATTGCAATTGATAAATTT
CTTGGCTAGGTGTTTTCTTACTCCTGCCAAAGGCCTACAGGCCACTCATGACTCCCCACCCTCCGACGGG
GTAAAAGTGATGAGGTAGGTCTTGGAGAGTGTTTATCAATTGATGACATTCCATCCATTAGTGAAATGAA
AGCAACTAGTAAGGAACAGCTATGCTTGCCAATATTAAAAAGACAGCACTAGCCGCCGCAGTAATCGCAG
CAGCAACCAGTGTTTCAGCTCCAGCGTTTGCACGTAGTGAGCTCACCATCGTGCCAGATTTCTACCCTAC
AATGGTACGTAACTTCAACCCGTACTTAGCGACTAACCTGCGTACAACCACCGACTTTATCTATGAACCT
CTGGTTGTATTCAATGAAATGAAAGGTAATACGCCTGTTTTCCGTCTGGCAGAAAGCTACAAAATGGCTG
ACGACCTGATGAGCGTGACTTTCGATATCCGCAAAGGCGTTAAGTGGTCTGACGGTGAAGCATTCACAGC
TGACGACGTGGTTTACTCTTTCGGCCTGCTGAAAGCGAAACCAGAACTTGATCAACGTGGTATCAACAAG
TGGGTTACCAGCGTTGAGAAAGTTGACGAATACAAAGTGCGTTTCCGTTTGTCTGAAGCAAACTCAAACG
TACCTTATGAAATTTCTCTGATCCCTATCGTTGCTGAGCACGTGTGGAAAGACGTGAAAGATCCAACCAC
CTTCACTAACGAAAATCCAGTAGGTACTGGTCCTTTCACCGTGATCGACACTTTCACTCCACAACTGTAC
ATCCAGTGTCGTAACCCGAACTACTGGGATGCCGCTAACCTAGAAGTTGACTGTCTGCGTGTTCCACAAA
TCGCAAACAACGACCAACTACTGGGCAAAATCGTTAACTCTGAGCTCGACTGGACTTCTTCATTCGTTCC
AGATATCGACCGTACTTACGCCGCAGCGAACCCTAACCACCACTACTGGTATCCAGCAGCGGGTACTCAG
GCGTTCATGGTGAACTTCAAAAACCCAGATCCTGCGAAAAAAGAAGCACTGGATAACGTAGATTTCCGTC
GTGCGTTCTCTATGGCTCTGGATCGTCAAACCATCATTGATATCGCCTTCTACGGCAGCGGTACTGTGAA
CGACTTCGCATCTGGCCTTGGCTACGCATTCGAAGCATGGTCTGATGAAGCGACCCACAAAAAGTACAAA
GGCTTCAACACTTATGACGTTGAAGGCTCTAAGAAGCTACTGGCAAAAGCGGGCTTCAAAGATGTGAACG
GTGACGGTTTCGTTGAAACTCCATCAGGCAAATCTTTTGAACTGCTGATCCAATCTCCAAACGGCTGGAC
TGACTTTAACAACACAGTTCAACTGGCGGTTGAGCAGCTACAAGAAGTGGGTATCAAAGCGAAAGCACGT
ACTCCTGAATTCGCGGTTTATAACCAAGCGATGCTAGAAGGTACTTACGACGTTGCGTATACCAACTACT
TCCACGGCGCTGACCCATTCACTTACTGGAACAGCGGCTACAACTCAGCTCTACAATCTGGCGACGGTAT
GCCACGCTTTGCGATGCACTACTTCACCGATAAGAAGCTTGATGGTTTGCTAGACAGCTTCTACAAAACA
GCGGACAAGAACGAGCAGTTAGCGATCGCTCACGGTATTCAGAAGATCATTGCTGAAAACCAAGTGACTA
TCCCTGTAATGTCTGGTGCATGGATGTATCAGTACAACACCACTCGTTTCACTGGCTGGTGGAGCGAAGA
AAATCCGAAGGGCCGTCCAAGCGTTTGGGCTGGTATCCCAGAGCGTCTACTACACGTACTGGATCTGAAA
CCAGTTAAGTAATACACGTTCATTTCTTGCGGCGCACGCTGTGCGCCGCCTATCTAAATCCCCTCATGTT
GTTAAGCAGACATATGGCGCTCGTCGTCAGGGGATTTCTCGCTCTCAAATTCGCTAGGGGCGAGACCTGA
AACCAGAGACAGGACAAAACTGGGTGAGTAAGGTGTAAGTTATGGGTTACTTTTTAAGACGATTGTCGTT
CTATTTTGCCGCGTTGCTGGTCGCAGCAACATTAAACTTTATTATTCCGCGTGCCATGCCTGGTGATCCG
GTCACCATGATGTTTGCTCACGCAACCGCACAAGTTACTCCAGAACGTATCGAAGCCATGAAACAGTTAC
TTGGCTTTGTTGAAGGTCCTTGGTATGTGCAGTATCTGACGTACATCAAAAGCATCCTGACTTGGGAGCT
GGGCACTTCAATCAAATTCTACCCTTTAAGTGTGAATGAGCTGCTTGGTGGTGCATTTGGTTGGTCACTG
TTCCTTGCGGGAACGGCGGTTATCATCTCTTTCTCAATCGGCTCTGTGCTGGGGATTTTTGCCGCATGGA
AACGGGGCAGCCGTTACGACACTTTTATTACTCCGGGAATGCTGGTGATTCAGGCTGTACCACAAGTGGT
TATTGCCATGCTCGCCATGTTCACTTTCGCTATCGGTTTAAGTTGGTTCCCAACTGGCTACGCATACACA
GCAGGTACCACTCCAGATTGGACGAGTTGGGCATTCATCAAAGACGTCGGTTATCACGCCGTTCTTCCTC
TGTTCTGTGCTTCGATCGTGCAGATCGGTGGCTTCTTGGTCAACATGCGTAACAACATGATTAACCTGCT
CGCTGAAGATTACATCACCATGGCAAAAGGCAAAGGCCTGAGCGAAAACCGCGTGGTATTTAACTACGCA
GCACGTAACGCTCTACTGCCAAGTGTGACCGCTCTTTCTATGTCGCTCGGTATGGCGATTGGTGGTCAGT
TGATTATCGAAATCATCTTCAACTACCCAGGTTTAGGCACTGTACTGTTCAACGCGATTACCGCACGTGA
CTACCAAGTTCTGCAAGGTCAGCTGCTGATCATGACGCTGTTCATGCTGTTCTTTAACCTGCTGGCGGAC
ATGTTATACGTTGTTCTTGACCCTCGCTTACGCAAGGGAGGTAAATAATCATGAAAGCACTTTGGAAACT
CTTACGCGGCAACCGTATGGCGATGATTGGTGTCACCATCTTAGGCCTGTTTTTTCTGCTCGCGGTCGCC
GCACCACTTCTTACCTCTCATGAGCCAGACAAGCGCACGGGTAATCCGCACGAATACCCCGCTTTTGTCG
TAAAAGCGGCTAAAGCGAATCCTGATGGCTGGATTGCCGAAAACCTAGCGACAGATCGCCGCACTCTAGC
GATGTCGAAAAAAGCTGACCACATACTAGGCACCACACGTATGGGTCGTGATGTGTGGTCACAAGTGGCT
TATGGTGCTCGCGTATCCTTAGCTGTGGGCTTCGGCGCTGGTATCACGGTCTGTTTCTTAGCCACCGTCA
TCGGTGTCTCTGCGGGTTATTTTGGCGGGAAAATCGACGATTTCCTCACCGCCGCAATGAACATCATGCT
GGTCATTCCGCAATACCCACTGCTGTTCGTATTAGCTGCCTTTATTGGGGAAGCGGGACCTCTCACCATA
GCGCTGATTATTGGCTGTACCTCCTGGGCTTGGGGTGCGCGGGTGGTTCGCTCGCAAACCATGGCACTGC
GTGAGAAAGAGTTTGTGAAAGCCGCAGAAGTACTAGGCGAATCTTCATGGCGCATCATCTTTATTGAGAT
TCTGCCAAACCTGATTTCGATTGTCGGCGCAAGTTTTATCGGTTCGGTGATGTACGCGATCATGATGGAA
GCGACGATCTCCTTCCTAGGCTTGGGCGATCCAAACACTATCAGCTGGGGCATCATGCTCTACAACGTAC
AAACTTCATCTTCGATGCTGATCGGCGCTTGGTGGGAACTGCTGGCACCTTGTTTATCTTTGACTCTGCT
GGTCACAGGCCTTGCGCTGTTGAACTTTGCGGTTGACGAAATTGCTAACCCACAGTTGCGTTCACATAAA
GGCATGAAGCGTTGGAAAAACCTTGCCAAGCAAGACCAAAAAGCGCGTGAGCCAAACGTACCACCACAAA
ATGCACTTTGGAGCGGAGATAAATAATCATGACTACGCCATTAATCTCAATCCGCAACTTATGCGTGGAC
TACATTACCGATGCTGGTGACGTCCGTGCCTGTAACAATGTGAGCTTTGATTTAGCCCCCGGCGAGGTGT
TTGGCCTTGCGGGTGAATCCGGCTGTGGTAAATCCACCGTTGCCTTCTCGCTGATGCGCCTGCATAAGCC
GCCCGCGTTCATCACTGGTGGCGAGGTGATCTTCAACGGTGAAGACATCCTGAAATACAGTGATGAGCGC
ATGCAAGCGTTCCGTTGGAAAGAAATGTCGATGGTATTTCAAAGTGCGATGAACGCGCTGAACCCAGTTC
TGACCATGGAAGAGCAATTTTGCGATGTGATCACGCGCCATACCAATATGACGCGTGAACAAGCCAAACG
TCGTGCTGAAGGGCTGTTAGAAATTGTGGATATTCACCCAAGCCGTCTTAACGATTATCCGCACCAGTTC
TCGGGTGGTATGCGTCAACGCTTGGTGATTGCAATTGCGCTCGCGCTCAATCCAAAAATGATCATTATGG
ATGAACCTACGACCGCGCTAGATGTTGTCGTTCAGCGTGAAATTCTGCAGAAGATCTACGCACTCAAAGA
AGAGTTTGGTTTCTCTATTCTGTTCATTACTCATGACTTGTCACTGATGGTCGAGTTCTCAGACCGTATC
GGCATCATGTACTCCGGTGAATTGATTGAAGTGGCTCCTTCAAAACAAATTCTGGAAACCCCTTACCACC
CTTATACCAAAGGGTTGGGAAGTTCTTTTCCACCATTAACTGGACCAAAAACAAAACTCACAGGGATCCC
TGGAAACCCACTCAACCTGTTGGACATTCCTCAAGGTTGCCGTTTCCAAGCTCGCTGTGACCGAGTTCAT
GAAGCTTGTACTAAGGTACCGACCGTACTGCGCCAAATCGAGCATGGCCGCTTTTCTAACTGCCATCTCT
ATACGCAATCGAACGCCACTATAAAACGCTAAGGCGTACGACAAAGCAGTAGCAAAGAATTTCTGGAGAC
AATTATGAGCAAACCACATGGCGAATTACTGGTTGAGGGAAAAAATCTGGTTAAAGATTTTGCCATCAAC
AGTAACGCACTCAAACAACCCATGATGCGTGCCATCAACGACGTATCATTCAAAATGTACAAAAGTCGCG
GTTTATCTGTGGTGGGTGAGTCTGGCTCAGGCAAATCCACCACCGCCAAGATGATCGCCAAAATGTACGC
GCCGACCTCTGGGGTTATCGAGTACAAAGGCCGTGATATTCAGGACATCGTTTCTCGTGACGACCTGATG
CATTACCGCGAAGGCGTACAGATGGTATGGCAAGATCCGTTTGGCTCACTCAACCCGACCCATACCATTT
TCCACCACATTGCTCGCCCGCTGCTGATCCACAAAAAGGTTACGCCGGGCAACAAAAAAGAGTTGGAAGA
GCGTGTTTACGAACTGCTTGAACAAGTCGGCCTCATCCCACCAAAAGCTACGGCCGCGAAATATCCGCAC
CAACTTTCTGGTGGTCAGCGTCAGCGCGTTAACTTAGCACGTAACATTGCTGTTGGTGCTGAGGTTGTTC
TGGCTGATGAACCCACTTCAATGCTCGATGTGTCAATCCGTGCAGGCGTACTCAACCTGATGGAAGAGAT
GAAGTTTGAGCGTCAAATGTCTCTGCTATACATCACGCACGACATCGCGACCGCTCGCTACATCGCTGAA
GATTTAGCCGTTATGTACGTAGGACACATGGTGGAATGGGGTGATACCGATGAGATCATTCACGATCCAC
AGCACCCTTACACCAAGCTGTTAGTCTCTGCGGTACCTGATCCGAAAAAGTCGATCCACGAAAAATTGGA
AGGCAACAAAGGCGAGATCCCACTGTGGACTCCGAATTCTGTCGGCTGCCCATTTGCAGGACGCTGTTTG
TACGCTTCCGCGAAATGTCGCGAAGCCTTGCCAGAAGTCACTCAGTTGTCTGACAACCACTTTGTTCGTT
GTTATCTGTTTGAAAAATAAAACCAGCAGCTCCCTCTCGTAGGGAGCTTGCTCAATCCATACTGCGGAGA
AAATGAATGCTGTTACTGACCAACCACATTGGCTATGAAACCCAAGGCCCTAAACAGGCGGTGTTGCTGT
GTGGACAAACACAACTCATGGACGATTGTGTGCTTTTGGTTTGCGCTCGTAGTCACCAAACCGTTGCCAA
GCTCGCTATTGAGTGGCACGGCAAGGTCGACAACTGGCATCAGGGACAATTTCATCGTATCGATTTTTCC
GATTTCACGACGCCAGGCGACTATTATCTGCGCCTGGAACACACGCATTCTGCCACTTTTACTATTGCGC
GAGGCGTATTAATGCAACGCACATTTTCTGATGTGCTGCACTACTTTAAATCGCAACGCTGCTCTGGGCA
GTTTGATCAACAAGACAAGCAAGTACCGCTGCTGAGCACATCAACCACTGCCGATGTGCACGGTGGCTGG
TACGACGCTTCAGGTGACGTTAGCAAGTATCTCAGTCACCTTTCTTACGCTAACTATTTGAACCCACAAC
AAACACCTTTGGTGGTCTGGAACATGCTCAAAGGGTTAGCGGTTTTACAACATCACTCGGGTTTTGCATC
GTTTTCTCGCACTCGCCTCAAGGATGAAGCGTTGTTTGGTGCTGATTTTCTACGCCGTATGCAAAACTCC
GAGGGATTTTTTTATATGACCGTCTTTGACAAATGGAGCAAAGACACCAAACAACGGGAGATTTGTGCCT
ACGCGACCCAACAAGGCCATAAATCCGATGATTATCAAGCGGGTTTTCGCCAAGGTGGGGGCATGGCGAT
TGCGGCACTTGCCGCAGCCGCGCGTTTGGATACGCACGGCGAGTTCACACAAGCTGACTATTTACAAGCG
GCAGAAAATGGCTACTGGCACCTCAAAGAGCATAACCTCGCCTACCTCAATGATGGGGTTGAAAACATCA
TTGATGAGTACTGCGCACTCTTGGCGTGTTGCGAACTTTACCGCACGACAGAGAATGACCAATATCTGGC
TCAAGCTCGTGAGTGGGCACAGCGTTTAGCCAAGCGCCAATGCAGCGATGAACAAATTGCGCACTACTGG
TCTGCCACCAGCAACGGTGAGCGCCCATACTTCCACGCCAGTGATGCTGGTCTGCCTGTCATTGCACTTT
GCGAGTATCTGAATATTGAAACGGATACGGCTAACTACGCTCAACTCCAAAGAGTGGTCGAGCAAGCCTG
TCAATTCGAGTTAGCGATAACTCAACAAGTCTCCAACCCGTTTGGGTACCCGCGTCAGTATGTCAAAGGG
GTGGAAAGCGCCAAACGCACCAGTTTCTTTATCGCCCAAGACAACGAAAGTGGTTACTGGTGGCAAGGTG
AAAATGCCCGTCTCGCCTCGTTGGCGAGCATGGCCTATCTTGCTCAGCCTCATTTGAGTACCGCTATCGC
TAAACCGCTTGAACAGTGGTCACAAAATGCCCTGAACTGGATTGTCGGGCTCAATCCTTACAACATGTGC
ATGCTCGATGGACATGGGCACAATAATCCCGATTACTTACCTCATTTAGGCTTTTTCAATGCCAAAGGCG
GTGTGTGTAACGGCATAACCGCGGGCTTTGATGACCCAAGAGATATCGCGTTTAACCCAGCAGGGCAAAA
AGATGACATGCTGCAAAACTGGCGTTGGGGAGAACAATGGATCCCGCATGGCGCTTGGTATCTGCTTGCC
ATCATCAGCCAATTTGCTCACTTTACCGCTCACGGGGAGGAGAACCAATGAACTACTACGTAGGCATTGA
TGGCGGCGGTACATCCTGCCGTGCTCGCATTCGTAATCAGCAAGGTGAATGGGTTGGCGAAGCCAAAAGT
GGCAGCGCCAACATCATGCTCGGTGTTGAGGTGGCGTTGCGTTCCGTAGTCGATGCGATCACCCAAGCGG
CAGAGCAAGGCGGGTTATCACCAGACGACTTCCCTAGTATGCATGTAGGTCTTGCTTTGGCTGGTGCGGA
GCAAAAAGAGGCGTGGCACGCTTTTATGCAGCAAGCGCACCCTTTCGCTTCCATCACGCTTAACACCGAT
GCTTATGGCGCTTGTCTTGGCGCGCACCTTGGTGAAGAGGGCGCGATCATGATCGCCGGAACCGGATCGT
GTGGCATTTTGCTAAAAGGTGGCAAACAGTACGTGGTTGGCGGTCGTGAGTTCCCAATCTCCGATCAAGG
CAGCGGCGCCGTCATGGGCTTACGCCTGATTCAACAAGTGCTGCTCGCACAAGATGGCATCCGTCCCCAT
ACCCCGCTGTGTGATGTGGTGATGAACCACTTTAACCATGATATTGATTCCATTGTTGCTTGGTCTAAAA
CCGCTCTACCTCGCGACTATGGGCAATTTTCACCTCAGATTTTCAGCCATGCCTATTGCGGCGATCCTCT
CGCGATTGAATTACTCAAACAGACCGCCGCAGACATTGAAATGTTCCTGATCGCCTTACACCACAAAGGC
GCAGAACGCATCTGTTTAATGGGCAGCATTGCTGAGCGTATCCAAGATTGGCTCTCCCCACCGGTACAGC
AGTGGATTGTCAAACCGCAATCGGATGCTATCGAAGGTGCATTAATGTTTGCCGGTAAGCCTGAGCACAA
CCTGTATAAGGATGGTTTATGAGTTATCGAATTGAATTTGCGGTGCTCTCGGAACAAAAACCGGATTGCC
GTTTTGGTTTAACCCTGCACAATTTGAGCGATCAAGATCTGCATGATTGGTCGCTGTATTTTGTGATTGA
TCGTTACATCCAACCCATGAGTGTGACCAACGGTCAACTGACCCAAGTCGGCAGCTTATGTTCGATTGTT
CCAACGGAAAAAGTGTTGCAAGCTAATGGCCACTTTTATTGTGAGTTCATCATCAAAACCGCGCCTTACC
ATTTCTACACCGATGGGGTAAAGCACGCGTTTGTCCAACTTAATGATAAACAGCCTGTTGAACGTATTAA
CGTCGCGGTTAACCCTATCGTTCTCGCGTCACCATTTCGCGAGCGTAGCCAGATCCCTGAAGTGACTGCG
GCTGAGCTCTGTCTCATCCCCAAACCTAACTCACTGCAACGTTTCCAAGGTGAGTTTGTGGTCAACCACT
CCAGCCAGATCTCGCTGCAATCGGACTCGGCCGCGCGTGCTGCACGCTGGTTAGAGCAAGAATTGCATGC
ACTGCATGAGTTCAAACTGAATACGGTTGGCCATAGCGATATCGTCTACCGCAGTAATCCCACGCTCGAT
GAGGGCCATTACCAACTCAATATCGAAGCGCAAGGGATCAAGATTGAAGCAGGCAGCCACAGTGGCTTTA
TGCATGCCAGCGCGACTTTGCTGCAACTGGCGCAAGCGCATCAAGGCTCATTGCGCTTTCCTCTGGTCAA
CATTGTCGATGCACCGCGCTTTAAGTATCGCGGTATGATGCTCGATTGCGCCCGCCATTTTCACTCGCTT
GAGCAGGTCAAACGAGTGATCAATCAACTGGCACACTACAAATTTAACGTGTTCCACTGGCATCTGACTG
ATGATGAAGGTTGGCGTATTGAGATTAAACGCCTGCCGCAACTGACAGACATTGGTGCATGGCGTGGCAT
GGATGAAGTGCTGGAACCTCAGTACAGCTTACTCACGGAGCGTCATGGCGGTTTCTATACCCAAGATGAG
ATCCGTGCAGTGATTGAGTACGCCAGCGATCGTGGCATTACTGTCATCCCTGAAATTGACGTACCAGGGC
ACAGCCGCGCCGCGATTAAAGCGCTGCCGGCATGGCTGGTCGATGAGGAAGATTGCTCGCAATATCGCAG
TATTCAGTACTACAACGACAACGTGCTCTCCCCTGCACTGCCGGGCACTTATCAATTCCTCGACATCGTA
TTGGAAGAAGTGGCTGCGCTGTTTCCAAGCCAATTTATTCATATCGGTGCCGATGAAGTCCCACACGGTG
TGTGGGTAGATAGCCCGAAATGCCAAGCCTTAATGCAAGAGCAAGGCTATACCGACCCGAAAGAGCTGCA
AGGCCACTTACTGCGCTACGCCGAGAAAAAACTCAAGAGCTTGGGTAAGCGTATGGTCGGCTGGGAAGAA
GCTCATCACGGCGACAAAGTGAGTAAAGATACGGTGATTTACTCTTGGCTATCGGAAAAAGCCGCCTTGG
ATTGCGCCAAACAAGGCTTTGACGTGATTTTGCAGCCGGGACAATTTACCTATCTCGATATCGTTCAAGA
CTACGCTCCTGAAGAACCGGGCGTGGATTGGGCGGGTGTTACTCCGCTAGAGCGTGCTTACGGTTATGAA
CCGTTAGCCGACGTTCCGGCCAATGACCCACTGCGTAAACGCATTTTAGGTATTCAATGCGCCTTGTGGT
GTGAATTGATCAATAACTCAGAACGCATGGAATACATGCTCTATCCACGTCTCACGGCATTAGCAGAAGG
CGGTTGGACAGAGAAATCCCAGCGTGACTGGTTGGATTATCTAGCGCGTTTGAAAGGCCATTTACCACTG
CTGGATAAGCAGAAAATACCTTATCGCGCGCCTTGGAAGTAATTCTGCCTTGAAAGTAATTCTTCCGGAA
ATCGTAACGACGGCGTGACGGAACTCACGCTGGTTTTCACTAGCAAAATTTTTAGCTGCCATAGGGCAGC
TGGTTTAAAAGGAAAGCACAATGAAATACGGCTATTTCGATAATGATAATCGTGAATACGTCATCACTCG
CCCTGACGTACCCGCACCTTGGACTAACTATCTCGGTACTGAAAAATTCTGTACGGTGATTTCACACAAC
GCAGGGGGTTACTCCTTCTATCACTCACCTGAGTACAACCGCGTGACCAAGTTTCGTCCAAACTTTACCC
AAGATCGTCCCGGGCACTATGTTTACCTGCGCGATGATGCGACAGGCGATTTCTGGTCTATCTCTTGGCA
ACCCGTTGCGAAAAGCCTTGAACAAGCGAAATACGAAGTTCGCCACGGCTTGTCCTACTCAAAATTCAAG
TGTGAATACAACGGCATTCACGCCACCAAAACTCTGTTTGTTCCTAAAGGCGAAGATGCCGAAGTTTGGG
ATGTAGTGATCGAAAATACCTCCAACGAAGTGCGCACCATCAGTGCGTTCAACTATGTTGAGTTCTCTTT
CAGCCACATCAAGTCAGACAACCAAAACCATCAGATGTCGCTCTACTCTGCGGGAACAGCGTTCAAAGAT
GGCGTGATTGAGTATGACCTGTACTACAACACCGATGATTTCCTCGGTTTCTACTACCTGACTGCAACTT
TCGATGCCGACAGCTACGATGGCCAACGTGACCAATTCCTTGGCATGTACCGCGATGAAGCCAACCCAAT
CGCCGTGGCGCAAGGTAAGTGCTCTAACAGTGCGCAAACCTGTTACAACCACTGTGGTGCACTGCATAAG
CAATTCGTGCTGCAACCGGGCGAGAAAGTGCGCTTTGCGGTGATCTTAGGTGTAGGTAAAGGCAACGGCG
CAAAACTGCGTGAAAAATACCAAGACCTGAGCAAAGTGGATTCGGCCTTTGCAGGTATCAAAGCACACTG
GGATGAGCGTTGTGCGAAATTCCAAGTGAAATCACCCAACCAAGGTCTCGATACCATGATCAACGCTTGG
ACTCTGTACCAAGCGGAAACGTGTGTGGTGTGGTCCCGTTTCGCCTCTTTCATTGAAGTCGGCGGCCGTA
CAGGTCTTGGCTACCGTGATACTGCGCAAGATGCGATCTCCGTACCACACACTAACCCAGCGATGACTCG
TAAGCGCCTCGTTGACCTACTGCGTGGTCAAGTGAAAGCCGGTTACGGTCTGCACCTGTTTGATCCTGAC
TGGTTCGATCCAGAAAAAGCGGATGTTAAACCGTCTAAATCACCGACAGTGGTACCAACCCCATCGGATG
AAGATAAGATCCACGGCATTAAAGATACCTGTTCTGACGATCACCTGTGGATTGTGCCAACCATCCTCAA
CTATGTGAAAGAGACCGGTGACTTCGCCTTTATCGACGAAGTGATCCCTTACGCGGATGGCGGCAACGCC
ACTGTGTACGAGCACATGATGGCAGCGCTAGATTTCTCTGCAGAATATGTGGGTCAAACCGGTATCTGTA
AGGGTCTGCGTGCCGACTGGAACGACTGTTTGAACCTCGGTGGTGGTGAGTCCTCTATGGTCTCTTTCCT
ACACTTCTGGGCGTTGGAATCTTTCCTTGAACTGTCACGCTATCGCAATGATGAAGCGGCAACCGACAAG
TACCAAGCGATGGCCGATGGTGTACGCGAAGCGTGTGAAACTCACTTGTGGGATGAACAAGGCGAATGGT
ACATCCGTGGCCTGACCAAAAATGGCGACAAGATCGGAACCTTCGAACAAGTGGAAGGCAAAGTGCATTT
AGAGTCTAACTCGCTTGCAGTGTTGTCTGGCACGGTTAGCCATGAACGCGGCATCAAAGCAATGGATGCG
GTCTACAAATACCTGTTCTCCAAATACGGTCTACACCTGAACGCTCCATCATTTGCCACGCCAAATGATG
ACATCGGTTTCGTGACTCGCGTTTACCAAGGCGTGAAAGAGAACGGCGCGATCTTCTCGCATCCAAACCC
ATGGGCATGGGTAGCCGAAGCGAAACTGGGCCGTGGTGATCGTGCGATGGAGCTGTATGACGCACTCAAC
CCATACAACCAAAACGACATCATCGAAACCCGTATTGCTGAACCTTACTCTTACGTACAGTTCATCATGG
GGCGTGACCACCAAGATCACGGCCGCGCTAACCACCCATGGTTAACCGGTACTTCTGGCTGGGCATACCA
TGCGACCACCAACTATATCTTGGGTATCAAAGCGGGCTTCGATGCACTGGAGATCGATCCTTGTATCCCA
ACGTCATGGCCGGGTTTTGAAGTGACTCGCGAATGGCGTGATGCGACTTATCAGATCAAAGTGGAAAACC
CGCAAGGCGTTTCAAAAGGCGTGAAATCCATCACCCTGAATGGTCAAGCGATTGAAGGTGCCGTTCCTGT
GCAAGCCGCAGGCAGCGTTAACCAAGTCGTGGTTGTTCTAGGTTAATCCATTTTCGGGCACTCGCTGAGT
GCCCGTTTGCTAATACCTAAGCGTTTTATATGCCCAGACCACTTGTCGTTGCAACCAAGACTCTTGCAGC
GTCAGTAGAAAAGGGATAGGGGGAGAAAATGATTAAATTTGGTACTGGCGGCTGGCGTGCGTTTATTGGT
GAAGAATTCACTAAAGATAATGTGCGCTTGGTGGCTCAAGCGTTAGCCAACATCATCCATCATGAACAAG
CCGCAAACGAAGGCTTCGTAATTGGTTACGACCGCCGTTTTCTGTCAGACAAAGCGGGACGCTGGTTTGC
CGAAGTGTTAGCCGCGAATGGCGTTGTGGTGAGCTTTATCGACAAGTTTGTGCCAACACCGGTGGTAATG
TTTAAAGCCAAAGCGATGGATTGTGCTTACTCAGCCTGTATTACCGCCTCGCACAACCCGGCCGACTACA
ACGGCATCAAAGTGTTTATTCGTGGTGGCCGTGATGCAGATGAAGTGATCACTCAGAAGATCGAGCAGCA
AATTGCCACACTGACTTTACAAGACGTGAAATCGATCGACTTTGATCAAGCCGTCAACGACAAACTGATC
GACATCATCAACCCGATGAACGAGTTCGTCGACAGCATCATCAACTTCATCGATATTGAAGCGATCAAAA
AAGCCAATCTGCGAGTGTTGATCGACCCGATGTTCGGGGTGGCGAAAAACGCGCTGCAAACGGTACTGAT
CAATGGCCGCTGCGACGTGGACGTGATCAACGATGGCAAAAACCCTGATTTCGGTGGTTTGATGCCTTCG
CCTAGCGCTGCCACCTTGTATCGCTTGAAGCATCTGGTGAAACACGAAGGTTATGACATCGGTATCGGCA
CCGATGGCGATGCGGACCGCCTTGGCATCATCGATGAAAAAGGCAACTTTATTCACCCGAACGAAGTGCT
GATCCTGCTTTACTACTACCTGCTGGAGTACAAAGGCTGGAAAGGTTCTGTGGTGCGTAACATCGCAACC
ACACATCTGTTGGATAAGATCGCCGCCGATCATGGTGAGCGGTGCTTTGAAGTGCCTGTGGGCTTTAAAC
ACATCTCTTCACAAATGGAAGCGGACGACTCTCTGATTGGCGGGGAGAGCTCTGGCGGCCTCACGATTCG
TGGTCACATCAAGGGGAAAGATGGCGTGTTCGCTTCTAGCCTATTGGTGGAAATGATCAGCGTGACGGGC
AAGAAACTCTCTGAGCTGTTAACCGAGATCTATGATCGTTACGGCTATGCCTACACTGCGGAAGGCGATT
GCAAATTTAAGCCCGCTCAGCGTGATGAGATCTACAACAAGGTCTACATTGAGAAAAAACTGCCTGAGTT
TGAATTCGACATCGATAAAGTCAGCTATGAAGATGGGGCGAAAGTCTACTTCAAGAACGGTGGCTGGGTA
ATTGCCCGATTCTCCGGTACTGAACCTTTATTACGTATTTTCGCCGAAATGGCCGACAAAGATACTGCGG
AGCGTGTTCTTCAACAGATGAAAGCTTTCTTGGCGTTGTAATCATCGCCTTGTCAAATCATCCCCTGAGG
TTAAGTCCCCTCAGCGGAGAAGAACACTTGCCCGACGCTCGACGTCGGGCTTTTTTATGCAGGTAACATA
GTTTGGCAATCCAAGACGCTTGGTGAGAGCATTAGGCGAAAGCGAGCACGCCTTGGGTATCAATATTGAC
CGAGACTGCCTGCCCTAACTCCAGCGGTTGCGAAGAGGTCGCGATAAGCTGAGTGCCATGCGCATCAATC
AGATAACGGCAATGATCGCCCATAAACTGCTGCTCCGTGACCGTCACACTGCTCTCCTCTTCCGCGCGAA
TTTGCACCTGTTGTGGACGCAGCAGTAACTTACACTCCGCCTCTACCGCGATCGGTTGGCGCGCAATCGC
TTCGACCACCCCAAGCGCCGTTTGGTACTGAGTTTCACTGATCCGCTTGGCGCTTAAATAACTGCCCCCG
CCCAGAAAATCGGCTACAAACTGACTCGATGGTTGGTAGTAAAGCTCTGCGGCGGTGCCGTATTGTTCAA
TCACACCACGATTCATCACCGCCATTTTATCAGCGAAGGCAAACGCTTCTTCGCGCGAATGAGTGACGAA
AATCGCCGTGACTCCCTGCTGTTTAAAGATCTTACGAATCTCAATGATCAGCTCATGGCGCACTTGAGTA
TCGATATTGGAAAACGGCTCATCAAGCAGTAACAGATCGGGCTTATACGCTAAGGCACGAGCAATGGCGA
CACGCTGCTGCTGACCACCCGACAGTTGGTGCGGATAACGCTCTGCGAAAGCGTCAAGATGAACCAGAGC
CAGCATCTCGGCAATTTTGGCCTCCTTTTGCTTCACGGGCATCGCATCTAACCCAAAACCAACGTTTTGC
GCCACGGTAAGATGGGGAAACAATGCGTAATCTTGGAAAATCATTCCGATATTGCGCTGCTCAGGGGGCA
ACCAGCGTTTACCGTCATCCAAGGTGACACAGTTAAGGCTAAGCTGACCAGAAGCCAAAGGCAGCAAGCC
GGCAATCGCTTTCAGCAAGGTGGTTTTACCACAACCACTTGCGCCAAGCAGACAGACAATTTCGCCCGGA
TTGACTTGCAAAGAGAGAGATTTCAATACGGTTTGTGCATCGTATTGGCAAGTGAGATTTTCAATCAGCA
GTGCGCAGCTCATTAGTGCTTTTGCTCCAAAGAACGGTTAACCATAACAAGAGGAATAAGCCCGACCAAC
ACCAGTAAAATGGCGGGTAGCGCCGCCAACTCTAAGCGCTCATCTGAAGCGTAGTTATAGACGTAAGTAG
CGAGAGTTTCAAAGTTAAATGGGCGCAGCAAAATCGCCGCGTTCAATTCCTTCATCGATTCGATAAACAC
CAACAAGCCTGCGATTAATGCGCCGCGGCGGATCAGTGGCAAATGTACACGCTTGAGCATTTGATTGGCA
TGACAACCCATGGTGCGCGCCGCCATATCCAACGAAGGTGATACTTTACTGAGGCTACTTTCGATGCTGC
CAATCGCTACCGCCGAGAAACGCACCACCAGCGCGAACACAATCGCAAATAAACTGCCGGAGAAAACAAG
CCCTGGGCGTCCCCACTCCATCATTTTAGCGATATCGTTGATCAGATGATCCAGTGCGAGCACAGGTACT
AAAATACCAATAGCCAGAACGGTTCCCGGCACCGCATAGCCCATCGAAGAGAGGCGCATCAAGGCAACAC
TTGTACGATTATTTTGTAAACGGGCATAAAAGTTAGCCACTAAAGCCACTAAGACCGCTACGACAGCAGC
ACTGATCGAGACAGTGAAACTGTTGATCGCGTACTCTTTAAATTGGGTGGTCCAGCTCTGGGCAAAATAG
GTCCACGCGTAACTGATAAGTTGTAGCAGAGGCAGAATAAACGCCACCGCCACTAAGCCCCAGCACCAGA
TTAAAGCGGCCCATAAGCGCCAGCCTTTTAAGGTATAACGATACTCTTCATGGCTATTAAATTGGGTTTG
ATACAGTTTTTGTCGGCGACGACTATAACGCTCACTACTGAGCAGCAGCAGCACCATCACCAGCATAATG
GCCGAGATTTTTGCAGCCGCATTGAGATTGGAATAACCGAGCCAAGTATCGTAAACCGCTGTGGTTAAGG
TATTCACCGCAAACAGGCTTACCGTGCCGAAATCACCAATCGTTTCCATGGCCACCAAAGACAAACCCAC
CGCAATCGCAGGTCGTGCTAACGGCAGAGAAATACGTCGAAAACTTTGCCACGGTGAACATTTCAGTAAG
CGCGCAGACTGAAGCAAAGTGACATTTTGCTCCATAAACGCCGCACGGCACAAAAGATACACATAAGGAT
AAAGTACCAGCGCCAGCACCACACTCGCACCGCCTAGGCTACGGATATCGGGAAACCAGTAGCTGCCCGC
TTGCCAACCGGTCCAATCGCGCAAGGCAATTTGGATGGGACCTGCGTAATCAAACCAATGGGTAAATAAA
TACCCAATGATATAAGCAGGCATCGCCAAAGGGAGGACAAGCGCCCATTGCAGCCAACGCTCACCGGGCA
GTTTGCACATGGCAATCAGCCAAGCTGACGGTACCCCAAACAGTAAAGCCAAGAGCAATACCGAGCAGGT
TAATACCAAGGTATTGAAAATATAGGTGGGCATCACAGTCGCCAGAAGATGAGCAAAAACCTCATCACTG
TTGCCGAATGCGGTATAGAAGATCGCTAAGATCGGTAAAACCAGCAGAGTGGTTAACACTAGGCTGCTGG
CTTTCCAGGCAAAATATTTTTCTTTCATCGCCTATCAGTATAAGGCTTGAACAGCAAGCAGATACTGCAT
CCCTCAAATAAAATAGGGGTACGTTATACCCCTGATTTTACTTACAGGTCAAATTTGACTTCATCGATCA
ATTTGATCGCTGCAGCATTGTTATCTGCAATTTTTTCCAGTGGCAGACTGTCGGCTTTAAACTCGCCCCA
AGACTCCACCAATGCAGAACGTTGTACACCCGGTTTGACTGGGTATTCGTAGTTCACTTCTGCATACATT
TTCTGAGCCGTTTCACCAGTCAAAAACTCCATCAGTTTCTGCGCGTTTTCACGGTTAGGTGAGTATTTAG
CCATCGCCATACCACTCACGTTAACGTGTGTTCCTTGCACATTTTGACCTGGGAAGTTGATGTACACCGC
TTCAGCCCAAGATTTCTGCTCTTGATCATTCAGCATGGCGCCTAGGTAGTAGCTGTTACCCAATGAGACA
TCACACAGACCTTCTTTGATCGCGCGAACTTGGTCACGATCGTTGCCTTGCGGTTTGCGTGCTAGGTTCG
CTTTAACGCCTTCTAGCCAAGCTTTTGCTTCAGCTTCACCGTGGTTAGCAATGATGGAAGCAACTAATGC
GATGTTGTAAGGATGCTTACCACTACGAGTACAGATTTTGCCTTTGAACTCAGGCTTTGCCAGATCCATA
TAGTCAAAATCATCACCGAGCTTACCTAGGCGGTCACGTGAAGAATAGACACTGCGAGTACGCTGAGTCA
GGGCAAACCACTCATCGCCACTGTCACGATACTGAGCCGGAATGTTCTCTTCAATCACTTTGCTATCCAG
CGGCTGAGTCAAACCTTTTTCGGTCAGCTCAAACAGACGACTGAATTCAGAGGTTAAGATCACATCTGCT
GGGCTGTATTCGCCTTCTTGAGCAAGCTTTTCAGCGATACCTTCTTTCGCGAACTTTACGTTAACTTTAA
TGCCAGTTTCTTTCGTAAATTCAGCAAACATCGGCTCAATCAGAAACGGTTGGCGATAAGAGTAAACATT
GACTTCTTGAGCGGCAAAAGCAGAAGGGGCAAGCACACTGAGCGTTATCGCTGACAGGCTGAGCAGTTTT
TTCATTGAGTATTCCTTTTGACTAGTAATGATAACCTTTATCAATCGCAATGTATTATAGGAATGTTCAA
TAAGAAAACAATTGGCAAAAAAACAAAACCCGCCTTTACGGCAGGTTTTGTTCGGTTCAATTTGTAAAAT
GATATTTCACTTAACAGTAACAAACTCTGGGTAAGCACCGACACCACAATCGTGCATGTCCATCCCTTCC
ATCTCTTCTTCTTCAGAGACGCGGATCCCCATCGTCGCTTTAAGCACGCCCCAAACCACCAGACTTGCAC
CAAACACCCATGCGAAGATCACCGCAGCACCGAGTAATTGTGCGCCAAAGGTTGCATCAGCGTTGCTCAG
TGGTACCACCATCAGACCAAAGAAACCACACACGCCATGGACGGAAATCGCACCCACTGGATCATCAATT
TTCAGCTTATCGAGACCAATAATGCTAAACACCACCAGAGAGCCAGATACTGCGCCAATCGCTACCGAAT
AAAGCGGTGAAGGAGAGAGAGGATCGGCCGTAATCGCTACTAAGCCCGCTAATGCACCGTTCAGTACCAT
GGTGAGATCCGCTTTACCCCAAGTGGTTTTACACACTAAAAGCGCAGCGATAGCCCCTGCCGCCGCAGCC
GCATTGGTATTGAGGAAAATTTTGCCCACAGACGTCGCATTTTCAAAATCCGACACCATCAACTGTGAGC
CGCCGTTAAAGCCAAACCAGCCGAACCACAGAATAAACGTACCGAGTGTGGCCAATGGCATGTTGGAACC
GGGAATTGGATAAATTTCGCCGTTTTTGCCGTATTTGCCTTTACGAGCCCCGAGCAGAAGAACGCCTGCT
AATGCCGCTGAAGCTCCCGCTAAATGCACAATGCCGGAACCTGCGAAATCACTAAATCCTGCCGCTGAAA
GGAAGCCACCGCCCCAAGTCCAGTAACCTTCAACGGGATAGATGAACGCGGTCAATACTGCGGAGAAAAT
CAAAAATGCCCAGAGTTTCATCCGTTCCGCGACGGCACCAGAGACGACAGACATCGCGGTCGCCACAAAC
ACCACTTGGAAGAAGAAGTCCGATTCGAGCGAGTGGTCAGCACCATCGGCCTGTGAGCCAATCAGCGCAC
CAAACGAAGGCAACCAGCCACCTTCCGTGTTATCGACATACATGATGTTGTAGCCGACGATCAAATAGGT
GGTACAAGCAATCGCATACAGAACAAAGTTTTTCGTCAAAATTTCGGTGGTGTTCTTGGAGCGAACCAAA
CCCGCTTCCAACATAGCGAAACCTGCCGCCATCCACATGACGAGCGCTCCTGAGATCAGGAAGAAAAATG
TATCGAGTGCGTAACGCAGCTCAGTAACTGTGATTGATAGTTCCATAATCAAATCTCATCCTTGAATTTA
AAGGGCTTCTGAATCCATTTCGCCAGTACGGATACGTACCGCTTGGCTTAGGTCATACACAAAAATTTTG
CCATCACCGATTTTTCCGGTGTGTGCCGCCTTAATGATCGCTTCAACTACGCGATCGACATTGTCGCTTT
GAGTCGCAATTTCAATTTTGACTTTAGGGAGAAAATCGACCTGATACTCAGCACCTCGGTACAGTTCAGT
GTGTCCTTTTTGACGTCCAAAGCCTTTCACTTCAGACACCGTCATCCCCTCAATCCCAACATCCGCCAGC
GCTTCGCGAACATCATCCAATTTGAATGGTTTAATGATTGCGTTGATCAGTTTCATCTCTTCCTCTCTGA
AGCAGTCGTCCATTTACTCTTCATTATCCAAGGGGCGTGCCAACTTTTTAACTTAATGATTTTTATGGAT
ATATAGGCATTTGCTGAGTAAAAAAACAAAAGGCTGCACCGATTCGGTGCAGCCTTTTCCCAACAATAAC
GCACAACGTATGAGCAGGATGGATTAGAACCTACCCTGATTTTGAATAAAGCTTTGCCACTGCGTCAGTA
AGGCCACAAAGTCTTCTCGCCCACAGGCGGCAATACTTTCGCTGTCATAGAGAGCAAAATCGGTTTCCAA
TTCATGCTCACTCTCATAAGCCAGCGCATTCTCTTGTACTGTGATTTCATCGCCTTGCACCAGTAATGAG
ATTTCACGTCCCGTCCATAAAAACTCTTGGGCTGGTGATTGTTCTGCCTTATCGATCAGCGTTAATACGT
GTTTAAGTTTGGCTAGGTCTTGGCCAATCTCTTCTTGTAGCCATCGTCCGACGATTTGGTGCTCCATATT
GCATCGCACCGCATACTCACCGAGCAGGGTATTTTTAATAAATTCAAATTCCATGGTGAACACTCCACCG
ATCCACAATGGCGCGAGTATATCGCAAACCCCTTCACGATACTTAGACAAGTGATGACCCGCGAAGTAAA
CCGACCGAAAAATACCCACAATAAAGCCGCGACAAGCGCGGCTTTAAAAGAGGATTCAATCACTCTGCTT
ATGCAGGTTCTTGGAAAATGACCGAATCTGCTTTACTGGTGTACTGACCCATACGGTGGAAGTTGAGGTA
ACGGTAGGTATCCGCGGCCGCCGCATCAATCTGCTTCGCGTAATCCATGTACTCCGCTACGCTTGGGATT
CGACCCAAAATCGCTCCCACTGCCGCTAATTCAGCAGAAGAGAGGTAAACGTTAGCCCCTGTGCCCAAAC
GGTTCGGGAAGTTACGCGTTGAAGTCGACATCACGGTTGCTTTGTCCGCTACGCGTGCTTGGTTACCCAT
ACACAACGAACATCCCGGCGTTTCGATACGCACGCCAGCACGACCGAAAATACCGTAGTAACCCTCTTCA
ATCAGCTGGTCACGATCCATCTTGGTTGGCGGTGCGACCCACAAACGGGTATTCAATTGGCCATTGAATT
TTTCAAGCAATTTACCCGCCGCGCGGAAGTGCCCGATGTTGGTCATACAAGAGCCGATGAACACTTCATT
GATGGTTTCACCCGCACACTCAGAAAGCAGACGAGCATCGTCTGGATCGTTTGGCGCACATAGGATTGGC
TCTTTGATCTCAGCAAGATCAATCTCAATCACATGCGCGTACTGGGCATCTTTGTCCGCTTCCATCAGTG
TTGGGTTAGCTAACCAAGCTTCCATCGCTTGAATACGGCGCTCAATAGTACGGCGATCGCCATAACCTTC
AGCAATCATCCACTTCAACATCACGATATTCGAGTTGAGGTACTCTTCAATCGATGCTTGTGACAGTTTC
ACCGTACAACCCGCCGCAGAACGTTCTGCGGATGCATCAGAAAGCTCAAACGCCTGCTCAACCGTCAGGT
GTTCAACCCCTTCGATCTCTAGGATACGACCGGAGAATTCGTTGATCTTACCTGCTTTTTCTACTGTGAG
CAGACCTTGCTTGATGCCGTAATAAGGGATGGCATGCACCAGATCACGCAACGTGATCCCCGGTTGCATC
TTACCCTTAAAGCGCACCAGAACCGATTCAGGCATATCCAGTGGCATTACCCCAGTCGCGGCAGCAAACG
CCACCAGACCAGAACCTGCTGGGAAAGAAATACCCAATGGGAAACGAGTATGCGAGTCACCACCAGTACC
GACTGTATCTGGCAGTAGCATGCGGTTTAACCATGAGTGGATAACACCATCGCCCGGACGCAGTGAAACA
CCGCCACGGTTCATGATGAAATCAGGTAATGTGTGGTGAGTCTGCACATCGACAGGCTTTGGATAAGCCG
AGGTATGACAGAAAGACTGCATCACTAAATCGGCAGAGAAACCAAGACAGGCCAAATCTTTCAATTCATC
ACGCGTCATTGGGCCAGTGGTATCTTGCGAACCGACAGTCGTCATCTTAGGTTCACAGTAAGTGCCTGGG
CGAATGCCTTGTACACCACACGCTTTACCCACCATTTTCTGAGCCAGCGTATAACCTTTACCGCTATCTG
CAACCGCCACAGGGCGACGAAACTCTTTTGACGCTTCCAGACCTAATGCGTGACGCGCTTTATCCGTCAG
GCCACGTCCAACGATCAGCGGAATACGACCACCCGCACGCACTTCATCGTACAGGACATCGGTTTTCAGT
TTGAAAGTCGCAAGCACTTCGCCCGTCGCGTGATTACACACTTTGCCTTCAAATGGGTAAACGTCGATCA
CATCGCCCATATTGAGCTTAGAGACATCCACTTCGATCGGCAGCGCGCCAGCATCTTCCATGGTGTTAAA
GAAGATTGGAGCGATTTTACCGCCAAGCACATATCCGCCCGTGCGCTTATTAGGCACATTAGGAATATCG
TCTCCCATAAACCACAACACTGAGTTGGTTGCCGATTTACGTGATGAACCGGTACCGACCACATCCCCCA
CGTAAACCAGTTGGTGACCTTTGGCTTTAAGTGCTTCGATCTGTTTGATCGGGCCAACTTTACCCGGTAC
ATCCGGCTCAATGCCATCGCGCGCGTTTTTCAGCATGGCTAATGCGTGTACAGGAATATCAGGACGTGAC
CATGCATCAGGCGCTGGAGAGAGATCGTCCGTGTTGGTCTCCCCCGTCACTTTAAATACGGTTAAGGTCA
CTTTTTCAGGCAGTGCCGGCTTAGATAGGAACCACTCTGCATCAGCCCAAGATTGCAGCACTTGTTTCGC
AAATGGGTTGCCCGCTTTGGCTTTTTCTTCCACATCGTAGAAGTTATCAAACATCAAGAGGGTATGAGAC
AGCGCTTTCGCGGCAATCGGAGCCAGCGCGCTATCGTCCAGTAATTCAATCAGCGGTTCGATGTTGTAGC
CGCCTTGCATGGTACCGAGTAGCTCAGCCGCTTTTTCACGACTCACCAACGGAGATGCGACCTCGCCTCT
CGCAACGGCCGTCAAGAAACCTGCTTTCACGTAAGCCGCTTCATCGACACCCGGAGGAATGCGATTTTCA
AGTAGGTCAAGAATGAAAGCTTCTTCACCTTGTGGGGGATTTTTCAGAAGTTCGACAAGTCCTGCGACTT
GCTCTGCGTCTAGGGGTTTAGGTACAACTCCTTCAGCGGCACGCTCTGCGACGTGTTTACGGTAGGCTTC
AAGCACGACTTTTTCCTCTCATTGCGGTTCACCCAGTTGATTATAAAAATACGAGCGAACATCCTTGGAA
ACTTGGCTCTCCCTAGCCCTTGTTTTCACTCAAATTGACTGAGAAACAGCGCCATAGAGGCCAAACTGTG
GGCGTCAGAATAGCAAGTTTAACGATAAATTAAAATCTCATCATTTTGACCAACATAGCAACTTGAGACT
AAAGTTTTAGCTTTCTCACTGAGTGAAAAGCGCGCAAACCCCACCCATCTCAAGCTCTCGCTATTTAAAT
GTGGTACCAATAATGAAATAGATCGAGTCATAATTCTGCTCGGTGCGACCATAGCCAAACATAATCGGCC
CAATCGGCGAATTGACCCCAGCGAAGATCGAACCTGCGCCATACAAAGGCGCATCTTGCAAACGCAAATC
GGGATCAGACCAGACGCCACCGTATTCAATCGATGCCCCTAAGTAGACGGGGGACGTGAACATACCAAAG
TCATTATCAAACCAGCGGTAACGGTAAACGAGGTTTCCATACAGCTTGTTTTGACCAATCAAGCTATTGC
GGGGGATGCCCGACAAGTTGAGAAAACCACCGATGCTTTTCGGATCAATCGGGGTAGATGAGTGTTTACT
TTTCACCACCCCCATATCCAAGTTTGCGACTAAAGTATGGCGTGAAAAGGTGTGCGCAGCGATCAATCGC
CCAGACAGCTCCGATACGGTATCGGAAGAGAGGGCATCTCCAGAAAGGGGATTGCTACCGTCAAAACTGT
CTTTAGAGATCAGATATTCCAAGTCAAAATAGATGCCTTGCTGAGGTAAGCTAAAGTCATCCAAGGTGTC
GTGTCGATAATCAAAAAACACCCCGCGACGCTGGAAGGAAAAATCCCCAAAAACCGGTAATGAAGAAGCT
TCGCCATTGCCTTTGCTGTAGCGTGCACCGAGTTTCATTTCTCGCCATAACTCGATTTGATAGCCGAGCG
CCAGTTCGGCAACCCATTCGGAATAAGTGACGGGTAAGTAATTCTCCGTAGCCGCGAGAGAGGTGTCATC
AAAGCCTGCCAAAGGCGCATTTCGCCGCTCGTTACTGAAATGCAGCAGTGCCGTCGTAAATGTTTTTTGT
CCCGATAACAGTGGCGAATAAAGCTCAGCTTCGATCAGCTTGTCGGTCCCCATATCCATATTCAGAGCCA
GCTCAGCACCGTGTGAGTTGATGTCTGTAAAATTGGTGGAAACGCCAAGGGCATACTGACTTTCCGTATC
AAAATCATCTTCTAAAAAGAAGCGGAAATTGACGTAATTGGGCCCCCAAGACTTTTCACGCACATCGACC
ACCAGTTGTTGTTGGTCATCGCGTTGTTCGTATTGATAACGCACCAATTCGAAGCGATCTAGGGCATAGA
GATCTTCTATGCTGGCTTCAATCTCTTCGGTGCTGAGCTTTTGCGCGGGTTCTAAATTGAGTCGGTTCAG
TAATAGCAGATCGCTGTAGTGGGTGTTGTTTTGCAGAACAATTTCGTCCACCTGAACATTATCACCATAG
CGCAAGGTTTTACGCCGCTCTTCTTTCTCATCCACATACACTTGATATTGCGCTGAACTCAGAGCAATGT
TCTTGAAAAAAGCCTGATTATCCATCGCTTCTTGGTAGCCCATCGCAAACGCCGCCGGCATTTTGTCGAA
CTCCATGGTCTCCATTTTGCCCACGGGTGGACGCAGCAGCAGATCGCGCGAGGTCAAATGATCGCTCTGT
CTTTCCGTGCTGCGGCGAACCAAATAGTTCGAAAGCTGGTCTGCAACCGTAAAGAGATTGGTGAAGTCCT
CTTGGCTTTTGTAGTCGGTGCTGATGTCGACCGCGATGATAATATCGGCCCCCATCGCACGCGCGACCTC
AACGGGCATGTTATTGGTGACACCACCATCCACCAGCCATAACCCATCAATTTCATAAGGTGGCAACGCG
CCGGGTACTGACATGCTGGCCATCATGGCATCCACCAAAAAGCCTTTATCAAGCACGACTTCTTGAAGGT
GAATAATGTCGGTCGCTACCGCGCGATACGGGATCACCAATTGATCAAAAGAATCGAAGGCGGGAAGATT
GCCTGTGGTTTCACGCAACATGCGCAGCATGTTTTGTCCTTGCACTACGCCTTTTGGCGCGCGCACTTCC
CCCCAGTGTAGGCCAAGATCTGTGGTGATTTGGTAGCGATCTTCATACTCTTTGTCACGAACTCGGCGCT
GGCTACGATCGACACGATCTCGATAGCCTCGGTTCCAATCCACGCTATAAATCAGCGCTTCAATCTCCTC
TGCGCTCATTCCTGTTGCGTATAACCCACCCACATAAGCACCCATACTGGTACCTGTGATGATATCGACG
GGGACGTGCATCTCTTCCAAGGCTCGCAAAACCCCCATGTGCGCGGCGCCTTTGGCACCGCCCCCCGCCA
GAACTAACGCGATTTTAGGTCGTTTGGCGACTTGAGCTTGAGCTTCTTGTGCCAAGGCCAATGGGGCAAA
CACTATCCCTACGACTACGCTGAATGATACCGCCCATTTCATCACGTGAGTTATCCTCGAAATCCTTAAG
AATCAGACCAATATATACCCAAACTATGGGGAGTTACAGGCAGACGGCAAGTGAGCACATCCAAAGCGCA
TAGACAGTCGCTATGATTGGAGTGAAGAAACCTCGCCAACACGGCTGCCGCAGCAAGTAGCAAGAAAAGA
GAAAACTATGCCCACACAAGCAAGGCAGACGTTGTCGTCAATGCAACGACAACGCCGCGCCCAAGAGGGT
GTTACCACTCAAACAGCTTTTTGATCCACTCGGTCGGACGGTTTTCACACTGCTGTTTTAACTGCTGTTG
ATTGTCCCAAATAGGCAGTTTAAACGCATTATCACAGTCGAGTTTCAATCCACCTTGCGTCTGCTTGGCA
AAGCCGAAGGTCGTTATGCCTTCTGGCCAAGGTAACTGTAATTTCTCTGGAATGCGATATTTCAAATACT
GCGCATAAACACGTAATGCCCCACTCGCGCCAGTGAGCTTCGTTGGCTGGTTATCATCGCGGCCAAGCCA
AATGGTGGTCACTTCACGGCCATCGACCCCCACAAACCAACTGTCACGGTTATCGTTAGTGGTCCCGGTT
TTCCCCGCCAGTGCTGCACTGCTGAACTGCGCATTCAAGTAACGTCCAGTCCCCTCTTGCACCCCTTGTT
TCATCGCGTAAGTCGTCAGCCAAGCGGCTTGCTGATCCACCGCTTGTGACACTCTCGGCAGAGATTCATA
CAGCACATTGCCTTCCAAATCGAGCACAGAACGTAGCGCTGACAGCGGGGCTTTTTTGCCGGAATTGGTC
AACGTTTGATACATCTGCGCCACTTGATATGGCGTGAGTGAGAATGAACCGAGCAACATCGAAGGGACAG
GGCGAATTTCGTCGCGATTCACGCCGAGCTTACCCAAGGTTGCTGAGACTTGATCAATCCCAAGCTTCAT
CCCCAAAGCCACGGTCGGCACATTAAGCGATTGAGCGAGCGCCAAATAAAGGGGCACCTCTCCACGATAT
TGACGATCGTAGTTTCGCGGAGTCCACGCGCTGCCTTCACTGCCTTTTAAGGTGAGTGGTTTATCTTCCA
GTGTAGTGGCTAGGTTGTACTGATCGGGATGCGCTAACGCCGTGAGATACACCGCTGGTTTCACCAGTGA
ACCAATTTGTCGACTGGCATTGAGCACGCGGTTAAAACCATCGTAACCGGTTCGCTTACCGCCGACCATG
GCACGAATTTCGCCACTATGACGATCCACAGCGATCGCAGCGGCTTCGAGATCTTTGCCTGCGGTTTTCG
CTAATTGCGGGATCTGATCGTGGATCGCTTGCTCGAGTTTGGACTGCGAAACCGGATCGAGCGAGGTAAA
CACCCGCAATCCTGAATCCGCTTTAAATTTGTCGCCCAGTTTTTCTTTCAGCTCAATAGAAACTTGCTGG
AAATACGCTGGCTGACGGCTAGCGATTTGCGCGGTTTTCTGCACATCCAACGGACGAGTTACCGCTTGCT
GGTACTCTGGCGCCGTCAGAATATCGTGCTCCATCATCAGTTTCAGCACCAGATCGCGCCGCTCGCGAGC
GCGCTCGGCATAACGCATCGGGTTGTAATAAGAAGGCCCTTTAACCATGCCAACCAACAATGCCAATTGA
TCAATCCGTAGCTCTTGCAGCGGCTGACCAAAATAGAGCCGTGAAGCCAGACCAAAACCGTGGATCGCAT
CTGCGCCACTTTGCCCTAAATAAACTTCGTTAAGATAGGCTTCAAGAATACGATCTTTGCTGTAACGATA
ATCGATGATCAGCGCCATATAGGCTTCGCGCAGCTTACGCCACAAGGTGCGATCGCTAGAAAGGAAGATG
TTTTTAGCCAGCTGCTGGGTCAAGGTACTGCCCCCTTGCACCGTGCGCCCCGCTTTAAGGTTGACCACCA
TAGCGCGACCAATCGCAAGTGGTGATACGCCATCGTGCTGATAAAAATCACGATCTTCGGTGACTAAGAG
TGCATCAACCAACACTTCGGGGAATTGATCGCGACGTAAAAAGAGTCGCTGCTCCGGCGAATCTTTTTCC
AGCATGCCCATCAGTTTTGGCTCTAAACGCAGGTAGCCTAGCTCGCGTTTTTGCTCTAATGATTCGATTT
TGTTCAAACCACTGCCATCAAAGGTAAGCATCACTCGGCGATCCGGCTCTGGACCATCCGCGAATTCAAA
CGGACGGCGGATCAGCTCAATTCGACTGGAAGAAGACGCGTATTCACCGGGGAAACGGGGCTGTGCCACT
TTGCGGTAATTGAGGACATCCAGCTCATTGCGCAGTTCTTGCAAACTGAGGCCGTTGCCGGGCTCAAGCG
TTAAAATACGGGCATAGACCACGGTCGGCAGATCAAACAGCTGACCTTCAAAGCGCTGTTTGATCATCGA
ATCGAGATAGATACCAATAAAAACCAGCACTGCGGCCAGCGTCAGCGCTAATTTCCAGCCGATACTCCAA
ATCCTTCCCAGCCAGATTTGCAGCTTGGAGGAAGAGGCACTTTTACCACTGCGCGCTTTACGGCCACGCG
ATCTGTTACTACTTTTTCTCGTCATGCGTTCAATTGTCGTTTGGTTTTACTGGTTGCCACATGATTGGCA
GGATCATCCGGCCACACGTGTTTCGGGTAGCGGCCTTTCATCTCTTTTTGCACTTCTTTGTACGCGCCCG
CCCAAAAACTGGCGAGATCGCGGGTAACTTGCAACGGTCGCTGCGCGGGGGAAAGCAGTTCCATCACCAC
GGCGCGCGTCCCTTTGGCAACGCGTGGCGAACTTTGCTCGCCAAACACTTCCTGCATGCGCACCGAGAGC
GTAGGCTCCATCCCTAACTGATAACGGATTTTTTTATGATTCCCCGTTGGCAGCAGATGATGGGTTGGCA
GCCACTCGTCAAGCTGCTGACTGAGCTCCCAGCCAAGATAGTGCTTCAGCGCTTGCAACACGGAGACACT
CTGCAAACCTTTCACTGAGGTCACCCCAGCCAAATAAGGCTCTAACCACAGTTCGAGGCGCGCCAGTAGC
GTTTCATCGTCCAAGGCTGGCCACGCTTCTTCTGGCAGCCATTCGGCAGCGCAGCGTGCACGGGCAAGCC
ACTCGCTCGCGTCTTCGCTCCACTGTAACACTGTTAAGCCTTTGCGCCGTACATAGCTCAGCAAAGCTTG
TGTCATTTTTTGTTTATCGGGTTCTGGCAGCTTTTCACGACGAAGCACCAATTGATCGATTCGCCACTGC
GCTTCCGCGCTCAAGCGGCCGGCTTTTTCATCCCAATCCACTTGTTCAACCCGAGAAATCAGCGCTGGTA
ATACGCGTTCAAGCGCGTGGATATCCAGCTCAAGGGCACTGAATATTTGACTGGCTTGAGTTTGGCCGCG
CATCAAATCCAAGGCGACCAGATAATCGGCGGCGGACAAACGATCTTCCACCGCCAGCCAAGCGCCATGG
CCATTGGCGAGTAAAAATTGCCCTGTTTGTTGGCCGCGCTGCTGGGCGATCCGATCTGGAAAGGCCAAAC
ACGCCACTAAAGGCAGCCATGCTGAATCAACCGAGGAAAGTGAAAATGCCGTATCGAGTTTGTGCGCCAA
AGATTGGGCGCGTTGGATCAGCAGTTTTTGTTTGGGATGACGACCTTGCTGCCAGCGGTGCAAGCTATGT
TGTACATCAATCACTTGCCGTTCCGGCTCTTCAAGTAACACCGTCAACGCTAAAGCGCTTTGCAAGGCCG
ACTCACCTAAGCGATCGGCGCTCAGCAGCATCGCAGCAATCCGCGGCTCAACGCCCAGCAAATGTGCCTC
TTTACCGGCCGCAGTGATTTGCGTGCGTGCATCCAAAAGCCCAAGACGCTGCAACAATTGCTGCGCCTGC
GCAAACGCACTGCTCGGTGGCAAATTCAACCAAGCCAAATCGCTCGGCTGCGCGCCCCATTGCGCGAGTT
CTAATGCCAGTGGCGCTAAGTCAGTATGTAGCATTTCGGGCTCCGGCACCCAAGGCTGCTGCTTAAGCTG
CGCTTCGCTGTATAAGCGCACGCAAATCCCCGGCTCTAAACGTCCGGCACGCCCTGCGCGCTGCTCGGCA
GAGGATTGAGCAATCCGCACTTGTTCAAGGCGAGTAATGCCGGTTTTGAGATCAAAACGCGCACTGCGCT
CAAGCCCACTATCAAGCACTATGCGAATGCCTTCGATGGTCAGCGAAGTTTCAGCAATATTGGTCGCCAA
GACCACTTTGCGCCGCCCCGCCGCCGTGGGAGCAATTGCGCGCTGCTGCGCGGCGAACTCCATCTGTCCA
TACAAAGGGCAGATTTCAACCTCGCTAGCCAAATCGCTTAACTGTTCGGTTAACTGGTTGATGCTGGCGG
CACCGGGCAAAAAGGCCAGCAATGAGCCCGTTTCGTGCTGCAGAAGATGACGAATTTGTCGCTGCATCGC
CGTCACCAAAGGCTCATCAGAGCGCAGAGGTTGATAGCGAATCTCTATCGGGAAACCGCGCCCTTGTGAT
TCGACATAACTCGCTTGCGGCAGTAAGTTTTGCAAAGCTTGCTGATCGAGTGTGGCCGACATCACCACGA
TTTTTAAATCTTCCCGCAGCGCAGACTGCACTTCGAGCGCCAACGCCAAGGCAGTATCAGCGTGAATGCT
GCGCTCATGAAACTCATCGAAAATCAGCACATCTACGCCATCCAGTTCCGGATCGTTTTGTAGCATGCGC
GTCATAATGCCTTCCGTCACAATCTCCAACTGAGTGGCACGGCTGACTCGGTTTTCACCGCGCACCCGAT
ACCCTACACGCTGCCCAACCTCTTCCCCCAGTTGCTGCGCCAAATAGCGGGCAATGTTACGCGCAGCCAA
ACGCCGTGGCTCCAGCATAATGATTTTGCCGTGGAACCCTCCCGCTTGCAGTAACTGCAACGGAAAGTAG
GTGGACTTACCGGCACCGGGCGCGGCTTTGAGGATGAGTTGTGGAGAGTTGGTGATACCGGACAACAGCT
TCGGCATCACCTCAATAATGGGCAGTGGTGACAAGGGCGCTTCCTACAAGGTTAAATGGCCGCGCCATTG
TACATAAAACGGAGTCCGTGCCCAAAGTGCATTCCTATCAAGAGGCGCAGCAGACAAAAAACTTACTGTG
GTGCTCTCTCTTCCGGTTGAGCAACCAAAGGTGCCTCAAGCGTGGGTTCAGAAATCGCTGGCACAGCACT
CTCGCTCTCTTGTGGCTCAAGCTCTACCGCACTTGAAAGCGGCTCAGTTGCAACCTCTGTGGGTATGTTT
TCCATGCTCGGCAGCACAGGCTCATCGCTAAGATGGGGAGAGATAACACTGGGCTCCACCACGGCTTCAG
CAGGAACAACTTCGGTTGCTGCCGTGAGCTTAGACTTCATCCAAGCATTCAAAGCTAATGCCTGATCATC
CGTTAAAATGCCGTTATGGCCAGCAATCACACCATCGGCCACAGCAAGTACCCACACAGCCTGACGGTTG
GCATCTTCGCAACTTTGTACGGTTTTGCGGGCGTGCAATCTGGCGCGAATTTTCCAGCCAGCCCCTTGCA
ATACCTGCATGCAACCGGGTTTCGCATCGTGCTCAAGCAGCCACTGAGGGATTTTGACCACTTTATTACA
ATCACGCCCCGAGCACGGGTCCACATCATGAGTGATTGCCCAAGAGTTACCCACGGCGCGCTCGCCATCT
TTGATCCAGTTAAAGGCCTCACGTACCGCAAAATCGGTTTTGGACTGCAACACCAGCATGGATGGACCAA
AACCTTCTGGACTCAACCACTTATCCAGCGGCTGATACTCTTTGGCAGAGGCAGCGGGGTTTAAAAGCAC
CGTTAAATGGGTTTCACCGCGACCTGCCGCCAGATTATCCAACATCGCCTGTTTGCGGGCGTGCAGCGCA
ACCACACCACCCAAGCTGTGCCCAACTAAAATATAGCGCCCTAGCGTTCCTTGACGATGCAATTCATCCA
GCGAACTCAGCAGCTTTCTCACCCCATGCTCGCCAACTCTTCGCGCCACCTGCTTGCTGGTTAATATGGT
CGGAAAATCCAATGCTTCAACTCGACTTTCAGGATCGTCTGAACCATCCAACCACAAGGGATCGTACTGA
TCCCCCCGCCAACCGATATACAGCCCGATGAGGCCAGGATTGGTCTTCGCCATCTGGCGATGAAAACGTT
GAAAAGCGACAAAATTATCGTCAGTGGGAGCCGCATTATGGTGCCAACCGTGAATAAAAATCAGCAGTTC
TGCTCCAGGGTTTTTGGCTAACCTCGCCTTCAACATGTCGTATTGCCCAGGCAGGTGCATTTCACCCTCA
TCATTAAATTCAATGACATGGAAATCAGACCGACTCAACTCAGGCGTGACTTGATGATAGGGCATATCGG
GAATACGGGTAGACCAAATTGACAACGCGAGAACAGCCAGCAATACAACCTTAAACATGGCTATATTTTT
CAAAAACTTACGCAAGGAATCTTACCAAAAAACAGATACCCAGACTCGGGCGGGCGGCCATTATATGTTC
AACTTCAATGCTTCACCAGAGGCTGAATGAGGGACTTTCTCACCTGCCGCTAACCTCTCGATGGCATCAA
CCTTTAACAGCTTGAAACACCATGGCTACCGCTTCCAATAGGAAGGGGATTGCGATTGTGACAAAAGCCA
CTAGGGTATGTTTAAATGCCTTCGCCATTGGCTATGAATAAGAAGAGAAACATGCACTTTTCCCCACCTC
TACAAAAAGGAACCTTACTCAAACGTTACAAACGCTTTTTGGCCGATGTCACGCTGGAAGATGGTTCGGT
GATCACCATGCATTGTGCGAACACAGGCGCCATGACTGGCTGCGCCGAGCCGGGCAGTACGGTGTGGTTT
TCTACATCGGATAATCCCAAACGCAAATACGCCCACAGTTGGGAACTGACGCAGACCCAAGCAGGTCACT
GGATTTGCGTGAATACCGCGCGAGCCAACGCATTGGTGGTCGAAGCGATTTTGGCAGGAGAGATCCCACA
ACTGCGGGGTTATGACGCACTCAGTACGGAGGTGAAGTACGGTCATGAAAATAGCCGTATCGATATCTTG
CTAAAGTCAGATTCTCAACCACACTGCTTTATAGAAGTAAAAAGCGTCACTCTTTTGGATGAGATTCAAG
GCGATAAAGGGCAAGGTTACTTTCCTGATGCGGTGACAACCCGTGGTCAGAAGCATCTGCGTGAGCTGGC
GGAAGTCGCTAAAGATGGAAGCAGGTCGATACTTTTATTTGCCGTTTTGCATTCAGGGATTGAAAAAGTC
GCTCCCGCTCTCCATATAGACGCGAACTATTCACAGTTACTAAAAGCGGCACAAGAAGCCGGAGTGGAAG
TGTTGTGCTACAAAGCGTCACTTTCAAAACACGAGATCCGAATGGTATCTGAGGTCAAATTTGCCCATCA
AGTGACAAAAAATTGATGGTGTCTTCACATTGACGATAACTTTACCTTCGATTGTTTGCCTCCCCCACTT
CTTTTTGCTATAGATACCCGCCTTAAATTTAACTGCTCTCGCAGTTGACTAGGGTTAGTAGGAGATCTGT
ATGACAGAGTCTAAAAAGAAAACGCTAGGCATCCTAGCCATTGCTGGTGTTGAGCCATATCAGGAGAAGC
CGGGTGAAGAGTATATGTCACCTGGGCAAATCACACATTTTACAAAGATTTTGGAAGCGTGGCGCAACCA
ACTGAGAGAAGAAGTGGACCGTACTGTTCACCACATGCAGGATGAAGCAGCCAACTTCCCAGACCCTGTT
GACCGAGCTTCTCAAGAAGAAGAGTTCAGCTTAGAACTGCGTAACCGTGACCGCGAGCGCCGTTTGATCA
AGAAAATCGAAAAGACCCTCGACAAGATCAAAGAGGAGGATTTCGGTTACTGTGAATCGTGCGGTGTGGA
AATCGGTATTCGCCGTTTAGAAGCGCGCCCAACAGCCGATCTCTGTATCGATTGCAAAACACTGGCTGAA
ATCAAAGAAAAGCAAATGCTTGGCTAAGATGGAACAGTAAGGAAAAGGGAGCACAAGCTCCCTTTTCTTG
TTTCTTTGCATTTGAAAGGTAAATCGCCCTATGAACTATATTGGTCGCTTCGCCCCCTCTCCTTCTGGTC
CATTACATTTTGGTTCTTTGATTGCGGCGTTGGGAAGCTATTTCCAAGCCAAAGCACAACAAGGAACTTG
GCTGGTCCGTATTGAAGATCTCGATCCGCCCCGGGAAATGCCGGGAGCAGCCGCGCACATTTTGCGTACA
TTAGAAGCCTACCGCCTGCACTGGGATGGCACTGTGGTTTACCAAAGCCAGCGTCACGCCTTATACCAAG
ATCAAATCGATGCTTGGCTAAGCACAGGTCAAGCTTACTACTGCCAGTGCACCCGAAAAGCCATCAAAGC
CATGGGCGGCTTTTATAACGGCCACTGCAAAATCCATCCGCCAGCGCGGCAGCAAGACTGCTCGATTCGG
CTACGAATGGATAATCAGGTGCAACAATTCATTGATTTGAAACACGGCACCATCACCATACCCAAGGCAT
TAGCAGAAGAAGATTTCATTATTAAACGCCGAGATGGTCTGTTTGCTTACAATCTTGCTGTGGTGCTGGA
TGATATTGATCAAGGCGTGACTCAGGTGGTACGCGGCGCCGATTTGATAGAACCGACAGGGCGGCAAATC
AGCTTGTATCACACTTTAAAACAAAAGCCGGTCAGCTACTTACATTTGCCTTTGGCGATGGATGGGAACG
GGAATAAACTCTCGAAACAGAATCACGCTCCGGCCATTGACCCAACCGCGCCTCGGCAGACCATTTCCCA
TGCGATGCAGTTTTTAGGCTTTACGCTGCCCACGGATTTTTCCGATGCCAGCGCAGAGCAAATGCTGGCT
TGGGGCTGCCAACATTGGCAGGTGAGCCAGCTACCGGAAGCGATCGAGATCACACCAAGATTCTCAAATG
GTCCTGCTTAAGCTATTATTAGCGCCAAATTCCGTCCGTTTGAGCGTCAAATTAAGCAGCGTAGCGCTTA
CAGCGGCAACAGCAATCATTGTCAGAAGCACATGAATAATAACGATTTTGAACCGAGCAACACTCGCACA
TATCCAGACTTAGCTTTGACCATCATTCCGCGTCAGGAACACCCTATCTCGCGTCAGCAGATCAGCGAAA
ATGCGCTGAAAGTGCTCTATCGTCTGCATGGTGCGGGGTTTGAGGCCTTTCTGGTCGGCGGCGGTGTGCG
TGATTTACTTCTGGGTGGCAAGCCGAAAGACTTTGATGTGGCCACCAACGCAACCCCCGAGCAGTTACGC
CAACTGTTTCGCAACTGCCGTCTGATTGGTCGCCGTTTCCGTCTCGCGCACATTATGTTTGGACGCGACA
TCGTCGAAGTCGCCACTTTCCGTGGCCATCATCAAGAGTCGAGTCAGAGCCAAAATATCGCTGCACAATC
CGAAGCGGGTATGCTGCTACGTGATAACGTGTACGGCACGATTGATGAAGATGCCGAGCGCCGCGATTTC
ACCATCAATGCCATGTATTACAACATTGCAGACTACAGCATCCACGACTATGCCGGCGGCATGGAAGATC
TGGAAGATCGTTTGGTGCGCCTGATTGGCGATCCGGAAACGCGTTATCGTGAAGATCCGGTACGCATGCT
GCGCGCGGTACGTTTTGCGGTCAAACTCGATTTTGATATCGAAGAAGATACCGCGGCGCCGATTGAGCAA
CTTGCGCCATTGCTGCGTGACATCCCTGCGGCTCGTCTCTACGAAGAATCGCTCAAAATGCTGCAAGCGG
GTCATGGTTTAGAAACCTACCACTTAATGCGTCAATACAATCTGTTCCAGCAACTTTTCCCAACTATAGC
CGAGCATTTTACTGCCGATCACAGCTCAAAAACTGAGCAGATGTTGGATTTGGTGCTGGATGCGACCGAC
ATTCGGGTTGAAGAAGATCTGCGCATCAATCCGGCCTTTATGTTTGCCGCCATGCTGTGGTATCCGATGA
TTGATCTCGCGGATCGCTTAATGGAATCGCTCGATCTCAATGAGTTTGATGCCATTACCGAAGCCAGCAA
CCGCATCTTAGATGAAGTGGTCAAGCGTATCGCTATTCCGCGCCGCCACACCACTACAGTTCGTGATATT
TGGCAGTTGCAACAGCGCTTACCCCGTCGCAGTGGTAAAAGGGCCTTCCGTCTACTTGAACTGAACAAGT
TCCGTGCAGGCTTTGATTTCCTCGAAATGCGTGGCGAAATTGAAGGCGGTGAAACCAAACAATTAGCGGA
ATGGTGGGCCACCTTCCAAAGCGCGGGACGCAATATGCGCCAAGCCATGGTGGGTGATATCGGTAATGCA
ACGGGCAGCAGCAAATCTGGCGCTCGCCGCCGTAAACCATCCCGCAACAAATCCAAGAGTAAATCCAGCG
AATGATGCTTGCCTACATTGCGATTGGCAGTAATTTGGGCGACCCTGTCGCCCAAGCACAGCTGGCCATA
CAACAGCTTACTCTCTTACCGAAGTCGCGCCTTATCGCGGCTTCATCGCTCTATAGCAGCACTCCGATGG
GGCCGCAAAATCAGCCTGATTACATCAACGCTGTCGCCGCCATCGAAACCGAATTAACGCCACTGGAATT
GCTCGATTGCACACAACGCATTGAGCTAGAACAGGGGCGTGTCCGTAAAAGCGAACGATGGGGACCGAGA
ACCCTCGATCTCGATATTGTGCTTTACGGCAATGAGGTGATAGAGACCGAGCGCCTCACCATTCCTCACT
ATGGAATGAAAGTACGTGAATTCGTGCTTTACCCGCTCGCGGAAATCGCACCAAATTTAACCCTCCCAGA
CGGGACTGAAATCCAAGCGTTATTGCAACAAGTACCGCTCAATGGGCTCAGCATTTGGCACTCGCCAACG
TCGAGTAAGGACTAAACATGAAAAAAATTACCATAAACGACCTGATGAAATGGAAGCAGGAAGGTCGCAA
ATTTGCTACATCAACCGCTTATGATGCGAGTTTTGCTCAGTTATTTGAGAGCCAAGAAATGCCCGTCTTA
TTGGTCGGTGATTCACTTGGCATGGTGTTACAAGGAGAAACCGACACCTTACCCGTGACGGTGGATGACA
TTGCGTATCACACCCGCTGTGTGCGTAAAGGCAGCCCCAATTGTCTGCTGATGGCTGACATGCCTTTCAT
GAGCTACGCCACACCAGAACAAGCGTGTGAAAACGCGGCCAAACTGGTTCGCGCCGGTGCAAACATGGTG
AAAATTGAAGGTGGCGATTGGTTAGTCGACACCGTAAAAATGTTGACTGAACGTGCAGTGCCTGTGTGTG
CTCACCTCGGTTTAACGCCGCAGTCGGTCAATATTTTTGGTGGCTACAAAGTACAAGGCCGCGAGCAAGA
TAAAGCGGATCGCATGGTACGTGATGCGTTGGCTCTGCAAGAAGCGGGCGCACAAATTGTCCTGCTAGAG
TGCGTTCCAGCCGAACTCGCCAACCGAATTACTCAAATTTTGGATGTTCCCGTAATAGGTATTGGCGCGG
GTAATGGTACTGACGGCCAAATTTTGGTGATGCACGATATGTTTGGAATTTCGGCGAACTACATGCCAAA
ATTCTCGAAAAATTTCTTGGCTGAGACTGGCGATATTCGCCAAGCCGTTGCCAAATATATCGAAGATGTT
GCCAGTGGCGCGTTTCCCGATCTCGCCCACACCATTGCCTAAGGAGTCATACATGCAAGTTTTTGCTGAC
ATCGCCGTTCTTCGCGAGCAGATCAAACAGATCAAGCGCGAAGGTCGCCGCGTCGCTTTTGTACCGACCA
TGGGTAATTTACACGAAGGCCATTTAACCCTGGTTCGTAAAGCTCGTGAGCTCGCTGACGTCGTCGTGGT
GAGTATTTTCGTCAATCCGATGCAGTTTGATCGCGCAGAAGATTTGAAAAATTACCCACGTACGCTTGAA
GAAGACCTAAGCAAACTCAACGGCGAAGGGGTTGATCTGGTTTTAACGCCGACACCCGAAACCATGTACC
CACAAGGGTTGGATAAGCAGACCTTTGTTGAAGTGCCAGGGCTCTCTTACATGCTCGAAGGCGCATCGCG
TCCGGGACATTTCCGTGGCGTCGCGACCATTGTCACTAAACTGTTTAATATTGTGCAGCCAGATGTCGCT
TGCTTTGGCGAAAAAGATTTCCAGCAATTGGCGGTGATCCGTCAAATGGTAGAAGACTTGTGCATGGATA
TTGAGATTGTAGGCGTAGCGACCGTACGTGAGTTAGATGGCCTTGCCATGAGTTCACGTAATAATTTGCT
GACGCTGGATGAGCGCCAACGTGCGCCCGTTTTGGCGCGCACTATGCGCTGGATCAGTAGCGCCATTCGT
GGTGGTCGCGATGATTATCCATCAATCATTGAAGATGCAGTGGATCAGTTGCGTGCGGCCGATTTAGAGC
CAGATGAAATCTTCATCCGTGATGCACGCACTCTGCTACCTATCAGCAGTGAGAGTAAGCAAGCCGTGAT
CCTGATGTCCGCTTTCCTCGGTAAAGTGCGTTTGATTGATAACCAAGTTCTCGATCTGCAAACCGACACC
AAAGCCAGTAGCGAAGAAGAATAATCCTCTTGTCTCTGGATCAAAAAAGGTCAACCTCGGTTGACCTTTT
CTATATCGATTGTCTGATTAGCTGCGCAGCCCTTTGCCTTTGGTCACTAAATAATGCGCCACACAGTACA
GCGCCACCACAAATGCCATTAACACTGCAAACGAAGTCATGATATCCACATCCGACACGCCAAGGAAACC
GTAGCGGAACGCATTGACCATGTAGACAATCGGATTGATCTTCGAGACACTTTGCCAAAACTCCGGCAGC
AAGCTAATCGAATAAAATACCCCACCAAGGTAAGTCAGCGGCGTCAGCACGAAGGTCGGAACAATTGAGA
TATCATCAAACGTTTTGGCAAACACCGCGTTAATCAATCCACCGAGTGAAAACACCACCGAGGTTAAAAA
TACCGTCGCAATAATGATGCCCCAATGATCGACCTGCAAATCGACAAACAATAGTGAAACCGCTGTCACC
ATAGCCCCCACCAACAATCCACGCGCGACGCCGCCCATCACGTAACCTGCGATAATCACATAGTTTGGCA
CAGGAGCGACTAACAGCTCTTCAATGTTCTTTTGAAACTTAGAGCTAAAGAAAGAGGATGCCACATTGGA
ATAAGAGTTGGTGATCACCGACATCATAATGAGACCGGGTACGATGTACTCCATGTAGCTGAAACCGTTC
ATCTGGCCGATTCGAGAGCCAATCAAATTACCGAAGATGATGAAGTACAGCGTCATAGTGATGGCGGGTG
GAACCAAAGTTTGCACCCAAATACGGGTAAACCGGTTAATTTCTTTGCCGAGCAGACTACAAAATGCCGT
CCAATAAATTTGATACATGCTGATTAACCTCGCTTACCACTGTTGACTATGCTGACAAACAGCTCTTCCA
AACGGTTCACTTTGTTGCGCATCGACAGCACTTTCACCCCTTGTTCGGTAAGTTGGGTAAACACATGGTT
GATCCCTTGGCTTTTTTCTAATTCAATCTCCAGCGAGCCTTCCACCATCTGCTGTTTAACCACTCCTTGC
AGCGGTGCAATGGGTGCGTTGCCATCCACATCGAGAACAAACGTCTCAACGTGCAACTTACCAAGCAGAG
ATTTCATGGTGGTGTTTTCAATCAGCTCGCCGCGTTGAATGATGCCAATATGGCGACAGAGCATTTCCGC
TTCTTCGAGATAGTGAGTGGTGAGAATGATCGTCACACCTTGCGCGTTGATTTGCTTGAGAAACTCCCAC
ATGGAACGGCGCAGTTCGATATCAACGCCAGCGGTTGGCTCATCAAGAATCAGCAGTTGCGGCTCATGCA
TTAATGCACGCGCAATCATCAAACGGCGCTTCATGCCGCCAGAGAGGTTTCTTGCTCGTTCGCTGCGTTT
TTCCCACAAATCGAGCTGAGTCAGGTACTTTTTCGCGCGCTCTTTGGCTAACGCTTTCGGTACGCCATAG
TAACCGGCTTGCTGCAAAACAATCTGCTCGACCGTTTCAAACGGGTTGAAGTTAAATTCTTGCGGTACTA
AACCAAGCTTCTGTTTGGCAAGTTCCAGTTGAGAATCGAGATCGTAACCAAATACTGTGACTTTGCCGGA
GGTTTTATTGACCAGCGATGAGATGATGCCAATGGTGGTCGACTTCCCCGCACCATTGGGTCCCAGCAGA
GCGTAAAAATCGCCTTTTTTGACTTGTAGACTAATGCCTTTGAGGGCTTCAAAGCCACCGGCATAGGTTT
TTCTAAGTTGTTCTATTTCCAGTGCGTACATGGTAGGAACCTTGTTATCAATAACAACAAGGATGTTGCG
CTTGTATGGCGCTTTTTCAACCCTTTATACCAAAACTACTTGGAATTGCAGCTAGGCGGCAAGTAAGTGA
CAAATTTGTCTGGAACAAATTTGCACAGCCATCGGCTGGCCTTTGGTGAGAGCCAAGGATGGCTCTCATA
ATCCCCATGAGCATAGATAAACTGTGTGATTGGGGTGAGCAAACGTAGCCAATACCGCTGCAACTTCAAG
TAGGAAGGGGATATTGGCTAAGGGCAATGATTAATACAGAAATAGCTAATATTATAGGCTTGCCCTGCAT
TCAAAGATCAGAGACAAAAATGCCGCATGACTGCGGCATTTCGGCCATCACCATCAACGCCGAGTTACGT
ATTCACCTGTTTGACTGCCGCATTAAGCGCTTCATAACGGAAGGTAAACATATTCTGATCCGGAACCAGA
TCTATGACCTTAAACTTTTCTAATTCGGCACGCGTTTTTTCATTAGGACAGAGTAAATAGACTTCACAAT
GCGCTTCCTGCGCATCACGAATCGCGTTTTCTAACGCCAAGCCAACGGTGACATCAATCATAGGGACATC
GGTTAGATCGAGAATCATCGCTTGATATTGATCGACACTGCTGTGCTGGCGCGTAATGGCTTTCGAGACA
CTGAAAATCATCGGCCCTGATAGGTAGAAAAACAGCACCTTACCATTGGCTTTATCCAGCAGCTTACGTT
CACTCTCCGTCAGTGGCACATCATCGTCATCCGCGTCACTGATCGCCTTGACTTGGCGTGCCTGCTCACG
GCTTAAACGTTCAATAACCAGAATGTTGGAGATGAACACACCAAGGCCAACCGCCACAATCAGATCGACA
AAAACGGTCAGCAACATAACGCCATACATGATGGCCATACCTTGCAGACTGATTTTGTGCGCACGTTGAA
TAAATGCCCAGTCGAGGATATTCACCCCAACATACACCGCGATACCGGCCAATACCGCCATGGGGATTGG
CTCAGTCAACCCACCAGCGACTAACACCACCAGCGCCAACATTAAAGCGCGAGTCACACCAGACAATGGC
GAACGAGCGCCCACTTGAATGTTGGTGACTGTGCCCATGGTGGCTCCCGCACCGGGTAAAGCACCAAATA
ATCCCGCGACCATATTGGCAATTCCCTGCCCTTGCAGCTCGCGATCCGAATCATGCTCTTTACGCGTGAG
AGAATCGCCAATGACTGCCGTTAACAGCGTATCAATACAACCCAGCGTACCGAGTACAAGGGCATCAATC
ACCATGGTCACGACAATATCGCCAGTGAAAGTAGGGACGACGATACTCGGTAAACCTGCAGGGATTTCAC
CAATCCGGCGAATATCATCAGTATCAAAGAAAATCACCGAAAACAGAGTCACGACGACCAAGGCGACCAA
CTGCGCAGGAACTTGCTTGCGGTATTTTTGTGGTAAAAAAAACAAAATTCCGAGGGTGAGTAAGCCCAAA
AACAGCTCGCTGAATTTTAAATTGGCGAGCAAATCGGGCAACGCAGATAAAGTCCCAAGCACACCGCCAC
CAGGAGAAGGGTGCCCGAGCAGTGGTGAGAGTTGCAGGATAATCAGGATCACCCCGATACCGGACATAAA
GCCTGAAACCACGCTGTATGGCATCAGCGTAATGTATTTACCGAGCTTGAGAGTACCGAGCAAAATCTGA
AATGCACCGGCCATCATGACAACGGTAAAGGCAATCGCCGCGCCCGATTCAGGGTAACGTGCCACCATGG
CGGTTAAAATCGCCGTCATGATCACCGTCATCGGCCCTGTTGGCTCTGAAATCAGAGTGGAGGAGCCTCC
AAATAAGGCGGCAAAAAAGCCGACTAAAATGGCACCCCACAGACCCGCCTCTGCTCCTGCACCGGAAGCG
ACCCCAAACGCTAACGCTAATGGCAGTGAAATGATGGCGGTGGTTACCCCACCAAACAGGTCACAACGTA
AATTAAGATCCGCAAATCTAGCCTGAAACACGCACTATTCCTTAAGGTGTCATCGAATGACCCTAGTTTA
AAACCAATGTTGTAAAAACACGTCAGATGAGTTAAGCAGAAAGTAAATTAGATGAGCTTGAATTTGTAAC
ATTGTGTATATTGTTGGCAATTATTTAAGGGAAGTAAGATGCCAGAAATTAAACAACTTTTTGAGAACAA
CTCAAAATGGTCTGAATCGATCAAAGCAGAAACTCCGGAATATTTTGCCAAACTCGCTAAAGGGCAAAAC
CCGGATTTTTTGTGGATAGGATGTGCAGACAGCCGAGTGCCAGCCGAACGGCTCACTGGCCTTTACTCGG
GGGAATTATTTGTCCACCGTAACGTTGCCAATCAAGTTATCCATACCGATCTCAACTGTCTTTCTGTCGT
TCAGTATGCGGTCGATGTGCTGCAAGTCAAACACATCATTGTGTGCGGCCACTATGGGTGTGGTGGGGTT
ACTGCGGCGATCGATAATCCACAACTTGGCTTAATCAATAACTGGTTGCTGCATATTCGCGATTACTACC
TTAAACATCGTGAATATCTCGATCAGATGCCTGCCGAAGATCGCTCCGATAAACTGGCAGAAATCAATGT
CGCCGAGCAAGTCTACAACTTGGCTAACTCAACCGTGTTACAGAATGCTTGGGAGCGTGGACAAGCAGTA
GAAGTACACGGTTTTGTCTACGGTATCGAGGATGGCCGACTGGAATATCTCGGTGTACGCTGCGCGTCAC
GCAGTGCAGTGGAAGATAATTACCACAAAGCGTTAGAGAAGATACTCAATCCGAATCATCGCCTACTGTG
TCGTTAATTCTCTCCAAAGAGCAACGCCCACGAGTGCGTGGGCGTTGTCGGCAATCTTTTATTGTCAATC
GTGAGCTTAGGTTATTCCGCCAAAGGCACCACTTTGCCAATATAAGGTAGGTGACGATATTTCTGCGCGT
AGTCGATACCGACACCGACCACAAATTCGTCAGGAATTTCAAAACCGACCCAATTCACTTCAACGTCCAC
TTCACGACGGGTTGGCTTATCCAATAGTGTGCAAATACGGATCGATTTAGGCTCACGCAGCGCCAGAATC
TCTTTCACTTTGTTTAAGGTATTCCCTGTATCGATAATATCTTCCACCAGCAATACATCTTTACCTTTGA
TGTCATCATCGAGATCTTTCAGAATGCGCACATCACGTGAGCTTTGCATACTGTTGCCATAGCTAGAGGC
GGTCATAAAATCGACTTGATGAGTCAGATGAATTTGACGAGCAAGATCCGCCATAAAAACAAAAGAACCA
CGCAGCAATCCAACCAAAACTAAATCACTACTCCCTTGATAATGCTCAGTGATCTGTTGACCTAATTCGC
GAATGCGCTGGGCGACCTCTTGCTCAGAAATCATGACTTCAACTGTGTGTTTCATACCATTCTCGTTGTG
TTGGGCGATGTCAGTATCGCTGACTTTGGTGGCGCGTATAGTACCACTTCACTCAAATCCTGTTAATCGT
TTCCCTACTCATCCTCGCTTTGTTATGTACCCACTCAATAAAACAAGCTGAAACGACAAATAATTAACAT
AGTTGCACATTTTTCACCCAACAGAGATTGACCTTGAATATATGCACCATTACACTCATAGGGCTTTAAG
TAGCAAATAACAAAATAATCATTAGAGCAAAATGCTCAATCAACAACTCAATTGGCAAGGATATACCCCT
ATGGACGCATCAATCGAAAAACGCCCTCGAACTCGGCTATCGCCTCAAAAACGCAAACTACAACTGATGG
AAATCGCGTTGGAAGTGTTTGCTAAACGCGGCATTGGTCGTGGTGGTCACGCAGATATTGCCGAGATTGC
GCAAGTCTCCGTTGCAACAGTGTTCAACTACTTCCCAACTCGTGAAGACTTGGTTGACGATGTGCTGAAT
TTTGTGGTTCGTCAGTACTCCAACTTCTTGACCGATCACATCGATCTTGATTTGGATGTGAAAACCAACC
TACAAACTCTGTGCAAAGAGATGGTGAAATTGGCGATGACCGATTGTCACTGGCTCAAAGTCTGGTTTGA
GTGGAGTGCTTCAACCCGTGACGAAGTTTGGCCACTGTTTGTTTCCACCAACCGAACTAACCAACTGCTG
ATCAGAAACATGTTTATGAAAGCGATGGAGCGTGGCGAATTGTGTGAGAAACACGATGTCGATAACATGG
CCAGCCTGTTCCACGGCATCTTCTACTCCATCTTCTTACAAGTGAACCGTTTAGGTGAACAAGAAGCAGT
GTATAAGTTGGCCGATAGCTACCTCAATATGCTGTGTATCTATAAGAACTAGTTTCTTGGGCAGCACAAA
GGGCGCATCCGCGCCCTTTTTTGTTTTCAGGTGGGTATCACTTCCAGCGGTAATAAATATACCTAAACGA
CTTGGTGTTGCAGGCCGGCGGCAAATGAGTGAATCCCCACGAGCATAGATACACTCTGTGATTGGGGTGA
GCAAATTCTGCCAACACCGCTACAGCTTCAAGTAGGAAATGGATAGAAGAGAAAATTATTCGCCTAAATT
CTCCAAGCCCCATTTATACAATGCATTCTTTTTCAACTGGTGAATTTCAGCCACTAAGGCAGCAGCTTTT
TTCAATGGCAGCTCTTTAGTCAAAATCGTTAAGGTGCGTAGAGCCTCATCTGGCAGTTGCTGCTCACCCG
CATCCCGATATCCATGCACCAACAGCACCATTTCGCCTTTCTTACGGTTATCATCTTCAGCAATCCACGT
AATCAACTCAGCCAAAGGCATACCTTGAATTGTTTCGAAGGTTTTGGTGAGTTCACGGGCAAGTACCACT
TCACGCTCGCCACCAAGTACATCTAACATATCTTGCAGTGACTCGCAGATCCGGTGTGGCGATTCATAAA
AAATACAGGTACGGCTCACTTTCGCGATCTCTAATAGTTTATCCTTACGTGCTTTGCTTTTTGCCGGCAA
AAAACCTTCAAAGCTAAAACTATCAGATGGCAGGCCTGATGCACTCAGCGCTGTGATCACCGCACATGGC
CCTGGAAGTGGCACAACTTTAACGCCTGCTTGACGACATTGAGTGACTAAATGATAACCTGGATCACTGA
TCAGAGGCGTGCCAGCATCGGACACTAAGGCAATCGATAGACCAGAGAGCAGTTTATCCACTAAGACTTG
GGCTTTCTGCTGCTCATTATGATCGTGCAAAGCAAACGTTTTGGTCGAGATGTTGAAGTGAGCTAATAAT
TTTCCGGTATGACGCGTATCTTCAACGGCAATCATATCGACACTGGCTAATACATCCAGAGCGCGTTGTG
TGATGTCACCCAGATTACCAATCGGGGTTGGGACAATATAAAGAATTGGAGCACCATTTGGCACGGTTTT
ATTATCTGTCATTTGTTTACCATCACATCAACGATTAATATAGAGACAATTTTACACGGACTAACGAAAG
AACTCATGGCTATGAACCACCATCAGCGACGCAGTGTACCACGCTTACTCACTCCGATTGCATTATCAAT
CGTTTTATCGGCCTGTTCGACTCAACCTTCGTCACCGGATGTGGTCGATATTACCGCTCAACCACTCTTA
ACGGCGCAGACGTATTTGATGCGAGCCGATGCCAGCCAAGGTAATCAGCAAAATGATTGGCTGATCATGG
CTCTCAAAGCCGCCATAGAGGAAAACAATCCCGATCAAGCCCAACTTCTGATCATGCGCTTGGCGAAACA
GCCCTTGACTCCAACTCAGCAGGCGCAGTGGCAACTGCTGCGCGCTCAGTTATTAGCTAATACCGAACAA
TATCAAGAAGCTCTAGAGCAACTGAGTTTCCAAGCCAATTGGTCGTTACCTCAAGTTCAATGGCAGCAAT
ATCACCAGCTTCGTGCGGACATATTCACGGCTCTGGATCGCTCTTTTGACTCCACTCGTGAGTTAGTGGC
GCTGTACGGCCTTTCATCCAACAAGGACAAAGAAGCATTAGCGGATCAAATCTGGGCAAACCTCAATCAC
TACTCCGCCAGCAAAATTATCAAGCTTTCTACTGAGCCCGATGAAGCGCAGTTGGATGGCTGGCTACAGC
TTGCGATCTATATGAAAACGCTGGGTAGCGATCTACCACAACTGAAAAATACCTTAGAAAAATGGCTGGC
TGAAAATCCGCAGCACCCAGCGGCAATTTATACCCCTAAAGCCATTACCGATATTTTGGCTTTAGAAATC
GTCAAGCCGACTAACACCGCTTTACTGTTACCCTTGACTGGTAAATTTGCTAAGCAGGCCCAATTTATTC
GTGATGGATTTGTGTTTGCCATGATGAACGATGCCGATCGCCAAACAAACGCGACGTTGACAATCATCGA
TACCAATGCCGAAACGCTCGAATCTGTTGATGCGATTCTGACCAGCAAACAAATTGATTTTGTTGTGGGT
CCACTGATCAAAGGTAATATCGAAAAACTGCAGCAATTCCAACAAAGCCGTGGTCAAATGATCCCAACGT
TGGCGCTGAACATCCCGGATCAAATTGATACGACGGCGGGCGCTTGCTATCTCGCTCTATCACCTGAACA
AGAAGTCGCACAAGCGGCGAAACATCTGTTCACTCAAGGCTACCGTTACCCACTGATCCTCGCGCCCCAA
AACGCTTATGGTGAACGTGTGGTTGAAGCCTTTAATGAAGAGTGGCGTCGTTACAGCAAAAACAAAGTGG
CAGTGAATCTTTTTGGCGACAAGCGTCAATTACAACGCAATATCAACTCCATTTTTGGCTTACAGGATAG
CCAACAAAACATCGCGCAGATGGAATCTCTGCTTGGTATGGGCTTAGAGAGCCAACCTCGTAGCCGCCGT
GATATCGATGCTGTGTATATTGTCGCAAACAGCTCAGAACTCACCTTGATCAAGCCATTTATTGAAGTGG
CTATCAACCCTGATACCCGTCCACCAAAACTGTTCTCGAACTCGAACAGCAACACAGGTGGTCGCCAATA
CGAAGATTTGTCAGGCGTGACTTACAGTGATATTCCACTGCTGATACAGCCAGCGCCAAGTATCAAAGAG
CAGCTAACCCAAATCTGGCCCGAAAGCTCAAATGCAGAGCGCCGCTTGCAAGCTCTGGGGATGGATGCCT
ACCGTTTGATGGTGGAACTTCCACAGATGAAAATCGTCGAAGGCTATACGATTGATGGACAAACGGGTGT
GCTAAGTATTGATGAACAATGTGTGGTTCAGCGTGAAATCAGCTGGGCAGAGCATGGTGTTCGTTAATTC
TAGGCACCAAGGAAATCATTATGAACAAATGGCGGCGGACTATCTTCGCCGCCAAGGCCTTACTCTAGTC
ACACAAAATGTGAACTACCGTTTTGGCGAATTAGACTTAATCATGCGTGATGGAAACACATTAGTGTTTG
TCGAAGTACGCTATCGAAACAACACTCAACATGGTCACGCCGCGGAAACCGTCACAAGAACCAAGCGTGC
TCGCTTGATCAAAGCCGCAAATTGTTGGATGCTCGCCAACAAGATGAATAGTCACAGTGCGGATTTTCGT
TTTGATGTGATTGCCATTCATCAACAAGGGCAACATATTGATTGGTTAAAAAACGCTATTACTGAAGGAT
AAACAATGCTCGATAGCATTAAAGACAGTTTTACCGAAAGCATTCAAATTCAAATCGCCGCAGCGGAGGC
GTTACCCGATGCCATTATGCATGCCGCACAAGCCATGGTGGCGAGTTTACTTAACGGTCATAAAATTCTC
TGCTGCGGTAACGGTGGCTCGTCGGTCAATGCACAACAATTTGTTTCTTGCCTTCTAAATCGCTTTGAGA
CCGAACGCCCAAGCTTACCGGGAATGGCTCTGACTGCAGATAACACGACGCTCACCGCCGTCGCTAACGA
CTACCACTATCAAGAAATCTTCTCAAAACAGGTTCGAGCTTTTGGCCAACCCGGTGATATCTTGCTTGCA
ATATCAACCAGCGGTAACAGTAAAAATATCATCAAAGCAATGGAAGCGGCCGTAACTCGCGACATGACGA
TCATTGCTCTCACAGGCAAAGATGGCGGTGAAATGGCCGGACTGCTTGGTGAAAATGACGTGGAAATTCG
GATCCCATCACACCGTACCGCTCGCATTCATGAAGTTCATATGGTAACGCTACACTGCCTATGTGATTTG
ATTGATCAAGTGTTATTCCCAGCCCATGAAGAGTAAATATGAAAAGCATTAGACTTCTTATCGTTTCCGG
TTTGCTCGCCACTCTAACAGGGTGTGCCGGACTGTTTATCGCGGGTGCCGCAACCACAGCCAATATTGTG
ACCGATCCGCGCAGCACGCAAGAGATCTGGCAAGATAACAATGTTGAACTTGAAGTTGCAGGCCTTGCCA
ATAAAGAACCTTACCGCAAAGATGCGCGCATTTCTGCCGTTGCTTACCGTGGAACCGTCGTTTTATTGGG
ACAGTCACGCAATGAAGCGATCTTAGAGCAATTTATTGCTCAGGCTCGTCAACTCAAAGGTGTCAAAGAG
CTGCATAACCAAGTGCAAATTAAAGCGCCACTCTCCGTTGGTGAAATCAGCAACGATAGTTGGATAACCA
CCAAGGTAAAATCGGCGCTTTTAACGAAATCTGAGCTCAACGGCATTAAAATTAAAGTGGTGACAGAGGA
TCGCGTCGTTTATCTGTTTGGATACGTTTCTCCTGAACACGCAGAGATGGCCATTGGTGTCGCAAGAAAT
ATCATAGGTGTGAAACAGGTTGTGAAGGCGTTTGATTACGCTCAGTAACGATTTTGAGAGTGGGATATGA
AAAAGGCAGCGATGACCACTGCCTTTTTGATTTCATGAGATTTATTTACTTCACGACACGTAAACTCGGT
TTGCCTCTAGGGCGTGGAGTCTCTTCAGTGTGCTCAACCGCAACATCGCTTTCCAGCTCAATCAAGGAGT
CATCTGAATCAATCTCTTCAGGAAAATCCATCATATCTAGATAAGCAGGCTCCGGCTCAAACATAGTGCC
TGCGCCATTTTCACGGGCATAAATGGCCTGCACAGCATAAATAGGCACGATAACCAAATGAGGACGACCA
CCGAAACGGGCATTAAAGGTCACTTCATCATTGCCCAACTCTAGGTTTCCCACTGCTCGTGGAGCAACAT
TCAGAATAATTTGACCATCTTGAACGTATTCAAGTGGTACCTTCACGCCCGGTAAAGTGGCATCAACGAC
GAGGTGCGGCGTTAATTCATTTTCCAGTAACCAATCATAAAATGCACGTAGCAAATATGGTCGGCGTGGT
GTCATGTGACCAATATCCATTCCGGCATCCATTAGCGAGCCAGACGCATCTCGCGTTCAGCTTCAGTCAG
TGAAGCCAAGAATGAATCACGTTCAAATACACGGTTCATATACACTTTCAGCTCTTTTGAGCCAGGGCCA
ATTAAATCAATGCCCAGCACAGGCAAACGCCATAACAGTGGAGCAAGATAGCAATCGATCAGACTGAACT
CTTCACTCATGAAGTATTCAAACTCAGCAAACACAGGCCCTAAAGTTAACAGATCATTGCGTAGCTTATT
ACGTGCATTTTCAGCAACTTCAGGAGAACCATTCACTACTTTTTCTGCCAATGAATACCAGTTTCTTTCG
ATACGATAAATCATCAGACGGCTGTTACCACGTGCAACTGGGTAAACAGGCATAAGTGGCGGATGAGGGA
AACGCTCATCTAAGTATTCCATGATGATCTTTGAGTCATACAGAGCAAGCTCGCGATCAACCAGTGTTGG
AACTGTTTTATAAGGATTTAGCTCAATCAGTTCCGCTGGAAGGTTGTTCTCATCAACCAACTCAACTTCA
AAACTGACGCCTTTTTCAGCTAGCACAATGCGAACCTGATGGCTATACATGTCAGATGCACTTGAAAATA
GAGTCATCACAGAACGTTTGTTGGCAGCTACAGCCATGGAGCCCTCCAGTACAGATGCGGGTACAAAAAA
TCAATGGAGGCTAGAGCCTCCACTGATGAGTTAACAATCGGGAATTAGCGCAGCATAATAGCACAATTAG
TGCACATCACGCCAATACTCTTTCTTGAGTGCGACAACGACAATGGTGAAGATCACTAAGAAACCCATTG
TCCACCAGCCTAAGTTTTGGCGCTCAAGCTTCATCGGCTCACCGGAATATTCCAAGAAATTCACCAAGTC
ACGTACTGCTTGGTTATATTCCCCTTCACTCAATTCACCGTTTCCACGTGACTTCACGCCAACCACATGT
TGAACCTCATTGCCATCGACGACTTTGGTTTCAAAAATAGGCTCAGGAGTACCTTGAAGCTCTTCAAGAA
CATGGGGCATACCTACGCTTGGAAACACAATGTTATTCACGCCAAAAGGACGTGAAGGATCCGTGTAAAA
TGAGCGCAAATAGGTATACAACCAATCGGTTCCACGCACACGAGCAACCAGTGTCAAATCTGGTGGTGGC
GCACCAAACCATTTCGCTGCCGATTTATCGGGAATCGCATTTTCCATCAATTGACCAATTTTGGTCTCAG
GATCAAAAATCAGGTTTTCCTTCATTAAATCAGCTGGGATGCCAAGATCATTGGCAACCCGTTCATAACG
TTGATATTGAGTAGAATGGCAACCAAAGCAGTAATTCATAAACAGCTTGGCACCATTTTGTAGCGAAGCC
TGATCCGTCAAATCGTTATTCGCTTTATCTAAATGCACATTTGCTCCAGCCGCCATCGCCAGTGAAGGCA
GCATAGCAAACAAAACTACAATCCATTTTTTCATTTGTATGTCACCCTTGTTGGTAATGGCTTAGTGGCT
TCGTTTTTGCTGTAGAAGAACAGCAACACAAAGAACATGAAGTAACACAAGCTAAATATCTGAGCCAACA
GTGTGTAGGTTGGAGTTGCAGGTAGCGCGCCTAAAATCCCTAAGGCAATAAAGCTAACAGTGAACTGGGC
AATATTGAATAAATGGAATTTGCTACGATAACGGTAAGAACGAACCTTACAACGATCCAGCCAAGGTAAC
AGGAACAATACAACAATCGATGCCCCCATCGCGATAACCCCTAGCAGCTTATCTGGAACCGCACGCAAGA
TGGCGTAAAACGGCGTAAAGTACCAAACAGGCGCAATATGTTCTGGTGTTTTCAGTGGGTTAGCTGCTTC
AAAGTTGGGCGGCTCAAGGAAGTATCCTCCCATCTCTGGATTGAAGAACAACACATAGCAGAACAAGAAT
AAGAATCCCGCAACACCAATTAAATCTTTCACCGTGCCATAAGGATGGAATGGGATCGAATCGATAATGT
CGTACTTCTTAGTGTAGTACTCATGGAATTTAAACTGTGATTCGTAGCCTTCACCCATTGAACCTTTTGG
CAATTTAGTCTCAATACCATCAGGGTTATTTGAGCCAACTTCGTGCAGAGCCAGAATATGCAGCACGATC
AAAAGCAGTAATACGATTGGCAACGCAATCACATGCAAAGCAAAGAAACGGTTTAGTGTGGCACCAGAAA
TGACATAGTCACCACGGATCCACAGCGTGAGATCATCACCAATAACCGGAATTGCACCAAACAGCGAAAT
GATTACCTGTGCGCCCCAGTAAGACATCTGTCCCCAAGGTAACAAGTAGCCCATAAAGGCTTCTGCCATC
AACACAAGGAAAATCAGCATACCGAAGATCCACAATAGCTCACGAGGCTTTTGGTATGATCCATAAATCA
AGCCACGGAACATGTGCAGATAAACTACCACGAAAAATGCAGAAGCCCCGGTTGAATGCATATAACGCAA
TAACCAGCCGTACTCCACATCACGCATGATGTATTCAATCGAAGCAAAAGCGCCCTCTCCCGATGGCACA
TAGTTCATGGTTAACCAAATACCGGTCAGGAGTTGGTTGACCAAAACCAACATCGCAAGCGAACCAAACA
GATACCAAAAGTTAAAGTTCTTTGGCATTGGGTATTCTGAAAGGTGTTTCTTGTACGCATTCATGGCAGG
TAGGCGTTTTTCTACCCAATCAAGTAGAGCTTGCATTATGCCTCCCCTGTCTCATCAAGACCAATCACGA
TCCGCGTATCACTGAGATACATGTGCGGCGGGATAACAAGATTTAGTGGTGCCGGAACAGCTTGGAATAC
TCGCCCTGCCATATCAAATTTTGAACCATGACATGGACAGAAGAATCCAGACTTAACCCCTTGGACTTGC
TCAGAAAAAGAATCTGGAAGATAAGTTGGTGAGCAACCCAAATGAGTACAAATACCGACTGCGATAAAGT
ACTCAGGCTTAATCGAACGATAAGGATTCTGAGCATAATTAGGCTGTTGTAGCTCGTCAGAATTCGGATC
ACGAAGTTGGTTTTCGTGACTTTTCAAACCTTCAACGACAGCTTGTGAACGACGAACCACCCAAACAGGC
TTACCACGCCATTCAACACGAACCATCTGCCCTTCTTCGAGTTTACTGATTTCAACCTCGACAGGGGCAC
CGGCCGCTTTTGCTTTCGCGCTCGGGTTCCACGATTTTATAAAAGGTACGGCAACCGCAACGGCTCCTAA
ACCACCCACAACGGCCGTTGTAGCGGTCAGAAATCGTCTGCGGCCTTGATTTAGAGGCGCATTACTCATC
CAGACATTCTCCCATTTGCTCCTTATGGATCCTGCTTATTCCGTTTAAAGAGCAAGGCTAACAAACACGA
GTTTATTTTGTATTTATTTGATAGCAAATGATAAATAAAACCCTACTTTTTGACAAGATAAAGCTACCTT
TCTGTAACATTTGTCAATTCAAATCGCTCGCGGCATCACAAAAGGAACAACTTATTTATCGAGTATTGAG
AAGAGGGGAATTAGGAATCTGCCAAGCAGACCTTGAGATGTAAAAAACCCGGCCATAAAGCCGGGTTTTT
GAACCACATCCAGTAACACTGGAGCGTATTTTTCCAAAAGGAAAAATTAACGCTTAGAGAACTGTGGACG
ACGACGTGCTTTACGTAGACCCACTTTCTTACGTTCAACGCGACGAGCGTCACGAGTAACGTAGCCAGCA
GCACGTAGAACAGGACGTAGAGACTCATCGTATTCCATCAGAGCGCGAGTGATACCGTGACGGATAGCAC
CTGCTTGACCAGAAATACCACCACCTTTAACAGTGATGTACAGATCCAGTTTCTCTACCATGTCAACCAG
TTCAAGAGGTTGCTTAACAACCATGCAAGAAGTTGGACGACCGAAGTACTCTTCAAGGCTACGCTTGTTG
ATTACGATGTTGCCGCTGCCTGGTTTAATAAAAACACGAGCAGCTGAGCTTTTGCGACGGCCAGTGCCGT
AGTATTGATTCTCTGCCATTTCCGAAATCCCCGATTAGATGTCCAGTACTTTTGGTTGTTGAGCAGCATG
GTTGTGCTCAGCGCCAGCGTAAACTTTCAGCTTACGGTACATAGCACGGCCTAGAGGACCTTTTGGCAAC
ATACCTTTAACCGCTAACTCAAGTACCATTTCTGGCTTACGCTCAATCAGCTTCTCGAAGCTGAATGACT
TCAGGCCACCTGGGAACTCAGAGTGACGGTGGTACATCTTGTTCTTAGCCTTGTTACCTGTAACAGTAAC
TTTCTCCGCATTAACAACGATGATGTAATCACCAGTGTCAACGTGTGGAGTGTATTCAGCTTTGTGTTTG
CCACGTAGGCGAGATGCAATTTCACTTGCTAGACGGCCAAGAGTTTTACCTTCAGCGTCTACAACGTACC
AGTCGCGTTTTACAGTTTCTGGTTTAGCAACGAAAGTTTTCATGCTAATAATAACCCGTTAATTTAAATT
TACACTTCAAGGAGCTTTCGCTCCCACTGTCTAAGAGCCCAGTCATCACCCCTTCGAGTGGGTGGCACTC
TCGGCCACAAAGGACCTGCAGTAACGGTGGGTCGCAGGATTATAGAGAAGGGCGCAGAAAAAATCACCTT
TTTTTGCATGAAAAGAGAAAAAAAATCCACGCCTTACTGGGGAAGCCATTTTGTGCTCAGCCCAAGTGCT
CCTTCGCTAAGTAATCATGACTTTGCATTTCAATTAAGCGTGATTGGCAGCGTTTAAATTCAAATTCTAA
CAAACCATCGGTATACAGATCGGTAAGGGGCACTTCAGCAGAAATAATTAACTTTACATGTCGCTCATAA
AACTCATCCACCAGCGCAATAAAGCGCCTCGCGGCATCATCGCTACTTTTGTTCATCTGTTTGACATCCG
CCAGCAGCACGGTGTGATAAATTTTCGACAGCTCAATATAGTCATTTTGGCTACGTGCCGTTTGGCATAA
CTGAGCAAAGGTCGCATACAATACTCCGTCTCCTGCCGCTTCAACCGTAATCATTCGGTGATTCACGTCG
ATCTGCGTCTCTGGAGTCTGCTCTGAGCTGATCAACTGCTGGAAGTAACGCTGTAGGTTATCGGTCGCTT
TACTGTCTAAAGGGTAATGATAAATTTCCGCTTGCTGTAAGGTTCTCAAACGATAATCGACACCACTATC
TACATTTAGGATCTGACAATGCGTTTCCACCAACGCAATTGCAGGTAGGAATCGGGCTCGCTGTAACCCA
TTGCGGTACAAATCCTTGGGGGCAATATTCGAAGTGGCTACCAATACGATACCGCGTCTAAATAAGGCCT
CGAACAGAGTTCCAAGGATCATCGCATCGGTAATATCCGAGACGAAAAACTCATCAAAACAGATAATGTT
TGCCTCAGCACAAAAGCGATCAGCCACAATTTCAAGCGGATCACTGACGTCTGATAAAGTGCGTAATTCA
TCGTGCACCCGATACATAAAGCGATGAAAATGAACCCTAAGCTTCTTTTCTGTCGGCAAGGCTTCAAAAA
AAGTATCCATAAGATAGGTTTTACCGCGTCCGACACCTCCCCACATATAGAGACCTTGTGGCGGTTGCGT
CACTGTTGGCTTCTTACCGATGAGCTTTTGCCATACAGAAGGTCGTACCACTGGCTGATTGAGGTAATTT
AGCCATTGGTGATACAAATTATCTAAGGCATCGACGGCACGTGCCTGTGCTTCATCACTATAAAAATCAG
TGCGTTGTAAATCTTTTTCGTATCGCTGCTTCGGAGTCATCTTGGTCTACTACAGTTACAAGGAGAGCCA
TAAACGCAAAATAGCTGACGTGCATTTTGCTTTATCCAACTTGGGTCTCATAGTAACATGTCCCTCGTAC
ATGTGTAACCGATGGGTAAAAAACATGTTAAATAACAACAATAAGGAGCTGTTATGCCTTGGATCTATGC
CATTGCTGGATTGCTAGTGGGGATTGCTGTCGGGATGCTGATTGCTCGTTTGACTACCCCTCAATATAAG
ACGCAGAAGAACCTGCAAAAAGAACTCGAGAGCGCAAAATTCACCTTAGAGCAGCAGCGCCAAGAACTGT
CTGATCACTTTGCGCAGACAGCAGAAATGCTCGATACCCTAGGAAAAGATTACACTAAGCTGTATCAACA
CATGGCGAAAACCGCTACCGATTTGATCCCCAATTTACCTGAGCAAGATAACCCATTCAGTAAATTGGCT
CAGCAAAAAGAAGAGAGCAAACAGCCAGAAGAGCTCGAACAACCACCTAAAGATTACGCATTGGGTGCCA
CAGGACTTTTGCGCGGTGAAGAAAAAGCAATCATTCGCTCAGCGGATTTGCTTAACGCCAAAGCCAGCTA
ATCGATTCCCGCTACTTTACGGTGAACTTTGTAAAGGTTTTTGAGTCATAACTCGCAGACTGTCAGTTGA
AGTTTCTTGAAATGGACATATTTTCTACTTCAACCGGACGTTAATTTGTTGAGGAGCTTATGATGAAAAA
ACCTTTACTTGTTTTAACTGCTCTGTCTCTTAGTTTGAGCGCGATTCTCTCGCCTTTGCCTGCAACTGCA
GCGCTTCCTCTCTCAGTCAATGGAGAGCAGATTCCTAGCCTAGCCCCCATGCTTGAAAAAGTCACACCCG
CCGTGGTGAGCATTGCTGTGGAAGGGACTCAAGTTTCAAGACAGCGTCTGCCGGATCAGTTTCGTTTTTT
CTTCGGACCGGATTTTCCGACCGAACAACTCCAAGAGCGACCTTTCCGTGGCTTAGGTTCTGGGGTCATC
ATTAACGCTGATAAAGGGTATGTCGTCACTAACTACCATGTCATTAATGGTGCTGAAAAAATTCGCGTCA
AACTGTATGACGGTCGCGAGTTTGATGCAGAACTTGTCGGTGGTGATGAGATGTCTGATGTCGCCTTGCT
CAAGCTAAACAAAGCGAAAAACCTCACTGAGATCCGTATCGCGGACTCCGATAAACTGCGAGTCGGTGAT
TTTGCAGTGGCCATCGGTAACCCATTTGGCTTAGGGCAAACTGTGACCTCTGGCATTGTCTCAGCCTTAG
GGCGTAGTGGTTTGAATATCGAAAACTTTGAAAACTTCATCCAGACCGATGCCGCCATCAACAGCGGCAA
CTCAGGAGGAGCTCTGGTTAACCTTAATGGTGAACTCATCGGTATCAACACCGCGATCCTTGGTCCAAAC
GGTGGCAACGTCGGTATAGGTTTTGCCATCCCATCGAATATGATGAAAAATCTGACCGATCAAATTCTTG
AGTTTGGTGAAGTGAAACGCGGCATGCTGGGTGTACAAGGCGGTGAAATCACTTCCGAACTGGCTGATGC
GCTCGGCTATGAATCCTCAAAAGGTGCTTTTGTCAGCCAAGTGGTTCCTGACAGTGCTGCGGACAAAGCG
GGCATCAAAGCGGGTGACATCATTACGTCGCTGAATGGTAAAAAAATCGATACCTTCTCTGAGCTACGCG
CGAAAGTCGCGACCCTAGGCGCAGGAAAAACCATTACCCTTGGAGTGCTGCGTGATGGTAAGAATCAAAA
TATTGATGTAACGCTTGGGGAGCAGCAAAATGCCAAGACCAAAGCAGAATCACTGCATCAAGGTTTGAGC
GGCGCGGAGTTAAGCAACACCACTGACAGCGATCCTATTCAGGGCGTTAAGGTTACTGAGGTTCAAAAAG
GCTCTGCCGCTGAATCTTACCAGCTACAAAAAGACGACATTATCATTGGCGTTAACCGTAAGCGGGTGAA
AAATATCGCCGAGTTGCGTGCGATTATGGAAAAATCACCGAATATTTTGGCATTAAATATCCAACGTGGA
GAGAGAACGCTTTACTTGGTTGTTCGTTAATTATCACTCAGCGTTACCGCTCATTGAGCGGTAACGCTTT
CTTTCCCTCAAAAATCCCCAAACTTGCACAAAAACTTATTCATAAGCTACAGATGCAACTTTGGCGAAAT
GCCTTTCCAGTGTTATACTTGCCCACTCGCAGTGAGGAATTTAGTCAATATTGAGTTGGGGAAACTATGC
TGAAATTTTGGGTTCGCTCAATCAGCCTTGGGTTGTTGGCTGCGATTGCCATTATTATGGTGACACCCTC
ACTACGCGCCAAATTAATGCCCGTTGTCGAACAACCACGCAACATCGGCGCTCTACAAATCTCATTTAAT
GAAGCGGTACGCAAAGCCGCCCCTGCCGTCGTCAATATTTATAACCGTAAATACAGCGAAAATGATCGCC
GTAAACTCTCGATTCAAGGTTTAGGATCCGGTGTCATTGTCAGCGAAAAAGGCTACATCATCACCAACTA
CCACGTCGTCGCGCAGGCCGATCAAATTGTCGTTGCTCTACAAGATGGGCGAGCCGCAGCAGCACAATTG
GTGGGAAAAGATCGCCGTACCGATATTGCCGTATTACGCGTAGAAGGCACGGGTTTACCAGTGATTCCAC
TCAATCCAGATTACCATCCTAAAGTGGGGGACGTGGTGTTGGCGATTGGTAACCCTTACAACTTAGGGCA
AACCACGACTTTCGGAATTATCTCGGCTACCGGACGTTCATCCATCAGCGCTGATGGTCGCCAAGCCTTT
ATTCAAACTGATGCCGCAATCAATGACGGCAACTCAGGTGGTGCATTGGTCAATACCCAAGGTGAACTGG
TCGGCATCAATACCGCCTCTTTTCAACAAGCCACCGATCTCGAAACTTACGGGATTTCGTTTGCGATTCC
CTACTCTTTGGCCAGTAAAATTATGACCAAAATCATTGCTGATGGCCGCGTGATCCGCGGTTATATTGGC
GTCGACGGTCAAGATATTAACTCGATGACATCACGTTTGCTGGGGAATGAGCATGTCGGTGGGATCATTA
TTTTAGGGGTTGACCCGAATGGACCCGCAGCCCGAGCAGGCTTTCTGGAGCAAGATATTTTGCTGAAAAT
CGACGGTAAAAAAATTAATGGTCGCCAGAATGTCACAGATACCGTCACCGATCTTCGCCCCGGCACTGTG
GTGGATTTCACCCTACTGCGTAAGGGTGAAGAGATTGTACTCCCAGTTACGATTGGTGAAGACACTCGTG
ATTAGACGAGTGTGATTCTGAAAGGTTCCACTCATCGACGATGAGACCTCGACGTTAAAAAATGGAGCAC
AAAAAAGCGGAGCCCTTGGGCTCCGCTTTTTACTACGAGAACGAGAGTTCTAGCATTACTTCTTAGCCAG
CTTCTCTTTGATACGAGCAGCTTTACCAGATAGGTCACGCAGGTAGTACAGTTTGGCACGACGTACTGCA
CCGCGACGTTTAACTTCAATGCTATCAACTACTGGAGAGTGAGTTTGGAACGTACGCTCAACACCTTCGC
CGTTAGAGATTTTACGAACGGTGAATGCTGAGTGCAGACCACGGTTACGGATTGCGATTACGATGCCTTC
AAAAGCCTGTAGACGCTCACGGTCACCTTCTTTTACCTTAACTTGAACCACAACAGTGTCGCCTGGTGCA
AATTGAGGCAGGTCTTGTTTCATTTGCTCTTGTTCTAGAGCCTTGATGATGTTACTCATTGTCTAAATTC
CTAGAATAAACTGATACTAAATTTAATAGGTTACTGATGACGAGTCTCTTTAATGTACTCGGTCAGTAAT
TGTTCCTGTTCGTCAGTCAGAGCTAGGTTTTCCAGGAGCTCCGGTCTTCTAAGCCAGGTACGGCCAAGCG
ACTGCTTGAGTCGCCAACGACGAATGTCCTCATGATTGCCGGATTTCAGTACCGCTGGCACTTCTTTTCC
GTCCAATACCTCGGGACGCGTGTAGTGAGGGCAATCCAGCAAACCATTGGCAAAAGAGTCTTCTTCTGCT
GACGCGAAATCCCCTAATACTCCCGGAATGAACCGCGAGACAGAATCAATCAACGTCATGGCTGGGAGTT
CCCCACCCGTCATTACAAAATCACCAATTGACCATTCTTCGTCAACTTCAGATTCAATAATGCGTTCATC
TACCCCTTCATAGCGACCGCAAATCAGAATCAGATTCTGGTTTTGCGCCAGCTCTTCCACACCTTGTTGG
TCGAGTTTTCGACCTTGCGGAGAGAGGTAAATGACTTTCGTCTTACCCGGTGACGCTTGTTTCGCAGCAT
GGATGGCATCGCGCAAAGGTTGCACCATCATCAACATGCCGGGACCGCCACCGTAGGGTTTATCATCGAC
AGTGCGACGTTTGTCATGAGCGAAATCACGAGGATTCCACGCTTCAACTGACAACAACCCTTTTTTAACC
GCCTGACCTGTTACTCCAAAATCGGTAACGCTGCGGAACATTTCAGGAAATAGGCTAACGATGCCAACCC
ACATGTTTCCTCGCTTATTCGATTTTAAGAGTTAAAACGCAGGATCCCAGTCAACTTCGATCCGTTGAGC
TTGGCGATCAACAACTTTGATCACTTGCTCTTCAAGAAACGGAATTAACCGTTCCTTTTGGCCGAAAGCA
TCTTTCAGATTCGCTTTCACCACGAGAACATCGTTGGAGCCTGTTTCCATCATATCGGTTACCACGCCAA
GGTCGTAGCCGTTAGTGGTCACTACTTGCATTCCAAACAATTCACGCCAGTAGAACTCATCTTCTGACAA
TTCTGGTAGTGATGCGGGGTCAATGGCAATTTCAAAGTTAGTCAGCAGATGTGCATCTTCGCGGACATCA
AGCCCTTGAAGTTTTACCACCCAACCTTTGTTGTGGCGTTTCCAGCCTTCTACTTTGTATTCCACCCACT
CGCCCTTTTGGTCAATATACCAAGGGCTGTAATCAAAAATACTTTCTGGATTGTCTATGTAGGAAAAAAC
TTTAAGCCAGCCACGAATGCCGTAAGAAGAACCTAATTTTCCCACAACCAATTTTTCGTTTTGCTTGCTC
ATCGTCTCTTTACCTTTCATCGACATAAACTAGTTACTACTTAACAGTAATAATTAAGCCGCTTTTTGAG
CGGTTTTAACTAGCTGTGCTACGCGATCAGACAGAGATGCGCCTTGTGAAACCCAGTGGTTCACGCGATC
TAGGTCTAGACGCAGGCCTTCTTCTTGACCAGTAGCAGTAGGGTTAAAGAAACCTACTTTCTCGATGAAA
CGGCCAGTTGCTGAGTTGCGGCTGTCAGCTACAACGATTTGATAGAATGGACGCTTTTTCGCGCCGTGAC
GTGCCAAACGAATGGTTACCATGTCGTCCTCTTTGCTTTTCAAAAATAAAATTAACCCCGAAAACCACTT
TGCAAAAAATTCACAAAATCAGTTTAGGGTCTCGTGCCAAAATAAAGCCTCGGGATTTTACTCTTATTCC
GAGGCTTTGCAAGGGGTTTAGCTACTTTTTCGCCAGCTTAAAGCGCTACAAATTACCGTGATTCAGTTAA
CAAATTGGAAAGTTCACTGAACACTCAAGCGGTTGCGTGCGAGTGAATTAACGACCGAAGAAACCGCCGC
CGAAACCACCACGGCCACCGCCGCCCATCAGGCCTTGCATGTTACGCATCATGCCTTTCATGCCACCTTG
TTGCATTTTCTTCATCATCTTCTGCATCTGGGTAAATTGCTTGAGCAGGCGGTTTACGTCTTGCACTTGG
GTACCGGAACCCGCAGCAATCCGCTTTTTGCGTGAGCCTTTGATGAGGTCTGGGTTTTGACGCTCTTTCA
TGGTCATTGAGTTGATGATGGCTTCCATCTGTTTGAAAACGCGATCATCCACTTTGTCTTTCATATCCGC
AGGCAGTTGAGACATTCCGGGCAGTTTATCGAGCATCCCCATCATGCCGCCCATGTTTTTCATCTGACCT
AACTGCTCACGAAAGTCTTCTAAATCAAAGCCTTTCTTCTCTTTGAATTTTTTCGCGAGTTTTTCGGCTT
TCTCTTGGTCAACATTGCGCTGCAGATCTTCGATCAGCGACAGTACATCGCCCATACCAAGAATGCGTGA
AGCAATACGATCCGGATGGAAAGGCTCTAAGGCATCGGTTTTCTCGCCGACACCGATAAATTTAATCGGT
TTACCGGTAATATGGCGTACCGACAACGCCGCACCGCCACGGGCATCACCATCGACCTTGGTTAGAATCA
CCCCGGTCAGTGGCAATGCATCACCAAACGCTTTCGCGGTATCGGCGGCATCTTGACCCGTCATGGCATC
GACCACGAACAGGGTTTCAACCGGATTGATCGCTTTATGCAGCGCTTGGATCTCCGCCATCATCTGCTCA
TCAATCGCCAAACGACCTGCGGTATCGACAATCAGTACGTCGTAGAATTTCTTCTTAGCGTGATCAATTG
CAGCGTTAGCGATATCAATCGGTTTTTGATCCGGTGTGGACGGGAAGAAATCAACGCCTAAATCATTGGC
TAATGTTTCGAGCTGCTTGATCGCCGCTGGGCGATACACGTCGGCGGAAACCACCAACACTTTCTTCTTA
TCACGCTCTTTTAGGAGCTTAGAGAGTTTGCCTACGGATGTGGTTTTACCCGCACCTTGCAAACCAGCCA
TCAAAATAACCGCTGGAGGCTGAGCGGCAAGATTCAACGCTTCGTTGGATTCGCCCATCACAGCTTCAAG
TTGCTGGCGGACGATTTTGATGAACTCTTGACCCGGAGTCAGAGATTTGGAAACCTCGACCCCCACCGCG
CCTTCTTTAACGCGATTGACGAAATCACGAACGACAGGCAGCGCAACGTCCGCCTCTAACAGCGCCATGC
GCACTTCGCGCAGGGTATCTTTAATGTTGTCTTCAGTAAGACGACCTTTGCCGCTGATATTTTTCAGCGT
TTTGGACAATCGATCGGTTAAATTCTCAAACATCTTTTTTCTCTTCGCTAAGCGGCGATAAATTAGCGTG
AGTATACCTTAGACAAACGGACAGGCATACCCGTTACCCAATGCTCACATTCACGAATATCATTTTGAGC
CATATTTTGTGCTCTAACCTCTCAAAAACGAAGGTGATACAAAGTAGCCCATTAGCACAGAGCAAGGTAT
AATTCGCCCACTTAACCCTTATCTATGTGGCAGGTATGGACAACTTAATCGCGATTGCCGCGGCGATGTT
ATATCTCTTGTCGATTGCGACCATCGTACCCGGGCTGGTCAATCAAACCGGGATCCGAGCAAAAACCGTG
TTTATCAGTGCAGCGATTGCACTGCTGTTTCATGGCTGGTTACTGAGTGATTTGATCCTACACAGCAGTG
GGCAAAACCTGAGTATCCTTAATGTGGCTTCTTTGATTAGCTTCATCATCTCTTTAGCGATGAGCTTAGC
CATGTTCAAAACTCGCCTCTGGTTTTTGCTGCCTGTTGCCTACAGTTTTTCTGCCATTAACCTTTCTGCA
GCCACATTCTTACCGGGAACTTTTATTACCCATTTGGAAAGTGATCCCAAACTGCTGCTGCACATCTCTT
TAGCGCTATTCTCTTACTCAACGTTGAGCATCGGAGCCTTGTATGCACTGCAGCTTGCTTGGCTCGACCA
TAAGCTGAAAAGTAAAAAAGTCTTCTCTATCAATCCTAATTTACCGCCTCTGCTGCTGGTTGAGCGTCAG
TTATTTAAGATCATTTTGATTGGTAACTTGCTGCTCACAGGTACCTTGTTGACTGGTTTTATCTTTGTGC
AAGATATGTTTGCCCAAGGCAAAGCCCATAAAGGCATCCTCTCGTTTGTCGCATGGATTGTGTATTCTAT
TTTGCTTTGGGGTCATTACCGTAAAGGCTGGCGCGGTAAAAAAGTGACTTGGTTTGCGGTCGCAGGCGCT
ACGTTACTCACCTTGGCTTACTTCGGTAGCCGTTTTGTACGTGAAATCATTCTGCGCTGAACAAGATTCA
TCGAGCTGTCATTTGACACTCGCAATACATTCAGCCTTTAATTAGAACTCTGTCATAAGGAAAATTCGCG
TTTTGGACGACATATCAACGGGTATCTTATTTGCGCTACTCGCGTGTCTCATCATTATTTCCGCCTATTT
CTCCGGTTCTGAAACCGGCATGATGGCTCTCAACCGTTACCGTTTAAAGCATTTGGCCAACAGCGGCCAT
AAAGGTGCTAAACGTGTTGAAAAGCTACTGGATCGTCCAGATCGTTTGATTGGCTTAATCCTGATTGGTA
ACAACCTCGTCAATATCCTCGCCTCTGCGATTGCCACCATTATCGGTATGCGCCTGTATGGCGATTTAGG
TGTCGCAATTGCCACGGGGGCCTTAACTTTAGTGATTCTGGTGTTTGCCGAAGTCACGCCTAAAACTCTA
GCCGCGCTTTACCCAGAGCGAGTCTCTTACGCCAGCAGCGTGTTACTGACGATTTTGATGAAGCTGCTTT
CACCTTTGGTGCTGTTCGTTAACTTGATGACCAATGGCTTGATCCGCATTCTCGGCATCTCACCGAAACA
TGGCAAAGGCGATCATTTAAGCTCAGAAGAGTTACGTACTGTGGTTAATGAAGCGGGAGGACTCATCCCT
CGCCGCCACCAAGATATGCTGCTGTCGATCCTCGATTTAGAACACGTCACCGTCAACGACATCATGATCC
CGCGTAATGAGATAACGGGGATCAATATCAATGATGATTGGAAGTCGATTGTGCGTCAGTTAGTCCATTC
ACCACATGGGCGAGTCGTACTGTACCGTGACAAGATTGACGAAGTGGTCGGGATTTTGCGTTTACGTGAA
GCCTCACGCTTTATGCTTGAGAAGAACGACTTTAACAAAGAGATGCTGCTGCGCGCTGCGGATGAGATTT
ACTTTATCCCTGAAGGTACACCGCTTAACGTTCAGCTGCTCAAATTCCAACGTAATAAAGAACGCATTGG
TTTAATCGTGGATGAATACGGTGAAATCATTGGTTTAACCACGCTCGAAGATATTTTGGAAGAGATTGTC
GGTGAATTTACCACATCCATGTCTCCAAGCTTGGCCGATGAAATTACTCCACAAGGTGATGGCAGTTTCT
TGATTGAAGGCAGCGCCAATATTCGTGACATTAACAAGAGCCTGAAATGGAAGCTTCCTACCGATGGACC
ACGAACCTTAAACGGTTTGATTTTGGAGCACCTTGAAGAGATCCCAGCGAGCCATCTGAGTGTGAAAGTG
GCACAGCACAAAATGGAAATCCTCGAGCTGGAAGAGAATCGGATTAAGTTGGTCAAAGTTTACCCAAGAA
AAACCAAAGTCAGCTTGGTTTAAGTTAAGCACTCAAACAAAAGCCCGAACTCAACTTCGGGCTTTTGTAT
TTTTAACGTTTACAGAACCGACTTAGTGAACCTTCAGCTCATTGAGCATAGATTCGGGCAGCGCCAACTC
ATCGTTACGGTTAACCGAGATGCCTGCCGCAATCACGTTTTTCGCAATCGCTTTGGCTTCTTCGAGCGAG
TGCATCGCCGCAGTGCCGCACTGGTACTCATTCAGCTCAGGAATTTGCTCTTGGCTTTCAACTTTCAACA
CATCTTGCATTGCGGCTAGCCATGCTTGTGCCACTTGCTGTTCTGTCGGCGCACCAATCAAGCTCATGTA
GAAACCTGTACGGCAACCCATTGGTGAAATATCGATGATCTCCACTTGGCTGCCGTTAAGGTGATTGCGC
ATAAAGCCCGCGTAGAGATGCTCTAGAGTATGGATACCGCGCTCAGACAAGATATCTTTGTTTGGCATAG
TAAAACGCAAATCAAATACGGTAATCGTATCCCCTTTTGGGGTTTGCATGGTTTTGGCAACACGCACCGC
CGGTGCATTCATACGAGTATGATCGACGGTAAAACTGTCTAATAATGGCATTTCCTTTCTCCCTTTCTGG
CTCGCTTACTGCGCACCACTAAAACTAAATTAACTCACCGCCTGTAGGTAGGCAAAATATTGCGTTAGGT
AAGCATCAAAATTGAGCGTCTCTTTCGCTTCAATGTCGGCTTGGGCTTGAGTTGAGCGGCGCACTTCCTG
CTCCATCTCATCTTGTGAGTAGAACTGGTATTGGTGCTGTAAATTGACCGCTCGGTACTCGTTACCTAAC
GCGCAGCCTGTTTTACCTAAGCCGCCGTGCTGTTTAATTTCTGCTAGGATTTGTGCCGAGAGCGTCAGCT
CAGGATTTTCGATCCAAGTCTCTAGTTTGGCACACACCGCTTGGTAGGCATCGCCGCCGAGAGCCGCATC
CATAGTTTCAGCAATCACACGCAGATCGGCAAACACACGCTTCGCCCACGCTTGCAAGGTCAACACTTCA
CCATGGCAGCCAATTTGCAGTTCTAAGCCAGGCTTGCGACCTTCCAGTACCACTTTACGCCAGTTGTCGC
GCCAACAAGCCAGTTCACAGCCATCCATAGGATCAGAATCTGACAGCGCTGTCCATGCTAAGAATAGGTC
GAGGAAACGAACCTGATCTTCATTAATTCCAATCGGGCTAAATGGGTTCACATCGAGCGAGCGCACTTCA
ATATATTCCACCCCTGCACGCGCTAGGGCTTGCGAAGGCCGCTCGCCACTTTGTGTCACACGTTTCGGAC
GAATCGGCGCATACAGCTCATTTTCAATTTGCAGTACGTTGCTATTGAGCTGGCGATATTCTCCCTCTAC
TTTCACACCCAGTTTGGCAAACTCGGCTGAGGGGGTGCGGATCGCTTCATTCAACCCTTGCAGATACTGC
TCTATGCTATTGAAACCAATTTGCAGCACACTTTGCGCGCTGTTGGTGTAGCCCAAATCGCTTAGACGCA
GCGAGGTGGCATAAGGCAGATACAAGGTTTTACCAATGGACTCGAACGGCAGATCGGTTTTGCGACCTTG
TAAAAAAGATGAGCAGAGTGCGGGGGAAGCGCCAAACAGATACGGGATCAGCCAACCAAAACGGTAGTAA
TTACGAATGACACCAAAATAGGCCGCAGATTTACTCGCTTGACGAGCAGACTCTTCTTGCTCACCAAACA
AGGCATCCCAGAAACTTTCTGGGAATGAAAAATTGAAATGTACTCCGGAAATAATCTGCATCAGGCTGCC
ATAACGACGCTTGAGCCCTTCACGGTACAAGGTTTTCATTTTTCCAGTGTTCGACGAACCGTATTGTGCC
AGCACTATCCCCTCTTCACTGCCAACGTAGCAAGGCATGGAGAGAGGCCAAAGTTTTTCATCGCCCAGCT
TGGTCTGCGCGAAATGGTGAATATCCGACATCTGCGCCAGCAGAGTATCGACTTCATGCGAGACAGGGGT
GATGAACTCCAGCAAGGACTCCGCAAAATCTGTGGTGATCCAACGGTGAGTTAATGCCGCTCCCAGTGCT
TTCGGGTGTGGCGTTTGCGTGAGAGCACCTTCCGGCGTGTAACGCAGCGATTCGCGCTCCAATCCACGGC
TAAACTTTTGAAATACTTCTGGTTTGTTTGCAACTGTTTGTAGTCGCTCGGCAAATTTACTCAAAATACG
CTTCGCTTATGTAGGTGGTTCCAGTCGCACGCCGCCTGTTAAGCGTAGTGCTTAAGCAGCATAGCGAGTT
TGGGGCGCAATCCGCCCCACTATTAAATGTGTACTCTAACGGATGATTTCAAGCTCTTCTAGCGGAATGC
CTAACTTTTCCAACTGCGGCTTGAGTCGCTTGGCATCGCCCACCACAATAATTTGGTAATCCTCAGGATT
GAACCATTTGGCCGCCAGCTCATTGAGTGTTGAGCGATCAACGCTTTTCACTATCTCATTACGTTGCTGC
AGATAATCACGATCTAAACTGTACGTCAGAATACTGGAGACAAGTTGAGCTTTCTGCGCGGGTGTTTCAT
ACATCAGCGCATCTTGTTGACCGACAGCGAGACGTAAAAATTTCATCTCTTCCTCGCTCATCCCCGCTTG
GCTGAAATGATGCATCTCTTTGATCATTTCTTGAATCGCTTCAACGGTCACATCCGCACGTACTGGAGCG
TTAAATACAATGGCTCCAATCTCACGGTTACTGGCAAAATAGCTTCCTGCGCCGTAGGTATATCCTTTGT
CTTCACGCAGATTTTGGTTTATCCGGCTATTGAAGTTACCTGCTAAGTTAAAATTCGCCAATTGAGTTAA
GTACAGCTCACCTGTGGCATCAAAAGGAAGCCCTTTACGCACCATACGGATGATACTTTGCGGCGCTCCC
GGCTTATCCACTAAATAGATTTTCTGCTTAGTTAACGTTGGCACTACTTGTGGGTTAATCAGCGGGGCCG
CTTCGCCTTTCCAATCGGCAATAAACTGTAACTGCTGACGAATTTCTCGCGCACTGATATCCCCCACTAC
CGCAATTTGTGCACCATGCGGGGTGTAATGTTGACGGTAGAATTGCTTCACGTCCTTCAAGGTCAAGGCA
GAGATAGAAGCTTGCGTACCATCACCGGAGCGGGCAAACAAACTCTCCCCCCATAATACTTGGCGGGTGG
CTTGCGATGCTAACCAGCTCGGTTGCTGGTGTTGGTAAACCACGCCTTGCAACATTTGCTGCTGTAAACG
TGCAAAATCACTCTGTTTGAAAGCAGGTTTGAGCAGCATCTCTTGGCTGATTTGCAACGTCTCCGGCAAG
TTTTTCTTCAAACTCGATACCACAATGCTGGTTGAATAGGCTCCCGCCACGACTTGAATGCTTGAGCCGA
GCTTATCCAGTTGCGCTTGAATGGCTTCGGCGCTACGGTTTTGGCTGCCTTCTTGCAGCAGGCTGGCGGT
TAAGTTAGCCAAGCCTTCTTTCCCCATCGCGACTTGACGCTCGCCCGCAGGTAATTGAATTTCAATCAGT
ACTGTCGGAGTTTCACGAGTTTGCGTGCCAAGCAGTTGTACGCCGTTGTCAAAATAGACATCGTACAGTT
TAGGTAAACGTGGCTGAACCGCTTGTGCCACTTGCGGCATCTGCGAGCGATCAAAGCTGTCTTTGACTTC
GCGATAGGCAAGCTGCTCATCACCAATTTTTTGATATTCCGGCAGTTGACGTTCCGGAGTGATAAAGGTT
GCCGGACGTACCGCAAAGTCCGTTTTGCCTTTTGCCACTACACTAAGTGTCACTTTCGGCTGGCCATCCA
GATAGCGAGTGAACACCTGCTTCACCGACTCTGGTGTCACTGCGCGGATTTTCTCTAGCTGACTTTCAAT
GCGATCTGGCTGATCAAAAAAGGTTTGGTTGGCCGCCAATTGGCTGACTTTACCTTTGACACTCTCTAGC
GCAAATACAGCACTGGCCTCTTCTGAGCCGATGATCTGTTCTAGACGCGAAGCAGAGACACCCTGCTGCT
TAAACTTTTCCAGCACTTGCAGGGTTTCTTGATACAGTGGGGCGAGCTTACCTTTGGCTCCCGAGGGAGC
CATGGCATACACATAAAAGGTACAGGCGAGTTCAGCACAGTCTTGGAATGCGCCCGCATCAACCGCCTTT
TGAGTTTTCACCAGCTCTTGATAGAGCAGGCTGTTGTTGCCACTGCCTAGGGCACTGGCTAGAGCATCCA
GTGCGACTTGATCCTCTGCGCCCCAATATTGCGTTGGCCACCCTATGAGCAGCATCGGCTGCTGCACACG
ATCTTCCAACGTAATAAAACGATCTTCACTCAACCGTGCTGGCTGCTTCGGTGCATCTACCACATCTGGG
CCTTTCGGAATCGAGCCAAAGTATTTTTGAACCCAAGCTAAGGTTTGTTTAACATCCAGATCGCCACCTA
TGGTTAACACCGCATTATTTGGGCCATACCAACGTAGGAAAAAGGCTTTTAAATCATTGACATCAACTCG
GTCTAAATCACTGACATAACCAATCGTTTGCCAAGAATAAGGGTGCCCTTCGGGATAAAGCGCTTCACCC
ATTTTTTCCCACATCAAGCCATAAGGGCGGTTGTCATAATTCTGAGCGCGCTCATTTTTCACGGTATCAC
GCTGGATCTCAAACTTGCGCTGCGAAACCGCATCGAGCAAAAAGCCCATTCGATCCGCCTCAAGCCACAA
CATTTTTTCTAATTGATTGGCCGGAACCGTTTCAAAATAGTTGGTACGGTCGCGGTTGGTGGTGCCATTG
AGCGAGCCGCCCGCTTCAGTGATCAAACGAAAATGCTGCTGATCGCCGACATGTTTAGAGCCTTGGAACA
TCATGTGCTCAAAGAAATGAGCAAAGCCCGATTTACCAATCTCCTCACGAGCGGAACCCACGTGATAGGT
TACATCAACATGCACCAAGGGATCGGAGTCATCCGGTGAAAGGATCACGGTCAGTCCATTATCCAAACGA
TACTTCGAGTACGGGATCATGACTTTACCCGGTTCGGCTTTCACCTCTTCGACCAAGGTGACGCCTTTCG
GCAAAGAAGAAAACAGCGGCAACGATGAGTCAGAACTACTGCATCCCGCTAATAACAAAAGAGAAAATCC
AAACAACGCGACTTTTCTCATCACATCTCCTTAAAACAAACCGTAATACAACGCAGCAAGCAATGAATAA
CGCAGCGCCTTACCTATCAAAATCATCAAAAATGCAGGGAGTACGTTTAAACGCAGCCAACCTGCCGCTA
AACAGAGTGGGTCACCAATAATCGGCAACCAACTCCCAAGCAACGCCCAATAACCGTAACGCTGCAACCA
GAGCTTGGCTTTATGACCTTGTTTTTGTGAATCAGTTCGATGCGGCAGCCATAAACCTAACGCGTAGTTG
GTCATGCCACCTAAAGTGTTCCCGGCCGTTGACACCGCAACGATGAGCCAAACCGGATGTTGAGCGAGCG
ATAAACTCGCCAACAACGCCGCTTCTGAGCCGCCCGGTAATAATGTTGCACTGAGAAAACCACTCCAGAA
CAGTAAGCTCAGCGGCGATTCAGCAAAGAGAGAAGTGAGTAGCGCAGAAGAGTCATTCCACCAATCTAGC
ATTTCATATCAAGAAGCAACTTGCCTCGCGTGTGTCCGGATTCAATCTGCTCATGGGCTTGCGCGGCGTC
TAACAGTGAATAGATGTGCTGAATTTCGATTTTCAGTAGCCCGACACTGACCATATACAGCATGGTATCG
AGCTGCTCTGGATTCGGATCTACCAACATGCCCGTAGCTTCAAAACCGAGTAGCTTGGCTTTTTCGCAGA
TAAGCTCGGCGGTTAACGTCGGTACAGTAATGACGCGAGCGTTATCTTTTAGGCATTTAAGCGCATCCAA
CGCCGCCTCTCCCCCCACCAGATCGATCAACACATCCACCTCTTCTAAACGCTGAGAGACGGGCGCAAAT
TGGTAATTGATCGCATGAGCGCCAAGCGTGGCCAGATAGTCTAAATTCGCTTCACTGCAAGTGGTAAATA
CTTCAGTCTTAGCGGCGAGTGCAATTTGCACCGCGATATGCCCAACGCCACCCGCCCCTGCAAGGATTAA
CACACGTTCACCTTCTTGGACTTGCGCTTTGCTCAAGGCTTGCGCGGCGGTTTGCCCCGCAAGGGGCAGT
GCGGCAGCCGCTTCGAGCGTTACTGCATCAGGAACCAAACTCAATTCCTGCTCAGGCACACAAACATACT
GACTGTAACCACCACCGCGCAATGGGAAACCAATAAATCCCGCCACATTATCCCGCTCTTTAAGGCGGCT
AACTCCCTCGCCTAACGCCACAACTCGTCCGGAGATATCGTAACCGGGTGTCCACGGCAGTTTGTCTTTA
TTTTGTGCTGCCGCCCATCCTAACCCCGCCCGGGTTTTCACATCGATAGGGTTAACACTCGCGAAAGCAA
CTTTCACTAATACTTCACCCGCTTTGGGGGTAGGAATTGGCGCACTTTGCATGGCCAACACATCCGGTGT
ACCAAATTGGGTAATGACGATTCGTTTGTTTTCCATTTCCACTATCCCTATCGCGCGAATAAAAAGGGAT
GCCGAAGCATCCCTTTGAATATATACCAATTTCTTTTAAGTCGTTAACTTTGCATCGCCATTTTGCGCAA
AGTGCAACCAACTCATGCTTAACCCACTAGAGCCAGCAACACACCTGCCGCTACCGCTGAGCCCAAAACA
CCAGCCACATTTGGCCCCATGGCATGCATCAATAAGAAGTTTTGCGGGTTGGCCTCTAGGCCCACTTTAT
TGACGACTCGAGCGGCCATAGGTACCGCAGAAACACCCGCAGCACCGATCAGTGGGTTGATATCCTCTTT
GGAAAATTTATTGAGGATCTTCGCCATAATCACCCCACCCGCCGTGCCAATACTGAAAGCAGCCGCGCCG
AGTGCCAAAATACCTAAGGTTTCCAAATTGAGGAAAGTCTCGGCTTGCAATTTAGAGCCGACCCCCAAGC
CTAAGAAAATGGTGACGATATTGATCAGCTCGTTTTGCGCGGTTTTGGACAAACGATCCACCACACCCGC
TTCACGCATCAGATTCCCCAAGCAGAACATGCCGACCAAGGGTGTTGCCGCAGGCAAAAACAGAATGGTC
ATTAGCAGCACCACGAGTGGAAACACGATTTTCTCGGTTTTACCCACGTGGCGTAGCTGAGCCATCTTGA
TTTTACGCTCTTCCGGCGTCGTCAAGGCCTTCATGATCGGTGGTTGAATAATCGGAACCAGCGCCATATA
GCTATACGCAGCGACCGCAATTGCCCCGAGCAAATCCGGCGATAACTGGCTGGCAAGGAAAATGGCCGTT
GGACCATCCGCTCCACCAATGATTGCAATCGACGAGGCATCAGCCATAGAGAATTCCATGCCCGGTACAA
AGTTGAGCAAAATGGCACCAAACAAGGTAGCAAAAATGCCTAACTGAGCCGCAGCGCCTAACCACAAGGT
TTTCGGGTTGGCAATCAGTGCACCGAAGTCCGTCATCGCTCCCACGCCCATAAAGATCAGCAATGGGAAA
ACGCCTGACTCAATACCGATATGGTAAACGTAGTACAGCAAGCCACCGGGCTCGGTAAATCCTGCATTAG
GAATATTGGCTAACACTGCACCAAAACCAATCGGCAGCAGCAATAACGGCTCAAAGCCTTTACGAATGGC
CAGAAACAGTAGCGTACAGCCGACCAAGATCATGATGATCTGCCCTAGCTCAAAATTGGCAATCCCCGTC
TCTTGCCATAGGGTAATTAATCCGTCCATGATTTTCCCTTATGCCAAGCTCAGCAGTGAGGCGCCAACGC
GAACGCTGTCGCCTTCTTTGACATGCAGTTCCTGAATCACACCACTGCGCGCTGCACGGATTTCAGTTTC
CATCTTCATCGCTTCTAACACGATAAGCACATCACCTTCTGCCACTTCATCGCCTTGTTCAACTTGGATT
TTAAAGATGGTCCCCGCCAAAGGGGCAGCAACCGCTTCTGCGCCTTGAGTGGGTGTTGCAACAGCCAGTT
TTGGTGCTGCTTTTTGGCCAGCGGGTACCACTGAGGTCAATTGACCTTGTGAACCCACTTCAACGTCATA
CACCACGCCGTCCACTTTCACACTGTAGCTCTCGATACCTGCTGCAGGTTTGGTGCTCGCAGGGGCGGTA
GCCACCGGAGCGGGCTCTTTGCCCGGCGCAGGTTCAAACGCCTCTGGATTATGGCGATTTTTCAGGAATT
TCAGGCCAACTTGTGGAAACAGCGCATAAGTCAGAACATCATCGACCTTCGCATCCGCTAAGGTGATTTT
TTCTACTTGCGCTTTTTCAAGCAGCTCTTTAGTGAGATGGTCAAGTTCATCTTGCAGAAGATCAGCAGGA
CGACAAGTAATCGCTTGTCCACCTTCTAATACGCGTGCTTGCAGCTCAGCATTCACGCTAGCAGGCGTTG
CACCGTATTCACCTTTAAGAACGCCTGCGGTTTCTTTGGTAATGCTCTTATAGCGCTCACCGGTTAACAC
GTTGATCACCGCTTGAGTGCCGACAATCTGCGAGGTAGGAGTCACTAACGGAATAAACCCAAGATCCTGA
CGAACGCGAGGGATCTCTTCCAATACCTCATCGATACGGTGCGCGGCACCTTGCTCTTTCAACTGGCTTT
CCATATTGGTCAGCATGCCGCCGGGCACCTGAGCAATCAGAATGCGCGAATCAACACCTTTTAACTGACC
TTCAAACTTGGCGTATTTTTTACGAACCTCACGGAAGTAAGCCGCGATCGGTTCAAGTTGCTCCAATTTG
AGTTGTGTATCACGTGGTGTATCCTGCAGCATAGCGACCACGGTTTCCGTGGGCGTATGGCCATAAGTCT
GGCTCATTGAGGAAATCGCGGTATCAAGAATATCAATCCCCGCTTCCACCGCTTTGACTGCCGTAGCCGT
AGATAAACCTGTTGTCGCGTGACAATGCAGCGCCAAAGGCACCGCGCAAGACTGCTTAATACGCGTGATT
AACTCTTCGGCCTCATAAGGTTTGAGCAGACCCGACATGTCTTTGATACATAAAGAGTGGCAGCCGAGAT
CTTCAAGACGTTTTGCTAAATCCACCCAAGTTTGCGTGTTGTGCACAGGGCTCGTCGTGTAAGAGAGTGT
TCCTTGCGCATGAGCGCCCACACCAATCGTCGCTTTTACCGCTTTTTCAAAATTGCGCACATCGTTCATC
GCATCAAAAATACGGAATACATCCATGCCATTGACATGGGCGCGCTCGACAAATTTCTCGACGACATCAT
CCGCGTAATGACGATAACCGAGTAAGTTTTGGCCGCGCAGTAACATCTGCATTGGGGTATTCGGCATCGC
TTTTTTCAAAGCGCGTAGACGTTCCCATGGATCTTCGCCAAGGAAACGGATGCAAGCATCAAACGTCGCT
CCACCCCAAGTTTCCAACGACCAGTAACCGATTTTATCCAGCTCAGCCGCGATCGGCAGCATATCTTCAA
TACGCATACGCGTAGCAAAGAGCGATTGGTGGGCGTCACGTAGGACGACATCGGTGATGGCTAATGGTTT
AGACATGCTCATTAACTCCTTTTAATCCTTGTAATCCAGACTACTGTTTCGCTGTCGCACTGCGGTGCTG
ATGCACAGCCGCGGCGATTGCCGCCACGACTTGTGGACTAACGGAATCAGTGACTGGTTGAACTTTTTGA
CTTTTCTTGGGCGTTGCAGCAGCCTCGGGTACCTCTTGCGGTATCACACGGGACATAAACTGAACGAGAT
AAACGAGAAGAGTAAGAAATAGGAATACCACAGCCATTCCGGTGACCATCAGAGTGGCGGCATCCAATAA
GAGACTTCCAATATGTGTCATGTTGCTTCCTTTGCGTGTCATCCTGACATTCTTCGGTTTGTGCACATTT
TTTGCGCTTAACGCAGAAGAAGTGGGATTATCTCGACTGAACAATAATTGTCAATTTGGTTACAAGCACT
CTTTTAGCTCTGGCACAAACTGGAACAATAAATCATCACCTGAGATTGAAAACCAGCACAAGTGCAAGGC
CAAGAGGCTGCTTTTTGACCGACTGAAGCTAACTTAGCGCGAAAGAGGGGCAAATACTGCGATGAAGTTA
ATATAGCGGGGAATATCCTTCACAAAACAATAAGTTGTAGCGCAAGGGTAAATGAGGTGTTTGCGAAATG
TAAAAAAGCCCTGCATTTTCATGCAGGGCTTCTAATANNNNNNNNNNNNNNNNNNNNNNNNNNNNNNNNN
NNNNNNNNNNNNNNNNNNNNNNNNNNNNNNNNNNNNNNNNNNNNNNNNNNNNNNNNNNNNNNNNNNNGGA
CGCGCTGTGGCTTATCGAAATAAGCATTGCAAGAAATGGCGGTGAAGGAGGGATTCGAACCCTCGATACG
GCTATAAACCGTATACTCCCTTAGCAGGGGAGCGCCTTCAGCCTCTCGGCCACCTCACCGTCTTGCGGAG
GCACATATTACGATTTACCAAAAATATGTCAAACACTTTCTTGGTGAAAACTCGGCAAAACAACTCAACC
GTTGGCAAATTAACCAAAGCGCTGAGAATTTGCACTTTCTAAATAAAAACACGGGGATAAACAAAAAGGT
CGGCGTTAACGGCCGACCTTTCTTCGATAATTAGTAGTTGCCAGACGCAACGCCACCATTACCTTTCTCA
GCTTGAATGCGCATGTAGATTTCTTCACGGTGCACAGACACTTCTTTCGGTGCGTTTACACCGATACGGA
CTTGGTTACCTTTTACACCTAATACTGTCACGGTCACTTCGTCACCGATCATCAGGGTTTCGCCAACACG
GCGAGTCAAAATAAGCATTCTTAGCTCCTTGAGTAATCTCTGTATTTTCTTGCAACCACACTATTATCCA
TCAAAAGTTATGACATCGTAAACTCTCAATGGTGCCCGTTTAACCTAAAAAGGTTTGTTTTAGACCAAAC
TCTTGAGGGATTTCCGACGTCACATAGGTCTCGTGCAAAATATTTGCCGCACGATCCACATTTGCAGGGT
CTAACATTAGCATAGATGATTGTTCCGAGGCCGAGACATAACGCACATCGATGCCATGTTGCGCTAAGGT
CTGACGTGCATGGGCAACTAATGCCCCGGCTTGTATACCGACCTTGGTGATAAGGCTCACGGGCTCTGAA
CCACGAATTTTATCTGCGCCGACTAATTGTAGCTTGGCATAAGCATCGCGTTTAATCACAAATGCACTAT
GGGTAGGCTCATCAATGGTTGTGCAGACTTCAATGCCGAGCATTTGACACTGCTTGATGATGCTTGGGAA
AGATTCACTCTCCACTCTTATCAGCGCCATATCGCGCTGAAGAGCAAATACCCACANNNNNNNNNNNNNN
NNNNNNNNNNNNNNNNNNNNNNNNNNNNNNNNNNNNNNNNNNNNNNNNNNNNNNNNNNNNNNNNNNNNNN
NNNNNNNNNNNNNNNNCAACACTTTTGCGCCTTTGCGCGCCATCTCTTCCATGGAAGGAAAATCAATCAC
ATCCAGCTTACGAGCACTTGGTACAATGCGTGGATCACAAGTGTATATCCCATCGACATCAGTGAATATT
TGGCATTCGTCGGCATTCAGTGCCCCAGCCAATGCCACAGCACTGGTGTCTGAGCCACCACGGCCTAACG
TAGTGATATCCCCATTTTCATTAATGCCCTGAAAACCCGCGACTATCACAATAAAATCTTGTTCTAGCAA
CTCGGTAATCGTTCGAGTATCAATATGTTTAATCGTCGCGTCATTGTGTTGATTGTCCGTCACAATATTC
GCTTGAGCTCCGGTTAGTGAGCGGGCGGCATAGCCCATTTTGTGCAGTGTCATTGCCACTAAGGCCATTG
ACACCTGCTCACCAGCAGAGAGCAAAACATCAAGTTCTCTAGCGTTTGGTACGCTATCTACTTGTTGAGC
TAAACCCACCAGTCGATTGGTTTCCCCTGCCATGGCAGAGACCACTACGACAACTTGATTGCCATCATTC
TTCGCCTTAATGATGTGTTCGGCTACGGTTTGCATTCTTTCTATTGAACCCACCGAAGTTCCGCCGAACT
TTTGCACGATAAGGGGCTTTTTCACCAGTATTCACCTTCCCAAGACCAAAGTCTCATCGGGATCAAACTT
GTTTAACTTACATGTCGAACAAGGTTTGATCGTTACCAAAATAAAACCAAGCGGCTAATTGGCTTAGTCT
ATATTTGCGCCAATTAAACCACTTGGTAGACCAGATAAAATTACGCTCAATCAACAAATATTGATTGAGC
GTAATCTATTTATCACTGTTATAGACGCTCGGCAATCCAAGCGTCGACAGACTCTAAGGCCGATGGCAGA
GCGTGAGCATCTGTCCCTCCAGCTTGAGCCATGTCAGGGCGGCCACCACCCTTACCACCGACTTGTAGTG
CGACCATGTTGACCAGCTCACCCGCTTTGACTTTATTGGTCAAATCGTTGGTTACGCCCGCAATTAGGCC
AACTTTGCCTTCAGCCACATTACCCAGCATGATGATGCCGCTGCTTAATTGGTTTTTGAGATCATCTACC
ATGCCACGTAGCGCTTTGTTGTCTGCACCGTTGAGCTGCGCAACCAGTACGTTAACACCCGCGATCTGCT
TAACTTGGTTGATAAGACCCGCGCTCTCTTTCGCCGCCAGCTTATCTTTCAACTGTTGGATCTCTTTCTC
CAGCAGTTTGGCTTTTGCCGCCATTTCAGACACTTTGGCATCATGCTGTGCTTGCTGTGCATCGAGGTAA
TCTAATGCGCCTTCACCAGTCACCGCTTCAATACGGCGAATACCCGCAGCAATACCACCTTCAGAGATGA
TCTTAAACAGACCAATATCACCCGTGTTGCTCGCGTGGATACCACCACACAGCTCAGTTGAGAAATCTCC
CATTGAGAGCACACGAACTTGGTCGTCATATTTCTCACCAAACAGCGCCATCGCACCTTTCGCTTTCGCT
TCATCAATATTCATGATGTTGGTTTCGATACTGTGGTTACGACGAACTTCTTGGTTCACTAAACGTTCTA
CTTCTTTAATCTCTGCAGCGGTCATCGCTTCCAGATGTGAGAAGTCAAAACGCAGTGTTTCAGCACGCAC
TAGAGAGCCTTTCTGCGCCACGTGTTCACCCAGCACTTTACGTAGTGCAGCATGCAACAAGTGAGTCGCC
GAGTGGTTCAGCGAAATTGCCGCACGGCGCTTTTCATCGACGATGGCATCCACCTGATCGCCTGTCGCCA
ATACGCCTTGGGCGATCACACCGTGATGCGCAATCGCGTTACCTAATTTTTGAGTATCTTCAACATGGAA
AATACCTGCGTCGGTTTTCAAAACGCCAGTATCGCCGCATTGACCACCTGATTCTGCGTAGAATGGCGTG
TTGTCTAGTACGATGATGGCTTTATCACCAGCTGACAGCGTAGAAACTTCCGCGCCCTCCACGAACATTT
CGCGAACCACACTTTGGCCACGACTCGCCGTGTAACCGCAGAATTCGGTATTGGTGGCGGATTTGATCAG
CGAATTATAATCCGTACCAAATTGGCCAGCCTCACGAGCGCGTTGACGCTGCTCTTCCATCGCTTGTTCA
AAACCCGCTTCATCAATGCTAAAGCCACGCTCACGCGCCACATCATTGGTTAAATCCGCAGGGAAGCCGT
AGGTGTCGTAGAGTTTGAAGACGGTTTCACCATCCAGCACTTGGCCTGATAGTTGATCCAGCGCGTCATT
CAGAATGCTCATGCCGCGATCCAGCGTACGTCCAAAGTTTTCTTCTTCGATACGTAGCACTTTTTCAACC
AGAGCTTGCTGCTTTTTCAGCTCAACGCCTGCAGTACCCATCACTTCCGCCAATGGTCCCACCAACTTGT
GGAAGAATGCACCTTGCGCACCGAGCTTATTGCCATGACGAACGGCACGACGAATGATACGACGCAGTAC
ATAACCACGACCTTCGTTAGACGGCATCACGCCATCCACAATCAAAAAGGCACATGAACGGATGTGATCC
GCGACAACGCGCAGAGACTGATTAGTCAGATCTTGGTAACCAATTGCGTCTGCGGCTGCTTTGATCAGCG
TTTGGAATACGTCGATTTCGTAGTTGGAGTGCACGCCTTGCATGATCGCGGAAATACGCTCAATACCCAT
GCCCGTGTCCACAGACGGCTTAGGTAGCGGCTCCATCGTGCCATCCGCATGACGGTTGAACTGCATGAAA
ACGTTGTTCCAGATTTCGATGAAACGATCGCCATCTTCCTCAGGTGAGCCTGGAGGTCCACCCCAAATGT
GGTCACCGTGGTCGTAGAAGATTTCAGTACATGGACCGCAAGGACCGGTGTCACCCATCTGCCAGAAGTT
ATCCGAATCGAACTTCTTGCCACCTTTTTTATCGCCGATACGAATAATGCGGTCAGCAGGAATGCCGACT
TTTTTATTCCAAATATCAAAGGCTTCGTCATCGGTTTCATAAACCGTGACTAACAAGCGCTCTTTCGGCA
GTTGCAGAACGTCAGTCAGAAACTCCCATGCATACTGGATCGCATCTTCTTTGAAATAGTCACCGAAACT
GAAGTTACCCAGCATTTCGAAGAAAGTGTGGTGACGTGCGGTGAAACCGACGTTTTCTAGGTCGTTGTGC
TTACCGCCCGCGCGGACACAACGTTGAGCGGTCGTGGCGCGAGTGTAGGCGCGCTTTTCCAAGCCCAAGA
AACAGTCTTTAAATTGGTTCATCCCTGCGTTGGTAAACAACAGGGTCGGATCGTTAGCAGGCACCAGAGA
AGAACTTTCTACAATTTGGTGACCTTTGCTTTCAAAGAATGAGAGGAACGCGCGGCGCACCTCATCCGTG
CTCATAAACATGCAGCTCTTCCTGAAATACTCAAGTTAGAATTTTGCGCTATTGTAAAGCAAGGATAACA
GTTCGCCTAGTTTCTTCTCTTCCGCAAACTGAATGTGTGGCGAGCGGCAGCTCAACCAAGATGCATAAAA
TCCAGAGCGAGATTAATAAGCGGAATGTAGAGGGTGAAAGCGATTACTCATCACTCTCACTGGCTTGAAG
CGCATAACGAATTTGCTCAAAGTTGAAACCACGGTACTGTAAGTACCGAACTTGTTTGGCGTATTGCGAG
CGCTCGTGGCTGATGCCGCTTTTGAATTTCTTGTGTGCGACCTCTTTCGCTAGTTCAAACCAATCTATCG
TTTGCTCGGCGAGGGCTTGCTCAATCACCTCTTCCGCAACCCGCTTTTCTTTGAGTTGCTGGCGCAAACG
CTGCTCACCGTAACCTTTATGAACGATTTGTCGAGCCTGACTCGCTGCGTAACGGGCATCACTCAAATAC
CCTAGCTCTAAAACGTACTTCACAACCTCATCAATCACTTCAGCAGGATGACCTTTGAGGGCTAATTTTT
GGTATAGCTCATATTCGCTATGATCGCGACGGCTCAGAAGTTGTAAGGCACTTTGTCGGCAAGTGGCTAA
GTCGAAACTCATGGAACTCCCTATTAGGCTAACGGTGAGTTTTGAGTCACTCACTCAATTGGCAGCCAAA
AAGAAGCCCTGCATTGCAGGGCTTCATCAACATCGAGATTGAGAGGCTGAACCTCTTTGCATTCAGCCTG
CCGATTAAAACTCTTCTGGCACCGCGCCAAATTCGACGTCATCCGCCGCAGAAGATGTTTCAGCGATCAG
CTGCATGTTTTCTGGGTTTAACAGCATTTCACGCAGTTTTTTATCTAGAGTTTTCGCAATTTCTGGGTTT
TCTTTCAGATACTTGCAGGCATTCGCTTTACCTTGGCCGATTTTATCGCCGTTATAGCTGTACCAAGCGC
CTGACTTCTCAACCATTTTGTGTTTCACACCAAGATCGATCAATTCACCTTCACGATTGAAACCTTGGCC
ATACATGATCTGAGTGTTCGCTTCTTTAAACGGCGCAGCAATCTTGTTCTTCACAACCTTGATACGGGTT
TCGTTACCCACCACTTCTTCGCCTTCTTTGATTGCGCCAGTACGGCGAATATCCAAACGAACAGAAGCGT
AGAATTTCAGTGCGTTACCGCCAGTGGTAGTTTCTGGGTTACCAAACATCACACCAATCTTCATACGAAT
TTGGTTGATGAAGATACACATACAGTTGGATTGCTTGAGGTTACCCGTCAGTTTACGCATTGCTTGCGAC
AACATACGCGCTTGCAGACCCATGTGGCTATCGCCCATTTCGCCTTCAATTTCCGCTTTTGGTGTCAAAG
CCGCTACTGAGTCAACAACGATGACATCCACAGCACCAGAGCGAGCCAGTGCATCACAAATTTCCAGTGC
TTGCTCGCCGGTATCTGGCTGAGAAACCAGTAGCTCATCGATATTCACGCCCAATTTTTTGGCATAAACC
GGATCCAGTGCGTGCTCGGCATCGATAAACGCACAGGTTTTACCTTCACGTTGTGCAGCAGCAATCAGTT
CCAGAGTCAGTGTCGTTTTACCCGAAGATTCAGGGCCGAAGATCTCAACGATACGTCCCATTGGTAGACC
ACCAGCACCCAACGCGATATCCAGAGACAGAGAACCGGTCGAAATGGTTTCTACATCCATCGCGCGGTTG
TCGCCTAAGCGCATGATGGAGCCTTTACCAAATTGCTTTTCAATTTGACCGAGGGCGGCCGCAAGTGCCT
TCTGTTTATTCTCGTCCATTACTCTCTCCGGATAGTCACTCTCAGGTGATAGGTAATTGTGTCGAAATCG
GGTCGACGCTGATTTGTCATGTTGGGGTTTATTATACTGTTGATTTGTACAGTGTCCACCCCTGTATAGA
AAAAAGTTTGGCTCAGTTAACGTTTTGAACCTGATCTGCTGCGAGATGCTCAATCAAGCTTTGCAACACA
TGCGCTATGGCTTGCTGACGCACTTGTTCGCGATCACCCGTAAAGTGGCACGTTTCCACTTTGAGCCAAC
CTTGAACACTAGCAAAGCCAAAGCAGACGGTGCCAACTGGCTTTTCTGCACTACCGCCACCGGGGCCAGC
AATGCCACTAATCGCAGCCGCTAGCGTAGCCTTTGAATGCAAGAGCGCACCAAGCGCCATCTCTTCAACG
GTCTGTTCAGAAACCGCACCAAATTGTTGTAATGTTGCTTGCCGAACACCGAGCATTTCTTGTTTGGCTT
CATTACTGTAAGTCACGAAACTACGATCAAACCATGCCGAACTTCCGGCCACTTCAGTCACCCAATAAGC
CACACCACCGCCGGTGCAAGATTCTGCGCTAGCGAGGATCTGCTGCTGGTTAGCCAGTAGCCCCCCTAAC
TGCTCACTCAAGGAATGCAGTGTTTTCATACGCTTGCCTCTCGCTTCTGTTTCATTGTGTCACTAGTGTT
TCATTTTGCTCGGTAAAACTGCAGGCTAAACTACCGAATTAGACGTTAATTGCAATCGTCCCAAATAGAA
AGAGTGCCCTTGGGCACTCTTTCTCGGTCTAATTTCAACCCTCGTATTTCAAGCATCAGATTTCAAACAT
CAAACTACCCGGAGCCAAGAATGGCCAGCGTAGGACGCTCGGGCTACTTTGCCCTTCACTGGCAAAGAAA
TAGCCCACTTGTGGTGTGGCGAAGACTTGATCGCCGCGACTCAAGCGCTTTTCGCTTAAAGAGCGATGTG
AAAGTTTGGCTTCCCACAGCTCTTGGCTTTGCCAACCGACAGACGCTAACTCAACGCGCACTTCTGCCCC
AACCGGGTTAATCGAGACCACTTCAAACGGCAATGAGGCTTGGCTGTTCTCTTTATCTGACAGCGCCAAC
TCATGGCTGCGCACATACAGCAAACCACTTTGACGCGTCGCGTCACTCTCTGGTGGCTGAATAAAGGCAG
AGCCATTGACCCACTGGCCATTTTGCCACTCACCCGCAAACTGATTAACGTTCCCAAAGAAATCAAACAC
AAAGCGGCTATTGGGCTGAGCGTAAAGCTCAACGGGTGAATCAATCTGCTCAATGCGGCCATTACTCATC
ACCACCACGCGATCGGAAAGCTCTAAGGCTTCATCCTGATCGTGGGTCACAAACACGCTGGTAAAACCTA
ACTCGTCATGCAGGCTACGCAGCCAACGGCGCAGCTCTTTACGCACTTTGGCATCCAAAGCGCCAAACGG
TTCATCCAACAGTAGCACTTCAGGTTGGGTGGCCAGTGCGCGAGCAAGTGCAATACGCTGTTTTTGACCA
CCAGAAAGCTGCTCTGGATAACGATGCGCCAAATGGCCAAGCTGTACGATTTCAAGCAGTTGCTTCACAC
GCTTTTGAATTTCCGCCGGATTTGGACGCTGAGCACGCTCCATCACCTGCAAGCCAAACGCTACGTTATC
GGCCACCGTCATATGACGAAACAGCGCATAGTTTTGGAACACAAAGCCAACTCGACGATCGCGCACATGC
ACATTCGTTACGTCACGATTTCGAAAATGAATCGTACCGGAATCCGCTCCTTCCAAACCGGCAATAATAC
GCAGTAATGTGGTTTTGCCGGAACCAGATGGCCCTAACAAACCAATCATTTCACCATCTTCAATCTTGAG
AGAAAGCGGGGCAAGCGCCTGAAACTGGCCAAAATGTTTAGAGATATTATCTAGACGAATGCTCATAAGG
TTCCCTGCTCATTATGCTCGACCGCCTGAAGGCGCTCTTGACGCCACTCGACCAAAGCTTTCAGTAATAG
TGTTAATAGGGCGATAAACGCCAGTAGCGAAGCGCTAGCAAAGGCCGCTTGCGATTGATAATCCTCGTAC
AGAAGCTGTACATGCAAAGGCAAGGTATTGGTTTCACCACGAATGTTGCCTGAAACCACCGCTACCGCGC
CAAACTCCCCCACCGCGCGAGCATTGGTGAGGATCACGCCATAAATCAGCGCCCACTTAATGTTAGGCAG
AGTGACTCGGCGAAACAGTTGCCACCATGATGCGCCCAAAATCACCGCGGCTTCTTCATCCGAACGTCCT
TGCTGCTGCATAAGTGGAATTAGCTCACGCGCCACAAACGGACAGGTCACAAACACAGTCACCAGTACAA
TGCCCGGCCAAGCAAACATGATTTGCAGATCGCGCTCATACAACCATTCGCCCAACCAGCCACTAGTGCC
ATAGAGCAGCAGGTAAAGTAGCCCCGCCACCACCGGAGAAACAGCGAACGGAATATCAATCAAAGTGATC
AAAAACTTGCGACCAACAAATTCAAAGCGGGTCACTAGCCAAGAGAGCAGCACACCAAACACCAGATTGA
TTGGCACTGTCAGTAGCGCCACCACCAGAGTTAACCCAATCGCGTGGCGCGTATCGGGGTCATTAAAGTA
ACTAAAATAAGCGCTAATACCGTTGGCGAACGCTTGTTGGAAAATGCTCAGCAGTGGGATCAGCAGCAGT
ACGGCCACCAATAACAGAGCCAATGCGATCAAACTCCATTTCACCCACGGCTTTTCACCGACACGTAAAG
GCTGAGAGTGTGCCATAAACTGATTCCTATCGTCCGTGAATGCTACGCAGATAAGCGCCTTGCCAGAGGT
TAATCATCAGCAGTAACAAAAGTGAGGTCAGCAGCACAACCGAGGCAATTGCACTCGCCGCTGGGAAATC
AAACTCTTGCAGACGCACGAAGATCATTAACGAGGTAATTTCGCTGATGTAGGGCATGTTGCCGGCAATA
AAGATCACCGCTCCGAACTCCCCTAAACTGCGCGTAAAAGACAACGCCGTTCCGACCAATAAAGCGGGTT
TGAGTGAAGGGAGAATCACTTTCCAAAACACAGCAGCGTCGGATGCGCCTAACGTCATGCCCGCTTCTTC
TTCTTCACGGGAAATTTCTTCTAACACAGGCTGAACCGTGCGCACCACAAAGGGAATACTGGTAAAAGCC
ATCGCCACAATAATACCAAGTGGCGTATAAGCGACCTTGATGCCTAACTCAGCAAGTACACTACCAATCC
AGCCATTGGCCGAATACAGCGTTGCCAAGGTAATCCCAGCCACCGCGGTGGGCAGCGCAAAAGGAAGATC
GACCAGCGCATCAAGAATACGTTTGCCGGGAAAAGTGTAACGCACCAACACCCAAGCAAGCAGCAAACCA
AACAAGCCATTAAACAGTGAAGCAATCAAGGCCGAGCCAACCGTCACTTTATAACTTGCCACCACACGAG
GGTCGGCAATCACTTGCCAATACTCGCTAAAGGTCATGTTGCTGGTCTGCATGATAAGCCCAGTGGCAGG
CAGCAGCAGGATCAAGCTGACAAACAGCAAAGAGACACCGAGGCTCAACGCAAAACCGGGTAAAACCCGT
TGCTGGCGCGGGCGAGAGTGTGCAAGCGTTTGACCCATAAAACCTCTTTCGATACATCAGGGTGGAATTA
AGGTTGCCCATCCATTGGGCAACCTAGAGAAATGTCAGACAAGATTAGCGGCGCAGCAGTTGATCCAATT
TAGCCCCATTGGCGAACTGGGTTTGCATCGCTTGCTCCCAGCCACCGGCGATCCCTTCCACAGTCAGCAA
TTCAACGGCGGGAAAACGCTCAGCAAACTCAGCTTGTACCTTGGCATCGTGCACACGGTAGTTAAATTCT
GCAAGCAAACGCTGTGCTGGCTCACTGTACAGGTATGAAACGTATTCGGTCGCCACATCATAAGTCCCAT
TACGTTTTGCCACTTTCTCCACTACCGCGACTGGGAATTCAGCCAAAATCGAGGTTTTCGGCACCACCAC
TTGGTAATCATCCGCACCGTATTGCTGACGAATGTTATTCACTTCCGATTCAAAGGTGATCAGCACATCG
CCAATCCCACGCTCAACGAATGATGTGGTTGCACCACGGCCGCCAGTATCAAATACCGCGACGTTAGCCA
GAAACTTCTTCAAAAACTCATCTTGCTGCACTTGGTTATCCTGACCAAATTGTTTTTGTGCAAAGCCTAG
CGCTGCCAAGTAGGTGTAACGCGCATTACCTGAGGTTTTCGGGTTCGGGAACACACTTTTCACATCATCA
CGTACCAAATCACTCCAATCTTGGATGTTCTTTGGGTTGCCTTTGCGCACCAAAAATGCGGTGGTGGAGT
AATAAGGCGAGCTCGCGTTTGGTAGCAGGGTTTGCCAGTTTGCTGGGATCAGCTTGCCTTTGTCGTGCAG
AATTTGCACATCAGTCACTTGGTTAAACGTCACCACATCTGCCGCTAGGCCTTGCAGAATAGAACGCGCT
TGAGCCGATGATCCAGCGTGCGACTGTTTAATTTCGACCGTCTTCCCTGTTTTTTGTTGCCAATGCTCAG
CAAACACAGGGTTGTAAGCCACAAACAGCTCACGAGCAATATCATAAGATGAGTTGAGAATGGTTTGATC
GGCCGCAGAGGCTTGGAACGAGCCTGCTAGCAGTAACGCCGTTAATGTCGATTTAATTCGGTTCATGTTG
TTCTACTCCAGAATCACAAGTGCCAAGATGGCTTCCTTTATGCTGCTAGATTATGAGGAAAATCGTTTAT
AAAAAAGAACATTAATAGAACGTTTTGGAATAATTTCTAGCAATAAATTGTATGCCGAAGATAAAGTCGT
TCTTATACTGCTGACATGAAAATAACGCCGCTTGCAAAGAGTCGTCTTACGCTTGCGCCGTCAATCAACA
GAAGCTTTATACCCAAACAACTTGGAGTTGCAGGTAGGCGGCAAGTGAGTGAGTCCCCATGAGCATAGAT
AGACTATGTGATTGGGGTGAACAAACGTAGCCAACACCGCTGCAGCTTCAAGTAGGAAGGGTATATCGGT
TGTCACTATTAGAATAGAAGGATCGCTCTGTGTCTGATTTCCCCACTCTTGAAGATTATGTAGGTCAAAC
GCCCTTGGTGCGTTTACAGCGCCTCAATGCAGGCCGCTCTACAGTATTGGTGAAGCTCGAAGGCAATAAT
CCAGCGGGTTCCGTGAAAGATAGACCAGCGCTTAATATGATTGTGCAAGCCGAAGCGCGCGGCAGTTTGC
AGCCCGGCGATACCATTATTGAAGCCACCAGTGGTAATACTGGCATAGCGTTGGCTATGGCTGCCGCCAT
CAAAGGCTACAAGATGATTCTGATCATGCCCGATAACGCCACTCAAGAGCGCAAAGATTCGATGCGCGCC
TATGGCGCTGAGCTGATTTTGGTTAGCAAAGAACAAGGGATGGAAGGCGCACGCGATTTAGCCTTACAGA
TGCAGCAAGAAGGCAAAGGTAAGGTATTGGATCAATTCAATAACTTGGATAACCCTGACGCGCATTATCG
CTCAACCGGGCCGGAAATCTGGCAGCAAAGCCAAGGCAAAATCACTCATTTTGTTTCAAGCATGGGCACC
ACAGGCACCATAATGGGCGTCTCTCGTTATCTGAAGCAACAAAATCCGCAGATTCAGATCATCGGCTTAC
AACCCTCGGAAGGCAGCGCGATTCCGGGTATTCGCCGTTGGCCGCAAGCCTACCTCCCCGGCATTTTTGA
TGCTGCACGAGTCGATCAGGTGCTGGACGTAACTCAAACTGACGCCGAACAGACCGCTCGCGCCCTTGCG
CGTGAAGAAGGAATTTGCGCCGGCGTCAGCTCTGGCGGAGCCGTGTTTGCCGCTTTGCAGATTGCCCAAC
AAAATCCGGGATCCGTAGTGGTAGCGATTGTGTGCGATCGTGGCGACCGTTATTTATCCTCAGGATTATT
TTCCTAACCGAGCTTTCCGACACTCGGCTTAGGCTGAGTGTCGAAACCGGTTTGACTTGGTATCCATATC
ACGCTCCCTACGCGCTTTTCGGTAAACCTCTTGCGGCGATGGCCTGATGAGCCTTAAGGTCATCACCATG
CAAAGCAAGAGCTCAATTGCCCCGCCCTAGTCAGGTTTGCTATTCTCTGTAACCGTTTTTAAGTGACCCA
TGCCCGCCTTGTGATGAAATGCCGCAAGGCCTGCACAGATGATGATAAGCAGCGACATAAGATTATGATG
AAATCGAACGCCTCACCGAGCGAGTCTCTTTCGCACCACACCCCGATGATGCAACAGTATTTAAGACTCA
AGGCGGAAAACCCAGACATTCTGCTGTTCTATCGCATGGGTGATTTTTACGAACTGTTTTATGACGATGC
CAAACGCGCCTCTGAACTGCTAGATATTTCCTTAACCAAACGCGGCGCATCGGCGGGTGAACCCATTCCT
ATGGCGGGTGTGCCTTTCCATGCCGTGGAAGGTTATTTGGCGAAACTCGTCCAGATGGGGGAATCGGTCG
CGATCTGCGAACAGATTGGCGATCCAGCCACCAGCAAAGGCCCCGTTGAGCGCAAAGTAGTGCGGATTGT
GACACCGGGAACGGTGACCGATGAAGCCCTGCTCTCAGAGCGAGTCGATAACCTGATCGCGGCGATTTAT
CACCATAACGGCCGCTTTGGTTATGCAACCATGGATATCACCTCCGGTCGTTTTCAGCTCAGTGAGCCGC
AAACCGAAGAAGAGATGGCCGCCGAGCTGCAACGCACTTCGCCTCGTGAACTCTTGTTTCCTGAAGATTT
TTCGCCAGTGCATCTAATGGCAAGCCGCCAAGGCAACCGCCGTCGCCCGATTTGGGAATTTGAACTCGAT
ACCGCGAAACAGCAGCTCAACCAGCAATTTGGCACGCGCGATCTGGTTGGCTTTGGGGTTGAGCAAGCAA
AACTTGGCTTGTGCGCAGCAGGCTGCTTGATCCAATACGTCAAAGATACTCAGCGTACCGCTTTGCCACA
CATTCGTTCACTGACTTGGGATCGCCAAGATCAATCGGTGATTTTGGATGCCGCGACGCGGCGCAACCTT
GAACTCACTCATAACTTGGCGGGTGGAACAGATAACACGCTTGCAGAAGTACTCGACCATTGTGCTACCC
CCATGGGCAGCCGCATGCTCAAACGTTGGATCCACCAACCGATGCGCGATAACGCCACTCTCAATCAGCG
TTTAGATGCGATCACTGAGCTCAAAGAAACCGCTTTGTATGGGGAACTGCATCCCGTGCTCAAACAGATT
GGCGATATTGAACGGATCCTCGCCCGTCTAGCGCTGCGTTCAGCGCGGCCGCGCGATTTAGCTCGCCTAC
GCCATGCCATGCAGCAGTTACCTGAATTGCACTCGGTCATGAGCGAGCTTAAGCAGCCTCACCTTACCGA
GCTACGCACCCATGCCGAGCCAATGGATGAATTGTGCGATTTACTCGAACGTGCGATCAAAGAAAACCCA
CCCGTGGTGATCCGCGATGGTGGCGTGATCGCCGATGGTTACAGTGCCGAACTCGATGAATGGCGCGATT
TAGCCAATGGCGCAACCGAATTTCTGGAACGCTTGGAAGCCGAAGAGCGCGATCGTCACGGCATTGATAC
CCTGAAAGTGGGTTATAACAATGTGCACGGTTTCTACATTCAAGTGAGCCGGGGTCAGAGCCATTTAGTG
CCTCCCCACTATGTACGCCGTCAAACCTTAAAAAATGCTGAGCGTTACATCATCGAAGAACTTAAACAGC
ATGAAGATAAAGTGCTCAATTCTAAGTCTCGTGCTTTAGCGTTAGAAAAACAGCTGTGGGAAGAGTTGTT
CGATTTGCTGATGCCGCATCTTGAGCAGCTGCAACAACTGGCGGCTTCCGTTGCTCAATTGGATGTGCTG
CAAAACCTCGCAGAGCGCGCAGAAAACTTGGAATATTGTCGCCCAACGCTGGTTCAAGAAGCGGGCATTC
ACATCCAAGGTGGTCGCCACCCTGTGGTAGAGCGAGTAATGAATGAGCCGTTTATCGCCAACCCGATCGA
ACTTAATCCACAGCGACGCATGCTGATCATTACTGGTCCGAATATGGGCGGTAAATCGACTTACATGCGT
CAAACCGCCTTGATTGCACTGATGGCGCATATCGGTAGTTATGTGCCGGCTGAAAGTGCGTCAATCGGCC
CACTAGATCGTATTTTTACCCGTATCGGCGCGTCCGATGATCTTGCGTCCGGCCGCTCAACCTTTATGGT
GGAGATGACGGAAACCGCCAATATTTTGCACAATGCGACCCGTAACAGTTTGGTGTTGATGGATGAGATT
GGCCGCGGTACCAGTACTTATGACGGACTCTCGCTCGCTTGGGCGAGTGCCGAGTGGCTTGCCAAAGAGA
TTGGTGCCATGACGCTGTTTGCTACTCACTATTTTGAGTTAACCGAACTGCCGAATGTGTTACCTCATCT
AGCGAATGTTCATTTAGATGCGGTTGAACATGGTGATGGCATCGCCTTTATGCACGCAGTGCAAGAGGGT
GCCGCGAGTAAATCGTATGGTTTAGCCGTAGCAGGACTGGCTGGCGTACCCAAGCCCGTGATTAAAAATG
CGCGCGCCAAATTACAACAACTTGAGCTATTAAGCTCACAACCTGCCGAGACTCGTAAGCCAAGCCGCGT
CGATATTGCCAACCAGCTGAGCTTAATTCCTGAGCCGAGTGCTGTTGAGCAAGCCTTGGCAGGCGTAGAT
CCTGACCAGCTCACTCCTCGCCAAGCTCTAGATATGCTCTATCAATTGAAAAAGCTGCTCTAGTTATTGC
CCATATCTCAAGCATGGAATCTACAGATTCCAGAAACAACAAGGCACCCCACCGGGTGCCTTAGTTTTGG
ATGAGTCTGGAAAAATTAGTTGTCGTATTCGACGTTAAACAGCGCTTCCATATTCAAACCTTGTTTCACC
AAAATCTCACGCAGACGACGTAGACCTTCCACTTGGATTTGGCGAACACGCTCACGAGTGAGATTGATCT
CACGACCCACTTCTTCCAAGGTCGATGGTTCATAGCCAAGAAGCCCAAAGCGACGCGCAAGCACTTCTTT
TTGCTTTGGATTAAGTTCATCCAACCAGTTGAGCAGCGATTCACGAATGTCATCATCTTGAGTTGAAAAC
TCAGGATCGGCATTGTGAGAGTCTGGCAAAATATCCAGCAGTGCCTTATCTCCATCCCCACCAATTGGCG
TATCCACTGAGCTGATCCGTTCGTTAAGACGCAGCATCTTAGTGACATCATCGACAGGTCGGTCTAACTC
AAGAGCAATTTCTTCTGGTGTAGGTTCGTGGTCAAGGCGCTGTGATAATTCGCGAGCAGTACGCAAATAA
ATGTTCAGCTCTTTGACGACATGAATCGGTAGACGAATGGTGCGTGTTTGGTTCATCAGCGCACGTTCAA
TGGTTTGACGGATCCACCATGTTGCGTAGGTAGAGAAGCGGAAACCGCGTTCTGGATCGAATTTCTCAAC
CGCACGGATCAGACCAAGATTACCTTCTTCAATCAGATCGAGCAGTGCTAATCCTCGGTTGCTGTAACGG
CGTGAAATTTTTACCACCAGACGCAAGTTACTTTCAATCATGCGTTTACGTGCGGCTTCATCACCACGTA
AGGCACGACGAGCATAAAGCACTTCTTCTTCGGCAGTAAGGAGCGGTGAAAAACCAATTTCGCTGAGATA
CATCTGGGTCGCATCAAGACTTTTCGCAGAAGCATCAAACTCTTCACGAACGTCTTCACTTGCCCCTTCA
ACAGCAACTAATTCTTCATCACTGGTGAGCTCGGCATCAGTTTCTAGCACTTCCAGTGCTTCATCTTCAA
AATCGAACTCTTCTACTTTGGTTACGGTATTGCTGACACTCATAGCGGCCTCCCCCTGGCAACTTTGCGA
GTCATTGCGATTTACAACCTTTGCAGTATGACCTTAGCAATATGAGTTAAGGTAAGTAGCGTTTAGGATT
CACTGACTTCCCTTGATAACGGATCTCAAAGTGCAAGCGTACGCTGTTGGTACCAGAACTTCCCATGGTG
GCGATCTTCTGGCCTGCTTGCACAGTTTGTCCTTCCTTTGCTAGCAGCTGATCATTGTGGGCATAGGCAC
TTAAATAGTGCTCATTATGTTTTATGATGATTAGGTTGCCATAACCACGTAATGCGTTGCCCGAATACAC
TACGGTTCCATCTGCAGTAGCAACGACAGCCTGACCACGTTGGCCAGCAATGTCTATCCCTTTGTTGCCT
TGATCGCCCGCAGAAAAGTTCTTTATGACTCTACCTTTTGTCGGCCATAGCCACTTCGCTATCTTCTCAT
CCGAAGGTTTAGCTTTTGCTACATTAACATTAACATTTTGTTTACCGACAGGTTCAACATACTCCTTTGT
TTTTGTTTGATCAACCGTCTTAACTGGATCTTTTTTAGTCAAATTTTGACTATTCGTTGACCCATTTTGT
ACATTTTTGGTATTAGAGCTTTTGCTCACGGTTTGAGCAACTGTTGCCGTCGTCGCCGCTTTGGCAACAC
TTGCACTTGTGCTTGAAGCCACAGCCACGGTAGCTGCACCGCCCGTTCCACCATAAGCAGGAGGAGTATA
ATTAGGTAACCAGAGCTTAATTTTTTGCCCAGGATGAATGGTGTAAGGTGGAGCGAGATCGTTGTAACTG
ATCAGATCATTTACATCTTTATCTGTGAGGTAGGCAATAAAATAGAGCGTGTCGCCTTTTTTAACTTCAT
AGTAACTTCCGCGGTAACTACCACGCTCAACTTTGTTGTAATCTTTACCCAATCCAGAGACTGGTGCTGG
CGTAGGTGCAGTACAGCCGAATAATAAGCTGCAAAACAATAATAAGCCCAGTCGGAAAGAGTAAAGCGTC
ATCAGGCAAGATCTCCCGCGACCAGTGGCACAAAACGCACAGCTTCAACCCGCTCAGAGATAAACTGCCC
ACCTTGACGCACAATTTTGTACAGATATTGCTCGTCTTCGCCCACAGGGATCACCATACGACCACCCTCA
GCAAGCTGATCCAATAGACTTTGCGGCACTTTTGCCGCAGCAGCCGTCACAAGGATCGCATCAAAAGGTC
CACGAGCGGGCCAACCTTGCCAGCCATCGCCATGTTTCGTCGACACGTTATAGATATCCAACTGTTTCAA
GCGTCTTTTCGCATCCCATTGCAGGGTTTTGATCCGCTCAACAGTAAACACATGATTAACCAGTTTGGCG
AGCACTGCGGTTTGATAACCAGAGCCCGTACCAATTTCTAGCACTTTGGTTTCTGGGGTTAACGCCAGTA
GCTCTGTCATCTTCGCCACGATATAGGGTTGCGAGATGGTCTGGCCTTGACCTATGGGCAGGGCATTATT
GTCATAAGCTTGATGCATCATGGCCGGTGCGACGAAAAACTCGCGTGGCAGTGCATGGATTGCCGCCAAC
ACTTGTGGTGAGGTAATCCCCTGCTCAGTTAAAAATTGAATCAGTCTGTCGGCTTTTGGGTTAGCCATTC
ACCTTTTCCTTTAACCAATGATCCATGCTACGCAGTGACTCATGTGCCGTTAGGTCAACTTGTAGCGGCG
TGAGTGACACCCAGCCACGTTCAATCGCATGAAAATCCGTTCCCGGACCGGCATCTTGCTCTTTACCCGG
AGGACCAAGCCAATAAATATCATGCCCACGCGGATCTTTCTGCTTTATCATGCTTTCGGCGTGATGCCGC
GCACCTAAGCGTGTGACTTCAATACCTTGAATGAGTTCTAAAGGTCGATCCGGAATATTCACGTTAAGTA
AGCGATTGGTCGGAATCGGGTTAGCCAGATGTTGCTCGACCAATTGACGCACAAAGTGAGCAGCACTAGC
AAAATGAGTAGTTCCCGCCAGAGAAAAGGCGATCGACTGCACGCCAAGAAAATGCCCTTCCATTGCCGCC
GCCACCGTACCGGAATAGAGCACATCATCACCCAAGTTAGCTCCGTGATTGATTCCGCTCAGTACCAGAT
CCGGTAGCGCGTCTTTCATCAGTTCATTAAGCGCAAAGTGCACGCAATCAGTCGGGGTACCTTGCACGGA
ATAGGTATTCTCGGCAATTTGCGACACTCGTAATGGATGCTCTAAGGTCAGTGAATTCGAGGCACCACTG
CGGTTACGATCCGGCGCGACAATCACAATCTCCGCTAAATCACGCAATGCATCCGCCAAAGCATGAATGC
CTTGTGCGTAAACGCCATCATCGTTACTGAGTAGAATCTTCATCTTAATCTTCGCTCTCTGAATCGCGGC
TCTCTTGTTCATGGCCTTGATCGTAATGACGCACCACTGGGATCTCTTCGATCAATTCACGCACTAAGGA
AGTGGCAAAGCTACCCGCATCCAATGAGAAACGCAGAGTGATTTGATCTTCTTGCACTTGCCAGCTTAAG
TTTTGCGCTTTTAAGGCGATCGCACGGCGATCATGGCGCATACGATTCCCCCGGATCAGCGCCATTAAAT
CGGGCTCTGCATCCAATTCAGCTTGTTCCAGTGGCAAGGCTTGACCAGAAGTCGGCAAGGCATTATCGCC
CGCCAAAGCCGCTGAAATCGCTACTTCTCCAGCTTGCAAACGCTGATCCCAAAGGGCTAAATCACCATCA
ACATTAAACATTTGCTGCTCAGCTAAAGCGATATCACCTTCAATAAAGCGGGCAAAACAGCCCTGCTCAA
TTCGCTTTGAGACAATCTGGTTGAAAATCCACGAACGAGCCGCAGACAGATATAAGCTGCGCTGATTCTG
ATTGCGCGAACGGACATTGTCACGCCCCCAACGGCGCGCCTCACTGAGGTTATTGCCATGACGTCCAAAA
CGCTGGCTACCGAAGTAATTGGGAACGCCCAATTCAGCAACCGTTTCTAAACGGCTTAATACCGCTGCAA
CATCGCTTACTTCCGATAGGGTGACGACAAATTCATTGCCTTGCAAATCACCCGGACGAAGCTTTTTGTC
GTGGCGAGTCACCTCAAGAATTTCAATGCTAGGGTATTGTGCTAGAAACGCAGAGAAATCCGGCGTTTCG
CCATTCGGCAGATGCACACTCAACCACTGCTCGGTAACGGCATGCCTGTCTTTTAAACCCGCCCAGCTCA
CCGCGCGTGAAGGTACGCCACAGGCTTTGGCTAATTCATTGGCCACAAAGCTGGTGTTCTCCCCTGTCTT
ACGAATACGCACCATCAAGTGCTCGCCGTGTCCCGTTAAGGAGTAGCCCAACACTTCATTGACTTGGAAG
TGTTCTGGCAGCGCTTTGAGTTTGGCCTTCGCAGTCGGTTTACCGCACAAATAAGCCAGAGGAGAGAGAA
TATCAGTCATCTTAATTCCAAAATTTTTTATAGGCTGAGTTAAGCTTTGCGCAAAAGTACAACCGCTTCA
CAGGCAATACCTTCTTTACGTCCGGTAAAGCCGAGTTTTTCTGTCGTGGTCGCTTTGACATTGATGTTGC
CCAGATCGGTTTCCAGATCTTCGGCAATCGCCGCGCACATCGCCTGAATATAAGGGGCCATTTTCGGCGC
TTGGGCAATGATAGTGACGTCCGCATTACCAAGCACATAACCTTGCGCCTTGACACGGCGATACACATCT
TTGAGGAGCTCGCGGCTGTCTGCCCCTTTCCATTTATCATCGGTATCCGGGAAGTGGCGGCCAATGTCTC
CGGCAGCAATCGCGCCGAGCAAGGCATCACTTAATGCGTGCAGTGCCACATCACCGTCAGAATGGGCGAT
CAATCCTTGTTCATAAGGGATCTTCACTCCACCAATAATGATGGGACCTTCGCCGCCAAAACGGTGTACA
TCAAAGCCGTGGCCAATTCTGATCATGATTTTTCCTTATTACGACTTAAATAGAACTCGGCCAACGCGAG
ATCTTCAGGTTGAGTAATTTTGAGATTATCGGCACGTCCTGCCACTAAAGCAGGCTTTTCACCACGCCAT
TCAAAGGCTGAGGCTTCATCGGTAATCGTGACTTGCTGCTGTAAAGCGGCGAATAACCTCTCACGCAGTG
ATTGGGCACGAAACATTTGCGGTGTCAGCGCATGCCAGAGCGCAGTGCGATCGACCGTATGCACAATCTG
CTGTAAGTGATCGCCACGTTTCATGGTATCCCGCACGGGCGAGGCCAAAATCGCACCAATCGGATGAGCT
AAAGCCGTGGTGATGAGCTGAGTGATATCGGCGTGAGTCACACACGGACGCGCCGCATCATGCACCAATA
CCCATTCACTGAGGCGATGCTGGCAGACATACTCCAGTGCCGACAATACCGAATCCGCCCGCTCTTTGCC
GCCATCGACACGAATCACACGCGGATGATGCGCCAGAGGCAAATTCGCAAAATAGGGGTCATCAGCACTC
ACCGCCACTACCACGTGTTCGATGAGAGGATGTTCTAAAAGATGTTCAACGGTGTGTTCGAGCACCGTTT
TATCGAGCAAGGTTAAATACTGCTTAGGGCGATCCGCTTGCATGCGGCTACCCACACCCGCGGCGGGGAC
AATCGCTGTCATGTTGTTCATTGGCGCGACTCCTCACCGATGATGCGATAGAAGGTTTCTCCATCTTTGA
CCATACCCAATTCGTTACGGGCACGCTCTTCAATCGCATCTAGCCCTTGGCGCAGGTCATCAATTTCAGC
AAACATCTCTTGGTTGCGTAGGTGAAGGTTGGCATTCACCTGCTGCTGCACTTCAATTTCCGCTTGTACA
GCGCGAAAATCCATCACACCGTTTTTGCCCCACATCAGGGTATAAAGCAGCCAGACCAATAGCAGGCTTA
GGGTCAAAGCAAATACTCGCATAACCAATCCATCTTTCTTTCAAAACCAACGCCACAAAATCGTGGCGTT
GGTCACTTGCTCGAATGCTGCCTATTTATACCATAAAGCCTAGAAAAGGCGCTTGCTGGCAGGTGATTAT
TGAGTTAATAAAAACGCAAATAAGCCTACACCAAGCACTAAGCGATAAATCACAAACGGGGTCATGCCCA
TACGAGAGATGAGCTTCAGGAAGAAGTGAATACAGATGTAAGCACTGATAAATGAAGTGATGATGCCTGT
CAGTAAGAAACCGCTGTGTACGGGTTCACCACTGGTCACCAGTTTCAATCCGAGATAACTGCCCGCCAAT
ACGATAATTGGAATCGACATTAAGAATGAAAAACGCGCCGCCGCTTCACGGGTAAAGCCAAGATAGAGCG
CAGCAGTGATGGTTGCACCAGAGCGTGAAGTGCCAGGAATAATAGCCACGGCCTGCGCCAAACCAATAAA
CAGCGCTTTTTTCCAATCCGCTTGATATTCGTCGGCTTTGAGCTCTGCATGTTTATCGACATACCAGAGT
AAAAGGCCAAACACGATAGTCGTTGTCGCGATAACCCAAGCGCTGCGCAAATAGAGCTCAACAATATCTT
TCATCACAAAACCGAACAGACAAGCCGGAATCGTAGCCAGCACGATCAACCACGCCAATTTGGCTTCTTT
GCTGCGATCACCTTTAAAAATCGAAGCAAAAAAAGCACTTAATAACGAAACCACTTCTTTTCGAAAATAG
AGCACGACCGCGGCGAGCGTTCCCACGTGTACCGCCACATCAAAGGCCAAGCCTTGATCTTCCCAACCTA
AAATAGCCGAAGGCAAGATCAGGTGTGCGGAGCTAGAAATCGGTAAAAACTCGGTAAAGCCTTGAATTAA
AGCCAGAATGAACGACTCAAAATAACTCATGATTGTTTCTTCTCGTTAATAGAAAACCAGATCGGTACTG
GGGTGAGTGATGCTAAATCCTGCGCTTGTTGCCAAATCTGCTCAACAGTTCGACCATCACCAGCAATCAC
TCGCTGCGGACAGAGCTCATATAAAGGTTGAATCACAAACGGATAGCGATAGATATCCGGTCGAGGCAGC
ACTGGATCATTCTCCGATACACAATCGCCATACAGCACAATATCAAGATCCAGTGTTCGATCCTGATACT
TTTGTGCATTCGGCAAACGGCCACAACGCAGCTCGATCGCTTTTAACTGCTTCATCAATTCAGGCAGCGC
GAGCTCTGTCTCCATCTCAACCATCAGATTGAAGAAAGGATGGCTGGCAAACCCAACGGATGGACACTCA
TAAATCGTGGACAGACGCCACTGGCTCGCCAGCTCGGCTAATGCACGAAGGCCAGCTTCAATCGACTGAT
GGCGATCCTGATTTGAGCCCACACCAATATAAGCGGTGATCATCCACGCGCTCGCTCGATGATCACGCCG
ACTCCTTTGGCTTGCGGCACTGCGCCCGGCTTGGTCAAGCGGATGCGGAGCCAAGGCACAGCAAAGCGAG
TCATGATCAGTTCAGCCACTTCTTCAGCCACACGCTCTACCAGTAAAAAACGCCCTTGTTCGATATGCTC
CAGCACAGCTTGGCTGACTTGGGCATAGTCCAGAGCATCCGCTACATCATCACTTTTTCCCGCTGCACGG
TTGTCGTGCGCCATTTCCAGATCGAGCACCAATTTCTGCTTGATCTGCTGTTCCCAGTCGTAGACCCCAA
TCGTCGTGATCACTTCCAACTGTTCAATAAACACTTTATCCATGCTCAATCGCTTCCTGTTCACAGGTCG
GATACCCAAACCGATGAAAAAATCGTACTATCCGCTCAATCGCGATATGATATACCCAAACCTGTTCAAG
ATGCTAAATCCTAAAAGATTTTTTCTTATTCAACAGGGAATACAAATACTTATTCGAGATAACTTTTCGA
AACACGCAGTTTGAGGCTGTTATGACTCCATTGGCGCTCAGCATGATCATTTTTGCCTATCTACTGGGGT
CAATTTCCAGTGCGGTGTTGATTTGTCGTGTTCTGCGTCTCCCCGATCCGCGTAACGTGGGCTCACAAAA
CCCCGGAGCCACCAATGTACTGCGCATCGGCGGCAAAAAAGCCGCAGTGGCCGTTTTATTGTGTGACATG
CTCAAAGGCACCATCCCAGTTTGGGGCGGCTACTTCCTCAATATTGAACCTTTTATGTTGGGATTGGTGG
CAATCGCCGCCTGCCTTGGTCACATGTACCCGATTTTTTTCCATTTCAAAGGTGGAAAAGGCGTGGCAAC
CGCGTTAGGTGCAATCGCACCGATTGGGCTCGATTTAACCGCTATGGTGATGGCCACATGGCTTGTCGTT
GTCGTACTGTTTCGCTACTCGTCGCTTGCAGCCTTAGTCACTGTGTTGCTCGCGCCCCTCTACACTTGGC
TGATTAAGCCACAGTACACGCTTCCAGTTGCCATGTTGTGCTGTTTGATTGTGCTGCGCCATCATCAAAA
CGTGAAGCGCCTGTTTGCGGGTACCGAGCCCAAGGTCGGTGAAAAGAATAAGAAGCCGAGCGATGATGAA
GAGAGCCGCGTCGTGTAACCGTGCGCGGCTCAATAGGTGATCGCCATTTCATCAATGGCAGAAAAATCAA
TATACGGTTGCTAAGAACGTTTGCAGGTGGTGTGTCACCGATTCTGCCTGCTCCAAACTACTGATATGTC
CCGCCCCTTCAATCACTTCAAGTTGACTGCCTCGAATCGTATCTTGCATCAGGTAAGACTCTAACGCTGG
GCGAGGAGTATCTTCACTGCCGACCATGATGAGTACAGGCAGAGTTAAGTGTTCGATCTCATCCATCAAA
TCACGACGCCCGAAAATCATGCGCCCTAAACGCGCCACTTCAACAGCACGCTCGCCGCTCAAACCTTGCA
GAGCCGAGCGAAATTGCGCCACAACAGGCAACTCGTTTTTCAACGTGTTAGATGCAAAAAACATAGGAAC
AACCGCCTCCACAATCGGAGCGGGCACCGCTTGCAGCTGAGCAATGGTATCTAACATGGTAAAGTATTTT
TTGTGGGTCACTTCCGGTTCAAGACCCACGAAAGTATCCATCATAACCAGAGATTGAACTCGCTTTGGCG
CAAGTAAGGCCAGCTCTGCGCCCCACATTCCTCCCACCGACAAGCCAATCACAGAGAAATACTCAATCTG
CAGATGATCCATCAGCGCCAACATATGCTGAGCGTAATCTTTGAGATTGCTCATCGCAGTAGGGGCGGCC
TCTGAAGCGCCATGCGCCCAAAAATCCGGCACAATACAACGATAGCGTTGACTTAACGCAGCCACTTGTG
GAGCCCACATTTGGTGATCCCACAAATAGCTGTGCCCAAAGAGCAACACTTCGCCTTCCCCGACATCAAG
GTAAGCCATTTTTTGGCCATCAATCAGCATCGAATTCATTTTAGTTATTTATCCATCAATAAAGTAGACG
CTGACTGTAACATGAGATGCCAAGCAGACAACTCTGAGCAGAAATTCAGCATTATCTAATTCATTCTTTT
GTTTAGAAAAAACGGCCACTAGCGCGACCGTTTCAATACCATTTCGTCGTACTTATTTCTGAATTGACGT
TAACTGATCAATCGGCCAACGCGGGCGAGCTTGCAAGCCAAGTTCACACACATCACCATTTTTCAAACGT
TGCATGCCCGCATAAGCGATCATCGCTCCGTTATCGGTACAAAATTCAGTACGTGGGTAATACACTTCGC
CACCGATTTTTTTCGCGAGTTTTTCCAAATCAGCACGCAACTGCTTGTTGGCACTCACACCACCCGCAAT
CACCACACGCTTAAGTCCTGTCTCCTCCAATGCGCGTTTACATTTAATGACTAAAGTGTCACACACGGCC
TCTTGGAAGGCGTAAGCAATATCCGCACGGGTCTGTTCATCGTCGCCATTTGCAGCAATGGTATTGGCAG
TAAAAGTTTTTAAACCGGAAAAGCTCATATCGAGCCCCGGTCTGTCCGTCATAGGACGGGGAAATTTAAA
GCGTCCCGGAGTCCCTTTTTCCGCCAGCTTGGCCAATAACGGGCCACCTGGATAATCCAATCCCATCAAT
TTGGCCGTTTTATCAAAGGCTTCGCCAGCCGCATCATCGATAGACTCACCTAAAATGCGGTATTCACCAA
TGTTTTTCACTTCCACCAGCATGGTGTGACCACCCGATACCAGCAAAGCGACAAACGGAAACGGCGGCGG
ATTCTCTTCCAGCATCGGAGCAAGAAGATGCCCTTCCATGTGATGAACCGGCACCGCTGGCACATCCCAA
GCGTACGCTAAACTGCGCCCAATCGTAGCGCCAACCAAGAGCGCCCCAACCAAACCGGGGCCTGCGGTAA
AAGCCACACCGTCTAAATCTTGCGGCGTCACGTTTGCCTCTGCCATCGCCGCTTTGATGAGTGGGATGGT
TTTTTTTACATGATCACGCGAAGCCAGCTCAGGCACCACACCACCATAATCGGCATGCAGTTTTACCTGA
CTGTAAAGCTTATGAGACAGCAGTCCTTTTTCGTCATCGTAAATCGCGATACCCGTTTCGTCACAAGAGG
TTTCAATACCAATAATGCGCATAGTTTTCTCAGCACGCTGCCATCTAAAATCAAATATGACGTCATGTTA
CCTCGCCTTGGCGCGACAAACAAACCTTGTCCAGAATGTAAGCGACAAAGTGCTTTACAAAGGAAGGACG
ATCGGATTAAAATTCCGCACCATTTTGATCTGGCTGGTTATCGACTTGGCGCACAAGGGTTCTTGCTGCT
CTGGTCATCAAAATATCAGCATTAACGAATTAACCCCCGAGGTGAAAGGCATATGCCAGTAGTTAAAGTA
CGTGAAAACGAACCGTTCGACGTAGCTCTGCGTCGTTTCAAACGCTCTTGCGAAAAAGCAGGTATCCTTT
CTGAAGTGCGCCGTCGTGAGCACTACGAAAAGCCAACTACCGTTCGCAAACGCGCTAAAGCAGCTGCTCA
AAAGCGTCACGCTAAGAAGCTAGCTCGCGAAAACGCACGTCGCGTTCGTCTGTACTAATAACAGCTTCCT
AAACTAAGGAATTTGTTATGGCTCTGATTGAGAATCTCAAAGAAGAGCAAAAACTAGCGATGAAAGCCAA
GGATAAACCACGCCTTGGCGCTATCCGTTTAGTGTTGGCCGCTATTAAACAACGTGAAGTCGATGAGCAG
ATCACTCTGAGCGATGACGACATTGTTGCAGTGCTGACCAAGATGGTGAAACAGCGTCGCGACTCTGTAA
GCCAATACGAAGCAGCAGGTCGTCAAGACTTGGCTGATGCGGAAAAAGCAGAGATCACCGTACTTGAGGA
GTTTATGCCTCAACCTCTGAGCGATGATGAAGTGAAAGCCCTGATTGACAGCGCAATCACTGAATCAGCC
GCCGCAGGCATGCAAGACATGGGTAAGGTGATGGCTGTACTTAAACCGCATATTCAAGGGCGTGCAGACA
TGGGTAAAGTGAGCGGTTTGGTCCGCGCTAAACTGGCTTAATCCCAACCCAATTACAGCAAGCCGTGCAA
TCCTTTGGAAAGCACGGCTTGTTTGTATTTGACCCTATCTTTCGGTGCATGCAAAGATTTATGGCAGGAC
ACATCCCCCGCAGTTTTATTGATGACCTCCTTGCTCGACTCGATATTGTCGACGTTATTGACGCACGCGT
AAAACTGAAGAAGAAAGGCAAAAACTACAGCGCCTGCTGCCCTTTCCATAACGAAAAAACCCCTTCATTC
AGTGTCAGTCAGGAAAAACAGTTCTATCACTGCTTCGGCTGTGGTGCTCATGGCAATGCCATCGATTTTG
TCATGGAATATGAACGCATGGAGTTTCCTGAGGCCATTGAAGAGCTGGCGTCGACCATAGGTCTTGAAGT
TCAGCGTGAAGAAAGAACGCCTTCCAGCCCCTTTGCGAAAAATACGCCAGCCGTCAAAAGTGAAGATAAG
CGCAGCCTGTATGACTTGATGGGCAGCATCGCCCAGTTTTATCGTCAGCAGCTTAAAGTTCCTGCCAACA
AGCATGCGATTGAATACTTAAAAAATCGTGGTTTATCTGGAGAAATCGTCCAGAAATTTGGCATTGGATA
CATAGCGGATGAATGGGATCTTGTACGGCGCAATTTTGGTCAGCAGCGCAGCAGTGAAGATATGCTTGTC
ACCGCAGGTATGCTGATTGAAAACGATAACGGCCGCCGTTATGACCGCTTTCGCGGACGAGTCATGTTCC
CAATTCGCGATCGTCGAGGTCGAGTCATTGGTTTTGGTGGCCGTATTACAGAGCAAGGTACACCGAAATA
CCTGAACTCGCCTGAAACCCCGATTTTCCATAAAGGCAAAGAGCTGTATGGCCTTTATGAAGTCCTGCAG
GCATACCGTGAACCACCACAAATCCTAGTGGTGGAAGGCTATATGGATGTCGTGGCACTCGCTCAATATG
GTGTCGATTACTCTGTAGCCTCTCTGGGCACCTCAACCACAGGCGATCACTTACAACTGTTGTTTCGCCA
AACTAACCATGTCATCTGTTGTTATGATGGTGACCGAGCTGGACGTGATGCCGCATGGCGCGCATTAGAA
AATGCACTCAGCTACCTCAAAAGCGGCAATATCTTAAAGTTTCTGTTTCTGCCGGACGGTGAAGATCCCG
ATAGCTACGTGCGTAAATACGGCAAAGCCGATTTTGAACAACAGGTTGCCAATGCTACACCACTGTCGCA
GTACTTATTTGAGAACTTGATTGAACTGCACCAAATTAACTTGGGTAGCCATGAAGGTAAATCGGCACTG
CGCGCCGTTGCAACACCACTTATCGACAAAATTCCGGATCCTTTTTTACAAGAGATCCTAGAGAAATTAC
TCGATGAACGGACAGGCTTTGATCACCAACTGCGCCGTAAAAAAGCACGTAAGACAGAAAATCGACCCGC
ACCACATAAAGCAATAAAACGGACCCCAATGCGTGATGTTATCGCGCTCTTGATACAAAATCCGAGCTAT
GCTGAATTGGTACCAGACCTAGCGAGCGTGCGTCATTTGATGATCCCTGGTCTCGATACCTTCAGTGAAG
TACTTGAGAAATGTCGTCAATATCCCCATATCACTACGGGTCAATTACTCGAACATTGGCGAGACTCAAA
AAATGAGACACTTCTGTCTCGTCTGGCAAGTTGGGAAATTCCCCTTGTCGAAGACAATCAAGAAGAACTA
TTTTTAGACTCATTGGACAAAATTCTTGCCCAGTGCGTAGAAAAACAAATTGAAAATTTGCAGGCCAAAG
AGCGAAGTGTCGGTTTATCAACCGAAGAGAAAAGAGAGCTACAAGACTTGATCTTAAAAGGCTTGAAAGC
GTAACTCTGTTGAGATAGTCAGCAAAGAATAAATTTGTTAGTATACGTGGTTTGCATTGCGCATACTTAT
TCCTTCACCAGATACGAAGTTGGATACCGTCTATGGATCAAAATCCGCAGTCACAGCTTAAACAACTTGT
CCTTCGCGGCAAGGAACAGGGCTATCTGACCTACGCCGAAGTAAATGACCACTTGCCTGCTGAAATCGTT
GATTCAGAGCAGGTGGAAGATATTATTCAGATGATTAATGACATGGGCATTAAGGTGGTGGAAACCGCAC
CTGATGCCGATGATCTTGCCCTCAGCGATGATACTACCATCACTGACGAAGATGCTGCTGAAGCAGCCGC
CGCGGCACTTTCTAGCGTAGAGAGTGAGATTGGCCGCACCACCGATCCAGTACGTATGTATATGCGTGAA
ATGGGTACGGTTGAGCTTTTGACACGTGAAGGTGAAATCGATATTGCCAAGCGCATTGAAGATGGTATTA
ACCAAGTTCAAAGTGCGATTGCTGAGTATCCTGGAACCATCCCTTATATTCTTGAGCAGTTTGATCGTGT
TCAGGCCGAAGAGCTACGTCTCACTGACCTGATTTCAGGTTTCGTTGACCCTAACGACATGGAAACCGAA
GCGCCAACCGCGACTCACATCGGTTCTGAGCTTTCTGAAGCGGATCTCGCGGATGAAGATGATGCTGTCG
TCGAAGATGAAGACGAAGATGAAGACGAAGATGGCGACGGTGAAAGCAGCGACAGCGAAGAAGAAGTCGG
TATCGACCCTGAACTGGCTCGTGAGAAATTCAATGAACTGCGCGGTAAGTTCCAAAACCTGCAATTAGCG
GTTAATGAATTTGGTCGTGACAGTCATCAAGCTTCTGAAGCGTCAGACTTAGTGCTGGATATCTTCCGTG
AATTCCGCCTAACACCAAAGCAATTCGACCACTTGGTTGAAACTCTGCGCACTTCAATGGATCGTGTTCG
CACCCAAGAACGTTTGGTAATGAAAGCGGTAGTTGAAGTCGCGAAGATGCCGAAGAAATCGTTCATCGCC
CTATTTACAGGCAATGAATCGAATGAAGAGTGGCTGGATAAAGTCCTTGCTTCTGACAAGCCTTACGTAG
CGAAAGTCCGTGAGCAAGAAGAAGAGATCCGCCGTTCAATTCAGAAACTACAAATGATCGAGCAAGAGAC
ATCACTGTCTGTTGAACGCATCAAAGACATCAGCCGTCGTATGTCAATCGGTGAGGCGAAAGCTCGCCGT
GCGAAGAAAGAGATGGTTGAAGCAAACTTACGTCTGGTAATTTCGATTGCTAAGAAATACACCAACCGTG
GTCTGCAATTCTTGGATCTGATCCAAGAAGGTAACATCGGTTTGATGAAAGCCGTCGATAAGTTTGAATA
CCGTCGTGGTTATAAATTCTCAACTTATGCGACTTGGTGGATCCGTCAGGCAATCACTCGTTCTATTGCT
GACCAAGCACGTACGATTCGTATTCCAGTACACATGATCGAGACGATCAATAAACTGAATCGAATTTCGC
GCCAAATGCTGCAAGAGATGGGTCGTGAGCCACTGCCTGAAGAATTGGCAGAACGCATGCAAATGCCAGA
AGACAAAATCCGCAAAGTGCTGAAAATTGCCAAAGAACCCATCTCCATGGAAACACCGATTGGTGATGAT
GAAGATTCGCATCTGGGTGATTTTATCGAGGATACCACCCTCGAGCTGCCACTGGATTCTGCGACCGCAA
CCAGCCTTAAAGCTGCCACTCGCGATGTATTAGCAGGCCTAACACCTCGTGAAGCGAAAGTGCTACGTAT
GCGTTTCGGTATCGATATGAATACCGACCATACTCTGGAAGAAGTGGGCAAGCAGTTTGATGTAACTCGT
GAACGTATTCGTCAGATTGAAGCAAAAGCACTGCGTAAACTGCGTCATCCAAGCCGCTCAGAAGTTCTGC
GCAGCTTCTTGGATGAATAATTCAAGTTGGTTATGAACTGAAAAAGGTGAGCTGAGCTCACCTTTTCTTT
TTTATACAAGCTAAGTGAATAAATTGTAAGCACTATTGAACCCGCTTTGGCTAGACACATCTACCCCCTT
CCAATATAATCTGACACCTAATTTGGCCCCTTAGCTCAGTGGTTAGAGCAGGCGACTCATAATCGCTTGG
TCCCCAGTTCGAACCTGGGAGGGGCCACCACTTTCTCTTCTACATATGTCTACCAACGTCTATCTACCCC
AGTAAAATCAATACTTAGCAAGCAATCTTTGTCTATAGCTGTCGATGCTCATCTTGTAACATCCACGTTT
TAATGTACCATCGAATGTACCAACAGCTAAATATCGACTATTTTGGTGGTACATCATGGCAAAAAGAGTA
GTCCCTTTAACTAACACCCAAGTAAAACAAGCTAAAGAATCCGACAAAGAATACACTCTCTCTGATGGTG
ATGGCCTTCAATTACGTGTTAAAACGAATGGCACAAAGTTATGGATTCTGAAATACACTCATCCAATAAC
CAAAAAAAGAAACAACATAAGCTTTGGTTGTTTTCCTGATGTCTCTCTTGCCGAGGCAAGGAAAAGACGT
TCTGAAGCAAAAACTCTCTTAGCTCTCAATATCGACCCAAAACAGCATAAAGATGAACAGCTCTTAAAAG
AAAGAGCGGAGCTTGAAAATACCTTTGGTAAATATTCTGATAGATGGTTGACACTCAAGAGAGAGAGCGT
AAAGCCAGAAACAGCGGATAAAGCTTATCGTGCTCTTGAGAAACATATCCTACCTAAACTTGGGAATGTC
CCCATTCAAGACATCAAACCCAGAACGGTACTAAGTATTCTTGAGCCAGTAAAAGCACAAGGAACTCTAG
AAACAGTTAAAAGACTATGCCGTATAATCAACGAGGTTATGCGTCTTGCTGTAGCTTCAGGTGACATTGA
AGTAAACTACTTAGCAGACATCACCAAGCTCTTTCCGGCCCCTAAACGCCAGCATATGGTAACTATCGAA
CCAGAAAGACTACCAGAGCTCATGCAAGCTATAGCAAATGCAAATATTACACTCGCTACACGATGCTTAC
TTGAATGGCAACTGCATACAATGACAAGACCTATCGAGAGTGCTACAGCACGTTGGCAGGATATCGACTT
TAAAAATAAGGTATGGGTAATACCAGCAGAAAGAATGAAGATGAAGCGCCCCCATACAATTCCGCTTACT
GAGCAAACTTTGGCACTTTTGGAAATAATGAAACCAATAAGTAGCCATAGAGAATACATTTTTCCAAGTA
ATAAAAATCCAAAGAGCCATGTTAATAGCCAGAGTGCGAATATGGCGCTAAAGAGAATGGGGTATAAGGG
ACAATTGGTCTCTCATGGTCTAAGAGCATTAGCGAGTACAACTCTTAATGAACAAGGTTTCAATCCAGAC
ATTATTGAAGCAGCACTAGCTCATGTAGACAAGAATGAGGTTAGGAAAGCATACAACAGAGCAGAGTATC
TCGAACAACGCAGAAAACTCATGAGTTGGTGGAGTAGCCATATAACCTCAGCATCTAATTGCAATACATC
TCTTGCTGAAAGAAAAGTGCTTAAGCTAGCTGGTTAGTAGTAATAAACAATTCTAAGGCCATTATTCCCA
ACCGAACCTGACACCTTAGTAAAAAATAGCTGTTACCTTGTATCATAAAGGTAACAGCTATTTTTTTGAT
AAAACACTAACCTAGATTAACATTAATATTCAAGGATATCTAACCTTCGCATGCTCGAAGCTATAATTTT
CAAAATTAAGAAAACCTATTCACAAGATCAATCTTAATTTTTTCAGATTAAAATAAAAAAACCTACAAAA
GTCGAATCCATGTTAGAGTAAAAGTAATACAAATAGATTACCCTCATATGAAATCAATAATCAAAGTGAT
ATATTTACACACTTATTTATATAGTTATGTTTCACTAAAATAGTTATTAGTGTGATAAATTTAACCAAAG
ACTATACTATTTAACTTCTTTCATTAAAGTTCGACACTCTGAACTCCATTCTATGGCATCCATATACAAC
TTACTTAATCCACCATCTATTTTAATTTTATATTTATTTAAAAAATCTAAAGCCTCACACCATTTAGCAT
TCTGGTATGCTTCAGAAGCTGATATGACATCACCTAGTATTCCGGCTCGACATAATACGGCATCTCGCAT
ATCGTTAGATATTGGAAGGCTTGATAATAACTCACTATTATCATTTGGCAAGAATAGATGACTAAGCGAT
AGCATACCTGAAATAAATGCCATTGAGCTAAGTTTATGATCTATTTCACCCATCATTAGTTCACAGAATT
TTGCTCGTGTTAAAACGTAAACATATTTATCCAAGTCAAGTTTATCATGTATCGTAGAACTGCAAAGTAG
AAAAACAAACATTCTTAATTGTTCAAGACCTAGATATACAATTGCATGCTGAATAGATGAAATAGGTTTT
AATGGCTTTCCAATTGTGTTGACATACTTCAATAACCCTACCGTAAGCTTAGGATTTCGGATTAAAATTA
ATTCCAATCTACTAGGGTTAAAATCTCTTTTAATTACTTCGATAAGCAGCTCAAAAGACTCAGTATTTGC
ATACTCAGTTGTTGCACACCTGAGAACTTTAGGGCGATCGAGATAGAAACCTTGAAACAATAGAAAACCA
TTTTTTTTAAGGCTCTCTAGCTGTTCATTGGTTTCGACTTTCTCAGCTAATGCAATACAACAAATAGGTT
TAAGGCTGAAAAACAACTTGAGAAAATCGTCGTCTATACGGCGAGTATCGATTTTAACAAAGTCAAATAA
TGATAGATAATCATGCCAATTTTCAAAAACAGTACGAGTAACATCATCTAACGCGAATAAATATCCCTTT
TCTCTTAATCCCCGAATAACGGAAAGCAACTTTTCAGTAGGAATAGTATTCTCTAGTACCTCTATAACCA
CCTTATCTTTAGGCAAGATTTCCGCGTAGCCATCTATTAGCAAATCTTCAGGAAAGTTAATAAAACATAG
CTTATCAGATTCAACCACTCTATCTATAGTATCATCAACAAACTGTTGCCAAATGATTTTTTTTGTGGCT
AAACTTTCAGAAACACCTTCAGGATATCTATTTTTCTCACTATTCCTAAACAGCAACTCATAACCAACGA
TAGTTAAGTTCTCATCTGTAATCGCCTGTTTTGCTATGAAACTATCCATGCAGCACCACCGCTATTAACA
ATAATATTACTATAACTAGCAAACCAATATTAACTAATCAAACCAACACAGTTAAACTCTAATCTTGAAT
CAACAAAACGCCTCATATTTTAAACTCATTTAATAATTCATTTTGTTCTTTTACTTTGCTAACCTGAGCG
TTCATTTCAGTTCCTGCATTTGATGCTGCTTCAGATAATTTTATTGAAAGATCTTTTATATTAACTGTAT
TATTATTTATTTCTTCGGCAACTAAGCTTTGCTCTTCAGCCGCTGAAGCTATTTGTAAATTCATATCAGA
AATACGATGAATAGCCTGTTGAACTAGCGATATTTTCTCATTAACTTGATTTGTTTTTTCTACAACAATA
TCTGTTTCCAGTTTGCTCTCATCCATAGAACGAGAAACGTTTTTGGCACCTTCTTGAAGTTGTTCAATAA
TCTCACTAATTTGCATAGTGGACTGCTGAGTACGCTGAGCTAAGGTACGAACCTCATCAGCTACCACCGC
GAAACCTCTACCTGACTCTCCAGCTCTAGCCGCTTCTATTGCTGCGTTTAATGCCAACAAATTAGTTTGG
TCGGCAATATCATTTATAACATCAAGAACTGTTTCTATGCGGTCTGTAGCTTTCACTAATTCCTTAACAT
CTTCTACTGAGCTACCAATCCTAATAGAAAGTCGCTGAATTGCATCTGTCGTTTCATGGACGACAGAGCT
CCCTTCTAAAGATGCACTTTCGCCTTCTTTTGCAGCGTCCGCTGCAACTTGAGCACTATTTGCAACCTCT
GAGGCAGTCATTGCCATTTCATTCATCGCAGTAGCCAGTTGTTCTAACTCCTGAAGCTGTTGCTCCACAA
CCAAGCGAGAAACCTCTGCTTCATTGGCCGTTTTCTCCGCTCCATCAAGTACACCACTAGCTATAGTCTT
TAATTGTCTAATCTGACTCCCCAACATCTCAGTAAATGAATTAAACCCCAATGCTAACTCAGAGAATTCT
TTATCAAGATTTGTATCAAGTTTTTTAGTTAAATCTCCACCACCAGAGGCAATATCCTTAATTGCTGAGT
CTAAAGTTTTAAGCGGCGACATTAGTCTTCGTAGTATGAAAACTAAAATTAACCCACCGAAAACCAAACC
AATTGCAGAATAAAATATAAGCTCATACTTCATTTTATTTATACTTTGCATTGCAATGCTTTCATCTATA
ACAGCGATAATAAACCAGTCCCCACCCAAAATAGGACTAGTATACAACCATTTATTAACCCCATTTACGG
AAAGCACTACCTTTCCTTTATCTAGTCTGAACCCATTATATATATCCTTTACATTTTTACCTAATTCATC
TGTATTTGAATGTATAATTACCTTACCTGTATTAGATGTAATAAACACATAGCCAGCTTCAAACAGATTT
ATATCGTCTACGTTTTTTTGTATCCTAGACAGATCCACATCAAAATACATAGCCCCAATAAAATTATTCA
TTGTATCAGCAACTGGGGAGCTAATTGATACTAAAAAGTTTTTTCCTTCTGTATCCAGATATGGCTCAGT
TATAAAAATACGTTTATTTTTCTTTGCTTCTTGATACCATCCCCTACTCCTTGGATCATAATCATCCTCA
GGTTCCCAATTAGGATCATTTTCTATAACTTTACCATTACTATCAAAACCAAACCCTGTAGAAAGGAACG
CTTTTTTTATTGCATTACCATTAATAATGTCATTGATATACTGTTCATCGCTTATGCGTAAAGAAATACT
ATCCACAATTGAACTAGCCAAACTAATATCGCTTTCTAGTTTTAATGAAACAAATCTTTCTGTTTTATTA
ATTATTTCATTTATACCATCTTCTATTACAACTGAAACTTCCTTCTTCGCAGTTGTGTACCCTTCCCAAA
CAACAAATGCTACAGTCACTAATAAGATAAAAGAAGATATAAATATTAATTTTTTTACAAACCCTACATT
CATAATATAATAACCTCATATTTTTTATTCAAATTTCCTGACAGTTCCATAGGTGTAACACCATACTTTT
CAAAAAAATAATTTGAAAACTTACTTTTAGATTGGTAACCTACGATCATAGATACATAATCTATATCTAA
ATTTTTGGTTTCAATAATTTCCTTTGCAACATCCATTCTGCATTCCCTGACAATATTCTTAAAGGTTGTA
TTACATTTTTTCAGTCGTCTAATAAGCGTGGATCGACTTATGTTAAAGTATAAGCAAGTATTCTTTATCA
CTTGTTCTTCTGGTAATAAACTTAAGAGATAATCATACACTCTATCATCTGTACCGAGAAATGTATCTTT
GTTTTCTCTATAGTCGAACATTGTATGTAATAAACCAAAATCTTTTAAATACTTATAAAATATATCGACT
ATAAACTCTCTTCCTAACGCATCAAATTTTAAATCATTTATATAATCTAGCATTACAACCATATTTTTAA
AATTGGAATTAACACTGAAACAACGAACACTCCCTCCACTGCTATTCCGGTAAGATGAGCTAAGAACATC
TACATCAGGAACCTTTATTAAAGAAATAATATTTATTATATTATCGCAAGATTTGTTTGTTATTCTAATT
CTTTTATTTTTATTGAATGCCAATATAACACCAGAAGTAAGAATTCTAGACTCATTTCTATATAATACTT
CACACTCACCTTTTTCAATCCAAATTATGAATGGCTTTTTAAATGTTATATACTTGACGTCATTTTTTTT
ATTATTAACTTTAATAATACGAAACATATAACACCTCAGAACCACATCAAGTAAAACTTTATTTATATTA
TATTACAATCCATTTATCGCCTTAACCACACCCAAAAGTATCAACAGAAAAGCAAAACCCCAACAACTGA
TACTTAGACCCATAATCTGATTAAAATCTTTTCAAGTTTACTCTCCATCCAGACTTACTAGAAAAGATCT
ATATTCCATTGAATAATAACAACTCTCGGAATTATAACGTTATGTTATAACATAACACTTAAAGACTTAT
TATCTTTGTGGATAATAAATATATTCCATGGTACTTTAGGTTCAATTATTATCGCACACGCTAATTGGGT
TAATTTAATACACTTTATTTATCCTAAACTTACCGAGTAAGTTTTTTATTTTAATCTCAGATATTATTTC
AGTATTTATATTCTGTATTTTTCATAAAGTATCTCATGCATTATAAATGATTACTCGGCTCCTTCCTTCA
TTTTTACTTATACAAAGCCTTATCAGCCTTATCAAGTAGTGATCCTAAATTGTCTTTTTACTCATAGGAG
CATACCCACGCTAACAGTAAAATATATGAGGTTACTAACGATATAAATTGGGTATATCTGTAATCATTGA
AGATGCTTGATTTCTCATAAAATCAGGCTCATTTCAGTCTGAGGCATCCATATCGGAACTATTAGGTATC
TGACGGTTTCGGATTAACAAGCCGTAGGTAACACCTTTAATACCTTATTTCTTATCACGAGTGGTCAACT
TGGGCTTTTCTACGATAAAAACCGAGCCGGTAAGCAAGACTCGATAATACTTTGTCCATTGCTCAAAACT
GGTGACACTTGCGCAGGCCGAACTAACAACTATCCACCTACATGGTTATCAAGTCAGATACTCCCATTCC
CTTTTGCAATTTAGTCATAAGACAGTGTTCAGGTGCAGCAGCGATAAAACAATGACGTTCAATCTGGGGT
AAGCAACTCGCGTATCCATCAGCACACCGAGTTCGGGGCACTATTCACCCCTAGAAACCTGCCATTCTCG
TCGCCAAAAATGCTCACCATATTGTTCATGTTGAGCAGTTATACAACCGAGGCAGTACCTGATAAAACGT
GGGGATTTAATGCGAGAGACGCTCCCCCCAATACCAGATGATCCGTCCCTGAGCACCCTAATTGAAGCCA
TATAGGCTCTGGTACAAAAGGGGCGTAAAGTAGAAATAAGGTATGACTATAGATAAACTTATCAGGAGTG
CTCCCTCAGGAAACCAGTGAGAAAGCGTTTCAGATGGTTAGGTAAGTCTATTCGAGATTCGAAGGCCTCA
TCCAACAGTTGCTTTGAACTAGTCAGCTACTGCCGGACACCTGCGTTTGCCACTAAGCTATACAGCAATT
AATCTATGTAAGGATAGGAAAATTCACGCGGGTTATTCCAAATGAATAACCCGCGTGATGAGTGTTAACC
TACATCTGTTTTTAATGACACCGAACAACTACTTATTTCTTTCCCAAAATTGCTGGGCTAACTCACTCAG
GTTATGAGATAACCCCGCGACACCCTCTGCACATTTTGCGTTAATTTTGCCATTATCAACGTTAGTGTCT
GCTGCCATGCGTATATTACTGATTGAATGATTTATTTCATCACTCACTGCACTTTGTTGATCAACAGCTG
TGGCCATTTGTACACTCATACCTGTAATATCACTAACACGTTTACCTATACCAGTGAGAGCGTCTGCTGC
TTGTTGTGCTTGTTCAACACTTAACAGCGCCTGCTGGCTACTATGTTCCATAACAGCAACAGCCAATTTC
GCCCTACCTTGTAAGGTATCTATCATTCTCTGAATGTCCATTGTGGATTGTTGAGTACGCGCGGCTAAAC
CACGCACTTCATCCGCAACCACCGCGAACCCTCTACCTGACTCTCCAGCTCTAGCCGCTTCTATTGCTGC
GTTTAATGCCAACAAATTAGTTTGGTCGGCAATGCTACGAATGACTTCAAGAACCTTGGATATATCATTA
CTATGTTCTTCCAGCTCATGAATGACTTGTTTTGCTTGTGATACTTCGTGTTCCAATTCTGTAATAGATT
GGCTAGCCTGCGAAACGATTTGTTGCCCTGAGATCGTCTCATGGTTGGCACTTTCGGAAGAGTTGGCAGC
ATGCTTAGCTCCTGTAGCCACCTCCTGAATACTTGCTGCCATTTCATTAATTGCTGTGGCAACCTGCTCT
GTTTCTGCCTGCTGTTCACTGGTCAATATATTGGACTTTTCGATGTTATGAAGCAAATCATTGGCAAACT
TATTCAGTTGATTTGACGCATCACCAATTCGACCTATGACTGCACTGGTTTCTGCTTGTGCCATACGCAA
AGCAAACTCAAGTTGCCCGAATTCATCGCTACGTCCCGTGTAAAGTACTTGACTTAGCGGATTATCAGAA
TCCTTGCAATAGGATTGAATTAGGCGTTTCATTGGGACTAGCAAATATGTGATACCTAGAGTGGTAATAC
TACCCACTAGTAATGTTAAAAATAATATGGACATCAAGGCCGACGGATATATCAGCGACACAATTGCAAT
GCTGGCGAAGAGGCTACCCCATACCAACAAAATGAGTTTCCAGTGAAACCCTAGACGAATTTTTGGCAGG
ATGTTCTTGCCATTTCTAAGTTGAGCATAGGCTTTTTCGGCAGCTTGCACATGGCTTGGCTCAGGTTTGG
TTCTGACAGACTGATACTCAACTACTTTCCCGTTTTTGATAATGGGCATAGCAAAGGCACTTACCCAATA
GTGATCACCGTTCTTACATCGATTCTTTACCAACCCCATCCAAGATCGGCCAGATTTTAAAGTTGACCAC
ATATGCGCAAAAGCCGCTGGGGGCATATCTGGGTGACGCACCATATTGTGGGGCTGCCCTATGAGCTCTT
CCTCTGCGAAGCCACTGATTTTAAGAAAATCTGGATTTACATAGGTAATATGGCTGTCTGGTGTGGTCGT
AGATAAAATATTGGTACTACTTGACAACTCAATATTATGGCCTGTTACCGGTAAATTTTTGCGCATTATG
CTCTCCATTTACATTTGATTGGTATAATAATTCGCTCCCAATCAGGAGCAGGCTATATAAGCCCATTTGG
TGGTGGAGATTGGTTAACTATTAACTCCAACTATTTCTTTTTATACAGGCAGGCAAAAATAATAATACAA
ATTAAGCTGTTGGGAGGTTTTGTATTAGCTTTGAACGAAATACCTGTCATTTATTGCATGCAAATGCTAG
CCGCTCTGGCCACGGTGGCATACATCAATTCACCTGTATAAGGTATAGAAAAAATTCAACACAGCCATCA
TCCGAAGGAATTCACCCTGTCCTAGAAATCAAAACAGGCCCTGTAGCCAAGTGACTCTAAGAAGGTTTCG
TCATTGGTGGACGAGGGGGCAAGCCTCCTGAATACTAGGCATGCCAGCTATCGTTCTTCACCACTTTAGG
TTTGAGTGTGGATAACGCGGGCTTTTCTATCTCTGAATTCTGATACCAAGAGAGGAACAGCTGCATAAGT
TCCTTCATAACAAGGCTTGATCCAGATATTCAACTTGATGATCAAGCAACTCACCGCGTTCAGCCCAATC
GACGGCCAATCTTCTGGTTCTATGTCATAACCTAAAGACTGGCATAGCGGAAATTTATCGACCATGGCGT
TCGCCAATGCCAACATAGCGGTCACATAGGATAAATTTTCGAGTTCAACATAGAAAGCACTCATCAATCT
GCTATAGACATCGACAACCACGTACAAGGCTGGTTAGCCAATAAACTTTTGTCTGTTAGCGGAAAGCAGA
TAGATATCGGCAATAGTAGCATCGCTCTCGTAGTGTACACTGGGGACGCGAACTCCGCTTGTGGCTGTTC
CTTGTAACGACCTGATGTCCTTTTGATATTCGATTTTATTGGCTCTCAACCGCATACGTTCAGGCCAGAG
ATATTCCAGCGCCTACTAGAAGAATATGAACAGCAATAGCACCTTACTAATCTTTTAGCATTAGCTTACT
AATTACGCACTATAGTAGAGACTCATACTCTCTTTTTCCATACCAGAAAGTTTCAAAAAAAACCATAAAA
CAGAAATACATGAAACCTTTACCCATACCAACCAAGGCTTTACAAAACGTATCTATCATAGAGCTAACCC
ATCATTACTTATATTCCATCCCTGCTAGATATGCTAAGTACGCAGCAAGCCGCTTAAAGAGTTCAAAGAA
CAAATCAACACTTAATTAAACCTTTGCATGTATATTTAAATATACTTTTATCGCTCTTTCTCAATCCAAA
AATCTTCAGGCATATGTCATCAATGTGAATACCTACCATTGATTCCGACAGGAGCCCGAAATGAATCCCA
AAACTTCCGAGTACCAAAAGCAGCAACGCTATCAGGAAAATGAAATCCTAGAGCATGCCGCTGAGATACT
AGCTAACCGCTACGTGCGTGGCGATGCCCTAACCAATCCTGATGCCACCAAAGAGTATGTACGCTGTAAG
CTAGGCAGCTATGAACGTGAAGTGTTTGCCTTATTGCTACTGGATAACCAAAACCGACTGATTGAGTTTA
AAGAGCTGTTTCAAGGAACGGTGGATGCGGCCAGCGTTTACCCGCGAGAAGTGGTGAAAGCGGTGTTAGA
AGTGAATGCCGCAGCAGTGATATTTGCCCATAACCATCCATCTGGAGACTCAACACCATCTCAAGCCGAT
AGACGAATAACAGAAAGACTCAAAGATACTTTAGCGCTGGTGGATGTTCGCGTTCTCGACCATATCGTGA
CAGGCGATACCTGCACCTCATTTGCTGAAAGGGGGTGGTTATGATTGAGCAACATTATGGTGAGCTTTCT
ATTGATGATGCTTTACATTCGTCACTGGAAGCACTTCTGAATAAATACAACATCTCGGATAACGCAGAAC
GACTCGTGTTGAACTGCCGCCAAATGAGTTACTACCGACATCGACAAGGTTTACATCCGATTGAGGTACA
GCTTAAACGTGAGTCAACCTCAAGCCCTTGGCTGGTGGTGTTCTTTGCCAGCTTCTCTTATCCCGATGAC
AACAGCACAACCGTTGAACCTGAGTTGTACTTTCACCTTGCTAATCGCTGGTGCTATCAACCCGATGTGG
GGAGTACTGATTTATCCCACCCAGAGGTACAAGAGCTGCTCTCGGTCTGGATGAAAGCCTTTGCTCGTCA
CCTTTCCAGAAACGTCTTTGATGACGTGCAACTGACAATGGTCGGCACGTTCAACTAAACCCTAATCTCT
CATTTCTTATTTGAATCCTGAAACAAGGAGGACTCACTATGTCCAAATTAACCTTCACAGCATCATCACT
ACCTGTATCGAAGAAACTGCATAAGCTGTTAAGTGAGCAACTCACCGCTCATTTGCTGAGTAGTGAAGCA
CTGACCACCAGCCGTTATCTGGTGTTTAACTTTCGCGATAAAAGTTACAGCGCGGATGAAGGCGGCTTCC
ATCCGGTTGAGATGGCGATTTGCCAAACCTCAACAGGGGAATGGAGTATTGAGTACATCACCGACTTTGC
TTATATGGGGAATTACTATCCAGAGCTAGAGCGCAACTTGGATTTTGATTTTCGGGTTGGACAGTTCTTT
GTGGCCTATCGTGGCTGGCTACCAATGCAAGGTAGCCGTGATGCCAAAGAGCTGTATCGCCTATGGGAGA
GTAACTTTCTTGCCTATGTTGATATGGACGCTTACAACGAGATAGCCATCACTGCGCAATAACTCATGAC
TTCCCTTCTTCTACAAATCATCAAACTTATCACTGCCCTCATTACGTTGTTTTCCCTTTCTCCATTCTTC
GGCGCTATTGGAGCTCTATCCACTTTAGGGTTTCTGGTGGTGCTGTTGATTGGGTTATTGGCAGCCATTG
CTGAGCTCAGTGATAAGCATAAGCCTCGTTAATGTTAATCGGCTCACGCTTTGGTGATGTCGATTAATGC
TGTTTTCACCGTTGGACATTATGTGTCTGACCCACCTCTATTCTCCCGACATTAAATGTCCGACTCCGGT
GTGGAGCTTTGATGTATTGAGAGCGTAGTCATGAGCAATAAAACCAGCATTGAAGGGTTATCCGCTTTGC
TTCACACGCTGATGCTTATTCCTCAACACCGATGGATTACCGTTAGGGAGTTGCAGCAGCAGTTAGCCCT
ACTCGATATCCACCGCACCACTCGCAGCATTAAACGCTACCTCGATGAAGTCATTGTGGAGGTGTTTAAC
GTGGAGTGTGATTCGATGAGCATGCCCCATGTTTATCGCAAAACCTCAGAGCAATTACTGAAGCTCAACA
AGCAGGAAATGCTCTATTGGCAACTGACCAACAAGTACTTACTACCGCTAGTTCCTGATGCACTGAATTA
TGGGCAAGGGTCCTCCTCGGAGAGAGACAAACCCTTACCACACAAGGCTTCAGCACATTCAAAAGAGCAA
GAATGGTTAGCAAAAGTACATGTGGTATTGCCCACTATTCGTGAGTGGAATGACGAGCAACGGCAAGTAT
TGAATGCGGTACACACGGCATTACTGCACAACCGTATGCTCAAGATATCTAGCCAAGTATTGCAGCAAGA
GAAGGCGCTCATTGAGCCACTGGGACTCTCGGTTCAGTGTGACGCGCTCTTGCTGCTCTTTCGATTATCC
GGTCAACACACGATACGCACCCTCGCCTTGCCTTTGATTGATGAGGCCACTGTATCGACGTTTTCTTTTA
CCTATCCGACTGATTTCAATCTTGAGCGGTTCATGCGTGAACACGATGGAGTCAGTGCGTCCTGAATTTC
ACTCACCGATAAGGAGAGCACCGTTATGACATTAACTAACACTCTACTCCGATACGCCGCTATGAGCATC
CTGTTTATCGGGCTCACCGCTTGTGGCGACCAAGAAGAGACTCAAGCAGCAACGGCTGATATTGAAGTGT
CGATATCAACTAACCCTCACTGGGGAACATTGGTCTTTGACCTGCAAGCCATCACCGACAACACCGTAAT
AAGCGATGTGGTGATTAACCGAGGCAACTGCCGATTACCCGCAGGCACAACCTCAGAGCTATCAAGAAAC
GTTTCATTGCAGTTCGGCCAAACCTACACCGGATACAGCAACAACTGCACCGTAGACAGCGTGAAAGAAA
TCGAAGTCACCTCCAGCGCTGGCACCTTTGTCTACACCTTTTAACTCCTAATTCCTCAATAACACACTCA
ACCAACTCGTAAGGATAAACTATGAAAAAGTCATCTCTACTTATCACTACAGCGTTAGTTTTCTCTACCT
CTTCCGCCTTTGCTGGTGGAACACTGGGCGGCAACCCATCAGCAGATTCGGGTGCAGTCAACGTCAGTGT
TGGCAAATGTACTCAATACAAAATGGATGTAAAAGCGGCGCAACAGGAAGGCAAGGATGTATCGACCATC
ATGGTTCCTGAAGGCTGTGAAGCATTAAAAGAAAAGTAACGCCACTAGTGATTATAAAAAGCGACAATGG
GGATCGTAATTGCTCCCCATTTTTTTGTCGCGCTTTCTTCCGCCTACAACAGTTTATACATAATGAGGCA
ATAGCCTTGCTCACTCGATGCTCATTCATAAAGATAAGCAGTTGGATATATTATACTTAACTCAACGCTA
TTTTTATTAAGTTTCGTCGAGAGCAACCTCTTGTTGATTAGCCTGCACCAAATGATCAAACTCTGATACT
CGTGCCAAAAATGAGGTTTTCTGGTTACTAGAAAGCGACTTCGCGATAGGTAAATCAGCTTTCATTGCAT
CAACAGGACGATTGCGAACTAAAACTTCAAAGTGCAAATGAGGTCCGGTTAAGCGGCCAGTCGCCCCAGC
AAGGGCAATTTTTTGCCCACGTTTTACAAGCTGACCTTTTTTCACCAAGATTTTATCCAAGTGTAAGTAA
CGCGTTTTGTACACGCTGTTATGTTCAATTACAAGATAGTTACCGGCATAAGGATGTTTACGAACCACAA
TCACTTTTCCATCACCTGTAGAATAAACTGGCGCACCGATTGGCGTCGCGAAATCCGTTCCGTTATGTGG
AACAACTCTTCCCGTTACCGGATGTTTACGCTTAGGATTAAACCCAGAGGTGATTTGGCGGTATGCCTTA
TCTACAGGATAGCGGTTAAACGCTCGCTCCAAACTGTTGCCAGCTCTATCATAGAACCGTCCATCCTCGG
CTAAAAATGCGCTGACGTCCCCCTTCGCTAACTTAAAAGAAATCGCCTTAATCTCACTGTTGCCGGTGTT
GTGTTCACCTAAATATTGCTGTTTCACTAAGATATCGAAACGGTCACCGGCTCTAAGGGATCGAGAAAAA
TCAATCTTATCTTTCATCACCTGCGTAATATTTGCGACTTGGCTTGATGTCAATCCCACTCGACGGGCCG
AAACCGAAAAGCTTCCATTGATTTCTCCCGAAAATAAGATTTCACGCCATTCCCCTGAAATTTCTTGGAA
ATCGTACGAGAAAGAACCATCGTTTTCTCTAGTGTAGATAGCCTTCTCTACAATACTCATATGATAAATT
AGCCGGCTCAATTGCCCCATGTCATCCATCATTAATTCAAGCTCTTCCCCGGGCTGAATCATGTCTAGCT
GGAGATGGTCAAGATCTACAGAGAGAATTTTCTGCAAAATACTATAAGGCACACCCAGTTGAGCGAAGAT
ACCACTAAGCGTGTCCCCCACTTTTACCATATAGTGTATCCGTTTAGGTTGAGGTAACGGTGTCAAACGG
ATATCTGAGGGAACCATCTCTGATGATGGCGGTTGCGACGTGTTAACGCTTTGATTGAGTGGAACGCTAT
AACTATCTTGATCTGGCTCATCTGCGGTAGGTAGAAACAAAGCGACCGAAAAACAAAGTACAGCAACGAT
TAAAGCAAGAAATCTAAATTGACCCATGAGAACTAAGCATCAATAATTTTGTTATGTTATAACATAACTT
AAATTAACTTTCCTTAGTTTCGTCAACGTCAATTCAATCGATTGGCTTAGAACACGCCTCTGTTACTCAA
CGGTATCAAGTTCTCTGTATTTCACGATGCTTGCCAATATTTTGAGCAGCGATTCCGGCACGCATATCAG
GAATTCGCCAAACAGTGAGAGATTTAGGTGTTACATGCGTGTTTACCGAACCACAGTCTAATCCTGAGCT
GGTCAACACTGTATTTGAAAACTCAACGGCGAAAACGATAGACACAATCGATCCTATTGGTGCGAACTTC
GCACCAAGTAAAAATCAATACCTCTCTTTACTGATAGAGAGGATAAGTAGCCATAAACAATGTCATCGTC
AAGATAATGGTAAGCTATCAGACTCCTAGTTTTGCTCTTCATCTTCCAGTATAGATACTGCAAACCACCC
CTAAAGAGTTCTTCGGCGTAAACTGAGCCAATAAGCTGGCCTCCTAAGCTTATTTTTGGACAAAAGTTTG
TTGCCCGCTTCGGACTATATTTATCTTTCGGATAATTTTTGATATTGCAAAATCTACGCTATCCCCCTAG
ATTATTTTTCTACTCACTGTTTACCTTAGCTTTTGGTAAGTTGTAATGAGGTATGATGAATTTAATATTT
AAGAGTAGAAACTAGGAATTGCATGTCTAAAAATCAAGGATTTACACTGATAGAGCTTATAATAGCTATC
GTTATACTTGGCGTGATTGCAGTGATTGCTGCACCTCGATTTATAAACATAAGCAAGGATGCCAAAGCCA
ATACTATGCTCAGTGTTGCGGCTGGAATGGAGTCTGCGTTAACACTGTTACACAGTCAGGCATTAATTGA
AGGGCAAGATATCGGGAAGGGTGAAATTACTATCAACGGAGTAAAAACACCGCTTCTAAACGGTTACCCA
TCGGTGAACGGTAAAGATTCTTTTGAAGAAATCAATGCTCAAGTGCAAGCTTGGTTCAATATAGACTCGG
TTGGGAAAAATGTTATTGAGATTGACTCAAGCGCAGCTCCATTTTTTATAGACAAGGCTTCTAGTCGCAA
TCAAATTTATATTTTCTTTAGTGACGCACCGACTACTGGTGATCGCACCGAGTACGGTTGTCAGGTACGT
TATCAAAACCCAGAGAGTGAAGGCCCTTCGGTTCGTGTGCTAACTGATGATTGTTAATGTGTTTACTCAT
CTTATACCGATAAAGCCCGAATCACAGGTGTTTTGACTCACCCTTTATAAATCATTACTTTTTGTATATC
AAAGTTAACTGAAAATCTATGTTCGCAGTTTAGCTTACAACGTTTTGGGGCAAAATCTTGCTAAAAGAGA
GCGATTAGTCTAACACCCACATTGCATCCACCTTCAGATATATATTATCAAGAAAAACGCAAATAACGGC
TTGTTGAGTTTTACCTACAAGTCATATTGAAACATCAATAGATATCGCATCTCGAGACTTCAACTACTGG
CAACAGCCCCTCCTTACGGCTTTGTTGCGTAAATCGATGAAACTAAATCAATAGCTTACGATCTGATCGG
CTACATTCATTCACTCTGTAGCCTCATGCCGAAACCACGTTACAAAACAAACAACTGGAAACAATACAAT
CAAGCTCTCATCAATCATGGTTCTCTGACTTTTTGGATTGACGAAGACGCGATAAGTGAGTGGAAACAAG
GGAAGCAAAACAAGCGTGGGAGACCTCGTGTTTTCAGTGATTTAGCCATCACTACTGCTTTGATGGTAAA
GCGTATCTTTTCCATGCCACTGCGTGCTTCGCAAGGCTTTATGGATTCCGTTTTTCAACTTGCCCAACTC
CCACTTCGCTGCCCACACTACAGTTGTATCAGTCGTCGAGCCAAAGACGTTAACGTGAGTTTCAAAACAA
AACGATTCAGCACCTTGCTATCGATGCTACTGGCCTCAAGGTTTATGGTGAGGGTGAGTGGAAAGTCAAA
AAACATGGCACGGATGGTAAACGCAGAGTGTGGCGAAAATTACATCTCGCAGTAGATACGAGTACACACG
AAATTATTGCCGCAGAGTTGAGCTTATCTTCGGTCACTGATGCAGAGGTGCTGCCTAACTTGCTCAAGCA
AACACGGCGAAAAATCCTTGAGATATCAGGCGATGGTGCTTATGACACAAGGGGTTGCCACGCAGCAATC
CGCATTAAACGAGCGATAGCGCTCATCCCTCCACGAGAAGGCGCAGCATTCTGGGAGCGAGGTCATCCAA
GAAACTTAGCGGTGGGTTGTCAAAAGTTATACGGTTCGAATAAACATTGGAAAGAGCGGTATGGCTACCA
CAAGCGTTCACTATCCGAGACGGCGATGTATCGCGTGAAACAGTTGCTTGGTGGACGATTAAGTCTAAGA
AATTACAACGCACAAGTTGGTGAAACTTACGCGATGATCAAAGCGTTAAATAAGATAACAGGGCTTGGTA
TGCCTAAAACTTGCCGTATTGGCTAACTATCAATCTAAGTAGGGCTACTCGGCTTCGAAAATGAATTACG
CAACAAAGCCCCTCCTTACACCAAAATGAGCTCCAAGCTTGATGACTTAGACGTAATTTCCAGAGCAAAG
GGCATCACATATGTCGATTCTTAACAGGTCTCTTATCGGCTTTGCGCCAGCCTTCCTTTTCTCATCCATC
AAACCAAAGATTGAAACCTTTTATGCAGCACTCACTATCAGAATAAATGACATCGCCATCTTCGGCATAT
TACAGCCCTTTGATAAAAGCTAGTAACCCTAGTGCTACATTGCCCTTCTCCAAGATAATAGCTGGTACCC
TATTCATAGGAGATACCACCTTCAGCCTGACCAATAGGAATTGCAGACATCGCGATTTTCACCCACTAAA
TCCAAACCTATTGATAATGACTTCATCATTAACCATGTAGTGGCATAGTGAATTTGGCCACCTGATTAGA
GGTGCTAAGATGCACCTCATAACATGACAGGTGAAACTATGACCACGCGAACCAGACGTACTTTCAGTGC
GGAATTTAGACTCGAAGCAGCGCAACTTGTCCTCGACCAAAACTACACCGTTGTCGAAGCAGCAAAAGCA
ATGGGTGTGGATAAATCGACAATCGACAATCGACAATCGACAAGTGGGTAAGGCAACTTAAGCGAGAAAG
AAACGGAGTGACTCCCCAAGCCTCACCTATGACACCAGAGCAAATTGAGATACGTGAGCTGAAGAAGAAA
CTCGCCCGTCTTGAAGAACACAATGAAATATTAAAAAAGGCTACAGCTCTCTTGATGTCGGACTCTCTGA
ACAACTCGCGATAATCGAGAAACTCAGGCAGAGCTTTAGTGTAAAAACCTTGTGTCATGTGTTCAGTGTC
CACCGCAGCAGTTACAAATACTGGCGTTGTCGCTCTAAACGTGTATCCCCTGAGCTGGTGAAACTAAAAA
GTCTCATTAAAGAAGTTCATATGGCAAGCAATGGCTCTGCTGATGCGAGAAGCATTGCCGATATGGTAAC
GGCCCAAGGTGTAAAACTGACACGTTATCGAGCTTCTAAGATAATGAAATTATTAGGGTTGGTAAGCTGC
CAAACACCGAATCATCGTTATCGAAAGGCATCACAAGAACACGTAGAGATCCCCAACCATCTATCTCGAC
AATTTGCCGTTACCTCTCCCAACCAAGTCTGGGTAGGTGATGTGACATATGTTTGGACGGGGCAGCGCTG
GATGTATATTGCTGTTGTCATCGTTCTGTTCGCGAGAAAGCCAATTGGTTGGGCGATGTCAGTCTCGCCC
GATAGCAAGTTGACAGGAAAGGCACTCTCTATGGCGTTTGAATCACGAGGTAAGCCCAAAGGCGTGATGT
TCCACAGCGACCAAGGAAGCCACTACACAAGTCGTTCTTATCGGCAACTGCTGTGGCGTTATCAAATCAA
GCAAAGCTTATCGAGGTGAGGGAATTGCAGGGACAATAGTCCGATGGAGCGGTTCTTCAGAAGTCTAAAG
ACAGAATGGATACCAGTGTCGAGTTATCGGAGTTTTAGCGAAGCAAGAGAGCACATAACACGATATATCA
CAGGCTATTACAGCCAACTCAGGCCACATCAATATAATGGTGGTCTGACACCCAATGAGTCTGAACAACT
GTATTGGGAAAACTCTAAAACCGTGGCCAATTTTAGTTGACCACTACAACCAACGTATCCCAAACAAAAA
ATAGGGCATAGCTTGAGAGGTGTTACCCTCCCAAACTATGAATTCTTGTATTAGTCAGCTTCCGCCGCTT
CAACCGCTAACAGGTCAGCTCTTTCATTCCCTTCAATGCCCGAATGTGCTTTGACCTTAAATACCTCGAC
ATACTTCCTAGAACTCAACTCGTCCACTTGTTGCCAAAGCTGGCGGTTTTTAACAGGTTTCTTATCCGCT
CGACGCCAACCTCGGTCTTTCCAATCGTCCATCCAGATGTTGAAACCTTTCACACAGTAATCGCTGTCCG
AATAGATAACATCCCCATCTTCTGCGTATTCCAATGCTTCAATTAAGGCCAGTAGTTCCAGCTCAGCATT
GTCGGTTTTTCGATTGATGGTGATGCTCTCTTCATGAACAATCTCGTTGTCTTCATCCATGACCACCAGC
CCGATACCACCTCGTGTACATCCGTATTGGTTGTTTGGTGCAGCGCCGTCTACGTAAATTGAATAACTCA
TTTTTTTATCTCTCTAATTGTAAAAAGGGCGCATGACTTTGCTTAGCCAGCGCCCTGTTGATGATGTGAT
TTGATGTTTGTGTTACTGAAAGGATTCTTGGTTGTCTCGCATACTAAGACGCGATTCCATCCATTCCTCG
ATTTCACTTTCGACCCAAGCTACCGCTCGTCCACCGAGTGGCACACTTTTAGGAAAGTCGGTTTCATCTG
CCATGAACTTATAGATAGTTGAACGGCCTAACCCTGTTAGTGACATCACGTCTTTAAGTCGTAGAAATCT
CATGGGAATTGTCTCCTCTTGTATATACCCATGGATAAGCCGCCACTGTAAAAAAGTGCAGTCGGCCTAA
TCTAGGCTAGAGCCAAAGCAGTAACGCTCTTCTTTCCACGCTTCAGCAAAGCTACTCAGACGGTGGAAGG
CACAACGCTTTATATTGGTATCTTTGCTCTTACAGCGTGTTCCTAGTCCATCGTTCCCTCGGTTGTTAAA
CAAAATGATTGATCTCTCTTTACCTTTGTAGTGCTTTTCTATCGCTTCCTTCCAAGCTGTTTTTAGATGA
TCCACAAGCTGATTACCTTTATCCCAACAAATAGCAGGGCCGAAGTACTGACTATCATCAAGAAACAGCA
TTACTCGGTAGTTATGTGAAGGAGTTTTATCAGCTCGCTTACGCCATACATAAGGCAACGAATCGGCATC
GATTTTCTCTTTCAGAATGTCAAAGTAATCATTGAGGATGCTGAGATCGGTGTCTTGATGATCTTTAGGC
AGGTATAAATCCAAACGCATCGCAAGAGTACGTTGATACTGAGTGAGAGCCTGATCAAAGACCTTATCCA
TCGTGGTAAGCGCTGATTCATAAAGTCCCTTATTGCTGTAAAACAATGGATAATCTTTAAATGTTCTAGC
ACGAGTAATGGTTGGAAGGTGGGTTGTGTTCGACATGGGTAATACCTCTCAGAGTGTGAATGACATAGGC
ATTACTCGCTCTGTATTTTTTAAGGTGAGTCGTGACTGCAACCAAAGCTCTTGTTGGGGTGAGCGTTCCG
GTTGGCAGTGGGCTTCGCGAGACGACTGATGCGATAGAAGAACTCATTTAACTGTAACGGGAACGATTCT
GTATCGGAGAATAGTTCAAAACCTTCATTCGTAGGAGAATAGGCTAACCCTGAGCATGGTTGACGGTAAT
AAGCTTCAACCACCCTATCCCATGTCTTCCTCACTTTTTTGTAGAGAAAACGCCCCCAACCCTCTCGACC
AGTGCCTAAGTTTTGAAAGAGATCCCTATCAAAGAGCAAAATAAGATGATGGTGCTTGCTGGTGGATTTA
CTTTCCTTAGCCCAGATATAGCGAATGACCGTTTGCTGGTATCGATAAGTTCTATCGGTGTATTTGTCCT
TACAGAGCTCATTAGTCGCCGATTCTAAAATACGAAAGAAATGGGCAAACACCGTTAGGTAATCTTCCCC
GAAGTCACTCGGTAGGTTTAGGTTGATGTGAACAGCAAAGATTCTTGGGTATTGGTTTAGTGCTTCAGTC
AGCACTCGGTCTATCTCCTCTAGGTATTCGAGAACGAGACCATCCTCAAAGTAGTAGAGTGGTTTCCCAT
TGAAGGTTCTGTCATGAGTGATAGTGTGGGCTCTTTGATGAGCCACGTTGAGTTGATGAGTCATGATTGG
TTCCTGTGGTTTGTTGTGATTCCCACAGGAACTGGTACTACCGTTACTTTTTAAGCTACTTATGACTATG
ACCGAAATTATTCATACGCTTTCCAAAATGCTTCGTTCTTCGTTTCGCTAGATAGCTCAGTCGATAAAAG
ACAGATTGAAACACCTCCCCAAACTCCTCTGAGTTCCGTAGCAAGTGATACTGACCTTGTTTGGAGAAAT
GGATAGCTGGTTTCTCTTTACCTGAGTACATGGCTTCCACTGAACGCTTCCATGCATTACGAATACGGTT
AGCCAAACTTTGCTGATACTCTCCAAAATCCCCCAGAGAGCGAAAGATGTTCCGGTCAAAGATAAGTGCA
ACGTGGTAATGACTGCTCGTTGAGGTATCACATTCTTTAGCCCACACATAACGAATAGTGGTCTCTCGAT
AGGGTTTGCGATTTAACCGAGCACTACGTCTTCGATATGCCGCTACCTGAGATTTCAAAGAGCGGAAGAA
ACGAGTCATCACTGCTGAATCATCCCCTCTAAAGTCTGTTGGTAAGTTAAGGTCCACTCGAACGATAAAA
AGTCTTGCGTATTGCTCTAGAGCGTTCTCAAGGACTGACTCTATCCCTTCTAGGTATTCAACGACCAAAC
CCTCCTTGTCGATGTATACCTTGTTTCCGTTGAAAGTGGATTCGTGTGTGATGGTTAAATTTTTAGACAT
AATAGAGACCTATGTTTTGTTAATGACATAGGTACTGATAGTGACGTTATTTTCTAAGTCTCTCTTTGGG
TAGGGGAACCCATCCCCTACCAAGATATCGAGTGATGAGGTCGTTGGTTGAGGTGTGGGATTAGATGAGT
AGATGGGTATATATATTATTAATTACCGATCCACCTCGATTTGCTCTCCACCTATTTTTTGATGATTACT
GAGCCATCACATCGGCTAAATCCAACCAGCTAACCTTCATTTTTTTATCAAAAATCACGGCTCATGCATT
TTTACTTCTGGAGTTCACTCACATAAAAAGTGAAAAAAATAACTTAAAATATCCAGATATATCATCGGAT
TACACATTACCAAACGTAAATTAGAGTAAAAGTCATGCCATCAATCGACATAGATGAAGATACATCAGTA
GAAACTACAACCATGACGGAAACACCAACACTCGATCTGAACGCTAAAGTGGAAATCATCAATTTCATTA
ACACTTTCGATGTTAAAGGGAATTGTTATCTATACCATGAAGGGGAAGAAAAGCTGGTTTCGACACTTCT
CCGACCTGATGATAGAAAGAGGATTAGCCTAATGAAAGAGCTAGAAGAAGCTCGAACCATAAGGCAACTC
CATAAGACTCGCCTATTCAAAGATCACCCATTTCTAAAAAAACAAAAGCGGATTATTCTGCTACCGTATT
CTTCAATTTCAAAAAGCCATATGCAAACGAGTCACTATTCCGAGAGAGAGATTAATCGAACAAAAATCAT
CAACACCTTTTGGAAAAGCAAGCTCGAACTGCATTATGATGCTGCGGAAGCATCGATTCTGGTTTGCTCA
TTTTTAGCCCAAAATATTGATCGCAATACCCACGGTTTAGGGATAAGCCAAAGCAAGATTGCGATTGTAT
TGGGAATGAGTCTTCGCCGAGTATCAGATACTTTAAATCGACTTGAGCAACTCGGTTATGTGAGACGATA
TACAGAAAAAGCCAAACGTGGGAAACTAAGTCTTGGCACTTTTATACAGGTAACAGAAAATTTTTCGTCA
CAATTTTTGCCCCCAAAAAAGATCGTGGGAGAGTCTGAGGAAAAGCAAAAACAGGGTTCTGAGCATCAAC
CACAAGACCCCCCTGAGAAGCATTATTTTCAATTTTTGCAAAGTTTGAACGATCTACGACTGGAATTAAA
GAACTTCATCGTGAATAGTGAAGAACCAATACCTCCTGTCGTCTTACAGCAGATTTTTAAAGTTTTGTAG
TCTCTTTAAAGAGACAAGCAAATCGTTGGTGGTTAGCTTGGTAGGTATCAACTCATCCACACTCTGGAAG
CCACAATCACACCGACAAAACTATTAATAAACAACAATCATGGAAACTTCATCGAGCGGTCTATCTAAGC
CAAAAACGTGACATAAACCAGTAAATTCATACCATTTAAGTCCATTTTTGTTGATTTTCCTTCACAAAAA
TATAGAGAATCGAGTTGCTATTGGTATGATTTCATAAGAGGTTGAATGAAAGACAACAGTACAAGTGCAG
TTTCTTCTTGGCTTGGTTATAAAATACAAGAATATAGGCTTACCCAAAGGCTTTTAGAGGCTAACAATAG
CAGTTGTATTGGGTTTGAGATACTTGACGACTTGGAAGAACACACAGGTAGTACATCAACTTTTGAACAA
GATAAAATTTCAACAACAGGACGAAATATAGTCAGCAATCACAGCAAAGACTTATGGAAAACCTTATCAA
ACTGGATGGATCTTATAGATTCAGGGGAAATCGATGTAGATAACACTATCTTCCTTCTTTTTACTAATAA
AAGATGTCACAGTGAAGTGCTGCAATTACTGTCGACATCCCAAGCAACAGAAGAGGCTAGCAAAGCCTTC
GATGAAATTCTGAAAATTGTATCCCACCCCTCTCCATCTATTGCCAATTATCTCAATAACTTTTCAAAAT
CCAAAACAGATGCATGCAGATTAATTTCTAAGTTTACATATATCTACGGTTCAGGTTCTGCTCCTCATGA
TTTACGAGAGTCATACAAATTACATCGGTTAGGTGCTCTAGAAGAACATTTAGACGAAATAATGTATGAG
ATCCTAGGATGGGTCAGCGATGTTCTAACCTTAGCAGCAGAGAAAAGACAACCAACCATAGTCAGAGCCA
AGGATTTTGGTGCTCGACTTGGAGAAATTGAGAGTAAATACAGGCAGAAAACTATCTTAAACTACTTCTG
TAATAGAAGTAGTGAGAGTGAGGATGTACAAAATACGATCAAAGATGCTCCCAATTATATCAAACAGCTA
AATTTAATTAACGTTGATGATTCTGAGCTAGAGGAAGCAGCCATAGCAAATTTAGAAACAAAAGATGCAG
TTGTTGAATGGACTCTAAATGGCGATGTACAAGATTATAGCTATCGATACTATCAAAGAGAACTACGTCG
CTGCTGGGGAATCCAGAAACAAAAAATTCATTTAGACTTTAACGGGCGTCCTGAAACTGAAGTGGGACAA
AGGCTATATATCGAGTGCTTAAACAATGTGACTCGTTACTATCTTGAGAACAAAAAGGTTGGCGATTTTT
TTGCTCACGGTACCCTTCATTCAATGGCCGATAAGCTAACTATAGGATGGCATCCAGAATTTGATAAAAA
ACTTGGAGATCCAGATGCTTAAACCTGAAAATAATTTAGAAAAAGAAGCATGGGAAATCAATAATCCGGC
GATGTGTAGTTATATGCTTTGGATAGCTACCTTAGCTTACTATCAAAAACAAAAAGAGCCAATTCACCCA
AGCAGACTATTCTGCCTATTCCCATTTATTTTGTACTCGGATACCAGAAACGTACTATTAAGTTCAAAAG
GTTCGCTAAAATCCTACTTAGCCAAATTTTCAAACTCTAAAGCTATTTCAGGAGATATTCCCCTATCCAT
TCACTTCCGAATTGATATTCAAAAGAATAAGACCTTAGACGCTCTCATAGTTGCATTTGATTCTGGGTTG
CTTGTTATAGATAGTGATTCAGGATTAATTAAACCAAACGTTTCAATAAAGCCTCTACCCAACAGTAAGC
TAACAGATACGATAAAAGAACTTGTCTATTGTTCAACAAAAATTGGGCGTTGGTTATCAGAAATGACTAA
TCAAGATCTAGCTCGAGATTTAAAGGTGATTTTTTAGATGTTTTTTCAAATAGAAAAGGTTGTTCTTTGG
TCAAAAGAAGCTAAACATAAACCACGTGTGATTGAGTTTGCTTTAAATAAAGTCAACTTAATTACAGGCT
CGTCTAAATCCGGAAAATCCTCTCTCATCCCCATCATTGATTATTGTTTAGGATCGTCTAAGTGTAGCAT
CCCTGTAAATACTATACGAGATACAACAGCATGGTATGGTGTACAGATAAAAACAAAACACTCTCGGCTA
CTTATAGCGAGAAGGGATCCAAGTAATCAACTGTCTACATCGAATGCTTTTTTTGTTGAAGCTGAGAATA
TTGAAATACCTCAAAACATAGAAAAGCATAACGTAAACATTGATACGGTAAAAAATAGACTAAATGAAAT
TAGTGGCGTATCTAATATTAGTTTTGATTTCTACGACACCGGACGAATAGATAAAAAAAGAACCAGTACT
AGAGATTTATCTGCATTTAACTATCAACCGCAGAATATAATTGCTAATCCAAATGCACTATTCTATAAAA
CAGATTCTTTCGAGCATAAAAGTAAACTAGTCACTATACTTCCATATGTGCTTGGCGCTCTAAGTAACAC
AGATATAGAGAACCAACATAGAATTAAGAATCTTGAAGAAGAGTATAGAAAAGTTGAAAGAAGACTCTTA
AAACTTAAACGTCAAAACGAAGATTGGCTTTCTTCTGCGCAAGCATATGTTATAAAAGCTATGGAACTAG
GACTAGTCAATAGTGATAAGGATATATACCAACTTAAGCCAGAACGACTTTTAAACGTACTCAAAAATAT
TGCAACAAAAGAGATCGACTACTCAACTAGCGCGGCAAACATAAAGTATGCCTCAGAACAAGAGGCTGAA
ATAACCAAGCGTTCTCGAGATATTTCAAATAATTTGGCAAAAGTTAAAAGCCGCCTACAGAATATTAATT
CTATGAATAGATTAGCCAATACTCACTCTGACGCATCTCGTCTAAAAAGGGAGCGACTATCTTTGAGCAA
ATGGCTTCTTACCCAAAATGACATAAACTCTTCTCTTTTTTCTGAGCCAAATGAGATTAGATCATTGGTA
TTAGAACCTCTAGCTAGGGCTTTTTCCAACCTTGAGGCTGAGCTTGAGGTACCGATACATGTACAAGGAG
CATTAAGTAGAGAAAAGATCTACCTAGAAGGTGAATTAACTCGCTTGGCTTCAGAGATGAAAGATGTAAA
TACACAGCTGAAAATTTTGAGAGGAAACAAGCGAAAATTAGGCTACGATGCTTTCTCTGTTGGAAAGTTT
GTTGGAGAAGTCGAAAAAGCCCTAAGCTTAATGGGTGAATCAGAGAGTGAGAGTGAACTATCTAAAGAAT
ACAAACGACTCAAAAAAGAGCTGTCAGTCTTAAGACTAAAAATTGATCCTAGAGAGTTTGAACGCAAGAC
AAAACTACAGCTTGCGAAAGTTAATAAATTAGCGAGTGACTGGCTCCCTCATTTAGACACTGAAAACCCC
AATGCTCCTATATCCCTTCACGAAAAGGAGCTCACTATAACAGTCAACAGCAGTGGCCGAGAGGATTACC
TTTGGGAAATAGGCAGTGGTGCGAACTGGTTGTCCTACCATGTAGCCATAACTTTAGCATTGCACCAACA
CTTTTCTTCTCTGGAAGCTTCCCCTGTACCAAACTACATTATATATGATCAGCCAAGTCAAGTTTATTTC
CCGAGTAAGCTTCGACACCAAGCGACTCCTGAGGAAGATGAGCTAGCTTTACTTGAGCAGGATGAAGACA
TCGTACAAGTTAAGAAGATATTCGAAGCGTTTAATGGTGCAATTGAAAAGACAAAAGATAACCTTCAAAT
AATAGTATTAGACCATGCCCCATCGACACTAGTAAAAAGTATTCCTAAAGGGCACCTAGTTGAAGAATGG
CGCAATGGAATAAAGCTTATTCCGCTGGATTGGCTATAAAGCTAAACGCAAGGCTATCTTACAAGTTGTG
CGACTATAATACTCCGAACTAAAAATCTTGTGAGTCTTAATGAATACACATAAAAAAGATAGCCACTAGC
TATCTACTAGGGCAACAAAACAAAAAGGTTATAAAAAAGGCATATATATGAAAAATCAATATAAGTAAAT
TTTCTTTTCATTATATAGAGAACCCGATGTACCACTAAATGTACCAACAGATAAAACCAAAACCAATAAA
TTCATTATTTAACAATACATTAAAGGAAAATATTGAGTCTGGGAGGGCACCAGATTCCAGAAGGTTAGTA
GGCCTAGTGCTTACTAACCTTTTTTGTACCTGACGAATTTGGGTCAGACAATGGGTCAAGTAAGCTTATC
CTTAACGTTTCTGAACGGTTTAAGACGGCACTCTAACCCACCATTTTATGCTCTAGAAATGGCAACGGGA
GCATAAGCTCCCGTCTATTCCAGATCAGCAAATCAAAGGTGTAATGTTGTTTTGATTAGTTGCGTTTTAC
CCGCCTAAACAAACTAGCATTAAAATTCCTCGTGCATCACACTTTTTGTACAAATTGTGAGCAAATGGAC
TTATTTCTGAAATTGTCACATAAATTTCAGCTTATTTTCACTGCCTATCACCAAATACCTTGCGGTGACT
GTTCAAGGATATTCCGCGCAACAAAAAGCTCATCAGACTGTCGCGATTTTGCAATATGTAGCCTCTAGCC
TCTTGGTAAACCATCACATAAGAGGTTGCTATGCTTTCTACTTCTCCATTTGTTCTGCCACGAAAAACCC
CATTTGGTTTAGGTGAACACTTAGCGGAATGGGCAACAGGACTGAAACGTCTCAATCAATTCTATGCTCA
ACGTCCAGCAAGCGGTGATACTCAAGCGTTTTTGCGCTTTACCTTGGATGTTCTTGGTATCGATTATCAA
GTAGTACGCGGCAAGCTCACACATGTTCCAGCTCAAGGGGCAACTATCGTGGTCGCTAACCATCCTTTAG
GCTGCGTTGAAGGGGTGATTTTGGCTGAGCTGCTGCTTTGCGTTCGCTCAGATGTAAAAATTCTCGCTAA
TCAGTATTTAAAGCTGGTGCCCGAGCTTACCTCACTATTTATCGGCGTCGATGTGTTTGAAGGTGCCGAT
GCCGCAAAAGCGAATCTGCATGCCCTTCGTCAAGCGCATAAACACCTTGAGCAAGGTGGGTTGCTACTGA
TGTTTCCTGCTGGGGAAGTCTCCCAATTGGTTGACAGCAAGCAAGGTCGTTTGGAGGACAAAGAGTGGAG
CCAATCGGTCAGCCGCCTCGTTAAAAAACATCAAGCGCATACGGTCCCAGTTTATATTGATGGCCATAAC
TCAACCCCTTTTTACCTTGCAGGAAAAATTCACCCTATGCTGCGCACCTTGATGTTGGGGCGCGAGCTGC
TCAATAAGCAGCATACTCAAATTGGTATCGCGATTGGTGAGGGGATTTCACACAGCGAAGTACAGCATCT
TTGTGATCAACAGTTGGTCAATTATCTGCGCCTCAATACCTATCTTTTGCAATCTTCTCCCGTGCGCAAC
AAGACCGCCAGTGATCGATCCTTGCCTCCCGTTGCAGAGCGCCTTCCATTAGCCGATCTGCTCGAAGATA
TCGCGCAGTTGCCTTACGCCGACCATATGCTGCGCCATAACCAATTTGATGTGTATTGCACCACAGCGGA
TAACATTCCTTCGTTGATGCATGAAATTGGCCGCATTCGCGAGTTGAATTTCCGTGAGGTGGGCGAAGGA
ACGGGCTGTGCGCTGGATATTGATCGATTTGATCGCGATTACCTTCACCTATTCATTTGGGATAGAGAGA
AAAATCAGCTGGTGGGCGCATACCGTTTAGGGCTCGTTGATAAGCTTATTGAGCACAAGGGGATCAGCGG
CCTCTACTCCAGTACCCTATTTCATTATGATCAACGCTTCCTCAATAACATGGGCAATGCGATTGAAATG
GGGCGTTCGGTGATTGACAGCCAATATCAAAAAAGCATGGCGGCCCTGCTTTTGCTTTGGAAAGGCATTG
GTACTTATGTCGAACGCCACCCACAATATACCCACCTTTTTGGCCCTGTGAGTATCAGCAACGATTACAG
TGAACAAGCCAGACGTTTACTCGCCGATACCATGACTCTGCATTATTACGATAGTGAACAAGCCGAGTTA
GTGATGGCCACCAACCCTCTACCTACAGGGCAAGCACAATGGAATGCCAGCCTTTTGACGTCACTTGCCG
ACTTGCAACTCCTGTCACGAGTGATTGCTCGGATCGATGAAGGAAAGGGAATTCCGGTGCTACTACGCCA
GTATCTAGGATTAAACGGAAAGCTGGTGAGCTTTAATGTGGATCCTGCGTTCAATAACGCACTAGATGGC
TTGATCGTAGTTGATCTTCGCAATGTGCCCACGAAAACCTTAGCGCGTTACATGGGGCAATCTGAAGCTC
TGCGCTATCTTGCCACCCACCAATATTTCAGCGATATCTAACCCATCACGCCAAGGTGCTTCATCTTGGC
GTGACCCATCAAACATTTCTGGAATCAAAATAAAATGCTATCGAGTCAAAATTTCCTCTCAATATCGCCA
GTTTGATACTGACTAGTCATTGGTATCATGCTTCATTTACACGCTAAAGTTAGTATTTCAGACTAAAACA
CTCCTCCCCTTCTGCCACCCTTGATGATTGACTCTTTTTTCAGCAACTTAGACTCTACAGCTTCAATAAC
GATAACAATGAGGAAGTTATGCCAATCACAACCTATTTAAATAAAAGCCGCATCATGCTGGCCCTTGTCC
TGAGCACAGTTTTAGGAACCGCGCAGGCCAACGAACCACCCGTTTATAAACTGACGCTGGCCGAAACGTG
GGGGGCGAATACTCCTATCCTCGGCGATGCACCAAAAAACATGGCGAAATTGGCCGCTGAAATGTCCAAT
GGCCGCATTCAAATCCGTATCGACTCGGCCAACAAACACAAAGCACCGCTGGGCGTGTTTGATATGGTGA
AATCCGGTCAATACGATCTCGGTCACTCCAGCTCTTATTATTGGAAAGGCAAGGTTCCGAATACCCTCTT
TTTCTCTTCGATGCCGTTTGGCATGATCGCAACTGAGCAATACGCTTGGTTCTATTATGGCGGCGGGATG
CCGTTGATGGAGAAGGTGTACGCGCCGCATAACCTCTTGTCGTTTCCGGGCGGTAACTCAGATATTCAAA
TGGGCGGATGGTTTAAAAAAGAGATCAACAGCGTTGACGATCTGCAAGGGCTGAAAATGCGTATTCCGGG
ATTTGCGGGTGAAGTGTTGGCAAAACTTGGCGCGAAACCCACGAACATTGCACCGGGGGAGCTTTATACC
TCGCTAGAACGCGGCACCATCGACGCACTGGAATGGGTTGGCCCAGCCTTTGATCTGCGCATGGGCTTTC
ATAAAATTGCCCCTTATTACTACACCGCATGGCATGAACCGGGCTCCGAAACGCAATTTTTAGTCAATAA
GAAGAAGTGGGATACGCTACCAAAAGACATCCAAGTGATCTTAGAAACCGCTTTCCGCGTCGCCGCTTTC
GATATGTACAACCAAGCGATCGATGCGAATGCGACGAGCTGGGCAGCGATGAAAAGTGAGTACCCAGACA
TCAAAGTTCGTGATTTTCCACCCGCAGTACTTGCCGCACTACGCCAAGCCAACAATGAACTTCTGCAAGA
GCAGGCAGCAAGCGATCCGCTCGCTAAAGAGATCATCGACTCTCAGCAGGCTTACTTAACCAAAGTGCGT
GATTGGACTCGGATCTCGACACAAGCGTACTTAAATACCAATCCTTAATGGCAATGCGCTGGATAAACAA
AGGGCTACCATCTGGTAGCCCTTTGATTTATTGAACATTTACTCGACAGTTACCGCTTTAGCAAGGTTAC
GAGGCTGGTCAACATCGGTACCTTTGATTAAAGCCACATGGTAAGAGAGCAGTTGCATTGGGATGGTGTA
ATAAATCGGAGCCACAATCTCGCTAACATGCGGCATCGCAATGATTTTCATCGTCTCATCCGCTTCAAAG
CCCGCCACTTCATCGGCAAATACGTACAATAAACCACCGCGCGCACGCACTTCTTCAATATTGGATTTAA
GCTTTTCTAACAGTTCATTGCTTGGTGCAACCACAACCACTGGCATATCCGCATCAATTAACGCCAATGG
GCCATGCTTTAGCTCGCCCGCTGCATAGGCTTCTGCGTGGATGTAAGAGATCTCTTTCAGTTTAAGAGAC
GCTTCTACCGCAATCGGGTAGTACTCACCGCGCCCCAAGAAGAGGGTATGATGCTTATCAGCAAAATCTT
CCGCGAGCGTTTCGATCTGTTTTTCAAACGACAATGCGGTTTCAATCTGCTTCGGCAGTTGATGCAATGC
ATGTACGATCTCAGCTTCTAACTCGCGACCAATGCGCTGTTGCTGCTTACCAAGTGCAGTCACCAGCATC
AACAATGTGACTAGCTGAGTGGTAAAGGCTTTGGTTGAAGCCACACCAATCTCAGTACCTGCGCGAGTCA
TAAAGGCGAAATCCGATTCACGCACGAGAGAAGAACCCGCAACGTTACAAATCGTCATCGCCGCCATATA
GCCTTTCTCTTTCGCTAAACGTAGCGCGGCTAAGGTATCTGCCGTTTCACCAGACTGAGATAGAGTGATC
AGTAGGCTATTGGGGCGCGTGACAAATTTGCGATAGCGGAATTCAGACGCGATTTCGACATCACAGCTCA
CACCCGCTAACGATTCAAACCAGTAACGTGCCGTCATCCCTGCATTATAAGAAGTACCGCAGGCGACGAT
CTGTACATGTTCCACTTTTGCCAGAATCTCTGCCGCGTGCACACCAATGCTTTCCACCACCACGCAGTCA
TGGGTAATACGCCCTTCCATGGTATTGATCAGCGCCTTTGGCTGCTCGAAAATCTCTTTTTGCATGTAGT
GGCGGTAGTGACCTTTGTCCGCAGCATCATGTTCTAGATTGGATTCGCTGATTTCACGTTGTACGGGTTG
CCCCAGAGCATCAAATACGCGCACATCACGACGAGTCATTTCCGCTACATCCCCCTCTTCCAGATACATA
AAGCGGCGTGTGACGTTAAGTAGCGCGAGTTGGTCTGACGCAAGGAAGTTTTCACCGATACCAAAACCAA
TCACAATTGGGCTACCTGAGCGAGCGACCACTAAGCGCGAAGGGTCGTTACGATCCATCACCACAGTGCC
GTAAGCTCCTGTAAGCTGTTTAACGGTGGTTTGTACCGCTTCTAATAAAGAGGAAGCACTGCGCAATTCC
CACTCCACTAAATGAGCAATGACTTCAGTATCCGTTTGTGAAGTAAACACATAACCACGATCTTGCAGCA
TAGTACGCAGCATTTCATGGTTTTCGATAATGCCGTTGTGTACCACCGTAATGTCACCAGAAATATGGGG
GTGAGCATTGATCTCAGAAGGCTCACCATGCGTTGCCCAACGGGTATGCGCGATACCTGTACCGCCCGCG
ACTTGCGCCGCTTCAACCGCATCCGCCAACTCTTGTACTTTACCCAAACGGCGTAAACGCGTGAGCTGCT
TATCGCTATCCACAACAGCTACGCCCGCAGAGTCATAGCCGCGGTATTCAAGACGGCGTAGGCCTTGTAC
TAAAATTTCAGCAACATCGCGTTGTGCAACCGCACCAACAATTCCACACATAGTTAAACTCCATATTTTT
TATACTGTCGCGCCCTGACTTAATAAGTCGCGCTAAGGGATTTTTATTTCACGGTTGCACGGATCACGCG
CACTTGGTGAGATTCAATTTGTTTGGCAAATTCGTCACTCAATTCATGATCTGTGACTAAGACATCAATG
TTGTCCCAGCTCAGCTCTAAGTTCGGAATTTTGCGGCCCACTTTGTCTGACTCAATCATCACGATCACTT
CACGCGAGACTTCAGCCATCACTTTGCTAAGCCCAACCAGCTCATTGAACGTGGTCGTCCCCCGGTCAAG
ATCGATGCCATCAGCACCGATAAACAGCTGGTCAAAATCGTAAGAGCGCAGTACCGATTCTGCGACTTTG
CCTTGGAAGGATTCAGAATGGGTATCCCAAGTACCGCCAGTCATCAGCAGTGTGGGTTCATTTTCTAATT
CATTGAGTGCATTCGCGACATGCAATGAGTTGGTCATCACGACCAGCCCTCGCTTGTCATTCAGTTGCTG
AATTAACGCCGCCGTGGTGCTGCCACTATCAATCACAATCCGATTATGATCACGGATTAGTTTCGCTGCA
GCTTTAGCCAGAGAAATCTTTCGAACTGAAACTTTTTCATTCAATTCATCGTGCATCACTTCTTTCGGTA
ATGCGATAGCACCACCATAGCGACGCAGCAATTGGCCATTTTTTTCAAGAGAAGCTAAGTCTTTGCGAAT
AGTCACTTCTGATGTTTCAAACTGAGAAGAGAGAGCCTCAACACTCACCTCACCTTGTTCATTAACCAGC
TTAACTATTGTGTGCCTTCTCAGTTGTGTATTTCGTTTCGACATTATAAAACACAATTAAAGTTACGAAT
CGAAACGAAGTATAGTTAAAACGAAACAAATAAGTCCATTTATTTCGATCCAAAAAATTAATATTTCACG
CTAAAACCTTGTCCTAAGACAATTCTTAGACAGTGATATTACTGTCATTCAGTGGTAGAATTCGGCCTCG
AAAAGAAAAAAAATTACAGAATTGAGTAAAAATAACGCCCATAGTCCGCGCCATACTGCCGCTAACTGGC
GATTTTTCTGAAATTTTTGATCAAACAGTCAGTCATAAAATGACTAAATCTGTTGAAAGACTTTCAGTTT
TGGAGTGCTGTGAACTCGTGAGCTAGACTTGGCAATTGACGAAATAAAGTTGCTACCGCCGAGAACACTT
CAAAACCACCACCAACTTCAAAATCATTTTGTTTATCGGAGAAACTCTTCCATGAAAAAGACCAAAATCG
TATGTACGATTGGCCCAAAAACTGAGTCTGTAGAGAAACTGACTGAGCTTGTAAACGCTGGCATGAATGT
TATGCGTCTCAACTTCTCTCACGGTGACTACGTTGAACACGGCACTCGTATCACTAACTTCCGTAAAGTG
ATGGAAGTGACCGGTAAACAACTGGCGATCCTACTGGATACTAAAGGTCCAGAGATCCGTACTATCAAGC
TGGAAAACGGTGACGATGTGGATCTGGTCGCTGGCCAAGAGTTCACTTTCACAACTGACACGAAAGTTGT
TGGTAACAAAGAGCGCGTAGCAGTCACTTACTCTGGTTTTGCAAAAGACCTGAACGTGGGCAACCGTATT
CTGGTTGACGACGGTCTTATAGAGATGGAAGTACTGGCGACCACTGACACTGAAGTGAAGTGTAAAGTTC
TGAACAACGGCGCTCTGGGTGAAAACAAAGGTGTTAACCTGCCAGGCGTTTCTGTCAATCTGCCAGCGCT
GTCTGAAAAAGACAAAAACGACCTGAAATTTGGTTGTGAGCAAGGCGTTGATTTCGTTGCTGCCTCTTTC
ATCCGTAAAGGTTCTGACGTGAAAGAAATCCGTGAAGTATTAGCTTCTCACGGCGGTCAAAACATTCAAA
TCATCTCTAAAATCGAAAACCAAGAAGGCTTGGACAACTTCGATGAGATCCTTGAGCTGTCTGACGGCAT
CATGGTTGCACGTGGCGACCTAGGTGTAGAAATCCCAGCAGAAGAAGTTATCTTCGCTCAAAAGATGATG
ATCGAGAAATGTAACCGTGCACGTAAAGTGGTTATCACGGCGACGCAAATGCTGGATTCAATGATCAAGA
ACCCACGTCCAACTCGCGCAGAAGCGGGCGACGTTGCGAACGCGATCATGGATGGTACTGATGCTGTAAT
GCTTTCTGGCGAAACAGCAAAAGGTAAGTACCCAGTTGAAGCGGTGAAGATCATGGCGCAAATTGCTGAG
CGTACTGACCCTGTACTGAAAGCAGAACTGGGTTCACGCCTAGACAGCCCACGTCTACGTATCACTGAAG
CCGTATGTAAAGGTGCAGTAGACACCGCAGAGAAACTGGCAGCGCCACTGATCATCGTAGCAACTGAAGC
GGGTAAATCTGCTCGTTCAGTTCGTAAGTACTTCCCAACGGCTAACATTATTGCAGTCACCACCAACAAG
AAAACAGCAGCTCAGTTAGTGCTTTCTAAAGGTGTAACGCCAGTTGTGGTTGACGCGATTGACAACACTG
ACGCTTTCTACCACCTAGGTAAAGAGATTGCGCTGCAATCTGGCCTTGGCAAGAAAGGCGACATCGTAGT
GATGGTTTCAGGCGCACTGGTTGCTTCTGGCACAACGAACACTGCATCAGTACACGTACTGTAATCGGAT
GAATGCGACGGCCTTGCCTCGCTGAATACGATATAAAAACGGAGCCCAATGGGCTCCGTTTTTTATTACC
ACCCGAAAAACTCTTTGTGATGAGTATTGAGCAAAAGCACCATAGGTAGAAAATAAAGTGCGCTGAGCTT
AATGCCTAATACCAACAAACAGCCAATCGTTAGTCTGACCAGAAGATGATTCAACATACACTGCCTCTCA
GTTGCTCAGTGTGTTTGATTCCCTATGCCTAAGCACCACAGAAAGTAACTGTCACTTTCTTTCAATCAAT
GAGCATTATTGATGAAAAGGTCAGTAGTTTACTTATTACTCAGTCTAGCTCAATAAATCAGCAATATTAG
ACTTTAGTCTAGCTGTAATGAAAAAATGACAAACGGCAATTTTTAAAATAAATACAATAAGATAGAAAAA
GTTCGCTCATCTCGAAAAAGCGGCTTTGTATAAAATATGAATAAAAATCAGCAAATAGGGGCGACTTTCG
TCGCCCCCACTCTTCATCATTATGCTGACTTAACATTGGCTATGGTGCCAACTTATATACCACATCCACT
CGATCACGAATCACCAAGGAAGACTCTTGATAGGTATCTGCCACATCCATTTTTTCGCTTAGATTCGCCG
CTCGCATCATGATCGGCTCAACACTTGGCGTGTTGTAGTCTATCCGCCAAACGCCTTCTAAGCGGCGCTC
AAATCCCTTAGCTAGAGACTGAGCTTTGAGCTTGGCATCTTCAATCGCCGCCATACGCGCTTGCTGCTGG
TATTTCTCTTGATCACGCACCTTCAATTGAATGCTATTGACTTGATTGATACCAGACTCTAACGCGATAT
CCAGATACTGATTCAGCTTACTCACCTCTTCGACCCTGACGGTAATCGAGCGAGAAGCTTGATAGCCCAC
TAACTCTGGCTTACCGTTTGCTGGATAGTGATATTGCGGGTTGATGTACAGATTTGAGCTCGAGATATTC
TGCTGTGCGACACCGGATTTCACCAATTTTGAGGTGAATTCCGTTACCGCCTTATCCACTGCCGCTTTCG
CTTGTTCCGCATTCATTGTCGATTCAACAACCTTCACGGAAAACTCCGCCATATCAGGTACAGCAGTCAC
TTCACCATAACCTGAAGTCGAAATATGTGGAAAATCCCATTCCTGTGCAAAGGTAGGGCTTGAAAGAACA
GAGAGCAGTAAAACCACCGGTGCAAATAATTTCATCGTTTCGATCCTTAATGTCATCGACTGCCCACATC
ATAAGCGAAGCAGTGCATAGATTCAGTCTCTACGCATAAAAATTACACAACTTTGACTCGGTCAATTATT
GAGGTAGTACGCTTTTCGCATAAGCAGTGATCGCTTCGCTAATTTCAAGTAAGACGCCCGTTTCAAGCTG
CCAATGATGCCAAAAAATCGGATATGACAGCATAAAATCAGGCGTCATATTGATGAGAGCACCACTTTCC
AATTCCGAAATGATCTGCAAACGTGGGATCAAACAGTAAGCCGCGCCAGAAAGCGCTAAACGGACAAAAG
CTTCTGAGCTGCCAACCGTGTGGTTGATGACTTTATCACGTGGTACAGCAAAGTAATCCCATAAGAATTT
ATTGTGCAATTCGTCATATTGATCGTAAGACACCGCAGGCGCTTTGATTAATGAACGCGGGGTGACCCCC
TTAGCAAAGTATTTTTGATAGAACTCAGGGCTTGCGACGCACAGATACTCCATCTGACCCAAATACTCAG
CACTACACCCAGTGATCGGTTGTGGCTCCAAACTGATTGCACCGACCACTTCACCATTTTTGAGCTTATC
GAGGGTACGTGACTCACCATAAATCACCAGATTCAATTCCACTTGGCGGCTTTTCATTACCTTATCCAGC
GCCGGTAACAACCAAGTGGCTAGGCTATCTGCATTGGTCGCAATCGACATAGAAACCGGGCGAACGTGCT
CTTGGTTCGTCAACTCCGGAACCAACTCTTGTTCGATTAAACAGACTCGGCGATAGAGCCCAAGCAACTT
TTTGCCAACCAAGGTTGGCCTTGGTGGCTGCTCACGGATCAACACTGGCTGAGCTAAGTATTTTTCTAAC
TGTTTAATCCGTTGTGATACAGCAGATTGGGAGATAAAGAGCTGCTCAGCCGCTCGTTCAAAACTGCCTT
TACTCACCACACTATCTAGAGCTTCAATCCACCGATAATCCAGACCACGCATTGCTTTCCTTAACTATTT
ATTAGCCTTGTTAATATGATATTAAAATCATTAATTATACTTATCCACCTCAAATTATTATCTTGCTCAG
CCTATCCCTTCGATCTGACGTTGCAACTTCAAATCGGAACGAAATCACACTCCAATCATGCGGTATGAGG
TAAAAAATGAACTGGTGGATTCTGCTACAAGGATTCAGCTTGGGAGCGACCATGATTATTCCCATTGGTG
CTCAAAATGCTTATGTATTAAATCAAGGGATTAAACGTCATCACCACTTAACCACCGCAGCCACTTGTGG
GGTGCTGGATATGATTTTTATCACGCTGGGGATTTTTGGCGGTGGTGCTCTCATCTCGCAAAATACCAGC
TTGTTAATTGGTGTCACTTTGGCTGGAATTCTTTTTTTGTGTGGTTATGGGTTTCTTTCTTTGCGTGCTG
CGCTCAAACCGCCCCAAGCATCTGAATCCACGGCAAATCCGATGGCTGCAGGACGTAAAGCGGTCATTTT
TGGTGCCTTTGCGGTCACTGTGTTTAACCCGCATCTCTATTTGGATACCGTGGTGATCTTAGGGTCAATC
GGAGGCCAATTCCAAGGTGATGAGCGTATCTCATTTGCCATTGGTACCATTCTCGCCTCATTCGTGTGGT
TTTTTACTCTTTCACTCGGAGCAGCAAAATTGAGCACCACACTCTCTAAACCTAGAGTCAGACAAGTGAT
TGATATGGCAGTCGCAGCGATGATGTTCATTATTGCCTTCGCGTTGACTAAGAACTTATATCTCAATCAC
TGGTTAAATTAAGCTATTACCGACAAAAAAGCGGAGTAAACACTCCGCTTTGGTATTTTGTATATAGCAA
AACCATTAATTGATTTTGTTCAGATGCACATCCATTTGTGGGAATGGAATTTCGATACCGTTGGCATCCA
GCGCTTCTTTGATCGCTTGCATCGAATCAAAGTACACTGCCCAATAGTCCGAAGTTTTACACCATGGACG
AACCACAAAGTTGATTGATGAATCCGCCAGCGTCAGCACACCAATTGTCATATCCGGATCTTTGAGGATA
CGAGGATCTTTTTCCAGCGTCTCACGCAGAACACGTTTGGTTTTCTGCAGATCAGACTTGTAAGAAACCC
CAATCACCATGTCGACACGACGCGTTTCGTGACGTGAATAGTTAGTAATAGCACCGCCAATGACCGCCGA
GTTTGGTACCACAACCATTTTATTATCTGGGCTTTTCAGGACAGTTTGGAAAATTTGGATAGAATCAACC
GAGCCGGCGACGCCACCAATTTCTACATAATCACCGGATTTGAATGGGCGGAATGCCACAATCAGTACAC
CGGCTGCAAAATTAGACAGCGAACCCTGTAGAGCCAAACCAACGGCCAGACCCGCAGCACCAATCACAGC
GACAACCGACGCAGTTTGCACACCAATACGACTCAACGCCGCAATCAACACAATAATAAACAGCGTGTAA
CGAACAAGACCGTGGATAAAGTCTACGACAGCCTTATCCATCTCTTTCTTTTTCAATACATTCGCCACAC
TACCTGCAACCCCTTTAACCACAAGGTTACCGATAAATAGGATCAGAATAGCGGAAATCACATTCACGCC
GTACTGAATCAAAAGATCCGAATTATTGGTTAACCAAGTATTCACTTGGTTAAAACTTTCGACGATAGGC
ACTTCAACACCAATCGATTCACCAGCCATAGTGCATTCCTCTTACAAGTAATCAAAAATTAGCGGAAATA
ATGAGAAATGATAAACATCCCACTCAAATAAACCACCAAAAGTCAGAATTTTGGCAAAATAGCGCATACT
TAACGCTTCGCAAAGTCAAAGTTTGGTAAATAATGACAAAACAGAAGGTTACGTAATAATTGCTACGCTC
CCGTTACAGGTTAAACAATATTCGATCTCTCTGCTACCCATCCCACTGAGACTGCATAAAAAAAGAAACC
CGCACTTGGCGGGTTTCTTCATTCAATCGAATTCGAAATACGAATTACAGTACGTCGATCGCGTTCAGAT
CAGAGAATGCTTTCTCTAGACGAGCAACCATGGCTGCTTGACCAGCACGTAGCCATACGCGTGGATCGTA
GTACTTCTTGTTCGGTGCATCTTCACCAGTCGGGTTACCGATTTGACCTTGCAGGTAGTCATGGTTTTTC
GCTTCGTATTGACGAATACCATCCCATGTTGCCCACTGAGTATCAGTATCGATGTTCATTTTGATCACGC
CGTAAGAGATTGACTCACGGATTTCTTCCAGAGAAGAACCTGAACCGCCGTGGAATACGAAGTTCAGAGA
GTTTTCTGGCAGACCAAACTTCTCAGAAACATATTTTTGAGAATCACGTAGGATAGTTGGAGTCAGAACC
ACGTTACCTGGCTTGTAAACGCCGTGTACGTTACCGAAAGAAGCCGCGATAGTGAAACGGTGGCTGATTG
CGTTCAGTTTCTCGTAAGCGTATGCCACGTCTTCTGGAGAAGTGTACAGCTCAGAAGAATCCATATCTGA
GTTATCAACGCCGTCTTCTTCACCGCCAGTACAACCCAGTTCGATCTCCAGAGTCATGTTCATTTTCGCC
ATGCGCTCTAGGTATTTTGCAGAGATCTCGATGTTCTCTTCCAGAGACTCTTCAGACAGGTCAATCATGT
GTGAAGAGAACAGTGGTTTGCCGGTTTCTGCGAAGTGTTTTTCACCCGCGTCTAGCAGACCGTCGATCCA
AGGTAGTAGGTTTTTCGCTGCGTGGTCAGTGTGCAGAATCACTGGAACGCCGTAAGCTTCCGCTACAGTG
TGAACGTATTTCGCACCCGCGATCGCGCCCAGAATTTGTGCTTGTTGACCTTCAAGTTTCAGACCTTTAC
CAGCAAAGAATGCTGCGCCGCCGTTAGAGAACTGCACGATAACAGGCGCTTTCACTTTTGCTGCTGCTTC
TAGAACGCCGTTTACAGAGTCAGTACCTACACAGTTTACTGCTGGAAGTGCAAAGCCATTTTGTTTCGCT
ACTTCAAAAACTTTCTGTACGTCATCACCAGAGATAACACCAGGTTTTACAAAATCAAAGATCTTAGACA
TGGATGGAATCCTATTTTCTGTCGTTTTAAAAAATAAAAACGGTAAGTTTCAATTCTTGCAAACGTTTGC
TCACCAATCGCGGCATTCTACCAAACAAATGCTCGCCGTGCAGCAAACAAGAAAGCGGGAGTCTTACCCC
CGCTCTCATTCGATTATTACGCTTTAGCGCGTGCTTCCAGCATTTCTACTGCAGGCAGTTTTTTGCCTTC
AACGAACTCAAGGAACGCGCCGCCACCAGTAGAGATGTAAGAAACATCGGCTTTGATGCCAAACTTGTCG
ATCGCCGCTAGCGTGTCACCGCCACCAGCAACAGAGAAGCCTTCTGATTGTGCGATCGCTTCTGCGATAC
CACGAGTACCCGCTTCAAAGTTCTTGAATTCGAATACGCCTACTGGGCCGTTCCACAGGATAGTTTTCGC
GTTTTTCAGGATCTCAGCCAGTTCAGCCGTTGAGTTTGGACCCAAGTCGAAAATCATGTCGTCATCTTGA
ACTTCAGAAACGTGTTTGATTTCGGCTTCTGCGTTCTCATCGAAAGCTTTGGCACAAGCTACGTCAGTCG
CCACAGGAATCGCGCACTCTTCCATCAGTTTTTTCGCTGTTTCAACAAGGTCAGCTTCATACAGAGACTT
ACCTACGTTGTGACCCGCTGCAGCGATGAAAGTGTTCGCAATACCACCGCCAACCACCAGTTGGTCAGCA
ATTTTTGACAGTGACTCAAGTACAGTCAGCTTAGTTGATACTTTTGAACCACCAACGATAGCCACCATTG
GGCGAGCTGGTTTGTCCATCGCTTTGCCTAGCGCTTCAAGTTCGTCAGCCAGTAGAGGGCCTGCACACGC
AATAGGAGCAAACATACCAACACCGTGAGTAGAAGCTTGAGCACGGTGCGCAGTACCAAACGCATCCATC
ACGAATACGTCACACAGTGCCGCGTATTTCTTAGACAGCGCTTCTTCGTTTTTCTTTTCGCCTTTGTTGA
AACGAACGTTTTCCAGAACAACCAGTTCACCTGCGTTCAGTTCAACGCCGTCTAGGTAGTCTTTCACTAG
GCGAACTTCGCAATCGAGAGCATCGTTCAGGTAGTTAACCACAGGCAGTAGAGAGAACTCTTCAGCGTAC
TCACCTTCCGTTGGACGACCTAGGTGAGAAGTGACCATTACTTTCGCGCCCGCTTCCAAGCAGTGCTTAA
TGGTAGGTAGTGATGCAAGGATACGTGCATCAGAAGTCACTTTGCCGTCTTTTACTGGTACGTTCAGGTC
AGCACGGATAAATACGCGTTTACCTGCAAGATCCAGGTCAATCATCTTGATTACAGACATGATTTGTCCT
CTCAAACTATTTAAAGAAATGAAAATTCTGCAACTCGGCGACCCTGCCGAGTCGGTAAAATCTTAGCTGT
TTACCGATATGGGGATACGTCCTGTTCGTANNNNNNNNNNNNNNNNNNNNNNNNNNNNNNNNNNNNNNNN
NNNNNNNNNNNNNNNNNNNNNNNNNNNNNNNNNNNNNNNNNNNNNNNNNNNNNNNNNNNNTACTGCGTGG
CCTGCATTGCCAATGCGGTATCTAACATCCGGTTGGCAAAGCCCCATTCGTTATCACACCAAACGAGCAT
TTTTACTAACTGCCCGTTACTGACTCTCGTTTGTGTCCCATCCACAATCGCGCTGTGCGGATCGTGGTTA
AAATCGATGGAAACCAAAGGCGCTTCAGTATAGTCAACAATGCCACGTAATGTACACTGAGATGCGTTCA
CAATGGTTTGATTTACGTCATTAACTTTCACATTTGATTTAATTGTGACACTTAAATCCATCGCGGTCAC
ATTTACTGTTGGTACACGCACCGAAATCGCTTCAAATTTGTTAGAAAATTTCGGAAATATTCTTTCAATA
CCTTTATGCAACTTAGTATCAACCGGAATGATCGATTGACTGGCCGCTCGTGTGCGTCGTAAGTCATTAT
GATACGCATCAATCACTTGTTGATCGTTCATCGAGGAATGGATGGTGGTGATGGTGCCAGAATCAATGCC
GAATGCGTCATCCAATACCTTGATGATGGGCACAATGCAGTTGGTGGTACAAGAACCGTTAGAGACGATT
TTATGCTCAGCAGTGAGCGTCTCATGATTCACGCCATAGATGATGGTGTTGTCGAGATCGCTAGCACCAG
GATGGGAAAATAAAACTAACTTCGCGCCCGCATCAATATGTTGCTGACCATCCTCTTGGCAACCATACAC
ACCTGTACAGTCGAGGACTAAATCCACGCCTAAATCACGCCAAGGTAAGAGAGGAATTTCCGAAAGATGC
AGAATGCGGATTGAGTCATACTCACCATTTTGATGGTGAACATAGATATGCTGCTGATCATGGCTGATTT
TTTTGCCAAAGCGACCGTGGCTAGTATCGTACTGCAGGAGGTGCGCCATCGCATCTGGCTTGGCAAGCTC
GTTCACCGCAACCACTTGAATGCGGTCACGTTTACCACTTTCATACACTGCACGTAATACGTTACGCCCA
ATGCGCCCAAAGCCGTTAATTGCTACCCTCAGCATCGTATCTCGCCTATCGCTATCAGATTGTTTGGCAA
TAGTAACCGATACTCTAAGCTTTGGCACGGCGATCCTGTGCAATAAATGATTCCACCGCCGATCGCGAAA
CACACAGAGGATTGGCGCTGCCGCCAATCCTCTAAACCTCTAGCAATTAGAAGGCGATGTCTAAGCCCAA
CCAGTAGCGGCGGCCATCTTCTACATAGCCATACTCCGCGTAATTCACCTCTTGATCAAACAGGTTGTAC
ACCGCAGCTTTAATCGTTGCGGTATCGGTGAGTGCGTAAGTCACGCCAGTATCGATAAAGGTGTAGCTTG
GCGCGATGAAATCATCGTTCGACGCCCCACCTTCCGGCTGCATCTCCTTACCACGATAGTTGAGGTTAGC
CCAACTATTGAGGCGATCTGTGGTTTGCCAGCTCAAGTTGGCATTGAACAGATGTTTAGGTAACTGCAGT
AGCGGACGGCCAGCAAAATTCCCTGATTTTTGCTCCGAATGGGTGTACGTGTAGCTAGACGATAACTCAA
CGCTTTCGGTGATCGGCAGACTTAACGTAGCTTCTGCACCATAGGTTTCCGCTTCATCAATATTCACACG
ATAAGTAGGAGCTGCACCCCATTGGTTGGGGCCGGCAGTACAAATATTCGCTGGGCAAGCGACGCGGGTG
ATTTTATCTTTAAAATCATTATGGAAAGCGGTCAACGATGCCGCCAGACCTGAGCCTGTGCTATACATCA
AACTCAGTTCTTTGTTAATCGAAGTTTCAGGCTTGAGATCCGGGTTGCCGTAAATATTACCGCCGCCACT
AACTTGCCCCCAATCCGGCGTCACTTCACGTAATTGCGGTGCACGGAAGCCAGTAGAAACACCACCTTTT
ACTGTCCATAGAGGATCGAGATTCCATACGCCATACACACGTGGGCTGAAGTGGCTGCCGTAGTTTTTAT
CATGATCCAGACGGCCACCAAAGGTCAGGCGGAATTGCTCTGCAAGCGCCCATTCATCTTCAATGAATCC
CGCCCATTGAGTGTTCGAGATATGCGTGCGAGACGAAATTTTGTTGGAGGTTTTATCCTCTAAACTTTCG
TGTTTACCTTCCACACCAAAGCTCAACATATGCTCACCAATAGGAGCCACTAACGTGGATTTGAACACAG
TATTATCAATGCTCATCTCACGAGATTTATTGGTGTTCTCTTCATATTGCAGATAGGTATCAGACTGCCC
AACATCCTGCCAATCCCCTTGGTGAGAGACGGCAACATGGTTGCGACGGTACTGGTTATCGGTATTGCTG
CATGTACCTCGGCATCCGCTGGATTGCGCCGACTTGCCCACGTTATTTTCGCGATCTTGGGCTGATACAC
CGGCTTCCAGTTGAAGTTGATGATCTGGATTGAGCTGGTAGTTGAGCTTTGAGGTTAAGCTGCGCAGTGA
TTTATCGCCGTAACCATGTTCAATTTCGTCTTCATCACGTTGCGTGGTTTGTCCGTAGACTTGCAGCGAT
AGAGCATCACTTAAAGGTCCCGTTACGAAGAAATTAGCGCTTTGTTCATCGCCTGAGGCGCGATTTTCTT
GCACCACGGTCGATAGCTGCACATTGCCTGACCACTGCTGCTGATCTTTACGAGTGATGATGTTGATCAC
ACCGCCAATCGCATCCGAGCCGTACAGCGTAGACATCGGGCCGCGGATCACTTCAATGCGCTCAATCGCT
TGCAGTGGCGGCAACCAACCTTGCTCAATGCCCGGGCCGTCGCTGTTTGGACGGGTCTGACGTGAGGTTT
GGCGCTTACCATCCACCAAGATAAGGGTATAGTTTGAACCCATACCACGAATGCTGATGTCGGTAGTATC
GCCCCCTCCAGTGACTGTCACACCCGGTACGCTTTTTAGCGCATCGGTCACATCACGGTAATAGCGAGAT
TCCAGATCTTCTCTTGAAATCACACTGATACTGGCTGGCGCATTTTGAATCACTTGCGCGTATCCCGCCG
CAGTGACCACCATGGTTTCATCCGTTTTCGTCGCGTCTTGAGCAAAAGCGCTAGCCGAAAACATTAAGCC
TAGTGTCACAGATAAACTGACGGGGGATGGATTGAATCTGGACATTTACCACTCCTTTAAATGATAATTA
TTCTTAATTTCAGAAGCGGATTATTCATATATTCTGTACTGGAGATAGATCGACACATGGAATAGTTCGG
TCCAAATATGGAACGTCTGTGGTAATTATTCTTTAAGGGTCAAATACCTATGCAAGATCTCAGCGCCGTA
AAAGCTTTCCATGCGCTTTGCCAACATAAGAGCCTGACTGCCGCTGCCAAAGCGCTTGAACAGCCTAAAT
CCACCCTGAGTCGCCGTTTGGCGCAACTTGAAGAGGACTTGGGACAAAGCTTGTTGATGCGTCAAGGCAA
CCGCTTAACGCTCACCAAAGCAGGAGAAGTGTTTGCGGTTTACTCGGAGCAGCTACTTGAACTGGCCAAT
AAAAGTCAGGAAGCGTTGCAAGAATTGAACAATCAAGTCACTGGCGAACTCACGCTGGTGGTACACCCCA
ATTTGATCCGCGGCTGGCTCAGCCAAGTACTGGATGAGTTTATGCAGCAGCATTCGACATTGAAGATCCG
TCTACTCAGCCAGTTTCAACACAGTGATGAAGTGTTTGAGCCCGATTTGATCATTTGGATTGAACACGCC
GCCCCCATGGGTTATCGCAAAGAACGCTTAGGCTATTGGCGCTATGCCGCTTACGCCTCTCCCAAATATT
TGGCCCATCGAGATAAACCGACCCATCCTCGTGAGCTGATTCATCACCCATGGATTGATTTTATTGCTTG
TCGGCGCGCGGAGCTTGAACTGCACCATCCAGAGTTCGGCAGTTATTCACTGCCAGCACTAGAGAGTCGT
TTACAAAGCGATAATCTTGCCATGCAAGCCGATGCGATTGCTAAAGGTCGTGGTATTGGTTTGCTTCCCA
CTTGGTTTGCCAATGGTTTTGAAACGGCGCATCCGGGCAGCCTCATTCCTTGCGTCAACGGATGGCAATC
ACAGCCAACAGAAATCAACTGCTTCTATCCGCTCGGTCGTCACCCACTTCGGCTGCGCCTATTTATTGAT
GCGCTCCGCCAAGCAAGGCCCGATGAGTGGCAATAAAAAATCCCGCCGCAGCGGGATTTTTTATCATCGA
TTTTTCTTTGCGTAACAAAGAAATAAATCGCTTTTAATTACGCCAGCAGTTCTTTAGCTTGCTTCACTAC
GTTTTCAGTCGTGAAACCAAACAGTTTGAACAGCTCACCCGCTGGTGCTGATTCACCGAAGCTAGTCATA
CCGATGATGCGACCACCAAAGCCAACGTACTTGTACCAGAAGTCGGCAATGCCCGCTTCAATCGCGATAC
GCTTAGTCACAGCGGCTGGCAGAACGGCTTCACGGTAAGCCGCATCTTGCTTATCAAACGCATCGGTCGA
TGGCATAGAAACGACGCGAACCGCTTTACCTTCGGCGCTCAGTTGCTCGTAAGCGGCAACCGCCAGTTCC
ACTTCAGAGCCTGTTGCAATCAGAATTAGCTCAGGTTGGCCTGCACAATCTTTCAGGATGTAACCGCCTT
TAGCGATGTTCGCGACTTGCTCTGCGCTGCGTGGTTGCTGCGCAAGGTTTTGACGCGAGAAAATCAGCGC
AGATGGCGCATCTTTACGCTCGATGGCCAGTTTCCAAGCCACTGCCGATTCCACTTGGTCACATGGGCGC
CATGTGCTCATGTTTGGTGTCATACGCAGAGAAGCGATTTGCTCAACTGGTTGGTGAGTTGGGCCATCTT
CACCCAGACCGATAGAGTCATGCGTGTACACTTGGATATTTTGCACTTTCATCAGTGCTGCCATACGCAT
CGCGTTACGCGCGTATTCCATAAACATCAGGAAGGTTGCACCGTAAGGGACAAAACCGCCGTGCAGCGCG
ATACCGTTGATGATGGCCGTCATACCAAACTCACGCACACCGTAGTGGATGTAGTTGCCTGACGCATCTT
CTGCTGTCAGTGACTTAGAGCCAGACCACATGGTGAGGTTAGAAGGCGCCAAGTCAGCAGAACCACCCAT
AAATTCTGGCAGCAGTTTGCCGAACGCTTCCAGCGCATTTTGTGATGCTTTACGCGATGCGATGTTGGCA
GGGTTAGCTTGCAGGTTAGCGATAATCTCGCTGGTTGCGGCTTCCCAATTCGCTGGCAGCTCGCCCGCTA
CGCGGCGTTTGTATTCAGCAGCTTCGGCTGGGTAAGCTTTCGCGTAAGCGGCGAATTTCTCATTCCAAGC
GGCTTCTTTGCTTGCGCCTGCTTGTTTTGCATCCCACGCTGCGTAGATGTCCGCTGGGATTTCAAACGGA
GCGTGTTCCCAACCCAAGAATTCACGTGCAGCTTTGATTTCATCGTTGCCCAGAGGCGCGCCGTGACAGT
CGTGTGAGCCCGCTTTGTTTGGAGAGCCGAAACCGATGATGGTTTTGGTACAAATCAGCGTTGGGCGAGA
GGTTTCTGCTTTCGCCGCTTCAATTGCTGCATTAATCGCGTCTGCATCGTGACCATCAACCGCTGGGATT
ACGTGCCAGCCGTACGCTTCAAAACGTTTTGGTGTGTCGTCTGAGAACCAGCCTTCCACGTGGCCGTCGA
TAGAGATACCGTTGTCATCCCAGAACGCAATCAGTTTGCCAAGGCCAAGTGTGCCCGCCAGTGAACACGC
TTCGTGCGAGATACCTTCCATCAAACAGCCGTCACCCATGAACACATAAGTGAAGTGGTCAACGATGTCG
TGACCCGGTTTGTTGAACTGCGCCGCCAGTGCTTTCTCAGCAATCGCCATACCTACGGCATTGGTGATGC
CTTGGCCGAGTGGGCCCGTAGTCGTTTCGATGCCCGGTGCATAACCGTACTCTGGGTGACCCGGTGTTTT
GGAGTGTAGTTGACGGAAGTTTTTCAAATCGTCAATCGACAGCTCATAGCCGCTCAGGTGTAGCAGCGAG
TAAATCAGCATAGAGCCGTGGCCGTTAGACAGTACGAAACGGTCGCGGTCAGCCCAGTTTGGGTTTTGTG
GGTTGTGGTTTAAGTGTGAACGCCACAGCACTTCGGCGATATCCGCCATGCCCATTGGGGCTCCCGGGTG
GCCAGAGTTAGCTTTTTGAACGCCGTCCATGCTCAGGGCGCGGATAGCATTGGCAAGTTGTTTGCGAGAA
GACATGTCGACTCCTAAATGGGAAGTAAGCGAAATGAATGGATGCGGAAAATCAGTGGCGGCTATTGTCG
CAAAGCCCCCCTGCTGCTGCAAACGATTTACTGGTGCTTTGCTCCGATTTTGTCACACTTTTTAGCACAT
TCTCGCTTTGTAGTGGCAAAGCTGACTTTTTTAAGCAAACGTTTGGTTATGCGCTAAATAGAAAAAGAGC
TTGTAATTTGAGCGCCCGATACTAGAATAGCCGTCTAGATGTAGAAACGCCTACAAAATGTACTAAATTG
ATCGATAACGTCATTATCTCTAAGCGACTCGAACCATAGGTCGAAAAGAACTGAGACGTTAGCGAATAAC
CACAAATATTGGAGCTATCATGGCGATTAAGCACCTGTTTACTTCAGAATCGGTATCAGAAGGCCATCCA
GATAAAATTGCAGACCAGATCTCTGATGCAGTGTTGGACGCGATTTTTGAGCAAGATCCTAAAGCTCGCG
TTGCTTGCGAAACTTACGTAAAAACTGGCATGGTGATGGTGGGCGGTGAAATCACGACTTCCGCTTGGGT
TGATATCGAAGAGATTACTCGTCAAACTGTTCGTGAAATTGGTTACGTGCACTCAGACATGGGCTTCGAT
GCCAACTCTTGTGCGGTACTGAACACCATAGGTAAACAATCGCCAGACATCAACCAAGGTGTTGATAAAG
CCGATCCTAAAGAGCAAGGCGCGGGCGACCAAGGCATCATGTTTGGTTATGCAACCAACGAAACTGAAGT
GCTGATGCCAGCACCGATCACCTATGCGCATCGTCTGATGCAGCGCCAAGCTGCAGTTCGTAAAAATGGC
ACACTGCCATGGCTGCGCCCTGATGCGAAATCTCAGGTGACCTTCCAGTATGACCAAGGCAAGATCGTAG
GTATTGATGCTGTAGTTCTGTCGACTCAACACAGTGATTCAATCTCTACCGCAGATCTGCGTGAAGCGGT
AATGGAAGAGATCATCAAGCCAGTTCTGCCAGCAGAATGGTTGAGCAAAGAGACCAAATACTTCATCAAC
CCAACCGGTCGTTTTGTGATTGGTGGCCCAATGGGTGACTGTGGTCTGACCGGTCGTAAGATCATCGTTG
ATACCTACGGCGGCGCAGCGCGTCACGGTGGTGGTGCATTCTCTGGTAAGGATCCATCCAAGGTTGACCG
TTCAGCGGCTTACGCAGCACGTTACGTTGCGAAAAACATCGTTGCGGCGGGTATGGCTGATCGTTGTGAA
ATCCAACTCTCTTATGCTATCGGTGTCGCGGATCCAACGTCGATCATGGTGGAAACTTTCGGTACTGAGA
AAGTGTCGCAAGAGATCATCATTGAAGCCGTTCGCCAGTTCTTCGATCTGCGTCCATACGGTCTGCAAGA
GATGCTGAACCTGCTGCAACCTATCTACAAGAAAACCGCAGCTTACGGTCACTTCGGCCGCGAAGAGTTC
CCTTGGGAAGCCACCGACAAAGCCGCGCTACTGCGTGACTTCGCTGGTCTAAAATAAGCATTATTTCAAC
TCATCGCTGACAAACGGCGAGGATTGCAATAGAGTTCAAGGCCCTTTCTCATGAAAGGGTCTTTTTTATG
AGTTCGATGATAGGGTATTTAGAGGTAGAAATTCGCTAATGGTTCGTTTTGATCTGCACTGCCAAGCTGA
GCAGAAAATCAAACAATGTATCGCTACCGCCAGCGAGGCTTTGCAACGCCCCTTTAAACTGCCCAAACTC
AATTACCGTTTACGTGGACGCGCCGCCGGCAAGGCCTATTTGCAGCTGGGGGAAATCCGCCTTAATCCGG
TGCTGTTTGCCGAAAACGTCGATGACTTCCTCCAGCAAGTGATCCCACACGAAATCGCCCATCTGATTAC
GTATCAGCTTTATGGTCGAGTACGTCCACACGGCGTCGAATGGCAACAAGTGATGAGCCAAGTCTTTAAG
CTTGAGCCGAAAACCACTCACACCTTTTCTGTCACTTCAGTACAGGGCAAAACCTTCCACTACCGCTGTG
CGTGTCGTGAATACCCGCTCACCATTCGTCGCCACAATAAAGTGCTGCGTGGTGAAGCTACCTATCGCTG
CCAAAGCTGCCAACAAAACTTGATCTACCAAGCCTAACCTTTGATTGGCTGAGACCACTTCTATAGGCTT
TGCCTTGCTCTCGCTAAAAACTAACAAAAGCATCAACGACAAAGGCAATTTATGAGTGTTAAACTGATAA
AAAACCTACTTATCTACGTCTTTTATGATGATTTTTCGTTTCGTTACCACGCTTGCTGCTAGCTTACCTC
TGCTCACCTTTGCCGCCCCCATCTCTTTTAGTCATGCCAAAAATGAAGCGGTGAAGATTTATCGTGATCA
TCCGGTCTCTTTTTACTGTGGCTGCGAGATTCGCTGGCAAGGCAAAAAAGGCATCCCGGATCTGGAGAGT
TGCGGCTATCAAGTGCGTAAAAATGAGAATCGTGCTTCGCGGATTGAATGGGAACATGTGGTGCCGGCTT
GGCAATTTGGTCATCAGTTGCAATGCTGGCAACAAGGTGGCCGTAAAAACTGCACTCGTACTAGCCCTGA
GTTCAATCAGATGGAAGCCGATCTGCACAACCTCACTCCGGCGATTGGTGAAGTGAATGGCGATCGCTCC
AACTTCAGTTTCAGTCAGTGGAATGGCGTTGATGGCGTCACCTATGGCCAATGTGAAATGCAAGTAAACT
TCAAAGAGCGCACTGCAATGCCGCCAGAGCGTGCACGCGGGGCGATTGCGCGTACTTATCTGTACATGAG
TGAGCAGTACGGTTTGCGACTTTCCAAAGCGCAAAGCCAATTAATGCAGGCATGGAACAATCAGTATCCG
GTCAGCGAATGGGAATGTGTGCGTGACCAAAGAATTGAAAAAGTGCAAGGCAACTCGAACCGCTTTGTGC
GTGAGCAATGCCCGAACTGATGGGCAGAATCTCACCCTGCCCCCTTGTATTTTGCCCCACTTGCATCCAT
GTTAGAGGCCAGATATCCCTCTTCCAACTGAAGTTACACTTTACGTTGGAAGACGGTAACCTCGTTTAAT
GATTAGGAATTATCCGCATGCGCATCCCTCGAATTTATCATCCAGAACCGATCCACCAGCTTGGCACCGT
TGCCCTGAGTGAAGATGCCGCAGGGCATATCGGTCGCGTATTGCGTATGCAAGCTGGGCAAGAAGTGCTG
CTGTTTGATGGTTTGGGGGCTGAATTCCCAGCCGTGATCAGTGAAGTTGGCAAAAAACAGGTATTGGTCA
ATATCACTGAGCGCGTAGAAAACAGCATTGAATCGCCGCTCGATCTGCATCTTGGGCAGGTGATTTCACG
CGGCGATAAGATGGAATTCACCATCCAAAAATCGGTGGAATTGGGGGTAACTACCATCACCCCTCTGCTT
TCTGAGCGTTGTGGTGTGAAGCTGGATGAAAAACGCTTCGAGAAGAAGATTCAGCAGTGGCAGAAAATTG
CGATCAGCGCTTGTGAGCAGTGTGGCCGTAATACCGTGCCAGAAATCCGCCCAATTATGGATCTCGAAGC
TTGGTGCGCAGAGCCCACCGAGGCACTGAAACTCAATTTGCACCCACGCGCTAAATACTCGCTCAACACC
TTACCCACCCCAGTGAGCAAAGTTCGTTTGCTGATTGGTCCTGAAGGTGGTCTGTCAGCGGAAGAAATTG
ATATGACTCGCCGTTACCAGTTTGAAGAAACCTTGTTAGGCCCACGCGTACTACGCACAGAAACGGCGGC
GCTCACGGCGATAGCTGCACTACAAGTTCGTTTCGGCGATCTTGGCTAAATGGAGATAAACCATGATTAA
ACTCGGTATTGTGATGGACCCTATCGCGTCCATTAACATCAAAAAAGATTCCAGCTTTGCCATGATGCTT
GAAGCGCAGCGTCGCGGTTATGAAATCCATTATATGGAGATGAATGATCTACACTTAGAGCAAGGTGTAG
CACTGGCCGATACTAAAGTTGTCGAGCTGAAAGAAGATCCGAGCGGTTGGTACCAATTCAAATCTGAGCA
AACCATCGCACTTTCTGAATTGGATGCGATTTTAATGCGTAAGGATCCGCCGTTCGACACCGAATACATC
TACGCAACCTACATTTTGGAGCGCGCGGAAGATGAAGGCGTATTAGTGGTGAACAAACCACAAAGCCTGC
GCGATTGTAATGAAAAACTGTTCACCGCTTGGTTCCCAGAGCTGACGCCGATCACTATGGTGACGCGCAA
AGCCGAGAAGATTAAAGCCTTCCGTGAACAGCATGGGGATGTGATTCTAAAACCCCTCGACGGTATGGGC
GGTGCTTCGATTTTCCGCGTTAAAGAGGGCGATCCAAACCTCTCAGTGATCATCGAAACCTTAACCAACC
ACGGCCAGAATTACTGCATGGCGCAGACCTTTGTGCCAGATATCAGCAACGGTGATAAACGCATTTTGGT
GGTCGATGGTGAACCTATGCCTTACTGCTTGGCGCGTATCCCCGCCAAAGGGGAAACCCGCGGTAACTTG
GCGGCTGGCGGTCGTGGTGAGCCTCGCCCACTGAGTGAAACCGATAAGAAAATTGCCCTAGCGGTCGCAC
CGACTCTCAAAGAGAAAGGGCTGCTGTTTGTAGGCTTAGATGTCATTGGCGATAAACTGACCGAAATTAA
CGTCACCAGCCCAACCTGCATTCGAGAGATTGAAGCTGCGTACGATATTTCAATCACAGGCAAGCTGATG
GATGCCATTGAGCGTCGCTTAAAAGCGACGGCGATGTGAGCAACCATAGCAGTGACATAGAGGTTGGACA
CAGTATGAATCTTACCAATCATTTTCTGGTTGCCATGCCAAGCATGAAGGATCCTTACTTCAAGCGCAGC
GTGATTTATATTTGCGAGCACAACCAAGATGGTGCGATGGGGTTAATGATCAATGCGCCGATCGATATTA
CGGTCGGCGGCATGCTCAAGCAGGTCGATATTGAGCCCGCTTACCCACAATCGCACCAAGAGAATTTGAA
AAAGCCGGTGTTTAATGGGGGACCTGTGTCGGAAGATCGCGGGTTTATTCTGCATCGTCCGCGCGATCAC
TATGAATCGAGCATGAAGATGACCGATGACATCGCCGTCACCACCTCGAAGGATATTCTCACTGTACTGG
GTACCGAGGCGGAGCCTGAAGGCTACATTGTCGCACTGGGCTATTCGGGTTGGTCTGCTGGCCAGTTAGA
GGTGGAACTCACCGAAAACTCGTGGCTAACCATAGAAGCGGATCCTGAGCTGATTTTTAACACGCCCGTG
CATGAGAAATGGCAAAAGGCTATTCAAAAACTCGGCATCTCCCCTGCGCAGCTTTCCAGCGACGCCGGAC
ACGCCTAATAAAATCCAAGGCTGCGATCACGCAGCCTCATTTTTACTGTCATTTTTTATTGAACATTTTT
TATTAAAAGAGAAATCGCATGTCACGTACCGTTATGGCCTTTGATTACGGCACCAAAAGCATTGGCAGTG
CAATCGGTCAAGAGATCACGGGCACGGCGTCTCCGCTGAAAGCGTTTAAAGCCAATGATGGCATCCCCAA
TTGGGATGAAATTGAAAAGCAGATCAAAGAGTGGCAGCCCAATTTATTGATTGTTGGCCTGCCTACCGAT
CTGCACGGCAAAGATCTGGACACCATCACCCCACGCGCAAAGAAATTCGCTCAGCGTTTGCATGGCCGTT
TTGGTTTGCCCGTAGAACTGCATGATGAGCGTCTTTCCACCACCGAAGCGCGCGCAGAGCTGTTCGCCAT
GGGCGGTTACAAAGCACTGAGCAAAGGCAATGTGGACTGCCAATCGGCGGTGATCATTCTGGAAAGTTGG
TTTGAAAGTCAGTGGGGCTAACCCCACTGCTTTTCTTGGCCGAGTAGAATCGCTGTGATTACTCAGCCAA
GCCTTCCAATTTGATCAAAGCAAACTGCTTCTTACCACGTTGCAACACATAGTAGCGATCAAACAGAGCA
AAGCCGGATAACCCACCCTCTTGCTGTACTCGCTCACCATTGACGCGAATCGCCCCATTCTCCAGCCACT
CGCGCGCTTGGCGCTTAGAACTGGCTAAACCTGAGCTAAGCAGCAAATCGAGTAAGGAATCGGTGCGTGA
TGCCGCCACACAAGGCAAACCATCCAGTTCTAACTGAGCCAACTCACTTAAGCTGAGATAGCTGACGTCC
CCGCTAAACAGCGCTTGAGTAATCCGCTGCGCCGCAGCGAGTCCCTCTTCACCATGCACAAAACGGGTCA
CGTGTTCGGCCAAAATCTGCTGCGCTTGTGGTTTGCCTGCACGTAGCGCATCGGCTTGACGGATTTCCTC
AATCTCAGCCGTGCTCAAAAAGGTGTAATACGCCAAGAAGCGGTACACATCGGCATCATCACTGTTTAAC
CAAAACTGGTAAAAGCGATACGGCGAGGTTTTGCTGCTCTCAAGCCACACTGCACCACTTTCGGTTTTGC
CAAATTTAGTACCATCGGATTTGGTAATGAGCGGCAGAGTTAAACCACACACCTCAACCCCATTCAGGCG
ACGGGTCAAATCAATTCCGCTGACAATATTGCCCCACTGATCATTGCCACCAATTTGCAGTGCGCAGCCA
AACTCACGATTGAGATGCGCAAAGTCATAAGATTGCAGCAAAGAGTAACTGAACTCGGTAAAAGAGATGC
CTTGATCCGGACGCGCCAAACGCTGCTTTACCGATTCACGATTGATCATGGCATTGACGGAAAAGTGCTT
GCCCACATCGCGGAAAAAATCGATCAGATTGATCTTACCGATCCAATCGGCATTATTGACAGCCATCAGC
GATGCGCAGTTCTCGCCCTGCGAGGTCATCAATTGCGTGATTTGCTGGCTTAAATCACTCACCCACTGCT
GTACAGTTTGCGCACTATTGAGCACCCGCTCGTTGGCTTTGAAGCTTGGATCGCCAATCATGCCTGTGGC
CCCCCCGATAAGCGCAATCGCTTGATGTCCGGCGTTTTGAAAACGCTTAAGCATCAGCAACGGCACCAAA
TGGCCGATGTGCAAACTGCCTGCAGTGGGGTCAAAACCGCAATACAGCACTTGCGGTGTGGCAAAGCGCT
CAACCAGCGCCTCCAGAGGTGTGCTTTGCGCGATCAAACCGCGCTGCTGTAAATCATCAAAAAGTTGCTG
TGAATTCATTCTGCCTCCTAAAAGTCTTGGCAAGCAGAGTAACCAACTTTAAACATAGGGAGCGATGTCC
CTAAAGGGACAATCTTGGTAATTGATGACCGAAGGAAGAGAGACAGCCTAATCCGCGGCTGCGCCAATCA
GATGATTGAGAAACAGCTGAAACAGCTCGCTTAACGAGCTGACATGCAGCTGCGCATAGATGCGTTTACG
ATGATTTTTGACTGTGCCGTGGCTGATGGCCAGTGCCTCGGCAATCTCTTGTGAGTCTAAACCTTGGATG
AGCAGTGCGGTGATCTCCTGCTCTCGCGGGCTTAAACGCTGCGCGCCAAAACTCTGGATCGCCTGTTCAA
CCCAAGTGCGTAACTCTTGGCTTGGCTGCGCACTTTCCGCTAAGCGCAGTGGCTGCTGCTGCCAATGCTG
CTGACACAAGGCTTGCAACACAGTAAACCGCTGTTGCAACGCTGTAATCTGTTCGCGTGGAAAAGAGCGC
GGCTTAAAGCAGCCGAGATACACCACAATCGCACGCTCGCCATCAAGATTGACCACCAAACTCACTTCAT
CTTGCCAACCGGTTTGCGCATAAAACTGGTGTTGATAGGCTTTTTGCTGTGGATTGAGCGGCATTAAATC
GGAAAGATGAAACACCCCTGAGCGCGTGTTGTGCTGCAAAGCGCTATAGAAAGGATCATCAAGATAAGCA
TGAGTCAGATAACGCTGAAACAGCAACTCACGCTGGGTCGAGAGCGAGTCATACAGATAAATCGGATGTT
TGTTGGGACGATAGCCCAAGATCACCGCGCAATCAAAATCGGCAATACAGCGTAGCACTGCCACAAGATG
CGACGTAAATTGCGGCGTCTTTAACGCCGCAATCGCGTCACCTAATGCGAGATACTCTTGAGTCGTGATC
GGCATGCGCACTCCACCTATTCAGCCGAGAAAGTGGCAGTATGCCCAATCCAGACTCGAAGCTCTATCCC
AAATTCGCTTGAGTTGCAGGGCGTAAAAGCAAAGCGCACAAAGTAACCATCGCTACTCCATATCAATCTT
CACATTCTGCAAAGAGCCGCTGCCGTAGTCATCACCACGCTTGGTTTTGAGCATCAAACGCAGATCGTTG
GCTGAATCGGCACTGTGCAGGGCATCTTGCTCACTGATTTTGTCATCCACCACAAGCTGGTATAAGGCTT
GATCGAAAGTTTGCATCCCCACTTCCTGCGAACGAGCCATGGTCGCTTTCAGCTCATGCAGTTCACCGCG
GCGAATTAAATCCGCGATACGCGGGCTATTGAGCAACACTTCAAACACCCCGTGTCGACCTTTGCCATTT
TTATCGCGCAATAATTGCTGGGCAATCACGCCTTTGAGGTTGAGTGACAAATCGAGCAAAAACTGCTCAC
GCTGCTCTTTCGGCACTAAATGCAAAATCCGCTCTAACGCTTGGTTAGCATTGTTAGCGTGCAGCGTGGC
CATACACAAATGCCCCGTTTCCGCGAAAGTCATCGCGTATTCCATGGTTTCTCGGCTGCGGATTTCACCA
ATCAAAATCATATCGGGGGCTTGGCGCAGCGAGTTTTTCAGCGCCACTTCATAACTTTCGGTATCAAGCC
CCACTTCTCGCTGCGTCACGATACAGCGCTTGTGTTCATGCACAAACTCAATGGGATCTTCGACCGTCAA
AATATGCCCGGTGCGATGCTGATTACGATAGCCAGTCATGGCTGCCATAGTGGTCGATTTACCCGAACCG
GTTGCGCCAACCACCAACACTAAACCGCGTTTGGCAATCGCCAAATTTTGCAGCACTTCAGGCAATTTGA
GTTCTTCAAAGGTGGGAATGCGCGTTTCAATCCGGCGGATCACCGCCCCCGGCAATTCACGTTGGAAAAA
TGCACTGACCCGAAAACGGCCACTGTCACGCACCACAGCAAAGTTCGCTTCGCGCGTCTGCTTAAATTCT
GCTTGCCTTGCGTCATCCATCATCGCATGCAATAAGGCCGTCACATCCGCCACGCTGAGCGCTTCACCTT
GTGCACGCAATTCACCATCGACTCGATACAAAATCGGTGCACCCACCGTAATGTACAGATCCGATGCTTT
ATGAGTCAGCATGCCATCCAGATATTGATTCAACTCCATCTGTCTTTACCTACCTAAAATGCTTTTAAAT
CCAACTCGATTTTGCTCTGTACTTCTTGCGCATCCACCACACCACGCGCGATCAGCTGTTTGGCGTTTTG
CTCCATGGTTTGCATGCCGTGTGCGGCACCGGTTTGGATGATCGAATACATCTGCGCCACTTTATCTTCA
CGGATCAAGTTCCGAATTGCCGGCGTCGCCAGCATGATTTCATGACACGCAACACGGCCACCCCCGACGC
GTTTTAGGAGTTTTTGCGCAATAACCGCACGCAGCGATTCCGACAACATGGAACGCACCATGTCTTTGTC
GCTGCCCGGAAAAACATCGATAATCCGGTCAATGGTTTTCGCCGCCGAGCTGGTGTGCAGAGTGCCAAAT
ACCAAGTGACCGGTTTCTGCCGCAGTAAGCGCCAAGCTAATCGTTTCTTGGTCACGCAGCTCACCGACGA
GGATCACATCTGGGTCTTCACGCAATGCCGAGCGCAATGCATTTTTAAAACTGTGGGTATCACGGTGCAC
TTCGCGTTGGTTGATCAAACACTTATTGTTGCTGTGCACAAATTCAATCGGATCTTCAATGGTCAAAATA
TGCTTATTGTGATGAGCATTGACATAGTTCACCATCGCCGCCAAGGTCGTCGACTTACCCGAGCCCGTTG
GCCCAGTCACTAAAACTAACCCTTTTTCATAATTGGCAATTTTGCTGAAGATTTCAGGAGCATCCAGTTG
CTCTAGCGTCGGGATGACAGTGGGAATGGTACGAAACACCGCCGAGCATCCGCGCGCTTGATGAAACGCG
TTAACCCGGAAACGGCCAACATTAGGCAGTTCAAAAGAAAAATCGACTTCTAATTTCTCTTCATATTCAC
TGCGCTGGGCATCATTCATGATCTCAAAAATCAAGCGATGTACATCAGAATGGGTAAAAGCAGGCACGCC
AAGCTTCCTAACTTCGCCATCAATCCGTACCATAGGCGGAACACCTGCGGAAAGATGTAGATCTGAGGCG
TTATGTTTTACACTAAATTCCAGTAACTCAGCGATATCCATTTAAATTCCTTAATAAAGTCTGGCTATGC
GTAGTATTCAACAAAACATTGAACATATCACTGCACAGATTGAGAGCGCACAACAAAAGTGTGGACGCGC
TCGAAGCAGTGTGCAACTTCTCGCGGTAAGTAAAACTAAACCCGTCGAGGCAATTCTTGAGGCGACTCAA
GCAGGTCAACGCTACTTTGGTGAGAATTATGTGCAGGAAGGTGTGGATAAAATCCGCTATTTTGCCGAAC
ATCACCCGCAGTTAGCACTGGAGTGGCACTTTATCGGTCCACTACAGTCGAATAAAACGCGCTTAGTGGC
AGAGCATTTTGACTGGGTTCACACCATTGATCGCGAGAAAATTGCCTTGCGCCTCAGTGAACAGCGCCCT
GTGAATATGCCACCGCTGCAAGTGCTGATTCAGGTCAACACCAGCGGTGAAGCCTCAAAATCAGGCATCG
AACCGCAGCAATTATTTACACTAGCTGAATTGATTTCTCGTCTGCCAAACCTCACCTTAAGAGGGCTGAT
GTCAATTCCTGAGAACGTGCCGGATTACCCTGCGCAACTGGCGGCATTTACCCAATTAGCCGAATTGCAG
CAACAACTGGCTCAGAAATACCCGCAGATTGACACCTTATCCATGGGTATGAGTGGCGACATGCAAGCAG
CGATTGAAGCAGGCAGCACCATAGTGCGTATTGGTACCGCGATTTTCGGCGAGCGCGATTACAGCCGCAA
CGCTTAACGTTTGGGATGCTCGTTGCAACGAGTGCCCCTTTTAGATTTGAGAGTATCGAATGGAACAGAG
AAGCATCGCCTTTATTGGCGCAGGTAACATGGCACGCGCCATCATTGCGGGATTGATTGCCAGTGGTTAC
GCCGCCGATAAGATCATTGCAACCGCCCCTTCACTCACGCGCCGCGAGCCTCTTGAAGCGCAATACGGTA
TTCGCACCACCAGCGATAACCTTGCTGCGGCGCAACAAGCGGATGTGGTGGTGTTAGCGGTCAAACCGCA
GCTGATGGCTGAGGTGTGTAAACCGCTGCAAGCGGTCGATTTCTCTGGAAAGTTGGTTATCTCGATTGCG
GCGGGTGTGTCAGTCAAAAGACTCAATGAGATGCTGGCCACCCAGCTCAATTTAGTGCGTGTGATGCCCA
ATACGCCATCACTGGTAAACCTTGGCATGAGCGGTTTGTACGCCCCTGATTCGGTGAGCGAAGCGGATAA
AGCCTTTACCACACAACTGATGCAAAGCGTGGGCGAAGTGTGCTGGGTAGACAACGAATCCGGCATCAAC
AGCGTGATTGCCGCCGCGGGGAGTGCTCCTGCTTATTTCTTCTTGTTTATGCAAGCCATGCAGCAAGAGG
CGATGGCGCAAGGCTTTGATGAAGCCACCGCCCGTTTGTTAGTACAACAATCGGCTCTCGGTGCGGCCGC
CATGGTCAAAGCCAACCCTGAACTCTCACTGGCCACTTTGCGTGAACAAGTGACGTCAAAAGGCGGCACC
ACGGCGCAAGCGATCCAGACGTTTAACGATCACCAACTCAGCGACATCGTTGCCAAAGCGATGCAAGCGG
CGGTAACACGCGCGCAAGAGATGGAACAACTGTTTTAATGTTTAAGGCGTCCACTCAAACTGAGCGGTCG
CCAAATCAATAAGGGCAACTTATGAATTCACTGAGCTTTCTCATCAACACCCTATTTGACCTCTACATCA
TGGTGGTCATTTTGCGCATTTGGCTGCAAGCCGCGCGCGCTGATTTCTACAATCCGTTTTCACAATTTAT
CGTAAAAGCGACCCAACCCGTGGTCGGGCCGCTGCGCCGTGTGATCCCATCGATTGGCAGCATTGATTTA
GCCACCATCGTTTTTGCGTACGTCCTGTGCGTACTGAAATTCATGGCCTTAGTCTTGATTGCCTCCAGCG
GCTCCGTGTCGTTCAGTGCAGATTTCCTCTTCCTCGGCTTGCTCTCTCTGATCAAGGCTGCAGGCGGCTT
GTTGTTCTGGGTCTTGTTGATCCGCGCGATCCTAAGCTGGGTCAGCCAAGGCCGCAGCCCAATCGAATAC
GTGTTCCATCAATTGACTGAACCTATGCTCGCGCCGATCCGTCGCATCATTCCGGTGATGGGCGGCTTTG
ATCTCAGCGTACTGGTGCTGTTCATTGTGCTGCAATTTGCCAACTTCCTGATGGGCGATGTGATTGGTCC
TATCTGGTATCAGTTGTAATGGCTGCAGCATGGCGCGAAGGAGATGACTTACTGCTGCGGCTCTATATTC
AACCCAAAGCGAGCCGCGACAGCATTGTCGGCCTACATGGTGAAGAACTCAAAGTCGCCATCACCGCGCC
GCCGATTGATGGTAAAGCCAACGCACACTTGAGCAAGTATCTCGCCAAGCTGTGCAAAGTGGCGAAAGGT
TCGGTGGTGGTCGAAAAAGGCGAGCTAGGACGCCACAAACAAGTGCGTATCTTACAGCCAAGCCAGATCC
CAGCTGAGATTGCAGCACTGATTGAATAATCACACTCCCTCTTTGAGGGAGTTTTTTCACAAGGAGAATC
GATTATGCGTAAATGGATGATGTCACTACTGCTCACCCTATTGGCTTTGCCAGCGAGCGCTGAGCAGCAA
AAAACCATTAAAGATATTGAAGTGCACTATTCGGCGTTCAACTCAACCTTTTTAACCCCAAAGGTGGCGA
GCAGTTATCAGCTGACGCGCAACGGCTATACCGCAATTCTCAATATCAGCGTGTTAGATCGCGCGTCACT
CGGTAAACCTGCAACCGAAGCCAAGCTGACCGGCCATGCCAAAAACCTGATTGGTAACTTGCGTGAACTG
AGCTTTAAGCAAGTCAAAGAAGGCAACGCGATTTACTATTTGGCGGAAGTGCCGATCAGCAATGAAGAGA
TGCTGACCTTTGATATTGATGTCGATGCCGGTCTGAAAGGGGCGGGAAAATTGACCTTCAGCCAGAAGTT
CTATACCGAACAGTAATTTTATACAAGATCAGGGGAATCCACGACGCAGCCGTCGCTTTTCCCAATACAA
ACCACAGAGAACAGCATGAAAAAGATCGTTTTAGCCACGGGCAATCAAGGCAAAGTGCGTGAAATGGCGG
ACCTATTGTCCGATTTTGGGTTTGATGTCGTCGCGCAAAGCGAATTCAACGTCCCTGAAGCGGCAGAAAC
AGGCACCACTTTTATTGAAAATGCGATCATCAAGGCACGTCATGCCGCGCAAATTACCGGCTTACCGACG
ATTGCCGATGATTCCGGTTTGGAAGTGGATTACCTAAACGGCGCGCCGGGCATCTATTCTGCGCGCTACG
CGGGCGAGCATGCCAGCGACGGAGACAATCTCAATAAGCTGCTAATGGCGATGCAAGATGTGCCAGACGA
CCAGCGCAGCGCGCGTTTTCATTGTGTGCTGGTGTTAATGCGCCACGCCGATGATCCAACGCCTATCGTT
TGCCACGGCAAATGGGAAGGCAAAATCCTCACCGCGCCACACGGCAGCAATGGCTTTGGTTACGACCCTA
TTTTCTGGGTTCCGGAAGAAAACTGCGCTTCTGCTGAGCTAGAACCGGTGCGCAAAAAGCAGCTATCCCA
TCGCGGCAAAGCCCTGCAAAAACTGTTCAAAGCGATTGAAGAGCAGCGTACATGCTAACGCCTCCATCGC
TTAGCCTATACATTCATATTCCGTGGTGCGTGCAGAAATGCCCGTATTGCGATTTCAACTCGCACGCACA
GAAAGGCGAGATTCCTGAGCAAGAGTATCTGGATGCGCTGCTGCAAGATCTGGATCGCGACATCGAACGT
TACCAGCTCAAGGGAGATCCGCGCCTGCTGCACTCGATCTTTATTGGCGGTGGCACACCGAGCCTTATCT
CAGCAGAAGGGATCGCGCGTTTGCTGCAAGGCGTTGCCGAGCGTATTGCGTTTAAGCCAGAGATTGAAAT
CACCATGGAAGCCAACCCCGGCACGATTGAAGCGCAGCGTTTTGCTGGCTATCGCACCGCTGGGGTAACA
CGTATTTCGATTGGTGTACAGAGTTTTGAGCCAGAAAAATTAGCGCGTTTAGGGCGCATTCACGGTCAAC
AAGAAGCGGTACGCGCCGCTCAGCTCGCCCATCAAATTGGCCTCAACAGCTTTAATTTGGATTTGATGCA
CGGCTTACCGGATCAAACGCCAGAGCAAGCACTGGCTGACTTGGATCAGGCGATCGCGCTCAATCCGCCG
CATCTCTCTTGGTATCAACTGACCATTGAACCCAACACGCTGTTTTACTCGAAACCGCCTAAGCTGCCGG
ATGAAGATGCACTATGGGATATTTTCGAGTTAGGACATCAAAAGCTCAGTGATGCAGGGTATGTGCAGTA
TGAGATTTCTGGCTACAGCAAGCCGGGCTATCAGTGCCAGCACAACCTCAACTATTGGCGCTTTGGTGAC
TACCTCGGGATTGGCTGTGGCGCGCACGGCAAACTGAGTTTTGCTGATGGGCGCATTGTCCGCACCACCA
AAACCAAGCACCCGCGCGGCTACTTGGCAGCGTTGAACAATCTGGCCAAAGCTTATTTGGATAGCGAGCA
GTTGGTTGCCGATCAAGACAAGCCGTTTGAGTTTTTTATGAACCGCTTTCGCTTGATTGAGCCCTGCCCG
AAAGCCGATTTTACCGCCACCACGGGACTTACGATTGACGTGATCCGCCCGACCTTAGATTGGGCGCTCA
GTGAAGGCTATCTCAGTGAAGATGATCAGCACTGGCAAATCACGGAAAAGGGCAAACTGTTCCTCAATGA
TCTGCTCGAAGCCTTTATGGCCGATGAAGAAGAATAACCAAGAGGCGCGTGCGCCTCTTTATTTTTATCT
TTTATACCCAGACTACTTGCAGTTGCAGGTAGGCGGCAAACGAGTGACAAATTTGCACAGCCATCGGCTG
GCCTTTGGTGAGAGCCAAGGATGGCTCTCATAATCCCCATGAGCGTAGATCCACTATGTGATTGGGGAGA
GCGAATACTGCCAACACCGCTGCAGCTTCAATTAGAAAGGGGATAGCTTAGAAAATTGAGCGACCAATCC
GCTGCGCGAGTAACTCTAACGCGCGAGTCCCCGCGAGCGAGTTACCCGATTGATCCAGCGCGGGGGACCA
CACTGCAATCGTCATTTCTCCCGGCACCACAGCAATAATCCCACCGCCAACACCTGATTTTCCGGGCATA
CCAACTCGATAGGCAAACTCTCCTGCCCCATCATACAAGCCGCACGTGGCGAGTAAGGCATTGGTTTGTT
TGCTTTGGGTTGGCGTGATCACCGTTTCGCCCGTCACCACAGAAACACCTTTGTTGGCCAGATAGCTGAA
GGTTTTCGCCAGCTCAACACAGCTCATTTTCAATGCGCAGGCGTGAAAATAGTTGTGCAGTACCGGAATA
ACCTCATTGTGGAAATTGCCAAATGAACGCATCAAATACGCAATCGCCGCGTTGCGATCACTGTGCATCA
TCTCCGAAGCAGCCACGACTTTGTCATAAGCAATTTGCGGCTCGCCGCTGAGCTGGCGTACAAACTCCAA
CAGACGCTGACGAGGTGCAGAGAGGCGACTTTGCAGCATGTCGCACACCACAATCGCGCCGGCATTGATA
AATGGATTACGTGGGATTCCCTGCTCCATTTCAAGCTGAATCAATGAGTTAAATGCTTGTCCTGAAGGCT
CTTTACCCACGCGGCTCCACAGTTCATCTGGCTGATACAAGCCCATCGCGAGCGTCAAGCTCAGCACTTT
GGATATCGACTGAATCGAAAACCCTTCCTGTGCATCGCCTGCCGTGATGACTTCCCCTTGGTTGGTAAAC
ACAGCAATACCCAATTTATCACTCGGTACTTTCGCTAGTGCGGGGATGTAATCGGCGACGATGCCTTTAC
TGGTGAGCGGGCGAACTTCTTCAATAATGCTGGCTAAAATGTCTGCTGTTGGCTTCATGGTTGACTCTTT
ATTATTAGTTTGTCTCAAGCTACTTCAGCTTTTCAATAGCTTGAGGATTAGGGTCAAAAAAGCCAACATC
AAATGTTGGCTTAAGCAAAATTCTCTCTTTACGCAGTGCGCTGGTACTTGATGTCCCACACTCCGTGGCC
TAAACGGTGACCACGCTGCTCAAACTTGGTCAGTGGGCGCTCATCAGGGCGCGGAACGTAATCGCCATCG
GTTGCCAAGTTAGCAAAACCGGGGGCTTGATTCATCACTTCAACCATGTGTTCTGCATAGTTTTCCCAGT
CGGTTGCCATATGGAATACACCGCTGCCAATCATGAGCTTTTGGCGCACCATTTCAGCAAATTCAAGCTG
CACGATACGGCGCTTGTGGTGGCGTTTCTTGTGCCAAGGATCTGGGAAGAATAATTGCAAAGTGTGCAGG
CTGTTATCTGGAATCATGTGCGCAAACACTTCCACCGCGTCATGGCACATCACACGCAAGTTAGTCACAC
CCGCTTCACGCGCCGAAGCCAAACAAGCACCGACACCTGGGCTGTGCACTTCAATACCGAGGAAGTTTTT
CTCAGGTGCGTTTTTCGCCATTTCGACCAAGGACGCGCCCATGCCAAAACCAATCTCCAGCACAACCGGA
TTATCGTTACCAAACACCTGTTGCCAATCCAACAGCTCTGGCTGGTAATCAATCCCCATGGTTGGCCAGC
ACTCTTTCATTGCGGCTTCCTGGCCTTTGGTCAAACGACCTTCACGACGAACAAAGCTACGAATACGACG
CAGCACTTTGCCATCTTCGGTATATTCCTGGGTGATGACTTCGCTCATTTCTATTGCCTGCACATTACTA
AATCAGAGCGGGAATTATCCAAAGAATCGTCAACGGTGCAAGTGTTATTACTGACCGTTTACCATCCTGC
CCTCAAACTCTTTGCCTCTGCCGCCAACACCACCACAGCTTCGAACTGGAAGGAGGAGAATATCCCCAAT
GTTTGTCGGTTTTACTTCACCACCAATCTGTGGTGCAATTTTGCTCCACTAGTTTAGACAATAATAATGA
GCAAGTCGTGACTCCTTTTGCACAGGCCATCCTTACTTGGTATGACGCCTACGGCCGCAAAAACCTGCCG
TGGCAACAAAATAAAAATGCGTATCGCGTTTGGTTATCGGAAATCATGTTACAGCAGACCCAAGTCGCGA
CCGTGATCCCCTACTTTGAACGCTTTTTAGAGCGCTTCCCGACCGTACACGCCCTCGCGGCAGCGCCGCA
AGATGAAGTGCTGCATTTCTGGACGGGGCTTGGCTACTACGCCAGAGCGCGCAATCTGCATAAAGCAGCG
CAAATGGTTGTGAGTGAATATGGCGGCGAATTTCCCACCGATTTAGAGCAGATGAATGCGCTACCCGGTG
TTGGCCGTTCTACCGCAGCAGCCGTGCTCTCTTCTGTGTATAAAAAACCGCATGCGATTTTGGATGGCAA
CGTGAAGCGCACGTTAGCGCGCTGCTTTGCCGTTGAAGGTTGGCCGGGGCAAAAAAGTGTCGAAAACCAG
CTTTGGCATTATGCAGAAATGCACACGCCCAAAGTGGATGTTGATAAATACAACCAAGCCATGATGGATA
TGGGCGCGATGATCTGCACTCGCAGCAAGCCAAAATGCAGCCTGTGCCCAGTAGAATCGTTTTGCCTTGC
CAAGCAGCAAGGCAACCCCCAAGAGTATCCGGGCAAGAAACCGAAAACCGATAAACCCGTCAAAGCCACT
TGGTTTGTCATGCTCTATCACGACAATGCCGTCTGGCTTGAGCAGCGCCCGCAAAGTGGAATTTGGGGCG
GTTTGTACTGCTTCCCGCAATCAGAGATCGCCAATATTCAAACCACCATAGATCAGCGCGCCATCGGCGA
TAGCACAATAACATCGCAGAAAACCCTGATCGCATTTCGCCACACCTTTAGCCACTACCATCTCGATATC
ACGCCGATTTTGCTGCAATTAAGCCGCAAACCGGACATCGTCATGGAAGGGAGCAAAGGTCTTTGGTATA
ACTTAAGCCACCCCGATGAGATTGGTCTCGCGGCACCAGTGAAACAACTGTTGCACACCTTACCTTTCGA
CATTGATAGCCACATTTAAAGAGGAAGAGTGAATGGCTCGCACCGTATTTTGTACCCGATTGCAGAAAGA
AGCCGATGGCTTAGATTTCCAACTCTATCCCGGCGAACTGGGCAAACGCATTTTCGACAACATCTGCAAA
GAAGCTTGGGCACAATGGCAGACCAAACAGACCATGCTGATCAATGAAAAAAAACTCAACATGATGGATC
CTGAGCACCGCAAATTGCTGGAGCAAGAAATGGTGAACTTTCTGTTTGAAGGTAAAGAAGTCCATATCGA
AGGTTATACACCGCCTGCAAAGTAGGAAATTTCGGATTTCATCTGCTTGCAAAAAATGACATCATGCCGC
TGGGTTATGATGTCATTTTCGTATCAGGAGTAGCGAAAGCTCGCTTTAGGAGGCGCATGAGAAAGTTAGT
GTTATGTATCACCGCTCTATTATTGAGTGGCTGTAGTCGTGAATTTATCGAGAAAATTTACGATGTTGAT
TACGAGCCCACTAACCGTTTCGCCAAGAACTTAGCCGAATTACCTGGACAGTTTCAGAAAGACACCGCCG
CACTGGATGCATTAATCAACAGCTTCTCCGGCAATATCGAAAAACGTTGGGGACGCCGCGAGCTAAAAAT
CGCCGGAAAAAATAACTACGTCAAATACATAGACAACTACCTTAGCCGCTCTGAAGTCAACTTCACCGAA
GGTCGAATCATAGTAGAAACTGTTTCACCTATCGATCCTAAAGCCCATTTACGCAATGCGATCATCACCA
CCTTACTGACTCCCGATGATCCCGCGCACGTCGATCTTTTCTCCTCAAAAGACATTGAACTCAAAGGCCA
ACCCTTTTTGTATCAGCAGGTACTCGATCAAGATGGTCAGCCGATCCAGTGGTCATGGCGCGCTAACCGT
TACGCCGATTACCTCATCGCTAACCATTTGAAAGTGAAGCAAGTCGATTTCAAAAAAGCCTATTACGTCG
AAATCCCCATGGTCAAAGATCAAATCGATATCCGTGGCTACAAATACGCCAGTATCGTGCGTAAAGCTTC
TCGCAAATACGACATCCCGGAAGATCTGATCTACGCGATCATCAAAACCGAAAGCAGTTTCAACCCCTAT
GCGGTGAGTTGGGCCAACGCCTATGGTTTAATGCAAGTGGTGCCTAAAACCGCAGGACGGGATGTGTTCA
AGCTGGTCAAAAACCGCTCTGGCGAGCCCAGCCCCGAGTATCTGTTTAACCCAGAAAACAACATTGATAC
GGGTACGGCCTATTTTTACATCCTGAAAAATCGCTATTTAAAAGAGGTTCGCCACCCCACATCTCTCGAA
TACAGCATGATTTCTGCCTATAACGGCGGCACTGGCGGAGTGTTGAGTACCTTTAGCAGTGATCGTCAAC
GCGCCATGCGTGACCTTAATGCCCTGCAACCTAACCAAGTGTATTGGGCGTTAACCAAAAAACATCCGAA
TGCGGAAGCGCGTCGTTATCTGGAAAAAGTGACCAAATTTAAGAAGGAATTTAACGCGGGATAACAAAAA
GCCCGCAGTTTGCTGAAAATAACGGCAATCAAACTGATTTTTCGAAATATTTCAAAAAACAGGTTGACGG
GGAAAGGGAAAATCCGTTTAATAGCGCTCCGTTGCCCGGATAGCTCAGTCGGTAGAGCAGAGGATTGAAA
ATCCTCGTGTCGGTGGTTCGATTCCGCCTCCGGGCACCACGAATTTTAGATTGTTGGTGTAAGACACAAA
CAGCAAAGGTTACGTGTGCCGGCTTAGCTCAGTAGGTAGAGCAACTGACTTGTAATCAGTAGGTCGCCAG
TTCGATTCCGGCAGCCGGCACCACTTAAAATTTGCCTCGATAGCTCAGTCGGTAGAGCAGAGGATTGAAA
ATCCTCGTGTCGGTGGTTCGATTCCGCCTCGAGGCACCACTATTAAAAGTTGTGCCATAGACACAATAAA
AATTGTTCCTCCTTAGCTCAGTCGGTAGAGCGACGGACTGTTAATCCGCAGGTCGCTGGTTCGAGCCCAG
CAGGAGGAGCCACTTTTAGAAACCCAGTCCTTGACTGGGTTTTTCTTTATCTGCATTTGGGATTTCGCTT
CTCACTTCGCAAACATCCCGCCTCACTTAACTGATCGTTTTCACCTCTTCTTTTTTATTTCGAGGCAAAA
ATTTAATCCAACTCATACTTTCACACTTACTTCGTATCAATAAATAAGCAAGCTCATTACTATCTCGCCG
ACATCAAACCGTCACAAAAATTTAATCTGCTTACACCTTCCCCATAGGGTTCAAACTATGAAATTAAAAA
CCCAAGCTTATTTATTATCTGCCATCATTCTCGCCGCTCTTCTCGCGCTAACCGCGACCGGACTGTGGAC
GTTACGTGTGGCCAGCAATCTCGATAACAAAGCGCGTGTAACCGAGCTGTTTAATAGTGCCTACAGTATT
TTGACTGAGGTAGAGAAGCTGGCTCAAGAAGGCAAGATGTCGGAGCCAGAAGCCAAAGCGCTCGCCACCC
GCCTAATGCGCAACAATCTCTACAAAGATAATGAATATGTGTATGTGGCAGATGAAAATATGACTTTCGT
GGCGACGCCGCTCGACCCACAACTGCACGACACCAGTTTTCACGATTTTAAAGATGGTAAAGGCAATAGT
GTTGGCCGCTTAATTCAAGATGTGCTGCGTCATCAATCCGGCAAGTTGGTGGAATATACGTGGACACAAA
AGCAAGCTGACGGTTCGATTGAAGAAAAGCTCTCGATCGCGCGCAAAACGCCACACTGGGGCTGGGTTGT
CGGCACGGGTATTGGTTTTAACGAAGTGAATGCGCGTTTTTGGTCTACCGCGCAATGGCAACTAAGCTTA
TGTGTGGTGATCGCCGTTGCGATTTTATCTCTGCTACTGGTCGCGATTCGTAAAATACTGCTGATTATCG
GCGGTGAACCCAATGAGGTACGCAGCGCAGTACAAGCGGTGGCACAAGGCCGCATTCGTCGTGAATTTGT
GATAAAAGCCCCTAAAGAGAGTATTTATGGTGCAGTGCAGCAGATGAGCAGCTCACTTGCAGACTTGGTG
GCTAAGCTTGAGCAATCCATGGTGGCTTTACGCTCTGAATTAGCCGGCGCAGGTACTCGCGCCAAAAGCA
TTGCCGAATTAACGGATAGCCAGCAGCAATCTACCGCCATGATTGCCACTGCAATGACCGAAATGGCCTC
TTCAGCGAACCAAGTCGCCGATTCTGCGCGTGATACCGCATTCAACACCGATCAAGCGGATCAGCAAAGC
CAGCATACGCAAAAGCTCATCCACAACACGGTAAGCAATATTCAAGGCTTGGCGACCCAATTACAAACTG
CGAGCACCGCGGTTGCCGATCTGGATCTGGATGTCAAAAACATCGCTAAAGTACTGGATGTGATTGGTGA
TATTGCAGAGCAAACCAATTTACTGGCGCTGAATGCCGCGATTGAAGCAGCACGCGCTGGCGAGCAAGGG
CGCGGTTTTGCCGTCGTGGCTGATGAAGTGCGTAACTTAGCGGGCCGCACGCAAACCAGTACCAAAGAGA
TCCAGCAGATGATCCACAATTTGCAGGAAGGGTCGCGTAATGCGATTCAAACCATCCAGATTTGTGGGCA
AACCAGTCAAAGCAGTGTGCAAGAGTCAGAAAATGCCGCTTCTGCGCTGGCATTGATTGTCAGCGCACTC
GAAAGCGTCTCTTCGATGAGCCATCAAATAGCCACGGCGGCCGCTGAGCAAACCCAAGTCAGCGATGATA
TTGCGCGCCGAATCAATATGATTGAAGAAAGTGGCTCAAAACTGAGCCGAGTGGTGATGGAGAGCCACAA
TAGTACGCAAACTCTCACCAAACTCGCCCGCGAGTTAGAACAGTGGGCTGCGCATTTTGAGGTCACTCGT
TAAGCATACTTTCAGTTCAGTGAGCGCAAAACGTTTCACTGAACTGATGGGTTACCCGTCGTTATGATAC
CCAAACTTCTTGACGTTGCCTGTCGTCAGCCAGTGCATTCATCCCATGAGCCTACCTACTCTATGATTGG
GATGAATACACTTAACCAACACGGCTGCAGCTTCAAGTAGGAAGGGTATAACTGAAAATATTTATCAAGC
AGGTATTTTTACGTACTTTGTGATTTTCTGGCTACGCTTAAAACTCTCTATTTCACTGAGCATGTGGGTC
TTGTGGTTCATTTAGCGATATTTTGGTAAACGAAATGGACAAAAACAGGCCATTAAGTATAGAAAAACAA
CAAACGATATTTTTTTTAGATTTTCATGTTGACGACTACCACGAAAAACCTTTTAATACACCCCGTCGCC
CGGATAGCTCAGTCGGTAGAGCAGAGGATTGAAAATCCTCGTGTCGGTGGTTCGATTCCGCCTCCGGGCA
CCACAATTTTGATTGTTGGTGCTTGCACGAACAATAACAAATGTGCCGACTTAGCTCAGTAGGTAGAGCA
ACTGACTTGTAATCAGTAGGTCACCAGTTCGATTCCGGTAGTCGGCACCATTAAAAATAATAATTCCTCC
TTAGCTCAGTCGGTAGAGCGACGGACTGTTAATCCGCAGGTCGCTGGTTCAAGTCCAGCAGGAGGAGCCA
CTTTTAGAAACCCAGTCTATGACTGGGTTTTGTTTTATCTGTCGAAAGTTTTATCTATCGAAAACCGCCC
CATTCTAATTGCTCTTTTGACTGCAAAAGAAAGGCAAACGGTTAAGTTTGCCTTAGAAAAGCTAAGCGCA
TAATGACGATGAGCTTACTTAATGCCTTTCTCCTTTCGGATCAGCTCATAAGCGTGTTGGATTTGCTGAG
ATTTTTCTTTCGCGACGTTCATCATCTCTGGCGGTAAACCTTTCGCCATCAGCTTATCTGGGTGGTGCTC
ATTCATCAGCTTACGATAAGCTCGCTTCACCTCTTGTGCACTCGCACTTTCGCTCACCCCAAGCACTTCG
TAGGCATCGGCCAATTGATGGCGTGATGAAGGCTGCTGCCATTGCTGCCCACTATGGGATTGCTGCTGCG
AACCACCAAAGCCACCACCTTGTTGAAATCGAAACGCCGCTTCCTGCATGCGTAAACGGCGCTCTAACTG
CTCGGAAGAAAAACCAAGCCCACGCGCAATACGATGCAGTACTTGACGCTCACTCGGGTGCACATCCCCA
TCAGCAAACGCGGAAGAGACTTGCAGCTCAAGGAAAAACTGTAGCAGGTCAAAACGCCCGCCCGTGGCGA
TTTTCACGCGCTCTAACACTTGCTCTAGAGGAAAATCGCTTTCTTTCCCGTCACGAAACGCATCTTGTGC
AGCACGTTTTTGCTCTAGGGTCAGGTTCATGCGATCCATCATGATGGTCGCGAGTTGGATCTCTTCTTTG
GTGACTTGACCCTTGGCTTTTGCTACATGCCCCATCACCGAAAATGCGGATTTAAAAAACTCCTCTTGGC
GCTCAGCTTGGCTAGGGCCTGCACCAAAGGTACCACTTTGAAAGCCAGCCTGATTTAAACGACGAGCCTT
ATCAAACTGGTGGCCAAGGAAGATCCCAAAGATTGCGCCAAAGGGGCCACCAAATAGGAAGCCAAAAAAA
GCGCCAAGAATTTTGCCAAAAATATGCATTATGTGCTCTCAATCTATGAATTTTTCTGGAGTGAAGCGGT
CTGATAGTGGCGCAAGCGTCAATTTCCTTTATGATAAGGACCGTTTATATTTCAGGCTCCTAAGTTCGGA
ATCCATCAAGTTCAACAGGCCACAAGTTCAACAGGATGTACAACCCCATGTCATGCTTTTCCCGCACGTT
TTTAGCCGCTTCGATTAGCGCTGCACTCTTTGCACCTCAGATACAAGCAGAAGCGAGTGTGGATGACAAT
CGCGCTCAATTACCTAATGGTGAGCAGTGTTTAGTCAACCAGCCTGAGCCTACTAATCCCGGCCAACAGC
CTATCAATGTCGAAGCGGATAAGCTAGAGGCAATCAATGGGCAGAAGGCGACCTATTCGGGGAATGTCGT
TGTCGTGCAAGGTAAGAAACGCATTGCTGCGGATAACGTGACTTTGCATCAACAAGAGAATGTGGTTGTC
GCTGAAGGTAATGTTCAGTTCAGTGATGGTGAGATAAAAACACACTCCACCAAAGCGACCAACCATCTCA
ATACCGATGAAATGACGCTGGAAAATACTCGCTACCAGTTTTTGTGTGAACCGGGCCGTGGTGAAGCGGT
GTATGTTTCGAAAACGGGCAAAGCCGTGTATGAAATTGAAGATGGCTCCATCACCTCATGTCCTGATGGT
GATAATGCATGGCGGATGCGTGCTTCCAGCATTGATGTGGATCAGAATGAAGAGATTGCGACCTTCTACA
ATCCGCGTCTTGAAGTGCAAAACGTACCTGTGTTCTATCTCCCCTATTTGACTGTGCCAATCGGTGATAC
GCGTAAAACTGGTTTTCTATACCCGACGGCCTCTTACGGCTCACGAAATGGCTATTCGTTTGAAGTGCCA
ATTTATTGGAACTTGGCACCCCAATATGACTTAGAAACCACCTTTAACTATATGCAAAAGCGCGGAACAC
AACTGAATAGTGTGTTCCGTTATCTGACCGATTTTGGTGCGGGTCAAATCAAATCTGAATATCTTGCCGA
CGATCAGCTGCACACTGAATTAGGCGATCGCTGGGCATTCCAATATGAGCATAACGGCATTTTCCAACAA
GCTTGGAAATTTGAAATCGACTACTCCAAAGTCAGCGATATCAACTATTTCTCTGACTTAGATTCGGGAG
TCGGTAATCGTGAAGATGGACAACTCATCCAAGAAGGGCGTGCCACTTACCGTAGCGACAACTGGGATTC
TGCGCTGTTGGTGCGGGATTTCCAACTACTGACCAAGGATACCACTAGCACGAACTTGCCTTATCGGTTA
ATGCCCCAGCTCAGCTACAACTACTATGCTCCAGAGACGATGAAGTATCTGGATCTTGACCTTGTCAGCC
ATGTCTCGCGCTTTGAAACCGATGCAAGAGGCAAACCCTCTGCAACTCGAGTACATATTGAACCTGGGCT
CAAAATTCCGTTCAGCAACACTTGGGGCAACTGGACAACCGAAGCACGTGTCTTGGGCACCTACTATCAA
CAAGATCTTGATAAGACCACAGATGCCAAACTGGAAGAGAGTGTGACACGCGTTATCCCTGAGATTCGCA
GTGTAGCGGGCATTGTGCTTGAACGAGATACGGTACTGCTTGATGACTACACTCAAACCCTTGAACCCAA
AATTCAATATCTCTACGTGCCAGAAAAATATCAGGACAATATTGGTCTGTATGATTCCACTTTGCTGCAA
ACCGACTACTACGGGCTATTCCGCAGTCGCAAATACAGCGGCGTAGACCGAATTGAGTCCGCCAACCAAG
TCAGCTACGGTGCATCGACTCGTTTCTTTGATAGCAACTATAAAGAGCGCCTCAATATCGCGTTTGGTCA
GATTTTCTATCTGGACAGCAAGCTCAATCCGTCCAATAAAAATCCAGACAGCACATCGGATAAAACCAGC
TATTCCGCTTGGGCCGTTGAGATGGACTTTAACTTTGCTGACTATCTGTTCTATCACGGCGGCATTCAAT
ACGACATCGATAGCCAAGCCGTTCAACTTGGCAACAGTACATTAGAATATCGAGTCGCCAGCGGTTATAT
TCAAGCTAACTACCGCTATGTTGCTAAGGATTATATTCGCAATACCGTCGGTGACAGCATTACCAATATT
GATGACATTACCCGAGACGGTATTTCACAAGCGGGCATTTTGGCGGGTTACCAGTTGAGTCGTAAATGGT
CGGCTAGCGGTCAATATTACTATGACCTGACCACAGACGAGGCGTTAGAGTGGCTGGCTAACCTGACTTA
CACTTCAGATTGTTGGTATGTGGGCTTTACTTACAGTAACCAATTAAAAAGCTGGAATGGCAACTTTGTT
ACGGATCCTTACGCGACTCCGATTTATGAGAATAACTTCAGCTTTAACATCGGGATTATTGGTTTTGGCA
CCAGCATTGGCGCAGGCTCAAGCATGACAGGTGTCGATAGCGCAGGTAACTCACTCGGTTATGGTCGCCC
ATTCTTCCTGAATAACTAATTCACCTAGCCTGAGGAAACTCAGGCTTAAAACATTTTAGATAGGACTGTA
CATGAAATTGTGGAAACCCACACTAATTAGCGTTCTCAGTGCGCTGACTCTCTTCAACGCTCACGCAGAG
CCCAAACAACTCGATAGCGTGGCAGTGATTGTCAATAGCGGCGTCATACTACAAAGTGATGTGGACAGCG
CCCTGAAAACCATCAAAGCCAATGCCAAGCAGAACAAGCAGCCTTTGCCACAAGAAACGGTGCTGCGCGA
ACAAGTATTGGAAAAACTGATCATCGATACTTTGCAGCAGCAAGAAGCGGATCGGATTGGGGTAAAAATT
GATGACAACCGCCTCAACGAAGCGATTAAAGAGATAGCGAAAAACAACCAACAGACTCAGGAGCAGTTGA
TTGCTTCGGTAGCGCAAGAAGGCTTAACTTACCCAGAGTTCCGTGAGCAAGTCCGTAAAGAGATGGCGGC
GAGTGATGCACGCAATGCCTTAGTTCGTCGTCGTATCAACATTCTGCCCGCCGAAGTTGATACGTTAGCT
GAGCTGCTGGCGCAGGAAACCGATGCCACCGTGCAATACAAAATCAGTCATATTCAACTGCGAGTCGATG
ACGGACAAGATAAAAGTACCGCGGAAACCTTGGCCAACAAGCTGGTCAACGACCTAAGAAATGGGGCAGA
CTTTGCGCAAATGGCGTACGCCTACTCCAAAGGTCCCAAAGCCCTGCAAGGGGGAGATTGGGGATGGATG
CGCAAAGAAGAGATGCCAACCATCTTTGCTGATCAGATCAAAATGCAGAACAAAGGCAGCATTATTGGCC
CGTTTCGCAGTGGTGTCGGTTTTCACATTTTGAAAATAGATGATGTCAAAGGCCTAGAAACGGTCGCGGT
CACAGAAGTTAATGCTCGTCACATTTTGATCAAACCGACCATCATCCTCAGCGATGAAGGCGCGCAAAAG
CAGCTCAATGAATTTGTACAGCGCATCAAAAATGGCGAAGTGACCTTTGCAGAATTAGCACAGCAATATA
GCCAAGACCCCGGCTCTGCCGCGCAAAAAGGTGAACTGGGCTATCAAACTCCTGATCTGTATGTCCCAGA
GTTTAAACACCAGATTGAAACCTTACCCGTAGGCCAAATCAGTGAACCGTTTAAAACCGTACATGGTTGG
CACATTGTAGAAGTGCTCGATCGTCGCGAAGTGGACAGAACTGATTCCGCACTGAAAAACAAGGCCTACC
GTATCTTGTTCAATCGTAAATTCAATGAAGAAGCCAGTGCTTGGCTGCAAGAGCTGCGTGCCAGCGCCTT
TGTTGAAGTATTGAAGGACGAGAAGGATGAGCAGTAAACGCATCATTGTCACAGCCGGTGAGCCCGCGGG
GATCGGTCCCGATCTGGTGCTCGCCCTCTCCGCGCAAGATTGGCCACATCAACTGGTGGTGTGTGCCGAT
[truncated: 3,863,092 more chars]
