# Supplementary material for: Chromosome assembly of large and complex genomes using multiple references
Source: Genome Res. 2018 Nov;28(11):1720–32. doi: 10.1101/gr.236273.118 (PMC6211643; doi:10.1101/gr.236273.118)
Supplement: Supplemental Material [file supp_gr.236273.118_Supplemental_Code.zip › Ragout-2.1.1/examples/V.Cholerae/references/O395.fasta]

>gi|227011820|gb|CP001235.1| Vibrio cholerae O395 chromosome I, complete sequence
TACATTCTTTGCTTAATTAAAAAGCGAAGTAATGTTGAATTGACTGTGCTGAATGATTGCTCATTCAAAT
GGTCACTCAGTTCATTGATAAATCTTTTTGATTATCATCAACGAGTGCCCACACAGATTGATTGGTTTAT
ATTGTTAAAGAGCTTTTCCTATCGAAATCGCTTTTAAGCTCAATTCGCTAGGGCTGCGTATATTACGCTT
ATTCAGTTGAGTGTCAAACGTTATTTTCTAACTTTTTCTTCTCTTTTGCTTTCACTTTGTGATTTGAATC
TCACGCCGTGTCAGTGAGGGCGCATTATAGGGAGACAGAGTTTTATGACAAGCTTTTTTTGACAAATAAA
ATCGTTCGCTCAAAAAGACAACAATGGAATGTTTTTCGAATAAAATTTCAACATTTGAGGGGGGTCACAC
CATTCGATTGGAAAAATATCAAGCATATACGTAAGATTCCTGTGTCTATTTTGTTAATTCATCGATAGAC
CGTGAATCTTCTTTCTCTCTGATGCGTAGTAATTCAATATGAAATCTGACAAATCGATGTTATGGATTGC
CCTGCTTGCCGTTATTGGTGCCGGGATTTTATCGCAATTGACTCTACACTCTTCTTTCGCTTTTCTAATT
GGTGTGGTTGCAACGGCTTTAATTTGCAAACTTTCTACTCACCCCACTCTTTCATCAAGCGAAGATGAAG
AGGCGTCTTCCACCACGAAAACACTCTATGTGGGCAATCTGCCCTATAAAGCCAATGAATCGCACGTTAA
AGAGCTGTTCGCCGAGTTTGGCGAGGTCTTTGCGGTGCGTTTAATGAAAGACAAACGAACAGGTAAACGG
CGAGGGTTTGGATTTGTGGTGATAGCCGCAAGCCAAGCTCAAACAGCCATTGATGCACTCAACGAAAAGG
AATATATGCAGCGAACGTTAAAAGTTCGCATTGCGAATGATCCTAAATCGGATGAAGAAATGGCTGAACA
GGATTAAAACCTAACTGTTCAAGCTTTATGTTCAGCGCACTTTCCTCCCATGGTGGTGCGCTTGCATAAA
TTCGATGCTTTTGCTTTGCACCAACCGCTTGCTCTATTCCCAGCAACTCCTGCACTCTGCGCGCAATGGC
CAAACCAGAATCAATCAGTTGCACTTGCTCTCCAAGTACTTGCTGGATCTCTTCTTTAATCAGGGGAAAG
TGAGTACAGCCTAAAACGGCGACATCAATCGTGTTCTTCAGGGGTTGCAATATGCTGGCTAATTCTTCGA
GATCGAGAGGCTTACCACGCAATTTCTCTTCAGCCATATTAACCAAGCGTGTAGACCCCAATAGCTCAAC
GTTTTTGTTGGCGGAAAAGTCACGGATCAGTTCTTGAGTGTATTGCCGTTTCACTGTGGCTGGCGTCGCG
ATAAGCCCAATCGCCTTGCTAGCAATCAGGGAGGCGGGTTTAATTGCAGGCACAACCCCGACCACAGGTA
TCGTGAGTTTGGCGCGCAATACGGGTAACACTATGGTGCTCGCGGTATTACAAGCGATGACCACAAGATC
GATTCGCTCTTGTTCAACCATTCGAGTAACCAGCGTATCAACTCGTGCGATCAGTGTTTCCTGGGTCAGC
TCACCATAAGGATATGCCGCGTTATCAAACAGATAGATATAGTTTAATTGCGGCAAGCGGGCTTCAATTT
CTCGATATACGGAAAGACCACCCACACCAGAATCGAAAATCAGAACACGAGGAAAAGATGGAGATGACAC
GAGTGCGACAACCTAACTAGAAAAAACGGAGAAATCATACTCTCGCTGCTACATTAGGCAATCCACCCCA
GATATATAGCATTAAAAAATCTAATTCAAAATTCATTATTTGACACATTACCAACATTTCAATTCTTAAT
CCTGAACCACATTAGCATTAGAGTAAAAATTCTATATGTATCAATAAGAAGAACCTTTCTTTCCTGTCAT
TAATCTTACAAAAGAAGAACAAAAAACGAACAATACAAACTTAACCTCCCCACGTGGAAACATAAGTAGT
TTTCATGAATAACTTCTTTTCATCCAAGGATGAGATCGTTATTGGTGTGCTCAACATGATTGTTGTGAGC
CACGACCCAACCATTTTTATTCACTTTTTAAGGAAACTTATCATGTTTAAAAAGTTTTTAAGCTTATGCA
TTGTTTCGACGTTTTCCGTCGCAGCAACCTCAGCACTTGCCCAACCCAATCAGCTTGTTGGCAAATCATC
TCCTCAACAATTAGCACCATTGATGAAAGCCGCTTCAGGGAAAGGCATTAAAAATCAATACATTGTTGTA
CTCAAGCAACCAACGACAATCATGAGTAATGATTTGCAAGCTTTCCAACAATTTACTCAACGATCTGTCA
ATGCATTAGCCAATAAGCATGCACTCGAAATCAAAAATGTTTTTGATAGTGCGTTAAGCGGTTTTTCTGC
AGAGCTAACGGCTGAGCAACTACAAGCTCTTCGTGCCGATCCTAACGTCGACTATATCGAGCAAAACCAA
ATTATTACGGTTAATCCGATCATCTCTGCATCAGCAAATGCGGCTCAAGATAACGTAACCTGGGGAATCG
ACCGCATCGATCAGCGCGATCTACCGCTCAATCGTAGTTATAACTACAACTATGATGGCAGTGGCGTTAC
CGCTTATGTGATCGATACCGGTATTGCTTTCAACCATCCTGAATTTGGTGGACGAGCAAAATCCGGCTAT
GACTTTATCGATAACGATAATGATGCCAGTGACTGCCAAGGCCACGGTACACATGTGGCAGGCACTATCG
GGGGCGCTCAATACGGTGTAGCTAAAAACGTTAACTTAGTTGGTGTGCGAGTGCTGGGATGTGATGGTAG
TGGTTCAACTGAAGCGATCGCCCGTGGTATTGACTGGGTGGCTCAAAACGCGTCCGGCCCTTCTGTTGCC
AATTTGAGTTTAGGGGGAGGGATATCTCAGGCGATGGATCAAGCAGTGGCTCGACTCGTCCAAAGAGGAG
TCACGGCGGTCATTGCTGCTGGTAACGATAATAAAGATGCTTGCCAAGTATCCCCTGCACGTGAACCAAG
TGGTATCACTGTAGGTTCAACGACCAATAATGATGGTCGCTCTAACTTCTCGAACTGGGGTAATTGTGTA
CAGATCTTCGCACCAGGATCTGACGTCACTTCGGCGTCGCATAAAGGTGGCACGACGACTATGAGTGGTA
CGTCTATGGCCTCACCCCATGTAGCTGGTGTCGCAGCCTTGTACTTACAAGAGAATAAGAACCTCTCTCC
GAATCAAATCAAAACGCTGCTTAGCGACCGATCAACCAAAGGCAAAGTCAGCGACACTCAAGGAACACCA
AATAAGCTGCTGTATAGTTTGACCGATAACAATACCACTCCGAATCCTGAGCCAAATCCGCAACCAGAGC
CACAACCGCAGCCTGACAGCCAATTGACTAATGGTAAAGTGGTTACAGGCATCAGTGGCAAGCAAGGTGA
ATTGAAAAAATTCTATATTGATGTGCCTGCAGGTCGTCGCTTGAGTATCGAGACCAACGGAGGTACGGGT
AATCTTGATCTCTATGTTCGTCTAGGTATTGAGCCAGAACCGTTTGCTTGGGATTGCGCATCTTATCGCA
ACGGCAATAATGAAGTTTGTACCTTCCCGAATACCCGAGAAGGTCGCCACTTCATTACACTCTATGGCAC
CACTGAGTTTAACAATGTCAGTTTGGTGGCTCGCTACTAACATGACGCATTAAACAATAAAAGCCAGTCA
GATGTTCTGACTGGCTTTTGTGATTAAAGACAGTGTCTAAGTTTAAAACTGATAACCAATATTAAGATAA
TACGCGCGCTCAGCAGCAGGGTAGCCATTGGCGGTTTCGTACTCTTTATCTAATAAGTTATCAATTCGAG
CGCTAATAGTCGTCGAGTCTGTGACATAGTAGCTAACTGAGGTATCAACGAGAGAATACGCATCAAGTGT
TATGTTTTGAGTGGGGTAAGTGTTGTAGTCCAAATCTGGGCGTTTACCTACATATTGGTAACCAATTGAC
CAATCCACTTGTTCGAAAGCCACTAGCGCATTCCACTTATACATATGCTCAGCACGACGCTGTAATGTTT
TCCCTTTACTATCATCGGCATCTTTGAGGTCAACACTTAACTGGTGCTGCACAATTCCAGTGGCAAACTC
GGCTGTAAACTCAACTCCTTTTATATTGCTCTCACCTATTACGTTTTGGTAATTCTTCGTTGTTGAGTTG
TAATCGATCAGGTTATTGATTTTGTAATCATAGCCAGTGATAGACCATTTAATACCTGAAAATAAGCCGT
AGAAGCTCAACTCTGCTGAATCTGCGTCTTCCGGTTGTAAATTAACATTGCCATAAGACGGATCGTACTG
TTGATATAAATTGGGAGCCTTAAATGCTGAGCCATAAGATGCTTTAACCCCGAACTCAGGGATAAACTGA
TACCCTAGAGCAATGTTGTGGGTAGTTTGCGAACCATACTCTTGGTTATCATCAAAGCGTAGACTTGCCT
CCAACAGCCATTGTTGCCACTCAGCAGCAACCACAGCAAATGCAGCAGTGTTGCTGCGGTCAAACTCTTT
ATCCGCTGTTTTATCAATATACGACTCGTCTCGCCAGTCCACACCACCAGCGAACGTCCACACATCATTG
ACCAAATAGCGATTAATCCACTGGATATTTCGTTGTTCAAGATTATCCGATGTGTCCGAGTATTTTCCCT
TAGACTGGGTGTAATCCCATGATTTTTGCTTCTGGGTAGTTAGCTGCAATTCAGATACCCAACGTTCACT
TTGATACTGAGTACCAATTGTAAAAGAAAGGTCATCCTTTTCTGCCTCTTTATAGTCACGAGTACCATAG
CTGTTGTCGTACTGATAAATATTTTCATAAGCGCGGGCATTGGCAAACAAAGACCAAGACTCATCAAATT
GGTGCACGTAACCCAACAACGCATTATCTGACCTGAAACCGTGACGATCACCATCATTCACTCCAGGAAC
TGGACGAACGTTGTACCCTTTATCACTCTCTGTGCCCAAAGCCACATTCATCTGGCCTTTTTCACCAATC
GCAACCCCAGAAGCAATACTGAGTTCTTGGTAATCCAATGAACCCAGTCCAGCACTTACGGTTGTGCCTT
GTTGTTGTGAACGAGCTTTAGTAATGATGTTAATGACACCACCAATCGCTTCAGATCCATATAACGAAGC
TCGAGCGCCACGCACATACTCAATACGGTCAACATAAGTTAGTGGAATTTGGTTGAAATCGACCGCTCCT
TTTGCAGCACGAGCAAAACGAATTCCATCCACTAATACCAATACTTGATCTGAACTTGTTCCACGTACGA
ATAAAGAGGCTAACTGACCACGTCCACCATTTTGCGTGATCTGAACACCCGTTAATCTACGTAACAACTC
AGGCAATGTCTTAGCTTGAGTTTGTTCGATATCTTGGCGGGTAATGATTTCCACATCCGCCAAAGTTGAA
CTGGCCTTTTGCTCAAAACGATTTGCCGTCACAACAACCGTTTCTTGAGGTTGTGCTTCGTTGGCGTGTA
AATAAGAGATAGGGGTAAGCAGCGATGCTAGAGCGATCGCCAGTGCTGATTTTTGCATTATGTTGTCCTA
AATCGCGTGAATCCTACCGAGTGCAATACCACTGCATAACTCAGTTGCTGGCAGGTCTTCGGACTTGAGA
GCACTGTTGGCCTACTGGCTCGACTTCCCACTCGAAAAGCAGTGTCGTTTGAGCGTTCGTTCTCTCTTAC
CGCTGCGCGTCATAACCATACAGTTGGGAAATAAAACGTAAAAAAACTAGACAAGTGAGGACAAAAGGCT
TTATTAACAAGCAATTACACTTAGAGCCACATGAAAACACTCATAACTCAATTAAGCGTCTAAATTTTTC
ACATTTACTTTCGGTCTATCTAATTTTTTATTCCTTTAGACCATTTAAGAAATGGCAAACTGACATTGTT
AAACTAGTATGCATCGGATGTATAGACGGCTAATACCTGCCAAAGCTTAGAGTAATAGATAACTCATATG
ATTACTAATTTCAGATATTGAATTTTTATAAAGTTGAACATGAGATTTTATCATGATTGACAATTCAATC
CATGCAACAATGATTACGCAAACACTCCTCCTTCAACATGAGTCACTGGAGATATAATTTGCATAAACTA
GCTGTGCTTTCACAACTGTTGTCTAACGAAAATGTTGAACTACTGAATTTGATTTCTCGCGAAAAGCCCA
ACCGTCTTGACTAACTTTCTAAAATGAGTGGGCGCAGCATCAAGGATGTTACTGATACTTTGGAAGCTCT
TTCATCTAAGGATTTTGCGTATTTAGAGGTCAATATCGACCAATAGCGTTGTTTACGACATTCGAGATCG
TTATTGGCAGCTCCCTTTTACTTTGAATCGCCAACAAATAAGAATAACAAACAAGTTGCGTTGGAAAGCG
CTTAACACGTAGTACAATACCCTGGTCTTTCTGGGGGCATATGCATGTTTAAAAACATAAAATCGATAAA
AAATTTCGGTATTTTCAAGGGTGCTAGGACTAATGCTGGTCAGCCTTTCTATCAATTCAATCTGTTCTAT
GGCTTTATACCCAAACAACTTGAAGTTGCAGGTGGGCGGCAAATGAGTGAATCCCCATGAGCATAGATAA
AGCTATGTGATTGGGGTGAACGAATGCATCCAACACCGCTGCAGCTTCAAGTAGGAAGGGTATATATACA
GTATGTTATGGTTGTATATGGGGGCTTTTTTGTGAGTAAAAAATCTTTCTCAGACACTTTAATACTCCCT
GCACCAAGTGGTGGCATCAGGTCAATTTCTGCAAGAACCCTTTTTGCAGTAACTTCGCTGCACAGCCATT
ATTCTCAAATCCGATGATATAAGGTTGGCAGCATTGGTTTCCAATGCCAGCCTGCATGGTATTGATAGAT
TCTTCATGCAGGCTAGACGTAGAGTAAGCGTGTTTGAACGACCATTTTCCAGTGGCACGAATAGCAGGAG
GGTATGGTATGGATACAGTCCATATAAGACCGACATGTATATTAAACTTGCTGATTTGTATAGATTATTT
TACAACTTTGTCCTTAGGGGAAAGATGGAAAAACGCCAGCTATGAGATTAGGTATAGCAAAAGGCGCAGT
TTCTATAGAAAAAATCATTTATCACAATGATGTGAAAGAAAGCTTGGGCTACATCAAATATTGGTATAGT
ATTCATATCAGTTGGTTGGGTTATACGACGACTATTTGATCAAAGTAACTCTCTGATAGATATGGCTTAA
AAGTGCTTGACAGCAGTGGCTACGAGTACTAAAGCATAAGTGTAGATTGTGGCGGTAGGAACATCCCCAC
GTAAAAAACACCAAATTCCTTGTTTGTTGTGGCGGTAGGAACATCCCCACGTAAAAAACCTAAATTCCTT
GTATTATCTACAAAAAAACCCTGACTCAAGTCAGGGTTTTTTTGTATATGGGATCGGATATGGAACTAAA
AAAATTAGATCAATCTTTCTATGTAGACAACCCCAAAGTAGAACAAGATTTGGATTTTGATAGTCAGTTA
GGCACATGGAATAGCAGTAAAACCAGAGGTCATGGCATTGTTAAAATTACCATTAACGGATTAACATTCG
CCATTCCTGTAAGATCATATATCAAGCACAATGCCTCATATATCTTAGAGGTGAACCGCCAAGATCGAAC
CATCAAAGGCATGGGGCTGGATTACTCAAAGGCACTCTTAATCAGAGATGATAGCCATGTTACTGATGAT
GTATTTGTCTTACGAAATAAGAAGTCTGGTAAAAAACTCATCGGCAAAGAAGAACATATAACCAGTCAAT
TTCAGAAGTATGTTGAAAAATATATTGATGCAGTAAAGCGCAACGATGCCAATATATACCCGTTCAACTT
GAAGATGCAGGTTTCAATATCTGAAAATTGTCCGTAATTCTGGATGCGAGTGAGCCTGCAACTTCTGCTA
GCGTCACATCAAAAAACTTTTTGATAGCAGAGGTGAATGCTGCTTTGGAGGGAAAATAGACATTGTTCCT
CACATGCTCATTCATTACTTTCCAAAGCCGCTCTATCGGATTTAAGTTTGGACTGTATGGTGGCAAGTAA
TGAAGCTCTATATTGAGCACTTTTGCCGCATTCTTCACCATTTCTGACCGATGATAGGCTGCGCCATCAA
GCACAATATGCACGGTTTGCTCTAGTGGATAACACTCTTTCTTGAGCTTCCAAAAGAAGCGAACAATACT
CTCGCTATCTATCGTCTCATAAGTATCGGTGATCGTGTCGCTAATCTCTTTCAGGGGTAGAGCACCGATT
AAATTCACTCGAGTACGACTACCTGTCGTTTCAATAAGCTTATCCTGCCCCTTACGGATCCAGCCATAGC
TGAGCTTTGTTGATTGAGTCGGATGAACAGCATCCATGAAAAGCACTGGTGCATCATTGGACTTAAGCAC
CTCGTTGTAATACTCGATAAATGCTTGCTGCTCTTCAGGTTTTAGCTTGTGCGGTACACCTTTGGGCTTT
TTGTATGAAAAACCGTGGTGATGTAACCACTTATTCATGCCTGCAACTGTGTAGCGAACGGCGAATTCAG
CCTCGACGTAAGCAACGATTTGATGGGTATGGAAATAAGTTTTTTCAGTCAAATGCTCGATTAGATGCAT
GGTTTGGGTAGCAGAAAGCTTACTTTGGCTTCCACCATTTTCAGGCTTGAGTTTTTCAGAAAGCACGTAG
TCGCTGAGGTGACGTGCAACAGTCGATTCGTGAATGCGAAGAGCTTAAGAAATCATCGCCTGACTCCAAC
CTTCAGACGCAAGTAAGACCGCTTTGATGCGGTCACGTACTCGACCATCACGAGTGGAATCGTGCATCTC
TTCGAGTTGTAGTTTCTGTTGGGGAGTCAGTGTTATTTTCATGGAGCGTAGCATGATCCTGATTTTATGA
GAAATCAAGCATCTTCAATGATCACTGGTATAGTGAAGAAGTGGATGTCTTACTATTGTGCAAAAGAAGG
CAACCAAAAACGTTCGCAGTACTTCTTAATTAACCGTAAAGGCGATCATTCGCAAATTGACCAGTTGCCT
GACTTATTGAAGAACCATAGGTCTGAATACGCTTATCTAATCAGTAAAATCAAAGAAGCTGTCACGCAAC
CACAAAACTGTGACGCTATTGCTGTTCAGTCGTATATCAGAAAAATAATGGAAGTGTATTTTTCGTTCAG
GTTTAACCTGACTGATTTCAGAAAGCAAGGGACAGATCATATCGCCCCTAATTTTTTGAAAGGTATTGAT
AACGCTGAAGTGAAGGCAAACGCCTTGTATGAGTACATGAATGAAAAATGCCATGCGAAGTCGATGGAGC
TTGGTACACAACTTCCTGAAGCCGTACAGCCACAATTGGCGGCTATTTGGGACATAATCTGCACTGCTAT
TGAAACGAATGATAAGCCACATTATGACGCTTATTTCGCTTGATATATTCTTCGCGTTTTGAACTCAACC
TAGAGTCAGTGATTCCTTCGCTGACTCTATTAGCTAATACGCTGTAGCCAAAAAGCAGAGAGTAGAGATG
AGATTGCCCCATGATCTTTCGTGGTCATTGAACTCTCCGCAACATAGCTGTGAAAAACAGCCCTATCCCT
AGAATACACTCCAATTGATTCAGTCCAAACCACATACAAACCTAACTCATTAAGGCAGAAGTTCCTTCAC
ATCACAGCCCAAAGTGTCCGCAATCTGATACAGCTTCTCAACCGTGATATTGACTTCACCGCGCTCAATG
CGTCCCACATAACTTCTATCTATCTCTGCGAGCAACGCGAGTTTATCTTGAGTTAACCCCTTGGATTTTC
TCATTTTTGCAATGCGTTTGCCCACAAGTGCTGCAAGCTTCTTGTTCATGTTTTTTATTTATGAAATTAA
TTTGTTGAACAATTGCACAGTTGCGGCATATAACTCCACGGACTATAATCCTCAAAACCATCAATAAAGA
CCGTTTTTTGAACACATGAAGGTAAAGATCAGAAAAGAGTTATTTCTCGCCATTTATTACAATGAACATT
TCTCTGCCAATGACTTAAAGTCCTTTCCAATAGACTGTGATGAGAAAGAATACTTATCAGATGAATACGT
CGAAAAAAAATTGAAGGAAATGTCGCTTATCGGCGCAATCCTCTCATGCGGCTTCGATAAACGCGGCGAT
GAGAAGTTTTCCAAAGGTTTTATGTTCAACCATACCGATTGGGAGGTTGTTGATTACGATAATTACAGTG
AGGATTCCAATTACCTTTCCCTCAAAAAAGAAAGTCTCTTGACGATTTTGCAAGATAAACAGTCAGAGCT
GTCAGAGTCCAATTCTCTTCATCAAAGGGCATGGAAGCATTTCAATCGGTTGTGTGCGCAATACTCCGAG
CTTAGGCCATGCATAGAACAATACATCTCAGAACATGACAATCGCAGATTGGATATCAAAGCCGAAATGC
TGGCAGTAGAAAATGCAATTAACCTCTACAAGAACACAGCCCAACTAGAAGAAAGTGGGAGCTAATTTGC
ATAATCCTATACTTTACGCACATGCCACAAATAACAACATGCTTGTGGGGCAGTTTGTCCAACAGTCGAA
GACCAACTTATCATTTTCATACTCTGATGAGTGGTTAGCATATGATTCAGCCTTTCCGCTTTCGTTAAGC
CTGCCGCTCGTAAAGGGAGAATGTGCATCATTTTACGCACTGAATTTTATTCACAACCTGCTTCCTGACT
TGAAAGAAGAACGATTCAGTCTTGCTCAGTCGGTGGGTGTGCAATCCAACGATGTATTCACTTTACTCTC
AAAAGTTGGTCACGATTGCACGGGCGGCATTTCATTTACTGAGAGTAGGGAGCCGCCAAAGATAGGGTGG
AAATATCGAGAGATCTCGGCAAGTGAATTAAATGAACTCGTTACTCAGCGTAAGTCATTTCTTCCATGTT
TTGGTGACTACAGGCCATGTATATCTGGTACACAAAGAAAAACCACGCTGATGAAAACAAATGGTAGGTG
GTATGTCCCACAGGGAACCGCGTTCAGTAGTCACATAGTTAAGTATCCGATGGATGTGATTACCCAAAGT
AACTCCGTGCTAGATATGAGTAGCAGCATTGAGAATGAATTCATCTGTACTCAAATAGCAAAGGAACTTG
GTTTTAAAGTCCCCGACATTGAGATAATAACCGCAGAATCAGGAACTAAAGCCCTTGCAGTAAAACGGTT
CGACCGATGTTTTGGTGATGGAGTTGTGACTCGTAGACACCAAGAAGATTTCTGCCAGATTTTGGGTGTA
CCTGAACATCAAAAATATCAATCGGAGAACAACCTAAGTGTCTCCAAAATTGTTGATGTTTTAAGTCTCT
CTGCGCAAAGCAAGGCGAACAATCATGACTTTTTTAAATTCATGATTTTACAGTGCCTTCTTGGTGCCAC
TGACGGTCATCTCAAGAATTTTTCCGTGCATATTGATACTGGCGGATACTATAAACTTGCACCGTTCTAC
GATTTGCTATCAGCTTACCCTGCTGTCAGTGCTACAGGGTTAAATAAGCGCAAGCTAAAACTAGCAATGG
GACTGCAAGCATCACGAGGATACAAATACCATATCAGCAAGATTTGCTTACGGCATATAGAGCAGACAGC
GAGTCAGTTCGGTATCAGTAATGCTGAATGCCATGAAATCTTCTATGCCTTTCTCGCTCAATTTAGTAGC
GCACTGAGTTCTATAGACAAAAGATTCCCTGGACAGGAGTTTGCGTTGGTAAAGGATGCAATATTTCAAC
ATGCCACTGAAATCGTTGAAAAGTTAAACAGAACAATTAAGTAAACATCTGGTGTAACAATGGTTGCCCG
TGTTGTAAACATACTCGTTAGCAGTGAGGGGAAATATGGCTGAAACCACGACCAATGGAAGTAACACGAC
TCTCGACTTGAAGCAGTCTTTCGCGCTGTTAAGTGTCGATAAAAGCGGTATCGTAACGATGAAATTTGGA
GATGAAGTAACGTTTTTTATGAATGACAAATGTTCAGCAATCACGGCCGATTTATTAAAAGTGATTGCGT
CAATAAAAAATGGGAGTATCCAGCAATGAAGCGCGAAAAAGAAAAGATCAGTGGACTAACAGAAACTTCG
TGTGAGAACCACTTCTGTTGATTGCTCCTTCCCAAGAAATGAAAAAAGAATTAGATGTGATCGTCGGTGA
TTATTCAGTCGATTTAGATGGCGACTATTAGGAGTGAGGATTGTATGAAAGCAAAAATCGGCATTCTATC
AGAAGAGCTTGCTCGTAAGCGCATGATTCGCATTGCAGAAGGAAAAGTGACGCCTGAAGAACCTTACCCA
AAATTTTTGTTTGAGTCACTGGCTGCGCTTTCACAACTCTTGTCTAACGAAAATGTTGAACTGTTGAATT
TGATTGCTCGCGAGAAGCCAAACAATCTTGATGAACTTGCTGAAATGAGTGGGCGTAGTATCAAGGATGT
TACTGATGCTTTCGAAGCTCTTTCATCTAAGGGCTTTGCTTATCTGGATGTGAGGGGAATGGAATCTCGA
CCAATAGCGTTGTTTACGAAGTTCGAGATCGTAATGGGCAGTTCTCCTTTACTTTGAATTACACACAATT
GGACATTTCCGAGTTACGTGCGATCACACTTAGGCCCCAACAAGTAGTTGGAACAATACAGTAACCACAT
GACTTGTAGTATATTAGTGGCATATGCACTTGTGTGCTTTTTAGGGAAATTCTTATGTACATCAAAAAGG
TAACGATCAAAAACTACCGCAGCTTCCGCTTTTTCGAAGCACAGCTTCAGCAGCTAACAGTTGTCATTGG
TGAAAACGATACTGGTAAGACGAACTTTTTCACCGCACTTTCGTTACCGTTAAGCGGCAACCAAATAGAC
TTCAACCAGAAGCGATTGAGTGTCTCAGACATTAACAAAGATGCCGTGATTGATTTTCTAAAGTCTGTTG
TCGATGATGACACTGAAGATAATCAGCTTACAAAGATCCCTAAAGTATCCGTAACCGTAGAGTTCGCAGA
TCCGAAAGATGCTTATGAAACAGCTCTGTTGGCTAAGTGGATTGTTGCTGATGGAGGCGAAGAAACATAC
AAAATTAGATACGACTTTAAGCCTAAAGACGACAAAGACTTGCTTGAGGTTGTAAAGAAATCGCTCGCTG
GTAAGACTTTAGATGATATTAACTGGTTTACTCTACCCGTTGAGCTTTACGACTACCAAGTCGTATCTGT
GAACAACGAAAAGCCTATCGCATACAGTGACTTAAAACACGTCAGTATCCATAGTATCAATGCAGAGCGA
GATGACTTCTCAGAAAGCAGTTCAATGAAGTCCAATAGCATTTTCACCAAGCTGCTTATGAACACTCTCA
ACGATGACGACAAAGGTCAGATCAATACAGCCTACTCTGAGTTCTTTAGTGCTATTGAAAAGACTGAAAC
ATTCGACAAAGTCATTGGAGCTAATGACGATTTTGAGAATTACGACAGTATTATCAAACAGCTTGAGTGC
ACTCCTAACCTGCCTAATTTGAAGAACATCTTATCGAACATCACTTTGAAATACGGTAATGAATTTCTGT
ACCAAAAAGGCTTAGGGCAACGAAATCTTATCTACATACTCATCCTGTTTGCTTACTACAAGTCATGTGG
TGATACATTCAACTTGTGCTGTATAGAAGAACCAGAAGCACACTTGAGCGTTAACAACCTTCGTTTAGTA
AGAGACTTCATTGAGAAAAGCTCAAGCAACAGCGGCTCGCTTGTACAAACTATCATTTCGACCCATAACC
CATCGATCATCAACAAGTTGAAGCTTTCTAATGTGTTGGCGTTTACTGGCGAGAAAGCAATTAGTCTGTC
TGATACTCCAACTAAGCTAGTTGACTACCTAAGAAAGAGACCTAACTTCGACATCTTAAAGCTGCTGTTT
GCGAACAAAGTAATTCTCGTAGAGGGGCCGACTGAAGAAATGCTAATCAGCACTTATCTGTCTAAACAAC
CAGCCCTCAACGACATCGATATTATTCCAATTGGTCAACGTGGTTACGCCACTTTCTTAGATATATGGCT
AGCCTTGAACAAAGATAACCAGAATAAGAAAATTGGTGTTGTCCGTGATTATGACAATTCAGATGCGGCT
AAAGCCAAACATGATACCTATGACACAGCGCATGCGAATGTCACTGTAAGAACAACAACAAACTACACAC
TTGAAATTGATTTAGTAGAAGCAGAAGACAACCTAGCTTTACTAAATGATTTATTCGAAATGGAAGGCGA
CCTCGACGCAGTATCCAAGCACATGATTAATGGTAAGACAGCAAGAATGCTTGATGTATGTGATGCGATG
GTTGATGAAGAGAATCCACTGGATATCAAGTTACCAGCTCACATCGCTGAGGTCATCGAGGCGGTATCAT
GATAGAAGTACAGATTGCTGGTGCAGGTGCTGGGAAAACTTATGGCTTAGCAAAGACTTTGATAGAGCAC
ATCGAAGCTTGTACTAGTCACAAAAAGACATTTGCACTGACGTACACAAACTCTGCAACAGCGAAGATAG
AACAAGAGATAATCAAACAGCATGGCTTTATTCCGTCGAATCTCTGTATACAGACCGTACATAGCTTCTT
GTTAAACGAAATCATCTACCCATTCTCGTCATTCACTCTCGGAGATGTGTATAACGACGCATCAATAATG
ATGTTACCGAGCGATGCTAGATTCAAAAACTGGCACTTAAAACGATTAAAAGATAAGAACGTCATTCATG
CCGAGAGCGTATACAACATCGCTAAACAAATTGTTGATGAAACCATCAGCAAGCACAATAACAGAGCGAA
GAAAGCAAAAGTCCGCAGACTATTGGCTATTCTAGGAAGCTGCTTTGACAAGATATTCATCGATGAAGTC
CAAGACTTAGACAAAGATGCACTCCGTTTTTTCGAAGTTCTAGGGTGCAACGATATTGATGTGTATATGA
TCGGAGATCCAAAACAAGCCATCAAGTTTCCCCAAGATCTTGATGCTTTCGTTCGAAAAGTAGCTCCAAA
AGAATACGCGACTATACTACCGATCAACAATCAAACCAGACGAGTACCCACAGAGATACTAGCGGTCTCA
AACAGCTTCTGTTATGAAGGTCAACAACAAGAGTCACTATCAGAAATGGTTGGTGAACTCATGTACATTG
AATCGACGGACGGACGATATGACGAGCTACTAACGAACTACTTAGATACAAAACAACTTGTTTGTATCGA
CAAAAAGAATGGTCGCTATACCACTTCGTCTAAACACAAACACGCATTCCCACGAGAGATCGAGGAAATG
ATTCGTGATTCTAACCACAAGAAAGACAAAGCTTTGTTTGTTAAAGCAGCTTTTTCTGACTTTATGGACG
ATGTCGCCGAAGTCGGTGCAAGAATTGCTATCAATAGGCTAAAAACCAGTCATGGCTTGACACTTAGTAA
ACAACACTTAGCCCAATTACTTGAGCTGTGCAATTCTTGTACGGGACATGACGTTCAATTCAAAGTCCAA
AGTATCGAATCTATCAAGGGATTGGATGCTGATGTGTGTGTAATCATACTTAGCTCTAATACCCTAAAAT
ACTTGACCCAAAATGCTATTAGCGAAGCAAACCGATTTAATAAAGAATGGAAAAAGGTCTATGTCGCTCT
TACTCGTGCCAAGAAGAGGTTGGTATTGGCTTTAGATCACGAGTTACTCGCTAAAGAAGATATGGCGGCT
GTTAGGGACTCCATTGGTGAACTGGGATTCGTTACTCATAACTAGTATGCATCTGTACACAAACACCGAT
GGAGTCTAGTAGAAGACTGACTCAAAAAATGTGTGATATCTAGCGACCCTGTAAATAATTTTTTTTGCCC
CTGATTGTAACTCGCTTTGGGGCAGATCTGAGCTAGCCAAATCAGCTAGCTCGAAGATGGACAGAAATGA
CTTAGATTTACTGCTCTACACCATCTGGTTCGGATAAGCTGAATTTGGGTAATTAGCAAAAAGTCTAGTT
CTAGTATTCAATCAACTTGATGATTACCCATCACTCCAAACCTCAGCAAAATTGGCATCTGTTGAGGCTG
GGCCAGGTACTGCCTCATCAATTGTCATTCTCACTGGAATATTAAATGCGGAGCCAAATCCCACAGCATC
TCCTCTAGGTAAACCAGATATTTCGCTTAATACAGTTTCATTTCCATTTTCCATAGCATGTCGTAATGCA
TTGAGATCTCGTTCATTAGTTAATCTCAATGATAACCAGTTGGAACACATGGCCAAAACAGTAGAAGAAA
GTTCAGATGGTCTCTGTGTACTAACTAGTAATGAGCAACCGAACTTGCGACCTTCTTTAGCTAATCGCTC
ATAAGCTTTTAATTGATTTGCATCTTCAGCATAAGGGTCACGCAGATATTGATGAGCTTCTTCCAATAAG
AGTAACGTTGGGTAGCTATTATTTTGCCCACGCTTAAAGAGTACTTCTGCGTACATTTCGAGAAGAGCGC
CTAGAACTAACGGGGATAAATCATCAGCTAGTCCTTTCAAGTTGATTATGTGAACATTCCAATCTTGAGG
AGTTCCTTTTGGTTTACCAAAAATATAGTCAACTTCATCTTGTAGAGGAGCGTCCCAAGTCTTCGCTGCA
TTTATGCTTTGCCCACCAGTTGTGTCTAATACTTCTGTAAAACGAGAGTCTTCGGAAAGCTGCTGGATAA
TTTTAATCAGAGGTAGAACATTTCCATAATTGAAAGCATTCCTTTCACTTGAACCAGCATTTCGACTCGC
AGCCACACAGCCAAATTCTGCTACTAAGTTGGCTAATGCCTTGAACGGAGGCCATTGAACTTGCCTCTTT
ACATACTGTTGTTGAAGAACATTCAACCAGGAGCTTAAATTAGCTTGATTGTTTGGACTACAGTCATCTA
CTAGGGCGAAACTATTTGTAATACCAGAGCTTGAATCATATTGCTCTACCAACATTTCATTCGGATTGGC
TGGATTTGTCTTCACAAAAGGTAAAGAACGCAGTGCGTTTCGTAGTGCTGGTAATTGTGTTTTGTCACTC
GGTCTAAGTAGTTTGATTAAACCAGCCCAGCCAAGAGACTGGTAAGGTATCCGATGGTAGTTAACGTGCT
CCTTTGAGAACACATCATCAGACTCAATATTTGTGCCTACCCCTAATACGGTTTGCCGCACATTTTTCAA
GCCTTCAAACGCTTGGGCGTACTCTCCATTAATATCGAAGATTACAATTCTTGAACTCGGAAAATTTTCT
GCTATCTGTCTTGTAATCAAAGCATTGAAGTTAGATTTGCCATACCCAGTACTTCCTAGTACCGCTAAAT
GCCTACTTAACAACTTATTTACACCCGCTCGAATTTCTACTGTACGGGTTCTGGCGTCGCTGCCAAGCCT
TAAGGAAAATTTTAGTTCTTCCTCTGATATGCCAAACACAATATTTAAGAGATCTTTATCTAGTGGAAGA
GCTTTAGCTCCTAAAGGAGGTAGCATCCAGTTTTCAGAAATAAAGTGCAGTCTGTCTTCGGTTGATTTTA
TGTGCCCAATAGCATGGCAAACTAATTGTCTTAACGGTATGTCTGATACATTCATCGTACCAAACTTAGT
AGCATGTGCTTTTTCTGGTTCAACAAAGGACATATCGGTCACACGTGCTACTATCAGATGCCTACCTGCC
TCAAAAGCTATTAAGTCTCCAGGTTGAGACACAGAGTTCACTCCACCTCTATGTGAAGCTAGTTGTCCTT
TATGGCTATCTAACAGATTTACCCGAATTTTAGTGCCTTCTAGAGATACTACGTATCCTATTTGGGACAT
ATCGTTGTAGCTCATCGCCTATTCCCCATTGTTACTTGAACCAAGGTCTTGAATAGCTTCAGCTATCACT
TTGGCTGCATTATTTTTAGGGAACAAAACAGGTTTTGGAATCAAATCCACGAAGTTATCAAAGTAAGCAT
CAGTGCCGCCTATGATTGTGACTTGATTTAGTTTCATTTTTCTTATTTTATCAATGCATCGTTGGGCTTG
ACTCAATCCATTTTGAAGCTGACTGTTTGCACAAAGCTCTGCCAATTCTGGATAGCAGATAACGATATGA
AGAGATGGATTAAGTAAAGCGCCAAGAATAATTCTATTGATGTGGTAATCTCCAAAACCGTAACCATTAA
CGAATAGAGTGGTCTGTGGTTTAGTCAAAAACTCACTAAATCGGCGGAACATTTCACCATATACAAAACC
AATTGTATGGTGGTACTTGTTGGCTCCAGGATAAATTAGACGTTGATTCTCAGTGAAATTACTATTTTTT
ATCAGAGGGTTAATGAAATCTTGGTAAGCTTTTGAACTAGTGCATTCGATGACTTCCCCGCTTTCATCTT
GAATCCAAGTCAATGAACCGTGAAGCTTGTATAGGTACATGTTGTAATGTCCGAAACGAGCTTCTCCCAC
TGCGTTTATATTACGAAACCCTAAATCGAAGGAGTGAGGTTGAAAGGTTCTTGAATGAATGCCCGAAAAG
CCATTTATGAGGTTGATCCCTGACTCTTCTGCTGACCACTCTATGGCTAAATCATAATTTGTAGTGAAAA
TGGATGGTGCAGCTTGACCAGGTTGGCGATTTGACAGCAGCTTTTCTAGTAAATTTCTATGTTTATCAAA
CTTCTCATTCTTCCCTATGTGAAGTTCAGGAAAGTCTGAATTTACCAATAAGGCAGCTTTGGTTACTGAG
CGATATAGTTCAACCAAGACATTAAACAAAGCAGTTGAGTCTTGCTGCCAAGTATCCATCACGCTCTTGT
TTTTAAGCACCTCATCAATCAAAAGTTCAATATTGACAGAGCCAGCATCAATCTCCTCTTGGCTAATCAG
TTTGTACTGATCTCTCAATATCGGAAGCATTGGTTCATTTCGAGATTTAAAGTCTAACCAAATCTCTTTC
ATGACCATACCACCTGCACTCTTGGAAGCGCCTGCACCAAGTAATACCCCTACGTTTTCTAGTTGACACA
AAGAGGACAAATGACTCTCTAAGTCTTTTCGATCAATTTCACTGCTACCTTGATAAAACAACTCTGCCAT
TTTTATGTATCCGCAAAACCGCACAATACGATGATTGTATCATATTACCTGTGTGCTAAATTGTGGGGAA
GGTGTAGAGATTACAAAGACATCGATTTGATATACGTAGATATAGTCTACTGGCTGAGCAAATTTGGCCG
TATAGCTAGAGTTTTGGCATAAGGAAAAATAAGTCAAATACCAAAATGAATGCTGTACAGAAAAACTGAC
CTAAAACATTTTGGGGCACTTCTGAGTTTCGAAGTGCCATCTGTGAAGGTTCTGGACAGAAATGAGTTAG
GTTAGGGTAACCAGCCAAATCTGATTTGATTGTATAATGACTTGGGAGCGGCGGGTCGAATCCAGACTAA
TCCACTTGGGCTGCTTTTAAACATTTTAATTTAGTCGTTCTCCATATTTGCTGCTATCGTATTTTTTGCT
AAATTACGATAACGCAATAAAGCTCTTACATATCTCTGCCCCGATGCAGGCTTCCACTTCTTACCTAATT
CATGCGACATTTTTTCAACAAGAGTGTTTAAGTCATCACCGTATTTCAGAACCAACGCATCAAGCAGTAT
TACAGTATCAGCACTTAAAACTTGTATTGCTAGATGTTGCTCAATTGTCAGGTCGGGATCGCTGGTTTTT
ACTAACTCTATCTTGTTACCACTCACTCTTCGGCAAATTCCAAGAGCGACTAAATCAGCAATAACATTCC
TAGCCCCATGTTCAGATTGCTCGATAGAGCCTTGTTTAATCAACTTATCAATAAGTAGCACTGCATTTTC
AAAGTTGCTAGCAGCCAAGAATAGACTAGATTTATTTCTGCCCCCTGTTATCTCACCGAAATCAGGGGAA
TAATTATTTGCATCATAAACCCTAACTTTGTCACGTAAGAGGCTGATTAGTCCTGAATACCTTAGCCACG
AAATAATTCGATTTACATACTGATCATGTGCTCTACCTGCTTCGGAAGAGTATGCGCTATTTGTTATCTG
AGCTATATCATCGATAGAGATATACGACTTGTTGCCTGCTTTAAATGCAGACATAGATTCTTTATAGATC
GTATGTCCCAACATTTGGGTGCGCACTTTTTCAGGTATCTCGTCAATATCGCAGTTCAGCTTGTACTTAT
CATCACTAGTCTTAACAACCAATGAGAATGATGAAAGGTCAATAAAAATGTTTTGTATTGTCCCTTTACT
ATAACTAGTCCTCTCAACCAACTCATCTATCGAAGCAGCATCATCTTTTATAAGCTCAATAAGCTTTAGA
GACATATTTGTACCGTAGTTAGGCATAAATGCCCAAGATATGACTGGAGCTTCATTTGTAGTTAAATAAT
CCCTGAACACGTCCCAATAGACCGAGATTTTCTCACCTGTCTTAATTAGCAGTCTGTCAGAAATCAATTG
AGAAACCGTCTTATCACCAAACTCTTTGGTTGCTTCATATCTGTCTACAGGGGACTTTTTAGCAACAAAT
TTTAAACAATCAACTTCACGAGATGGGCGATCTAGATCTTCTTCAAACAAATTCTTTATTTGCATCTGGC
TGATAAGTAGCTCTTCTTGAGAGTTGCCCTCTTTTATCTTCTTGAAAAGATGGATACATAGCTTTTTCAA
GAACCAAGGAAAACCTTGAGCTTGCTGTATCAAGCGTGCCTTTAAAGGCTTGGTGAGGGTAATGTCAGCT
TCTGCTTCGAATGTGGAAATCAGTTTTCTTGAATCTTTTTCATCAAATGTCTTCAAGCGTTTTTCAGTGC
GATGATCACGTAAGTCATGCCACAGGCCGTAAGCTGGATTATCATCTCCTAAAAATATCCCTGTACGCCA
AGAGAAGCCGACAACCACATTGGTCTTCTCTGCCGAAACATCAAGTGCGAATCTTCTAAATGAGCGGAAT
AGAGAGAAAAGCTCTTCTTTCATGAAAACTTCTTCGAATTGGTCGAAAAAGACAACCATGACTTTATTAT
TCCGCTCTAAGTACTCAGCACACTCACGGAATGCAGTACCACCTGTGATTTCATCAATATTTTCAATTGA
GAATTTGTGTTCGTATTCAATGAAGCCATCATCAATAGCAGTATTAAAAGCCTTACAAACAGCTTCGGCT
ACAAATCGAGAGCCTCTTGCTGAACGGACATCGATGGGATAAAGATAAAGCTTGTTCTTCCACTTTTTAT
TTGTGAATCGCTCAGCAAGATTTGTAGTGGTCAACTAAAATTGGCCACGGTTTTAGAGTTTTCCCAATAT
AATCGTTCTGATTCATTGGGAGTTAGACCACCGTTATACTGATGTGGCCTGAGTTGGCAGTAATATCCGA
TAATGTAGCGGGTGATCTCTTGTTGAGCCTCAGCGAAGCTACGATAACCCACAGTTGGCACCCATTCCGT
CTTCAGACTTCTAAAGAAGCGCTCTATCGGCGCATTATCCCAACAGTTTCCTCGGCGAGATAAACTCTGT
TTTATTTGAAAGCGCCACAGTAATTGACGGTATTTACGGCTAGTATAATGACTGCCTTGATCGCTATGGA
ACATGACACCTTTTGGCTTTCCGCGAGATTCATAGGCCATAGACAGCGCTTTACCTGTCAACCGACTATC
AGGCGACAAAGACATTGACCAACCGATCACTTTGCGGGCAAAAAGATCGATAACGACCGCTAAATACATC
CACCGATTACCAGTCCAAATATACGTAACATCGCCAGCCCAGACTTCATTTGGAGCCGTAACAGCAAATT
GACGACTTAAGTGATTTGGAACGTCAATATGTTCTTGTGAAGCCTTTCTGTAACGATGCTTTGGTTCTTG
GCAGCTTACTAAACCAAGAGTTCTCATTAGCTTTGTTGCTCGGTATCGGCTCAGCTTTACACCCTGATTT
GTGACTATATCTGCAATGGTTCTCGCTCCCGCAGAGCCATTGCTTGCGGCGTGAGCCTCGCTAATCAAGC
TGCGCAGTTTTATTGTTTCCGCATTAATTAACGCTGGGCGTTTAAGCCAATAGTGATAACTACTTCGATG
AACATTGAAGACTTCGCATAATATTTTTACGCTGTGGCTCTGCTTGAGTTTCTTGATTATCAAGAATTGT
TCAGTGAGTCCGACATCAAGAGAGCCGTGGCTTTTTTTAGTATTTCATTATGCTCTTCAAGGCGAGCCAG
CTTCTTTTTCAATTCCCGAATTTCTATTTGCTCAGGGGTCATAGGTGAAGCTTTAGGTGTTTTCCCTTGG
CGTTCTTCTCTAAGCTGGCGAACCCATTTATCCATCGTGGACTTGCCCACATTCATGGCTTGGGCTGCTT
CCGTCACTGAGTAATTTTGGTCTAAGACTAGCTGCGCTGCTTCTAACTTAAATTCTGCGCTAAATAGTCG
TCTTGTACGTTTTGTCATAATGTCACCTGTTAACTTATGAGGTGATGATATCACCTCTAACTAAGTGACC
AAATTCACTATGCCACTACAATTAGCAACAAGAGATGACTTACCATTTCCCGATGATCCAGTTAGTGACA
AAACTCGACAGTCACTATCACTTGACCTTACCGACTCTAAGAAATCCCAGATCTCTTTTTGTATGTCATC
TCTACCTATAAAGTCTTTTGGACGACAGGGCTTAGGATCCATGATGTCATCTGCCAACACGATACCACTG
ACGACTTCTCTAGTTACTGGCTGTGATAAGGAAGAGTTTTCGATATTAGAATTCTGTTTATCTTGATACT
GCCTAATGTCTAATTCTTCTAGCTTACCTTCAGTATCTAATATTTCTCTCACTCTCTCGGTATTAACAGA
ATGTCCTTGCCTTACGTATGCTATCAAAGCTGTTGGAGAGCCATTTGAGCTTTCCTGAAATAACCATACA
GGGTCGATTTCAGGATGTATCAAGAGAGTTGCGGATGAGATGTTGGCTTGTAGGTTAAGATTATCAATAT
TTGCAACTAAACCGCTTACTTCCAGTGCAGATAAGATTTCATCACTATCATAAAAGGAAAAGTCTATTCC
TTTTGTTATAAAGTTTTCGTAAGTGGTTTGTGCATCCTTGCCTAACTTGACTGTCGAAAATAGAGCAATC
TTGTCAAAGTCTCCTCGAAATGACTGCGCAAAACATAAATCAACAATTTTTGAGTCAATGGTGCTCTTGT
CGTTGTAAAACTTACATTCTACATATACTTTTTTGCTGGACGGCTTATGCACCGCCTCTACATCAACTTC
CATCCCAGATCTTCTAACTTCCCAGCCAGTGATCTCGTATGATTGCTTGCGCAGTATTTGAGCACACAAT
TTTTCAAAAAAAGCCCCTTTCTTTGAAGTGGTGTAATCAGAAGGGACACTTATTATTATGCTTTTTTCCA
AGGGTAAGATAGAACTCATAAGTATTTCATGCAGTTATGTTTTCCAGTAATCTACACTATATGAAACTCA
ATTTGAACAGCCTCTCAACATCGCTCCAATAGCAAACGCAAAAAACGATACCTGATTAGTGAAAAGCACC
TGCTCTAAATAACTTTGGGGCATCTTTGATTCTGACTGATTTGTGCAACAGGCTGTTGCAAAATTGGATA
CTAGAGTTTGTCCAACAGCCTGTTGGACAAATTATTCTTATGAAGGTTTGCAGCTATCTAAACACATTTT
GGGGCAGAACTGATTTAGGACAACCTGACAGATTGCATTCAGACTAATTCATCTAATGTGGCTAAAAACA
TATCTTTACTCTTCCTCCAAAGATATGTTTTTCAGTGCCTTATCTAAGGTCGGTCTTGATACACCAAAAT
GTTTTGCTACTTCAGTTTTGGTGATTGAACCGCTAAGTAGCATACCAGCAGCTAATCTCATGTCTTTCCT
AGACATACTTGGCTTTCTACCTACATTTTTCCCGCGCCTTTTGGCTGCGGCTAAGCCTGCCTTGGTTCTT
TCGCTAATCAGAGAACGTTCAAATTGCGCGATAGCACCGAAAATGTGAAAGATCAGTTCTCCCGCAGGGC
TTGAAGTATCAATTGCTTCCGCAATTGATACAAACCCAATGTTTCGCTCTTTTAACCCGTTAACTGTTTC
GATAAGGTGAGGCAGGCTTCGTCCCAGTCGATCTAAGCGCCATACAACGAAGACATCTCCTTCACGTAGG
TTGTCGAGTGCTTTTTCAAGCTCAGGGCGGTTAAAAGTTTTTCCAGACGCTTTTTCAGTGTATATCTTGT
CACACCCCATTTCATTTAGAGCGTCGAGTTGTAGGTGAAGCTCTTGATCATTTGTTGAGACACGGGCATA
GCCAATTTTCATAGTATGTTGGTTCCCAAACGGTGTAAAACAAAGCAATAGTTACTTTACATCAGTTTAT
TTACATATTGTTTTACACTATCGTCAAGGTTTATCTGTTTATTTTGAGTGTTATATGGAGTGTAAATAAA
TTGACCAGTTTGTTTACACTCTCTACCGTGAGTTAGATCGCTACGCTAACAATACTAATTCAATTTCTCA
CGCTTTTTGAAGGCTAAAATATTGTCTTGAGATCCCATGTCTTGCACATCAATAATTACTTCAACATGCT
TGTTTTCTTCAGGTATGTCATTCCACATGGCAACATTCATTTGATGCATTCTTGCGGCTTGAGACTTTAA
AAGTTCTTTGTAATGAGCAAGTCTTCCATCTTTCTGCTCTAACTCTGCTTTGAGTCTTTTTACTTCCTCT
TTAGCTTTTTCTAAATCCTCTCTAGCTTTGATATAAATCGGGTGAGCACGCACAACTTCACCTGACACAT
CGCTCGATCCATGAATACGCTCTGCTTCTGCGTCTTCAATCATTTTTTTTGTTTCGGGATAACGCTTTGC
TGCACCATTAGATAGCCCAGCCTCTTTTTCAACATTAGCAACAACAATCTTGAGTTTGTTGGCACTTAGT
TTTCGCTTCAACTCCCTGTGGGTCGGCTGTTTGTCAATAAGACGCTTCAGAGCTTCTCTCAACTGCTTTT
CTGTTGAGCTTAATTCCGTTCTATCTGTCATGTCTTACGCCACCATTATCGTGTTTATAACTAAACTCCG
CACATCTTCTGCAAACTCATACTTATCATGGTCGAATCCCAAATCATCCATGATCGCCTCTGCCGCTTTT
ACCTGCATAAAGTATTTAGTTGCGGCACTGGAGTTCAAGTCACCGCATTCTTTTAGAAACTCAATATTTC
TCATCGCATCCATGCGAGAAGATTCGGCATAAACAGCGTTTTCAATAAAATCGTATTCGCAGTCCACACA
CTCACTTAAATCAATATTGATGCGCATTGAACATTGAGTGTTGGTGCAATACATACTAGGAGCAACGGCA
TGTAAGTGCGCCTTACCGTTAGTTAACTGATCAATCCAATAATCAATTGATAACTTGCGTTTGTTTACCC
CATTTTCAAAATAGCTTTCACCTTCACGACTGATTTCAGCAACCATTGCTTGACCTTTGCCACCTGCAAT
CCGTTCACCGTTCGCCATTTTTTGATATATGCGAGCAAAAATTTCAGCCTTTTGAGTGATCCGCTCTTTG
CTAATTTCACTGTAAAGCTGTTCAAATGAATGGGCATTACGGGCATACCATCTCGTCATCGCCATCGACA
AATGTGACAACTGTTGCTTCAAAGCAGGGAAAGAACATAGCTCATAACCAATTAGGTAATAAGCAAGTGA
GCGTCTTGTCTGATGTGTCGTAAAGTGAAACTTATCTCCCAGTTTAAAGGACTTCTGGGCTGGGTCTGAG
GCTTGTAAATAGCCCATATCTTCAACCGTCAGAATAAAATCAAATTTGTCTTTATTAAAATTATTTTTGA
TTGATTTACCTAGCGCCGCCTTTTTTACAGGCTTGAAATATTGATTGTTAGCCAAATTTGCGAACATTCG
ATGTCTGTCCTTTTCTGGAAACCTGTTTCGATAAGGCGTATGAATGGAATTTAACACATGAAATGCTTTC
CAACCCATTTCGGTGGTAACAAAGGTGTCGTTTTTGGTTTGGCTGTTTAGTGTAATTTTTGATTGGCGTG
TACTTAAAAAGTAAATAGTTTCATTACCAGTATCGGACTCACAGCCATTTTTATCGAACATCATTTTTTG
CGTCCCGTAGACAGGGCTAATTTTGTACAACTCGTCTACACGCATCCCTGATAGCGCTAAACATAACCAC
GAGGCTTTTGCGCTCAAACCGACCAAATACCTTTTAAAATCACTCCACCCATAACAAGTGTCACCAATCC
ATACTTTGAAGTTCTTAATTACACTTTGACGTGGCTCAATAAAGGTTTCAAGCGAGATGAATATTTTCAT
CCATCGTGGATCTTCACCTTTATCAGCCAAGGCAACCCCTTCATTGTCTAGCGCTTGGGTAAATCGTTCC
CATGTTTTTCGATACCCTTTAATAGGTGAATAACTATATCCATTTCTTATTTTCAAAGTTCTATTTATTA
CTTCATTATCATAATAGGAAATCATCTTCTCAACCGCTTGTTCGATTTCATCTCTCAATCCATAGGCGTT
TACGACATCTTTGCTGTACTCTGTCAATGCCGAAAAATAGATCCTAGGAGGGATCACTAATTTACCTTCC
GACACCTCAGGTCTTGTGTTAAACATCTTATGAGTCAGATGCGAAAAGTTAACCTTGAAGGGCAGTAAGC
CTTTTAAAGCGGGAAAAGAGTTTAACCCTCTAAATGGGTGGCTTTTAGATATTTCAAAACATCCTTCATC
AACCAAAATTTCAAGGTGCTCTAGATTTAACTCTTCAAATGAAGTGATGCCACGCTTAATAAGTTGAGCA
ATATCATTCCGAAGAACGTTTACTTTAGTTTTGATGGAACCCAGCTCTATGTGCTTAGCTGAAAACCACA
TATAAGCTAATGCCGCGCATTTCATTTGATTAACCAAGTGACGCTCATTTTGACGAAGAGCAATGACATT
CTCACCTTGTTCTAGCTCAATATTAAAATACAGGTTCGCTATGCCTTTTGCTTTACAAGCAGACTCTCTA
AACGCCCATAGATCTTCCTCAAACAAGATAGTCTTTTTCTCATCTTGATAGACAACCATCTTGTCTAATT
CTTCCCAGTTACCTCGCAGTAGTGCAGGGAGAAGTACCTGCTGCAAATAATCTTCTTGATCGCCAATGGA
GCGCATAGCACCTAATGTTAAGTCTAGATTTTGTGGGTTTTCAAAAGTCAACATAGGTATGCTCCTTATA
GAAACTGAGTAACGGAAGATAACGAGTGAAAAAGCGGATAACGTCCTTTTTCTTCAAGTAAATCTTCAGC
TTTCTCGATAGTTTCAAAAGGAAGGTCATCAAGATGTTCTTGAAAGCGTTCTATCTTTGACTGGATAACC
GAAGCGCGTTCTGGGTATCGATCAATAGCCTCACTAAACACATCGAGAAAGCTCAGTAATTTATAAATTG
CGTAAGGGTCATCAACGAGTTTGGCGCTTTTACAAAAAGGGCAAAGATCGTATTGATAGCAGGTGATGTC
GTCCCCCTCTTTAATAATTCCCATTTCCTCTGCAAATTTACGCGCTGCATAATGCCAATCTTTCTCTGAA
TTCAAATCAATTTTACCGTCACAACTAATGCCGTTTGGGTTCGTTGGTTGATTGCGTTTTTTCCAAACCT
CGTACTCTAATACGGGAATTTTTAGCTCTGCCTTGACCGATTCTATGGCTTCATTGCGTGTCTCGCCTTC
TGCTATGCGAGATAGCGCCATTAGTCCTTGCGAGACTTGCTTATTGTTTTGCACAGGGTGCCCGTTACGG
TATTTTTTATCAGCCGTGTCAATGCTGTGCTGCAAAATCTTTTGGGCGGTCATTCCACGCTCTTCTGGTT
TGTATTCTAAATCAGAGTGAGTAACACGAATTCGTCGAGAGTTAATGTTTAGAAAGTAATCACCATAACC
AATACCGCAATAACTTAACATGCTCGCGCTAATAGGAACCTCACCTTCCTGCCACTGATAAGTCATTGAC
TTTGTACCTAAAGGCAGTAAGAAAGGAGGTTTGGTTGCATTAGAGTGTCTACCTATACCACCAAGACTAC
GTTCCTTTGGTAACGGGTTTCTAGTTGCTGCATGACATTCAACTAATTGAAGAAAAGGTAGGTGTTTGGC
TGTAACAGTAAATTCGCCTTCCGAGCCATCGACATATTTAAAGGAAACAGTGATCTCTCCATTAGCATCT
TTCTCAGCATAGTGCAGTGGTATCAGTGCGTTTCGAAGTGAAACATCCGTCATACATGATAAAGCTGCGT
AAGCTATAGGGGTTGATCTTTTTGTTGCAGTTCTTTTATTAAGATAGATGACCTGTTTATTCATTGTCCT
TGCGCCATCTTCTCTCTGGGTCCAATTGAAGATGGGCATATTTTGATTCTCAACAATGTCGGTGTAGGTT
TTTATCAAATGCTCGGTTAATTCACCTCTTCGGCTAGAAAGCAAATTTAAGTTCTGCGATAGTTTCAATA
AAGCATGACTCACATTGACCTTGTCTTTTTCTCCTTCTTTATCAAGAAAATATATCAATGTATCAAAAGG
ATCATTGCTATAGGATTTAGAGAGGAGTTCGAGAGTTTGAATAAAAGTGATTCCGTCTATTTTTCCAACA
GCGTCGCGCTTATTGATTTCGGCAACAATAAACCCTGCCTCTTTTTCAATAGCTTCGGGATGCAAGTTTT
CATCTGAACCTGCAAACAACGCTTTTACGTCTTTTGAAGCGCGACTTTTGTAAGCACGAACTTGAGCAGT
TTTCGATGTGCGACCTTCTACCTTCGATGTAATCACTTTAATGGGATGGCGAACATCTTTTATTACTGTG
TCGTTAAATGCAGTGTAGTAGGCAAATAGGGTGTAAGCTGCCGCCATGCATTGATTAAACGGACTCACAG
AGCCGTCCTTGCCCCTCAGTGTAATTGTGATGTCCCGACCATTATTTCTATCAACTACAATGCCTTCTAA
GCATTGAGGCGGAGGGGCTTCGGGGTTTTCCTCTTTAAACGCAATAAGTTGAGTTGCTAGAGAGAAAAAG
AATAGTTGAGTTCGTTTAACTAATGCATACCATTCACTTGATGTATACGGCTGTGTTGATGATTCACTAT
TCTTTATTGAGAAGGGTTTAAGCGTGGCTTGCCACTCTGACACATCAAAATCAAGCACTGTAAGTAGTGT
ATCGAGTAAGGTCTTTTGGATAAAAGCAGTGTCCTCCAACAAGCCAGCCTCTTCACCGTCATGATACTGA
AAGTGATATCTTTTGGGCTCATTAGCCGCGTTAACTAAACGCCACAATTGACCTGAGTTACCAACGTAAG
AAAGGTATCCCCCCTGAGAAAAAGGGTCGAGCATATTAAAGTCACAAAAAGAAATATACTGCTTTAAACT
CGCTAATTTAACTCTTATATAGGCTTCACTACTTTGATTTTTTCTCTCTTGATTAACCCACGCCCTTAGC
TTTTGCATCCTATTCAATCGAGACGGTTGTACTAATGGTTTTTGAGGGTCACACTGCTCATGGCACCAAT
CAAGAAGGTTATATTTGATACTGTATGCCATCCCTCGTTGATGCAATTCAAAGCTCAAGTCTAATGAAGT
GACATTATCCTTAGTCTTTAGTTGTGTGATTGGTTTATGTTGATTTCTGGAAACAGATAAGCGACTTTTT
GCCATGTGATCATCTCAACGTTTGTTGTGCGAATTGATTTTTACGCTGAGCGAATTCCGACCAGGTTTTA
TCGTCATTCATGTAGCTAATATATTTTTGGGTAGTAGCGGTACTTTCATGCCCCATTAAATCAGCCAACT
CCGACATCAGTGCTTCAAAGGGCTTGCGTGTTTGAATGTGTTTGTTGTACAGCCAGTCAGTTGCGAAAGT
GGCACGTAAATCATGAGTGGCAAAATAAATATCAAATCCGCTAATAATCAAATCATTGCGTACCGCTTCC
ACATACTTTTGAATTGTATTTGGGGCGTAGATACTGCCATTCGATTGAACGAATAGATGGTTATGGCGTA
ATAATCCGCTTTCAATTGCATCCTTCCTTACCTTGCTTAGCTTGTACTCGTACAAAAGATCCATAACATA
GTCTGGGATTTCAATCGTTCTATCTTTTCTGTATTTGGTTAGGCAGCCGTTAATACGCTCACCAATTGGC
ACTTTAACCACTTTAGCTTTTGGTTTATCTACGACAGAAGCAGGAAAGGTTATCAGTTCCTCCAATCTCA
ACCCAACCTCCGTTTTTAAGTACAGCATAAGGGCTTTAGTGTCAGATGAATTTTTAACATCGAGATATCG
GTAAAGTGCTTGTTTTTCATCTTCACGGAGTGGACGAAGCTCTCGGATATCAGCATCTTGAGGCTTCTGT
ATATTTTTGAATGGTTTAGTGAGACCTGTTGTATACACGATAATATCTTTACCGTGATAGCCATTAAGAT
GTGAGAGCATGTCATGTTGCGCTCTCTTATTTTTGTTCCGTATGCGAACTTTCTTTGCCGAAAACTCAAA
TGGGCGGAAGGTCTTGCTGATTGGAACGATCCGTTGGCGGTGAAGGTAGGTGTAGTAAGCGACAACTTTT
AGCACATAGCTCGACGCAGTACTGGGAGAGCCTCCGATTTTTCCGTTTTCATCTTTGATATAAAGATTCT
CTAATAGATAATCACGATATCTAACGACTGGACTTTCTTCTATCTTCTCGGTGCAGTCATATATTGTTAA
GGAGCGCTTCTCTTCAACCAACACACCTGTTCTTGGGTCAATATGTTCAGGGATTTCTAAGTTCATCCAA
CGATAGAAGCTTAATAACGCGACTGCATGGGATTCAATTGTCTTAACGGAGGATATATCAGGATTTGACA
ATAAAGAGTGGAGGTATAAGTTCACTGGCACCACATTCATGCCATCGGGGTCAATTAAAATCGGAAGTGC
ATGAATAAATGATTTTGAATTGCCTTTTACTTCATGGATGATCTCGCCACTGACAGGGTCTGGCCTGCTT
ATATATGAAGGATATTTATCCGTATTGACCCACATAAGGCAGTAATCAACACCGAAATCATCTGGAAACG
AACCATTCTGTTCAATCACATTGCTACCACAACTAGCTCACGTTATGGTTTTAGCCTAGTCTCACAGAAT
CCTTCTGTCTAATTTTTATACCAATAACTCTCTAACTTGTGACTCTAACAAAATTCCCAACCTTAGTTCC
GGAGTTACACCGGATTCCCTTTTCAGCCATTTTTAGCCATCCAGGCATCTAAATAGCACCAGCTTGGCGC
TGATAGTATTGAGTGAATGAAAAATTGTCCAGTACAGATTCCGATCCGCTAGGCTTTACACTGAATATCC
CAATCAATATTTGGGCAAAACTGGACAAGCGGCCGAGATTGAATAAAATCTGCGCTCTTTCTGTAATAGC
CCATAAAAAGGTACCCGAATGGCGACTCTTGATGTAAACCCTGAACTCTACCAAGCTCAATTGGCAGACA
AAATCGCCCGTTTAAAAGCGATGTTTGTTGATTACTCCATGCCTGAGCTGGAAGTGTTTGAGTCGCCAGT
GGCGAATTATCGTATGCGTGCTGAATTTCGGATTTGGCATGAAGGCGATGACATGTACTACATCATGTTT
AATCAAGAGACGCGCGAAAAGTACCGCGTGGATCAATTTCCAGCGGCGAGCCGCCTGATTAACGATTTGA
TGCCTCTGCTGATGGATGCGATGAAAGGCAGCCCTATTCTGCGCCATAAACTGTTTCAGGTTGATTTCCT
CTCAACCCTCAGTGGCGAGATTTTGGTTTCACTGCTGTACCATCGACAGCTCAGCGAAGAATGGATCACT
GCGGCGCAAGCACTCAAACAGCGCCTAAACGATGAAGGGTTCAACCTGAACTTAATCGGCCGTGCTCGCA
AAATGAAAGTAGTGCTGGATCGTGATTACGTGGTGGAGAATTTACAGGTCAATGGCCAGCCTTATGTATA
TAAGCAAGTCGAAAACAGTTTTACCCAACCTAATGCGAAGGTCGCCGAAAAAATGTTGGAGTGGGCGGTC
GATTGTACTCAAGAGAGCAAGGGGGATTTGCTTGAACTGTATTGCGGTAACGGCAACTTCTCACTCGCGT
TAGCGCAAAACTTTGAGCGTGTACTGGCAACCGAATTAGCCAAACCTTCTGTAGAAGCCGCGCAATTTAA
TATTGCCGCGAACCAGATCGGCAACGTGCAGATCATTCGCATGTCAGCAGAAGAGTTTACTCAGGCGATG
GAAGGTAAACGCGAATTCAATCGTTTGAAGGATGCGGGAGTCGATCTGCAAAGCTACCGTTGCAACACTA
TTTTTGTCGACCCACCACGCTCAGGCATGGATATCGACACTTGTAAAATGGTGCAAGGTTATGAGCGCAT
TCTGTACATCTCTTGTAACCCAGAAACGCTGCAAGAGAACTTACAAGTCTTGGGGGAAACCCATCAAGTG
GTGCGCTTTGCTCTCTTCGACCAATTTCCTTACACCCACCACATGGAAGCGGGCGTGATGTTAGAGCGCA
AAAAGTAACCGCATAAAAAACGAGCCAGATGGCTCGTTTTTTGTTTAGCGTGGCTTACCGATGTAACCGA
GCTTACGCCCAATCCAAAAGATCAGGAGCAGTACTATGACGATGGAGAAAAAGTTCGACCCTTCTTGCGG
GTATTGTGCTTTGATAAAAGCCGAGTGACCAAAAGCCCCGACGAAGAAACAGGCGAGACCGACTAATGGC
ACCTCTTCCGCCACCGGATGAGCCAAATACTCTTGATAAAGCATCTGAGCTGAGAGTACTAAAGCTATCA
AAGCAAACAGAGAAAATGGCACTGAACTCATGGTGAGCCATGAAAGCAAAGCATCACTGCACATTCCCGC
GACCAGCGCCAGTATTAATGTTTTACGCTCTGCGCGAGTGGACTGAACGTTGTTTTCTCTCGACATCTCT
CTTTCCTTTTTCCTCTTTTATTTTGGATATTGCACTTATTCCAACGCGCCTTTCAGGCGATGACGTTCAC
GCTCTTTACGATACCAATGTGCCCCTTTGGCCAGCATGCGCAGTTGCATGATCAAACGCTCGGCCAGTTC
ATCGCGTTCACGGCGATCCAAATCGAGCGCTTCTGCGCCTGAACTAAAGACCAAGGTGACGGAAGCTTCT
GCTTGAGTCATCGCCTCTTCCCGCGTCATCCCTGTGGCAACCAGATATTCGGTGAGCTCAGCCGCAAAGT
GTTGAATTTCACGCACTACCGCCGCTCGAAACTCGCAGGAAGTGCCAGAACGTTCTCGCAACAACAAACG
AAATACGTTAGGGCTGCTCTCAATGAACTCCATAAAGGTTTCCACTGAAGTGCGGATCACACTGCCTTCC
TTGACGATGCGCTGGCGAGCTTGACGCATCAACTGACGCAATAACAGACCACCTTCATCCACCATGGTTA
AACCCAGTTCATCCATGTCTTTGAAGTGACGATAAAACGAGGTCGGCGCAATGCCCGCTTCTCGGGCGAC
TTCACGTAGACTCAGGTTAGAGAAACTTCGGTCAGCGCTCAGTTGGCTAAACGCGGCATCAATTAAAGAG
CGGCGCGTCTTTTCTTTTTGTTGTGCTCGGATTCCCAACGATTTCATTCCAATCAGTTCTCAGCTAAGTC
GAAAAATGTGGTTCATACTATAACCTGATTGGTTGGCTTGTCTAAGCAACAAAGCTCGTCAGTATGAGAC
AGCAGCCATTTTCGCAACCGGATACCAGATAATAATGGTGCTGATGCTAACTCAATGTAATCAAAAGCGA
TTGGAATCAAGCAAGGTTGAGTACCTGTTTTGCAATGAAGGCGTGATCCCCTCCACTCTCTGCACCTTGC
AGCATGTTTCCAGGTCAGGGAATGCGTTAAAATCTCGCAACAGCAATGTTAAGCAAATATAACAAGGATT
CACTATGGGACAGAAAAACCACTTTGACGTCATTGTGATCGGTAGCGGTCCGGGCGGAGAAGGGGCAGCC
ATGGGGCTGACCAAAGGGGGAAAAAATGTCGCTATCATAGAAAAAGAGAGCAGTGTAGGCGGAGGTTGTA
CTCATTGGGGCACCATCCCATCGAAAGCCCTACGTCACGCGGTAAGCCGCATTATTGAGTTCAATAGCAA
CCCGCTGTTTTGCAAAAACAACTCCAGCATTCACGCTACGTTTTCGACCATTTTAAGTCACGCCAAAAGC
GTGATTGATAAACAAACACGCCTGCGCCAAGGCTTTTACGATCGCAATCAATGCACGCTGATTTTTGGCG
CTGCGCACTTTATTGATGCTCACACCGTAGCAGTCAAAAAAGCCGATGGCAGCATCGACACCTACAGTGC
CGATAAATTTGTTATCGCCACCGGTTCACGCCCTTATCATCCGAAAGATGTCGATTTTGGTCACCCGCGT
ATTTATGACAGCGACTCGATTCTGAACCTCGAACATGATCCTCGCCATATCATTATTTACGGTGCTGGGG
TGATTGGTTGTGAATACGCCTCTATCTTCCGCGGCCTGGATGTCAAAACGGATCTGATCAACACCCGTGA
TCGCTTACTGTCGTTTCTGGATAATGAAGTCTCTGATGCGCTCTCTTACCACTTTTGGAACAGTGGTGTG
GTGATCCGCAATGATGAAACTTACGACAAGGTGGAAGGCACCAGCGATGGGGTGATCGTCCATCTGAAAT
CGGGCAAAAAAATGCGCGCCGATTGCTTGTTGTACGCCAACGGGCGCACTGGTAATACTGATAAGCTCAA
TTTAGAGTCGGTTGGCTTACAAGCCGATTCGCGAGGCCAGTTAGTCGTCAACGCCAATTACCAGACTCAA
GTGGAACACATTTATGCGGTGGGTGATGTCATTGGTTACCCAAGCCTTGCCAGCGCCGCTTATGACCAAG
GTCGGTTTGTCGCGCAAGCCATCATTCATGGCCAAGCGGCACATTTGTTGACTGAAGATATCCCAACCGG
TATCTATACCATCCCTGAGATCAGCTCCGTGGGTCGTACCGAGCAAGAGCTGACGGCGGCTAAAGTGCCT
TATGAAGTGGGACGCGCTTCTTTCAAACATTTGGCGCGCGCGCAAATTGCGGGCAAAGATATCGGCAGCT
TAAAAATCCTGTTCCATCGCGAAACCAAAGAGATTTTAGGTATTCACTGCTTTGGTGAGCGTGCCGCAGA
AATCATTCATATCGGCCAAGCGATCATGGAACAAAAAGGGGAAGCCAATACCATTGAGTATTTCGTGAAC
ACCACCTTTAACTACCCGACGATGGCCGAAGCCTTCCGTGTTGCAGCCTTAAATGGTCTTAATCGACTGT
TTTAATACGCTAGAGTCAAACTACTTAGAGTTGCAGGTAGACGGCAAGTGAGTTCATCCCCATGTGCATA
GATACACTATGTGATTGGGGTGAACGAACGTAGCCAACACCGCTGCAGCTTCAAGTAGGAAGGGTATATA
GATAGAGACAAAAAAGGTCTGGCATTGACCAGACCTTTTCTTATCAAGCTGTTACGCAATGTGAAATCAG
AACTCGCCCACCGCTTCTTTCAGCTTACGCATGGCGTTTTTCTCAAGCTGACGAATACGCTCCGCAGAAA
CACCATACATTTCCGCCAAATCTTGCAGTGTGGTTTTGTTGTCATCATCCAACCAACGAGCACGCACAAT
GTGTTGGCTACGCTCATCAAGACTTGCCAGCGCCATGCTGAGGCGCTGTGTGGTATGCGCTTCCCAGTTT
TCGGCTTCTAGGTTATCAGCTAAGTCAGAGTGCTTATCTTCGAGGTACAGCACAGGCGCAGTGTAGGCCA
TGCCGTTTTCGTCATCCTCGGCGGACATCTCAAACGCAGCATCTTGGGCTGCCAGACGAGATTCCATTTC
ACGCACTTCAGCAGGCTCAACACCCAGCTCGCGCGCTACCGTTTCGACTTCGCCGTTATTAAACCAGCCA
AGGCGTTTTTTCGATTTACGCAGATTAAAGAACAGTTTGCGCTGTGCTTTGGTGGTGGCGATTTTCACAA
TACGCCAGTTACGTAGCACATATTCATGAATTTCGGCTTTAATCCAGTGCACCGCAAACGACACCAGTCT
TACCCCCATCTCAGGGTTAAAGCGTTTAACCGCTTTCATCAGACCGATATTGCCCTCTTGCACTAAGTCC
GCCATTGGCAAGCCATAACCGGAATAACCACGAGCAACGTGAACAACAAATCGTAGGTGCGACAAGATCA
AGCCTTTCGCAGCATCGATATCCCCTTTGTAATGTAATCGCTCTGCCAGCTCGCGCTCTTCATCAGCACT
CAGCATCGGGTAACCGTTTACTGAACGGATGTAGCTATCTAAGCTGTCTTGGGAAACAAGAGCCATTGGA
TACGCTTGGTTAGTCATTCAATTCCTCATCATTCTCTGATCTGGATACGCTGTTTTACCGCAACAAGCTT
GAACCTAAAATGAACAGGTTTCAAGTTTGACTTGTCATTATGCATAAACAAAAGGGCAACTCAAGTCAAG
CACTGCCTCAACCTTGAATCAGCCACCCATTTATGACCACCATCACTTAAACAGGTTCAATTTCTTTTAG
ATGGCGTTTCGCCGACACTTTCGCCGCCACGCAGCCTAAAAAGACGCCGAGCATTAAAAGCAGTAATGAT
TCATCCCAGCCGAGGCCAATCAAACGGAAACGGCTGTCATACAATTGAGCGAGCGCTTCCACCGCACCAT
TGAGTAAAATCGTCATCAAGGCCGTTAATAGCCAGGCTGCCACGGCGCCGAGTAAACCAAACCACATCCC
TGAATAGAGATAAGGACGCAGAATATACGCATCGGTCGCACCGATGAGTTTCATGGTTTGGATTTCTTCT
TTGTTGGCTTGTACGTTAAAACGTAGCGTATTGCCCACAATCAAAAAAACCGACATCAACATCAAGCTGG
ATAAGCTAATCACCACGATAGTCGCCAAATGGCGAATCGCATCTAAACGGGCAAACCAATCTTCATCCAT
GCGCACATCGGTCACCCCCTCTTCTGCTTGTAGGGCTTTGGCAAGCGTTTGGATCTGCTCTCGACTGTCC
ACTTTAGGCGTCACCACTAATACCGCGGGCAAGGTGGCGTTATCGAGTAGGCTGATCGCTTGCTCAAAGC
CAGCATACTGGCTTAAATCATCCAAACCTTGCTGCGGTGAGATGTATTTCACTTTGGCAATTTCATCACG
CCGCTCCAAATCATCTTTCAAAACGATGATCCGAGGTTCTGGTGTATCGATGTGCAGATAAACACTGAGC
TGAGAAGGCTCAGCCACTCGCTCAGCCACCGAGGCGATATTTTTACTCAGCAAGTACAAACTGGCGGGTA
GCGCCAACGCCATAGAAATTACCGCCAAAGTCAAAATGTTGCCCAGTGGACGTCGCCACAAGGCGGCAAA
CGATGCTTTCGCCTGTTTGAAATGAATGGCGAGAAAACTGTCGGTTTTGGCTCGCTTCACATCACGCGGT
TTGCTTTTGGTACTTTTGGTGGTTTTGCTGATTTTTTGATTGCCCGGCTTAACGGCCATAATCCGCTACC
TCACTTAAAAAACCCTGATTGAGTTCTAGATGACGATATTGCGGACGCGAATTCACCAAATGAATATCGT
GCGTCGCCAGCAGTATTGTGACCCCAGCGCGATTGAACTCTTCAAACAGACGCAGTACTCGGCTGGAAAG
CTCAGGATCAAGGTTGCCTGTCGGCTCATCAGCCAGCAGTAGCGTTGGGCGGTTCACCACCGCGCGAGCA
ATCCCGACTCGCTGCTGTTCCCCACCAGAGAGCTGGCTTGGTAAGCAGCGGGCTTTATCGAGCAATCCGG
TTTTATCGAGCGCCGCCGAAACACGACGTTTAATTTCATTTTCCGAGATCGATTCAATGCGCATCGGTAA
CGCGACATTGTCATAGATGCTGCGATCCATCAAAAGGCGATGGTCTTGAAACACAATCCCAATATTGCGG
CGTAAAAAGGGAATATCCTTGTTTGGGATCCGAGTAATATCATGACCATTGAAACTGATTTTGCCATCGG
TTGGACGCTCAATCGCACAAATCAGCTTAAGTAGGGTACTTTTCCCTGCCCCAGAATGGCCGCCCAAAAA
GGCCATTTCACCACGCCGCAAGTGGAAATCCACTTTCTGTAGCGCTTGTCGTCCACCTCGATACGCTTTA
CTGACTTGCTGAAACCTGATCACGCCGTCTCCCCCTGACAAGGCTGGCACACTGTGCCAACTGAGATTGG
TTTATTCTTCGCGGCTAAATAGCGCGTCGATAAACTCTTGTGTTGCAAATGGACGTAAGTCGTCAATTTT
CTCGCCGACACCGATATAACGGATTGGGATCTGGAATTGATCGGCAATCGCGAAAATCACGCCACCTTTA
GCGGTGCCATCAAGCTTAGTTAAGGTAATGCCCGTGATGGGCGCTACATCACTAAACAATTTGGCCTGAC
TGATCGCGTTTTGTCCGGTACCCGCATCCAGCGTCAACATGATTTCATGTGGCGCACTGTCATCAATCTT
CTTCATCACGCGCACAATCTTGCGCAGCTCTTCCATCAGGTTACTTTTGTTTTGCAGACGGCCTGCGGTA
TCCGCAATCACCACGTCAATCCCGCGCGCTTTCGCCGCTTCAATCGCATCATAAATGACGGAGGCACTGT
CGGCGCCAGTATGCTGAGCGATGACAGGCACTTGATTGCGCTCTCCCCACACTTGCAACTGCTCAACCGC
TGCAGCACGGAAGGTATCGCCCGCTGCCAACATCACTTTCTTGCCTTGCGCTTGGAACTGTTTAGCCAGT
TTACCGATCGTGGTAGTTTTACCCACCCCATTCACGCCCACCATCAAGATCACGTAAGGTTTTTTCTCAG
TGTCGATCACCAATGGCTGCTCGACCTGAGAGAGAATCTCGGCCATCTCTTCTTTCAGCAGACCGTACAG
CGCTTCCCCATCACGCAGTTGCTGGCGAGAAGCTCTGGCGGTCAAATTAGCGATGATTTTGCTGGTCGTA
TCCATGCCGACATCGGCAATCAGCAGTTGTTCTTCGAGCTCTTCGAACAGGTCATCATCAATCTTTTTGC
CTTTAAACAGGCCAAAGAAGCCAGCGCCAATATTCGCTTTGGTGCGGCTCAAACTGCGCTTTAAGCGCGC
AAAGAAACTTTCGGTCGGTTTCTCTTGTTCAACAATACGTGCAGGTTCAACCGTGGCTGTTTCTGTTTCT
GTTTCTGTTTCTGTTTCTGTTTCTGTTTCTGTTTCTGTTAACGCAGTTTCCGTTTGAATCGCCACCGCTT
CAACATCGGCTTGGCTTTGTGGTTCATCCTGCGTTTGAGTATCCGTTGCAGTGGTTTGGCTTTTCTCTTC
GTCACCAAATCCAAGCCATGACAACAAGCCACGCTTCTTTTTTTCCGTCATCTGGAGCTATCCTGAATCG
CTTTATTTTAATACAGACTTTTCTTGGCCATTATTGCGGCCCCGAAAAGAAAAAATGACAAAGCAGTGAA
AACTTTTTGCTTCGCTTGGTACACTTTGCCCAGTTTTTTATGTTAACTCGGGTTGTCACGCCAAATGGCT
GACAAGCGAGGTATAGTAACACTTAATTAGCGGTCAAAAAATCTATGCAAAGACGTCGCCAGCCAAACCC
ATCACAAAAAAAGGCCCCTACAGGGCAAGTTCGGATTATCAGCGGTCTGTGGCGCGGCCGAAAATTGCCC
GTGCATGATGCCGAAGGACTGCGCCCGACGACCGATCGAGTGAAAGAAACGCTGTTTAACTGGCTTGCTC
AAGAAGTGCCAAATGCTCGCTGTCTCGATCTTTTTGCCGGTTCTGGCGGGCTAGGCTTCGAGTGTGCATC
ACGCCAAGCCAACCAAGTAACCATGCTTGAGCTGAACCCGCTCGCCTTTCAGCAACTCAAAACTAATGTA
CAGAGCCTGAAAGCAGAAAATATTGAGCTTATTCACACGGATGCACTCGCCTTTCTGCGACAATCGGGTA
AACCTTATGACGTGGTGTTTATTGACCCACCTTTTCGACAAGGTTTATTACAGGAAACCACTCAGTTACT
CGAGCAAAACGGTTGGCTCGCGCCACAAGCGATGATTTATATTGAGTGCGAAAAAGAGCTGCCACTGACG
GAGTTGCCTCCTCATTGGCATCTACATCGAGAAAAGAGTGCCGGACAAGTCTGTTATCGGCTGTTTATAA
GGGAAGAACAATGAAAGCACTACTCTGGTTAGCGAAAGCGGCGATTGGTTTTGTATGGCTGGTTTTGCTG
TTCAACATCGTGATGCCTTTTCCGGGTAATGCCGCCATCGCACTCTACATCATGACCGCATTTTTGCTCT
TCATGCATGGTTTACAGATGTTGATTTTCATTGGCGCGTTTGGCGATAAAGTACCACTGAAGCGCTGGGA
AAAGTGGTCAATTCTGATCTTTGGCATTTTTGCCCTGTTGGATATTCGCCGTAAATACATGATGTAAAAA
AACCGCCGCGAGGCGGTTTTTTTACATCATAGACCGTGAATATGACTAAAACACGATCGACGCTGAGATC
AAGGCTTGGGCTATCAAGTAGGAGCTGGAGATAAGAGTGTGCCCCCAAGGAAGTGGACGCCGATAATCGT
GGATGGCTAATAACGTGGCCGAGAGGATATAAACCAGACATCCTAAGAAACCAGCGCCAGAAGCCACGGT
GGCCTCTTGTAGCCACAGTTCACCCGCAGCCCACGTCATCTGTACTAACATCAACCCCATAATGGTGACC
GGGAAGATTAAGGTATCAATTTGTGGCAGTAACAAAAAAAACGCCACTATGCTTGCCGCCACCAGTAATG
CGGGCAACCACCACACCATACTCCCCGACAATTGCACCCAGAATGCTTTACTAAACAGCAGTTGCGCGAC
TAAAAACAGCACAAAGCTGGCTTTGTGGTAGCGATGATTTAGCCGCAGTCCATGCGCAAACATCGACACC
GCCAAACCAAGAGAGATAAAAATCACCTCTGGCGTGGCATGACTGTGCTGCTCCCACACAATAATTGTCA
GTAACAGGAGGCTGAAGATTCGAAAGAATATCGCTTGCTTAAGCTTCTGATTTTCATAAGTAGAAATGCT
GATAAACCCCGACAACACGACAGAAATCCAGCTCAACATGCTCATACCCCTAACTCAAACTGCCGCCAGT
GTAGGGATCTGACTTTTGATGTCCAGTTATGAAAGTAAAAAGTTGGATCTTGCTAGCGAATCCTTACTTG
AGCTGCTATATAAAATAGTAATTACTCAATAAAATTACAAAACAAGAAAACTTGCCACCAACCAAACCAA
GACAACAAATCAACACCAAACAAATGAAACACAATCAAAACAAAATAAAAAAACGAAAAATCCACCAAAC
CAAAACTGCAAAATAAAAACAAAAACCCAATAAAAACAACAACAAAAAAAATCAAAAAACTGAAAACAAC
CAACTAAACAGATAAATGAAAAATAACTGCCATTTTTAAAGATATAAAAACAGATAAAGGATAAAAACAC
AACTCAATTGATAACCAATCTCAACAACATGGAAATAATTCTCATAAAGTGGTAATTTACTAAAACCTGA
CAATCGATCCAAAACAAACCGTAATAACCACAACCAGAACAAATAACAACCTACCAACAAACAATAAAAA
ACACTATAAAATCAATAAAATAAATACAATATTGAATTAAAAATCAGCATTTAGCTTATGATTAAAACAG
CGTAAAAGTGTGACTTTTCTTACGTTAAAAAGCCCCCTACGAGCAAAAGAACTGTGTTTTTTAAACTTTA
ATCAACGATCTATTGATCAAGCTGGGTAAATGATCTATTCTTTTTTTACAGAATGAGTAATCAACCAAAG
GAGCAGTGTTATGATTTCTTCATCTCAAAAACAAGGACTTGTTATGATCGCAGTAATCATTGGTTTAATG
ACACTGCCCATGATGTACTAAGTTAATGTTTTTAAAATAAAAAAGGACGCATCGCGTCCTTTTTTATTGG
TTCAATGTTCGATTACTGAAAATGTTGAGATAACTCTTCCCAATGCCAGTAATAGAAAAATAGGGCTCCT
AAGGTCATCAACATCATCAGCATAAAAGCAATCCGCCACACAAACTTCCCACTTCTTGGCGTGAGCTCAT
CTTCGCACTCTTGGCATACCGCGAGAAAAGCTTTGCGATCATCTAAGCGATAATCATCTTCATGCACCAC
TTTGTTACGAATCGTCGCCACATAACGCAGCTTTTTAATCACGTCATGGGGTAAACGTTCTTCACAACTG
GTAATCAATTGATGCAATCCCTTGCCTTCTGCATGGTATTGTTCGCGCAATAAGGTTTCGAGTTTGCGCG
TTCGTAGAACAACTTGCTCAATTTCTGACATTTCCGCCCTCCTGCGCCTTCTCTCTTTATTTTCTAGCAG
CCAGAGTCACATTATCCAATTGTTAGCCGTTCAATGGCTGATAAAGTGTGAGATAAGCCGAAAAAATCCC
TTTGATTACTGCCGCACATCTCTTTCTCACCACAAACTGCTTGGAAAAATACGTCATTCGCTAAAATAGC
GGCGTATTCAGAATAGGAGGCTGTTATGCCCTTCACTTTATTGATCAGTTTAGCGTTATTGATTATTGCG
GCAGTTTGGTTTTTTAGCCACTTCTACCGCCGCCACATGCAAGGAGAAAATGCTCCACAGCGTAGTGCCG
AAGTGACCATACTGGATAAGCAAGCGATCGACATTCCTCACCCTCTTCCCGGCCAAGATGACCAAGAGTT
TTGGATTTACGTACAAAAAGGACGTTTAGGGCCAAAACGCGAGTTTCAGGTTGGCATTCATTACTATCAT
GCACTCAATCCAGGAGACAAAGGCGTACTAACTTACCAAGGACAACGCTTTTTGCACTTTGCCTTGAAGC
GTTAAAATCTGGTTCTTGAGAACAGCCATTAAGACGATTAAACCATACTCTTTATAATGGATTAATAGTC
TATGCCTATCAGAAAAATCAGATAATCCAAATTTCTTCCATATCTGAACTACACTATTCTTTGTTCATCC
CGATAGGGGAAATAAAAAACTGAGAGGTGTAAAAATGGCAACGAATTTGATTGGTCTTGATACCACACAA
AGTCAAAAACTGGCGAATGCGCTCAACAACTTGCTGGCCAACTATCAAGTGTTCTATATGAATACTCGCG
GTTACCACTGGAATATTCAAGGTAAGGAGTTTTTCGAACTGCACGCTAAGTTTGAAGAGATTTATACCGA
CTTACAGCTAAAAATCGATGAACTGGCAGAGCGTATTTTAACGCTGAGCGCTCGACCCATGCACAGCTTT
AGCGGTTACCTCAAAGCGGCACAAATCAAAGAGCATACCGACTCAATTGATGGCCGTAGCAGCATGCAGG
GATTGGTGGATGGTTTTAGCATTCTGCTCCACCAACAACGAGACATTCTTGAGCTTGCCGGCGAAACCGG
GGATGAAGGGACGTCAGCGCTGATGAGTGATTACATCCGCGAGCAAGAGAAATTGGTGTGGATGCTTAAC
GCTTGGCTGAAATAACTCACCGCTCTGACACGCTCACTAAATCTAAGGTGCAGGAAGGTTAATCTATTTG
GTCGGTCAGCCTTTATCATCCTACACCCTCAGAGTCGGGCTGGCCGACCATCTCTCCCCAAATGACTTGC
CGTTGCTGCCAACATCGCTGCCGCGTCAAGTTGAAAAGGTGCATTAACTTATCACTAAATTAATCGATTG
ATGTCCTGGCTCCAACGCTGGGCTTCAATCAATTCCTGACGGACATCTTCCAGATCAAAACCCAGTTCTA
GGCAGTGCTGCTCCACACCTTGCCAATCGGCTTTTTCAAAACATTCCTCAAGATCGAGCAAAGTACCCAG
TGGCCCTTCACGCTCTCGCAGTGCTAACTTCACATCATCGGCCAGCGGCAGTTGCTCCACCAATTGCTCA
ATTGAGGTATCGAGCAAGGCATCCAGCACAGAAAACATGCCAATCAGAAACGCTTGTTCACGATGCGCTT
TAAAATGTGTATGCGTCGCCATCAACTGGCAAAACTGCGCTCTTTGTAACGACAAGTTGTAAAGCTCCTT
GGGCTTTTTGGAGGAGATATAAGACGCGACCGCCAAAGAGACGAAAATGCGCAGTTTGTCCTGTCCAAGA
TAAACCAAGGCTTGGCGAAATGAGGAGATGGAGACCGAGATCCGATCCGACATAGTGTTTACGAAACGCA
GCAGCTTGTAGGAGAGCGCAATGTCCTGCGCGACCAAGCGCTCTACTCGCACATAATCGACTTCAGGCTG
ACAGACTTCGCGAAACAGCTGCATGGCAATCACATGCTCTGGACTGACGTAGCGCTGTTTAATGATTTCT
GGCTTACTGAAAAAATAGCCTTGGAAGAAGGTAAAACCCGCATGACGCGCTTGATGAAACTCATCTTCGG
TTTCGACTCGTTCTGCCAAAAATCGGCGACGACTTCCCTGAGCCAGTCGACCACGCACAAATTCACACGC
TTTATCGAGCCCCATTGCCATGATGTCGATTTTGACTATCTGTACGTAGGGTAAAAAGCGCTCCCAAGCG
GGTGAATACACAAAATCATCTAACGCGAGCAGATAACCTCGCTGACTCAGCTCTTGTACCGCCTCAAAAA
GATCATCGGTCGGTTGGCACGTTTCCAAAATTTCTACCACGATCTGCTCACGCGGCAGAGTCAGCGGCAA
ACGTCGAATTAAGCTTTTATGGGGAAAGTTGATAAAACAGCGCGAGCGGGCAATTCTCGGGTTGGTACCA
AGGGATAAAAAGTTTTCAACAATCAGACGGTAGGTAGCACGATCGGCATCCATGTACTCAGGAAACGCGT
TTTTTTCTCCATCTCGAAACAGCAGCTCATAACCTAGCGTGTGTCGCTTTGCATTCAATATCGGTTGGCG
TGCTACATAAGTTGTGTACATGGTGTCCTCAAAGGGTTGCTTACGCTTTGGCGGTAGCCAACAGCATTCC
GCAGCCCATAAACATCGAACCAAACAGTTTATTCATTCTGGTCATTATGTTAGGTGAACGAATATAGCGA
CCTAGCTGCGCAGCCAGTGCCGTGTATCCGAACATGACAATCGCATCAATAGTAACGGTTGTGATACCCA
GAACCAAGAACTGCGGCCAATGATCTCTAGTGGGATCAATAAACTGCGGAAATAATGCCACTAAGAAAAC
GATTGATTTGGGATTGGTCAGGTTAATCAGTACTGCTTTACGCAGCAGGGCGGCTTGTGAGAGTTCATGA
GAAGTTGTGGTAGCCGTTAGGGGGGCTCTATCTCGCCATTTCTGAATACCCAGCCATACTAAATAAGCCG
CGCCAATCCATTTGATCAGAGTGAACGCCAACGCAGATTGTGCCACCAAAGCGCCAATTCCAATGCCGAC
CAACACTATATGACAAGCAAGACCGATTTGTAGGCCGATAATCGCCCCTAATGAGTGGCGTGTACCATAA
CTTAAACCATTGCTGATCGAGTTAACCGTGCCTGAACCGGGCGCCAGACTAAACACCACCGCGGTCAGTA
GATAGGCAAGCCAAACATGGATATCCATTGCAATTCCTCATTCCTGACTTATGCTAGCCCAATGAGGTCA
AACACTGATTCGCACAACCCCATTGCCAACTTATGAACCCTGAAAAAAATCTTTATCCTTATACGCAAGA
GTCGAGTTTGGAGCAAGCTCTCAACTTTGAGATAGCTCAAGTGTGGCACACTCGAAGCGAAGGAACCTAT
CGCAGTTTTGATAAAACGCACATTTATTGGTGTAGTCTCAAGCATCCTGAGCATCAAAAAGCCGTAGTGA
TTGTGAATGGCAGGATTGAATCTGCGTGGAAATATCAAGAGCTGTGTTATGACCTATTCCGCCAAGGTTT
TGATGTTTATACCTATGATCACCGTGGTCAAGGACGGTCAGAACGTCTGACTGAAGATAGACAAATAGGC
CATGTACATGAGTTTCAAGATTACGTGACTGACTTAAAAGCCTTAGTCGAGCATTTCGATCTCGGTCACT
ACCAAGAGCGCTTTTTATTAGCCCATTCTATGGGTGGCGCGATTGCTACGCGCTATATCCAGACCACTCC
AGCGCACCCCTTTAGCGCACTGGCCCTGAGTGCTCCGATGTTTGGCGTGAATATGCCTTGGTATTTAAGG
CCATGGGCTTTGCTCATCACTCAAATTATGGCTGCCGTTACCCTAAAACCCAGTTACGCTCCGGGTTATG
GCCCTTATCACGCTAAACCCTTTCATCTCAACCTGCTCACCCACAGTGAAACCCGCTATCAGTTGTTTCG
TGAACTGTATGAAGCGCACCCTGAACTGCAAATTGGAGGGCCGAGTCACCGCTGGGTTTGGCAGAGCTTA
ATGGCGACCAAACAGTGTTTGCAGTTAACCCGACAAATCAAAATCCCCATGCTGATCTTACAAGCTGGCG
AAGAAGCGATTGTGTGTAATCGGGCGCAAATCCGGCTCTTCAAAAAGCTGTCTCGCACCCAAAAACGTGC
CGCTTTATGCCGCATAGCAGGAGCCAGACATGAACTGCTTTTTGAACAAGATGCCTACCGAAATCAGACG
TTAGACCATATTTTGCGTTTTTTCGCCGACAGTACTATCGACCATAAAAGACAGCACCATCGACCATAGA
AATTGAGGAAAAGCGCAAAGAGAGGTTTACCCTCTTTTTCCGCATTTAATTCCACTACACTAGGCAACCT
AAGGGTGACGGCTCATCCGGCCAACCGAGAAACAGAGAGTTTTATGACCACTTCAGCACACAAACATCCG
TATAAAATCGTGGCGTCGGATCTCGACGGCACCTTACTCGCCCCGAACCATCAGTTGAGCGAATTTTCGA
AACAGACTTTGAAACAGCTGCACGATAAAGGATTTACCTTTATTTTCGCGACAGGCCGTCACCACATTGA
TGTCGCGGGGATTCGTGAAATCGCGGGGATTCCTGCGTATATGATCACCTCAAACGGTGCGCGAGTGCAT
GACCAGAATGACCAACTGATGTACAGCAAAAACGTACCGCAAGATTTGGTGCAAGCCATCATCGATGTCG
TTAAACACGATAAGCAGTTGTTCGTGCATCTGTACCGTAATGACGAATGGATGCTCAATAAAGAAGATGA
GATCCTGCGCGACTTCCATGAAGACTCTGGTTTTACCTATCGCGTCTTTGATGTCAATAACGCCCCAACC
GATGGCATCGCGAAAATTTTCTTCACTCAAGAAGACCAAGATCATGAACATTTGGTGCAGTACGAAACCT
TACTGAATCAGCGCTTTGGCGATAAACTCAACGTTGCTTTTTCAACACCTTGGTGCCTAGAAGTCATGTG
TGCGGGCGTATCAAAAGGCGATGCGCTGCAAGCTGTGGCCGAATCTCTTCACCTTGGCCTTGAAAACTGT
ATCGCGTTTGGGGACGGCATGAATGATGTCGAAATGCTCTCAATGGCCGGAAAAGGCTTAGTTATGGGCA
CCGCCCATGAAAAAGTGTTTAACGCCCTGCCGGATAATGAAGTGATCGGCAGTAACGCCGATGATGCGGT
GGCGCATTACCTGCATCAGCATCTGTTTTAACCCGATTCACGTCTCACTCGGTGCCTATTGCGCTCAGGT
TAAGCCGTAAAAGCGCATCACCTGAGCATCACTCAACGGCAGCCTAACGCTGCCGTTGGCTATTTTCTGC
ACCGTTCCTTAGCCACTCACCGCGCAAAATGGCGAAACCGCTCTCAAACAATACGTTCCTTTGTTTGCAC
TCTGTCAATTGAACCCTGTGACGGTTTAGCTTGTCTTTCAGTTTGTGCGATAATTTTTGCGACCAAACAT
CCCCTATTCCATCTCGAGCCAAAGGAATTGATCAATGAGAGCCTTGCCCTTCTGCGCCATGTCGCTCGCT
ATGCTGTTGCAAGCGTGCACCAACACCACCTCCGTCAGTGTCGAGCCTGACTCCGCTCCAATTATTCCAG
CGACCCTCGATAAACCGGAAACCATTCAACCACAGAGCTTTATGCTGCGTGGCGAGGTGGTCGTGGGCCA
TGAGGTGCGACGCTTTACGCCCTGTGGCAGCCATCAGCAATACTGGCTCAATCTCTCGCCAGAGCAACTG
AATGAAGCGATGGCGCTGAATCGTAGTCCTTACCAACCTCTGTATGGTGAGCTTGTCGGCACACTCACGC
CACCAAGCCAAACGGGGTTTAACGGTGATTATGTGGCGCGAATTGAGGTGCAGAGCATCAATCAACTGAG
CAATGAAAGCCGCGGCTGTGAGCAGCCTCTTAGCCCAACCCGTGCGTTTGGTAATGAGCCTTTTTGGTCA
ATGCGCTTTGTAGATGGCGGGCTACAATTCCAACCTATGGGCGGTGACAAGCAACAATTTTCGATCACAC
GCAGTCAACTGAGCCAAGATAAACGACGCTACCAATTTGATGGTGGTGAACTGCTGTTAGAACAAGGGCA
ATGTCGCGATGGTATGAGCGATAACCTTTACCAATGGCGCTCTAAACTCACCCTAAAAGGCGGCCAATAC
CAAGGCTGTGCGACCTTAGCTAATCTTGATCCTACCCTTGAATGGAGCGGCGTCTACTTTGCCAGCTCGA
CTGAACAGACGGGCTTTAGTGTCAGCTTAACCTTGGAAAAAGATCACACCGCGCAGACTCGCTATGAGTA
TGCCAATGGCGAACCGGCTGTCGTGGAGCAAGGCTACTGGCAGCAGCTCAACCCCAATCAGATCCAAGTG
GTGATGACTCGCCACCAGCAGCAGTACTTGCTCTCCGAGCGCATTTTCACTCGTGAGGGTTATCAGCTAA
CAGCGACACAAGAGAAGGTTGGTCAATCGGTTTATAACATCGCCGATGGAGGTTTAGTGCTGTTTCGCTC
TCTGGTCGAGTTGAATGAAAGCGCTGTGCCCCCTGCCGTAGGACAAGCGGCCATTCACGCTCAGCAAATC
GCAGGACGCGCTGACTATGAAGAAGATGTCGATCAGGCGATTCGCCGCTATTTTAACTTGCACCAAACGT
CGCCAGACAATACGCAATATCGCTGGTTGAAGTACGATCTCAACGGTGATGAACAACCGGAACTGCTGGT
GCAACTAGACTGGTGTGGTACTGGCGGCTGTACTTTGCTGATTTTCGATCAACACAATCAGCAGTGGCGT
TTCAATAGCCGCATCACTCTCGTACAAAACCCGATCCGTTTAGGTAAACAGACCCATCATGGCTGGCAAG
ACTTACTGTTCAGTGTCAGTGGCGGCGGCGCGAAACCCGCTATACACCGTTTACAATACAACGGCATCAG
CTACCCGACGAACCCAAGTGTGGCACCAGAAGCCAACGCCGAGCAAATCAGCCAAGTGGTACTGTTTGCC
GATGGCCTCTCGCCAAGACAGTCAGGCATTAAACTATGAATGCGGCGTGTCCGGACTGCGGGCTTAAATT
TCAATGCCTCTGCTCCGCCGTCCCTAGCTTCCACGCGCCGTTTCAACTCTCGCTGCTCACTCACGATAAT
GAGTGGCAGCGCGAAACCAATACTGGGCGCTGGCTGGTGAAATCCATGGCCGAGTGCCAAGCCTATACAT
GGAGCCGAGTCGCGGCTAATACTGAGTTACAAGCGCGCCTCACCCAACCCAACGCTCGCTCGTTTCTGGT
TTACCCATCCGAAGAGAGCGTGGAATTAACCGATGCACTCCGCTCGCTGCGCGAAGATGAGATCGCGCAT
TTTATTGTGCTCGATGCCACTTGGCAGGAAGCGCGCAAAATGGAGCGTAAAAGCCCTTGGCTAGCCGATG
TTCCGAGAGTTCACCTTACCACCGATCACGTGTCGGCGTATCGGCTCAGGCGCAATCAACAGCCGGGCAA
TCTCTGCACCCTTGAGGTGGGATTAATGCTACTGCGCCATTTCAACGCCGAGGCTTCAGCTGAGGCCTTG
GAGCAGTTTTATCACTATTCGATGAACGCTTTTAAAGCCGACAAAAGCGGTCATCGTTGGATTGAACGGT
AAATATCAAGATGGGATGACGCGTCTATCTTGCGTTAACCCAAGCGTGAAGGTCGACCCAAGAAATAGCC
TTGTAAATAATCCACACCCATATCTTCACTGATGCGACAAACCGTCTGGTTATGGACAAACTCCGCCACG
GTTTTCGCATTCAGTACCTGACACAATTTCACGAGCTGCTCGGCAATCCGGCGCTGCTTCACATCCTGAT
CAATATTGCGGATCAAGCTGCCATCGAGCTTAATCACCTGCGGCTCAAGCTTCACTATCTCATCAATATT
GGAATAACCACTGCCAAAATCATCGACAATGATGGTCGCGCCCAGTGTGCGGAAATGGTTACACACTTCA
ATCATCCGCCCGTAATCTTTGATTTGTTCGCTCTCCAACACTTCGAGCCCGACACGGGCGGGATCGGCCA
CCGATTTGATTGCCGCTTCCAAATGCTGCAAGGTGCGCTCACTCATCAAATCTTGCGGTGAAAGATTGAT
CGAAAACGCCTCCGGGCGATGACGCATCATATTGAAGGTATGCGTTATCATCTGCCGGCTCAAACGAGTA
TAGAGGTGAGTATCGGTGATGATCGGGAGAAAATTCCCAGGCAAGATAATTTCCCCTTCATCTTCAATCC
GCACTAAACATTCGTAGGAAGCCACAATGTGACTACGCGCCTGACAAATCGGCTGCGCATAAACCACCAC
ATCATCACGTACCACCGCGCGGCTAACCCGCGATAGCCAATTCAGCCGCTCCTGACGAACACTTTCTTGC
ACTTTTAAACGCGCTGCATTACAGAAATGGTGGTTGTTGTTAAACGCGTAGCGGCGTGCTTCGATAGCAC
GCAGCAATAGCTCATCCGGCGAATGCTCTGCAAAATCGCCCTGACTGACTAACCCAGCGCACAACGAGAT
CGACAGATAATCCACATTCGGTAAACCGTAGGGCTCGAAGTTGACGTGCTCCAACTGCTCCACAAACTGA
TAGAAATGGCTATGAATACTTTTCCCGTCCAGCTTGGCACGAAAAACCGTTGCCCACTCACCGACCCCAA
TCGCATACAAACCGCTCTGCCCTGCCAATTTCTGATCCAAAAAGACCTGAAACTGTTCACTCAAATCACG
AAGCAGCTTATCGCCTACCGGATAACCGTACTTCTCATTGATCTGATTGAAGTTGGTCACTTTCAGGGCG
ATTAGGTGCTCATTGGCCGCGAAGTTCGCCAATCGCTCACGTAACACCACTCGATTGGGTAAGCCGGTAC
GTCGGTCACGCCGGTAACTCGCCGTCAGTAATGAGGTTTGAGCGCGGATCTGCTGTGCCAAATTGTCCGT
CATGGCATCCAAATCATGAAACGCATGGCGGATCAAATTAAACAGAGGGGACGTCATCCCTTCCGGATAA
CTCGGCAAGGGGATTGGGACAAGATCGTCACGCACCGCCCCTTCACGCAAGGCAAGAAACGTCATGCTAT
GATGCATCACTTGCTGCTGACCATGCTCATACAGCAGCTCTCCCCAACAGTAACAACCATCGGTCGGCGC
CACCGCCTGAAGCGGTTGTAACTCGTGATTCTCATGCATGAAGTTTAAACGCAGCGCACAGTTAAACACC
CACACTTGTTGGCACTGCTTGGCTTGTAGTTGCTGCGCGGTGAGATAGACCCGCTCTAGGGTTAAACTCG
GGTGATCAAAACAAAAGCGCACTTCATCTTGCAGCGCCAGTGGGCGGTTAAACCTCAGTCCGCCTTCCTC
CGCCAGCCCGAGCGGCAGATAAAGATCTTGGTGGCGGCATTCCCCTTTCATCAGTGGAAAACTGATCAGC
CAGTCATGGGGTAAGTCGGCTTGCGCGCCCAAATTGTGCTGATAAATCGCCTCTATCGGCTCATCATCCA
AACGTAAGACCCGATCTCCCTCCACGGCTGTGACCCGATAGGTGCGCCCAACAGGCTGCCACTCAGTGTA
ACCACCCGTCTCGACATAAAGCGCTTCGCCATGCAGCGCAATAGCCACACTGGCGTTTTGATAACAAGCC
TCATCGAGCAAAACCCAGCGACCACTGGGAGTTTGTTTGGCGGCTCCACCAGCGACGGGCACTGGTGCAC
CCTGCGTGTCGCGTAAGGCAAATCGTGCGACTTGCAAGGTATCCATCTGCCAAGAAAAACAGACCACTGC
TCGAGACATGCTAGTGAGCTCGAGCTGGCGAGCTAAACGCTCCGCGTCGGCAGCCTCATCGTCACTGTAA
TCCACAACAGCACGGCTAAGATAAGTTTGCTCAAACACGGTGATTTGCAGCAACGTCACCTGATGGTGCA
CTTCCCCTTGGAAAATCACCTCTTCGGTACTGCATCCAAGCAGGCAAGCTTGTGGATGGCGACTACGGAT
GAGCCGCGCAAGCTGCACGACATGCTCGCGACTCAAAGGAGAGAAAATTTGCACTAAGATGGATTGCCCA
TGAGGAAGATCCATCGTTTCGAGCACCTGATTGGCCGATGCTAAATCTGGGATGAGACGCGAGACCGTAA
ACATAAAGAGCTGATAAGCCAGTGAAATGTTTAGGCATTATGCAATGCAATCGTTACCGCAGACTATACT
CAATAACCATGCAATGTGATTTTTGTGACTCGATGTTATGCACCTAGTTAACTATCAGAAGTAATTCCGA
GAGACGCTCGATCTCCACGTCGGGTAATACGCTCGCTTTGGCGAGCCGACGAATACTCTGCCCTTGATCG
TTAAACCAGCAGGCTTGAAAACCATTTTGCCGCGCCCCTAGCACATCGGTTTGTAAATGATCCCCGACAT
GCAAGATTGAACGGGGCTCAAGCTGAAGCTGTTGTGCTGCTTGTGCAAAGAGATCGGGATACGGTTTGGC
ACGGCCGTCTGGCCCTGCGCGCAATACCGTTTGGAAATAGCCACTTAAACCAATTTTTTCTATCTGGACA
TTGCCATTGGTGATCGCAATCAGCGGCACTTTAGCCGCTAACTGAGCCAACACCCGATGCGTTTCGGCAG
GAACATCGACTTGATTACGCCAGCGCATCACTTGCTCAAGCGTCTCGCTCGCCGCTTGCTCCGCCTCTGG
CTGCGCATAGCCTAATTCCAGTAAACCATGCTGCACCTGTAAATAACGCCATTGGCTCACATCATGGCAC
TGCTCCGGAAAGCGGCGCGCTATATCACGCTTCATCGCCAGCCACCAAGCCAAAGGACGCGTCGCCGTAA
TGGGATGCTCACTTAACAACCACTCAGTGACTTTTTCCTCGACCTGTTTGATGACCGGACGGTTATCGTA
AAGGGTATCGTCCAAATCAAACGTCAGTGCTTGAATCGAAGCCAATGGGCGGTAAAACAGCATGGTTAGT
CATCCTTATTCTTTTTGCGCGCCCGAGGATGCGCTTGGTCATACACCTGAGCCAGATGTTGAAAATCGAG
GTGGGTATAGATTTGCGTTGTCGCGATGTTCTCGTGCCCAAGTAGCTCCTGCACCGCACGCAGGTTATTG
CTCGATTCCAGCATATGGGTGGCAAACGAGTGGCGCAATTTATGTGGGCTGATATGACTGGCAACCGCCT
GTTTTTGGCCCCATTCGGCCATGCGTTTTTGCACACTACGGTGTGAAATACGGGTACCGAGTTTGGACAC
AAACAGCGCCGTTTCTGCGCTATCCGCCAATTGACTGCGCAATTTGAGCCATTTACCGACCCACTCTTGT
GCCTGTCCAGCAAACCACACTTTGCGCTCTTTGTTGCCTTTACCGATGACGCGGATCTCACCTTCGCTTA
GATTAACGTCTTTGATATCAATCGAAACTAGCTCAGCCAAACGTAAACCCGCGCCGTACATCAGCTCCAT
GATCGCCCGATCGCGAATCGAAAGCGGATCATCATCGGTCACTTCCAGTAACTGCGCCATTTCATCAACA
TCGAGATTTTTCGGTAAAGTACGCTGCTTGCGCGGCGCAGAGACGCCTTTCGCAGGGTTAGCCTGAAGCT
CGCCACGTAAAATCAGAAAATCCAGGAAACTGCGCAATGAAGACAAACGCGTCGCGATACTGCTGGCTTT
CATCCCCTGCCTTTTCCCCTGCATCACCAATTGACGCACCCACGCCGAATCAAGCTGTGTCCAGTGGGTG
AGCCCAACCTGTACTAAGTACTGGGTCATGGTTTCCAACTGCTGCTTATAATTGCGCTGGGTATACAGGC
TCAACCCTTTTTCCGTATGCAGGTAGGCGTAAAAACGCTCCAGCGGTTGAGCCAACGCATCAGGAAGCGG
GGTGCGTTCGTCGTTCTTCATCGTGTGACTGCCAAGGTAATGTCTCGATCAGATGAGCTAAGACTAACGC
CAGATGGCGCAAAAACAAGGTATCCATACTCGGCTGAAAGTGGCCGCCATCTTCACTGGCGAAGGCCAAA
ATTCCCAACGGCGCTTGGCGCTGCAAAGGTAACACCACATACGAACCCATTTCTGGCGCGGGCCTATCCC
CCAGCAGACGTTGCCGATCCGCTTGGCGTAAGCGACCTAAATAAGCCGATTTGCCATTAAAATGATTGGT
CGCAAAGCGCTGCCAATCCTCACTGGCTAAACCGTATTTTTCATCATGACGCTGCAGCAGGCGCACGTAA
GCACGCAGATTGAGTTCACGCGCTTTGGCTTCAATCGCGTGTAACACCGCTTGCAGCGACGAGCATTTTA
GAATCTGCTCTTGCAGATCCATAAACTCATGGAAAGTACGATCGTTATTTGCCGCGAGCGACATCAAGGC
GGTGATCTCCTCTTCGAGAGAGTCTATCCGCTGGCGCTGACGCGCTAACTGCACATGAGCGAGCGATACC
GCGCCCGTTTGGGTCGGTAAGGCTAAACGTTCGACCAGATGAGGATGATGCTGAAAAAAATCGGGATGTT
CATAAAGATACTCTGCCACCACTTGGGCAGTCAGAGCATCCGCCGTTACCTGAGACAAAATTGAACCTCA
ATTAGCAAGAGATTTGGCCATCGTAGATATGAGTAGCCGGGCCTGTCATATACAGCGGTTTGCCGGGGCC
TTGCCAGTGGATTTCCAGCTCACCACCGGGAAGATGGACACGAACTTGCTCATCCAGTAAACCTTGCAAA
ATGCCTACCGCAACCGCGGCGCACGCGCCACTGCCACAAGCTTGAGTTTCGCCCGCACCACGTTCATACA
CGCGCAAATTGATCTCATCACGGCTCACGACCTGCATAAAACCGGCGTTGACGCGCTCAGGGAAACGCTC
GTGCGATTCCAAAAGCGGCCCTAAGGTTTCTACCGCAGCAGTGCGGATATCGTCCACCACAGTCACTACA
TGCGGGTTGCCCATACTCACCGCGCCGCAAAACAAGGTGTGTTCACCGACACGCAGAATGTAGGTTTTTT
CGCTCTGTTTGGCGCGAAATGGGATCTTGTTCGGCTCAAACTCCGGCACACCCATGTTCACGGTGATCAG
ATCTTCCTCTTCCACATTGAGTACCATTTTGCCTTTCTTGGTACTGACATGGATGGTGTACTTGTTGGTT
AACCCTTTCATGCGTACAAAACGGGCAAAACAGCGCGCGCCATTGCCACACTGCTCCACTTCGCTGCCAT
CGGCATTGAAAATGCGGTAATGGAAATCCGATTCTGGATCGTAAGGCGCTTCAACCACCAACAATTGATC
AAAGCCGACTCCCGTATGGCGATCCGCCAGACGGCGGATCAATTCCGGAGAGAAGAAGACGTTTTGGGTA
ATACAGTCCACGACCATAAAGTCGTTGCCCAAACCGTGCATTTTAGAAAAATGGAAATGCATAGAAGATA
ACTTTACTCCGGTAATACCGATTCTAACGCCCACAAGCTGCTAAGCTCTTCACGCTGACGCACCAAATAG
GTTTTATTGCCATCAACCATGACTTCAGCCACTCGCGGACGGGTATTGTAATTCGACGACATGGTAAACC
CATACGCACCAGAAGAGCGCACCGCCAGTAAATCCCCCTCTTGCAACACTAAGTCGCGATCTTTCCCTAG
GAAATCACTGGTTTCACACACCGGGCCAACCAAATCATAAGTTTGGGCTTCGCCTTGGCGCGGACGCAGT
GGAATGATGTCTTGCCACGCTTGGTATAGCGCCGGGCGGATCAAATCGTTCATCGCCGCATCAATGATCG
CGAAGTTTTTGTGCTCAGTGTGTTTGAGAAACTCCACCTTAGTCACCAATACTCCCGCGTTAGCCGCAAT
CGCGCGTCCCGGTTCAAAAATCAGCTCTAAATCGCGGTGGCGCTCTAGGCGGTCCAGCAATGCTTTGGCG
TATTCCGAAGGCTGCGGAGGCAGTTCATCACGATAAACCACCCCTAAACCACCGCCGACATCCAAGTGGC
GGATATGAATGCCTTCCGCTTTCAGCGAATCAATCAGTGCCAGTAAACGGTCAGTCGCATCAATAAACGG
TGCGAGAGCGGTTAGCTGTGAGCCGATATGGCAGTCAATACCATGTACATCGAGGTTGGGTAAGCTGTGC
GCTAAGCGATATACCTGCGCTGCGCGGTCAAAGGTGATACCAAATTTGTTATCACGTAGACCCGTTGAAA
TGTAAGGGTGAGTTTTGGCATCCACATCAGGATTGATGCGCAGTGAAATCGGCGCTTTAACACCAAGCTC
GCCAGCCACTTTATTCAGGCGCTGCAGCTCAGGCTCCGATTCCACGTTAAAGCATTTGATCTTCAATTGC
AGGGCGCGCTTCATCTCAGCTTCGGTTTTACCCACACCAGAGAATACCACCTTGCTTGGGTCACCACCGG
CGGCCAATACACGCTCTAATTCGCCAACGGAGACGATATCAAAACCTGAACCCAAACGAGCTAAAGTATT
CAATACCCCTAAGTTAGAGTTGGCTTTCACCGCATAACAAATTAGGTGAGGATAATCACCGACTGATTTA
TCAAACGCGTGCCAATGGCGCTCAAGTGTCGCTCTTGAGTAAACATAAAGCGGTGTACCGTACTGGTTTG
CCAAATCGGCGAGTGGAACTTGCTCAGCCCACAACTGACCATCTTCCTGATAATTGAAGTAATCCAAAAT
GCTTTCCCTTTTATTCTTAGTAGCGTGATTTACTGACTTTGCTCACTTTGTTTTGCATCATCAGGCATAT
ACAGTGGCCCAGTTTGCCCGCATCCCGCTAACGCGAGAGCCGACAACAAAAACAGTGCAGTGAATTTCTT
TTTCATTTTGCATATCGTGCTTATTGAATCAATGCCCCCTATAATCGCACCACGATTAGGAAAAGCAATA
GGATAGATAGGATGAACGAAACTGAATTTCATCAACTCGTCGATAGCCAGCTAGAGCGTATAGAGGCCGC
GATTGATGAGGCCGGCGCGGATATCGACTACGAAACGTCAGGCAATGTGATGACACTCGAGTTTGATGAT
GGCAGCCAAATCATCATTAACCGCCAAGAACCGATGCGTGAAATCTGGCTGGCCTCCAAATCAGGTGGCT
ACCATTTCAAATCGATTGATGGCGAATGGATCTGTTCAAAAACTGGGCTTGAGCTGCTCACTCTGCTCAA
GCAAGAGTGTGATAAGCACGCCGATGAGCCGATTGATTGGGTTTAAGCACGAAAGTCGCTTAGGCATGCT
GCCACTGACGCATAATAAAAAAGAGCACGATTGTGCTCTTTTTTATTGATAAGGATTTAGAAAACCTGAG
ACGTCAACGAGTTAGGCATTGACCACTTGCGAAGGCTTGGAATACACAGCGCTGTCGTTACGGTACGGCA
CCACGTACGTTTCTCCCTCTTCAGGGTGGATGATTTGGTAATACTGCGGCAAGTTAAAATTGATGCTTTT
CGCGCCGAGTTTATTGCTGTCATCCAACATCGAGGTGTAGAAGCTGTTGACGCTGGCAATCATTTCGTCT
TTTTCGCCATTAAACTGGTGATAGACTTCAACGCGGTTGGCCTCATCAAGCACATAGATGTTGAAACCTT
TCTCGGTATCTTCAAAGAAGAACTGCACCAAACCTTCACTGGCAAAACTATCCACCACCGCTGGCAATGG
GTAATCTTGATCGCGATCGAGCATCAGTAAAGGCGAGCCCTTGAGCTTATTGGTTGAGATGCTGCGATAG
AAATCAACCGAGTTCTCCAACTTCTGAACCGAAACACCACGACGTTCAAAGAACAAACCATACATCTGAT
CGCCCATGCGCAGCGCTTTGAAACGACGACGTTTCTCTTGCTCCATCGGCTTGAGGCGCAAATCGATACA
CTCAGCCAACAGTTGATAAACCAAGTTACGCATCACGCCGCGCAAGTTTTTGCTGTAGCAGAACACATCC
ACCGATTCTGGCGGCAGCGCATCCTGATGCATTTTTCCAAGCACGGTTTTCAACGCATCAAGCATGGCCG
TCTGGCCTTCAAAATGCAGGGTACGCACTTCTTGCCACGAGTTGCGATACACCAAATCGACACTGCCGAC
TAAGCATTTCTGCTCAGCACCAAAACTAAAAATATCGATATTTTTCAGGTCGACTTTCAGCGCTTTCCCA
CTCAATTCACTGGTTGGGTCGTGTTCAAAATTGATGAACATGGCAAGCTGGCTAATCTCACAAGGATTGG
CCAGCGCTTGCATAGTAGGGCGACGCTTACGCAGCGAAAAGGTATTACGCAGATCGCTGACCATTTGGTA
GAACTTGTCGATGTCCAGCTGCGCTTCACGCACCACCGCATGCAAACGAGTCGACTCAGTGATCAGGCCA
TTAAAAAAGGCCCAAGCCACCAATTTACTCAAGTATTCGTTGTGCTCAAGATACGGCTGACCAATCAAGC
GCTGCGCCTGCAGCGGCTGCTTGTAGAGATACCAACCGGGCTTATTGGTGCGTCCAGCACAAACCTCAAT
AAAACTTAAATCGGGCTCATGCAGGTCTGGGGAAATTTGTGGGTTGAGCAGTGTGACTTTCCCCGGCAGC
ACTTCAAACGCCGCGTACAGTTTACGCGCCAAAATCGAGATATCTTGTGGGCTAATGGCCGAGGTGATGT
CATTACGACGCGCAAACTGGATCAGGTTACGATAGCTGAGCATCAAGGCATCAAGCAGTGCGTGGTGCAC
GACCTTCACTTGCTCGACTTTCCAGTGACGACGGTTATCGAGCTCGGCAATCAAATCTGCGCTCCATTGC
CATTCGCTGGTCAGTTCCCGTAACGCTTCACGACGCCAAGGCATCGAGCCGACGCCCGGCTCACGCGACA
ACTTCTCATGGGTTTTGAGATAGAAACAGCGGCGCACTAAATCAAGGCGCGTGCTATCACCAATTCGCAC
CAAATAGCGCGTCACTTTCTCTAACATCTGATAGTAAGAGTCCATGCCGTACAGATCCGGTTCATCGGCA
AAGAAACGGCGTTTGCTGTCGATACTCAACAGTTGAGTGTGCGGGTACTCCCACGAATAGGCTTCAAGCA
AAATGGCTTTCAGTACCGATTTATAAGGCGAGTCAATGCTCTTATACAGTTGCCACAAGTTCGCGCCAAA
GTACTCTTCAGCCGGAATGCGGTTTAACTTGCCAAAATCGATCCATTCATTGCAGTTCAAATACCCATTT
GAACAGAGCTCGTGAACATATTCGTCGTAGCACTCTTCCATTTCTGGTGGCACGATTTGCCACAGCAGTC
GCTTGCCCGCTAAGCGCACCGCAGAGCGATAAAACTCATCCAATAATAATAAGTGCTGTGATGAACCACA
GTTTTCACCGCTTAACGCTTCGGAATGGTTATGGCGAAAACGCTCTTCATTCATGATGAAGAAATTGGCT
TCAACACCCTGACTTTTCGCCCAATCGGTAATGAGCAGACATTTACTGGAGAGGTTGTCGCGCGCCTCAC
AACTCATTTGAGCAGAGACACAGACCCAAATATCCAGATCGCTCGATGTGCTTTGACCGATCGATGAGGT
ACTGCCCATCGTATACAAGCCTAAAATCGCCGGATTGTCAGCTGGCGTTAACGGCTCGCCGAGCGTCAAC
TGAGCATCATCGATGAATTGCTGCTGGATAGGATTGGCTTCAAACAGATGGATACCGAAAGGCGTATCAG
CAGAAAAATAACCGGGGATCAGAGGATGATTAAATTGAAATAGTGCGGGAATGAGGTGGAAAACACGTTG
ACTTTGCAAATCCATAAGAGCCAGCGCACGCTCAATACGTTGCCGGTTTAGCTTATCAAGTCTATGGATT
AAGGTCTGAGTATAAGCCTGCAAGTTTGCTTCCCTGATATGACAGATAAAAGCCGCTTTTTGGTTATGTT
TTACGCGACCATGCCAACAAAACGTGATCAATCTAACACTTCTTTCCGGTTTGGTAAAGCGCTCTTGGAA
GCACATCACACCAAACTAAACACTTATCAACACAAAACAGCATAAATGATTACAGTGTTGTTGCAAATTG
CCGTTTTGTAAGTATCGCCAAGATAATAAATGCGAGTCGAATCACACAATCAAGCGGGAAAACGACATTC
TTCTGCGCAAAATCGTTCCGACTCGAACTAGTTGTAAGCATTTTAAGCCCCAAGTGATAGGATTAGGCGA
TTTTAAAACAGATGGATAGGAACATCATAATGACCGAGACGCCGATTCGCATTGCAACCCGCCAGAGTCC
ACTGGCTTTGTGGCAAGCCAACTATGTTAAAGACGCCTTAATGGCAGCCCACCCCGGACTGCAGGTGGAG
TTGGTGACTATGGTCACGCGCGGCGATGTGATTCTGGATACTCCACTGGCTAAAGTGGGCGGTAAAGGCT
TATTCGTGAAAGAGCTGGAAATTGCCATGCTCGAAGGGCGCGCCGATTTAGCCGTGCATTCAATGAAAGA
TGTTCCGGTCGATTTCCCTGACGGTCTGGGCTTAGTCACCATCTGCGAACGGGAAGATCCGCGTGATGCG
TTTGTCTCAAATACCTACGCCAAGATTGAAGATCTGCCCTCGGGCGCTATCGTCGGTACCTGCAGTTTAC
GCCGTCAATGCCAACTCAAAGCGGCACGGCCAGATTTAGTGATTAAAGAGCTGCGCGGCAACGTGGGGAC
TCGCCTAAGTAAGCTTGATGCGGGCGAATACGATGCCATCATTTTAGCGGCAGCAGGCCTAAAACGCCTT
GAGCTCGAAAGCCGTATTCGTAGCTTTATTGAACCGGAACAGTCCCTACCTGCAGTTGGCCAAGGTGCCG
TTGGTATTGAATGTCGCGTGAATGATCAACGCGTGCGCGCCCTACTCGCACCTCTTAACCATGCTGATAC
CGCCGATCGAGTGCGCTGCGAACGCGCGATGAATCTCACGTTACAAGGTGGCTGTCAGGTGCCGATTGGT
AGCTATGCACTGCTGGAGGGTGACACTATTTGGCTACGCGCTCTTGTGGGTGAACCCGATGGTTCGCAAA
TCGTGCGCGGCGAAATTCGCGGACCTCGCACACAAGCTGAGCAACTTGGCATCACGCTGGCTGAGCAACT
GCTTAGCCAAGGAGCCAAAGAGATCTTGGAGCGTCTCTACTGTGACCACGAATAATGGTAAGCCTATGTC
CGCACGCATAGACTGATTGCTTATCTCGCATTGATTGAGAGTGTTATGACAGTACTGGTCACTCGTCCTG
ATGAACAAGGCGCAGAGCTGTGCCAGCTGCTGCACCAGCAGGGCATCCCCGCCCTGCACCATCCGCTACT
CGCCATCTCTGCCAGCCCTCAACTTGCTGCGCTGGCAGAAGATTTATCTTCATTCGATATCATCATTGCC
GTCAGTCAACATGCCGTCATCTTCAGTGACCAATTTCTGCAACATCGCCGAATTTGTTGGCCAAATAACG
CTATTTACCTTGCCGTTGGTCAAAAAACCGCGCATGTTTTCAGCAAAGCCTGCCAACAATCAGTAGACTA
TCCAGAAATAAGCGATAGTGAACATCTGCTGGCACTCAGTATGCTGCGTGATGTCGCAGGTAAGAAGGTA
TTGATCTTACGTGGTAATGGTGGTCGTGAGCTGATTTATTCCACCTTAGTGGAAAGAGGAGCGACTGTGC
GCTATCAAGAAGCGTATTGTCGGCACGAGCGGCCATTTGCCGCCGCCGAGTGTGTCCAAAAATGGCAGTT
GGCGAAGGTCGACTCACTGGTGATCACCAGCAGTGAGCAGTTGGCTTTTTTTATCCGTCAGTTCGAGACA
TCACACTTGCCATGGGTGCAGCAGTTAACTTTGCTCGTACCCAGCCAACGGATTGCCACTCTCGCCCACC
AACTAGGATTTCATCGCATCGTGGTCACGCTAAGTGCTGCTAATCGCGATTTAGTCGCGGCATTGATGCC
CGAAAAACCAACAGGAACTCTGAGCAATGACCAACAACAATAAACCGCAACAAGAACCTGAAATCACAGT
AAACCCAAGCTCGGCAGCGGTGACTCCCCCGACCGCGCCCGACAAACAAGATAGCCCAGCGCCAAACCAA
CCGGCGGCCAAGAAAACCTTGGACAGCACACCAGCTCAAGACAAGCCGCCACAACCAAACTCGCAAGGGA
AAAAGTTGGCGAGCGTGGCGCTTTTGCTGGTATTAGCGCTCGGCGCAGGTTTTGCCTATGTGCATCAGCA
GCAAAAAAGTGAATTTAACAACCAGTTGCAAGCCGTACGCGCAGAGCTGAAACAGACTCGTGATGCGCTC
AATGCGCAGTTGGAACAAACGGTATCGAAAGCCACGTCACAAGCCACTGAGATTACTCATCGCGCAGAAA
CCGTGCTGGAACAGCAACAAAAAAGTATTGAAAGCTTGCAGCTCGCCGTGGCGGATATTAAAGGCCGTCG
CCCAAATGATTGGCTACTTGCAGAAGCGGATTACTTGGTCAAGCTCGCGGGTCGCAAGCTGTTTCTTGAG
CACGATGTGGAAACCGCAACTCAATTGATGGAAAGTGCCGATCAGCGCATCGCTGCGCTTAATGACCCTA
GCCTCACGGCGCTGCGTAAAGCGATGGCCAATGACATCACTACCCTGAAAAATATCCCGCTCATTGACCG
CGATGGCTTAGTGCTGCGCCTCATCAGCTTGCAACAGCAGATCGATAGCTTACCGCTGGCCAATGCCATC
TTGCCTGCCGATCAGCCACAAACAAGCCAAGCGGTATCAGAAAACATCGATGACTGGCAAACCAACCTGA
AAAATTCGCTCAAAGCGTTTGCCGATAACTTCATCACTTTCCGCTCACGTGATGGCAATGTGATCCCTCT
TCTCTCTCCTACTCAGCATTTTTATTTGCGAGAGAATCTGCAGGCCAAGTTAGAAACGGCGATCAAAGGG
GTGTACACGGAACAACAAACACTCTATCGCATCGCTCTCGACACAGCCGCCCAGTGGTCAACATCGTTCT
TCAATCCAGACGATAAAGCCGTACAAAGCTTTAACGCAGCGTTGGCCCAGCTCGCCGAGCAGCAAGTGCA
AGTGGAATACCCCGTTAAATTACAGGCTCAGCAACAGCTCGCCGATGTGATCAACGAACGCTTGCGCCGC
AGTGTTTCACCACTAACCACGGGGGCTGAGCAATGATTCGTCTCATATTCCTCTTTGTTGTCTTAGGACT
TGGCCTGTTTGTGGGAACGCAATACGCTGGCCAACAAGGCTATGTGCTGATCTCGATCGCCAATCGCACC
ATTGAAATGAGTGTCACCACTTTAGTGATTTTTATCATTGGAGCATTGGCTGCCCTGTTCGCTCTAGAGT
TTTTGGTGAAAAAAATCCTCTACACCAGCTTTCACACTTGGAACTGGTTTAGCGTGCGTAAGCAGCGTCG
CTCACGCCGTTATACCAATGAAGGGATCATCAAACTGCTGGAAGGCGATTGGACACAAGCCGAGAAGAAA
GTGACTCGTTGGGCCAATCACCACGATATGCCGCTGCTTTGCTATCTTGTCGCTTCAGAAGCCGCCAATG
GTATGGGCGATCGAGCTAAGCGCGATCGTTACTTAGCGCTGGCCGCTCAGCAAAATAACTCGACTTTGGC
GGTGGAGCTGACACGCGCCAAACAACAACTGGGTGATGGCGATAACCAAGCTGCCCTTGAAACCTTAACT
CAACTGCAGCGCAATCACCCGCACAATACGGTGGTGCTCAACTTGCTCAAGCAGTGTTATCAAGCCCTTG
GCGAGTGGCAACCACTGTTGGCCTTGCTGCCCAAACTGGTCAAAGCGAAACGTCTGAGCAATGAGGAAGC
GCAGCAACTGGAAATCACCGCTCAGCGTGGCATTTTGCAAGACATTGCCAGCCCAAAAGGCAGTGAAGGC
TTGATGCAACATTGGGCTCAGCTGTCACGTAAACTGAAAGCGGAGCCGGAACTTTTGATGTGCTTTATCA
CTCAGCTTATTCAACGCAAAGCTGACTATGAGGCCTTCTCAATGATCAAAGAGAGCTTGAAGAAACAAGC
GACTCCTGAGCTGTACGCGCTACTGCCGGAGCTCAATATCAGCGATCGCCATCCCCTGATTGCCTTGCTG
CAAGAAGCGCTGCGTCGGGATGGCAATAATGCCGAAGCACATAGCGCTTTGGGTCAACTGTATCTGCGTG
AGAAACATTGGGCTGATGCGCAGAAACATCTCGAAAAAGCGCTGTCACTGCGCTCTAGCGTCTCCGACTA
TGCCTATTTGGCTGATGCACTGGAAAAGCAGAATTTCACGCGTGCCGCACACGATGTTTCTCGTAAAGCG
CTCTCTTTGCTGGAGTCACCTTCCGCTCAGTCATCCTGAATTAAAATCAGAGCACAAACAACAAGGCCAC
CGCATGCGGTGGCCTTGTTGTGGAATGCGGTCTTAAATGACTCGCGAGAACTGCTGCTGACGCGCCCGCT
CACGCAAGTATTTATCAAAACACATACAGATGTTGCGAATTAACAAACGCCCACGCAGCGTCACTTCAAT
CATGCGTTCATCCACCGTCACCAACCCATCGTCGATAAAGGTTTGTAGCAGAGCTAAATCTTGGCGGAAG
TAGTGATTGAAACGCAGATTAAACTCACGCTCAATCGCTGTTTTATCAAGCTTGAAATTACAAATCAGCT
GCTTAATCACTTCACGGCGCAGTAAATCATCCTTATCTAGTGTCACACCTTTCCACAAGGCATGACGCAT
CTCATTGACTTGCGCATAGTATTTTTTCAGCTCTTTCTGGTTTTGTGCATAGGCATCGCCCACCATGGAA
ATCGCCGAAACCCCAAAGCCGACTAAGTCACATTCACCTTGGGTGGTATAGCCTTGGAAGTTACGGTGCA
AGATACCACTGCGCTGAGCAATCGCTAGCTCATCATCCGGCAAGGCAAAGTGATCCATACCGATGAACTG
ATACCCCGCGCCTGTTAGCGTGGTGATTGTCTGCTGTAAAATCGCCAGTTTTTCTTCGGCGGCAGGTAAA
TCGGCTTCTTTAATTTTGCGCTGCGCTGCGAACAGTTGCGGCATGTGCGCGTAGTTAAATACCGACAAAC
GCCCCGGTTGCATGGTCAGCACTTGTTGCAACGTCTGGGCAAAGGTTACTGCGGTTTGCTTAGGTAAGCC
GTAAATGAGGTCAAGGTTGGTCGAACGAAAACCCAGCTGTTTAGCGCGTTCAACCAGATCAAAAATGAAC
TGCTCATCTTGCTCACGGTTAACCAGCTTCTGCACTTCTTTATTGAAATCCTGCACCCCGATGCTGACTC
GGTTAAAGCCTTCTTGGCGCAGGTGATCAAGCACCTCTAACTGGATTTCACGCGGATCGATTTCAATACT
GATTTCCGCCTCATCGGCGAAGTGAAACTCGCTACGCAGCAGCGTCATCAAACGACTGATTTGAGCGTTG
GTCAAGAACGTCGGCGTACCACCACCGAAGTGGAGTTGAGTGACGTTTCTTCCGATTAATAGTGAGGCGC
GTTGACGAATTTCATGCTCAAGCACATCAAGGTACTCATCCGCTTTGTGCGAATGACGAGTGATCACCTT
GTTACAACCACAGTAGTAACAAAGCTTATGGCAAAACGGGATATGAATGTACAGCGATAATGGTCGCTCT
GGGTACTGAGTACAGGCCATATCAAAGTCAGCGATGGTAAAGGCTTCATGGAACTCAACCGCAGTCGGGT
ATGAAGTGTAACGCGGACCGGAGTAGTTGTACTTATCCAGAATGGCCTGATCCCATACGATCTGTTGGCT
GGGTACGACATACGACGACATAATGAATCTTTCCGTTTTGCTCAATTCTTGACGGGCTATTCTGCCACAC
GACATTGACGAACGTCGGGCGGCAGAACAGGATCTGGCAACAAAATATTCGATTCTGCTAGCGCGATCAC
TCCCCCTTTCGGGTTAGTTTCACACCATCTGAATCGCGATTTGATTATTCAGCGGCTGAATGCGCTGCTT
GAGAGCGGTGAGTTCGACAATGATCGCATCTTGCAGACGACTTTCTGCTTTGGTGCGCTCCAGATTCTGT
TTCATCCGCTCTTGCTTGGGGAGTTGTTGGCGCGCTTCACCACGCGGCATATTTTTCACCACATGGTACA
GCTCGCTGATGGCGGGATACTCTTGTTCAAAATTGATGCGCTGCTCACCTTGTACGTAATCCATAATGCA
ATAGACGCGGATACTGATTTCAGAGAGATCACACTGTCCCTGAATCCCCGCCATACAAAGGATATTAACG
CTGTCAAAGATGTTGGCGTTACGCTTTTCAATCGCTAACTGTTGCTGTTGCCGCTGTAGCGCCTGCTGCT
TTTTCACTTGCCACAGCAAGTAAGCTGCATAGCTGGCCAATGCCACGATAATGGCACCGCCCACACTAGC
CAGTAGCATCCCGTTCATCACCGCTCCTTAATCTTGGTACTTATCCACATCCAGCTGCTCAAACTCAGAC
AATAGATCGTCTTCAGTTTTGCGCTTTTTAGTCGGTTTTGACTGTGGTGCCGGCGCTGGCTCTGGTTCAT
CGTCGAGCAAGCCCAACTGCTCCATCAGCACTTCAATGCGATCCAGCTTCTCATCCACGTATTTCTGCAA
GCCAATCCCGAGCTTTTCGCCGTTGTCGAGTCGGTCGAGCAGCACGTTGAGTTGCGCGTCTTTCTCTAGC
ATCGCTAGCTCTTGCTCAGCCGCCAGTTTGCGCTCTTGCTTATTGAGCTTCTTCGGCTCTGCCACAATCA
ATGGAATCGGCTTTTTGCTACCCAAACGCGGGTCGCGCTTTTGCGCCGCTTGGCGCACTTGGCTTTCACT
GCCTTCTGAATGGCGGCTGCCTGACTTTAAGCCTTTACGCTTTTTCAGTTTTTTACGCAGGCGGCTTTCC
AATTCGGATTCGCTGCGTGTACGTACCACGACCAGTTGATCGTTACTGTTGGTACCCGGTTTTCTCGATT
TTTTTGAGCGACTCATTACTGGGTTTTCCTCAGTAAAATTACATCATTACCAATAAATTCAAGTTCGAGC
TGATCCCGCTCCGCCAGATACTGAAACGTAGCACGACTAAAAAAGATCACATGGGTGAGATCATTCTTGT
AGTGCCAACCAGCAAACGCGTCTAAGTCTTTGACCATTTTTGTCATCAGACCAATCCAGCCGCCTGGCTT
AACTAAATTTAACCATTGCTGCCACACTCGGTGCGGATCGTGCAGATGCTCAATCACCTCGGTCGCAGTC
ATAAAATCATATTGACGGTTCAACACTTGCGTATCTGGATGATAGAAAATGTCGTACAACGCCATGCTGT
GTCCCGCCTCTTCTAACATGAGAGACAAGGTTGGACCCGGCCCACAGCCAAAATCTAGCCCTTGTGATTG
GGGAGGCACTCTCTCAAGCATAGGAGAACAGACGCGTGATAAAAAGCGTCGATAGCCCTCATCACTCGGA
ATATTCTGATGCAAGTCATAGAAGCCCTTTTCGCGCTCCGCACTTAAGCGTTGCTCAGGATTTACATACA
CCAGTTCGCACTGCTGACATTGAAAATAGTCGCGCTGCTTATCAGCAAAATACGCTTGGCTATTTTCACT
GTGACATAACGGGCATAGATGCATGCTGACCTCCTCCAACGGGATGCGCAACATACCAGAAACTGCCTTG
AGAGTGGAGTGTAAAAGGCGATTTTCTCATCAGCCTAAACAAAAAACGCTGAATTGTTCGATGCGTTACC
CCAAAAGAGGTGGGCAAGCCATAAAAAGCAACAGCCCTAGTAAGGTCACTAGGGCTGTTTAGTCATCTTT
GCTCGTTTTGTCTAACTAGTGTAGGCCACCTACGTATTTGGATAGGATATCGATATCCGCATCGGTCAGC
TTATGTGCCACATCACGCATCATTTCGTTCATATCGTTCGCACGAGTGCCGGAACGGAACTTTTCTAGCT
GCGCTTTAATGTAGTCAGCATGCTGGCCTGAAATTTTTGGAAAGCCTGATAACTCCGTACCATTACCGCG
CGGACCATGACACGCAATACAAGCGGTCAGCCCACGTGATGCATCCCCAGCGGTATAAAGTACTTTACCT
TGGGCCACGACATCTTCCGGTGTGGTATTGCCAGAGATAGGCATAGAGGCATAGTATGCTGCCAAGTCAG
CGATATCTTCATCGCTCAGTGGCATCGCCATTGCACTCATCACAGGATCATAACGGCCCTGTTTTCCGCC
GCTGGAAGCACCCAATTTCAGTTCCTTGAGTTGTTTCTCAAGATACTTCTCATGTTGCCCTGCCAGTTTA
GGGTAAATGGTTAACGGGCTGTTGCCGTCTGCACCGTGGCAGGCAGCACAGGTTAGAGATTTGGCTTTAC
CAGCTTCGATACTACCTTGGGCCCATACAGAGCAGCTGGCTAAAACACTCAAGATTAGCGCTAATTTCTT
CATGACATTCCATTTATAATTATCAAGCTTCCAGTACCACTCTGAGGTACCTCTCATGGTACAATAGGCG
ACCTTATGCCGAGCACGGTTATTTTACACAATTTCACAAAAAAGTAATCAATCGACTACACAAAGTCGAG
ATGGAGTTAACACAGTGAGCGTAAAAATTCATTACCAAAACACGCATTTCATTACCAGTGCGCCTGATAT
TCGCCATCTTCCTGAAGATGAAGGTATCGAAATTGCGTTTGCAGGACGCTCTAATACTGGTAAGTCAAGT
TCCCTTAATCGCCTGACCAACCAGAAAAATCTGGCCAAAACCAGTAAGACTCCGGGTCGTACGCAGTTGA
TTAACCTTTTTAAAGTAGCAGACGGCTGTCATATCGTCGATTTGCCCGGATATGGCTTTGCTCAAGTCCC
GCTAGAGATGAAGCTCAAGTGGCAGCGAGCCCTTGGTGAATACTTACAAAAGCGCCAAAGCCTAAAAGGC
TTAGTGGTACTGATGGATATTCGTCATCCGATGAAAGACCTCGATCAGCAACTGATCATCTGGGCGGTAG
AGTGCGGAATTCCAGTACAGGTGATGCTGACTAAAGCGGATAAGCTAAAAAGTGGCGCTCGTAAAGCACA
AGTATTGAAAGTGCGTGAAGAGGCAAAAACCTTTGGTGGCGATGTGGCCGTTGATGCTTTCTCTTCATTA
AGCGGAATTGGTGTCGATACTCTGCGCGCCAAACTGGATGAGTGGTATGCACCGATGTTGGCAGCTCTTG
CCGAACAAGAAGAAGGCGAGCAGCCTGAATCGTCTACCGACCAATAGTCTTAACACTATGTCACGACAAA
CCTCGCTCATGCGGGGTTTTTTATTACCACAATTCAGAGATGTCACTCAGGGCTGTCGATGGTAGGCCAA
CAAATATGAGGGAAAGCAACAAAATCCCCACCATCCTGGTGGGGCAACGGGAGAGAAAACGGTTTTTATT
GTTATGGCCCAAGCATTTCGCAAACGCGGCTCTTTTTCAAGTCGGCACAAAATGCTCAAGATCAGATGAC
TCAAGATAGCTTAACCCTTGCTGCTCTTGGCTTTCAGCATCGTTCGACGGCTTAAATGCTGTGTTTTAGA
GACTTGATTTCTCGTTAGAAATAATAAAAGTGTGAATGGTGTTTAGTTACAGAATGGAGTGTTTTTGTCG
AATCAATCCGCTTAAAGCACATAAGCGACCGACCACAAAATAAGCAGAGATATAGGCTAAAAGCGGGAGT
GCCAACGTGGAATAGCGCCCAATAAAAAACGCCCCAGTCAAATGGTGACTGGGGCGGCTGAATCAGCCTA
ATCCAATAACGTGAAACAAAAGGTCTGAAAGATAGAACATCTTACCTCTGTACCCTACGCGAGCTAATGT
ACAACAATTGGTCAGAATTGAAAATATTTTTTGTAGTTTTTTTTCATTAAATTTTAGTTAAACAACATAA
CTGTCTGAGCTAGGTAAACTTTTTTTAGTGATAAAAAAAGCCAGCGAACGTGCGCTGGCTCATGTATTTC
TTCAGTTTCGCTGGAAAATCGAGCTAGTGCGCCTGCTCCCAGTTGTCGCCGTGGCCGGCTTCGGCCACTA
AAGGTACTGCAAGCTCGGCCGCTGACTCCATCAGCTGTTGTACTTTACTTTCAATTTCGGATAAAGATGA
CTCTTTAACTTCAAAGACCAATTCATCGTGTACTTGCATCAGCAATTTGACTCGGCCATCACCTTCCCGC
TCAATCCACTCATCCACCAACAACATGGCTTTTTTGATGATGTCTGCCGCGGTGCCTTGCATCGGTGCGT
TGATCGCTGCCCGCTCAGCCGCTTTGCGACGCATAGCGTTACGTGAGGTGATTTCCGGCAAATGTAAGCG
ACGACCGAAGATGGTTTCGACATAACCCAATTGTGCAGCACGGCTACGCGTATCTTCCATGTACTGCATC
ACGCCGGGATAACGCTCAAAGTATTTATCCATATACTCTTGTGCTTCACCGCGTGGAATACCGAGCTGTT
TTGCCAGACCAAACGCACTCATGCCGTAGATCAAACCAAAGTTCACCGCTTTCGCTCGGCGACGCTGCTC
ACTGCTCACTTGATCAATCGGCACACCAATGATTTCTGCTGCTGTCGCCGCATGGATATCTTTCCCATCA
CGGAAAGCATCCAATAACGCCTGATCGCCCGACAGGTGCGCCATGATGCGCAGCTCGATTTGCGAGTAGT
CGACCGCCATGATTTTCCAACCATGCGGAGCAACAAACGCTTGGCGAATACGGCGTCCTTCTTCATTACG
CACTGGAATGTTCTGCAAGTTAGGATCAGTGGAGGAGAGACGCCCAGTGGCCGTCACTGCTTGATGATAG
GAAGTATGCACGCGCCCTGTACTTGGGTTAATCATCTTCGGCAACTTATCGGTATAGGTCGATTTGAGTT
TGGCCAGACCGCGGTACTCAATCAGAACCTTGGGCAGTGGGTAATCCAAAGCCAGCTCTTGCAACACTTC
TTCATTGGTTGAAGGGGTACCGGATGGCGTTTTTTGCAAGACAGGCAGCTTCATCTGCTCAAACAAAATG
GTTTGTAGCTGCTTCGGCGAGCTTAAGTTGAACGGCTGACCTGCCAACTCATAAGCATTTTGTTCTAATT
GATCTAAACGTAACGCAATTTCTTGCGATTGGGCACTGAGCAGCATGTCGTCGATCATCACGCCCGTACG
TTCAATACGTGATAGCACAGGTACCAGCGGCATTTCGATTTCGCGATACACTTGCTCAAGCTTAGCGTCT
TGCTCAATCAACGGATGAATTCGCTGATGCAGACGCAACGTCACATCCGCATCTTCTGCCGCGTATTGTG
CCGCTTCTTCTAAAGCGATTTGGTTAAAGGTGAGCTGGTTCTTACCCTTACCTGCCACTTGTTCAAACGA
GATACAGCTGTGCTGTAAAAAACGCAGCGCTAAACTATCCATATCATGTTTGCCGCCCACGCTGTTATAG
ACGTAGGATTGCAGCATAGTGTCATGGCGAATACCACGCAGCTCAACGCCGTAGCGCGCCATCACGCTCG
CATCGTATTTGAGGTTTTGGCCCACTTTGGCTTTGCTTTCATCTTCAAGCAGAGGTTTTAGCTGGGCAAT
CACCCAGTCGCGCTCCAACTGCTGCGGCGCATCCAGATAATCGTGCGCAACTGGCAGATAAGCCGCTTCA
CCTTCGGCAACTGCAAACGACATCCCCACCAAATTGGCGACCATGTAATCAAGGTTGTCGGTTTCCGTAT
CAAAGGCAAACAGCTCGGCTTGTTTTAACTTCTCTAACCAAAGCTGGAAGTCTTGTTCGTTTAGGATGGT
TTGATACTGGCTGCGATCGATGTGGGCCGCAGGGCTTTCAGGAATCGCAGCCGCATGAGTTGCTGCGGTT
GAAACAGTAACTGAAGAGGTTTTCGTTTGCTCGTCCGCCGTCACAATACCTGTACCACCATCAAGCAATT
CGGTCAGCCAAGATTTAAAGGTGAGCTTACCGTAGAGCGACATCAACGCATCTCGATCTGGCGTTTGCTT
TAGCAGGGTTTGCGGAGATTCCTCAAGCTCGACATCACATTTGATGGTGGCGAGTTGATAAGAAAGCTTG
GCATTACCGCGGTTCTCTTCCAGCTTTTGTGCCATGGTTTTTGAGCCACGGAAGCCTAAAGCAGCGATTT
TATCGAGGTTGGCGTACAGCGCTTCTAAGCCGCCAATCCCTTGCAAAAGTGCGGTCGCGGTTTTTTCACC
CACCCCAGGTACGCCCGGAATGTTATCCACTTTATCACCCATCAAGGCGAGGTAGTCGATAATAAGCTCT
GGCGGGATACCGAATTTTTCAATCACACCTTCGCGATCCAGCACGACGTTGGTCATGGTATTGATCAGGG
TAATATTATCATCCACCAACTGCGCCATATCTTTATCGCCGGTACTGATCAAAACAGGCATACCAGCTTG
TGAGGCTTGGCGCGCCAACGTACCAATCACATCGTCAGCTTCTACACCTTCAATCGCCAACAGCGGTAAA
CCCATAGCGCGAATAACTTGGTGTAAAGGTTCAACCTGACAGCGCAACTCATCTGGCATAGGAGGACGAT
GAGCCTTGTATTGATCGTACATCTCATCACGGAAGGTTTTTCCCTTGGCATCAAAAATCACCGCCATGCG
ATCCGAAGCGAACTGGCGCATCATGCTGCGAATCATGTTTACCACACCATAGATGGCGTTGGTTGGGATT
TCACCATTACTCATGGTGCCCGGGTAAGCATGAAATGCGCGATAAAGGTAAGAGGAGCCGTCGATCAAAA
TCAATGGATTGTCAGGTATATGAGCCATAGAAGGATTATCCAAACGTAAGTAAATGAGCCTAGGATGCCA
CGACTAATGCTTGGATTCCATGTTGTTACCGTTTTTGGCTCATTCAGGGGATATCCGACCCACTTATCCA
ACCCTACATTCTGTGGATAACTCTGTTTATAGATTTATTTATGTCGATTTAAAACCGATAAATTTACTGC
ATGATTAATTTTTAAGTTAATGTTTTTAAACAATAAAAAAAAGGATCGACTGAAAATAAAATGATCTTTT
GCGGATCGTAAATTGTGGAAAAGACACTCGCTGCCCTTTTGCTCACTCTGCTTACGTGATGGATTGGCCA
GTGGATGAGTGCAGTGAAACTTCATACTTGTCCACTCATTGCTGGGATAATATTAAGCTTCAGTGGATAA
CTTCATGAGCGAGAGCGAGAACCATAACATAAAAAGAAAAAGCGACACCCGAAGATGTCGCCTAGCAAAC
GAGGTCAAAGCCAATTTTTTGATTCGCTTTACCAAAAAGCTAAAAATTACACTGGAAGCAATGTGAGCAA
TGTCGTGTCAAAAAGAACCTGCTCAAGTTCGGCCGTTTCGCTACCGCATATCGATGACTCGATAAAGGGT
GACTTAACGTCCTGGTGAACCTTCACTTGTTCCCTAAGACGTGGTTAATAATAATAGTTCTCATTTAATA
GTCAACACCCAAATGAGAAAAAATCTCATTTATTTTTTAGAGCACTTTAACAAAGTGGATTCGGCTCTCG
ATGATGGATTCCTTTTTCTCATAATCCTCAATGAGATAACCATTTTTTATCAACAACCGTAACATGGCGG
GAAACTGATTACGCGATTTCACTTTGATACGTTGATACCCCTGCTCTAACGCCCATTTTTCTTGCACGTC
AAGTAAGCGCTGCGCGACACCATGCCCTCGTGCGGCAGGAGTCACACCACCAAACCAGCTGTAGAACGTT
TTATTATCGAGCTCGTAACCCATTTTAAAACCTAGCAATTCGCTCTCATTTTCTGCAACGAGCACTAAGC
AAGTCTTATCGTTCAGCCTAGCTTGTAAGCTCTGTTCCGTCTCTTTCTGCGCAAACTCATGAATTTTTTC
AACGATTTGTACAATTTCACTCAGGGAACCTTCACGAATTAACATCATTTTTCCTCAAACAATCGCCATC
GCTAAAAACAGTGGTTTAGAGATGTTAAAAAGGCTGACTTACGTCAGCCTTGAGCTTTGCTTTATTAGCG
CGGTGTATTCTTTACTTTTTAGGTAAGAACTGCGCGGCTTTTGCGCTGTCTTCCGCCAACCACTCAGCCA
CCTCTTTCGCAAAGTAAGTCAAAATGCCATCTGCACCTGCACGTTTGAAGCAGAGTAAAGATTCGAATAC
CGTTTCCCGCTCTTTCAACCAACCATTCATGATTGCCGCTTTGTGCATCGCATACTCACCGGAAACTTGG
TAAGCGAAGGTCGGTACCTGCAACTCGGTTTTGACACGGCGCACCACATCTAGATAGGGCATGCCGGGCT
TCACCATCACCATGTCCGCACCTTCATTGATGTCCATCGCGACTTCATGCAAAGCTTCATCGGAATTGGC
GGGGTCCATTTGGTAGTTTTTCTTGTTGCCACCTTTTAAATTCGCAGATGACCCGACCGCATCACGGAAT
GGCCCATAGTAATTCGAGGCATATTTAGCGGAATAAGCCATGATTTGAGTATGAATGTACCCCGCCTCTT
CCAATGCTTGACGAATGCGCCCAATACGGCCATCCATCATATCGGAAGGGGCAACCACATCCGCACCAGC
TTGAGCATGCGACAGTGCTTGCTTCACTAGCACTTCCGTTGTTTCATCATTCAACACATAACCTTGCTCA
TCGATGATGCCGTCTTGTCCATGAGTTGTGAATGGATCCAATGCCACATCAGTGATCACGCCCATTTGCG
GCACATGCTCTTTCAGCGCACGCACTGCGCGTTGAACTAAGCCTTCAGGGTTGTAAGCTTCGGCAGCACA
TAGGCTTTTTGCATCCTGATTGACCACAGGAAACAGAGCAATCGCAGGCACACCGAGGTTAGCGAGATAC
TGTGCTTCTTCCAGCATTAAATCGATGGATAAACGTTCTACGCCCGGCATGGAATCGACTTTTTCACGGC
GATCTTTACCCATCAAAATAAACATCGGGTAGATCAGATCGTTCACCGACAACTGGTTTTCGGCCACAAG
GCGACGGCTGAAATCATGTTTACGCAGGCGGCGTAAACGACGCCCAGGAAATTGACCTTGAATGGATACC
GACACTCTATTCTCCTTCTTATGTGGTCAGTGCCTGAAAAATCAGGTGCTGAGGGAAGTGCTGGGCAAAA
TCATATCACTCTCGGCTCGGCATGCTAGCGGCAAAGCAGGAAAAAGCCAAAAATGACCTCGTGCTCACAC
TCACGTATACTCGCCACAAAACCGAATGTTGAGATGATCCGATGATTGATACCCATGCCCACGTTTATGC
CAGTGAATTTGACCATGACCGCGATGAGGTGATCGCTCGCGCTAGACAAGTCGGTATTGAAAAAATCTTG
ATGCCTAATATTGACCTCAATTCCATTGCGCCCATGTTGGCAACAGAAAAAGCCTACCCAGATCTTTGCC
ATTCGATGATGGGACTCCACCCTTGCTATGTGGATGCCAATGTAAAACAGACTTTAGCGACCATTTATGA
GTGGTTTTCTCGCCACACTTTTATTGCCGTGGGCGAAATCGGTATCGACCTATATTGGGATAAGACTTTT
AAAGCCGAACAAGAAATGGCGTTTTTAACCCAACTCAACTGGGCAAAAGAGCTGGATTTGCCCGTGGTCA
TTCACACCCGAGATTCGCTCAACGAGACATTAGCATTACTCAAGCAAGCGCAAGATGGTCGCTTACGCGG
TGTTTTTCACTGCTTTGGCGGCAGTGTCGACGAGGCAAAAGCGATCAATGATCTTGGTTTTCATCTCGGC
ATTGGCGGAGTCAGTACTTTTAAAAATAGCGGCATGGATCAAGTGATCCCGCAACTCGATCTCAACTACG
TGATTTTAGAAACGGACTGTCCCTATTTAGCCCCCGTCCCCCACCGTGGAAAACGTAATGAACCTATGTT
AACCCATCTCATCAGTGAGAAAGTTGCACAGCTTCGTTCACTCCCTCTCGGCGAGGTTATCAAAATTACC
AACAACAATTCTAAGGCATTGTTTGGACTGGATAAATGACAGTTTTATTAATTTAATTTCATAGCATTTT
ATTGAACCAAGATCACTTTCATTTCCTATGCAGCAAATGTAATATTCGTAACAATTTTTCATGGTTAACT
TATATATTATGCTCAATTGTACTCACACGAATCATTTGCAACGTAAACGGCGCACACTGTGGCAAAAGCT
GATTGGTATTAAAGAAGTCTACATCTGCAGAGAGTGCGGACATATCATCAAGATCAAATAGTGGCTGCTT
TGCTGTGAGAGCATAGTGGCCTTATTAGCCTCTCTTTTGCACTAAGCTCATCGTCAATCAAGCTTCGATA
AGTGAGCGAATGACTTGCCCGTGCAGGTCATTCTGGGTTTGTGCCTTTCCCCCTTCCTGTGACTTCCCAC
GAAAGACTCCACTCAAACGTTCAATTGCGCTGCAGTGATCCGATTTTAGATCGCACTCGGGATCTCGTTG
CGCAAATCTACCTGTGGATAACTCTGTGATAAATTTCTTTATTCACTGTCATCAAACCGCCTATTTCAAG
GCTTTATTACAATTCATCGATTGGGGATACTTTCAAAATTACCCACAGCAAAATCAGGATCATCGCTACA
TATTGTGGATCGAAAATCACAAAACCACTTTATCAACGCAATTCACAGGATTACCCACAGGTGCTGTCAT
TTTAATCACAAGTGGATAACCCTACTCTTGTCCAGTACTTGTCTAAACTTGAATAGGTTACAATTAGCCC
GATTCGGCATGCCAAATGAGAGCAAACCTATGGACCATTTTTTACACATCGACGTTAATGCAGCACAAGC
CATGATGGAGCAGAAACAGGCTCATTTAGTCGATATTCGCGACCCACAATCTTTTCAACTCGCTCATGCT
AAAAACGCTTACCACCTGACAAACCAGTCTATGGTGCAATTCATGGAACAAGCTGAGTTTGATCAGCCGG
TTTTAGTCATGTGTTATCACGGCATAAGTAGCCAAGGCGCAGCCCAATATCTGGTTAACCAAGGATTTGA
AGAGGTGTATAGTGTCGATGGCGGCTTTGAAGCCTGGCATCGTGCCAATCTCCCCATCGAAGCGAGTTAA
GGACTAATGCATTTACTGACCACTTTTAACAATCCGCGTGCGGCACAAGCTTTTATCGATTACATGGCCG
CCCACCACATTGAAATTCAGATGATGCCGGATGCAGGTGGTCAGTTCACTCTTTGGGTAATCCAAGATCA
ACACATCGAAACCGCACAAGCTGAACTCGCGCTGTTTTTAGAGAACCCTTATGCGGAAAAATACCAAGCC
GCCTCATGGGAAGTCGCTGATCAAAAGCGCCCCCAATTTCATTACGCATCGCCCAATTTACTCAGTCTGA
TTAAAGCCAAAGCTGGAGTGTTTACGCTGTTTATTATGGCGCTATGCATCATCATCTTTACTCTGCAAAC
GTTTGGTGCGGGAGATGAGGTGTTTAATGCATTACATTTTCCCGCTCTTGCTGGCCAGCAATGGCAAATT
TGGCGCTGGGTTAGTCATGCTTTACTGCACTTTTCCGTCATGCATATTGCCTTTAACTTACTCTGGTGGT
GGCAATTTGGGGGCGATCTTGAACAGCGCCTTGGCAGTGTCAGACTGATTAAGCTGTTTGTGGTGTCCGC
GATTATCTCTGGAGCTGGTCAATACTGGGTTGAAGGCGCGAATTTTGGAGGCCTATCCGGTGTTGTCTAT
GCTTTGGCTGGGTATCTGTGGATTCTTGGTCAGCGCGCCCCCCAACTGGGTTTATCCATTCCAAGATCCT
TGATGGGCTTTATGCTGATCTGGTTAGTGTTAGGTTATGTGCAGCCGTTTATGGCGATTGCCAATACCGC
TCATTTAGCTGGCTTAATCAGCGGTGTCGTACTGGCATGGTTCGACAGCCAGCGCGACCAGCAAGCTTAA
GCATTTCCTCCTTTCTTGCGCCGCTTCTCTTTGAGTCGCGATCACGGTCAGCACGTATGCTGATCGTAAA
ACGGCTCACCGACTTGTACTAATCACCCAACCTCTGCTATGAGTTAGTATCGAATGTGCAACATAATGCT
TGTCAGTTCTGTGCTGTCCTGACTGCGTTGTGCCTTAGTGTTGCCATAAGATCACGCGATCAATGATCGC
ATGCCCTAACAACTTGCTGCGACGGCAGAGGGCCAGTGAGACCATCGTTACAAGCATAGATAAACTCTGT
GACTGGACGAAACGAACACGGCATCCAGCGTGACCGCTTCAAGTAGAAAAGGGAAATAAAAACATCAGTT
GGTCCCATCCAAGGAGAGCAGGTTATGGGTTTATTGGCACGTCTTTTCTCTACAGCACCACATCATCCGA
CGCAACCAGCGGAGGTTAAGCCAGACCCGCTGATGCAATCTCCGGTAACCACCGAGACGACGGCATTACA
GCCAGAACCACAGGTTGCGCCTTATCAAACTGACCTTGCGCTCACCACGCCAGAGTCAGACCTCACACCC
CAAGTCAATCAAGCTTTTGTTCAGGTGATTCGTGAACATCTGGCACTGTTGGAATGTGAGCCCAACGGCA
CGATTTGCTATGCCAGTGATGCGTTTGCTCATCTCTGTCGGGTATCGGCTGAAGCGATGGTCGGAGCGGA
TTTTGCGAACTTATGGCGCACTCATCAGCAGCCATCTGTGCAGCGCTTGCTGCAGGATGCTAAAAAAGGA
CACCCTGTTTCTGCCGAATTACAGCTCAGCCGCTCGCAAGAGGCAATCTGGATAAAAGCGGATCTGTATC
CCATCAAGGCGATAAACGGTCAATTACAAAACGTGGTGGTACTGTTGCAAGATATCACTGCGGCCAAGCT
GGAAAAAATTGACCGTAGTGGTCAAATGAATGCGGTCAATCTCACCCAAGCCGTGATTGAATTTACGCTC
GATGGCACCATTCTGACTGCAAATCAGAATTTTCTGCAAACGGTGGGCTATCAGTTGGATGAGATCCAAG
GGCGGCACCACAGCATGTTTGTTGATGAGCAGTATAAACAGAGTCAAGAGTACCAACATTTCTGGCAGCG
TTTGCGCTCCGGCGAATTCTTTGTCGACGAATACAAACGTTTCGGCAAAGGGGGGAAAGAGATCTGGATC
CAAGCCAGCTATAACCCGATTATGGACAGCGAGGGTAAACCGTATAAGGTTGTCAAATATGCCACCAACG
TGACTCAGCGTAAGATGGTGGTCAATGAAGTCAAACGCGTCATGACGGCGCTCTCCAGCGGCGATCTCAG
TGCACAACTCACGCATCCTTTTGAAGGTGAATTTGCTGAGCTCGGTGAGGTGATCAGTCAATTCATTGTC
ACATTGCGTCAAATCATTACTGACATCAACAGCGTCGCCGCGACCATCAAGCTAGCAGCGACGGAGATTT
CCAATGGCAATACCGACCTCTCTAGCCGAACCGAGCAACAAGCCTCCAATCTGGAGCAAACGGCCTCCAG
CATGGAAGAGCTAAACAGCACGGTGCGACAAAACTCGGATAACGCCATGCAGGCGAACATCCTTGCGGGT
AAAGCCACGGAAATCGCCGCCAGCGGTGGAGAACTGATTGAGCAAGTGGTAGTGACTATGGCCTCGATTA
ACGAATCCGCGCAAAAGATCGCCGATATTATAGGTGTGATCGATGGTATTGCTTTCCAAACCAATATTCT
GGCACTCAATGCTGCGGTAGAGGCCGCTAGAGCCGGTGAACAAGGCCGCGGATTTTCCGTAGTCGCCTCC
GAAGTACGCTCACTCGCACAGCGCTCAGCCAATGCAGCGAAAGATATTAAGGCGCTCATCTCAGATTCCG
TGAGTAAAATCAGCAATGGGAATGAATTGGTGGATCGCTCCGGCAGCACCATGAAAGACATAGTCGTGTC
GATCAAGCGAGTCCATGATTTGATGGCCGATATCGCCTCAGCGTCAGCCGAGCAGGCAACGGGGATCAAT
GAAGTGAACCAAGCAGTCAATCAGATGGATGAGATGACCCAACAAAATGCCGCACTCGTCGAAGAGGCAG
CCGCGGCTTCAGAAAGCCTATTAGCACAGGCCGAGCAGCTCTATGACCATGTCGCTATGTTCAGATTGCC
AGATCAGGACACGAGCGCCCCATCACTGTTGAAAGCGGTCAATAAGCGCCCGCAATCCGCACCAGTGACT
CGACATCCGGCCAGCCACATCGCTAAAACGCCAGCAAAAATCACGGCCAAAGCCAGCTCGAGGGCACAAC
CCGTTATGCAGGTCGCGCACGATGAAGAATGGGAGAGTTTTTGAGCCTGGGTTGGATGAAACCATGATGC
AGCAGACATCGATACTCTGAGAGTAAAAAAGCGGCAACCGCCGCTTTTTTGTTTACTGACTCGTCGCTGA
GCGATGCACCCAACACAATCCGATTATTGGTAGATGTATTTCGTAAACAGCAGATCCGCGATCACAGTAC
GCCCTACCTCTGGCAACAGGATGTTGTTGAGGCGATTGACAAGCGACTTACGCAAATCCTCACGGCCCGC
TAAGGATTTGATGGTGTCTTCGGTTTGCTTACCGAGCAGCTCAACCACGGCATCACGAATCAAAGGTTGA
TGCTGCTCCACAACGGGGAGATCTGCAGCATTGGCGACCATAATATCGATCCGTACTTGGATATAACCCA
ATTTGTTACCTTTGGTAAAAAAATTGGTGGTGAGATCAGGTTCTAAAGTGAAATAAGCCAACTGAGGTAC
AGCAGATTTCTCTTCCGCATGGCTATGGAAAGGAACAATGAAGCTCAAAGCGAGCATTATTTGGACGACG
TAACGTTTTAGCATATTTCTGTCTGCTCTTTATTCTGTTCGCAATACTCGAACCGCCGGAGTCTTGTTAC
AATAGAGCATCCATTTGGTAAATAAAATGCTTTCCGCGTTCGAACTCTTTGGTTTGGAATCAAAATCTGA
GCTTTATTGTATACCCAAACTCGGTGGTATTGCAGGTAGCTAGGGTAATCGGGTAAAGCGTCAAATTGAA
TAATAGTATGAATCAATTAACTTCGCTCTATTTAGCCGCACTGAATCGCGTCACTTGGCAACAGCCTGAT
GACATTGAATTTCCAGCCCCTTTAGCTCAGCAATGGCTACTCGAACAAGGCTCTCTTTCGCGCCGAATGG
CGACGCAGTGTGAGCATCTGACCGTAGATTTATTAAGTAACCAAATCATGCTGGCGGACACCCTGAGCTA
TGATGAAACTCAACTGCTCGCCTCTGAAGAGTATCTTCTACGCCAAGTGATTATTTATGGCGACCAACAA
CCTTGGGTATTTGGCCATACTTTGATCCCTCGCTCATCCATGCACAATCAGCCGTTTGATTTCACCCAAC
AAGGGAAAATTCCACTAGGTCTCACCGTATTTAGTGCGGATAATGTTAAGCGAGATGCACTGCAAGTTGG
CTGGGTAGAGACAGAACTCGGACGACTATTAGCCCGTCGCTCTCGCTTATGGATGAACAACAAACCCATG
TTAGTGACGGAGCTGTTTCTCGCCACATCCCCGATTTACTCTAAGGAGAGAGTGTAAATGACCGCTGTAA
AAGCGCGCGCTTACTGGCAACTGATGCGCATGGATCGCCCGATTGGCTCCCTACTCTTACTTTGGCCTAC
TCTGTGGGCGCTGCTTTTAGCCGCTCAAGGCTTGCCGGATCTTCGCGTCTTAGTCGTGTTTGTGTTAGGG
GTTTTTTTAATGCGCTCGGCTGGGTGTGTGATCAACGATTACGCCGACCGCCATGTCGATGGCCATGTGA
AGCGCACGAGCCAACGTCCATTGCCCGCAGGGTTAGTTTCGGCCAAAGAAGCCTTACTGTTATTTGTTCT
TCTTGCTGTCAGCTCGTTCTTACTCGTGTTGACTATGAATACCCTAACTATCCAGCTCTCTTTTATCGGT
ATTCTGTTAGCCTTTGTTTACCCGTTTATGAAGCGCTTCACTCACCTGCCTCAACTGGTGCTTGGCCTCG
CGTTCAGTTGGTCGATTCCTATGGCTTGGGCTGCTCAAGCAAATACGCTGACTCCACAAGTCTGGGTACT
GTTTTTGATTAATGCGTTATGGACGATTGCTTACGACACTCAATACGCCATGGTCGACCGAGATGATGAT
GTGAAAATTGGCATCAAATCGACCGCGATCTTATTCGGGCGTTGGGATAAACGCATCATTGGCCTACTGC
AATTGGCCACTTTGAGTTTACTGGTCGCTCTAGGCCAAGGTTTAGCGCTTGGCACCAGTTACTACTGGGG
TCTACTGATCGCAGCGGGGCTGTTTGCTTACCAACAACATTTGATCCGTTATCGCGAACGTATGCCTTGT
TTTCAGGCGTTTTTAAATAACAACTATGTAGGAATGGCCATCACCGCAGGCATTCTGCTCAGCGTTTGGT
AATCCCAGCTTAAGGCAAAAGAAAAGGCATCCGCAGGATGCCTTTTTCATTCGGTTCGATTGGCTAGAAC
ACAATCGTTACGCGTCAACCTGACACAAGCTTTCTTGAATCGTCATGCGCACTTCTGGGTAGATCAGCGC
ATAAAGCTGGCGAGAGAGCGGCTTCGCTGTTTCTAATACGCAACGCCCCTGATCATCGAGATATCCCTGC
TCTTGCAACGTCACGAATAGCGAAGCAAATACCCCTTTGTCAAAGAACTCAGGCGCATTAATGCCATGCA
AACGACCAAGACGCTGCGCCACTTCCTGACTCTTCTCTTCCAGCTCTGCTTTACCCAAATGTGGGCAGCT
CACCAGCAGGTTCAGCGCAATCGCATAACGCTGCAGTGTTTCGGAGATAATGCGCCCCAGCAGCATCAGC
ACTTGAGTTTGCGCTTGATTCAGGGTGACGGTTTTCCCTTCCACCGTGACCAAACCTTGGCGTGCTAGCT
CTGCCACATAACGCAGTACCAGATCGTTGAGTTCTTCTGCCTCAAAACGCAAAAACAGCTCTTGTTTCAG
GAAAGGATAGATTTGTGCAACGGTCGCTTGCACCTTTTCCAGCGATACGCTTTGCTGACGAATCAACAAC
TGAGCGATCAGCGATGGCAGAGCCAACAGGTGGATAATGTTGTTGCGATAATAAGTCATCAGGATCGATT
GGTTGCGATCCAGCGAAATAATGTCGCCCATGGTATCGGTTTCCACCACAAACTTATCCAACGACTCCGC
ATGTTCAACCAGCTTTTCTGCACTCTCACTCGGCAGCGTTGATGTGGCTGAATACGGCACATTGCGCAGC
AGCGATAAGTAACAATCCACCTGCTTAATCAGGTTGTCACGCGCCAAGGCACGCTGACGGGAAGCCAGCA
GCGCCGTCGCACACAAGGTCATCGCATTCACTGCCGCGGCATCGTTGATGTGTGTCATCATACGGGTCGC
GAGTTTATTCACCGTTGGCGTCATCCATTGCGGCTTGCTCTCGCCCATCGGGTCAATATCTTGCGTCCAT
TGCGGTACGGTTTCATTCAAAAACTGGTTGAGTGGGATCGGCTCACCGAAGTTCACGTAACCTTGACCAA
AATTGCGCAGCTTACGCAACGTGCGCAGCACTAAACCCGCATTCTCTTTCTCTTTACGTTTGCCGCGTAA
CTCTTTGGCGTAAGTACCTACTTCCATCACATGCTCATAGCCGATGTAGACTGGGACCAAAGTCACTGGA
CGATTCAGGCCACGCAACATAGCTTGAATGGTCATCGCCAACATGCCAGTTTTCGCTGGCAGCAAGCGAC
CGGTACGCGAGCGGCCACCTTCGCTGAAGTATTCCACCGAATAGCCTTTCGCAAACAACTCAGCAAGATA
TTCACGAAAAATCGTTGAATAAAGAGGCGCACCTTTAAAGCTGCGACGAATGAAGAACGCGCCGCCGCGG
CGGAAAATCGGCCCGGCAGGGAAAAAGTTCAGGTTGATCCCAGCAGCAATATGCGGCGGCACCATGCCTT
CATGATAAAGCACATAAGAAAGCAGTAAGTAATCCATATGGCTACGGTGACAAGGCACGTAGACAATCTC
ATGGCCATCTTGCGCCAAGCGACGCACGGTGGCCGCGTTATTGATGTTCAACCCTTGATAGATGCGGTTC
CACAACCAACCTAAAATGCGATCGCCTTTTTTCACCAGCGAATAGGAAAAATCCGCCGCGATCTCATCCA
GAATGTCGTGCGCTTCTTTGCGCGCTTTCTCAAGCGGGATCTGTTTGGATTTCGCTTCGTCCGCAATCGC
TTTTTCAATCGCAGGAGAGTTCATCAAGCGGGCAAACAGTTGTGCTCGCTGCGGCAAATTGGGGCCTGAC
GCCGCCAGTTTTTGCCGTGAGAAGTGAATGCGTGCTACACGAGCCAATTTGTGCGCGATCGAGGCATCAG
TGCCGTGGGTATCCGCCATGTAACGCATCGACACCACAGGGCTAAAACGCACCAAGCAGTCACGGCCAGA
AGCCAAAACGGCCAGCGCTTTCTCCGGACCATTCAACGCTTGCAAATAGGGTCTTTCTTGCCCTTCTTTG
CCCGGTTTACGTCCCCACAAAACCGTTGCTGGAATCACCTGCACATCCAACTCACTGTCGAGCTTATGTT
CGGTCAGCAGCTCAGAAAACAGCGCAATAGAGTCACTCGGCACATGTTGATCGCTACTCAGCAGCGTTGG
GCGCGAAGCAATAAACACATAGCGCTGGAAAGCTTTGCCATTCAGCATCAAAGGCTCTAAAGGGTCAGGC
AGCCCAGCTTCTTTGGCATGTGTTTGCAACGTCAGCAAGTCGACGTTGGAGCGAAACGGTAAGGCGTAAA
TCACCGGTTTATGAGTATCGATATCCAGATCTTGGATCGGATTAGACGGAATCGCCGTCCCTTTCACCAG
CACCGACATCGGCAACTTCAGTAGTGAACGGGATAATAGGTGTCCTGAAGACATAGAGTTCAAAGCCTCA
AGATTCTTGAAATAAGCGCGACAGTACGTCTGCTTTCACGGCCAACGCGAGAGCTCACCATCGTGCGGTA
TCGTTTTTTGCGCGCCAAGAATACCAGAAACTGGTCAAACCTTTTAATTTAATTGCTTACATGCGCAGCA
TTTCCGAGTGAAATGGGAGGCAGCCATACCGTCTTTGAAGCCATTATGGAGGACGCAATCCAGTGGCTAA
CTTCACAATCACACAAAAAACAAGCAATTGGCTTTGCAATTCTCATTGCACTGGATATACTCACAGTCAA
CTGTATAAAAAGACAGGTGACTCATGAAGCCGTTAACCCCTCGCCAACAAGAAGTGTTTGATCTGATCAA
AAGTAAGATCGATGAAACCGGAATGCCCCCAACCCGCGCCGAAATTGCTAAAGAGCTGGGTTTTCGTTCG
GCCAATGCGGCTGAAGAACACCTCAAAGCACTGGCTCGTAAACAAGTGATTGAAATGGTGCCCGGAGCCT
CACGCGGGATCCGCATCCTCGTCGATAACGCCGCAAACGAAGAAGAAGCCGAAACTGGCTTGCCTTTGAT
TGGCCGCGTTGCCGCGGGTGAACCGATTCTTGCTCAAGAGCATGTGGAAGCACACTACCAAGTCGATCCA
AGCATGTTCCGCCCGCAAGCCGATTTTCTGCTGCGTGTACATGGCGAAAGTATGAAGAACATCGGCATCC
TCGATGGTGACTTACTTGCTGTGCACAAAACACAAGATGTACGCAACGGCCAAGTCGTGGTGGCGCGCGT
AGAAGATGACGTCACGGTGAAACGTCTGGAACGCAAAGGTTCCAAAGTTTTCCTGCATGCGGAAAATGAA
GAGTTTGCGCCAATCGAAGTCGATTTAGCCGCGCAATCGCTCACCATTGAAGGCATTGCAGTCGGCGTCA
TTCGCAACAGCACTTGGATGTAAGGATTGTTGAGATAAATTCTCAACAACTTGCCTTCTTATTTGAGATT
CATTATCATCTTCCTATCCCAGCATAGGAAGATGAGCATGCGCCACTCAGATTCACCCACCTCAGACCCA
TACCAAGTTCCTGCGAATTTGGTTCAGCCACTTTGGCTGCGCAGCCGAGAAAGCTTGGTCGATAATGGCT
TGGTGTATGATCCGATTGCCGCCAATGCTTGTCGTCGTTGCGCTTTAGCGCAAGACTGCCTGACGGGCGA
TATCGCTCAAAAGCAGTTACTGCATGTCACGCTAACTCAGCTTTGTGACCAACAAGTTCGCCACTTTCTT
GATACTCATCCTGATGGCTGGATCATTAATGTCGGTGCAGGCCTCGACACCCGTTTTTATCGAGTAGATA
ACGGCCGCTGCCACTGGATTGAGTGGGATATCACTGAAAACCTGTTATGGCGTGAGAAGCTATTTCACCG
TAGTGAGCGCTATCAACTGGTGTGTGGTGATGTGATGCAACCACAAGGACTTGCCGAACTGCCGATCCCT
GAATTCGCTCCTGTGCTGTTGGTCTGTGAACATGCCTTGCTCGATTGCGATGCTCAGCAAGTGGCGCGTT
TCGTGCGCTCTATCGGATTGCATTTTGCCAAAGCCAGCGCCTGCCTTGTGGTGGCGGGAGATAAAACCTC
TAGCTATCTAGGCCAAAAACTGGGCTGTGAAGCTTATGCCCACGGGTTTACCTGCGCAGGTGATGCCATC
ATCAATTGCTTGCCGTGGGCGAAATCGGTACGCACATTTTCCCCACTGGATCGCCATTGTGATCGCTGGA
AATTTTGGCAACGCGCGATTGCACGCTCCGGCATTTACAAAACACGCTTAACCCCTGTTGTTGTTAACCT
AGATTGGTAACCCGCCATCTCGGTCATGTCATAGCCCAACCATCCCCACTCAGTTACACTAACCACAAGT
CGTTACTGAGGTGTTCTGTGTGTCACTGATTTTGCAAACGTTGAAACAACCAAATGTGCATCGCCAAGTG
CTGGCGATCGCGCTGCCTATGGTGCTGTCTAACATTACCGTTCCACTGCTCGGCTTGGTCGATGCTGCGG
TGATCGGTCATCTCGAACACGCTTGGTATTTAGGCGGCGTGGCACTCGGCAGCACTATGATTAGCGTGAC
ATTCTGGCTGCTCGGCTTTTTACGCATGTCGACCACAGGCTTGACCGCCCAAGCGCACGGTGCGCAAAAT
TCACAGCAGCTTGCTCGAGTTTTACTGCAAGGCAGCGTCATTGCACTGGGTTTAGCCGCACTGTTTTTAC
TGTTTCATAGCCCTGTCGCCGAACTGATTTTTCACTTCAGCGATGCCAGCAGCGAAGTCAAAACCTACGC
TGAAACATATTTCTACCTTCGTGCTTGGAGTGCTCCAGCCGCACTCCTTAACTTTGTGCTATTGGGCTGG
TTACTCGGTACGCAAAATGCCCGCGCCCCGATGTGGATGGTGATCATTACCAACCTGACCAATATTGTGC
TCGATCTACTGTTGGTACTCGGGCTTGGGCTGAAAGTCGAAGGAGCCGCCATTGCGTCGGTTATCGCCGA
TTATGCTGGTCTCTTGTTTGGCCTCCTGTGCGTGGCGCGTTACTGGCGGCAGCATCAGCTCCCAGCCCCT
TTCTCTTTCATCCCCTCTCTCAGCAAAGAGCTTTCCCGTTTAGTGGCGCTCAATCGTGACATCTTCCTCC
GCTCACTCTGCCTGCAAGCCGTATTTAGCTTTATGACCTTTCAAGGCACAGCGTTAGGAGATGACATCGT
CGCTGCTAATGCGGTGCTGATGAGCTTTTTGATGATGATTTCCTATGGCATGGATGGATTTGCCTACGCG
ATGGAAGCCATGGTCGGTAAAGCAATTGGTGCCAAGGATGATCGCCAACTGCGTACTGCCATGATTAGCA
GTACCTTTTGGGCTACCATGATCTGTTTGCTGTTAAGCCTGATCTTCTTAGGTTTTGGATCGGATCTGAT
CCAGATGATCACTAACATTCCGAGCGTTCAAGCAACGGCGGAACATTATCTGCCTTGGCTGGTCGCCATG
CCATTAATCGCCGTGTGGTGTTTTCTATTGGATGGTGTGTTTATCGGCGCGACCAAAGGCAAAGAGATGC
GAAATAGCATGGCTGTTTCGGCCGTAGCGTTCTTTGCCATTTACGGGTTCATGACACACTACGGTAATCA
CGCTCTGTGGCTAGCCATGCTCAGCTTTATGGCACTGCGTGGTTTTACCTTAGGGGCTACCTTTTATACT
CAATGGCGCGCGGGGACTTTTTTACCGGCTCGCTTTTCCATTTAAACCACCTCCGATCGTTTAAGTAGCA
GCTGTTTAGATATCGCCATCCCGAAACATAGCAAAGCCCGCTGGCAGGTAAAACACCGAGCCAGCAGGCG
CTTACCTCAACTAATCAAAAGGCTGAGGCTTAGGTGTATTATCGTTGGATGGCGGTAAAATGGGTAAAGC
AAAGCTTGGTTGCTCTCCTGTTAAGGTATGCAAGAAAGCCACTATCTTACCGTTTTCATCATCGGTAAAT
TTACGCCCTAGCTGTAAACGCCCCATGATATCCACAGCGTCTTTAAGCGTGGCCGCTTCTCCGTCATGGA
AGTAGGGATACGTTAACGCCACATTGCGCAGTGTCGGGACTTTAAATTTAAAGCGATCGGCGTCAGCGCC
GGTTACCGCACTGAGTCCTTCGACTTTATTGTTGGTTTGATACGGTTCAATCAAACCCATTTTTTGGAAC
GAATTGCCACCTAACGCACTGCCGTTATGACAAGCCACGCAGCCCGAGTTTTTAAACAATTCATAGCCTG
CCAGCTCTTGAGCCGTTATCGCGCTATCATCCCCCATTAACCATTGGTCAAAACGTGAGTATGGGGTCAC
TAAGGTCTTTTCAAACTCCGCAATCGCTTCAGTCACTTGATCGATATCGAGGGTTGGCTTACCAAACACT
AGACGAAACTCACTCACGTAAGCTGGGATTGATTGCAACACATCAATGGCTAACGTATGCGTAAAAGCCA
TTTCACCCGGATTGGCAATCGGCCCACCCGCCTGCTCTTTCAGATCGGCCGCTCGACCATCCCAAAATTG
GGCGATATTCAAACTGGAATTGAGCACAGTCGGTGAGTTGATTGGACCTTGTTGCCAGTTATGACCGATG
GACGTTTTTAAGTTATCACTGCCGCCCATGCTCAAGTTATGGCATGAGTTACACGAGATAAACCCTGACT
TGGATAAGCGCGGATCAAAGTACAGTTTTTTACCCAACTCGGCTTTTCCAATGTGGATTTCCTGCGCAGG
TAAAATGGGGGAAACAGGTTCGTTTCTTGGCGATGCCGCAAAAGCATACCCAGCGAGGGAGAGGGATATC
GCTAAGCTCAGCGAGGTAAGAACGACTTTCATAATGGCTTCCTTGTTTTATGTTATTGGTTTTATTGTGG
CTTTACGTTGCTGACATGTGTTACGGCTCCTGATGTGCAACTGAATCTATGCTCTAAGCGTTTACGAATC
GCTTTAAATTAGAGCCTGCTTATATGAATAGTAGAAATTCGCCGCGGTGCGAACACTAACCAAGATAGAT
TTGCTTTAAATCAAAGATGGCGATGACAACATCATCAAAAAGCGAAGTCGGTCAAACTTTGTGCTGATCC
AAAAACAAAGGGCACCGATAAGGTGCCCTTCTTGACTTTACGCAGCGCTCAAAGCACGGCTCTTTATTCT
TCTTCCTCTTGTCCTTCATCGGCTTCATCACGGGTATAAAAACGAGCGAAGAACAAACCAACTTCAAACA
ACAAGCACATAGGTATGGCGAGTAGCGTTTGCGAAATCATATCCGGCGGCGTCAGTAACATACCAACTAC
AAACGCACCAACGATAATGTATGGACGCTTTTCCGATAGGCTTTTAGGCGTGGTTGCGCCCGTCCAGCAC
AGCAGAATGATCGCAACTGGCACTTCAAACGCGATACCAAAGGCTAGAAACAGCGCCAATACAAAATCGA
GATAACTCGCGATATCGGTCGCGAACTCCACACCACCGAGTGAAATGGCGGTGAAAAATCCAAACACCAG
CGGAAACACCACAAAATAGGCAAACGCGACACCGCAGTAAAACAGCAGCGAGCTAGAGACCAGCAGTGGG
AAGATTAAACGCCGTTCGTGCTTATATAAACCGGGAGCCACAAAAGCCCACACCTGATACAAAATGAAAG
GCACCGCGAGAAACACCGCGGCAATCAACGTCAGTTTTAAAGGCGTGAAAAAGGGTGAAGCCACATCGGT
CGCAATCATGGTTGCGCCCGCGGGAAGTCGCTCGACTAGGGGTTTTGAGACAAACTCGTAAATTTCATTC
GAGAAATAGATCAAGCCAATAAATATCACCACCACAGCCGCCACCGCTTTGAGTAGGCGATTACGCAGTT
CCAACAAATGGCTGATCAAAGGTTGGGTCTGTTCAACGGAAGACATGCAAACCTCATGTAACAGATCAAA
AAAGAGTTATCACATCAGTACTGAAACCTAGGATAACTCTTGATAAAGAGAGCTTAAAAAACGCTTATTC
GGCCTTTTTTTCCGCCGGTTGCGACGCGCTATCGAGGCGAACATCGGGCTCTGTAGCCGAACTGGGGTTG
CTACTGGTAGAGCTAGCTTCACTGCTCGGCGTTGCGGCGTAAGGACGCTGCACTTCCTGCGCGGCTTGCT
TGAGTGATTCCACCGATTTTTGCAGTTCAGGAGATAAATTTTGCATCCCCATCTGCTCGGCTTTGCGCAG
GTTTTCTTGCAACTCCTGCACTTTCAACTCATGCGCTAACTCATCCTTCACGCTATTGGCCATGCTTTTC
GCTGCAGAGACAAACTTTGCCACGCTGCGAATCGCATGGGGTAATCGCTCAGGGCCAAGCACCACCAGCG
CCACAATAGCGATCAATACCAGTTCCCAAAAACCGATATCAAACACGACTTATGCCTGCTCTTTGTCTTT
TTTCACTTCAGCAGACGCATTGGTTTTGGCCTGCTCAAGATTTTTGGTTTCGAAGTCAGCATCTTTCTGA
TTTGCTGCGCTGTTTGACTCTTCTTCCGACATGGCTTTCTTAAAGCCTTTGACCGCGCTGCCCAAATCAC
TGCCAATACCACGCAGTTTCTTAGTGCCAAACAGCAATACCACGATCACTGCAATGATAAGAAGTTGCCA
AATACTGATACCACCCATCTCTTTTACCTCGGGTTATGTGTGAACAAATCTTCGAACTTATCGACGCGAC
AAGGCGCTTACTGGCGATAAGCTCGCCAACTCAATAGCCAACATAACACGCCAATGGTCGCGCTACCGAT
CGCTAAAGGTTCTAATTGGTTGGAGATCCATATCGCCGAGCATACGACTAATGTGGCTCCAACACCAAAC
AAAAACTTTCCCGTCCCTTGTTGGCGTTTGGATTGGCGATAACCTTGATAAAGATTATCTAAACGCTGAT
TCAAGTTACGACCTTGCTTTAAGCTGTCATACAACAATTCTGGCAGCTCAGGCATTTTTTCAAACCATAA
GGGCGCACGCTCTTTCAATGCATGCAAGAAAGCTTGTGGCCCCACTTGGTTAGCCATCCACTTTTCTAAA
AACGGTTTGGCGGTTTGCCATAAATCGAGTTGTGGGTAGAGCTGACGCCCCAAGCCTTCGACATACAGCA
GTGTTTTTTGCAGCAAAACTAACTGCGGCTGCACTTCCATATTGAAGCGTCGCGCGGTGTTAAACAGATT
CAGTAACACGTGACCAAATGAAATCTCACACAGCGGTTTGGCGAAAATCGGCTCACACACCATGCGGATC
GCCACTTCAAACTCATCAACATTGGTATCCAGTGGTACCCAACCGGAATCGACGTGCAGTTGCGCTACGC
GGCGATAGTCACGATTGAAGAAGGCGAGGAAGTTTTCGGCCAGATAGCGCTTATCTTCGCTATTCAGTGT
CCCGACTATGCCGCAGTCCAAACCAATCCATTGCGGGTTTTCAGGATGGTTAGGATTGACGAACACGTTA
CCCGGATGCATATCCGCATGGAAGAAACTGTCGCGAAACACTTGGGTGAAAAACACACTCACGCCACGTT
CCGCCAGTAACTTCATATTGGTACCGTTGGCATGAAGTCCTGCCAAGTCAGAAACTTGGATGCCGTATAT
TCGCTCAGAAACCATGACAGTTTCATTACAGAAATCAGTTAACACCTCAGGGACATACAACTCTTCGCTG
TTTTCGAAGTTGCGGCGCAGCTGAATCGCATTGGCCGCTTCACGGCGCAGGTCCAACTCATCGAGCAAGG
TTTTCTCGTATTCGCGTACCACTTCCACCGGTTTTAAGCGGCGTGCTTCCGGCAGCGCTTTAGCCACAAT
GCGTGCCACGCGATACATCAGCTTGATGTCGGCATCAATCTGCGGACGAATATCCGGACGAATCACTTTC
AGCACCACATCACGACCATTACTCTTGAGCTTGGCGGTGTGTACTTGGGCTATCGACGCGGAAGCTAATG
GTTTGATATCAAAGTCATCGAACCAAGTTTCCAGCGGTGCACCGAGTTCTTCTTCAATCAATTGCTTGGC
TTGTAGGCCATCAAACGGCGCAACTTTATCTTGCAACATAGCCAAGGGATCGGCGATGTACGGCGGAAAT
AGGTCACGGCGAGTCGACATCATCTGCCCAAACTTGATCCACACCGGGCCAAGTTCTTGCAGTGCCAAAC
GTAAACGATCGCCTAACGCTTTATCGGCGTGTTGATTGCGCAGCCAAAAAAGAGATTTACGCGCCAGTAG
CGGCGCTCGGGTCAGATGATGCTCTGGCAACAGCTCATCTAAGCCATATTCGAGTTGAACTTTAACTATC
CGGTATAAACGTTTCAGCTCTGCAGGTTTCATGCTTTTTCCAGTAACTGGTTCAAACGCGCTTCTAAACG
CGCAGCGTGACTTTTCACGTCATCCACTTGATCGCAAAAATAGGCAATTTCCAACGGTGGCGGCGCAATC
CGCCACTCTTCAGTGAGCACCTGTGCCAAGTGGTTTTGATGCTTATGCGCTTGCTGTTTTAGCGCGCCGA
CGATGCTTTTCACACCATGCACGACACTGTGTGCCACCACATCACCCGTGATGCGCGATAACCACTCTTC
CACATCCGGTTTGCAATCGGTCATCAGCTCGGAAAACTTCTGCGCCAGTTGGATATCGCCTTCCAGCTCT
AGCTTATCTTGCTTGATCAACTGGGTAATATTGGCTTGCTCACGCAACTGAGGAAGAATCGAGAGGTTTA
ATGCCAGATAGCAATCCGGCTGGCCTTCAAAGCCGGTCATCACATCGATGCGCTGACTGAACACAAAGGT
CAGGGATTGATTTAACTCTCGCAGATGCAGCGAAATCACTTTGCCTTTCAGGCGCAGCAGTTTGCGGCCT
AACGCCGGATCATCGTTGATGAGCGTATTGAGCGTGGTTTCAATCACCGCGGTCAGCAAAGGAGACAGTG
GCATGGTTGCAAGCAATGACATAGCAGCCCTTAAAATTTGTAACCACGATGCAGCGCCACAATGCCGCCG
GTCAGGTTGTAATAAGTGGTTTGTTCAAAACCCGCCTCTTCCATCATGCCTTTTAGAGTCTCTTGATCCG
GATGCATGCGGATCGACTCAGCAAGATAGCGATAGCTGTCTGCATCATTGGCAATCAGTTGCCCCATCTT
AGGCAAAATATGGAACGAGTAAGTGTCATAAAGCTTAGACAGCGGCTCAAGGATCGGCTTAGAAAACTCC
AGCACCAACAGGCGGCCGCCGGGTTTCAATACACGGAACATCGAACGCAGCGCTTTATCTTTGTCGGTCA
CGTTACGCAGACAGAAACTGATGGTGATGCAGTCAAAATAGTTGTCTGGGAAAGGCAGTTCTTCGGCGTT
GGCTTGCACGTAATGCACATTACCGACCACGCCGCTGTCGCGCAGTTTATCGCGGCCAACATTGAGCATA
GAGTTATTGATATCGGCCAAAATCACATGGCCTTTCTCGCCCACAATACGCGAGAATTTCGCGGTTAAAT
CGCCTGTACCGCCGCCCAAATCGAGAATGCGTTGTCCCGGACGTGCGCCTGAACAATCGATGGTAAAGCG
CTTCCATAAACGGTGGATACCGCCCGACATCAGGTCATTCATGATGTCGTATTTGGCCGCAACCGAGTGA
AACACTTGCGCGACTTTATGCACTTTTTCATCTTTACGTACGGTTTCAAACCCAAAGTGGGTCGTTTCCT
GATTGTCTGTTGCAGAGTTTGCTAGCACGTTGGTGTCCGTCATTATTTTTCCTCTTTGGCCGTCATGACT
GCGGCGACTGCGGGCGATTAGTTTACTTTATCCTCAATCGGATGTCTTTCTACTAAAGGGGCATTTTCCT
GATCCGGCGCTTGTTGTGCGCGTTCAATCAATGGCTGAGGGATAGAACGTTTGATTTCCACCCCAAGCTG
TTTGAAGCTTTCCGCCTGACGAATCGCGTTACCACGCCCAGTCACCAGCTTATTCATCGCCCCTTGGTAG
CTCTGATTGGCTTTATCCAGCGCGCCGCCTAGCCCTTCCATGTCTTCTACGAACAAACGCAGCTTATCGT
ACAACTTGCTAGCACGTTCGGCGATCAGCTGCGCATTTTGATTCTGCCGCTCGTTGCGCCATAAGTTATC
AATGGTGCGCAGCGCCACCAGCAAAGTGGTGGGGCTCACCAAAATAATGTTCTGCTCCATCGCGTCGTTG
ACCAAGCTTGGGTCGGCTTGAATCGCGACTTGAAACGCGGGTTCAACCGGAATAAACATCAGCACGTAAT
CGAGGCTCTGAATGCCTTTGAGTTGATGGTAATCTTTCTGCCCTAGCCCACGAATATGGTTACGAAGCGC
AAGTAAGTGCTCACGTAATGCGCTATCTCGCTCACTATCGGTTTCCGCATGGAAGTAACGCTCATACGCG
ACCAAAGCCATTTTCGAGTCGATCACTACCTGTTTGTTTTGCGGCAAATGGACAATCACATCTGGCTGAT
AACGCTTACCCGCTTCGTTTTGTAAGCTGACTTGAGTTTGGTATTCATGCCCTTCGCGCAGCCCAGATTC
CGCTAGCACACGCGCCAACACCACTTCGCCCCAGTTGCCTTGCTGCTTGTTATCCCCTTTCAGCGCTTGA
GTCAGGTTGACCGCTTCTTTGGCCATCTGCTCATTAAGGCGCTGCAAGTTACGCAGTTCATGCACTAAGG
TGTGACGCTCTTTGGCTTCGTGGTTAAAGCTATCATTGACCTGTTTTTTAAAACCTTCGAGCTGCTCTTT
AAGTGGTGTGAGCAAACCTTCCAAACTCTGGCGGTTTTGCACATCGACCGTGGCGGTTTTGTGCTCAAAC
ACCTGATTGGCTAAATGCTCAAATTGCTGCTTTAGGCGCTCTTCGGCTCGTTCAAGCAGCTGCAATTTTT
CTTGGCTCGCCACCAACTGCTGCTGATGACGCGCTTCTTGTTCACGCAATTGGCTTTCTAACTCGGCTTT
CGCGGCGCGCACTTGGTTTAGCTCATCGGCATACTGCTGGCGCTCTTGTTTCACCGCCTCAAAGTAACGC
AGCTTTTCCAGCACTGCCATTAACTTGCCGTGTGATTGCTTGAGTTCAAATTCGTTTTTGTCACGTAACG
CATCCAGCTCATCCAACTCTTGCTGCGCGGTAGTGAGCTGCTCATTAAGCTGCTGAATTTGCTGCGCATG
CCAGTGGCTCTGCTGCTCAAGTTGTTGCTCAAGCAATTGGGTTTTCAGTTGGTAGCGCTGCTTGACCCAC
CAGCCGATCGCCACCCCAGTGGCGCCTGCACTCACTAACGCCGACCACAATGCGCTTTGATTTTCAAAAA
TCCATTGCATGTTGAACACTTACTGTGATTTATCTCGATCAAAATGGTATTTCGGCACTGGATAAATGTC
CAGTTTGTTGCGCGTTTATTCTCCCCTAGACTAGCGAAAAACAAGGATAAGAGAGTTTCAGGATGAATGA
AAAACGCGCGTTGAGTTTGGGCTTGGCTTCGGTGCTGTTGTGGTCAACGGTCGCGACTGCCTTTAAATTG
ACGCTGGCCGAGTTAAACCCGCTGCAAATGGTGACCGTGGCGAGCATTGTCTCCGCACTCGCGTTACTGG
TGATTTGTGCTGCGATGGACAAGCTTAAGCTGATCGTCCCCACTTTACTGGCAAATCCGTTTTACTACCT
GTTGCTTGGATTGATTAACCCACTCGCCTATTACCTGATTTTGTTTAAAGCCTATTCGCTGCTACCCGCT
TCACAAGCGCAAGCCATCAACTACAGTTGGGCGATTACTCTCACCTTGATGGCGGCACTGTTTCTCGGCC
AACGCATTCGTAAACAAGATTGGATCGCCTGTGCAATGAGTTATCTCGGTGTGGTGGTGATCGCCACAAA
AGGCGATCTGCTCGGCCTGCAATTTGAAAGTCCACTCGGGGTTGGTCTCGCCCTGCTGTCGACTCTGCTG
TGGGCGGGATATTGGATTCTCAACACCAAAAATAAAGCTGATCCGATCGTTGGGGTGTTACTCGGCTTTC
TGCTGGCAATCCCGTTTGCACTGGCGCTGTGTTGGCACGAAAACCTCAATTGGCAAGGCATCACCACCCA
AGGTTGGTTAGCGGTCACTTACGTGGGACTGTTTGAAATGGGCATTACGTTTGTACTCTGGCTCAGCGCA
CTGAAAAATACCCAGAACACCGCACGCATCAGTAACCTGATTTTTGCTTCGCCTTTTATTTCGCTGTTTC
TACTCGCGACCATCATTGGCGAAGCGATCCACCCAACCACTTTGATCGGTTTAGTGCTGATTATTGCGGG
ACTTGTGGTTCAGCAGTGGCAAGGCCGTAAAGCGCAACCTAGCGAAGCAAAACTTAACCCCTAAACCCAC
TGGCCGGCGACGTAGCCACTCGACCAAGCCCATTGGAAGTTATAGCCGCCGAGCCAGCCAGTCACATCCA
TCACTTCACCGATAAAGAATAAGCCTTTGACGGTTTTGCACTCCATGGTTTTGGATGAGAGGCAATCGGT
ATCCACGCCACCAAGCGTCACCTCTGCGGTGCGATAGCCTTCGGTACCGTTTGGCACAATCGACCACTGC
TCTAAACGGGTTTGCACCGCGTCGAGCTCTTTGGGGGAATACTGTTTCAGCGGTTTATCGGCAAACAGTT
GGCGTTCAATCAGCACTTCAACCAGCCGCTTGGGCAACACTTTCGATAAGGTATTTTTCAAACTCTGGTT
CGGGTGCGCTTCTTTTTCACTACTCAACAACTCAGCCAAATCCACGTCGGGGACTAAATTGGTGGTAATG
GTTTGTCCTGGCGTCCAATAAGAGGAAATTTGCAGCACCGCGGGGCCAGATAAGCCGCGGTGAGTAAAGA
GCAAGGCTTCTTTGAAGGTTTTACCGCATTCTGCGCGCATCTCAACAGGAATCGCCACACCCGATAACGG
CGCGAAATCTTCCTTATCTTGCACATGCAACGTAAATGGCACTAAACCTGCGCTGGTACTGATCACGGGC
AAGCCAAACTGCTCTGCAATTTTGTAGCCAAACGGCGTGGCACCCAGTTTCGGCATCGATAAACCGCCGG
TGGCAACCACCAGCGACGCGCACTCAATCTCACCTATGGTGGTTTGCAGAGTAAAACCTTGCTCGGTGTG
GGCTATGGCGCTGATTTCAACTTGATAGCGCTGCTCGATATTCGGTTGGTCACACTCGCTGAGTAGCATG
TCTACAATCTCTTTGGCCGAATCAAGACAAAACAGCTGACCGTGATCGCGCTCTTCAAAGGCAATACCGT
ATTTGCTGACCAGCGAGATAAAATCCCAGTTGGTGTATTGCGACAGCGCCGATTTCACAAAGTGTGGGTT
TTGGCACAAGTAGTTCGCCGCCGAGACATCGTAATTGGTGAAATTACAGCGTCCACCACCGGAAATCAGA
ATTTTTCGCCCCGGTTTTTTAGCATGATCGAGCAGCAATACCTGACGGCCGTGTCGCGCCGCCTGTGCTG
CGCACATCAATCCCGCCGCACCTGCGCCAATAATTACCACATCGACTGTTTTGCTCATCACTGCCACCTA
ATCGCATAAAAAAAGGATGTGCTGAGTGCACATCCTTACTCACTTGGGCGGCTATTCTAACGGCAAATCG
CTACTCTGCCAACGCAATGCACGTGTTGGCAAACCGCATTCGAAAAGCTCTCCGGCGCACTAAAGCATAA
ACGCGACGACAGTGGTGAGCACCAACAGTGAACCCGATAAAATGAACAGCTCACGTACCCGATCGCACTT
ACCAGTAAACACAGGATCATGATGGTGGTGATACTCACGACTTTTCAGGTAATGGTATAAACGCACCTGC
TTAGTCACATTGCCATGGGTGGTGAAAAAGCCGCGCCCATCGACTTGTTGATAAAGGAGCGGGTGAGCTT
CACGCATGATGTAAATAAGCGAGCGCAGCGCTGTCACATAACGTGCTACATTAATCGCAGTCACGAGCAT
AAGCGCAAATAGAATGGTATCTCCACTGATCATCTTTTCCTCCCTACATCTTGTGTTGAGAATGCCCAGA
GAAAAAGACGATCGCTTCAGTTTGTCTTTTTGCTGATCTTACTCAGCAGGGGCATCCATGACAGAAGATG
AGCCTTTTTTTGCCAATGCAGCTAGATCTTTATCGATAAAGAACAACGCCTTACCATCTTCACCGACCAG
CTCTAGCTTATCTAAAATCCCTTTAAACAACTTCTCTTCTTCGTGCTGTTCAGCCACGTACCACTGAAGG
AAGTTAAATGTTGAGTAGTCTTGGGAGGTGAACGCCACATGAGCCAGTTTATTAATCTGTTGCGTGATCT
TCTGTTCATGTTGGTACGTCTCACGAAACACTTCACCCAGTGAAGCAAAATCGTGGCGTGGCGCAGCGAT
CGCACCAAGGATTGGCAATGCACCGGTTTCACTCACATAAGTGAACAGACGCTGCATGTGCTGCATTTCT
TCTACCGCGTGAGCGCGTAAAAACTCTGCAGCTCCGTCAAATCCTTTGTCTTCACACCAAGCACTCATTT
GTAAGTATAGATTGGATGAAAAAAATTCGAGGTTAATTTGCTCATTGAGATGTTCTACCATCGCTTGCGA
CAACATAAAAAACTCCTGATTCACTCTAACTATTTGAACGCACTATAGCATGTTCGGTAGTTATTGTAGT
CATCACCTAACCCATCGCCATCAAACTGAGATCGCTGCGACAAAAAAATCGCCACTCCAGTGCTACGCTG
TGTTTAGTCACCCGAATAGGAGTCAGTACAATGAGTTATCAACATCTTTTGGTTGCGGTCGACCTGTCTG
AAGACAGCAAACTGCTGGTTGAAAAAGCGGTGGCTCTGGCCAAACCTCTCAATGCGGAAGTCTCATTTAT
TCATATCGACGTGAACTACGCCGAGCTGTACACGGGCCTTATCGACATTAATTTGGCCGAAACGCAACAT
CACGCGATGGAAGCTTCACAAAAGCAACTGCAGGATTTGGCGCAGCATGCCAATTACCCCATCAAGCATA
CCTTGGTCGGTAGCGGCGATTTAACCAATGAGCTGTGCGAAACCATCAGCGAGTTTAACGTGGATTTACT
GGTGTGTGGCCATCACCAAGATTTCTGGAGCAAACTGCTCTCTTCCACACGGCAACTGATCAACAGCTCG
CCAGTGGATATGTTAGTCATTCCACTCAACGACTGACGAACAGAAAATACTCAGGTAGACTGCTGATTTC
CATTCACTCATTCAATAGCGTTATGGTTTATCTTTCAGCAGTCACCCTGTTATGGGCATTTTCATTTAGC
CTGATCGGCGTTTATCTCGCTGGTCAGGTTGATTCTTGGTTTGCCGTTTGGATGCGAGTGGCTCTCGCGA
GTTTAGTCTTCATTCCCTTTCTGCGTTTCAAAGGTGTACCGCGCGCCCTGATTGCCAAATTAATGGCGAT
TGGCGGCGTTCAGCTTGGCTTGATGTACTGTTTCTACTATCAGTCTTTCTTGCTGCTCTCGGTTCCCGAA
GTCTTACTGTTTACCGTTTTTACCCCGATTTATGTCACGCTGATTTACGATTTTCTTAAAGGGCGTTTCT
CGCCTTGGTATTTAGTGACCGCTTTTATCGCTGTGCTCGGTGCCGTGTTCATTAAATTCGCTGGCATTAA
TGAACACTTCGTGACCGGTTTTCTTGTCGTGCAGGGAGCCAACCTCTGCTTTGCGATTGGCCAAGTCGGC
TACAAATATGTGATGGAACAAGAGTCTACCGAATTGCCCCAACACACGGTATTTGGCTATTTCTATCTAG
GCGCTTTGCTGGTGGCCAGCGTTGCTTTTCTGCTGCTGGGTAATCCGGAAAAGCTCCCGACGACCTCAGT
GCAATGGAGCATCTTGGTCTATTTGGGACTGATTGCTTCTGGGCTTGGTTACTTTGCTTGGAACAAAGGC
GCCTGCATGGTCAACGCGGGAGCGTTAGCCATCATGAATAACGCTTTGGTACCCGCAGGCTTGGTGGTAA
ATATTCTGATTTGGAACCGCGAAGTCGATTTGGTGCGCTTATCGCTAGGTGGTGCGATTATTCTTGGCTC
GCTGTGGATTAATGAAACTTGGGTGAAACGCCGAGTAGAAAGGGATTATCAGCGTCAAGGTTTGCTCTAA
CCGAGATGAAATGACTCATCAAGAGACGCAAAAGCCCATCGGAGATGGGCTTTTTTAGGTCTGCGATAGT
TGACACTTCAGCGCAATGATTCAGCTCAATGCATGCTCTGCGCTGTCGCTCTCTCTACCACTGGTGTTGG
ATGCCTTTGTCCAACTTTGCCTTCTAGCAGTTGCTGCTTTTTCATTAACTTACGCTGCTTTTTAAGCACT
TTTTCCAGCTTTTTGTGGAATTTGCGCTGCTTTTTAAGGCTGGCTTTGGGAAGCAGGCTGACCACCCCAC
TTTCATGAGCAGGAAGTGCCACCACAGTCGCTACGGGCGCCGGAAGACTCATGGCTTGCGGTTTACACAA
GCTTTTTTTATCCCCCGCCACGCGCGCACAAGCCCGACACAAAAACTGCGGCTCAGCGACCAGACGCTCA
ATTTCACTTAGGGAAGTCGCAATCTCATGACGACTGAGTTTGCATAGACGTTTAGCCACAACCACTCCAG
CTAAAATACGAATTATTCTCAGACGCAGATATTACGCCCTTCATCCAAAAACACAAGTCAGATTGTGGTG
TGCCCTCGCTTCGTGAGCAAAGCGGCTTGATTGGCCAGCGCGCTATTCGCCACTCATCGCGGCAATCACA
TAAACATCAAACCGGTTTTTCTTGGTTTCCATCGCCATGCTCGGTTTTCGATTACCCAGCCACGGCGCGT
AATCAGGCCGCTTAACCACAACCCGTTTTTGCGCCAGTTGCAACGCAGGTTCAAGCAGAGCATCGGCATC
ATTATCCGCCCCCACCAGAGACTGAAATACGCGCATCTCTTTTTTGACCAAGGCGGTTTTTTTCTTATTT
TCGGGGTGTGGATACATGGGGTCGAGGTAGACCACATCGGGCGAAGTAAAATTCGGATCGGAGGCCAATT
GCTGCAGTGCATCATGGCTTGAGGCGTGCAGCAGACTGATGCGCTCACTGACCCAGGCACCGATTTCATC
ATCTTGTTTGGCGCGCTGTAAACCATCTTCCAGTAAGGCGGCAACCACAGGATGTCGTTCTACCATCTGT
ACCCGACAGCCCAAGGACGCCAACACAAACGCATCACGGCCTAAACCCGCCGTTGCATCTAAAACCACTG
GCGTGACGCCTTTATTTAGCCCAGCCGCTTTGGCGATCGATTGCCCTTTACCACCACCAAATTTGCGGCG
GTGTGCGACTGCACCTTCTACCCAATCGACGTAAATGGCCCCCAGTTTAGGTTCATCTAATTTGCGTAGC
TCAAGGCGCTCTTCGCTGAGTACCAAAGCAAATGGGCTATCATCACTGGCTTGCAGTTGCCAACGCGCAG
CAATCTGCTCCAACTCTTGCGCACGTTGAGGCGCTTGGCAAATCAGTTGAATCAACAAGGGAACTCCGAA
AACCGAGATAAAACGGCGCTCAGTGTAGCGGATTTTATCGGCAAACCCTACGCTTTCTCTTTGAGTTGCT
CGGCAACCCAATCAGCGATCGGTTGTGGGCGGCTGAATAGATAGCCTTGCGCGTAATCCACACCAATCTG
CTGCAAAGCCTCAAGTATCTGCTGGTTTTCAACAAACTCCGCCACGGTGCTTTTGCCCATCTGCTTGGTC
AATTCATGGATAGAGCGGACCATCAAGCGATCCATCTCATTTTTGTCCATATCACACACAAAAATGCCAT
CAATTTTGACGATATCGACCGGCAGTTTCTGCAGATAACCGAACGAGGAGAGCCCCGAGCCAAAATCATC
CAGAGCCAACACGCAACCTAAGCTTTTGAGCTGAGATAACACTTTGATCGCTTGATTGAGATTGCGCATC
GCAGCCGTTTCGGTGATTTCAAAACAGACTTTACTGCATGGAATGCGGCTATCGCGCAATCTTTCGAGCA
GAAAGGCCACAAAATCTGGATTGCCAATCGAGTTACCCGATAGGTTAATCGAAACGCGCCCCAGTTTATC
TAACACTTGCGGACGCGCTTCCAACCAGTTAAAGGTCTGCTCGACAATTTTCCGATCCAGACGGTGCGCC
AAATTATAACGCTCAGAGGCGGGAACGAAAATGCCCGGTGAAACGTACTCCCCTGCGGCGTTTTTAATTC
GCACTAAGACTTCGAAATGAAGCAACACATCGGGTTGATTGAGCGGCACAATGCGCTGAGCAAATAGCTC
AATTCGCTCATTGGCGAGCGCATCGTGCACTAGATTCACCGACTCCATTTCCAATTGGCGCCGGCGCAAA
TCCTCATCATCCTGTCGATAGAGGTTGAAGCGATTGCGTCCTTCCTCTTTGGCGGCATGGCACGCCGTAT
CCGCTTGTGCATGCACCATTTGTGGTGATGTCGCAGTATGGTCAATCATACGGATCCCGATCGAACAGGT
CAGATTAAAGCGAATATGCTCCCAGACAAACGCCACTTCACTGAGCGCATGGATAATACTTTGCGCCACC
AACACTGCATCACGCTCGGTGCAATCACGCAGTAATACGGAAAACTCATCGCCGCCCATACGCGCCAAGG
TGGCTTTAAAGGGCAACACATCTTCCAGCATGCTCGCACAGAACTGAATCGCGCCATCGCCTGCATCATG
GCCCGCGGTATCGTTGAGCACTTTAAGCTGATCGAGATCGAGATACAGCATGGCGTGGGTGCGTAATTGA
CTGTCGGTTTCTTTCAGCGCCTTGGCCAGTTCTAGCTCAAACTGGTTTCGGTTTAGAGTGTGGGTCAATA
AATCATAGCGAGCTTGATACGCCAGTTGGTCGGCAAGCTGGCGGGTTTCGGTAATGTCTTCCCCAACGAT
TAACAGCGTGCCCGTTTCGACCAGCGGACGAATGTTCTCCCGTACCCACACCGTTTCACCGGAGTGATGG
CGATAACACACTTCTCGCCGCCAAACAGAAGAAGCATGGCGGCTCGGTAGCAGTAGCATCTGCCTTGGTG
TCAGTACCTCTTCATCTTGATAAAAATCGCGGATATGGTGCCCAAGCATGACATCGGCGGGATAACCCAG
CAGCTGTTCAGCAAAATGATTCACTTGTTGAATGTGGTTACGCTCATCCAAGGTTAGCATCATCACTGGC
TGCTGATCGTAATAATGGCGAAGGCTGGCTTCACGCTGAAAGAGTTTATCTTCGGTAATTTTTCGCCAAG
TAATGTCTTGTGCTTCAAGCAGAATTTGCGACTCTTCGCGAGTCGGTAGCGGCTTAAACTGACACTCCAG
CACGATGGCTCCAAGCTCAGGATGCCAAATTTCGGCGTTAAACTGGCGAGTTTGCGGCACTGACTCAGAG
AAATAGTTCTGAATGTGTTCGACCGCTGAATCCTCCCAACCTTTGTGCTGCCAGATCGGTCTTAGCAAAC
TTTCACCATGTCGATACAGCAGTCCCTGTAACTTGCCATTGCAGGAAATAATCCGACCTTCTAAGTCAAA
GATACCGATGTAGTGTGTGCTTTGATCAAAGATCGACTCCAGTAATTTTTGGTTGGTGCGTAAGCGTTGA
ATATAGTGGTACTGGCGCACTGTTAAGATGCTTAAAACCATGATGGCGACAAGCGCCACAATCCACAACA
TGGCGTTTGCTGCAAGCTCGCTGTCCCATGGCACGCGACTCGTTCCTAGATTGTCTAACGGTTGGCTCGA
TAAGGTTGGTTCTTGCGCGACTAGGTTGGCCGTCCAAAAGCAGCCCAACCCAACAGCAAGAGGCAGCGCA
TATTTGTTGTACCAGTGTCGCAATCGGCTCAAGTCAGACTCCAAGGTTAAACAATCGTTTTAATGGTGGT
AAAGTAAGCACACTTTAATTTCATGTCGGCATGACTGTCAGGAAAGACAATGCAAACCACCACCAAACTC
GATGAATTGGATCGCGCCATCCTGAAAATTCTAATGGACGATGCTCGCACGCCTTACGCAGAAATGGCCA
AACAGTTTAATGTTAGTCCAGCTACGATTCACGTGCGAATAGAGAAGATGAAAGCGGCCGATATTATCCA
AGGCACCGAAGTGGTCGTAAATACCAAAAAGCTCGGTTATGACGTCTGTTGTTTTATTGGGATTAATTTG
AATGCCGCGCGTGATTACCATTCAGCGCTCGCCAAACTGAATGCACTGGATGAAGTGGTTGAAGCTTATT
ACACCACCGGAGCTTATAACATTTTCGTCAAGCTGATGTGCCGCTCGATTGAAGAACTGCAGCATGTATT
GATCGACAAACTGCAAGCCATCGATGAAGTACAATCCACCGAAACGCTGATTTCCCTGCAAAACCCGATC
AGCCGTAACGTTAATCCTTAACGGTATAACGGATCGCTGAGTATCACTAAGCCTTGTCATTGACTTATCG
TGGTACACGAACAAGGCGATATAGGGAATGAGCGTTCGATTAGCGTTTTTGTAAGTAATTCAGAAGCTCT
TCCGCAGAGATGCCCTGTTTAGCGAGTTCTTTAGCCATGGTTTCGACTTGCTCGCCCTTGCGTGACTCGA
TCACTTGCTGGAACTGGTAAACCAGATCGCGTAGCACGGTCAGTGGCACTTGCTTGGCCGCACTGCGAAT
ACGTTCACTGCTTTGATTGCCTAATTCATTAAGCAACTTGCCATACATCACCTTTTCTGGAGATTCATCA
AGTTGTTCCAGAATGCGAGCCATTTCATAGGTGGTTAGAGACATGGTGTTTTGGATTCCAAACGGTTAGT
CAGTATCGAAGAGGCAAACAATATACACAGGATGCACGCTGAGTAAAATAGCCTCAGCGTGAATTTATCT
TGTTCTATCAACACTCAGAGACACTGGCGTGCCAACGAAAACCAAGCGGTGAGAATAAAATGAGTAACGC
AGGTGCCGCTAGCCACATGGTCAAACCGATCAGTAGTTGCGGCTCAGGCATAATGCGTTGCAACGTACCG
ACCAATAGCCCAGAACCACTCATCTGGAATAGTCCGAGCAATGCCGCCGCCGTACCGGCTTTATCGCCAA
ACGGAGCTAACGCTTTACCGGCGGCTGCGCCCAGTATCCATGCAAAACCAATCGATGATAAAAACACTGG
CAACATGAACGCCAGTGCGCTTGCCTGATTACGCAGCACCAGCATTAGACTGCCAGCGATCATTAACGTA
GTAATGCCAATGATCAAAGACCAACGAGTACCCAATTTATCCATCACTTTGGGGGCCGTCATGCAGGCAA
TGATATTGATCACCGCATTAACGCCAAACCAGAAGGTGAATTCATTCATGCTGAGCTGTAAACGCTCCAT
GAGAATCACTGGCGCGGAGGTCACGTAAGCGAGAATCACCGCCATCGCCAGCAGACACAGCGATGCGTGG
AAGAGGAAGGTCGGCGCTTTTAATACGGCGGCATAACGAGAGAGCTTAAAGACGGCAGGTCGACTGCCCA
TGTACGGATTACTCTCCTGCAGACGTAGAGCCATGGCTAACCCTACCAGCAGCGCAAATCCGGTCATAAA
ACTGAAGTTTGCTCGCCAACCGAATTGCTGAGTTAACCAACTGCCCAGAATCGGCGCGAGTGCCGGAATA
AAACAGATCGCTCCATTGAGGTAACTGATCATCTTACCGCTGCGTTGCGGCCCAAATAAATCGCGAACTG
TTGCAAAAGCTGCTACGGAAGTCGCACACGCTCCTAAGCCTTGTAGCAACCGAGCCATTAACATCCATTC
AATACTTTGAGCACTCCACGCCAATAAAGCGCTCAAGGCATAAATGCTAATGCCCCCTAATGCAACAGTT
CGTCGACCATACTTATCTGCTAATGGGCCAGCAAATAACTGCCCGACGCCCATCGCAAACAAAAACCAGG
TAATCGTATCTTGTGCTAAAGCGTGTTCCACGTGAAACGCTTGTGATATTTGAGGCAATGCCGGTAGATA
AATATCGATCGCCAATGGGCTAAATAGAACGAGTAGTGTCAGTAGCACCATTTGCTGCTTACTGACCTGA
GATGGCATTGCTTGTTTCACTTCACACTCCGACTGAATTTTAAAGATCGGTGCATGATACGTGGCTCAAG
ATATGCTAAACAGTGGTATATCGTCATTGCTGTTATTCTATTTTGGAAAAACTCATGCAAATTGAAAAAT
TGGCCCGTATCGATCTCAATCTACTGGTCTGTTTAAAAGTATTGATTGAAGAGTTAAGCGTCACGCGCGC
GGCTGCACGTTTATGTCTGAGCCAATCGGCCGTGAGTAAATCCTTAGCCAAGCTACGCGAGCAGTTTGAC
GACCCGTTGTTTGTTCGCACGTCTTATGGACTGAATGCGACCCCGAAGGCGCTCTTCTTAAAACCCAAAC
TGGATGTGTTGGTGAATCAGCTTGAGCTACTAACTCAGCCCGCACATTTCTCCCCCCAATCCAGCGAATA
TCGCTTTCAGATCGCGGCGGTCGAAAGTGTTTATCCATTGATCATGCCCTACTTTTTACCGACGATTTTT
CGCCACGGTCCTCATCTGAGCATCAGCACCCATGCATGGACTGAACAAACCTTCCGTAAATTACAAGTTG
GCGAACTGGATTTCGGTCTGACTGGTAAAGACATTGATATCAATGATGCGAAGTTGACCTTATTGCCTCC
TGCTGACATTTGTGAACAAGAGATCTACCGCGATAATCAGCGCTGTGTGGTGCGCCGCGGCCACCCGGTA
CTTCAGTATGATTGGAATTTATCCAGCTATCTCAACCTCCGTCATGTACAAGTGCGCTGTGATGGAAATG
ATCGCTGGCTGCTGGATTATCGATTAGCCGATCTCGGCTATGAGCGCGACATTGCGATTACCGTACCAGA
CTTCAATAGTGCAGCCAGTTTGTGCACCTATACGGACTTTATTTTTACCGCACCGAGCCACTTTACTCAC
TGGGTCGCCAAGCAGATGGATCTGGTTGAATTACCATTACCGATGGAGTTTCCACCTATGGCATACACAC
TATTTTGGCATCGTGAACGAGAGAATGACCCTGCGCTGCGCTGGTTACGAGAACTGATACAAACCAATAC
GCTTCATTTACGCTGAGTTGATAGTCGGATATTTGCGCAGCGTACACAAAAAGAGTAGCTTATTCGCTCT
CGTCCACTTGCTGTATGTGGTTCGTATAATCCATACACAAGAGATAACAAGGACTGTTTAGAAAAAGGAT
CACTTCAGATGTCAAACCTACACTCTCAACGCCTCGCGGATTTTCGCCACTGGCTACACACCCAGCAACT
TGATGCCTTCATTGTTCCTCATGAAGATGAATATCTTGGGGAATACGTTCCTGAGCATAATGAGCGCTTA
CACTGGTTAACTGGGTTTACAGGTTCCGCGGGAGCCGCCATCGTTACCCTCTCCGGCGCAGCGATTTTTG
TTGATGGCCGCTATACCGTTCAAGTCCGCAAACAAGTGTCTAGTGAGCTATTCGAATATTGCCACTTGAT
CGAACAACCTTATTTAAACTGGCTCGTCACTCAACTGCCCGCAGGAGCGAAAGTGGGTTACGATCCTCGC
ATGCACCGTGGTAGCTGGCTAACACAGGCACAAAAACAGCTCGCAGGAAAAATTAACTTGTGTGCAGTCA
GCAGTAACCCGATTGATTTACTCTGGCAGGATCGTCCAGTTCCCGCAGCCTCTGAAATGCGCTTAATACC
TCTTGATCGTGTTGGACAAAGCAGCCTTGAAAAGCGTCAATCGATCGCCAGCACTCTGCGCGACAAAAAC
GCCGATTGCGTCGTGTTGACCGAACTAGATTCTATCGCATGGCTACTCAATATCCGCGGTTTAGATGTAT
CTCGCTTACCCGTGTTGCTTTCTCACGCCATTGTCCATAACGACAGCAGTGTGGATTTCTTTTTCGATCC
GGCGCGCTTGGCAACCGATTTTGATGCCCATGTAGCAGGTACGGTTCGCGTGCATCATCCGGATCAGCTT
GAAGCTCAACTGCATCAACTCTCTGGTCGCCGCGTCATGCTCGATTCTGCGACCAGCAATGCATGGTTCA
CACTCACCTTACAAAATGCGGGCGCTGAACTGCTCAACGAAGCGGATCCATGCCTCCTGCCGAAAGCGGC
AAAAAATAACACGGAAATTGCAGGCATGCGTGCCTGTCATATTCGCGATGGTGCAGCTATGGTGCAATTT
CTCGCTTGGCTGGACAATGAAGTGGCTAATGGTCGCCTGCATAATGAGGCCGAGCTGGCGGATCGACTTG
AAGCCTTCCGTCGCCAAGACCCAACCTTGGTTGACTTGAGTTTTGATACGATTTCAGCAGCTGGTACAAA
CGCCGCTATGTGCCACTACAACCACCAAAATCAGCCTGAGCCGGGTCAGCTTTCTATGGATAGCCTGTAT
TTAGTCGATTCTGGTGGCCAGTACCTTGATGGAACCACAGACATTACTCGTACGGTGGCCATTGGCCAGG
TCAGCGCAGAGATGAAGCAACAATTCACCTTAGTACTCAAAGGTCACATTGCCTTGGCTCGCGCTCGCTT
CCCGAAAGGCACAACAGGTTCACAACTTGATGTTTTGGCCAGACAGCACTTATGGGCACAAGGTTACGAC
TACGATCATGGTACTGGCCATGGTGTCGGCCATTTCTTAAGTGTACATGAAGGGCCACAGCGTATCGCGA
AGGTTCACAATAGTGTGGCTTTGCGCCCCGGAATGGTGCTTTCCAATGAGCCGGGTTATTACCGTGCCGA
TGCGTTCGGCATTCGAATCGAGAACTTAGAGCTGGTCACCGAGTTTGCAACTCAGGGCGATTTCTCTGTA
CTTGGTTTTGAATCATTGACTCGTTGCCCTATCGATAAACGTGCGATTGAGGTGAATTTGCTGACTAAGC
CGGAACTCCATTGGCTCAATCAGTATCATCAAAAAGTGTGGGATGAAGTGAGTCCGCTTATCAAAGAGGC
TCACGTCCGTGAGTGGTTGCAACAAGCCACCTCACCCTTGAGTCACGTATAAACTGGCTGGTTATCCGCA
TAGAATAGAAAAGAAAACCGTCGTATGGCGGTTTTCTTTTTGTTGCTGCTATTTGTTTTGTCGCTATCGT
GGATGGGATTTAGCCTCGAGAAATCGCAGTTCTACTCCAAGTTTCAACCCAGAAAAGGCTCTATCCGAAT
CTCAAATGCCGTTTTTGTAAAATACAAGCTTTGGGTTTCACGTGAAACATTAATTTGAGTGAAACATTAG
CCTGAATAGGCTCGATGCCAGTCATGCCATACCACTTGTAAACCTTGCTCCATTAACGCGCTACTCACCT
CTGCGGCAGAACGCTCATCACTTACCGCAAACTGCTCTAACTCAACCTTAGGGTCTGAATACCCTCCCGG
CTGAGTTTTAGACGCTGCAGACATTGAGGTAATCCCGAGCTTAGCCACTTGATCACGAAACATCGGTGAC
TCGCGGGTAGACAAAGAAAGCTCAACCTCGCTATTGAACAGACGAAATGCACAAATCAACTGCACAAGTT
GTCGATCCGTCATCACTGATTTCGGCTGTAAAGCGCCCTCACACGGGCGTAAACGCGGAAAAGAAATTGA
GTAGCGCGTCTTCCAATATTGTCGCTCAAGATAATCCAGATGCGCCGCAACAAAAATGCTGTCAGTTCGC
CAGTCCTCAAGCCCAATCAGCGCGCCAATACCAATTTTATCGATGCCCGCTCTAGCCAACCTATCGGGTG
TTTCGAGTCGATACCAAAAATCGGTTTTCTTGCCTCGCAAATGATGCTGCGCATAAGTCGAAGGATGGTA
CGTTTCTTGGTAAACCATCACCGCATCCAACCCGAGCCCAATTAACTCGGCATACTCTTCTTGCTGCAAC
GGCTGAACTTCCATCGCAACATAATGAAAAGCTTGCTTGATGATAGGCAGTGCCCGACGGAAGTATTCGA
TACCCACTTTGGTTTCATGCTCTCCGGTCACCAGCAAAACGCTATCAAAACCCATTCGTTTAATCGCCGC
GATCTCTCGTTCAATCTCCACTTCATTCAGTGTTTTACGCTTGATTCGGTTATCCATTGAAAAACCGCAA
TAGGTACAGGAATTCGAACAGAGATTAGAGAGGTAGAGCGGAATGTACATCGACATGGTATTGCCAAAAC
GTTGACGAGTGGCCTGATAAGCCATTTGCGCCATTGTTTCCAGATAAGGCTCTGCTGAAGGTGAAATCAG
CGCTTTGAAATCGTCTAACGTCCGTTTAGGTGAAGATAAAGCGCGTTCAACATCCCGCGCTGTCTTACCA
TAAATCGATAGCCGACTGTCATCCCAGCCTAATTGTTGGAAGTGGGTAATGAAGCTCATGATACAAAATC
CAAAAATCCAGTTAATGGACTTGATGCCGTCGCCATTTTTACTCGTGATGGCAAGCCGGATTCATAAGCC
ATTCGCCCAGCTTCGACCGCTAGCTTAAAGGCTTTTGCCATAGCGATGGGGTCATGCGCCGCGGCAATAG
CGGTATTCACTAACACAGCGTCGGCGCCAAGCTCCATCGCTTGCGCAGCATCGGATGGCGACCCAATCCC
CGCATCGACAATGACCGGCACCTTGGCTTGGTCAATGATGATTTCAAGAAAGGTTTTCGACGCCAAGCCT
TGATTGCTGCCAATCGGTGAACCGAGGGGCATAACCGCAGCGCAGCCAACCTCTTCCAATCTTTTGCACA
AGACAGGGTCAGCATGACAATACGGCAACACAATAAAACCTTGCTTCACCAATTGTTCTGCCGCAAGCAG
GGTTTCGATGGGATCGGGCATTAGATATTTGGGATCAGGATGAATCTCCAACTTAAGCCAGTTCGTGGCT
AAGGCTTCTCGGGCTAGCTCGGCGGCATACACCGCATCAGCAGCATTTTTGGCTCCAGATGTGTTAGGTA
AGAGATTCATCTGCATACTGAGTAGCGGCGCAAGAATGTCATCGTCGCGCTGAGCCAAATCAATCCGCTT
TAACGCCATGGTCACCAACTCTGAACCTGAGGCGGCCAATGCTTCAGCCATGACATGGCGATTAGAGAAT
TTTCCAGTCCCAGTAAACAGTCTGGATTGAAACGTTTTATCTGCAATCTTGAGCATCTGATTTAGCCTCC
TGCTATCGCTTGGAAAAGGGAAATCTCATCCCCTGAATTAAGCTTGGTGTGTTGCCATTCACTTCTTGGG
ACAACCTGCCCATTGAGACTGAAGACGCAACCTTGGTTAGGCAGGCTGAGCTGCGCATGTAAATGGAATA
ATGAGCTAGAAATATCAGTCTGGATAGCTTGCTGATTCAAGTAGATAGTCATTAGCACGGTTGCGGCTCC
TTCGGTTGTGCAGGTGACGATACGCTGCAAACTGGGCAAACCTTATCTGGATGAAGCTGTAAGCTCTGCC
AGTTCATAGATTTACCGTCAAAGCGCAGTAATTGGTTAGCAGGAAAATGGGCGCTCCCCATCAGAGCATG
CAGTGCGATTAAGGCTTGTCCGTTACCAATCATACCGACAACAGGGCCAATAACGCCTCGGTCACTGCAG
CGTTGGCGCTCTGCCATATCCGGTACGACACACTGATAGCAAGGTGTAGATTGGCGATAGTCAAACGCCA
TGAGATGCCCTTCCCACCCAATGACGGCACCGCTGATGAGTGGCCGCTGCGCTGCATAACAGGCTCGATT
AATTGCGTGGCGGGTTGGAAGGTTATCACTACAATCCAACACCAAATCCACTTGGTTGATTTCTAAGTTC
AGGATCAGCTCATCTACTTCCCGAGCAATCACCCGCACTCGTACTTCTGAATTGAGTTCACGCAAGTGCC
GAGCAAGAAGCTCGGCTTTATTGTGACCAATTTGTGCCTCGTGATAGCAAATCTGACGGTGTAAGTTGTG
TAACTCCAGCCTATCACTATCCGCGATAATCACTTGTCCAACACCTGCACCAACCAAGTAAGGGGCCACC
ACATTACCAAGCCCCCCGCAGCCAACTATCAACACACGTGAATTAAGCAGTTTTTGCTGCCCTTCCTCTC
CAAGCTCAGCAAGGCTGATCTGCCTTTGATAGCGAAGAAACTGTTTATCTGTGAGCATCCGCTACCTCCA
TAGCCAAGTAACTGAGTGGCTCGCATGACTCGCTGGCTGGCATCAACTTGTACTCCGCATCTACAAAATC
GGCAAAAGCAGAACTCAACGCTTGTACTGCAAGGCTAGGATCCGGTGACTCGGTAATAGCCCGCACCACT
GCAACCGCCGTGACGCCACAATCGAGAACATCGCGAATGTTTCTGCAATCAATACCACCAATCGCCACCG
TTGGAATGCCATGTTGTCCTTGGTGAGGCATTTGATTAACCAACCGCTGATAGGCGGCCAATCGCACTAG
CCCTTGTGGTTTTGATGGCATCTGTTTAGTGGTCGTGGGAAAAATGTGCCCAAGGGCGATGTAGCTAGGC
TGTATTCCTGCGGCTATCAGTAACTCATAATAACCATGCGTCGAAAGCCCCAATCGAATACCTGCATCTA
ATAGCTCGGTTAAATTCGCACTCGTCAAATCCTCTTGACCAAGGTGCACACCATAAGCCTGATGCTTAAT
GGCTAATTGCCAATGATCATTTATAAAAACCTGTGCGTTGAATTCACGACCTAACGCGATGGCTCGGATA
ATCTGTGCTTCCAAATCACCCTGCTTAGGATCTTTAATTCGCAGCTGAACCGTTCTAACACCGAGCTTCA
GAAGATGCTCAATCCAATTCACATCATCCACTACGGGATAGAGATTAAATTTTGCTTTATCAATCGTTGG
AAATGCTCTGGTGGTTAGAAATACTTGGGTAGATAGAGAGCGAATGTTAGATTGCACTGCAGGGAAACGC
TCGAATTGCGTTGGCCATGTTTCACGTGAAACGCTATCCCCTTGAGTGATTGCCGCTCTTGCAATGCACA
AACCATCTCCAATCGAAAAATCTAAGGTCAACGTAGCTAAAACCCAAGCAAGATGCTGATTTACCTTACT
ATTTAATCGATGGTTCTCTGATGGATAAACAATAAGTTGCTCTGCAGCATGCCCATACTGCCACTTATCC
AGCGTAAAACCATATTCATCATGAAGACCTACAGTCACCGTGCAGCGAGCGTTACACATCATTGCCTCGG
GTAACACTCGGTTTTCAGACACATAGTCTAGGTAGTAGTCGCAAGGCTCAAAACCCTCCTTTTGAGAGCA
CAAACTACTGCCAATTCGCAAAGACTCTTCACTCTTCTCTAAAATAAACTGAGCCTCAGAGCCCACATCC
AAACGGATATGCTGAATAGCGACCCCTTGTTCCTTGGCTTGCAACAGTGCGTATTGCACGTGACCGATTA
AGGCTGATAGGTGACGTGGAAAAACCAAACGTACCATGACTTACTCCTCGATCGGCTCTTTCACCAAAGG
ATGATAGAGTTCAGCACCTGAGGCTAAAAACTCACGAGACTTATCTTGCATCGCCAGCTGTATAGATTCT
GCAGGCATAACCAAGTCAATGACGGTGGTGTCTAATGTCTGGTTATTTGCGTAATCCCTGACCTCTTGCG
AGATCTTCATCGAGCAGAATTTGGGGCCACACATAGAGCAAAAGTGCGCGACTTTGCCCGATTCCTGCGG
TAGGGTCTCATCATGGAAAGCGCGTGCTGTGACGGGATCAAGCGCAAGATTGAACTGGTCTTCCCAACGA
AACTCAAAACGTGCTTTTGATAATGCATTATCACGAATTTGCGCTCCCGGATGCCCTTTCGCCAAATCTG
CTGCATGAGCCGCTAACTTATAAGTAATCAATCCTGTTTTGACATCTTCTTTGTTTGGCAGCCCCAAATG
TTCTTTAGGTGTGACATAGCAGAGCATGGCGCAGCCAAACCAACCAATCATGGCCGCACCGATACCGGAG
GTAATGTGATCATAACCCGGGGCAATATCGGTAGTTAATGGACCAAGGGTATAGAATGGCGCCTCATGAC
AATGCTTAAGCTGCTCATCCATATTGGCTTTAATTAAGTGCATAGGTACATGACCCGGCCCTTCAATCAT
GACCTGCACATCATATTCCCAAGCTATTTGGGTTAGCTCACCAAGGGTACGTAACTCAGCAAATTGCGCT
TCATCGTTAGCATCAGCAATCGAGCCAGGACGAAGTCCATCCCCTAGAGATAGAGCCACATCATATTGCG
CACAAATCTCACAGATTTCGCGAAAATGGGTATAAAGGAAATTCTCTTGATGGTGAGAAAGACACCATTT
CGCAATAATCGAGCCGCCACGAGAAACGATGCCCGTTACGCGCTTGGCTGTCATCGGCACATAACGCAAT
AGCAAGCCCGCATGAATTGTAAAATAGTCCACACCTTGCTCAGCTTGCTCTAGTAAGGTATCGCGCATCA
CTTCCCATGTGAGGTTTTCTGCTACACCATTCACTTTTTCCAGCGCCTGATACATAGGTACAGTACCAAT
TGGCACGGGGCTATTACGTAAGATCCACTCGCGGGTTTCATGGATATTTCGCCCTGTCGACAGATCCATC
ACAGTATCTGCGCCCCAGCGGGTCGCCCAAACTAACTTCTCGACTTCTTCTTCAATAGAAGAGCTAACAG
AAGAGTTACCGATATTGGCATTCACCTTAACCAAGAAATTGCGGCCAATAATCATGGGTTCAGATTCAGG
ATGATTAATATTGCATGGGATGATGGCGCGCCCTTCTGCAATCTCACGACGCACAAACTCAGGAGTAATC
AGATCGGGTAAATGAGCACCAAAATTCTGCCCAGCATGCTGCTGAAGTAGACTTGGATCTTGATGAGCAA
GACGACGAGAGTTTTCACGGATCGCCACAAACTCCATTTCCGGCGTAATGATTCCCTGCCGTGCGTAATG
TAACTGAGTGACTCGATGCTGGCCCATCGCTCGGCGAATTCGCGGTAAATGGCCATAACGCAGTTCATCT
AGAGTTTCATCCGCTAAGCGTTCACGGGCGAAATGAGAGCTCATACTAGGCAGAATGTGCGTATCTCGAC
GCTCTTCAATCCACTCCTCTCTGAGCTTAGGAAGCCCCTTGTAGAGATCAATATCATGTGAAGGGTCAGT
ATAGACGCCAGATGTGTCATACACACAGATAGGCTCATTGGGCTCAAAGATGGGTGCATCTTTACTGCCA
CCGACCAAAGTATCGCTGAGAGTAATTTCTCTGACAGGCACCCGAATATCAGGGCGAGAGCCTAATAGGT
AAGATTTTTGAGAGTTAGGATAGGGTTCAACAGAAAGGGTATCAATAAAGCGCTTGGCTTCCAGTCTTGC
TTGTTTACGGTTCGACATAGCATTTCCTTTTTAATAAGAGGGAGAAATGCTTGACGGAAAGATGCTATGA
GAGATGAGTCGACAGGTAAGTACGCTATTAATAACAATAGGTCACCTAAGAGAGTCTTCTCTTGTTCCCT
TCGCAGGTATTAACCTGATCAGGTTCAACGGATCCCGAATAAACGGTCTCAGCCCAATGGCACTCCGACA
AGTGGAAGCATTATAGATAAAGCTTATTCGTTAACCAAGTAAAATGGCTGTTTCATTGATCAACTTTTCA
TTAACCAGTGAAAACCAATCCACGCAGCAGAAATACTTAAAATGACATTCAACAGTACATTCGCCCCCAT
TTTAAAAAAAGCGCCCTGCTGCATTAAAAGCACGTTATCCATAGAAAACGTCGAGAAAGTCGTTAATGCT
CCGAGAAAACCAAGGCCAATCACTTGTTTCCATGGGTAAGGGCTTAACCACTCATTTTCAACACAAGCGA
TCAAAACCCCCATAATAAATGACCCCACCACATTAACGGTCAGTGTTCCAATCGGGAAACCACGCCCAAA
TAAAGTGACGCATATTTCGGACACTAAGAAACGAGCGCAAGCACCAACCGCGCCGCCTAAAGCAATAAAA
CCCAATATCGCGAATGACATGCCGATTCCTTTATCTACCAACTAAGAGGGTATTCTAAACACTCCTCGGT
ATAAAGCGCAAAACTTCAACGAAATAATAGATTGAGCAAAAACAATGTGGCGGATTGCCGTTAACAATAA
GGAGAAAAATAGAAAAGTTACATGCGTCACTTAATCACAAAAACTCTTAGGACGAGATTAATTAAATGGC
AGATAAAGAAAAACCTCAGCATTTCTGCTGAGCTTCGATATATGGCAGGGGTGGAGAGATTCGAACTCCC
AACACGCGGATTTGGAATCCGCTGCTCTGCCAATTGGAGCTACACCCCTGTAGTTTTTTGAGCTTAAGCT
CGAATAAGTGGCGGAGCGGACGGGACTCGAACCCGCGACCCCCGGCGTGACAGGCCGGTATTCTAACCGA
CTGAACTACCGCTCCGCTGTCTGGTTAGACGTTTCGTCTACTTTTTTTGCCTTTAGATTTTTCTTAAAAA
TCTAAAAACAACAAGTTAAAGCCTGGCGATGTTCTACTCTCACATGGGGAGACCCCACACTACCATCGAC
GCTGTTTCGTTTCACTTCTGAGTTCGGGATGGAATCAGGTGGGTCCAAAACGCTATGGTCGCCAAGCAAA
TTCTGTTTTTGATTTCACTTTTTCTTAAAAAGTGATAACCAACAATTCTGGAAAGCTGTCTTCGTTCTCA
CACACATTCTTATGCGCTTAGCTTTGAGTCCACTACAAAACCCCTTGGGTGTTGTATGGTTAAGCCTCAC
GGGCAATTAGTACAGGTTAGCTCAACGCCTCACAACGCTTACACACCCTGCCTATCAACGTTCTAGTCTC
GAACAACCCTTTAGGACAGTTAAACTGTCAGGGAAGACTCATCTCAGGGCTCGCTTCGCGCTTAGATGCT
TTCAGCGCTTATCAATTCCGAACTTAGCTACCGGGCAATGCGTCTGGCGACACAACCCGAACACCAGAGG
TTCGTCCACTCCGGTCCTCTCGTACTAGGAGCAGCCCCCTTCAATCTTCCAACGCCCACGGCAGATAGGG
ACCGAACTGTCTCACGACGTTCTAAACCCAGCTCGCGTACCACTTTAAATGGCGAACAGCCATACCCTTG
GGACCGACTTCAGCCCCAGGATGTGATGAGCCGACATCGAGGTGCCAAACACCGCCGTCGATATGAACTC
TTGGGCGGTATCAGCCTGTTATCCCCGGAGTACCTTTTATCCGTTGAGCGATGGCCCTTCCATACAGAAC
CACCGGATCACTATGACCTGCTTTCGCACCTGCTCGAACCGTCATTCTCGCAGTTAAGCGGGCTTATGCC
ATTGCACTAACCTCACGATGTCCAACCGTGATTAGCCCACCTTCGTGCTCCTCCGTTACTCTTTGGGAGG
AGACCGCCCCAGTCAAACTACCCACCAGGCACTGTCCTCAACCCGGATAACGGGTCTAAGTTAGAACATC
AAACATACAAGGGTGGTATTTCAAGGACGGCTCCAACGCAACTGGCGTCACGTCTTCATAGCCTCCCACC
TATCCTACACATGTAGGTTCAATGTTCAGTGCCAAGCTGTAGTAAAGGTTCACGGGGTCTTTCCGTCTAG
CCGCGGGTACACTGCATCTTCACAGCGATTTCAATTTCACTGAGTCTCGGGTGGAGACAGCGTGGCCATC
ATTACGCCATTCGTGCAGGTCGGAACTTACCCGACAAGGAATTTCGCTACCTTAGGACCGTTATAGTTAC
GGCCGCCGTTTACCGGGGCTTCGATCAAGAGCTTCGCTTGCGCTAACCCCATCAATTAACCTTCCGGCAC
CGGGCAGGCGTCACACCGTATACGTCATCTTGCGATTTTGCACAGTGCTGTGTTTTTAATAAACAGTTGC
AGCCACCTGGTATCTGCGACTCTCGTCAGCTCCATCCGCGAGGGACTTCACCATCAAGAGCGTACCTTCT
CCCGAAGTTACGGTACCATTTTGCCTAGTTCCTTCACCCGAGTTCTCTCAAGCGCCTTGGTATTCTCTAC
CCGACCACCTGTGTCGGTTTGGGGTACGATTCCTGACTATCTGAAGCTTAGAGGCTTTTCCTGGAAGCAT
GGCATCAATGACTTCACTGCCGTAGCAGCTCGACGTCGTGTCTCAGCCTTAGAGAGAGCCGGATTTACCT
AACTCTCAAGCCTACGCACTTGAACCAGGACAACCGTCGCCTGGCCCACCTAGCCTTCTCCGTCCCCCCA
TCGCAATAGTCAGAAGTACGGGAATATTAACCCGTTTCCCATCGATTACGCCTTTCGGCCTCACCTTAGG
GGTCGACTCACCCTGCCCCGATTAACGTTGGACAGGAACCCTTGGTCTTCCGGCGAGGAGGTTTTTCACC
CCCTTTGTCGTTACTCATGTCAGCATTCGCACTTCTGATACCTCCAGCAAACCTTACGATTCACCTTCAA
CGGCTTACAGAACGCTCCCCTACCCAATGTCTAAAAGACATTGCCGCAGCTTCGGTGTATTGCTTAGCCC
CGTTACATCTTCCGCGCAGGCCGACTCGACTAGTGAGCTATTACGCTTTCTTTAAATGATGGCTGCTTCT
AAGCCAACATCCTAGCTGTCTGAGCCTTCCCACATCGTTTCCCACTTAGCAATACTTTGGGACCTTAGCT
GGCGGTCTGGGTTGTTTCCCTCTCCACGACGGACGTTAGCACCCGCCGTGTGTCTCCCGGATAGTACTTA
CTGGTATTCGGAGTTTGCAAAGGGTTGGTAAGTCGGGATGACCCCCTAGCCTTAACAGTGCTCTACCCCC
AGTAGTATTCGTCCGAGGCGCTACCTAAATAGCTTTCGGGGAGAACCAGCTATCTCCGAGTTTGATTGGC
CTTTCACCCCTAGCCACAAGTCATCCGCTAATTTTTCAACATTAGTCGGTTCGGTCCTCCAGTTGATGTT
ACTCAACCTTCAACCTGCCCATGGCTAGATCACCCGGTTTCGGGTCTATATCCAGAGACTGAGCGCCCAG
TTAAGACTCGCTTTCGCTACGGCTCCCCTATACGGTTAACCTTGCCACTGAATATAAGTCGCTGACCCAT
TATACAAAAGGTACGCAGTCACACCACGAAGGTGCTCCTACTGCTTGTACGTACACGGTTTCAGGTTCTA
TTTCACTCCCCTCACAGGGGTTCTTTTCGCCTTTCCCTCACGGTACTGGTTCACTATCGGTCAGTCAGGA
GTATTTAGCCTTGGAGGATGGTCCCCCCATATTCAGACAGGATATCACGTGTCCCGCCCTACTCGATTTC
ACGCTCGATGAAGCGTCGGTTACGGGGCTATCACCCTGTATCGCCAAGCTTTCCAGCTTGTTCACCTACT
TCACCGAGTGCTTAAGGGCTAATCCAGGTTCGCTCGCCGCTACTACCGGAATCTCGGTTGATTTCTTCTC
CTCGGGGTACTTAGATGTTTCAGTTCCCCCGGTTTGCTCTGTTAACCTATGTATTCAGTTAACAGTAACT
GCTTATGCAGTTGGGTTTCCCCATTCGGAAATCGCAGACTCAAACGGCTCTTACTGCCTTATCTGCGCTT
ATCGCAAGTTAGTACGTCCTTCATCGCCTCTGACTGCCCAGGCATCCACCGTGTACGCTTAGTCACTTAA
CCATACAACCCGAAGGAGTTTCGGGTTGCTGTTTAAACAACCTAAGTTGTCTCGCGTTTAATTTACATGA
GTGCGAGACAGATTTTGCCGGACTCAAATTTGAACAAGACCGAAGTCTTATTCGATACCAAGCACACTTG
AATGTGTTGTTGGTGTTTATCTTTCGATAAACATTGAGAACTTTACAAACAACAATAAATTGTTGTTTTA
TCAGCTTTCCAAATTGTTAAAGAGCAAGATTTTCTGATGAAAACCATTTTTAAACATTCTCAGCGAAAAC
GCTTAAAGATGGTGGAGCTATGCGGGATCGAACCGCAGACCTCTTGCATGCCATGCAAGCGCTCTCCCAG
CTGAGCTATAGCCCCACTTAATGCTCAAATCTAAACCGAATCAATCTGTGTGGACACTCATCACGATAAC
CATCGTGTAAGGAGGTGATCCAGCGCCAGGTTCCCCTAGCGCTACCTTGTTACGACTTCACCCCAGTCAT
GAACCACAAAGTGGCAAGCGTCCTCCCGGAGGTTAAACTACCTGCTTCTTTTGCAGCCCACTCCCATGGT
GTGACGGGCGGTGTGTACAAGGCCCGGGAACGTATTCACCGCAACATTCTGATTTGCGATTACTAGCGAT
TCCGACTTCATGGAGTCGAGTTGCAGACTCCAATCCGGACTACGACGTACTTTGTGAGATTCGCTCCACC
TCGCGGTATCGCTGCCCTCTGTATACGCCATTGTAGCACGTGTGTAGCCCTACTCGTAAGGGCCATGATG
ACTTGACGTCGTCCCCACCTTCCTCCGGTTTATCACCGGCAGTCTCCCTGGAGTTCCCACCATTACGTGC
TGGCAAACAAGGATAAGGGTTGCGCTCGTTGCGGGACTTAACCCAACATTTCACAACACGAGCTGACGAC
AGCCATGCAGCACCTGTCTCAGAGCTCCCGAAGGCACTCCAGCGTCTCCGCTAGATTCTCTGGATGTCAA
GAGTAGGTAAGGTTCTTCGCGTTGCATCGAATTAAACCACATGCTCCACCGCTTGTGCGGGCCCCCGTCA
ATTCATTTGAGTTTTAATCTTGCGACCGTACTCCCCAGGCGGTCTACTTAACGCGTTAGCTCCGAAAGCC
ACACCTCTAGGGCACAACCTCCAAGTAGACATCGTTTACGGCGTGGACTACCAGGGTATCTAATCCTGTT
TGCTCCCCACGCTTTCGCATCTAAGTGTCAGTATCTGTCCAGGGGGCCGCCTTCGCCACCGGTATTCCTT
CAGATCTCTACGCATTTCACCGCTACACCTGAAATTCTACCCCCCTCTACAGTACTCTAGCTTGTCAGTT
TCAAATGCGATTCCTAGGTTGAGCCCAGGGCTTTCACATCTGACTTAACAAACCACCTGCATGCGCTTTA
CGCCCAGTAATTCCGATTAACGCTTGCACCCTCCGTATTACCGCGGCTGCTGGCACGGAGTTAGCCGGTG
CTTCTTCTGTAGGTAACGTCAAATGATTAAGGTATTAACTTAACCACCTTCCTCCCTACTGAAAGTACTT
TACAACCCGAAGGCCTTCTTCATACACGCGGCATGGCTGCATCAGGCTTGCGCCCATTGTGCAATATTCC
CCACTGCTGCCTCCCGTAGGAGTCTGGACCGTGTCTCAGTTCCAGTGTGGCTGATCATCCTCTCAGACCA
GCTAGGGATCGTCGCCTTGGTGAGCCCTTACCTCACCAACTAGCTAATCCCACCTGGGCATATCCGGTAG
CGCAAGGCCCGAAGGTCCCCTGCTTTGCTCTTGCGAGGTTATGCGGTATTAGCCATCGTTTCCAATGGTT
ATCCCCCTCTACCGGGCAATTTCCCAGGCATTACTCACCCGTCCGCCGCTCGCCACCCAAGGAACAAGTT
CCTCTGTGCTGCCGCTCGACTTGCATGTGTTAGGCCTGCCGCCAGCGTTCAATCTGAGCCATGATCAAAC
TCTTCAATTAAAAGTTTTTTGAAGCTTTCGCTTCGGCTCAATGAATACTGATTACATTCTTTGCTTAATT
AAAAAGCGAAGTAATGTTGAATTGACTGTGCTGAATGATTGCTCATTCAAATGGTCACTTAGTTCATTGA
TAAATCTTTTTGATTATCATCAACGAGTGCCCACACAGATTGATTGGTTTATATTGTTAAAGAGCGTTCT
TCTTTGCAGTCTGCTTCAGAATAGGCGGCCATTTTAGCGAGATAAACTGTTGTGTCAAACACTTTTTTCA
GTTTATTTTCGTTGGCGATTTCGCGACCTAAAACACCGAGCTGAATCACTGCTAACGCTTACTGCGTCTG
CCGTATCAGTGAGGGCGGATTATAGAGAACCTAGTTATATTGGCAAGTACTTTTTAGAAGTTTTTTAAAG
TTTTCGAGCACTTGGTGATGTTTTAGGCAGAACAGGCTATTTGTTAATGATTAAGCCATCTACTATACCT
ACCACTTGCTTATAAAAGGGTGAAATGATGAGTTCAATTCGTAGCTACAAAGGCATAGTGCCCAAGCTTG
GTGAAGGGGTTTATGTAGATAGCAGTGCTGTGCTTGTGGGTGATATAGAACTGGGCGACGATGCCAGTAT
TTGGCCTTTAGTGGCAGCACGGGGCGATGTTAACCATATTCGGATTGGTAAACGCACCAATATTCAAGAT
GGTTCGGTACTGCATGTCACTCACAAAAATGCCGAAAACCCGAATGGGTATCCGTTATGCATTGGGGATG
ATGTGACCATTGGCCATAAGGTTATGCTGCACGGCTGCACCATTCATGATCGAGTTCTCGTCGGCATGGG
GTCTATCGTGTTAGACGGGGCGGTGATTGAAAATGATGTCATGATCGGTGCGGGAAGTTTAGTTCCGCCC
GGGAAAAGGCTCGAAAGTGGCTTTCTGTACATGGGTAGCCCGGTCAAGCAAGCACGTCCTCTCAGTGATA
AGGAGCGTGCTTTTCTCGTTAAATCGTCCAGTAATTATGTTCAGAGTAAGAATGACTATCTGAATGACGT
TAAAACCGTTCGCGAGTGATCTCAATTTGGCCTAGAGAGTTAAACATTTCGTTTTCAATCGCCTGTTCGG
CGAGTTCCTCTAGGTCAAAACGCCACTCACTGAAGGCCGTCATCACGTGTTGCGATTCTGCTAAAGCTTC
ACCTGAGAGCTCTTGTAGAACTTGTCGCGCCACAAGACATTCGATTAATGCTCCGTTTTGCTGAGCAAAA
AATACAACAGCTTGTTTTGCCTCATCCCAATGCTGTAAATCGGGAAACAAGATGGATTGGTTCATAGCGC
ACCTTCTAGATTTTTACGCAGTTCACGCAAAATTTGTTTCGTGCCCGGACGTAAACCACGCCATAGCATA
AAACTTTCAGCCGCTTGTCCCACTAACATGCCTAAGCCATCGATCGCTTGCGCGCAGCCATGTTGTCGCG
CCCATTGATTAAACACGGTATAGCCTTTGCCATACATCATGTCATAGCAGACGGAGCGAGATGAAAAGAT
CACCGGATCAATCGCAGGCAATTCGCCATCGAGACTGGCAGAGGTCGAGTTGATGATCACATCATAACTT
TGTTTAAGCTGTTCGAACGCTTGCGCCTTTACCTCACCATAAGCGGCCACAAGCTCAGCCAACTGCTCCG
CTTTCGCAAAGGTACGATTCGTGACGGTAATAGAGGCCGGCTGCTGATCTAATAACGGCTTGAGCACGCC
ACGCGCCGCACCACCAGCACCAATCAACAAAATCGTCGCGCCTTTCAGTAGCACTTGCTGCGCGAGTAGA
TCTTGCACTAAGCCTTCACCATCGGTGTTGTCTCCGAGTATTTCGCCATCATCCAGCTTTTTTAACGTGT
TTACCGCACCGGCTAAACGCGCGCGCTCCGTTAAGCGATCGGCAAAGCGGTACGCCTCCTCTTTAAATGG
CACGGTAACATTACAACCTCGTCCACCTTGCGCAAAAAAATGTTTCGCCGCCTCAGTAAACCCATCCACT
GGCACGCACTGTGCGGTATAGATCATGGACTGCTGAGTTTGTCGTGCAAACAGCGTATGAATAAAAGGGG
ATTTACTGTGATTAATGGGGTTACCAAAAACGGCATACTGATCGATTTGAGAAGCCATATCCTTGCCTAA
ACAATCAAAAGGGTCACTTGCGCGACCCTATCACTCAGAACCTTGCCTGTCACCATTCACGAGGCACTAA
AAACTCGCTTAGCTTGGCTTCTGGCGTTCCTGCTTGCGGTTGATATGCGTATTCCCAACGCGCTAAGGGA
GGCATCGACATCAAGATTGATTCGGTACGCCCACCGGTTTGAAGGCCAAACAGCGTGCCGCGATCCAACA
CCAAGTTAAATTCAACGTATCGACCGCGACGATAGAGTTGAAATTGGCGCTCGCGCTCTGTAAAGGGCGT
GTTTTTGCGTTTTTCGACAATCGGCACATAAGCTTGGGTATAACCTTCGCCGACCGCCTGCATATAAGCG
AAACATTGCTCGAATGACCATTCATTGAGATCATCAAAAAACAATCCGCCGATGCCGCGTGTTTCATTGC
GGTGTGGTAAGTAGAAATAGCGATCACACCATGCTTTATGTTCGTTATAGATTTCTGACCCAAAAGGGGC
GCAGATATTTTTAGCAGTTTGATGCCAGTGCTGGCCATCCTCAACAAAGGGATAAAACGGCGTAAGGTCA
AAACCACCACCAAACCACCAGATCGGAGCTTCGCCCTCTTTTTCAGCAATAAAAAAGCGCACATTGGCAT
GAGAGGTCGGAACATACGGATTTTTCGGGTGCATGACCAGAGAAACGCCCATGGCTTCAAAGCGGCGACC
TGCCAATTCTGGACGATGGGCCGTCGCAGAGGCAGGCATCTGCTCACCAAATACATGGGAAAAGTTCACG
CCACCCTGTTCGAAAACAGCGCCCTCACGCATGACTCGCGTACGGCCACCACCACCCAGTTTCTCACCCG
GTTCACGCTGCCACGCATCTTCAATAAATTGCGCTTGGCCATCTGTGGCTTCCAATTGTTGGCAAATCTT
ATCTTGTAGCTGCAGTAAAAAGTGCTTCACTGCTTGTTTATCGACTATCGACTCCACATTCTCTCCTGCG
CAGGGTTATCCCTGTCTTAACACTTGTAAGCTGCGAGCATCACGAATTTCGCTCGGTCCATGACGGCCAC
TGGTCTTCCCTTCTACTACCACAGCAATCTGATTGCCTAGCTGAACCATGACTTCTTGTTGAGTTACGCA
CGCGGGCTGGCCACTTAGATTAGCACTGGTTGACGTCAGTGGCTTCCCAAAGGCGAGACATAACTTCTGA
ACGACCGGATGATCCGAAACACGCACGGCAACGGTATCAAACTGACCACGAACCCAGCTTGGCGTATCAC
CGCTGGCTGGCATGACCCAAGTCAGTGGCGCGGGCCATGAAGCCAGCACTTGTGTCAGTTGCTCTGCGGT
TAATTGCGTTTCATCGACATAAGGGCGCAACTGCGCATAGCTAGCGGCAATTAAGATCACCCCTTTTTCC
ACGGGGCGCTGCTTGATCGCCAATAAGCGCAGCATAGCGGTTTGGTTATCCGGATCACACCCCAAACCAA
ACACCCCTTCGGTTGGATAGGCAATAACGCAACCTTTGCGCAGCGCATCCACCGCCTGTTGTAGATTCTC
CACCAGAGCCACTCCTCTTTCATTTGTGCTCAGTGTACAAATCGTGGAGCAATTGACCAGTTCTTCTCAT
CAACCAGAAAAAGCAAACGTTTGCTTGAGAAAAAAATCCCCGTATAATGCGCCGCAAGCGGGCTTGCTTG
TCCGATAAATAACACTGAAGGAGTTTGAGATGACAGTCGGTATTATCATGGGTTCCAAGTCAGACTGGCC
AACCATGAAACACGCAGCAGAGATGCTTGACCAGTTTGGTGTGGCTTACGAGACTAAAGTGGTTTCTGCG
CACCGAACTCCTCATCTTTTGGCCGACTATGCCTCTAGCGCCAAAGAACGCGGTTTACAAGTGATCATCG
CTGGAGCGGGCGGCGCTGCGCATCTTCCCGGAATGACCGCCGCATTCACTAGCTTGCCAGTGTTAGGCGT
GCCCGTTCAATCTCGCGCTCTGTCTGGGCTCGACTCGTTATACTCCATTGTGCAGATGCCAAAAGGCATT
GCGGTGGGTACGCTCGCCATTGGTGAAGCTGGTGCCGCTAATGCAGGATTACTTGCCGCACAAATCATCG
GCATTCATAACCCAGAAGTGATGAGTAAAGTGGAAGCTTTCCGCGCTAAGCAGACTCAATCTGTGTTGGA
TAACCCAAATCCGGCTGAGGAGTAACAGATGCGTGTGTTGGTTCTCGGCGCTGGTCAGCTGGCGCGCATG
ATGTCGCTCGCCGGAGCACCGCTCAATATTGAAACGATCGCTTTTGATGTGGGTAGCGAAAACATTGTGC
ACCCCTTAACGCAAACTGTGCTTGGGCATGGATTGGAGCAAGCGATTGAACAAGTCGATGTGATCACCGC
TGAGTTTGAACACATTCCGCATCCGATCCTCGATCTCTGTGCACGCAGTGGCAAACTTTACCCAAGCGCT
GAAGCTATCAAAGCTGGCGGCGATCGTCGTTTAGAAAAAGCCTTGCTGGATCGCGCCCAAGTGGCGAATG
CACGTTATACGATGATCCGCAGCCGAGACGACCTAACCTCAGCCATCGCCGAGATTGGATTGCCTATGGT
GCTGAAAAGTGCACTCGGAGGCTACGATGGAAAAGGCCAATGGCGCTTGAAAGAACCAACGCAGATCGAA
TCGGTTTGGCAAGAACTTGCGCAATATCTGGCAGCCAACCCCGAACAAGCAATTGTGGCAGAAGAATTTG
TCGCTTTTGATCGCGAAGTGTCACTGGTCGGTGCACGTAACCTAGTCGGCGATGTTGTGGTGTATCCTTT
AGCGGAGAACGTTCATACCCAAGGTGTGTTGAGCCTTTCTACCGCCATTGATGCTCCTGCGCTACAAACT
CAAGCGAAAGCCATGTTTAAAGCGGTAGCCGAGCAGCTCAATTATGTCGGTGTATTAGCGCTGGAGTTTT
TTGAAGTACAAGGCCAGTTACTGGTCAATGAAATTGCACCACGAGTTCATAACTCCGGTCACTGGACTCA
GCAAGGTGCGGAAACCTGTCAGTTCGAAAACCACTTACGCGCAGTGTGTGGCTTACCGCTGGGTAGCACC
AAACTGGTTCGTGAGACCGCGATGATTAATATTCTTGGTGAAGATCAGCTGCCCGCAGAAGTATTGGCAC
TGGAAGGCTGCCACGTACATTGGTACGGCAAGGCCAAGCGCTCAGGACGCAAGATGGGGCATATCAATGT
GACCGCCGATTACAGTGGTGAGTTGCAACGCAAATTATGCCAATTAGCGACTGTGTTAGATGAAAAGGCT
TTTCCTGCCGTACACGCCGTAGCAAAGGAAATTCAGCCTTAATCCATACCCCACTAATGCAATAAAGCCG
CGTCTAACGCGGCTTTAACTTTGTATGCGATGAGCATGATGAAGCTAGCATTCCTGAATATGCCCACATT
GACGATTAGCGCATTGATAGCGCATGCCTGCTGCACTTTTCTTTTCCACCATCACCGTAAAGCCACACTG
AGCACAAGCCTGAGCAATCGGTTTACTATTTAAAGCAAACTTACACTTAGGATACGCATCACACGCATAA
AACAGTTTACCGAAGCGAGATTTGCGTTCGATAAGGTGGCCTTTGCCGCATTCCGGGCAAAGGATATCTG
GCGATGTTTCCTCTTGCGAAGGGGAATCCATCGACTCGATATGGTGGCACTGCGGGTAGTGGCTACAGCC
AATAAACATCCCGTAACGACCTTGGCGCAGCACCAGTTCATGTCCACATTCAGGGCAAGGCACACCGAGT
TCTTTGATGATATGCCCATCATTTTGATGCAGAGGTTTGATGTAGTCACACTCTGGGTATGCAGTGCAAC
CTAAAAAAGGACCATGTTTGCCGTGGCGCAGTTGTAATGCTGCGCCACATTGCGGACAAGGGGAAGATTG
CAGCGCATGCTCATGAGCGGCAAACAGTTGCGGGTCAATTTTACGACTCATAGACACATCACACGCTTAA
TGCAAAATGCCTTGTTCTTTGCTGTACAGCAGCTCTTCCATCACTGTGTAAGCATTTTCATTACCCGGGA
CATTGAACAGCACCATCAGGATGATCCATTTCAGGTCATCAAGCTCAAACTCATCGGTTTCTAATCCCAT
GACACGGTCGATCACCATTTCACGAGTTTCTGGGGTCAGCACATTGATGTGTTCAAGAAACAGCAGGAAA
CCACGCGATTCGAGATCCAGTCGTTCAATCTCTTCCGGCGCGTAAATACGCATTGAAGTGGGTGCACTTT
TCGCAATTGCAGTTTGTGCATCGGTTTGTTGCAAAGCCGCCAGCTCTTCCAACCAGTGGAGGGCCTTGTA
GATGTCTTTTTGGTGAAACCCAGCACGCAGCAGTTCATCTTCCAGCTGGTCCTGATCCACTTGCAAATCT
GCATCGCTATGGACGTAGGTTTCGAACAGATACATCAAAATATCCATCATCATAGCTAGCCTCTCCCCTT
TCTAATATAGCCACCAGGTACTGCAACCACATGCCCAAGGAGCTCAAGCTCCAAGAGCTGCATCATGATA
TCTTGCACCGGTATCTGGGTCCGGCTTGCGAGAATATCAATAGGTGTAGCTTCTATTCCTACGTTAGCTA
ACAGCTCGGGAAATGGCAATTCTTCATCGCTCTGTACAGCAGAAAAAAGTGTTGCTTGATAAGGAACTTG
TTCAGAGAGTGACCAAGTCAGCGCATTTTTGAGCTCTTGATGAATTTGTTGCACACTTTGCACCAAACAA
GCGCCTTGGCGAATCAATTGGTTGCTACCTTGGCTGGCGGCATTAAAAATTGATCCGGGAACCACAAAGA
CCTCACGCCCTTGCTCAGCCGCGTAGCGTGCAGTGATGAGTGAGCCGCTTTTCTCCGCAGCTTCTACCAC
CACAACACCGAGCGATAAGCCGCTGATAATTCGGTTACGGCGCGGAAAGTGATCGGCTTTAGGCGGTGTG
TGAGGGGCAAACTCAGAAACCAAGGCCCCTTGGGCGATGATTCGCTCCGCTAACCCTTGATGCTGTTTGG
GGTAAACCTGCGCCAGCCCTGAACCTAATACTGCTACGGTTTGCCCTTGTGCTTGCAAAGCGCCATCGTG
CGCATAGCCATCAATACCAAGCGCTAAACCACTGGTGACCACTAAACCTGACTGCGCGAGCTCAGTGGCA
AACTGGCGAGCGATCTGCCGCCCATCAACACTGGCATTGCGGCTACCGACGATAGCCACCGCAGGGTCAT
GCACCGCTTCCCATATTCCTTCAATAAACAGGACGGGAGGCGATGAGTTAATCTCTTTCAATAAACGAGG
GTAAAGCGGGCAATGAGGAGTGACGATATAGCGGTTATTGGCTGCTGATCGCCATTGCAAACACTGCTCG
GCTTGTTTAGCCGCTTGAGTGGTTAAAAACACCAGTTGTTCGGGCTTAAGCCCGCAGGCCAACCATTGCT
TAGGCGTAAAACTTTGCAACTGGGCTGGCAAACGGGTCGCAAGCAGGTGAGAAATGGTTTTGCTGCCTAG
TTTAGGAGTAAAACAGAGCGCCAACCATGCCGCTAAATCCTGATCTTTCATTAACTGGCATCATCAACCA
AATCGATTTGTTCAGACAATTGCACTACATCTGGCTGCTCGGTTTGAGGCTCTGCCTGCGGAGACAGTGC
GTGCACTTCAGCACTGATCGGTGCCGAACTGTTAGTAATCAGTGCCAAGCTAAAACGCTCATAAGGGCGA
ATCACCATCAAAGCGCCCACTTTTACACTTGGTAACTGTACGTCCGTGTTCGAACGCTCAGACAGGAAAG
TAGACGAATCTTGCTTAGCTTTGACTTGGACTGCGGCTTGATACAGTTCAAACATACTGCCTTGCGCGAC
GCCATCACTGCGGCCTTGGTCAATCACCACCACTTGATTCTGTCCGGCGTATTGACTCCCTTCAAGCGAA
CCCAGAATGCGAGCTTCACTCCCTGCAGGCGCTGGCTGCGGATAGAAGGTTGTCGACAGTTGGCGCTCCT
CAAGATCGACTTCTGGCAAAGCAATATCATTGGCTAAAATCTCTTGATTTTGCTCTAGCAAGCTTAGTCC
ACTAAAGTTGCCCCCAGTCATCGCCAATTCACCCACCGCCACTAAACGCAGCGCCACCATGACTTCATCA
TCACGTTGATACTGTGCTACCTCGCGATAAATCCCCCACTTTTTCTCGCTGTGTACACCGGAGATGTAAA
GCTGATCTTGCTTGGTGAGATATTGACGCCCCTCACTGGAGCCAATCACACGCACGCTACCTTGCAAGGC
GGTTTTCGCCATCAAACGGTCAGATTGTAAATAAGGCAGCACCAAGCCTTCTTGCACAGTCGGAACAGCT
TGTTTCTCCAACACACGCACTTGCGGGCTCAGTTTGCGCATCGGTTTTAGACTGAGTACGGGTTGCCCAT
CACGCCAAAACAGCGTCAATTTATCACCGGGGTAGATCAAATGTGGGTTATCAATTTCTGGGTTCACTTG
CCAAAGTCTTGGCCACAGCCATGGACTGTCGAGATACAAAGCGGAAATATCCCACAAGGTGTCACCTTTC
ACCACGGTATAGGTGGTCGGTGCATTTGGTTTGAGTGCCAGCGGCGTTTGCTCATCGGCGGTCACCTGTC
CACTGAGCAGAGTGAAAGGCAATAAAGCGTAGGTAATATAACGGGTTAATCGTGCCATGACCTTGCTTCC
TTGGTCGAAAAAATGACTGGGTTTCGGAGAAATCACGTCCGGATGCTGTCATTTGGGTCATAAAATGTCT
AGAATTGAGCCAACACGCATTAAGCTGTTTCGGCACAGTTCAACATTTCGAGTGTATATGTCTGTATTGC
AAGTATTAACATTCCCAGATGATCGACTGCGTACCGTTGCGAAACCGGTCGAACAAGTCACCCCAGAAAT
CCAACAAATCGTCGATGATATGTTGGAAACCATGTATGCCGAAGAAGGCATCGGTTTAGCGGCGACCCAA
GTCGATATTCACCAACGTATCGTGGTGATCGATATTTCTGAAACTCGCGATCAGCCTATGGTGTTGATTA
ACCCAGAGATCATCGAAAAGCGCGGTGAAGATGGCATTGAAGAAGGCTGTTTGTCCGTCCCGGGTGCGCG
GGCTTTAGTGCCTCGCGCCGCAGAAGTGACCGTAAAAGCGCTGGATCGCAATGGTCAAGAGTACCAGTTT
GATGCAGATGACCTACTGGCTATCTGTGTACAGCACGAACTCGATCACCTCGCGGGCAAACTGTTTGTTG
ACTATCTGTCACCACTCAAACGCAACCGCATCAAAGAGAAGCTAGAGAAAATCAAACGCTTCAATGAGAA
AAAATAAATTACTGTGAGGTAACCTTGAGCCAATCACTACGTATTGTCTTTGCAGGTACTCCGGATTTCG
CCGCCCGTCACTTGGCGGCGTTATTGTCTTCGGAGCATGAGATTATTGCGGTCTACACCCAACCGGAGCG
CCCAGCGGGGCGCGGCAAAAAACTCACCGCCAGCCCAGTCAAAACCCTTGCACTTGAGCACAACGTTCCG
GTTTATCAGCCAGAGAACTTTAAATCAGACGAGTCTAAACAACAGCTTGCCGCACTCAACGCCGATTTAA
TGGTGGTCGTGGCTTACGGCTTGCTACTGCCTAAAGTAGTTTTGGATACACCTAAACTTGGCTGTATTAA
TGTGCACGGTTCGATTCTGCCGCGTTGGCGGGGTGCTGCGCCGATCCAGCGTTCCATTTGGGCGGGTGAT
AGCGAAACTGGCGTCACCATCATGCAGATGGATGTCGGCCTTGATACGGGCGATATGCTGAAAATCGCGA
CGCTGCCGATTGAAGCGAGCGACACCAGTGCCTCGATGTACGACAAACTGGCAGAACTTGGTCCACAAGC
GCTGCTCGAGTGCTTACAAGATATCGCTCAAGGCACAGCGGTTGCGGTCAAACAAGATGATGGATTGGCG
AACTACGCGCATAAACTCAGCAAAGAAGAAGCGCGTATTAACTGGAGTGATGCAGCGACACATATTGAGC
GCTGTATTCGTGCCTTTAATCCTTGGCCGATGAGCCATTTTGAAGTAGCAGAAAACAGCATTAAGGTTTG
GCAAGCGCGTGTTGAAACACGAGCAGTAACTCAAACTCCGGGTACCATTATCCAAGCAGATAAGAGCGGG
ATTTACGTGGCAACCGGGCAAGATGTACTAGTGCTCGAAAGCCTGCAAATTCCGGGCAAGAAAGCCTTGC
CAGTACAAGATATTCTCAATGCGCGTGCCGACTGGTTTAGTGTCGGTTCCCAACTCAGTTAATCCTGAAC
CCTAGCCTATGGATGGCTAGGGTTTGGCTTTTTGTTTAGGTTTTATTATGAATGTTCGCGCCGCTGCTGC
GTCGGCTCTTTACCAAGTGGTTGATTTAGGGCACTCACTGTCCAATGCTTTGCCTGCGGCTCAGCAGCAA
ATTCGCCCACGTGATCACGCCCTGCTGCAAGAGATCTGCTATGGCGTTTTGCGCCAATTGCCGCGTTTGG
AATCCATCAGCCAAGCTCTGATGGGAAAACCGTTGAAAGGCAAACAACGCGTATTCCACTTCCTGATCCT
CGTCGGCTTATACCAACTGAGCTTTATGCGCATTCCCGCACATGCTGCGGTAGGGGAAACCGTCGAAGGC
GCGCAAGATTTGAAAGGCCCTCGTCTGCGCGGCTTGATCAATGCGGTGCTGCGTAACTATCAGCGTGACC
AAGAAGGCTTAGATGCTCAAGCCACCAGCCATGACGCAGGGCGCTACGGCCATCCGGGCTGGTTATTGAA
ATTGCTCAAAGAGAGCTACCCAGAGCAGTGGCAACAAATTGTTGAAGCCAACAACAGCAAAGCGCCGATG
TGGCTACGCGTCAATCATCAACACCATACTCGTGCTGAGTATCAAGCCCTGCTCGAACAAGCTGGCATCG
TCACTACGCCTCATGCGCAAGCCGAAGATGCGCTGTGCTTAGAAACGCCTTGCGATGTACACCAACTGCC
GGGTTTCGCTGAAGGTTGGGTTTCAGTACAAGATGCCGCTGCGCAGTTAGCACTGACTTACCTTGCACCG
CAAGCAGGAGAGCTGATTTTAGATTGCTGCGCTGCCCCTGGTGGCAAAACTGCGCACATCTTGGAGCGCA
CACCAGAGAGCCAAGTCGTTGCGATTGATTGTGATGAAACTCGCCTCAAACGCGTGCGAGAAAACCTGCA
GCGTTTAGAGCTCACTGCGCAAGTGATTTGTGGCGATGCGCGTTACCCGCAACAGTGGTGGCAAGGCGAA
CAGTTTGATCGCATCTTGCTGGATGCACCTTGCTCGGCGACCGGCGTGATTCGCCGCCATCCCGACATCA
AATGGCTGCGCCGCGCAGACGATATCGCGGCATTAGCCGAGCTACAGCGCGAAATTTTGGATGCGATGTG
GCAACAACTCAAACCCGGTGGTAGTTTGGTGTACGCAACGTGCTCGATCACACCACAAGAAAACCGCCTA
CAGGTCAAAGCGTTCCTTGAACGCACGCCAGATGCGCGCTTAGTGGGTTCCGATCCCGCGCAGCCCGGCC
GCCAAATCCTTCCCGGAGAGGAAGCGATGGACGGTTTCTATTACGCCGTATTAAGCAAACAACACTGATT
CGGTCAACCAAGGTGAGCCACAACTCACCTTGGGCGTGAGCAAACAAAGAGAACAAGTTATGAAAATCAT
CATTCTTGGTGCAGGACAAGTCGGCGGTACGCTCGCTGAAAACTTGGTAGGCGAAAACAACGACATTACT
GTGGTCGATAAAAACGCTGACCGACTGCGCGATTTACAAGATAAATATGATTTGCGTGTAGTCAATGGTC
ACGCCAGCCACCCTGATGTGCTGCGCGAAGCTGGCGCACAAGATGCTGACATGCTGGTCGCGGTCACCAA
TACCGATGAAACCAACATGGCCGCTTGTCAGGTCGCCTTTACTCTGTTTAACACGCCCAACCGGATTGCG
CGTATCCGCTCTCCACAATATCTCGCTGAAAAAGAAGCGCTGTTTCAATCTGGCGCGGTCCCGGTCGATC
ACCTGATTGCACCGGAAGAACTGGTCACCAGCTATATCGAGCGCTTGATCCAGTATCCGGGCGCGCTGCA
AGTGGTGAGTTTCGCCGAAGAAAAAGTCAGCTTGGTGGCCGTTAAAGCGTATTACGGTGGTCCACTGGTT
GGTAACGCCCTTTCTGCCCTACGCGATCACATGCCGCACATCGATACTCGCGTGGCAGCGATTTTCCGTC
AGGGACGCCCAATTCGTCCGCAAGGCACCACCATTATTGAAGCGGATGATGAAGTGTTTTTCGTCGCCGC
GAGTAACCATATTCGCTCGGTGATGAGTGAGTTGCAGCGCCTTGAAAAACCGTATCGTCGGATCATGATT
GTCGGCGGCGGTAACATAGGTGCCAGCCTCGCTAAACGCCTAGAGCAAACTTACAGCGTTAAGCTGATTG
AACATAATTACCAACGTGCGGAACAGTTATCTGAACAGTTGGAAAATACCATCGTCTTTTGTGGAGATGC
CGCGGACCAAGAGCTGCTGTCGGAAGAGAATATCGATCAGGTCGATGTGTTTATCGCCCTCACCAATGAA
GATGAAACCAACATCATGTCGGCCATGCTTGCCAAACGCATGGGAGCCAAGAAAGCCATGGTGCTTATCC
AACGCAGCGGCTATGTCGATTTAGTCCAAGGCGGTGTGATTGATGTAGCGATCTCCCCGCAGCAAGCGAC
CATTTCTGCGCTACTCACTCACGTGCGCCGCGCCGATATTGTCAACGTCTCTTCATTACGCCGTGGAGCG
GCAGAAGCCATTGAAGCGATTGCCCATGGCGATGAATCAACCTCTAAGGTAGTAGGACGAGCGGTGGGCG
ATATTAAACTGCCTCCGGGCACGACAATTGGCGCTATTGTGCGGGGCGAAGAAGTGCTGATTGCCCATGA
CCGCACTGTCATCGAGCAAGACGATCACGTCGTCATGTTCTTGGTCGATAAAAAATATGTGCCCGACGTG
GAAACGCTATTCCAGCCGAGCCCATTCTTCTTGTAAAGGTTGGCGCTATGCTCAACTTACGCCCAATTAC
GTTTATCATCGGGCTAGTGCTGTCTAAGCTAGCCCTATTCATGTACGTGCCGACTCTAGTGGCATTTTTT
ACTGGCAGCGGCGGTTTTCTCGATTTCGCGCAAGCCGTCATCATTACCCATCTGGTGGCGTTTCTCTGCT
TAAGTATCGGTCGCACTGAACATTTTCGGCTCAACGTACGTGATATGTTCCTGATCACCAGCTTGGTATG
GACGATTGCCAGCGCATTTGCTGCTCTGCCTTTTGTGTTTATTAACCACATCAGCTTTACCGATGCCTAT
TTTGAAACCATGTCCGGCCTTACCACCACAGGCTCCACGGTACTCAGTGGCTTAGATGATATGCCGCCCA
GTATTTTGTTGTGGCGCTCCATTTTGCAATGGTTAGGTGGCGTGGGCTTTATCGTGATGGCGGTAGCGGT
GTTGCCGATGCTCAATGTTGGGGGGATGAAGCTGTTCCAAACCGAATCGTCTGATTGGTCGGATAAAAGC
AGCCCGCGCGCGAAAACCGTCGCGAAAAACATTGTGGCGGTGTATCTGGTTTTGACTGGGCTCTGTTTTT
TGAGCTATATCGCCACAGGTATGACGCCGTTTGAAGCGATTAATCACGCCTTTACCACGCTTTCCACCGG
CGGCTACTCGACCAGTGATAGCTCGATGAACCGCTTCTCACACGGCGCGCACTGGGTTGGCACACTCTTT
ATGTTTCTTGGTGGCCTGCCATTTTTACTGTTTGTGCAGGCTCTGCGCAAACAGAGTGCACGAGCCCTAC
TCAAAGATGAGCAGGTACGCGGCTTCTTCTGGCTCTTTATGATCTCCAGTTTGCTGGTCGCAGGTTGGTT
GTGGCTCAAAAACGATTACGCGATATTGGATGCGCTGCGAGTTTCGATGTTTAACATTGTCTCCGTCGTC
ACAACCACGGGCTATGGTCTGGATGATTTCACCGCGTGGGGCGCGCTCCCCTCAACCATTTTTGCCTTCC
TATTGATGGCCGGCGCTTGCTCGGGTTCTACCTCTGGCGGAATTAAGGTCTTTCGTTTCCAAATCGCGAT
GGCACTGCTCAAAAAGCAACTGCTGAACCTCATCCACCCTTCTGGCATTTTTATCCAGCGCTATAACAAG
CGCCCGGTCAATGAAGAGATCATCCGCTCCGTAGTCGCCTTTGGCTTGACGTTTTTCATCACTATCGTGG
TACTGGCTGGCGCGTTATCGGCAATGGGATTGGATTCGGTGACCAGTATCTCTGGCGCGGTCACTGCCGT
GGCTAACGTGGGTCCAGGTATGGGCAGCATCATTGGCCCAACGGGTAACTTTGCCCCTCTACCGGATGCC
GCCAAATGGCTCTTGAGCTTTGGAATGTTGATGGGACGTTTAGAAATTCTGACGATTTTGGTGCTCTTTT
TCCCTGCATTCTGGCGTCATTAAAAGGAAACATAATGAAAAAACTCATATTGGTAGCCAGCATAGTGAGC
TTATCCACTTGGGCAAGCGAAACCTTACAGCTCAAGGATGGCCGCTATATTCAGCTCAACGATGACTTTA
CTTGGCAGTATGTACCACAAGAGACTCAGCCCCAGCAGACAAGCGAGCTGGCTCCTCTCGTGCTCGCTGC
ACCGGTGATCGCTCAACCGACATTGAGTGGTGTGACAATCACTGTGGGTGATCATCGCCCTGTTTTGCAA
CTCAGTGATTCAGGCGTCGATGTGGTACTGAGCGCTCCGCGCTATGAGCATGGCCAGCTCAAGCTGAGCA
GTGCCATCACCAACCAGAGTAGTCAGTCAGTGATTGCGGTTCGTCTCGCGATTCGAGTACAGGATGCACA
AGGCGTGTGGAGTGAAGAACAGGAAGTGACGATTTGGCAGTCGATCAAACGAATGGCGGAAACCTATTTA
CGCCCGCGCACTTCAGTGGAAGGCAAACCACTGGAGTTAAACCTCGCAGAGCAGAGTCAGTACACACTAC
ACGCTACCATCAAACAGATTGAAACGCGCTAAATGCGCGTTTCCTCTTTTACCCATCTTATCCGTCAAAG
CTAAATCGGCTCGACATACAGATAAATGGCTAAGAAATGGCATGCGCATCCCGCCAGCACAAAAGCGTGC
CAAATGGCATGGTTGTAAGGGATCCGTTTGGCGACGTAGAAAATCACCCCGAGTGAATAGATAAGTCCAC
CTGCCGCCAGCAGAGTGAGCCCACCCACCTCAAGATGAATGGCAAGCTGGTAAATCACGATCAGCGAAAG
CCAACCCATGGTCAGATACGTCACCAAAGAGAGCTTTTTGAAGCGGTAGACAAAAGCAATTTTCATCAGA
ATGCCAATAAGCGCGAGCGACCAGATCACTATCATCAAACCAACCGCCAGTGGTGTACGCAAACTGACCA
GTAAAAATGGGGTATAACTGCCCGCAATCAGTAAATAAATAGCACAGTGATCAAAGGTTTTTAGCCAACG
CTTTGCACGCTGATAAGGGATAGCGTGGTACAGCGTAGAAGCCAAAAATAGCGCAATCATACTGCCGCCA
TAAATGCTCATGCTGGTAATAGTCAATGCATCGGCTTGCTGATCCACCGCTTTGACCAACAGCAGCACTA
AACCAACTATCCCTAAGATAAGGCCAACGCCATGACTTATCGCATTGGCCACTTCTTCTTTAAAGCCATA
ACTGTTCGACATACTCACTCAATCCGAGTCTGAAACTTGGCTTTAGTATCGCACATTGAGCTTACAGGTG
TTAGCTAAAATTTCAGACCGCGTGATCAGCAGCTGCGATCAAGAAACGCCAACACTTGCTCCCCGGCTTC
CTGTGGTGATGTGCGCGCAGGTAAAGTGAGATGTCGCTTGAGCTCACCGCGCCCTAGCAAGCTGGCCAAC
ATGCCGGATGCGCCTCGTTGATAACGATCGACTTCAAACCAGAGCTGTAAGGCTTCAGGATCACGATAAG
CCACGATTTCAACTTCACGCCAGCGACCTTGAAATGGCCCCGTGGTAGGGACAAATTCGAACTCTTGCAC
AAAAGGCAGTGCGAAGCCTTTGGCTTGCTCACACTCAACCTGACGTAAACGCAAACCTTGTGCTTCCAGC
GCACTAAAAATACCATCCATCATCGGCTCAGGGCGCACGGTGAGAATGTCCTTATCGGTAGGATCCAGCG
CTAACGCAATATCGAGTCCAGTCTCTAACCAAACTTTGGCATCCCCTATCGTCACTGGGGTATTCCAAGG
GATGCTGAGTTCGATATCAAAATTACGCGTTTCACCCGCCTCAATCGTAAAGGCGTACGGTAAAGACCAG
TTGGCTAAGGTGTAGGTATGAGGAACTCGGCGCATTGGCTGGCCTTGTTGCTGACCGCGCTCATCCGCCA
CTTCTGCAATATAACAGCAACAAAGTTTGAGCTCGATGTTATCAATGACTTGCGCTGTTGCACCGCCATA
AACATGGATGATGACCTTAACGGATTGGCCGGGATAGAGCACTTCCTGCTGCAACACCGAATCGACTTTC
GCAGAGCCAATCCCAAAACTGGCGAGGGTTTTCTTGATAAACGACATAGACACCTCCTGTTGTGAGAATT
GCATAGTAAGGGCTAACCCTTGTCTCACTCAATCCACGCAGTTGAAAATAAATGTTACGCAAAATTGGTC
AACTATCGATCATTTTAGTAACTGGTGCTACTCTATTTGCGATATGAACGCATATCATTATTCCTGTCTC
ATTGTTCGGATCGGCAATCGCCAAAAGAGTGAATCTCGGTTACGTCCTGTACTCAAGAGCCACTCATAAT
GAGCCAGGGTGTAGCATCGGCAATGGATATGCCTGACAGTTAGGTTATGTCATGCGCCCAACAACCGTCA
GGTTTTCAAATACAAACCGTAGTGCAATGCGTCGCCGCAGTGGTTTTGCAGTGGCTCCCGTTGCGAAAAA
AACAGCAACAGCCCCCACGCTGGTTGAAAGAAATGCGTTGACCGCATCCCCCGAAACCAAAGTGGTTCAG
GCAGCTTAATTGAAAAGCGCAGTAAAACCTGCGCTTTTTTCTTGCCCGCGAATTGGTATTGCTCAGCGCT
TTTGGTACCTTTAGCCACAAATCACTATAAAAATTGTGGAGAAAGTCATGAAATGTCATCGCGTAGAAGA
ACTACTGCAACTGCTTGAGCCTGAATGGCACAAAGATTCCGAGCTCAACTTGATTCAATTCTTACTTAAA
CTGGCTCAAGAAGCAGGTTACCAAGGTGCTCTCGAAGATCTGACCGATGATGTACTGATTTACCATCTCA
AGATGCGTAACAGCGCAAAAGATGCGGTGATCCCAGGACTTAAAAAAGATTATGAAGATGATTTCAAAAC
CGCCATTTTACGTGCACGAGGCATCATCAAATAATTCTGCTGACAAATAATTCTGCTGATATACCCAAAC
AACTTGGAGTTGCAGGTAGGCGGCAAGTAAGTGAATCCCCATGAGCATAGGCAAACTATGTGATTGGGGT
GAACGAGCGTAGCAAACACCGCTGCAGCTTCAAGTAGGAAAGGTATAACGTTCGGCAGCCCAGATCCAAC
CCCAAAATGAGCAAGCGGCGAAAGCCGCTTTTTTTATCAAGTCGTTAATAGGGTGAAGAATTGTAAGGAA
ATTTGTTGTTAAAGGTTGATTGCCTTAAAGAAATGAACGTTTGATTGACGCTATACTTACGGCCTAAAAA
ACCATCAGTCCCCTCTTACATCAGCCTTTAAGAGGGAATGAGCAATGTATTTGAGTGTGAACAAAAGAAA
TCACACCGAATGCCTGAAAAGGATAGTGTCATGAGTCAGGATAAAATCGATGTTAAAGATGTGACTCCCA
AAGTGTTCAATCCCAAGACCCATAAAGGGCAAGGCGGGGATCGCTTTAACCCAAGTAATCGCATCTATGT
TCGTGAAAGTAAAGGAACCTACCAGAAACTGCGCCGTTATGGTGGCTGGTTTCTGCTGCTGTTGTTTGGA
TTGGTTCCTTGGATCTCTTATGGCGATCGGCAAGCCATCTTGCTTGATATTGGCAACCAGCAATTTAACT
TCTTCGGAACCACACTCTACCCGCAAGATCTGACCTTATTGGCGCTGCTGTTTATGATCGCCGCCTTCGG
CCTGTTCTTTATCACTACCTTCTTAGGCCGTGTCTGGTGTGGTTATCTCTGCCCGCAAACCGTGTGGACA
TTTATGTACATCTGGTTTGAAGAAAAACTCGAAGGCAATGCCAACAAAAGACGTAAGCAAGACAACAGTC
CGATGACGGCAGAACTCGTGGCGCGTAAAACCTTAAAGCACATCGCTTGGTTGGCGATTGCCTTAGTCAC
TGGTTTCACTTTTGTCGGCTACTTTGTGCCCATCCGCGCACTGGTGATCGACTTCTTTACTTTAAGTGCC
GCGTTCTGGCCAGTGTTTTGGGTACTGTTTTTTGCCCTTTGTACTTACGGCAACGCAGGCTGGATGCGCT
CAATCATGTGTATCCACATGTGCCCATATGCGCGCTTCCAATCCGCCATGTTCGATAAAGATACCTTTAT
TGTCGGCTATGATGTCGCGCGCGGCGAACAACGTGGGCCACGCTCTCGCAAAGCGGATCCCAAAGCGCTC
GGTTTAGGCGACTGTATTGATTGCGATCTCTGCGTGCAAGTCTGCCCAACCGGTATCGATATTCGTGACG
GCTTGCAGTATGAGTGCATCAACTGCGGGGCGTGTATTGATGCTTGTGACAACACCATGGAACGTATGGG
CTACGCGAAAGGGCTGATCAGCTACACCACAGAACATCGCCTATCTGGCAAACACACCAAAGTGATGCGA
CCCAAACTGCTCGGTTATGGAGCGGTGTTCTTGGTCATGATTGGCTTGTTCTTTGCTCAAGTGGCCGCCG
TGGATCCCGCGGGGTTAACCGTTCTTCGCGATCGCACTCAACTGTTTAGAACCAACAGCTCGGGCGAAAT
TGAAAACACTTACAACCTCAAAGTGATCAACAAAACCCAGCAGCCACAGACCTATCAGCTGTCGGTTAAA
GGATTGGATCCAGTCTCTTGGTACGGCAAACAAAGTGTGGTTGTGCAACCGGGTGAAGTACTCAATCTCC
CGATGACGCTCGGAGCCAAACCAGAAAATCTCAGCTCTGCGGTCACGACAATTCAGTTTATACTGCACGA
CGAAAGCCACCAATTTACCCTTGAAGTCGAGAGCCGATTTATTCAAAAGCTCTGACACTCACCAGTATGG
TAAAGGGCTCAGTAATGAGCCCTTTTTATTCAATGACCCAAGCCACGTTTCATTTTGATGCTTTAACTCC
CGATCTGATTTGGTACGCGCTGGAAAGTATCGGCATTCGTGCTGAGTCAGGCTTTTTGCCACTCAACAGC
TATGAAAACCGCGTCTACCAGTTTACCGATGAAAAGCGTCGCCGCTTTGTGGTGAAATTTTATCGCCCAC
AACGTTGGACCGATGAGCAGATCCAAGAAGAGCATGATTTCGCGCTCGAACTGGAACAAGAAGAGATCCC
TATAGTCCCGCCGCTGAGACTCAATGGCGCGACCCTACACCACTACCAAGGCTACCGTTTTGCCCTGTTT
ACCAGCATGGGCGGTCGCCAATACGAAGTGGATAATGAGGAACACTTAGAGTGGGTTGGCCGCTTTCTGG
GGCGCATTCACAAAGTCGGAGCAAGTAAACCCTTTCTCCACCGCCCAACTCTGTCGCTGGATGAATACTT
ACATCAACCCAGACATACCTTGGAGTACAGTCACTGCATTCCTGCCCATTTGCAGCGGGTGTTTTTTCAC
GATCTCGATATTTTGATTGCTGAAATCAAGCAGCATTGGGTACCCACCCAGCCTCAGATCCGTCTGCACG
GAGACTGCCACCCCGGCAATATTTTATGGCGCGATGGCCCGATGTTTGTCGATCTGGATGACGCACGCAA
CGGCCCTGCCATTCAAGATCTCTGGATGCTGTTGCATGGTGATCGCCAAGACAAACTGATCCAATTAGAT
ATCGTTTTGGAAGGCTACCAAGAGTTTTGCGATTTTAATCCTCAACAATTGAAACTAATCGAGCCTTTAC
GTGGTCTACGCATGGTGCACTACATGGCATGGCTCGCCAAACGCTGGCAAGATCCGGCTTTTCCAATCGC
ATTTCCGTGGTTTAATGACGCGAAATACTGGGAGAATCAGATCCTCGCTTTTAAAGAGCAGATTGCCACT
TTACAAGAACCCCCGTTATCATTGCAGCCGCAGTGGTAAGCCAACACAATAAATCCAATGGAGAAAGTCA
TGAAAAAGCTGTTTGCACTGGTTGCAACTCTGATGTTAAGCGTGTCAGCCTATGCGGCTCAATTTAAAGA
AGGTGAACACTACCAAGTGTTAAAAACACCCGCCTCTTCTTCACCAGTCGTCAGTGAGTTTTTCTCATTC
TACTGCCCGCACTGTAACACTTTCGAACCCATTATTGCTCAGTTGAAGCAGCAGTTGCCTGAAGGCGCGA
AATTCCAGAAAAACCACGTCTCTTTCATGGGTGGTAACATGGGTCAAGCGATGAGCAAAGCGTACGCAAC
CATGATTGCTCTGGAAGTGGAAGATAAAATGGTACCTGTGATGTTTAACCGCATCCACACTCTGCGTAAA
CCACCGAAAGATGAACAAGAGCTGCGCCAAATCTTCCTAGATGAAGGAATTGATGCGGCGAAATTTGATG
CGGCTTACAACGGCTTTGCCGTGGATTCTATGGTGCGCCGTTTCGATAAACAGTTCCAAGATAGCGGCCT
AACCGGTGTACCTGCCGTTGTTGTTAACAACCGTTATTTGGTACAAGGTCAGTCCGTCAAATCCCTCGAC
GAATATTTTGACCTAGTGAACTACCTGCTGACGCTGAAGTAATCTCAACCCATGATTCGGTATTGAGAAA
AAGACAAAGGGAGCCCATGGCTCCCTTCGCTTTATCACCCTCTCAGTGCTAATCGGCTTTGTAAATCTGC
TCTAATCGCTGATCTTTACGCTGCCACACCTCGCTCAGCCAGAGCTGAAACTGACGCTTAAACTGCTTAT
CGTTGAAGTAATCACCTTGCACCTGTTCATCCACCGGTAGCAAATCAATGTGCACCACAATTCGCTGCAT
ACGACCCATCAATAAATCACGAAACGGTTGTTGACGGTTATCCGGATAGGCCAAAGTCACATCAATAATA
TGCTCGAACTGCTCACCCATGGCGGCTAACGTGTAGGCAATACCACCGGTTTTCGGCTGCAATACATGCT
GATATCCCACGCCGCTACGTTGCTGCTTCTGTGAATTAAAACGTGTCCCTTCCACATAATTCACGACAGT
GGTAGGCACGGCGCGGAATTTTTCGCACGAACGGCGCGTCGTCGCTAAATCTTGGCCACGTTTGTGCGGA
TGGCGCAGCAGATACTCACGCGAATAGCGGCGCATAAACGGCATATCCAGCGCCCAACACGCCATACCAA
TGAAAGGCACATACAACAGTTGCTGCTTGAGGAAAAATTTCGGCATTGGAATGCGGTCTTTAAACACGCA
GCACAGCACCACAATATCCGTCCAACTCAAGTGATTGGAAATCAGCAGATACCATCCCTGCTTAGTCAGG
GTTTCACCGCCTTGAATATCCCATTCCACGCGGTTGGAAAGCTGCAAAACCCAAGCGTTCACACTCGCCC
ATGACCACATCACCCAATTCGCCGCTTGCGTGGCCTGCGCTTTCCATGCGGCTGACGGCAGCAAAAGTTT
AATCAACGCAATCAAGCAGATCAGCAGCGAATGAAAGGCCGAATTTAACACCACCACGGTCACATTCAGC
GTAAGGAGCAAGTAAGCCAACATAGTTCTCAGTTCAAAGATGAGTAAAAAAACAGCGTGTGATTATACAA
ACTTGTCATCGTAATGAAACATGAACTCTGCAGGTCAGAGTACTAGACGTTTTGCGCACTGAGCTGTTTG
AGTAAGCGATCCATGGCTCGATAGCCCAACGCCTCGGCCAAATGTGGACGAGCGATCTGCGCTTCACCTT
GCAAATCCGCTATGGTTCGCGCCACTTTAATGATGCGATGGTAAGCCCGAATTGATAAACCCAAGCGATG
CAGCGCGCTTTCTAGAAATTCCGCATCCGCTTTAAGCAAAGGGCAATACTGTTCAATTTCTCGACTTTGC
AGCAAAGCATTCACTTTGCCCGATCGCGCCAACATACGCTCACGCGCTACCCACACTCGCTGGCGCACAG
CCGCCGTCGATTCACCACGATCGCCCCCATTGGCGAGCGTACCTTTGGGTAACGCTGGGATCTCAATCGA
CATATCAAAGCGATCCAACAAAGGGCCCGAAAGCCGACTCAAATAGCGCAAAATACTCTGCGGATTGGCA
CGCGCCTGACTGCCTTCGTAGTAGCCCGTGGGGCTTGGATTTAACGCGCCGACCAATTGAAAGCGTGCTG
GAAAACGGGTTTTCCCCTGCGCGCGCGAAATCACGATCTCACCCGATTCCAGCGGTTCACGCAGTGAATC
AAGCACTTTACGCTCAAACTCCGGCATTTCGTCCAAAAACAGTAGTCCATTATGGGCGAGAGAAATTTCA
CCGGGGCGCGGAATGGTGCCGCCCCCGACCAAAGCCGCCATTGAGCTTGAATGGTGCGGTGCACGAAAAG
GGCGTAACTTCCAGTTATGTTGGTTAATCTCTTGCTGCGTAAGAGAGGCAATCGAAGCTGTTTCCATTGC
CTCTTCATCACTCATTTCTGGCAGTAAATCGCACAGCCGTGAAGCGAGCATGGTTTTACCCGTCCCCGGA
GGGCCGAGAAACAATAGGTTGTGATTGCCAGCCGCAGCGATTTCCAAAGCTCGTTTTCCCTGCTGCTGAC
CTATGATGTCTTGCAGATCGCGGGTCTGACTTACTTGTTGCACACTGGGCGAACTTTGAAACAAAGATAG
AGTTTGCTGACCACACAAGTCTGCGCACACTTCGAGTAAGCTTTGCGCCGACTTATGCCGCTCAACCCCG
ACCAAAGCCGCCTGATCACCATTACTGTGCGGCACCACCAAACAGCGCTCCACTTGGTTAGCCGCGAGCG
CGGCAGGCAAAACCCCTTTCACGCCACGAATTTCGCCCGATAGCGCCAATTCGCCGATAAATTCGTAACT
TTCGAGCTTATTTCGCGCAATTTGATCCGAGGCCGCCAAAATGCCAAGTGCAATCGGCAAATCAAAACGT
CCCCCCTCTTTGGGTAAATCGGCTGGCGCTAAATTGACCGTAATGCGCTTCGCTGGAAACTCAAAGCGAG
AATTGATGATCGCGCTGCGCACCCGATCGCGCGACTCTTTTACTGTGGTTTCTGGCAATCCTACCAAGGT
AAACCCCGGCATCCCGTTACTGATGTGAACCTCAACCGTGACCGGAGGTGCCTGCACGCCAATACTGGCG
CGGCTATGAATGATCGCAAGTCCCATTGCTTCCCTTAGTATTTGATCAAAAAGCCTTCAGCGCCTGAATA
AGTGGCGATAAAAAGCACAGAATGGGTTATATAGCGTGGTGAGATAAAACGGGAATGTGAAAAAAGAATG
AGTTTTTGCTTGTCATGTAACGAAGATGTGTGTTAACACTAGAAGCGCAAACACATTGGTAAGATATTAG
TTCAACCCTAAAAAACGACTTTACTATGAACTTGAACGCTCGCATCAACGCTCTAATTAACCTAATTATC
GTGGTCATTCTAGTGACGACGCGGGGGCGAGTGGGCGAAAAATAAGTAACCAAATCCAAAAAAACCCCCG
CACTGAAAAGTCCGGGGGTTTTTTTACAACTCAGACAGACTAAAAAAAGCACATTCTGAACAGGTTATAC
CCAAGCTCGGATAGATACAGGTCAGTACTTATCCGTTGGAATACCCCCAGAATACGCAGGAAGAATGGGA
GCGGCACATGAAGTGCAAACACAACACACAGGAAGGCAGCGACACGTATTGTTGCCATAAGGAGGCACGA
TGACCGGAGCACAGTTAGTCGTTGCCGCATTGAAACAACAGGGCATCAAAACCGTTTTTGGTTACCCTGG
CGGCGCTATCATGCCGATTTATGATGCGCTGTATGACGGAGGTGTTGAGCACATCCTCTGCCGCCATGAA
CAAGGTGCGGCGATGGCCGCGATTGGTATGGCGCGCTCAACGCAGAAAGTGGCGGTGTGCATGGCCACAT
CTGGCCCCGGCGCCACCAACTTGGTGACAGGTTTGGCGGATGCCTTTCTTGATTCGGTTCCGCTGGTCGC
CATCACCGGCCAAGTGGCCAGCTCACACATCGGCACCGATGCGTTTCAAGAGATGGATGTGATCGGCATG
TCGCTCTCTTGTACCAAGCACAGCTACTTAGTCACCGACATCAACGAGCTAGCACCCACGTTAGCCGAAG
CGTTTGAGGTCGCGCAGACCGGTCGTCCCGGCCCCGTGCTGGTGGACATAGCCAAAGACGTACAGCTCGG
CAAAGCGCCGATCTCCGCTTTGCCAAGCTTTACTCCACCCGCCATGCCACACGTGGATGCAACACATCTG
GCGAATGCGCAAGCCTTACTTGCACAAAGCAAACGCCCTGTATTGTATGTGGGTGGAGGTGTACAACTGG
CGAATGCCACAGACACAGTGCGTGAGTTTTTACGCCTCAATCCTATGCCTTCAGTGAGCACACTCAAAGG
CTTGGGCACCATCGAGCGTCACGACCCACACTATCTTGGCATGCTCGGCATGCACGGCACCAAAGCGGCA
AACTTAATCGTACAAGAGTGTGATTTGCTGATCGCGGTTGGTGCGCGTTTTGATGACCGCGTGACAGGCA
AGCTCGATACCTTTGCGCCTCATGCCAAAGTGATTCATGTCGATATTGATGCCGCCGAGTTCAACAAACT
GCGTCATGCCCATGCTGCACTGCGCGGTGATATCAACCTCATCCTGCCGCAGTTGGAACTGAGCCACGAC
ATCTCCCCTTGGGTGCATCATAGTGAGAGCCTGCGTAGCGGGTTCAAATGGCGCTACGATCATCCGGGCG
ACAACATCTTCGCACCACTGCTGCTCAAGCAACTGTCGGACATGATGCCGGACTCTTCGATTGTCTCGAC
CGATGTCGGCCAACACCAAATGTGGGCCGCGCAGCACATTCAACCGCGCGCACCACAAAACTTCATCTCG
TCCGCAGGCCTTGGCACCATGGGCTTTGGTTTACCGGCGGCAATGGGTGCTGCGGTTGCGCGTCCTGACG
ATCAATCGATCCTGATCAGTGGTGATGGTTCTTTCATGATGAACGTGCAAGAACTTGGCACACTCAAGCG
TCGCCAGATCCCCGTCAAAATGGTGCTACTGGATAACCAACGTTTGGGCATGGTACGCCAATGGCAATCA
CTGTTCTTTGATGGTCGCCACAGCGAAACCATTTTGGATGACAACCCAGATTTCGTGATGCTGGCCAAAG
CCTTCAACATCCCCGGCAAAACCATCAGCCGCAAAGAAGAAGTCGAACCTGCGCTGCGTGAAATGCTGGC
CAGCAAAACCGCTTATCTGCTGCACGTGCTGATTGATGAAGAAGAGAACGTGTGGCCACTGGTGCCACCG
GGCGCATCCAACACTGACATGCTTGAGAACACCTAAGGAGAGGCCACATGCAACGTTATCTACTCGATAT
TAAAGCGGACGATAAACCGGTGTTATTAGAGCGCGTATTGCGCGTAACGCGTCATCGTGGATTTGTCATC
AAGCAAGTCGCGGCAACCCAAAATCATGCTAGCAAAATCGCCAGCGTTGAGATCATTGTCGACAGTGACA
GACCGATCACGACCCTGACCAATCAAATTGAAAAACTGTGGGATGTGCGTACTGTGGAAGTCACAGCGAT
CAGAAATGACGAGCTGCCCAATAACAACTTACAACAAAAGATTTGCGCATAAGGAAGGCAATCATGGCAA
CAAAAACTGCTGATTATATTTGGTTCAATGGCGAGATGATCCCATGGGCGAATGCGACCGTTCACGTACT
CACCCATGCAATGCACTACGGCACTTCGGTGTTTGAAGGTGTTCGCTGCTACAACACCCCAAAAGGCCCT
ATCATCTTCCGCCATCGCGAACACGCGCAGCGCCTGCTTGATTCAGCCAAAATCTACCGCTTTCCAATCC
CTTATTCGATCGAGACCATCATGGAAGCGACGCGCGAAACCTTACGCGTCAACAAACTCGATAACGCTTA
CATTCGCCCATTGGCGTATGTGGGTAACGTGGGTCTTGGCGTGTGCCCGCCAGTCGGCACTGAAATGGAT
CTGATGATTGCCGCTTTCCCTTGGGGGGCTTACCTCGGTGAAGAAGCGCTAGAAAATGGCGTGGATGCCA
TGGTTTCAAGCTGGCATCGTGCGGCACCGAACACCATTCCAACCGCGGCAAAAGCTGGCGGTAATTACCT
ATCTTCTCTACTGGTTGGTGGCGAAGCACGTCGCCACGGTTACGCGGAAGGCATTGCGCTGAGTGTGGAT
GGTTATCTCTCTGAAGGCGCAGGCGAAAACATTTTCGTGGTGAAAAACGGCGTGATCCTGACCCCACCGA
CCACCAGCTCTATCCTGCCGGGTATCACCCGTGATTCGATCATGACGCTGGCACGCGACATGGGTTATGA
AGTGCGCGAAGCCAACATCTCCCGTGAAGCGCTCTATCTGGCCGATGAAATTTTCATGACAGGTACCGCC
GCCGAAGTGGTTCCCGTGCGTAGCGTGGATAAGATTACCGTAGGCGCAGGCAAGCGCGGCCCCATCACCA
AGGTAGTACAAGATGCTTACTTTGGTCTGTTCAAAGGCACCACAGAAGATAAGTGGGGCTGGTTGGATTA
CGTTTACCCAGCAGCGAAGTAAGGAGTTTCCATGCCTAAGTACCGTTCCGCCACCACCACACACGGACGT
AACATGGCGGGTGCGCGCGCATTATGGCGCGCCACCGGCGTCAAAGAGGAAGATTTTGGTAAACCGATCA
TTGCGGTGGTCAACTCCTTCACCCAATTTGTTCCCGGCCATGTGCATTTAAAAGATCTCGGCCAACTGGT
CGCACGCGAAATTGAAGCCGCGGGCGGCATTGCCAAAGAATTCAACACCATTGCGGTCGATGACGGCATC
GCCATGGGCCACGGCGGCATGCTCTACTCGCTGCCATCGCGTGAACTGATCGCCGATTCCGTCGAATACA
TGGTCAATGCGCACTGCGCCGATGCCATGGTGTGTATCTCCAACTGTGACAAAATCACTCCAGGAATGCT
GATGGCGGCGATGCGCCTTAATATTCCGGCGATTTTCGTCTCTGGCGGCCCGATGGAAGCGGGAAAAACC
AAGCTTTCTGACCAAATCATCAAGCTCGACTTGGTCGATGCCATGATGCAAGGCGCTGACCCCAAAGTAT
CGGATGCCCAAAGTGAGCAGATTGAACGCTCGGCCTGTCCTACTTGTGGCTCTTGCTCGGGGATGTTTAC
CGCCAACTCAATGAACTGCTTGACCGAAGCGCTGGGTCTCTCTCAGCCGGGTAACGGCTCACTGCTCGCC
ACGCATGCCGATCGCAAACAGCTGTTTTTGACTGCTGGGCAACGGATTGTTGAGCTGACTAAACGTTACT
ACGAGCAAGATGATGCCTCAGTTTTGCCACGCAACATTGCCAACAAAGCAGCGTTTGAAAACGCCATTGC
GCTGGATATTGCGATGGGCGGCTCCACCAACACGGTGTTACACCTGTTGGCCGCTGCGCAGGAAGGCGAA
GTGGAATTTGATATGACCGATATCGATCGCATGTCTCGCCAAGTGCCACACTTATGTAAAGTCGCGCCTT
CCACTCAGAAATACCATATGGAAGATGTACACCGCGCGGGCGGTGTAATGGGCATTTTGGGTGAGCTACA
ACGTGCAGGTCTACTCAAGGATCAAACCCGCACCGTACTAGGCATCTCGCTGCAAGAGCAGCTGGCGCAA
TACGACGTGAAACAAACCCAAGATCCAGCGGTACATACTATGTTCCGCGCAGGCCCTGCTGGCATTCGCA
CCACTCAAGCTTTCTCACAAGATTGCCGTTGGGATACGCTCGATGACGATCGCCAAGAGGGGTGTATTCG
CGATAAAGCGCACGCATTCAGTCAAGATGGTGGCCTTGCCGTACTCAAAGGCAACTTGGCGATTGACGGC
TGCATCGTAAAAACTGCTGGCGTGGATGAAAGTATCCTCAAATTCCGTGGTCCTGCTGTGGTGTATGAAA
GTCAGGAAGACGCGGTCAACGGCATTCTTGGCGGCCAAGTCAAAGCCGGTGACGTCGTGGTTATTCGTTA
TGAAGGGCCAAAAGGCGGTCCGGGCATGCAAGAGATGCTCTACCCAACCACCTACCTCAAATCGATGGGA
CTGGGTAAACAGTGCGCGCTACTGACCGATGGCCGCTTCTCCGGTGGTACGTCCGGCTTGTCGATTGGTC
ACGCCTCTCCGGAAGCGGCGAATGGCGGTACGATCGGCTTGGTACGCAGTGGCGATAGCATCGCGATTGA
TATTCCCAACCGTTCGATCACGCTCGAAGTCAGCGAATCTGAGCTAGCAGCTCGCCGCGCTGAACAAGAT
AAACTCGGCTGGAAACCAGTGGATCGCCAGCGTACCGTTTCTTTGGCGCTGAAAGCTTATGCCAGCATGG
CAACCAGCGCCGACAAAGGTGCAGTGCGCGATAAGTCCAAACTTGAGGGCTAAGCCATGGGGTTAACCAA
TCAAACTGGCGCAGAGTATCTGCGCCAGATCTTGCGCTCTCCGGTGTATGAGGTAGCGAACGTCACGCCA
TTGCAAACCATGCCGCGTCTTTCGGCGCGGATTGGTAACCAAGTGCAGATCAAACGTGAAGATCGCCAGC
CAGTACACTCGTTTAAACTGCGCGGCGCTTACAACATGGTGTCGCACCTAACCGAAGCACAAAAAGCCGC
GGGCGTAATTGCCGCTTCCGCAGGTAATCATGCCCAAGGTATGGCGCTGTCAGGAACGAAACTTGGCATC
AAAACCACCATCGTCATGCCACGCACCACGCCAGACATTAAAGTTGAAGCGGTACGCGGATTTGGCGGCG
AAGTACTGCTGCATGGCAGCAATTTCGATGAAGCCAAAGCCGAAGCCGAACGTTTATCCAAAGAGCAAGG
CTACACCTTTGTACCTCCGTTCGATCACCCTTTGGTGATTGCCGGTCAAGGCACGATTGGCATGGAAATG
CTGCAGCAAAACGGTCATTTGGATTACATTTTTGTGCCGGTCGGTGGCGGCGGTTTAGCGGCGGGAGTGG
CGGTTCTGGTCAAACAGTTGATGCCGGAGATCCAAGTCATCGCGGTTGAACCGGAAGACTCAGCCTGCCT
CAAAGCAGCCTTAGATGCGGGTAAACCTGTGGTGCTGGATCAAGTCAGCATGTTTGCTGATGGTGTGGCA
GTAAAACGAATTGGCGATGAAACCTTTCGCCTTTGCCAGCAATACATTGACGGCCACGTGACGGTGTCCA
GTGATGAAATCTGCGCGGCGGTGAAAGACATTTTTGAAGATACGCGCGCCATCGCTGAACCTTCTGGCGC
ATTGGCGCTGGCGGGACTAAAGAAATTTGCCGAACAGCAGCAGCTCAAAGGCAAACAGTTGGGTACGGTA
CTTTCTGGCGCCAACACCAACTTCCACGGTTTGCGTTATGTGTCGGAGCGCTGCGAACTGGGTGAAAAAC
GCGAAGGCTTACTGGCGGTGACCATTCCAGAGCGCAAAGGGGCGTTTTTCGACTTCTGCCAAATTATTGG
TAACCGCGCCGTCACCGAATTTAACTACCGTTACAATGATGATCAACTGGCCAATATTTTTGTCGGTGTG
CGTTTAGTCGGCGGCCCAGATGAGCTGAAATCGATCATTCACGAGCTGCGCCAATCCGGCTATCCGGTGC
AAGATCTCTCGGATGATGAAATGGCCAAGCTACACATTCGCTACATGATTGGTGGTCGCCCTTCCAAACC
ACTGACCGAGCGTTTGTACAGCTTTGAGTTTCCTGAATACCCCGGCGCACTGCTCAAATTCTTGAGCATG
CTCGGCACCCACTGGAACATCAGCTTGTTCAACTACCGCAACCACGGCGCAGACTACGGCCGCGTGCTGT
GTGGTTTTGAACTGGATACACCAGACCTAGTGCGCTTTTCAGAGCATTTGGTTGAACTCGGTTATCGCTA
TAAAGATGAAACCGATAACCCTGCGTATCGTTTCTTCCTAGCTAAATAATCTTCGCCCCACCTTATGTGG
GGCTCTTTCTCTTTACCGGCGAGCCATCAGCATCGAGCGAAGTGGCCAAGGTCAAGTGTTGAAAAATCAA
CCATTTCATTCCTGAACAATTCTTGCTAAAACTTGTTCTATATCCAGTCCGCTCTATAGATAGGCTGGCA
TACTCCTCGCTTTCGCTTGGCTTTACCATCCATACCCGACTACTTGTCCATTCAGGTAGAAAAGGCATAA
CAGAGGGAAATCCCATATGTTCAACGCGTTGCTGCTTACTCAACAAGACAAAATCACTCACGCGACGGTC
ACTCAAATTAACGATGATCAGCTGCCCGCAGGCAATGTGACGGTAGCGGTCAACTACTCTTCACTCAATT
ACAAAGATGGCCTCGCCATTACTGGCAAAGGCAAAATTATCCGTGAATTTCCTATGGTTCCGGGGATTGA
TTTTGCAGGCACAGTCTTGGAATCAGCCGATGCGCGTTATCAAGTCGGTGATGCCGTGGTTCTGACCGGA
TGGGGTGTGGGTGAAAATCATTGGGGGGGCATGGCGCAAAAAGCGCGATTAAATGCCGATTGGTTGGTGA
AATTGCCACAAGGCTTAACCAGCCAGCAAGCCATGATGATTGGTACTGCAGGCTTTACCGCCATGTTGTG
TGTACAGGCGCTGATTGACGGTGGCATCAAACCGGAAGATGGCGAAATCTTAGTCACCGGAGCCAGTGGC
GGTGTCGGCTCTGTCGCCGTCACTTTACTTGCTCAGCTTGGCTATAAGGTCGTGGCGGTGACAGGACGCG
TAGCACAGAATGGCCCTCTTTTAGAACAACTCGGTGCCTCGCGCGTTATCGATCGCCAAGAATTTAGTGA
AGCCTCCAGACCGCTCGAAAAACAGCTCTGGGTTGGTGCGGTCGATACCGTAGGCAGTAAAGTGTTAGCA
AAAGTGCTGGCACAAATGCACTATAACGGGGTCGTTGCCGCTTGTGGTCTGGCAGGTGGTTTTGATCTGC
CGACCACAGTCATGCCATTTATCCTGCGCAATGTACGTTTACAGGGCGTTGACTCCGTCTCTTGCCCTGT
CGAGAAACGCCTTGCTGCATGGAAGAAGCTGGCGGAGTTGTTGCCTGCAAGCTACTACGCTCAAGCGTGC
CACGAAATCAGCTTGTCACAAGTGCCAGAATACGCCGAAGCGATTACTAATGGCCAAGTGACAGGCCGCG
TGGTCGTTAAACTCTAAGCCAAAACGTATTGATTCGAATGGAAAGAAACCCGCACTGTTGGCGGGTTTCT
CATTGTGAACCTTATCTGGTTATAAATAGCAGGCAAAAAAATCCCGCCTTTCAGCGGGGAAGCCCAAGAA
AAATGGGGATAGTGTCGGAATGTAATTGAGCGTAGTCAGTCACGTTGGTTAACGATGTGGTTGCTGAGTG
GTGTCTTGTTCGCTACGCATCTCTAGCCAAATACCAAAGATGGAGGCAGCAGTACCTAACACTGGCATCA
ATTGAGCTTGTGTGGTCTCTCCCAAGCCCAAAGCACACAAGGAAATAAAACACAAAACGGCATAGATGGT
CAGTCTATCGAGTGTGGTTAACATCATTCCCTCGCTCAACTTGTTACTAACTTGTTAAGGAAGTTATAAC
AAAATGATCCTTTTGCCAAGCGATTATTGAATAATTTTTCTCCACCAGTATCATCTACGCCTTAATTGTG
ACACCCAACAGGTTTTAGCATGACTTTCAATCCGAACATTGCCACGCATACTTTAGAAGCAGAAGGATTA
CGCTGCCCAGAGCCAGTGATGATGGTCAGGAAAACCATTCGTACGATGCTAGACGGCGAAGTGTTATTGG
TTACGGCCGATGACCCCTCCACCACGCGTGATATTCCCAGCTTCTGCCGCTTTATGGATCACCAATTACT
CGGTGCGCAGATCGACCAACTGCCTTATCAGTACCTGATTAAAAAAGGGTTGGCCTAACAAACAATCACT
ACCGCTAAAAGCGGTGGTTTAGGGATGACAATAAAAAAGACTGCCGAGGCAGTCTTTTTTGATAGCAATC
TGATTTACTCTTCTTCGAGGTTACGCAGCTCTGCTTGCAACCTATTGAGTTGTTTTTGCAGCGTTCGCAC
TTCATCGTGCAGCGGAATAATATGGGCAACGCGAATCCAAGATTCGACCGCTAACGCCGTCATCACAATC
GCGCCCACCACCATCGGCATCCATAAATCGGTTAACGCCATACCGAGTAACGTTAACACTAAGCCAAAAC
TGAATAAGTAACTCTGGCTTTTTGGTGTCATCCCCATGTAACGAGTCAGCATAATGGTGTACTCTTACTC
TTGAACCCTGCTCATACCCTAGCATGATAATCCACATCAGGATGGGTGATAGGTCACGCTGCACAGTCGA
AATCCGCGCGTTACGACTCAAAAAAACGCCGTAGCCAGTGCCATTAGCAAGAATAACCCTGCCGTTACTT
TACGGATCAAACCCAGCGGCATTTTGTCGGCGGACAATTTACCAATCAGCACCACTGGAACATTCGCAAG
CAACATACCTAAGGTCGTCCCAACAATCACCCAACTGAGGGCATCGGCATACTGCGCCCCTAAAATCGAG
GTGGCAATTTGGGTTTTATCGCCAATTTCAGCCATAAAGAAGGCAATAAAACTTGCCACAAAAGGACCGC
GAGTAGAGATAGACTCTTCTCCATCCAATTTATCTGGGATGAGAATCCAACCCGCCATCGTAAGGAAACT
AACCACCAACACCCATTTTAAAATGTCGGGAGAAAGATAATCCGCCACCACCACACCTAACCAAGCGGCC
AGTGCATGATTGGCTAACGTCGCAAGAAAAATGGCGGCAATAATCGGAATGGGTTTACGGTAACGGCTGG
CGAGTAACAAGGATAACAGTTGGGTTTTATCCCCGATCTCGGCTAAAGCCACAGTAGTAATCGAAATAGC
TAAAACGCTCATGACATGCTCTGTGGGACAGGGATTTATTATCGAACCGTAGACAAACAATCACGCCCTA
TCCCAGTTCGCGTTGTTTGTCTAAGGTCTTGCTAAACCTGAAGGCTCAGGTCTCACACACCATGGTAATT
GAGTACCAAATATGTTGATGTGTGAATCACCAAGTTGAAAACTTAGAGACCAGCTACTCCCCAAAGACGG
AGCGAATTCTAACCACCGGAATCCAGAATCGCAACCCTCGTTACCCACTTTTCCATGACTCAGAGAGAAA
TTGGCACAAAAGTCGGGAAAAATGAGCGTAAAAGAAATTATTGTCGATTAATTCAGCAAGATTTCCGCTA
CTTTGTCAGGGAATATCTGGGTATACTTCAGTGTTATTTTTTATCAATTCAGACAGAAGAATCGCGCGAA
CCTGACTATGCAAAAATACGACATCAAAACCTTTCAGGGTATGATCCTCGCGCTGCAGGATTATTGGGCC
CAACAAGGCTGTACTATTGTGCAACCTCTCGACATGGAAGTGGGTGCAGGTACTTCTCACCCGATGACTT
GCTTACGAGCATTAGGCCCTGAACCTATCGCAACCGCGTACGTTCAACCCTCACGCCGCCCAACTGACGG
CCGCTACGGTGAAAACCCAAACCGTCTGCAGCACTACTACCAGTTCCAGGTGATCATCAAACCCTCACCA
GACAACATCCAAGAGCTGTACCTAGGTTCACTGCGTGTACTGGGTGTTGACCCTTGTGTGCATGACATCC
GCTTTGTGGAAGACAACTGGGAAAACCCAACCTTAGGTGCTTGGGGTCTTGGCTGGGAAGTGTGGCTAAA
CGGCATGGAAGTGACTCAGTTCACTTACTTCCAGCAAGTTGGCGGTCTTGAGTGTAAGCCTGTGACCGGC
GAAATCACTTACGGTATTGAGCGTCTGGCAATGTACATTCAGGGCGTGGATTCGGTTTACGATCTGGTCT
GGACCGATGGCCCACTGGGCAAAGTGACTTACGGCGACATCTTCCACCAAAACGAAGTTGAACAATCCAC
TTACAACTTTGAACACGCGGATGTGGATTTCCTCTTCACTTACTTCGACCAGTGTGAAAAAGAGTGTAAA
TACCTGCTAGAGCTTGAAAAGCCACTGCCTCTGCCAGCCTACGAGCGTATTTTGAAAGCGGCACACGCCT
TCAACTTGCTCGATGCACGCAAAGCGATCTCAGTGACTGAGCGTCAGCGCTACATTCTGCGCATTCGCAA
CCTAACCAAATCGGTCGCCGAAGCTTATTACGCATCCCGTGAAGCTCTGGGCTTCCCTATGTGTAAGAAG
TCAGAACAGAAGTAAGGGGAAGACGTCACATGGCAAAAGAATTTTTAATTGAGCTAGGCACAGAAGAGCT
GCCACCAAAGCAACTGCGCACACTGGCTGAAGCCTTTGCGGCGAATTTTGCGGCAGAACTGGCAACAGCT
GACATCGCCCATGAAGGCGTAACTTGGTTTGCCACGCCACGCCGTTTGGCACTGAAAGTGGCCAATTTGG
CAGAAAGCCAACCGGATCGCGTCGTTGAAAAACGTGGTCCTGCCGTCAACGTTGCGTTTGATGCCGATGG
CAAGCCAACCAAAGCCGCTGAAGGCTGGGCGCGTGGCAATGGCATCACGGTAGAGCAAGCAGAACGTCTC
GTCACAGACAAAGGCGAATGGCTGCTCTTCAAAGAACAAGTGCAAGGCCAACAAACCGCTTCTGTGGTTG
TGGAGATGGCGGCCAAAGCGCTGGCTAACCTGCCGATTGCGAAACCGATGCGTTGGGGCGACAAAGAAAC
CCAATTTATCCGTCCAGTAAAAACTCTGACCATTCTGTTTGGTAGCGAACTGATCCAAGGCGAAATCTTG
GGTGTTGCTTCTGCACGCACCCTCCGTGGTCACCGCTTTATGGGTGAAGCGGAATTCACCATCGAATCGG
CTGAGCAGTACCCTGCGATCCTTGAAGAGCGCGGCAAAGTCATCGCTGACTACGCGACTCGTAAAGCGAT
GATCATCGAAGGCTCACAACAAGCGGCTCAGCAGCTCGGCGGTATCGCGGATCTGGAAGATGCGCTGGTA
GAAGAAGTGACCTCGCTGGTGGAATGGCCAGTGGTGATGACGGCGAAATTTGAAGAAAAATTCCTCAAAG
TTCCAGCAGAAGCTTTGGTGTACACCATGAAAGGTGACCAAAAATATTTCCCAGTCTATGACGCAAGCAA
AAAACTGCTGCCTAACTTCATCTTCGTTTCGAACATCGAATCGAAAGAGCCTCGCCACATTGTGGAAGGT
AACGAGAAGGTAGTTCGTCCACGTCTGGCAGATGCAGAGTTCTTCTTTAATACTGACCGCAAGCGCCCAT
TGGTGGATCGCTTACCTCTGCTCGAAAACGCGATTTTCCAACAGCAACTCGGCACGATTAAAGACAAAAC
CGACCGCATTACTGAACTGGCTGGCTACATCGCAGAGCAGATCGGTGCTGACGTGGAGAAATCTAAGCGT
GCAGGCCTACTGGCAAAATGTGACCTAATGACCTCGATGGTGTTTGAATTTACCGACACCCAAGGCGTGA
TGGGTATGCATTATGCGCGTCACGATGGCGAAGCAGAAGAAGTTGCAGTTGCGCTGAATGAGCAGTACAT
GCCACGTTTCGCGGGTGATGAACTGCCAAGCCGTGGTGTTTCAGCTGCGGTCGCGATGGCTGACAAACTC
GATACTATCGTCGGTATATTTGGTATTGGTCAGGCGCCGAAAGGCAGTGACCCATTTGCGCTGCGTCGTG
CTTCACTGGGTGTACTGCGTATTCTGGTTGAGTACGGCTACCAGTTGGATCTGGTGGATTTGATCGCCAA
AGCCAAATCACTGTTTGGTGACCGCCTGACTAACGCCAACGTTGAGCAGGAAGTGATCGAGTTTATGCTT
GGCCGTTTCCCAACCTGGTACCAAGATGCCGGTTTTAGCATCGACATCATCCAAGCGGTACTGGCGCGTA
ACCCAACCAAACCAGCCGACTTTGATCAGCGTGTGAAAGCCGTATCGCACTTCCGCGCTCTTGAAGAAGC
CGAAGCACTGGCTGCTGCCAACAAGCGTGTAGGCAACATTCTGGCTAAGTACGATGGTGAATTGGGTGAA
GAAATCGATCTCGCTCTGCTGCAAGAAGATGCGGAAAAAGCCTTAGCCGAAGCCGTCGAAATCATGGCAG
AAGCGTTAGAACCTGCGTTTGCAACCGGCAACTACCAAGAAGCTCTGAGCAAACTGGCTGGCCTGCGCGC
GCCTGTCGATGCCTTCTTCGACAACGTGATGGTGATGGCTGACGATGAAGCACTGAAGAAGAACCGTCTC
ACGCTACTCAACAAGCTGCGTAACCTGTTCCTGCAAATTGCCGACATTTCGCTGCTGCAAAAATAATCTG
CAGCACGACAATTTCGTCAACAAACTTTAAGCCCAACTCAAAAGAGTTGGGCTTTGTTTTTGCTCGCGCT
CCCCAAACGACTTGGAGTTGCAGGTAGGCGACAAGTGAGTTCATCCCCATGAGCATAGATAAACTATGTG
ATTGGGGTGAACGAACGCCGCCAACACCGCTGCAGCTTCAAGTAGGAAGGGGACACAAAAATATTGCTTT
GCCTCGCAAATACATTGCGGTATGTTCAAGAACTATTCTAAACGGCGGAGATTCCACCGGTATATCGTTT
CGCAAACACACAGCAATCATTAGGTAGTCGAGCAATGCAGTATTCCTCTTTTGGCGAAAAGTTTAATCGC
TACTCCGGTATTACCCAGTTAATGGATGATTTGAACGATGGTCTGCGCACTCCAGGCGCGATCATGCTTG
GTGGCGGTAATCCTGCTGCCATCCCTGCCATGCTCGATTATTTCCATAACACCAGCGCCGAAATGTTGGC
CGATGGTTCACTGCTCAATGCCATGACCAATTACGATGGTCCACAGGGCAAAGATGTGTTTGTAAAATCG
CTCGCTACACTGCTGCGTGAGACGTATGGCTGGAATATCAGCGAAAAGAACATCACCTTGACCAACGGCA
GCCAGAGTGGCTTTTTCTACCTGTTTAACTTGTTTGCCGGTAAACAGCCCGATGGTGCACACAAAAAAAT
CCTCCTACCCCTCGCGCCCGAATACATTGGCTACGGTGATGCTGGCATTGATGACGATATTTTTGTCTCC
TACCGTCCGGAGATTGAGCTGCTCGATCAAGGACTGTTCAAATACCATGTGGACTTTTCTGAGCTGAAAG
TCGATGAATCGGTGGCCGCGATCTGTGTGTCTCGCCCCACCAACCCAACCGGTAACGTGTTAACCGAAGA
GGAAATCCACAAACTCGACCAACTGGCACGTGATAACGGTGTGCCGTTAATTATCGACAATGCTTACGGC
GTGCCATTCCCGAATATCATTTTTGAAGACATTGAACCGTTTTGGAATGACAACACCATCTTGTGCATGA
GCCTATCCAAACTGGGCTTGCCCGGTCTGCGCTGCGGCATTGTGATCGCCAATGAAGCGGTAACTCAAGC
GCTGACCAACATGAATGGCATCATTAGCTTAGCACCCGGCAGTATGGGACCCGCACTGGTGCAACGCATG
ATAGAAAAAGGCGATCTGCTGAGACTTAGCGAGCAGGTGATCAAGCCGTTTTATCGCCAAAAAGCGCAAC
ATGCGGTAGAGCTGCTGCAAAGTGCGATTACGGATCCGCGTTTTCGCATCCATAAACCCGAAGGGGCGAT
CTTCCTCTGGCTGTGGTTTGATGAACTGCCGATCACCACAATGGAGCTTTACCAACGTTTGAAAGCGCGT
GGGGTATTGATTGTACCGGGCGAATATTTCTTTATCGGCCAGCCGCAAGAATGGCCACACGCTCATGAGT
GCTTGCGTATGAACTATGTGCAGAACGAGCAAGCGATGGAACAAGGCATTGCCATCATCGCCGAAGAAGT
ACAAAAAGCGTATCAACAAGCCAACGTCTAAACACCCAAACTAAGCAATGCAAAAAGCCCGCGAAATTCG
CGGGCTTCGTTTTATCTCGCGTTCAGTGCGTTAAAACGCTGCGCAGAGTTATTTGTTTTCCAGTAGGTGC
TTGCCGTTAATCGCAATTTTACGTGGCTGCATCGCTTCTGGAATTTCGCGCTCTAAATCAATGTGCAGCA
GACCATGTTCCATAGTCGCGCCAGTCACTTTCACGTAATCCGCTAATTGGAATTTACGTTCAAAATCGCG
CTCGGCAATGCCCTGATAGATGTAGTTTTTGCTCTCTTCAGGTTTACGCTCACCGCGCACAATCAAAGTA
TTCTCTTGTTGAGTAATATCGATCTCTTCATCGCCAAAACCCGCTACCGCCATGGTAATGCGATATTGGT
TGTCTTCTTTTTGCTCGATATTGTATGGAGGGTATCCGCCTTGGGCGTTTTTCGCCGCGCTGTTTTCCAT
CATGTTCAGTAGACGGTCAAAGCCAATCGCGTTGCGGTACAGTGGAGTAAAATCTACAGTTCTCATATTC
CTATCCTCTTTGATTAAGCAATAGTCTTAACAATGACTTGTTAAGTCGCTCGATCCATTCTTATGACCTG
AATCGGCGTGATTTCAGTTAGGTAACACACTCCTCAATTGAGCAAGGGTGTTAGTCTCATTCAGAGGTCC
TAGCGGCATCCTCTTCAATTCTAGATATAAGGTCACTCAAAACCATTTCAAGTTTTTGCCCAAAAATTTT
TTTGAAAAAAAGCCCGACATTGAGTCGGGCTAGTCATTTGGATAATGCACTTTATCCTTAATTAACGGCC
TTTGCTTTTGCGTGGCTTAATCACTGAGCTCTCTTGCGCTTTTTCTTGCTTCAGCTTGCGCTTCTCTTTG
AGGCTGAGTTGTGGTTTTTTCATCTCTTGTTTACTCATGACAAACTCCTAATTACTGACATAACAAGCAT
GGCAAAGCTTGGTTGGCTTACCCTGCATTGAGTGCTGAACGTGAGTAATGGCAAAGCAATGGGGTTGTCC
CCAAATCGACAAGGTAAACACTTCATGCTGACGACGGCCAAGTAAAGCGGCACCAAGTAGGGAATCGCAC
GTCACGCCACCCTGGACTTCGTGCTGATTTTCAGACGTGGTCAGAGTGACTTGAAACGACAACTGACGAT
GAGCATCAACAAGGCTCACCGTATCCCCAAGCTTAATGCGCTGTGGCGCTCGTTCAATGGGCGAGCGAGG
ATGCTCCAGCTTCTCGAACAATTCGAGCAGCAACAGCGGAGATTGATAGGTCAAAAAGCGGCTACGTAGC
CACCAACCGGCGAGAAAACGCCGAATATTCAAAGATAACCGGTTCAGCATGATACTTCCTTTGCTCATTC
CATTACCAACAGTGACAAATCGATGAGTATGCCCGGGAGTGAAATACACTCCCGGTTCAATTCACAAAGG
CGACCATCCTGACCTCCAGTCAAAAAAATAAGGAATAACGATAGGGTTCACAGACCACTATAGACACTAA
AAAAATGAATGCAACCTCATGAAATTTAGAGAAAAAAGGAAAGTCTAATAAAGCTGTTTTCAGGATAGAA
AAGTCTTAGTTAACCTCTGATTTTGGTGCTTTAGCCCAACAACCTAGGATATTCGACACAAAATTTTTAT
GGCTCCCTTTTGTCATTGCTTGAGGCTGCCGTCATCCAACAGAGGGAAGGGACAAAATGCAGAGATAAAA
AAAGCAGCGCCACAGCGCTGCTTTTTTATCGCAGATTGTTAATCAACCAAACGCTTATACGTCGAGGTTG
GCCACTTTCAGTGCGTTGGTTTCGATAAATGCACGACGTGGTTCAACTTGATCGCCCATGAGCGTCGTGA
ACAGTTCGTCCGCGCCTACCGCATCTTCGATAGTGACTTGCATCATACGACGCGTTTCTGGATCCATCGT
AGTTTCCCACAGCTGATCAGGGTTCATTTCGCCCAGACCTTTATAGCGTTGGATAGACAGACCGCGGCGC
GACTCTTTGATCAGCCAATCCAGCGCGGCGGCAAAGCTGCTGATCGGTTGTACTCGCTCACCACGTTTGA
TAAACGCTCCCGCTTCAATCAAACCGTCCAGCGCTTCCGACAGATCGGCTAACTTAGCGTACTCTTTCGA
GTTGATCAGATCCGCGCTCAGTAAGTATTCATGAGTCACACCGTGAGTACGCACCTGAATTTTTGGCAAG
TACACATTCAGCTCAGCATTGTGTTCAACCAGAACGCTGTATTGGCTCGCACCCACTTCTTTAGCATTCA
ACTGTTCGACTAAACGCTGTGTCCAAGCTTCAACCGCGGCTTTATCCGCACACAGCTCGGCATTGATGCG
TGGTACGTAAATCAGCTCATGCAGCATCGCGTAAGGGTAACGGCGGCTCATGCGCTCAACCAGCTTGATC
GCGGCGTTATATTGCTGAACCAGCTTCTCCAGCGGTTCACCCGCTAACGCTGGCGCATCGGCATTCACGT
GCAGCTCTGCACCATCCATCGCCAGTGCCACTTGGTACTGGTTCATCGCCTCTTCATCTTTGATGTACTG
CTCTTGTTTGCCTTTCTTCACTTTATACAGTGGTGGCTGAGCAATGTAGATGTAACCACGCTCAATCAAC
TCAGGCATTTGGCGGTAGAAAAAGGTCAACAGCAGAGTACGAATGTGCGAGCCGTCGACGTCCGCATCGG
TCATGATGATGATGTTGTGATAACGCAGTTTATCTGGGTTGTACTCATCACGGCCGATACCACAGCCTAA
TGCAGTGATGAGGGTCGCGACTTCTTGTGAAGACAACATCTTGTCAAAACGCGCTTTTTCTACGTTGAGG
ATTTTACCTTTCAGCGGCAGAATCGCTTGATTCTTACGGTTACGGCCTTGTTTGGCTGAACCGCCCGCTG
AGTCACCCTCCACTATGTAGAGTTCAGACAATGCTGGGTCTTTTTCCTGACAATCCGCCAGTTTGCCGGG
TAAGCCAGCAAGATCCAGCGCGCCTTTACGGCGAGTCATTTCCCGGGCTTTACGCGCCGCTTCACGCGCA
CGCGCCGCATCAATAATCTTCGAACAAACGTTTTTCGCTTCGCTTGGGTTTTCCGCTAGGAAATCCGCCA
GCTTCTCATTCATGGCTGACTCAACCGCGGATTTTACTTCCGAAGAAACCAGCTTATCTTTGGTTTGGCT
TGAGAATTTAGGATCCGGCACTTTCACCGAAACCACTGCCGTTAAGCCTTCACGCGCATCATCACCCGAG
GTTGCCGCTTGCGCTTTCTTCGAGAAGCCTTCTTTGTCCATGTAGTTGTTCAAAGTACGGGTCAACGCAC
CACGGAAACCGGCTAAGTGGGTACCACCATCACGCTGTGGGATGTTGTTAGTAAAGCAGTAGATGTTTTC
TTGGAAACCATCGTTCCACTGCATTGCCACTTCCACGCTGATGCCATCTTCACGCTCTTGGTTAAAGTGG
AAGACTTTCTCATGGATTGGCGTTTTGTTACGGTTCAAGTGGGTCACAAACGCTTGAATACCCCCTTCAT
ACATGAAGTGGTCTTTTTTATCTTCTTCACGTTCATCGGTCAGCTTGATCGACACGCCAGAGTTCAGGAA
TGACAGCTCACGCAGGCGTTTAGCCAAAATGTCGTAATGGAATTCGATATTGGTAAAAGTCTGTGCACTA
GGCCAGAAACGTACGGTAGTACCGGTACGCTCTGTCTCACCTACCACAGCCAACGGTGCTTGTGGCACAC
CATGATGGTAAGTTTGCGAATGGATCTTGCCACCACGATAAATGGTAAGCAGCACTTTTTCAGAAAGCGC
GTTAACCACCGACACACCTACCCCGTGCAGACCACCGGAGACTTTATAGGAGTTGTCGTCAAATTTACCG
CCGGCGTGCAGTACAGTCATGATGACTTCTGCCGCAGACACTTTCTCTTCAGGATGCATTTCGGTCGGGA
TACCACGACCGTCATCGCTGACTGACACTGAGTTGTCTTCGTGGATGGTGACCACGATGTCTTTACAGTA
ACCTGCCAACGCTTCATCAATTGAGTTATCCACCACCTCAAAAACCATGTGGTGCAGACCGGTGCCATCA
TCAGTGTCGCCGATGTACATACCCGGACGCTTGCGTACCGCATCCAGACCCTTCAGTACCTTAATACTCG
ATGAATCGTAATTGTTCGACATGAGTTACTCTCTCACTCTGTTTATCCTTGCTCTATTACACCGTGGGCA
ACGTGAAATGTTTTACTGGACTCATCTAACATGTCCGCCACTTGGCTTTCGGTAATAGAACTTACAAAAA
CCTGCGCCCCCGTCCCTTTTAGGCTATCTGCCAAACGTTGGCGACGTAGGCTATCCAATTCGGAAGCAAA
ATCATCGATAAGATAAATGCATTGCTTTCCCGTCAACTCGGTCAGGTGCTGCCCTTGCGCCACGCGCAAC
GCACACACCATCAACTTCAGTTGTCCCCGCGACAACACATCTTCCACCGGGGTTGCGTTCACTTTAATCC
GCAAATCCGCTTTGTTAGGCCCGCTAAAGGTATAGCCCAACTGCTGATCCCGTTCGAAGTTTTTTTCCAG
AATCGATTGATAAGGCTGATCTTTTTCCCAACCTCGATAATACTTTAAGTCGATATCGAATTCTGGCAAA
AATGTGCGACATAACTGCTCTGCCACATTTTTCAATTGATTGACGTAACTTTCACGCCACTGGTCAATCT
GCTCAGCCAAACGGGCTAATTCTTGATCCCAATAACTGAGTTCACGATAGCTTTGCGCGCTTTTTAGCAG
TGCATTACGCTGCTTGCTGAGCCGCTTAAACCGCCCCCATGCATCGAAAAAAGCGGGCTCAGTATGAAAC
ACGCCCCAATCGATAAAAGCCCGACGCTGTTTCGGTCCATCGGTCAGCAGTTCAAAGCCTTCCGGATGAA
TCAATTGCAGTGGCAAAATCTGCGCTAATTGCGCCAATTTTTGCCCTGTTTGGCCGCCTATTTTAACCTC
AGTTGAGCCGTCACGCTGCTTATTAATGCCAACGGGTAGCTCAAATTGATCAGAGCTCAAAGAATGCTCA
CAAATCCGGCCATGCACAAACAGTTCTGAGCACTCATTTTGAATGATCCGTCCGGTCAGCGAGCTTTTAA
ATGAACGGCCATGGCCGAGCAGATAAATCGCTTCAAGCACGCTGGTTTTACCGCTGCCATTCGGCCCGAT
AAGAAAGTTAAAGCCTGCTGATAGGCGAATATCACAGGCTTTAATATTACGAAACTGTTGGATCATTAAC
CGGGAAAGCGGCATGGTAACTCGGTTATACCTTACAGACGAATTGGCATGACCACGTACATGGCACTGTC
ATCATCGACATTCTCCACCAAGGCACTGGCGTTGGCATCCGACATCGAAACGCGCACATTGTCGCAGCGC
AGGGTGTTAAGCACATCCAAGATATAGCTGACGTTAAAGCCAATCTCAATCGGCTCGCCTTCAAAGCTCA
CATCCAGTAGCTCTTCCGCTTCTTCTTGCTCTGGGTTATTGGCGGTAATGCGCATTCCGTTGTCAGCCAA
ATTAACCCGTACACCACGGAATTTTTCATTCGATAGAATCGCGGCACGCGAAAATGCTTGGCGTAACTCT
TCGCAGCCCGTTTGTAGTGTTTTGCTGGTATGTTGCGGCAATACACGGCGATAATCAGGGAAACGACCAT
CAACCAGCTTCGAAGTAAACACAAAGTGATTCACTTCTGCACGCAAGTTAGAGTGGCCGATTTGCAGCAC
CACAGGTTGCTCTGGCGCATCAAGCAATTTCACCAGCTCAAGCACCCCTTTACGCGGCACAATGATCTGC
TTTTGCGCAAAATCCGCACCGAGCTGAGCTTGCGCCACCGCCATACGGTGACCATCAGTCGCCACAGAAC
GCAAGGTGGTGCCATCAATTTCAAACAGCATGCCGTTTAAGTAGTAGCGTACATCTTGGTTGGCCATAGA
AAACTGCGTTTTCTCAATCAGGCCACGCAGTTCCGCTTGAGTGAGCGAAACTTGCACTTCACTTTGCCAA
TCTTCAATGTTCGGAAAATCACTGGCAGGTAAGGTGGCGAGTGAGAAACGGCTACGACCAGAACGCACTT
GAATGCGATCGCCTTCAAGCAGCACAGTGATCACCGCACTATCGGGCAAACCACGGCAAATATCTAAAAA
CTTACGCGCAGGAACGGTAATACTGCCTGCTTCAAATTCACCTTCTAACGTCACACGGCTGATCAGTTCC
ACTTCCAAATCGGTGGCGGTCATCGACAGTTGATTCTCTTCCACCTTGAGCAACAAATTACCCAAGATCG
GCAAGCTGGCGCGACCACCTAAAGTGCCAGACACCTGCTGCAATGGTTTAATCAAGTGGCTACGTTCAAT
GGTAAATTTCATAGTCTTCTCTTAAACGGGTGAAAGCGAAATACGCAAGTGCGCTAACCATAGCGCAAAT
TAAGAGGAAAGCGTACGAATCAGGTTCGAATAATCTTCTTTGATATCGTGACTCTCTTCGCGCAACTGCT
CGATTTTACGGCAAGCGTGTAACACAGTCGTGTGGTCACGGCCGCCAAACGCATCGCCAATCTCTGGCAA
GCTGTGGTTGGTCAGCTCTTTAGCCAGTGCCATCGCCAATTGACGAGGACGAGCGACTGAGCGCGAACGG
CGTTTTGAGAGCAGATCCGCCACTTTAATTTTGTAGTATTCGGCAACGGTCTTCTGAATATTATCAATCG
TGACCAGCTTTTCTTGCAGCGCTAATAAGTCACGCAGTGCTTCACGCACGAAATCAATCGTGATTGGGCG
ACCGGTAAAGTTGGCGTTGGCAATCACGCGGTTCAGTGCGCCTTCCAACTCACGCACGTTAGAGCGCAGG
CGTTTCGCAATAAAGAAAGCCACTTCATCCGGCAGATGAATCTGGTGATCTTCCGCTTTTTTCATCAAGA
TCGCGACGCGGGTTTCCAACTCCGGCGGCTCGATCGCCACCGTTAAGCCCCAGCCAAAACGCGATTTGAG
ACGATCTTCTACACCACTGATCTCTTTTGGATAGCGGTCAGAAGTCAAAATAATTTGTTGGTTGCCTTCC
AGCAGTGCGTTAAAGGTGTGGAAGAACTCTTCCTGCGAACGCTCTTTGTTGGCAAAGAATTGAATATCGT
CGATCAACAAGGCATCTACACTGCGATAGTAGCGTTTGAATTCTTCAATCGCGTTGTTCTGCAGGGCTTT
TACCATGTCTTGCACGAAACGCTCAGAGTGCATGTACACCACTTTAGCGTTCGGGTTGTTATCAACAATC
GCGTTACCCACCGCATGCAGCAAGTGCGTTTTACCCAAACCGGTGCCGCCATACAAAAAGAGGGGGTTAT
ACGCCGCACCTGGGTTATCAGAGACTTGGCGAGCCGCGGCCAGACCTAACTGGTTAGATTTACCTTCCAC
GAAGTTGTTGAACTTGTGTTTCGGGTTCACATTTGAGCGGTGAGTAATATCAGCCGCAGCACTGTCATCA
TCCCAGGTTTTATGGATAGGTTTACGCTGCGCCAATTGCGCAGGCGCCGACGATTCCGCCGCGACATCCG
CAGCCGTACGTACAGGCGCGGGTTTTGGCGCCACCACAGGGCGGCTCCCCACTTCAAAGCGCAAATTAGG
CACATCATTGCCACTGAATTCCATCAGCAGACGATTGATGTTATTGAGGTACTTATCGCGTACCCAATCC
AACACAAAGCGGTTCGGGGCGAATAAAGTGAGAGTATTGTCATTGAGCTCCGCTTGAAGCGGACGCACCC
ACATACTGAATTCTGCGGCAGGTAGCTCTTCCTGAAGCCGTTGCAAACATTGCAACCATAGCGAAGATGA
CACGATTCCCTCACTCAAAAATCAACGATCGGTAAAGAGGAACAATTCTACCTGTTGATAACTCAGATCG
CCAGCGCTGGATCGTCGATCCAGTGAATAAGATCTAAGTTATTCACATTATTTTTCGACCGATAACTAAG
ATCCTCACACATTTTGCCCGTGCTACCCACATAAAGATCCACATATCTCAAGATCTTTAGTAGTTATCCC
CATGTTTTTGATTTTGATCAGTTATTGTTAATAACTACTGGTTATTTCTTTTAATGATTTAATTGCCAGT
AGGATATAAACATAAATTATACAGGAGTCACACAATGAAACACTGGTTTAACATCGCTCTGGCTGCCCTA
GCCCTTTCTTCTGCCACCGTTCAGGCAGCTACCGAGGTGAAAGTCGGCATGTCGGGCCGTTATTTCCCCT
TCACCTTCGTGAAACAAGACGAGCTGCAAGGCTTTGAAGTGGATGTGTGGAATGAAATTGGTAAACGTAA
TGATTATAAGGTCGAGTTTGTTACTGCGAACTTCTCCGGTTTGCTTGGCCTGCTCGAAACTGGGCGCATC
GACACCATTTCTAACCAAATCACTATCACAGATGCACGTAAGGCTAAATATCTATTCTCCGATCCGTATG
TGATTGATGGTGCACAAATTACGGTGCGTAAAGGCAATGAAGCGATTAAAGGCATTGACGATTTAGCGGG
CAAAACCGTTGCGGTTAATTTAGGTTCTAACTTTGAACAGCTCCTGCGCAACCATGATAAAGACGGCAAA
ATCAACATCAAAACCTACGATACCGGCATTGAACACGATGTGGCTTTAGGCCGTGCCGATGCGTTTGTGA
TGGATCGTCTGTCTGCGCTTGAGCTGATCGAAAAGACCGGTTTACCACTGCAACTCGCGGGTTCACCGTT
TGAAACTATCGAAAACGCGTGGCCATTTGTGAATAACGAAAAAGGTCAGCAACTGCAAGGTGAAGTCAAT
AAAGCGCTCGCCGCCATGCGTGCTGACGGTACATTAAGCCAAATCGCGCTCAAATGGTTCGGTACCGATA
TCTCGCAATAATTCTGCTTCACCAAGCTAGACTCTATTCTATAAAGGTGGGACTTTCCCACCTTTGATTA
TTTTAGGAAGGAAAGCAGATGGGTTTTGACTTTCACTACATGCTTGAGCTGCTGCCAATCTTGCTCAAAT
ATCTGGGTACGACTCTGGAAATGGCCAGCTGGGGGCTAGTTTTCGCGCTGATTTTGGCGCTGTTTCTAGC
CAATATTCGGGTATTCAAAGTGCCAGTGTTGGATCCCCTTAGCCAGCTCTACATCAGTTTTTTCCGCGGA
ACGCCGCTGCTTGTACAGTTATTTTTGCTCTACTACGGTTTACCGCAAGTCTTCCCCCTGTTGGTTGGGC
TTGATGCATTCAGCGCTGCGGTGATCGGTTTAACGCTACATTTTGCCGCTTACATGGCGGAAAGCATTCG
CGCCGCGATCATCGGTATTGATCGCAGCCAAATGGAAGCCAGCTTATCCGTCGGAATGACCACTTCTCAG
GCGATGCGCCGGATCATTTTGCCACAAGCCACACGCGTTGCTCTGCCTTCATTGATGAACTATTTCATTG
ATATGATCAAATCAACCTCCCTCGCCTTTACCCTTGGCGTGGCTGAGATCATGGCTAAAGCGCAGATGGA
AGCTTCATCCAGTTTCCGTTTTTTCGAAGCCTTCTTGGCGGTAGCCCTCATCTATTGGGTGGTGGTTTTG
GTGCTCACTCGCCTGCAATCTTGGGCAGAGCAGAAACTCAATAAGGCGTACGCACGATGATTAAATTGCA
GAATATCCACAAAAGGTTTGGTACCAGTGAAGTACTAAAAGGCATTGATCTTGAAATCCAACGCGGAGAG
ATCGTGGTCATCATCGGCTCCAGTGGCACAGGTAAATCCACTCTACTGCGCTGCGTGAACTTTCTTGAGC
AAGCCGATCAGGGCAGTATTCGTATTGATGAACTCACCGTCGATACCCAAAAACATACCAAAGCTGATGT
GCTGGCACTGCGCCGTAAAACCGGTTTTGTGTTTCAAAACTATGCGCTATTCGCTCATTTAACCGCGCGA
CAAAACATTGCAGAAGCCTTGATCACGGTACGCGGCTGGAAAAAAGCTCAAGCGCACCAACGAGCACAGC
AAATTCTCGATGATATCGGCCTTGGCGATAAAGGTGATAGCTATCCCGCAGCACTCTCTGGCGGCCAGCA
GCAACGGGTTGGGATTGGCCGCGCGATGGCGCTGCAACCTGAACTGCTGCTGTTCGATGAACCGACCTCC
GCCCTCGATCCTGAATGGGTGGGTGAAGTGCTGGCTCTTATGAAAAAATTGGCGACTCAACATCAAACCA
TGTTGGTGGTCACTCATGAGATGCAGTTTGCCAAAGAAGTCGCCGATCGGGTAATCTTTATGGCCGAAGG
AAAGATTGTCGAGCAAGGTTCTCCACAGGATATCTTTGACCATCCACAGGATCCGCGCTTAAGAAAATTC
CTCAATCAAGTCGGGATCCGTTAAGGATCCTTGAGATTTTGCGGTTTGTCCGTATAATCGGCCGACCGGA
AATAAAGCGGCAACCAGAATGAGCCAGCTCATTGAGTGAGTTCAGACTGGGGAAAACCCAATCATTGACA
CCTTTTGTGACAGTGATTACAATTCCGCCTCTTTGTTGAGAGGCGTCGGCGTCTTCAGTGAAGACCTTAA
TGCCCACGCCGGGTTAACCAAGAACCTAAAACTACTGATCAGTAAAGGTAACATCATGTCTAAACGCACT
TTTCAACCTTCAGTTCTGAAGCGCAAGCGTACTCACGGTTTCCGTGCTCGCATGGCGACTGCGAACGGTC
GTAAAGTTCTGAATGCACGTCGTGCAAAAGGCCGTAAGCGCCTGTCAAAATAATCTCGAATTATTTTGAG
TACGTACGCATTCAATCGGGAGTTACGTTTGTTAACTCCCGAACATTATCAAAAAGTCTTCCAGCAAGCT
CACAGTGCTGGTTCTCCTCATCTCACAATCATCGCTCGCGCTAATAACCTTTCTCATCCTCGTTTGGGAC
TCGCGGTTCCTAAAAAGCAGATCAAAACTGCCGTCGGCCGTAATCGATTCAAACGTATTTGCAGAGAAAG
CTTTCGCTTACATCAAAATCAACTGGCTAACAAAGATTTTGTTGTCATCGCCAAAAAGAGCGCGCAAGAT
TTGAGCAATGAAGAACTGTTTAACTTGCTTGGCAAACTATGGCAACGCCTCTCTCGCCCTTCTCGTGGTT
AGCCATTGGTATTGTAAAACTTTACCAGTGGTTTATTAGTCCACTTATCGGCCCACGCTGCCGATTCACT
CCTACTTGTTCCACGTATGCGATAGAAGCGCTGCGAGCTCACGGTTTTATAAAAGGATGTTGGTTATCCA
CCAAACGTCTATTAAAATGCCACCCTTTGAACGAAGGGGGCTTTGACCCCGTTCCACCAGTCCAAAAACA
AGACAGAGATAAATAACGATGGATTCTCAACGTAATATCTTGTTAATCGCTCTGGCGCTGGTTTCTTTCC
TACTGTTTCAACAATGGCAAGTAGCGAAGAACCCTGCACCGCAAGCGACACAGCAGGCCCAATCCACAGG
CGCAGCTCCTGCTCCTTCATTTTCCGATGAGTTAGATCCAACGCCTGCACAAAATGTGGCGGCGAAGGCC
AAGACCATTACCGTCTCAACCGATGTACTGACTCTGTCTATTGATACGCTCGGCGGCGATGTGGTTAGCG
CAAAACTGAATCAATACTCAGAAGAGCTCAATTCGCCTGAGTCTTTTGTCTTGTTGCAAAACACCCAAGG
CCATCAGTTTATTGCTCAAAGTGGTTTAGTCGGCCCACAAGGCATTGACGTCACTAGCAATAATCGTCCC
GCTTACCAAGTGAGTGCCGATAGTTTCACTCTGGCCGAAGGCCAAGATGAACTGCGCATTCCTATGACCT
ATCAAGCCAATGGCATTGACTACACGAAAACCTTCATTCTTAAGCGTGGTAGCTACGCCGTGGATGTGGT
GTTTGACGTCGCCAATAACTCAGGTAGCGAAGCCACACTAGGTATGTATGCTCACCTGCGCCAAAATCTG
CTGGATTCTGGTGGCAACCTCGCCATGCCAACTTACCGTGGTGGTGCTTACTCAACCAGCGATGTGCGTT
ACAAGAAGTACAGCTTCGACGACATGAAAGATCGCAACCTCAGTGCACCAAACGATGTGACGGTAAACTG
GGTCGCGATGATCCAGCACTACTTCGCTTCAGCATGGATCCCACGTGATGAGCCGCAAGCACAGCTTTAC
TCACGCGTTATCAATAATTTAGGTGATATGGGTATCCGTACACCAAACAAAACCATTGCCAACGGTGATA
AAGCAGAGTTTGAAGCAACCTTATGGGTAGGCCCAAAACTGCAAGACCAAATGGCTGCAACAGCGCCTAA
TCTTGATCTGGTGGTTGATTATGGTTGGTTGTGGTTCATTGCTAAGCCACTGCACTGGTTGCTGTCTGTG
ATTCAGACCTTTGTTGGCAACTGGGGTGTGGCCATCATCTGCTTAACCTTTATTGTTCGTGGTGCGATGT
ACCCACTGACCAAAGCACAGTACACCTCAATGGCGAAAATGCGCATGCTGCAACCAAAACTGCAAGCGAT
GCGTGAGCGGATTGGCGATGATCGCCAGCGCATGAGCCAAGAGATGATGGAGCTGTATAAGAAAGAGAAA
GTAAACCCACTGGGTGGCTGTCTCCCTATCCTTCTGCAAATGCCGATTTTCATTGCGCTGTACTGGGCAC
TGATGGAGTCGGTAGAGCTGCGTCACTCTCCATTCTTTGGTTGGATTCATGACTTGTCCGCGCAAGATCC
TTACTACATCTTGCCACTGCTGATGGGTGCGAGCATGTTCGTTATCCAGAAGATGAGCCCGACCACGATC
ACCGATCCAATGCAACAGAAGATCATGACCTTCATGCCAGTGATGTTCACTTTCTTCTTCCTGTGGTTCC
CATCAGGCTTGGTTCTGTACTGGTTGGTGTCGAACATCGTAACGCTCATCCAGCAAACGCTGATCTACAA
AGCGCTAGAGAAAAAAGGCTTACACTCCAAGTAAGTTTGATTGAGTAATAAAGAGGCGGCCAAAAGGTCG
CCTTTTTGTTGGCTGCTGATTACAATGGCGCTAATTCAATCCTGTTCAGGTAACACTATGACAACAGATA
CCATTGTCGCGCAAGCTACGGCACTCGGCCGTGGTGGTGTCGGCATTATCCGTGTATCAGGCCCACTGGC
TGCCCACGTCGCGCAGACAGTCACTGGACGCACGCTCAGACCCCGCTATGCCGAATACTTGCCTTTCACC
GATGAAGATGGCCAACAGCTCGATCAAGGCATTGCGCTGTTTTTCCCCAATCCTCATTCATTTACCGGTG
AAGATGTGCTTGAGCTGCAAGGTCACGGTGGCCCGGTCGTCATGGATATGCTGATCCGCCGTATTTTGCA
GATTAAAGGAGTGCGCCCAGCCCGTCCCGGTGAATTCTCAGAACGCGCTTTCCTCAATGACAAGATGGAT
TTAACCCAAGCGGAAGCCATCGCAGACCTGATTGATGCCAGCTCTGAGCAAGCCGCGAAATCCGCGCTGC
AATCACTGCAAGGCGAGTTTTCTAAACGCATCCATACCTTGGTGGAATCGCTGATTCACCTGCGCATCTA
TGTTGAAGCCGCAATTGATTTCCCAGAAGAAGAGATCGATTTTCTGGCCGATGGTAAGGTTTCCGCTGAT
CTGCAAACCATCATAGATAATCTTGCCGCAGTGCGCCGTGAAGCCAACCAAGGTGCCATTATGCGCGAAG
GGATGAAGGTGGTGATTGCTGGGCGTCCTAACGCGGGTAAATCGAGCCTACTCAATGCGCTTTCGGGGAA
AGAGTCTGCCATCGTCACCGACATTGCCGGTACCACCCGTGATGTTCTGCGTGAGCATATCCATATTGAT
GGGATGCCGCTGCACATCATCGATACCGCGGGACTACGAGACGCTTCTGATGCGGTAGAAAAAATTGGTA
TTGAGCGCGCGTGGGAAGAGATCCGCCAAGCCGATCGCGTACTGTTTATGGTCGATGGCACCACCACAGA
GGCCACCGATCCACAGGACATCTGGCCTGACTTTGTTGACAAACTGCCAGAGAATATTGGGATCACTGTG
ATCCGTAATAAAGCCGATCAAACCGGTGAACCACTTGGGATCTGCCATGTTAATCAACCCACCTTGATCC
GCCTATCAGCCAAAACAGGCCAAGGGGTCGATGCCTTGCGTCAGCACCTCAAAGAGTGCATGGGTTTTTC
AGGCAATCAGGAAGGTGGCTTCATGGCACGCCGCCGTCATCTCGATGCCCTAGAGCGAGCCGCAGAGCAC
TTAGCGATTGGCCAGCAACAACTTGAAGGCTATATGGCCGGAGAAATCCTCGCCGAAGAGCTGCGTATAG
CCCAGCAACACCTTAACGAAATTACGGGCGAGTTCAGCTCCGATGATCTGCTTGGCCGCATTTTTTCATC
ATTCTGTATTGGGAAATAGAGTAACGCTATGATTCATATCATTACTGGCAGCACCCTAGGCGGTGCGGAA
TATGTGGGTGACCACCTGAGTGATTTACTGCAAGAACAAGGCTTTGACACCAAAATTCACAACCAGCCCA
ACATGAGTGAGATCCCTGCTAAAGGGACTTGGCTGATCATCACCTCAACCCATGGGGCTGGTGAGTACCC
GGATAATATCCAGCCCTTTATTCAAGCTCTGCAGAATACACCACCGAATACCTCTGCACTACGTTATGCC
GTGGTCGCGATTGGTGATTCAAGCTACGATACTTTCTGCGCGGCAGGTAAACATGCCTATCAGCTGCTGG
GGGATATTGGTGCTAAACCTCTGGCCAACTGCTTTACCATCGATGTACAAGAACACCCAGTGCCTGAAGA
TGCCGCTGAAGCTTGGCTCAAACGCGTCATCAATCGCTTCTAAATAATGACCTATTCCATGCAGAGCGGC
TTAATGCCGCTCTTTTTTTTGGATTGTGGATAAATTTAACGGTAGTGAAAAAATTGATTGATGCTTTTTC
AATCAAATCTCATGTGGATAACTATACGATTATCCGGTGATCTTCCTATAGTTATCCATATAACAAGTTT
TAGATCCCAAGGTGGCTGTGTATAACATAGGTTTTTGATCCCAGCTAATCCTTGAACAGATCAGTGGTTG
ATCACACGATCTGATCCTTCTGAATCGCATGATCTTGTTGATCATTTTTCACTTATCCACAAAGATCCTG
CTCCTTAATAGTAGCTCTAATAAAAAGATCTCTATATAGATCTTTATATATATTTAATGACCCTCCTTGA
TCGAAAAAACAGGAAAGCGATTTTCTAGCCAACCGAAAGAGGTTAGAATACGCCTCTTTTGTTAACCCAT
AGTCTCGATGAATACCTGAGGTCGTTCATGCTTTATCACGAAACATTTGACGTCATTGTGGTTGGTGGCG
GTCACGCAGGAACGGAAGCCGCTCTCGCTGCAGCACGTACAGGACAGCGTACGTTACTTCTTACCCACAA
TATTGACACCCTAGGCCAAATGTCCTGTAACCCTGCCATTGGTGGGATCGGTAAAGGTCATTTAGTCAAA
GAAGTGGATGCAATGGGCGGTTTGATGGCGCAAGCTATCGATCACGCAGGTATTCAATTTCGTACACTGA
ACGCTTCAAAAGGGCCAGCCGTGCGTGCAACTCGTGCACAAGCCGATCGTGCTCTGTACAAAGCCTATGT
GCGTAATGTGTTAGAAAACACCCCGAATCTCACCCTGTTCCAACAAGCGGTAGATGATGTGATCGTCGAG
CATGATCATATTCGTGGTGTTGTGACTCAGATGGGCCTGAAATTTCATGCCAAAGCGGTAGTGTTAACCG
TCGGGACTTTCCTTGGCGGTAAGATCCATATCGGCCTTGAAAACTATGCTGGGGGTCGTGCTGGGGATCC
ACCATCGATCGCTTTGGCGCACCGACTGCGTGAACTGCCATTTCGTGTTGATCGCTTAAAAACCGGCACA
CCACCACGTATCGATGCCAATAGCGTTGATTTCTCGGTATTGGAAGCGCAGCACGGTGATAATCCGACCC
CAGTTTTTTCCTTCATGGGCAAGCGTGAGCACCATCCACGCCAAATTCCGTGTTACATCACGCACACCAA
TGAGCGCACCCATGATGTGATCCGCGCTAACCTTGATCGCAGCCCTATGTATGCCGGGATCATCGAAGGG
ATCGGCCCGCGTTACTGTCCATCGATCGAAGATAAAGTGATGCGTTTTGCCGATAAAGACAGTCACCAAA
TTTTTATTGAGCCAGAGGGTTTAACCACCACTGAACTCTATCCGAACGGCATTTCCACCAGCTTGCCATT
TGACGTGCAAGTGCAGATCGTACGTTCAATGAAAGGTTTTGAGAACGCACATATCGTTCGTCCGGGTTAC
GCGATTGAATACGACTTCTTCGATCCACGTGATTTGAAGCAAACGTATGAAACCAAATATATCCATGGTT
TGTTCTTTGCAGGACAAATCAACGGTACTACAGGTTACGAAGAAGCCGCTGCGCAAGGCTTGATGGCGGG
TCTGAACGCCAGCTTGTACAGCCAAGACAAAGAAGGCTGGAGTCCACGTCGCGATCAGGCGTACATGGGC
GTGTTGATCGACGATCTTTCGACCATGGGCACTAAAGAACCTTACCGTATGTTCACTTCGCGTGCGGAAT
ATCGTCTGCTGCTGCGTGAAGACAACGCTGATCTGCGTTTGACCGAAAAAGCGCGTGAGCTTGGCCTTGT
GGATGATGCGCGTTGGGCACGTTTCAACCAAAAAATCGACAACATGGCCAAAGAGCGTCAACGCTTACAA
GAAACTTGGATGAATCCAAACTCGGTTGGCGTCGAACAGCTCAATACCCTGCTGAAAACGCCGATGTCGC
GTGAAGCCAGTGGTGAAGACTTACTGCGTCGCCCTGAAATGACCTATGAGCTGCTGACCACTTTGCCGGC
TTTTGCCCCTGCTTTGGAAGATGCAGAAGCCGCCGAACAGGTAGAGATTCAAGTTAAATACGATGGCTAC
ATTCAGCGCCAGCAAGATGAAATTGAAAAATCGCTGCGCCATGAACATACCAAGCTGCCAGCTGAGCTTG
ATTATAAGCAAGTCAAAGGTCTTTCAAACGAGGTGGTATTGAAGCTCAATGCGGCTAAACCAGAAACCAT
TGGAATTGCATCACGTATTTCAGGTATCACGCCTGCGGCGATTTCTATTTTGCTGGTTCACCTGAAAAAA
CACGGCATGCTGAAAAAGGGAGAAGCGGCGTAATGAATCCGTTACGAGTCAAACTCGACGCCTTGATCAG
CAAAACCAGCTTAACGGTGACAGAGCAGCAACGTGAGCAGCTCGTTGGGTATGTGCAGCTGCTCGACAAA
TGGAACAAAGCTTATAACCTCACTTCCGTGCGGGATCCGATGGAAATGTTGGTGAAACACATTCTTGATA
GTTTGGTGGTCAGTCCGCATCTTGTCGGTGAGCGCTTTATTGATGTGGGTTCTGGGCCTGGATTGCCTGG
TATTCCGCTTGCGATCATGCACCCAGATAAAGAGTTTGTGCTGCTCGATAGTCTTGGTAAACGGATCCGT
TTTCTAAAACAGGTGATCCACGATCTCAAGATCAACAATGTGTTACCCGTGCAGAGTCGAGTGGAAGAGT
TTGATCCTGAATCCGGTTTTGATGGCGTATTAAGTCGCGCTTTTGCGTCGATGACCGACATGGTCAACTG
GTGTCAGCATCTACCAAAACCGAATGCTGGGGTATTTTTAGCCCTCAAAGGAGTACGGCCTGATGATGAA
ATCACCCTACTCCCTGAGTGGTGTTCTGTGACCGATATCAAAGCTTTGCAAGTTCCTGAGTTGGAAGGTG
AGCGTCATCTTGTAATCTTATCGCGCAAGGGATAACAGCGAGGCATACCGTGGGTAAAATCGTAGCAATC
GCCAATCAGAAAGGCGGAGTTGGGAAAACAACAACTTGTATCAATCTGGCCGCCTCTATGGCCGCCACCA
AACGTAAAGTACTGGTGGTCGATCTTGACCCACAAGGTAATGCCACTATGGCTAGTGGCGTCGATAAATA
TCAGGTTGACTCCACGGCTTATGAGCTTTTGGTTGAAGATGCGCCGTTTGACCAAGTGGTATGTCGCAAA
ACCACTGGTCACTATGACTTGATTGCCGCCAATGGCGATGTCACTGCGGCTGAAATCAAACTGATGGAAG
TGTTTGCCCGTGAAGTGCGCTTGAAAAACGCACTCGCCTCAGTGCGTGATAACTATGATTTCATCTTTAT
TGATTGTCCGCCTTCTTTAAACCTTCTTACAATCAACGCCATGGCAGCCGCCGATTCCGTGTTGGTTCCT
ATGCAATGTGAGTATTTTGCGTTGGAAGGCTTAACCGCGTTAATGGATACGATCAGCAAACTGGCCGCCG
TGGTTAACGATAACCTCAAAATTGAAGGTATCTTGCGTACCATGTACGACCCACGTAACCGCTTGGCCAA
TGAAGTTTCTGATCAATTGAAAAAGCACTTTGGTAGTAAAGTGTATCGTACGGTTATTCCACGTAATGTC
CGACTGGCCGAAGCGCCAAGTCATGGTAAACCAGCGATGTATTACGATAAGCAATCGGCCGGGGCTAAGG
CCTATTTAGCGTTAGCTGGTGAGATGTTACGTCGCGAAGAGATTCCCGCATAAAACAACAACTATAGGAA
TTCGTTTACATGACTAAACGTGGTTTAGGAAAAGGGCTGGATGCACTACTCGCGACCAGTTCATTGGCTC
GCGAAAAGCAGCAAGTTGCTTCACTCAGTCAGTCGATGTCGGCGGAAGGTGAGTTGGCGGATCTTTCCAT
CTCTAATCTCAAGCCCGGTATTTATCAGCCACGTAAAGATCTTTCCCCAGAAGCTCTGGAAGAGTTGGCG
GCATCCATTCAGTCTCAAGGTATTATCCAGCCGATTGTCGTGCGTCATCTGCCCACCGGAGGATATGAGA
TCATTGCGGGGGAACGTCGTTGGCGTGCCGCCAAACAAGCGGGGTTAAAGCAAGTGCCCTGTTTGATCAA
GCAAGTGGAAGATCGTGGTGCGATCGCCATGGCATTGATCGAGAACATTCAGCGCGAAGATCTGAATGCG
ATGGAAGAGGCACAAGCGCTAGAGCGTTTACAAAACGAATTTAATCTTACCCATCAGCAGGTTGCGGAAG
TGATCGGCAAGTCACGCACGACTGTGACCAATCTGCTGCGTTTGAACCAATTGAGCGATGACGTAAAGCG
CTTATTGGAGACCAAACAGTTGGAAATGGGCCATGCTCGTGCTCTTCTGATGTTAGAAGGTGAACAGCAA
GTGGAAATTGCGCAGCAAGTGGCGAAGAAGCAACTGACCGTTCGTCAAACTGAGCAACTTGTAAAAAAAT
GTTTATCTGACCCATCTGACGCAAAAAACGTGTCAGAAGACCTAGAAATACAACAATTGTCACAAAATTT
AAGTGAGAAATTAGCAGCAAAAGTCTCTATAGTGAGAACCCCAAACGGTAAATCGAAAGTGACGATTAGT
CTTGATGAGCCTCACAAATTAGAGCTACTGATTGCCAAGCTGCAAAACTAAGTGAGATAATTGATTTAAA
TCAATTGTGGTAAATCACATTGTTTATGCGAAAGTTGTCGGATTGTATGCAAAATTGTAACTTTTTGCGG
TGTTTTCATTGCAATCAGTTGATGCCACCGTATAATTTTCGCCAATTTCCCAGTCCGAAAAAGCGGTTCG
AGCTGTGGTGATTACTAGAGGTAAGAATACATGGTAGCTGTGCTAGCGAGGCAAGGACGAGAGCTTGCAA
AGCGATTGTTATTGATCCAGTTCAGTGCAGTTATGGTTGCGGCAGCTGTGTTTGCAGTGGCGGTAAATGG
TGATTGGGGGCTTTCAGCCTTAGTCGGTGGTGGCATTTTTGTCATTGCTAACGCTGTTTTTGCGGGTTGT
GCTTTCCTGTTTGCAGGGGCGCGCGCGTTAAAAATGGTCGCCATCTCGTTTTATACGGGTGAAGCGCTGA
AAATTCTCATCACTATCGTCCTGTTTTCCGTTGCCTACATGTATATGCAGTTGGAACTTGTTCCACTGAA
GCTAACCTATTTGCTGGCTCTAGGTATCAATATCTGTGCGCCAGTGCTATTCATTAACAACAAAAAATAG
GATGAGTTATGGCTGCGCCAGGTGAAGCGCTCACACCTTCCAGTTATATCACTCACCACCTTACTAACCT
TTCAACTTACAAGTTGGGGCTAGTGGCGGAAGAGTCGAGTTTCTGGAATGTACACATCGATAGCCTGTTC
TTCTCTGTTTTAACTGGACTGATATTCCTTGGAGTATTCCGTGCAGTAGCCAGAAAAGCGACAGCGGGTG
TTCCGGGTAAGCTGCAGTGTGCTGTTGAGATGGTGGTAGAGTTCGTTGACAAAAACGTCAAAGACACTTT
CCATGGTCGCAATCCACTAATTGCTCCTTTGGCACTCACTATCTTTTGTTGGGTATTTTTAATGAACTTG
ATGGACCTTGTGCCTATCGATTTCTTACCTTACCCAGCACAGCATTGGCTTGGTATCCCTTACCTAAAAG
TGGTGCCGTCAGCTGATGTGAATATCACCATGGCTATGGCTCTAGGCGTATTTGCTCTGATGATTTACTA
CAGCATCAAAGTGAAAGGTCTGGGCGGGTTTGCAAAAGAGTTGGCACTACACCCGTTTAATCACTGGATC
ATGATTCCGTTCAACCTATTGATTGAAGTTGTTTCGCTGCTGGCGAAACCGCTATCACTCGGTATGCGTC
TGTTCGGTAACATGTTTGCAGGTGAAGTAGTGTTTATTCTTTGTGCGGCTATGCTGCCATGGTACCTGCA
ATGGATGGGATCCCTACCTTGGGCTATCTTCCATATCTTGGTTATTTTGATCCAATCGTTTGTATTTATG
ATGTTGACCATTGTGTATATGTCAATGGCTCATGAAGATAACGATCATTAATAAATTGAATTTTTAATAC
CCATTGAATCTTTGGAGAAATTAGATGGAAACTGTATTGAGCTTCTCTGCAATCGCTGTAGCTATTATTG
TTGGTCTATGTGCGGTTGGTACTGCGATTGGTTTCGCTGTATTAGGCGGAAAGTTTTTGGAAGGCGCTGC
GCGTCAACCTGAAATGGCTCCTATGCTGCAAGTTAAGATGTTCATCATCGCAGGTCTGCTGGACGCGGTT
CCAATGATCGGTATCGTAATCGCTCTGCTATTCACATTCGCAAACCCATTCGTTGGTCAGCTAGCTGGTT
AATCAAGCTTTGTCCTGACAAATCGATAAGATTTGTCGTTGATTAACACTAAGTCCACTTTAGGGGGTAG
CTGTTGTGAATATGAACGCAACTCTGCTAGGTCAAGCAATTTCCTTTGGTATGTTTGTGTGGTTCTGCAT
GAAATATGTGTGGCCGCCGATTATCAAAGCGATTGAAGATCGTCAGAAGAAAATTGCTGATGGTTTGCAA
GCCGCTGAGCGTGCAAAGAAAGATCTAGACCTGGCACAAGCTAATGCTTCAGATCAATTGAAAGAAGCAA
AACGCACAGCAACTGAGCTCATTGAGCAAGCGAATAAACGTAAAGCACAAATCATCGACGAAGCACGTGA
GGAAGCTCAGGCAGAACGCCAGAAAATCCTGACTCAAGCCGAAGCGGAGATTGAAGCAGAACGTAACCGT
GCTCGCGATGAGCTGCGTAAACAGGTTGCAACTCTGGCAATTGCTGGTGCTGAGAAAATTCTTGAGCGTT
CAATCGATAAAGATACGCACAAAGATATTCTCGACAACATTACTGCAAAACTTTAACGGAGGGGGCGCAT
ATGTCGGATTTGACTACAATCGCACGCCCCTACGCTAAAGCAGCCTTTGATTTTGCGGTAGAAAAACAGC
AACTTGGCCATTGGAGCCAGATGCTTGCTTTCACCGCTGAAGTCGCAAAAAACGAACAAATGCACGAGCT
GTTAACCAGCTCGGGCTCAGCTAATAAATTGGCTGAGATTTTTATTGCAGTTTGTGGCGAACAGCTTGAT
GGTCATGGCCAAAACCTGATTAAGGTAATGGCAGAAAATGGTCGTCTGTTGGCGATTCCTGCGCTTTATG
AGCACTTTGCTGTGCTAAAGCAGGAACATGAGAAGAAAGTAGATGTGGAAGTGATTTCCGCTACTGAACT
CAGTGAACAACAGCGTTCAGAAATTGGCAGCAAGCTTGAGCAGCGTTTAGAGCGCAAAGTTCAGCTGAAT
TGCAGTGTAGATGAGACTCTGCTTGGCGGAGTTATTATTCGAGCCGGAGACTTAGTCATCGATAACTCAG
CACGCGGACGTTTGAAGCGTCTGAGCGATGCATTGCAGTCTTGATGGGGATTGGAGCATGCAACTTAATT
CCACGGAAATTAGCGATCTGATCAAACAACGTATTGAATCTTTCAACGTTGTTAGTGAAGCTCGCAACGA
AGGTACTATCGTATCGGTAAGCGACGGTATCATTCGTATTCACGGCCTTGCAGATGTTATGCAAGGTGAA
ATGATTGAATTACCGGGCAACCGTTATGCACTGGCACTGAACCTTGAGCGTGACTCGGTCGGTGCGGTAG
TAATGGGTCCATACGCGGATCTGCGTGAAGGCATGAAAGTAACAGGTACTGGCCGTATTTTGGAAGTTCC
TGTTGGTCCTGAGCTGCTAGGTCGTGTAGTTAACACTCTGGGTGAGCCGATTGATGGTAAAGGCCCAATC
GGTGCAAAACAGACTTCACCAGTTGAAGTGATCGCACCGGGTGTTATCGATCGTAAGTCGGTTGATCAAC
CTGTTCAAACTGGTTACAAATCAGTGGACTCGATGATTCCAATCGGCCGTGGCCAGCGTGAGCTGATCAT
CGGTGACCGTCAAACAGGTAAAACTGCGTTGGCGATTGATGCGATCATCAACCAGAAAAACTCTGGTATT
TACTCTATCTATGTTGCTATCGGCCAGAAAGCGTCAACCATTGCGAACGTAGTTCGTAAATTGGAAGAGC
ACGGCGCACTGAAAAACACCATTGTTGTGGTGGCTTCAGCGTCTGAATCTGCTGCACTGCAATACCTCGC
GCCTTACTCAGGCTGTGCGATGGGTGAATACTTCCGCGATCGCGGTGAAGATGCGCTGATTGTATACGAT
GACCTGTCTAAACAGGCTGTTGCTTACCGTCAAATCTCACTGCTTCTGCGTCGTCCACCAGGCCGTGAAG
CTTTCCCTGGCGACGTTTTCTACCTCCACTCTCGTCTACTAGAGCGTGCCGCTCGTGTAAACGAAGAGTA
CGTAGAGCGTTTCACCAAGGGTGAAGTGAAAGGTAAGACCGGTTCTCTAACCGCTCTGCCAATCATCGAA
ACTCAAGCTGGTGACGTATCGGCATTCGTACCGACCAACGTAATCTCGATCACTGATGGTCAGATCTTCC
TACAAACTGAACTGTTCAACGCGGGCGTACGTCCAGCGGTTGACCCAGGTATCTCAGTTTCTCGTGTAGG
TGGTGCAGCGCAAACCAAGATCGTTAAGAAGCTCTCTGGTGGTATCCGTACTGCTCTGGCTGCTTACCGT
GAATTGGCGGCGTTTGCTCAGTTCTCTTCGGATCTGGATGAAGCGACCAAGCGTCAGCTGACTCACGGTC
AGAAAGTGACTGAACTGATGAAGCAGAAACAGTATGCACCAATGTCTGTCTTTGATCAGGCTCTGGTGAT
CTTTGCTGCGGAACGTGGCTATCTGACAGACGTAGAACTGAACAAGGTTCTCGACTTCGAAGCTGCTCTA
CTATCGTATGCTCGTGCTCATTACGCTGAATTGGCAGCGCAAATCGACAAGACGGGTGCTTACAACGATG
AGATCGAAGCTCAGCTGAAGAAGCTGGTTGACGATTTCAAAGCAACCCAAACTTGGTAATGAGGTCGGTG
GCAGTTTCTGCCACCAACTAACGGAGAGTAACGATGGCCGGCGCAAAAGAGATACGTACTAAGATCGGGA
GTGTGAAAAGCACTCAGAAGATTACGAAAGCGATGGAAATGGTGGCTGCTTCAAAAATGCGTCGTTCACA
GGACGCTATGGAGTCATCACGCCCTTACGCACAAACAATACGTAAAGTGATCGGTCATGTCGCCAACGCA
AGTCTAGAGTATCGTCATCCGTATCTAGAAGAGCGTGAAGCGAAGCGAGTTGGTTACATCATTATTTCTA
CAGACCGCGGTTTGTGTGGTGGTTTGAACATTAACTTGTTCAAAAAAGCCATCACAGATATGCAAACTTG
GAAAGAGAAAGGTGCGCAGATTGAGCTGGCGATTATCGGCTCAAAAGCGACCGCTTTTTTCAACAACAGC
GGCGCGAAAGTAGCGGCTCAGGTTTCTGGTTTGGGCGACAGCCCAAGCTTAGAAGATCTGATCGGTTCGG
TTGGCGTCATGCTGAAGAAATACGATAAAGGTGAGTTAGACCGCCTTTATCTGGTGTTCAACCAGTTTGT
GAACACCATGGTGCAAAAACCAAAGATCGATCAATTGCTACCTTTGCCAAAATCGGACAGCGAAGATATG
CAGCGTGATCACATGTGGGACTACATCTACGAGCCTGAACCAAAGCCTCTATTAGATGCGCTTTTACTGC
GCTTCATTGAGTCGCAGGTTTATCAAGGTGTTGTAGAAAACCTAGCGTGTGAGCAAGCAGCCCGAATGGT
TGCGATGAAAGCTGCTACCGATAACGCGAGCAACCTGATTGATGATTTACAACTTGTGTACAACAAAGCC
CGTCAGGCGGCGATTACACAAGAATTGTCGGAAATCGTAGGCGGCGCGGCTGCGGTTTAAGCTTAGGTAA
AACAAACAGTTTAGAGGATTAACGATGGCTACAGGTAAGATCGTACAGATCATCGGTGCGGTAGTCGACG
TAGAGTTCCCACAGAGCGAAGTACCAAGTGTTTACGATGCTCTGAATGTTGTGGATTCCAAAGAACGTCT
GGTTCTGGAAGTTCAACAGCAGCTAGGCGGTGGCGTGATTCGCGCTATCGTTATGGGTAGCTCGGATGGT
TTACGTCGTGGAATGACAGTACAAAACACTGGCGCTCCAATTTCAGTACCAGTAGGTACTAAAACCCTAG
GTCGTATCATGAACGTGCTTGGTGATGCGATTGACGAACGTGGCGACATTGGCGCAGAAGAGGTGTACTC
GATTCACCGTCCTGCTCCAAGCTACGAAGAACAGTCTAGTGCAACTGAACTTTTGGAAACGGGTGTTAAG
GTTATCGACCTGATCTGTCCGTTTGCGAAAGGCGGTAAAATCGGTCTGTTCGGTGGTGCGGGTGTAGGTA
AGACCGTTAACATGATGGAACTTATCAACAACATCGCGCTACAGCACTCAGGTTTGTCAGTATTTGCTGG
GGTAGGTGAGCGTACTCGTGAGGGTAACGACTTCTACCACGAAATGCAGGAAGCGGGCGTTGTAAACGTT
GAACAACCAGAACTGTCGAAAGTAGCGATGGTTTACGGTCAGATGAACGAGCCACCAGGCAACCGTCTGC
GTGTAGCACTGACTGGTCTGACTATGGCGGAAAAGTTCCGTGATGAAGGCCGTGACGTACTGCTGTTTAT
CGACAACATCTACCGTTACACCCTAGCGGGAACGGAAGTATCTGCTCTGCTTGGCCGTATGCCTTCAGCG
GTAGGTTACCAACCAACACTGGCTGAAGAGATGGGTGTTCTGCAAGAACGTATCACGTCAACCAAAAAAG
GTTCTATCACCTCTGTACAAGCGGTATACGTACCTGCGGATGACTTGACTGACCCATCACCAGCAACCAC
GTTTGCTCACTTGGATGCAACTGTGGTTCTGAACCGTAACATCGCCGCTATGGGTCTATACCCAGCGATC
GACCCACTGGATTCGACTTCACGTCAATTGGATCCACTGGTTGTTGGTCAAGAGCACTACGATGTGGCGC
GTGGCGTGCAAGCAACGCTACAACGCTATAAAGAGCTGAAAGACATCATCGCGATTCTAGGTATGGACGA
ACTGTCTGAAGCGGACAAGCAAGTCGTTGCTCGTGCGCGTAAGATCGAACGTTTCCTGACTCAGCCTTAC
CACGTAGCAGAAGTCTTTACTGGCGATCCAGGGGTATACGTACCTCTGAAAGAAACCCTGCGTGGTTTCA
AAGGTCTGCTGGCAGGTGACTACGATGACATTCCAGAGCAAGCGTTTATGTACTGCGGTACGATTGACGA
TGCTATCGAGAATGCGAAGAAGCTATAAGGCTGACTAGGAGGCGATATGGCAGCAATAACCTTTCATCTG
GACGTAGTGAGCGCAGAGAAAAAACTGTTCTCTGGCTTGGTTGAAACGTTTCAGGTGACCGGTAGCGAAG
GTGAGCTGGGTATTTTCCACGGCCATACACCGCTGCTGACCGCTATCAAGCCTGGTATGGTGCGTATTGT
GAAACTGCACGGCCACGAAGAGTACATTTATGTCTCAGGTGGTATTGTTGAGGTTCAGCCGGGCACAGCG
ACTGTGTTGGCCGATACCGCAATCCGTGGAGAAGATCTGGACGCAGCTAAGGCAGAAGAAGCCAAACGTC
GTGCGGAAGAGCGTATTCTCAACCAGCATGGCGATATGGACTTTGCACAAGCGGCCAGTGAACTGGCTAA
AGCCATCGCGCAGCTTCGCGTGATTGAATTGACCAAAAAGCGTCGTTAATCATGCTTACAAGCTGATAAA
AAGCCTGACCTATGTCAGGCTTTTTTGTCTCTTGTGCACCGCTTATCGGTAAGAGTGTGTGACGTTATGG
GATGTTTTTTGTCCCGTTATTGACTGATCACTAATAAATAAACGTGATTTTCTATGAAAATAATCGCTCT
TCTTATTTTCGAGATAATCGGCAATTAACTATTTTCAGTTTGCTGTTTAGAATACGACGCAGAAAAATGA
CTAGGTAGATAACAAATGAAATTCAGTACGGTAATTCTCGCGGCAGGGAAAGGAACTCGTATGCACTCCA
ATATGCCGAAGGTGCTGCATACATTGGCGGGTAAGCCTATGGTCAAACACGTCATTGATACGTGTAATAA
CCTAGGCGCGCAAAATATCCATCTGGTTTATGGCCATGGTGGCGACCAGATGCAGCAAGCTCTGGTGAAC
GAAAGCGTCAACTGGGTTTTGCAAGCGCAGCAACTGGGAACAGGGCACGCCGTAGATCAGGCCTCTCCCC
ATTTCCAAGATGATGAAAAAATCTTGGTGTTGTACGGGGATGTACCGCTGATTTCTGAAGACACTATTGA
AAGTTTACTTGAAGCACAGCCCACCGATGGCATTGCACTACTGACTGTTGTTTTGGAAGACCCTACAGGT
TACGGCCGTATCGTACGTAAACGTGGCCCTGTGGTGGCGATCGTTGAGCAGAAAGATGCCAGCGAAGAGC
AAAAGCTGATCAAAGAAGTCAACACTGGGGTGCTGGTGGCGACTGGTCGTGACCTTAAGCGTTGGTTGGC
AGGGCTAAACAACAATAACGCGCAAGGCGAATACTACCTGACTGACGTGATTGCGGCAGCGCATGATGAA
GGCCGTGCCGTCGAAGCGGTACATCCTTCACACTCAATCGAAGTGGAAGGGGTAAACGATCGCATTCAAT
TGGCGCGTCTTGAGCGTGCTTTCCAAGCGCGTCAGGCCAAGAAGCTGCTTGAGCAAGGTGTGATGCTGCG
CGATCCTGCACGTTTTGACCTGCGCGGAACACTGCAGTGCGGTTCGGATGTGGAAATCGATGTTAACGTG
ATTATTGAAGGCAATGTATCGATCGGTAATAACGTAGTGATTGGCGCGGGCTCAATTCTCAAAGATTGTG
AGATTGATGACAACACGGTGATCCGCCCATACAGCGTAATTGAAGGGGCGACGGTCGGTGAAAACTGTAC
AGTTGGGCCGTTTACTCGTCTACGTCCCGGAGCAGAGCTACGCGATGATGCGCATGTCGGCAACTTTGTG
GAGATGAAAAATGCTCGTCTTGGTGAAGGTTCAAAAGCCAATCACCTGACTTATCTTGGCGATGCTGAGA
TTGGCAAAGGCGTGAATGTGGGCGCTGGGGTGATCACCTGTAACTACGACGGTGCCAATAAGCACAAAAC
CGTGATTGGCGATGATGTGTTTGTGGGTTCTGATTGCCAGCTCGTAGCGCCTGTAACCATTGGTAACGGT
GCGACCATTGGTGCCGGTACAACCCTGACGAAGAATGTCGCTGAAGGTGAGTTAGTCATCACTCGTGCGC
CAGAGCGCAAAATTGCTGGCTGGCAGCGTCCGGCGAAAAAGAAATAATTGAACCGATTGAAAAAAGAGCC
GCATTCGCGGCTCTTTTTGTATTACTCAAGTACAGTTTATTCGTCACTGACCACGCGAGCATTGTCGGGG
GTGGTGAACTGTTCACGTAACTGACGGTTAGAGAGTATGTAACCTATCCACAACCCGCCTGTACACAACA
CAATCGCAATGCCTGTCACTGGCTGAGCTTGGCTGGCAAGCGCAGCCACTAGGGCGCTGGATAAACTGCT
GACACTGATCTGTAAGCTGTTTTGTAATCCGGCAGCGGTTGCTGGGCTTTGCTTAGCACTGGATAAAGCA
CGGTTGACCACTATCGGATACATGGCACCATTGGCCACCGCAATCAAGCAGAATGGAGCCAAGATTGGCC
AAATTGAGCTGAGCGTCCATTGTGAGGCGACAAAAATCATCGCCGCTGACAGGGTAAACAGCGCAATCAA
CTGTTTGAGCACCAGTTCATCACCGTATTTCTGAACCGCTTTCTTACCTAGGTAGCCACCCACCATAAAT
GCAATGGTTTGTGGAATAAAGCTCAGGCCAATGTCCCGTGCTTGATAACCAAGCTGCGCCATGATTTCCG
GCATCCCGGTCAGGTAGGCAAAAAACGCCGCCGATGCACAAGCAAACATCATCACATTGCCGAGATAGGT
TTTGCTTTTCAGTAAACCTTTAATATCTTGCGCGATAGAAGTGGTTTTTGGCTCAGCAATTTCATTGGTT
TGTAAGCCCGTACTCACCACCAACACAATACCCATCAAGGTTAAAGTCAAAAAGATGCTGTGCCAGCCAA
AGTAATCTGCCAGCAGTACACCCAGTTGCGGTGCTAGGGCTGGAGAGAGCGCTACCAGTGGCATGATGGT
CGCAAACAGCTGTTGGCTGGCTGAGCTTGGGTAACGCTTGATCACCATCGCCTGCCAAATGACCGCAGGC
GCGCACACCCCAATCGCTTGGATAAAACGCAGCAGTAGCAGTTGCCATACCGTTGAGCTAAACGCGAGTC
CGGCAGAGGCGAGGGTAAAAACGAGTAAGCCAGCAATCAGCGTATTACGATGGCCAAATTTGTCGGAAGC
TAAGCCCCACAGTAACTGGCCAAGCGCCATCCCCACTAAGAACACCGTCAGTGATAGAGCGATTTGTTCA
GGGCCGGTCGCAAAAGCGGTTTCCATCATTTTAAACGCAGGCAGATACATGTCGGTGGCAATAAAACCGA
GCATGGAGAGTGCCGAAAGGTAAACCAACTGGAAGAAAGATACTTTCATTTTTTCATGTCCATCAAAATT
ATTCACACATGTTTTTTTCAGTATCCGTTGGCGCCAACCAGGATTTTTCTGTAGTTACATTCTAGTTTTG
TCTTGTGATGAAGAGAAACGGCAAATTTTTCGGTTATCATGCAAAAAAATTGATAGGTAGGTGAGTGATG
TTTTCCAAATCCTCTTTGGAGATGTTGGATGCCGTAGCGCGTTTAGGCAGTTTTACTGCGGCAGCAGAGG
TGCTGCACAAAGTGCCTTCGGCGATCAGCTACAGTGTGCGCCAAATAGAGAGTGAACTGGGTGTGGTGCT
GTTTCGCCGTTTACCGCGTAAGGTCGAGCTAACCCCGGCTGGTGAGCTGTTTATGCTTGAGGCAAGGCAG
TTACTGCGCCAGATGGAGGAGATCCGCGCGCAAACCAAACGTGCTGCGCATGGTTGGCGTAAAACCTTGA
AGGTGACACTCGATAACGTAGTCAAGCTGGATAAGATGAAGCCGATGGTGGAAGCCTTCTACCAAACCTT
TGATTTCGCCGAGCTACAGATCAACATGGAAGTGTTCAACGGCTCGTGGGAAGCGATTGCACAAGGCCGC
GCCGATATCGTGATTGGCGCAACCGCAGCAGTACCAGTGGGTGGCGATTTTGAAGTGCGCGATATGGGCA
TTCTTGACTGGGCATTTGTGATGTCACCCAATCACCCCTGCGTGCGCGAGCAGAATTTGAGTGAAGAGTT
TATCAGTCAGTTTTTAGCCATCTGTTTGGATGATACCTCAAGCGTATTGCCCAAACGTCATACTGAACAC
TATCCTAAACAGCGCCGTTTGCTACTGCCAAACTGGTACAGCGCGATTGAAAGTTTAAAAAGTGGACTCG
GGGTCGGCTATATGCCAAGGCATATGGCGCAGCCGCTACTGGCCAGCGGTCAGTTGGTAGAGAAAGTGTT
GCCCGATGAAAAACTGCTTAGCCACTGCTGCCTAGTGTGGCGCAAAGACGATAATCATAAATTGATTGAG
TGGATGGTGAATTATCTGGGCAGTAGCGATCAACTTTACAGTGATTGGCTACAAGCTAAATAACCTAATA
ACAAGAGCCAGCGTTGCTGGCTCTTAAACGACGCTTCAGTGATAGACAAAACGGAAGGGTTATGGGCGCT
CAAAAATGGTCGCGATACCCTGACCTAAGCCGATACACATGGTAGCAAGGCCATATTTCGCATCTTTGGC
TTCCATCAAATTGATCAGCGTGGTTGAGATACGTGTACCCGAGCAACCCAGTGGATGACCGAGCGCTATC
GCGCCGCCATTGAGGTTGACCTTGTCATCCATCATATCCAGTAAGCCTAAGTCTTTAGCGCAAGGTAGAG
ATTGCGCGGCAAACGCTTCGTTCAATTCCACCACATCCATATCCTGCATGGTTAAACCCGCACGTTTGAG
CGCTTTATGGGTCGCAGGTACTGGGCCGTAACCCATGATCGAAGGATCGCAACCGGCCACGGCCATCGCT
TTAATGCGAGCGCGAATGGTTAAACCGAGTGCTTTGGCTTTCTGTTCACTCATCACCAACATCGCTGAAG
CACCATCCGAAAGTGCCGAAGAGGTTCCTGCAGTCACAGTTCCGTTGGCCGGATCGAATACGGGACGCAG
TTCAGCTAATCCCGCCACTGTGGTTTCCGGGCGGATCACTTCATCGTAATCTAGGGTAAACAGCGTACCA
TCGGCAGCATGCCCCTCGGTGGGCAGAATCTCGTTTTTAAAGCGACCTTCTAATGTTGCTGCATGAGCAC
GCGCATGAGAGCGCGCAGCGAACTCATCTTGCTGCTGACGGCTAATACCATGCAGCTTGCCGAGCATCTC
TGCGGTCAGTCCCATCATTCCCGCTGCTTTGGCCACGTTCTTAGACAGGCCCGGATGGAAATCAACGCCG
TGAGTCATTGGCACGTGGCCCATGTGCTCAACGCCTCCCACTAAACAGATCTCTGCATCGCCAACCATGA
TTGCGCGCGCCGCATCATGCAGTGCTTGCATGGACGATCCACACAAACGGTTGACGGTGACCGCGCCAAT
CTCAATTGGCAGACCCGCAAGCAGCGCTGCGTTACGCGCAACGTTAAAGCCTTGTTCAAGGGTTTGCTGC
ACACAGCCCCAATAAATGTCTTCAATCTCTTTTGGATTGACCTGTGGGTTGCGCGCCAGAATGCCTTTCA
TCAAATGTGCTGAAAGATCTTCCGCACGTTGGTGGCGAAACGCACCGCCTTTGGAGCGTCCCATCGGAGT
ACGTAGGCAATCAACAATCACTACTGTATTCATTTTGTTATTCCTTTTCTAAACCGATTTACAGGGCACT
GGCTTGCTGAGCGCTGTAGAAAGATGTTCCTTGTTGCGCCATGTTCTTCAGCAGTTGCGGTACTTGATAG
AGCGCGCCGAGGTCAGCGTATTTTTCCGCCATAGCCACATAGTTGGCGATGCCTATGGTATCTAGGTAAC
GAAATACACCACCACGGAACGGAGGGAAGCCAAGACCGTACACCAACGCCATGTCAGCTTCTTGCGCGGA
GGCGATGATCCCTTCTTCAAGACAGAGCACCACTTCATTAATCATCGGAATCATAGTGCGTTCGATAAGG
GTTTGTGGGTCAAAGTTTTGTGGTGCGCCGCATACAGGCGCAAGAATGGCGAGCACGTCATCGCTGAAGG
CTTTTTTCGGTTTGCCTTTTTTATCAACGGTGTACTGATAGAAGCCGCTGCCATTTTTCTGGCCAAATTT
TTTCGCTTCGTACAGGGCATCAATCGCTTCTCGGCCAGATTTGGCCATGCGAGTTGGGAAGCCTTCGGCC
ATCACTGCCTGAGCATGGTGTGCAGTATCAATGCCGACCACATCAAGCAAATACGCCGGGCCCATTGGCC
AGCCGAATTGACGCTCCATCACTTTGTCGATTTCGGTGAAGTTAGCACCATCACGCATCAGTAGGCTAAA
GCCTGCAAAGTAAGGGAAGAGTACGCGGTTAACGAAGAATCCTGGGCAGTCATTGACCACAATCGGTGAT
TTGCCCATTTTCGCCGCATAAGCCACCACTCGGTTGATGGTGTCTTCTGAGGTGTGTTCACCACGGATGA
TTTCCACCAAAGGCATGCGATGCACAGGGTTAAAGAAGTGCATACCGCAGAAGTTCTGTGGGCGCTTGAG
TGATTTGGCGAGCAGGTTAATGGGAATGGTCGAGGTGTTGGAGGTCAGAATCGTTTCTGCATCGACCAAT
CCTTCCACTTCGCTCAGTACCGCGGCTTTGACTTTCGGATTTTCCACCACGGCTTCGACAATCACGTCCG
CCTGATCAATCCCTGCGTAATGCAGAGAAGGGGTGATGGAAGCCAGAATACCAGCCATTTTGAATCCATC
GATCTTGCCGCGCTCTAACTGTTTGTTGAGGAGCTTGGCCGCTTCGGTCATGCCCAACTCTAAAGAGTGC
GGTGCGATGTCTTTCATCAGCACAGGTACGCCTTTGAGAGCCGATTGATACGCGATGCCCCCACCCATAA
TGCCCGCGCCGAGCACGGCGGCGTGTTGGGTGTCTTGGCTTGCCGCTTTCGCGGATTGTTTGGCTAAGCC
TTTGATGTATTGATCATTGAGGAAAATACCAACCAGTGCTTGCGCCTCGGTAGATTTTGCGAGCTTGATG
AAGTGTTTGCGCTCGATATCCAGCGCAGCATCGCGTGGTAAACGCGCCGCTTCTTCAATGGTCACGACAG
ATGTCATCGGTGCTGGATAGTGTTTGCCTGCCACTTGCGCCACCATGCCTTTTGCCATGGTAAAGCTCAT
CATGGCTTCCAGCTTGCTTAAAGTCAGCGCTGAGGTTTTCTGCTGACGGCGTTTTTGCCAATCCAGTTTT
TCTTCAATCGCTTGAGTCAAAGTGGTGATTGCGGAATCGATCAGTTTGTCGCTATCGACAATCGCATCCA
GTAATCCCACTTTTAAGGCTTCTTCCGCGCGGCACGCTTTACCTTGGGTGATGATTTCCATCGCGCTATC
AGCACCAATCAAACGTGGCAGACGCACGGTGCCGCCAAATCCCGGCATGATGCCCAGTTTGGTTTCAGGC
AAGCCAATGCTGGTGGTGGCATCACCAATCCGAAAATCGGTGGCGAGTACACATTCACAGCCGCCGCCAA
GTGTGTGGCCTTTTAACGCTGACAAGGTGGGGAAAGGTAAATCTTCCAACTTGTTAAAAATGCGATTGGC
AAACTGCAACCACTCATCCAATTCTGCTTCCGGTTTGGCAAATAGCCCGAGAAATTCGGTGATATCAGCG
CCGACGATAAAAGCCTCTTTATCTGAGCTGAGTAGGAGGCCTTTGACACTGGAATCGGCAGCGAGCGCAT
CTAACGCTTTATCGAGGGATTCCAGTGTGTGTAAATCCAGTTTGTTAACGGAAGCAGGAGCACAGAAAGA
GAGCTCGGCAATTCCATTAGCGAGTTGCTTTACCTGTAGGGTTTTGGCTTGGTAAATCATTGTCTATCTC
CGTGACATACAATCAGTGATTGTGTGAGAGAGCGGTTGTCATTTTTATGTTCTGGTTTGACCAGTTGCCT
AAGTTTGAACCTGAGATTAGCTAATTTCAATACATTTTTTAAACAAGTGTTTAACATTGTGCGTTAAGTC
GAGTCGAGCTTATGGTGAGGCCGTGTTACACTGGGCGCCTTTTTTATTGAGACCTGAGTTATGAATCTTC
ATCCCTACCTCATTCCCATGGCTTCTGTTCGGTTTGAAGAAGAGATTAAAAAGAGTCTGTTTATTACCTA
TTTGGCACATACGCCAGATCTTGCCAGTGCCAAAGCGTTTGTTGATGAGATTAAGCAGCGTCATGCGGAT
GCGAGACACAACTGCTGGGCGTTTGTGGCTGGGCGACCTGAAAACTCCATGCTGTGGGGATTGAGTGATG
ATGGTGAGCCATCCGGTACTGCGGGAAAACCCATCTTGGCTCAGCTCACGGGGTCTCATATCGGCGAAAT
TACGGCGGTAGTGACCCGTTATTATGGCGGTGTTCTATTGGGAACCGGTGGCTTAGTGAAAGCGTATGGT
GGCGGTGTGCAACAAGCGCTCAAGCGACTTCAAACTATTGAGAAAAAAATCACCACATCTGTGCACCTGA
CGCTAGACTACGCCATGATTCCATTACTCCATTCCATAATGGCGCAATTTTCTGCGACGGAAATGGAGGC
TCACTATAATGAACAAGTCGAAATGGTGGTGGAATTAGAGGCATTGCAATCAGATGCTTTCACACAAGCC
TTGATCAATAAAAGTGGCGCGAAAATACAGGTGAGTCGCTCACCACAACATAGTCAGAATTAGCGAGTCA
GCTCAAACCATAATGCAATTTCGTTCAATTATCCGTATTGTCGGGCTTTTGCTCGCTCTATTTAGCGTTT
CTATGCTTGCGCCTGCGTTGGTGGCTTTGATCTACCGCGATGGGGCAGGTGTGCCGTTTGTCTCAACCTT
TTTTGTATTACTGCTGTGTGGCGGCTTATTCTGGTTTCCGAACCGCCATCATAAACATGAACTCAAGGCA
CGGGATGGTTTTTTAATCGTCGTATTGTTCTGGACAGTAATCGGCAGCGCTGGCGCATTACCTTTTTTGC
TCGCAGCCGATCCCAACATTTCAGTCACCGATGCGTTTTTCGAATCCTTTTCGGCGTTAACGACCACGGG
GGCGACCGTGATTGTTGGCTTAGACGAACTCCCCAAAGCCATCCTTTTCTATCGCCAATTTTTGCAATGG
TTTGGTGGAATGGGGATCATCGTACTCGCCGTCGCGATTTTACCTGTACTTGGCATCGGTGGGATGCAGC
TTTATCGAGCGGAAATTCCCGGACCAGTCAAAGATACCAAAGTGACTCCAAGGATTGCAGAAACCGCCAA
AGCGCTTTGGTATATCTATTTAAGCTTAACCATCGCTTGCGCCAGCGCTTTCTGGTTAGCGGGAATGAGT
TTATTTGATGCGATTTGCCATAGCTTCTCGACCATCGCCATCGGCGGTTTCTCAACTCACGATGCCAGTA
TGGGGTATTTCGACAGTTATGCGATAAACCTCATCACCGTCGTTTTCTTACTGATCTCATCATGTAACTT
CACTTTGCATTATGCTGCTTTCGCAACGGGCGGTGTACACCCTAAGTACTATTGGCGCGATCCTGAGTTT
CGTGCATTTTTCGTCATCCAAGTTCTGCTGTTTGTGATCTGCTTTTCTGTGTTACTGAAACACCACTCTT
ACGACAGCTTTTATCAAGCCTTTGACCAAGCGCTGTTCCAAACCGTATCCATCTCAACCACAGCGGGTTT
TACCACCACAGGTTTTTCGGACTGGCCACTCTTTTTACCTGTGTTATTGCTCTTCTCCTCTTTTATAGGA
GGATGCGCAGGCTCAACGGGTGGCGGCATGAAAGTGATCCGTGTGTTGCTACTGACCCTACAAGGGGCTC
GGGAAATGAAGCGCTTAGTTCACCCTCGCGCCATCTACCCGATCAAACTTGGCGGCAGAGCACTCTCACA
GCGCGTCGTGGATGCGGTATGGGGCTTCTTCTCTGCTTATGCATTGGTGTTTGTCGTGTGTATGCTTGCA
CTCATCGCCACGGGAATGGATGAGCTGAGCGCATTTTCTGCTGTCGCCGCCACACTGAATAACTTGGGGC
CTGGCCTTGGGGAAGTTGCCGTACACTTTGCGGATGTGAATGACAAAGCTAAGTGGATTTTGATTGCGTC
CATGCTGTTTGGACGCTTAGAAATATTTACTCTATTGATTCTGCTTACGCCGACATTCTGGCGTAGTTAG
TGATAATACTAAGGAGAGAGCTGTGAAAGCGTTACTGTTGTACTCAAGCCAAGAAGGCCAAACGCGGAAA
ATTATCGAACGTATCGCTCAGCAGATGCCGGAGTACGATTGCGACATCCAAGATCTGCATCAGGTCCATG
AGATAGCGTTGGCGGATTATGAAAAAATCTTGATTGGTGCATCGATTCGTTACGGCCGCCTCAATGAAAA
GCTCTATCAATTTATTCAACGTCATGTCACGACGCTGACCAATAGCAAAGCCGCTTTCTTCTGCGTCAAT
CTCACCGCGAGAAAAGAAGATCAAGGAAAAGATACGCCAGAAGGGAGTGTCTATATTCAAACCTTCCTGA
AAAAGTCACCGTGGCAACCAGAGCGTATTGCCGTATTTGCTGGGGCACTGTATTACCCGCGTTACCGTTG
GTTCGACAAAATGATGATACGTTTGATCATGACCTTGACGGGGGGAGAAACGGATACCAGTAAAGAAGTG
GAGTACACCAATTGGGAAAAAGTCTCTCAATTTGGTGAACAATTCCGCAATTGGTAGAGAAAACCATCAC
TTTCAGGCCTTGGTGACTCTTTTTTCATCGAACAGTGAAAAACAGCGAAAAAAAACCAAAAAAACACTTG
TCAGTGTGAAGCAGATCTCTATAATGCGCCCTCACTGACACGGCAGACGCAGTAAGCGTTAGTAGTGATT
CAGTTCGGTGTTTTAGGTGGCGAAATCGCCAACGAAAATAAACTGAAAAAAGTGTTTAACACAACAGTTT
ATCTCGCTAAAATGGCCGCCTCTTCTGAAGCAGACCGCCAAGAAGAGCGCTCTTTAACAATATAAACCAA
TCAATCTGTGTGGGCACTCGTTGATGATAATCAAAAAAGATTTATCAATGAACTGAGTGACCATTTGAAT
GAGCAATCATTCAGCACAGTCAATTCACTATCGAAAGATAGTATCAGTATTCATTGAGCCGAAGCGAAAG
CTTCAAAAACTTTTAATTGAAGAGTTTGATCATGGCTCAGATTGAACGCTGGCGGCAGGCCTAACACATG
CAAGTCGAGCGGCAGCACAGAGGAACTTGTTCCTTGGGTGGCGAGCGGCGGACGGGTGAGTAATGCCTGG
GAAATTGCCCGGTAGAGGGGGATAACCATTGGAAACGATGGCTAATACCGCATAACCTCGCAAGAGCAAA
GCAGGGGACCTTCGGGCCTTGCGCTACCGGATATGCCCAGGTGGGATTAGCTAGTTGGTGAGGTAAGGGC
TCACCAAGGCGACGATCCCTAGCTGGTCTGAGAGGATGATCAGCCACACTGGAACTGAGACACGGTCCAG
ACTCCTACGGGAGGCAGCAGTGGGGAATATTGCACAATGGGCGCAAGCCTGATGCAGCCATGCCGCGTGT
ATGAAGAAGGCCTTCGGGTTGTAAAGTACTTTCAGTAGGGAGGAAGGTGGTTAAGTTAATACCTTAATCA
TTTGACGTTACCTACAGAAGAAGCACCGGCTAACTCCGTGCCAGCAGCCGCGGTAATACGGAGGGTGCAA
GCGTTAATCGGAATTACTGGGCGTAAAGCGCATGCAGGTGGTTTGTTAAGTCAGATGTGAAAGCCCTGGG
CTCAACCTAGGAATCGCATTTGAAACTGACAAGCTAGAGTACTGTAGAGGGGGGTAGAATTTCAGGTGTA
GCGGTGAAATGCGTAGAGATCTGAAGGAATACCGGTGGCGAAGGCGGCCCCCTGGACAGATACTGACACT
CAGATGCGAAAGCGTGGGGAGCAAACAGGATTAGATACCCTGGTAGTCCACGCCGTAAACGATGTCTACT
TGGAGGTTGTGCCCTAGAGGTGTGGCTTTCGGAGCTAACGCGTTAAGTAGACCGCCTGGGGAGTACGGTC
GCAAGATTAAAACTCAAATGAATTGACGGGGGCCCGCACAAGCGGTGGAGCATGTGGTTTAATTCGATGC
AACGCGAAGAACCTTACCTACTCTTGACATCCAGAGAATCTAGCGGAGACGCTGGAGTGCCTTCGGGAGC
TCTGAGACAGGTGCTGCATGGCTGTCGTCAGCTCGTGTTGTGAAATGTTGGGTTAAGTCCCGCAACGAGC
GCAACCCTTATCCTTGTTTGCCAGCACGTAATGGTGGGAACTCCAGGGAGACTGCCGGTGATAAACCGGA
GGAAGGTGGGGACGACGTCAAGTCATCATGGCCCTTACGAGTAGGGCTACACACGTGCTACAATGGCGTA
TACAGAGGGCAGCGATACCGCGAGGTGGAGCGAATCTCACAAAGTACGTCGTAGTCCGGATTGGAGTCTG
CAACTCGACTCCATGAAGTCGGAATCGCTAGTAATCGCAAATCAGAATGTTGCGGTGAATACGTTCCCGG
GCCTTGTACACACCGCCCGTCACACCATGGGAGTGGGCTGCAAAAGAAGCAGGTAGTTTAACCTCCGGGA
GGACGCTTGCCACTTTGTGGTTCATGACTGGGGTGAAGTCGTAACAAGGTAGCGCTAGGGGAACCTGGCG
CTGGATCACCTCCTTACACGATGGTTATCGTGATGAGTGTCCACACAGATTGATTCGGTTTAGATTAGAG
AAGAGTATCTTAGTGTCCCGTTCGTCTAGAGGCCTAGGACACCGCCCTTTCACGGCGGTAACAGGGGTTC
GACTCCCCTACGGGATACCACTTCCCTTGAGAAGTTAATGGGTCGTTAGCTCAGTGGTAGAGCAGTTGGC
TTTTAACCAATTGGTCATAGGTTCAAATCCTATACGACCCACCATTTCCTTCCTCCACAGGAAGTAAAAC
ATGTGGGCGATTAGCTCAGTTGGGAGAGCACCTGCCTTACAAGCAGGGGGTCACTGGTTCGAACCCGGTA
TCGCCCACCACTCTTTAAGCATTTTTGGAATACATTTCCAAACCACCCAACACTGCGTGGTTCAGATTTT
TGCCGCCGAAAGTCCTTAAAAAGTGGCTCTTAGTGATAAGAAGTACTTTGCTCTTTAACAATTTGGAAAG
CTGACAAAACAACAATTTATTGTTGTTTGTAAAGTTCTCAATGTTTATCGAAAGATAAACACCAACAACA
CATTCAAGTGTGCTTGGTATCGAATAAGACTTCGGTCTTGTTCAAATTTGAGTCCGGCAAAATCTGTCTC
GCACTCATGTAAATTAAACGCGAGACAACTTAGGTTGTTTAAACAGCAACCCGAAACTCCTTCGGGTTGT
ATGGTTAAGTGACTAAGCGTACACGGTGGATGCCTGGGCAGTCAGAGGCGATGAAGGACGTACTAACTTG
CGATAAGCGCAGATAAGGCAGTAAGAGCCGTTTGAGTCTGCGATTTCCGAATGGGGAAACCCAACTGCAT
AAGCAGTTACTGTTAACTGAATACATAGGTTAACAGAGCAAACCGGGGGAACTGAAACATCTAAGTACCC
CGAGGAGAAGAAATCAACCGAGATTCCGGTAGTAGCGGCGAGCGAACCTGGATTAGCCCTTAAGCACTCG
GTGAAGTAGGTGAACAAGCTGGAAAGCTTGGCGATACAGGGTGATAGCCCCGTAACCGACGCTTCATCGA
GCGTGAAATCGAGTAGGGCGGGACACGTGATATCCTGTCTGAATATGGGGGGACCATCCTCCAAGGCTAA
ATACTCCTGACTGACCGATAGTGAACCAGTACCGTGAGGGAAAGGCGAAAAGAACCCCTGTGAGGGGAGT
GAAATAGAACCTGAAACCGTGTACGTACAAGCAGTAGGAGCACCTTCGTGGTGTGACTGCGTACCTTTTG
TATAATGGGTCAGCGACTTATATTCAGTGGCAAGGTTAACCGTATAGGGGAGCCGTAGCGAAAGCGAGTC
TTAACTGGGCGCTCAGTCTCTGGATATAGACCCGAAACCGGGTGATCTAGCCATGGGCAGGTTGAAGGTT
GAGTAACATCAACTGGAGGACCGAACCGACTAATGTTGAAAAATTAGCGGATGACTTGTGGCTAGGGGTG
AAAGGCCAATCAAACTCGGAGATAGCTGGTTCTCCCCGAAAGCTATTTAGGTAGCGCCTCGGACGAATAC
TACTGGGGGTAGAGCACTGTTAAGGCTAGGGGGTCATCCCGACTTACCAACCCTTTGCAAACTCCGAATA
CCAGTAAGTACTATCCGGGAGACACACGGCGGGTGCTAACGTCCGTCGTGGAGAGGGAAACAACCCAGAC
CGCCAGCTAAGGTCCCAAAGTATTGCTAAGTGGGAAACGATGTGGGAAGGCTCAGACAGCTAGGATGTTG
GCTTAGAAGCAGCCATCATTTAAAGAAAGCGTAATAGCTCACTAGTCGAGTCGGCCTGCGCGGAAGATGT
AACGGGGCTAAGCAATACACCGAAGCTGCGGCAATGTCTTTTAGACATTGGGTAGGGGAGCGTTCTGTAA
GCCGTTGAAGGTGAATCGTAAGGTTTGCTGGAGGTATCAGAAGTGCGAATGCTGACATGAGTAACGACAA
AGGGGGTGAAAAACCTCCTCGCCGGAAGACCAAGGGTTCCTGTCCAACGTTAATCGGGGCAGGGTGAGTC
GACCCCTAAGGTGAGGCCGAAAGGCGTAATCGATGGGAAACGGGTTAATATTCCCGTACTTCTGACTATT
GCGATGGGGGGACGGAGAAGGCTAGGTGGGCCAGGCGACGGTTGTCCTGGTTCAAGTGCGTAGGCTTGAG
AGTTAGGTAAATCCGGCTCTCTCTAAGGCTGAGACACGACGTCGAGCTGCTACGGCAGTGAAGTCATTGA
TGCCATGCTTCCAGGAAAAGCCTCTAAGCTTCAGATAGTCAGGAATCGTACCCCAAACCGACACAGGTGG
TCGGGTAGAGAATACCAAGGCGCTTGAGAGAACTCGGGTGAAGGAACTAGGCAAAATGGTACCGTAACTT
CGGGAGAAGGTACGCTCTTGATGGTGAAGTCCCTCGCGGATGGAGCTGACGAGAGTCGCAGATACCAGGT
GGCTGCAACTGTTTATTAAAAACACAGCACTGTGCAAAATCGCAAGATGACGTATACGGTGTGACGCCTG
CCCGGTGCCGGAAGGTTAATTGATGGGGTTAGCGCAAGCGAAGCTCTTGATCGAAGCCCCGGTAAACGGC
GGCCGTAACTATAACGGTCCTAAGGTAGCGAAATTCCTTGTCGGGTAAGTTCCGACCTGCACGAATGGCG
TAATGATGGCCACGCTGTCTCCACCCGAGACTCAGTGAAATTGAAATCGCTGTGAAGATGCAGTGTACCC
GCGGCTAGACGGAAAGACCCCGTGAACCTTTACTACAGCTTGGCACTGAACATTGAACCTACATGTGTAG
GATAGGTGGGAGGCTATGAAGACGTGACGCCAGTTGCGTTGGAGCCGTCCTTGAAATACCACCCTTGTAT
GTTTGATGTTCTAACTTAGACCCGTTATCCGGGTTGAGGACAGTGCCTGGTGGGTAGTTTGACTGGGGCG
GTCTCCTCCCAAAGAGTAACGGAGGAGCACGAAGGTGGGCTAATCACGGTTGGACATCGTGAGGTTAGTG
CAATGGCATAAGCCCGCTTAACTGCGAGAATGACGGTTCGAGCAGGTGCGAAAGCAGGTCATAGTGATCC
GGTGGTTCTGTATGGAAGGGCCATCGCTCAACGGATAAAAGGTACTCCGGGGATAACAGGCTGATACCGC
CCAAGAGTTCATATCGACGGCGGTGTTTGGCACCTCGATGTCGGCTCATCACATCCTGGGGCTGAAGTCG
GTCCCAAGGGTATGGCTGTTCGCCATTTAAAGTGGTACGCGAGCTGGGTTTAGAACGTCGTGAGACAGTT
CGGTCCCTATCTGCCGTGGGCGTTGGAAGATTGAAGGGGGCTGCTCCTAGTACGAGAGGACCGGAGTGGA
CGAACCTCTGGTGTTCGGGTTGTGTCGCCAGACGCATTGCCCGGTAGCTAAGTTCGGAATTGATAAGCGC
TGAAAGCATCTAAGCGCGAAGCGAGCCCTGAGATGAGTCTTCCCTGACAGTTTAACTGTCCTAAAGGGTT
GTTCGAGACTAGAACGTTGATAGGCAGGGTGTGTAAGCGTTGTGAGGCGTTGAGCTAACCTGTACTAATT
GCCCGTGAGGCTTAACCATACAACACCCAAGGGGTTTTGTAGTGGACTCAAAGCTAAGCGCATAAGAATG
TGTGTGAGAACGAAGACAGCTTTCCAGAATTGTTGGTTATCACTTTTTTTAAGAAAAAGTGAAATCAAAA
ACAGAATTTGCTTGGCGACCATAGCGTTTTGGACCCACCTGATTCCATCCCGAACTCAGAAGTGAAACGA
AACAGCGTCGATGGTAGTGTGGGGTTTCCCCATGTGAGAGTAGAACATCGCCAGGCTTTTAATCTCGCTG
ATAGTGTCACCACGCTATTAGCACACAATTTGCGGAGAGATGGCTGAGTGGTTGAAAGCACCGGTCTTGA
AAACCGGCGATGGTTAATAGCTATCCTAGGGTTCAAATCCCTATCTCTCCGCCACTATTAAGAAAGGCCG
CTGACAACTCAGCGGCCTTTTTGCATTCTGTCATCTTGATTTTCAATATCTAGATTATCGATACAGTACC
GATAACCTATTCTTCTAAAGTTCTTTATTTATCAACAACGCTTTTCTTTGCCGAAACGACCCGCCACAGT
GCTTGGACAAGCGGATTATCTAACTGTGAACGCTTGCAGCAAACACCGAGCATAAAGGGTTTGATGGGGG
TGACGCTTAAGCGCTGGATCTTGTCACGCACAGGGCTGTTATTGATAACCACATCCGGAGCAATCCCTAC
TCCACATCCAAGAGCCACCAAGCTAACAATCGCTTCATGTCCTGCGATCTGAGCATAGATATTGGGCTTT
ATCTTCATTTGCTTAAACCAGGTATTGGCTCTATCGCGCGCGGTTCCCGACTCCGGAACAATAAAGGGTA
TTTCATTCCAATCAGGCTGCTCTTTTTGTAGCTCATCCATAAAGCTGCTGATCCCAAGTGGTGCGATGAC
GGAAAGAGGGATCTCACTGATTGTGGCGAATTCAATGCGGCTTGGCAGTTGTTCAGGCATCGCAGAAATT
GCTATATCCGCTTCATCGTGCAGGATTTTATCGATCGCTTGTGCCGGATCGCCTGTTAGCAGTTTAAATT
CGATATAAGGATGCTTGAGGCGAAATGAGCTGAGAAGCTCAGGTAAGTGGCTATAACTGGCCGTAACAGA
GCAGAATAGCTTTATCTCTCCTCGCAGTTCTTGGCTGTCATCGTTGAGTTCGGTAGTGAATTGTCGCCAG
TCGTGAATGATGCGTGCCGCAACGGGCAGTAATTGGTGGGCTGCGGGAGTGAGTTCAACACTGCGGTTGT
CGCGCAGAAAAAGTGTGTGACCTAAATCTTGCTCCAGCTTCTGTATCTGCCGACTGAGTGCGGAAGGGCT
GAGATGCATTGCAGAAGCGGTTTTACTGAAATTTTTGCAGTCACATAGATGCATGAATAGCTGCAGAGTT
TTGATGTTCACAAAAGTTCCTATGTTGCATTTGTTGCAATAACTAGTTGTGAATATATCACTTTGCGCAA
TTTTGTCTCTGGCTTAGTATGAGTTTATTCGGTCATATCGCACCGACTTAACGGAATCACTTATTAAGGA
GCACCCTCATGGCGAATTATTTCAATACGCTGAATCTGCGTGAACAGTTGGATCAACTTGGTCGTTGCCG
TTTTATGGCGCGAGAAGAGTTTGCAACCGAAGCTGATTACCTAAAAGGTAAGAAAGTGGTGATCGTGGGA
TGTGGGGCTCAAGGCCTAAACCAAGGCCTCAATATGCGTGATTCAGGTTTGGATGTTTCTTACGCTCTGC
GTCAGGCTGCGATTGATGAACAGCGCCAGTCATTTAAAAATGCCAAGAATAATGGCTTCAACGTGGGTAG
TTATGAACAACTCATCCCAACCGCAGATTTGGTGATTAACTTGACGCCAGATAAGCAGCACACCAGTGTG
GTCAATGCGGTGATGCCTCTGATGAAGCAAGGTGCTGCCTTGGGTTACTCACACGGTTTTAATATCGTTG
AAGAGGGCATGCAAATCCGTAAAGACATCACGGTTGTGATGGTGGCACCAAAATGTCCGGGTACGGAAGT
TCGTGAAGAGTATAAGCGCGGTTTCGGCGTTCCTACTCTCATCGCAGTACACCCTGAAAACGATCCGCAA
GGTGAAGGTTGGGAGATTGCTAAAGCGTGGGCTGCGGCAACGGGTGGCCATCGTGCGGGCTGTTTAGCTT
CTTCTTTTGTAGCGGAAGTGAAATCCGATTTGATGGGTGAGCAAACCATTCTCTGCGGTATGCTGCAAGC
GGGCTCTATCGTTTGTTACGAGAAAATGGTTGCTGATGGCATCGACCCTGGTTATGCGGGCAAGCTTTTG
CAATTTGGTTGGGAAACCATTACCGAAGCACTCAAGTTTGGCGGTATTACTCATATGATGGATCGCCTGT
CTAACCCTGCAAAAATCAAAGCGTTTGAGCTGTCTGAAGAGTTGAAAGATCTGATGCGCCCGCTGTACAA
CAAGCATATGGATGACATCATTTCTGGCCACTTCTCTAGCACCATGATGGCGGATTGGGCGAATGATGAT
AAAGACTTATTCGGCTGGCGTGCAGAAACCGCTGAAACGGCCTTTGAAAACTATCCAACAACCGACGTAA
AAATTGCTGAGCAAGAATACTTTGATAACGGTATTTTGATGATTGCCATGGTGCGTGCTGGGGTTGAGTT
GGCGTTTGAAGCGATGACGGCTTCAGGCATCATCGATGAGTCGGCTTACTATGAATCACTGCACGAACTC
CCACTGATTGCCAATACGGTAGCGCGTAAGCGCCTGTATGAAATGAACGTGGTCATCTCTGACACCGCTG
AGTACGGTAATTATCTGTTTGCCAATGTGGCGGTACCACTGCTGCGTGAAAAGTTTATGCCGAAAGTGGG
CACCGATGTGATTGGTAAAGGATTAGGCGTGGTCTCTAATCAAGTCGATAACGCAACGCTTATCGAAGTA
AACAGCATCATCCGTAACCATCCGGTTGAGTATATCGGTGAAGAGCTACGTGGATACATGAAAGACATGA
AGCGCATCGCCGTGGGTGATTAATCCCTATATTGATTTCCAAAGCAAACACAACAACACACTATAATAAA
AACCAAGAAGGCTTAGTCGAATGACTAAGCCTTTCTTTATTGAGTGCTAAGTGGCTTGTTTACTGTATGA
ACTCAGCGCTTATTTATCCGCTAATTTGGCTTCAAGCTCAGCCATTTTCTGCTCTAACTCAGTGAGCTTT
TGGCGAGTGCGTAACAGCACTTGAGTTTGCACATCAAACTCTTCGCGGCTGACGACATCCAGTTTGTTCA
GTTGGCCTTGAATGACCTGACGCACTTTCTGTTCTACATCAGCACCCAGTTCTTTCACGGGTTGTGGCAT
GGCTTCATGGATTTGCTTGGCGATCTGCTCGAGTTTTTTGGCATCAAACATAGTAATTCTCCTGTTAAGT
TGCCAACATTCTATGCAATTCAGCTAGCGATGTCGTTAGATTGGATAATAAAAAAAGGCCATCGAAATGG
CCTTTTGTGATGAGACTGAATATTGGATTACAGCTGACGATGAGCCGCTTTGGCTTCATCAATGCGGGCC
AATTTCTCCAGATCTTTATCCTCAACAAACACCGGTAGTGGTTTGTGTTTCTCTGCAAGGTAGCTGTAAA
TCACCGGCAGTACAAACAGAGTAAACAAGGTACCTATTGCCAGACCAGAGACGATAACAATACCGATACT
GAAGCGCTGCGCAGCCCCTGCACCGGTGGCGTACATCAGTGGGATCAGGCCTGCGATCATTGCTGCAGTG
GTCATTAGGATTGGGCGCAGACGCACTTTAGCGGCATGCATGACAGCCTCAATCCGGCTGAGTTTGTTGT
GTAACTGCTCCTCTTTGGCCACTTCACAGATCAAAATACCGTGTTTAGTGATAAGGCCGACCAGTGTGAT
CAAGCCAACCTGCGAGTAGATGTTCATGGTTGCCGTACCCCAAGCCAGTGCGATCAAGGCACCACAAATG
GCGAGTGGTACAGAGACCATGATAACCAAAGGATCTCTGAGAGATTCAAACTGAATCGCCAACACCAAGA
AGATGATCGCCAACGCTAGGCCAAATGTGGCATACAGCGCGCTACCTTCGGTCACATACTGACGAGCTTC
ACCCATGTAGTCATGGCTATAGCCTTTAGGCAGTTTGCTGCTTGCCAAATTCTCAAACCAGTTGATGGCA
TCCCCCATAGCCGTGCCCGGTGCTGGCACCGCACCTACGGTGGCAGAGTTGAGCTGGTTGAAGTGGGGTA
GCGAGCGAGGCTCTGCAACCACATCAATCGTCACTAGGCTACCGAGTGGGATCACTTTGCCATCTGCCGC
GCGAACGTAGTAGCTGTTCATCGATTCAGGGTTGAGACGCCATTTACGTTCCACTTGCGGGATCACTTCG
TAAGAGCGGCCGTTGAGGTCGATACGGTTGACATAACCGTCGGCCATCATGGTGCTGAGCGTGATGCCAA
TATCTTGCATGGTCACGCCGTAGGCACCGGCTTTATCTTTATCGATATTGATCTTCATCGTTGCCGAATC
GAAGTTCAGATCCAGATCCGAGTAGACGAACATCGGATTGGCTTTGACTTCGGTCAGCACATCGGTGGCG
ATGGTAAACAAGCTTTCAAAGTTGCTTGGCGTGGTGATCACAAATTGGATCGGTAAGCCAGAGCCTGCAC
CAGGCAGTTCTGGCATCTGGAATGCCGTTACCGCCATACCTGGGATATCTTGTACCAAGGTACCCACGCG
GTTGGTTACTGTGGCTTGGCTAGCTTCACGCTGGCTCCATGGCACCATTGACGCAATACCAAACGCCTGG
TTTGAGTTAGGAACACCAGTAAACACCTGAGCGAACTGAACTTCTGGCTGATCAGACAGAATTTTATTCA
CATCATCCATCGTATTCGCCAGATAATCGAGGTTGGCATTCGACGGGCCTGTACCCATCAGCATGATTAC
CCCTTTATCTTCCGATGGCGCAAGCTCACTTGGAATGAACTTAAACAGCATTGGTAAACTTGCAAAAACG
ATAAACGCAAAGGCAATAACCACAGGGCGATGAGCCATTACCGCGGTCAGCATGCGTTCATAGCGTGCCG
TCATGCGATCCAGTAAATGGTGCACTTTCAGTTCAAATTTGTTCGGCGCTTCATTGGCTTTGAGCATCTT
TGAACACATCATCGGCGACAGAGTCAATGCAACAATACCGGATACAAAAACAGAACCAGCCAGTGTGAGC
GCAAACTCTTTAAACAGTGAGCCGGTGATACCGCCCATCAAAGCAATCGGCGCATAGACCGCACCCAACG
TCAGTGTCATCGCAATAACTGGGATGGCAATTTCACGGGTACCGATGATCGCCGCGCGGAAAGGGGATTC
CCCTTCTTTGATATGGCGGTCAACGTTCTCTAGAACGACGATCGCATCGTCAACCACAAGACCGATCGCC
AGAACCATCGCCAGTAGCGTCATTAGGTTCCAAGAGAAGCCCATCATCTGCATCACCATCGCAACACCAA
TCAGTGAAAGCGGGATAGTGACAATTGGGATGAGTACGGCACGCAGTGAACCCAAGAACAGAGTGATGAC
CACAAGAACGATCAGCGCCGCTTCTACGATGGTTTTGATAACCTCGTGGATCGATTCATTGATCGCAACC
GTTGAGTCGTACAACACGTTCATTTCAATGTTGCTTGGCATGTTTTTCTGCAGCTCAGGGAGCATCTCAA
GCACATCTTTGGCGATGTTGATAGGGTTCGCACTTGGGGCCGCATTAATCGCGGCAACGACCGCTTCACG
GCCATTAGCACTCGCGCGATAGGTATCATGGCTCTTAGCCAAGGTAACTTTCGCGATATCACCTAGGCGA
GTCACGGTACCTTTCTCAGCTTTCACCACCAGACTTTCCAAATCTTCCACGGTGGAGACTTGGGTATCGG
CGCTGCCATTATAAAGAACGAATTCACCAATCGCCTGACCGGTCGCTGACTGATAGTTGTTGGCATTCAG
AATGCTCATCACATCCGCTGCGGAGAGGTTTAGTGCCGCCATTTTGGCTGGATCGAGCCATACCCGGAGC
GCGTATTTCATACCGCCATACAGATCGATACTTGATACACCATTGACTGCGTAAAGCTGTGGATTAACCA
CGCGCTCTAGGTAATCAGTGATTTGGCTGGATGCCAATTCATTACTGGTGAAACCAATATACAGAACCGC
AGTGGTTGAACCGGTCGACATAGTGACGGTCGGATCTTCTGCTTCTTTAGGCAACTGCGAGCGAACCGAG
TTGGTCTTGGCCAGAACGTCAGATAACGCGGCGTTGGGATCCGTATTCAATTTCATGGTCACTGTGATGG
TCGAGCGACCCAACACGGACTGTGACGTCATAAAATCAATGTTATCCGCCTGTGCTACCGCTTGTTCCAA
GGGTTGAGTAATAAAACCTTGAATCAAATCGGCACTGGCACCGTAATAGCCGGTGCTCACCGTAATTACG
GTGTTGGTCATTTCAGGGTATTCACGCACCTGCATTTTGAAAATGGCTTGTAGACCAAGCAACACAATCA
AAAAGCTGATCGATACCGCTAAAACTGGACGTTTTATAAAAACATCAGTAAAGCGCATGATGCCTCCGCT
TACAGCATTGGGGTTTCTGCTGGTGGTGTAGTCGCATCACTTTCGACGATACGAACTTTAGCACCGTTAC
TCAGACGTACTTGACCTGTCGTGACAACCACATCACCCGGTTTTACGCCTTCCAGAATGTGAGCAATAGA
TTCAGAGCGCTCACCCACTTTCACGACATGTTGCTGGACGCGCTTCTCACCATTTTCTTCGCTGACAATG
TAAACATTGTCACCGTAGAGGGTATAGGTAATCGCGGTTTGCGGCAGAGTGACTTGGTTTTCCAGCTTAG
GCAGAATGATGTTGGCACGCGCGAACATACCGCTTCGCAGTTTGCCATCACTATTTGGGATATCCGCTTG
CACTTGGATCAGGCCGCTTTGTACGCTCACTGCAGGTTCAATCGCTGAGATGGAGCCTTTAAATGAAGTC
TGTGGATAAGCATCCACAAAAATATCGACTTCTTGATCCAGTGAAATACGCGAAATATCTCTTTGTGGCA
CGGTAAAACGCAGACGCATCACGCTGGTATCTTCCAAGCGCACAATATCTGTACCAGGCTGCAAATATTG
ACCTAAGAACACATTACGAATACCGATCACACCAGCAAAAGGCGCTTTGATTTCACGGCGAGCAATGGTG
GCTTTTAGGCTTTCAATATCAGCGGAGAGCGCATAGTAGCTCGCTTCTGCTTCATCATAAGACTCTTTAG
AGATAGAACCTTTAGCGAACAGACCCTTGTAGCGTTCATATTTGGCTTTCGCTGCAGGCAGGCGCGCTTC
AGTGCTTTTTAAATTGGCTCGTTCTACCGCTGAATCCAGTAGCACTAGAGGTTGGTCTTTTGCGACTTGC
GTGCCCGATTCAAACGTAATTTGGTCAATCACCCCTGCTGTTTCGGTCGTTAATGTCACACCTTGATTCG
GCTCAATAAAACCGATCGCTTCAATCACGGGTACCCAATCAACCGGATTGGCGGTCACTACGGTAACCGG
AAATTCTGGCTCAGGACGATTGGCGAGGTACTCGGCAATTTTCTGTTGTTTGAAAAGATTGAAACCTATC
ACGCTGCCAAACAGCAGGATCGCGATAAGCAACATAAAAAATGTCCACTTTTTCATTCTGGTGCGAACTC
CAAATTAGTGTTGAGTAATTGCATCCCAACTGGCTTGAATCATTGCATCGAGAGTTGAATCATCCAGTTG
ATAAAAACCTAAAGCGTATTGACGAGCAAGAGTGACGGTTGTTTCAAAACTCAACGCAGAAAGAAGATGG
TTATCGAGAGGTTTGAAAATTCCCTGCTGCTTTCCTTGGTCGAACAACAGTTCGACTTTGGCAAACATTT
TTTGCTCTAGTTCCCTTACATTGCAACAAGTTGTTGTTGGTAAAGACTCATACTGCACTCGATTACTAAT
AATGTCACGACAAGAGCCAGCCAACGTCCAAATATTCAGCCACATAGTACGGAAGCGTTCTTGCAAAGAC
ATGTCATCTCTAAGATTAGCTTGTACGGCTTCGGCGATTTTTTGACTAACGTGCAAACGCACTTCAATCA
AGAGATGATCTTTATCGCGGAAGTAACGATAAATCGTTCCGGTTGCCATATTCGCTGCTTTCGCCACTTT
ATGCATCGAGAGCCCTTGAAAGCCCTGTTCTGCAATCAGTTTTTCAGCCGCGATAAGGATTTGGAGCTGT
TTATCGCCGTACACTATTTCAGACATCACATTTCTCTGCAAATGAACGGTTGTTCATTATAGCGGCTAAT
ACCCCCTGTTTTGCAATACACTTGTGCAGTAAATTTTTGTAAAGGCAGTTTCTTTGTTGGTAATCCTCGG
TGAGCGGATTATTATTGGCGGCTAAATAAAGAGGATTGAGAGCGCTATGAAGCTGAACCCAAGACAAGAT
GAAGCGGTCAAGTACGTCTCCGGACCCTGTCTGGTATTGGCGGGGGCGGGTTCGGGTAAAACACGCGTCA
TCACCAATAAAATTGCCTATTTGGTTCAGCAATGTGGCTATAAAGCACGCAATATTGCTGCGGTTACGTT
TACCAATAAAGCGGCGCGTGAGATGAAAGAGCGCGTAGCTCAAACACTCGGTAAAGGTGAGTCGCGCGGC
TTAATGGTGTCGACCTTCCATACTCTTGGCTTAAACATCATTCGCCGTGAGTTTAAAGCTTTGGGCCTCA
AAGCGGGTTTTTCACTGTTTGACGACCAAGATCAGCTCGCGTTACTTAAAGAGCTGACCGAAAAGCAGCT
CGACGGCGATAAAGATCTGCTGCGCTTGCTACTGAGCACCATTTCCAACTGGAAAAATGACATGCTGACT
CCGCCGCAAGCCAAGGCAATGGCGAAAGGGGAACAGCAGCTGCTTTTTGCACACTGCTTTGAGCTTTACC
AAAAACAGATGCAGTCTTACAACGCACTCGATTTCGATGATTTGATATTGCTGCCGGTGTTACTGCTACG
CAGCAATGAAGAAGTACGCCAACGCTGGCAAAATCGGATTCGCTATCTGTTGGTGGACGAATATCAAGAT
ACCAACACCAGCCAATATGAGTTGGTCAAACTCTTAGTGGGTGAGCGTGGCCGTTTAACTGTGGTGGGAG
ATGATGACCAATCCATTTATTCATGGCGTGGTGCAAAACCACAAAACTTGGTGTTACTTGGGGAAGATTT
TCCGAGTTTAAAGCTGATTAAGCTCGAACAAAATTATCGCTCGACCAGCCGCATTTTGCGTGCGGCGAAC
ATTTTAATTGCCAATAACCCCCACGTTTACCAAAAGGCGCTCTTTTCTGAGTTAGCGGAAGGGGAAAAGC
TCAAGGTCATACTGGCCAATAATGAAGATCATGAAGCAGAGCGAGTGATCGCAGAAATCATCGCCCATAA
GTTTCTCAATCGAACCGAATACCGAGATTACGCGATTCTTTATCGCGGAAACCATCAATCGCGACTGATT
GAAAAATCGCTGACTCAAAACCGTGTGCCGTACAAACTTTCCGGCGGCACTTCGTTTTTTGCGCGCGCAG
AGATCAAAGACATCATGGCTTACCTGCGAGTGCTGGTGAACCCTGATGATGACAACGCATTTTTACGCAT
TGTGAATACACCGAAGCGTGAAATCGGCCCAGCTACGCTCGAAAAGTTAGGCAGTTACGCCAATATGCGG
GGCAAAAGCCTATTTACCGCCAGTTTTGAGCTCGGTTTAGAGCAGCATTTGAGCGGGCGAGGGCTTGAGA
ACTTACGCCGCTTCACTGAGTGGTTGGTGGCGATTGCCGATAATGCTGAGCGGGGTAACACGGTGGAAGC
GGTGCGCGCATTAGTGCGTGATATTCGTTACGAAGATTGGTTGTATGAGACTTCCGCCAGTCCGAAAGCG
GCCGAAATGCGCATGAAAAACGTCTCCGATCTCTATTCATGGATCGTGGCCGATTTGGAAGGCGATAATC
CCGATCAGCAAGAGAAAACTCTGAAAGAGGTGGTGCAGCGTTTAACTCTGCGCGACATGATGGAGCGTGG
CGAAGAGAACGATGACAGTGATGCGGTACAGCTGATGACACTGCACGCCTCAAAGGGCTTAGAATTTCCG
TACGTGTATTTGATTGGAGCTGAAGAGGGCATTTTGCCGCATCAAACCAGTATTGATGAAGAGAATGTCG
AAGAAGAGCGCCGCTTAATGTACGTTGGGATCACCCGAGCACAACGCGAGCTAACGTTTATCGTGTGTAA
AGAGCGCCGTCAGTTTGGTGAACTGATCAAACCTTCGCAAAGCCGCTTTTTGGATGAGTTGCCCCAGGAC
GATATCGAGTGGGAAGTAAAGAAAAAGCCCGTCACCCAGGAAGAGCGTATGGCCAAAGGCCAAGCGCATA
TCGCTAATTTAAGAGCGATGTTTAAGAAGTAAATAAAGAAGGGCTTGTCAAAACAAGCCCTTCTTTATTA
TCAATTGATGGAATGGTAAGCCCGCTTATTACAGGCCTGCGATCATATGCTCAATCGCAGCAACGATTTC
ATCGTCAGAACAATCCATACAGGTGCCTTTTGGCGGCATGGCATTGAAGCCGTTTAGCGCGTGGTTTTTC
AACACATCCTTACCTTGGGCGATACGCGGTCCCCAATCGGCAGCATTGCCTGTTTTCGGTGCACCAGAGA
TCCCCGCTGAGTGACAGGCAGTACAAAAAGTACCGTAAACCGTTGCGCCATCACGAGGACCTGTAGGAGC
GGCTTGTACTGGTTCGCTACCCGCCAGATACACATCACCTACCGGCTTAATGCGTTCAGCAATTGCATTT
TTATCGGCTTCAGTTAGAGCAAACGCTGCAGTAGAAAATGTTAGAGCAGCGAACAGTACGCTTAAGAGTG
ATCGAGACATATCCATTAACTCACTTTACATTCCGAAGGTAAGTGCTGCTTACCTATTATTTTTAGAGTG
TTTCAATTTAACGGGCGGTAATTGCTGTTAAATCAATGTAAATTTTGGGTGATTATATCCTGAGAAGTTG
TTGCAATAAACAACAAGTTGCGATCTTCCGGCGGTGAGTCACATCCTTTATAAGGGAATAGTAGCAAGCA
TCTGATGAAAAAGGCGTCAAACAGTAAAAAAAGTAAAAAAAGTACTAGACGCCCTAATGTGATATACGTA
TTATTCCACTCCGCCGATAGGGCATGCGCCCGTAGCTCAGCTGGATAGAGCGTTGGCCTCCGGAGCCAAA
GGTCGAAGGTTCAAATCCTTTCGGGCGCGCCATTTCGCCCGGGGAATATCGGTAAAGAATTTCAGTGGTG
GCTATAGCTCAGTTGGTAGAGCCCCGGATTGTGATTCCGGTTGTCGTGGGTTCGAGCCCCATTAGCCACC
CCATTTACTTCGGTGATATTCAATTATCTCCAGTCTTAAGATAGACTCTTAAGCAAAACATAGTCGGTGA
ATAGCGCAGTTTGGTAGCGCATCTGGTTTGGGACCAGAGGGTCGGGGGTTCGAATCCCTCTTCACCGACC
ACTTATTGAAAGACTAGGCAAGAGCGTAGTCTGAAATAACGGCAGACAAGCGGTTATTACAACTTTCAGT
GGTGGCTATAGCTCAGTTGGTAGAGCCCCGGATTGTGATTCCGGTTGTCGTGGGTTCGAGCCCCATTAGC
CACCCCATTTATTTCGGTGATATTCAGTTATCCCCAGTCTTAAGAAAGACTCTTAAGCAAAATATAGTCG
GTGAATAGCGCAGTTTGGTAGCGCATCTGGTTTGGGACCAGAGGGTCGGGGGTTCGAATCCCTCTTCACC
GACCACTCTTCAAAGCCTCAGCATTTGCTGAGGCTTTTTGCATTTTATCTCTTTAAAACTCATGTTTCCT
CGCCAAGTTGTCCTGTATTGACACTGTCTACCGATGGCTGCTTTTTAATCATTACGTTGTTGGGCATATT
TCTCTCTAGTAAATTGCGATCTTACCGACAATTCATCGATATTTTCCCGCTAAGACATCTGTTCACGACT
ATGGTTACTGAAGTGCTCAGTATGGCTCAATGAACTATTTTTATGATTTATCTGAGTTAAATTGGGAGTT
TTTTGGTTTTTATGACTGGATAGATGCTTATCATCCAGAGTTTTGCTTTGTTGTTTGCACTCAAAATTTG
GCAGTTGTTTCTTTTTTGTTAATTGTTCCATTTTTGCGTGGAGAAAAGTTATGCGTTGGTTGTTTTATCT
CCTGTTATGAATCACGTCGTTTACAGTAACAAATACCAATCATACTGAGATTTTTTCAATTTTTTAAAAA
TGGTAAGACCAATAATATATGTGATTTTTTTGCATATTAAACGATTTGTGGAAATTGTTTCTGGGTTAAG
GCGCTTTTTTATCCTCTCTTTGTTGCTTTTGTGTGAAAGATTTGCCAAATTGAGAACCTTATAAATTGTC
AGAATATTGTTCTGATTGGAATGGATGCAAAATGTACATCATTCTCGCCTTGTTCGCTGATGTGCTTCAG
ACAGGGCAGAATGCTGCCACAGCAGTAGAGGTCTGATGGAATGTCACTTTTAGAAGTCAAAAATCTTAGA
ATTGAATACCCTTCTCGTCACGGTGTGCACGCGGCGGTGAAATCACTCACCTTAGATATCCAACGTGGTG
AAATTGTCGGTGTGGTTGGGGAATCGGGCGCCGGAAAATCGACGGTCGGTAATGCGGTGATTGACCTGCT
CAGCCCTCCGGGAACTATTGCGGGCGGTGAAGTGTATTTAAACGGTGAGAAGATCTCTGGTCTTTCTCCG
CAAGCGATGCGTGAAGTACGTGGTAGTAAAATTGGTTTTATTTTCCAAGATCCCATGACCTCACTCAACC
CGCTGTTTACCGTCGAGCATCAGTTGACCGAAACCATTCATGCCAACATGCAGGTGAGTGCCGAAGAAGC
GTATCAACGTGCTTTATCTTTGATGAAGCAAGTCGGTATTCCGCAGCCTGAAAATCGCCTTAAACAGTAT
CCTCACCAATTTTCTGGTGGCATGCGTCAACGGGTGGTAATTGCGATCGCGTTGGCTGGTGAGCCTGATT
TGATCATCGCCGATGAACCTACCACCGCGCTGGATGTGTCGATTCAAGACCAGATCCTGAATCTGATTCG
CGAACTGTGTAAGAAGAATAATGTGGGTTGCATGCTGGTTACTCACGATATGGGTGTGGTTTCTAACGTT
ACTGATCGCGTAGCGGTGATGTACCGTGGTGATTTGGTGGAGTTCGGTCCGACTGCCAAAGTGCTTGGCA
CACCTGAGCACCCTTACACCCGTAGTTTGATTTCAGCGGTACCGCGTTCTGATCGCAAACTCGACCGTTT
CCCTCTGGTGAGCTATATCGAAGAAGCGAAAGAACTCAAGCCTTTGGATGTGAAAAGCCATTGGTTGGGG
CAGAGCCAAGATCACCGCAAATACACAGGGCCGCTGTTAAAAGTCGAAAACGTCAATCTACGTTTTGTGA
CCAAAGATTCGCTGTTTGAAAGCCGCCGTGAGTATGTGCAAGCGTCGAATAACGTCAGTTTTGAAGAACA
TGAAGGGGAAACCTTTGGTCTGGTCGGCGAATCGGGTTCAGGTAAATCGACCATTGCGCGCGTGATTGCC
GGTTTGTATCAACCCAATGCGGGGCGAGTGACTTTTGAAGGTATCGATTTAACCGCGCTGAAATCGGAGC
ACGAACGTCGCCCACTGCGTCGTCAAATGCAGATGGTATTCCAAAACCCATACACCTCGATGAACCCGCG
GATGAAGATTTTTGACATCATCGCCGAGCCGATCCGCTTTCATAAATTGACACGTAATGAGAGCGAAACC
CGACAAATCGTTAATGATCTGCTCGAGCATGTCGGCTTAGGTAAGATGGCGGGGTTGAAATATCCCCATG
AATTTTCAGGTGGTCAGCGTCAACGGATCTCGATTGCGCGCGCACTCGCGACGCGACCACGTCTTTTGAT
TTGCGATGAACCTACCTCGGCACTGGATGTGTCAGTGCAGGCGCAAATCCTCAATTTGCTGAAAGATCTG
CAAGATGAGCTCAATCTCACCATGCTGTTTATCAGCCATGATTTGCCCGTGATCCGCCAGATGTGCGATC
GCGTTGGGGTCATGCAGATGGGGACGCTACTGGAAGTGGCACCCACCGAGCAGCTGTTTACCGATCCGCA
GCATGAATACAGCAAGAAGTTGATTTCCTTAATGCCTGAATTTACAGGCTTACGCGAAAGCACTACGGCA
GCATAGCCGTTAACCATGGACCAACTTGGGTTGGCGATTGTTACAAAAGCAAATACAACAAACTAGGGAT
CTGGATTCCCGCATAAGGAGTTATGCAATGAAAACCATGAAAAACAAACTGGCGTTGGCTTTGATAGCGA
CTGGCTTGAGTTTTGGTGCGATGGCAGCGGATATTACCGTGGCTTACGACGCTGACCCGGTCTCAATGGA
CCCACATGAGCAGCTGTCAGGCGGTACTCTGCAACTGTCGCACATGGTCTTTGATCCACTTATTCGCTTT
ACACAAAAAATGGAATTTGAACCTCGTCTGGCCGAATCTTGGCAGCGTGTGGATAACGAAACCATGCGTT
TCACTTTGCGCAAAGGCGTGAAGTTCCACTCTGGCAATGATTTTACCGCGGATGATGTGGTATGGACGTT
CAATCGTTTGAAAGAATCGGCGGATTTTAAAGGGATTTTTGAACCTCTGGTCTCTTTGACTAAGGTGGAT
GATTACACCATCGAAATCAAAACGGCTGGCACTTACCCGCTGATTGAAAACGTGGCGACCTACATTTTCC
CGATGGACAGCAAGTTCTACACCGGCACCACGGCGGATGGTAAAAACAAAGCAGAAATAGTTAAGCACGG
TAACTCTTTCGCCTCTGAAAACATCTCTGGTACCGGGCCATTTACGGTGACGGCTCGTGAGCAAGGCGTG
AAACTTGAGTTCCAACGCAACCCTAATTACTGGGATAAAGCGTCGAAAGGCAATGTGGACAAACTGACGC
TGGCGGTGATTAAAGAAGATGCCACTCGTGTTGCGGCACTGCTGTCTGGCGGTGTGGATATGATTGCGCC
GGTTTCACCGAATGATTACCAACGCATCAAAGATGCGAAAGGCGTGGATCTCTTCACTATGCCGGGCACT
CGCGTGATTACCTTCCAAATGAACCAAAATAGCAACCCAGCGTTGAAAGATGTGCGTGTGCGTCAAGCGA
TTGTCTACGCCATCAACAACGAAGGGATTGTGGATAAGGTCATGAAAGGGGCGGCTACCACGGCTGCGCA
GCAAAGCCCAGTCGGTTATGCCGGTTACAATGAGAACCTAAAACCACGCTTTGATCTCAACAAAGCGAAA
GAGCTGATGAAAGAAGCAGGTTATGAGAAAGGCTTCAACCTGACCATGATCGCGCCAAACAACCGTTACG
TGAACGATGAAAAGATCGCGCAAGCGGCATCGGCGATGTTGTCAAAAATCGGTATTAAAGTTGACCTAAA
AACCATGCCAAAAGCGCAATACTGGCCTGAGTTTGATAAATGTGCGGCAGATATGCTGATGATTGGTTGG
CACCCAGATACCGAAGACTCAGCAAACTTTACTGAGTTCCTGACCATGACCCGTGATTCAAATACGGGTA
AAGGCCAGTACAACTGTGGTTACTACTCGAATGCGGAAGTCGATAAGTTAGTCAATGCCGCGAACGAGGA
AACCGATCTAGAAAAACGCAGCACCATGCTGAAGAAAGTGGAAGAGATCCTGTATAACGAAGCGGCGTTT
GTGCCTCTTCACTTCCAAGATCCGTCATGGGCCGCGAAAAATACGCTCGATATCGCACCTATCATCAACG
GTATGGACTTCCCATACTTTGGCGATCTGGTGGTGAAAGAGTAATCTCGGACCACTCTGCTCTGTAGGCG
TTGGTCTACAGAGCTTCTCTTCGGGTACAGGGTTTTGTTTCAGTCGGGCCCCGTACCCTTTTTCAGACTG
AAAGGTTTTGGGGCTTCATCGCGCCCACAGATTCACATGGAAAGTTAAGGGGCAAGGAATGTTTTCGTTT
CTGGTCAAGCGCCTGTATCAGGCACTGATAGTGATGTTTGTGATCAGTTTGGTAGCGTTTGCCATTCAGG
ACAACCTGGGTGATCCGCTGCGCGAGCTTGTGGGTCAGTCCGTTTCTGAAGCAGAGCGTCAAGCACTGCG
TGACGAATTAGGCCTCAATGATCCCTTCATTATTAAATATTCTCGTTTTGTGACTGCGGCGGTGCAGGGG
GATTTAGGGACCTCCTATTTCTTTAAGCGTCCGGCGCTGGAAGTGATCTTCGATAAGCTGGTGGCGACAC
TGGAGCTGGTGTTTGGTGCCACGTTGATCATCATAGTGTTTTCAATCCCGCTTGGGGTCTATTCGGCGAT
TCATCCGAAAAGCTTGTTTACCAAGATAGTGATGGCGGGCAGCAGCATCGGCATTTCGATCCCGGTCTTT
TTAACCGCGATCATGCTGATGTATGTCTTCTCGATTGAGTTAGGTTGGTTGCCGTCCTATGGTCGTGGCG
AAACCGTTAACCTACTGGGCTGGGAGTCCGGCTTCTTTACCCTCGATGGCTTGCGCCATCTGGTATTGCC
TTCTATCGCACTGGCTTCCATTATGTTGCCGCTGTTCATCCGCCTCGTGCGCTCGGAAATGCTCGAAGTA
CTGAGCTCGGAATACATCAAGTTTGCGCAAGCCAAAGGTTTGCCACTCAACAAAATCTATTACCAACATG
CGCTGAAAAACACCATGTTGCCGGTATTGACCGTGGGTGGGGTGCAGATTGGTACTATGGTGGCCTACAC
CATTTTGACCGAAACCGTATTCCAGTGGCCGGGAACGGGCTTCTTGTTTTTAGAGGCGATTAACCGTGTG
GATACGCCACTTATCACCGCCTACGTCATCTTTGTTGGGTTGATCTTTGTCGTGACCAACACGATTGTCG
ACCTCTTGTATGGCCTGATTAACCCGACCGTCAACCTCACTGGCAAAGGAGCTTAACCATGAGTGCAGTA
TCGATCGCTCCTTCACGTTGGGAGCGCTTTAAGCAGTCCGATTTTCTCTATTATTTCCTGCGCGACAAAG
TGGCGATGAGCAGCTTTGCGGTGTTTGTGCTATTTGTCATCGTGGCAATCAGCGCGCCCTTGATTGCGCC
CACCAACCCGTACGATCTCTCGTCGATTGATATTATGGATGCAGAGCTTCCACCCTCATGGATGGAAGGG
GGCAATGAACACTTTTTGTTGGGCACCGATGAGCAGGGGCGTGACATTTTCTCGACCATTCTGTACGGCT
CACGCTTATCACTGACCATCGGCTTTTTGGCGGTGGGCCTACAACTGACACTCGGCATTGTGATTGGTTT
GTCGGCAGGCTATTTCGGTGGCCGAATTGATAGCTTTTTAATGCGTTTTGCCGATATTCAGCTCTCATTC
TCCACCATGATGGTGGCGATCATTGTGTCGGCGATCTTTAAAGCCAGTTTTGGTGGGGAGTTCTTCAGTC
AATATGCGGTGGTGATGTTGGTGGTGATCATCGGTGTGGCGGAATGGCCACAATACGCGCGTACGGTGCG
TGCTTCGGTGCTGGCGGAGAAGAAAAAAGAGTATGTGGAAGCGGCACGCGTGATGGGCTTTAAAGCGCTG
CGTATCATGTTCCGCCATATTCTGCCCAACTGTTTATCACCGATCCTGGTGATTTCAACGGTACAGGTGG
CAAACGCGATCATGTCAGAGGCGGCACTCTCCTTCCTTGGCTTAGGGTTACCGGTCGATCAGCCGTCATT
GGGCTCTCTGATCAGCATCGGTTTTACCTACATTTTCTCGGGTGCATGGTGGATAACCGCCTTTCCCGGG
ATTGTATTGGTATTGTTGGTATTAGTGATTAACTTGCTTGGCGATTGGTTGCGTGATGTGTTTAACCCGA
AAATTTACAAAGGGTAAGTAAATCCGATTGATTTGCTTCACAAACTCTCCATAAACTAAGAGCCGTATTT
GAATGCGGCTCTTTTTTTGCATTTATTTTTGCTATACCGGATCCCAATAAGTGTTCGAGGCGAGATCACT
TGCCTGATTCGAACCCTGATTTCAGTCACAGAGTATTAAGGAGACAAGCGGATGCCGAAATGGATTCTAT
GCTGCAACCTGAGTGTGGCTTTACTGTTATTCGCCCCCATTGCTTCAGCCGAGAGTGACTATTTGTGCGA
TGCGCAGCAGGCGGCGGTTAACCAATTACCTGTGCTGGATGAGGCTTGCCCAATTGGCGATGGCTTGTGG
GGCAAAAAGCCCAAGCGGGGAGACTCTCTGTTTTGGATCCAATGTGGCATGTTAAGCAAACCGATGCCGC
TCACCACAGTAAAAACCCTTTATGAACATATCTCGACCGATATTTGGGTCAAACCTGAGCCCAAAGGCGC
GCGCTGTTTGATCGGCCCTTATAGCGATTTTGCTCTCGCCAGCAAGGAGCTGAAAAAGGTCAAAAAACTG
GCGACCTTTGAGCAAGCATTCATTCGCCAAGTGGTGAAAACTTCAGCGCAGCAGCCGGTGATGAAAGCCA
AACCCACAACCGCTGCGGTGGCTCCGGCTGCCAACACAGCGGTATCAGAAGCTTCAGCACCTAAGCCCGC
GAGTAAACCGAAAAGCGAAGAAAAATCCGCTCCCACTGTGGTACCCGCCGCCGCGCCAACCAAACCCGTA
GCAAAACTGAGCAGCACACCTAAACCTTCGGGAAACAGTGGTTTTGTATTGCGCCAGCAAGTGAAAGTAG
GCAGCCAAACCTTTGCTGTGCCGTACAGCGACAATCCGAAAGTGCAGTTTTACATGGAGCATGATCAGGC
GTGGAATCGCCTCGACTATGATGCCGCGCAAATTGTATGTAGAGATCTAGGGATGCGTCTCGCTACTGAA
CAAGAGTGGTCAGCGTTATTAAAATCGAAACAGATGCAGCAACATCAGTGGCCAGTACAGTTACCGTATT
GGGGAGAAGGGCGCAAAGGGATGTTCACCACCGGCAAACTCAATGTGTTAAAAGGCTCATCACTACTCAA
TGTAGTGTGTGTAAAGTAAAGCTTTTCGGCATGATTTTCTAAAAAAGAAAAATCGATAAAAAGAAAGCGG
CGATGGCCGCTTTCTTTTTGAGCAGAACGGAATCTCGATGCCGCTACCGCATCGTAACAAACTCTTCCGA
GCCCGTAGGGTGAATTGCGACCACGGAATCGAAATCGGCTTTGGTTGCGCCCATTTTCATCGCGACACCA
AAACCTTGGATCATCTCATCAACCGCAAAACCGATGCCGTGTAGACCAACCACGGTCTCTTGTGGGCCTG
CGCACACCAGCTTCATTTTGCATGGCTGACGGTGAGAGGTGACGGCGGTGTACATGGCGGTGAAGCTGGA
TTTGTACACTTTCACATTCTCTGCGCCGTATTGCGCAATCGCTTGTGGTTCAGTAAGGCCAATGGTGCCG
ATCGGTGGGTGGCTAAACACCACGGTTGGTACCAACTGGTAATCCATCTTGGCGTTCAGTTTGTTGTTAA
ACAGGCGCTCAGAGAGTTGGCGACCTGCTTTTACGGCCACCGGAGTCAGCTCAATGCCGCCTTCCATGAT
ATCGCCGACACAGTAAATGCCTGCAACGTTAGTGTTTTGGAACTCATCGACCTTGATGTAGCCTTGCTCA
TTGGTCGCAACGCCCGTTGCCGCTAGGTTGATGGCATCGGTGGCAGGGTGGCGACCGATCGCCCAAATCA
GAGTATCCACGTTGTACGTCTGACCATTTTCCAGATGCAGCGTCAGGCTACCATCGGCTTCTTTCACCAC
TTGTTTTGGCACGCTATGGGTGTGCAGTTGTGGTCCTTCCGTATTCATCACTTCCACTAAGGTTTCGATG
ATCATGGGGTCGAAACTACGCAGTGGAGACTCTTTGCGGCAGAACAGGTGGGTTTCTGTACCTAGCGCAT
TCAGCACGCCCGCGATTTCTACTGCGATGTAACCAGCACCGATCACCGCAACGCGTTTTGGCTGCTCGCT
CAGCTCAAAAAAGCCGTTCGAGTCGATGCCGTATTCTGCGCCTGGAATATTTGGAATGCTTGGGCGACCA
CCTACGGCAATCAGAATATGGTCAGCCGTGTAAAGTTCGCCGTTCACTTCGACGGTTTTCGCATCAACAA
ACTTAGCGAAGCCCTTAATCACGTGAACTTTGTTGTTGCCCAGAACACGATCGTAAGATTGATGGATGCG
GCCAATGTAGGCTTGACGGCTTTCCACCAGCTTTGCCCAGTTGAAGTTTTTCACATCGACATCAAAGCCG
TAATCTTCTGCATAAAGGTGCATCGCTTCTGCGATTTGCGCGCCGTGCCACATCACCTTTTTCGGTACGC
AGCCAACGTTGACACAAGTGCCGCCGAGATCTTTGGCTTCGATGAGAGCGACTTTCGCGCCATACATCGC
CGCGCGGTTAGCGGAAGCGATACCACCGCTGCCACCACCAATGCACAGGTAGTCAAAATGTGTTGCCATT
ACTTTCTCCAATTATGTCTGGCGAAGATGCTCTTCGCTCTTTTCTTGTATTCCTTATATCAGGGCTAGGG
CGTCACAATCCACCCGCCTTGATGAAAAAACAGCTTATTCTGGTACCACCCACTCGACTTTATAGTGTCC
AGTAGCGGGGGCAATCGCCTGTTTGAGGAAAGGCAAAATGGTCTGCATCTGGCTTTCCAGCGTCCATGGC
GGATTAATCACTATCATGCCCGAGGCGGTCATGCCGCGCTCATTGGTATCTGGCGCGACACCGAGTTCAA
TTTGTAAGATTTTACGAATCTCTAAGCCTTGCAAGCCTTCTAACATGTCATCGATATCGCAGCGATTGAC
CACTGGATACCAAATCGCATAAATACCCGTTGCCCAGCGTTTGTAACTCTGAGCGATAGCGCGCACCACA
TCGCGGTACTCTTTAGCCAGCTCATAAGGCGGGTCAATCAGCACTAAACCGCGGCGTTCTTGCGGCGGCA
AACTGGCTTTCAGGCGTGCGAAGCCATCTTCTTTATAGATAGAGACTTGGCGATCGCGGTGAAACTCTTG
CTCCAGCAATGGGTAATCGCTTGGATGCAGCTCAGTCAGTACCATGCGATCCTGCTCACGCAGATGGGCG
CGGGCGACTCGAGGTGAACCCGGGTAGTAACGCAGTGTTTCCCCTTGATTGAGCTGGCGAATCGCATCCA
GATAGCTATCGAGCTCCGCCGGAATGTTGTCTTGTTGCCAAACGCGGGCAATGCCTTGCTTGTATTCGCC
GGTTTTTTCCGACCACTCATGGGTCAGATCGTAACGACCTACGCCAGAGTGAGTATCATGGTAGACAAAA
GGTTTCTCTTTTTGTTGCAGAGAATTGAGGATCAGGCTCTGTACGATGTGCTTGAGCACATCCGCATGAT
TGCCTGCGTGGAAACTGTGTCGGTAACTTAACAAAATAGACTCTCAAACCCGCTTGAGGGGCGCTGTACT
GACCGCTGATTGACTTGCGTCCAGTAATAGAAACAAAAATATTGGCTCGATTATATACCGATTTTACGTG
CAGCGCGCAGCGTAACGGCGTGGTTTTTTAGGGGATTTAAGGCGCGAGTGAGTCGTATTTTGCAACGCTT
TTCCTTGGGTCAGCTATTGAAAAATCGTTCTGCTACCTATATTTACTTATACAACTCACAGGTCAAAATT
CGGCCTGTCTCTATGCTGAAAAGGAATCTTTTTATGTCAAACCCACTTCTTACCTTTACGGATCTGCCGC
CGTTTTCTGCGATTAAACCGGAGCACGTAAAGCCAGCGGTTGAGCAGGCGATAGCGGATTGTCGCCACAC
CATAGATAAGGTTTTAGCCGAAAATCCACAACCGAGCTGGGAAAGTGTGATTGCGCCGATTGAAGAGGTC
GATGATCGCTTAAGTCGTATCTGGTCACCGGTCAGCCATATGAATTCGGTGGTGAACAGTGATGAGCTGC
GTGAAGCCTACGAAAGCTGCTTACCGCTGTTGTCCGAGTACAGCACTTGGGTTGGTCAGCATAAAGGGCT
GTTTGAAGCCTACAAAACCATTAAAGAGAGCGCGGAGTTTGCCAAGCTCGATCGCGCGCAGCAAAAAACC
ATCAGCGACAGTCTGCGTGATTTTGAATTGTCAGGCATCGGCTTGCCACTGCAAGAGCAAAAGCGCTATG
GCGAAATCAGTAAGCGTATGTCTGAGCTTGGCTCTAAGTTCTCCAACAACGTGCTGGATGCCACCATGGG
GTGGACCAAGCAGATCACCGATGTAAACCTGCTCGCGGGCATGCCGGAATCGGCACTGGCGGCGGCACAA
GCAGCAGCCGAAGCCAAAGGTTTAGAGGGGTATCTGCTGACCTTGGATATTCCGTCTTATCTACCAGTGA
TGACTTACTGTGATAACCAAGCACTGCGCAAAGAAGTGTATGAAGCGTATGTCACGCGCGCTTCGGATCG
CGGCCCGAATGCGGGTAAATGGGATAACAGCGAAATCATTGCTGAGCAGCTCAAACTGCGCCATGAGATC
GCGCGTATGCTCGGCTTTAGCACTTACAGCGAAAAATCGCTGGCGACCAAAATGGCGCAAACCACTGACC
AAGTGCTTGGTTTCTTAAATGATCTCGCCAACAAAGCCAAACCACAAGGTGAGCGTGAAGTGGAAGAGCT
GCGCCAATTTGCCGAAAGTGAGTTTGGCGTCAAGCAGCTTGAGCTGTGGGATATTGCTTACTACAGCGAA
AAGCAAAAGCAGCATCTGTTTGAAATCTCCGATGAAGAGCTGCGCCCTTACTTCCCAGAACAAAAAGTAG
TGAATGGCCTGTTTGAAGTGCTGAGCCGTTTGTTTGGCATGCAAGTCAAAGAGCGCCAAGGGGTAGATGT
ATGGCACGAATCGGTGCGCTTTTTTGATATTTTTGATGCGCAAGGAACGCTGCGTGGCAGCTTCTATCTC
GACCTGTATGCGCGTGAACACAAACGCGGTGGCGCGTGGATGGATGAGTGTCGTGTACGTCGCACTACCG
ACAGTGGCGCACTGCAAACACCAGTGGCTTACCTGACGTGTAACTTCAACCGCCCAGTCGGCGATAAGCC
TGCGCTGTTTACCCACGACGAAGTGACGACTCTGTTCCACGAATTTGGTCACGGCATTCACCATATGCTG
ACGCAAGTGGAAGTGGGCGCGGTATCCGGCATCAATGGTGTGCCTTGGGATGCAGTCGAGCTGCCAAGCC
AATTCTTGGAAAACTGGTGCTGGCAAGAAGAGGCGCTGGCGTTCATTTCTGGTCATTACCAAACGGGTGA
GCCACTGCCGAAAGCCATGCTCGATAAAATGCTGGCGGCGAAAAACTTCCAATCGGCGATGTTTATTCTG
CGTCAGTTGGAGTTCGGATTGTTCGACTTCACGCTGCACACCACTTACGACCCAGAAGTGGGGCCCAAAG
TGCTGGAAACCTTGGCGGAAGTGAAAAAGAAAGTAGCAGTGCTGCCGGGCTTGGAGTGGAACCGCTTCTC
GCACAGCTTTAGCCATATTTTTGCGGGTGGCTACAGCGCCGGTTACTACAGCTACTTGTGGGCAGAAGTG
CTTTCGGCGGATGCATTCTCACGCTTTGAAGAAGAAGGCATTTTCAACCGTGAGACTGGCCAAAGCTTCC
TCAACAACATCCTTGAGATGGGTGGCAGCGAAGAGCCGATGGAGCTGTTTAAGCGCTTCCGTGGCCGCGA
ACCACAAATTGATGCTCTGTTGCGTCATGCCGGAATCGCCGCGTAATCGATAGTACTTTCAGCCCACCTC
GTGTGGGCTGAAATTTTTCCGGCCACCGCTGCGCCCATTCAAGACGTTTGGGTATCTGCGACACTTGGGG
TTATAATCGCCGCCATTATGTATAAATAACCAGTGGCGAAGTCATGATCGATCCCTCTCTATTGCTCGAC
GGTCTCAACGATAAACAACGCGAAGCGGTGGCAGCGCCACTGGAAAACTTACTGATTTTGGCCGGTGCTG
GCAGTGGTAAAACCCGCGTACTGGTGCACCGGATTGCGTGGCTGATGTCGGTGGAAGAAGCCTCACCGTT
TTCGGTGATGGCGGTGACCTTTACCAACAAAGCTGCAGCCGAAATGCGTGGCCGAATTGAAGAGCTGATG
CATGGCACCGCCTCTGGCATGTGGTGTGGTACTTTCCACGGTATTTGCCATCGTATTCTGCGCGCCCATT
ATCTCGACGCTAAGCTGCTGGAAGATTTTCAGATCATCGACAGTGACGATCAGCAGCGTCTGCTCAAACG
CCTCATCAAAGCGCACAATCTGGATGATAAACAGTGGCCGGCACGCCAAGTCGCGTGGTGGATCAACAAT
CAAAAAGATGAAGGATTGCGCCCGACGCACATCAACGCCTTTGATCCGGTTACTCAAACTTATCTCAAGC
TGTACACCGCTTACCAAGAAGCGTGCGATCGCGCCGGCTTGGTCGATTTCGCCGAAATTTTGCTGCGCGC
CCTAGAGCTTCTGCGTGGTAATCAGCACATTCGCGAGCATTATCAGGCGCGCTTTAAGCACATTTTGGTC
GATGAATTCCAAGACACCAACGCGATTCAGTACGCGTGGCTACGTATGATGGCGGGTGCTCAGTCGAACG
TGATGATCGTGGGTGACGATGACCAGTCGATTTACGGCTGGCGTGGCGCGCGAGTGGAAAACATCGAAAA
ATTTACCCGCGAATTCCCGAGCGTGAATACCATTCGACTGGAGCAAAACTACCGCTCCACCAAAACCATT
TTGGAAGCCTCAAATACACTGATCGCCAATAATAGCGAGCGGATGGGCAAGCAGCTATGGACTGACGGTT
TGGTCGGCGAACCCATTTCGGTGTACTCGGCGTATAACGAGCTCGATGAAGCACGCTTTGTGGTCAGCAA
AATCAAAGGCTGGCAGGAGCAGGGCGGCACACTGACCGATTGCGCGATCTTGTATCGCAACAACGCCCAG
TCGCGGGTATTGGAAGAGGCATTATTGCAAGCGAGTTTGGCCTACCGCATTTATGGCGGGATGCGCTTTT
TCGAGCGCCAAGAGATCAAAGATGCGCTGAGTTATCTGCGTTTGATTAATAACCGCAATGACGACACCGC
CTTTGAGCGAGTGATTAATACGCCGCCGCGCGGTTTGGGTGATAAAACCCTAGAGACCATTCGCTTTGCC
GCGCGCGATCGTGGCTGCACCTTGTGGGATGCCAGTGTCGGTCTGCTCAATGACCAAGTGCTCACTGGGC
GTGCTGCGAGCGCGCTGAGCCGCTTTGTTGAACTGATCAACGCCTTGGAAGAGGAAGGCATCGACATGCC
GCTGCATGTGCTCACGGACCACGCGGTAAAAACCTCTGGTCTGCTGGAGATGTATCAGCAAGAAAAAGGC
GAAAAATCCAAAGCACGGATTGAAAACTTGGAAGAGCTGGTGACGGCGACGCGCCAGTTTGAAAAGCCAG
AAGAAGCGCAAGAGATGACCATGCTGACCGCATTTTTGACCCATGCGGCACTGGAAGCCGGTGAAGGTCA
AGCCGATGAGCATGATGATGCGGTACAACTGATGACCTTGCACAGTGCCAAAGGATTAGAGTTTCCGCTG
GTGTTTATGGTCGGTGTGGAAGAGGGTATGTTCCCGAGCCAAATGTCTGCCGAAGAGGCGGGGCGTCTCG
AAGAGGAGCGTCGCCTGTGTTACGTCGGTATGACCCGCGCGATGCAAAAGCTCTACATCACCTACGCGGA
AATGCGCCGTTTGTACGGGCAAGATAAGTATCACAAACCCTCACGCTTTATTCGTGAACTGCCAGAAGGC
TGTTTGGATGAAGTGCGCATGAAGGCGCAAGTCAGCCGTCCAACCAGTACAGGGCGCTTTAGCCAAACCG
TAGTCAAAGAAAGCTTTAACGAAACCGGTTTTAATTTGGGCTCACGAGTCCGTCACCCGAAATTTGGTGA
AGGCACCATCATTAACTTTGAAGGCAGTGGCCCGCAAAGCCGAGTGCAAGTGGCGTTTAATGGCGAAGGT
ATTAAGTGGTTAGTCACGGCTTACGCGAGATTAGAGAAGGTGTAGATAGAATAGTGCGGCGACGTGGCTC
CCCCTTTTAGGGGGAGGTCGGGAAGAAATTGCCAATTTGCCCCTAGATACGAAGTAACGATTAACGTTTC
TGTTGAGGAGTTAAGTGGTGATGACTTTTCGGGAGAAAAAAGAAAACCCCGGGGGCAAGCCCACCGGGGT
TAGAGTCTTACTCGCAGCATTCCAGCTACTAAAAGGTGCTCCCTGCATCTAATCCTTGATAGTACGCTGC
AATCCGTCAGCTCAATCCTTGCATCGCCATCCTAGCGGTGTCCTGTGTCTTCCATTACAACTCACAATCC
TAGCGAGTTCACATCACTTGTTCCCTGAGCGGTGTCCCTGCCATCATCCTGATGTTCAGTCCTTGCCTCG
TCCAGAGGTGTCCATTTCCCATCCTTGTCGTTACCATCCTAGCAACGATTGCGTCCGTTCAATGTCCAAT
TACGCTTTCCTTGCCGAGCATTCATCCTGAATGTTCGATTCTTCTTCCTGAAGATCACCAATCCTTGGTG
CTTTCCTGTTCCGTGTCAGTATCCTTCCGACGAGATTCATCTTACTGAGCTGAGCTTTCTGAACAAGCAA
AGCGAAGCGATTTCTTGATGTTCGAAATGATGAAATTTTGAACATTTTATTTAAAAACAATTGCTTATGT
TGTTTTTGTCAGTGTTTTTTATCGCAGAAAGCGAATTTGTCCTACCGCTTTGTAAGAGATCTCGCACAGC
ATGATCGGCCAAAGTCGGATCATAGCCATCCGAAGGTTTGTGCTATAGCGCGGCTTGCTTGCCATAAAAT
CACGCCACCGGCCAAGATAAACACCGCAGCGCATATGCTATCGACGGATCGCGTAATGCGCTGCATGCGT
TGTTGCATGGCAGACGTGGTAAGCAGCCAAGCTAAACAGGAGAACCAAGTTAGGGATAAGCCAACCAAAA
TCGCAGCGGCACTCACCTTGCCAGACACAGACATGCTGGCTGGGATCAGGCTAGATAACAGGCTGACAAA
AAACACGAGAGCTTTGGGATTCAAGAGATTGGTCATCATGCCTTTTGTGAAGGCTTGACGGCGGTTGCCG
AGAATGGAGGGCGCAGGGCTGTGCGTCGGTGTGCTAGCGTTTTTTTGCGCCATCACTGATTGCAAAGCGC
CGGCCCCTAAATAAAGCAAGTAGCTGCCGCCGGCCAGTTGTAACAGGTTAAACAGCATTGGCTGCTGTTT
GACTAAGTAGCTAATGCCGGACAGGCTCAAAATCAAATGGACTAAAATGCCGCACGACAAACCTAACGCG
ATCATCACGCCAGTTTTACGCCCGTGCTGTGTAGCGTTTTGCACCACTAAGGCGACATCAGGCCCCGGGC
TTAATAAGGCAATAAAATGCACACCGGCTAAGGTGGCTAAAATGGACATTTCGTTCATGCTTTCTCCTCA
CATTATTCACCCAGTATGCCGCGCGGCGAGCGCGAGGAGCTTGTAAATTTTTGACAGCGTGGTTAAGAAA
AGCGAGTGATCAAAGAAGGCGAAAGGCCATAAGTGGCTTTGAAGGCTTTACTGAAATGGGCCTGATCGTA
AAAGCCGACCTGATACGCGACATCTGTGCCTGGTTTGCCACTTTGCAGCAGTTTCATTGCTTGCTCTAGG
CGTAGCCGTCGTAACCAAGCGTAAGGCGTGAGCCCCGTTTGCGCTTTAAAATGGCGCTGAAATTGAGTTG
GGGAGAGTTGGCACAATTGCGCTAACTGTTCGAGCCGGATCGGTTGGTCAAGCTGGCTGAGTACCCACTC
TTTGAGTAGGGCGAGATTGTGTTGGCCAAGCGGTTTTACGGTGGGTTGTTTTAGGTAGCTATAACGCTCA
AGCAGCGGAGCAAAGCCTTGATAAGGTAAGCAATCTTTGGCGAGCTGGCTGAGGTTGTCCTGTCGCAGCA
AATGGTGAAGTTGCTGCAAGGAGTGAAATAGGGTCGGGTCTTGTACAATCAACTGCTCAAAGCCGATCAC
TTGCTCAATCTGGTTGGCTTCGAGCGTCTGCTGTAACCATTCAGGTTCAATGGAGAACACTTGTACTTGA
TAGCCCGTATTACTGTGCGCGTGGCCATCATGCAATTCATCGGGTGACATCAGTACCACACCACCTTGTC
CCACTTGATGCCAAGCCCCTTGGTGATAAAAACGTTGTACACCTTGGGTGATGAGACCGATATGGATATC
CAGATGGTAGTGACGCTCAAACGCAAACTGGCGATAGTCGGCTTCAATCAGACTGATCGCGGGGTAAGCG
CTGGGGCGATAATTCACTGTATCCATAGAGACCAAAAAGTAGGCTAAGTTACCAAAATCTTAAGCGGTGA
GTCAGAGCTTGTCTTGTAAAAAATGATCAGTGCCTCTTCGCGTGGGTGGGAAAAATGAGGTGCGAGTAAA
AAATGATGGGCAGACTCTGCCCATCACTTTTTGAGTTAACGCTTACTCGCCGATGGCGACGCCTTCACGG
CGAGGGTCAGCGGCTCCCTCAAGACCTTGTGCAGTAATACGAATGGCGTGCAGGCCAGAGTTGAGCTCTT
TGATCCCGACCTTTGCCCCCAAACTTTCTAGCGCTGGCTTGAACTGCTCGGCGGAGGTGCCTTGTTCGAG
CTCGATTTCGCCAAAACGATTCAGCACATGCGGTTGATTGATCGCGGCTTGAATGTTCATGCCCCATTGG
GTGTGAGCAACGATTGCTTGCGCCACATAGCCAATAATTCGGCTGCCACCGGGTGAGCCAATCGCCAAAT
AGGGTTGGTTATCCTGCAAGACAATGGTCGGTGCCATCGATGAACGTGGGCGTTTGCCCGGCTCTAAGCG
ATTGGCAATCGGGCGACCTTCACTTTGCGTGGCAAACGAAAAATCGGTCAGTTCGTTGTTGAGCAAAAAG
CCGCGCACCAACAAGCGTGAACCGAACGCGTTTTCGATCGAGGTGGTGAAGGAAACCACGTTGCCTTCAC
GGTCAACAATGTTGAAGTGGCTGGTGGAGGGCAGTTCTATCGACTGATCGGGGCTGCGTAGCTGCGCATG
ATGCCAAGGCGGATTGCCTGCTGGCGCACTGGTCAGCGCTTTGCCGGGTTGGATCAGTTTAGCGCGCTCG
GCCAGATAGGTTTTATCCAATAAGCCTTGGGTCGGAACGGGCACATAATCTTGATCGGCCATGTACAAGC
CGCGATCGGCAAACGCCAGTTGTGAGGCATCCCCCAGCACTTGCCATGATTTCACATCCTGCGCGCCCCA
ACCTTTGAGATCGTATTGTTCGGTGAGGGCGAGAATTTGTCCCACCGTCAGGCCACCTGAGCTGGGTAAC
CCCATGCCGCAGACTTGATAGCTTTGATAAGCCGCACACACGGGCGCACGCTGTTTGACTTGGTACGTAT
CAAAATCTTGCTGAGCGAGCACTCCGGGATTGCCCGGCGCATTTTGCACCGTGGCGATGATGTCTTTGGC
GATGTCACCTTGATAGAAGGCGGAGGCGCCTTGCTGTGCGATGGCTCTGAGTGTGGCGGCGTAGTCCGGG
TTTTTCAGTAAAGTGCCGGCTGTGAGGGGTTCACCTTGTGCATCAAAGAAATAGGCTTTGGTGGCAGGAA
AACGGCCTAAACGCTCTTTATCTTCTGCAATGAGTGCCGCGAGGCGAGGACTTACCTCAAAGCCTTGCTC
GGCGAGTTTGGCGACAGGTTCAATCAAGCGCGCCCATTCCAGCTTGCCGTATTGACGATGGGTTTCCCAC
AGCAGTTTGACCGTGCCGGGAGTACCAACCGAGCGACCGCCGACCACGGCATCGTAAAATTTCATTGGCT
GACCTGTACTATCTAAAAATAGTTCAGGTGTGGCGTTGAGTGGCGCGGTTTCGCGGCCATCGAACGTAGT
GAGCGCTTTTTTCTTGGCATCCCAGTAGACCAAAAACGAGCCACCGCCAATGCCGGATGATTGCGGCTCA
ACCAAGCCCAGCATCAGTTGTGTCGTCACCATGGCATCTATCGCATTACCGCCTTGGCGTAAAATCGAAG
CCCCTGCTTCGCTCGCCAGTGGGTTAGCCGCCGTGACCATCCAGTTTTTGGCTTTGACTAACGATTTGTG
CTCAAAGCCAGTGGCTTGTTCTGGCGCAACCGCATCGGTGGCTTGATTCGGGGTAGCTTGTGCAGCCATC
GCAAACATCAGCGCAGAAAGCGCCAAGGGGGTATGAGTCCAATTCATGCCCATCTCCATTTTCGTTGTTA
TGAAGAGATCATGTTAACGTTGGGTTAAAGTTTTGTTCTAGCGGCTTGTTGGCTAAATCGATGATTTATG
CAGCAATGTCTCAGGATTGAACGAGTTAGACGAGGTGGAATAGGGAGGTAAGCCGGGATAGCTTACCTCG
GTAGCGAGCTCTAACGTGCACGCCGTGCGGCGTGTCCTGCTTTTAACCCATCAACACTGAAGATGACCAA
GGCACTCCAAATAAAAGCAAAGGTGATCGCCTTATCGCTGGTAAAGGCTTCACCGTAGACCAAAACTGCG
AGCAAAAACATCAAACTCGGGCCGATATATTGAAAAAAACCAAGCGTTGAGAGTTTGAGACGCGCTGCGG
CTCCGGTAAAACAGAGCAGGGGCAAGGTAGTCACGACGCCAGCGCAAACCAAGAGCAGATTGAGCTGCCA
AGTGTTGAGTGCCATATCACTGGTTGGCGTATCGGCGAGCCAGATTAGGTAGATGGCGGCGGCAGGCAGC
ATAAACAGGGTTTCAAGGAACAAGCCTGTTTGCGCATCGACTTGGATCTTTTTACGCAGTAGACCATAAA
AACCAAAGCTGGTGGCAAGGGCAATCGCCACAATCGGCACTGAGCCAAACACCACTAACTGAATGCCCAC
GCCAATCGCGGCAAGCGCGACCGCAAACCACTGCAATTTACGCAGGCGCTCGCCGAGAAACAGCATGCCG
AGCAGCACGTTGAGTAGCGGATTAATGTAGTAACCCAAACTGGCATCCAGCATATGGTTAGCGTTGATTG
ACCAGATAAAAATCAGCCAGTTACCCCCCACGAGCAAAGCGGTCACTAACAGCAGCCAAAATTTGCGCGG
AGTGTGTACTACGCCAACGACGCTGCGCCAACGACGACCGAGGTGAATCAGAACCGCGAGCAACACAAAT
GACCACACCACCCGGTGGCTAAGGATTTCCAGCGCCGATACGGCGCCAAGTGCTTTGAAATAAATCGGCG
CAATGCCCCACATGGTGTATACGCTGATCGCGAGCAAAATTCCTTTTTTGGCATCTTGTTGGTCGGGTGT
CATGAACAACTTCTCTGGTTATGGTGATGACCGCTTTGGCGGCGGTAGCAGCGAAGTATAACCTGAGAAT
CGTACACTGTACGTATTTTGCGGTTTTATTCACCGAGTAACCCCTCTACAATAGCCAGCTTGTTGGCGAC
CCATGACTCTTACTTTGCACTCTATCGATATGACCGCGACTTTAATGGCTGAATCTTCTGCTCTCTTTGC
CACTCCTGAACGTGTTTTGCACGAGGTGTTTGGCTATCAGCAATTTCGCGTCGGTCAGCAAGAGGTGATT
GAGGCGGCGCTGGCTGGGCGTGATAGCTTGGTCATTATGCCGACTGGCGGTGGTAAATCGCTCTGTTACC
AGATCCCTGCACTGGTGCTGGAAGGGGTCACGTTAGTGATTTCTCCCCTGATTTCGCTGATGAAAGATCA
GGTTGACCAGCTTAAAGCCAACGGTGTCGCCGCCGAGTGTGTCAATTCCACCTTGGCGCGCGAGGAACTG
ATCGCGATTTATAACCGCATGCATGCTGGCCAGCTCAAGCTGCTGTATGTGTCGCCAGAGCGGGTATTGA
CCGCCGAGTTTATCGAACGGCTCAGCCATCTGCCGTTAGCCATGATTGCGGTCGATGAAGCGCACTGTAT
TTCGCAATGGGGACACGATTTTCGCCCTGAATACGCCTCATTAGGCCAGCTTAAGCAGCGTTTCCCGAAT
GTGCCGGTGATGGCGCTGACGGCAACTGCGGATGACGCGACCCGTCACGATATCATGCAGCGTTTGCAGC
TCAAGGAGCCGCATCAGTATCTGGGCAGCTTTGATCGCCCGAACATTCGCTACATGCTGGTGGAAAAACA
TAAGCCGGTTTCACAAGTGATCCGTTATCTGGAAACGCAGCGTGGGCAGTGCGGCATCATCTATTGTGGT
AGCCGTAAAAAAGTCGAAATGCTCACCGAAAAGCTGTGCGGCAACCACATTCGCGCCGCCAGTTACCATG
CCGGGATGGACGCCGATGAACGCGCTTGGGTGCAAGAGGCGTTTCAGCGTGATGACCTGCAAATTGTGGT
GGCGACCGTGGCATTTGGCATGGGGATTAATAAACCCAACGTGCGCTTTGTGGTGCATTTTGATATTCCA
CGCAACATTGAATCCTACTATCAGGAAACTGGCCGCGCAGGGCGTGATGGCCTGCCTGCTGAAGCCATGA
TGCTGTACGACCCTGCTGACATGAACTGGCTGCGCCGCATGCTGGATGAAAAGCCCGATGGCGCGCAAAA
ACAGGTCGAAAGCCACAAGCTCACCGCCATGGGCGCGTTTGCTGAAGCGCAAACTTGTCGCCGCCAAGTG
TTGCTCAATTATTTTGGCGAATATCGCGATAAGCCATGTGGTAACTGCGATATCTGCCTCGACCCGCCCA
AGCGTTTTGATGCCACGGAAGAGGCACGCAAAGCCTTGTCGTGTGTCTATCGCGTCAACCAAAACTTCGG
GATTGGCTATGTGGTGGAAGTGCTGCGTGGTATGCAAAATATCCGCATTCGCGAGCATGGCCACGACAAA
ATCACCACTTACGGCATTGGCCGCGATCACAGCCACGATTACTGGGTGAGTATTTTTCGCCAACTGATCC
ACAAAGGCATGCTCTACCAAAACATCACGCGTAACTCGACGCTGCAACTGACTGAAGAAGCGCGCCCGCT
GCTGCGCGGTGAAATGAATATTGAGCTGGCGGTACCGCGTTTAGATACCGCGGCGCGCGCCGCGAAATCT
GACAAATTGTCGGGCAAAAACTACGACAAAAAGCTGTTTGCCAAACTACGTAAGCTGCGTAAATCGATCG
CTGATGATGAAGGCTTACCACCGTATGTGGTGTTCAGTGACGCCACCTTGATTGATATGGCGGAGATCAT
GCCGACCTCTTACGGCGAAATGTTGGCGGTGAATGGGGTTGGGCAGCGCAAGCTGGAAAAATACGCCGAC
CCGTTTTTGGATCTGATTCAGGAGCATTTGACCTATCATGGCTGAGTTTGGTTTAGGCGACTATCTTGCC
GCGGAAGGGCGCTTGATTGTGCGCGCCGAAAACTTCGATTTTGAGGCTTTTGCTGAAACCGCTTTGCGTT
TGGTGAACTTACTTTCCGCTCGGGTGTTGGAAAAGCAGTGCGATGCAGATCTGCACACTTGGCTGATCGA
TTTCGAAGGCTGCCATTTGCTGCTGCGCGGCGAGCATTACAGCCAATCATTGTGGCTGGAAACCCTAACC
GCAGGTCAGGGCGATGAGGAGCTTGCGTTTATTGCCAAGCTCTTGCAGCGCATCTAAGCCAGTAAAGTCG
AGCGTTGTTCCATCGCGCGCAGTCTGTGCTTTCCTTTTATTTTTCGCCCCTTATGCTAAGACTCATGCAC
TTATGGGTGTTAGCACTTATGGTTTTTCGCGCCTATAGGTCTTAGCACTTACGGATAATCCACCTATGAC
CAATGGAGGAGAGGCGAATGCGTTTAGAGTCGGTTCATCAAGAAGTCATTTCGTTTGAGCGGTTTGTGTG
GCGTTGCCTGCGCTATGCGTTGATTGCTTTATTGGTATTGCTCGTTGGTCTGCTGCCAGGGGTGATTGGC
TTTATGTTGCTGGCGGAGCTGGCTGCTGCTCAAGCTTGGCTTAATGCACTCTCGATGGTGAGCGGCCTTG
AGCTCCCTTATCCGGTGGCGGATTTCCACCAATCTGCAGCCTTACACCTCTTTTTGGCTTTTTATAGCTT
ATTCATTGATACAGTGTTTTTTGTCTCTCTTGCTACTTTATTTGCCCCCGCTATTCACCGCGTGTTTCAC
CGTATGCACTGTGCCGAAGAGGCGCAGTAAAAAGCCCCTTGCGGGGCTTTATCGTGTCTCAAGAATTAGG
CTTCGCCAATAAAACCGCCGGTCTGGTGCGCCCATAACTGGGCATAAATCCCTTTGTGCGCCAGTAGTTC
TTGATGTCTACCTTGCTCTACGATTTTCCCTTCATCCATCACAATCAGCCGATCCATCGCGGCAATTGTC
GATAAACGGTGCGCAATCGCAATCACGGTTTTGCCTGCCATCAGAGTGTGCAGATTCTCTTGAATGGCCG
ATTCCACTTCAGAATCGAGTGCGGAAGTGGCTTCGTCCATGATCAAGATTGGCGCGTTTTTCAGGAGCAC
GCGTGCGATCGCAATACGTTGACGCTGGCCGCCAGACAGTTTTACGCCACGTTCACCGACTTGAACATCA
TACCCAGTGCGGCCTTGTTCATCGTGCAACTCCTGAATGAAATCATGAGCATGCGCTTGGCGAGCGGCTT
CTTCGATGGCGGCTTGATCGGCATCCGGGTCGCCGTACAAAATGTTATCGCGGATCGAGCGGTGCAGCAG
TGAAGTATCTTGGGTGATCATGCCGATATGGCGGCGCAACGATTCTTGGCTAACATGGCTAATGTCTTGC
CCATCAATTTGAATTTGGCCGCTTTGCACATCATAAAAGCGCAGCAGTAGATTGACTAACGTCGATTTGC
CTGCGCCAGAGCGGCCGACAATGCCGACTTTTTCTCCGGCTTGAATCACTAAGTTTAGATTATCAAACAC
GGTTTTTTGCGCGCTGTAACCAAAACGAACTTGCGCGAAGCTCAGCTCACCAAATTTCACTTGGAGCGAT
TTTGCTTGTGGGCGATCCTCAATTTCCACTGGGTTCGCTATGGTGTTCATGCTGTCAATCACGGTGCCAA
CGCTTTCAAACAGAGCGCGAATTTCCCACATGATCCACTTCGACATGCCTTGCATGCGCAGCGCGATCGT
AATACCAATTGCGATCACCCCGACGGTGACCGTTTCCGCGAGCCATAACTGGATCGAGAGAGCAGCAATG
CTAAACAGCAACAGATAGTTGATCAGATCCACACTGTAGAGAAGCGAGGTTAAGGTACGCATCTGGCGGT
AAACCGTGTGTAGAAACTGCTTCATGCCCGATTTTGCGTAGGTGGTTTCGCGTTGAGAGTGGGAGAACAG
CTTTACGGTGGTGATGTTGGTGTAGGTATCAACAATCCGCCCAGTCATTTGCGATTGTGCGTTGGCTTGA
TCGGTCGAAATGGTTTTCAAGCGGGGTACGAAGTAGACCTGAATCGCGATATAGAAGAGCAGCCAAACGA
GGATCGGCACCACCAAAACTTTGTCAGCCTCGGCAATCATCACCAGCATCGACACCATATACACCGCGAT
ATAGACCGACAGATCGACCAATTTCAGCACTGTTTCGCGCACGCTATTCGCATTTTGCATCACTTTTGTC
GCAACGCGCCCAGCAAAATCACGTTGGAAGAAGCCGATACTTTGTTTGAGTAAATAGCGATGAGTCGACC
AGCGGATCGACATCGGATAGTTACCCAAAATGGTTTGATGCAGCAACATCGAGTGTACGAGTGCCAGAAT
CGGCATCACTACCAGTACCAGTGCCGCCATCGTCCACAGCCGTTCGCCGTGTATTTCCCAAAACTGGTGG
CGCTCTTGAGTACTGAGAATATCAACAATCTCCCCCATGTAACGTACGAGAGTGACTTCCGCCATCGCTA
CGCAGGCGCTGAGTAGCGACATCAATAACAGCGGTTTTTCAAAGCCTTGCGTGTAGTAACGACAGAAAGC
AACCAAAGATTTAGGCGGTGTTTGCGGCTCTTGAGCCGGGAAAGGTTCGGTCAGTTTTTCAAACCATTGG
AACATGAACAAGGTGCCTTAATGAAAGTAATTGAGAAAGATTCGCAATTTTTTGCTTTTAATTAAGATAA
TTATCACTAAAATTGCGTAAAATTAATACTAATAAAAACGATTCTCAAATCTATAGCAGAGGTTTTATCA
TGCGCAATATTCGCCCGAGTCAGCTCGGACAATACATTCGTCGTGCGCTTCGCTTGCACTTCATCCCTGT
TGTTTTGGTTGCCGCACCGAGTGTAATGGCCAATACCAACCAAGAAACTGAGCAGTTAGAAACCTTAGTG
GTGACCGCTTCAGCCTTGAAAGTGGAAACACCCGCACAAGAAACGCCAAAAGCGCTATCGATTGTCACTC
AAGAAGAGATTGTGGCTCGCGCGCCACAAAAATTGGATGAAGCGCTGCGCTATACCTCCGGCGTCACCGC
TCAACCTTATGGCGCGGACAATGATACTGATTGGCTCAAAGTGCGTGGTTTTGATGCCGCAACCTACCAA
GATGGCAGCCGCCTGTTCCGTGATGGTTACTACACTTGGCTTATCGAACCTTACGCTTTAGAGCGTATTG
AAGTGCTGAAAGGTCCCGCTTCGATTTTGTATGGTGAGGCACCTCTAGGTGGAGTGGTCAATGCGGTGCA
GAAGAAACCGACCGACATTCCACAAGGTGAGGTTGGCCTACAAGTGGGTAATGATGCGCTGCGCACCTTA
ACCTTAGACATTTCCGATTACGCGAATCAAGACGGTTCCGTGCGTTACCGTTTAGTCGCGTTGATGAAAG
AGAATGATGGGCAGTTGAACGGTACGCAAACCAGCCGTAACTACCTTGCGCCAAGTCTCAGCATCGATAT
TTCTGAGCAAACCCGTTTAACCCTGTTGGCGAGCTTTTTGGAAGACAGCGGTGTGCCGACTAACCCATTT
TTCCCTGCGGCGGGCACCTTAATCGATTCCAACTTTGGTCATATCGATCCCTCTACCAACTTAGGGCAAC
CGGATTACGACAAGTATGAGCGTCGTCAGGTGTCATTGGGTTACTTGTTCGAGCATGATCTTAATGATGT
CTGGGCGCTGTCACAGACCTTCAATTACGGCGATAACGATCTCTATCTGCGCAGCAGCTACGCTTTTTCG
AATGATGACCCAAGTAAAGACACATTAACGCAAGGCATTGTGTTCCGTGATGGTTCAACCGAAAGCTTGA
GCTTAGATAACAAAGCGGTGGCGAAGTGGGATTCTGCCCGTGTTGAAAACACGCTGTTGATGGGCTTAGA
GCTGCAACGCCACCAGACTCAAGGTGTTGAGTTAGATAACTACAGCTTCGGCACCATCAATCCGTTCAAC
CCGATTTATGGCAATTACACGCCTATCGATGAATCTTCCGCAGCGGATCGCACCATTACCAAAGAGCAAG
CGAGTTTGTACGCGCAGTACCAAATCAAGCTGGATCAGCAGTGGATTGGTCTGATTGGCGGCCGTATGGA
TTGGGTCGATACTGAAAACGAAAGCCAAAAAAACGCGCAGCGTAAAAGCCGCAGCGATGCGGAGTTTTCA
TTCAATGCGGGTTTGATGTATCTGGCCAGTAATGGTGTATCGCCTTACCTCAGCTATTCACAATCGTTTG
ATGTGCTCAGCACTATCGATAGCGCGAAGGGTGAGTTGTATAAGCCACTGAAAGGCGAACAAACTGAGGT
TGGCGTGAAGTACCAGCCAGAGTTTTATGATGGTTACATCAATCTAGCTTGGTTTGATATCACCCAACAA
AATGCGCTGGTGACCAACCCAACGACTTTTGTGGCGACGCAAACGGGTGAAATGACCGCCCAAGGTATTG
AAGTCGAAAGCGTAGGTTATGTCACTGATAGCTTGAAACTGACCGCCAGCTACACCTTCACCGATGCCAA
AACCGATGAAACGGGTGGCAAGGGGACGCAACAAGCCGGTTTGATCCCGAAACATCAAGCGTCAGCGTGG
CTGGATTACGATGCGGCGCAGCTTGGTCTGCAAGGTTGGACGTTTGGCTCCGGCGTACGTTACATCGGTG
AGTCGAAAGATAATCCGCGTTCGAGCGATCGTACGGTGCCGAGTGTAACCTTGGTCGATCTGATGGCGGG
CTATGAAATCACTGAAAACTGGCAAGTGCAGCTCAACATCAACAACCTGTTTGATCGCGAGTTCGTTTCT
GGCTGTGATTACTGGTGTTACTACGGCCAATCACGCAGCGCGGTACTCAGTGCTAACTATCGCTGGTAAT
CGGCAATTGTTGTGAACTTGCCGTTTGGGGTCGCCGATTGTCCGTATTCTTGGATGATTGGCTGCAAGAC
AACTCCCGCTTCTGGCGGGATTTGTTGTTTTTATTGAATGTCAATTATTAGGGGGATCAATGTTTCAGTT
GGCTGATATTCAAATGGTTCGCGGTGGGCGCACCATTTTGGCGATCGATCATTTGACCATTCCGACCCAT
GAGCTGACAGTTGTGCTCGGTCACAACGGTTCTGGCAAATCCACCTTAGTCAGTTTACTGTCGGGCCAAC
AGTCGCCCGATAATGGTCAAGTGACCCTCAATGGTCAATCACTCTCATCGCTGCCGAGTAAAACCCTCGC
CAAAGCCGTGGCCTTTTTGCCGCAGAAATTGCCGACCAGCGCTGGATTAACCGTGCGTGAGTTGGTGCGT
TTAGGGCGCTTTCCGTGGCGCGGCACCTTGGGCCGATGGCGCAAGGAAGATGAGCTGATTATCGATGCGG
CACTTGAAAAAACGGGTGTGAGTGGTTTTGCGCATAACTTGGCGGATGAGCTTTCCGGCGGTGAGCGTCA
ACGCGCTTGGGTGGCGATGCTGCTTGCGCAGCAATCTCCGGTGTTGATTTTGGATGAGCCGACGTCGGCG
CTTGATGTGCATCACCAATATCAATTGATGGCGCTGCTGGCGGAGCTCAATCAAACCCAAGGCGTGGGTA
TTATCGTGATTTTGCATGATCTCAATTTGGCGCTGCGCTACGCGACCCACATTGTGGCGCTTAAGCAGGG
GCAGATCGCCTTTGAAGGCGGTGCTGAATTGTTGCTCGATGAGCAGCGGTTGTCGGATCTGTATCACTCA
CCGATCCGTTTGATTGATCACCCGAATCCCATTTCCCACTCTTCTACTAATAAGGTTTCGATCGTATGTG
CTTGATGAGTCTATGGAATGTTCGTCTGCGGAACATTTGCCGACCAAAGGCCGTTTTTGGCTGGCTTGCC
GCGCTTTGTCTATTCGCACTGCCCGTGCAAGCACAAATTGTGCTGACGGATAGCCAAGGGACGCACACTT
TTGCTGAGGTTCCACAGCGAGTGGTGGTGCTGAACTGGGATCTGCTTGAACAAGTGCTTGAACTGGGCAT
TCAGCCCGTTGGCGCGCCGGAATTGAGTTCTTACGTGCAGTGGGTTGTGCAACCCGAGGTGCCAAGTTCG
GTGCAAGATATTGGCACTCGTACTGAGCCGAATTTAGAGAAAATCGCCGCACTTAAACCGGATGTCATTT
TAGCCGCAGGGCCGCAACAAGATTTGCTGGCCACCTTAGGGCGCATCGCGCCAGTGGTGTATCTACCCAA
TTTTTCCGAGCAAGATAACGCTGCCCAAGTGGCGATTTCCCACTTTAAAACCTTAGCTACCTTGTTTGGT
AAAGAGGCGGTGGCGCAGCAAAAACTGGAGGCGATGTATGCCCGTTTTTCTGAGCTGAAAGCTTCGCTAC
AGCACGCCTTTGGTGACACTTTACCTGCGGTGGTGACACTGCGTTTTGCCAACCCAACCTCGGTGTTTCT
GTATACCGAAAACTCCACGCCGCAATATGTGCTAGAACAGCTCGGTTTATCGTCAGCGCTGCCGCAGCCG
CCGAAAGAGTGGGGCATAGTGCAAAAACGCTTGAGTGAGTTGCAACACGTTGAGCAAGGCTATGTGCTCT
ATTTCTTGCCGTTTGCGGAAGAGAAAAAAGTGCAAAAATCGGTGTTGTGGCGCGCGATGCCGTTTGTGCA
GGCGGGGCGTGTCAATTCCGTGCGTCCTGTGTGGAGCTACGGCGGGGCGATGTCGCTGCGTTATAGCGCA
GAAGCGATCACCGAAAGCTTGCTGGCGGTGGCTCCGCAATCATGAGTGTGCTGCGTTTAACTGGTTTGGG
GGCGCTGACTCTACTGTTGGCGCTTGTTAGCTTACAGTGGGGGCACAATTTAACCCTCAATGAGCAGTGG
CAATTGGTGCTCGGTCATCAAGCCGCGCAAAGTTTCGCGCAGGTGAATTTTATCTACGCGCAGCTACCCC
GTGCGGTGATGGCCATAGTGGTCGGCGCGGTGCTTGGGTTGGTGGGCAGCTTGATGCAGCAGTTGACCCA
AAACCGACTCACCTCACCGCTGACGTTGGGAACCTCATCCGGTGCTTGGTTGGGGCTGATTATCGTCAAT
ATCTGGTTCAGTGATTGGGTGGCTGATTACAGCGCACTGGCTGCGATGGCTGGAGCACTGCTCGCTTTCG
CACTGATAATCTCGATAGCGGGGCTACGCAATCTCACCGGATTACCGCTAGTCGTTTCCGGCATGGTGGT
GAACATTTTGCTGGGTTCGATTGCCACGGCCTTGGTACTGCTGAACGAAGAGTTCGCTCAGAATGTGTTT
ATGTGGGGCGCAGGTGATTTAGCGCAAAACGGCTGGGAGTGGCTCACTTGGTTGCTGCCGCGTTTGGCTT
TGGTGTTCCCGTTACTGCTGTTTGCACCTCGAGTGCTGACTTTGCTTCGGTTAGGCCATGAAGGGGCGGC
GGCGCGTGGTTTAGCGGTATTGCCTGCTTTCTTGTTTCTGATGGCAGGCGGGATTTGGTTGGTCTCTGCT
TCAATCACCGCAGTTGGGGTGATCGGTTTTATCGGTTTATTAACCCCGAATATCGCCCGTTCACTGGGGG
CGCGCACGACCAAAATGGAGTTGTACAGCAGTGCGCTGCTTGGCGCTTTGTTGCTGCTTGCCACTGACAT
GCTCGCCATGGGGCTGAGCGTGTGGGCTGAGGAAGTGGTACCTAGCGGCATTACTGCCGCCGTGATTGGT
GCTCCGGCGCTGATCTGGTTTAGTCGTCGCCAGCTCCAAGCGCAGGATTCGCTCTCTATCTCCTTGTCTT
CACATCGCCGTTCGCCTTCTCGATGGGCGGTGATGCTCATTGCGGCAGCTTTGTTGTTGGCACTGAGCCT
ACATATTGGTTGGCAGATGGAAAGTGCAAGCTGGGCGCTGCCGAGTGAGTTTCAATGGCCGCTTCGTTGG
CCGCGCATGCTCACCGCGCTGTTTGCTGGGGTGGGATTGGCGATCGCGGGAACGTTACTGCAACGGCTGA
TTTATAACCCGTTAGCCAGCCCCGATATTTTGGGCGTCTCTTCGGGGGCTACGTTTGCTTTGGTGTTTGC
TAGCTTGTTTTTAGGGCAAAGTTTGCAGAGCACCCACTGGATGACAGCACTGCTTGGCAGCGCTGCGGTA
TTGGTGGCGCTGTTGCTGCTTGGGCGGCGCCATCATTACGCACCATCTAGCTTGATCTTGACTGGGATTG
CCATCACTGCACTGTTGGAAGCCTTGGTGCAATTTACCTTGGCTAAAGGAACGGGCGACAGCTATCAGAT
TTTGCTGTGGCTATCGGGCTCAACTTATCGTGCCACGGGCGAGCAAGCTTTGCTGCTCAGCGTGGGTGTG
GTGGGGTTAACACTGTTGGCGCTTGGCTTGTCTCGTTGGCTTACCTTGATCTCAATTGGGCGCGGCTTTG
CTTCTGCTCGCGGCTTGAGTGCGAGTCGCGCCAGCTTAGTGTTGCTGATCTTGGTCGCGCTGTTGTGCGC
TTTGGTGACCGCGACCATGGGCCCCGTCAGCTTTGTCGGTTTGATTGCGCCACACATGGCGATGATGCTC
GGCGCGCAGCGTGCTCCATCTCAACTTCTGCTGGCCGCCTTGGTCGGTGGTACTTTGATGTTGTGGGCAG
ACTGGTTGGGGCAAGCCTTGTTATTCCCCGCGCAAATTGCCGCAGGCACGCTAGTGGCAATCATTGGTGG
CAGCTATTTCCTGCTGCTGTTACTCAGTCAGCGTGCACGCTAAACCCGAAGTTGAGAGGCGTTCGCCTCT
CAACGCATCTGGCGAATGTCGGAAGAAATGTCATCGATCAACTGCCGCGCGGACGTTTCACGCTGCTGAG
TGAGGGTGAGAAAAATCAGGTCGGTCAGCACGTTTTGCGCAGTTCGTGAAGCAATCGCGGAGCTGCGGTG
CTGCGTTTCATCGGCAATTGTATCCAGTGCCAGATCGGCTATCTCACGTAAGCGATTTTTGTTCGGTGTG
GTCAGGGCAATCACTTTCGCACCTTGCTGTTTGGCCGCTTCCGCTGCAATCAGAATTTCGCGCTTTTCTC
CCGAAAATGAAATCGCAATCAGCACATCTTGGCTATGTAAGGTGCGAGCGGTCGCGATCTGCACATGGCT
ATCTTGCTCCGTGAGCGCGGTAATACCGAGCTTGAGCAGCTTAAATGCGAGATCTTTGGCGACCAGTGCT
GAGCCACCAATCCCGATGATCTGTACCCGCACCGCTTGCTGAATCCAGCTGATCGCCTCACTAAACTCAT
CCAAACGCAGGGCATTGGTCGTGTGAAACATCGCTTCGGTTTTGGTTTGCACCAGTTTTTGGGCAATCAC
GGCAACGGGGTCATCGGCCAAGATGTTGCTGTGTAAAGGCTGGTTGACCATGACTTGTTTGCGTCCCAGC
TCTTCGGTGAGGGCGAGTTTAAATTCGCTGTAGCCTTTAAAACCAAGCCGTTGGGTGAATTTGACTATAC
TCGATTGGCTCACATTGGCCCATGCCGCCAAATCTTGGCTGGTCATCGCTGCCGCCTGAGGTGCATTCGC
AATCACCCAATCGCCAATTTGGCGGCCACTCTCGGAAAGTTGGGTTCGGCGACTGACGATGCGTTGTAGA
ACTGACATTTTTCACACTCCTTGCGAATAAAATATTCCAAAATGGGAATAATGCACGCCACACTTCACTC
TTTCTCAATCAATGACTTCATGGTTGCGTGGTTATTTTTTTCGATGCTTTTCACAATTATTCCAAAAAAA
GCCTGCTTAAAGAATAACCTTAATTGTGATTTCTATCACCAAAATGGAATATTTTATTCCATAGAATCGC
CTCAATTCGAAATTTGCCGAGAAGCCTTATGAAGATTGATTTAACTCGTTTAGTGACCGAAAGCCGTAAT
CCGGCCAGTGAGCAGATTGATACCTTACCCACTTTGGACATGCTGAAAGTGATTAACCAACAAGATCAGT
TGGTTGCCTTGGCGGTTGCACAAACTTTGCCGAAAGTGGCGCTAGCGGTGGAAGCGATTACCGCTGCTTT
TGCTCAAGGTGGACGCTTGATTTATATGGGCGCAGGCACGTCTGGTCGTTTAGGGATTCTCGATGCGAGT
GAATGTCCGCCGACCTACGGTAGCAAGCCTGAACAGGTGATTGGCTTGATCGCCGGTGGACATACGGCGA
TTTTGAAAGCAGTCGAGAATGCCGAAGACAACCGCGAGCTAGGCCAAAGCGATCTTAAGGCCCTGAACCT
TAATGAAAAGGATGTGCTGGTTGGCATCGCCGCCAGTGGCCGCACACCGTATGTGATTGGGGGAATGGAG
TACGCACGCTCGGTCGGTACCACCGTAGTATCACTGGCGTGCAACCCAGGCTGCCCGATGGAGGCGTGCG
CGGATATTGTGATTACCCCCGTAGTCGGTGCGGAAGTGGTTACGGGATCATCACGTATGAAAGCGGGCAC
TGCGCAGAAACTGGTGCTCAATATGCTGACCACGGGCGCGATGATCAAAAGTGGCAAAGTGTTTGGCAAC
CTGATGGTGGATGTGGAAGCGACCAACGCCAAGCTCATCCAACGGCAAACCAATATTGTAGTAGAAGCGA
CAAGCGTAAGCGCTGAGCAAGCGGAAGCGGCATTGGCCGCGTGTGGTCGCCACTGCAAGACTGCGATTTT
GATGATTTTGGGCGGTTTTAGCGCAGAGCAAGCCGCACAAAAACTGGCGCAGCACCAAGGTTTTATCCGC
GCAGCGCTCAACCAAGAATAAACAGCAGAGAGAAGGAGCCGATGATGGCCAAAATAACCCAAACCATGAT
GGCACAAGTGCTGTCTCTGGTGGGCGGCAGTGGTAACGTCGCCAAATGTGGCAACTGCATGACTCGCTTG
CGTTTAACGCTGAATAATTCTGCGCTCGCCGATCATGCGGCATTGAAAAAAATTTCCGGAGTGATGGGCG
TGGTTGAAAGTGACGCGCAACTGCAGATCATCCTCGGTCCCGGTAAAGCACAAACGGCCGCGGATATGAT
GAATGCCTTGATTGAATCGGGCGACAACGTGGCACCTGCAGTGAGCGAGGCGGATCTCTCCACGATTGCC
GCGCAGCAGAAAAAGCAGATGAAGAGCAAGCAAACCAGTGCGGTACAACGCTTTTTGAGCAAGTTTGCCA
CCATTTTTACCCCGCTGATCCCCGGATTTATTGCCGCAGGCTTGCTGCTGGGCATTGCGACTCTGCTTGA
GCAAATCTATGTGGTTGGCCAAACCCCGAGCGAGTTTATGCTCGATCTGGTGGCTTATCTCAAAGTGTTT
GGCAAAGGGCTGTTTGCGTTTCTCAGCATCTTGATTGGCTATAACGCGCAGCAGGCATTTGGCGGCTCTG
GCGTGAACGGGGCGATTCTGGCTTCGCTGTTTGTACTCGGTTATGACCCAGAAGCAACCAAAGGCATTTA
CTCGGGGATGAGTGAGTTCTTCGGCTTTGCAATTGACCCGCGTGGCAACATCATCGGGGTATTACTGGCG
GCAATTTTAGGCGCGCAAGTGGAACGTAAAGTGCGTGAATACATGCCGGATGATTTGGATATGATCCTGA
CTTCGGTGGTGACTTTGCTGATCATGGGCGCGGTGACTTTCCTCATCATCATGCCTATCGGCGGTGAGCT
GTTTAAAGGCATGTCATGGCTGTTTTTAAACCTCAACGATAACCCACTCGGTGCTGCCATCTTGGCCGGT
TTGTTCTTGATCTCGGTGGTGTTTGGTATTCACCAAGGGTTTGTGCCGGTTTATTTCGCACTGATGGAAG
CGCAAGGCTTTAACTCACTGTTCCCGATCCTTGCCATGGCAGGCGCTGGGCAAGTAGGTGCCTCACTGGC
GCTGTACGCGAGAGCCAAAAAAGAGACCACGATTCGCACTCAAATTAAAGGGGCGATCATCCCGGGCATT
CTCGGCATTGGTGAGCCACTGATTTATGGCGTGACGCTACCGCGAGTGAAACCTTTTGTCACCGCCTGTA
TTGGCGGTGCGGCGGGCGGCTTCTTTATCGGTCTCATCTCTTATTTAGGACTGCCCGTTGGCCTCAATAC
CGTGTTTGGCCCATCCGGTGTGGTGGCGATTCCCCTGATGACGTCAGCCGAAGGTATTTTTGCGGGTATG
GCGGTGTTTGTCGGTGGTTTGCTCATCTCTTATACCGTTGGCTTTGCGGCTACCTACTTCTTCGGTTGTA
AAGACGTCGATCTGAGCTAAGTTGGTTCCCTGTAGGTTATCCCCTTAACGAATGGGGGATAGTAAAAGCG
CCCAATCTAGGGCGCGTTCTTTTCAACGATTGAAGCTTTTCAACGATTCAAGACGCTACTTCTTGGTTAT
TTTATCCAAGTAGCCCATCGCAAAAGCCGAGACCACAAAAGTAATGTGCAGCAGCAAGTACCATTTGATT
TTGTCACTTTCGATGTTTTCGGTATTCATAAACACTTTGAGCAGATGAATTGATGAGATGGCCACAATCG
AAGCAGATACTTTGTTTTTCAGCGAGCTGGTATCAAGCTTGCCCAGCCAACCGAGTTTATCTTCACTCTC
ATCGACATCGAGTTTAGACACGAAGTTCTCATATCCGGAAAACATCACCATCACAATAAGGCCGCCCACC
AGCGACACATCAATCAAAGAGAGTGCGACTAGGATTAGGTCCACTTCTTTGATAGTAAAAATGTTTGGCA
GTAGGTGGAAAATTTCTTGGAAGAATTTAATACCTAGCGCGAGCAGCAGCAGGCTTAAGCCAAGATAAAT
CGGCGCCATAATCCAACGTGAAGAATAGAGAAGTTTTTCGATCAAACGTTCCATAGGTTTCCAAGTACTA
ATAGCTAATAGGTTAGGGGATTAAATAAAAGCCCCGAATCAACGAGGCTTTAAGGGTTATTCGATGTTTT
GGATCTGTTCTCTCATCTGCTCGATGAGTACTTTCAGCTCCACACCGGAGGCGGTGATATCGGTTGAGAT
GGATTTAGAAGCCAAGGTGTTCGATTCACGGTTGAACTCTTGCATCATGAAATCGAGTTTTCGGCCACAT
GAGCCGCCTTTTTTCAGCACTTCACGCGCTTCTTTGACATGAGAGTCGAGACGATCCAGCTCTTCGGCCA
CATCCGATTTTTGTGCCAGCAGGATCAGCTCTTGCTCTACACGGCTTGCATCAAGCTCGATTTTCGCCTC
TTCAAATTTGCTGAACAGACGCTCGCGTTGCCATTCCAGAATTTCTGGCATGCGTGCGCGTACTTTGACC
ACTTCGGCGCTGATCGCTTCCAAACGCTGCTCAATCAGCGCTTTCATGTTATCGCCTTCACGGCCACGCG
CGGCGATAAATTCGTCCACGCCTTCATCAAACGCACTGAGTAGTGCTTGGTTGATGGCGTCCATATCCTG
CTCAGGCGTTTCCATCACGCCCGGCCACTGCATCACTTGGAATGGGTTAATGCGGCTGAGTTCACCGGTC
ATGTGCATGATCTGGTTAGCGGCATTAATCACTTGCTGGGCGAGTCCTTCATTGATGGTGAGGTGGCTTT
GCGCGGCTGGATTCGCTTCAAAGCGCAAATGACACTCGATCTTACCGCGTGACAGGCGCTGACGAAAACG
CTCGCGCAGCAGTGGCTCTAAACCACGGAACTGCTCAGGCAGGCGGAAGTACGTTTCTAAATAGCGTTGG
TTAACCGAGCGAATTTCCCACACGGCGCTGCCCCAATCGCCTTTGACTTCTTTGCGTGCGTACGCAGTCA
TGCTGTAAATCATCAGGATGTCCTTTGCTTTCATCTCTTTGTGACTGGCGCTAATAGTAGCAAAACAGGC
AAAACGGCGCTACCGTGCTGAATTCGTTAACCTAGCGCCTGTAGGGGCTTTGGGCTATAATCCTGCCCCA
ACCGAATTGATACAGCCACAAGAAGGTCGAGACCCTATGCGTCCAGATAACCGCGCTGCGGACCAAGTTC
GCTCCATCAAAATCACCCGTCACTACACTGCGTACGCAGAAGGCTCGGTGTTGGTGGAATTTGGCAACAC
CAAAGTGTTGTGTAATGCCAGCATTGAAGAAGGTGTGCCACGTTGGTTAAAAGGCCAAGGTAAAGGCTGG
GTGACAGCGGAATACGGCATGTTGCCGCGTGCAACCCATTCACGCACGCGCCGTGAAGCGACCAATGGTA
AGCAAGGCGGTCGTACCATGGAAATCCAGCGTCTGATCGCGCGCAGCCTACGTGCTGTGGTGGATCTGGA
AGCGATGGGCGAAATCATGATCACCGTTGATTGTGATGTGATTCAAGCCGATGGTGGTACGCGTACCGCT
TCGATTACTGGTGCAAGCGTGGCACTGGCCGATGCTTTTGCCCATCTGATCGCCAAAGGCCAACTGAAGA
AGAACCCGATGAAAGGCCATGTGGCTGCGGTTTCGGTTGGTATCCTAGGTGAAGATGTGCTGTGCGATCT
GGAATATGTCGAAGATTCTGCCGCTGATACGGATATGAACGTGGTCATGACCGAAGAAGGCAAAATGATT
GAAATTCAAGGCACTGCTGAAGGTGAGCCGTTCAGTCATGAGCAGTTGCTGGAATTGCTGGCTGTCGCGA
AAAAAGGCATTGCCGATATTGTCGCAGTGCAGAAGGCATCGTTGTTAGATTGATTAAGTAGCTCCCAATT
GGGGGCTATTTTTTTGCCTAGGAAATCCCTTTTTGGACGATGCCTGATCCTCATCGCCTTCTAGGGGGAG
TTAGCCTTAAGTGTGATGGCTCTTTTAGGGGTGCTAGCCTTAAAACTCCTCCCCCTTTTAGGGGGAGGTT
GGGAGGGGGTAGATCACGAGCAGATGCGTTTGTTGCTGGTAACCCCACCCTGACCCTCCCCTAGAAGGGG
AGGGGAAAAAGACAACCCTACTCAAGAAGGGAGGGAGCACAGAACACCACCCCCTCTTCTAAAAAGAGAC
GGAACAATGTTTGAATTTCTCCCTGTGGGGAGGAAGTAAGTCCAAGTGTATGAGTTAAGAGAGAGAAATG
ATGAAAGCTTACCAGCGTGAATTTATTGAGTTTGCCCTAGAAAAACAGGTGCTGAAGTTTGGCGAATTTA
CTTTGAAGTCAGGCCGTAAAAGTCCTTATTTCTTTAACGCTGGTCTGTTTAATGCTGGCCGTGATTTAGC
GCGCTTGGGCCGTTTTTATGCGGCAGCGCTAGTGGATTCAGGTATTGAATTTGATGTGCTGTTTGGCCCT
GCTTACAAAGGCATTCCGATTGCTACCACCACAGCAGTCGCATTGGCGGATCACCACGATGTGGATACGC
CTTACTGCTTTAACCGCAAAGAGGCCAAAAATCACGGCGAAGGCGGTAATCTAGTGGGCAGCAAGTTAGA
AGGCCGCGTGATGTTGGTGGATGATGTGATCACCGCTGGTACGGCAATTCGTGAATCGATGGAGCTTATC
CAAGCCAACAAGGCTGATTTAGCCGGCGTGCTAGTGGCGATCGATCGCCAAGAGAAAGGCAAGGGCGAGC
TCTCAGCGATTCAAGAAGTGGAACGTGATTTTGGTTGTGCGGTGATTTCGATTGTGAGCCTGACCGATCT
CATCACCTATCTTGAACAGCAAGGTAACAACACTGAGCATCTAGAGGCGGTGAAAGCGTATCGTGCACAG
TACGGAATTTAAGCGTATTCATCCAACTAAGCCTAAAACGAAAAAACAGCCTCAAAATGAGGCTGTTTTT
CTAGCATTAAGCTCAAGAACAAAACACTTAGCTTTGATCGCCATGATGGGAGTTGTCGTAAATCTCTCGT
CCATCACGCTGAGTTTTCAGCAACGACAAGTTCCACATGTACTGCTCCGGCTGTGGCGTGACCAGCGCTT
CAATCGCACGGTTCATCGCCAGTGCATCGGCTTCTTCATCGCCGGTTGGGAAGTTTTGCAGCGCAGGCAA
AATGTGCACTTCATAACGGCCTGAATCACTGTTGTAGCATGACATCAAAGGCACCACGTGTGCTTTGCAC
AGCTTAGCCATTTTGCCAAACCCTTTGAGCGTGGCTTTTTCGGTAGCAAAAAACGGCACAAACACGGAGT
TTTGCGGGCCGTGATCTTCATCCGGTACCCAGTAGCCAACATAGCCGGATTGAATGGAACGCAAGAAAGG
TTTGATGCCCGATTCACGAGTGAAAATACGGCCACCATACTGCATACGTTGGACGTGCATCAGCCAATCG
GCAATCGGGTTGCGCTGCGGTTTCATGATGTTGGCGACTTTGTAGCCGCGAGCCGCCAGCATAACGGCGG
CGTAATCAATGGCCCAAGAGTGCGGGACTAACAAAATCACGCGCTCACCGCTATCCAGCAGTGGCAGCAA
GTTCTCTTCGCCAATCAGTTCGCCCCGTGCGTTGTTGTAGCGGGTCGAGCGCACCAACAGCTCTGAATAA
CCGAGCATAAACTGCGAGGCTTTCACAAACGTATCGTGCAGGATCTGCTCGCGCTCTTGCTCGCTTTTCT
CTGGAAAACAGTAGGCGAGGTTAACCCGAGCGCGGCGTACTACGCGGCCATTTTTCTTGATGATGAGTGG
CACCAAAGGTTTCGCCAGTCGATCACGCAAGCGCCAAGGAATAAAGGCTAACAGTGCTGCGAAAGCGATG
CCAATCCAAGTGCCCCAGTGTTTGGGGTGCAGAAAGCGCCACTCAAATTGCGGGTTATGTAGATGGCGTG
CAATGCCGTTGTCTTGATCGCTCACAAATTCACCTTTACTGATAGCGCGAGTTGGTCAGTTCGTAGTCCG
GCAAGGATTTGAAGCGTTTGTGCAGCCACATCCATTGCTCGGGGGCGCGCAGTATAATCTCTTCGACAAA
TTTATTCATGTAAGCCGCGGCAGCGGTTTCATCTTTTTGTGGGTAGTCCGCTTCAATTGATTTATCAGCC
ATGATCTCATAACGCCCTTGCGCGTTACGGAAACCGGAGCCGATGACAATCGCGCAGTGGCTGGTGTAAG
CCAAAATACTGGTGCCGGTGGTGGTACAAGCTTCTTCTACCGCAAAGAAAGGCACAAACACCGACTTATT
GTGGCCATAGTCTTGGTCTGGCAGGTAGAACAGACGCTCGCCTTGGCGTAACACGCGGATCATCTGCTTA
ATATCGGTTCGGTTGATAAGCTGATTGCCATTGCGTGTTCGACCACGGTACTGAATGAACTCATAGGCAG
GATTACTGTGCGGACGATACACGCCATAGCCACCGATGCCTAGCACAGCAAACGCGCGCGCGGTGATTTC
CAGATTGAGTGCATGTACGCAACACAGCAAAACGCCTTTGCCTGTTTGTGCATGTTGGCGAATGGCTTGG
GTATCTTTATCAATCAAAATGCGCTTAAAGCGCCAGGTTGGCCAGAACCAAGTGATCCCAGTTTCAATGA
GAGCCGCACCGGTGTTTTTGAAGTTTTCCAAGACAAACGCATCGATCTCGCTTTGGCTCATGGTTGGGAA
GGCGAGTTCCAGATTACGTCTGGCGATGTGGACACGCTTTTTACCAAAGCGCATCGAAAATTGGCCTAAA
CTGCGGCCGATTTTTAGCAGCACAGGATAAGGCAGCAGGTTAACCAGTAGGGCGAGTAGGCCAAAACCAA
GCCAGACTCCCCAGTATTTTGGGTGCAATAAAGAGAAGGAGAATTCAGGTTTGCTGTATTTATCTTGACT
CATTGTACTCACTTAATCTGTGCACTTAGCAGCGCCCAGTATTCATCAAAATTCGCGGTTGGCAGGTATT
TGAAATCAGAACGCACAAAGCGATTCAAGCTGCCTTCCACCTGACCGAGCAGCTGCGCGGCGAGGATATT
TTCATCCACCGGGAAGGATTTGCCTTCGCGGAGTTTACGTTCACGCAGAATTTGGCGCAAAGAGGTTTCA
ATCCGTTCAAACAACTGATTGATGCGATCGCGCAAGCGCTCATTTTCAAACATTAAAGCATGTCCTGAGA
GAATGCGTGTCAAGCCCGGGTTACGTTCGGCAAAGGCAAGCAGCAGTTGCATCACCAAACGAATGCGATT
GAGCGTGTCTTTTTCTTCATCAAAGATGCGGTTGATACGCGACATCAAGGATTCTTCAATAAACTCAATC
AAGCCTTCAAACATACGAGCTTTGCTCGGGAAATGGCGATACAGCGCGGCTTCGGACACGCCAACTTGCT
TAGCGAGTTTTGCGGTAGTGATGCGTGAAGCCCCTTCATTGGATTCAAGCATCTCGGCTAGAGCTTGCAG
GATTTCTTCGCGTCGATTGATTTTTTTATTGCCGGCCATGCCCCGTTTTTCCTTTTGGTTATCACTGCTG
ATGAACAACAACTACGTCGCAGACTCAGCGCCTGCGACAAAGATGAAACCTTTGAAGTGTAACTAAGCTC
AGAGGTTGTTCGAAGCGTGTTGATAAAAATGGTTGAAGTAGGTGGCGAAAATAACGCCTACATTTGCTCA
TGAATCAAATGCATTACTGCGCTAGCGAGCGCGTCTTTACTGGTTAAAGGTAGGCTGTGTTGCCCTTCTT
TCCAGAATAGGGTCAAGGCATTGTCATTGCTGTTAAAGCCTTGGCCAGCAATCGAGACGTCGTTAGCGCA
GATCATATCCAGATTCTTGCGCACGAGCTTGCTACGCGCATAGGTCTCGACATCTTGCGTTTCTGCCGCA
AAGCCAACGGTAAACGGTCGATTCTCAGTCAGAGCCGCAACGGACGCCACGATATCGGGATTTTTCACCA
TCTCAATGGTCAATGTGTCGTTATCACGGCTCTTTTTTATCTTCTGTTCGGCCACGGTTTGTGGGCGGTA
GTCGGCTACCGCGGCGCACGCGATAAAGATCTGGTGTGAGGTTGCCTCTTTCATCACCGCGCTGTGCATT
TCTAATCCACTTTGCACATCAATGCGATTGACGCCCACCGGCGTTGGCAGATGCACCGGACCGCTGACCA
GCGTGACGTCAGCGCCGAGCTGCGCGGCGGCTTTGGCGAGCGCAAAGCCCATTTTTCCTGAGCTGTGGTT
GGTGATGTAGCGTACTGGGTCGAGCGCTTCACGAGTGGGGCCCGCGGTGATCAGCACGCGTTTACCGACA
AGAATTTTCGGGGCGAAGAAGTTTTCACAGTGCGCCACTAATTCCATCGGCTCCAACATACGACCTGGGC
CGACATCTCCACAGGCTTGTTCGCCAGCCGCAGGACCCCAAGTCAGATAACCACGGCGGATAAGCGTTTG
TAGATTTTCTTGGGTCGCGATATTGCGATACATCTGCTGATTCATGGCTGGCGCAATCGCGACTGGTGCG
CTGGTGGCCAGAATGAGCGTGGTGAGCAAATCATTGCCCATGCCTGCGGCCATGCGCGCGATGAGATCGG
CAGTCGCCGGTGCCAGCAGCACCAAATCGGCCCATTTAGCGAGCTCAATATGCCCCATTGAGGCTTCTGC
CGCAGGGTCAAGCAAGCTATCCGATACGGGACGTCCGGAAACGGCCTGCATGGTCAGCGGAGTAATGAAT
TCTTTGGCGGCGTGGGTCATCACCACTTGCACGGTCGCGCCGCGCTCCACCAATCGACGAGTCAATTCTG
CACACTTATACGCTGCGATACCGCCACTGATACCGAGCAGAATCTTTTTGCCTGCCAATGATTGCATTTG
GGATCCCTCAAAAAATCTGCGCGCTATGTTAGCACAGCTCTTAATAAATGTCGGAGTGGTGTCAATCTTG
TCTTTTTCTTGAACTGGTCAAGCTGCAAAGCATCGGTCATTTCACAGACAATAGACCATGAATATGAGAT
AAGTCATTCACAAAGCTAACAATAATGAAAGGGAATCTTATGCTGTCTTCTCTACGAAGCCGTACCAAAT
TACTGCTATTGACGGTCATTCCTCTGATCGTCATTACCGCCTTGGTCATGGCGGTGAATTATCAGAGTGG
GTTATCTACCTTACAAAAAGAGCTAGAAAACTACCGCACCGATCTGATTGATGCCAAGAAAAAAGAGCTG
CAAGCCTATCTCATGATGGGGGTGACGGCGGTGAAACCCTTATATGAGAGTGATAAAGCCGGTGAAAACC
AAGCGCAAGCCAAACAAATCCTCAAAGCGATGCGTTTTGACAGCGATGGCTATTTCTTTGCTTACGACTC
ACAAGGGGTCAATACCCTACATGCGATTAAGCCTGAATTAGAAGGCAAAAACCTCTACGGCATGAAAGAT
GAAAATGGTGTGGCGGTGATTGCTGGCTTAATTGATGCCTCGAAAACGGGCGATGGATTCCTCTATTTCT
CTTGGCACAAACCGACGATTAATGCGCAAGCGCCGAAACTGGGTTATGCCGAATACCTGCCGAAATGGGA
TTGGGTATTGGGGACGGGCATCTATATTGATGATGTCGATACCCAAGTGGCAGAGTTTCGCGCGCAGCGC
GAGGCGGATCTCTACGATCAAATGATCTCCGCGATTGGGCTTTCGGTTGTCGGTTTGGTGTTCACTATTA
TTGCGGTGAGTGTTTTGGTGTCTCGCGGCATTGCACCACTGCAACATGTGGTGAGTTCACTACAGGCGGT
GGCTGCGGGTGGCGGCGATTTAACCGCGCGGATTAAAGTTGAGAGCCAAGATGAGATTGGCGATGTAGCG
AAGGCGTTTAACGCCTTTATGGATAAGCTGCATCCGCTTATGACTGATATCCGCGCCTCGGCCAATACGG
TCGAAGCGGCTGCGCAGGAATTGGATCAACAAACCTCGCAAGCCAGCCATAAGATGGACGGTCACTGTTT
AGAGACCGATAAAGTTGTCGCTGCGGTGACTGAAATGAGCGCCACGGCGCGCGAAGTGGCGAGCAACACT
TACTCGACCGCGCAAGCGATTGAGTCGGCTAACAGCCAAATTGCTGTCGCGCAGAAAGAGGTGAATCTGG
CGATTGATGGGATTGGTGAGTTGGTCAACGAAGTGAACCAAACCTCTGCTGCGGTAGGCGATCTCAGCCA
ACAGGCGGCGAAGATCACCCAAGTGCTGAAAGTGATTGGCGATATTGCTGAGCAAACCAATTTACTGGCA
CTGAATGCGGCGATTGAAGCGGCGCGAGCGGGTGAACAGGGGCGCGGCTTTGCTGTGGTGGCCGATGAAG
TACGCTCACTGGCGAGTCGTACTCAAAATAGCACTAAAGAGATTGGTGAAATGCTCAATGCGCTGCACCA
AGGGGTCAGTAAAGCGGTGCAGAGCATGAACATCAGCCAAGAGCGTGGTGAGAAAACCGCGCTGGAATCG
GTGCAGATTAAAGAGAGCTTAGCGGGGATCTCCAAAGCAGTAAGCCTAATTCATGATATGGGCATTCAGA
CGGCTTCTGCGGCTGAGCAGCAAAGCGCCGTAGCAGAAGACATCAACCAAAATCTGGTCGCGATTCAGCA
GATCGTCAATGAACTTAGTGAAAGCTTTAAACAGACCGAAAGCGTTAGCGCAAGTTTGTCCCATTCTGGA
CAACAGATGGGCACTTTGGTTGGGCATTTTAAGCTTTAATCAACAGTGAAATTGCATTGCCGCTTGAGGT
GATTCGAAACTTTATTAGGGCCGCTTGCGGCCCTTTGCTTTCTCTGTTTTGTGTAAGCAAAACCGACCCA
GAGAAAAGATATGAGCCTAAAACAGTTACCCACCGAATCCATGCCGCGCGAAAAATTGCTGCAACGCGGT
CCACAATCATTAAGTGATGCGGAATTGCTGGCGATTTTCCTACGTACAGGCACCCAAGGCATGAACGTGC
TCGCCTTAGCTGATCTGCTGCTGCGCGATTTTGGATCGCTGCGCGCACTGTTTTGTGCCTCCAAGGAGCA
GTTTTGTCGCCACAAAGGGTTGGGCGAAGCCAAATTTGTTCAATTACAAGCGGTATTGGAGATGACGCAG
CGTTATCTCGCTGAAACCTTAAAGCGCGGTGATGCCCTCACCAGTCCGCAGCAAACCAAACTTTATTTAT
CGAGCGTGCTGCGCGATCGCCAACGAGAAGCCTTCTATATATTGTTTTTGGATAACCAACATCGTGTCAT
TCGTGATGAGATTTTATTTGAAGGGACGATTGATGCGGCGAGCGTTTACCCACGAGAAGTGGTTAAGCGG
GCGCTGCACCATAATGCCGCTGCGGTAATACTGGCACACAACCACCCATCGGGTGTTGCGGAACCGAGTC
AAGCCGATCGAAGGATCACCGATCGCCTGCGTGATGCACTCGGTTTGGTTGAGATTCGTGTGCTGGATCA
TTTTGTCGTCGGTGATGGGGAAGTGGTCTCTTTTGCTGAACGTGGCTGGATATAGTCAACACTTATGGTT
TGCGGCATTTTTAAGCTTGTGAGTTAGCGAGAATCTGCTAATATGCCCCGACATTTTTTAACCCTGATTC
AGCTCGCACCGTAAAAAGATCAGCAAATCCTGCGAAAAGGATCTGTTCGGGTCTTGAGCAATGTGCGGCA
AGTTAGTATAATGCGCGACCTTTGATAGCCTTGTATGGGTATTCCATAACGGTTTTTAACCTCAACTTCT
GATTTTGGAAAGAGAGAGGTTCGGCCACCAAGGTTGATATCGAGCTGAAACGATTTGGAGAAGACATTCA
TGTCACGAGTATGCCAAGTAACTGGTAAGCGTCCTGCAGTTGGTAACAACCGCTCACACGCAAAAAATGC
TACTAAGCGTCGTTTTCTGCCGAACCTACAAACTCATCGTTTCTGGGTAGAGAGCGAAAAACGTTTTGTT
AAACTACGTCTAACTGCTAAAGGTATGCGTATCATCGACAAGAAAGGCATCGATGCTGTTCTTGTAGAGA
TCCGTGCACGTGGCGAAAACGTTTAAGAGGAATTGAGCAATGGCTAAAGGCATTCGCGAAAAAATCCGCC
TAGTATCATCTGCAGGTACAGGTCACTTCTACACCACTGATAAGAACAAGCGCAATATGCCTGGCAAGTT
CGAGATCAAGAAATATGATCCTGTAGTTCGCCAGCACGTTGTGTACAAAGAAGCAAAAATCAAGTAATTG
ATTTAGCTCTTGTTTACAGTGTTGTAAAAAAACCCAGCCTTTGGTTGGGTTTTTTTCTGCCTGTTATTTG
GGTTTTGGCTGCCAATAACAGAAAGCCCAAGGTATAGAGCTCCTCTTATACTCAAACTACTTGGTGTTGC
AGCTTCAAGTAGCAAGGGGATGACTAGGATCTCACTAAGCACTTTGTTAATCTCAAAACGTTTGCTTATC
GCAAGGAGTGATTATGCGCGTTTCTCCCAATCGACGTCGCCGTTGGAACAACATTCTGATTTTGTCTGTG
ATTGCTTTTATCGCGGTGATTAATCTGCCGACCGTGATTAAAAGCTATTTATTGCCCGATCCGGCGAGCC
AGTTTCCAAGCTTACTGAGAACAGACGCCACCTTACAGGCGTTGTATTTCCCTGCGTTTTCATTAGAAAA
AAGCCGCGAAGAGTGGCAGTCGGAGCCTGAGTTGAGTGTTGATGGGCAAGAATTAGTGCAGCGTTGGCAT
GCACTCACTGGGACAGAAGTGGATGAGGCGACGTATCGCGCCCTGCAACCAACGTTGCCAAACGCACAAA
CGATAGAAGTGTGGTATGCCGATCGCGAAGAGCCACAAAGGATCACCTTCTATCAAACCCCACAATTTTG
GTTGCTAAAAAACTGGCAAGATCGTTGGATTGCGGTCTCGGCCGAAGCGAGTTATCTATTCCCTGCGCCA
TTGTAAGAGGTTGTCATGCCTGAATTACCTGAAGTTGAAGTCAGCCGTTTAGGGATCTCCCCACATTTGG
TCGGTGGCACCATTCAATCCTTAGTGTTACGTACGCCCAAGTTGCGCTGGCCTATCCCTCAAGAGCTGAA
ACAGCTTGAAGGGCAGACCATTCTCGCGATTCATCGTCGAGCCAAGTATCTGATTATTGAAACCGCCGTC
GGCAGTGCGATTGTGCATTTGGGTATGTCTGGCTCGCTGCGTATTTTGGATGGCGATTTTCCTGCCGCGA
AACACGATCATGTGGATCTGGTGATGACCAGCGGCAAACGGCTGCGCTATAACGATCCGCGTCGCTTCGG
GGCTTGGTTATGGTGTGCGCCTGATGAGAGCCATGAAGTGCTCGGGCGTTTGGGGCCTGAGCCGTTGACC
GAAGCTTTTAACGCTGAATATATGATGGACAAAGCGCGCAACAAACGCATTGCAGTCAAAGCTTTTATCA
TGGACAACGCAGCGGTCGTGGGTGTGGGGAATATCTATGCTAATGAATCGCTGTTTACATCACGCCTCCA
TCCACTACGCCCCGCTCATTCGCTGAGCTTAGAGGAGTGGCAAACCTTAGTGGCGAACATCAAACAAGTG
CTGCAAGTGGCGATTAAGCAAGGCGGCACCACACTGAAAGATTTTACCCAAAGCGATGGTAAGCCGGGCT
ATTTCGCGCAAGAGCTGCAAGTGTATGGCAAAGCCAAACAGCCTTGCCCCCATTGTGGAGAGCCGCTTTG
CGAGCAGAAAATTGCTCAGCGCAATACCTTTTTCTGCCCGCAGTGCCAGCATTGATATACCCAAACGACT
TAGAGTTGCAGGTAGCCAACATCGCTGCAGCTTCAAGTAGGAAGGGGATTGAGGGATGTGAGCTTGCATC
CCTTTGAAGCGCTAGATTTTTTTCTTTTGATGTAGAGCGTTAGCGACAATAGCGGGCACAAACTCATCCA
CATTACCGCCGTGGATTGCCACTTCCCGGACTAAGGTCGACGAGATAAATGCGTGCTCTTCGGCGGGCGT
TAAAAACACACTCTCTAAGCCCGGCATTAAACGGCGATACATATTGGTGAGACCAAATTCGTATTCAAAA
TCGACTGTGGTACGCAAGCCGCGGATCAATACATTCGCTTTTTCGGCTTTGGCAAAATCAACTAACAATC
CGGAAAAGCCTTTCGCGCTGACGTTATCCAGATGTGAGGTGACTTGGCGCGCGAACTCGACGCGCTCTTC
GAGCGTAAACAGAGTATTTTTACTCGGGCTGGCGGCTACGGCGATGATCACTTCATCAAACATTTGCGCG
GCGCGCTCAATCAAATCCAGATGACCGTTAGTGATGGGGTCAAAAGTGCCAGGGTAAATCACTCGGGAAA
GACGTTTTTGGCTCACAATCCGTTACTCATCAATCAGGGAAGTGGCCTCATCCTAACAAAAAGCCTCACA
TTTACCTATGAAGTCGGTATGATGAGCACGCAAAATTTCACACCTTATCGAGCACAATGAAAAAGTTACT
GGTTATTCGCAACGATAAAATTGGCGATTTTATGCTGGCTTGGCCAAGTTTCGCCATGCTGAAAGCTTCT
CTGCCGGATTGTCATATCACCGCGCTGGTGCCGAAATATACCGCCGCATTGGCAGAGCTTTGTCCATGGA
TTGACGCGGTGATCATCGACCCCGGCCAACAGGCTGATAAGGCGCAGCATAAGCAACTGGTGCAAACAGT
TAAAGCACAGCAGTTTGATGCTTCCATCAACCTGTTTTCGACTATGTATAACGCACTGTTAGTGTGGAAA
GCGCGCATTCCTTACCGTTTAGCGCCGGCGACCAAATTGGCGCAGATTTTCTATCAGCACCGCATTAAGC
AAAAGCGCTCGCAATCGGCCAAACCGGAATATGAATACAACCTCGATTTGGTACGCGCTTTTTTGCGTGA
TATCGGCCAGCCGATTATTGAACCTAATGCACCGTATCTGACCTTTCCAGCAGAGCAATTGGCAGCGCAG
CGCAGCAAACTTGCTGAGCAGTTAGACATTGGCCCCGACAAAGCGTGGCTTTTTGTGCATGCTGGCAGTG
GTGGTTCAGCGAATAATCTCTCCCTTGAGCAGTACTGTGAGTTAGTCACAGGAGTGATGGATGAGCACAA
ACAAGTGGTGCTCACCGCAGGTCCCGGTGAAGAAGAGAAAGCGGCGCAATTGCAAAGTTTACTTGCTGAG
CAAGGAGTATTGGCAGCCTTGTACGCCAAAAATGACGGGTTGGTTGATTTCACCCGCTCACTGGCGTGCG
CGCAGCTTTTCATTGCGGGCTCGACAGGGCCTTTGCATATCGCGGCAGCCTTGGATGTGCCGACGGTCGG
ATTCTTCCCAGCCAAGCGTTCAGCAACGCCACTGCGCTGGCGACCACTCAACTCGCAAGGTAAGCACATC
GCTTTTTGTCCGCCGCCTGCAGACGATAAAGCAAACCAAGAGAACATGGGTCGGATTGATATGAAGAGCG
TATTGACTGAGCTTGCGCCTTGGCTGCGTAGTGTGCAGCTTTAATCATTAAAAAAGGGAGCTGCGGCTCC
CTTTGTCTTTGTTACTTTACTCGATAGATATCGACTTAGCGTTTGTAGTGCTCGTCATTATCACGTGCCC
ACAAGTCTGCGTATTTTACAAAGGTAGAGTGTGCAGAGAGCAGTGCAATTAAAAATCCCTGTTTTCCATC
TAAAAAACCGCGCTTGAGCAGATACATTTTCAGAAAACAGCCCACAGCATGGACGATGCCTTGAGAAAGG
GAAGCCTTCTTGCCTTTCGCTTGACGTTGATCCGCCCACGCTTTGGCGTAACCCGCGGATTTCACCAGAT
AGTGATGCACATCGTTATAGGTGTAGTGAATCGCATCGCCCGCTAAAGTTTCGACTTTCATGCTTGGTTC
AACGTGCACCTTTTCATGCACTAATGCGTCATTGTAGCGAGTCAGTTGAGTTGGATAGAGGCGCAGTACG
CGATCAGGGTACCAACCGCTATGGCGGATAAAGCGACCAAACACCCAACTGAGGCGTGCAAATTGATACA
AGGTATCGGGCTTATTGGCAGCAACGGCTTGCAAAATGCTCTGCTTGAGCTCTGGAGTCACTCGCTCATC
GGCATCCAGCCACAGCACATAATCCGATTGGACATAAGATTGTGCCAGTTGGCGCTGCGGGCCAAAGCCC
GGCCACTTTGCATTCACGTAAAAATTTTCAGTGTAACGACGCGCGACCTGCTCGGTTTCATCGTGACTGC
CAGAATCGAGCACTACGATCTCATCAACCCAGTCGTGCACGGTTTGTAAGCACTCATCCAGATGACGCGC
TTCATTTTTTACTATCAATGCGACAGCAAGCGTTGGTTTACTCACGAAAAATCCTCGTTACGAATAAATC
TGGGTATAAAAGGTGTATCAATCGTTCACCTGTGTGGCCATGATGTCAGCAGCGGCACGCTCAAACATCG
CAATCACTTGTTGCGCAGTGATGCGCTGCATCGCATTGGGGTCTTTAACCCGAGTGCGCCAATCAACCTG
CTGCGGCGTTTTACCGGTTTCCGCAAGTAAAGCTTCTTGGTAAACGGAAACGACATAGTGGCGATAATGG
TATGGACCTGTGCGCTCAGGATTATGGTGAGCGTAGAGACCAATGATTGGTGTATTCATGGCATTAGCCA
TATGCGCAGGGCCTGTATCGGGAGCGATCACCAAATCTGCCTTTGCGATCAGTGCGAGCATCTGTTGCAG
CGTGCTTTTTCCCACCAAGTTTAAGACGGGGTGAGCGAGTGCTTGCTCCACTTGCGCGGCCAGATCGCGC
TCAACTTGTGCTGGGCTTCCGGCCAAGATCACTTGCCAGCCTTGTTGTTGGGCATGTTCAATAACTGCTG
CATAGCCCTCTGCCGTCCAATTCTTATAAGCTTTGCTTGCTCCGGGCACCACAACTAAGCGAGGCTGCTC
GGGCTGAAACTGCGCCTCAGCCCATGTCAGATCGTCAGGTTGGCAGGTGAGTGACCACTTAGGCTCAATA
TCGCGAATACCTAAGTGCTCAACGAATGCCAATAAACCATCTAAGACGTGCATTTTGTCCGGTGAGGGAA
CTTTGACATTGGTAAACCAAGTTTGAAAATCTTGGCTGCGCGCTGCATCAAAACCCAGTTTATAGCGCGC
TTTGATCCCCAAAGTCGCAATGCTGGCGCGAAAAGCGTACTGCATGTGCAGCAGCGCATCAAAACGCTCG
GACTTTAATTGCTGCCAAAGCTGAGTATAAGCACGCCATCCGAGTTTTTTATCAAACACGATGACCTGAA
TATCGGGCAGAGATTGGATAAGTTCTGCTTCCAGTTTACCCGTCACCCAAGTGATGCGTGTTTGCGGCCA
TTGGCGTTGAATCGCTTGTACGGCAGCTATCGTATTACAGACATCACCAATCGCCGATAAACGCAGGATA
CAGAGGGAGTGTGGGGCTGATTGAAACAATGCCATAGCCAAGCCTATTCGATAAAACTATTCGATAATTG
AGCCAGAATTATGCAGAGCTGACCAGAAAATGTAAAATGCAGCACGCCAGATGCAGAGCAAAACTGCAAA
ACTACCGGATAACGATAGGAATCGCCCCTTGATACAGACGTTCAACGACGCGCAGCAGAAAGTTTGGTTT
GACGACGCGCTTTTGCATGAAGACCCAAGTCAATGCTGCAACCCCGAGTTTTGGCAGCAAAATGGTAAAG
TGCTCGGAAGCGCGACAGGACGAGGCACTACGTGGTTTGTACAGTTGCAACAGACACAAGGTGCGTTGCG
TCATTATCGCCGCGGTGGTTTGTTTGGAAAGCTGGTGGCCGATTCTTACTGGTTCACCGGTTGGGAAAAG
ACTCGCAGCTATCAAGAATTTATGCTGCTCAATCACTTACGCGATGCTGGCGTCAACGTACCACGCCCGA
TTGCCGCTCGCGTACAAAAACATGGACTGCTGTATAAAGCCGATCTCTTAAGTGAAAAAGTGCCGAATGC
CCGCGATCTGGTGAGTATCTTGCAAGAAAGCCCGATCAGCGATGAACTCTATCGTAAAATCGGCCGTGAG
ATCCGCAAAATGCACGATGCGCAAGTCAACCACACCGATCTTAATATTCATAACATCTTGATTGATGACC
AAGAGAAGGTATGGATTATTGATTTTGATAAGTGTTATGTGCAAATTGGAGATTCTTGGAAACAAGGGAA
TCTCAAACGATTGAAGAGGTCGTTTGAGAAAGAAGTCTGCAAGCGAGGGATTAATTGGAGTCTTGAAGCG
TTTGCTATTATTTCTAGCTATAAACATGAAGAGTAAAATATGCTATTCGATCAGATTACATTCGTAATTC
AAGGACCTATTACACCGTCCATTACCTCCACATCTGTTCGACGTTTACGATCAATTTTCCCAGGCTGTCA
AATTATCGTATCTACTTGGGAAGGAGAAAATACGCAAGATATTGAAGCTGATCTTATTATTTATAATAAA
GATCCAGGTTCAACTATATTTGTATATAGTAAACGAAATGATGCTATACCTGTTAATATAAATCGACAAA
TTGTGTCAACTGTTTCTGGATTACGCCATGTAAAAACTAAATTTGCAGCGAAATTGAGAGCTGATAATAT
TTTAAACAAAAGAAGGGTGTTAGAAATTTTTGAGCAATTTCCTTTACGTAAGGAGGGTTATGCAGTTCTG
AATAACAGGCTTGTTTGTTCTAATTATTTCGCGAAGGAGTTTGAGAGGGGGCTAAGTGTACCTTTCTTCT
TCTCTGATTTTTTCCAATTTGGTGAGGTTGAAGATCTACTTAAAGTATGGGATTGTGATTTATATAGTGA
TTATGATTTCAAATCAACATTGAGCGGTAAGAAGCAGCACAAATATTATCCAAATGACAGTGTTAATGTA
GAGCAGAAAATTTGGAGCAATGCAGCAAGAAAACTATATCCTTATGAATTAAAAGATGAACATGGTGATC
ATTTTGCAAGGCAACAATCGTATAATTTTATGATAAATAATCTTATCATTGTTGACGGAGATGAACTTGG
ATTAGACGTACCACAACGTCTTCGACACTCAAATAGCTATCCCTACGATTTTTTTACGTTTCAAAGATGG
AAATGGTTGTATGAAAACGAGTTTTTAAAAACTAAAAACACTCCATTAAACTTCAAATTTTTTTGGTATT
TGTCACTTATAATTAAGACTATTAGGAAAGGAGTTAGGCTAAAATTAAGAAAAACCTTAACTCCTATTTT
TATTAAAGTTAGAGAGTGATATTTAATTAAAAGAATGGATCTTTTTGAGTATACGGCCTATTTGATTTCT
ATAGTAACGGTATAGACGTTTCTTATCATATGGTATTGATGTTATTTGATTAAGATGCAGCCAATCCTTA
AGGTCATATTCAAGCGCCAGATTACCTCGTTTATAGAAGCGCTCAGTGACATCCAATCCAATATTTTCTG
GACAATCCATGAGTAAGTTATTGGCCATAAACTGTGGCCAAAAGTTTTCACCTAAGCCTGCGTGATCGCA
GGTTTTACTCTCGATATGGTGCTCTTCATCGAGTAGTGCGGAGATCCAATTCAGACATAAAACTTGCTCC
GTTGCTGGGTGGCGTGCTTTGTAGCCCGGCTTAAGCGTGAAGTGTAATTCTGGTATCCAGCGATCAGACC
AAATAGTCAGAAGATCTTGGGTCAGTCCAAAATCAAACAGATCGCTTTTATGAAAATGCACCGGATGTCC
GTAGTGGCTCGAAATAAAAAACGTACTGCTGGTGAGCACTCGCTGAGTCAAAAATTGATAATTCTGAGCT
CGGGGGAGATCGGCATATCGTTCATACAACTCAACAAATTGGCGACCCGTCAGTAGGTTATCGGTACGTA
ACTTAACCGCATAAGGCGTTTTTACCGCTTTCAGCCCCATGTGGGTGCTGTACATCTGACGGTTATTATT
GAGTTTAATTGGCTGACCGTCATAAAAAACGGTATTTGCGCCGGGATCATCCAATTCCAACACTTGGTCG
TAATCGAGCCCATCCAACGGCTGCCCTTTCCAAGTAGACAGAATGATGGTCGATTTAGGAAAAAAGCGTC
GTATGGAGTTCAAACATTGCTCTGTGATGCCCGCGATTTGCTGACGACTGGCGCTGGCTTGCACTGGCCC
CTGTACAACAAAGGTGATCGCTTCATCATCAATCTTGATCATGGTTGTGGCTGCCTCAAAAAGTCAGTGT
ACTCATCTGGCACGCCACAAAAAATGACCTCATGACGTGCGATCAAGTGGTAGTGAATATTTAACCCTTT
TTGAATGAGTAGGTTGTAGAGTGGCGCAATGTATAGCTCGCCTCGCTCCCATTCTTGGCTAGGTCTTGCA
ACATATTCGCGATACGCCTCCAAGTAATCCTCTTTACGATTAAAGTGATAAAGCCCGGTACTACAGAGAT
CGGAAATCGGATTTTTCTCGGCTGTCTGAATCACTTTGGTGCTGCCAGCATGTTCTGGTTTGGCGAAAGA
CCAGTTGTCACCACCGCCCTGAAACACTTCTAGGTAGCCATCGCTGTGTTGGCTAATGTCAGGAAATACA
AAATTCGGACGAAATGTGTCGATGTTAAACACCGTGATCGAGCCTTGGTAGTCCACGCCTTGCTTTGCTA
ATTCCTCTAACCCCAAAGTCACCGTTTCTGCTTGGCCGCGAGTTTCGGTATGCAATTCAGCAATGTAAAA
CTGTTTAATGCCAAGTTGAGTCGCTTTTTCACGCACAAAGGCCGCTGTGTCGTAAACATTGCGCACAATA
AACAGAAACGGAGTGCTAGCAAAATAGGCGGCAAAGCTGTTGACCGAGTGTTCAAACAGGGTTTGACCAT
GGGCTTCAAGCATATATTTAGGCTGGGTATAGCCGGCTTTAAAGAAGCGAGAACTCATTCCCGCCATTGG
GATTACAATCATTGATCAAGCCTCAGTAAAATTTGATGGAGACGAAATGCATTCGCAAATAAGGCATCTT
GGCGGCGACGATCATCGGCATGCAAAGGCAACATGGAGAGGAATAGTTGAATTTGCATCGCGTAGAGATT
TTTCGCCGTGAGACCGAAGGTCTGTTCAATAAGCTCGATAAAACCTTGTTGCGTCTCTTTATGATGGCTC
TGTTCGGCAATCTTTAATTCGATCGCGTTATCGGCAATCTCAACATGGTAGTAACCGGCAATAATCCAGT
CATATAAACCAAGAATCGAATGACTCAGCTTAGCGAGATCGTAGCGGATATCACCATATAGTGTTTTCTG
CCCGTCAGGCGTCATCCCTCTAGGATCAATGGTCTTAATCTTGTTGGCTCGGAAGTCATACAAAATGTTG
CTAAAGCAAAAGTCACCGTGTAAGACCCCTAGCAAAGGTTTGCCATCAGGCAGATGTTTTTGGCTATCAC
GTAGAATTTGCGCTAGCGAAATATCTTGTCCAGCAAACTGCCATTGATCTTCTAAAGTGATGTGTCGCGC
TGCACAGAATTCGTTGAGGCGTAGAGCGGTTTTATCGGCAAACAGTATGTCGAGAGTATTGATAGGAGCA
TTGGGCTCGACTGCTTGCTCAAGGCATAGGCTTAAAAACTCCACCGCGCTAGCTAAGATTTTCTGCCAGA
TTTGGCTCGGTAATCTGGAAAAAACGAATAACTCGTTCAGTGCTGTTAGGTAGAGATATTCTAAGCGATA
GGAAATTTTCCCCTCGCTGTTTTGGCTGCCTAAATATTGTGGAATGAAACCACGCATCGCCATCGGCAGA
TTGTCAAACCAGTAAGCTTCAGCGGCGATTTTTTGGTTTTTGATGCTCGATTTTTCAATCCATTTAGCGG
TGATGGTCAGTTCATTAAAGGCGCGCTGAGTGGTGAATTCGGCTTTGGAGTGATAGTAAGTATTCACATG
GCCAAAATCGAGCCAACCGATGGAGTTGACCGCACTTAAGCCGACGCTTTTATGATAGCGATTGAGGCCT
GCAATAAACTTCCATTCACTCTGTGTGATACAACGAACCAGTTCCCGTGGGTGGCTGAATTTGAAGTAAC
CATCGATAATTCGCTGACTTTCGTGACTCATGGGCGTATTGGCATCTTGTAGCCAATCGACGTCATCATT
AGTTAATACGGCCCAGTTATAGCTGTCTTTTGCCGTGGAAACGCTGACGATATCATCGCCAACGGGCAGT
TGGTTAAATAGCGTATCACCGTAGAGGATGTGCAGTGGTGCATTGAGTGAGTGCCCACTAATATTGAGTG
CCGCCACCAGTGATGCCCCTAAGCTGAGTCCATCTGGTGTAGCGATAATTGTCACCTGATTTTGTTCAAG
CCACTGGAGGTCAATCTCTGAGACCACATAAGACTCAGGTAAAGAGAGGTAGACTTTTACGCCTTGTGGT
GCCAAAGCGACTTGATGCTGAAATAGGCGACGATTGCCTAACGGCAGAAAACTCGGAGGAATACGCCCAA
ATTCAGATTCCAACTCTTGGCCAACATAGGCACCAGACATAATTAGGAACATGATTTTTCCTTCTCAAAG
AGTTGGTGGATCTCTTCTAAATTCATCGAGGCAAATTCGGAAGGGCGCACGGCGCGATCATCAATGTAAA
AGCCATCGTGCCCACACCAAGGTTTTCCTACTAAAATTTCATCATAAGGCACTTGGTGTTTATCCAGCCA
CTCAGTAATGATAGGAAGCGTGTGGATATTGATTTTGCCGACGTTACCTTCATAAGTGCGCATATTACGC
GCCGTCGAAATCACAATCTCAAACCCTAGTTGGTGATATTCGCGAAGTTGCTCAATCACATCAAGCCGAG
GTAGCACGTTACGATAATCTGAAGTATTAGCTTGGGTGAGAGTGCCGTCGAGGTCGACGATCAATTTTTT
CATTGGGCGAATTCCTTAGTAAAACCTAATTCGGTCAAGGTATTTTCGAGAGCTCCACGATTTTGCATTA
CAATCGCTAAGGCATTTTTTCCGCATTGCTGCCGTTCTTGAGCATCAGAAAACCAATGGTTCACCTGCTT
GGCAATGGTTTCTGGTTGGTCAGCAATCACACAGGCATGTGCATTGATGAGTGCGTGGGTGATATCGGTA
AAGTTGTAAAAGCTAGGGCCTGTAACGATGGGTTTTGCCAGTGCAGCAGGTTCAAGCAAATTATGCCCGC
CGACTTTTTTGCCCACTAAACTGCCACCCATAAAACACACATCAGAAGCGCCGAGCAAGACCAGCATCTC
TCCCATGGTATCGCCGAGATACACTTGAGTGTCGGAGGTTATGGTTTGTTGGCTGCTACGAGTTTGCACT
GAAAAAAGGCTAGCTGCGAGCTTATGCACCGCCGCAAAACGTTCAGGATGGCGCGGCACTAAAATCAACA
AAGCATTAGGATGCTGCTTGAGGATTTCTTGATGTGCCGCAAGCACAATTTCATCTTCACCTTGATGTGT
GCTGGCGGCTATCCAGACTGTACGATGTTTACCTAAAGCCGTTCTGAGCGCTTCACCTTGAGCAATCACC
TCATAGGTGATGTTGATATCAAACTTAATCGAACCGGTAATTTTGATTTTTGTCTCAGCCACACCGAGCT
GAATAAAACGCTGCGCATCGTCTGCAAATTGACATAACACTAGGCTGAGAGGTTTCGCCATACTGTTAAA
GAACGGGTGAATACGCTGATAGCCGCGATAGGATTTTTCCGAAAGTCGTGCATTCACGAGTGTAATCGGC
AAACCCGCTTTGGCAACGGTATGCAGAGTATTTGGCCACAGTTCTGTTTCCACTATGATCAATTGGCAAG
GTCGTACACGACGCAAAAAGCCTCTCACCGCAAAGGAAAAATCAATCGGGGTATAACGATGCTCAACCCA
ATCCGCCAATTTTTCCGCTTGTTCAGCACCCGTCGGGGTCGTGGTAGTCAGCAGAATTGGTGTATTCGGT
GAACGTTGCTTAATTTGTTTTATGAGTGGCGTTACCGCTAGGGTTTCACCCACCGACGCGGCATGGATCC
AGATCGGTGGGGTTGTGGTTTTTAGTGGTGGGGTAATGCCGAAATGCTCTTTCCAACGTTTTCCGACACT
GGGTTTCCCCTGTCTACGGCGATAGAGGCCATACAGTAAAAACGGTGCAGCTAAAGTGAGTAAAAGCGTA
TAAAGCGTACGGAGCAGCATTATTTTTTCACGAGATCTTCGGGATTGATGTGTGTCCATTTACCACGAGG
TTTATCAATGTACTGGAAGTGTTCATTGGTAAAGGTGCCCTGAATACATACGTATTTACGGTCTTGAGTG
TGAATCACCGCTTTAGCTGACAAGATGTTATTGAGTACCGTTGGTCCTGTGGAGTGATACACCCCCATGG
AAGGCTCGTAGTGATTCACGTTATAAACCACCTGTTCAATGGTGGCCTGTAGATCTGGATTGTTTGGTGC
AGTTGCAATGAAGTAGTTAGTGATCTCGGTATTATTTTTAATGCGAATATACAGCTCTTGTGAGTCGCCG
AGCAGCTTATCGAGCGGCCATACTAGCGTGGCATCAATATCCATATACACACCACCATAGGTATTGAGTA
CCACTAAACGCCATAAGTCAGCTTGGGCTGCACCGTTAGTGAGGCGAGAGTAAGCATCATAAACTTCTGG
TGATGTATGTTCTTTTAAGAATTCCCCACGTGCTTCGGTACTCACATAGCGATAGTCACAGTTGAGCGAC
ATGAGGCGGTTAAACAGATAGTTAAGGTAAACCGGTAGTGAGGCTTGATCGGTAAAGTTGGTTTGCCAAA
TAGTGCGTGGAATGGTGGCATTGGCGCGCATTTTTAGCTTAGCTGGTGAGTAAGCGGGAATCGTAAAACG
CAGCTTTGGAAACACCCAATGAAATGGGTAAGAGAGCATTTTAAATAGGTTGCCAGTCAGACGAATCAGT
CGGTTGGCGATCAATACGGTTACTTTGCTCATATTCATTGTTCCTGTGTGTTTTTGGCTGCAGCCAAGCG
CATTTTTAATGTTGTATCAATCGCTGAGGTAATTTGCTCAGTAGACGGCTTTTCACCATTCGCATTCATC
ACGATAGTATGCGCTTCATAGAGAGGGGTGTAACGAAAGGGAACCGTAGCATAAAAAATTCCCACCGTTG
GTGTGTGAGTTGATATTGCCACGTTTCGGATGCCCGTATCGGGGGCAATCACCAGAGTCGCTTTCGCAAT
GAAGGTGACTAAGTCATCAAGAGGCAAACATGGTTGAATCGTTAACGAGCCATTGTCGGCTAGGTCTTGT
AAATACTCACCTTTTTCAAACTCATTCTTTCCTTCAAGAAAGACATGTTTCACATTCGGTTGTTGTTGAA
TGGTTTGCTCAATCACTGCCCGCATCTCAGGCTTAGTTAAAATTTTGCGCAGTTGGGAGGCACCACTGAA
ATAGACGATATACGGAGCGGCATGATCGCAGATTTGTCTATTGTCAGGGTAAGCAAAATCAAGCGGATAA
CTCGGGTTGTGGCCAAGGATTTTCAGCATGTCGAGCATGCATTCCACTTCCGGTTGAAAATCAGAGCGAA
AGACTGCCAAGTTATACAAAGTGCCACATAAAAAGGGTTTGTAAGGAAAGCCCACTTTGAGTTTCGCTTT
AGTCAGTAATGTCATCCAGTAAGAGCGATTCGTTCCTGCCACATCAAAGATAATGTCTTGTGCTTCCAGT
TGGTTATAGTCTTGCCATTTTTGCCTGAGTGACAGCTGTTTTGAATCATCGCGGCTTTTCATTATTACTG
TTTTGTCCGCTAGGTCTGAGGGGGTTCCATAGAGGTAGTTTGACACGGTGACCAAGGTGATTTCGGCATT
AGGAAAGAACTTTCTAGCCTCAACTAAAAAGGGGCGCACAATGACTTGGTCGCCAAGCGCTGCATGACGA
ATGACAGCGGTTTTCTTAACTGCTAGAGGGTTAAAATGGTCATTTAAGTATTGGCGTGCCGCTTTCGAAG
CATAAGCACCTTTTTCAAACCAGAGGTGTTTCATGAATCTTTTCCAATAAATTTATCTAAAGCTTTAATG
ACTTGTGCAGGTTTTAGTTGATTTAAGCAATTTAAATGTTCTAACGGACATACTCGCTTAAAGCACGGAC
GACATTCGATCTCTGTATGTACGACTGCCAGTTTATCCGTCAGTGGTGGTGTATATTTGGGAGAGCTTGA
ACCATAAATTGCCACAATGTTACAACCAACAGCGGCTGAAACGTGCATTAAACCAGAATCGTTACTGACC
ACAGTATGGCAAGCTGCAAGAAGATCAACGGCTTCGATGAGGGAGGTTTCTCCGGCGAGATTGGCGCAGT
ATTCCCGCTGTTCTTCACTTAAAGCCTGTTGAATTTGGGTGGTGACGGAGTGATCTTTTGCTGAGCCAAA
AAGCCATACTTGAAAACCTTGCTCAATAGCATAACGAGCGACTTCAGCGTAGTAATGATCAGGCCAGCGT
TTCGCGGGGCCAAATTCTGCACCAGGACAGAGTCCAATGACGGGACGTGATGAGACTAAGCTGAGTCGCT
GTCGAGCGGCTTGCTGCACGATGGCGTCGATGACGAGTTTAGGTCTTGGGCAATGTTCTAACGAAACATC
GGCAAGCATTGTGGCTTTTGGGTGAGCCAAAGCAACATACCTTTCCACCATATATTGGAAAACACGCTTA
TCTGGGCGCAAATCATTGAGTAAGCCGTAGCGAAATTCCCCTTTCCAGCCGGTACGTTTTGGAATGTTAG
CAAACCAAGGGATCAAGGCTGATTTAGCTGAATTAGGCAGCACAATGGCATGGGTATACCGATTATCGCG
CAGCTCACACCCAATCGCACGTCGCCCAAGCAGATTGAAAGCACCGTGACCTATGGTCATTTCAATCGCT
TGATTGACCTCAGGCATGCGTTCCAAAATGGGCTTACACCAAGCAGGAGCTAAAACGTCAATTTGTGCAT
CAGGATGCTGTTGTTTTAGGCGCTGGTACAAGCTTTGTGACATGACCATATCGCCAACCCAAGAAGGGCC
AATAACAAGAATTTTCATCAATTTTTTGCTCTTTTGGCTGCGATGTAAGCATAAAAAATTGCCACCATAA
AGCCATAAAAAGTTCCAATAAGGTTGGCTTGTAGTGGTGCTTCAGTTAAACAGAAAATGATAAACCCAAA
GGCAAAAAGGTATCCAGTTTGGCTGATTGGAGAGCCTATTTTTCGATAGTCGTTTAAAAATACCCCAAAT
GGTAAGATAAGCATCGCGAAAATCGCCAGAATTCCCAATGTTCCATTACTAGCTATAGCTTCAAAATACT
GGCTATGTGCATGACCTCTGGGCACCGTGCTCGTCCATTCATCCACTTTTCCTTCTTTAAAAAGTTCAAT
ATTTAAGCTTTCTCTTTCCGAATACGTAGTACCCCAAATTGGATTGTGTTTAAATGCTTCAACAGCGGCA
TACCAGAGTTGAAGTCGCCCCCCTGATGAAGCTGCAGCGTGAATATTGTTACTGGCAATGCTGGATATTT
CAAAAATTGTAAAATCAACCCGTTCTTGTATACGCGGTGAAAATTGATAACTGACTGAGACTAATAAAAA
ACTGATTAGAGTAAAAACAAGGGTTTGCTTAAATTTTATTTTTCTTACATTGACGATAAAGAACAAGATG
AAAACAAAGAGTAGCGTTAAAATGGCTCCTCTTGTTAAGGTTAAGATTGTCGCCACTGTTGCAGCTACAA
CTGAGAGATACAAATAATATTTGAATCTTGTTTGTGTAAATGACAAGCCAAAAGATAAGATAGCTAAAGC
TGCTGCGAGATAACCGAAGTTGATACTAAATAGAAAACCATCAACGCGTGGCATGTTTAATATGAAAAAT
TGATAAAAAGCAAACGCTAAAGCACCAAAAGAAGCCAATATGGTTGATGTGCATAGTGTGTTATCTAAAT
TTGCGCCTTTGGAAATTTCATTCTTAATGAAAAAGTACATAGGTATACATAACAGAGCACGAATGCCTGC
ATCTAAATATCTTAAAGTATCACCATCAATAATGGTAATTGGTAAGTTTGACAAAAAATACGCACTCAGG
GTTATAAGAGGAATAATGTCGAATTTATTAAGGTTTAAGCCATTTTTAATTAATTTAACACTAGAGTAGA
GAGTCAGTAATCCTACCGCTACAACAGAAAATCCCGGTGTAATTAAAAGTAGTGAGATAGTAAGGAAAAT
TGAGGTTTTAGTTATTTTATTATTCATTTTAATAGCTCAGGGTCGTGTTCCAACTAATATTGTCTTTGAT
TTTTCTCGCTGGGTTGCCCGCGGCAATGCAATACTGGCCAATCGATTTTGTTACCGTAGAATTGATGCCA
ATAATCGAACCAGAACCGATATCCACTCCTTTTAAAATAGTGACGTTATCCGCAAGCCATACATGAGAAC
CTATATAAATACTTTTAGCCGGATTAATCCTTTTTCCATCACGTAAAATATCATGTCCATCACTGGTCAT
TAGTTTTACATTGCGCGAAAACATACATTCCTTACCAATCACTAATTTTGTTCCGGATTCTCGGCATGAT
AAAAAACAATTTTCGCCAATCACGCAATTTTCGCCAATTTCTAAGAGGCAATTGTTGCCATTGAGCTCGA
TAGAGACGCCTTTTAAATTTGCACCATTATGGATAATCAGTTGGTTATTATTACCATTAACATAAATGTC
GCAATAGCGGATACGAGTATTTTTACCTATTTGAATCTTGTTGTTAGGTTTTACCCGAATTTTATTACGT
AATTTTGCAATTAAACCAAAGCCAGCCATCTGCAACCTCTTATTATTTTTTGTTCATTTTTCTAAATAGA
TAATTCCCTTTCACTTTTCGCCACAGACCAAAAGTGTCGGTTCTTGGAAAAATCGCAATCCGACGAATTT
GATAGGGATCTTGATGCATCAAAAGTGGACCACTGTTGGTCGCTACGGCAAATGGGTAACCCAGATCCTG
AGCCAGTTGTTTAGAGGTTGCATCATGGTCACCATAAGGATAAGCAAAGGAGGTCAGTGGCTCTCCGATT
AGCGCTTCAAGTTCGAGTTTGTTGCGCAATATTTCTTCGCGTTGTTCCGATTCACTGAGCTTACTCAAAA
AGGGATGAGTCATCGTATGACCACCAATCTCTACTAATCCAGAGTCATGTAACGCTTTAACTTGCTCCGG
TGACATCAAAGGGACCACTTTTTCAGGGTTGTCACTCACTTCGACATCCCAGCGATTAAAATTCTCGCCA
GTCACCACATACACCACGGCTTTAAATTGATACTTTTTGAGCAGTGGCAGTAACAAGTCATAGTTGTCGC
GATAGCCATCATCCACGGTAATTATGATAAAACGCTTACCTGGTTGTAAGCGATGAATAAATCCCTTCTC
AGAGAGATCTTTGAAGGTCAGAGTTTCAAAGCCCATCTTTTTAAGCAACTGAAAATGTTTCTCAAGCTGC
TGAACATGCAAATAAGTACCATGTACACCTTTTTCGCTGTCATCACGAATAAAGCGGTGGTACATGATGA
TGGGGACTTCTCGTTGTAACTTGTTGACATAAAACGTTTGATAAAGGTTTTCAAGCTCATTCACAATCAC
TTGTAAATCATAGTTAAGCTTGATCTGTTCAGTGATCTCTTGAGTGCAGTGCGGTTGACTTAGGCCTTGC
TCAATCAAAGCGGGGATTTGCTGGAAATCTATCGCCAGATCGTGTGGACCGATGTCGCCAAAATTGGTTG
CCATGGCTTGGTTTAGATTATCCAGTTCGATAATCCCCACGCAGCTTGCTTCACCAATCGCAAGGGTCGG
GCGGCCACATAGGAGTGCCTCCATCGCGACTCGTCCTGCACCAATCACCAAATCTGATTGAGCCATGATC
TGTTCAACGTTGGCGCTGTAGCCGGGAAATGAGACTTTATCTTGCAGTGCGCTAAAACGCTCAGTTAACG
GTGTACCTGTGATCACTTGTACTTGGTAGCGGTCGAGGTCTAAACACTCGGTTAGCAACCTATAGCAAAG
TTCACCTTTAGGGCCACTGAGTCGGCCAATGATAGAGATAACTGGCTTAGGATTATTGGGTGCTGCGCTG
CGTTTAAAGATACTTGTTTCTATCCCATTACGGCTTACGTGCAGTTGGCTCTCCGGTACATTGAGATCTT
TGATTAATTGCTCTCGTATCGCTTCACAAACCGGAAGCGCTTTATCTCCCATTGCATGGAATTTTTTGCG
CGAAACATGTACCGGTTGACGACCATGGACCGTGGTAACCATAGGGGTATTAGTCAAGCGGCAGGCAATA
TGGCAACTCCAGCTTGATGCTCGTGAGTGAGCATGGACTAACTGGATCTGATGTTTCTTGATCAGGTAAA
CCAGATAGGCGACATGCCAAAAGCGCCGCGGGATGCTGCGTTTATTAAAGCGCAGTTTAAAAAACAGGCC
ATCGTGAGCTTTGGTGAGCGTATCGGAAACATAAAATACCTGATGGCCACGTCGAGTGAGCTCATTACCT
ACACTAGTGGCATACACCTCAGCTCCCGTTACTTCGAGTTGGGATAGGGCCATCAAAATATTCATCTAAA
CTCCAATTTCCACATCTGATAATACACCCCTTACAGGGCTAATTTCTTACATATTCTCTTTTGGAAGGTA
ATTCATCTATCCCCTCTACAAAGAGGCAATCCCTTTGTTCCTCCCCCTTTAAGGGGGAGGTTAGGAGGGT
TTAAGGGTTTCCCTTACTTACGATTAATCAGCGCCATATATTCAGCGACACCTTCAGCCACGCTCTTGAA
CTGTACATCACAGCCAGCAGCGCGAAGTTTGGTAAGGTCAGCCTCAGTGAACTCTTGGTAAGCACCTTTA
AGATGGTCTGGGAATGGAATGGTTTCGACTTCGCCGCGACCATGGAATGCGATCACCGCTTTCGCCACTT
CGTTGAACGATTCCGCTTTACCAGTACCACAGTTAAATATGCCGGATACGCCATGATCTAAAAACCACAA
ATTGACCGCAGCGACATCGCCGACATAAACGAAATCACGTTTGAAGTTCTCGCTGCCAGCAAACAATTTT
GGATTTTCACCCGCGTTCATTTGATTGTTCAAATGAAAGGCAACCGAAGCCATCGAGCCTTTATGCTGCT
CACGAGGGCCGTATACGTTGAAGTAACGAAATCCCGTTATTTGCGATAGGGTTTCGTCGTGTTGTTTTGC
ATCTAGCCATAGGCGGCGTACATAGTTATCAAATTGCTGCTTCGAATAGCCGTAAACGTTGAGTGCACCT
TCGTATTGCGGTTCTTCAATAAAGGTATCGGTTTCACCATAAGTGGCTGCTGAAGAGGCATACAGGAAGG
GTATTTCACGATCTAAACAGTAGTGCAGCAGCTCTTTAGAGTATTCATAGTTGTTGAGCATGACATATTT
GCCATCCCACTCTGTGGTCGCAGAGCAAGCTCCCTCATGAAAAATGGCGTCAATGAACCCAAAATCATCA
CCGGCCATGATCTGAGCTAGGAAGTCATCTCGATCCATGTAGTCAGCGATCTGTAGGTCAACCAGATTTT
TGAACTTACGACCATTTTTCAAATGATCGACGACCAGAATGTCTGTGATACCGCGCTCATTAAGCGCTTT
GATAATGTTGCTGCCAATCATGCCAGCGCCGCCAGTTACGATAATCATTATGAATTCCTATAGATGCGAA
CAGTTGCACGCATTATAGCCTGTCATTTTCTTACTGTAATCACAAAATCTAAGCTCCGCCTTTTGAGGGC
TCGCCCTGTAAGGGGTTTTGGTTTAGACTTCGTTGCAAAAGAGATCCTACAGAACGCTATTGGGAGCGAG
ACCCAAGGGCGGTAGCATACTTGAATGATAACAGCAGGACTCTGATGTTCTTCACTCTGTCGGACCCAAT
AGCATAAGTTGTTATTGATAATTAAGATGGCTATAAACTACCACTATATTATCAATAACCTGTGTTGCTT
AATGCTCCTAACGTATCTATAGATTATTTTGTTGGCTAAGTATTTCCATTTCTATCAATGGTTTATCAGC
TTTTCAACAATGCTCTAATCTAGGTTTGAGAACAAATAAAATCATAAAACTAATTGTTGTGAGAGAAAGA
TGTTTATACCTGTAATTATGGCTGGTGGCTCCGGCTCTAGGCTTTGGCCCCTTTCACGTTCGGCTTTTCC
AAAACAATTCTTATCCTTAGATAGCAGTAGTCAGCATACTATGCTACAAGCCACTATTGAGCGTTTACAG
GGGCTACCTATTGCTGAACCCATTGTTATTTCGAATGAAGATCATCGTTTTATCGTTGCGGAACAAATTC
GTCGTTATGGCAAAAAGTCTCGCATTATCTTAGAACCAGCAGGAAGGAACACTGCACCTGCGATCGCCTT
AGCAGCATTTACGGCAATCGAACAGGAGGATGACCCCGTATTGCTAGTATTGGCTGCCGATCATTTTGTA
AAAAATAAAAGTGCATTTCAGGCTGCTATTTCACAAGCAGCTCAACAGGCAGAGGCTGGTAAACTTGCTA
CTTTTGGTATCGTTCCCACCACTCCTGAAACAGGTTATGGTTATATTCACCGGGGTGAAGAGGTTACACA
AGGCACTTATGAAATTAACTCATTTGTTGAAAAGCCACAGTTAAATATTGCTGAGCAGTATTTAGCCAGT
GGTGAATATTACTGGAACAGTGGTTGTTTTATGTTTAAAGCTTCCGTGTTCTTAAATGAGTTGAAGCAAC
ATTCTCCAGAGATCTATCGCCAATGTGAACTTGCAATGCAAGGCCTTTCTCACGATTACGATTTTATTCG
TGTCGGTGTAGAAGAGTTCCTTAAATGTCCTGATGATTCAATCGACTATGCCGTTATGGAGCACACTAAA
CTAGGTGTGGTAGTATCTATGGATGCCGGATGGAGTGATGTAGGTTCTTGGTCTGCATTATGGGAAGTAT
CTGATAAAGATGCAGACGGTAACGTATGCCAAGGTGATGCCATTTTAAGTGGCACCTCTAATTGTTATAT
CTACGCCCCAAATAAACTGGTTGCTGCGGTTGGCTTGAAAGATATTGTTGTGGTGGAAACTAAAGATGCC
GTGTTAGTTGCAGACAAAAACCAAGTACAAGAAGTCAAGAAGATAGTTGAACATTTGAAGGCAGAAAACC
GAGCTGAATATCGAGAACACAGGGAACGTTATCGCCCTTGGGGTAAATCTGATGCGATTGATAAAGGCGA
GCGTTACAAAGTAAACCGTATTACGGTTGAGCCTGGTAAAAAGCAATCATTGCAGATGCATTACCACCGA
GCAGAGCACTGGGTAGTGGTCTCTGGTACTGCCAAGGTAACTTGTGAAGGTAATGTTAAAGTAATCACGG
AAAACCAGTCCTTGTATATCCCTATTGGTACAAATCATATGATAGAAAACCCAGGTAAGATCCCGCTAGA
GCTTATTGAAATTCAATCCGGTTCATACCTAAACGAAGATGATGTAGTACGTTTCGAGGATAAATAAGAG
TGAAAGAGTTAACTTGTTTTAAAGCCTACGATATTCGCGGACAATTAGGGAGTGAGCTTGATAATGAAAT
TGCCTACAGAATTGGTCGCTCGTATGGGCAGTTTTTAAAAAGCGAAAATGACGCAGATAAAACAGTTGTG
GTAGGTGGTGATGTTCGTTTAACCAGCGAAGCGCTTAAACAAGCACTAGCTAATGGCTTAATGGATGCAG
GTATTAACGTTATTGATATTGGCGTTACTGGTACCGAAGAGATCTATTTTGCAACCTTCTACCTTGGTGT
TGATGGTGGTATTGAAGTTACCGCAAGTCATAACCCAATGGATTACAATGGTATGAAGCTGGTTCGTGAA
GGTTCAAAACCCATTAGTGGTGATACTGGTTTACGAGAAATTCAAGCTTTGGCTGAAAAGAATGAATTTA
TGGACGTTGAAGTTAAAGGTAACTACAAAAAGGTTTCTTTACTTCCAGAATATGTAGATCACTTAATATC
TTATATTACACCCGCGAAAATTAAACCAATGAAGTTGGTCATCAATTCAGGTAACGGAGCTGCAGGCCAC
GTGATTGATGAGTTGGAAAAACGATTTATTGAATTGAGTATCCCGCTAGAAATTATCAAAGTGCATCATG
AAGAAGATGGTAACTTCCCGAATGGTATTCCTAACCCATTGTTACCTGAATGCCGTGCTGATACCGCAAA
CGCAGTAAAGGAGCACAAGGCTGATATGGGCATTGCCTTTGATGGTGACTTTGATCGCTGCTTTTTGTTT
GATGAAAATGGCGATTTTATTGAAGGTTACTACATCGTAGGTTTATTGGCAGAAGCGTTTTTACAGAAAG
AGCAAGGTGCCAAAATTATTCATGATCCACGCTTAAGCTGGAACACCATTGATGTGGTGACTAAGTCGGG
TGGCGTGCCTGTAATGTCTAAAACAGGGCATGCATTTATAAAAGAGCGTATGCGCAAAGAAGATGCTATC
TACGGTGGTGAAATGAGTGCCCATCACTACTTCCGTGATTTCGGTTACTGTGATTCGGGGATGATTCCGT
GGCTTCTGATTACAGAGTTACTTTCCTTAGCCCCGGATATTAGCTTATCTAAGCTGATATCTGCAAAAAG
ATTTTTGTTTCCATGTAGCGGTGAAATTAATTTTAAGGTCAAGCAGGCAAAGCTAATAATGGAGCAAGTT
TATTTACATTATTACGAGAATTCTATACATTTCTCTGCCATTGATGGTATCTCTCTTGAATTTGAAGGAT
GGCGTTTTAATCTTAGAGATTCAAATACTGAGCCCTTATTAAGATTGAATGTGGAATCTAAACAAAATAT
CGCGTTGATGAATGATAAAGTTGAAGAGCTTACTAAATTAATTAAGAAATTGGATATTTAACAATGAATA
AAAAAGTTGCGTTAATCACAGGCATTACTGGACAAGATGGTTCTTATCTAGCGGAGTTTTTGCTAGAAAA
AGGGTATGAAGTACATGGAATTAAAAGACGTTCATCTTTATTCAATACACAACGTGTTGATCATCTTTAC
AAAGACCCACATGAGGAAGATGTAAATTTCAAACTACATTACGGAGACCTTACGGATTCCTCTAACTTGA
CTCGTATATTAGCGGAAGTACAGCCAGATGAAGTCTATAACTTGGGCGCGCAGTCCCATGTGGCGGTTAG
TTTCCAGTCACCGGAATATACAGCGGACGTAGATGCTATTGGAACTTTAAGGCTACTAGAAGCAATCAGA
TTTTTAGGTTTGACGAAAAAAACTAAGTTTTATCAAGCCTCAACTTCAGAGCTTTATGGCTTAGTACAAG
AAATACCTCAGAAAGAAACTACCCCTTTTTATCCTAGAAGCCCTTATGCTGTGGCAAAGATGTATGCGTA
TTGGATAACAATTAATTATAGAGAATCGTACGGAATATACGCGTGTAATGGCATACTTTTTAACCACGAA
TCCCCTAGACGAGGAGAAACTTTTGTAACTCGCAAAATAACTCGGGGGATGGCAAACATTGCGCAAGGGT
TAGAAAAATGCCTTTTTATGGGAAATTTGGACGCTCTTCGAGATTGGGGGCATGCTAAAGATTACGTTAA
GATGCAATGGATGATGTTACAGCAAGATGAACCTAGAGATTTTGTTATTGCTACAGGTGTACAGTATAGC
GTAAGAGAGTTTATTGATATGTCAGCACGAGAACTAGGCATTGAGTTAGAATTTGTCGGTAAGGGTGTAG
ATGAAAAAGCTGTAGTGAAGTCAGTTATTGGAACGAAAGCTCCTGCAATCAAGGTTGGTGACATTATTGT
AGCTGTGGATCCTGCATATTTTAGACCCGCAGAGGTAGAAACGCTGTTAGGTGATCCTAGCCTAGCTAAG
AAGGAGCTTGGATGGGTGCCAGAAATTACTTTACAACAGATGGTTTCTGAAATGGTAGCTTCTGATTTAG
AACAAGCTCAAAGTCATGCACTATTGAAAAAACATGGCTATAACGTAAATGTATCTGTAGAGTGAGGTCC
TTTAAATGATTCCTGTATACGAACCAAGTTTGGATGGAAATGAGCGTAAATATCTAAACGATTGCATTGA
TTCCGGTTGGGTATCCTCAAGGGGGAAATATATTGATCGCTTCGAAACTGAGTTTGCGGAGTTTTTAAAA
GTAAAGCACGCCACAACAGTATCTAATGGAACAGTTGCGCTACATTTGGCAATGAGCGCGTTGGGAATAA
CTCAAGGCGATGAAGTGATTGTACCAACATTCACTTATGTTGCCTCGGTTAATACCATAGTCCAGTGTGG
TGCGTTACCCGTTTTTGCTGAAATCGAAGGTGAGTCTCTACAAGTGAGCGTAGAGGACGTTAAACGTAAA
ATAAATAAAAAGACAAAAGCAGTTATGGCCGTTCACATATATGGACAAGCTTGCGATATTCAATCTTTAA
GAGATCTGTGTGATGAGCACGGCCTCTATTTAATTGAAGACTGTGCAGAAGCAATAGGTACTGCTGTTAA
TGGCAAAAAAGTAGGTACATTTGGCGATGTGTCAACGTTTAGTTTCTTTGGAAATAAAACCATCACATCG
GGCGAGGGTGGTATGGTTGTGTCAAACTCAGACATAATTATAGATAAATGTTTACGCTTAAAAAACCAAG
GGGTAGTGGCAGGGAAGCGCTACTGGCATGACCTAGTTGCGTATAACTATAGAATGACGAATCTATGTGC
TGCGATTGGTGTTGCTCAGCTTGAAAGAGTTGATAAAATTATAAAGCGCAAGCGTGATATAGCTGAAATT
TATAGGTCTGAACTCGCTGGACTACCAATGCAAGTGCACAAAGAGTCTAATGGAACTTTCCACTCATATT
GGTTGACGTCTATTATATTAGACCAAGAGTTTGAAGTGCACCGCGATGGGTTGATGACCTTCTTAGAAAA
TAATGACATCGAGTCTAGACCATTTTTCTATCCTGCTCACACGCTGCCAATGTACGAGCATTTGGCAGAA
AAGACAGCTTTTCCGTTATCAAATAGCTACTCTCATCGAGGTATTAATTTACCCAGTTGGCCAGGGTTAT
GCGATGATCAAGTAAAAGAAATTTGCAACTGTATTAAAAATTATTTCAACTGTATTTGAATATCATGACA
GAAAAAAAGAAGCTAGTAGTTTGGGTTCCCTTACCTCCTAATTCATCTTGGCGTGGAGAGGGAATTGCTC
AAACAATTGAAAATATTGTTAGAAACATCTCGCCAGAACGTAAAATTGAAATTGTAGTCTCGAGTAAACA
TGCCGAAATGTTAGTGGGGCTGGAAAAAAGTAACCCTAATATATCTGTTCTCACATTAGGTTTTCGGGGT
AAGTCTACTAAAAAAACGATAGGATATGTATCACTAAATGAAGTTGAAAAAGATAGTTTATGGGATTTGG
TAATTGCAAAACTGCCAATTATCCCAGCGATTTTCCGAAAGGTTGGGATGTATGTATCCCAACTTGAATA
TTTATTATCTTTATATATCTACTCTCATCTACAAAGAAGGGGGCGATTCTCAAGCAATAACTGTAGGGTT
TGGCTACCTACTCCAATCATCCCGTATACTCATCTTTTGGGTGGTGAAAAGTTCGTTTCATTCTGGGACC
CGTTTGTTTTCGAGTATAACAAAGAATTTCCTTTGACTGCTGAATATTTTGTAAAGAAACTGAGTAAGCA
TTTTTCTAACGCGAGTGCCATTATTACTCAATCAAGAGCAAATAAAGACTATTTAGAAACAGTAATGGGA
ATTGAATCTTCGAAGATAAATGTAATCTATAATGGTTCTCCAGATTATTCTGAGTTTAAAAAGCAACAAA
GTAATCTTTCCTTTTCAGAGGTTTGGAGTAAAAGCGAGTTTTCAGGAGCCTCTAAGAAGGCGGCATTTGA
AGCTTTAGTTAATCATCAGCTGAATTTTTCTGTATTATGGAGACTCCTTACGAAAAATAAGGTTTCCAAT
AGAAAAATTGTTCTCATATCAACCCAAAACCGACCATATAAAGGTTTTGACCAGCTATTCGTGCTAATCA
ATGAGCTTTGTTTACGAAGAGATAACTACGATTTTATTTTTACTTGCAACGTTCCAACGAAACTAAAAGA
GCGGTATCCATCACTTTATGAGAGAATCCATGAAGTTACACGTGTGGATAATTATTTACATGCCTCTCTC
TATTTAATGTCAGACATTGTATTGCATCCAAGTAATGTCGAAGGTGGTTTAGGCGCATATCCGCAATATG
AGGCCTCTTCTGTAGGAAAGCCATCTTTGATAAATACTGGTCGCCATGTCAATGAAATGGCGGAAGAAGG
CTTTGATGTTGATTTGTTATCCTCAAATTTCGTAAATACGAAAGAAACAGTTGATAAAATTGAGAAATTG
ATAAACTCTGAGGAATATATGAGACAAAATATAGATGCAATTAATAGATTGAAAATTAGTTGGAAAGAAT
CAGCAAGTAACTACGAAAATGTATTTTTTGGGAATGAAAATGCTTAAAGATATAGTTTCGGTTTTTTATA
ATTGGCGTATTGTGCATCTATTGGGGGTTTCTACACTTAGAAGTAGATACTCTCGGTCTAAATTTGGACA
AACTTGGTTAAGCATCACAATGTTCGTACAAATTCTCTGTATAGGGCTAATTTGGTCTTTAATATGGAGA
ATGGGAGTAGATGATTATTTACCATATGTCGGTGTTGGACACATAATTTACTTGTTTTATACTCAAACAA
TTAACGAAAGCACAGGAATCTTCGTTGCAGATGCTCGAGTATACCTAAATGATAGGCAACCTTTTATGCT
TTCAGTCGGTGCTCACATATATCGGAACGTGCTGATTCTTCTTCATAATATACCAACCATATTTTTGCTT
GTCATATGGTCTAGCTCGGCAAACTTTGAATTTAGTTTTATGTTTGTCATTTCGTTGAGTTTAAGTCTGT
TTTTCGTCCTATTTGCTAGCTATTTTTGTGCTGTTATTTCAACGAGATTTAGAGACTTAATCCAGCTGAT
TGGGCTTTTGATGCAGTTAGCTTTCTTTGTAAGTCCTGTCATGTGGAAAGTAAGCTTTCTACCCGAACAA
TATCAAAACTATGTGTACATAAATCCATTTGCTTCGCTATTGGAATTAATTAGAAATCCGATAATAGGAA
TCGACGTTAATCCTTTAGCATTTGTTTCGTTAGTAGCATGGACTTTTATAATTGGTATGGTCAGCTACTT
CTCGTACAAAGTACTCGATAAAAAAGTCATTTTTTGGGTGTAGTATGATAGAGCTATCTAATGTTAATTT
GCACTACCCTGTGCCAGGGCATTTCTCACATTCTTTGCAAACAACAATATCCAGCAAAATTGGTGGTGTA
CTGGGTTCTAGTTCTGCAAAAGATAAAGAAATGAAGTATGTTCATGCACTAAGAGATATTAATCTAAAGC
TAGAAGATAGCAGTAGGTTGGGTATTATTGGGCATAATGGTGCTGGCAAAACGACTCTACTTAGGTTACT
TTCTCAGGTTTATCCACCAACGTCAGGAAAGGTTACTATCGAAGGAAAGATTTCAGCATTGACTGACTTC
ACTCTTGGAATGGATCCCAATGCAACAGGTCTAAAGAATATCGAATTTAGATTAGTATTTATGGGATGTA
CATTTAAGGAAGCGCAACAAGCAGTTGAAGAAATCGTTGCTTTTTCAGAACTCGGCGAATTTATCAATCT
ACCAGTCAGAACTTATTCTACCGGTATGTTCTTACGTTTGGCTTTTGCAATTTCTACACATTTCACTCCG
GATATATTGATTTTAGATGAAGTTATTGGGGCTGGTGATGAAACTTTCCGTGAGAAAGCATTATCACGTT
TGGAAAGTCTGATCAAGAAGTCAAGAATGGTTGTTTTGTCTTCTCATGATTTAAATGCTATTAAACAATA
TTGTGATCAGGCTATTGTAATGGAGAAAGGTGAATTTGTTTTCAATGGAACACCACAATCATGCATTGAC
TACTATTTAAACAGTGTCAAAAAATAATCAACTAGATAAAAAATACAATCTTTTAACTATATTGGATGGT
TTATATGTCTATCTCTGAAGAAAAAATTATCAATCTTATTGCAGGAATTCTTGAAGTAGAAATTGGTATT
ATTAATAAAGAACTTGCCGTTGGTGATATCCCTGAATGGGACTCGTTAGCTCACATGAGAATAATTGCGG
CTCTTGAATCGGATTTGGGAGTAGTTTTGGATATCGAACAAGTTCTTGAAATAGAAGATGTTGAAGATAT
TATCGATGCTGTAATTAATAACGAGTAAATATTATGTCTGTGGTTGAGAGAATATTTAACCATTCCGAGT
CAAGACCGGATTGTATAGCGGTCTATGAAAATGATCGAACAATTAGTTATGAAAATCTTGCTTCGGATAT
AAAAAAAACCGCTGCCAAGTTAGTATCCTTAGGTGTAACATCTGAGGATGCTGTACTTGTAAGATCTAAT
AATAGCTATAGTTTCATACTGCTTTATTTTTCTATTCACTATGTCGGTGCTAAATTTGTTAATGTTGCTC
CTGACTCAGACGTAAGCTACGTGTCTTTTATTGAAGATAAAGTAAATCCAAAACTATTTATTGAAAAAAG
CCAGGATTTTATTAGAAACATAGATAGTTATACATTTGATAATATATTTCCCCCTCAGGCGAGGGGGATC
GCAGATATTATGTTCACGAGTGGTACTACTGGTGAGCCGAAGGGAGTTTTGTTAAGCCATAAAAGTTTAG
TGTTAGCAACTGAACACATTATATCTCATGTAAAAAATACCAATGAAGATGTTGAGCTTTTGTTAATGCC
ACTAAGCCACTCATTTGCTATGGCTAGAATGAGGACTAGTTTATTTGCAGGTGGTGCTATCGTAGTTGGC
TGCTCTTTTAAGCAATTAAAGTCGGTATTCAAAGCTATAGAGTTTTACAAAGTTACAGGGCTAGGTCTCG
TTCCTTCGGCTTGGTCATATATTACTTTAATGACCAAAGACCTCATACGTAAGTATTCAGAACAGCTAAA
TTTTATAGAGTTCGGAAGTGCACACTTCCCTTTCGAGGATAAAAAGCAGGTCGCAGAGTGGTTTCCAAAC
ACTAATGTAGTTATGCACTATGGCTTAACGGAAGTGTCTCGAGCAACTTTCATTGATTTTCATAATGATG
ATATCAACGCGGTTGGTCATAGATATCGCGGAGCTGATTTTAAGATCATCGATAATAAAGGAGCGGAAGT
AATTGAAGGAGAAGAGGGTGAAATCGTTTTTAAAGCACCATGGATGTTGGATGGCTATTTTGAGAACAGC
CAATTAACGTCAGATTGTTTTGTAGAAGGTTACTTTAAAACAGGTGATTTAGGCCGTGTTGTTGGGGACT
ACCTATTTTTAACAGGCCGCTTAAAAGAAATAATTAACGTTGGCGGCAAAAAAGTAAGCCCTGATCAGGT
GGAGAAAGTATTATCCGAAGCTCTAGGTGTTCAAGAATGTGCATGCGCTGCTTTATCAGATGCCAATATG
GGTGAAGTGGTTCAAGCCTATATTGTTGTAAAATCTGGTTGGGATTGCGAAAATGTAATTTCAAATATAA
AAGAGACCATAAATGGCCAGTTGCCGATGCATATGAGGCCTAAAAAATATAGTATAGTCAGTGCTTTGCC
AAAGACCGTTTCAGGGAAAGTGCAAAGATACAAACTGTCTTCTGAATAGGAACATTCATGCTAAAACTAC
GTTTCCCACTACCTGTATTCCGTAACGCCCGAGAAATCGCTAATGGCAGGAATGCCCGAATGGCGTTAAA
AGGTTTAGTAGCTAACCGAGCTGCACTTATTATTAGCCCTTCCTTTGGGAGTTCTCAGTACTTTGAACAA
GTCGTTCGCCTTATTAACGCACAAAGTGTCCGGGTGATAGAGCGCTCTTGGCAAGGAGAACCAAGTGTAG
AGGAACTTTCTGGAGTTATTGGAGAGCTTGAAGATTTTAAGCCAGACTATATTCTTGCACTTGGCGGCGG
TTCTATCATTGATGGAGCTAAGCTCGCTTGGTTATTCTACGAATGCCCAACTCTTGAATCAGAACTTCTA
TATCGACCATTTGCATTGCCATCCCTTCGTGGTCGCGCAAAATTTGCTGCAATACCAACAACGGTAGGGG
CTGGCTCTGAAGTTTCATCCGCTGCTGTCATGCTTGATAGTGTTACAAACAGCAAAAAGGCAGTTGTCAC
TCATGATTTTTTACCAGACTTAGTGATCCTTGATCCTGACTTGGTTTCAGAAGTTCCACCTAAGGTATTG
AAAACAACTGTGGCCGATGCTCTCTCTCACGCCATTGAAGGTTATGTCTCTTTGATTGATAACCCTTTGA
TGAATACTTTTGCTGAGCAGGCGGTATCAATAATCTACCGCTATCGACATCAATTTTCCAATGATAATTG
GAGCAGCGAAATGCTTTCTGAACTGCAACAAGCTGCTATGTTTGCAGGGTGGGTTCAAAATCATTGCATA
GTTGGTCTTTCACATGCCATTGCTCACCAGCTAGGTACGTTTAATATAGGCCACGGATTGGCGAACGGTT
TATTAATGCCTGCGGTGATCAACTTTAATTACCGCGAACATACAGCTGCAACTAAGTATGAACAATTGAT
CTATAAATCCGGGTTACCTAATAAAGAAGCATTATTAGAACTTTTTGAAGTATTGGTAGGAGAACAGAAA
ACTGATATGCATTTTTCAGAACAACAGCTGACAACGATCGCTGAAAATGCTTTACTTGACCCTGCTGCTA
AGTCAAATCCTGTTCGATTTACAGAAAACGATGTGAAAGAGATTGTGAAGCAATGCCTGTAAATAACGAA
AATCTGACCAGTGTACTTGATGCTCGCCCTTTTGAATTATCAGAAGAGCAAAAATCTCCACTATTTAAAG
CGAACTTACTTGCAGAGTTAGTACATCATTATCAATGCAACGAGATGTATCGCAAATTTTGTCAAAAAAA
CAAATTTGACCCTTTGGTATTTGATGGTGAGGTTGCAGATATTCCACCCATACCTGTGCACATCTTCAAA
GCAATAGGACATAAATTATCTTCGGTAAGCGATGATACGATAAAAGCGAAGCTTCAATCTTCTGCTACCA
GTGGCGTACCCAGTACCATATTGTTAGATAAGGTAACCGCTCGTCGACAGACTCGAGCAATGGCAAGAGT
TATGCAGGAGGTGTTGGGGCCTAAACGTCGCCCGTTTTGCATTATGGATATTGATCCGACAAGCCCAAAT
GCCACTAACCTTGGGGCTCGTATTGCGGCGGTAAAAGGTTACCTAAACTTCGCCTCAACATCGAAGTATT
TTATAGATGCTGATAGCCCAAGTGCTCCACTTGAATTTCTGGAGCAAAAGTTTGTTGAACATCTGAATTC
ACTTGCGAGTGAAGAGCCGCTCATAATTTTTGGATTCACGTTTGTACTTTATCACACGGTTTTTAAGACC
CTTAAAGACAAGGGGATCTCGTTTCAATTGCCTAAAGGTTCTCAGGTTATTCATATTGGTGGTTGGAAAA
AACTTGAGTCAGAGAAGGTGGATAAAATTACCTTTAATCGAGATATCGCCTCAGTATTGGGTATTTCTCC
TGATGATGTTGTGGATATCTATGGTTTCACTGAACAGATGGGGCTTAATTACCCAGATTGTAAAGCAGGA
TGGAAACATATTCATGCCTATTCTGACGTAATTATTCGTGATGAATCGAACCTAGAAGTGTGTGGGCCAG
GTAAAGTAGGCTTACTTGAGTTTGTAAGCCCACTACCGCATTCATATCCGGGGAATGTTGTACTTACAGA
TGACCTTGGTGTGATTGAAGAAAGTCTTTGTGAGTGTGGTAAAGCTGGAAAAAGATTCAAAGTCATTGGA
CGAGCAAAAAAAGCAGAAGTAAGAGGCTGTGGTGATGTTATGTCTGAGAAATTGACTAAAAAGCCATCGT
ATAAGCCACTTTCTCAACAAGAAGAGAGGTTGACTATCTACCACTCACCGATATTTCTCGATGATACTAT
GTCCGCATCTCAGCAGCTTGATCAAATCTTTTGTTCTTTAAAGAGGAAGCAAAAATGGCTGGCTAACCAA
CCATTAGAAGCTATTCTTGGTTTAATCAATGAAGCGCGCAAAAGCTGGTCGAGTACGCCGGAGCTTGACC
CTTATCGACATACTGGATTGAACTTCCTAGCTGATTGGTGTGAACCCAATCGTTTGAAAAACCTGCTTGA
TTCAGCATTGAATGGTCAGCGAGCTTTTTTGGATAATTTTTTACCTCGTAAAGATATTAGCCATAGCTCT
CAAAAAGCAATGCCAAGAGGTATCGTATCTCACTGGCTGTCGGGTAACGTACCGTTACTCGGCATGTTTG
CGCTGGTACAGAGTATTTTAAGTAAAAATGCCAACATTCTGAAAGTTTCAGCAAGCGAATCGCAAGCTTT
GCCAGTATTATTGGCGACTTTTAAAGGCCTTAGCTACACTACCCCAGGTGGTTACACTATCCACGGTGAT
GACTTATTAGGGACTCTCGCTGTTGTATATTTTGATCGACACCAAACTAAAATTGCAGAGAAGTTTTCGG
CCAATGCTGATGTGCGTATAGCTTGGGGGGGACGAGAGGCAATCGAGTCTGTAAGTGGCCTTCCAAAGAA
ATATAATAGTCAAGATATCCTCTTTGGACCTAAGCTTTCTATGATGGTTGTTGGCAGCGATGCTCTAGAC
TCTGACAAGGCAATCAGAAAGTTGATTCGTCGGGCTGCAACTGACTCTAGTGTGTTCGATCAGTTTGCTT
GCGCTTCTCCGCACACCATTTTTGTTGAGAAGGGCGGTCTAATAACACCTAAAGAGTTTGCAGAGAAGCT
TGCCTCAGCAATGGATAAGGCTCTTGTACGCTTACCAACTCAAGTACCAGACATTGGGCAAGCAAATAAG
ATTCGCTCAAAGATAGCGGAATATGCATTTATTGGCGAATATTGGCATGACAAGCACTTACGTTGGACGG
TGTTGTTTGATGAAGGGATAGAGCTTGTTGAGCCGACATATCAACGTGTTATTACAGTAAAAGCAGTTGA
TAATGTATTTGATGTAGTCGACAGTGTACATGAAGATATCCAAACGGTCGGGTTGGCGATGAATGGTGAA
AAGCGTCTTCGTTTTGCTAACGAGATAATGTTAAAAGGTGCGATGCGATGTCCAGATGTCGGCTACATGA
CCCATTTTGATTCCCCATGGGATGGGGTTGTAGCGCTAGATAGAATGGTTCGTTGGGTAACTCTAGGAGG
ACCGCTGTGAGTTCTCAACAGAATAGACTCAAGAAAAATTCGTTTCAATAAGTCGATGTTCCAAACTTAG
GGTGTAATTATGAGCGGTAACGGTTACTACAGTGAAGATGTATTGAAACAAATGGGTTTTTCTTCTTTAG
GAAAGAATGTAAAAATTTCTGAAAAGGCTTCACTTTATGGCATCAGTCGAATTTCTATAGGTTCAAACGT
TAGAATTGATGATTATGTCACGATATCAGCAGGTGTCGGCGGCGTCGAAATTGGCTCTCACGTACATATT
GGAGTATACAGCAGCTTGATAGGCGCTGGAAAAATAACCCTAGAAGATTTTGTAGGTGTATCAGGAAGAG
TATCTATTTACTCTTCCTCTGATGACTACACCGGAATGGCTATGAGTAACCCAACTGTTCCAGAAGAGCT
TACGAAAGTTACGTCACTCCCAGTTTTGATCAAAAAGCACTCAATACTTGGGGCTGGATGTGTTGTTTTA
CCTAAAGTCATTGTGGGAGAAGGTGTTTCAGTTGGAGCATTATCGTTGGTGAATAAGTCTTTGGATGATT
GGCATATATATTCTGGTAATCCAATACAGAAATTTATCAGAAAGGCCCGTAAACCATTGGAGCTTGAAAA
GAAACTTATTTTGTAGAAAAGTATCAGAAGATACTTGATTTTTATTGTCATCCCTAAACCACCGCTTTTA
GCGGTGGTGATTGTTCCTAGGGGCATTTTTCCCGAAAATGCGCCCATGTTAGAAGACAAACTCTTATTCA
CCATAAGTAAGAGGATTCAAATAACATGGGCGACTACAGAAGTTCATCACACGTCTATTGGCGTTGCAAA
TATCATATCGTTTGGACACCCAGGGAAACCGCATGAAGGTCGTTGATATATAAGGGCTGCGGTGATGCTT
AGAATAAGTTACCAATGCTTCATTAATCTCAGTTTTTAGATGTAATCCGATGAAATTTAAGATCGCCTTG
TAGATCATTTCTGTTGTTTTGTAATAGCTCCTAGACAATATAGGAGCCTAAATATGAGCGAGTCAATCAA
CCCATTTATGCATTTCCAAATCATTAAAGACTATCGACAAGAAAGCAAAGTAGAACACAAATTATCAGAC
ATTATTTTGCTGACAATATGTGGTGTTTTGTCGGGTCACGATGGCTGGGATGGCATTATCGATTTTGGTC
ATGCTCGCTTAGATTTCCTTAAACGATATGGTCACTTTTAAGCTGGAATGCCTTCTGCGGATACGCTTTC
TCGTGTGATGGGTATGATTAATCCTGTAGCTTTGCAAAGAAGCTTCATTACCTGGATGAAGGACTGCCAT
ACACTAACGGATGGTGAAGTTATTGCCATCGACGGTGAAACATTACGCGGCTCTTATGACCGCTCGAAAG
GCAAAGGAACAATCCACATGGTGAACGCTCTTGCTACAGCAAATGGAATGAGCATTGGGCAACTGAAGGT
TGATTCTAAGAGCAACGAGATTACCGCGATCCCCAAGCTACTTGACTTACTAGATGTGCTTGATTACGAT
TGATGCAATGGGCTGCCAAAAGAAAATAGCACAGAAAATTCTTGATAAAGAAGCGGATTATTTATTGGCG
GTCAAAGGTAATCAGGGAATGCTTGAGCAAGCCTTTGATGATTATCTTCGAATGGACATGCTTCACGACT
TCGACGGTAGTTCTTATAGTACACAAGAAAAAAGTCACGGAAGAATAGAAACGAGAGTGGCTTTAGTGAA
TCGCGATTTGTCGGTTTTGGGTGATATTGAACATGAATGGCCTGAGCTTAAATCAATGGGCACCGTGGCT
TCAATTCGACAAGAATCGGCAGTCGCAACAGAGCAAGATGTGAGTATTCGTTACTACATATGCTCTAAAG
AATTGGAAGCTCAAACGTTACTTGAAGCGACTTGTTCTCACTAGGGGGTAGAGGTCATGGATTGGTCACT
TGATACCGCATTTTGTGAGGACAATTCACGCATTAGAGCGGACGATCGAGCAGAGGCCTTTGCAAGGATC
AGGCAGATATGTTTGAACCTATTAAAGAGCGAACCCACGTTTAAAGGTGGTATCAAACGTAAACGGATGA
ACTGCGCAATGAACGAAAAGTACCTAAGTAAGGTTCTTGAAAGCCTTACGTGACGGTGATGTTCATGCGG
TTTCCGTGCTAAAGGCTTTGGATGAAATTCCTTCTAAATGTCAATAAAATGGCAAATCCATTATTGGTCA
ACAATGCCCTTTCAGGTCCTCAAACCTGCATCTGCAAGTTGATTCTGTATGTTATTTTTTACGCTAATAT
TATTTAAAATTGAGGTAGTAATGAAACATCTAATAAAAAACTATGTACAAAAATTAATTAAAACAGAGCT
TGATGCTATTCAGTCAAAGTCTGTTCATGATAATCGAAACTTCATTTACAATGGAGAGTTTTTAATTCTT
GAAAGCGAATTTGGATTGCATTGTTTTCCCAGAGTGCAGTTGAACCATGCTTTAAGCTACAAAAACCCAA
ACTTTGATTTAGGTATGCGTCACTGGATTGTTAATCATTGTAAGCATGACACCACTTATATTGATATCGG
TGCAAACGTTGGAACTTTCTGTGGAATCGCTGCTCGTCATATACACCAAGGAAAAATTATAGCGATAGAA
CCACTCACAGAAATGGAAAATAGTATTAGGATGAATGTTCAATTAAATAATCCACTAGTTGAGTTTCATC
ATTTTGGCTGTGCAATAGGTGAGAATGAAGGGGAAAATATTTTCGAAGTTTATGAGTTTGATAATAGGGT
GTCATCATTATATTTTAAAAAAAATACAGACATAGCAGATAAGGTTAAAAATAGCCAAGTTCTGGTTAGA
AAGTTAAGTAGTTTAGATATATCGCCTACTAACTCTGTAGTTATAAAAATTGATGCTGAAGGCGCAGAAA
TAGAGATATTAAACCAGATTTACGAATTCACAGAAAAGCATAATGGAATTGAATATTATATTTGCTTTGA
ATTTGCAATGGGTCATATACAGAGGTCTAATAGAACTTTTGATGAGATTTTTAACATAATAAACTCAAAA
TTCGGAAGTAAGGCATATTTTATTCATCCATTATCATCCGCTGAACATCCTGAGTTTAATAAAGCAACGC
AGGATATTAATGGGAATATCTGTTTTAAATATGTATCATAAAATAATTTAATATATTCCGTATGTCATTG
CAAGTTCAACAGACATTTCCGAAGAGTTCACTATACAGTTTAGTATAGCTTTGTGCATAGCGATGTGCTG
TGAATTCCTGTTCAAAACGTTTGCGAGCATTAATACCTAATTTTTCACAAAGTTTTGTATCATGTTCTAT
TTTTAACATTGCATCGGAAAAGCTTTGACTGTCAGCTGGCGGAACAACTAACCCTGTTTCGCCATTGATG
TTCACATAAGATGAACCTGTGCCAATATCACTACTAATAATGGCTTTACAGTACATTTGTGCTTCGATAA
GTGATATACCAAAAGCTTCTGAGCGTAGGTGAGATGGGAAAACAAAAGCTTTAGAAAGTAAATGTAATAT
GACTTTGTCTTCCTCAGAAATGAATCCTACTAGCTTAACGTTTTCAAGATTGTGTTTGGCAATATAAGAC
TCTAGTTTTACTCTTTCCGGACCGTCACCAGCAATTATAACAGGTAGCTGGTTGATTTTTGCTGCTTCAA
GTAAGAAATCTAGACCCTTGTAGTACCGTAATACGCCAACAAATAAGAAAAAACCTTCCCCTACTTTTTC
TCGCCATTTATTAATATTATCGTTTGATGGGATAGGATAAGTATTCTCATCAACGGCAAGTGGAATTATT
TTTACCTTATTTTTATGCCTTAACAAATTCTCGCTTGTGTGTGCATATTGTGGTGATGTTGCCACAAGGA
TATTTGCTTGATTTAAAAAATGACTCTCAAGTGGTTGATATAATTTCTTTAAGCACTTTTGACGAATAAT
ATCGGAATGATACGTTACAATACTTGGATTCGATGAGCCAAATAAAGAGAGAAAGTCTCCGGTTGGCCAT
GGATAATGGTAATGGATTATGTCAGCCCATTTTGAAAGTTTCTTGAATTGTCTAATTAGCTTCCACGAGA
ATCCATTTGAAGAGATTTCAATCGATTTTTTTACTGAGATTATTTCTGTTCCTTCACAATAATAAGAAGA
AGTTTGATTATCAGATAATGTAAGTATTTTAGTTTCTATTCCTAACGGTTTTGTTCCCGATGCTATAAAT
CGAATAACTTGCTCAACACCGCCTTTTGTTTCAGGATAACAGGTTCTATATACATGCAATACTTTCATTT
TATTCTCATTTTTGTGGCGAATAACCCGTAGGTGCATCAAGTAAAATTCGCTTAATACATTCAACATCAA
AGTTATGACAGCATACATCAAGTTCCGTGAGTAGGTCTTCCATGGCATCCCAACTCAGTTTTTCTTCACA
TGCTGTCATGATCTTTTGATGGCTAGTGCCTTCCACATTCTCTCCGATAAGTAGCTCTTCATAGAGCTTT
TCTCCTGGGCGCAAGCCAGTAAACTTGATCTCGATATCGCCTTCATCACTTCTTCCATCGCAGAATTCTT
TCATGCCCATAAGATGAATCATACGTTTGGCGAGATCGACGATTTTTACTGGTTCACCCATATCGAGGAC
AAAGACTTGTCCATTATGACTCATCGCCCCAGCTTGAATGACAAGCTGAGCGGCTTCTGGAATCAGCATG
AAATATCGGATGATATCAGGGTGAGTTACCGTTACTGGCCCACCTGCGCGGATCTGTTTTTTGAATAGAG
GAACGACCGAACCTGAAGAGCCTAAGACATTCCCGAAACGTACCATGGTAAAAATGGTTGTACTGTTTTT
ATCGGCTAGGGCTTGTAGTACCAGCTCTGCCATCCGCTTGCTTGCTCCCATGATATTCGTTGGCCGCACG
GCTTTATCCGTTGAAATCAGAGTAAAGTTTTTTACGCCAGCTTCTATAGCTGCATTAGCACAGGCTAATG
TTCCAAAGACATTGTTGCGAATGCCTTCGATAACATTATCTTCAACGAGAGGAACGTGTTTATAAGCTGC
AGCATGGTAAACCGTTTCAACCTGATGAGCTTGCATGAGTTTTTTGACGCGGTTTTCACGTTGTACTGAG
CCAAGTGCTGCAACTATTTTCGTGTTGAGTTTTAAATTCTGTTTGATCGCTTGTAATTCCTGATCGATGG
TATACAAGTTATATTCATTGAGCTCAAATAACACTAAGGTTTTAGGTTTTTGAGCCAAGATTTGTCTGCA
TAACTCTGAGCCAATCGAACCTCCCGCTCCAGTGACCATGACGGATTTTTCAGTAATGTTTTTTTGTAAC
AGCGCTAAGTCGGGTTCAACCGGTGCGCGGCCAAGCAAATCTGCGATATCAAGATCTTGTACATCAGTCG
CTTTTGCGCGTCCCGCAGCAATATCTTCCACTGAGGGGACAGATTGAATCTCAATGGGCCAATGAGAGAG
TCGTTCAAGTAATTTTATACGTGTATTTTTACCGATATTATTTATGGCGATCAGCATCTTTACGGGTTCA
TAAAGATTTCTGAGTGATTCAAAATCACTACTATGGTGCACTCGCAGCCCAAATATAATTTGTCCTGTTT
TAGCTGGATCATCATCTAAGAAGATTACCGGGTGGTACTCATCACCTTGAATGAGAGCATAGGCCAGATC
TCGCCCTGTTGAACCTGCACCATAGATAAAAACATTTGGTTTCTGACGCTTGTAATAATGGTAATAGATG
GTGCGAATAAAAATTCTAGGCCCACCTAAAGTCAGCGTTGCTAGGCCTGCATAAATAAAGGGGACACTGC
GGGGAATAAAGGCCTGAAAGAAAAAGCCGCTTAGTGCTAGCGTCACCGCAGAAATGATGACAGACAAAAA
GATATAGCCGATCGCAGGCAGCATCATATAACGTAGCACTGCGCGATACATACCGAGTCGGACAAAGCAG
TAGAGAGTGACCCCTACCGTTGTCATCATGCTCAGAAACTCTGGGAAGCTAAACGTGAATGCTAAAGTAT
CTAAGCGTAGTGCGATGGCAGCATAAAGGGAAAACATCAGCGCAAATACATCATATAGCAACGTTATCAT
ACGCTTATGATGACGCTGTGCGCTTAAGAGCAGTTGAATAGGGGTAAACATTGCTTAGCAGCTCGCCTTA
TAATTAGCCAACCCAACGGGTTGATATTGTTATGCGTTATATTAGTATCGCCCGAATTGTAGTTTGCTTG
AGTAGCGTTTGCCAGACTCATGATGCTGATCGTTGGCATAGTTTTGTAAAAAGATAGGGTAAGATGGAAC
CAGATAATCAAACACCATTAAAAATACTTGTGACTGGAGCATCTGGCTTTGTCGGTTTGCGAGTACTCAC
CCAAGCGCAAAATATAGGGTATGCACTGGTTGCGCAATCGCGCAGCCAACAACCCTATTCATTTGAGCAG
GTATTGCTTGATATCACACCAAATACAGATTGGGAGAGAGCTTTAGTCGGTGTCGATTGTGTAGTTCATT
GCGCCGCTAGAGTTCACCAAATGCAAGAAACAGAAGCGGATGCCCTTAAAGCGTATCGTGATGTGAATAC
ACAAGGCACTCTGAATTTGGCGAAGCAAGCAGTATCTGCTGGAGTCAAAAGATTTATCTTTTTAAGCTCA
ATTAAAGTCAACGGTGAGCAAACCAAAGCTGGGTCTGCTTTTCAGCATGATGATCAACACATTCCCTCTG
ACCCTTACGGCTTAAGTAAATATGAGGCGGAACAACAGTTATTAGAGCTCGCAGCAGAAACTGGACTTGA
AGTTGTGATCATTCGTCCACCGTTAGTGTATGGCGAAGGGGTTAAGGCTAACTTCCTTTCTATGATGAAT
TGGGTCAAAAAGCAAATTCCCTTACCTCTTGGTGCGGTGGGGAATATGCGTAGTCTGGTGTATTTGGACA
ATTTAGTCGATCTAATCTTAGTTTGTTGCCAGCACCCCAAAGCCGCAGGGGAGATTTTTTTAGTTTCTGA
TAACCACGATGTTTCTTTGACCACGCTTCTTAGAACTATCGCCCAAGCAATGCAGATTCGACCCAGATTA
TTACCCATTCCACAAACCGGACTGCAGTGGTTACTGAGGCTATTGGGTAAGCCAGAGCTGGGGCAGCGCT
TATGCGGTAACTTACAACTGGATATCGCTCATACCCAAAAAACACTACACTGGTCGCCACCTGTGAGTTT
CGAACAGGGCATAGCGCGCACGGTAAATTTCTACTTATCTCAATCATCTAAGTGATAAAGACATGGTTAT
TCGATTTCTTGATTTTATTTTTGCTCTAGTTGGGCTGTTGTTACTCTGGCCTGTGTTATTGATTGTGTGC
ATTTTGGGCTATTTTGATACTGGCTCCCCCATTTTCTGCCAACAGCGAGTCGGTAAGAATCAGCGTCCAT
TTACCCTCATTAAATTTCGAACCATGCCAAAGAATACTGCGTCGGTGGCAACCCATTTGGTTGGTGCTTC
TTCTGTCACTAGGCTTGGTCAGTTTCTGCGCAAAACCAAGCTTGATGAGCTTCCACAATTGATCAATGTG
CTGAAGGGGGAAATGAGTTTAGTTGGGCCTCGACCTTGCTTGTTTAATCAACAAGATCTGATTGTTGAAC
GAGAAGCCCGTGGAGTGTTTACTGTTCTCCCTGGCATTACGGGACTGGCTCAAGTAAACGAAGTGGATAT
GTCGACACCGGTAAAGCTTGCAGAGCTTGATCAACAGATGATTCAAACGCTGAATTTAAAAAACTACTTT
ACGTATATCATTCAGACCGTTTTAGGCAAGGGAGCGGGTGATCGTGTTAAGCCATAACAATCAAGCCGTC
CAGTTGGACGGCTCGATTGTTATGGCTTTTACTCTTGTCGATGTAGTTATTTACGCACTGATTTGTCGAT
GGGCTGTTGCTTATCGCTGAGTTTGTGGTGATTGGCTCGCAGTTTGGTGGCTCGGTGCGTTGCTGAGGCG
AGCTAACCACGGCAAGGTGGCGCAAAACAGGAGAAACAACATGGAAGTGGTTCATCACGGAGGGAAGGCG
AGTGTCACGGGTTCATGCCATGAATTGCGAGCCGATGGGCAAGCGCTGCTGATTGATTGCGGCTTGTTTC
AAGGGGCGGATGAACGCCCGTTGGCTGTGGAGTTTGCGCTGGGGCATGTGGATGCTCTGATCTTAACTCA
TGCGCACATCGACCATATTGGCCGTTTGCCTTGGTTATTGGCGGCGGGCCTTAAGCAGCCGATTTACTCT
ACGGCGGCAACGGCGGAGCTGGTGCCATTGATGCTGGAAGATGGTTTAAAGCTGCAGTTAGGGATGTCTC
CCAAGCAGAGTGAGCGCGTACTGACTGAGGTGCGCCGTTTGCTGCGGGTGCAAGATTACCAAAAGTGGTT
TGCAGTGCAGCCTAAGCGTGCTGATTCGCTCTGGGTGCGCTTTCAGCCTGCGGGGCATATTTTGGGCTCG
GCGTATGTGGAAACCCGGCGTCCGAATGGTGAGGTGGTGGTGTTTTCAGGGGATTTGGGGCCAAGCCATA
CGCCTTTGTTGCCTGATCCGCAGTCGCCAGAGCGGGCAGATTATCTGTTTATTGAAACCACTTATGGCGA
TAAGCAGCACGAGGATGTGCAGAGCCGAGGGCAGCGGCTGCGCGCGATGATTGAGCGCTCACTGACTGAC
GGCGGTGCGATTTTGATCCCGGCGTTCAGTGTCGGTCGCACGCAAGAGCTGCTCTTTGATATTGAGCAGC
TCATCTTTTCTCAGCAAATCGATGCTAACTTGCCGATTATTCTCGATTCGCCGATGGCGCAGCGAGTGAC
GCGTTCTTATCGTCGCTTTAAGCAGTTATGGGGACGAGAAGCCAAAGCGCGGCTGCAAATGCATCGGCAT
CCGTTGGCGTTTGAGCAGTGTATTACGGTGGAAGATCACCGAACCCATGAGCGCTTGGTCAACCGTTTAG
CCTCAACCGGAGAGGCGGCGATTGTGGTGGCGGCGTCGGGGATGTGTCAGGGCGGCCGCATTATGGATTA
TTTAAAAGCGCTGCTGCCGGATAAGCGCACTGACCTGATTTTGGCCGGCTTTCAAGCAGAAGGCACGCTT
GGGCGCAGTATTCAAAGTGGTCAACCTTCGGTCTGGATTGAGGGGACTGAAGTGGAAGTCAACGCGCATA
TTCATACGATGTCCGGTTATTCCGCTCACGCCGATAAGGCCGATTTGCTGCGCTTTATTACCGGCATTCC
TGAAAAGCCCAAGCAAGTGCATCTGATCCACGGTGAAGCCCCAGCCAAGCAAGCGTTCGCGGCTGAGCTT
ACTCAACTCGGATATTCGGTGCTTTGACTGGGAAGCTTGGTTTGATGTGAAATACCCCCTCCTGTCCTCC
CCCTAGAAGGGGGAGGTGCAAGAGCCATCTCTTTATCAATCAGCAAGATTAAGCTTGTTTCCCTCCCCTT
TTAGGGGAGGGTTAGGGTGGGGTATTTGGCGCTTGCGGATGCTTATATTGTGCATTTTCTGTTTGGCTTG
GTGTGAAATACCCCCTCCCGTCCTCCCCCCTAGAAGGAGGAGGGGTAAGATCGATGCGCGCGAATGGAGG
GGCGGTGTTTAGCCTCTCAGAGCGCGAAAGTCATTGCCTGTGGGGGCTTGCGAGACGCGCAGGTCAAACT
CAGGCAGTACCGCGTAAATATGATCAAAAATATCCGACTGAATACGCTCATACTCCACCCACACTGTGGT
GCTGGTAAAGCAGTACACCTCTAGCGAAATGCCATCGTGAGTGGGCGCTAACTGACGCACCATCAGCGTC
ATATCTTGGTGAATATTGGGGTGAGTACGCAGGTAGCGCTCTAAATAAGCGCGGAAACTGCCGATGTTGG
TCAGGCGGCGGCCATTGATACGGCAGGCCAAATCCCAATGTTTTTGTTGGTTGTAGCTGCTGATCTCTTG
CTCTTTCTCGACCAAGTAGGGCTCAAGCAGTTGCGCTTTTTTCAGCGCTTGTTTCTCTTCTTCTGTTAAA
AAATGCACGCTGGTGGCATCAATCAAAATGCTGCGTTTGATACGGCGACCGCCAGACTCTTGCATGCCTT
TCCAGTTTTTAAAGGAATCTGAAATCAGGGCGTAGCTTGGAATGGTGGTGATGGTTTTATCCCAGTTCTG
CACTTTGACTGTGGTTAGGCTGATATCAATCACAGAGCCATCTGCGCCATATTTGGGCATTTCCAACCAG
TCACCGACCGAGAGCATTTTGTTGGCCGAAAGTTGTACCCCTGCAACTAAGCCGAGGATCGGGTCTTTAA
ATACCAACATAAAGACGGCGGTCATCGCACCTAAGCCGCTGAGCAGAATCACTGGCGATTTACCGATCAA
AATTGAGGTGAAAAACAGCGCCGCGATAATAAACACAATCAGCTTGATGCTTTGCAAAATGCCGCGTGTC
GGCAGGTTTTTACCCACTTGGGTTCGGCTGATCAGCAGTTCCAGCACGTTGAGTACGGAGTAAGTGGCCA
GCATGCCAAACACCACAATCCACAATGAGGTTAGGGTGTGCAGAACATCGTAAGCAAAGGTGTTAGGGCT
TAGCCACAACTGGGTTTGCACCGCAATCACCACACCTTGGATCAGTAAGGCAACGCGGCTAAATAGGTGC
TCTTTAAACAGAGCATTGCGCCAAACGCTTTGCTCATGGTGGGTATGGCGTTTGAGCCACAGCAGCACTC
CACGGTGTAACACGAGATGAATGGCAATCGAAATGGCTGCGATCAGCCCGAGCGCTTCCGCAAGCTGGAT
CACGCGTTCAATTTCAATATCAAACTTCTGTAACCACAAGGTTAATGTTTCAAGCATGGCTTACTCCTTA
ATCAATCTGCGCGCCATACTACCTCAAACCCTAACGGCTTGCTATGTAAGTACTTGCTTCACTCGTTGGC
GTAGGTAGGGCACGATGTCTTGCTCAAACCAAGGGTGATTTTTCAGCCATAAGGTGTTGCGTGGAGAGGG
ATGCGGTAGCGGTAAGACCGAAGGCGCCCAGCGTTGCCACTGCTGTACCGTTTCGGTCAAGGTGCTGGGT
TTGTCCGACAGATAATAATGCTGTGCATATTGTCCAATCAGGAGAGTGAGTTGCCGATTGGGCAGTTGTT
CCAGCACTTTGGCATGCCACAGTGGCGCACACTCTTTACGTGGCGGTAAATCTCCGCTGCGCCCTTTGCC
CGGATAGCAAAGCCCCATCGGCATGATGGCGATGTTTTCTTCGCAGTAAAACGCTTCGCGATCTAAACCC
AACCACTGACGCAGCCGCTCACCGCTGGCATCATTCCACGGAATGGAGGTTTGGTGCACCTTAGTGCCCG
GTGCTTGGCCAATAATTAAAATCTTCGCCGCCGGATGGGCGCGGATCACCGGATTCGCGCCCAAGGGTAA
ATGGGGTTCACACACTGTGCACTGGCGAATTTCCGTCAGCAGTGACTCAAGCATCAGTAGCCTTTTTCAA
AATCAATCTGATTACGCAGTGGCAAGTTATCGCACCAACGTTGGTAGTTATCGGCGAAGATATCGACCAC
TTGCTCTGGAAAGCTGACCGCCGCGATGTGTGGTGTGATGGTGATCGCCGGATTGTCCCAGAATGGGTGA
TCTTGAGCGAGTGGCTCTTTGATAAACACATCCAAAAACGCGTGGCGAATGTGTCCTGCTGCAATTAAAT
CCGGCAGACCCTGCTCTACTAACGTTTTGCCACGCCCGACGTTAAACAGCAGCGCTTGGTGGCAGTGGCG
AAGATTTTCTTGATTGAGCAGCCCTTCGGTTGCGGGGGTGTTGGGCAGCGTATTCACCAGTAAGTCGGCG
CGCATTAAAGCGGCTGGCAGCTCACTGATGTGATAAGTGGCATCAAAATGCCCTTCTTTGGCCGGAATGC
CGGTGCGATTGACGCCCACCACTCGCAGCCCAAACTGTTTAGCCACATGGGCTAAATGGCTACCAATCGA
GCCAGTGCCCAAAATCACTAGGGTTTGATTGGCAAGTGAAGAGTAAGGGCGCGGCTGCCAAAGGCGCTCA
GCTTGTTGGGTTTGATACAGGCGAAAATCGCGCTGATATTGGATAGCGTAACCCATCACATACTCGGCGA
TCAGGTGCCCGAAGATGCCTTTGACGTTGGTCAGCAGATAGTTTTTGCGCAGTTTGGGGTCCATCAAGGT
ATCGACGCCGGCATAGGCGGAATGCAGCCATTGCAAGCGCGGAAACTCATCCAAACGGCGGGCGGCCATC
GGCGGTGCGGCCAACAAAATCGTGGCCTTGGCGCGATCTTCGGTCAAGGCGAGCCCTTCCAGTTGGCGCT
CAAGGATCTGCTCGCGGTAGTGTTCATCATGTTCAGTCAGAATATACAGCTGGTGGAAATTGTTCATAGG
CGCGTCTTTTTTCCCTTATGGTTATCCAGTACACTTCCGCTGTCTTTTTCCGCAACGATTTGAAGTGACT
ATGTTACAAAACCCTCTACAGCTTCGTCTTGAGAAGTTTGAACCTTGGCAACAGATTACCTTTATGGCCT
GTCTGTGTGAACGTATGTATCCGAATTACGCTATGTTCTGTGAGCACACGCAGTTTGCTGAGGCGCGTAT
CTACCGTGACATTCTCGACAGCGTGTGGGAATTGATGACGGTAAAAAATGCCAAAGTGAACTTTGAGCAT
CAGCTTGAAAAGCTCGAAGAGCTGATCCCAACTTCGGATGCGTTTGATTTGTACGCCGTGTATCCCGCGA
TTGATGCCTGTGAAGGCTTGGCAACCCTGCTGCATGGTTTGTTGGATCGTGATGATTTAGCGGAATCTAT
GATCAAAGTGAGCCAGATTTCGGTACAAACCGTCGCTCAACTGGAAGAAGCACAAACCGGTGAAGCCATC
ACCAACGATAACCAAAAAGAGAATGAAGCCGTGTGCGCCGAGTGGGATGTACAGTGGGCGATTTTCCGTC
CGCTGCGTGAAGCGGTTGAGCGTGACATTGACCTCATCAAAGACCTACGCAAAGAGCTGCGCGAAGAAGG
GGTCAGCAATATTGGGGTGGAGTTGTAATTTCCTCGCGATTGAAAAAGAATTCTCAGAGATAGTCCCCTG
TCTATTGAACACAATTTTTGTTCAATAGACAGGGGGGAAATTCTTATCCGTCAAGGATGGCTTACAATTT
GAGTCATCTTTCCCAAAGCGTCTTAGGCAGCTTTTTCGTTTATTTTACTATCTTTCCAACCTCCAAGTAG
TGTAATGATGTTCATAAGCCTATTTCTTTGTTGGTGTTTCGTTTGGAAGTAGTATCTTGATTTTTTTCTG
CCAAAGCAGTTTCTATATTTTAGGTAGGAATCTAAATGTTTTGATATTGCATGCTGTAATTGAATATGTG
CAGTTTATAATGCAAGTATTTTTTTGACTAGGGACCATATATGAACACCGCAATTCCAGCTCCATTTTTT
ATTATGCATAACGTTATCCAATCATACGCATGGGGCAGTATTGACTCAATAAACCAGTTGTTTGACATTC
CTAATCCAAAGGGAGAACCTCAAGCTGAAGTATGGATGGGTACTCACCCGAATGGTTGCTCATACGTCGA
ATTTTCTGGAGAAAAAATAAAACTCAGTACTCTAATAGAACAAAAAAAAACTGACTTTCTCTCAATCCAA
ACAGTAGAACAGTTTGGTGAGCTACCTTATTTGTTTAAAATTCTTGCTGCAAATCAAGCGCTTTCGATTC
AAGTTCACCCAAGCAAAGCAGAAGCAGAGGAAGGATTTGCTCGCGAAAATGCCCAAGGAATTTTGATAAA
CGCTACAAATCGAAACTATAAAGATCCTAACCATAAACCAGAACTGGTTTACGCGCTTACCAATTATCAA
GCCATGAATGGTTTTCGTCCATTAAGTGACATTATTTCACTATTTAGCGCCTTGGCTATCGATGAAATAG
CTTCGCTATTGAGCCACCTTAAACGAAACCAAAACGAAACAGGGCTCGAACACTTTTTTACTAAATTACT
CTCACTCTGTGGTGAAAAAAAAAGACGCGTTTTAGAACAATTGCTTAGCTATGCTCGATCGCATGCAAAA
CAACCTATATTTGCCTTAATCGAAGAACTAGCGACACAATACCCAAATGACATTGGCCTTTTCGCGCCTT
TGATGCTGCATGTTTTAACCCTTCAACCTGGCGAAGCAATGTTCTTAGATGCGCGCACACCTCATGCTTA
CTTGAAAGGTACAGCTTTGGAAATCATGGCTAATTCCGATAATGTGCTGCGTGCTGGGCTCACTCCAAAG
CATATTGATGTGGTAGAACTTGCTAAATGCACTCTATTTAAGGAAAAATCTGAAGCCACCTTATTGCTCA
CACCAATTCAACAAGGAGATATGCTCAGTTTCCCAGTGCCTGTAGCGGATTTTAAGTTCGCGATTTTCCC
ACGACCGCAGCAAGCTAATATCACAGTTAGTAGCGCCGAAATTTTACTGCCAATTGATTGCGATGCTACT
TTAGTTAGTCCTTGCGGCACCGTTCTTACAGTACACAAAGGGCAATCGGTCTTTATTCCCGCCTATACGG
AAAAATACTGCTTAAGTGCAGCAGGACGTGTCGCGCGAGCATACAATTAATAATGGTTCGAGCATGGCGG
ACCATGATGAGCATCCCATAGAGCAAAAGGAATTCTACATGCTGATTGGATTGGATATTGGTGGCACAAA
AATAGAAATATGTGTGTTAGATAAGCAAGGTAGTATGCTCTATCGACAGCGTATCGCAACGCCAGATAAT
TATTCTCAGTTTGTCGATTGTGTCTGTAGTCTGATTGTGGATGCTGAGCAAGCCACCCAACCTGTTGATT
CGATTGGTATCGGCCTACCTGGTGCAGTCAGTCCAGTTACTGGCCTGATCAAAAATGCCAATTGTACCTT
CCTCAATGGGCAGGACTTATCAAGTGACTTGCAGTACCGTTTAGGTCGCGAGGTCAAACTAGCTAACGAT
GCAAACTGTTTTGCTCTTTCAGAAGCAATCGATGGGGCTGGTAAAGAAAGTATGGTCGTTTTTGGTGCGA
TACTCGGTACAGGTTGCGGGGGTAGCATTGTAGTTAATCGTCAGGTATTAGTTGGGCCAAATGCCATATG
TGGTGAATGGGGGCATAATCCACTCCCCGGATATCATCTCGAACAGGATGGGGCAGCACGGTACTGTTAT
TGTGGTCGACAGAATTGTATTGAGAGATTTATTTCAGGAAGTGGTTTTCAGGATAGCTACCAAGCTTTAA
CGGGTGAATGTATTACCGCTTCAGAAATCATGAAGCGGTATAAGCAACAAGAACCGGAAGCTATACATTG
TTATACACAACTAATTGATCACATGGCACGTAGTTTTGCTGGATTAGTTAATGTGCTCGATCCAGATATA
ATTGTTCTTGGTGGCGGACTTTCTAATATTGATGAGTTGTATCGAGATTTACCCACTGCAACTGCAAGAC
ATGTGTTTTCTGACTCAGCTCAAGTACATTTTGCAAAAGCAGTATTTGGAGACAGCAGTGGCATTCGTGG
TGCAGCTTGGCTTTAGCACTGAATAATTCGCAAACGCCCTGTTGATTAATGGGGCATTTACTGAGCAATA
ATCCCTCAAGCTTATTTCTGCTATTTTGCTTCTTTGTCGACGCCACATGAAATATTTTACGGTTTTCTTT
TGTCTCTGATGTTCTCCACATCGCGCCTTTACACTCAAAAACTTAATCCACACCAAGCTGGTCGGTATTG
TGGCGTAGCCTTGGCAAGATTAAGTGCGTTGGTAAGTTGAAAAATAAAGGCTCTAAGTGCTAATTCTAAG
AGCCTTTATCCGTCATTATTTACATCGTTCAACCGATCATTTTTTGCTTAACTGATCGGCATTAGAGCGT
AAGCTCCCGTTTTTTATTCCACTTCGTCGCGGCTTTCGATCATGCGATGCTGGCGCTTCCAGTGCTCCCA
GCGTTCGGTGGCTAGTTGCTGCATATCGGTTGTGCGGTCGGCTTCATCGATAATCTCTTCGCCGAGCAAG
TGCTCGAAGATGTCTTCTAAGGTAAGCAAACCCTGCACTGAGCCGTATTCGTCTACCACGACTGACAGTT
GCAAGCGCTTTTGCATCATCTGGTCGAAGGCTTTTGGTAAGCTCAAGGTGTTGAGCACCACATGGATTGG
GCGCATCACATCACCCAGTAGCAAGTTTCCTTGGCCATTTTGCTGCTCTTTAAACAACTCAAGGCGGTGC
ACAAAGCCGACAATGTTGTCTTTCTCTTCGCTGTAAATCAGCGGGCGCGAGAACGGCGTATCGCGGTGCT
GCTCGATAAATTCATCAATCGTTAGATCCGCGGAAACGCGAAACAGTACCGGGCGCGGCGTCATAACTTG
CGTTACTGGCACATTTTGAATCGCCAGTAAGTTGTTCAGCATTTTTGATTCGCCTTCTGCAAACTCACCG
TTTTCATTGGCCAACATCGCCATCGCGGAGATCTCGTCACGTAGCTTTGGCGCTTCAACTTTGCGCGCGA
GGCGCTTAGTGATCTGCTCTGAGAACCAGACGAACGGCGTCAGCGCCCATACCATCCAACGCAGCACGAG
AGAAGCTTGGGGAGCGAGTTCACGCCAGTAGGTCGCACCTATGGTTTTGGGCACGATTTCCGACAGCACC
AGAATGCCTAGGGTGAGCACAGCAGAGAACAGGCCAAGCCACTGGCTACCAAACACCACCGCCGCTTGTG
CGCCAGCCGTCGCAGCACCTATGGTGTGCGCAATGGTATTGAGGGTCAGAATCGAGGCGAGTGGGCGGTC
GATGTCCGCCTTTAGGCCTGCTAGGCGATTAGCCGCAGGGTTGCCTTGTTGGCGCAACTGGGCTAGATAG
CTTGGGGTAATACTTAAGAGTACCGCTTCTAAAACTGAACAGATAAACGATACGCCAATCGCGACAGAGA
TATATATCGCAAGCAGAAACATAAAATTCCTTTGTTTTAAAGTGCACGTTCGAACTCTTTTCTTCTCACA
ATCTTCGCGGTAAAGGCCGCAAAGTACAGGGAGAATATGAAGAAAAATCGCTTCGCCTGAAGGAGCCGAA
AGTGCTTTTTTCAGTCACTAAATCGATTGAAATGACAGGCTTCCCAGTCGATTAGCCCTTTTTAAATAAG
GTTTCTCTCACTCAATTACAAGTAAACCTGTGGCTGGATTAGTAACAAATTGTGAGTTGTTACTCAGATT
ACGGTTAAAAGTGCGTCATAAAAGCGAAAGTTGCGCGACAAACCTTTGCCAGAGCGGGCATTTATGTTTT
AGAGTGAGCTCGATTCGATAACCTATTGAGAAGGGAAACCTAAATGAACAAGACCCAATTGATCGACTTT
ATCGCAGAGAAAGCGGACCTGACTAAAGTGCAAGCGAAAGCAGCTCTTGAAGCGACTCTGGGTGCGGTTG
AAGGTGCTCTGAAAGACGGCGACCAAGTACAACTGATTGGTTTTGGTACATTCAAAGTTAATCATCGTTC
TGCTCGTACTGGCCGTAATCCAAAGACCGGTGAAGAGATCAAAATTGCGGCAGCTAACGTTCCTGCATTC
GTAGCAGGTAAAGCGCTGAAAGACGCGATCAAGTAATTCCTTTATACTACGCCGAGATTGAACATCTCGG
CGTTTTTGTTTATGAAGCAGCAGTTATCCTTCCTCTTTTTGCTCTCTGGCTTATTGGCTGGGTGCTCGTC
TACTCCTACTCCTAATCCCAATCTTGAGCAGATCAATCAATTTACTGGTGGTAAAACGATTGGTGATGCG
ACCAGTTTTTACTGGTATACCGAACGCTTTCAAAAACCGAGCTCAGCCTCAGACTACGTGACCTCCGGTG
ACTACGGCAGTTATCAAACCAGCTATCGCTGGGAAGAGGGACAAGTGCGTGAGATTCGCCGTGAAGGTGA
GCATCTGGATGGTAAGAAGTTGGTGCCGTTTCGCGTCCATATTCGTTTTAGCAAAGAAGGCGAAGCGGTG
TATCAGCAGTATCGGTTGGGCGGAAAAGTACTGCCGATGAATGAAGAGCAACTGGCTCACTACGTTTTGC
AAGCCAAAGCGGTGGCAGAGGCAACCAAAGAGCAGGACAAACAAGGTTTAGAGCTGATCCAAGGCTACTG
GAATGGTAAAACCTTTGAGACTTGTCAGGGCGTTGAGTATCAGCGCGTCGAGTTTAATCAAAGTTTGCCC
AGCTTTGCGTTTAACCGCCTAGCTTCTATCGAAAGCTATGTGGCGTTTTTAGGCAAGATCCGTAACGGCA
AAGTGCATATCGACGAGCTGCTGTTGCTCGATGATGCGGGTCACGATTGTGTGAAAGAGCCGGAGTTGCT
TGATTAAATCGGCCCATGTTTGCCAATCTAATCGAATAAAAAACCTATCGAATAAAAAAGCGCGAAGTTC
GCGCTTTTTTCTATTGATAAGAAGATGGATGCCCGCTTACTTGGCTTGCTCACGCGCAATCGCGCGATAA
CCGATATCGCGGCGGCAGAACATACCATTCCAGTGGATTTGATCCGCCAGTTGGTAAGCGCGTTGCTGCG
CTTCTAATACGGTATTGCCCAGCGCCGTGGCACACAATACGCGACCGCCATTCGTAACCACTTGGTCGCC
TTGGGTTTCGGTGCCTGCGTGGAACACTTTTTGTCCTGCGCTTTCTTGAGTCGGTAGACCTGAAATCACC
TCACCTTTGGTGTAATCGCCAGGGTAGCCGCCAGCGGCGAGAACCACACCGATCGAGGCGCGTGGATCCC
ACTTCGATTCCACTTGATCCAGTTTGCCCGCAATTGCTGCTTGGCACAGCTCAACCAGATCCGATTGCAG
ACGCATCATGATCGGTTGGGTTTCTGGGTCACCAAAGCGGCAGTTGTACTCAATCACTTTCGGTGCACCA
GTGCTATCTATCATCAAACCCGCGTAGAGGAAGCCTGTGTAGGTGTTGCCTTCGGCTGCCATGCCGCGCA
CGGTTGGGTAAATCACTTCACGCATTACGCGATCATGGACGTCCTGTGTCACCACTGGCGCTGGTGAGTA
AGCACCCATACCGCCGGTGTTCGGGCCAGTATCGGCATCGCCCACGCGTTTGTGATCTTGGCTGGTGGCC
ATAGGCAGGACGTTTTCACCATCAACCATCACGATAAAGCTCGCTTCCTCTCCATCAAGGAATTCTTCAA
CCACCACACGGCTGCCTGCTGAACCAAAGGCATTGCCAGCTAGCATGTCTTGAATTGCGTTTTCGGCCTC
TTGCAGAGTCATCGCAACAATTACGCCTTTGCCCGCCGCTAAACCGTCGGCTTTCACGACAATCGGCGCA
CCTTTTTTACGCACATAAGCCAGAGCTGGCTCAATTTCAGTGAAGTTGGCGTAAGCCGCTGTTGGAATGT
GATGGCGAGCGAGGAAATCTTTAGTGAAGGCTTTGGAGCCTTCTAGTTGCGCCGCGCCTTGGGTGGGGCC
AAAAATCGGTAAACCTGCAGCGCGAAACGCATCGACCACACCAATCACCAGTGGTGCTTCTGGGCCAACG
ATGGTCAGCTCAATCGCTTTATCTTGAGCAAAGGCAACCAGTGCTGGAATGTCGGTGATGCCAATGTTGA
CGTTTTGCACCTTGTGCTCAAGGGCAGTACCCGCATTGCCGGGCGCGACGTAAATAGTGTCAACTTGTGG
GTTTTGTGCCACTTTCCACGCCAGTGCGTGTTCGCGACCGCCAGAGCCGATGATGAGAACTTGCATTGTG
AAATCCTTACTTAAACAAGATGGGGCGCGTTGCACCCCATACCAATCATGCCAATTAATGACGGAAGTGA
CGCATACCGGTGAAGATCATCGCCATACCGTGTTCGTTGGCCGCATCAATCACCTCTTGGTCGCGCATTG
AGCCGCCCGGTTGGATAACACAGGTAATGCCCGCTTCGGCCGCAGCATCAATCCCATCACGGAAGGGGAA
GAAGGCATCCGATGCCATCACGCTGCCCGCGACTTCCAAGCCTTCATCGGCGGCTTTGATGCCGGCGATT
TTCGCGGAGTAAACACGGCTCATTTGACCCGCGCCGATGCCGATGGCCATGTCGCCTTTGGCGTACACAA
TCGCGTTGGATTTCACGTATTTCGCTACTTTCCAGCAGAACAGAGCATCTTTCAGCTCAGCGTCGCTAGG
TTGACGAGTCGAAACCACTTGTAGGTCATCTTGTGCCACCATGCCTTGGTCACGATCTTGCACCAATAAG
CCACCATTCACGCGCTTCAAATCAAATCCTGTGGTTTGGCCTTGCCATTCACCACACTCCAGCAAACGTA
CGTTTTGTTTTGCTGCGACGATGTCGATCGCGGCTTGCGAGACTTTCGGCGCAATGATCACTTCCACAAA
CTGACGCTCGATGATCGCTCTTGCGGTTTCGCCATCCAGCTCGCGGTTAAAGGCAATGATGCCGCCAAAT
GCCGAGGTTGGGTCGGTTTGGTAAGCGCGATTGTAAGCTTGCAGAAGATCATCGCCCAGCGCTACACCAC
ATGGGTTCGCGTGTTTCACAATCACACAGGCTGGCTCGCTGAACTCTTTGACGCACTCTAGTGCGGCATC
GGTATCGGCAATGTTGTTGTAAGAAAGGGCTTTACCTTGAATTTGGCGCGCGGTGGCGACTGAGGCTTCT
TGTGGATTGGCTTCTACATAAAACGCGGCCGCTTGGTGGCTGTTTTCGCCATAACGCATATCTTGCTTTT
TGATGAACTGCGCATTGAACGTGCGAGGGAATTTGCTCTCTTCATCCCCTTCTTTGTTATCACCATAAGA
AGGTACGAGTGTGCCGAAGTAGTTCGCAATCATGCCATCGTACGCCGCGGTATGTTCAAAAGCGGCAATC
GCCAGATCAAAACGCGTCGCTAACGTCAGGGAGTTGTGGTTGGCATCCATTTCGCGGATCACACGGTCGT
AATCGTGCGCATTCACCACAATGGCCACATCTTTATGGTTTTTTGCAGCAGAACGCACCATAGTCGGCCC
GCCGATATCGATGTTTTCCACCGCATCAGCCAGCGTGCAATTTGGGTTAGCTACCGTTTGGGCGAAAGGA
TAGAGGTTCACCACCACCATATCGATTGGCTGAATGCCGTGGGTATTCATCACCGCGTCATCTTGGCCGC
GACGGCCTAAAATACCGCCATGCACTTTCGGATGCAGGGTTTTGACGCGTCCGTCCATCATTTCTGGGAA
ACCGGTGTAATCGGAGACTTCCGTTACCGTCAGGCCTTGCTCAGCCAATAGACGAGCGGTGCCACCGGTG
GAGAGAAGTTCAACGCCGCGCTCTGCAAGCGCTTTTGCGAACTCAACAATGCCGGTTTTATCTGATACGC
TGAGAAGCGCACGGTGAATAGGACGAGCGTTGTTCATGCTTCCATTTTCCTTTAAAAGATATTTGCCGAA
AGTGATCTGCTGTGCGGTGTTGGGGAAGCTCGCTGCAAAGCCTCACCGCGCAAAAAACAACAGAGCTATT
TGGGGAAATACCTTATCCGCCGCGATTTGAATGGCGCGTATTCTAACCAATTTATTACAAAAGATCTCGC
GCAATCGTTTGGCATGGGAAAAATAATCGCTAAAAAACGGTTTTTCAAGCACAAATTTTAACGAAAGCTT
AAATTTCCCCAAACTACTCCAAGTAGTCAGGGAGGAGGAGGAGTGATGTTTCAGATTGGAGAGTTAGCCA
AACGCTGCGGCGTTTCCACCGATACACTGCGTTTCTATGAAAAAAATGAGCTGATTGCTCCGGCAACGCG
CACCGAGTCGGGCTATCGACTGTACGATGAAAAGAGCCAGCAACAAGTCACGTTTATTTTAAAAGCCAAA
GAGTTAGGGCTGAGCCTCGAAGAGATTAAAGAGCTGCTGGAAATTCGTTTGGAAGCGACCGAACACAGCT
GCGCCGAGGTGAAAGCGATCACCAGCGCTAAGCTGGCGGTGATCGACCAAAAGATTGAAGAGCTGACCCG
TATTCGCAGCGCGCTGAAAAAAATCAATGATGCCTGCTGTGGACATGTCGAAGATAATGCCAGCCACTGC
TCGATTTTAGCCGCGTTAGAGTAGAGAAATAACGCCTAATTTATATTCTGATTGATAAGGGTAATTTAGT
TTTTACCACTAGGAATGACGTTGTCTGATGGTTAAACAACCTAAGTTTGCAATTTTTAGCCTTATCAATA
GTAGGTGAAATAGATTGGTGCACTTATAATTTCGCTCTTCATCGGTGTGTGGTGCTCGAGCATATTCTGC
CTCTTACCGATGCTATCTTCCTGATACAAAGAGCTATTCTATGATTGGAATCTGTTTTCAAATCAATGAC
TGGGTTCTGTGCATTGATGAGAATAAGCTGTATCGCCAAGATAGGGAGGTCTCGGCCGAGCCGCGTCTTA
TTAACTTGCTGCATTTTCTTGCGGAGCATGCCGGAGAGGTATTCGGCCGTGAGGAACTCATTCAACATGT
CTGGGACGGGGCGATTGTCACCGACCAAGTGGTCACTCAATCCATTTTTGAGTTGCGTAAGCTATTGCGC
GATGGACGCGAAGAAAACCTCAGCTATGTGGTGACGGTGCCTAAGCGTGGCTATAAGTTAGTCGCGAATG
TGCAGCGTCTCGATGGCAATCCCTATGTTTCTCGCCAAGAAGAGTCGACAGCCAGTGATGTCTGTTTGGC
GGACGATATCGACGACGTGGAAGACGCCGTTCCCGAGATCGTATTTCCTGCCGGCCCGTTAACGCGCGCT
GTATGCCAAAGTCAGCAGCCGAAGAAATCAAGCAAGCCGAATGTGAGCCGTTGGCGCTTAAATCTGCTCA
ATGCGATCTGGATTGGCTTAGTGATTGTAGCGATGGGCTTTTTTACTGTGCAGCAGTCGCAAGTGCGCAT
CACTCAAGTGGTGGATACCCATCTGATTGAATTTAAATTCCAAGACGGTTTTCATGCTCAGGCGCTCACG
CATGAGCTTGCCGATGGTATCGCACAAAAGCTGATGGCCGATCTGACCCAAGTGAGTGATTATCGGGTGA
TTCTCGGTAAAACGGCTTACAGCTCAGGCATTTTGCCCGGTAAGTCAATCATGGTGCGAGTCAATGACAA
AGACGGCCATGAGTTTTTAGATCTTGAGCTTAAGAACAACTCTTCCGATGCGGTGCTGTTTAGTCGCCAA
TACCCGCTCGATAGCCAGCATCTGGCCTCTGTGCTGAAAAGTGCCGAGTGGGATGTAATGCAAGCGTTGA
AAATCCCGAATGCAGAGCAGCAAGCACAGCGTTTGTTGGTGGATTTTCCGCGTCAACCTGCGGCGTTAGG
GCTGTATGTGCGCGCCAATCATTATTTGAACGTTGCCGATCGTCAGCAGTTCCAAAAAGGCATTTATTTA
TTGGAGCAAGTGCTGAAATTAGAGCCGGACAACCATTATGTCCAAGCCGAATTACTGATTGCCTACCATG
TGCAGCAAGCGCTCAGCCCAGATCAGGCGCTCAATCAAGATCGCATGCTGGTGTTGAGTGAGCAGTTGCA
GCAGGTGAGTTATTCCCCTCAAGCGGTAGTGCAGCCACGCATTTATGAGGCGTTAGCACTGCAAGCGACA
GTCGAAAACCAAGTGGAAGCGGCCACGCGCTATTTGGCGCAAGCTCAGGGTTTGCGGGAATCGGTGCTTT
CATATGTGCTGCAAGGCAAGCACGCTGAACTCAAAGGCGATCTGGATGGCGCAAGCGATGCCTACAGTGA
AGCGTTTTATATGGACACGTCGCTGGAAACTTATCTGCTGTGCGAAAACTTGGTGTTCCACTCCAACTTA
AAATCCATTGATTACGCCATGTACCGCTCGGTGCATCCTTCGGTGGTTCGTTTACTGTAACGCTCGTCTA
CGATCAATCTCATCTCTCTATCCCCAAATGACTTGGAATGACCGGTAAGAAGGGGATAGAGCGAACTTGC
GCCTTCTTTCTCCGAACTGGCTTTATCACGGTTTAGAGGGGAGGGCGCGCCGCTTTATCTCTCGAATCCT
TCTGACTGAAAAACACCGCCAATCACATCGAACGATGTCTATGTACTCACTAACCGTTTAACTTCTCATC
GCCATTAATGGCCATTCGTTTGAGCCTATTCCCCAAGTCAAATTCAGTGAGCGTCATTGGCATTCTGTGC
CGATGGATGTCGCTTCATCGGGCGTCTTGCCAGTGGAGTGACAAATCTTATGGCAAGACCAACAGTTTTT
TGGCGATAAACCTTCCTCCTGATACCTCCACAGAGCAGCATTTAGCGTGATGTTTTCACCTTGATATTTT
TAGTTGTCTCTCCTGATATTTTTAGGTTTTTTATTAACTGTATGAAAATAAAGAGTTTTATTGGTGGTGT
TTATCAGGTTGATATCAAGAAACTCATGCTTGGCTCATCATTTTATTGATAAGCGGAAGTTTATTTTTTT
TCGTTTTTTTGGGCGTACTCTGCACTTCGAAATTTAGCGAGGTAGCGCAGGTGATTGCACTCATGACATC
TCGCTAACCCATTCAGTTTGAGTTTTGTAACTTAAGTAGAATCGATTTGGAGATGTTATGTCATCAAATG
CAAAAAAAATCGGCCTGATCGCCTGTACGGGTGTGGTGGCTGGCAACATGATGGGCAGTGGTATTGCGCT
GCTTCCTTCTACGCTAGCGAGCGTAGGTTCAATTTCCATTTATAGCTGGCTGATCTGCATTGTTGGCGCA
CTCAGTTTGGCGTTTGTGTTTGCTCGTTTGGCAACCAAAAACCCGCAAGAGGGTGGCCCGATTGCTTATG
CAGGGGAAGTGTCACCGGTGTTTGGTTTCCAAACGGGCGTGCTTTACTACCACGCTAACTGGATTGGTAA
TTTGGCGATTGCGATTACCGGAGTTTCTTACCTTTCGGTGTTCTTCCCAGTGCTGAATAACCCGATCCCT
GCTGGTTTAGCGACCATTGCTTCGGTTTGGCTATTTACCTTAGTCAACTTGCTTGGTGGTAGCTGGGTAA
GCCGTTTATGTACCATTGGTTTGGTGCTGATTTTGATCCCTGTAGTCGGTACGGCTCTGTTTGGTTGGAC
GCACTTTGACAGCGCGCTCTACAGCCAAAACTGGAACGTGTCTGCCGGTAGCGATGGCCATGCGGTGATC
ACCGCAGTGCTGATTTGTCTGTGGTCTTTCGTGGGTGTCGAATCGGCGGCGGTTTCTTCCGGTATGGTCG
AAAACCCAAAACGCACGGTGCCACTGGCAACCATGTTAGGTACTGGTCTTGCGGGCCTTATCTATGTGCT
ATCAACTCAAATGATCAGCGGCATGTTCCCTGCGTCTGAAGTGGCGGCATCCGGTGCACCTTTTGCACTG
GCGACCACGGCACTGTTTGGTAGCTGGACTGCGCCATTCGTGTCTGCCTTTACTGCACTAGCGTGTTTCA
CGTCACTTGGCTCTTGGATGATGCTGGTCGGCGAAGCGGGCAAACGTGCCGCTAACGATGGTAACTTCCC
GAAAGTGTTCGGTGAAACCGATCGCAACGGTGTGCCGAAAAAAGGTCTGCTGATTGCTTCCAGCATGATG
ACACTGCTGATGCTGGTACTGATGTTCTTCAGCTCAGAAACTGCACACGCTTCCGATCTGTTTAACCAAC
TGACTACCGATGCGGTTCTGCTGACCATGCTGCCTTATTTCTACTCCAGCATTAACCTGATCCGCTTCGA
AGGCATGACCACTCGCAATACGTTTGTGATGTTGTTCTCCGGTATTGCCAGCCTGTTCTGTATGGTGGCG
CTGGCCGGTGCAGAGGGTTCAACCCTGACTGCAACCTTCATCATGTCGCTGATTATTTTGATGTTCTACA
GCAAAAAAGCGGGTCTGGATAAATATCTCGAGACTCATCCACAACAAGCTTCGGCTCAGTTCTGATTGAC
CTTGCTGGCGTCTGCCACGCCAGCTTTCTGAATTCACTATGGCGCTCGTCTTACTCACTGTGCAGTGCAC
AGAGAGCGCCTTTTTTCGCCTTGGAGATGTCCAAATGAATATTTTCGCTATCTTGAACCACATGGGTGTG
TTCTTTAAAGAAGAGCCTGTTCGCCAACTGCATGCAGCATTAGAAAAAGCCGGTTACGACGTGGTTTATC
CGGTGGATGACAAAGATCTGATCAAGATGATTGAGATGAACCCACGCATTTGCGGCGTGCTGTTCGACTG
GGATAAATACTCGCTAGAGCTGTGTGAGCGCATCAGTAAAGTCAATGAAAAACTGCCAGTGCACGCCTTT
GCTAACGAGCAATCGACATTAGATATTTCGCTAACCGACCTGCGCCTCAACGTGCATTTCTTCGAATACG
CTCTGGGCATGGCCGACGATATCGCCATCAAGATCAACCAAGCGACCCAAGAGTACAAAGACGCGATCAT
GCCTCCGTTTACTAAGGCGCTGTTCAAATACGTGGAAGAGGGTAAATACACCTTCTGTACTCCGGGCCAT
ATGGGCGGTACTGCGTTCCAGAAAAGCCCTGTTGGCAGCATTTTCTACGATTTCTACGGTCCAAATACTT
TCAAAGCGGACGTATCGATTTCGATGCCAGAACTGGGTTCACTGCTCGATCACTCCGGCCCACACAAAGA
AGCGGAAGAGTACATCGCACGCACGTTCAATGCCGATGCCTCTTACATCGTGACCAACGGTACATCGACC
TCGAACAAGATCGTCGGTATGTTCTCCGCGCCTGCGGGTAGCACAGTGCTGGTGGATCGTAACTGCCATA
AATCATTGACTCACTTAATGATGATGACGGACGTCACCCCCATTTACTTCCGTCCAACCCGTAACGCTTA
CGGCATTCTCGGTGGTATTCCACAGAGCGAATTCAGCCGTGAAGTGATTGCAGAGAAAGTGGCAAACACT
CCGGGGGCGAGCGCGCCAAGCTACGCGGTGATCACCAACTCGACTTACGATGGCCTGCTGTACAACACCC
AGTTCATCAAAGAGTCGTTGGATTGCAAACACATCCACTTCGACAGTGCATGGGTGCCTTACACTAACTT
CAACCGTATTTATGAAGGCAAGTGCGGCATGAGTGGTGAAGCGATGCCGGGTAAAGTGTTCTACGAAACG
CAGTCCACGCACAAACTGCTGGCGGCGTTCTCGCAAGCCTCGATGATTCATGTCAAAGGTGAGTTTGACC
GCGAGTCGTTCAACGAAGCCTTTATGATGCACACCTCAACCTCACCACAGTACGGCATTGTGGCATCGAC
GGAAACTGCCGCTGCAATGATGCGTGGCAACACTGGTCGTAAGTTGATGCAAGATTCGATTGATCGTGCG
ATTCGCTTCCGTAAAGAGATCAAACGTCTGAAAGGCGAGAGCGAAGGCTGGTTCTTCGATGTGTGGCAAC
CCGAGAATATTGAGACCACCGAGTGCTGGAAACTCGATCCAAACCAAGATTGGCACGGCTTCAAGAATCT
TGATGACAACCACATGTACCTTGATCCAATTAAAATCACTCTGCTCACTCCGGGAATGAGCAAAGATGGC
GAATTGGAGCAGAGCGGTATTCCGGCATCACTGGTCTCTAAATACCTTGATGAACACGGCATCGTGGTTG
AGAAAACCGGCCCTTACAACCTACTGTTCCTGTTCTCTATCGGTATTGATAAGTCAAAAGCAATGCAGTT
GCTGCGTGGCCTGACTGAGTTCAAACGCGGTTACGATCTGAACCTGACCATTCGTACCATGCTGCCTTCA
CTGTACCGTGAAGACCCAGCTTTCTACGAAGGCATGCGTATTCAAGAGTTGGCGCAAGGCATTCACGATT
TAACCCGTAAATACCAACTGCCAGAGCTGATGTACAAAGCGTTCGATGTGCTGCCAGAGATGAAAGTGAC
GCCACACGTGGCATGGCAACAAGAGCTGCGCGGTCAAACCGAAGAGATCCTGCTTAACGAGATGGTGGGT
CGCGTGAGCGCCAATATGATCCTGCCTTATCCTCCAGGCGTGCCATTGGTACTGCCAGGTGAAATGGTGA
CAGACAGCTCTCGCCCTGTGTTGGATTTCTTGGAAATGCTGTGTGAAATCGGCGCGCATTACCCAGGATT
TGAGACAGACATTCATGGTTTGTATCGCCAAAAAGATGGCTCTTACACCGTAAAAGTGCTGAAGGACTAA
GCCAGCTTTACCCCATAAAGACAGCGTAATTCCCCAATGGACGCTGATACACAGAGAGAGCCGAACGGCT
CTCTCTTTTTTATGACTCAATCTAGGCTGAAAAGCGTGGTCGCGGGATCAGATTTTAAACACCGCTAAGC
TGCGAGCCAGATGCTGGCCATTTTCCATCAACTGTTCACTGGCGGCTGCCACTTGGTTAGCTTGAGCTGA
GGCTTGGGTGCTGTGCTCGGCAATCTGGGTGAGGTTACGGGTAATTTCGTCGGTAGCCTCGGATTGCTGG
GCGCTCGCGCCTGCGATATGTTGGTTGAAGGACAAGATGGTTTTGATCTGCGCTTCAATCTCATTGAGCA
TCTGCTGCGCTTGCTCGGCTTGCTGTTGCGTCACCCGTGATTGCTGCTGGGTTTGCGTCATGGATTGGCT
GACGCTCTGCGCTTTTTTCTGTAACTGAGCAATGATTTGCTCAATCTCATTGGTGCTGGCTTGGGTGCGA
GTGGCGAGGGTGCGCACTTCATCGGCGACCACAGCAAAGCCGCGGCCTTGCTCACCAGCACGCGCCGCTT
CAATCGCCGCATTCAGTGCCAGTAAGTTAGTCTGCTCGGCCACACCACGGATCACTTCCAAGACCGCACT
GACCGATTGCGTTTCACTGGCCAGCACTTGAGTTTCTTGTTCGGTACGGGTCAATTGATCGCGCAAGCTC
TGCATTTGAGTCGAGGTGAGTGTGATCATTTCGCGCCCTTGGCTGGCCGCTTGATTGGCACTGTGCGCCG
CTTGTTCAGCCTGATGGGCAGATTGCGCGACTTCTTGATTGGACGCATGCAACTGATTCATGGCGGAAGC
GACGGTATCCACCGCTTGGTGCTGGTCATACGCTTTGCTGGATGCACTTTGCGCTACTTGAGTCAGTTCA
TCGGCAGAGCCCGTCACGCTCTCGGTGATTGGAGTAATTTCTTGAATAATATGTCGAATTTTATTGGTGA
ACAGGTTAAAGGCTTGCGCGATTTGTGCCAGTTCATCTTTTCCCGTCACGGTTAATTGGCGAGTAAGATC
CCCTTCACCTTGGGCGATATTTTTCAGCGTTGCGAGTGTCTCTTCGCAAGGTTGAGTGATGCTGCGCCCA
ATCAAGCTGGCAAGCGTAATCAAGACCAGCAGCGTGCCCACAACCCAAACCAATATTGAGCTCAGGCGCT
GCATCACCAGCGCATTCACATCATCGACGTAGATGCCCGTGCCGATAATCCAGCCCCAAGGTTTAAACAG
TTTGACGTAAGAGACTTTATCGACAGGTTGCTCGGCACCCGGTTTAGGCCACTGATACTCGACCACACCT
TGCTGATTTCTTTGGGTGATATTGACCATTTCGACGAATAAAGCTTTGCCGTTCGGGTCTTTAAAGCTGC
GCAGATCTTTGCCATTCAAATCCGGTTTCATCGGATGCATCACCATGGCAGGCTGCGCATCATTAATCCA
GAAGTAGTCGTTCGCGCCATAACGCAATTGAGCTATCGCTTGTTTTGCCGTGTTTTGCGCTTGTTCGGTC
GTGAGTGTGCCTTGGGTAGCTTGCTGAGCATAGTGCTCAAGCAGTGTGTAAGCACTTTCGACTAAATGCT
GAGTTTGAACTTGCTTTTCTTGCATCAGATCTTGTCGATAATCTTTGACCATAATGGCAAACGGTATCGC
CAGCAGTACCAGAATCACCACAGTGAGCAGAAATAAGCGATTACGGATTGAGAGGTAGCGCAGGCTAACG
GAAGTCATAAACATCACTCCTTGAGATATGACACGCATGATGAATATTTCATGGTACGCAAGACTGTAAC
AGATTGTTTTCAGAGCGGTAAATGCGACTAAAGAGGCAAAGTGGTGAAGTTGTGCACGATGTCGAATTTC
GCTTCAAGTCCGCAGCAGAAATGTGAAAGCGCGCAATCAGTGAGCGCCAGCGTCACCAAAGGTTGCAGCG
ACGTGGGCTGCAACCTGTGTGGTTAGATTGTCGGGTGCGACGAGGTCGCCGCGTGGGGAGTCAATTAACC
AAAGATAGCGAACAGTGTGGTCGCGACACTGCCACCTATCAATAGCCATCCTGCTCGTTTCGGGGAGCCG
TGGAGTTTGGTCCACATCAGTAAACTGGTCAGGGCAAGCAGGAGCATGGCAACCGCCGCAAGGTCGGAAA
ACAACTGCCAGCCAAGACCCGTTCCCATTCCGCGATGCAAGCGGTTAAGCACAGCGGCCCAGTTGGCTTT
TTGATGCTGAGCTTGAATGACTAAGGTACCGGGCACGTATTGGGCGCTAAAGGTATCGGTCACGCTGGTG
GCGCGCGCTTCCCAGCGGGCTGGGATCAATAACGGCTGTTGTGGCGTGGGCAACTGCTGCGCGGCGATTT
CGCGTATCGTCCACTCATGTTCGCCATATTCGGTATTGAGCTGCGCTTGAAAAGTGCTGACTGAATCGAT
GGGTTCAGTGAGCGAGAGTTGCCATTCACTTTTGCTGGTGTGTGGCCCGGGCAGTGGCCAGACAGCGCGG
TGAGATAACCAAAGGCCAGTGAGGCCATACAACAGCATTAAGAGTAGGGTAAAGAAGCCGCACCATGCAT
GAAGGCGGCGGATCCATTTATTGTTGTGTAGAGGCAGGCGTCGACGTTGCATAATCAAGCTGGCCGTTAG
GCCAGCTCTCCTGTGGTTATCCCCTTTGACTTGCCGCTGCATGCCAAATGGGGATCAATCGTTTAGAACT
GGTAAGACGCTGTGAGGTAGAACTCACGCGGTGCACCCGGCTGAATTTGTGTGCTGCTGGTGGCACTCAG
GTAGTAATCCTTATCGAGCAGGTTTTCTACGCTCAGTTGAGTGCGCCAAGCTTGCCATTGGTAGCCGAGA
CGCGCATCGAAACGGGCATAACCGGGTAGTTTGGTGGTGTTAGTACGATCGGCATAGCGATCGCCTACCG
CCACAAAACCGGTCTCACCAAACCAACCATCGCTTGCTGATTGATAAGCGACAAACAGCTCACCATTGAG
GCGCGATACGTTGGTTGGGCGTTTACCTTGCTCACTGGCATCAGCTTCGACGTATTTTGCATCTTGCAGA
CCAATGCCGCCACGCAGAGAAAATTCATCGGTGAGAAGTGCACGGCTGCTCAGCTCAATACCATCGGTAC
GTTGTAATCCGGTGAGAATAATACGCTCCTGATCATTCGGATCACGCATACGGCGGTTATACATTTCTAA
GCGATAGACGGATAAAGTGGTTGAGATGCGTCCCTCTAGCCAATCGCTTTTGACGCCAGTTTCATACAGA
CGTGAGTGCTCAGGATCGAGGTGGTTATGTTTGTCTCCCGGCGTAATGCCAATAACGCCACCACCAACCG
GAGAATAGGTTTGTGAGTAGGAAGCGTACAACGCATGCTCTTGCACAGGTGTCCATACCACACCTAAACG
TGGGCTTAAGCTGTTGGATGAGATGGTCTCTTCTTTGTTGGTATCGTGGCGATGAGTCGTGACGGTGAAA
TCATCGTGACGCAGACCTGCCAACACAATCCAATCTCCCCATTGCAGTTGATCTTGGACATAAATACCGT
AGCTCCGCACTTTATGAGTGGCATCACTAAATACTGACATAGGTCCGTTGTAGGTCGGCAGTGACTCAGG
TTGGTACAGGTTGCCACTTGGGATGCTGTTGGCGTTGCGATACAGTTTCGGCGAGCGCTCTTGCCAGCCT
TGCTCTAGACCTATCAGAATTCGGTGAGCAATCGGGCCCGTATTGAAGGTGCCTTCGGTTTCGGTATTGC
TGATCAGGTTGTTGGCTTGCAGATCTTGTTGGAAGCGTTGACGCGTGACTTGGTCGCCACTGACGCGAGC
TACGTAAGTGTTATCAAACTGACTATCGAGCTTGGTGTAGCTCAGTTGTTGGCGCAGTTGCCATTCTGGG
TGGAATGCCCAAGTAATGCGTGAGCGCGTGGTGGCCACATCATCATCAATAAAGTCACGGCTGGTATCGC
TGTAAACACTGCTCGCAGGAACCTCAGCAGGAGAGCCGTTCACCGCCGGAATACCACGATCTGGCACGCG
ATTATGGGAGTGTTGCTCATACTGGATAAGCCAGCTCACATCATCATTGATGTCCCAGTTCAGAGACGGA
GCAAGCAAAGTGCGTTTGCCTTCCACGCCATGGCGGAAACTGCCGTAATCTTCTTGAGCAATATTGAGGC
GAACTTGTACTTGCTGATTGACCTCACCATTGAGATCGGCGGCAAGGCGTTGGTAATCATGGCTGCCAAT
GCGTGCAGAAACGCTCGCGGCATCACCTGCGTGTGGCACTTTGCTGACGCGGTTGACGATCCCCCCTGTA
CTACCACGGCCATACAACACCGCCGCTGGGCCTTTGAGAACTTCGATACGCTCGATGTTGCCGAGATCGC
GGGTGTACTGCATATCATCACGAAAACCATCGAGATAAAAATCGTTGCTGGCGGAAAATCCACGAATATT
GATGCCGTCAAAACGGGTATCGCCGTTGGCGTTGACCCCCGGTACCCCAGCTAAAGCTTCGCTTAGGCTG
GGAGCGCCAAACGCGGTCAACTCTTCCGCAGAAAGTGAATCAATGGTTTGCGGCACCAGTTTAGCCGGAG
TGGCGGTGCGGGTTGCGGTGGCGACTTCCGGCAGTTGGCTTTGTTGACTGGTGATGACCAAGGTTTCTTG
TTCGGCATGGGCGGGGGCACAAGCGGCGAAAACGGCCAGACTGACCCAGGTTCTTGAGCGAGTAAAATGG
GACATGAAGGATTAACTCTATTTATTATTGACGAATAATGTCAGTGGCAAACATTCGCCACAAAAATGAA
TCACAAATGATAGTAATTTTCATTATTGATTCAAGTGTTATTTGTGCATTTCATCCTTGTAGGTGATATC
TCATTCTGCTCAACGAGTTAACGCGCAATATAAAAAAGACCAAACGGAGCGTTTGGTCTTTGGTGGGGGA
ACGAGCCGAAAAGGCTTATACGTTGCGTACGAGTTCGGCGAGGGTGTCCCAGTCGCCTTTGTCCATCAGG
TCAGTTGGTACCATCCAAGTGCCACCACACGCGACAACCGATTTGAGCGCCAGATACTCTTGCGCATTGT
TTGGATTGATACCCCCCGTTGGCATAAAGCTCACTGGGTACACCGCGCTCAGCGCTTTCAGCATCGCAAT
GCCGCCAGATGGCTCGGCCGGGAAGAACTTTAGGGTACGCAGACCCATTTCCATGGCCTGTTCCACCAAA
CTTGGGTTGTTGACGCCCGGAATGATCGCGATATTGCGCTGTTGGCAGTATTTCACTGTGGTCGGGTTCA
GACCCGGGCTCACGATGAAATCAGCTCCCGCCGCAATCGCTTCATCCACTTGCGCTGTCGTGAGTACAGT
GCCTGCGCCAATCAGCAGGTCTGGATACGCCTCACGCATGATGCGAATCGATTCCGCGGCCGCAGCGGTG
CGGAAAGTGACTTCTGCACAAGGCAAACCGTTTTCAACCAGCACTTTGGCCAGTGGCAGTGCGTGGGCGA
CATCATTAATCGCAATAACAGGGACAATTTTGATCGCTCGTAAGCGTTGTTCAATGGTCATGAGTCCATA
CCTCTACAGAATAAAGCTGAGTGTTGCCACAATCAGGAAGGCGATACCGCCCAAAAGGGTTTCCATCACA
GTCCACGTTTTTAGAGTGGTTTTCTCATCCATCTCCATCAAACGCGACACCAGCCAGAAACCAGAATCGT
TAAAGTGTGAAAGCACAGTAGCACCGCCGGCAATCGAAATCACGATAAAGCACAGGTCAAGCTCAGACAG
GCCTGTGGTCGCTGCCACCGTCGGTGCAATCAGGGCGGCGGTCGTGGTCAGAGCGACCGTGGCCGAACCT
TGCGCGACGCGTAAACAGGTCGCAATCACAAACGCGGCGACCACAACGGGCATACCGGTATCCGACAGCA
CGCCAGCCAGTGCGCTACCAATGCCGCTTGCGCGCAGTACGCCACCGAACATGCCGCCCGCACCGGTGAC
TAAAATCACCGCGCAGATGGGGGCAAGCGAATCACCACACAGTTTTTCTAGGCGTGCCATGCCGTAATCT
TTGGCGAACGCTGCGATACAGACGAGCAGAGTGATCAGCAGAGCAATCGGCGTTTTACCCAGCATACGCA
GGAATTCGACTGCGGGAGCTTTACCATCAATCATGCCCGCGACCGCAAGGGTGTTCAAACCGGTATCCAT
AAAAATCAGCAGCACCGGCAGCACCAGAATAGTCATGACCGTGGCAAATTTGGGTAGCTTGGCTTCGTCA
ATGATCGCATCGGTATTGAAGAAGGCTTTCGACAAAGGAATATTGAATTTCTTACCGGCATATAGACCAA
ATAGGTAAGCGCCCAAGTACCAAGTCGGGATGGCTACGAGTAAGCCAACAATCAGCAGCAAGCCGATGTT
TGCGCCGAGCAGTTCTGCCGCTGCAACCGGCCCCGGATGCGGTGGCACAAAGGCGTGCATGACCGCAAAC
GCACCTGCTGAAGGCAGCGCGTATTTAAGAGGTGAGCCACCAAAGCGTTTCGCGACGCTGAAGATGATCG
GCATCATCACAATCAGGCCCGCATCAAAGAAGATGGGGAAGCCAAACAGCAGCGATGCCACGCCGAGCGC
AAACGGTGCGCGCTGCTCGCCAAAGCGGCCGATCAGCGTGTCTGCCAGCACTTTCGCACCGCCCGTCACT
TCCAAGATTTTACCAATCATAGCGCCAAGGCCGACCAGCAGCGCGACCGAAGCCAGCGTGCCACCAAAGC
CTGTCATCATGGTCGACACCACTTTGTCAGACGCCACGCCAGTGGCAATGGCGGTGCCTAAACTGACTAA
GGTCAGTGAAGCAAAAGCGTGGATTTTAAAACGAATAATCAGCAGCAGTAGCGCAATAATGGCGACCGCC
GCCACGGTTAATAGATACGTAGGATCAGAGGTTTGTAGTAAGGGGTCCATGAGTTCACCGTCCAGATTTA
TAGTTTGTGTTATAGCTCACATTTAGTGAAGTTACCGGTAACATGTTACCCATAACATGAATAAGATAAA
CCCATATTTCGAAGTGAATTTTAAAAATGCGATCATGCGCAAGTTTGGTTTTAAGGAGTCGTTATGGCTG
GTAGTAGCATCATTGTGATGGGGGTTTGTGCTTGCGGTAAAAGCACCATTGGTGAGTTATTGGCAAAGCA
GACTGGGCGAAAATTCATTGATGGCGATGATCTTCATCCGCGTGCCAATATTCAGAAAATGGCCTCCGGC
CAGCCGCTCAATGATGAAGATCGTAAACCTTGGTTAGAGCGCATCCGCGATGCCGCTTACAGCCTCGAAA
GCAAAAACGAACATGGGGTGATTGTCTGCTCGGCACTCAAAAAGCAGTACCGCGACCAGATCCGCGAAGG
CAACCAAAACGTGACCTTCTTGTTCTTGGATGGCTCGAAAGAACTGATCATGGAGCGCATGCGCGCTCGC
CAAGGCCATTTCATGAAAGAGAACATGGTCAACAGTCAGTTTGAAACCTTAGAGCGCCCTGATGGTGAGC
CGCAAACCCTGATTATCCCTATTGATTGCTCAGTGCAGGAAGTGGTGAGCTGTGCCATTCAAGCGCTGCA
AGAGCAGGAGGGGCTATGATTCATCCTATTTTAGCCAAGGTCACTCAAAACCTGATTGAGCGTAGCCGTG
AAGCACGTGCGGCCTTCATTGCACGCAGTCAAGCACAAGAAAAAGCCGGCAAAGGTCGCACCTCACTCTC
TTGCGGTAATTTAGCCCACGCAGTGGCGGCTTCTTGCAGCACAGAGAAAAAAGCGATCCTCGATTTCACG
CGCAGTAATGTGGCGATTGTGACGTCCTATAACGATATGCTCAGCGCGCATCAGCCTTATCAGCACTATC
CAGACCGCATCAAGATGGTGTTAGCCGAGTACGGCCATACCGCACAGGTCGCCGGTGGCGTACCCGCCAT
GTGCGATGGCGTGACCCAAGGTCAGCCGGGGATGGATATGTCGCTGTTTTCCCGTGATTTGATTGCGCAG
GCGACCGCACTCTCCCTTAGTCACAATGTGTTTGATGCCACTTTGCTGCTCGGGATCTGTGACAAAATCG
CGCCGGGGCAATTGATGGGCGCGCTCTCGTACGCCCATCTGCCGACTGCGTTTATGCCTGCGGGTTTAAT
GGCAACCGGCATCAGTAACGAAGAGAAAGTGGATATTCGTCAAAAGTATGCGGCGGGTGAAGTGGGTAAA
GACGCACTACTGAATATGGAGTGTCAGGCTTACCACGCGCCGGGTACGTGTACTTTCTACGGCACCGCCA
ACACCAACCAATTGGTGTTTGAAGCCATGGGGCTGATGTTGCCGGGTTCGGCGTTCGTGCATCCTCATTC
GGCGCTGCGCCAAGCATTGAACGATGACGCGACGGTAAAAATTGCCAGCATGACCCAAGGTTCAGCGCAG
TATCGTCCGCTCTATCAAGTGGTCACCGAGAAAAGTCTGCTCAATGGGATTGTCGCTCTGCTGGCTTCTG
GTGGCAGTACGAACCACACCATTCATATGTTGGCGGTGGCACGTGCCGCGGGGATTTTGCTGACCTGGCA
GGACATCAGTGATCTGTCGGATGTGGTTCCACTGTTGGCGAAGGTTTACCCGAATGGCCCCGCGGATATG
AATGCCTTCCAACAAGCGGGTGGTGTACCCGCGCTGATGAAGCGTTTGCATGAAGCCAAGTTGCTGCACT
CGGATGTCACACCGGTATTTGGTGAGTTTAGTGATCAACTGACGCTGCCTGAGTTGGTGGATGGCGAGCT
GCGTTGGGTTGCGTGTGATGGCACGCATGATGCGCAAGTGATCGCGGCGAGTGGCGAGTGCTTCCAAACC
ACTGGCGGCACTAAAATGCTGAACGGGAACTTAGGCCGCGCGGTGATCAAAGTTTCGGCGGTGAAAGAAG
AACAACGCATCATTGAAGCGCCGGCGGTAGTTTTCCAGTGCCAGCACGAAGTAGAAGCGGCTTACCAGCG
TGGTGAACTGAATAAAGACTGCATTGTGGTGGTGACCCACAATGGCCCGGCAGCCAATGGTATGCCTGAG
CTGCACAAATTGATGCCGATTTTAGGTAACGTGCAAAAAGCCGGATTCAAAGTCGCGCTGGTGACCGATG
GCCGTTTGTCGGGCGCGTCAGGTAAAATTCCATCGGCGATTCACGTGTCACCAGAAGCGGTACGCGGCGG
TGCGATTGGCTTAGTGCGTGATGGGGATTTGCTGCGCTTGGATTGCACAACAGGCACGCTTGAGAACTTA
ACCGACATGAGCCATCGCCAAGCTCTCGCTTTAGATACCGAGCGCGATCAGCAAATGTGGGGACGCGAAT
TGTTTAAAGTGATGCGCCAAGCGGTCTCTTCCGCCGAACAAGGGGCGAGCTTTATTGTTTAACCTTGCTG
GATGTACAACATAGAAAAGGCGGTGTATACCGCCTTTTTCATCTTTATCATTTGTGGAGTGCTGGTGTTA
CACACTTTCACCCGCAGTAAAACGATAACCCATATCCACTATATGTTCTTCAGCGCGCTCACCTTTGAGT
GCGGCAATCAGTAGCTCAGCGCTTTTTTCACCAATCGCATAACGTGGCGAATCAACGCTAGTCAGCTTTG
GCGTGATGGTGCGGCCGATGTCCAGCGCGTTATAGCCAATCACGGAAAGCTGTTCGGGTACCCGAATCCC
ACGCTGCTGCGCCACAAGTAGAGTACCAATCGCGATGTCATCGTTGGTGCAGAACACACCATCCAGATCG
GGGTAACGCGCGAAGGCTTCATCAAGCAACTGAGCGGCGAGAGAGAAACTGGAGTGTGAGCCAGTCAGCA
CGTGCTTGATAGGCAGCCCGGCTTCTTGCATCGCTTGGTCATAGCCCTGCATACGCAGTTTGGTGCGGGT
ATCAAGCCGTGCGCCGAAATAGGCAATCGAACGTTTACCCGCCGCGATAATTTTTTTCACCGCTTGATAT
GAGGCTTCAACGTGATCCATGCCTACTGCCATGTCAATTGGGTTGGCGGGAAGCTCCATGGTTTCTACTA
CCGGCACGCCAGAGCTGGCAATCATCTGCAAAGTGCGCTGAGTGTGATGACTTTCGGTGAGAATAAGACC
ATCGACTTGATACGCGAGCAGCGAAGCAATTTTGCGCTCTTCTTCCTCCTCATCGTAACCAAAGTGGGCG
AGTAGGGTTTCATAGCCATTGGCTTTGGTCACCGCTTCAATCCCTTGCACAAAAGAGGCAAAAATTTGGT
TCGACAAGGAAGGAAGCAAAATACCAATCGCCTTACTGGATGATTTAGAAAGCATCGCAGGGGCTCGATT
TTCAATGTATCCCAAAGCCTCAACGGCGAGCGCTATCTTCTCCCGCGTGGCCGCAGCCACGGAATCAGGG
CTTCTCAGATAACGCGACACAGTCATTTTTGTTACGCCAACTTGATCCGCCACATCTTGCAATGTCGCGC
GCTGTTTTTTTGTCATAGGTTATTGAGTCTTTTATAAAATGTTATGAGTAACATTATGAAGAAGTGACGG
TATGGGTACAACCATTGTGTGTGGTGAATAAAAGGTAATAAAAAAGCCCTGACAAGGTCAGGGCTTAAAA
ACGTCGATGAAGATTAGTTCATGCCGTAGAAACTAAATTGCTGTTTTTATTCGTTTTCATTTGTTTCTCT
GTTCTGTATTTTTATTTTAAATTTCAGTTATTTAAATTTATTTTTGTTTTGGTTTGTCTTCTCTTGTTTC
TGGTCTTATCATGATCTCGGGGTACATGTGGGGGTACATGGAACCTAGCCATGTACCCCGAGGAAAAGGA
CGTTATGGGCAAACTCTACGACAAGCATTTGAAGGCTGTTTTAAATAAATCTCACCTTAAAGTGTTCACT
TTGACCGATGGTGATGGATTGGGTGCAAGGGTCTCTTTACAAGGAAACGTGCGTTGGCAGTTTCGCTATA
AGATTAACGGCGCAAGCAAACGTGTCGATCTCGGTGACTATCCTGATTTATCGTTGTTAAAAGCCCGCGA
AGAAGCGCAAAAGTGTCGAGAATGGTTGGCGGAAGGCCATGACCCGAAACTGCAACGTTCCGTGATTCGA
CAAGAAACCCTTAAGCCTGTTTCTGTACAAGATGCCCTAGAGTACTGGCTGGTGGAATATGCAGAATCGA
ATCGTGCTAACGCTGACAAACATCGATCTCAATTTCAAAAACATATTTATCCCTATATTGGCGCTTTGCC
ACTCGCACAGACGGAAACGCACCATTGGATTGAGTGTTTTGATCGCGTTCGCAAGGGCATTGCTGGTAAG
CAGCGTCCAGCACCTGTCGCAGCAGGTTATGTGCTGCAAAATGCAAAACAAGCGCTGCGTTTCTGCCGAG
TTCGCCGCTATGCCACCAGCCGTGTTTTAGATGACCTTACCGTAAATGATGTTGGCAAGAAGCAACGCAA
AAAAGACCGAGTGCTCACAGCACAAGAGCTCTCAGATTTATGGAATGCAGTCCAGACACCGAACAAGTTT
CTTCCCTATTACTGCCATTTAGTTAAGTTTCTCGTTGTGTTTGGTGCTCGCACTCAAGAAGTCCGTTTAT
CAAAATGGAAAGAGTGGGATTTTGAAGCGTTGATTTGGACAGTGCCAAAAGAGCACAGTAAAACGGATGA
AAAAATTATCCGTCCCATTCCTGATGAGCTGGTGCCTTGGTTGCTTCAACTAAAAGAAGACAGTGATAAA
GAAACGTTGATTTTGGGAGAAGAGAAAAGCCCTGAAACAGTGAGCCAACAAGGTCGCTTCTTCTGGCAGC
GCTTAGGCCATGAAGAGGCGTGGACCCTGCATGATATTCGTCGAACACTCGCGACGCGCCTTAATGAGCT
TGGTGTTGCGCCTTATGTTGTCGAGCAGCTTTTGGGTCACAGCTTGGGGGGCGTAATGGCGATTTATAAT
CGTAGCCAGTATCTACCTGAAAAAAGGGAAGCACTCACAATGTGGCTCGAACATTTAGACATTATGACCA
ACAAAACAAATAATGTGACGTCGATTATTTCCAGCAAAAGAACCGCGTGAGTTTGATGAGCTACCAACCA
CCTTACACCATTACCAATCAGATTCTTTCGCTGGTGGCGCAAATCAGCGAATGCTTGGGGCGCCTGTCTG
TCAATTGTGCTTCACCTCGTGAGCTGAAGCTGCGCAAGGTTAACCGAGTGAGAACGATTCAAGGCTCCCT
TGCTATTGAAGGGAATGAACTCTCTCAAGAGCAGATAACCGCCTTACTGAATGGTAAGCGGGTACTCGCG
CCCAAAAAACAGGTTCAAGAAGCACTGAATGCGATCAATGTTTACCAAGAGTTGAATTCATGGTCTTCAC
ATCGTGAAGTTGACTTGCTGCAAGCCCACGAAGTGTTAATGATTGGCTTGCAGTCTGTGATTGGTCGTTA
TCGTATGGATGGTGTTGGTGTTTTCAAGGATGGGCAGGTATTGCATATGGCCCCGCCTGCGGAGCGCGTG
CCAAAACTGATGAGTGAGTTATTTCAGTGGTTGGCCAATGACAATAGCCACCCGCTTATTCGCAGTTGTG
TGTTTCATTATGAGTTTGAATTCATTCACCCATTCTCGGATGGAAATGGACGCATGGGCAGGCTTTGGCA
AACCTTGATATTGTCCGAATGGAATCCTCTCTTTGCTCATTTACCTGTTGAAAGCTTTATCTATGAGAAT
CAGCAAGCCTATTATGATGCGATTAATCGCAGTACGCTGAAAGCCGATTCAGAGCCGTTCATTGCCTTTA
TGTTGCAGATGATCTTGAACGCTTTGCAAGAAACAGAAGCGACCACCCCTCAAGATGCCCCCCAAGTTGC
CCCTCAAGTTAAACAACTGTTGGACGTGCTTGAAGGGGAAATGCTTAGAGAAGAAATTCAAGCAATGCTT
GGGCTGAAAGATAGAAAATCCTTTCGTGATCGCTACTTAAAACCTGCACTTGAGGCTGGCTTAATCGAAA
TGACCCTCCCAGATAAACCCACCAGCAAGGTACAACGGTATAGGAAGAGGGGCGTTTGAGATTAATGGCC
ACCAGTCATATTGGTGGCTATTTCTTTTACCTATTCTTTGCTGCTACGAGCATGATTCTCAGTCGTTCTT
TTCAATTAAATTATTCATACATCTCCTTTCTTAACAGCATGTTGTAAAAAATGTGCTCGGTGCTTATTTT
CTGAAAATTGTTGATTGGATGCATATCACTAAAATTGTAGTGTTTGAATATCTATTGTATGCATATCGGT
TTGTGAGCTGATTCGATACGTCATTATTAGTTTTAGGTTGTGCACAGTCAGAACCTGGCCGTATCAGATA
AGTTGTTGGGTTCGAGATATCGGAGAAAATAGTGAGAGGGCGAAATAAAAGAAACACGGGGAAGATTGAG
ATTTCTGCCATCGACTTCGAACGATGCCCAGCCAAAACCTGGCAGCAGGTAAAAGGTGTAGTGATTCCTG
GACGTAATGTCCCTGAACATTGCCAAATTGTTGGTGAAATTGCCAAAGTGCTGATTCAACGATTTCCTCC
CGCAATACAGAGAATCTTATTTCCTGTTGGGAGTGAGTTGGCTGCAGCTTGCCATGATATTGGCAAAGTC
AGCCCAACGTTTGTTGCCAAGATTTTTAAAGCGTGTGGAATCGATACTCAAACGCTACCCGCTTTAGCTA
ATGTGAATCCGTCTCTGGAATCGCAATGGGGTGGCCATGCAGGTGTAAGCCAAGCGACCGCAGAAGAAAT
CATGGCGCCCAAGTACGTTGCGCATATCCTTGGACAACATCATGGCTTTAGCCCAAGTGGTGTTGATGAT
AAGCGAGGAAATGCGGCGGTATTTGGCGGAGAGTCGTGGTTTGAGGAACGCCGTAAACTGGTGAACCATC
TAAAGGAAGTATTGAACACGGAGTGGCCTAAATTTGAGCGAGCAGAACAAGCTAGAGTTGTTGCTGGTTT
AACCTCTGTTGCGGATTGGATTGGCTCCGGCAGCTTTTTTGAAGATCCCACTCAAGCATGGAAACCTAAT
GTTATTAAAGCGCTAAATTGTGCTGGTTTCATAACGCCCTCAATTATCAAAGACATGTCTTTTACTGATA
TTTTCGATCCAGCTAAACGTAACATGAAACCCAGAGAGGCCCAGATTCAGTTTGTCAATCAGGTTACAGG
TCCTGGTGTGTATGTGCTTGAAGCGCAGATGGGAATGGGAAAAACTGAGGCTGCACTCTACGCCGCCTAT
CGATTGCTTGCTGAAGCCAAAGCCACTGGGATTTATTTTGCGCTACCGACACAACTGACCTCTAATAAAA
TTTATGACCGTTTTAATTCATTTCTAGAACAAATTATCGCGGCTGAAACACCGAACCGTGCAATGTTACT
TCACTCTGGTGCATGGTTGCTGAAACAAGCAGATATGGGTGAAGAGGGCAGTCCAGGTGGCGCTTGGTTT
AATCACAACAAGAGAGGTCTTTTAGCGCCTTTTGCTGTTGGGACTATTGATCAGGCGCTAATGGCCGTGA
TGAATGTAAAACATGGTTTTGTGAGAGCTTTTGGGCTCGCTGGCAAGGTGGTGATCCTTGATGAAGTCCA
TAGCTATGATCTCTACACAGGCACCATCTTAAATGAGCTGGTGGCGTTTCTTCGGCAAATTGGCTGTACC
GTCATTATATTAAGTGCCACGTTGAGCCCTGCTCGCCGTCACTCCCTACTACAACAACGCACTTCCAGTT
CTGAGTATCCATTAATTACCGCATTGCATAATGACAGGGATTCTCCCAGCGAAGTTGCTATTCCCTGCGT
CGATGGCGCAAAGGTGGAACTGACACATTGCTCCAACGACTTGCAAGCTATCGAAGAGGCGATAAACCGT
GCAGCTATGGGGCAACAAGTATTGTGGATTGAGAATACCGTGGCAGATGCCCAACAGCGCTATTTAGATA
TGGCGAGCAGAGGCGTGGGTTTAGGCTGTGAAGTGGGATTATTGCATTCAAGATTTACTCCGCAAGATAG
AGAGAAGAATGAACAGCACTGGGTGAGTCTCTTTGGTAAAGCGGGTTGGTCGCAGCGTCGGCAATGTGGT
CGTATCTTAATTGGAACTCAAGTTCTCGAACAATCGATTGACATAGATGCTGATTTTTTGATTACCCAAT
TTGCTCCGACCGATATGTTGTTGCAGCGAATTGGTCGGTTATGGCGTCATCTTGATGCTCCTAGAGCGAC
ATCAGCACGTTGTGAGTGTTGGTTGTTGGCTCCCAACCTAGAACAAGCACTGAGTTCGCCCTCTTCTGCC
TTTGGTCTTAGTGCTATGGTCTATTCGCCCTATGTGTTGTGCCGCAGTTTGGAAGTATGGCTTGGTCTAT
CTCACCTTGCGCTGCCTTCCAGCATCCGCCCACTGATTGATCAAACCTACTGCGAGCGTGATGAGTCAGC
ACAGTGGGCATTTTTACTCCACCAGCTCAAAGCAGGCTCACGGTATAAAACAGGTGAAAAAGCGCTGCAA
GCATTAGCCAAAATCACCTTAGCAAAGGCGGGAAAAACCTTACCCGAACATAAAGCCGATACCCGCTATA
GCGATCAAGATACTTATGAAGTATTGCTTCTACGAGCTATTCGCACTAGTGAGGGTCATACCTACATACG
ATTGTTGGATAACCGTGAATTGATCTTGCCGCATGCTCGCTACCAATTAAGCAAAGCACAATGGCGAGAA
CTGGCTGTTGAGCTTCACCAGTCTCTGGTCAAAGTGAGCCCCAAAAATTGTCCAGACAAAATATCCAAAC
ACCAACTTGAGCAACTGCATTTACATCATGTTTTTTATCTCGGTAATCCGGAGGAAGATGAGGCGTTACT
CAGAATTGCTTTAGTTAGCCCCGTAGGGGAGTTGCTAACGTTGGATGGGCGCAGAGCCAGCGACAAATAT
CAGTTGGAATACCGACACGATCTGGGCTACCGAGTCATTGTACAAAAGGAATAAGGATGGAAAATTGCTT
TAATTTGATTGATGAGCCCTGGATACCAGTTACAAATGCTGGGCTGGTGAGTTTGCGTGAGATTTTTCTA
AACAACGCTCTACGTTCTTTGGGGGGGAATCCCGTGCAAAAAATAGCGCTGACTAAATTGTTGTTGGCGA
TTGCTCAATCTGCGGCTACGCCAGAAGATGATGAAGATTGGCGACGTATGGGCTATTTAGGTATGGCGGA
TAAGTGCCTGAGCTATTTAGACCAGTGGCATAACCGATTTTACTTGTACGGCAATATGCCATTTTTACAG
ATGCCTGCCATCCAGAGTGCGGAGGTAAAATCTTTTGGTGTGCTCTCACCTGAGGTCAGCACAGGCAATA
CTACGGTTCTCACCGAGTCTCAACAAGAGCAGGCCCATAGTGATGCGGATAAAGCCCTTTTGCTTGTCGT
GCAGATGGCTTTTGGATTGAGTGGTAAGAAAACCGATAACTCAGTGGTCTTATCTCCCGGTTATCAAGGG
AAATACAATGACAAAGGTAAAGCGGCAAGTGGTAAAGCCGGATCTGCCGTTGGTCATATGGGGTTGTTGC
ACTCTTTTTGGTTAGCCGAATCGGTGGTTGAGAGCCTTTGGCTCAATCTTTTGACTCAAGAAGACATTGG
CGATTTGCCGATGTATTCCATTCTAGGTACAGCTCCGTGGGAACTGATGCCAAGTGGAGAAGCGGATTCT
GTAGCCGAGGCCTTAAAAACGTCGCTGATGGGTCGGCTTGTGCCATTAGGTAAGTTCTGTTTGCTGACAG
ATAACGGTATTCACTACTCCGATGGTATCGCACATCCGAGCTACCTAGAGGGTAAAGCCGATCCTAGCGC
ATCGGTCGACTTCTCCCAAAAGAAACTGAAGGCATTGTGGGTCAATCCTGATAAAAGACCATGGCGAGAA
CTGACCGCTTTGTTGCAGTTTATCGAAAGCGGAAAAAGCATTGGTTATGAGACGCCGCAATTGGCACGAA
CCATCAGGCGAGTCAAATATGGGGTTGAGAGTTTTGCCATCTGGTCGGGTGGGCTGCGAGTGAGCAGTAA
TGCCGGTGAACAATATGCATCCGGCACCGATGATTATGTTCAGTCAGAGTTTTGGTTACTGTCGAGTGAA
TTAGGCGATTCTTTCCTTGCCCAACTCAAACAGGAAATGTCGGAGCTTAGTGCACTTCAAAAAACCTTAT
GGGGTGCTGTCGTCCGTTATTTTAGACAGCTTTCTGATATAGACAAAAGCAGTGCAGGGAAAGCACAGCC
TTTTGTGGCGAATCAAGCAGAGCGAGCTACCCATTTATTTTGGCAGTTGTGTGAGAGACAGGCGCAAGCC
TTGTTAGATGCTTGCAACGATGACATCGATGCCAAAATTGAACGCCAACGTCTACGAAAGATCTTCGCTG
GATATGCCTTGCGAGTCTTTGACCAAGTATGCCCGAACGACAGCACCCGGCAGTTAGATGCTTGGGCTCA
GTTTCGGCCAAATTATCATCAATACCTCAACGTCGAATAAGGAGTACGCCACAATGGACAACAATCCTGT
GGTAACGCGTGATAGCGCCGTTGCTCAGACATCCAAAACAGGTCGATTTATCACTTATGTTATTGAGCGA
ATTCAAAAAGACAAAGGGTTTGCGGCTCGTTTGAAACGAGCGGACAACCAGACTACCGAGTACCAAAGTT
GGGAGTTATTAGCGAGCTTCGACGTCGATTTAGAAAAAGAGTGGGAGCGCCTGCCCTATTGTATTGTTGG
GGCGGCGCTTGCTAAGGCAAAACCGAAAAGTAACGGCCATCTTACCCTTGGACAGGCGATAGCTGCTTGC
TATGACGATGGGAATCAGTCCGAGCAAGCCAAAGCACGTTTACGTCGCTTGCTAGCGTGTTCGAGTTCGA
CAGAAGTGTGCCGTATTCTGCGCCCGCTACTTACTTTGATTGAAAGCAAAGGCGTTGCATTGAATTACCA
CCAGCTACTGGAACAACTGCTCTGGTATCACGGCAAAGCGCAAGACTCGATTCGTGCACGCTGGGCGCAG
GATTTCTATCGTCGATCTGCCAGCACCCAGGCCCATGAGGTGAACTATGAGTGAGCTGTTTGCCAGTGCC
CTCCACTTAGATAGACGCGCGGTTAAGGCGCTGAAGATAACGGATGCCTACTCCCTACATCGAGTGGTTT
ATAGCCTTTTCCCGGATGTGAGATCACCTGAGGAAAAAGGAGGTCATACGCAAAGTGGGATTGTCTATGC
CGATCAAGGGGGCGATTTTCATGGCCGCAAAGTGCTGGTGGTTTCGGATCGTATGCCGAACGCTAGTGTA
GATGGTGTACACGGTGAAGTAGTGAGCAAGACAATTTCTGAAGCGTTTCTCCACCATCAAACTTACCGTT
TTAAAGTGCAAGTTAATCCCGTCAGGAAAGACAAGCAAAGTGGTAAACGTATTGCGGTGAAAGGTCGCCA
AGATATCGCTCAATGGTTTATTGAAAGGGCCGCGAAAAGTTGGGGCTTTGAAGTGCATCCACAGCATCTG
CAAATCGATAGCATTGAGGTACAGCAATTCAACGATAAACACGGCCGTAAGATCACCCTCGGAAAAGCTC
ATATTCAAGGGCAACTCCGCGTGACGAATGAACCGCAATTTCACCACAGTTTTAAACATGGCATTGGTAA
AGGTCGGGCATTTGGCTGCGGCTTACTGCAAATCGTACCAATCATAGAAAATCCATTTGCCTGATCTGAT
TTAAGGATAATAAAGATGAACCACACACTAAAAAATACGCGCATTGAGTTCCATATTTTACAGTCATTCC
CGGTCACTTGCTTAAATCGAGACGATGTCGGCGCGCCGAAATCAGCCATTGTTGGTGGTGTTTCGAGAGC
GCGAGTCTCCTCTCAATGTTGGAAGCGCCAGGTTAGGTTGGCCATGTCGGAGTTTGGTATTCAGTTGGGT
GTGCGCAGTAAAAAAGTCGCTGCACTGTTGCAACAGCACTGTTTATCTTTGGGGGCGAGTGAAGATCAAG
CCAACGCATGTGGCGAGGTGATGGCTGGATTTTTTGCTGACGATACCTTGTTGTTTATTAGTGACAGTGA
AGCAAAAGCCTTTGCCGCGTATGCACAAGAAAAAGAGTTTGACGCCAAATCACTCAAAGACAAAGAGTTA
GTAAAAGTGGCTAAAAAAGTTGTGAATAAGACGCTTGATGCGCTCGATATTGCCTTGTTTGGTCGGATGG
TCGCAAAAGCTGCTGAAATGAATGTCGAAGCGGCCGCCTCATTTGCTCATGCCATCTCAACACATAAAGT
CAGCAACGAGTTAGAATTTTTTACCGCAGTTGATGACCATAAAAGTGAAGAAGAAAGTGGCTCTGCACAC
ATGGGCACTTTGGAGTATAACTCTGCAACCTATTACCGCTATGTCAGTTTAGATTTGGGTCAACTTCAAC
AAACGCTCGGTGATGATGCCGATCTCAGTACCGCGCTCGAAGCGTTTGTTAAAGCACTTTATGTTGCGGT
GCCTAATGCTCGTCAAACCACGCAATCAGGCGCTTGTCCTTGGGAATATGCTCGCGTATTGGTGCGTAAA
GGACAACGCCTACAAGCCTCGTTTGAACAACCTGTTCGTGCTGCAGGGGAAGGGTATTTATTACCGAGTA
AAAAAGCACTTCAAAACTGGCTAGAGCAGCGTGAAAAACTCTCCGGTTCTCTATTTGCGAAGCAGGGCGA
TTATGAATGGGGTGATGACTTAGACTACAGCATTGATCATTTGATTGCCGATCTTCAATCTCACTTAATG
GTGAGGTAAGTCATGTGCGAAAAAAACGCCTATTTGCTCCTGTGGTTGGAAGGACCATTGCAAGCGTGGG
GGCACGATTCTAAGTTTGGAGTACGCAATACACTTAATTTCCCGACTCGTTCGGGGATCTTGGGCTTGCT
TTGTTGTGCCCGTGGAGCTGGTGGTGAGCAACGTGAGTGGTTAGAAAAAATGTCGCCCATGGCGATGGAG
GTTTTAGCCTTTGAGCGTAGCGATGCTGAGGGAGAACCGATAATGCGGGAAGCTACATTGAGAGATTTCC
ACATGGTAGGCAGCGGTTATGATGATGCTGACCCTTGGCAAAATTTGCTCATTCCTAAAACAGCACAGGG
AAAGAAGCCTAATGGGGCAGGTACTAAAATGACTTATCGTTATTACCTGCAAGATGCCCTCTTTGCAGTG
ATTCTAGAAATTCCTGCTGATGACAAGGAAGCTTTGGAGGATGCGCTACAGAATCCAAGATGGGATCTCT
ACCTTGGCCGTAAAAACTGCGTACCGACAGAGCTAATCTACCAAGGTGTTTATCATTCAACTGAGACAGC
AAGGCAGCGTGCGCAAGAGCTGGCGGAGAATAAATGCCGTCACTTGAGTTATACCATTGTCGAAGGTGAG
CAGGAGGGCGGAGAAGTGTTCACTCTTAATGATGTTCCCGTGCAATTTGGCGTGTCTAAACGTTATCGAG
ATCGGCGTGTGACGTTATTGGAGCACTAACAATGGCAAAGGGAGAGCGGCTGTTTGTTAAAGTAACGCGT
GAATCCTTGCCCCAAGTGAAAGATAAATATCCCTTTATTTATCTTGAACGAGGACGGCTGGAAATTGACG
ACAGTAGTGTCAAGTGGATTGATGCCGATGCCAACATAGTCCCGATTCCAGTAGCAACGATTAACACATT
GCTACTAGGTCCGGGAACCAGTGTAACTCATGACGCAATCAAAACCGCAACTGCGGCAAACTGTTCCATC
AGTTGGGTGGGGGAGGATAGTTTACTGTTTTATGCAGCTGGTTTTCTTCCCACTGCAGACACAAGAAATC
TAAAGAAGCAGATGTTGTTAGCGGCCAGCGAAGAGAGTGCATTGAAAGTGGCACGCATGATGTTCGCTAA
GCGTTTTCCTGATGCAGACCTTGAAGACAAAACCCTAAAAAGCATGATGGGGATGGAAGGAAACCGTGTA
AAAGCGCTCTATCAACAAAAGGCCGAGCAGTATGGTGTCGGCTGGAGAGGGCGACAGTTTACGCCAGGTA
AGTTTTCTTTAAGTGATCTTACCAATCAAATCATGACGGCTAGCAATGCTGCCTTGTATGGCATTTTGTG
TTCAGCTATCCACTCAATGGGCTACTCACCACATATTGGATTTATCCATTCGGGCAGCCCATTACCTTTT
GTGTATGACATGGCAGATCTTTACAAAGAACACCTTTGTATTGATTTAGCTTTCTCACTTACACGAGATA
TGGCAGGTCACTATGACAAACACAAGGTCTCTGATGCGTTTCGAAAACGGGTTATCAGCATGGATCTGTT
ACAACAAGTCTCCTCGGATATCAATGAGTTGATGGGAGGGGGAAATGCTCGTCGTACTAGCAAATGATTT
ACCCCCGGCAGTCAGAGGGCGTATGAAGCTATGGTTTGTTGAACCCAGAGCCAATGTGTTTGTTTCTGGC
GTAAAAGATTCCGTTGCAGTGACGGTTGTCGACTACTTAATGCAGCATTGCCCAGCAGAATCGGGCTTGA
TGTTATTTCGCAGTATTCCAGATCCCCCTGGTTATGAGATTCGTTACAAAGGTGAAGTGCGCAAACCCGT
GATTCAGCTCTCTGGATTACAGTTGATTGTCGAAACCCTTATTTTGTCAAAATAGCAATATATGGGTTTA
TTACTGTGCTCTTTAACAATATATTGGTGTCTTCCCCACGCAGGTGGGGGTGTTTCCAAATGGCTCAATG
CGCGATTGACTACGTTACTGTCTTCCCCACGCAGGTGGGGGTGTTTCCAATCAACGCACTAGACAACGCC
CAAATGAACCGTCTTCCCCACGCAGGTGGGGGTGTTTCCAACGCTATGCCCGCTAAAATCAGTAAACAAG
AGTCTTCCCCACGCAGGTGGGGGTGTTTCTATATTTCGCTCCCGTCTCGTCAACTAAAATCAGTCTTCCC
CACGCAGGTGGGGGTGTTTCCTTCAAATAAGTAACCAGCCTCTGACGCTGTTAGTCTTCCCCACGCAGGT
GGGGGTGTTTCCACCGCTAATCATGGTGGAACGAACGCCATCAAGTCTTCCCCACGCAGGTGGGGGTGTT
TCTGATTTTGGAAGTAATGGGAACTGAGCGTTAAGGTCTTCCCCACGCAGGTGGGGGTGTTTCCCAAAAA
CCTACGCGGTTTTAAATGGATTCGACGTCTTCCCCACGCAGGTGGGGGTGTTTCTATCTTGGTTTTGCAG
GTTGTTAATCTCAGCGTGTCTTCCCCACGCAGGTGGGGGTGTTTCTGATTGGTTCCAGTTTATGACAAGA
ACCAACACGTCTTCCCCACGCAGGTGGGGGTGTTTCTACATTGGCAAGACGTTTGTTTTTCGCTGTGTAG
TCTTCCCCACGCAGGTGGGGGTGTTTCCGACTTTTGCATCATCGATGTACGGAACGCTAGGTCTTCCCCA
CGCAGGTGGGGGTGTTTCCACTGAGATTGCGTGTCGCCGACTTGCGCTTGCGTCTTCCCCACGCAGGTGG
GGGTGTTTCTAGACTATCAATGTGCGCTTGCAAGTCTTTTAAGTCTTCCCCACGCAGGTGGGGGTGTTTC
TTGATCGCTCTGAAATTGTGACTTGTTTTGTTAGTCTTCCCCACGCAGGTGGGGGTGTTTCTAGATCTTA
ATTGTTCGCGTTGAATGGGAAATTGTCTTCCCCACGCAGGTGGGGGTGTTTCCAGATTGTAGATAAGCAG
GAGACTGCCCACCAGGTCTTCCCCACGCAGGTGGGGGTGTTTCCGGTTGATAAAACGCTGCGTAAGTTTT
TCGAAGGTCTTCCCCACGCAGGTGGGGGTGTTTCTAAAACTTCATAGATTGTTGCCTCCATTGTTTCGTC
TTCCCCACGCAGGTGGGGGTGTTTCTACGTCAACGGACAAACCAAAACCGAATGGAAGGTCTTCCCCACG
CAGGTGGGGGTGTTTCTAAGTAACGCTGCTACTGCCCTGAGCTAGTACCGTCTTCCCCACGCAGGTGGGG
GTGTTTCTACTGGCCGATGAGGTGGACCGCTACGGCTTCAGTCTTCCCCACGCAGGTGGGGGTGTTTCTC
ACCCAGCACATTACCACCCATGATCAGCGTTGTCTTCCCCACGCAGGTGGGGGTGTTTCCGAGTGGGTTT
AGGTTGTAGGTTGCACATACGCGTCTTCCCCACGCAGGTGGGGGTGTTTCTTCGAAAAGCTATTAGGCGG
CATAACCACAGTTGTCTTCCCCACGCAGGTGGGGGTGTTTCCAACAAACCAGCCACTTTGCATTTTGTAG
CAGAGTCTTCCCCACGCAGGTGGGGGTGTTTCTGGAAGTTATTTATATTGGACCTGATTGCACGGGTCTT
CCCCACGCAGGTGGGGGTGTTTCTACTTTGGGCCTTGTTTTATGTGCCAGTGCCCGGTCTTCCCCACGCA
GGTGGGGGTGTTTCCCACTATTTCAATAATCGGCGTAGCTCCGACTGGTCTTCCCCACGCAGGTGGGGGT
GTTTCCGTAATCTTCTTTGTCTGAGTAATCCAAAATACGTCTTCCCCACGCAGGTGGGGGTGTTTCTCAT
GGCAGCGATATTTGTTTTACCCTTCATACGTCTTCCCCACGCAGGTGGGGGTGTTTCCATCTGGAACGCA
CTCAAGCGGCAATCCGAAGTGTCTTCCCCACGCAGGTGGGGGTGTTTCCAGCAATGTGTTATCCAATGCG
AAAGCGCCGTTGTCTTCCCCACGCAGGTGGGGGTGTTTCTATTTTGCGTATCACCGAAGCGCTGTAGGTT
ATGTCTTCCCCACGCAGGTGGGGGTGTTTCTACGTCCAGCATTACCGCCGCGCCGTGTCGAGTGTCTTCC
CCACGCAGGTGGGGGTGTTTCTCCTCCCTGCTCATATGCCGTTAAAACTTTCTCGTCTTCCCCACGCAGG
TGGGGGTGTTTCTCTGATGCGGCAAGCTCTTTCGCTAGCTCGATTGTCTTCCCCACGCAGGTGGGGGTGT
TTCTACAACATCCATGCAAGCGGCAAAGAATACAAAGTCTTCCCCACGCAGGTGGGGTGTGTTTCCTCTT
TAATCGAATTCCATAACGGTGACGTTAAGTCTTCCCCACGCAGGTTGGATTACAGAGTTTTATATAGGCT
TAATCTTTGAGTTATCAGTGAGCCGGATATGGAAATGACGGATAAGTTAGGAAAGTTATTGCGAATTAAA
TGTTGAATTTACTGAATAGAGGGGCGATATGATGATTCTACTACAGGGTTATTTGCTTGGGGCTGCGCTG
GTGGCGTGCGGCTTGCTGTGGGTGATGGTCAGGCACTTGGATAAGCATGATTGGCAGTGGGACAAAGGCG
ACATCTGGTTTCATTTTGTGTTTATGGTGTTGTTCTGGCCTTTAATGCTGTTTGGTTGGGTAAAACAGGG
CAGGCCTAATTGGGCTGATTGGCTGAAACCTACGGCTAATCGTGCCGATTATTACCGAGAAATGGAACGT
GCCTATCGAGAACTGAAAACCTGTGGCGCTTATGTTAGCTATAAACCTAAACCAGAGGGGATTTGTGACA
ACAGCTACGGTGAGTTTATTTTTCCTAGCGCTTTGCTTGAGAAGCAGTTAATTGAGCGACTGCGTCAATC
GCCTCATCTACAAGGCAATGATGAGGGGAAACTGTTGGCTTGGGTGCAAAGCCGTGATGAGTCGCTGCAA
GAGCCTGTCGATGTGCCGCCAATGTGGTCGAGGTTTTCTTACTTGGCGGATGATTTAATTGCACACAATA
TCGGCCTTGTACGCTGTTCTGTCTGCCATGACGAAATTGAAACGGGTCAACTTCAAGAGAAATCGGTCAA
CCTTTGTGGGCGTGTAGAGCGGAAGTATCTCTGCCCCAATGGTCATGCTCTGCTTGCTTTTGAATTGATG
AGGTTTACTTATTCAAGCCGCTAATTTGGGCTCAAAATCCCCTAAAAATGCGCAAATACACTCTCACGAT
GTGTACTTTTTTAATTTTGAAACGGTGACGAAAAAAGTGACCAGTAGTGATGGTTTTTGTTTATGTGATT
GTTTGTAATATGATTTTCAGAAGTGATCAGTAAAATTTGCGCAGTTTAAAAGTGATCAGTTCAGATGATC
AGTAAAAGTGATCACTGGAACTGATCACTTTTGCATTTTTCAGTGTTTTTGCTTGAGTTGTCGTTTTCAA
AAGCTGGCTGCGACCGTAGCTATTTCGCGAAGGGCTGCGGCTTTTGGTGTCGTTTTTGGCGAAGTAGCTT
AGTCGAGTTAGCAGGGATGGCCATTCCTTATCGAAGCCATAGCGATTAACTTTGTAGATTCTATTTTTGA
CCTGATAACTAAAATTGCGCTCGTCTTGCTGCTTCCAAAGTGTGTTGGCGAGTGTATCTATGGTGCCGCT
GTGCTGGCAGCAATGACCACTGATAAATACGGCCAGATGATAGTGTTGTTTATCCCTGCCACTCTGTTCA
CGAATCCAGAAGTAACCGATATTGGGCGTGTTGTAATGTTTCTGCAAAGCTTGCATCAGCTTGATGAGGA
ATGTGCTTAATTGCTGGTTGTTGTCACTGGGCTGATTCTGGTGAAGTTGTAGGATGACCCCGCAAAACTT
GGAATAGTGATTTCTCCAACTTTTTGCCAAATCAAAACTGGATTGGAGGATGTTTTGATCAACACCTGTT
GCGCGGTGGAAAATTTGATACACCTGATCACCGTGACGGTAAAGCGCTAGTTTGGATTTAGTCGGGTGAA
GAAGGATGCGAGCTCTCATAACAATATCTTTATACCTGCGAACTTTGTCGCCAGTATTTCACGCAGTGCC
GCGTTTTTACTGGGTTGTTCTCATTTGTGCTTATCTAGAAACTTCGTGTTTTTATAGACAATTCCGGCCT
AAAGCGGACATCAGTATATAAAAAAGGGCGATTAATGCCCTTTTTGACTTTTTTGCCACTCTAGGATTGT
AGTTAGAAGCCATCCACCATTATTGCCACCTACGGTACGCATAGGCTCAGGTAAGCGCTTATCCTTGACC
ATGCGATGGATTGTGCGCTCATTGACATGCAGCAGATTGGCGAGCTCTTTTTTGCTGATGATGTGTAGTG
GCATTGCCGCCTTATTACACTGACGAGAGAGATCGAAGGTCATTATGCTTCTTCCGAATATTGGCCTGCT
TGTTTGTCTAGCCACTGTGTAAGGTCAGAAAGTCGCCAAACGACGGAACGGCTACCTAACTTGATACGAG
GAGGGAAGCGACCTTCTTTTTCAAGCTTCCAAGCTTGGCTGCGTGAAATGGCGGTGATACGGCGACGTTC
TGCTTCTCGGACAAATCGGTCACAAGAGAGTTGGTTAGGTTGGGTGAGTTTTTCTATGGCAGTCATACTG
TGCTCCGTGGTTGAGGTTCGTATATAGGCTGCCATAGAGGTTTTAATTATTCATGTCGATCGCTATGCCA
AAGCGGGTTCAGGGTAAAATTCGATAAGTTTTGAGGCAATAAACTGATCAACTAGGATTTCTGCGCCCTT
GCCACTTTTTGATTCACAATAGCTCCCTCCTTCAAGTACCGCTCTCAAACCTTCCGCTAATTTTCTCTCG
GAACGTTGGAGTAATGGTTTTAGGGCAGGGGGAGTGGGGTGCATTTTAGATACATGCTCAACTAAACGCT
CTACAAATAAACCGATAGCGACAATGACACTGCTCTGGTGACTAAAAAACGCTTTTGCTATAGGAATGAT
GACGTCGAGAGCCCGGTTTGTATGTGGCTTCTTTGAAGTGATACCCGCCCATTTTTGCTTGATCAAAATC
GTCAGCTCTTTCTTGGTCGCTTCATCTAATGATTGGTTGAACATGCACATTTGGTGAAACCTGTCGGACC
TATCTAAGGAGATGCACAGTTTGTTTGTCGAGCTAGCATCATGGCTGTAGCCCAGTGCATCAGCAGTCTC
AATGACAAATCGCTCTACAGGATTACAAGAACGCTTCCATGTGTTAGGTCTTAAAAAAAGATCCTCAACT
AGACGAAGAGGTTCTCGACTTCCTAATCCTGAGATAATCACCATTGCTCGTTCAATTAGTGATGACATAG
ACAGTACCCGTGTTCATTTGGTTTTCAAAGTAGCTAATTGTTCCCATTAGTAATGGTTATTTCAGTGATC
TGGATGCCGAAATTGAATAAATTATTTATGGATTTGTTTTTGTTAGTTGTTGTTTTGTATGATTATTTAT
CCTAATTTACTCTAGAATCCTCTAGAATCCTCTAGAATCCTCTAGAATCCTCTAGAATCCTCTAGAATCC
TCTAGAATCCTCTAGAATCCTCTAGAATCCTCTAGAATCCTCTAGAATCCTCTAGAATCCTCTTAGATCA
CTTGGTTAACCTTAATCATTGTGCTTTGACGGCTTTTGCTTGAACAAAATGGAGGCTTGTTGGTAAAGGC
TCTAAACGATGGGTCTTTAAAAGTCTGTCAGTAAGATTTAGATGGTGAGGGGGAATTAGGAAAACGTCTG
GGGTACATATGGGGGTACATATAACAAAAAAGTCGCTCTCCATTAATGAAAAGCGACTTTAAAATCAGCT
AGTTAACTAATGTTAATTAGTTCATGCCGTATTTTTTCAGTTTCTTACGAAGAGTGCCGCGGTTGATACC
CATCATAGTTGCTGCGCGAGTTTGGTTACCGCGAGTGTATTGCATGATGGTGTCCAGAAGTGGTTGTTCA
ACTTCAGCTAGAACTAATTCATACAGTTCAGTCACTTCTTGGCCATTCAGTTGAGCCAAGTAGTTTTTAA
GAGACGCTTTAACAGAGTCACGCAGTGGCTTTTGCGTGATTTGGTCTTGTGAAGTTACGGTAGTAACGGT
TAAAGCTTCTGAAGTCAGATTTTGTTCGAACATATTCGGTCTAGCTCTTCTCTTAATTATGATGCAACGT
TATCAAAATACCCTTCGAGCGCATCGAGTTGCTGGTCAGCAGTCTCAATGGCGTTGAAGGTACGGCGAAA
CGCACTCGCTTGTTCATGCTCTTGCAGGTACCAACTCACGTGTTTGCGCGCAATTCGTGGGCCTAAGTAC
TCTCCATAAAACTGATGGAGTGCGGTTACATGACCAAGCATGATGTCTTTCACTTCCGAAATTGGAAGTT
CTGGCATTGTGGTGCCGTGTTCCAAAAAGTGTTGGATTTCCTGAAAAATCCATGGTCGTCCTTGGGCAGG
ACGGCCAATCATTAAAGCGTCTGCACCGGTGTACTCCAGTACGTAGCGTGCTTTCTCCGGGCTATCGATA
TCACCGTTAGCGATAACCGGAATGCTCACAGCCGCTTTGACCGCTTTAATGCTGTCGTATTCCGCCTCAC
CTTTGTACATGCAGGCACGAGTTCGTCCATGGAGAGCCAGTGCTTGTATGCCGCAGTCTTCGGCTAATTG
AGCAATCGAGAGACAGTTTTTATTGTCTGTATCCCAACCCGTTCGGGTTTTGAGTGTGACTGGCACATTC
ACTGCATTCACTACCGCTTTCAAGATGTCTTCAATCACATCCGGATAGCGCAGCAGTGCAGAGCCCGCGA
GCTTTTTATTTACTTTTTTGGCTGGGCAGCCCATGTTGATATCGATGATTTGCGCACCGTTTTCAACGCT
GAACTGCGCTGCTTCGGCCATCAGCTGTGGATCGCTGCCCGCAATTTGTACTGAGCGAATGCCCGATTCG
CCTTCATGTACCATGCGGTTTTGCGATTTGGCCGTTTTCCACAACGCAGGATTGCATGACATCATTTCAC
TGACCGCCATTCCTGCCCCGTAGCGTAAACACAACTCTCGAAAGGGTCTGTCGGTGACACCCGCCATCGG
GGCGACGATCAGATTGTTCTTAAGTTGATGATTTCCGATTTTCAAAACGTCTTCACAGCTTCGTACCAGC
AAGGGCGCGCATTTTACGCATTTTTTTGATGCCTGAAAAGACTAATATTTGAGCATTGGCAAATTGTTTT
GCCAAATAGTCGATTTATCAGTCAATTAGGCCGCAAAGTCTTATCTAGCCTAGCTTGCGGCCAGAAATGC
GGCACCATTCGCTCTTCTCTGCGATTGGGTCAAGTTCCAGATCGTCACGGTAAAATTCCGCCACGCTTTC
GGCTTGCGTATCCAGAATGCCAGACATGGCCAGTTGGCCACCGGGCTTCAGGAGTCCTTTGATGGTGGGC
GAAAGCTCACGCAGTGGGCCAGCCAAAATGTTCGCGACCACCACGTCAGCCACCAAGCCTTCGGGTTGAT
CTTTTGGCAGATAAACTTCGATTTGATCTTCCACGCCGTTACGCGCAGCGTTGTCTTTGGACGCGAGTAG
AGCTTGTGGATCGATATCAATCCCGATCACTTTTGCGGCACCAAGCTTGATGGCGGCAATCGCCAGAATG
CCCGAGCCACAACCAAAATCGATCACGGTTTTGCCAGTCAGGTCGAGGTTATCCAGCCACTCTAGGCACA
GTGCGGTGGTTGGGTGCGTGCCGGTACCAAAAGCCAAGCCCGGGTCGAGCATCACGTTCACCGCTTGTGG
GTCTGGCACTTCACGCCAGCTTGGGCAAATCCAGAGGCGACGGCCAAATTGCATTGGGTGGAAGTTATCC
ATCCATTCGCGTTCCCAGTCCTTATCTTCCACTTGCTCCACTTTGTGAGCAAAACCTTCAGCCAGCATGT
TGCTGGCTTTGATTTGCTGAAGGATCAGCGAGGTATCCATATCCGCTTCGTACAGTGCGACGACATCGGT
ATCACCCCATAGGCGGGTTTCGCCCGGTAGAGGTTCAAATACAGGGGTATCTTTGGCATCGAGGAAAGTG
ACTGACACAGCACCAGTTTCTTCCATCAGCATATCGCCAATTGCTTCTGCATTGTCGTTGGTCGCATTGA
GTTTAATTTGAATCCAAGGCATGGCTTAAGATCTCATCGGGTTTAGATTGGCGCAGAGTGTAGCAGATTT
GCCACTGATGTTCAGGCCAGAAAGTGGGCGGATTTAAAACAAAAAGCAAAACAAAAAGCCCACCGGAGTG
GGCTTTATCGTATTCCTAGTGCAATCAGCCAATCCAAGTAGTTTGGGTATGATTGATTGGGTTATGCGCG
ATGAGAGTAAAAACGGCGGCTTACTTGATGCCGAGTTTTTTCTCCAGATAGTGGATGTTGGTACCGCCTT
TCTGGAAGTTCTCATCTGCCATGATAGCTTGTTGTAGTGGGATATTGGTTTTGATCCCTTCCACAATCAT
CTCATTGAGTGCGTTACGCATACGAGCAATCGCCACATCGCGGTTCTCACCGTAAGTGATGAGTTTGCCG
ATCATCGAGTCGTAATGCGCGGGTACGGTGTAGCCAGAGTAAATGTGTGATTCCCAACGCACACCCATGC
CGCCAGGTGCATGGAAGCGTTCAATCTTGCCTGGGCAAGGTAGGAAGCGCTCTGGATCTTCCGCGTTAAT
ACGACACTCAACGGCATGGCCGCGAATTTTGATGTCTTCTTGTTTGAAAGACAGCGGTTGACCCGCGGCG
ATTCGCAGCTGCTCTTTGATCAGGTCAACGCCAGTAATCATTTCTGTTACTGGGTGCTCAACCTGAATAC
GCGTGTTCATCTCAATGAAGTAGAATTCACCGTTTTCGTACAGGAATTCAAAGGTACCAGCGCCGCGGTA
GCCGATTTCGATACACGCACGGGTACAACGTTCACCGATGAACTTACGCATTTCTTCAGTGATACCCGGT
GCGGGTGCTTCTTCCACCACTTTCTGGTGACGGCGCTGCATGGAACAGTCACGCTCAGCGAGGTGAATTG
CATTGCCTTGACCGTCAGCGATCACTTGCACTTCAACGTGACGTGGGTTTTCTAGGAATTTCTCCATGTA
CACCATGTCGTTGTTGAAGGCGGCTTTCGCTTCCGCACGCGTCATCTGGATAGATTTGGTCAATTCGGCT
TCGTTACGTACGACACGCATACCGCGACCACCGCCGCCGCCAGAGGCTTTGATAATAACTGGGTAGCCGA
TGCGTTTTGCGTGAGCTTTGTTTTTCGCTTCGTCGTTATCCAGTGGGCCGTCTGAACCCGGTACACAAGG
TACGCCCGCTTTTTTCATCGCGTTGATGGCGGAGACTTTGTCACCCATCAAACGGATGGTTTCGGCGCGA
GGGCCGACAAAAATGAAGCCGCTGCGCTCCACTTGCTCAGCAAAATCCGCGTTTTCAGACAAAAAGCCGT
AACCCGGGTGGATAGCTACCGCGCCCGTCACTTCCGCCGCAGAGATAATGCGTGGAATGTTCAGGTAACT
GTCGATGCTTTTGGCAGGACCGATACAGATAGACTCATCCGCCAGCAGTACGTGTTTTAAGTCGCGGTCA
GCCGTGGAGTGCACGGCAACCGTTTTAATGCCTAATTCTTTACAAGCGCGGAGAATACGAAGCGCAATTT
CGCCTCGGTTCGCGATGACAACTTTATCTAACATAAAGGTGGCCTCGATTATTCGATAACAACAAGCGGT
TGGTCGAATTCAACGGTCTGACCATCTTCAACAAGAATCGCGGTCACAACGCCAGATTTGTCGGCTTCGA
TCTGGTTCATCATTTTCATCGCTTCAACGATACATAGGGTATCGCCAACAGAAACGCTTTGGCCCACTTC
AATAAACGCTTTCGCATCTGGGCTTGGTGAACGGTAGAAAGTGCCTACCATTGGAGAAAGCACTTTATGG
CCTGCTGGCACTTTTGCGGCTGCTGGTGCTTCTGCTACCGCGGCTGCTTGAGCTACCGGTGCTGGTGCAG
CCACTGGCGCTGGAGCGGCTGCGTAGTGCACTTGAGGTGCTGGAGCTGGTTGGCCATAACGACTGATGCG
TACTGACTCTTCACCTTCAGAAATTTCCAGTTCTGCGATGCCAGACTCTTCAACTAACTCGATAAGCTTC
TTGATTTTGCGGATATCCATGTTTCTTTCTCTTTTATCTTGTGAATAAGACAGCCCAAATGGGCCGCAGA
GTGTCTTTATTGCTTGGCCTGCAATGCTCGGATTGCAGCAGACAAAGCGAATTCGTAACCTTGGGCACCT
AAACCGCAAATCACCCCTTGTGCTTTATCAGACAAGTAAGAGTGATGACGGAAGGGCTCGCGTGCATGAA
CGTTGGACAAATGCACTTCAATAAAAGGAATCGCCACCCCAAGCAGTGCATCGCGTAACGCCACACTGGT
ATGAGTAAAGGCCGCCGGATTGATAATGATGAAATCCACTTTGCCGAAGGCTTGGTGAATGGCTTCAATC
AACTCATATTCGCGGTTAGATTGCAGATGTTCTAACTCAATGTCTGCTTTTTGCGCTTGATCGCGCAATG
TTGCTACGATCTGTTCTAAGGTTTGTGAGCCGTAGTGGGTAGGTTCACGCAAACCTAATAAATTGAGGTT
TGGTCCGTTAAGAACAAGAATGCGAGATTTTGCAGTCATTGTGTAGTCATCTTCCTTTATTGTGTGGTGA
ATAAGCAGTTTCCCACAAATTTACTTATTCGACATAAAGTTTTTGTCAAAAGTTCGCGGATTTTATTAAA
TTGCCCACGATTATAGCCAATTCATAACAAATGGCAGCAATTTACTGGTCTAATCACCTAGTTTCGGGCG
TGAAATGGGTAAGGAAGTGAACAAAATAGGGGGCTAGAGGGATTTGCCATCGCCTAATCGGCTTGAACAG
GAAAGTTCAGCGCATGTTCCCAGAAGATAGGCGAGAGAAAACAAAAACTCCGGCCATGAGGTGCACCGGA
GTTTGAAAGCGCAAGCAAATGTGTATTCCCTTGTGACTTGAGGCTACAACCTCAAACCACAGGGTTTGTT
ATTTAAGTTGGGCTTTTTCGGCAATCAGGCGGTCAACCACGCTTGGATCGGCCAGCGTTGAGGTATCCCC
CAAGTTGCTGGTATCGCCGGTGGCAATTTTACGCAAAATACGGCGCATAATTTTACCTGAACGGGTTTTC
GGTAGCGCATCGGTCCAGTGTAGGACATCCGGTGTCGCGATAGCGCCAATCTCTTTGCGTACCCAATCTT
TCACTTCTTTATGCAGTTCAGCGCTCGGATACACCCCATCATTGAGTGTGATGTAAGCGTAAATCGCTTG
GCCTTTGATATCGTGTGGAACACCGACCACGGCGGCTTCTGCAATCTTATTGAATGCCACCAGTGCGGAT
TCAATTTCTGCCGTTCCCATACGGTGACCCGAAACGTTGAGTACGTCATCGACACGGCCTGTGATCCAGT
AGTAACCGTCTTCATCGCGACGCGCACCGTCACCGGTAAAGTACATGCCTTTAAAGGTAGAGAAGTAGGT
TTGTTCAAAGCGGTCGTGATCGCCATACACAGTGCGCATTTGACCCGGCCATGAATCGAGCAGCACCAAG
TTGCCTTCAGTTGCGCCTTCCACGATTTCGCCCATGTTATCGACTAACGCTGGCTGCACACCAAAGAAGG
GGCGTGTGGCCGAACCCGGTTTCAACGCCGTTGCCCCCGGCAGTGGTGTGATCAAGATACCGCCGGTTTC
GGTTTGCCACCAAGTATCGACAATCGGCGATTCTTCGTTACCGATCGTGCGGTAGTACCACTCCCACGCT
TCTGGGTTAATCGGTTCACCCACAGAGCCCATAATGCGCAAGCTGTCACGGCTAGTGCCTTTAATCGCTT
CATCACCTTTGGCCATCAGCGCACGGATCGCCGTTGGCGCAGTGTAAAGGATATTGACCTTATGCTTGTC
TACCACCTCGCTCATGCGTGCGGTGGTGGGGTAGTTTGGCACGCCTTCAAACAGAATGGTTTTTGCGCCA
TTCGCCAATGGGCCATACACCAGATAGGAGTGACCCGTTATCCAACCCACATCAGCGGTACACCAGAACA
CTTCATTGGGCTGATAGTCGAATACATATTTGAAGGTCATAGTCGCATAAACCAAATAACCGCCAGTGGT
GTGCAATACGCCTTTCGGTTTACCGGTTGAGCCAGAGGTGTAGAGGATAAACAGCGGATCTTCGGCTTTC
ATCTCTTCTGGTGGACAATTATCGGAGGCTTTTGCGGTTGCTTCATGCCACCAAATGTCACGGTGTTCAT
GCCAAGCGACATTGCCGCCAGTACGCTTAAGAACCATCACTTTACTGATGTTTTTGACTTCTGGATTGCA
CAGTGCTTCATCGACGTTTTTCTTTAGGGGGACGGCGCGGCCGCCGCGAACACCTTCGTCGGCAGTGATC
ACTAATTTGGCGTTCGAGTCGATAATGCGTCCAGCCAGTGCTTCTGGCGAGAAGCCACCAAAGACGATAG
TGTGCACTGCGCCAATACGGGTACAAGCCAACATAGCAACCGCCGCTTCTGGCACCATAGGCATGTAGAT
ACAGACAACATCACCCTTGCGTACGCCTTGCTCTTTCAGCGCATTGGCAAAACGGCACACTTCTTGGTGC
AGTTGCTTATACGTCAGAGTTTTGTCTTGAGTCGGGTCGTCGCCTTCCCAAATGATCGCGACTTGGTCGC
CACGGGTCGCCAAATGGCGATCAATACAGTTGGCAGAAACGTTTAACGTGCCATCTTCAAACCAGCGGAT
ATCGATGTGCCCTGGGTCAAAAGAGGTGTGTTTCACCTTGGTGAAAGGTTTAATCCAGTCGACGATTTTG
CCGTGTTCGCTCCAAAAGCCTTCCGGATCTTTGATGGACTGTTGATACATCGCCAGATAGGTGTCGTTAT
CGGCATGCGTATGCGCTTTGATGTTCTGTTTGACCGGATAAATATGGGCTTCACTCATTACGGGTTCTCC
TTGTGAATTCGGCAAATTTCCTGAAAGGGCGCGTTTCAAACACGAGAGGAGGAAATTCGTTTCGTTTATA
ACTCTCAGTCAGAGCAGGGATTTCTACAATTAGACTTTAGGATGAAAGCCTGATGGGATATGTGTGCAAG
GCGAATAAGCGGCAAACAAGCGGGAGAGATCTCGCCGCCGACTTTCGGCGTTACACACCCGGTGCAATAA
ATTGTGGCAGATCGCCTTTGGTTAAACGCACAAACACCAAAGCGGCGGCAATCGCATCTTGCAGCGCATC
ATGTTTGTCTTGCAGTGGCAGATCCAGATGGCGGCAGATCGCCTCTAAACTGAGATCGAAATAGGCATTG
GGCAGGTGTTTTTCCAGTTTATCGTGATAGATCTGGCTCACCTCAATCAGTCGGTTGGGGAGTGGAAACC
CGAGATGTTTACGACAGGCGATATCCAAAATCGTCTTATCGTAACGAATGTGGTAGCCGACCAAGGGACG
ATTGCCAATAAACTCAATCAGTTGGAGAAGCGCCTCTTTTTCGCTCAGACCATCGTGCAGATCTTGGTGG
CGGATACGGTGAATCCGCACTGAACCCGAGTCGAGCGATTGTGGCGCGCACAGGCGCACCTCAAAGGGTT
GACTGGTGATAATGCGGTTATCAACGATCTTGGTTGCGGCGATGGTCACTAACTCAGCGCGTTTAGGATC
TAAGCTGGTGGTTTCACAGTCGAGCGAGACGTACTCGTGATGGCGCGCGGTTTCAAACAGCCGTTGATAG
GGAGAACCTTTGAGTTTCGCGTGCCAATAACGGCGTAATAACCAGTTCATCAGCCACCTCAATCGCGAAT
TTGATAGTGATAACCGAGCCACTGCTTAAATTTTTTCACCACATGCAGGCTATGGCGCAATAAATCGCGT
TCAGTGCGGTCGAGTTGTTTGAAGTCGAGTTGGTTGGTGCTGTGCTGATTGCCAAGCTGCTGGGCAAGGC
GCAGTTTTAAAAACAGCTTAAAGGCTTCACTTAAGTTATCGCCAGTCTCTTGTTCTAAAACTCGTTTTTT
GACTAAAGCTTCAATCCGATCAAAGGTGTTATTGGCATCAATCGCGTGCTCCAAACTTAAAGCGCGCACG
CCGTGTACGATAGGGAAAATCCCGCCTTGCTTTATATCAATCCCTTGCTTGCTGCTTTTTACGTTACCAA
ACAGGGTCAGCGGTACGGAAAAATTGAGTGCTGGGCGAGTAAATTCCGCCAAGATGAGCTCTTGACCGGC
CATCAAGTGCTGCAAATGCGCTTTCACAGGCGCAAGCAGCGCACGATTTCCTGCCACCGCATGCGCGTCA
GCAAAAATGGCAATATCCATCACTTGTTCGGGGCGAGCGGCTTTTACCCAATCAGTCAGAGTGCGTTTCC
AATCGCTCTGGCTGCGCACCCATTTCGGGTTATTGACCATCACTTTGCCGGGACACAGGGGATAGCCGAG
CTGCAGCAGGGTATGGGTGAGCGTCTCCATGATGGGCTGGCACTGGTGCCATTCCAAACCATCTTGAATG
ATGAGCGCGTTGTCTTGATCGGTTTTGAGGATCTGCTCGCCACGTCCTTCCGAGCCGAGCACTACTAGGC
AGCACTGATCGTGCAACGCTGGAGGAACCACTAACTCAAAGGCTTTCTCGATGATCTGCTCATTGACTGC
GGCAATCAGTTCCATCACAAAACGGGTGCGAACCCCTCGTGACATCAGGCTTTCGACCAGTTCGCGCTGT
TTGTTGGCGGCAAGTGCCAGTTCATCAATCGAGGCTGCACGCGCAATCGCCAGTGTCAAAACATGAGAGT
GAGTAGAGAAGGCGCTCAGTATTTGAATCAGCGACAGTAAACCCACGGCTTGATTGCCCAGGCACACCAT
GACTCGCTTGATGCGTTGGCGCGTCATCATCACCATGGCATTGAACAAGAAGTCACCCTCATCCACGTGC
AATACCGGAAAAGTGGCAATCTCGCCGACGGGCGTATCCAAAGGGCGGCCTTCAAGCATCACTGCATGCA
GCATATTGGTTCGCGTTACAATCGCATAAGGGTGAGCGTGGTTGTGCGCCAATCTTGGGTCGCTGGGATG
GAGTTCGACTAAAGCCGCATCAATCCCGCGCTCTTTGAGTTGTTGTGTGACGCTGTGGATCGGCTGCTCC
GGCGACAGAATAAAAGGCGGGTGATAAATGGAACGGTCGACTTTGGTCAGAATGAATTCGGCAATGTTTT
TCTGCTGAGCCGCGGCTTCAATCAACTCTTGCCGTTTGGCGAGGTTATTATCGAAATAGGCGGCGAACTC
GCCATTTTGCTCGTACAGCTGCAAAAAAATCGATTTGGGCAGCAAGTAGGAGAGGGTGTCTTCGAGCGCC
ATATATTGATGTTTGCTCAGTTCTTCAAACATGGCGCGTACATCAAACAGATCATCATTGGCGTAGTGTG
CAAACACCTCTTTGCCGTCGGGGCTGCGTTCCTCTACCGTGCCTTTGATCAGAATATGCAGATGAGTCAC
AGGGTGCTGCGCATCAATCAACACATCGCGTTGGCGGAAATAGGCGACATCCAAAGCACTGCGCAATTGA
TGTTGCTGCTCAGCCGTCAGTCGATTAAACGGTGGTGACTGCATATTGAATTTATCAGGCATGAGGTGGC
ACTCATCATCGGGACAGGTTCACTAAGTGTGACAAATTTCCCCTGCCCCTCCAGACGACTTTGGTCTAAT
GCAGGCAACAAAGGCTTTTCTACGCTGCGATGATCCGCCGATTGGCACCGGTAACTTGACGGTGAATCTG
TTGATATAAGCAATCGGGAAACGATGAGTTGCGTAATCTTCCCTTTTTTAGACGCGAATCCACATGCATA
ATGTGCGCGCTTTATACCTCCCTTTTTGATTAGGAACGATCATGTTTACCCCCACTCCCTATGGTTGGAT
TTCGCAATATTTCATCGGTTTTTTCTTTGCTTACGGCGTGTATTTGCCATTTTGGTCACTCTGGTTTGAA
GACCAAGGCGTTTCAGCGACCGACATAGGTGTCTTGGTTGGGATAGGCTTTGCGACGCGCTGTGTAGCGA
ATTTGGTGCTGACGCCGCGTTTACACCGTGTTGAGCAACTGATGCCCGCGCTGCGTTGGCTCAGTTTCGC
GGCAATGCTGTTTGTCGGTTTTCACTTTTTTACGGGCGGCAGTTTTTGGCTGATGGCGCTGGCCACTGTG
CTGTTTAACTTATGCTGTGGCCCTGTGGTGCCGATTTCTGATGCCATGGCCAACTACTACGCCAAGCTGA
AAATGCTCGACTATGGCCGTACTCGTTTGTGGGGGTCGATCGCGTTTATTGCCGGATCGACTGTGGTCGG
ATTCTTGGTCGCCAAGTGGGGCAGCTTGATGATTTTGTACACGGCGCTGGTGGGGGTCGCCGTCTCTTGG
CTGTTGAGTTTGCGCCAAATTACACCGATGCCAGTCACTGAGCACGAGGCTCATGCGGTGCGCCCGAAGC
TGAAGGAGCTTCTTACCGAGTGGCCTGTGGTGAAATTTCTGCTGCTGGTGGCCTTAATCCAAGGCAGTCA
TGCGGCGTATTACAGTTTCGGCTCGATTTATTGGAAACAAGCGGGTCACTCAGAAGATATCATCGGTTAC
TTATGGAGCTTAGGTGTGGTCGCGGAAGTCTTGGTGTTTGCTTTCAGTAAGCGCTGGTTCGCGGGCTGGA
GTTTGCGCACACTATTCTTCGTAGCGTCGTTGGGGGTTATTGCACGTTGGGGTTTAACCGCCTCCACGAC
CACCATTCTGGCCTTAGTGGCGATTCAACTGCTGCATGGGGTCACGTTTGCTATCGCGCACATCGCCGCG
ATTCAGTACATCCAGCATGCGCCGCAAAATAAAATGGTGGCACTGCAAGCTCTGTATAACGCGATTCCAC
TCGGCGCGGTGATTGCGGCGGTGACCACTCTCAGTGGTTGGGGCTATGAGCATTGGGGCGCAGCCGTATT
CTGGGCGATGGCCGCAATGGGCGGATTGGCATTATTGATCCGCGTTGATACTCCGCCTTCAACGGTACAA
GATGGCAATGCACTGAAAGCGGAGCCTGAAGCACAGAATTAAGTCGTGCTGATTGAGTTCAAAAAACAAC
CTCGTTTTAATAGAAGCCTCTCAATCGAGAGGCTTTTTTCATTTCGCAACAGCAAGGATGTCTGATGCAA
GGTTGGTTGGTAATTCCCGTTTCGCTCGCGTATCTCGGCGTGCTGTTTTTGATTGCGTGGTATGGTGACA
GGCAAACTCGTTGGCTCGCCAATTGGCGGCCGTGGATCTATAGCTTGTCGATTGCGGTTTACTGTACCTC
GTGGACGTTTTACGGCACAGTCGGGCAGGCGAGTGTCAATCCTTGGTCGTTTCTGCCTATCTATATCGCC
CCGATCTTGATGTTTGTGTTTGGTTGGCGAGTTTTAGCGCGGCTGATTTTGATTGCTAAACGTGAGCACA
TTACTTCGCTCGCCGATTTTATTGCCGCCCGTTATGGTAAATCGCAGGGTTTGGCCGTGGCGGTGACGGT
GATCGCGGTCTTGGGTATTTTGCCGTATATCGCGCTACAACTGCGCGGCATTACGATGGGATTGAACATT
GTCGCTCCCGATTTAATGACAGTGTACGGCTACCAAGAATCGCATGTATCTTGGTTTGTGGTATTGGCGC
TGGCTCTGTTTACCATGCTGTTTGGCACTCGGCATATTGATAATACCGAGCATCACCGCGGAATGATGAT
GGCGATTGCGTTTGAATCGATCGTCAAATTGGTGGCCTTTCTCTGCGTTGGGGTATTTATCGCGTATCTG
GCGTGGCGTACCGATGGATTAGAGCTTTCAACAATTGCGGCCAGCACTTACCAAGCCCCAAACTGGCCGA
CCTTATTGATTCATACCTTGCTGACCATGATTGCGATTGTGTGTCTGCCGCGCCAGTTTCATACCATGGT
CGTTGAAAACGAGCGCCCGCAAGATCTGCACACCGCGCGCTGGCTCTTTCCCGTTTATCTTCTCTTAATG
AGCCTGTTTGTGTTGCCGATTGCTTGGACGGGACAAGGTTTACTGCCAAACACCTCACCCGATACGTTTG
TGATTAGCCTACCTGTGTTTGCTGGGGCTCACGATATAGCATTGTTGGCTTTTTTGGGCGGAACATCGGC
AGCTTCGGGGATGGTGATTGTCTCGACCATTGCCCTTGCGATCATGGTATCCAATGATTTAGTGATGCCT
TTACTACTACGCCGGATGCGCTTGTCGCAGCGCACTCATCGACATTTTTCCGGTTTGTTGGTGGTGATCC
GCCGCACCTTAATCCTACTTTTGCTGTTCGGTGCATGGGGTTTTTATCTGGTACTCGACAGCATTCCTTC
GTTATCGGCGATTGGGTTTCTATCGTTTTCAGCGATTACCCAGTTTGCCCCTGCGATTTTTGGCGGTATG
TACTGGCGAGAAGGCAATCGTAAAGGGGTTTATGTTGGTTTAGCGGTCGGTTTTACCCTGTGGCTTATCA
CCTTGATGAGTGCCACCGATATGCTGGCGGGCGATGCCAGCAATAACGTCTTGCTGTGGGTGATCACTCC
ACCAGATTGGTTGGTGGCTCTAGGGTTAAAAAGTGCGGATTGGGGCATGCTACTGAGCGTGACCCTTAAT
ACCTTGTGCTATATCGGTGTGTCTTTGGTGACGCGCGCCAGCTTAAGTGAGCGTTTGCAAGCCGCGGCGT
TTGTCGGTACTCCGCTGCCCGAAAACGAAAACATGAGCCTTTACCAAAGTCGCGTGACTGTGGGTGAGCT
TGAAATGTTGGCCTCACGTTTTGTGGGGCGGACTCGGGTACGCAACGCCTTTGCTCAATACTGGAGTCAG
CAGCGTGAAACCTTGCTACCGAATCAGCAAGCCTCTTCCGCCTTGATCCGCCATACCGAACGCGTACTGG
CTGGGGTATTTGGTGCTTCGTCCGCTAAGTTGGTGCTCACCTCGGCGCTGCAAGGACGTAAAATGCAGCT
TGAGGAAGTGGCGACCATAGTCGATGAGGCGTCCGAGCTGTACGATTTCAGCCGCGGCTTGTTGCAAGGG
GCGATTGAACACATCGGCCAAGGTATTGCCGTGGTGGATAAACAGTTACGTTTAGTGGCATGGAACCAGC
GCTATCTTGAGCTGTTTGAGTTTCCGCCGGGATTGATTCAAGTGGGACGGCCGATTGCGGATGTGATCCG
CCATAACGCGCAGCAAGGTTTATGTGGGCCGGGCGATCCAGAAGATCACGTACGGCGACGGGTCTACCAC
TTAGAGCAAGGGACAAGTCATACCTCCTCGCGAGTGCGGGCGGATGGGCGAGTGATTGAGGTGCAGGGGA
ACCAGATGCCCGGCGGTGGATTTGTGATGAGCTTTACTGACATTACGGTGTTTAGAGAAGCGGAACAAAG
CCTGAAAATGGCCAACGAAACGCTAGAAGAGCGTGTACTGCAGCGTACCTTGGAGCTAGAAAAGCTCAAT
AAACAGTTAGTCACCGCGACCCAGCGTTCGGAGCGCGAGTCGCAATCCAAATCGCGCTTTTTGGCGGCGG
TCAGCCATGATTTGATGCAGCCATTGAATGCCGCACGCCTGTTTGCCTCATCTTTATCTGAAGTGGCTAA
AGAGGCGGAGGTGCAGAAACTTGCCCACCATATTGAAAGTGCTTTGGGCGCGGCGGAGGATTTGATCAGC
GATTTGCTGGATATTTCGCGTTTGGAGTCCGGCAAAATCGATCTGCATCCGCACAGTTTTGCGATTATGG
ATGTATTGTCGAATCTCAATGCCGAGTTCAGTGCCCTCGCCGCTAAACAAGGTGTGCAATTTAGCCTAGT
GCCATCATTACTTTGGGTGCATTCAGATCCCAAATTGCTGCGCCGAGTAATCCAAAATTTCCTGACTAAT
GCGTTTCGTTATAACCCGAACGGCAAAGTGATTCTCGGGGTGCGCAGAGTCGCCACCGGGCAAGTGCGTA
TTGATGTGTGGGATAATGGGATTGGTATTGAGCAAGATAAGCAGCAGGAAATTTTTGAGGAGTTTAACCG
CGGTGGGCAGGTACGCTCCGACCAAGGTCTAGGGCTTGGGCTGGCGATTTCGAAAGGGATTGCCCATGTA
CTGGGTCATCACATTTCGATGCGCTCTTGGCCGGGGCAGGGCAGTGTTTTCTCGATTACTTTAGATCGCG
CTCAACCCATGCCGTCGTCACTCACTCAGACGGTTGCGATGGTCAATGAGAAAGGTTCAGAGCTGCAACA
TCTGCGTGTGCTGTGTGTCGATAACGAGCCAGATATTTTGGTTGGGATGCGTGATTTGCTGGAGCGTTGG
GGGTGTGAAGTCAAAACCGCGACCGATATTCATGGCAGCCTCAAAGCCTTGGAAGGGCAATGGATCCCCG
ATGTGATTTTGTCTGATTACCGCTTGGATAACGGACGGACAGGGCTTGAAGTGCTGCAGCAGTGCCGCTT
GCGTTTGGGGGATTGTTTCGCTGGCGTGATCATCAGTGCCGATCGCAATCCCGATATCTTGGATGGGATT
GAATCAAGCGGTTTTCGCTTTATGGCTAAACCCATTAAGCCCCTCAAACTGAGAGCCTTACTGAATAGTC
TGTCTTGAGCCGATGGTCTGTTCAAAACAACCGTCTATACGCTGCCTACTTGCAACTTCAAGTCGTTTAG
GAATATTGAAGGTACAGTAAGTATTAAGCCCTCAGATGAGGGCTTAATACTTATGAGTGCTTAGTGGCAT
TCAATCGACAGAGGCCAGCCAATATCGGTTTGACGGTTGGCTTCTAACTCTAACTCTGTACGAGTCAGTG
GATTTTTTGCCAGCCATTCACCGTCAAGCGTGAGCGTCAGCTTGTCCTCTTGTGCGCTCAATTCTACCAT
CGGCTCTAACGCCGGGCTGCGTCGATGGCTTAAGAGGACAGCAAGGCGCAGCAAACGCAGTACGCGTTTA
CCACTGGTGCCTGACAGTGCATATTGTTCAGGTAACGAAGTTAACTGTTCGCGATAGCGACGTACGATTT
CACCTAAATAATGTTTTTGGGCGCGGGTATAACCGGGCAGATCAAGATGTTGGAGTAGGTAAGCGCTGTG
CTCCCCCCCTTTTTTGAAATCGATGGTGAGACCAATTTCATGCAACTTAGCTGCCGTACGCAGCAACATC
TCTGCTTGTGGTTCATTGATCCACGCTTCACCGCCACATTGCGCGAGCAGTTTACTGGCGAGAGTGGCGA
CTTGATCACCATAAGCGCTATCGATCTGATAACGGGTTTGTACACAGCGAATGGTGCGCGCTCGAATATC
TTCTTGGCGTAGGTCTTGAACCATCTCATAGACGAGACCTTCACGCAGAGCACCGCCCGCTAGCGTCATC
GCTTCGATGTTCAGTGATTCAAAAATCGCAATCAGAATCGATAGGCCACTTGGGAAAACCAGAGCACGTT
CCAGCGTTAACCCTTCGATATCCAGCTCTTCGAGATGATCGGCCAGCATGGCTTGCTTTTGTAAACGCTT
GAGTTTGGTCAGCGTAATGACTTCATCCATGCCTTGCGCCAGCATGATCTCTTGCAGTGCTTGTACCGTA
CCACTGGCTCCAACACACACATTCCAGCCAAGCTCAGTGTATTGAGTGAGGATCGGATCCAGCATCTGTT
TGGCGGCTAAAATGGCGTTATTAAAGTTGGTGGCCGTCAGCTGACGATCTTTGAAATGGCGCTCTAACCA
AGTCACACAACCCATTTTCAAGCTGGTGAGGGCTTTGGCTTCAAAACCTTCACCGATAATCAGCTCGGTA
CTCGCACCACCAATATCCACTACTAAGCGACGCCCTAAACCTCCCGAAGTGTGCGCGACTCCTTTATAGA
TAGTGGCCGCTTCTTCTTCACCGGAAATAACGTCGATCGGATGGCCTAAAATCTGGTTCGCTTTAGCGAT
AAATTCACCGGCATTGGTGGCGGTACGCAGGGTTGCGGTCCCTACAATTCGGATATTCTCTGCGGGAATA
TCTTGCAGTCGCTCGGCAAAAAGGCTGAGACAATCCCACCCTCTTTGCATCGCATCTAAGCTCAAGGCGT
TGTGTTCATCTAGACCGGCTGCCAGACGCACCTTACGTTTGATTTTTGCCATTGTCTGCACACTGCCATC
GATATGACGCACGACCAACATGTGAAAACTGTTGGAACCTAAATCAATGGCAGCATACAAGGGTGAAGAA
ACGGCTTGGCTCATAGCGAAATCAGGCTTCCTTTTTCGGGCGTGGTGCGCGTGGGCGGCGTTGCTGAGGT
TTGCGATTGCCACCATTATTGCTATTGCGAGAACCTGCGGTATTGGTGCGGCGCTGTTGTGGCGACGAAC
GTAGGCTCAGAGGCGCAGGTAAGTCCGTCAGCAGAGCTGAAGGATCGTAGTCTGAGGTTGGAATCGCATG
CTCAATGTAGCTTTCGATCGCCGGCAAATTAATCGCGTACTCTTCACACGCAAAGCTTATCGAGTGGCCA
CTTGCGCCCGCACGACCCGTACGGCCAATACGGTGTACATAGTCTTCACAATCGTCAGGCAAATCGTAGT
TAAACACGTGGGTCACTTGAGGAATGTGCAAGCCGCGCGCCGCAACGTCGGTCGCAACCAGAATGTCCAC
ATCACCTTGGGTGAACTGCTCTAAAATACGCTCACGTTTTTTCTGCGGTACATCACCAGTCAGTAGGCCA
ACACGGTGGTTATCGGCCGCCAAATGTGCCCAAATCTGTTCACAGCGGTGCTTAGTGTTAGCAAAAATGA
TTGCGCGATCTGGCCACTCTTCTTCGATAAGAGTCTGTAGCAGCGCCATCTTGTGTTCGTTCGATGGGTA
GAACAGCTCTTCCTGAATGCGATGACCGGTTTTTTGCTCAGGTTCTACCACCACATGTTCAGGATTGTTC
ATGTGTTCAAAAGCCAGCTCTTGCACGCGGTAAGAGAGGGTGGCAGAGAACAGCATGTTGAGACGATCTT
TGGGCTCAGGCATACGGCGGAACAAGAAACGAATGTCTTTAATAAAGCCGAGATCAAACATGCGATCTGC
TTCATCCAGTACCACTGCTTGAATGTGATTGAGGTTGAATACACGCTGTTTGTAGAAATCGATAATGCGG
CCGGTGGTCCCGATCAGAATATCGACGCCACTTTGCAATTTTGCGAGTTGCTTATCATAGCTTTCGCCAC
CATAAGCCAAAGCTGCTTTCAGACCAGTGGAGGCCAACAAAGGCTCGGCATCATTAAAGATCTGAATTGC
CAGTTCGCGAGTCGGGGCCATAATAATGGCGCGTGGCTGAGTTTCTGCTCGGCCTTCAGCGGCTGGTGTG
GTCAATAAATGGTTGAAGGTAGCAGTAAGAAACGCGAGCGTTTTACCAGTCCCTGTTTGGGCCTGGCCTG
CGATGTCTTGGCCGGAGAGCAGTACCGGCAACGCCAATGCTTGGATAGGGGTGCAGTAAACAAACCCCTT
TTTTTCCAGTCCATCAATAACTTGTGGCTGTAAACCAAAGTCGGCGAACTTATGCTCTGTGATATGCGTC
TTTTTCATGGCTATAGAATATCAGCTTACGCTTGCAATACGGAAGTAAATACATTCCAATAGAGCATCTA
TTTACTGGTTGAGTTATCACCAGTGCAGAAAATCACATTGGAGTGAAAGATGAGTGACAAAATTTTGCAG
CTGACCGATGACGGTTTCGAGAACGATGTAATCAAAGCTGCAGGCCCGGTTCTAGTTGACTTTTGGGCGG
AGTGGTGTGGTCCTTGTAAGATGATTGCCCCGATCCTAGATGAAGTGGCTGACGAATACGCAGGCAAACT
CACTATCGGTAAACTGAATATTGACCATAACGCGGGAACACCACCTAAGTTTGGTATCCGCGGCATCCCA
ACACTGCTGCTGTTTAAAGATGGCAGTGTGGTAGCGACTAAAGTTGGTGCGCTATCAAAGACTCAACTGA
AAGAGTTCCTAGACGCGAACCTGTAATGAGTCAGACCGCCAAGCCGTACATAGCAATATGTACGGTTTTG
TTTTTGGCAAAAAACAATTTCTAGACTAGGCTAATATTTAGTGCTAGTTTATCGCACGTTAATTAAACAG
TTGTTCACTTCTTGGTCAATCCTGAGACCATATCCATCTTAACTTAACAACGATCCTTTTTGACTAACTA
AGTATCCACCACAATGAATCTAACAGAACTGAAGAACACCCCTGTGTCTGATCTGGTTAAGCTTGGCGAA
AGTCTGGGCCTTGAAAACCTGGCACGCCTACGCAAACAAGACATTATTTTCGCAATCCTCAAAGCACACG
CAAAAAGTGGTGAAGACATTTTTGGCGATGGGGTTCTGGAAATTCTTCAAGACGGTTTTGGTTTCTTACG
TAGTGCAGACAGTTCATACCTTGCTGGCCCTGACGACATCTATGTGTCACCTAGCCAAATTCGTCGCTTT
AACCTACGTACAGGCGACTCAATTGCCGGGAAAATTCGTCCGCCGAAAGAGGGTGAACGTTACTTTGCAT
TGCTCAAAGTGAACACTGTAAACGATGACCGTCCAGACAACGCCCGCAACAAAATCCTTTTCGAGAACTT
AACTCCTCTACACGCCAATGAACGTATGGTGATGGAACGTGGCAATGGCTCCACAGAAGACATCACGGCG
CGTGTTCTCGATTTGGCAGCACCGATTGGTAAAGGTCAACGTGGTTTGATCGTTGCTCCGCCAAAAGCGG
GTAAAACCATGCTGCTACAAAACATCGCTCAAAGCATCGCCAGCAATCACCCTGAGTGTGTGCTGATGGT
ACTGCTGATTGACGAGCGTCCAGAAGAAGTGACTGAGATGCAGCGCCTAGTAAAAGGTGAAGTGGTTGCT
TCAACCTTTGATGAGCCAGCATCGCGCCACGTACAAGTGGCAGAAATGGTGATTGAAAAAGCCAAACGTC
TGGTTGAACACAAGAAAGACGTGGTGATCCTACTGGATTCAATTACTCGTCTAGCGCGTGCCTACAACAC
TGTGGTTCCTGCATCAGGTAAAGTACTGACCGGTGGTGTGGATGCGAACGCATTGCATCGTCCTAAGCGT
TTCTTTGGTGCGGCACGTAATGTAGAAGAAGGTGGTAGCTTGACCATCATCGCTACTGCACTGGTTGATA
CCGGTTCTAAGATGGATGAAGTGATTTATGAAGAGTTCAAAGGTACAGGTAACATGGAACTGCACTTGAA
CCGTAAGATTGCTGAAAAACGTGTTTTCCCAGCTATCGACTTCAACCGTTCAGGTACGCGTCGTGAAGAG
TTACTGACTAAGACCGATGAGCTACAAAAGATGTGGATTCTACGCAAGATCGTTCACCCAATGGGCGAAA
CCGATGCGATGGAATTCCTGATTGATAAGTTAGCCATGACCAAAACCAACGATGAGTTCTTTGACGCGAT
GCGTCGACAGTAATTGAACGTTATCTCAAACACCACCCTTGCGGTGGTGTTTTTGTTTGCGTTCTAGACC
AGTGGTGTCCACACTGATGTAGAACGAACAAGGAGGAGTATATGCAACAAGGATGGTTGTGCCTCGTTCT
TCTCTTTTTGTTAGGTTTGCCGCCTTACGCGCTTGGTGGTGATATCACGGCAACAGAGCGTGAGCTTTGG
CTTGCGGAGCCACAGACCCAACAGAAAGCCGAAGAGCTTTATCTGCTCGCACTGCACAATGAAGTAGATC
GCTTACAGTTCAATTTGCAGCGTATCAGTTATCCCGCACAAGAAGTCGTGCGTTTTCTTCTATTGCAAAA
ATTTGAACAAGGCCAGTTGATCTTAACGGAGGAGCTTGCCGTATTCATTGCTGCTCAAAAATCACAGACA
CCCAATTATTTGATTGCTGAACGGGGCGACGGTTATGAGTTCTCTGTCCCCGCTTTTGATTATGCCGCTA
TCGCCCATCGACTGTTAAAACAAGCACAGCAGCAACAAGATATCATGATGTTTGTGTTACAAGCAGAAAA
TGGCGAACTCAATCTGCGTGAGTAGTGGATTTCTGGTTCTTCGGCTCAATCAGTAGATGTTCGTCAGCGC
TTATTACTCACAGAGTTGCATCGTTTATCACCGCAAGCCATGGAGCGTTTGATTGCCCAAATTACTACTG
AGCAGGTGACGAGTTGGCTGCCCTCGGCAACGGTGATGGTGCAATTTGCGCGGCGTAGTCAAAGCCATGC
CTTGTATCAAAGGCTTTGGTTAATGAAGGCTAATGATGAAATTAGGCAAGAGGTTGCTCGTTTAGGGGCG
CAAGCCGATGGTTTTGCTAAACAGCAATTAATGCTTGCTGTCGAAAATCCCAGCCTTAAGCAAGAGGCAC
TGCAAGCATTGATTGAAATACGCCCTATGTCGATGGAGGTTGAGCAATTCTTAATTGAGAAACTAGGACA
AAGTGAAAATGCCTCTCAGGTTGCGAGTATGCTTGCTCAATCGGGTTATCAAGGATGGTTGCATGAGTTA
GTCAGCTCGAATCGAGCGGTGAAACAGCAAGCGATTTTAGCGGTACTGAATCCATAACCAACAAATGTAA
GAAAATGGCGCAGAACAATCTTGAGGTTTGTTATACTGCCGCTATCGCTGTCAACGAGTAGTAGACCTAT
GAATTTTAAGGACTTACGGGATTTTCTTGACTATTTAGAGCAACGTGGTGAGCTAAAACGTATTACCCAT
CCGATTGATCCGCATTATGAAATGACCGAGATCAGCGACCGGACGTTACGTGCTAAAGGCCCAGCGTTGT
TGTTTGAAAATCCGCTAGGTTACGACTTTCCAGTGCTAACCAATTTGTTTGGTACGCCAGAACGCGTTGC
TATGGGCATGGGGCGACAGCAGGTTCAAGAGCTGCGTGATGTCGGTCAGTGGTTGGCTTATCTTAAAGAG
CCAGAACCGCCTCGTGGTTTAAAAGAGCTGATTGAAAAGCTGCCCGTTTTTAAACAAGTGCTCAATATGC
CAGTTAAGCGCTTGCGTCGTGCTCCTTGCCAAGAAATCGTGTGGCAGGGTGATGCGGTTGATCTCGATAA
AATCCCTGTGATGAGCTGCTGGCCGGACGATGTTGCACCACTTTTAACTTGGGGTTTAACCATTACGCGT
GGCCCACATAAAAAGCGCCAAAACCTTGGGATCTATCGTCAGCAAAAAATCGCCCGTAATAAAGTCATCA
TGCGTTGGTTAGCCCATCGCGGAGGGGCATTAGACTTGCGGGATTGGATGGAAAAACATCCCGGAGAGCC
TTTTCCTGTCAGCGTGGCGTTTGGTGCCGATCCGGCGACCATTCTCGGTGCAGTAACACCCGTCCCAGAT
ACCTTATCTGAATACGCGTTTGCTGGACTGTTGCGTGGCAGTCGTACTGAAGTGGTCAAGTCGATCAGTA
ACGATCTGGAAGTGCCCGCAAGTGCTGAAATCGTGCTCGAAGGCTATATCGATCCTAACGAATTTGCAGA
TGAAGGTCCTTATGGTGACCACACGGGTTATTACAACGAGGTTGAGCGCCATCATGTGTTCACTGTCACT
CATGTGACCATGCGTAATAAGCCGATTTATCACAGCACCTATACAGGGCGTCCGCCCGATGAACCCGCCG
TGCTTGGTGTGGCGCTTAACGAAGTCTTCGTACCTATCTTGCAAAAGCAGTTTCCTGAAATTGCCGATTT
TTATCTGCCGCCAGAAGGCTGCTCGTATCGCATGGCGATAGTGACACTTAAGAAACAGTATCCGGGACAC
GCTAAGCGGGTGATGCTGGGTGTGTGGTCATTCCTACGTCAATTTATGTACACCAAGTTTGTGATTGTGT
GTGATGAACAAGTGAATGCGCGCGATTGGCCACAAGTGATTGCCGCTATGGTCAATCACATGTCGCCTCT
GCGCGATACTCTATTTATTGAGCATACGCCGATTGACTCGCTGGATTTTGCTTCACCAGTGGTGGGTTTA
GGCTCAAAAATCGGTTTGGATGCCACCGCCAAATGGCCTGCAGAGCTGGCGGTTTCTAATTCTGACCAGA
GTGACAAGACAACGGAACTTTCACTGGAAGCGCTAAAAGCCTGCTTGAGTGATGAAGCGGATGTGTTGGA
TGTTGCATTACCGGAGGCGGCGAATGATAAGTTGGTTCTTCTACTTATTAATAAGCAGGAAGCAGGGCAG
GCACAGCAACTGTTACAGCGTGTAGTCGATAAACTCAATGGTGACTCGCCGCTTAAGTTTGTGATCTTGT
GCGATGATGACGTGAATATCCATGACTGGAATGATGTGATCTGGGCAATGACCACACGCATGGATCCGGC
ACGTGATAGCTTACGAATCGTTGGCCAAGATTTGATCTGCTTTGATGCAACCAATAAACTGCCTGACGAA
GTCGAACGTGAATGGGGTACTCCGATCCGAAAAGATCCTAAGCTAGTCGCGAAAATCGATTCGTTATGGG
ATGAGTTAGGCATTGTATGACCTATACCGTCCGCATCGTGCCTAATGATAGACAATTTATAATTCACTCA
GGTGAAACGGTGCTTGATGCTGCGCTCAACCAGCAAATAGCCTTTCCCCACCGCTGCCGAATCGGCGCCT
GTGCCGCTTGCTTATGTAAGTTGGTTGAAGGTGAGGTGGAGTATGAACTCGAACCGTTATTGACCGAACA
AGAAAAAGCGACAGGGTGGATATTTGCCTGCCAAGCCTGCGCAATTACTGATTTAGTGCTGACTTTTGAA
GAGTAAGCCAGAGGAAGTTCAATGATAATTCAATGCCAAGTTAAGTCTGTGCAGCCGCTGGCGACGCATA
CTTACCAAATCCTATTACAACCCGAGCACGCGGTGGCTTACCAAGCCGGGCAGTATTTAATGGTGGTGAT
GGGCGAAAAAGATAAGCGACCATTTTCACTTGCCAGTAGTCCTTGCCGTAGCAATGGCGAGCTCGAACTG
CATATTGGTGCGGCGGATCACAGCGCCTTTGCCCACCAAGTCGTGGAAAAATTTCAGCAAGCCCATCTTA
ATCAGACATGGGTTGAAGTAGATGTGCCACATGGCAATGCCGCATTACAAGAGAGTGAGCGACCTCTACT
CTTAATCGCTGGCGGGACCGGCTTTAGCTATGTGCGTTCCATCTTAGATCATTGCCTCTCGCAAGGTAAA
ACTCAGCCTATCTACCTGTATTGGGGCGCGCGTGATGCAGCTCAGCTGTACGCACTGAATGAGTTGCAAG
AGCTTGCCAAGCAACATGCTCATTTGCAGGTTGTTCCAGTGGTCGAGCAAGCACAAGATGACTGGGCTGG
AAAAGTTGGCAATGTACTGCAAGCGATTAACAACGACTTTGCAAGTTTAGAAGCATTTGACATCTATATA
GCAGGTCGCTTTGAGATGGCTGGAGCCGCACGTGAGCAATTTACTCAAAACAAACAAGCTCGACGCGATC
GAATGTTTGCCGATGCTTACGCCTTTATTTAACGCGCAGCTATAAACAAGATACAAGACAAAGCCCAACG
CTAAATCGTTGGGCTTTTTTATGACTTTCTCTTTATAGATAGACTAGAGCAAAAGCTTAAAAAGAATAAC
TCTGTGGATAAGTTGTCATCAAACTCTGAGTAAAGTGGGATAAATAAGCCCTTGCGCGCAAATGCAGCGA
TTAAGCGCTATTTCTATAAATCTTCTCAAAAAACACTTGCCAGTGTGAAGCGGATCTCTATAATGCGCCC
TCGTTGACGCAGCAAGGGCTCACAGCCAAATCGATGCCTCAACAGGCCAGAAAAGAAAATTGAAAAAAGT
GTTTGACACGAAATCGATTCTCGCTAAAATGGCCGCCTCTTCTGAAGCAGATCGCCAAGAAGAGCGCTCT
TTAACAATATAAACCAATCAATCTGTGTGGGCACTCGTTGATGATAATCAAAAAAGATTTATCAATGAAC
TGAGTGACCATTTGAATGAGCAATCATTCAGCACAGTCAATTCAACATTACTTCGCTTTTTATTAAGCAA
AGAATGTAATCAGTATTCATTGAGCCGAAGCGAAAGCTTCACAAAACTTTTAATTGAAGAGTTTGATCAT
GGCTCAGATTGAACGCTGGCGGCAGGCCTAACACATGCAAGTCGAGCGGCAGCACAGAGGAACTTGTTCC
TTGGGTGGCGAGCGGCGGACGGGTGAGTAATGCCTGGGAAATTGCCCGGTAGAGGGGGATAACCATTGGA
AACGATGGCTAATACCGCATAACCTCGCAAGAGCAAAGCAGGGGACCTTCGGGCCTTGCGCTACCGGATA
TGCCCAGGTGGGATTAGCTAGTTGGTGAGGTAAGGGCTCACCAAGGCGACGATCCCTAGCTGGTCTGAGA
GGATGATCAGCCACACTGGAACTGAGACACGGTCCAGACTCCTACGGGAGGCAGCAGTGGGGAATATTGC
ACAATGGGCGCAAGCCTGATGCAGCCATGCCGCGTGTATGAAGAAGGCCTTCGGGTTGTAAAGTACTTTC
AGTAGGGAGGAAGGTGGTTAAGTTAATACCTTAATCATTTGACGTTACCTACAGAAGAAGCACCGGCTAA
CTCCGTGCCAGCAGCCGCGGTAATACGGAGGGTGCAAGCGTTAATCGGAATTACTGGGCGTAAAGCGCAT
GCAGGTGGTTTGTTAAGTCAGATGTGAAAGCCCTGGGCTCAACCTAGGAATCGCATTTGAAACTGACAAG
CTAGAGTACTGTAGAGGGGGGTAGAATTTCAGGTGTAGCGGTGAAATGCGTAGAGATCTGAAGGAATACC
GGTGGCGAAGGCGGCCCCCTGGACAGATACTGACACTCAGATGCGAAAGCGTGGGGAGCAAACAGGATTA
GATACCCTGGTAGTCCACGCCGTAAACGATGTCTACTTGGAGGTTGTGCCCTAGAGGCGTGGCTTTCGGA
GCTAACGCGTTAAGTAGACCGCCTGGGGAGTACGGTCGCAAGATTAAAACTCAAATGAATTGACGGGGGC
CCGCACAAGCGGTGGAGCATGTGGTTTAATTCGATGCAACGCGAAGAACCTTACCTACTCTTGACATCCA
GAGAATCTAGCGGAGACGCTGGAGTGCCTTCGGGAGCTCTGAGACAGGTGCTGCATGGCTGTCGTCAGCT
CGTGTTGTGAAATGTTGGGTTAAGTCCCGCAACGAGCGCAACCCTTATCCTTGTTTGCCAGCACGTAATG
GTGGGAACTCCAGGGAGACTGCCGGTGATAAACCGGAGGAAGGTGGGGACGACGTCAAGTCATCATGGCC
CTTACGAGTAGGGCTACACACGTGCTACAATGGCGTATACAGAGGGCAGCGATACCGCGAGGTGGAGCGA
ATCTCACAAAGTACGTCGTAGTCCGGATTGGAGTCTGCAACTCGACTCCATGAAGTCGGAATCGCTAGTA
ATCGCAAATCAGAATGTTGCGGTGAATACGTTCCCGGGCCTTGTACACACCGCCCGTCACACCATGGGAG
TGGGCTGCAAAAGAAGCAGGTAGTTTAACCTTCGGGAGGACGCTTGCCACTTTGTGGTTCATGACTGGGG
TGAAGTCGTAACAAGGTAGCGCTAGGGGAACCTGGCGCTGGATCACCTCCTTACACGATGATTATCGTGA
TGAGTGTCCACACAGATTGATTCGGTTTAGATTTGAGCATCAAGTGGGTCTGTAGCTCAGGTGGTTAGAG
CGTACGCCTGATAAGCGTAAGGTCGGTGGTTCGAGTCCACTCAGACCCACCACTAACGATGGGGTTATAG
CTCAGCTGGGAGAGCGCCTGCCTTGCACGCAGGAGGTCTGCGGTTCGATCCCGCATAACTCCACCATCTT
TAAGCGTTTTCGCTGAGAATGTTTAAAAATGGTTTTCATCAGAAAATCTTGCTCTTTAACAATTTGGAAA
GCTGACAAAACAACAATTTATTGTTGTTTGTAAAGTTCTCAATGTTTATCGAAAGATAAACACCAACAAC
ACATTCAAGTGTGCTTGGTATCGAATAAGACTTCGGTCTTGTTCAAATTTGAGTCCGGCAAAATCTGTCT
CGCACTCATGTAAATTAAACGCGAGACAACTTAGGTTGTTTAAACAGCAACCCGAAACTCCTTCGGGTTG
TATGGTTAAGTGACTAAGCGTACACGGTGGATGCCTGGGCAGTCAGAGGCGATGAAGGACGTACTAACTT
GCGATAAGCGCAGATAAGGCAGTAAGAGCCGTTTGAGTCTGCGATTTCCGAATGGGGAAACCCAACTGCA
TAAGCAGTTACTGTTAACTGAATACATAGGTTAACAGAGCAAACCGGGGGAACTGAAACATCTAAGTACC
CCGAGGAGAAGAAATCAACCGAGATTCCGGTAGTAGCGGCGAGCGAACCTGGATTAGCCCTTAAGCACTC
GGTGAAGTAGGTGAACAAGCTGGAAAGCTTGGCGATACAGGGTGATAGCCCCGTAACCGACGCTTCATCG
AGCGTGAAATCGAGTAGGGCGGGACACGTGATATCCTGTCTGAATATGGGGGGACCATCCTCCAAGGCTA
AATACTCCTGACTGACCGATAGTGAACCAGTACCGTGAGGGAAAGGCGAAAAGAACCCCTGTGAGGGGAG
TGAAATAGAACCTGAAACCGTGTACGTACAAGCAGTAGGAGCACCTTCGTGGTGTGACTGCGTACCTTTT
GTATAATGGGTCAGCGACTTATATTCAGTGGCAAGGTTAACCGTATAGGGGAGCCGTAGCGAAAGCGAGT
CTTAACTGGGCGCTCAGTCTCTGGATATAGACCCGAAACCGGGTGATCTAGCCATGGGCAGGTTGAAGGT
TGAGTAACATCAACTGGAGGACCGAACCGACTAATGTTGAAAAATTAGCGGATGACTTGTGGCTAGGGGT
GAAAGGCCAATCAAACTCGGAGATAGCTGGTTCTCCCCGAAAGCTATTTAGGTAGCGCCTCGGACGAATA
CTACTGGGGGTAGAGCACTGTTAAGGCTAGGGGGTCATCCCGACTTACCAACCCTTTGCAAACTCCGAAT
ACCAGTAAGTACTATCCGGGAGACACACGGCGGGTGCTAACGTCCGTCGTGGAGAGGGAAACAACCCAGA
CCGCCAGCTAAGGTCCCAAAGTATTGCTAAGTGGGAAACGATGTGGGAAGGCTCAGACAGCTAGGATGTT
GGCTTAGAAGCAGCCATCATTTAAAGAAAGCGTAATAGCTCACTAGTCGAGTCGGCCTGCGCGGAAGATG
TAACGGGGCTAAGCAATACACCGAAGCTGCGGCAATGTCTTTTAGACATTGGGTAGGGGAGCGTTCTGTA
AGCCGTTGAAGGTGAATCGTAAGGTTTGCTGGAGGTATCAGAAGTGCGAATGCTGACATGAGTAACGACA
AAGGGGGTGAAAAACCTCCTCGCCGGAAGACCAAGGGTTCCTGTCCAACGTTAATCGGGGCAGGGTGAGT
CGACCCCTAAGGTGAGGCCGAAAGGCGTAATCGATGGGAAACGGGTTAATATTCCCGTACTTCTGACTAT
TGCGATGGGGGGACGGAGAAGGCTAGGTGGGCCAGGCGACGGTTGTCCTGGTTCAAGTGCGTAGGCTTGA
GAGTTAGGTAAATCCGGCTCTCTCTAAGGCTGAGACACGACGTCGAGCTACTACGGTAGTGAAGTCATTG
ATGCCATGCTTCCAGGAAAAGCCTCTAAGCTTCAGATAGTCAGGAATCGTACCCCAAACCGACACAGGTG
GTCGGGTAGAGAATACCAAGGCGCTTGAGAGAACTCGGGTGAAGGAACTAGGCAAAATGGTACCGTAACT
TCGGGAGAAGGTACGCTCTTGATGGTGAAGTCCCTCGCGGATGGAGCTGACGAGAGTCGCAGATACCAGG
TGGCTGCAACTGTTTATTAAAAACACAGCACTGTGCAAAATCGCAAGATGACGTATACGGTGTGACGCCT
GCCCGGTGCCGGAAGGTTAATTGATGGGGTTAGCGCAAGCGAAGCTCTTGATCGAAGCCCCGGTAAACGG
CGGCCGTAACTATAACGGTCCTAAGGTAGCGAAATTCCTTGTCGGGTAAGTTCCGACCTGCACGAATGGC
GTAATGATGGCCACGCTGTCTCCACCCGAGACTCAGTGAAATTGAAATCGCTGTGAAGATGCAGTGTACC
CGCGGCTAGACGGAAAGACCCCGTGAACCTTTACTACAGCTTGGCACTGAACATTGAACCTACATGTGTA
GGATAGGTGGGAGGCTATGAAGACGTGACGCCAGTTGCGTTGGAGCCGTCCTTGAAATACCACCCTTGTA
TGTTTGATGTTCTAACTTAGACCCGTTATCCGGGTTGAGGACAGTGCCTGGTGGGTAGTTTGACTGGGGC
GGTCTCCTCCCAAAGAGTAACGGAGGAGCACGAAGGTGGGCTAATCACGGTTGGACATCGTGAGGTTAGT
GCAATGGCATAAGCCCGCTTAACTGCGAGAATGACGGTTCGAGCAGGTGCGAAAGCAGGTCATAGTGATC
CGGTGGTTCTGTATGGAAGGGCCATCGCTCAACGGATAAAAGGTACTCCGGGGATAACAGGCTGATACCG
CCCAAGAGTTCATATCGACGGCGGTGTTTGGCACCTCGATGTCGGCTCATCACATCCTGGGGCTGAAGTC
GGTCCCAAGGGTATGGCTGTTCGCCATTTAAAGTGGTACGCGAGCTGGGTTTAGAACGTCGTGAGACAGT
TCGGTCCCTATCTGCCGTGGGCGTTGGAAGATTGAAGGGGGCTGCTCCTAGTACGAGAGGACCGGAGTGG
ACGAACCTCTGGTGTTCGGGTTGTGTCGCCAGACGCATTGCCCGGTAGCTAAGTTCGGAATTGATAAGCG
CTGAAAGCATCTAAGCGCGAAGCGAGCCCTGAGATGAGTCTTCCCTGACAGTTTAACTGTCCTAAAGGGT
TGTTCGAGACTAGAACGTTGATAGGCAGGGTGTGTAAGCGTTGTGAGGCGTTGAGCTAACCTGTACTAAT
TGCCCGTGAGGCTTAACCATACAACACCCAAGGGGTTTTGTAGTGGACTCAAAGCTAAGCGCATAAGAAT
GTGTGTGAGAACGAAGACAGCTTTCCAGAATTGTTGGTTATCACTTTTTTTAAGAAAAAGTGAAATCAAA
AACAGAATTTGCTTGGCGACCATAGCGTTTTGGACCCACCTGATTCCATCCCGAACTCAGAAGTGAAACG
AAACAGCGTCGATGGTAGTGTGGGGTTTCCCCATGTGAGAGTAGAACATCGCCAGGCTTTTAATTTGGTC
TAACCAGACAGCGGAGCGGTAGTTCAGTCGGTTAGAATACCGGCCTGTCACGCCGGGGGTCGCGGGTTCG
AGTCCCGTCCGCTCCGCCACTTATTACGAAACCCAGTCTTAGGACTGGGTTTTTTGCTTTCTGGAAATCA
TTGAAAGCCAGAGGTAATTACTGCTTATCGCCTATCCCAGTGCTCATCCTCTATGATGTTCAATCATCCC
AAACTGTCCAACTCTTCTTACTGCTCTTTTTGTCTTTGTCTTTTTGCGTTTATCCATCGGAATTTTTCAA
TAAAGCTTCTGTCAGTGCATAGTCGTTTCGGATGGCTATATTGAGCAATAAAAAAGCCGATGCGAATGCA
TCGGCTGGTAGTGTAAGCGTTGATTATAAGATTTGTTTGAGGACACGATCGGCTTTTAGACGCATGATTC
GGCGTACTAAGCGTTGTACCTTTTCTGGGTAGTGCTCGGGTTTTTCAATTTGCTTATAAGTACAGATTAA
CTGAGTATGCTGCAGAATATTGTCAATTTCAGCTTCAAATTTGGTAGTAAGGTGATGGTAATCATCACGA
ATTAAAATTGCATTTTCGAGGTCGAGCTTCCAAGCGCGTGGATTGAGGTTATTACCTGTGATGAGCATAT
AACGTTTATCCACCCAAATTCCCTTGAGATGAAAGCTGTGATTTTCATGCTTCCAGAGGTGGATTGAGAG
CTTGCGGCTTGCAATATGAGCTTCATTGGCTTTCGCAAAGCGGCGCAGATTAAGTTCATACAAGTAAGGT
AAGCCACCGATAGTCTTGAATGGCTCTTCTGGTGCAATGTAGAAGTCATTCGCGGTTTTATCGCCAATCA
CAATATGGACTTTCACGCCACGTCGCAGTGCTTTTTTCACCTCTTTAGCGATACTCGGCGGGAAATTAAA
GTATGGCGTGCAGATAAACACTTCATCTTTAGCAGAGGCTAACAATTGGATAATGCTTTGGTTCAACCGA
TTTCTGCGTCGACCGAGTCCAACCAAGGGTGTGACAGCGACTTGACCTTCATTCACTTTCTGTTTAGCAA
ATTGGTAATTGGCTTGAGCAAGTGAAGCTCGGAATTGGCGGATATCAGACTTAATCTCTTTTGTGGTGGG
TTTGCTACCACAAGCGAGGTTATTGACAGCCGGGTGAGCCAGCATTTCTTGTTGGATAAAATGCACCATG
CTGTCGGCAAGTTCAGCATTTTCTAAGGTATGGTAGCGATCAAAACGATAGCGGCCATGAAACTGGAGAT
AGACATTATTGAGGCTCGCACCGCTGTAGATGACTTGATCATCAATAATGAAGCCTTTTAGATGCAGAAC
GCCAAAGACTTCCCGCCCTCTAACCGGTATGCCATAAACAGGAATACAGTGCTCATGTTGCTGAGCAAAG
TCACGATACATGGCTGCATTGCCTTCGGATTCTGCTGCACCGATCAAGCCACGCTGAGCACGGTGCCAGT
CAACACAAATATGTATTTCGAGTCCTGGGTTACGCTGCTTGGCGGCATAGAGTTCAGTAAGAATTTCACG
GCCAGCATCGTCATTTTCTAAATAAAGTGCAACGAGGTAGATACGTTTGCGTGCCTGACGAATCGATTCA
ACCAAATGAGTTCGAAATTCTGCAGCCGAGAGCAGTACGCCAAATTTGTCAGGATCTTGCGCAATCGCTG
GTAGTTGTTCGATTGGGTTTCTTCGAGCAATCATTGGGATGCATTACCTTGTTGTGTGCAAAATTGCGAG
CAGTGGATATTACCAAAACTGGTTAAGAAAAGGCTAGAAATGGCGACCATTCTTGACATTACTTCGCTTG
ATATTGCATCGGAATGAGATCCTTACCAGATCTCGAGTAACGCTCAAAGAGTAGATGGAGCTCGGCGGGT
AAAGCATTAGGTGCAATTTGAATAAAATGGCCTTGCTGATAGAAATGTTCGAGATGGGTATAAGCAAAAC
AAAAGGTTGCTGGATTGAGCCATTGCTTTTGGCAGTAGTCGAGCAGTTGCTTACCAATCCCTTGTTGACG
GCTCTGGGCTTCCACTGCCATGCCAGTCAGTAGGCGATATTGACCAATCATACGAAAACGTACCACGCCC
ACGATCTCACGATCCTTGAGAGCAACAATCACCTGTTCATCACTTTTGGGTTTGCTCCCTGGATAGTGGT
TTTTATAAAAACGTTTGATAAGCGGGAGCTTAATGGGGGCAAATTGCTGAAACTCTAACATTGGTCTTTC
GTGCTTGTCGGCCATCTGAGGTAGAATATGGCCAGTTTAAGTTATCCAAAGACGACCATGCAAATTCAAC
TCGGTGCGAACCTCAAACCCTACCACACCTTTGGTATTGAACAGTTAGCTGCTCAATTGGTCGTGGCGGA
ATCGATTGACGATCTTAAGGCGCTCTATTGCTCAGCTGAATGGGCTAGCCTACCTAAGCTTATTATAGGC
AAAGGCAGTAATATGCTTTTTACTTGTCACTATACAGGTATGGTAGTGGTTAACCGCCTCAATGGTATAG
AGCATCAACAAGATGATGATTACCACCGGCTTCATGTTGCAGGTGGTGAAGATTGGCCTTCACTCGTAAG
TTGGTGTGTGGAGCAGGGGATCGGCGGTTTAGAGAATCTTGCGTTGATCCCTGGCTGTGCTGGCTCTGCA
CCAATCCAAAATATTGGCGCGTATGGCGTTGAGTTTAAAGATGTTTGTGATTACGTCGAGTACTTATGCC
TAGAGACTGGCACAGTGAAGCGTTTGACGATGGAAGAGTGCCAATTTGGGTACCGTGACTCCATTTTCAA
ACATCAGCTTTATCAAAAAGCAGTTGTGACTGCGGTAGGGTTAAAATTCGCTAAAGCTTGGCAGCCGATT
ATCCAATACGGCCCACTAAAAGATTTGTCCTCGGACTGTGCTATTCATGATGTGTATCAGAGAGTTTGCG
CTACGCGAATGGAAAAACTGCCTGATCCTGCTGTGATGGGGAATGCGGGCAGTTTCTTTAAAAACCCTGT
GATCAGTCAGCAAGCCTTTGCTCGACTGCAAATTGAGCATCCCGATGTGGTGGCATATCCAGCTGAACAA
GGGGTCAAGGTAGCGGCCGGATGGTTGATTGATCAAGCGGGTTTGAAAGGTCACCAAATCGGAGGAGCGA
AAGTTCACCCTAAACAAGCTCTGGTGATCGTTAATACGGGTGATGCGAGTGCGCAAGATGTACTCATGCT
GGCGGCTGATATTCAGCAGCGCGTGTTCAACTGCTATGGCATTGAACTTGAACATGAAGTGCGATTTATT
GGCGAAAGTGAAGAAACCAATTTAAAGCAATGGATGAGTGAACAAGCATGAAAGAGCACAGCGCTAAACT
AGCCATACTCAAACAATTAGCCGATGGCGATTTTCACTCTGGTGAAGTGTTGGGTGCTCAGCTGGGGATC
TCGCGAGCAGCCATCAGTAAGCATATTCAGGGCATCCGCGACTGGGGTGTGGATGTGTTTCGTGTACAGG
GTAAAGGGTATCAACTTGCTCAAGCGATGACGTTGCTCGATCAATCGGTAATCCAATCGCAAGTGAATAA
TCCTGTCGAGCTGCATCCGATTATTGGCTCGACCAATCAATATCTGCTCGATCATGTCGAGACGCTGGTA
TCGGGAACGGTCTGTTTAGCAGAATATCAAGCCAGTGGTCGTGGTCGGCGTGGTCGGCATTGGGTTTCTC
CATTTGGCGCTAATCTTTATCTCTCGATCTATTGGCGTTTAGATGCCGGTATGGCAGCCGCGATGGGGCT
GAGTTTAGTCGTGGGTGTGGCCATTGTTGAAGCGCTGGAAGCCATGGGAGTGGATGGCGTTAAACTAAAA
TGGCCAAACGATCTCTATTATCAAGATAAAAAGTTGGCGGGCATTTTAGTCGAAATGTCTGGTCAAGCTG
GTGCGGCAGCACATTTAGTGATCGGCATGGGGATCAACCTTGCTATGCGCGATAACGAGGGCAATATCGA
TCAGCCTTGGATAAGTCTTGCAGAAGTGACTGGCCAAAGCCGGATTGATCGTAATGCTTTAGCGATTAAT
CTGATTGCTGCGCTAGATCGCACCTTACGCCAGTATGAAATTTCAGGTATGCAAAACTTTGTTGAGCGTT
GGAATCGTTGGGATAACTTCATCGGTCGTCCAGTTAAACTGCTGATGGGGGCGAATGAGGTGCGCGGTAT
TGAGCGCGGGATTGATGAACACGGCGGCGTATTATTAGAAACCGAAGAGGGGTTGAAAAGTTTTATTGGC
GGTGAGATATCCCTACGTAAAAACGACTAGAGCAGAATTAAAGCCAAATAAAGAGGCGTCAGCCTCTTTT
TCTTGAGCACTATTTACGGAGCAGGACTTCTTCTACCGTATGGTTAAGCCCTTTGCGTAAAATCAAATGT
GCACGACCTTTGGTCGGCAAGATATTCTCAACCAGATTTTTACCGTTGATGGTTTCCCAAATGGAACGCG
CTTTCTGTTCAGCTTGGGCTTCAGTGAGTGCAGTGTAGTGGCTGAAATAGGAGCCGGGCTTTTTAAATGC
ACCCTGGCGAAATTTCATAAAGCGCTCGATATACCACTTTTCTATCAGTTGACTATCGGCATCGACATAA
ATCGAAAAATCCAGGAAATCAGAGATAAATACGCGGTGTGGGTCATGAGGGTAGTCCATACCACTTTGCA
GTACATTTAAGCCTTCAATGATCAGCACATCCGGGCGGTCGACCACTTTCATTTCATCGGTAATATCATA
AGTGAGATGTGAATAAACGGGGGCGGTTACATTGGGCTGGCCAGCTTTAACCTCAGAAACAAATTCCACC
AAACGGCGAATATCATAAGATTCAGGAAAGCCCTTCTTATGCATAATGCCACGTTCAGTCAGTACCTTAT
TGGGGTATAAAAAGCCGTCTGTGGTGATCAGTTCGACCTTCGGATGATTCTCCCAACGTGATAAGAGAGC
TTTCAGTAAGCGAGCCGTTGTACTTTTACCGACGGCAACGCTGCCCGCTATGCCAATCACAAAAGGGGGT
GCTGATTCGGTATTACCCAAAAACTGATGCAACACACCATTACGACTTTGACGCGCAGCCACATACAAAT
TCAGTAGACGAGCGAGGGGAAGATAGATTTCAACCGCTTCGGTCATCGATAAATGGTCATTGATGCCCTG
TAACTCTTTTAGATCGCTTTCAGAGAGCGTCATAGGTACTGAATTGCGCAATTGGGCCCAGTGTTGGCGA
TCAAAGGTTAAATAAGGGCTCATAATCGGTTCAATCATGCGGTTGAGAATAAGGAAAGCGAAAATACAAT
AAGCACAAGATAAAACAAAATAGAAAGATGCGAGAATTAGCGATTGCGCTCTAATTTGACTGAAAAAACA
ACGAACAAGCAAAATCCTTTGAAAATTGAGTTTTTTTTCAAGATAAGGGTTGCAACCCCCAAGATCATTC
ACTAGAATGCGCACCACTTATGCCGACTTAGCTCAGTAGGTAGAGCAACTGACTTGTAATCAGTAGGTCA
CCAGTTCGATTCCGGTAGTCGGCACCATTTTCTCCACTAGCAGTGAAAATGGTCAAAAATTTGGAGGGGT
TCCCGAGTGGCCAAAGGGAGCAGACTGTAAATCTGCCGGCTCCGCCTTCGATGGTTCGAATCCGTCCCCC
TCCACCATATTCTTAAGGAAATAGCTCTCAGAGTTACGTGTTGCGGGCATCGTATAATGGCTATTACCTC
AGCCTTCCAAGCTGATGATGCGGGTTCGATTCCCGCTGCCCGCTCCACTCATTTTAGAGTGCTGATATAG
CTCAGATGGTAGAGCGCATCCTTGGTAAGGATGAGGTCGGCAGTTCGATTCTGCCTATCAGCACCAGCTC
TAAGCCTCTAAGCAAAGTTTTCCTTTTGATATATACTTTACTACCGATATTTTTTGGTTGCGTGGTCATC
TCAAAAGCCACCTAAATCCGTACCTAGAGGGACAACTCATGTCTAAAGAGAAATTTGAACGTACGAAACC
GCACGTAAACGTTGGTACTATCGGCCACGTTGACCACGGTAAAACAACTCTAACTGCAGCTATCTGTACT
GTACTTGCAAAAGTATACGGCGGTAAAGCTCGTGACTTCGCGTCAATCGACAACGCACCAGAAGAGCGTG
AGCGTGGTATTACAATCAATACTTCTCACGTAGAGTACGATACTCCAAACCGTCACTACGCACACGTAGA
CTGTCCAGGACACGCGGATTATGTTAAGAACATGATCACCGGTGCAGCACAGATGGACGGCGGTATCCTA
GTTGTAGCGGCAACTGACGGTCCAATGCCACAAACTCGTGAGCACATCCTGCTGGGTCGCCAAGTAGGTA
TTCCTTACATCATCGTATTCATGAACAAGTGTGACATGGTTGACGATGAAGAGCTTCTAGAGCTGGTAGA
GATGGAAGTTCGTGAGCTGCTGTCTGAGTACGATTTCCCAGGTGATGACCTGCCAGTAATCCAAGGTTCA
GCACTAGGCGCGCTAAACGGCGAAGCACAGTGGGAAGCGAAGATTGTTGAGCTAGCAGAAGCACTGGATA
CTTATATTCCAGAGCCAGAGCGTGCAGTAGACATGGCATTCCTGATGCCAATCGAAGACGTATTCTCAAT
CCAAGGTCGTGGTACAGTAGTAACTGGCCGTATCGAGCGCGGCATCCTGAAAGTGGGTGACGAAGTAGCG
ATCGTTGGTATCAAAGAGACAGTAAAAACGACCTGTACAGGTGTAGAGATGTTCCGTAAGCTGCTTGACG
AAGGTCGTGCAGGTGAGAACGTAGGTGCACTACTACGTGGTACTAAGCGTGAAGAAGTAGAGCGTGGTCA
AGTACTGGCGAAGCCAGGTTCAATCACACCACACACTAAGTTCGAATCAGAAGTATACGTACTGTCAAAA
GATGAAGGTGGCCGTCATACTCCATTCTTCAAAGGTTACCGTCCACAGTTCTACTTCCGTACAACTGACG
TAACAGGCAGCATCGAGCTACCAGAGGGCGTAGAAATGGTAATGCCAGGCGACAACGTGAAGATGGTTGT
AGACCTGATTGCACCAATCGCGATGGACGAAGGTCTACGCTTCGCTATCCGTGAAGGTGGCCGTACTGTA
GGTGCTGGTGTTGTAGCTAAGATCATCGCTTAATTATTTGACTAAGCACTACTAAAAAGGGCATCATTTG
ATGCCCTTTTTCTGCGCTGCGCAATAATGTGTCGATTTCTTGATCAAACGCAGCCAAAATTTGGGGTTGA
GAGAGTATTTTCTCGCTCTTTAGTATGGAATCAGCGCATTGCGTTGACCGAATGGATTTGCCCTGCAACA
GCGGGGTCGTTGTCGTCTAGAAGTCAGATATGTGACAGGTTGGTTTATGAAAGCAAACAACGCTGAAGCT
CCTGATAGCTCAAATGCAGCAGACACTCTAAAGTGGGTAGCCACTTTTGTTCTGCTGGTTGCCGCTGTTG
TGGGTAATTACCTGTATGGTGAACTGTCTGTGGTGGCTCGCGCCGCAGGTGTAATTGTGTTGATTGCTGC
AGCACTTGGTGTTGCTGCGACAACAACAAAAGGCAAAGAAGCGATCGTTTTTGCTCGCGAATCTCGCATG
GAAGTTCGCAAAGTAGTTTGGCCAACACGCCAAGAAACTATGCAAACCACGCTGATCGTTTTAGCAGTAA
GTATTGTAATGGCTCTGGCGCTTTGGGGTATTGACGGCATTATGGTTCGTCTAGTGGCCTTTGCGACCGG
AGTATAGTAGAGGGTTTAATACATGAGTGAAGCTCCCAAAAAACGCTGGTATGTAGTTCAAGCCTTCTCG
GGATTTGAAGGACGTGTTGCTCAGTCACTTCGTGAACATATCAAAATGCACGGTATGGAAGAGCTGTTTG
GTGAAGTGTTAGTACCAACAGAAGAAGTGGTAGAAATGCGCGCTGGCCAACGCCGCAAAAGTGAACGTAA
ATTCTTCCCAGGTTATGTGCTAGTGCAGATGATCATGAATGATGAATCTTGGCACTTGGTACGTAGCGTA
CCTCGCGTGATGGGATTCATCGGTGGTACATCAGATCGCCCAGCTCCTATCACAGATAAGGAAGCGGATG
CGATTCTGAATCGTCTTGAGAAAGCCAGCGAAGCACCACGTCCTAAAACCATGTTTGAAGCAGGTGAAGT
CGTGCGTGTTAACGACGGTCCATTTGCTGACTTCAACGGTACCGTTGAAGAGGTGGATTACGAGAAAAGC
CGCTTGAAAGTGTCGGTTTCGATCTTTGGTCGTGCAACACCTGTTGAACTCGAATTTGGTCAAGTGGAAA
AGCTTGATTAAAAAAGCATCTCTTTAGGCTTGTCTGGGGCGTGGATTATGACTATAATTTCGCGCCTTTT
TACAGGTTCTTTATGAAAACCGGGGAGCTGATCAATCGATTAGCGTTTGCACCCATAATCTAGGAAATAT
CATGGCTAAGAAAGTTGAAGCTTATGTAAAGCTGCAAGTTGCAGCTGGCATGGCAAACCCAAGTCCACCA
GTTGGTCCTGCTCTAGGTCAACGCGGTGTTAACATCATGGAATTCTGTAAAGCGTTCAACGCACGTACAG
AATCTCTAGAGAAAGGTCTACCAATCCCAGTAGTTATTACTGTGTACAGCGACCGTTCTTTCACGTTCGA
AACTAAGACTCCACCAGCATCTGTTCTTCTGAAGAAAGCAGCTGGCATCAAGTCTGGTTCTGCACGTCCT
AACACTGCTAAAGTGGGCACAATCACTGACGCTCAAATCCAAGAAATCGCTGCGACTAAAGCAGCTGACA
TGACTGGTGCTGATATCGAAGCGATGAAGCGTTCTATCGCAGGTACTGCTCGCTCAATGGGCCTAGTGGT
TGAGGGTTAATACAATGGCAAAACTAACTAAGCGTATGCGTACTATCCGCGCAAAAGTGGATGTAACTAA
AGAGTACGACATCAACGAAGCTGTTGCTCTGCTGAAAGAGATGGCAACTGCGAAGTTCGTTGAATCAGTT
GACGTTGCTGTTAACCTGGGTATCGATGCTCGTAAATCTGACCAAAACGTTCGTGGCGCTACTGTACTGC
CACACGGTACTGGCCGTGACATCCGCGTAGCGGTATTCACTCAAGGTGCTAACGCTGAAGCAGCTAAAGC
AGCTGGTGCAGAACTGGTTGGTATGGAAGATCTGGCTGATCTCGTGAAAAAAGGCGAAATGAACTTCGAC
GTAGTTATCGCATCTCCAGATGCAATGCGCGTTGTTGGTCAACTAGGTACTATCCTAGGCCCACGTGGTC
TGATGCCAAACCCGAAAGTTGGTACTGTAACTCCTAACGTTGCTGAAGCGGTTAAGAACGCGAAAGCAGG
TCAGGTTCGTTACCGTAACGACAAGAACGGTATCATCCATACCACTATCGGTAAGGTGACGTTCGAAGCA
GACCAACTGAAAGAGAACTTAGAAGCTCTGCTGGTTGCTCTGAAGAAAGCAAAACCATCTTCTGCGAAAG
GCGTTTTCGTGAAGAAGGTAAGCATCTCTACTACTATGGGTGCTGGCGTTGCTGTCGATCAGAATACTCT
GAGCGCACAAGTTTAATGCATTTGCTTAGGCGCAGAATTTGTGTATAATTCTGCGCCTAATATTTGTGGT
TGGGGCTGAACTTTTACCTCGTGGTGAAAACCCAGTCTCCGTCCAAGACCGTAGGCGTTATCCTCGGATA
ACTTAATAAAACCTACGTAGATGGTGCCCGAACTGACAGAAAGATCTACTTTTTAAGTTACCTTTCTTCT
GGGACTGCACCAAAAAAGCTCTCACTGTTGTTGATAATAGTGAGCGGTGTAACGACAACCAGGAGTTAAT
CCAAGATGGCTTTAAATCTTCAAGACAAAAAAGCAATTGTTGCTGAAGTCAACGAAGCGGCCAGTGGTGC
ACTTTCTGCAGTTGTTGCTGACTCTCGTGGTGTTCAAGTTGCTGCGATGACTAATCTGCGTAAACAAGCT
CGTGAAGCGGGCGTTTACCTGAAAGTTGTTCGTAACACACTGGCACGTCGCGCAGTAGAAGGCACAGCTT
ACGAATGTCTGAAAGACGTATTCGTAGGCCCTACTTTGATCGGCTTCTCTAACGAGCACCCAGGTGCTGC
AGCGCGTCTTTTCAAAGACTTCGCTAAAGAGAACAAAGCATTCGAGATCAAAGCAGCTGCATTTGAAGGT
GTACTGACTGACCCTGAAGTACTAGCGACACTACCAACTTACGACGAAGCGATTGCACGCCTGATGATGT
GCATGAAAGAAGCTTCTGCTGGCAAGCTGGTTCGTACAATCGCTGCTGTCCGCGATCAAAAAGAAGCTGC
ATAAGCAAAATCGCTTTTGCTTTTTACTGGTTGCTAAATAAACTTATTGTTGACTTAAAAGAGAATTGTT
ATGTCTATTACTAACGAGCAAATCCTAGACGCTATTGCAGAAATGTCTGTAATGCAAGTTGTTGAACTGA
TCTCTGCTATGGAAGAGAAGTTCGGTGTTTCTGCTGCTGCTGCAGTTGTTTCTGGTCCAGCTGCTGCTGC
TGCAGTTGAAGAGCAAACTGAATTCAACGTAATTCTGGCTGCTGCTGGCGCGAACAAAGTTGCTGTTATC
AAAGCAGTACGTGGCGCAACTGGCCTAGGTCTGAAAGAAGCTAAAGCTCTTGTAGACGGCGCTCCAGCAT
CTGTTAAAGAAGCTGTATCTAAAGAAGAAGCAGAAGCACTGAAGAAAGAGCTTGAAGAAGCTGGTGCAAC
TGTTGAAGTTAAGTAATTCCTACTTAATTTCTTAGCCGAAAGGCTAATGGCTGGTGGTTTAATAACCACC
GGCCTTTTTGCGCTGTAGGGTATGGACGAATTTTCCCGCTGTTTAAGCGTTCCATATTCATGCAAATGAG
TTCATTTCAACGCAATGAATTCACACTACAGTAAACAGCGATTAGTCACTGTCCTCACCCTTTTTAACCT
GAAAGGTGGACAGTTTGGGTCACTTATCAGCGAGCTGAGGAACCCCATGGTTTACTCTTATACCGAGAAA
AAGCGCATCCGTAAGGACTTTGGTACTCGTCCACAAGTGTTGGACATTCCATACCTGCTATCGATCCAGC
TCGATTCGTTCGAAAAGTTCATCGAACAGGATCCTGAAGGACAATACGGTCTTGAAGCCGCTTTTCGTTC
TGTATTTCCAATTCAGAGCTATAACGGCAATTCAGAGCTGCAATACGTTAGCTACCGTCTTGGTGAGCCA
GTTTTTGACGTTAAAGAATGTCAAATCCGTGGTGTAACTTATTCAAAACCGCTACGCGTGAAATTACGCT
TAGTGATCTTTGATAAAGACGCGCCAGCAGGTACTGTCAAAGATATTAAAGAACAAGAAGTCTACATGGG
CGAAATTCCGCTCATGACAGAAAATGGTACCTTCGTAATCAATGGTACTGAGAGGGTTATCGTATCCCAG
CTGCACCGAAGCCCAGGCGTGTTCTTCGACAGCGATAAGGGTAAGACCCACTCTTCAGGTAAAGTTCTGT
ATAACGCACGTATCATTCCGTACCGTGGTTCATGGCTCGATTTTGAGTTCGATCCAAAAGACAACCTGTA
CGTACGTATTGACCGTCGTCGTAAGCTGCCTGCATCGATCATCCTGCGTGTACTAGGTAAAACTAGCGCC
GAGATCCTGGACATCTTCTTCGAAAAAGTGAATTTCGAAGTGAAAGATCAAACTCTAATGATGGAGTTGG
TTCCAGAGCGTCTGCGTGGTGAAACTGCGACCTTCGATATCGAAGCGGATGGCAAGGTTTACGTAGAGAA
AGGCCGTCGTGTGACTGCACGTCACATCCGTCAACTTGAAAAAGATGGCGTGAACTTTATTGAAGTTCCG
GTTGAGTACATCGTAGGTAAAGTATCTGCGAAAGATTACGTGAATGAAGCGACTGGCGAACTGATCATTA
CCGCGAACCAGGAAATCAGCCTGGAAGCGCTAGCGAACCTGTCTCAAGCCGGTTACAAAAAGCTAGAAGT
TCTATTTACCAATGATCTGGACCACGGTCCGTTCATGTCAGAAACCCTGCGTGTTGATAGCACGACAGAT
CGCATCTCTGCACTGGTAGAAATCTACCGCATGATGCGCCCTGGCGAGCCACCAACGAAAGAAGCCGCGG
AATCGCTGTTTGAAAGTCTATTCTTCTCTGCAGAGCGTTACGATCTGTCGACTGTTGGCCGTATGAAGTT
CAACAGCTCAATCGGTCGTGAAGATGCGGAAGAGCAAGGCACGCTGGACGAAGTTGACATCATCGAAGTG
ATGAAAAAGCTGATCTCGATTCGTAACGGTAAAGGCGAAGTGGACGATATCGACCACCTTGGCAACCGTC
GTATCCGTAGTGTCGGCGAAATGGCAGAGAACCAATTCCGTGTTGGTCTGGTACGTGTTGAACGCGCAGT
GAAAGAACGCCTAAGCTTGGGCGATCTGGACAACGTGATGCCACAAGACCTGATCAACGCGAAACCAATT
TCTGCTGCTGTAAAAGAATTCTTTGGTTCTTCTCAGCTGTCTCAGTTTATGGATCAGAACAACCCGTTGT
CAGAAGTGACGCATAAGCGTCGTATTTCTGCATTGGGCCCTGGCGGTCTGACTCGTGAGCGTGCTGGCTT
CGAAGTACGTGACGTACACGTAACGCACTACGGTCGTCTATGTCCTATCGAAACACCTGAAGGTCCAAAC
ATCGGTTTGATCAACTCGCTGTCTGCGTTTGCACGCTGCAACGAGTACGGTTTCCTAGAAACCCCTTACC
GTCGCGTAGTCAACGGTGTTGTGACTGACGAAGTGGATTACCTCTCTGCGATTGAAGAAGGTCAATTCGT
TATCGCTCAGGCGAACGCTAAGCTGACAGAAGAAGGCGGTTTTGCTGATGAACTGGTTACCGCACGTCAA
AAAGGCGAGTCAGGTCTTCACCCACGTGAACACGTTGACTACATGGACGTTGCGACAAACCAAGTTGTAT
CGATCGCGGCATCCTTGATCCCGTTCCTAGAACACGACGATGCGAACCGTGCTTTGATGGGTGCGAACAT
GCAACGTCAGGCGGTTCCAACTCTGCGTTCAGAGAAACCACTGGTTGGTACGGGTATCGAGCGTAACGTC
GCGGTTGACTCTGGTGTAACAGCGGTGGCGAAACGTGGCGGTGTTATCCAGTCAGTTGACGCTTCTCGTA
TCGTAGTCAAAGTGAACGAAGAAGAGTTGATCCCTGGCGAAGCGGGTATCGACATCTACAACCTGACTAA
GTACACCCGTTCGAACCAGAATACTTGTATCAACCAGCGTCCATGTGTGATGCCGGGTGAACCTGTAGCT
CGTGGCGATGTACTGGCAGACGGTCCTTCCACTGACCTTGGCGAACTGGCTCTTGGCCAAAACATGCGTA
TCGCATTCATGCCTTGGAACGGTTACAACTTCGAAGACTCGATCTTAGTGTCTGAGCGCGTAGTTCAAGA
TGACCGCTTTACCACTATCCACATCCAAGAGCTTTCTTGTGTGGCGCGTGATACTAAGCTGGGCGCAGAA
GAGATCACGGCTGACATCCCTAACGTGGGTGAAGCGGCTCTGTCTAAGCTTGACGAATCTGGCATCGTGT
ACATCGGTGCAGAAGTGAAAGGCGGCGACATTCTGGTTGGTAAAGTGACACCAAAAGGTGAAACTCAACT
GACTCCAGAAGAGAAACTGCTGCGTGCGATCTTCGGTGAGAAAGCCTCAGACGTGAAAGATACGTCTCTG
CGTGTACCGAACTCAGTAGCAGGTACGGTTATCGACGTACAAGTCTTTACTCGCGATGGCGTAGAGAAAG
ACAAGCGTGCGCTTGAAATCGAACAGATGCAGCTGAAAGAAGCGAAGAAAGACCTGACTGAAGAGTTCCA
AATTCTGGAAGGCGGTCTTCTGGCGCGTGTTCGTTCTGTACTGCTGGCGGGTGGTTACACTGAAGCGAAA
CTGAGTTCAATCGAACGTAAGAAATGGTTAGAGCAGACGCTTGAAAATGAAGAGCTGCAAAACCAGCTAG
AGCAACTGGCAGAACAGTACGATGAACTGAAAGCAGACTTCGATAAGAAGTTTGAAGCGAAGCGTCGTAA
GATCACCCAAGGTGATGATCTGGCTCCTGGCGTACTGAAGATTGTTAAGGTTTACCTAGCAGTGAAACGT
CGCATCCAGCCGGGTGATAAGATGGCGGGTCGTCACGGTAACAAGGGTGTTATTTCTAAGATCAACCCTG
TTGAAGACATGCCATACGATGAAAACGGTCAGCCGGTTGACATCGTACTGAACCCACTGGGCGTACCATC
ACGTATGAACATCGGTCAGATCCTAGAAGTTCACTTGGGTCTGGCGGCGAAAGGTATCGGTGACAAGATC
AACCAAATGATCAAGGAACAACAAGAGCTGGCGAAGCTGCGTGAGTTCCTGCAGAAGGTTTATGATCTAG
GCGATACTCGCCAACGTGTTGATATCTCAGAACTCAGTGATGAAGATGTTCGTACACTGGCGCATAACCT
GCGTGCTGGTCTACCGGTCGCAACGCCAGTCTTCGATGGTGCTCCTGAATCGTCTATCAAAGCTATGTTG
GAACTGGCGGATCTGCCAGCTTCAGGTCAGTTGACTCTGTTCGATGGCCGCACGGGTGACGCATTTGAGC
GTCCTGTTACCGTGGGTTACATGTACATGCTGAAACTGAACCACTTGGTTGACGACAAGATGCACGCTCG
TTCTACAGGCTCTTACAGTCTGGTTACTCAGCAACCTCTGGGTGGTAAAGCTCAGTTCGGTGGTCAGCGC
TTCGGTGAGATGGAAGTGTGGGCACTGGAAGCATACGGTGCTGCGTATACCCTGCAAGAGATGTTGACCG
TTAAATCGGACGACGTGAACGGCCGTACTAAGATGTATAAGAACATCGTAGATGGCAATCACGCGATGGA
ACCTGGTATGCCAGAATCGTTCAACGTACTGTTGAAAGAGATTCGCTCGCTGGGTATCAACATCGAGCTA
GAAGACGAATAATAAACCCTAAGGTTTCCCCGCAAGGGGAAGCCTACCGGTTTCGGTAGGAAGGTGCTCG
TTGCCAATCGCAGCGAGTTCCTTTTAACTCCTTACAGGAGCTGAATGTGAAAGACTTATTAAACTTTCTA
AAAGCACAGCATAAGACCGAAGAATTTGATGCGATCAAAATCGGTCTGGCTTCACCAGACATGATCCGTT
CATGGTCTTTTGGTGAAGTGAAAAAACCTGAAACCATCAACTATCGTACGTTCAAGCCTGAGCGTGATGG
TCTGTTCTGTGCGCGTATTTTTGGCCCGGTAAAAGACTACGAATGTCTTTGTGGCAAATATAAGCGTCTG
AAACACCGTGGTGTGATTTGTGAGAAGTGTGGCGTTGAAGTCACCCAAACTAAAGTTCGTCGTGACCGTA
[truncated: 3,794,588 more chars]
