# Supplementary material for: Chromosome assembly of large and complex genomes using multiple references
Source: Genome Res. 2018 Nov;28(11):1720–32. doi: 10.1101/gr.236273.118 (PMC6211643; doi:10.1101/gr.236273.118)
Supplement: Supplemental Material [file supp_gr.236273.118_Supplemental_Code.zip › Ragout-2.1.1/lib/networkx/exception.py]

# -*- coding: utf-8 -*-
"""
**********
Exceptions
**********

Base exceptions and errors for NetworkX.

"""
__author__ = """Aric Hagberg (hagberg@lanl.gov)\nPieter Swart (swart@lanl.gov)\nDan Schult(dschult@colgate.edu)\nLoïc Séguin-C. <loicseguin@gmail.com>"""
#    Copyright (C) 2004-2011 by
#    Aric Hagberg <hagberg@lanl.gov>
#    Dan Schult <dschult@colgate.edu>
#    Pieter Swart <swart@lanl.gov>
#    All rights reserved.
#    BSD license.
#

# Exception handling

# the root of all Exceptions
class NetworkXException(Exception):
    """Base class for exceptions in NetworkX."""

class NetworkXError(NetworkXException):
    """Exception for a serious error in NetworkX"""

class NetworkXPointlessConcept(NetworkXException):
    """Harary, F. and Read, R. "Is the Null Graph a Pointless Concept?"
In Graphs and Combinatorics Conference, George Washington University.
New York: Springer-Verlag, 1973.
"""

class NetworkXAlgorithmError(NetworkXException):
    """Exception for unexpected termination of algorithms."""

class NetworkXUnfeasible(NetworkXAlgorithmError):
    """Exception raised by algorithms trying to solve a problem
    instance that has no feasible solution."""

class NetworkXNoPath(NetworkXUnfeasible):
    """Exception for algorithms that should return a path when running
    on graphs where such a path does not exist."""

class NetworkXUnbounded(NetworkXAlgorithmError):
    """Exception raised by algorithms trying to solve a maximization
    or a minimization problem instance that is unbounded."""

class NetworkXNotImplemented(NetworkXException):
    """Exception raised by algorithms not implemented for a type of graph."""
