# Supplementary material for: Chromosome assembly of large and complex genomes using multiple references
Source: Genome Res. 2018 Nov;28(11):1720–32. doi: 10.1101/gr.236273.118 (PMC6211643; doi:10.1101/gr.236273.118)
Supplement: Supplemental Material [file supp_gr.236273.118_Supplemental_Code.zip › Ragout-2.1.1/lib/networkx/version.py]

"""
Version information for NetworkX, created during installation.

Do not add this file to the repository.

"""

import datetime

version = '1.8'
date = 'Sun Jul 28 16:57:14 2013'

# Was NetworkX built from a development version? If so, remember that the major
# and minor versions reference the "target" (rather than "current") release.
dev = False

# Format: (name, major, min, revision)
version_info = ('networkx', '1', '8', None)

# Format: a 'datetime.datetime' instance
date_info = datetime.datetime(2013, 7, 28, 16, 57, 14, 529707)

# Format: (vcs, vcs_tuple)
vcs_info = (None, (None, None))
