# Supplementary material for: Chromosome assembly of large and complex genomes using multiple references
Source: Genome Res. 2018 Nov;28(11):1720–32. doi: 10.1101/gr.236273.118 (PMC6211643; doi:10.1101/gr.236273.118)
Supplement: Supplemental Material [file supp_gr.236273.118_Supplemental_Code.zip › Ragout-2.1.1/lib/networkx/algorithms/cluster.py]

# -*- coding: utf-8 -*-
"""Algorithms to characterize the number of triangles in a graph."""
from itertools import combinations
import networkx as nx
from networkx import NetworkXError
__author__ = """\n""".join(['Aric Hagberg <aric.hagberg@gmail.com>',
                            'Dan Schult (dschult@colgate.edu)',
                            'Pieter Swart (swart@lanl.gov)',
                            'Jordi Torrents <jtorrents@milnou.net>'])
#    Copyright (C) 2004-2011 by 
#    Aric Hagberg <hagberg@lanl.gov>
#    Dan Schult <dschult@colgate.edu>
#    Pieter Swart <swart@lanl.gov>
#    All rights reserved.
#    BSD license.
__all__= ['triangles', 'average_clustering', 'clustering', 'transitivity',
          'square_clustering']

def triangles(G, nodes=None):
    """Compute the number of triangles.

    Finds the number of triangles that include a node as one vertex.

    Parameters
    ----------
    G : graph
       A networkx graph
    nodes : container of nodes, optional (default= all nodes in G)
       Compute triangles for nodes in this container. 

    Returns
    -------
    out : dictionary
       Number of triangles keyed by node label.
    
    Examples
    --------
    >>> G=nx.complete_graph(5)
    >>> print(nx.triangles(G,0))
    6
    >>> print(nx.triangles(G))
    {0: 6, 1: 6, 2: 6, 3: 6, 4: 6}
    >>> print(list(nx.triangles(G,(0,1)).values()))
    [6, 6]

    Notes
    -----
    When computing triangles for the entire graph each triangle is counted 
    three times, once at each node.  Self loops are ignored.

    """
    if G.is_directed():
        raise NetworkXError("triangles() is not defined for directed graphs.")
    if nodes in G: 
        # return single value
        return next(_triangles_and_degree_iter(G,nodes))[2] // 2
    return dict( (v,t // 2) for v,d,t in _triangles_and_degree_iter(G,nodes))

def _triangles_and_degree_iter(G,nodes=None):
    """ Return an iterator of (node, degree, triangles).  

    This double counts triangles so you may want to divide by 2.
    See degree() and triangles() for definitions and details.

    """
    if G.is_multigraph():
        raise NetworkXError("Not defined for multigraphs.")

    if nodes is None:
        nodes_nbrs = G.adj.items()
    else:
        nodes_nbrs= ( (n,G[n]) for n in G.nbunch_iter(nodes) )

    for v,v_nbrs in nodes_nbrs:
        vs=set(v_nbrs)-set([v])
        ntriangles=0
        for w in vs:
            ws=set(G[w])-set([w])
            ntriangles+=len(vs.intersection(ws))
        yield (v,len(vs),ntriangles)


def _weighted_triangles_and_degree_iter(G, nodes=None, weight='weight'):
    """ Return an iterator of (node, degree, weighted_triangles).  
    
    Used for weighted clustering.

    """
    if G.is_multigraph():
        raise NetworkXError("Not defined for multigraphs.")

    if weight is None or G.edges()==[]:
        max_weight=1.0
    else:
        max_weight=float(max(d.get(weight,1.0) 
                             for u,v,d in G.edges(data=True)))
    if nodes is None:
        nodes_nbrs = G.adj.items()
    else:
        nodes_nbrs= ( (n,G[n]) for n in G.nbunch_iter(nodes) )

    for i,nbrs in nodes_nbrs:
        inbrs=set(nbrs)-set([i])
        weighted_triangles=0.0
        seen=set()
        for j in inbrs:
            wij=G[i][j].get(weight,1.0)/max_weight
            seen.add(j)
            jnbrs=set(G[j])-seen # this keeps from double counting
            for k in inbrs&jnbrs:
                wjk=G[j][k].get(weight,1.0)/max_weight
                wki=G[i][k].get(weight,1.0)/max_weight
                weighted_triangles+=(wij*wjk*wki)**(1.0/3.0)
        yield (i,len(inbrs),weighted_triangles*2)


def average_clustering(G, nodes=None, weight=None, count_zeros=True):
    r"""Compute the average clustering coefficient for the graph G.

    The clustering coefficient for the graph is the average, 

    .. math::

       C = \frac{1}{n}\sum_{v \in G} c_v,
       
    where `n` is the number of nodes in `G`.

    Parameters
    ----------
    G : graph

    nodes : container of nodes, optional (default=all nodes in G)
       Compute average clustering for nodes in this container. 

    weight : string or None, optional (default=None)
       The edge attribute that holds the numerical value used as a weight.
       If None, then each edge has weight 1.

    count_zeros : bool (default=False)       
       If False include only the nodes with nonzero clustering in the average.

    Returns
    -------
    avg : float
       Average clustering
    
    Examples
    --------
    >>> G=nx.complete_graph(5)
    >>> print(nx.average_clustering(G))
    1.0

    Notes
    -----
    This is a space saving routine; it might be faster
    to use the clustering function to get a list and then take the average.

    Self loops are ignored.

    References
    ----------
    .. [1] Generalizations of the clustering coefficient to weighted 
       complex networks by J. Saramäki, M. Kivelä, J.-P. Onnela, 
       K. Kaski, and J. Kertész, Physical Review E, 75 027105 (2007).  
       http://jponnela.com/web_documents/a9.pdf
    .. [2] Marcus Kaiser,  Mean clustering coefficients: the role of isolated 
       nodes and leafs on clustering measures for small-world networks.
       http://arxiv.org/abs/0802.2512
    """
    c=clustering(G,nodes,weight=weight).values()
    if not count_zeros:
        c = [v for v in c if v > 0]
    return sum(c)/float(len(c))

def clustering(G, nodes=None, weight=None):
    r"""Compute the clustering coefficient for nodes.

    For unweighted graphs, the clustering of a node `u`
    is the fraction of possible triangles through that node that exist,

    .. math::

      c_u = \frac{2 T(u)}{deg(u)(deg(u)-1)},

    where `T(u)` is the number of triangles through node `u` and
    `deg(u)` is the degree of `u`.

    For weighted graphs, the clustering is defined
    as the geometric average of the subgraph edge weights [1]_,

    .. math::

       c_u = \frac{1}{deg(u)(deg(u)-1))}
            \sum_{uv} (\hat{w}_{uv} \hat{w}_{uw} \hat{w}_{vw})^{1/3}.
      
    The edge weights `\hat{w}_{uv}` are normalized by the maximum weight in the
    network `\hat{w}_{uv} = w_{uv}/\max(w)`.

    The value of `c_u` is assigned to 0 if `deg(u) < 2`.

    Parameters
    ----------
    G : graph

    nodes : container of nodes, optional (default=all nodes in G)
       Compute clustering for nodes in this container. 

    weight : string or None, optional (default=None)
       The edge attribute that holds the numerical value used as a weight.
       If None, then each edge has weight 1.

    Returns
    -------
    out : float, or dictionary
       Clustering coefficient at specified nodes

    Examples
    --------
    >>> G=nx.complete_graph(5)
    >>> print(nx.clustering(G,0))
    1.0
    >>> print(nx.clustering(G))
    {0: 1.0, 1: 1.0, 2: 1.0, 3: 1.0, 4: 1.0}

    Notes
    -----
    Self loops are ignored.

    References
    ----------
    .. [1] Generalizations of the clustering coefficient to weighted 
       complex networks by J. Saramäki, M. Kivelä, J.-P. Onnela, 
       K. Kaski, and J. Kertész, Physical Review E, 75 027105 (2007).  
       http://jponnela.com/web_documents/a9.pdf
    """
    if G.is_directed():
        raise NetworkXError('Clustering algorithms are not defined ',
                            'for directed graphs.')
    if weight is not None:
        td_iter=_weighted_triangles_and_degree_iter(G,nodes,weight)
    else:
        td_iter=_triangles_and_degree_iter(G,nodes)

    clusterc={}

    for v,d,t in td_iter:
        if t==0:
            clusterc[v]=0.0
        else:
            clusterc[v]=t/float(d*(d-1))

    if nodes in G: 
        return list(clusterc.values())[0] # return single value
    return clusterc

def transitivity(G):
    r"""Compute graph transitivity, the fraction of all possible triangles 
    present in G.

    Possible triangles are identified by the number of "triads" 
    (two edges with a shared vertex).

    The transitivity is

    .. math::

        T = 3\frac{\#triangles}{\#triads}.

    Parameters
    ----------
    G : graph

    Returns
    -------
    out : float
       Transitivity

    Examples
    --------
    >>> G = nx.complete_graph(5)
    >>> print(nx.transitivity(G))
    1.0
    """
    triangles=0 # 6 times number of triangles
    contri=0  # 2 times number of connected triples
    for v,d,t in _triangles_and_degree_iter(G):
        contri += d*(d-1)
        triangles += t
    if triangles==0: # we had no triangles or possible triangles
        return 0.0
    else:
        return triangles/float(contri)

def square_clustering(G, nodes=None):
    r""" Compute the squares clustering coefficient for nodes.

    For each node return the fraction of possible squares that exist at
    the node [1]_

    .. math::
       C_4(v) = \frac{ \sum_{u=1}^{k_v} 
       \sum_{w=u+1}^{k_v} q_v(u,w) }{ \sum_{u=1}^{k_v} 
       \sum_{w=u+1}^{k_v} [a_v(u,w) + q_v(u,w)]},
    
    where `q_v(u,w)` are the number of common neighbors of `u` and `w` 
    other than `v` (ie squares), and 
    `a_v(u,w) = (k_u - (1+q_v(u,w)+\theta_{uv}))(k_w - (1+q_v(u,w)+\theta_{uw}))`,
    where `\theta_{uw} = 1` if `u` and `w` are connected and 0 otherwise.

    Parameters
    ----------
    G : graph

    nodes : container of nodes, optional (default=all nodes in G)
       Compute clustering for nodes in this container. 
        
    Returns
    -------
    c4 : dictionary
       A dictionary keyed by node with the square clustering coefficient value. 

    Examples
    --------
    >>> G=nx.complete_graph(5)
    >>> print(nx.square_clustering(G,0))
    1.0
    >>> print(nx.square_clustering(G))
    {0: 1.0, 1: 1.0, 2: 1.0, 3: 1.0, 4: 1.0}

    Notes
    -----
    While `C_3(v)` (triangle clustering) gives the probability that
    two neighbors of node v are connected with each other, `C_4(v)` is
    the probability that two neighbors of node v share a common
    neighbor different from v. This algorithm can be applied to both
    bipartite and unipartite networks.
 
    References
    ----------
    .. [1] Pedro G. Lind, Marta C. González, and Hans J. Herrmann. 2005
        Cycles and clustering in bipartite networks.
        Physical Review E (72) 056127.
    """
    if nodes is None:
        node_iter = G
    else:
        node_iter =  G.nbunch_iter(nodes) 
    clustering = {}
    for v in node_iter:
        clustering[v] = 0.0
        potential=0
        for u,w in combinations(G[v], 2):
            squares = len((set(G[u]) & set(G[w])) - set([v]))
            clustering[v] += squares
            degm = squares + 1.0
            if w in G[u]:
                degm += 1
            potential += (len(G[u]) - degm) * (len(G[w]) - degm) + squares
        if potential > 0:
            clustering[v] /= potential
    if nodes in G: 
        return list(clustering.values())[0] # return single value
    return clustering
