# Supplementary material for: Chromosome assembly of large and complex genomes using multiple references
Source: Genome Res. 2018 Nov;28(11):1720–32. doi: 10.1101/gr.236273.118 (PMC6211643; doi:10.1101/gr.236273.118)
Supplement: Supplemental Material [file supp_gr.236273.118_Supplemental_Code.zip › Ragout-2.1.1/lib/networkx/algorithms/core.py]

"""
Find the k-cores of a graph.

The k-core is found by recursively pruning nodes with degrees less than k.

See the following reference for details:

An O(m) Algorithm for Cores Decomposition of Networks
Vladimir Batagelj and Matjaz Zaversnik, 2003.
http://arxiv.org/abs/cs.DS/0310049

"""
__author__ = "\n".join(['Dan Schult (dschult@colgate.edu)',
                        'Jason Grout (jason-sage@creativetrax.com)',
                        'Aric Hagberg (hagberg@lanl.gov)'])

#    Copyright (C) 2004-2010 by
#    Aric Hagberg <hagberg@lanl.gov>
#    Dan Schult <dschult@colgate.edu>
#    Pieter Swart <swart@lanl.gov>
#    All rights reserved.
#    BSD license.
__all__ = ['core_number','k_core','k_shell','k_crust','k_corona','find_cores']

import networkx as nx

def core_number(G):
    """Return the core number for each vertex.

    A k-core is a maximal subgraph that contains nodes of degree k or more.

    The core number of a node is the largest value k of a k-core containing
    that node.

    Parameters
    ----------
    G : NetworkX graph
       A graph or directed graph

    Returns
    -------
    core_number : dictionary
       A dictionary keyed by node to the core number.

    Raises
    ------
    NetworkXError
        The k-core is not defined for graphs with self loops or parallel edges.

    Notes
    -----
    Not implemented for graphs with parallel edges or self loops.

    For directed graphs the node degree is defined to be the
    in-degree + out-degree.

    References
    ----------
    .. [1] An O(m) Algorithm for Cores Decomposition of Networks
       Vladimir Batagelj and Matjaz Zaversnik, 2003.
       http://arxiv.org/abs/cs.DS/0310049
    """
    if G.is_multigraph():
        raise nx.NetworkXError(
                'MultiGraph and MultiDiGraph types not supported.')

    if G.number_of_selfloops()>0:
        raise nx.NetworkXError(
                'Input graph has self loops; the core number is not defined.',
                'Consider using G.remove_edges_from(G.selfloop_edges()).')

    if G.is_directed():
        import itertools
        def neighbors(v):
            return itertools.chain.from_iterable([G.predecessors_iter(v),
                                                  G.successors_iter(v)])
    else:
        neighbors=G.neighbors_iter
    degrees=G.degree()
    # sort nodes by degree
    nodes=sorted(degrees,key=degrees.get)
    bin_boundaries=[0]
    curr_degree=0
    for i,v in enumerate(nodes):
        if degrees[v]>curr_degree:
            bin_boundaries.extend([i]*(degrees[v]-curr_degree))
            curr_degree=degrees[v]
    node_pos = dict((v,pos) for pos,v in enumerate(nodes))
    # initial guesses for core is degree
    core=degrees
    nbrs=dict((v,set(neighbors(v))) for v in G)
    for v in nodes:
        for u in nbrs[v]:
            if core[u] > core[v]:
                nbrs[u].remove(v)
                pos=node_pos[u]
                bin_start=bin_boundaries[core[u]]
                node_pos[u]=bin_start
                node_pos[nodes[bin_start]]=pos
                nodes[bin_start],nodes[pos]=nodes[pos],nodes[bin_start]
                bin_boundaries[core[u]]+=1
                core[u]-=1
    return core

find_cores=core_number

def k_core(G,k=None,core_number=None):
    """Return the k-core of G.

    A k-core is a maximal subgraph that contains nodes of degree k or more.

    Parameters
    ----------
    G : NetworkX graph
      A graph or directed graph
    k : int, optional
      The order of the core.  If not specified return the main core.
    core_number : dictionary, optional
      Precomputed core numbers for the graph G.

    Returns
    -------
    G : NetworkX graph
      The k-core subgraph

    Raises
    ------
    NetworkXError
      The k-core is not defined for graphs with self loops or parallel edges.

    Notes
    -----
    The main core is the core with the largest degree.

    Not implemented for graphs with parallel edges or self loops.

    For directed graphs the node degree is defined to be the
    in-degree + out-degree.

    Graph, node, and edge attributes are copied to the subgraph.

    See Also
    --------
    core_number

    References
    ----------
    .. [1] An O(m) Algorithm for Cores Decomposition of Networks
       Vladimir Batagelj and Matjaz Zaversnik,  2003.
       http://arxiv.org/abs/cs.DS/0310049
    """
    if core_number is None:
        core_number=nx.core_number(G)
    if k is None:
        k=max(core_number.values()) # max core
    nodes=(n for n in core_number if core_number[n]>=k)
    return G.subgraph(nodes).copy()

def k_shell(G,k=None,core_number=None):
    """Return the k-shell of G.

    The k-shell is the subgraph of nodes in the k-core containing
    nodes of exactly degree k.

    Parameters
    ----------
    G : NetworkX graph
      A graph or directed graph.
    k : int, optional
      The order of the shell.  If not specified return the main shell.
    core_number : dictionary, optional
      Precomputed core numbers for the graph G.


    Returns
    -------
    G : NetworkX graph
       The k-shell subgraph

    Raises
    ------
    NetworkXError
        The k-shell is not defined for graphs with self loops or parallel edges.

    Notes
    -----
    This is similar to k_corona but in that case only neighbors in the
    k-core are considered.

    Not implemented for graphs with parallel edges or self loops.

    For directed graphs the node degree is defined to be the
    in-degree + out-degree.

    Graph, node, and edge attributes are copied to the subgraph.

    See Also
    --------
    core_number
    k_corona


    ----------
    .. [1] A model of Internet topology using k-shell decomposition
       Shai Carmi, Shlomo Havlin, Scott Kirkpatrick, Yuval Shavitt,
       and Eran Shir, PNAS  July 3, 2007   vol. 104  no. 27  11150-11154
       http://www.pnas.org/content/104/27/11150.full
    """
    if core_number is None:
        core_number=nx.core_number(G)
    if k is None:
        k=max(core_number.values()) # max core
    nodes=(n for n in core_number if core_number[n]==k)
    return G.subgraph(nodes).copy()

def k_crust(G,k=None,core_number=None):
    """Return the k-crust of G.

    The k-crust is the graph G with the k-core removed.

    Parameters
    ----------
    G : NetworkX graph
       A graph or directed graph.
    k : int, optional
      The order of the shell.  If not specified return the main crust.
    core_number : dictionary, optional
      Precomputed core numbers for the graph G.

    Returns
    -------
    G : NetworkX graph
       The k-crust subgraph

    Raises
    ------
    NetworkXError
        The k-crust is not defined for graphs with self loops or parallel edges.

    Notes
    -----
    This definition of k-crust is different than the definition in [1]_.
    The k-crust in [1]_ is equivalent to the k+1 crust of this algorithm.

    Not implemented for graphs with parallel edges or self loops.

    For directed graphs the node degree is defined to be the
    in-degree + out-degree.

    Graph, node, and edge attributes are copied to the subgraph.

    See Also
    --------
    core_number

    References
    ----------
    .. [1] A model of Internet topology using k-shell decomposition
       Shai Carmi, Shlomo Havlin, Scott Kirkpatrick, Yuval Shavitt,
       and Eran Shir, PNAS  July 3, 2007   vol. 104  no. 27  11150-11154
       http://www.pnas.org/content/104/27/11150.full
    """
    if core_number is None:
        core_number=nx.core_number(G)
    if k is None:
        k=max(core_number.values())-1
    nodes=(n for n in core_number if core_number[n]<=k)
    return G.subgraph(nodes).copy()


def k_corona(G, k, core_number=None):
    """Return the k-crust of G.

    The k-corona is the subset of vertices in the k-core which have
    exactly k neighbours in the k-core.

    Parameters
    ----------
    G : NetworkX graph
       A graph or directed graph
    k : int
       The order of the corona.
    core_number : dictionary, optional
       Precomputed core numbers for the graph G.

    Returns
    -------
    G : NetworkX graph
       The k-corona subgraph

    Raises
    ------
    NetworkXError
        The k-cornoa is not defined for graphs with self loops or
        parallel edges.

    Notes
    -----
    Not implemented for graphs with parallel edges or self loops.

    For directed graphs the node degree is defined to be the
    in-degree + out-degree.

    Graph, node, and edge attributes are copied to the subgraph.

    See Also
    --------
    core_number

    References
    ----------
    .. [1]  k -core (bootstrap) percolation on complex networks:
       Critical phenomena and nonlocal effects,
       A. V. Goltsev, S. N. Dorogovtsev, and J. F. F. Mendes,
       Phys. Rev. E 73, 056101 (2006)
       http://link.aps.org/doi/10.1103/PhysRevE.73.056101
    """

    if core_number is None:
        core_number = nx.core_number(G)
    nodes = (n for n in core_number
             if core_number[n] >= k
             and len([v for v in G[n] if core_number[v] >= k]) == k)
    return G.subgraph(nodes).copy()
