# Supplementary material for: Chromosome assembly of large and complex genomes using multiple references
Source: Genome Res. 2018 Nov;28(11):1720–32. doi: 10.1101/gr.236273.118 (PMC6211643; doi:10.1101/gr.236273.118)
Supplement: Supplemental Material [file supp_gr.236273.118_Supplemental_Code.zip › Ragout-2.1.1/lib/networkx/algorithms/mst.py]

# -*- coding: utf-8 -*-
"""
Computes minimum spanning tree of a weighted graph.

"""
#    Copyright (C) 2009-2010 by 
#    Aric Hagberg <hagberg@lanl.gov>
#    Dan Schult <dschult@colgate.edu>
#    Pieter Swart <swart@lanl.gov>
#    Loïc Séguin-C. <loicseguin@gmail.com>
#    All rights reserved.
#    BSD license.

__all__ = ['kruskal_mst',
           'minimum_spanning_edges',
           'minimum_spanning_tree',
           'prim_mst_edges', 'prim_mst']

import networkx as nx
from heapq import heappop, heappush

def minimum_spanning_edges(G,weight='weight',data=True):
    """Generate edges in a minimum spanning forest of an undirected 
    weighted graph.

    A minimum spanning tree is a subgraph of the graph (a tree)
    with the minimum sum of edge weights.  A spanning forest is a
    union of the spanning trees for each connected component of the graph.

    Parameters
    ----------
    G : NetworkX Graph
    
    weight : string
       Edge data key to use for weight (default 'weight').

    data : bool, optional
       If True yield the edge data along with the edge.
       
    Returns
    -------
    edges : iterator
       A generator that produces edges in the minimum spanning tree.
       The edges are three-tuples (u,v,w) where w is the weight.
    
    Examples
    --------
    >>> G=nx.cycle_graph(4)
    >>> G.add_edge(0,3,weight=2) # assign weight 2 to edge 0-3
    >>> mst=nx.minimum_spanning_edges(G,data=False) # a generator of MST edges
    >>> edgelist=list(mst) # make a list of the edges
    >>> print(sorted(edgelist))
    [(0, 1), (1, 2), (2, 3)]

    Notes
    -----
    Uses Kruskal's algorithm.

    If the graph edges do not have a weight attribute a default weight of 1
    will be used.

    Modified code from David Eppstein, April 2006
    http://www.ics.uci.edu/~eppstein/PADS/
    """
    # Modified code from David Eppstein, April 2006
    # http://www.ics.uci.edu/~eppstein/PADS/
    # Kruskal's algorithm: sort edges by weight, and add them one at a time.
    # We use Kruskal's algorithm, first because it is very simple to
    # implement once UnionFind exists, and second, because the only slow
    # part (the sort) is sped up by being built in to Python.
    from networkx.utils import UnionFind
    if G.is_directed():
        raise nx.NetworkXError(
            "Mimimum spanning tree not defined for directed graphs.")

    subtrees = UnionFind()
    edges = sorted(G.edges(data=True),key=lambda t: t[2].get(weight,1))
    for u,v,d in edges:
        if subtrees[u] != subtrees[v]:
            if data:
                yield (u,v,d)
            else:
                yield (u,v)
            subtrees.union(u,v)


def minimum_spanning_tree(G,weight='weight'):
    """Return a minimum spanning tree or forest of an undirected 
    weighted graph.

    A minimum spanning tree is a subgraph of the graph (a tree) with
    the minimum sum of edge weights.

    If the graph is not connected a spanning forest is constructed.  A
    spanning forest is a union of the spanning trees for each
    connected component of the graph.

    Parameters
    ----------
    G : NetworkX Graph
    
    weight : string
       Edge data key to use for weight (default 'weight').

    Returns
    -------
    G : NetworkX Graph
       A minimum spanning tree or forest. 
    
    Examples
    --------
    >>> G=nx.cycle_graph(4)
    >>> G.add_edge(0,3,weight=2) # assign weight 2 to edge 0-3
    >>> T=nx.minimum_spanning_tree(G)
    >>> print(sorted(T.edges(data=True)))
    [(0, 1, {}), (1, 2, {}), (2, 3, {})]

    Notes
    -----
    Uses Kruskal's algorithm.

    If the graph edges do not have a weight attribute a default weight of 1
    will be used.
    """
    T=nx.Graph(nx.minimum_spanning_edges(G,weight=weight,data=True))
    # Add isolated nodes
    if len(T)!=len(G):
        T.add_nodes_from([n for n,d in G.degree().items() if d==0])
    # Add node and graph attributes as shallow copy
    for n in T:
        T.node[n]=G.node[n].copy()
    T.graph=G.graph.copy()
    return T

kruskal_mst=minimum_spanning_tree

def prim_mst_edges(G, weight = 'weight', data = True):
    """Generate edges in a minimum spanning forest of an undirected 
    weighted graph.

    A minimum spanning tree is a subgraph of the graph (a tree)
    with the minimum sum of edge weights.  A spanning forest is a
    union of the spanning trees for each connected component of the graph.

    Parameters
    ----------
    G : NetworkX Graph
    
    weight : string
       Edge data key to use for weight (default 'weight').

    data : bool, optional
       If True yield the edge data along with the edge.
       
    Returns
    -------
    edges : iterator
       A generator that produces edges in the minimum spanning tree.
       The edges are three-tuples (u,v,w) where w is the weight.
    
    Examples
    --------
    >>> G=nx.cycle_graph(4)
    >>> G.add_edge(0,3,weight=2) # assign weight 2 to edge 0-3
    >>> mst=nx.prim_mst_edges(G,data=False) # a generator of MST edges
    >>> edgelist=list(mst) # make a list of the edges
    >>> print(sorted(edgelist))
    [(0, 1), (1, 2), (2, 3)]

    Notes
    -----
    Uses Prim's algorithm.

    If the graph edges do not have a weight attribute a default weight of 1
    will be used.
    """

    if G.is_directed():
        raise nx.NetworkXError(
            "Mimimum spanning tree not defined for directed graphs.")

    nodes = G.nodes()

    while nodes:
        u = nodes.pop(0)
        frontier = []
        visited = [u]
        for u, v in G.edges(u):
            heappush(frontier, (G[u][v].get(weight, 1), u, v))

        while frontier:
            W, u, v = heappop(frontier)
            if v in visited:
                continue
            visited.append(v)
            nodes.remove(v)
            for v, w  in G.edges(v):
                if not w in visited:
                    heappush(frontier, (G[v][w].get(weight, 1), v, w))
            if data:
                yield u, v, G[u][v]
            else:
                yield u, v


def prim_mst(G, weight = 'weight'):
    """Return a minimum spanning tree or forest of an undirected 
    weighted graph.

    A minimum spanning tree is a subgraph of the graph (a tree) with
    the minimum sum of edge weights.

    If the graph is not connected a spanning forest is constructed.  A
    spanning forest is a union of the spanning trees for each
    connected component of the graph.

    Parameters
    ----------
    G : NetworkX Graph
    
    weight : string
       Edge data key to use for weight (default 'weight').

    Returns
    -------
    G : NetworkX Graph
       A minimum spanning tree or forest. 
    
    Examples
    --------
    >>> G=nx.cycle_graph(4)
    >>> G.add_edge(0,3,weight=2) # assign weight 2 to edge 0-3
    >>> T=nx.prim_mst(G)
    >>> print(sorted(T.edges(data=True)))
    [(0, 1, {}), (1, 2, {}), (2, 3, {})]

    Notes
    -----
    Uses Prim's algorithm.

    If the graph edges do not have a weight attribute a default weight of 1
    will be used.
    """

    T=nx.Graph(nx.prim_mst_edges(G,weight=weight,data=True))
    # Add isolated nodes
    if len(T)!=len(G):
        T.add_nodes_from([n for n,d in G.degree().items() if d==0])
    # Add node and graph attributes as shallow copy
    for n in T:
        T.node[n]=G.node[n].copy()
    T.graph=G.graph.copy()
    return T
