# Supplementary material for: Chromosome assembly of large and complex genomes using multiple references
Source: Genome Res. 2018 Nov;28(11):1720–32. doi: 10.1101/gr.236273.118 (PMC6211643; doi:10.1101/gr.236273.118)
Supplement: Supplemental Material [file supp_gr.236273.118_Supplemental_Code.zip › Ragout-2.1.1/lib/networkx/algorithms/__init__.py]

from networkx.algorithms.assortativity import *
from networkx.algorithms.block import *
from networkx.algorithms.boundary import *
from networkx.algorithms.centrality import *
from networkx.algorithms.cluster import *
from networkx.algorithms.clique import *
from networkx.algorithms.community import *
from networkx.algorithms.components import *
from networkx.algorithms.connectivity import *
from networkx.algorithms.core import *
from networkx.algorithms.cycles import *
from networkx.algorithms.dag import *
from networkx.algorithms.distance_measures import *
from networkx.algorithms.flow import *
from networkx.algorithms.hierarchy import *
from networkx.algorithms.matching import *
from networkx.algorithms.mis import *
from networkx.algorithms.mst import *
from networkx.algorithms.link_analysis import *
from networkx.algorithms.operators import *
from networkx.algorithms.shortest_paths import *
from networkx.algorithms.smetric import *
from networkx.algorithms.traversal import *
from networkx.algorithms.isolate import *
from networkx.algorithms.euler import *
from networkx.algorithms.vitality import *
from networkx.algorithms.chordal import *
from networkx.algorithms.richclub import *
from networkx.algorithms.distance_regular import *
from networkx.algorithms.swap import *
from networkx.algorithms.graphical import *
from networkx.algorithms.simple_paths import *

import networkx.algorithms.assortativity
import networkx.algorithms.bipartite
import networkx.algorithms.centrality
import networkx.algorithms.cluster
import networkx.algorithms.clique
import networkx.algorithms.components
import networkx.algorithms.connectivity
import networkx.algorithms.flow
import networkx.algorithms.isomorphism
import networkx.algorithms.link_analysis
import networkx.algorithms.shortest_paths
import networkx.algorithms.traversal
import networkx.algorithms.chordal
import networkx.algorithms.operators

from networkx.algorithms.bipartite import projected_graph,project,is_bipartite
from networkx.algorithms.isomorphism import is_isomorphic,could_be_isomorphic,\
    fast_could_be_isomorphic,faster_could_be_isomorphic
