# Supplementary material for: Chromosome assembly of large and complex genomes using multiple references
Source: Genome Res. 2018 Nov;28(11):1720–32. doi: 10.1101/gr.236273.118 (PMC6211643; doi:10.1101/gr.236273.118)
Supplement: Supplemental Material [file supp_gr.236273.118_Supplemental_Code.zip › Ragout-2.1.1/lib/networkx/algorithms/approximation/matching.py]

# -*- coding: utf-8 -*-
"""
**************
Graph Matching
**************

Given a graph G = (V,E), a matching M in G is a set of pairwise non-adjacent
edges; that is, no two edges share a common vertex.

http://en.wikipedia.org/wiki/Matching_(graph_theory)
"""
#   Copyright (C) 2011-2012 by
#   Nicholas Mancuso <nick.mancuso@gmail.com>
#   All rights reserved.
#   BSD license.
import networkx as nx
__all__ = ["min_maximal_matching"]
__author__ = """Nicholas Mancuso (nick.mancuso@gmail.com)"""

def min_maximal_matching(G):
    r"""Returns the minimum maximal matching of G. That is, out of all maximal
    matchings of the graph G, the smallest is returned.

    Parameters
    ----------
    G : NetworkX graph
      Undirected graph

    Returns
    -------
    min_maximal_matching : set
      Returns a set of edges such that no two edges share a common endpoint
      and every edge not in the set shares some common endpoint in the set.
      Cardinality will be 2*OPT in the worst case.

    Notes
    -----
    The algorithm computes an approximate solution fo the minimum maximal
    cardinality matching problem. The solution is no more than 2 * OPT in size.
    Runtime is `O(|E|)`.

    References
    ----------
    .. [1] Vazirani, Vijay Approximation Algorithms (2001)
    """
    return nx.maximal_matching(G)
