# Supplementary material for: Chromosome assembly of large and complex genomes using multiple references
Source: Genome Res. 2018 Nov;28(11):1720–32. doi: 10.1101/gr.236273.118 (PMC6211643; doi:10.1101/gr.236273.118)
Supplement: Supplemental Material [file supp_gr.236273.118_Supplemental_Code.zip › Ragout-2.1.1/lib/networkx/algorithms/approximation/tests/test_independent_set.py]

from nose.tools import *
import networkx as nx
import networkx.algorithms.approximation as a

def test_independent_set():
    # smoke test
    G = nx.Graph()
    assert_equal(len(a.maximum_independent_set(G)),0)
