# Supplementary material for: Chromosome assembly of large and complex genomes using multiple references
Source: Genome Res. 2018 Nov;28(11):1720–32. doi: 10.1101/gr.236273.118 (PMC6211643; doi:10.1101/gr.236273.118)
Supplement: Supplemental Material [file supp_gr.236273.118_Supplemental_Code.zip › Ragout-2.1.1/lib/networkx/algorithms/approximation/tests/test_ramsey.py]

from nose.tools import *
import networkx as nx
import networkx.algorithms.approximation as apxa

def test_ramsey():
    # this should only find the complete graph
    graph = nx.complete_graph(10)
    c, i = apxa.ramsey_R2(graph)
    cdens = nx.density(graph.subgraph(c))
    eq_(cdens, 1.0, "clique not found by ramsey!")
    idens = nx.density(graph.subgraph(i))
    eq_(idens, 0.0, "i-set not found by ramsey!")

    # this trival graph has no cliques. should just find i-sets
    graph = nx.trivial_graph(nx.Graph())
    c, i = apxa.ramsey_R2(graph)
    cdens = nx.density(graph.subgraph(c))
    eq_(cdens, 0.0, "clique not found by ramsey!")
    idens = nx.density(graph.subgraph(i))
    eq_(idens, 0.0, "i-set not found by ramsey!")

    graph = nx.barbell_graph(10, 5, nx.Graph())
    c, i = apxa.ramsey_R2(graph)
    cdens = nx.density(graph.subgraph(c))
    eq_(cdens, 1.0, "clique not found by ramsey!")
    idens = nx.density(graph.subgraph(i))
    eq_(idens, 0.0, "i-set not found by ramsey!")
