# Supplementary material for: Chromosome assembly of large and complex genomes using multiple references
Source: Genome Res. 2018 Nov;28(11):1720–32. doi: 10.1101/gr.236273.118 (PMC6211643; doi:10.1101/gr.236273.118)
Supplement: Supplemental Material [file supp_gr.236273.118_Supplemental_Code.zip › Ragout-2.1.1/lib/networkx/algorithms/assortativity/connectivity.py]

#-*- coding: utf-8 -*-
#    Copyright (C) 2011 by 
#    Jordi Torrents <jtorrents@milnou.net>
#    Aric Hagberg <hagberg@lanl.gov>
#    All rights reserved.
#    BSD license.
from collections import defaultdict
import networkx as nx
__author__ = """\n""".join(['Jordi Torrents <jtorrents@milnou.net>',
                            'Aric Hagberg (hagberg@lanl.gov)'])
__all__ = ['average_degree_connectivity',
           'k_nearest_neighbors']

def _avg_deg_conn(G, neighbors, source_degree, target_degree, 
                  nodes=None, weight=None):
    # "k nearest neighbors, or neighbor_connectivity
    dsum = defaultdict(float)
    dnorm = defaultdict(float)
    for n,k in source_degree(nodes).items():
        nbrdeg = target_degree(neighbors(n))
        if weight is None:
            s = float(sum(nbrdeg.values()))
        else: # weight nbr degree by weight of (n,nbr) edge
            if neighbors == G.neighbors:
                s = float(sum((G[n][nbr].get(weight,1)*d 
                               for nbr,d in nbrdeg.items())))
            elif neighbors == G.successors:
                s = float(sum((G[n][nbr].get(weight,1)*d 
                               for nbr,d in nbrdeg.items())))
            elif neighbors == G.predecessors:
                s = float(sum((G[nbr][n].get(weight,1)*d 
                               for nbr,d in nbrdeg.items())))
        dnorm[k] += source_degree(n, weight=weight)
        dsum[k] += s
        
    # normalize
    dc = {}
    for k,avg in dsum.items():
        dc[k]=avg
        norm = dnorm[k]
        if avg > 0 and norm > 0:
            dc[k]/=norm
    return dc

def average_degree_connectivity(G, source="in+out", target="in+out",
                                nodes=None, weight=None):
    r"""Compute the average degree connectivity of graph.

    The average degree connectivity is the average nearest neighbor degree of
    nodes with degree k. For weighted graphs, an analogous measure can 
    be computed using the weighted average neighbors degree defined in 
    [1]_, for a node `i`, as:

    .. math::

        k_{nn,i}^{w} = \frac{1}{s_i} \sum_{j \in N(i)} w_{ij} k_j

    where `s_i` is the weighted degree of node `i`, 
    `w_{ij}` is the weight of the edge that links `i` and `j`,
    and `N(i)` are the neighbors of node `i`.

    Parameters
    ----------
    G : NetworkX graph

    source :  "in"|"out"|"in+out" (default:"in+out")
       Directed graphs only. Use "in"- or "out"-degree for source node.

    target : "in"|"out"|"in+out" (default:"in+out"
       Directed graphs only. Use "in"- or "out"-degree for target node.

    nodes: list or iterable (optional)
        Compute neighbor connectivity for these nodes. The default is all nodes.

    weight : string or None, optional (default=None)
       The edge attribute that holds the numerical value used as a weight.
       If None, then each edge has weight 1.

    Returns
    -------
    d: dict
       A dictionary keyed by degree k with the value of average connectivity.
    
    Examples
    --------
    >>> G=nx.path_graph(4)
    >>> G.edge[1][2]['weight'] = 3
    >>> nx.k_nearest_neighbors(G)
    {1: 2.0, 2: 1.5}
    >>> nx.k_nearest_neighbors(G, weight='weight')
    {1: 2.0, 2: 1.75}

    See also
    --------
    neighbors_average_degree

    Notes
    -----
    This algorithm is sometimes called "k nearest neighbors'.

    References
    ----------    
    .. [1] A. Barrat, M. Barthélemy, R. Pastor-Satorras, and A. Vespignani, 
       "The architecture of complex weighted networks". 
       PNAS 101 (11): 3747–3752 (2004).
    """
    source_degree = G.degree
    target_degree = G.degree
    neighbors = G.neighbors
    if G.is_directed():
        direction = {'out':G.out_degree,
                     'in':G.in_degree,
                     'in+out': G.degree}
        source_degree = direction[source]
        target_degree = direction[target]
        if source == 'in':
            neighbors=G.predecessors
        elif source == 'out':
            neighbors=G.successors
    return _avg_deg_conn(G, neighbors, source_degree, target_degree,
                         nodes=nodes, weight=weight)

k_nearest_neighbors=average_degree_connectivity
