# Supplementary material for: Chromosome assembly of large and complex genomes using multiple references
Source: Genome Res. 2018 Nov;28(11):1720–32. doi: 10.1101/gr.236273.118 (PMC6211643; doi:10.1101/gr.236273.118)
Supplement: Supplemental Material [file supp_gr.236273.118_Supplemental_Code.zip › Ragout-2.1.1/lib/networkx/algorithms/assortativity/tests/base_test.py]

import networkx as nx

class BaseTestAttributeMixing(object):
    
    def setUp(self):
        G=nx.Graph() 
        G.add_nodes_from([0,1],fish='one')
        G.add_nodes_from([2,3],fish='two')
        G.add_nodes_from([4],fish='red')
        G.add_nodes_from([5],fish='blue')
        G.add_edges_from([(0,1),(2,3),(0,4),(2,5)])
        self.G=G

        D=nx.DiGraph() 
        D.add_nodes_from([0,1],fish='one')
        D.add_nodes_from([2,3],fish='two')
        D.add_nodes_from([4],fish='red')
        D.add_nodes_from([5],fish='blue')
        D.add_edges_from([(0,1),(2,3),(0,4),(2,5)])
        self.D=D

        M=nx.MultiGraph() 
        M.add_nodes_from([0,1],fish='one')
        M.add_nodes_from([2,3],fish='two')
        M.add_nodes_from([4],fish='red')
        M.add_nodes_from([5],fish='blue')
        M.add_edges_from([(0,1),(0,1),(2,3)])
        self.M=M

        S=nx.Graph()
        S.add_nodes_from([0,1],fish='one')
        S.add_nodes_from([2,3],fish='two')
        S.add_nodes_from([4],fish='red')
        S.add_nodes_from([5],fish='blue')
        S.add_edge(0,0)
        S.add_edge(2,2)
        self.S=S

class BaseTestDegreeMixing(object):
    
    def setUp(self):
        self.P4=nx.path_graph(4)
        self.D=nx.DiGraph() 
        self.D.add_edges_from([(0, 2), (0, 3), (1, 3), (2, 3)])
        self.M=nx.MultiGraph() 
        self.M.add_path(list(range(4)))
        self.M.add_edge(0,1)
        self.S=nx.Graph()
        self.S.add_edges_from([(0,0),(1,1)])
