# Supplementary material for: Chromosome assembly of large and complex genomes using multiple references
Source: Genome Res. 2018 Nov;28(11):1720–32. doi: 10.1101/gr.236273.118 (PMC6211643; doi:10.1101/gr.236273.118)
Supplement: Supplemental Material [file supp_gr.236273.118_Supplemental_Code.zip › Ragout-2.1.1/lib/networkx/algorithms/assortativity/tests/test_connectivity.py]

#!/usr/bin/env python
from nose.tools import *
import networkx as nx

class TestNeighborConnectivity(object):

    def test_degree_p4(self):
        G=nx.path_graph(4)
        answer={1:2.0,2:1.5}
        nd = nx.average_degree_connectivity(G)
        assert_equal(nd,answer)
        
        D=G.to_directed()
        answer={2:2.0,4:1.5}
        nd = nx.average_degree_connectivity(D)
        assert_equal(nd,answer)

        answer={1:2.0,2:1.5}
        D=G.to_directed()
        nd = nx.average_degree_connectivity(D, source='in', target='in')
        assert_equal(nd,answer)

        D=G.to_directed()
        nd = nx.average_degree_connectivity(D, source='in', target='in')
        assert_equal(nd,answer)

    def test_degree_p4_weighted(self):
        G=nx.path_graph(4)
        G[1][2]['weight']=4
        answer={1:2.0,2:1.8}
        nd = nx.average_degree_connectivity(G,weight='weight')
        assert_equal(nd,answer)
        answer={1:2.0,2:1.5}
        nd = nx.average_degree_connectivity(G)
        assert_equal(nd,answer)
        
        D=G.to_directed()
        answer={2:2.0,4:1.8}
        nd = nx.average_degree_connectivity(D,weight='weight')
        assert_equal(nd,answer)

        answer={1:2.0,2:1.8}
        D=G.to_directed()
        nd = nx.average_degree_connectivity(D,weight='weight', source='in',
                                            target='in')
        assert_equal(nd,answer)

        D=G.to_directed()
        nd = nx.average_degree_connectivity(D,source='in',target='out',
                                            weight='weight')
        assert_equal(nd,answer)

    def test_weight_keyword(self):
        G=nx.path_graph(4)
        G[1][2]['other']=4
        answer={1:2.0,2:1.8}
        nd = nx.average_degree_connectivity(G,weight='other')
        assert_equal(nd,answer)
        answer={1:2.0,2:1.5}
        nd = nx.average_degree_connectivity(G,weight=None)
        assert_equal(nd,answer)
        
        D=G.to_directed()
        answer={2:2.0,4:1.8}
        nd = nx.average_degree_connectivity(D,weight='other')
        assert_equal(nd,answer)

        answer={1:2.0,2:1.8}
        D=G.to_directed()
        nd = nx.average_degree_connectivity(D,weight='other', source='in',
                                            target='in')
        assert_equal(nd,answer)

        D=G.to_directed()
        nd = nx.average_degree_connectivity(D,weight='other',source='in',
                                            target='in')
        assert_equal(nd,answer)

    def test_degree_barrat(self):
        G=nx.star_graph(5)
        G.add_edges_from([(5,6),(5,7),(5,8),(5,9)])
        G[0][5]['weight']=5
        nd = nx.average_degree_connectivity(G)[5]
        assert_equal(nd,1.8)
        nd = nx.average_degree_connectivity(G,weight='weight')[5]
        assert_almost_equal(nd,3.222222,places=5)
        nd = nx.k_nearest_neighbors(G,weight='weight')[5]
        assert_almost_equal(nd,3.222222,places=5)

    def test_zero_deg(self):
        G=nx.DiGraph()
        G.add_edge(1,2)
        G.add_edge(1,3)
        G.add_edge(1,4)
        c = nx.average_degree_connectivity(G)
        assert_equal(c,{1:0,3:1})
        c = nx.average_degree_connectivity(G, source='in', target='in')
        assert_equal(c,{0:0,1:0})
        c = nx.average_degree_connectivity(G, source='in', target='out')
        assert_equal(c,{0:0,1:3})
        c = nx.average_degree_connectivity(G, source='in', target='in+out')
        assert_equal(c,{0:0,1:3})
        c = nx.average_degree_connectivity(G, source='out', target='out')
        assert_equal(c,{0:0,3:0})
        c = nx.average_degree_connectivity(G, source='out', target='in')
        assert_equal(c,{0:0,3:1})
        c = nx.average_degree_connectivity(G, source='out', target='in+out')
        assert_equal(c,{0:0,3:1})


    def test_in_out_weight(self):
        from itertools import permutations
        G=nx.DiGraph()
        G.add_edge(1,2,weight=1)
        G.add_edge(1,3,weight=1)
        G.add_edge(3,1,weight=1)
        for s,t in permutations(['in','out','in+out'],2):
            c = nx.average_degree_connectivity(G, source=s, target=t)
            cw = nx.average_degree_connectivity(G,source=s, target=t, 
                                                weight='weight')
            assert_equal(c,cw)
