# Supplementary material for: Chromosome assembly of large and complex genomes using multiple references
Source: Genome Res. 2018 Nov;28(11):1720–32. doi: 10.1101/gr.236273.118 (PMC6211643; doi:10.1101/gr.236273.118)
Supplement: Supplemental Material [file supp_gr.236273.118_Supplemental_Code.zip › Ragout-2.1.1/lib/networkx/algorithms/assortativity/tests/test_correlation.py]

#!/usr/bin/env python
from nose.tools import *
from nose import SkipTest
import networkx as nx
from base_test import BaseTestAttributeMixing,BaseTestDegreeMixing
from networkx.algorithms.assortativity.correlation import attribute_ac


class TestDegreeMixingCorrelation(BaseTestDegreeMixing):
    @classmethod
    def setupClass(cls):
        global np
        global npt
        try:
            import numpy as np
            import numpy.testing as npt
        except ImportError:
             raise SkipTest('NumPy not available.')
        try:
            import scipy
            import scipy.stats
        except ImportError:
             raise SkipTest('SciPy not available.')


    def test_degree_assortativity_undirected(self):
        r=nx.degree_assortativity_coefficient(self.P4)
        npt.assert_almost_equal(r,-1.0/2,decimal=4)

    def test_degree_assortativity_directed(self):
        r=nx.degree_assortativity_coefficient(self.D)
        npt.assert_almost_equal(r,-0.57735,decimal=4)

    def test_degree_assortativity_multigraph(self):
        r=nx.degree_assortativity_coefficient(self.M)
        npt.assert_almost_equal(r,-1.0/7.0,decimal=4)


    def test_degree_assortativity_undirected(self):
        r=nx.degree_pearson_correlation_coefficient(self.P4)
        npt.assert_almost_equal(r,-1.0/2,decimal=4)

    def test_degree_assortativity_directed(self):
        r=nx.degree_pearson_correlation_coefficient(self.D)
        npt.assert_almost_equal(r,-0.57735,decimal=4)

    def test_degree_assortativity_multigraph(self):
        r=nx.degree_pearson_correlation_coefficient(self.M)
        npt.assert_almost_equal(r,-1.0/7.0,decimal=4)


class TestAttributeMixingCorrelation(BaseTestAttributeMixing):
    @classmethod
    def setupClass(cls):
        global np
        global npt
        try:
            import numpy as np
            import numpy.testing as npt

        except ImportError:
             raise SkipTest('NumPy not available.')


    def test_attribute_assortativity_undirected(self):
        r=nx.attribute_assortativity_coefficient(self.G,'fish')
        assert_equal(r,6.0/22.0)

    def test_attribute_assortativity_directed(self):
        r=nx.attribute_assortativity_coefficient(self.D,'fish')
        assert_equal(r,1.0/3.0)

    def test_attribute_assortativity_multigraph(self):
        r=nx.attribute_assortativity_coefficient(self.M,'fish')
        assert_equal(r,1.0)

    def test_attribute_assortativity_coefficient(self):
        # from "Mixing patterns in networks"
        a=np.array([[0.258,0.016,0.035,0.013],
                    [0.012,0.157,0.058,0.019],
                    [0.013,0.023,0.306,0.035],
                    [0.005,0.007,0.024,0.016]])
        r=attribute_ac(a)
        npt.assert_almost_equal(r,0.623,decimal=3)

    def test_attribute_assortativity_coefficient2(self):
        a=np.array([[0.18,0.02,0.01,0.03],
                    [0.02,0.20,0.03,0.02],
                    [0.01,0.03,0.16,0.01],
                    [0.03,0.02,0.01,0.22]])

        r=attribute_ac(a)
        npt.assert_almost_equal(r,0.68,decimal=2)

    def test_attribute_assortativity(self):
        a=np.array([[50,50,0],[50,50,0],[0,0,2]])
        r=attribute_ac(a)
        npt.assert_almost_equal(r,0.029,decimal=3)
