# Supplementary material for: Chromosome assembly of large and complex genomes using multiple references
Source: Genome Res. 2018 Nov;28(11):1720–32. doi: 10.1101/gr.236273.118 (PMC6211643; doi:10.1101/gr.236273.118)
Supplement: Supplemental Material [file supp_gr.236273.118_Supplemental_Code.zip › Ragout-2.1.1/lib/networkx/algorithms/assortativity/tests/test_neighbor_degree.py]

#!/usr/bin/env python
from nose.tools import *
import networkx as nx

class TestAverageNeighbor(object):

    def test_degree_p4(self):
        G=nx.path_graph(4)
        answer={0:2,1:1.5,2:1.5,3:2}
        nd = nx.average_neighbor_degree(G)
        assert_equal(nd,answer)
        
        D=G.to_directed()
        nd = nx.average_neighbor_degree(D)
        assert_equal(nd,answer)

        D=G.to_directed()
        nd = nx.average_neighbor_degree(D)
        assert_equal(nd,answer)

        D=G.to_directed()
        nd = nx.average_neighbor_degree(D, source='in', target='in')
        assert_equal(nd,answer)

    def test_degree_p4_weighted(self):
        G=nx.path_graph(4)
        G[1][2]['weight']=4
        answer={0:2,1:1.8,2:1.8,3:2}
        nd = nx.average_neighbor_degree(G,weight='weight')
        assert_equal(nd,answer)
        
        D=G.to_directed()
        nd = nx.average_neighbor_degree(D,weight='weight')
        assert_equal(nd,answer)

        D=G.to_directed()
        nd = nx.average_neighbor_degree(D,weight='weight')
        assert_equal(nd,answer)
        nd = nx.average_neighbor_degree(D,source='out',target='out',
                                        weight='weight')
        assert_equal(nd,answer)

        D=G.to_directed()
        nd = nx.average_neighbor_degree(D,source='in',target='in',
                                           weight='weight')
        assert_equal(nd,answer)


    def test_degree_k4(self):
        G=nx.complete_graph(4)
        answer={0:3,1:3,2:3,3:3}
        nd = nx.average_neighbor_degree(G)
        assert_equal(nd,answer)
        
        D=G.to_directed()
        nd = nx.average_neighbor_degree(D)
        assert_equal(nd,answer)

        D=G.to_directed()
        nd = nx.average_neighbor_degree(D)
        assert_equal(nd,answer)

        D=G.to_directed()
        nd = nx.average_neighbor_degree(D,source='in',target='in')
        assert_equal(nd,answer)

    def test_degree_k4_nodes(self):
        G=nx.complete_graph(4)
        answer={1:3.0,2:3.0}
        nd = nx.average_neighbor_degree(G,nodes=[1,2])
        assert_equal(nd,answer)

    def test_degree_barrat(self):
        G=nx.star_graph(5)
        G.add_edges_from([(5,6),(5,7),(5,8),(5,9)])
        G[0][5]['weight']=5
        nd = nx.average_neighbor_degree(G)[5]
        assert_equal(nd,1.8)
        nd = nx.average_neighbor_degree(G,weight='weight')[5]
        assert_almost_equal(nd,3.222222,places=5)

    
