# Supplementary material for: Chromosome assembly of large and complex genomes using multiple references
Source: Genome Res. 2018 Nov;28(11):1720–32. doi: 10.1101/gr.236273.118 (PMC6211643; doi:10.1101/gr.236273.118)
Supplement: Supplemental Material [file supp_gr.236273.118_Supplemental_Code.zip › Ragout-2.1.1/lib/networkx/algorithms/assortativity/tests/test_pairs.py]

#!/usr/bin/env python
from nose.tools import *
import networkx as nx
from base_test import BaseTestAttributeMixing,BaseTestDegreeMixing

class TestAttributeMixingXY(BaseTestAttributeMixing):

    def test_node_attribute_xy_undirected(self):
        attrxy=sorted(nx.node_attribute_xy(self.G,'fish'))
        attrxy_result=sorted([('one','one'),
                              ('one','one'),
                              ('two','two'),
                              ('two','two'),
                              ('one','red'),
                              ('red','one'),
                              ('blue','two'),
                              ('two','blue')
                              ])
        assert_equal(attrxy,attrxy_result)

    def test_node_attribute_xy_undirected_nodes(self):
        attrxy=sorted(nx.node_attribute_xy(self.G,'fish',
                                           nodes=['one','yellow']))
        attrxy_result=sorted( [
                              ])
        assert_equal(attrxy,attrxy_result)


    def test_node_attribute_xy_directed(self):
        attrxy=sorted(nx.node_attribute_xy(self.D,'fish'))
        attrxy_result=sorted([('one','one'),
                              ('two','two'),
                              ('one','red'),
                              ('two','blue')
                              ])
        assert_equal(attrxy,attrxy_result)

    def test_node_attribute_xy_multigraph(self):
        attrxy=sorted(nx.node_attribute_xy(self.M,'fish'))
        attrxy_result=[('one','one'),
                       ('one','one'),
                       ('one','one'),
                       ('one','one'),
                       ('two','two'),
                       ('two','two')
                       ]
        assert_equal(attrxy,attrxy_result)

    def test_node_attribute_xy_selfloop(self):
        attrxy=sorted(nx.node_attribute_xy(self.S,'fish'))
        attrxy_result=[('one','one'),
                       ('two','two')
                       ]
        assert_equal(attrxy,attrxy_result)


class TestDegreeMixingXY(BaseTestDegreeMixing):

    def test_node_degree_xy_undirected(self):
        xy=sorted(nx.node_degree_xy(self.P4))
        xy_result=sorted([(1,2),
                          (2,1),
                          (2,2),
                          (2,2),
                          (1,2),
                          (2,1)])
        assert_equal(xy,xy_result)

    def test_node_degree_xy_undirected_nodes(self):
        xy=sorted(nx.node_degree_xy(self.P4,nodes=[0,1,-1]))
        xy_result=sorted([(1,2),
                          (2,1),])
        assert_equal(xy,xy_result)


    def test_node_degree_xy_directed(self):
        xy=sorted(nx.node_degree_xy(self.D))
        xy_result=sorted([(2,1),
                          (2,3),
                          (1,3),
                          (1,3)])
        assert_equal(xy,xy_result)

    def test_node_degree_xy_multigraph(self):
        xy=sorted(nx.node_degree_xy(self.M))
        xy_result=sorted([(2,3),
                          (2,3),
                          (3,2),
                          (3,2),
                          (2,3),
                          (3,2),
                          (1,2),
                          (2,1)])
        assert_equal(xy,xy_result)


    def test_node_degree_xy_selfloop(self):
        xy=sorted(nx.node_degree_xy(self.S))
        xy_result=sorted([(2,2),
                          (2,2)])
        assert_equal(xy,xy_result)

    def test_node_degree_xy_weighted(self):
        G = nx.Graph()
        G.add_edge(1,2,weight=7)
        G.add_edge(2,3,weight=10)
        xy=sorted(nx.node_degree_xy(G,weight='weight'))
        xy_result=sorted([(7,17),
                          (17,10),
                          (17,7),
                          (10,17)])
        assert_equal(xy,xy_result)
