# Supplementary material for: Chromosome assembly of large and complex genomes using multiple references
Source: Genome Res. 2018 Nov;28(11):1720–32. doi: 10.1101/gr.236273.118 (PMC6211643; doi:10.1101/gr.236273.118)
Supplement: Supplemental Material [file supp_gr.236273.118_Supplemental_Code.zip › Ragout-2.1.1/lib/networkx/algorithms/bipartite/tests/test_basic.py]

#!/usr/bin/env python
from nose.tools import *
from nose import SkipTest
from nose.plugins.attrib import attr
import networkx as nx
from networkx.algorithms import bipartite
class TestBipartiteBasic:

    def test_is_bipartite(self):
        assert_true(bipartite.is_bipartite(nx.path_graph(4)))
        assert_true(bipartite.is_bipartite(nx.DiGraph([(1,0)])))
        assert_false(bipartite.is_bipartite(nx.complete_graph(3)))


    def test_bipartite_color(self):
        G=nx.path_graph(4)
        c=bipartite.color(G)
        assert_equal(c,{0: 1, 1: 0, 2: 1, 3: 0})

    @raises(nx.NetworkXError)
    def test_not_bipartite_color(self):
        c=bipartite.color(nx.complete_graph(4))


    def test_bipartite_directed(self):
        G = nx.bipartite_random_graph(10, 10, 0.1, directed=True)
        assert_true(bipartite.is_bipartite(G))

    def test_bipartite_sets(self):
        G=nx.path_graph(4)
        X,Y=bipartite.sets(G)
        assert_equal(X,set([0,2]))
        assert_equal(Y,set([1,3]))

    def test_is_bipartite_node_set(self):
        G=nx.path_graph(4)
        assert_true(bipartite.is_bipartite_node_set(G,[0,2]))
        assert_true(bipartite.is_bipartite_node_set(G,[1,3]))
        assert_false(bipartite.is_bipartite_node_set(G,[1,2]))
        G.add_path([10,20])
        assert_true(bipartite.is_bipartite_node_set(G,[0,2,10]))
        assert_true(bipartite.is_bipartite_node_set(G,[0,2,20]))
        assert_true(bipartite.is_bipartite_node_set(G,[1,3,10]))
        assert_true(bipartite.is_bipartite_node_set(G,[1,3,20]))

    def test_bipartite_density(self):
        G=nx.path_graph(5)
        X,Y=bipartite.sets(G)
        density=float(len(G.edges()))/(len(X)*len(Y))
        assert_equal(bipartite.density(G,X),density)
        D = nx.DiGraph(G.edges())
        assert_equal(bipartite.density(D,X),density/2.0)
        assert_equal(bipartite.density(nx.Graph(),{}),0.0)

    def test_bipartite_degrees(self):
        G=nx.path_graph(5)
        X=set([1,3])
        Y=set([0,2,4])
        u,d=bipartite.degrees(G,Y)
        assert_equal(u,{1:2,3:2})
        assert_equal(d,{0:1,2:2,4:1})

    def test_bipartite_weighted_degrees(self):
        G=nx.path_graph(5)
        G.add_edge(0,1,weight=0.1,other=0.2)
        X=set([1,3])
        Y=set([0,2,4])
        u,d=bipartite.degrees(G,Y,weight='weight')
        assert_equal(u,{1:1.1,3:2})
        assert_equal(d,{0:0.1,2:2,4:1})
        u,d=bipartite.degrees(G,Y,weight='other')
        assert_equal(u,{1:1.2,3:2})
        assert_equal(d,{0:0.2,2:2,4:1})


    @attr('numpy')
    def test_biadjacency_matrix_weight(self):
        try:
            import numpy
        except ImportError:
            raise SkipTest('numpy not available.')
        G=nx.path_graph(5)
        G.add_edge(0,1,weight=2,other=4)
        X=[1,3]
        Y=[0,2,4]
        M = bipartite.biadjacency_matrix(G,X,weight='weight')
        assert_equal(M[0,0], 2)
        M = bipartite.biadjacency_matrix(G, X, weight='other')
        assert_equal(M[0,0], 4)

    @attr('numpy')
    def test_biadjacency_matrix(self):
        try:
            import numpy
        except ImportError:
            raise SkipTest('numpy not available.')
        tops = [2,5,10]
        bots = [5,10,15]
        for i in range(len(tops)):
            G = nx.bipartite_random_graph(tops[i], bots[i], 0.2)
            top = [n for n,d in G.nodes(data=True) if d['bipartite']==0]
            M = bipartite.biadjacency_matrix(G, top)
            assert_equal(M.shape[0],tops[i])
            assert_equal(M.shape[1],bots[i])

    @attr('numpy')
    def test_biadjacency_matrix_order(self):
        try:
            import numpy
        except ImportError:
            raise SkipTest('numpy not available.')
        G=nx.path_graph(5)
        G.add_edge(0,1,weight=2)
        X=[3,1]
        Y=[4,2,0]
        M = bipartite.biadjacency_matrix(G,X,Y,weight='weight')
        assert_equal(M[1,2], 2)
