# Supplementary material for: Chromosome assembly of large and complex genomes using multiple references
Source: Genome Res. 2018 Nov;28(11):1720–32. doi: 10.1101/gr.236273.118 (PMC6211643; doi:10.1101/gr.236273.118)
Supplement: Supplemental Material [file supp_gr.236273.118_Supplemental_Code.zip › Ragout-2.1.1/lib/networkx/algorithms/bipartite/tests/test_cluster.py]

import networkx as nx
from nose.tools import *
from networkx.algorithms.bipartite.cluster import cc_dot,cc_min,cc_max
import networkx.algorithms.bipartite as bipartite

def test_pairwise_bipartite_cc_functions():
    # Test functions for different kinds of bipartite clustering coefficients
    # between pairs of nodes using 3 example graphs from figure 5 p. 40 
    # Latapy et al (2008)
    G1 = nx.Graph([(0,2),(0,3),(0,4),(0,5),(0,6),(1,5),(1,6),(1,7)])
    G2 = nx.Graph([(0,2),(0,3),(0,4),(1,3),(1,4),(1,5)])
    G3 = nx.Graph([(0,2),(0,3),(0,4),(0,5),(0,6),(1,5),(1,6),(1,7),(1,8),(1,9)])
    result = {0:[1/3.0, 2/3.0, 2/5.0], 
              1:[1/2.0, 2/3.0, 2/3.0], 
              2:[2/8.0, 2/5.0, 2/5.0]}
    for i, G in enumerate([G1, G2, G3]):
        assert(bipartite.is_bipartite(G))
        assert(cc_dot(set(G[0]), set(G[1])) == result[i][0])
        assert(cc_min(set(G[0]), set(G[1])) == result[i][1])
        assert(cc_max(set(G[0]), set(G[1])) == result[i][2])

def test_star_graph():
    G=nx.star_graph(3)
    # all modes are the same
    answer={0:0,1:1,2:1,3:1}
    assert_equal(bipartite.clustering(G,mode='dot'),answer)
    assert_equal(bipartite.clustering(G,mode='min'),answer)
    assert_equal(bipartite.clustering(G,mode='max'),answer)

@raises(nx.NetworkXError)
def test_not_bipartite():
    bipartite.clustering(nx.complete_graph(4))

@raises(nx.NetworkXError)
def test_bad_mode():
    bipartite.clustering(nx.path_graph(4),mode='foo')

def test_path_graph():
    G=nx.path_graph(4)
    answer={0:0.5,1:0.5,2:0.5,3:0.5}
    assert_equal(bipartite.clustering(G,mode='dot'),answer)
    assert_equal(bipartite.clustering(G,mode='max'),answer)
    answer={0:1,1:1,2:1,3:1}
    assert_equal(bipartite.clustering(G,mode='min'),answer)

def test_average_path_graph():
    G=nx.path_graph(4)
    assert_equal(bipartite.average_clustering(G,mode='dot'),0.5)
    assert_equal(bipartite.average_clustering(G,mode='max'),0.5)
    assert_equal(bipartite.average_clustering(G,mode='min'),1)

def test_ra_clustering_davis():
    G = nx.davis_southern_women_graph()
    cc4 = round(bipartite.robins_alexander_clustering(G), 3)
    assert_equal(cc4, 0.468)

def test_ra_clustering_square():
    G = nx.path_graph(4)
    G.add_edge(0, 3)
    assert_equal(bipartite.robins_alexander_clustering(G), 1.0)

def test_ra_clustering_zero():
    G = nx.Graph()
    assert_equal(bipartite.robins_alexander_clustering(G), 0)
    G.add_nodes_from(range(4))
    assert_equal(bipartite.robins_alexander_clustering(G), 0)
    G.add_edges_from([(0,1),(2,3),(3,4)])
    assert_equal(bipartite.robins_alexander_clustering(G), 0)
    G.add_edge(1,2)
    assert_equal(bipartite.robins_alexander_clustering(G), 0)
