# Supplementary material for: Chromosome assembly of large and complex genomes using multiple references
Source: Genome Res. 2018 Nov;28(11):1720–32. doi: 10.1101/gr.236273.118 (PMC6211643; doi:10.1101/gr.236273.118)
Supplement: Supplemental Material [file supp_gr.236273.118_Supplemental_Code.zip › Ragout-2.1.1/lib/networkx/algorithms/bipartite/tests/test_spectral_bipartivity.py]

# -*- coding: utf-8 -*-
from nose import SkipTest
from nose.tools import *
import networkx as nx
from networkx.algorithms.bipartite import spectral_bipartivity as sb

# Examples from Figure 1
# E. Estrada and J. A. Rodríguez-Velázquez, "Spectral measures of
# bipartivity in complex networks", PhysRev E 72, 046105 (2005)

class TestSpectralBipartivity(object):
    @classmethod
    def setupClass(cls):
        global scipy
        global assert_equal
        global assert_almost_equal
        try:
            import scipy.linalg
        except ImportError:
             raise SkipTest('SciPy not available.')


    def test_star_like(self):
        # star-like

        G=nx.star_graph(2)
        G.add_edge(1,2)
        assert_almost_equal(sb(G),0.843,places=3)

        G=nx.star_graph(3)
        G.add_edge(1,2)
        assert_almost_equal(sb(G),0.871,places=3)

        G=nx.star_graph(4)
        G.add_edge(1,2)
        assert_almost_equal(sb(G),0.890,places=3)


    def k23_like(self):
        # K2,3-like
        G=nx.complete_bipartite_graph(2,3)
        G.add_edge(0,1)
        assert_almost_equal(sb(G),0.769,places=3)

        G=nx.complete_bipartite_graph(2,3)
        G.add_edge(2,4)
        assert_almost_equal(sb(G),0.829,places=3)

        G=nx.complete_bipartite_graph(2,3)
        G.add_edge(2,4)
        G.add_edge(3,4)
        assert_almost_equal(sb(G),0.731,places=3)


        G=nx.complete_bipartite_graph(2,3)
        G.add_edge(0,1)
        G.add_edge(2,4)
        assert_almost_equal(sb(G),0.692,places=3)

        G=nx.complete_bipartite_graph(2,3)
        G.add_edge(2,4)
        G.add_edge(3,4)
        G.add_edge(0,1)
        assert_almost_equal(sb(G),0.645,places=3)

        G=nx.complete_bipartite_graph(2,3)
        G.add_edge(2,4)
        G.add_edge(3,4)
        G.add_edge(2,3)
        assert_almost_equal(sb(G),0.645,places=3)

        G=nx.complete_bipartite_graph(2,3)
        G.add_edge(2,4)
        G.add_edge(3,4)
        G.add_edge(2,3)
        G.add_edge(0,1)
        assert_almost_equal(sb(G),0.597,places=3)

    def test_single_nodes(self):

        # single nodes
        G=nx.complete_bipartite_graph(2,3)
        G.add_edge(2,4)
        sbn=sb(G,nodes=[1,2])
        assert_almost_equal(sbn[1],0.85,places=2)
        assert_almost_equal(sbn[2],0.77,places=2)

        G=nx.complete_bipartite_graph(2,3)
        G.add_edge(0,1)
        sbn=sb(G,nodes=[1,2])
        assert_almost_equal(sbn[1],0.73,places=2)
        assert_almost_equal(sbn[2],0.82,places=2)
