# Supplementary material for: Chromosome assembly of large and complex genomes using multiple references
Source: Genome Res. 2018 Nov;28(11):1720–32. doi: 10.1101/gr.236273.118 (PMC6211643; doi:10.1101/gr.236273.118)
Supplement: Supplemental Material [file supp_gr.236273.118_Supplemental_Code.zip › Ragout-2.1.1/lib/networkx/algorithms/centrality/betweenness.py]

"""
Betweenness centrality measures.
"""
#    Copyright (C) 2004-2011 by 
#    Aric Hagberg <hagberg@lanl.gov>
#    Dan Schult <dschult@colgate.edu>
#    Pieter Swart <swart@lanl.gov>
#    All rights reserved.
#    BSD license.
import heapq
import networkx as nx
import random
__author__ = """Aric Hagberg (hagberg@lanl.gov)"""

__all__ = ['betweenness_centrality',
           'edge_betweenness_centrality',
           'edge_betweenness']

def betweenness_centrality(G, k=None, normalized=True, weight=None, 
                           endpoints=False, 
                           seed=None):
    r"""Compute the shortest-path betweenness centrality for nodes.

    Betweenness centrality of a node `v` is the sum of the
    fraction of all-pairs shortest paths that pass through `v`:

    .. math::

       c_B(v) =\sum_{s,t \in V} \frac{\sigma(s, t|v)}{\sigma(s, t)}

    where `V` is the set of nodes, `\sigma(s, t)` is the number of 
    shortest `(s, t)`-paths,  and `\sigma(s, t|v)` is the number of those 
    paths  passing through some  node `v` other than `s, t`. 
    If `s = t`, `\sigma(s, t) = 1`, and if `v \in {s, t}`,  
    `\sigma(s, t|v) = 0` [2]_.

    Parameters
    ----------
    G : graph
      A NetworkX graph 

    k : int, optional (default=None)
      If k is not None use k node samples to estimate betweenness.
      The value of k <= n where n is the number of nodes in the graph.
      Higher values give better approximation. 

    normalized : bool, optional  
      If True the betweenness values are normalized by `2/((n-1)(n-2))` 
      for graphs, and `1/((n-1)(n-2))` for directed graphs where `n` 
      is the number of nodes in G.

    weight : None or string, optional  
      If None, all edge weights are considered equal.
      Otherwise holds the name of the edge attribute used as weight.

    endpoints : bool, optional  
      If True include the endpoints in the shortest path counts.

    Returns
    -------
    nodes : dictionary
       Dictionary of nodes with betweenness centrality as the value.

    See Also
    --------
    edge_betweenness_centrality
    load_centrality

    Notes
    -----
    The algorithm is from Ulrik Brandes [1]_.
    See [2]_ for details on algorithms for variations and related metrics.

    For approximate betweenness calculations set k=#samples to use 
    k nodes ("pivots") to estimate the betweenness values. For an estimate
    of the number of pivots needed see [3]_.

    For weighted graphs the edge weights must be greater than zero.
    Zero edge weights can produce an infinite number of equal length 
    paths between pairs of nodes.

    References
    ----------
    .. [1]  A Faster Algorithm for Betweenness Centrality.
       Ulrik Brandes, 
       Journal of Mathematical Sociology 25(2):163-177, 2001.
       http://www.inf.uni-konstanz.de/algo/publications/b-fabc-01.pdf
    .. [2] Ulrik Brandes: On Variants of Shortest-Path Betweenness 
       Centrality and their Generic Computation. 
       Social Networks 30(2):136-145, 2008.
       http://www.inf.uni-konstanz.de/algo/publications/b-vspbc-08.pdf
    .. [3] Ulrik Brandes and Christian Pich: 
       Centrality Estimation in Large Networks. 
       International Journal of Bifurcation and Chaos 17(7):2303-2318, 2007.
       http://www.inf.uni-konstanz.de/algo/publications/bp-celn-06.pdf
    """
    betweenness=dict.fromkeys(G,0.0) # b[v]=0 for v in G
    if k is None:
        nodes = G
    else:
        random.seed(seed)
        nodes = random.sample(G.nodes(), k)
    for s in nodes:
        # single source shortest paths
        if weight is None:  # use BFS
            S,P,sigma=_single_source_shortest_path_basic(G,s)
        else:  # use Dijkstra's algorithm
            S,P,sigma=_single_source_dijkstra_path_basic(G,s,weight)
        # accumulation
        if endpoints:
            betweenness=_accumulate_endpoints(betweenness,S,P,sigma,s)
        else:
            betweenness=_accumulate_basic(betweenness,S,P,sigma,s)
    # rescaling
    betweenness=_rescale(betweenness, len(G),
                         normalized=normalized,
                         directed=G.is_directed(),
                         k=k)
    return betweenness


def edge_betweenness_centrality(G,normalized=True,weight=None):
    r"""Compute betweenness centrality for edges.

    Betweenness centrality of an edge `e` is the sum of the
    fraction of all-pairs shortest paths that pass through `e`:

    .. math::

       c_B(v) =\sum_{s,t \in V} \frac{\sigma(s, t|e)}{\sigma(s, t)}

    where `V` is the set of nodes,`\sigma(s, t)` is the number of 
    shortest `(s, t)`-paths, and `\sigma(s, t|e)` is the number of 
    those paths passing through edge `e` [2]_.

    Parameters
    ----------
    G : graph
      A NetworkX graph 

    normalized : bool, optional
      If True the betweenness values are normalized by `2/(n(n-1))` 
      for graphs, and `1/(n(n-1))` for directed graphs where `n` 
      is the number of nodes in G.
       
    weight : None or string, optional  
      If None, all edge weights are considered equal.
      Otherwise holds the name of the edge attribute used as weight.

    Returns
    -------
    edges : dictionary
       Dictionary of edges with betweenness centrality as the value.
        
    See Also
    --------
    betweenness_centrality
    edge_load

    Notes
    -----
    The algorithm is from Ulrik Brandes [1]_.

    For weighted graphs the edge weights must be greater than zero.
    Zero edge weights can produce an infinite number of equal length 
    paths between pairs of nodes.

    References
    ----------
    .. [1]  A Faster Algorithm for Betweenness Centrality. Ulrik Brandes, 
       Journal of Mathematical Sociology 25(2):163-177, 2001.
       http://www.inf.uni-konstanz.de/algo/publications/b-fabc-01.pdf
    .. [2] Ulrik Brandes: On Variants of Shortest-Path Betweenness 
       Centrality and their Generic Computation. 
       Social Networks 30(2):136-145, 2008.
       http://www.inf.uni-konstanz.de/algo/publications/b-vspbc-08.pdf
    """
    betweenness=dict.fromkeys(G,0.0) # b[v]=0 for v in G
    # b[e]=0 for e in G.edges()
    betweenness.update(dict.fromkeys(G.edges(),0.0))
    for s in G:
        # single source shortest paths
        if weight is None:  # use BFS
            S,P,sigma=_single_source_shortest_path_basic(G,s)
        else:  # use Dijkstra's algorithm
            S,P,sigma=_single_source_dijkstra_path_basic(G,s,weight)
        # accumulation
        betweenness=_accumulate_edges(betweenness,S,P,sigma,s)
    # rescaling
    for n in G: # remove nodes to only return edges 
        del betweenness[n]
    betweenness=_rescale_e(betweenness, len(G),
                           normalized=normalized,
                           directed=G.is_directed())
    return betweenness

# obsolete name
def edge_betweenness(G,normalized=True,weight=None):
    return edge_betweenness_centrality(G,normalized,weight)


# helpers for betweenness centrality

def _single_source_shortest_path_basic(G,s):
    S=[]
    P={}
    for v in G:
        P[v]=[]
    sigma=dict.fromkeys(G,0.0)    # sigma[v]=0 for v in G
    D={}
    sigma[s]=1.0
    D[s]=0
    Q=[s]
    while Q:   # use BFS to find shortest paths
        v=Q.pop(0)
        S.append(v)
        Dv=D[v]
        sigmav=sigma[v]
        for w in G[v]:
            if w not in D:
                Q.append(w)
                D[w]=Dv+1
            if D[w]==Dv+1:   # this is a shortest path, count paths
                sigma[w] += sigmav
                P[w].append(v) # predecessors 
    return S,P,sigma


def _single_source_dijkstra_path_basic(G,s,weight='weight'):
    # modified from Eppstein
    S=[]
    P={}
    for v in G:
        P[v]=[]
    sigma=dict.fromkeys(G,0.0)    # sigma[v]=0 for v in G
    D={}
    sigma[s]=1.0
    push=heapq.heappush
    pop=heapq.heappop
    seen = {s:0}
    Q=[]   # use Q as heap with (distance,node id) tuples
    push(Q,(0,s,s))
    while Q:
        (dist,pred,v)=pop(Q)
        if v in D:
            continue # already searched this node.
        sigma[v] += sigma[pred] # count paths
        S.append(v)
        D[v] = dist
        for w,edgedata in G[v].items():
            vw_dist = dist + edgedata.get(weight,1)
            if w not in D and (w not in seen or vw_dist < seen[w]):
                seen[w] = vw_dist
                push(Q,(vw_dist,v,w))
                sigma[w]=0.0
                P[w]=[v]
            elif vw_dist==seen[w]:  # handle equal paths
                sigma[w] += sigma[v]
                P[w].append(v)
    return S,P,sigma

def _accumulate_basic(betweenness,S,P,sigma,s):
    delta=dict.fromkeys(S,0)
    while S:
        w=S.pop()
        coeff=(1.0+delta[w])/sigma[w]
        for v in P[w]:
            delta[v] += sigma[v]*coeff
        if w != s:
            betweenness[w]+=delta[w]
    return betweenness

def _accumulate_endpoints(betweenness,S,P,sigma,s):
    betweenness[s]+=len(S)-1
    delta=dict.fromkeys(S,0)
    while S:
        w=S.pop()
        coeff=(1.0+delta[w])/sigma[w]
        for v in P[w]:
            delta[v] += sigma[v]*coeff
        if w != s:
            betweenness[w] += delta[w]+1
    return betweenness

def _accumulate_edges(betweenness,S,P,sigma,s):
    delta=dict.fromkeys(S,0)
    while S:
        w=S.pop()
        coeff=(1.0+delta[w])/sigma[w]
        for v in P[w]:
            c=sigma[v]*coeff
            if (v,w) not in betweenness:
                betweenness[(w,v)]+=c
            else:
                betweenness[(v,w)]+=c
            delta[v]+=c
        if w != s:
            betweenness[w]+=delta[w]
    return betweenness

def _rescale(betweenness,n,normalized,directed=False,k=None):
    if normalized is True:
        if n <=2:
            scale=None  # no normalization b=0 for all nodes
        else:
            scale=1.0/((n-1)*(n-2))
    else: # rescale by 2 for undirected graphs
        if not directed:
            scale=1.0/2.0
        else:
            scale=None
    if scale is not None:
        if k is not None:
            scale=scale*n/k
        for v in betweenness:
            betweenness[v] *= scale
    return betweenness

def _rescale_e(betweenness,n,normalized,directed=False):
    if normalized is True:
        if n <=1:
            scale=None  # no normalization b=0 for all nodes
        else:
            scale=1.0/(n*(n-1))
    else: # rescale by 2 for undirected graphs
        if not directed:
            scale=1.0/2.0
        else:
            scale=None
    if scale is not None:
        for v in betweenness:
            betweenness[v] *= scale
    return betweenness
