# Supplementary material for: Chromosome assembly of large and complex genomes using multiple references
Source: Genome Res. 2018 Nov;28(11):1720–32. doi: 10.1101/gr.236273.118 (PMC6211643; doi:10.1101/gr.236273.118)
Supplement: Supplemental Material [file supp_gr.236273.118_Supplemental_Code.zip › Ragout-2.1.1/lib/networkx/algorithms/centrality/current_flow_betweenness.py]

"""
Current-flow betweenness centrality measures.
"""
#    Copyright (C) 2010-2012 by
#    Aric Hagberg <hagberg@lanl.gov>
#    Dan Schult <dschult@colgate.edu>
#    Pieter Swart <swart@lanl.gov>
#    All rights reserved.
#    BSD license.
import random
import networkx as nx
from networkx.algorithms.centrality.flow_matrix import *
__author__ = """Aric Hagberg (hagberg@lanl.gov)"""

__all__ = ['current_flow_betweenness_centrality',
           'approximate_current_flow_betweenness_centrality',
           'edge_current_flow_betweenness_centrality']


def approximate_current_flow_betweenness_centrality(G, normalized=True,
                                                    weight='weight',
                                                    dtype=float, solver='full',
                                                    epsilon=0.5, kmax=10000):
    r"""Compute the approximate current-flow betweenness centrality for nodes.

    Approximates the current-flow betweenness centrality within absolute
    error of epsilon with high probability [1]_.


    Parameters
    ----------
    G : graph
      A NetworkX graph

    normalized : bool, optional (default=True)
      If True the betweenness values are normalized by 2/[(n-1)(n-2)] where
      n is the number of nodes in G.

    weight : string or None, optional (default='weight')
      Key for edge data used as the edge weight.
      If None, then use 1 as each edge weight.

    dtype: data type (float)
      Default data type for internal matrices.
      Set to np.float32 for lower memory consumption.

    solver: string (default='lu')
       Type of linear solver to use for computing the flow matrix.
       Options are "full" (uses most memory), "lu" (recommended), and
       "cg" (uses least memory).

    epsilon: float
        Absolute error tolerance.

    kmax: int
       Maximum number of sample node pairs to use for approximation.

    Returns
    -------
    nodes : dictionary
       Dictionary of nodes with betweenness centrality as the value.

    See Also
    --------
    current_flow_betweenness_centrality

    Notes
    -----
    The running time is `O((1/\epsilon^2)m{\sqrt k} \log n)`
    and the space required is `O(m)` for n nodes and m edges.

    If the edges have a 'weight' attribute they will be used as
    weights in this algorithm.  Unspecified weights are set to 1.

    References
    ----------
    .. [1] Centrality Measures Based on Current Flow.
       Ulrik Brandes and Daniel Fleischer,
       Proc. 22nd Symp. Theoretical Aspects of Computer Science (STACS '05).
       LNCS 3404, pp. 533-544. Springer-Verlag, 2005.
       http://www.inf.uni-konstanz.de/algo/publications/bf-cmbcf-05.pdf
    """
    from networkx.utils import reverse_cuthill_mckee_ordering
    try:
        import numpy as np
    except ImportError:
        raise ImportError('current_flow_betweenness_centrality requires NumPy ',
                          'http://scipy.org/')
    try:
        from scipy import sparse
        from scipy.sparse import linalg
    except ImportError:
        raise ImportError('current_flow_betweenness_centrality requires SciPy ',
                          'http://scipy.org/')
    if G.is_directed():
        raise nx.NetworkXError('current_flow_betweenness_centrality() ',
                               'not defined for digraphs.')
    if not nx.is_connected(G):
        raise nx.NetworkXError("Graph not connected.")
    solvername={"full" :FullInverseLaplacian,
                "lu": SuperLUInverseLaplacian,
                "cg": CGInverseLaplacian}
    n = G.number_of_nodes()
    ordering = list(reverse_cuthill_mckee_ordering(G))
    # make a copy with integer labels according to rcm ordering
    # this could be done without a copy if we really wanted to
    H = nx.relabel_nodes(G,dict(zip(ordering,range(n))))
    L = laplacian_sparse_matrix(H, nodelist=range(n), weight=weight,
                                dtype=dtype, format='csc')
    C = solvername[solver](L, dtype=dtype) # initialize solver
    betweenness = dict.fromkeys(H,0.0)
    nb = (n-1.0)*(n-2.0) # normalization factor
    cstar = n*(n-1)/nb
    l = 1 # parameter in approximation, adjustable
    k = l*int(np.ceil((cstar/epsilon)**2*np.log(n)))
    if k > kmax:
        raise nx.NetworkXError('Number random pairs k>kmax (%d>%d) '%(k,kmax),
                               'Increase kmax or epsilon')
    cstar2k = cstar/(2*k)
    for i in range(k):
        s,t = random.sample(range(n),2)
        b = np.zeros(n, dtype=dtype)
        b[s] = 1
        b[t] = -1
        p = C.solve(b)
        for v in H:
            if v==s or v==t:
                continue
            for nbr in H[v]:
                w = H[v][nbr].get(weight,1.0)
                betweenness[v] += w*np.abs(p[v]-p[nbr])*cstar2k
    if normalized:
        factor = 1.0
    else:
        factor = nb/2.0
    # remap to original node names and "unnormalize" if required
    return dict((ordering[k],float(v*factor)) for k,v in betweenness.items())


def current_flow_betweenness_centrality(G, normalized=True, weight='weight',
                                        dtype=float, solver='full'):
    r"""Compute current-flow betweenness centrality for nodes.

    Current-flow betweenness centrality uses an electrical current
    model for information spreading in contrast to betweenness
    centrality which uses shortest paths.

    Current-flow betweenness centrality is also known as
    random-walk betweenness centrality [2]_.

    Parameters
    ----------
    G : graph
      A NetworkX graph

    normalized : bool, optional (default=True)
      If True the betweenness values are normalized by 2/[(n-1)(n-2)] where
      n is the number of nodes in G.

    weight : string or None, optional (default='weight')
      Key for edge data used as the edge weight.
      If None, then use 1 as each edge weight.

    dtype: data type (float)
      Default data type for internal matrices.
      Set to np.float32 for lower memory consumption.

    solver: string (default='lu')
       Type of linear solver to use for computing the flow matrix.
       Options are "full" (uses most memory), "lu" (recommended), and
       "cg" (uses least memory).

    Returns
    -------
    nodes : dictionary
       Dictionary of nodes with betweenness centrality as the value.

    See Also
    --------
    approximate_current_flow_betweenness_centrality
    betweenness_centrality
    edge_betweenness_centrality
    edge_current_flow_betweenness_centrality

    Notes
    -----
    Current-flow betweenness can be computed in `O(I(n-1)+mn \log n)`
    time [1]_, where `I(n-1)` is the time needed to compute the
    inverse Laplacian.  For a full matrix this is `O(n^3)` but using
    sparse methods you can achieve `O(nm{\sqrt k})` where `k` is the
    Laplacian matrix condition number.

    The space required is `O(nw) where `w` is the width of the sparse
    Laplacian matrix.  Worse case is `w=n` for `O(n^2)`.

    If the edges have a 'weight' attribute they will be used as
    weights in this algorithm.  Unspecified weights are set to 1.

    References
    ----------
    .. [1] Centrality Measures Based on Current Flow.
       Ulrik Brandes and Daniel Fleischer,
       Proc. 22nd Symp. Theoretical Aspects of Computer Science (STACS '05).
       LNCS 3404, pp. 533-544. Springer-Verlag, 2005.
       http://www.inf.uni-konstanz.de/algo/publications/bf-cmbcf-05.pdf

    .. [2] A measure of betweenness centrality based on random walks,
       M. E. J. Newman, Social Networks 27, 39-54 (2005).
    """
    from networkx.utils import reverse_cuthill_mckee_ordering
    try:
        import numpy as np
    except ImportError:
        raise ImportError('current_flow_betweenness_centrality requires NumPy ',
                          'http://scipy.org/')
    try:
        import scipy
    except ImportError:
        raise ImportError('current_flow_betweenness_centrality requires SciPy ',
                          'http://scipy.org/')
    if G.is_directed():
        raise nx.NetworkXError('current_flow_betweenness_centrality() ',
                               'not defined for digraphs.')
    if not nx.is_connected(G):
        raise nx.NetworkXError("Graph not connected.")
    n = G.number_of_nodes()
    ordering = list(reverse_cuthill_mckee_ordering(G))
    # make a copy with integer labels according to rcm ordering
    # this could be done without a copy if we really wanted to
    H = nx.relabel_nodes(G,dict(zip(ordering,range(n))))
    betweenness = dict.fromkeys(H,0.0) # b[v]=0 for v in H
    for row,(s,t) in flow_matrix_row(H, weight=weight, dtype=dtype,
                                     solver=solver):
        pos = dict(zip(row.argsort()[::-1],range(n)))
        for i in range(n):
            betweenness[s] += (i-pos[i])*row[i]
            betweenness[t] += (n-i-1-pos[i])*row[i]
    if normalized:
        nb = (n-1.0)*(n-2.0) # normalization factor
    else:
        nb = 2.0
    for i,v in enumerate(H): # map integers to nodes
        betweenness[v] = float((betweenness[v]-i)*2.0/nb)
    return dict((ordering[k],v) for k,v in betweenness.items())


def edge_current_flow_betweenness_centrality(G, normalized=True,
                                             weight='weight',
                                             dtype=float, solver='full'):
    """Compute current-flow betweenness centrality for edges.

    Current-flow betweenness centrality uses an electrical current
    model for information spreading in contrast to betweenness
    centrality which uses shortest paths.

    Current-flow betweenness centrality is also known as
    random-walk betweenness centrality [2]_.

    Parameters
    ----------
    G : graph
      A NetworkX graph

    normalized : bool, optional (default=True)
      If True the betweenness values are normalized by 2/[(n-1)(n-2)] where
      n is the number of nodes in G.

    weight : string or None, optional (default='weight')
      Key for edge data used as the edge weight.
      If None, then use 1 as each edge weight.

    dtype: data type (float)
      Default data type for internal matrices.
      Set to np.float32 for lower memory consumption.

    solver: string (default='lu')
       Type of linear solver to use for computing the flow matrix.
       Options are "full" (uses most memory), "lu" (recommended), and
       "cg" (uses least memory).

    Returns
    -------
    nodes : dictionary
       Dictionary of edge tuples with betweenness centrality as the value.

    See Also
    --------
    betweenness_centrality
    edge_betweenness_centrality
    current_flow_betweenness_centrality

    Notes
    -----
    Current-flow betweenness can be computed in `O(I(n-1)+mn \log n)`
    time [1]_, where `I(n-1)` is the time needed to compute the
    inverse Laplacian.  For a full matrix this is `O(n^3)` but using
    sparse methods you can achieve `O(nm{\sqrt k})` where `k` is the
    Laplacian matrix condition number.

    The space required is `O(nw) where `w` is the width of the sparse
    Laplacian matrix.  Worse case is `w=n` for `O(n^2)`.

    If the edges have a 'weight' attribute they will be used as
    weights in this algorithm.  Unspecified weights are set to 1.

    References
    ----------
    .. [1] Centrality Measures Based on Current Flow.
       Ulrik Brandes and Daniel Fleischer,
       Proc. 22nd Symp. Theoretical Aspects of Computer Science (STACS '05).
       LNCS 3404, pp. 533-544. Springer-Verlag, 2005.
       http://www.inf.uni-konstanz.de/algo/publications/bf-cmbcf-05.pdf

    .. [2] A measure of betweenness centrality based on random walks,
       M. E. J. Newman, Social Networks 27, 39-54 (2005).
    """
    from networkx.utils import reverse_cuthill_mckee_ordering
    try:
        import numpy as np
    except ImportError:
        raise ImportError('current_flow_betweenness_centrality requires NumPy ',
                          'http://scipy.org/')
    try:
        import scipy
    except ImportError:
        raise ImportError('current_flow_betweenness_centrality requires SciPy ',
                          'http://scipy.org/')
    if G.is_directed():
        raise nx.NetworkXError('edge_current_flow_betweenness_centrality ',
                               'not defined for digraphs.')
    if not nx.is_connected(G):
        raise nx.NetworkXError("Graph not connected.")
    n = G.number_of_nodes()
    ordering = list(reverse_cuthill_mckee_ordering(G))
    # make a copy with integer labels according to rcm ordering
    # this could be done without a copy if we really wanted to
    H = nx.relabel_nodes(G,dict(zip(ordering,range(n))))
    betweenness=(dict.fromkeys(H.edges(),0.0))
    if normalized:
        nb=(n-1.0)*(n-2.0) # normalization factor
    else:
        nb=2.0
    for row,(e) in flow_matrix_row(H, weight=weight, dtype=dtype,
                                   solver=solver):
        pos=dict(zip(row.argsort()[::-1],range(1,n+1)))
        for i in range(n):
            betweenness[e]+=(i+1-pos[i])*row[i]
            betweenness[e]+=(n-i-pos[i])*row[i]
        betweenness[e]/=nb
    return dict(((ordering[s],ordering[t]),float(v))
                for (s,t),v in betweenness.items())


# fixture for nose tests
def setup_module(module):
    from nose import SkipTest
    try:
        import numpy
        import scipy
    except:
        raise SkipTest("NumPy not available")
