# Supplementary material for: Chromosome assembly of large and complex genomes using multiple references
Source: Genome Res. 2018 Nov;28(11):1720–32. doi: 10.1101/gr.236273.118 (PMC6211643; doi:10.1101/gr.236273.118)
Supplement: Supplemental Material [file supp_gr.236273.118_Supplemental_Code.zip › Ragout-2.1.1/lib/networkx/algorithms/centrality/__init__.py]

from networkx.algorithms.centrality.betweenness import *
from networkx.algorithms.centrality.betweenness_subset import *
from networkx.algorithms.centrality.closeness import *
from networkx.algorithms.centrality.current_flow_closeness import *
from networkx.algorithms.centrality.current_flow_betweenness import *
from networkx.algorithms.centrality.current_flow_betweenness_subset import *
from networkx.algorithms.centrality.degree_alg import *
from networkx.algorithms.centrality.eigenvector import *
from networkx.algorithms.centrality.katz import *
from networkx.algorithms.centrality.load import *
from networkx.algorithms.centrality.communicability_alg import *
import networkx.algorithms.centrality.betweenness
import networkx.algorithms.centrality.closeness
import networkx.algorithms.centrality.current_flow_betweenness
import networkx.algorithms.centrality.current_flow_closeness
import networkx.algorithms.centrality.degree_alg
import networkx.algorithms.centrality.eigenvector
import networkx.algorithms.centrality.load
import networkx.algorithms.centrality.communicability_alg
import networkx.algorithms.centrality.katz
