# Supplementary material for: Chromosome assembly of large and complex genomes using multiple references
Source: Genome Res. 2018 Nov;28(11):1720–32. doi: 10.1101/gr.236273.118 (PMC6211643; doi:10.1101/gr.236273.118)
Supplement: Supplemental Material [file supp_gr.236273.118_Supplemental_Code.zip › Ragout-2.1.1/lib/networkx/algorithms/centrality/tests/test_current_flow_betweenness_centrality.py]

#!/usr/bin/env python
from nose.tools import *
from nose import SkipTest
import networkx
from nose.plugins.attrib import attr

from networkx import edge_current_flow_betweenness_centrality \
    as edge_current_flow

from networkx import approximate_current_flow_betweenness_centrality \
    as approximate_cfbc

class TestFlowBetweennessCentrality(object):
    numpy=1 # nosetests attribute, use nosetests -a 'not numpy' to skip test
    @classmethod
    def setupClass(cls):
        global np
        try:
            import numpy as np
            import scipy
        except ImportError:
            raise SkipTest('NumPy not available.')
        
    def test_K4_normalized(self):
        """Betweenness centrality: K4"""
        G=networkx.complete_graph(4)
        b=networkx.current_flow_betweenness_centrality(G,normalized=True)
        b_answer={0: 0.25, 1: 0.25, 2: 0.25, 3: 0.25}
        for n in sorted(G):
            assert_almost_equal(b[n],b_answer[n])
        G.add_edge(0,1,{'weight':0.5,'other':0.3})
        b=networkx.current_flow_betweenness_centrality(G,normalized=True,weight=None)
        for n in sorted(G):
            assert_almost_equal(b[n],b_answer[n])
        wb_answer={0: 0.2222222, 1: 0.2222222, 2: 0.30555555, 3: 0.30555555}
        b=networkx.current_flow_betweenness_centrality(G,normalized=True)
        for n in sorted(G):
            assert_almost_equal(b[n],wb_answer[n])
        wb_answer={0: 0.2051282, 1: 0.2051282, 2: 0.33974358, 3: 0.33974358}
        b=networkx.current_flow_betweenness_centrality(G,normalized=True,weight='other')
        for n in sorted(G):
            assert_almost_equal(b[n],wb_answer[n])

    def test_K4(self):
        """Betweenness centrality: K4"""
        G=networkx.complete_graph(4)
        for solver in ['full','lu','cg']:
            b=networkx.current_flow_betweenness_centrality(G, normalized=False, 
                                                           solver=solver)
            b_answer={0: 0.75, 1: 0.75, 2: 0.75, 3: 0.75}
            for n in sorted(G):
                assert_almost_equal(b[n],b_answer[n])


    def test_P4_normalized(self):
        """Betweenness centrality: P4 normalized"""
        G=networkx.path_graph(4)
        b=networkx.current_flow_betweenness_centrality(G,normalized=True)
        b_answer={0: 0, 1: 2./3, 2: 2./3, 3:0}
        for n in sorted(G):
            assert_almost_equal(b[n],b_answer[n])


    def test_P4(self):
        """Betweenness centrality: P4"""
        G=networkx.path_graph(4)
        b=networkx.current_flow_betweenness_centrality(G,normalized=False)
        b_answer={0: 0, 1: 2, 2: 2, 3: 0}
        for n in sorted(G):
            assert_almost_equal(b[n],b_answer[n])

    def test_star(self):
        """Betweenness centrality: star """
        G=networkx.Graph()
        G.add_star(['a','b','c','d'])
        b=networkx.current_flow_betweenness_centrality(G,normalized=True)
        b_answer={'a': 1.0, 'b': 0.0, 'c': 0.0, 'd':0.0}
        for n in sorted(G):
            assert_almost_equal(b[n],b_answer[n])


    def test_solers(self):
        """Betweenness centrality: alternate solvers"""
        G=networkx.complete_graph(4)
        for solver in ['full','lu','cg']:
            b=networkx.current_flow_betweenness_centrality(G,normalized=False, 
                                                           solver=solver)
            b_answer={0: 0.75, 1: 0.75, 2: 0.75, 3: 0.75}
            for n in sorted(G):
                assert_almost_equal(b[n],b_answer[n])


class TestApproximateFlowBetweennessCentrality(object):
    numpy=1 # nosetests attribute, use nosetests -a 'not numpy' to skip test
    @classmethod
    def setupClass(cls):
        global np
        global assert_allclose
        try:
            import numpy as np
            import scipy
            from numpy.testing import  assert_allclose
        except ImportError:
            raise SkipTest('NumPy not available.')
        
    def test_K4_normalized(self):
        "Approximate current-flow betweenness centrality: K4 normalized"
        G=networkx.complete_graph(4)
        b=networkx.current_flow_betweenness_centrality(G,normalized=True)
        epsilon=0.1
        ba = approximate_cfbc(G,normalized=True, epsilon=0.5*epsilon)
        for n in sorted(G):
            assert_allclose(b[n],ba[n],atol=epsilon)

    def test_K4(self):
        "Approximate current-flow betweenness centrality: K4"
        G=networkx.complete_graph(4)
        b=networkx.current_flow_betweenness_centrality(G,normalized=False)
        epsilon=0.1
        ba = approximate_cfbc(G,normalized=False, epsilon=0.5*epsilon)
        for n in sorted(G):
            assert_allclose(b[n],ba[n],atol=epsilon*len(G)**2)

    def test_star(self):
        "Approximate current-flow betweenness centrality: star"
        G=networkx.Graph()
        G.add_star(['a','b','c','d'])
        b=networkx.current_flow_betweenness_centrality(G,normalized=True)
        epsilon=0.1
        ba = approximate_cfbc(G,normalized=True, epsilon=0.5*epsilon)
        for n in sorted(G):
            assert_allclose(b[n],ba[n],atol=epsilon)

    def test_grid(self):
        "Approximate current-flow betweenness centrality: 2d grid"
        G=networkx.grid_2d_graph(4,4)
        b=networkx.current_flow_betweenness_centrality(G,normalized=True)
        epsilon=0.1
        ba = approximate_cfbc(G,normalized=True, epsilon=0.5*epsilon)
        for n in sorted(G):
            assert_allclose(b[n],ba[n],atol=epsilon)

    def test_solvers(self):
        "Approximate current-flow betweenness centrality: solvers"
        G=networkx.complete_graph(4)
        epsilon=0.1
        for solver in ['full','lu','cg']:
            b=approximate_cfbc(G,normalized=False,solver=solver,
                               epsilon=0.5*epsilon)
            b_answer={0: 0.75, 1: 0.75, 2: 0.75, 3: 0.75}
            for n in sorted(G):
                assert_allclose(b[n],b_answer[n],atol=epsilon)


class TestWeightedFlowBetweennessCentrality(object):
    pass


class TestEdgeFlowBetweennessCentrality(object):
    numpy=1 # nosetests attribute, use nosetests -a 'not numpy' to skip test
    @classmethod
    def setupClass(cls):
        global np
        try:
            import numpy as np
            import scipy
        except ImportError:
            raise SkipTest('NumPy not available.')

    def test_K4(self):
        """Edge flow betweenness centrality: K4"""
        G=networkx.complete_graph(4)
        b=edge_current_flow(G,normalized=True)
        b_answer=dict.fromkeys(G.edges(),0.25)
        for (s,t),v1 in b_answer.items():
            v2=b.get((s,t),b.get((t,s)))
            assert_almost_equal(v1,v2)

    def test_K4_normalized(self):
        """Edge flow betweenness centrality: K4"""
        G=networkx.complete_graph(4)
        b=edge_current_flow(G,normalized=False)
        b_answer=dict.fromkeys(G.edges(),0.75)
        for (s,t),v1 in b_answer.items():
            v2=b.get((s,t),b.get((t,s)))
            assert_almost_equal(v1,v2)

    def test_C4(self):
        """Edge flow betweenness centrality: C4"""
        G=networkx.cycle_graph(4)
        b=edge_current_flow(G,normalized=False)
        b_answer={(0, 1):1.25,(0, 3):1.25, (1, 2):1.25, (2, 3): 1.25}
        for (s,t),v1 in b_answer.items():
            v2=b.get((s,t),b.get((t,s)))
            assert_almost_equal(v1,v2)


    def test_P4(self):
        """Edge betweenness centrality: P4"""
        G=networkx.path_graph(4)
        b=edge_current_flow(G,normalized=False)
        b_answer={(0, 1):1.5,(1, 2):2.0, (2, 3):1.5}
        for (s,t),v1 in b_answer.items():
            v2=b.get((s,t),b.get((t,s)))
            assert_almost_equal(v1,v2)
