# Supplementary material for: Chromosome assembly of large and complex genomes using multiple references
Source: Genome Res. 2018 Nov;28(11):1720–32. doi: 10.1101/gr.236273.118 (PMC6211643; doi:10.1101/gr.236273.118)
Supplement: Supplemental Material [file supp_gr.236273.118_Supplemental_Code.zip › Ragout-2.1.1/lib/networkx/algorithms/community/kclique.py]

#-*- coding: utf-8 -*-
#    Copyright (C) 2011 by 
#    Conrad Lee <conradlee@gmail.com>
#    Aric Hagberg <hagberg@lanl.gov>
#    All rights reserved.
#    BSD license.
from collections import defaultdict
import networkx as nx
__author__ = """\n""".join(['Conrad Lee <conradlee@gmail.com>',
                            'Aric Hagberg <aric.hagberg@gmail.com>'])
__all__ = ['k_clique_communities']

def k_clique_communities(G, k, cliques=None):
    """Find k-clique communities in graph using the percolation method.

    A k-clique community is the union of all cliques of size k that
    can be reached through adjacent (sharing k-1 nodes) k-cliques.

    Parameters
    ----------
    G : NetworkX graph

    k : int
       Size of smallest clique

    cliques: list or generator       
       Precomputed cliques (use networkx.find_cliques(G))

    Returns
    -------
    Yields sets of nodes, one for each k-clique community.

    Examples
    --------
    >>> G = nx.complete_graph(5)
    >>> K5 = nx.convert_node_labels_to_integers(G,first_label=2)
    >>> G.add_edges_from(K5.edges())
    >>> c = list(nx.k_clique_communities(G, 4))
    >>> list(c[0])
    [0, 1, 2, 3, 4, 5, 6]
    >>> list(nx.k_clique_communities(G, 6))
    []

    References
    ----------
    .. [1] Gergely Palla, Imre Derényi, Illés Farkas1, and Tamás Vicsek,
       Uncovering the overlapping community structure of complex networks 
       in nature and society Nature 435, 814-818, 2005,
       doi:10.1038/nature03607
    """
    if k < 2:
        raise nx.NetworkXError("k=%d, k must be greater than 1."%k)
    if cliques is None:
        cliques = nx.find_cliques(G)
    cliques = [frozenset(c) for c in cliques if len(c) >= k]

    # First index which nodes are in which cliques
    membership_dict = defaultdict(list)
    for clique in cliques:
        for node in clique:
            membership_dict[node].append(clique)

    # For each clique, see which adjacent cliques percolate
    perc_graph = nx.Graph()
    perc_graph.add_nodes_from(cliques)
    for clique in cliques:
        for adj_clique in _get_adjacent_cliques(clique, membership_dict):
            if len(clique.intersection(adj_clique)) >= (k - 1):
                perc_graph.add_edge(clique, adj_clique)

    # Connected components of clique graph with perc edges
    # are the percolated cliques
    for component in nx.connected_components(perc_graph):
        yield(frozenset.union(*component))

def _get_adjacent_cliques(clique, membership_dict):
    adjacent_cliques = set()
    for n in clique:
        for adj_clique in membership_dict[n]:
            if clique != adj_clique:
                adjacent_cliques.add(adj_clique)
    return adjacent_cliques
