# Supplementary material for: Chromosome assembly of large and complex genomes using multiple references
Source: Genome Res. 2018 Nov;28(11):1720–32. doi: 10.1101/gr.236273.118 (PMC6211643; doi:10.1101/gr.236273.118)
Supplement: Supplemental Material [file supp_gr.236273.118_Supplemental_Code.zip › Ragout-2.1.1/lib/networkx/algorithms/components/tests/test_attracting.py]

#!/usr/bin/env python
from nose.tools import *
import networkx as nx


class TestAttractingComponents(object):
    def setUp(self):
        self.G1 = nx.DiGraph()
        self.G1.add_edges_from([(5,11),(11,2),(11,9),(11,10),
                                (7,11),(7,8),(8,9),(3,8),(3,10)])
        self.G2 = nx.DiGraph()
        self.G2.add_edges_from([(0,1),(0,2),(1,1),(1,2),(2,1)])

        self.G3 = nx.DiGraph()
        self.G3.add_edges_from([(0,1),(1,2),(2,1),(0,3),(3,4),(4,3)])

    def test_attracting_components(self):
        ac = nx.attracting_components(self.G1)
        assert_true([2] in ac)
        assert_true([9] in ac)
        assert_true([10] in ac)

        ac = nx.attracting_components(self.G2)
        ac = [tuple(sorted(x)) for x in ac]
        assert_true(ac == [(1,2)])

        ac = nx.attracting_components(self.G3)
        ac = [tuple(sorted(x)) for x in ac]
        assert_true((1,2) in ac)
        assert_true((3,4) in ac)
        assert_equal(len(ac), 2)
        
    def test_number_attacting_components(self):
        assert_equal(len(nx.attracting_components(self.G1)), 3)
        assert_equal(len(nx.attracting_components(self.G2)), 1)
        assert_equal(len(nx.attracting_components(self.G3)), 2)

    def test_is_attracting_component(self):
        assert_false(nx.is_attracting_component(self.G1))
        assert_false(nx.is_attracting_component(self.G2))
        assert_false(nx.is_attracting_component(self.G3))
        g2 = self.G3.subgraph([1,2])
        assert_true(nx.is_attracting_component(g2))

    def test_attracting_component_subgraphs(self):
        subgraphs = nx.attracting_component_subgraphs(self.G1)
        for subgraph in subgraphs:
            assert_equal(len(subgraph), 1)

        self.G2.add_edge(1,2,eattr='red')  # test attrs copied to subgraphs
        self.G2.node[2]['nattr']='blue'
        self.G2.graph['gattr']='green'
        subgraphs = nx.attracting_component_subgraphs(self.G2)
        assert_equal(len(subgraphs), 1)
        SG2=subgraphs[0]
        assert_true(1 in SG2)
        assert_true(2 in SG2)
        assert_equal(SG2[1][2]['eattr'],'red')
        assert_equal(SG2.node[2]['nattr'],'blue')
        assert_equal(SG2.graph['gattr'],'green')
        SG2.add_edge(1,2,eattr='blue')
        assert_equal(SG2[1][2]['eattr'],'blue')
        assert_equal(self.G2[1][2]['eattr'],'red')
        
