# Supplementary material for: Chromosome assembly of large and complex genomes using multiple references
Source: Genome Res. 2018 Nov;28(11):1720–32. doi: 10.1101/gr.236273.118 (PMC6211643; doi:10.1101/gr.236273.118)
Supplement: Supplemental Material [file supp_gr.236273.118_Supplemental_Code.zip › Ragout-2.1.1/lib/networkx/algorithms/components/tests/test_weakly_connected.py]

#!/usr/bin/env python
from nose.tools import *
import networkx as nx
from networkx import NetworkXError

class TestWeaklyConnected:

    def setUp(self):
        self.gc=[]
        G=nx.DiGraph()
        G.add_edges_from([(1,2),(2,3),(2,8),(3,4),(3,7),
                          (4,5),(5,3),(5,6),(7,4),(7,6),(8,1),(8,7)])
        C=[[3, 4, 5, 7], [1, 2, 8],  [6]]
        self.gc.append((G,C))

        G= nx.DiGraph()
        G.add_edges_from([(1,2),(1,3),(1,4),(4,2),(3,4),(2,3)])
        C = [[2, 3, 4],[1]]
        self.gc.append((G,C))

        G = nx.DiGraph()
        G.add_edges_from([(1,2),(2,3),(3,2),(2,1)])
        C = [[1, 2, 3]]
        self.gc.append((G,C))

        # Eppstein's tests
        G = nx.DiGraph({ 0:[1],1:[2,3],2:[4,5],3:[4,5],4:[6],5:[],6:[]})
        C = [[0],[1],[2],[3],[4],[5],[6]]
        self.gc.append((G,C))
    
        G = nx.DiGraph({0:[1],1:[2,3,4],2:[0,3],3:[4],4:[3]})
        C = [[0,1,2],[3,4]]
        self.gc.append((G,C))


    def test_weakly_connected_components(self):
        wcc=nx.weakly_connected_components
        cc=nx.connected_components
        for G,C in self.gc:
            U=G.to_undirected()
            w=sorted([sorted(g) for g in wcc(G)])
            c=sorted([sorted(g) for g in cc(U)])
            assert_equal(w,c)

    def test_number_weakly_connected_components(self):
        wcc=nx.number_weakly_connected_components
        cc=nx.number_connected_components
        for G,C in self.gc:
            U=G.to_undirected()
            w=wcc(G)
            c=cc(U)
            assert_equal(w,c)

    def test_weakly_connected_component_subgraphs(self):
        wcc=nx.weakly_connected_component_subgraphs
        cc=nx.connected_component_subgraphs
        for G,C in self.gc:
            U=G.to_undirected()
            w=sorted([sorted(g.nodes()) for g in wcc(G)])
            c=sorted([sorted(g.nodes()) for g in cc(U)])
            assert_equal(w,c)
        G,C=self.gc[0]
        G.add_edge(1,2,eattr='red')
        G.node[1]['nattr']='blue'
        G.graph['gattr']='green'
        sgs=wcc(G)[0]
        assert_equal(sgs[1][2]['eattr'],'red')
        assert_equal(sgs.node[1]['nattr'],'blue')
        assert_equal(sgs.graph['gattr'],'green')
        sgs[1][2]['eattr']='blue'
        assert_equal(G[1][2]['eattr'],'red')
        assert_equal(sgs[1][2]['eattr'],'blue')

    def test_is_weakly_connected(self):
        wcc=nx.is_weakly_connected
        cc=nx.is_connected
        for G,C in self.gc:
            U=G.to_undirected()
            assert_equal(wcc(G),cc(U))


    def test_connected_raise(self):
        G=nx.Graph()
        assert_raises(NetworkXError,nx.weakly_connected_components,G)
        assert_raises(NetworkXError,nx.number_weakly_connected_components,G)
        assert_raises(NetworkXError,nx.weakly_connected_component_subgraphs,G)
        assert_raises(NetworkXError,nx.is_weakly_connected,G)
