# Supplementary material for: Chromosome assembly of large and complex genomes using multiple references
Source: Genome Res. 2018 Nov;28(11):1720–32. doi: 10.1101/gr.236273.118 (PMC6211643; doi:10.1101/gr.236273.118)
Supplement: Supplemental Material [file supp_gr.236273.118_Supplemental_Code.zip › Ragout-2.1.1/lib/networkx/algorithms/isomorphism/isomorphvf2.py]

# -*- coding: utf-8 -*-
"""
*************
VF2 Algorithm
*************

An implementation of VF2 algorithm for graph ismorphism testing.

The simplest interface to use this module is to call networkx.is_isomorphic().

Introduction
------------

The GraphMatcher and DiGraphMatcher are responsible for matching
graphs or directed graphs in a predetermined manner.  This
usually means a check for an isomorphism, though other checks
are also possible.  For example, a subgraph of one graph
can be checked for isomorphism to a second graph.

Matching is done via syntactic feasibility. It is also possible
to check for semantic feasibility. Feasibility, then, is defined
as the logical AND of the two functions.

To include a semantic check, the (Di)GraphMatcher class should be
subclassed, and the semantic_feasibility() function should be
redefined.  By default, the semantic feasibility function always
returns True.  The effect of this is that semantics are not
considered in the matching of G1 and G2.

Examples
--------

Suppose G1 and G2 are isomorphic graphs. Verification is as follows:

>>> from networkx.algorithms import isomorphism
>>> G1 = nx.path_graph(4)
>>> G2 = nx.path_graph(4)
>>> GM = isomorphism.GraphMatcher(G1,G2)
>>> GM.is_isomorphic()
True

GM.mapping stores the isomorphism mapping from G1 to G2.

>>> GM.mapping
{0: 0, 1: 1, 2: 2, 3: 3}


Suppose G1 and G2 are isomorphic directed graphs
graphs. Verification is as follows:

>>> G1 = nx.path_graph(4, create_using=nx.DiGraph())
>>> G2 = nx.path_graph(4, create_using=nx.DiGraph())
>>> DiGM = isomorphism.DiGraphMatcher(G1,G2)
>>> DiGM.is_isomorphic()
True

DiGM.mapping stores the isomorphism mapping from G1 to G2.

>>> DiGM.mapping
{0: 0, 1: 1, 2: 2, 3: 3}


Subgraph Isomorphism
--------------------
Graph theory literature can be ambiguious about the meaning of the
above statement, and we seek to clarify it now.

In the VF2 literature, a mapping M is said to be a graph-subgraph
isomorphism iff M is an isomorphism between G2 and a subgraph of G1.
Thus, to say that G1 and G2 are graph-subgraph isomorphic is to say
that a subgraph of G1 is isomorphic to G2.

Other literature uses the phrase 'subgraph isomorphic' as in 'G1 does
not have a subgraph isomorphic to G2'.  Another use is as an in adverb
for isomorphic.  Thus, to say that G1 and G2 are subgraph isomorphic
is to say that a subgraph of G1 is isomorphic to G2.

Finally, the term 'subgraph' can have multiple meanings. In this
context, 'subgraph' always means a 'node-induced subgraph'. Edge-induced
subgraph isomorphisms are not directly supported, but one should be
able to perform the check by making use of nx.line_graph(). For
subgraphs which are not induced, the term 'monomorphism' is preferred
over 'isomorphism'. Currently, it is not possible to check for
monomorphisms.

Let G=(N,E) be a graph with a set of nodes N and set of edges E.

If G'=(N',E') is a subgraph, then:
    N' is a subset of N
    E' is a subset of E

If G'=(N',E') is a node-induced subgraph, then:
    N' is a subset of N
    E' is the subset of edges in E relating nodes in N'

If G'=(N',E') is an edge-induced subgrpah, then:
    N' is the subset of nodes in N related by edges in E'
    E' is a subset of E

References
----------
[1]   Luigi P. Cordella, Pasquale Foggia, Carlo Sansone, Mario Vento,
      "A (Sub)Graph Isomorphism Algorithm for Matching Large Graphs",
      IEEE Transactions on Pattern Analysis and Machine Intelligence,
      vol. 26,  no. 10,  pp. 1367-1372,  Oct.,  2004.
      http://ieeexplore.ieee.org/iel5/34/29305/01323804.pdf

[2]   L. P. Cordella, P. Foggia, C. Sansone, M. Vento, "An Improved
      Algorithm for Matching Large Graphs", 3rd IAPR-TC15 Workshop
      on Graph-based Representations in Pattern Recognition, Cuen,
      pp. 149-159, 2001.
      http://amalfi.dis.unina.it/graph/db/papers/vf-algorithm.pdf

See Also
--------
syntactic_feasibliity(), semantic_feasibility()

Notes
-----
Modified to handle undirected graphs.
Modified to handle multiple edges.


In general, this problem is NP-Complete.


"""

#    Copyright (C) 2007-2009 by the NetworkX maintainers
#    All rights reserved.
#    BSD license.

#    This work was originally coded by Christopher Ellison
#    as part of the Computational Mechanics Python (CMPy) project.
#    James P. Crutchfield, principal investigator.
#    Complexity Sciences Center and Physics Department, UC Davis.

import sys
import networkx as nx

__all__ = ['GraphMatcher',
           'DiGraphMatcher']

class GraphMatcher(object):
    """Implementation of VF2 algorithm for matching undirected graphs.

    Suitable for Graph and MultiGraph instances.
    """
    def __init__(self, G1, G2):
        """Initialize GraphMatcher.

        Parameters
        ----------
        G1,G2: NetworkX Graph or MultiGraph instances.
           The two graphs to check for isomorphism.

        Examples
        --------
        To create a GraphMatcher which checks for syntactic feasibility:

        >>> from networkx.algorithms import isomorphism
        >>> G1 = nx.path_graph(4)
        >>> G2 = nx.path_graph(4)
        >>> GM = isomorphism.GraphMatcher(G1,G2)
        """
        self.G1 = G1
        self.G2 = G2
        self.G1_nodes = set(G1.nodes())
        self.G2_nodes = set(G2.nodes())

        # Set recursion limit.
        self.old_recursion_limit = sys.getrecursionlimit()
        expected_max_recursion_level = len(self.G2)
        if self.old_recursion_limit < 1.5 * expected_max_recursion_level:
            # Give some breathing room.
            sys.setrecursionlimit(int(1.5 * expected_max_recursion_level))

        # Declare that we will be searching for a graph-graph isomorphism.
        self.test = 'graph'

        # Initialize state
        self.initialize()

    def reset_recursion_limit(self):
        """Restores the recursion limit."""
        ### TODO:
        ###     Currently, we use recursion and set the recursion level higher.
        ###     It would be nice to restore the level, but because the
        ###     (Di)GraphMatcher classes make use of cyclic references, garbage
        ###     collection will never happen when we define __del__() to
        ###     restore the recursion level. The result is a memory leak.
        ###     So for now, we do not automatically restore the recursion level,
        ###     and instead provide a method to do this manually. Eventually,
        ###     we should turn this into a non-recursive implementation.
        sys.setrecursionlimit(self.old_recursion_limit)

    def candidate_pairs_iter(self):
        """Iterator over candidate pairs of nodes in G1 and G2."""

        # All computations are done using the current state!

        G1_nodes = self.G1_nodes
        G2_nodes = self.G2_nodes

        # First we compute the inout-terminal sets.
        T1_inout = [node for node in G1_nodes if (node in self.inout_1) and (node not in self.core_1)]
        T2_inout = [node for node in G2_nodes if (node in self.inout_2) and (node not in self.core_2)]

        # If T1_inout and T2_inout are both nonempty.
        # P(s) = T1_inout x {min T2_inout}
        if T1_inout and T2_inout:
            for node in T1_inout:
                yield node, min(T2_inout)

        else:
            # If T1_inout and T2_inout were both empty....
            # P(s) = (N_1 - M_1) x {min (N_2 - M_2)}
            ##if not (T1_inout or T2_inout):       # as suggested by  [2], incorrect
            if 1:                                  # as inferred from [1], correct
                # First we determine the candidate node for G2
                other_node = min(G2_nodes - set(self.core_2))
                for node in self.G1:
                    if node not in self.core_1:
                        yield node, other_node

        # For all other cases, we don't have any candidate pairs.

    def initialize(self):
        """Reinitializes the state of the algorithm.

        This method should be redefined if using something other than GMState.
        If only subclassing GraphMatcher, a redefinition is not necessary.

        """

        # core_1[n] contains the index of the node paired with n, which is m,
        #           provided n is in the mapping.
        # core_2[m] contains the index of the node paired with m, which is n,
        #           provided m is in the mapping.
        self.core_1 = {}
        self.core_2 = {}

        # See the paper for definitions of M_x and T_x^{y}

        # inout_1[n]  is non-zero if n is in M_1 or in T_1^{inout}
        # inout_2[m]  is non-zero if m is in M_2 or in T_2^{inout}
        #
        # The value stored is the depth of the SSR tree when the node became
        # part of the corresponding set.
        self.inout_1 = {}
        self.inout_2 = {}
        # Practically, these sets simply store the nodes in the subgraph.

        self.state = GMState(self)

        # Provide a convienient way to access the isomorphism mapping.
        self.mapping = self.core_1.copy()

    def is_isomorphic(self):
        """Returns True if G1 and G2 are isomorphic graphs."""

        # Let's do two very quick checks!
        # QUESTION: Should we call faster_graph_could_be_isomorphic(G1,G2)?
        # For now, I just copy the code.

        # Check global properties
        if self.G1.order() != self.G2.order(): return False

        # Check local properties
        d1=sorted(self.G1.degree().values())
        d2=sorted(self.G2.degree().values())
        if d1 != d2: return False

        try:
            x = next(self.isomorphisms_iter())
            return True
        except StopIteration:
            return False

    def isomorphisms_iter(self):
        """Generator over isomorphisms between G1 and G2."""
        # Declare that we are looking for a graph-graph isomorphism.
        self.test = 'graph'
        self.initialize()
        for mapping in self.match():
            yield mapping

    def match(self):
        """Extends the isomorphism mapping.

        This function is called recursively to determine if a complete
        isomorphism can be found between G1 and G2.  It cleans up the class
        variables after each recursive call. If an isomorphism is found,
        we yield the mapping.

        """
        if len(self.core_1) == len(self.G2):
            # Save the final mapping, otherwise garbage collection deletes it.
            self.mapping = self.core_1.copy()
            # The mapping is complete.
            yield self.mapping
        else:
            for G1_node, G2_node in self.candidate_pairs_iter():
                if self.syntactic_feasibility(G1_node, G2_node):
                    if self.semantic_feasibility(G1_node, G2_node):
                        # Recursive call, adding the feasible state.
                        newstate = self.state.__class__(self, G1_node, G2_node)
                        for mapping in self.match():
                            yield mapping

                        # restore data structures
                        newstate.restore()

    def semantic_feasibility(self, G1_node, G2_node):
        """Returns True if adding (G1_node, G2_node) is symantically feasible.

        The semantic feasibility function should return True if it is
        acceptable to add the candidate pair (G1_node, G2_node) to the current
        partial isomorphism mapping.   The logic should focus on semantic
        information contained in the edge data or a formalized node class.

        By acceptable, we mean that the subsequent mapping can still become a
        complete isomorphism mapping.  Thus, if adding the candidate pair
        definitely makes it so that the subsequent mapping cannot become a
        complete isomorphism mapping, then this function must return False.

        The default semantic feasibility function always returns True. The
        effect is that semantics are not considered in the matching of G1
        and G2.

        The semantic checks might differ based on the what type of test is
        being performed.  A keyword description of the test is stored in
        self.test.  Here is a quick description of the currently implemented
        tests::

          test='graph'
            Indicates that the graph matcher is looking for a graph-graph
            isomorphism.

          test='subgraph'
            Indicates that the graph matcher is looking for a subgraph-graph
            isomorphism such that a subgraph of G1 is isomorphic to G2.

        Any subclass which redefines semantic_feasibility() must maintain
        the above form to keep the match() method functional. Implementations
        should consider multigraphs.
        """
        return True

    def subgraph_is_isomorphic(self):
        """Returns True if a subgraph of G1 is isomorphic to G2."""
        try:
            x = next(self.subgraph_isomorphisms_iter())
            return True
        except StopIteration:
            return False

#    subgraph_is_isomorphic.__doc__ += "\n" + subgraph.replace('\n','\n'+indent)

    def subgraph_isomorphisms_iter(self):
        """Generator over isomorphisms between a subgraph of G1 and G2."""
        # Declare that we are looking for graph-subgraph isomorphism.
        self.test = 'subgraph'
        self.initialize()
        for mapping in self.match():
            yield mapping

#    subgraph_isomorphisms_iter.__doc__ += "\n" + subgraph.replace('\n','\n'+indent)

    def syntactic_feasibility(self, G1_node, G2_node):
        """Returns True if adding (G1_node, G2_node) is syntactically feasible.

        This function returns True if it is adding the candidate pair
        to the current partial isomorphism mapping is allowable.  The addition
        is allowable if the inclusion of the candidate pair does not make it
        impossible for an isomorphism to be found.
        """

        # The VF2 algorithm was designed to work with graphs having, at most,
        # one edge connecting any two nodes.  This is not the case when
        # dealing with an MultiGraphs.
        #
        # Basically, when we test the look-ahead rules R_neighbor, we will
        # make sure that the number of edges are checked. We also add
        # a R_self check to verify that the number of selfloops is acceptable.
        #
        # Users might be comparing Graph instances with MultiGraph instances.
        # So the generic GraphMatcher class must work with MultiGraphs.
        # Care must be taken since the value in the innermost dictionary is a
        # singlet for Graph instances.  For MultiGraphs, the value in the
        # innermost dictionary is a list.


        ###
        ### Test at each step to get a return value as soon as possible.
        ###

        ### Look ahead 0

        # R_self

        # The number of selfloops for G1_node must equal the number of
        # self-loops for G2_node. Without this check, we would fail on
        # R_neighbor at the next recursion level. But it is good to prune the
        # search tree now.
        if self.G1.number_of_edges(G1_node,G1_node) != self.G2.number_of_edges(G2_node,G2_node):
            return False


        # R_neighbor

        # For each neighbor n' of n in the partial mapping, the corresponding
        # node m' is a neighbor of m, and vice versa. Also, the number of
        # edges must be equal.
        for neighbor in self.G1[G1_node]:
            if neighbor in self.core_1:
                if not (self.core_1[neighbor] in self.G2[G2_node]):
                    return False
                elif self.G1.number_of_edges(neighbor, G1_node) != self.G2.number_of_edges(self.core_1[neighbor], G2_node):
                    return False
        for neighbor in self.G2[G2_node]:
            if neighbor in self.core_2:
                if not (self.core_2[neighbor] in self.G1[G1_node]):
                    return False
                elif self.G1.number_of_edges(self.core_2[neighbor], G1_node) != self.G2.number_of_edges(neighbor, G2_node):
                    return False

        ### Look ahead 1

        # R_terminout
        # The number of neighbors of n that are in T_1^{inout} is equal to the
        # number of neighbors of m that are in T_2^{inout}, and vice versa.
        num1 = 0
        for neighbor in self.G1[G1_node]:
            if (neighbor in self.inout_1) and (neighbor not in self.core_1):
                num1 += 1
        num2 = 0
        for neighbor in self.G2[G2_node]:
            if (neighbor in self.inout_2) and (neighbor not in self.core_2):
                num2 += 1
        if self.test == 'graph':
            if not (num1 == num2):
                return False
        else: # self.test == 'subgraph'
            if not (num1 >= num2):
                return False


        ### Look ahead 2

        # R_new

        # The number of neighbors of n that are neither in the core_1 nor
        # T_1^{inout} is equal to the number of neighbors of m
        # that are neither in core_2 nor T_2^{inout}.
        num1 = 0
        for neighbor in self.G1[G1_node]:
            if neighbor not in self.inout_1:
                num1 += 1
        num2 = 0
        for neighbor in self.G2[G2_node]:
            if neighbor not in self.inout_2:
                num2 += 1
        if self.test == 'graph':
            if not (num1 == num2):
                return False
        else: # self.test == 'subgraph'
            if not (num1 >= num2):
                return False

        # Otherwise, this node pair is syntactically feasible!
        return True


class DiGraphMatcher(GraphMatcher):
    """Implementation of VF2 algorithm for matching directed graphs.

    Suitable for DiGraph and MultiDiGraph instances.
    """
#    __doc__ += "Notes\n%s-----" % (indent,) + sources.replace('\n','\n'+indent)

    def __init__(self, G1, G2):
        """Initialize DiGraphMatcher.

        G1 and G2 should be nx.Graph or nx.MultiGraph instances.

        Examples
        --------
        To create a GraphMatcher which checks for syntactic feasibility:

        >>> from networkx.algorithms import isomorphism
        >>> G1 = nx.DiGraph(nx.path_graph(4, create_using=nx.DiGraph()))
        >>> G2 = nx.DiGraph(nx.path_graph(4, create_using=nx.DiGraph()))
        >>> DiGM = isomorphism.DiGraphMatcher(G1,G2)
        """
        super(DiGraphMatcher, self).__init__(G1, G2)

    def candidate_pairs_iter(self):
        """Iterator over candidate pairs of nodes in G1 and G2."""

        # All computations are done using the current state!

        G1_nodes = self.G1_nodes
        G2_nodes = self.G2_nodes

        # First we compute the out-terminal sets.
        T1_out = [node for node in G1_nodes if (node in self.out_1) and (node not in self.core_1)]
        T2_out = [node for node in G2_nodes if (node in self.out_2) and (node not in self.core_2)]

        # If T1_out and T2_out are both nonempty.
        # P(s) = T1_out x {min T2_out}
        if T1_out and T2_out:
            node_2 = min(T2_out)
            for node_1 in T1_out:
                yield node_1, node_2

        # If T1_out and T2_out were both empty....
        # We compute the in-terminal sets.

        ##elif not (T1_out or T2_out):   # as suggested by [2], incorrect
        else:                            # as suggested by [1], correct
            T1_in = [node for node in G1_nodes if (node in self.in_1) and (node not in self.core_1)]
            T2_in = [node for node in G2_nodes if (node in self.in_2) and (node not in self.core_2)]

            # If T1_in and T2_in are both nonempty.
            # P(s) = T1_out x {min T2_out}
            if T1_in and T2_in:
                node_2 = min(T2_in)
                for node_1 in T1_in:
                    yield node_1, node_2

            # If all terminal sets are empty...
            # P(s) = (N_1 - M_1) x {min (N_2 - M_2)}

            ##elif not (T1_in or T2_in):   # as suggested by  [2], incorrect
            else:                          # as inferred from [1], correct
                node_2 = min(G2_nodes - set(self.core_2))
                for node_1 in G1_nodes:
                    if node_1 not in self.core_1:
                        yield node_1, node_2

        # For all other cases, we don't have any candidate pairs.

    def initialize(self):
        """Reinitializes the state of the algorithm.

        This method should be redefined if using something other than DiGMState.
        If only subclassing GraphMatcher, a redefinition is not necessary.
        """

        # core_1[n] contains the index of the node paired with n, which is m,
        #           provided n is in the mapping.
        # core_2[m] contains the index of the node paired with m, which is n,
        #           provided m is in the mapping.
        self.core_1 = {}
        self.core_2 = {}

        # See the paper for definitions of M_x and T_x^{y}

        # in_1[n]  is non-zero if n is in M_1 or in T_1^{in}
        # out_1[n] is non-zero if n is in M_1 or in T_1^{out}
        #
        # in_2[m]  is non-zero if m is in M_2 or in T_2^{in}
        # out_2[m] is non-zero if m is in M_2 or in T_2^{out}
        #
        # The value stored is the depth of the search tree when the node became
        # part of the corresponding set.
        self.in_1 = {}
        self.in_2 = {}
        self.out_1 = {}
        self.out_2 = {}

        self.state = DiGMState(self)

        # Provide a convienient way to access the isomorphism mapping.
        self.mapping = self.core_1.copy()

    def syntactic_feasibility(self, G1_node, G2_node):
        """Returns True if adding (G1_node, G2_node) is syntactically feasible.

        This function returns True if it is adding the candidate pair
        to the current partial isomorphism mapping is allowable.  The addition
        is allowable if the inclusion of the candidate pair does not make it
        impossible for an isomorphism to be found.
        """

        # The VF2 algorithm was designed to work with graphs having, at most,
        # one edge connecting any two nodes.  This is not the case when
        # dealing with an MultiGraphs.
        #
        # Basically, when we test the look-ahead rules R_pred and R_succ, we
        # will make sure that the number of edges are checked.  We also add
        # a R_self check to verify that the number of selfloops is acceptable.

        # Users might be comparing DiGraph instances with MultiDiGraph
        # instances. So the generic DiGraphMatcher class must work with
        # MultiDiGraphs. Care must be taken since the value in the innermost
        # dictionary is a singlet for DiGraph instances.  For MultiDiGraphs,
        # the value in the innermost dictionary is a list.


        ###
        ### Test at each step to get a return value as soon as possible.
        ###


        ### Look ahead 0

        # R_self

        # The number of selfloops for G1_node must equal the number of
        # self-loops for G2_node. Without this check, we would fail on R_pred
        # at the next recursion level. This should prune the tree even further.

        if self.G1.number_of_edges(G1_node,G1_node) != self.G2.number_of_edges(G2_node,G2_node):
            return False


        # R_pred

        # For each predecessor n' of n in the partial mapping, the
        # corresponding node m' is a predecessor of m, and vice versa. Also,
        # the number of edges must be equal
        for predecessor in self.G1.pred[G1_node]:
            if predecessor in self.core_1:
                if not (self.core_1[predecessor] in self.G2.pred[G2_node]):
                    return False
                elif self.G1.number_of_edges(predecessor, G1_node) != self.G2.number_of_edges(self.core_1[predecessor], G2_node):
                    return False

        for predecessor in self.G2.pred[G2_node]:
            if predecessor in self.core_2:
                if not (self.core_2[predecessor] in self.G1.pred[G1_node]):
                    return False
                elif self.G1.number_of_edges(self.core_2[predecessor], G1_node) != self.G2.number_of_edges(predecessor, G2_node):
                    return False


        # R_succ

        # For each successor n' of n in the partial mapping, the corresponding
        # node m' is a successor of m, and vice versa. Also, the number of
        # edges must be equal.
        for successor in self.G1[G1_node]:
            if successor in self.core_1:
                if not (self.core_1[successor] in self.G2[G2_node]):
                    return False
                elif self.G1.number_of_edges(G1_node, successor) != self.G2.number_of_edges(G2_node, self.core_1[successor]):
                    return False

        for successor in self.G2[G2_node]:
            if successor in self.core_2:
                if not (self.core_2[successor] in self.G1[G1_node]):
                    return False
                elif self.G1.number_of_edges(G1_node, self.core_2[successor]) != self.G2.number_of_edges(G2_node, successor):
                    return False


        ### Look ahead 1

        # R_termin
        # The number of predecessors of n that are in T_1^{in} is equal to the
        # number of predecessors of m that are in T_2^{in}.
        num1 = 0
        for predecessor in self.G1.pred[G1_node]:
            if (predecessor in self.in_1) and (predecessor not in self.core_1):
                num1 += 1
        num2 = 0
        for predecessor in self.G2.pred[G2_node]:
            if (predecessor in self.in_2) and (predecessor not in self.core_2):
                num2 += 1
        if self.test == 'graph':
            if not (num1 == num2):
                return False
        else: # self.test == 'subgraph'
            if not (num1 >= num2):
                return False

        # The number of successors of n that are in T_1^{in} is equal to the
        # number of successors of m that are in T_2^{in}.
        num1 = 0
        for successor in self.G1[G1_node]:
            if (successor in self.in_1) and (successor not in self.core_1):
                num1 += 1
        num2 = 0
        for successor in self.G2[G2_node]:
            if (successor in self.in_2) and (successor not in self.core_2):
                num2 += 1
        if self.test == 'graph':
            if not (num1 == num2):
                return False
        else: # self.test == 'subgraph'
            if not (num1 >= num2):
                return False

        # R_termout

        # The number of predecessors of n that are in T_1^{out} is equal to the
        # number of predecessors of m that are in T_2^{out}.
        num1 = 0
        for predecessor in self.G1.pred[G1_node]:
            if (predecessor in self.out_1) and (predecessor not in self.core_1):
                num1 += 1
        num2 = 0
        for predecessor in self.G2.pred[G2_node]:
            if (predecessor in self.out_2) and (predecessor not in self.core_2):
                num2 += 1
        if self.test == 'graph':
            if not (num1 == num2):
                return False
        else: # self.test == 'subgraph'
            if not (num1 >= num2):
                return False

        # The number of successors of n that are in T_1^{out} is equal to the
        # number of successors of m that are in T_2^{out}.
        num1 = 0
        for successor in self.G1[G1_node]:
            if (successor in self.out_1) and (successor not in self.core_1):
                num1 += 1
        num2 = 0
        for successor in self.G2[G2_node]:
            if (successor in self.out_2) and (successor not in self.core_2):
                num2 += 1
        if self.test == 'graph':
            if not (num1 == num2):
                return False
        else: # self.test == 'subgraph'
            if not (num1 >= num2):
                return False

        ### Look ahead 2

        # R_new

        # The number of predecessors of n that are neither in the core_1 nor
        # T_1^{in} nor T_1^{out} is equal to the number of predecessors of m
        # that are neither in core_2 nor T_2^{in} nor T_2^{out}.
        num1 = 0
        for predecessor in self.G1.pred[G1_node]:
            if (predecessor not in self.in_1) and (predecessor not in self.out_1):
                num1 += 1
        num2 = 0
        for predecessor in self.G2.pred[G2_node]:
            if (predecessor not in self.in_2) and (predecessor not in self.out_2):
                num2 += 1
        if self.test == 'graph':
            if not (num1 == num2):
                return False
        else: # self.test == 'subgraph'
            if not (num1 >= num2):
                return False

        # The number of successors of n that are neither in the core_1 nor
        # T_1^{in} nor T_1^{out} is equal to the number of successors of m
        # that are neither in core_2 nor T_2^{in} nor T_2^{out}.
        num1 = 0
        for successor in self.G1[G1_node]:
            if (successor not in self.in_1) and (successor not in self.out_1):
                num1 += 1
        num2 = 0
        for successor in self.G2[G2_node]:
            if (successor not in self.in_2) and (successor not in self.out_2):
                num2 += 1
        if self.test == 'graph':
            if not (num1 == num2):
                return False
        else: # self.test == 'subgraph'
            if not (num1 >= num2):
                return False

        # Otherwise, this node pair is syntactically feasible!
        return True


class GMState(object):
    """Internal representation of state for the GraphMatcher class.

    This class is used internally by the GraphMatcher class.  It is used
    only to store state specific data. There will be at most G2.order() of
    these objects in memory at a time, due to the depth-first search
    strategy employed by the VF2 algorithm.
    """
    def __init__(self, GM, G1_node=None, G2_node=None):
        """Initializes GMState object.

        Pass in the GraphMatcher to which this GMState belongs and the
        new node pair that will be added to the GraphMatcher's current
        isomorphism mapping.
        """
        self.GM = GM

        # Initialize the last stored node pair.
        self.G1_node = None
        self.G2_node = None
        self.depth = len(GM.core_1)

        if G1_node is None or G2_node is None:
            # Then we reset the class variables
            GM.core_1 = {}
            GM.core_2 = {}
            GM.inout_1 = {}
            GM.inout_2 = {}

        # Watch out! G1_node == 0 should evaluate to True.
        if G1_node is not None and G2_node is not None:
            # Add the node pair to the isomorphism mapping.
            GM.core_1[G1_node] = G2_node
            GM.core_2[G2_node] = G1_node

            # Store the node that was added last.
            self.G1_node = G1_node
            self.G2_node = G2_node

            # Now we must update the other two vectors.
            # We will add only if it is not in there already!
            self.depth = len(GM.core_1)

            # First we add the new nodes...
            if G1_node not in GM.inout_1:
                GM.inout_1[G1_node] = self.depth
            if G2_node not in GM.inout_2:
                    GM.inout_2[G2_node] = self.depth

            # Now we add every other node...

            # Updates for T_1^{inout}
            new_nodes = set([])
            for node in GM.core_1:
                new_nodes.update([neighbor for neighbor in GM.G1[node] if neighbor not in GM.core_1])
            for node in new_nodes:
                if node not in GM.inout_1:
                    GM.inout_1[node] = self.depth

            # Updates for T_2^{inout}
            new_nodes = set([])
            for node in GM.core_2:
                new_nodes.update([neighbor for neighbor in GM.G2[node] if neighbor not in GM.core_2])
            for node in new_nodes:
                if node not in GM.inout_2:
                    GM.inout_2[node] = self.depth

    def restore(self):
        """Deletes the GMState object and restores the class variables."""
        # First we remove the node that was added from the core vectors.
        # Watch out! G1_node == 0 should evaluate to True.
        if self.G1_node is not None and self.G2_node is not None:
            del self.GM.core_1[self.G1_node]
            del self.GM.core_2[self.G2_node]

        # Now we revert the other two vectors.
        # Thus, we delete all entries which have this depth level.
        for vector in (self.GM.inout_1, self.GM.inout_2):
            for node in list(vector.keys()):
                if vector[node] == self.depth:
                    del vector[node]


class DiGMState(object):
    """Internal representation of state for the DiGraphMatcher class.

    This class is used internally by the DiGraphMatcher class.  It is used
    only to store state specific data. There will be at most G2.order() of
    these objects in memory at a time, due to the depth-first search
    strategy employed by the VF2 algorithm.

    """
    def __init__(self, GM, G1_node=None, G2_node=None):
        """Initializes DiGMState object.

        Pass in the DiGraphMatcher to which this DiGMState belongs and the
        new node pair that will be added to the GraphMatcher's current
        isomorphism mapping.
        """
        self.GM = GM

        # Initialize the last stored node pair.
        self.G1_node = None
        self.G2_node = None
        self.depth = len(GM.core_1)

        if G1_node is None or G2_node is None:
            # Then we reset the class variables
            GM.core_1 = {}
            GM.core_2 = {}
            GM.in_1 = {}
            GM.in_2 = {}
            GM.out_1 = {}
            GM.out_2 = {}

        # Watch out! G1_node == 0 should evaluate to True.
        if G1_node is not None and G2_node is not None:
            # Add the node pair to the isomorphism mapping.
            GM.core_1[G1_node] = G2_node
            GM.core_2[G2_node] = G1_node

            # Store the node that was added last.
            self.G1_node = G1_node
            self.G2_node = G2_node

            # Now we must update the other four vectors.
            # We will add only if it is not in there already!
            self.depth = len(GM.core_1)

            # First we add the new nodes...
            for vector in (GM.in_1, GM.out_1):
                if G1_node not in vector:
                    vector[G1_node] = self.depth
            for vector in (GM.in_2, GM.out_2):
                if G2_node not in vector:
                    vector[G2_node] = self.depth

            # Now we add every other node...

            # Updates for T_1^{in}
            new_nodes = set([])
            for node in GM.core_1:
                new_nodes.update([predecessor for predecessor in GM.G1.predecessors(node) if predecessor not in GM.core_1])
            for node in new_nodes:
                if node not in GM.in_1:
                    GM.in_1[node] = self.depth

            # Updates for T_2^{in}
            new_nodes = set([])
            for node in GM.core_2:
                new_nodes.update([predecessor for predecessor in GM.G2.predecessors(node) if predecessor not in GM.core_2])
            for node in new_nodes:
                if node not in GM.in_2:
                    GM.in_2[node] = self.depth

            # Updates for T_1^{out}
            new_nodes = set([])
            for node in GM.core_1:
                new_nodes.update([successor for successor in GM.G1.successors(node) if successor not in GM.core_1])
            for node in new_nodes:
                if node not in GM.out_1:
                    GM.out_1[node] = self.depth

            # Updates for T_2^{out}
            new_nodes = set([])
            for node in GM.core_2:
                new_nodes.update([successor for successor in GM.G2.successors(node) if successor not in GM.core_2])
            for node in new_nodes:
                if node not in GM.out_2:
                    GM.out_2[node] = self.depth

    def restore(self):
        """Deletes the DiGMState object and restores the class variables."""

        # First we remove the node that was added from the core vectors.
        # Watch out! G1_node == 0 should evaluate to True.
        if self.G1_node is not None and self.G2_node is not None:
            del self.GM.core_1[self.G1_node]
            del self.GM.core_2[self.G2_node]

        # Now we revert the other four vectors.
        # Thus, we delete all entries which have this depth level.
        for vector in (self.GM.in_1, self.GM.in_2, self.GM.out_1, self.GM.out_2):
            for node in list(vector.keys()):
                if vector[node] == self.depth:
                    del vector[node]
