# Supplementary material for: Chromosome assembly of large and complex genomes using multiple references
Source: Genome Res. 2018 Nov;28(11):1720–32. doi: 10.1101/gr.236273.118 (PMC6211643; doi:10.1101/gr.236273.118)
Supplement: Supplemental Material [file supp_gr.236273.118_Supplemental_Code.zip › Ragout-2.1.1/lib/networkx/algorithms/isomorphism/__init__.py]

from networkx.algorithms.isomorphism.isomorph import *
from networkx.algorithms.isomorphism.vf2userfunc import *
from networkx.algorithms.isomorphism.matchhelpers import *
