# Supplementary material for: Chromosome assembly of large and complex genomes using multiple references
Source: Genome Res. 2018 Nov;28(11):1720–32. doi: 10.1101/gr.236273.118 (PMC6211643; doi:10.1101/gr.236273.118)
Supplement: Supplemental Material [file supp_gr.236273.118_Supplemental_Code.zip › Ragout-2.1.1/lib/networkx/algorithms/isomorphism/tests/test_isomorphism.py]

#!/usr/bin/env python
from nose.tools import *
import networkx as nx
from networkx.algorithms import isomorphism as iso

class TestIsomorph:

    def setUp(self):
        self.G1=nx.Graph()
        self.G2=nx.Graph()
        self.G3=nx.Graph()
        self.G4=nx.Graph()
        self.G1.add_edges_from([ [1,2],[1,3],[1,5],[2,3] ])
        self.G2.add_edges_from([ [10,20],[20,30],[10,30],[10,50] ])
        self.G3.add_edges_from([ [1,2],[1,3],[1,5],[2,5] ])
        self.G4.add_edges_from([ [1,2],[1,3],[1,5],[2,4] ])

    def test_could_be_isomorphic(self):
       assert_true(iso.could_be_isomorphic(self.G1,self.G2))
       assert_true(iso.could_be_isomorphic(self.G1,self.G3))
       assert_false(iso.could_be_isomorphic(self.G1,self.G4))
       assert_true(iso.could_be_isomorphic(self.G3,self.G2))

    def test_fast_could_be_isomorphic(self):
        assert_true(iso.fast_could_be_isomorphic(self.G3,self.G2))

    def test_faster_could_be_isomorphic(self):
        assert_true(iso.faster_could_be_isomorphic(self.G3,self.G2))

    def test_is_isomorphic(self):
        assert_true(iso.is_isomorphic(self.G1,self.G2))
        assert_false(iso.is_isomorphic(self.G1,self.G4))
