# Supplementary material for: Chromosome assembly of large and complex genomes using multiple references
Source: Genome Res. 2018 Nov;28(11):1720–32. doi: 10.1101/gr.236273.118 (PMC6211643; doi:10.1101/gr.236273.118)
Supplement: Supplemental Material [file supp_gr.236273.118_Supplemental_Code.zip › Ragout-2.1.1/lib/networkx/algorithms/operators/tests/test_all.py]

from nose.tools import *
import networkx as nx
from networkx.testing import *

def test_union_all_attributes():
    g = nx.Graph()
    g.add_node(0, x=4)
    g.add_node(1, x=5)
    g.add_edge(0, 1, size=5)
    g.graph['name'] = 'g'

    h = g.copy()
    h.graph['name'] = 'h'
    h.graph['attr'] = 'attr'
    h.node[0]['x'] = 7

    j = g.copy()
    j.graph['name'] = 'j'
    j.graph['attr'] = 'attr'
    j.node[0]['x'] = 7

    ghj = nx.union_all([g, h, j], rename=('g', 'h', 'j'))
    assert_equal( set(ghj.nodes()) , set(['h0', 'h1', 'g0', 'g1', 'j0', 'j1']) )
    for n in ghj:
        graph, node = n
        assert_equal( ghj.node[n], eval(graph).node[int(node)] )

    assert_equal(ghj.graph['attr'],'attr')
    assert_equal(ghj.graph['name'],'j') # j graph attributes take precendent


def test_intersection_all():
    G=nx.Graph()
    H=nx.Graph()
    R=nx.Graph()
    G.add_nodes_from([1,2,3,4])
    G.add_edge(1,2)
    G.add_edge(2,3)
    H.add_nodes_from([1,2,3,4])
    H.add_edge(2,3)
    H.add_edge(3,4)
    R.add_nodes_from([1,2,3,4])
    R.add_edge(2,3)
    R.add_edge(4,1)
    I=nx.intersection_all([G,H,R])
    assert_equal( set(I.nodes()) , set([1,2,3,4]) )
    assert_equal( sorted(I.edges()) , [(2,3)] )


def test_intersection_all_attributes():
    g = nx.Graph()
    g.add_node(0, x=4)
    g.add_node(1, x=5)
    g.add_edge(0, 1, size=5)
    g.graph['name'] = 'g'

    h = g.copy()
    h.graph['name'] = 'h'
    h.graph['attr'] = 'attr'
    h.node[0]['x'] = 7

    gh = nx.intersection_all([g, h])
    assert_equal( set(gh.nodes()) , set(g.nodes()) )
    assert_equal( set(gh.nodes()) , set(h.nodes()) )
    assert_equal( sorted(gh.edges()) , sorted(g.edges()) )

    h.remove_node(0)
    assert_raises(nx.NetworkXError, nx.intersection, g, h)

def test_intersection_all_multigraph_attributes():
    g = nx.MultiGraph()
    g.add_edge(0, 1, key=0)
    g.add_edge(0, 1, key=1)
    g.add_edge(0, 1, key=2)
    h = nx.MultiGraph()
    h.add_edge(0, 1, key=0)
    h.add_edge(0, 1, key=3)
    gh = nx.intersection_all([g, h])
    assert_equal( set(gh.nodes()) , set(g.nodes()) )
    assert_equal( set(gh.nodes()) , set(h.nodes()) )
    assert_equal( sorted(gh.edges()) , [(0,1)] )
    assert_equal( sorted(gh.edges(keys=True)) , [(0,1,0)] )

def test_union_all_and_compose_all():
    K3=nx.complete_graph(3)
    P3=nx.path_graph(3)

    G1=nx.DiGraph()
    G1.add_edge('A','B')
    G1.add_edge('A','C')
    G1.add_edge('A','D')
    G2=nx.DiGraph()
    G2.add_edge('1','2')
    G2.add_edge('1','3')
    G2.add_edge('1','4')

    G=nx.union_all([G1,G2])
    H=nx.compose_all([G1,G2])
    assert_edges_equal(G.edges(),H.edges())
    assert_false(G.has_edge('A','1'))
    assert_raises(nx.NetworkXError, nx.union, K3, P3)
    H1=nx.union_all([H,G1],rename=('H','G1'))
    assert_equal(sorted(H1.nodes()),
        ['G1A', 'G1B', 'G1C', 'G1D',
         'H1', 'H2', 'H3', 'H4', 'HA', 'HB', 'HC', 'HD'])

    H2=nx.union_all([H,G2],rename=("H",""))
    assert_equal(sorted(H2.nodes()),
        ['1', '2', '3', '4',
         'H1', 'H2', 'H3', 'H4', 'HA', 'HB', 'HC', 'HD'])

    assert_false(H1.has_edge('NB','NA'))

    G=nx.compose_all([G,G])
    assert_edges_equal(G.edges(),H.edges())

    G2=nx.union_all([G2,G2],rename=('','copy'))
    assert_equal(sorted(G2.nodes()),
        ['1', '2', '3', '4', 'copy1', 'copy2', 'copy3', 'copy4'])

    assert_equal(G2.neighbors('copy4'),[])
    assert_equal(sorted(G2.neighbors('copy1')),['copy2', 'copy3', 'copy4'])
    assert_equal(len(G),8)
    assert_equal(nx.number_of_edges(G),6)

    E=nx.disjoint_union_all([G,G])
    assert_equal(len(E),16)
    assert_equal(nx.number_of_edges(E),12)

    E=nx.disjoint_union_all([G1,G2])
    assert_equal(sorted(E.nodes()),[0, 1, 2, 3, 4, 5, 6, 7, 8, 9, 10, 11])

    G1=nx.DiGraph()
    G1.add_edge('A','B')
    G2=nx.DiGraph()
    G2.add_edge(1,2)
    G3=nx.DiGraph()
    G3.add_edge(11,22)
    G4=nx.union_all([G1,G2,G3],rename=("G1","G2","G3"))
    assert_equal(sorted(G4.nodes()),
        ['G1A', 'G1B', 'G21', 'G22',
         'G311', 'G322'])


def test_union_all_multigraph():
    G=nx.MultiGraph()
    G.add_edge(1,2,key=0)
    G.add_edge(1,2,key=1)
    H=nx.MultiGraph()
    H.add_edge(3,4,key=0)
    H.add_edge(3,4,key=1)
    GH=nx.union_all([G,H])
    assert_equal( set(GH) , set(G)|set(H))
    assert_equal( set(GH.edges(keys=True)) ,
        set(G.edges(keys=True))|set(H.edges(keys=True)))


def test_input_output():
    l = [nx.Graph([(1,2)]),nx.Graph([(3,4)])]
    U = nx.disjoint_union_all(l)
    assert_equal(len(l),2)
    C = nx.compose_all(l)
    assert_equal(len(l),2)
    l = [nx.Graph([(1,2)]),nx.Graph([(1,2)])]
    R = nx.intersection_all(l)
    assert_equal(len(l),2)
