# Supplementary material for: Chromosome assembly of large and complex genomes using multiple references
Source: Genome Res. 2018 Nov;28(11):1720–32. doi: 10.1101/gr.236273.118 (PMC6211643; doi:10.1101/gr.236273.118)
Supplement: Supplemental Material [file supp_gr.236273.118_Supplemental_Code.zip › Ragout-2.1.1/lib/networkx/algorithms/operators/tests/test_binary.py]

from nose.tools import *
import networkx as nx
from networkx import *
from networkx.testing import *

def test_union_attributes():
    g = nx.Graph()
    g.add_node(0, x=4)
    g.add_node(1, x=5)
    g.add_edge(0, 1, size=5)
    g.graph['name'] = 'g'

    h = g.copy()
    h.graph['name'] = 'h'
    h.graph['attr'] = 'attr'
    h.node[0]['x'] = 7

    gh = nx.union(g, h, rename=('g', 'h'))
    assert_equal( set(gh.nodes()) , set(['h0', 'h1', 'g0', 'g1']) )
    for n in gh:
        graph, node = n
        assert_equal( gh.node[n], eval(graph).node[int(node)] )

    assert_equal(gh.graph['attr'],'attr')
    assert_equal(gh.graph['name'],'h') # h graph attributes take precendent

def test_intersection():
    G=nx.Graph()
    H=nx.Graph()
    G.add_nodes_from([1,2,3,4])
    G.add_edge(1,2)
    G.add_edge(2,3)
    H.add_nodes_from([1,2,3,4])
    H.add_edge(2,3)
    H.add_edge(3,4)
    I=nx.intersection(G,H)
    assert_equal( set(I.nodes()) , set([1,2,3,4]) )    
    assert_equal( sorted(I.edges()) , [(2,3)] )    


def test_intersection_attributes():
    g = nx.Graph()
    g.add_node(0, x=4)
    g.add_node(1, x=5)
    g.add_edge(0, 1, size=5)
    g.graph['name'] = 'g'

    h = g.copy()
    h.graph['name'] = 'h'
    h.graph['attr'] = 'attr'
    h.node[0]['x'] = 7

    gh = nx.intersection(g, h)
    assert_equal( set(gh.nodes()) , set(g.nodes()) )
    assert_equal( set(gh.nodes()) , set(h.nodes()) )
    assert_equal( sorted(gh.edges()) , sorted(g.edges()) )

    h.remove_node(0)
    assert_raises(nx.NetworkXError, nx.intersection, g, h)


def test_intersection_multigraph_attributes():
    g = nx.MultiGraph()
    g.add_edge(0, 1, key=0)
    g.add_edge(0, 1, key=1)
    g.add_edge(0, 1, key=2)
    h = nx.MultiGraph()
    h.add_edge(0, 1, key=0)
    h.add_edge(0, 1, key=3)
    gh = nx.intersection(g, h)
    assert_equal( set(gh.nodes()) , set(g.nodes()) )
    assert_equal( set(gh.nodes()) , set(h.nodes()) )
    assert_equal( sorted(gh.edges()) , [(0,1)] )
    assert_equal( sorted(gh.edges(keys=True)) , [(0,1,0)] )


def test_difference():
    G=nx.Graph()
    H=nx.Graph()
    G.add_nodes_from([1,2,3,4])
    G.add_edge(1,2)
    G.add_edge(2,3)
    H.add_nodes_from([1,2,3,4])
    H.add_edge(2,3)
    H.add_edge(3,4)
    D=nx.difference(G,H)
    assert_equal( set(D.nodes()) , set([1,2,3,4]) )    
    assert_equal( sorted(D.edges()) , [(1,2)] )    
    D=nx.difference(H,G)
    assert_equal( set(D.nodes()) , set([1,2,3,4]) )    
    assert_equal( sorted(D.edges()) , [(3,4)] )    
    D=nx.symmetric_difference(G,H)
    assert_equal( set(D.nodes()) , set([1,2,3,4]) )    
    assert_equal( sorted(D.edges()) , [(1,2),(3,4)] )    


def test_difference2():
    G=nx.Graph()
    H=nx.Graph()
    G.add_nodes_from([1,2,3,4])
    H.add_nodes_from([1,2,3,4])
    G.add_edge(1,2)
    H.add_edge(1,2)
    G.add_edge(2,3)
    D=nx.difference(G,H)
    assert_equal( set(D.nodes()) , set([1,2,3,4]) )    
    assert_equal( sorted(D.edges()) , [(2,3)] )    
    D=nx.difference(H,G)
    assert_equal( set(D.nodes()) , set([1,2,3,4]) )    
    assert_equal( sorted(D.edges()) , [] )    
    H.add_edge(3,4)
    D=nx.difference(H,G)
    assert_equal( set(D.nodes()) , set([1,2,3,4]) )    
    assert_equal( sorted(D.edges()) , [(3,4)] )    


def test_difference_attributes():
    g = nx.Graph()
    g.add_node(0, x=4)
    g.add_node(1, x=5)
    g.add_edge(0, 1, size=5)
    g.graph['name'] = 'g'

    h = g.copy()
    h.graph['name'] = 'h'
    h.graph['attr'] = 'attr'
    h.node[0]['x'] = 7

    gh = nx.difference(g, h)
    assert_equal( set(gh.nodes()) , set(g.nodes()) )
    assert_equal( set(gh.nodes()) , set(h.nodes()) )
    assert_equal( sorted(gh.edges()) , [])

    h.remove_node(0)
    assert_raises(nx.NetworkXError, nx.intersection, g, h)

def test_difference_multigraph_attributes():
    g = nx.MultiGraph()
    g.add_edge(0, 1, key=0)
    g.add_edge(0, 1, key=1)
    g.add_edge(0, 1, key=2)
    h = nx.MultiGraph()
    h.add_edge(0, 1, key=0)
    h.add_edge(0, 1, key=3)
    gh = nx.difference(g, h)
    assert_equal( set(gh.nodes()) , set(g.nodes()) )
    assert_equal( set(gh.nodes()) , set(h.nodes()) )
    assert_equal( sorted(gh.edges()) , [(0,1),(0,1)] )
    assert_equal( sorted(gh.edges(keys=True)) , [(0,1,1),(0,1,2)] )


@raises(nx.NetworkXError)
def test_difference_raise():
    G = nx.path_graph(4)
    H = nx.path_graph(3)
    GH = nx.difference(G, H)

def test_symmetric_difference_multigraph():
    g = nx.MultiGraph()
    g.add_edge(0, 1, key=0)
    g.add_edge(0, 1, key=1)
    g.add_edge(0, 1, key=2)
    h = nx.MultiGraph()
    h.add_edge(0, 1, key=0)
    h.add_edge(0, 1, key=3)
    gh = nx.symmetric_difference(g, h)
    assert_equal( set(gh.nodes()) , set(g.nodes()) )
    assert_equal( set(gh.nodes()) , set(h.nodes()) )
    assert_equal( sorted(gh.edges()) , 3*[(0,1)] )
    assert_equal( sorted(sorted(e) for e in gh.edges(keys=True)), 
                  [[0,1,1],[0,1,2],[0,1,3]] )

@raises(nx.NetworkXError)
def test_symmetric_difference_raise():
    G = nx.path_graph(4)
    H = nx.path_graph(3)
    GH = nx.symmetric_difference(G, H)

def test_union_and_compose():
    K3=complete_graph(3)
    P3=path_graph(3)

    G1=nx.DiGraph()
    G1.add_edge('A','B')
    G1.add_edge('A','C')
    G1.add_edge('A','D')
    G2=nx.DiGraph()
    G2.add_edge('1','2')
    G2.add_edge('1','3')
    G2.add_edge('1','4')

    G=union(G1,G2)
    H=compose(G1,G2)
    assert_edges_equal(G.edges(),H.edges())
    assert_false(G.has_edge('A',1))
    assert_raises(nx.NetworkXError, nx.union, K3, P3)
    H1=union(H,G1,rename=('H','G1'))
    assert_equal(sorted(H1.nodes()),
                 ['G1A', 'G1B', 'G1C', 'G1D', 
                  'H1', 'H2', 'H3', 'H4', 'HA', 'HB', 'HC', 'HD'])

    H2=union(H,G2,rename=("H",""))
    assert_equal(sorted(H2.nodes()),
                 ['1', '2', '3', '4', 
                  'H1', 'H2', 'H3', 'H4', 'HA', 'HB', 'HC', 'HD'])

    assert_false(H1.has_edge('NB','NA'))

    G=compose(G,G)
    assert_edges_equal(G.edges(),H.edges())

    G2=union(G2,G2,rename=('','copy'))
    assert_equal(sorted(G2.nodes()),
                 ['1', '2', '3', '4', 'copy1', 'copy2', 'copy3', 'copy4'])

    assert_equal(G2.neighbors('copy4'),[])
    assert_equal(sorted(G2.neighbors('copy1')),['copy2', 'copy3', 'copy4'])
    assert_equal(len(G),8)
    assert_equal(number_of_edges(G),6)

    E=disjoint_union(G,G)
    assert_equal(len(E),16)
    assert_equal(number_of_edges(E),12)

    E=disjoint_union(G1,G2)
    assert_equal(sorted(E.nodes()),[0, 1, 2, 3, 4, 5, 6, 7, 8, 9, 10, 11])


def test_union_multigraph():
    G=nx.MultiGraph()
    G.add_edge(1,2,key=0)
    G.add_edge(1,2,key=1)
    H=nx.MultiGraph()
    H.add_edge(3,4,key=0)
    H.add_edge(3,4,key=1)
    GH=nx.union(G,H)
    assert_equal( set(GH) , set(G)|set(H))
    assert_equal( set(GH.edges(keys=True)) , 
                  set(G.edges(keys=True))|set(H.edges(keys=True)))

def test_disjoint_union_multigraph():
    G=nx.MultiGraph()
    G.add_edge(0,1,key=0)
    G.add_edge(0,1,key=1)
    H=nx.MultiGraph()
    H.add_edge(2,3,key=0)
    H.add_edge(2,3,key=1)
    GH=nx.disjoint_union(G,H)
    assert_equal( set(GH) , set(G)|set(H))
    assert_equal( set(GH.edges(keys=True)) , 
                  set(G.edges(keys=True))|set(H.edges(keys=True)))


def test_compose_multigraph():
    G=nx.MultiGraph()
    G.add_edge(1,2,key=0)
    G.add_edge(1,2,key=1)
    H=nx.MultiGraph()
    H.add_edge(3,4,key=0)
    H.add_edge(3,4,key=1)
    GH=nx.compose(G,H)
    assert_equal( set(GH) , set(G)|set(H))
    assert_equal( set(GH.edges(keys=True)) , 
                  set(G.edges(keys=True))|set(H.edges(keys=True)))
    H.add_edge(1,2,key=2)
    GH=nx.compose(G,H)
    assert_equal( set(GH) , set(G)|set(H))
    assert_equal( set(GH.edges(keys=True)) , 
                  set(G.edges(keys=True))|set(H.edges(keys=True)))    
