# Supplementary material for: Chromosome assembly of large and complex genomes using multiple references
Source: Genome Res. 2018 Nov;28(11):1720–32. doi: 10.1101/gr.236273.118 (PMC6211643; doi:10.1101/gr.236273.118)
Supplement: Supplemental Material [file supp_gr.236273.118_Supplemental_Code.zip › Ragout-2.1.1/lib/networkx/algorithms/operators/tests/test_unary.py]

from nose.tools import *
import networkx as nx
from networkx import *


def test_complement():
    null=null_graph()
    empty1=empty_graph(1)
    empty10=empty_graph(10)
    K3=complete_graph(3)
    K5=complete_graph(5)
    K10=complete_graph(10)
    P2=path_graph(2)
    P3=path_graph(3)
    P5=path_graph(5)
    P10=path_graph(10)
    #complement of the complete graph is empty

    G=complement(K3)
    assert_true(is_isomorphic(G,empty_graph(3)))
    G=complement(K5)
    assert_true(is_isomorphic(G,empty_graph(5)))
    # for any G, G=complement(complement(G))
    P3cc=complement(complement(P3))
    assert_true(is_isomorphic(P3,P3cc))
    nullcc=complement(complement(null))
    assert_true(is_isomorphic(null,nullcc))
    b=bull_graph()
    bcc=complement(complement(b))
    assert_true(is_isomorphic(b,bcc))

def test_complement_2():
    G1=nx.DiGraph()
    G1.add_edge('A','B')
    G1.add_edge('A','C')
    G1.add_edge('A','D')
    G1C=complement(G1)
    assert_equal(sorted(G1C.edges()),
                 [('B', 'A'), ('B', 'C'),
                  ('B', 'D'), ('C', 'A'), ('C', 'B'),
                  ('C', 'D'), ('D', 'A'), ('D', 'B'), ('D', 'C')])

def test_reverse1():
    # Other tests for reverse are done by the DiGraph and MultiDigraph.
    G1=nx.Graph()
    assert_raises(nx.NetworkXError, nx.reverse, G1)
