# Supplementary material for: Chromosome assembly of large and complex genomes using multiple references
Source: Genome Res. 2018 Nov;28(11):1720–32. doi: 10.1101/gr.236273.118 (PMC6211643; doi:10.1101/gr.236273.118)
Supplement: Supplemental Material [file supp_gr.236273.118_Supplemental_Code.zip › Ragout-2.1.1/lib/networkx/algorithms/tests/test_clique.py]

#!/usr/bin/env python
from nose.tools import *
import networkx as nx
from networkx import convert_node_labels_to_integers as cnlti

class TestCliques:

    def setUp(self):
        z=[3,4,3,4,2,4,2,1,1,1,1]
        self.G=cnlti(nx.generators.havel_hakimi_graph(z),first_label=1)
        self.cl=list(nx.find_cliques(self.G))
        H=nx.complete_graph(6)
        H=nx.relabel_nodes(H,dict( [(i,i+1) for i in range(6)]))
        H.remove_edges_from([(2,6),(2,5),(2,4),(1,3),(5,3)])
        self.H=H

    def test_find_cliques1(self):
        cl=list(nx.find_cliques(self.G))
        rcl=nx.find_cliques_recursive(self.G)
        assert_equal(sorted(map(sorted,cl)), sorted(map(sorted,rcl)))
        assert_equal(cl,
                     [[2, 6, 1, 3], [2, 6, 4], [5, 4, 7], [8, 9], [10, 11]])

    def test_selfloops(self):
        self.G.add_edge(1,1)
        cl=list(nx.find_cliques(self.G))
        rcl=nx.find_cliques_recursive(self.G)
        assert_equal(sorted(map(sorted,cl)), sorted(map(sorted,rcl)))
        assert_equal(cl,
                     [[2, 6, 1, 3], [2, 6, 4], [5, 4, 7], [8, 9], [10, 11]])

    def test_find_cliques2(self):
        hcl=list(nx.find_cliques(self.H))
        assert_equal(sorted(map(sorted,hcl)),
                     [[1, 2], [1, 4, 5, 6], [2, 3], [3, 4, 6]])

    def test_clique_number(self):
        G=self.G
        assert_equal(nx.graph_clique_number(G),4)
        assert_equal(nx.graph_clique_number(G,cliques=self.cl),4)

    def test_number_of_cliques(self):
        G=self.G
        assert_equal(nx.graph_number_of_cliques(G),5)
        assert_equal(nx.graph_number_of_cliques(G,cliques=self.cl),5)
        assert_equal(nx.number_of_cliques(G,1),1)
        assert_equal(list(nx.number_of_cliques(G,[1]).values()),[1])
        assert_equal(list(nx.number_of_cliques(G,[1,2]).values()),[1, 2])
        assert_equal(nx.number_of_cliques(G,[1,2]),{1: 1, 2: 2})
        assert_equal(nx.number_of_cliques(G,2),2)
        assert_equal(nx.number_of_cliques(G),
                     {1: 1, 2: 2, 3: 1, 4: 2, 5: 1,
                      6: 2, 7: 1, 8: 1, 9: 1, 10: 1, 11: 1})
        assert_equal(nx.number_of_cliques(G,nodes=G.nodes()),
                     {1: 1, 2: 2, 3: 1, 4: 2, 5: 1,
                      6: 2, 7: 1, 8: 1, 9: 1, 10: 1, 11: 1})
        assert_equal(nx.number_of_cliques(G,nodes=[2,3,4]),
                     {2: 2, 3: 1, 4: 2})
        assert_equal(nx.number_of_cliques(G,cliques=self.cl),
                     {1: 1, 2: 2, 3: 1, 4: 2, 5: 1,
                      6: 2, 7: 1, 8: 1, 9: 1, 10: 1, 11: 1})
        assert_equal(nx.number_of_cliques(G,G.nodes(),cliques=self.cl),
                     {1: 1, 2: 2, 3: 1, 4: 2, 5: 1,
                      6: 2, 7: 1, 8: 1, 9: 1, 10: 1, 11: 1})


    def test_node_clique_number(self):
        G=self.G
        assert_equal(nx.node_clique_number(G,1),4)
        assert_equal(list(nx.node_clique_number(G,[1]).values()),[4])
        assert_equal(list(nx.node_clique_number(G,[1,2]).values()),[4, 4])
        assert_equal(nx.node_clique_number(G,[1,2]),{1: 4, 2: 4})
        assert_equal(nx.node_clique_number(G,1),4)
        assert_equal(nx.node_clique_number(G),
                     {1: 4, 2: 4, 3: 4, 4: 3, 5: 3, 6: 4, 
                      7: 3, 8: 2, 9: 2, 10: 2, 11: 2})
        assert_equal(nx.node_clique_number(G,cliques=self.cl),
                     {1: 4, 2: 4, 3: 4, 4: 3, 5: 3, 6: 4, 
                      7: 3, 8: 2, 9: 2, 10: 2, 11: 2})

    def test_cliques_containing_node(self):
        G=self.G
        assert_equal(nx.cliques_containing_node(G,1),
                     [[2, 6, 1, 3]])
        assert_equal(list(nx.cliques_containing_node(G,[1]).values()),
                     [[[2, 6, 1, 3]]])
        assert_equal(list(nx.cliques_containing_node(G,[1,2]).values()),
                     [[[2, 6, 1, 3]], [[2, 6, 1, 3], [2, 6, 4]]])
        assert_equal(nx.cliques_containing_node(G,[1,2]),
                     {1: [[2, 6, 1, 3]], 2: [[2, 6, 1, 3], [2, 6, 4]]})
        assert_equal(nx.cliques_containing_node(G,1),
                     [[2, 6, 1, 3]])
        assert_equal(nx.cliques_containing_node(G,2),
                     [[2, 6, 1, 3], [2, 6, 4]])
        assert_equal(nx.cliques_containing_node(G,2,cliques=self.cl),
                     [[2, 6, 1, 3], [2, 6, 4]])
        assert_equal(len(nx.cliques_containing_node(G)),11)

    def test_make_clique_bipartite(self):
        G=self.G
        B=nx.make_clique_bipartite(G)
        assert_equal(sorted(B.nodes()),
                     [-5, -4, -3, -2, -1, 1, 2, 3, 4, 5, 6, 7, 8, 9, 10, 11])
        H=nx.project_down(B)
        assert_equal(H.adj,G.adj)
        H1=nx.project_up(B)
        assert_equal(H1.nodes(),[1, 2, 3, 4, 5])
        H2=nx.make_max_clique_graph(G)
        assert_equal(H1.adj,H2.adj)

    @raises(nx.NetworkXNotImplemented)
    def test_directed(self):
        cliques=nx.find_cliques(nx.DiGraph())
