# Supplementary material for: Chromosome assembly of large and complex genomes using multiple references
Source: Genome Res. 2018 Nov;28(11):1720–32. doi: 10.1101/gr.236273.118 (PMC6211643; doi:10.1101/gr.236273.118)
Supplement: Supplemental Material [file supp_gr.236273.118_Supplemental_Code.zip › Ragout-2.1.1/lib/networkx/algorithms/tests/test_cluster.py]

#!/usr/bin/env python
from nose.tools import *
import networkx as nx

class TestTriangles:

    def test_empty(self):
        G = nx.Graph()
        assert_equal(list(nx.triangles(G).values()),[])

    def test_path(self):
        G = nx.path_graph(10)
        assert_equal(list(nx.triangles(G).values()),
                     [0, 0, 0, 0, 0, 0, 0, 0, 0, 0])
        assert_equal(nx.triangles(G),
                     {0: 0, 1: 0, 2: 0, 3: 0, 4: 0, 
                      5: 0, 6: 0, 7: 0, 8: 0, 9: 0})

    def test_cubical(self):
        G = nx.cubical_graph()
        assert_equal(list(nx.triangles(G).values()),
                     [0, 0, 0, 0, 0, 0, 0, 0])
        assert_equal(nx.triangles(G,1),0)
        assert_equal(list(nx.triangles(G,[1,2]).values()),[0, 0])
        assert_equal(nx.triangles(G,1),0)
        assert_equal(nx.triangles(G,[1,2]),{1: 0, 2: 0})

    def test_k5(self):
        G = nx.complete_graph(5)
        assert_equal(list(nx.triangles(G).values()),[6, 6, 6, 6, 6])
        assert_equal(sum(nx.triangles(G).values())/3.0,10)
        assert_equal(nx.triangles(G,1),6)
        G.remove_edge(1,2)
        assert_equal(list(nx.triangles(G).values()),[5, 3, 3, 5, 5])
        assert_equal(nx.triangles(G,1),3)


class TestWeightedClustering:

    def test_clustering(self):
        G = nx.Graph()
        assert_equal(list(nx.clustering(G,weight='weight').values()),[])
        assert_equal(nx.clustering(G),{})

    def test_path(self):
        G = nx.path_graph(10)
        assert_equal(list(nx.clustering(G,weight='weight').values()),
                     [0.0, 0.0, 0.0, 0.0, 0.0, 0.0, 0.0, 0.0, 0.0, 0.0])
        assert_equal(nx.clustering(G,weight='weight'),
                     {0: 0.0, 1: 0.0, 2: 0.0, 3: 0.0, 4: 0.0, 
                      5: 0.0, 6: 0.0, 7: 0.0, 8: 0.0, 9: 0.0})

    def test_cubical(self):
        G = nx.cubical_graph()
        assert_equal(list(nx.clustering(G,weight='weight').values()),
                     [0, 0, 0, 0, 0, 0, 0, 0])
        assert_equal(nx.clustering(G,1),0)
        assert_equal(list(nx.clustering(G,[1,2],weight='weight').values()),[0, 0])
        assert_equal(nx.clustering(G,1,weight='weight'),0)
        assert_equal(nx.clustering(G,[1,2],weight='weight'),{1: 0, 2: 0})

    def test_k5(self):
        G = nx.complete_graph(5)
        assert_equal(list(nx.clustering(G,weight='weight').values()),[1, 1, 1, 1, 1])
        assert_equal(nx.average_clustering(G,weight='weight'),1)
        G.remove_edge(1,2)
        assert_equal(list(nx.clustering(G,weight='weight').values()),
                     [5./6., 1.0, 1.0, 5./6., 5./6.])
        assert_equal(nx.clustering(G,[1,4],weight='weight'),{1: 1.0, 4: 0.83333333333333337})


    def test_triangle_and_edge(self):
        G=nx.Graph()
        G.add_cycle([0,1,2])
        G.add_edge(0,4,weight=2)
        assert_equal(nx.clustering(G)[0],1.0/3.0)
        assert_equal(nx.clustering(G,weight='weight')[0],1.0/6.0)

class TestClustering:

    def test_clustering(self):
        G = nx.Graph()
        assert_equal(list(nx.clustering(G).values()),[])
        assert_equal(nx.clustering(G),{})

    def test_path(self):
        G = nx.path_graph(10)
        assert_equal(list(nx.clustering(G).values()),
                     [0.0, 0.0, 0.0, 0.0, 0.0, 0.0, 0.0, 0.0, 0.0, 0.0])
        assert_equal(nx.clustering(G),
                     {0: 0.0, 1: 0.0, 2: 0.0, 3: 0.0, 4: 0.0, 
                      5: 0.0, 6: 0.0, 7: 0.0, 8: 0.0, 9: 0.0})

    def test_cubical(self):
        G = nx.cubical_graph()
        assert_equal(list(nx.clustering(G).values()),
                     [0, 0, 0, 0, 0, 0, 0, 0])
        assert_equal(nx.clustering(G,1),0)
        assert_equal(list(nx.clustering(G,[1,2]).values()),[0, 0])
        assert_equal(nx.clustering(G,1),0)
        assert_equal(nx.clustering(G,[1,2]),{1: 0, 2: 0})

    def test_k5(self):
        G = nx.complete_graph(5)
        assert_equal(list(nx.clustering(G).values()),[1, 1, 1, 1, 1])
        assert_equal(nx.average_clustering(G),1)
        G.remove_edge(1,2)
        assert_equal(list(nx.clustering(G).values()),
                     [5./6., 1.0, 1.0, 5./6., 5./6.])
        assert_equal(nx.clustering(G,[1,4]),{1: 1.0, 4: 0.83333333333333337})


class TestTransitivity:

    def test_transitivity(self):
        G = nx.Graph()
        assert_equal(nx.transitivity(G),0.0)

    def test_path(self):
        G = nx.path_graph(10)
        assert_equal(nx.transitivity(G),0.0)

    def test_cubical(self):
        G = nx.cubical_graph()
        assert_equal(nx.transitivity(G),0.0)

    def test_k5(self):
        G = nx.complete_graph(5)
        assert_equal(nx.transitivity(G),1.0)
        G.remove_edge(1,2)
        assert_equal(nx.transitivity(G),0.875)

    # def test_clustering_transitivity(self):
    #     # check that weighted average of clustering is transitivity
    #     G = nx.complete_graph(5)
    #     G.remove_edge(1,2)
    #     t1=nx.transitivity(G)
    #     (cluster_d2,weights)=nx.clustering(G,weights=True)
    #     trans=[]
    #     for v in G.nodes():
    #         trans.append(cluster_d2[v]*weights[v])
    #     t2=sum(trans)
    #     assert_almost_equal(abs(t1-t2),0)

class TestSquareClustering:

    def test_clustering(self):
        G = nx.Graph()
        assert_equal(list(nx.square_clustering(G).values()),[])
        assert_equal(nx.square_clustering(G),{})

    def test_path(self):
        G = nx.path_graph(10)
        assert_equal(list(nx.square_clustering(G).values()),
                     [0.0, 0.0, 0.0, 0.0, 0.0, 0.0, 0.0, 0.0, 0.0, 0.0])
        assert_equal(nx.square_clustering(G),
                     {0: 0.0, 1: 0.0, 2: 0.0, 3: 0.0, 4: 0.0, 
                      5: 0.0, 6: 0.0, 7: 0.0, 8: 0.0, 9: 0.0})

    def test_cubical(self):
        G = nx.cubical_graph()
        assert_equal(list(nx.square_clustering(G).values()),
                     [0.5, 0.5, 0.5, 0.5, 0.5, 0.5, 0.5, 0.5])
        assert_equal(list(nx.square_clustering(G,[1,2]).values()),[0.5, 0.5])
        assert_equal(nx.square_clustering(G,[1])[1],0.5)
        assert_equal(nx.square_clustering(G,[1,2]),{1: 0.5, 2: 0.5})

    def test_k5(self):
        G = nx.complete_graph(5)
        assert_equal(list(nx.square_clustering(G).values()),[1, 1, 1, 1, 1])

    def test_bipartite_k5(self):
        G = nx.complete_bipartite_graph(5,5)
        assert_equal(list(nx.square_clustering(G).values()),
                        [1, 1, 1, 1, 1, 1, 1, 1, 1, 1])

    def test_lind_square_clustering(self):
        """Test C4 for figure 1 Lind et al (2005)"""
        G = nx.Graph([(1,2),(1,3),(1,6),(1,7),(2,4),(2,5),
                      (3,4),(3,5),(6,7),(7,8),(6,8),(7,9),
                      (7,10),(6,11),(6,12),(2,13),(2,14),(3,15),(3,16)])
        G1 = G.subgraph([1,2,3,4,5,13,14,15,16])
        G2 = G.subgraph([1,6,7,8,9,10,11,12])
        assert_equal(nx.square_clustering(G, [1])[1], 3/75.0)
        assert_equal(nx.square_clustering(G1, [1])[1], 2/6.0)
        assert_equal(nx.square_clustering(G2, [1])[1], 1/5.0)


def test_average_clustering():
    G=nx.cycle_graph(3)
    G.add_edge(2,3)
    assert_equal(nx.average_clustering(G),(1+1+1/3.0)/4.0)
    assert_equal(nx.average_clustering(G,count_zeros=True),(1+1+1/3.0)/4.0)
    assert_equal(nx.average_clustering(G,count_zeros=False),(1+1+1/3.0)/3.0)
