# Supplementary material for: Chromosome assembly of large and complex genomes using multiple references
Source: Genome Res. 2018 Nov;28(11):1720–32. doi: 10.1101/gr.236273.118 (PMC6211643; doi:10.1101/gr.236273.118)
Supplement: Supplemental Material [file supp_gr.236273.118_Supplemental_Code.zip › Ragout-2.1.1/lib/networkx/algorithms/tests/test_dag.py]

#!/usr/bin/env python
from nose.tools import *
import networkx as nx

class TestDAG:

    def setUp(self):
        pass

    def test_topological_sort1(self):
        DG=nx.DiGraph()
        DG.add_edges_from([(1,2),(1,3),(2,3)])
        assert_equal(nx.topological_sort(DG),[1, 2, 3])
        assert_equal(nx.topological_sort_recursive(DG),[1, 2, 3])

        DG.add_edge(3,2)
        assert_raises(nx.NetworkXUnfeasible, nx.topological_sort, DG)
        assert_raises(nx.NetworkXUnfeasible, nx.topological_sort_recursive, DG)
        
        DG.remove_edge(2,3)
        assert_equal(nx.topological_sort(DG),[1, 3, 2])
        assert_equal(nx.topological_sort_recursive(DG),[1, 3, 2])

    def test_is_directed_acyclic_graph(self):
        G = nx.generators.complete_graph(2)
        assert_false(nx.is_directed_acyclic_graph(G))
        assert_false(nx.is_directed_acyclic_graph(G.to_directed()))
        assert_false(nx.is_directed_acyclic_graph(nx.Graph([(3, 4), (4, 5)])))
        assert_true(nx.is_directed_acyclic_graph(nx.DiGraph([(3, 4), (4, 5)])))

    def test_topological_sort2(self):
        DG=nx.DiGraph({1:[2],2:[3],3:[4],
                       4:[5],5:[1],11:[12],
                       12:[13],13:[14],14:[15]})
        assert_raises(nx.NetworkXUnfeasible, nx.topological_sort, DG)
        assert_raises(nx.NetworkXUnfeasible, nx.topological_sort_recursive, DG)

        assert_false(nx.is_directed_acyclic_graph(DG))

        DG.remove_edge(1,2)
        assert_equal(nx.topological_sort_recursive(DG),
                     [11, 12, 13, 14, 15, 2, 3, 4, 5, 1])
        assert_equal(nx.topological_sort(DG),
                     [11, 12, 13, 14, 15, 2, 3, 4, 5, 1])
        assert_true(nx.is_directed_acyclic_graph(DG))

    def test_topological_sort3(self):
        DG=nx.DiGraph()
        DG.add_edges_from([(1,i) for i in range(2,5)])
        DG.add_edges_from([(2,i) for i in range(5,9)])
        DG.add_edges_from([(6,i) for i in range(9,12)])
        DG.add_edges_from([(4,i) for i in range(12,15)])
        assert_equal(nx.topological_sort_recursive(DG),
                     [1, 4, 14, 13, 12, 3, 2, 7, 6, 11, 10, 9, 5, 8])
        assert_equal(nx.topological_sort(DG),
                     [1, 2, 8, 5, 6, 9, 10, 11, 7, 3, 4, 12, 13, 14])

        DG.add_edge(14,1)
        assert_raises(nx.NetworkXUnfeasible, nx.topological_sort, DG)
        assert_raises(nx.NetworkXUnfeasible, nx.topological_sort_recursive, DG)

    def test_topological_sort4(self):
        G=nx.Graph()
        G.add_edge(1,2)
        assert_raises(nx.NetworkXError, nx.topological_sort, G)
        assert_raises(nx.NetworkXError, nx.topological_sort_recursive, G)

    def test_topological_sort5(self):
        G=nx.DiGraph()
        G.add_edge(0,1)
        assert_equal(nx.topological_sort_recursive(G), [0,1])
        assert_equal(nx.topological_sort(G), [0,1])

    def test_nbunch_argument(self):
        G=nx.DiGraph()
        G.add_edges_from([(1,2), (2,3), (1,4), (1,5), (2,6)])
        assert_equal(nx.topological_sort(G), [1, 2, 3, 6, 4, 5])
        assert_equal(nx.topological_sort_recursive(G), [1, 5, 4, 2, 6, 3])
        assert_equal(nx.topological_sort(G,[1]), [1, 2, 3, 6, 4, 5])
        assert_equal(nx.topological_sort_recursive(G,[1]), [1, 5, 4, 2, 6, 3])
        assert_equal(nx.topological_sort(G,[5]), [5])
        assert_equal(nx.topological_sort_recursive(G,[5]), [5])

    def test_ancestors(self):
        G=nx.DiGraph()
        ancestors = nx.algorithms.dag.ancestors
        G.add_edges_from([
            (1, 2), (1, 3), (4, 2), (4, 3), (4, 5), (2, 6), (5, 6)])
        assert_equal(ancestors(G, 6), set([1, 2, 4, 5]))
        assert_equal(ancestors(G, 3), set([1, 4]))
        assert_equal(ancestors(G, 1), set())
        assert_raises(nx.NetworkXError, ancestors, G, 8)

    def test_descendants(self):
        G=nx.DiGraph()
        descendants = nx.algorithms.dag.descendants
        G.add_edges_from([
            (1, 2), (1, 3), (4, 2), (4, 3), (4, 5), (2, 6), (5, 6)])
        assert_equal(descendants(G, 1), set([2, 3, 6]))
        assert_equal(descendants(G, 4), set([2, 3, 5, 6]))
        assert_equal(descendants(G, 3), set())
        assert_raises(nx.NetworkXError, descendants, G, 8)


def test_is_aperiodic_cycle():
    G=nx.DiGraph()
    G.add_cycle([1,2,3,4])
    assert_false(nx.is_aperiodic(G))

def test_is_aperiodic_cycle2():
    G=nx.DiGraph()
    G.add_cycle([1,2,3,4])
    G.add_cycle([3,4,5,6,7])
    assert_true(nx.is_aperiodic(G))

def test_is_aperiodic_cycle3():
    G=nx.DiGraph()
    G.add_cycle([1,2,3,4])
    G.add_cycle([3,4,5,6])
    assert_false(nx.is_aperiodic(G))
    
def test_is_aperiodic_cycle4():
    G = nx.DiGraph()
    G.add_cycle([1,2,3,4])
    G.add_edge(1,3)
    assert_true(nx.is_aperiodic(G))

def test_is_aperiodic_selfloop():
    G = nx.DiGraph()
    G.add_cycle([1,2,3,4])
    G.add_edge(1,1)
    assert_true(nx.is_aperiodic(G))

def test_is_aperiodic_raise():
    G = nx.Graph()
    assert_raises(nx.NetworkXError,
                  nx.is_aperiodic,
                  G)

def test_is_aperiodic_bipartite():
    #Bipartite graph
    G = nx.DiGraph(nx.davis_southern_women_graph())
    assert_false(nx.is_aperiodic(G))

def test_is_aperiodic_rary_tree():
    G = nx.full_rary_tree(3,27,create_using=nx.DiGraph())
    assert_false(nx.is_aperiodic(G))

def test_is_aperiodic_disconnected():
    #disconnected graph
    G = nx.DiGraph()
    G.add_cycle([1,2,3,4])
    G.add_cycle([5,6,7,8])
    assert_false(nx.is_aperiodic(G))
    G.add_edge(1,3)
    G.add_edge(5,7)
    assert_true(nx.is_aperiodic(G))
    
def test_is_aperiodic_disconnected2():
    G = nx.DiGraph()
    G.add_cycle([0,1,2])
    G.add_edge(3,3)
    assert_false(nx.is_aperiodic(G))
