# Supplementary material for: Chromosome assembly of large and complex genomes using multiple references
Source: Genome Res. 2018 Nov;28(11):1720–32. doi: 10.1101/gr.236273.118 (PMC6211643; doi:10.1101/gr.236273.118)
Supplement: Supplemental Material [file supp_gr.236273.118_Supplemental_Code.zip › Ragout-2.1.1/lib/networkx/algorithms/tests/test_distance_measures.py]

#!/usr/bin/env python
from nose.tools import *
import networkx

class TestDistance:

    def setUp(self):
        G=networkx.Graph()
        from networkx import convert_node_labels_to_integers as cnlti
        G=cnlti(networkx.grid_2d_graph(4,4),first_label=1,ordering="sorted")
        self.G=G

    def test_eccentricity(self):
        assert_equal(networkx.eccentricity(self.G,1),6)
        e=networkx.eccentricity(self.G)
        assert_equal(e[1],6)
        sp=networkx.shortest_path_length(self.G)
        e=networkx.eccentricity(self.G,sp=sp)
        assert_equal(e[1],6)
        e=networkx.eccentricity(self.G,v=1)
        assert_equal(e,6)
        e=networkx.eccentricity(self.G,v=[1,1])  #This behavior changed in version 1.8 (ticket #739)
        assert_equal(e[1],6)
        e=networkx.eccentricity(self.G,v=[1,2])
        assert_equal(e[1],6)
        # test against graph with one node
        G=networkx.path_graph(1)
        e=networkx.eccentricity(G)
        assert_equal(e[0],0)
        e=networkx.eccentricity(G,v=0)
        assert_equal(e,0)
        assert_raises(networkx.NetworkXError, networkx.eccentricity, G, 1)
        # test against empty graph
        G=networkx.empty_graph()
        e=networkx.eccentricity(G)
        assert_equal(e,{})


        
    def test_diameter(self):
        assert_equal(networkx.diameter(self.G),6)

    def test_radius(self):
        assert_equal(networkx.radius(self.G),4)

    def test_periphery(self):
        assert_equal(set(networkx.periphery(self.G)),set([1, 4, 13, 16]))

    def test_center(self):
        assert_equal(set(networkx.center(self.G)),set([6, 7, 10, 11]))

    def test_radius_exception(self):
        G=networkx.Graph()
        G.add_edge(1,2)
        G.add_edge(3,4)
        assert_raises(networkx.NetworkXError, networkx.diameter, G)

    @raises(networkx.NetworkXError)
    def test_eccentricity_infinite(self):
        G=networkx.Graph([(1,2),(3,4)])
        e = networkx.eccentricity(G)

    @raises(networkx.NetworkXError)
    def test_eccentricity_invalid(self):
        G=networkx.Graph([(1,2),(3,4)])
        e = networkx.eccentricity(G,sp=1)
